# Supplementary material for: A systematic evaluation of Mycobacterium tuberculosis Genome-Scale Metabolic Networks
Source: PLoS Comput Biol. 2020 Jun 15;16(6):e1007533. doi: 10.1371/journal.pcbi.1007533 (PMC7316355; doi:10.1371/journal.pcbi.1007533)
Supplement: S1 Table — A table with pairwise comparisons, unions, and intersections of genes annotated in the eight GSMNs of Mtb. (XLSX) [file pcbi.1007533.s006.xlsx]

## Sheet: Description
S1 Table - Set analysis of genes from all the eight Mtb GSMNs.
Subtable	Spreadsheet name	Description
S1A	Union Genes	Union set of all genes annotated in the eight genome scale models of Mtb
S1B	Common Genes	Intersection of all genes annotated in the eight genome scale models of Mtb
S1C	GSMN_TB1.1_vs_All	Pairwise comparison of genes in GSMN-TB1.1 model vs the others Mtb models
S1D	iCG760_vs_All	Pairwise comparison of genes in iCG760 model vs the others Mtb models
S1E	iNJ661v_model_vs_All	Pairwise comparison of genes in iNJ661v_mod model vs the others Mtb models
S1F	sMtb_vs_All	Pairwise comparison of genes in sMtb model vs the others Mtb models
S1G	iOSDD890_vs_All	Pairwise comparison of genes in iOSDD890 model vs the others Mtb models
S1H	iSM810_vs_All	Pairwise comparison of genes in iSM810 model vs the others Mtb models
S1I	sMtb2018_vs_All	Pairwise comparison of genes in sMtb2018 model vs the others Mtb models

## Sheet: Union_Genes
Genes	GSMN_TB1_1	iCG760	iNJ661v_mod	sMtb	iOSDD890	iSM810	sMtb2018	iEK1011
MT1364	false	true	false	false	false	false	false	false
MT3443	false	true	false	false	false	false	false	false
RV2936	true	false	false	false	false	true	false	false
RV3825c	true	false	false	false	false	true	false	false
Rv0013	true	true	true	true	true	true	true	true
Rv0016c	false	false	false	false	true	false	false	false
Rv0018c	false	false	false	false	false	false	false	true
Rv0021c	false	false	false	false	true	false	false	true
Rv0032	true	true	true	true	true	true	true	true
Rv0035	true	true	false	true	false	true	true	true
Rv0041	false	false	false	false	true	false	false	false
Rv0046c	true	true	true	true	true	true	true	true
Rv0066c	true	true	true	true	true	true	true	true
Rv0069c	true	true	true	true	true	true	true	true
Rv0070c	true	true	true	true	true	true	true	true
Rv0072	false	false	false	true	true	false	true	true
Rv0073	false	false	false	true	true	false	true	true
Rv0075	false	false	false	false	true	false	false	true
Rv0081	false	false	false	false	false	false	true	false
Rv0082	false	false	true	false	true	false	true	true
Rv0083	false	false	false	false	false	false	true	false
Rv0084	false	false	true	false	true	false	true	true
Rv0085	false	false	false	false	true	false	true	false
Rv0086	false	false	false	false	false	false	true	false
Rv0087	false	false	false	false	true	false	true	true
Rv0088	false	false	false	false	false	false	true	false
Rv0091	false	false	true	true	true	false	true	true
Rv0092	false	false	false	true	true	false	true	true
Rv0097	false	false	false	false	true	false	false	false
Rv0098	true	true	true	false	true	true	false	true
Rv0099	true	true	false	true	true	true	true	true
Rv0103c	false	false	true	true	true	false	true	true
Rv0107c	false	false	true	true	true	false	true	true
Rv0112	true	true	true	true	true	true	true	true
Rv0113	false	false	false	false	true	false	false	true
Rv0114	false	false	false	false	true	false	false	true
Rv0115	false	false	false	false	true	false	false	true
Rv0118c	false	false	true	true	true	false	true	true
Rv0119	true	true	false	true	false	true	true	true
Rv0121c	false	false	false	false	true	false	false	false
Rv0125	false	false	false	true	false	false	true	true
Rv0126	false	false	true	true	true	false	true	true
Rv0127	false	false	false	false	false	true	false	true
Rv0129c	true	true	false	true	false	true	true	true
Rv0130	true	true	false	false	false	true	false	false
Rv0131c	true	true	false	true	true	true	true	true
Rv0132c	false	false	false	false	true	false	false	true
Rv0134	false	false	false	false	false	false	false	true
Rv0137c	false	false	true	true	true	false	true	true
Rv0143c	false	false	true	false	true	false	false	true
Rv0147	false	false	true	true	true	false	true	true
Rv0154c	true	true	false	true	true	true	true	true
Rv0155	true	true	true	true	true	true	true	true
Rv0156	true	true	true	true	true	true	true	true
Rv0157	true	true	true	true	true	true	true	true
Rv0162c	true	true	true	true	true	true	true	true
Rv0166	true	true	false	true	false	true	true	true
Rv0183	true	true	true	true	true	true	true	true
Rv0186	true	true	false	true	false	true	true	false
Rv0189c	true	true	true	true	true	true	true	true
Rv0191	false	false	true	true	true	false	true	true
Rv0194	true	true	false	false	false	true	false	false
Rv0202c	false	false	false	false	false	false	false	true
Rv0203	false	false	false	false	false	false	false	true
Rv0206c	false	false	false	false	false	false	false	true
Rv0211	true	true	true	true	true	true	true	true
Rv0214	true	true	false	true	false	true	true	true
Rv0215c	true	true	false	true	true	true	true	true
Rv0217c	true	true	false	true	false	true	true	true
Rv0220	true	true	false	true	false	true	true	true
Rv0221	true	false	false	true	false	true	true	true
Rv0222	true	true	false	true	true	true	true	true
Rv0223c	false	false	false	false	true	false	false	true
Rv0231	true	true	false	true	true	true	true	true
Rv0234c	true	true	true	true	true	true	true	true
Rv0242c	true	true	false	true	false	true	true	false
Rv0243	true	true	false	true	true	true	true	true
Rv0244c	true	true	false	true	true	true	true	true
Rv0247c	false	false	true	true	true	false	true	true
Rv0248c	false	false	true	true	true	false	true	true
Rv0249c	false	false	false	true	false	false	true	true
Rv0252	false	false	true	true	true	true	true	true
Rv0253	false	false	true	true	true	true	true	true
Rv0254c	true	true	true	true	true	true	true	true
Rv0255c	true	true	true	true	true	true	true	true
Rv0260c	false	false	false	false	true	false	false	false
Rv0261c	false	false	true	true	true	false	true	true
Rv0263c	false	false	false	false	true	false	false	false
Rv0264c	false	false	false	false	true	false	false	false
Rv0266c	false	false	true	true	true	false	true	true
Rv0267	false	false	true	true	true	false	true	true
Rv0270	true	true	false	true	false	true	true	true
Rv0271c	true	true	false	true	true	true	true	true
Rv0275c	true	true	false	false	false	true	false	false
Rv0294	false	false	false	false	false	false	false	true
Rv0295c	false	true	true	false	true	false	false	true
Rv0306	false	false	true	false	true	false	false	false
Rv0317c	false	false	true	true	true	false	true	true
Rv0321	true	true	true	true	true	true	true	true
Rv0322	false	false	true	true	true	false	true	true
Rv0334	true	true	true	true	true	true	true	true
Rv0337c	true	true	true	true	true	true	true	true
Rv0346c	false	false	true	true	true	false	true	true
Rv0357c	true	true	true	true	true	true	true	true
Rv0362	false	false	false	true	false	false	true	false
Rv0363c	true	true	true	true	true	true	true	true
Rv0368c	false	false	false	false	false	false	true	false
Rv0369c	false	false	false	false	false	false	true	false
Rv0370c	false	false	false	false	false	false	true	false
Rv0371c	false	false	false	false	false	false	true	false
Rv0372c	false	false	false	false	false	false	true	false
Rv0373c	false	false	true	true	true	true	true	true
Rv0374c	false	false	true	true	true	true	true	true
Rv0375c	false	false	true	true	true	true	true	true
Rv0376c	false	false	false	false	false	false	true	false
Rv0382c	true	true	true	true	true	true	true	true
Rv0386	false	false	false	false	true	true	false	true
Rv0389	false	false	true	false	true	false	false	false
Rv0390	false	false	false	false	true	false	false	true
Rv0391	false	false	true	true	true	false	true	true
Rv0392c	true	true	false	true	true	true	true	true
Rv0400c	true	true	false	true	true	true	true	true
Rv0404	true	true	false	true	false	true	true	true
Rv0407	false	false	false	false	true	false	false	true
Rv0408	true	true	true	true	true	true	true	true
Rv0409	true	true	true	true	true	true	true	true
Rv0410c	true	true	false	true	false	true	true	false
Rv0411c	true	true	false	true	true	true	true	true
Rv0413	false	false	false	false	false	false	false	true
Rv0414c	true	true	true	true	true	true	true	true
Rv0417	true	true	true	true	true	true	true	true
Rv0422c	true	true	true	true	true	true	true	true
Rv0423c	true	true	true	true	true	true	true	true
Rv0432	false	false	true	false	true	false	false	true
Rv0436c	true	true	true	true	true	true	true	true
Rv0437c	true	true	true	true	true	true	true	true
Rv0438c	true	true	false	true	false	true	true	true
Rv0456c	true	true	false	true	true	true	true	true
Rv0458	true	true	false	true	true	true	true	true
Rv0462	true	true	true	true	true	true	true	true
Rv0464c	false	false	false	false	true	false	false	true
Rv0467	true	true	true	true	true	true	true	true
Rv0468	true	true	true	true	true	true	true	true
Rv0470c	false	false	true	true	true	true	true	true
Rv0478	true	true	true	true	true	true	true	true
Rv0482	true	true	true	true	true	true	true	true
Rv0486	true	true	true	true	true	true	true	true
Rv0489	true	true	true	true	true	true	true	true
Rv0496	false	false	false	false	true	false	false	false
Rv0498	false	false	false	false	true	false	false	false
Rv0499	false	false	true	false	true	false	false	true
Rv0500	true	true	true	true	true	true	true	true
Rv0501	true	true	true	true	true	true	true	true
Rv0503c	true	true	true	true	true	true	true	true
Rv0505c	false	false	true	true	true	false	true	true
Rv0509	true	true	true	false	true	true	false	false
Rv0510	true	true	true	true	true	true	true	true
Rv0511	true	true	true	true	true	true	true	true
Rv0512	true	true	true	true	true	true	true	true
Rv0519c	true	true	false	true	false	true	true	true
Rv0522	false	false	true	true	true	false	true	true
Rv0524	true	true	true	true	true	true	true	true
Rv0533c	true	true	true	true	true	true	true	true
Rv0534c	true	true	true	true	true	true	true	true
Rv0535	true	true	false	true	false	true	true	true
Rv0536	true	true	true	true	true	true	true	true
Rv0542c	true	true	true	true	true	true	true	true
Rv0545c	false	false	true	true	true	false	true	true
Rv0548c	true	true	true	true	true	true	true	true
Rv0551c	true	true	false	true	false	true	true	true
Rv0553	true	true	true	true	true	true	true	true
Rv0555	true	true	true	true	true	true	true	true
Rv0557	true	true	true	true	true	true	true	false
Rv0558	false	false	true	false	true	false	false	false
Rv0562	true	true	false	true	true	true	true	true
Rv0564	true	false	false	false	false	true	false	false
Rv0564c	false	false	true	true	true	false	true	true
Rv0564cc	false	true	false	false	false	false	false	false
Rv0570	true	false	true	true	true	true	true	true
Rv0573c	true	true	true	true	true	true	true	true
Rv0577	false	false	false	false	true	false	false	true
Rv0618	true	true	true	true	true	true	true	true
Rv0619	true	true	true	true	true	true	true	true
Rv0620	true	true	true	true	true	true	true	true
Rv0632c	true	true	false	true	true	true	true	true
Rv0634c	false	false	false	true	false	false	true	true
Rv0635	true	false	false	true	false	true	true	false
Rv0636	true	false	false	true	false	true	true	false
Rv0637	true	false	false	true	false	true	true	false
Rv0642c	true	true	true	true	true	true	true	true
Rv0643c	true	true	false	true	false	true	true	false
Rv0644c	true	true	true	true	true	true	true	true
Rv0645c	true	true	true	false	true	true	false	true
Rv0646c	true	true	false	true	false	true	true	true
Rv0648	false	false	false	false	false	false	false	true
Rv0649	true	true	true	true	true	true	true	false
Rv0650	true	true	true	true	true	true	true	true
Rv0655	true	true	false	false	false	true	false	false
Rv0672	true	true	false	true	true	true	true	true
Rv0673	true	true	false	true	true	true	true	true
Rv0675	true	true	false	true	true	true	true	true
Rv0684	false	false	false	false	true	false	false	true
Rv0694	true	true	true	true	true	true	true	true
Rv0727c	false	false	true	true	true	false	true	true
Rv0728c	true	true	true	true	true	true	true	true
Rv0729	false	false	true	true	true	false	true	true
Rv0733	true	true	true	true	true	true	true	true
Rv0751c	true	true	false	true	true	true	true	true
Rv0752c	true	true	false	true	true	true	true	true
Rv0753c	true	true	true	true	true	true	true	true
Rv0757	true	true	false	false	false	true	false	false
Rv0758	true	true	false	false	false	true	false	false
Rv0761c	true	true	false	true	false	true	true	true
Rv0763c	false	false	false	false	true	false	false	false
Rv0768	false	false	true	true	true	false	true	true
Rv0771	false	false	true	true	true	false	true	true
Rv0772	true	true	true	true	true	true	true	true
Rv0773c	false	false	true	false	true	true	false	true
Rv0774c	true	true	false	true	false	true	true	true
Rv0777	true	true	true	true	true	true	true	true
Rv0780	true	true	true	true	true	true	true	true
Rv0788	false	false	true	true	true	false	true	true
Rv0794c	false	false	true	false	true	false	false	false
Rv0803	true	true	true	true	true	true	true	true
Rv0805	false	false	true	false	true	true	false	true
Rv0806c	false	false	false	false	true	false	false	false
Rv0808	true	true	true	true	true	true	true	true
Rv0809	true	true	true	true	true	true	true	true
Rv0811c	false	false	false	false	true	false	false	false
Rv0812	true	true	true	true	true	true	true	true
Rv0815c	false	false	false	false	false	false	false	true
Rv0819	true	true	true	true	true	true	true	true
Rv0820	false	false	true	false	true	false	false	true
Rv0824c	false	false	true	true	true	true	true	true
Rv0843	false	false	true	false	true	false	false	true
Rv0848	false	false	true	true	true	false	true	true
Rv0852	true	true	false	true	false	true	true	true
Rv0853c	false	false	true	false	true	false	false	true
Rv0855	false	false	true	false	true	true	false	true
Rv0858c	true	true	true	true	true	true	true	true
Rv0859	true	true	true	true	true	true	true	true
Rv0860	false	false	true	true	true	true	true	true
Rv0864	false	false	false	false	true	false	false	false
Rv0865	false	false	false	true	true	false	true	true
Rv0866	true	true	false	true	true	true	true	true
Rv0868c	false	false	false	false	true	false	false	false
Rv0869c	false	false	false	true	true	false	true	true
Rv0873	true	true	false	true	true	true	true	true
Rv0884c	true	true	true	true	true	true	true	true
Rv0886	true	true	true	true	true	true	true	true
Rv0889c	true	true	true	true	true	true	true	true
Rv0895	true	false	false	true	false	true	true	true
Rv0896	true	true	true	true	true	true	true	true
Rv0904c	true	true	true	true	true	true	true	true
Rv0905	true	true	false	true	true	true	true	true
Rv0908	false	false	false	true	false	false	true	false
Rv0911	false	false	false	false	true	false	false	true
Rv0924c	false	false	false	true	true	false	true	true
Rv0928	true	true	false	true	false	true	true	true
Rv0929	true	true	false	true	false	true	true	true
Rv0930	true	true	false	true	false	true	true	true
Rv0932c	true	true	false	true	false	true	true	true
Rv0933	true	true	false	true	false	true	true	true
Rv0934	true	true	false	true	false	true	true	true
Rv0935	true	true	false	true	false	true	true	true
Rv0936	true	true	true	true	true	true	true	true
Rv0946c	true	true	true	true	true	true	true	true
Rv0948c	true	true	false	true	true	true	true	true
Rv0951	true	true	true	true	true	true	true	true
Rv0952	true	true	true	true	true	true	true	true
Rv0956	true	true	true	true	true	true	true	true
Rv0957	true	true	true	true	true	true	true	true
Rv0958	false	false	true	false	true	false	false	true
Rv0969	false	false	false	true	false	false	true	false
Rv0971c	true	true	false	true	true	true	true	true
Rv0972c	true	true	false	true	true	true	true	true
Rv0973c	true	true	true	true	true	true	true	false
Rv0974c	true	true	true	true	true	true	true	false
Rv0975c	true	true	false	true	true	true	true	true
Rv0989c	false	false	false	false	true	false	false	false
Rv0992c	false	false	false	false	true	false	false	true
Rv0993	true	true	true	true	true	true	true	true
Rv0994	true	true	false	true	true	true	true	true
Rv1001	true	true	true	true	true	true	true	true
Rv1005c	false	false	true	false	true	false	false	true
Rv1007c	false	false	false	false	true	false	false	false
Rv1011	true	true	true	true	true	true	true	true
Rv1017c	true	true	true	true	true	true	true	true
Rv1018c	true	true	true	true	true	true	true	true
Rv1023	true	true	true	true	true	true	true	true
Rv1026	false	false	false	false	true	false	false	false
Rv1029	false	false	true	false	true	false	false	true
Rv1030	false	false	true	false	true	false	false	true
Rv1031	false	false	true	false	true	false	false	true
Rv1058	true	true	false	true	false	true	true	true
Rv1070c	true	true	false	true	true	true	true	true
Rv1071c	true	true	false	true	true	true	true	true
Rv1074c	true	true	false	true	true	true	true	true
Rv1076	true	true	false	true	false	true	true	true
Rv1077	true	true	true	true	true	true	true	true
Rv1079	true	true	true	true	true	true	true	true
Rv1082	true	true	true	true	true	true	true	true
Rv1086	true	true	true	true	true	true	true	true
Rv1092c	true	true	true	true	true	true	true	true
Rv1093	true	true	true	true	true	true	true	true
Rv1094	false	false	true	true	true	true	true	true
Rv1098c	true	true	true	true	true	true	true	true
Rv1099c	true	true	true	true	true	true	true	true
Rv1104	true	true	false	true	false	true	true	true
Rv1105	true	true	false	true	false	true	true	true
Rv1106c	true	true	false	true	false	true	true	true
Rv1110	true	true	false	true	true	true	true	true
Rv1120c	false	false	false	false	true	false	false	true
Rv1121	true	true	true	true	true	true	true	true
Rv1122	true	true	true	true	true	true	true	true
Rv1124	false	false	false	false	false	false	false	true
Rv1127c	true	true	true	true	true	true	true	true
Rv1130	true	true	true	true	true	true	true	true
Rv1131	true	true	true	true	true	true	true	true
Rv1133c	true	true	true	true	true	true	true	true
Rv1135A	false	false	false	false	false	false	false	true
Rv1141c	true	true	false	true	true	true	true	true
Rv1142c	true	true	false	true	true	true	true	true
Rv1143	false	false	false	false	false	false	false	true
Rv1144	true	true	false	true	true	true	true	true
Rv1155	false	false	false	false	true	false	false	true
Rv1159	false	false	false	true	true	false	true	true
Rv1160	false	false	false	false	true	false	false	true
Rv1161	true	true	true	true	true	true	true	true
Rv1162	true	true	true	true	true	true	true	true
Rv1163	true	true	true	true	true	true	true	true
Rv1164	true	true	true	true	true	true	true	true
Rv1166	false	false	false	false	true	false	false	false
Rv1170	true	true	true	true	true	true	true	true
Rv1173	true	true	false	true	true	true	true	true
Rv1178	false	false	false	false	true	false	false	false
Rv1180	true	true	false	true	false	true	true	false
Rv1181	true	true	false	true	false	true	true	false
Rv1182	true	true	false	true	false	true	true	false
Rv1183	true	true	false	true	false	true	true	false
Rv1185c	true	true	true	true	true	true	true	true
Rv1187	true	true	true	true	true	true	true	true
Rv1188	true	true	true	true	true	true	true	true
Rv1193	true	true	false	true	false	true	true	true
Rv1200	false	false	true	false	true	false	false	true
Rv1201c	true	true	true	true	true	true	true	true
Rv1202	true	true	true	true	true	true	true	true
Rv1206	true	true	false	true	false	true	true	true
Rv1207	true	true	true	true	true	true	true	true
Rv1212c	false	false	false	true	false	true	true	true
Rv1213	false	false	true	true	true	true	true	true
Rv1223	true	true	false	false	false	true	false	false
Rv1235	false	false	false	true	false	false	true	true
Rv1236	false	false	true	true	true	true	true	true
Rv1237	false	false	true	true	true	true	true	true
Rv1238	false	false	true	true	true	true	true	true
Rv1239c	false	false	true	true	true	false	true	true
Rv1240	true	true	true	true	true	true	true	true
Rv1248c	true	true	true	true	true	true	true	true
Rv1257c	true	true	true	true	true	true	true	true
Rv1263	false	false	false	false	false	false	false	true
Rv1264	false	false	true	true	true	true	true	true
Rv1272c	true	true	false	false	false	true	false	false
Rv1273c	true	true	false	false	false	true	false	false
Rv1280c	false	false	false	false	true	false	false	true
Rv1281c	false	false	false	false	true	false	false	true
Rv1282c	false	false	false	false	true	false	false	true
Rv1283c	false	false	false	false	true	false	false	true
Rv1284	true	true	false	true	true	true	true	true
Rv1285	true	true	true	true	true	true	true	true
Rv1286	true	true	true	true	true	true	true	true
Rv1288	true	true	false	true	false	true	true	true
Rv1292	false	false	false	false	true	false	false	false
Rv1293	true	true	true	true	true	true	true	true
Rv1294	true	true	true	true	true	true	true	true
Rv1295	true	true	true	true	true	true	true	true
Rv1296	true	true	true	true	true	true	true	true
Rv1300	true	true	false	true	false	true	true	false
Rv1302	false	false	true	false	true	true	false	true
Rv1304	true	true	true	true	true	true	true	true
Rv1305	true	true	true	true	true	true	true	true
Rv1306	true	true	true	true	true	true	true	true
Rv1307	true	true	true	true	true	true	true	true
Rv1308	true	true	true	true	true	true	true	true
Rv1309	true	true	true	true	true	true	true	true
Rv1310	true	true	true	true	true	true	true	true
Rv1311	true	true	true	true	true	true	true	true
Rv1314c	false	false	false	false	true	false	false	false
Rv1315	true	true	true	true	true	true	true	true
Rv1318c	false	false	true	true	true	true	true	true
Rv1319c	false	false	true	true	true	true	true	true
Rv1320c	false	false	true	true	true	true	true	true
Rv1322A	true	false	false	true	true	true	true	true
Rv1323	true	true	true	true	true	true	true	true
Rv1326c	false	false	false	true	true	true	true	true
Rv1327c	false	false	false	true	false	true	true	true
Rv1328	false	false	true	true	true	true	true	true
Rv1330c	false	false	false	false	true	false	false	true
Rv1334	false	false	false	false	false	false	false	true
Rv1336	true	true	true	true	true	true	true	true
Rv1338	true	true	true	true	true	true	true	true
Rv1344	false	false	false	true	false	false	true	false
Rv1345	true	true	false	true	false	true	true	false
Rv1346	true	true	false	true	true	true	true	true
Rv1347c	false	false	true	true	true	false	true	true
Rv1348	true	true	true	true	true	true	true	true
Rv1349	true	true	true	true	true	true	true	true
Rv1350	true	true	true	true	true	true	true	true
Rv1373	true	false	true	true	true	true	true	true
Rv1379	false	false	false	false	true	false	false	false
Rv1380	true	true	true	true	true	true	true	true
Rv1381	true	true	true	true	true	true	true	true
Rv1383	true	true	true	true	true	true	true	true
Rv1384	true	true	false	true	true	true	true	true
Rv1385	true	true	true	true	true	true	true	true
Rv1389	true	true	true	true	true	true	true	true
Rv1391	true	true	true	true	true	true	true	true
Rv1392	true	true	true	true	true	true	true	true
Rv1399c	true	true	false	true	false	true	true	true
Rv1400c	true	true	false	true	false	true	true	true
Rv1406	false	false	true	false	true	false	false	false
Rv1408	false	true	true	true	true	false	true	true
Rv1409	true	true	true	true	true	true	true	true
Rv1412	true	true	true	true	true	true	true	true
Rv1415	true	true	true	true	true	true	true	true
Rv1416	true	true	true	true	true	true	true	true
Rv1425	true	false	false	true	false	true	true	true
Rv1426c	true	true	false	true	false	true	true	true
Rv1427c	true	true	false	true	false	true	true	true
Rv1436	true	true	true	true	true	true	true	true
Rv1437	true	true	true	true	true	true	true	true
Rv1438	true	true	true	true	true	true	true	true
Rv1442	false	false	false	true	false	false	true	false
Rv1445c	true	true	true	true	true	true	true	true
Rv1447c	true	true	true	true	true	true	true	true
Rv1448c	true	true	true	true	true	true	true	true
Rv1449c	true	true	true	true	true	true	true	true
Rv1451	true	true	true	true	true	true	true	true
Rv1456c	true	true	false	true	false	true	true	true
Rv1464	true	true	true	true	true	true	true	true
Rv1467c	true	true	false	true	true	true	true	true
Rv1469	false	false	false	true	false	false	true	false
Rv1472	true	true	false	true	true	true	true	true
Rv1475c	true	true	true	true	true	true	true	true
Rv1483	true	true	true	true	true	true	true	true
Rv1484	true	true	true	true	true	true	true	true
Rv1485	true	true	true	true	true	true	true	true
Rv1492	true	true	true	true	true	true	true	true
Rv1493	true	true	true	true	true	true	true	true
Rv1497	true	true	false	true	false	true	true	true
Rv1500	true	true	false	true	true	true	true	true
Rv1508A	false	false	false	false	true	false	false	false
Rv1511	true	true	true	true	true	true	true	true
Rv1512	true	true	true	true	true	true	true	true
Rv1521	true	true	false	true	false	true	true	true
Rv1525	true	true	false	true	true	true	true	true
Rv1529	true	true	true	true	true	true	true	true
Rv1530	true	true	false	true	false	true	true	true
Rv1533	false	false	false	false	true	false	false	true
Rv1536	false	false	false	false	true	false	false	false
Rv1538c	true	true	true	true	true	true	true	true
Rv1540	false	false	false	false	true	false	false	false
Rv1549	false	false	false	true	false	false	true	true
Rv1550	false	false	false	true	false	false	true	true
Rv1551	true	true	true	true	true	true	true	true
Rv1552	true	true	true	true	true	true	true	true
Rv1553	true	true	true	true	true	true	true	true
Rv1554	true	true	true	true	true	true	true	true
Rv1555	true	true	true	true	true	true	true	true
Rv1559	true	true	true	true	true	true	true	true
Rv1562c	false	false	true	true	true	true	true	true
Rv1563c	false	false	true	true	true	true	true	true
Rv1564c	false	false	false	false	false	true	false	true
Rv1568	true	true	true	true	true	true	true	true
Rv1569	true	true	true	true	true	true	true	true
Rv1570	true	true	true	true	true	true	true	true
Rv1589	true	true	true	true	true	true	true	true
Rv1594	true	true	true	true	true	true	true	true
Rv1595	true	true	true	true	true	true	true	true
Rv1596	true	true	true	true	true	true	true	true
Rv1599	true	true	true	true	true	true	true	true
Rv1600	true	true	true	true	true	true	true	true
Rv1601	true	true	true	true	true	true	true	true
Rv1602	true	true	true	true	true	true	true	true
Rv1603	true	true	true	true	true	true	true	true
Rv1604	false	false	true	true	true	true	true	true
Rv1605	false	false	true	true	true	false	true	true
Rv1606	true	true	true	true	true	true	true	true
Rv1607	false	false	true	true	true	false	true	true
Rv1609	true	true	true	true	true	true	true	true
Rv1611	true	true	true	true	true	true	true	true
Rv1612	true	true	true	true	true	true	true	true
Rv1613	true	true	true	true	true	true	true	true
Rv1617	true	true	true	true	true	true	true	true
Rv1618	false	false	true	false	true	false	false	true
Rv1620c	false	false	true	true	true	false	true	true
Rv1621c	false	false	true	true	true	false	true	true
Rv1622c	true	true	true	true	true	true	true	true
Rv1623c	true	true	true	true	true	true	true	true
Rv1625c	true	true	true	true	true	true	true	true
Rv1631	true	true	true	true	true	true	true	true
Rv1635c	false	false	false	false	true	false	false	true
Rv1640c	false	false	false	false	true	false	false	false
Rv1647	false	false	true	false	true	true	false	true
Rv1649	false	false	false	false	true	false	false	false
Rv1650	false	false	false	false	true	false	false	false
Rv1652	true	true	true	true	true	true	true	true
Rv1653	true	true	true	true	true	true	true	true
Rv1654	true	true	true	true	true	true	true	true
Rv1655	true	true	true	true	true	true	true	true
Rv1656	true	true	true	true	true	true	true	true
Rv1658	true	true	true	true	true	true	true	true
Rv1659	true	true	true	true	true	true	true	true
Rv1661	true	true	false	false	false	true	false	false
Rv1662	false	false	true	false	true	true	false	true
Rv1663	false	false	true	false	true	true	false	true
Rv1672c	false	false	true	false	true	false	false	true
Rv1679	true	true	false	true	true	true	true	true
Rv1686c	true	true	false	false	false	true	false	false
Rv1687c	true	true	false	false	false	true	false	false
Rv1689	false	false	false	false	true	false	false	true
Rv1692	false	false	true	true	true	false	true	true
Rv1695	true	true	true	true	true	true	true	true
Rv1699	true	true	true	true	true	true	true	true
Rv1700	false	false	false	false	true	false	false	false
Rv1704c	false	false	true	true	true	false	true	true
Rv1707	false	false	false	false	true	false	false	false
Rv1711	false	false	false	false	true	false	false	false
Rv1712	true	true	true	true	true	true	true	true
Rv1714	false	false	true	false	true	false	false	true
Rv1715	true	true	true	true	true	true	true	true
Rv1722	false	false	false	false	true	false	false	false
Rv1731	true	true	true	true	true	true	true	true
Rv1736c	true	true	false	true	true	true	true	true
Rv1737c	true	true	true	true	true	true	true	true
Rv1739c	false	false	true	true	true	false	true	true
Rv1745c	true	true	true	true	true	true	true	true
Rv1747	true	true	false	false	false	true	false	false
Rv1750c	true	true	false	true	false	true	true	true
Rv1755c	true	true	true	true	true	true	true	true
Rv1760	true	false	false	true	false	true	true	true
Rv1811	true	true	false	true	false	true	true	false
Rv1812c	false	false	false	false	true	false	false	false
Rv1819c	true	true	false	true	false	true	true	true
Rv1820	true	true	true	true	true	true	true	true
Rv1822	true	true	true	true	true	true	true	true
Rv1826	false	false	true	true	true	true	true	true
Rv1832	true	true	true	true	true	true	true	true
Rv1837c	true	true	true	true	true	true	true	true
Rv1843c	true	true	true	true	true	true	true	true
Rv1844c	true	true	true	true	true	true	true	true
Rv1848	false	true	true	true	true	false	true	true
Rv1849	false	true	true	true	true	false	true	true
Rv1850	false	true	true	true	true	false	true	true
Rv1851	false	true	false	true	false	false	true	true
Rv1852	false	true	false	true	false	false	true	true
Rv1853	false	true	false	true	false	false	true	true
Rv1854c	true	true	false	true	true	true	true	true
Rv1857	false	false	false	true	true	false	true	true
Rv1858	false	false	false	true	true	false	true	true
Rv1859	false	false	false	true	true	false	true	true
Rv1862	true	true	false	true	false	true	true	true
Rv1867	false	false	false	false	true	false	false	false
Rv1872c	true	true	true	true	true	true	true	true
Rv1878	true	true	true	true	true	true	true	true
Rv1885c	true	true	true	true	true	true	true	true
Rv1886c	true	true	false	true	false	true	true	true
Rv1894c	false	false	false	false	true	false	false	true
Rv1895	false	false	true	false	true	false	false	true
Rv1900c	true	true	false	true	true	true	true	true
Rv1902c	false	false	true	false	true	false	false	true
Rv1905c	false	false	true	false	true	false	false	true
Rv1908c	true	true	true	true	true	true	true	true
Rv1912c	true	true	false	true	true	true	true	true
Rv1915	false	true	true	true	true	false	true	true
Rv1916	false	true	true	true	true	false	true	true
Rv1923	true	true	false	true	false	true	true	true
Rv1925	true	true	false	true	false	true	true	true
Rv1928c	false	false	true	false	true	false	false	true
Rv1933c	true	true	false	true	true	true	true	true
Rv1934c	true	true	false	true	true	true	true	true
Rv1935c	true	true	false	true	true	true	true	true
Rv1938	false	false	false	false	false	false	false	true
Rv1940	true	true	true	true	true	true	true	true
Rv1979c	false	false	false	true	false	false	true	false
Rv1981c	false	false	true	true	true	false	true	true
Rv1992c	false	false	false	true	false	false	true	false
Rv1997	false	false	false	true	false	false	true	false
Rv1999c	false	false	false	true	false	false	true	false
Rv2002	true	true	false	true	false	true	true	false
Rv2006	true	true	true	true	true	true	true	true
Rv2029c	true	true	true	false	true	true	false	true
Rv2038c	false	false	false	true	false	false	true	true
Rv2039c	false	false	false	true	false	false	true	true
Rv2040c	false	false	false	true	false	false	true	true
Rv2041c	false	false	false	true	false	false	true	true
Rv2043c	true	true	true	true	true	true	true	true
Rv2045c	true	true	false	true	false	true	true	true
Rv2048c	true	true	false	true	false	true	true	true
Rv2051c	true	true	true	true	true	true	true	true
Rv2059	false	false	false	true	false	false	true	true
Rv2060	false	false	false	true	false	false	true	true
Rv2061c	false	false	false	true	false	false	true	true
Rv2062c	false	false	true	true	true	false	true	true
Rv2064	true	true	true	true	true	true	true	true
Rv2065	true	true	true	true	true	true	true	true
Rv2066	true	true	true	true	true	true	true	true
Rv2070c	true	true	true	true	true	true	true	true
Rv2071c	true	true	true	true	true	true	true	true
Rv2072c	true	true	true	true	true	true	true	true
Rv2074	false	false	false	false	true	false	false	true
Rv2075c	false	false	true	false	false	false	false	false
Rv2121c	true	true	true	true	true	true	true	true
Rv2122c	true	true	true	true	true	true	true	true
Rv2124c	true	true	true	true	true	true	true	true
Rv2127	true	true	true	true	true	true	true	true
Rv2130	true	false	false	false	false	false	false	false
Rv2130c	false	true	true	true	true	true	true	true
Rv2131c	false	false	false	true	true	false	true	true
Rv2135c	false	false	false	false	true	false	false	false
Rv2136c	false	false	true	true	true	true	true	true
Rv2139	true	true	true	true	true	true	true	true
Rv2148c	false	false	false	false	true	false	false	false
Rv2152c	true	true	true	true	true	true	true	true
Rv2153c	true	true	true	true	true	true	true	true
Rv2155c	true	true	true	true	true	true	true	true
Rv2156c	true	true	true	true	true	true	true	true
Rv2157c	true	true	true	true	true	true	true	true
Rv2158c	true	true	true	true	true	true	true	true
Rv2163c	false	false	true	false	true	false	false	true
Rv2173	true	true	false	true	false	true	true	true
Rv2174	false	false	false	false	true	false	false	true
Rv2178c	true	true	true	true	true	true	true	true
Rv2181	false	false	false	false	true	false	false	true
Rv2182c	true	true	true	true	true	true	true	true
Rv2187	true	true	false	true	false	true	true	true
Rv2188c	false	false	false	true	true	false	true	true
Rv2192c	true	true	true	true	true	true	true	true
Rv2193	true	true	true	true	true	true	true	true
Rv2194	true	true	true	true	true	true	true	true
Rv2195	true	true	true	true	true	true	true	true
Rv2196	true	true	true	true	true	true	true	true
Rv2200c	true	true	true	true	true	true	true	true
Rv2201	true	true	true	true	true	true	true	true
Rv2202c	true	true	true	true	true	true	true	true
Rv2205c	true	true	true	true	true	true	true	true
Rv2207	false	false	true	true	true	false	true	true
Rv2208	true	true	true	true	true	true	true	true
Rv2210c	true	true	true	true	true	true	true	true
Rv2211c	true	true	true	true	true	true	true	true
Rv2212	false	false	false	false	true	true	false	true
Rv2215	true	true	true	true	true	true	true	true
Rv2217	true	true	false	true	false	true	true	false
Rv2218	true	true	false	true	true	true	true	false
Rv2220	true	true	true	true	true	true	true	true
Rv2222c	false	false	true	true	true	false	true	true
Rv2225	true	true	true	true	true	true	true	true
Rv2228c	false	false	false	true	false	false	true	true
Rv2231c	true	true	true	true	true	true	true	true
Rv2233	false	false	true	false	true	false	false	true
Rv2236c	false	false	true	false	true	false	false	true
Rv2241	true	true	true	true	true	true	true	true
Rv2243	true	true	true	true	true	true	true	true
Rv2244	true	true	false	true	true	true	true	false
Rv2245	true	true	true	true	true	true	true	true
Rv2246	true	true	true	true	true	true	true	true
Rv2247	true	true	true	true	true	true	true	true
Rv2249c	true	true	true	true	true	true	true	true
Rv2252	false	false	false	true	true	false	true	true
Rv2259	true	true	true	true	true	true	true	true
Rv2267c	true	false	false	true	true	true	true	true
Rv2277c	false	false	false	false	true	false	false	true
Rv2281	true	true	true	true	true	true	true	true
Rv2284	true	true	false	true	false	true	true	true
Rv2285	true	false	false	true	false	true	true	true
Rv2287	false	false	true	true	true	false	true	true
Rv2289	false	false	true	true	true	true	true	true
Rv2291	false	false	true	false	false	false	false	true
Rv2294	false	false	false	false	false	false	false	true
Rv2298	false	false	false	false	true	false	false	true
Rv2316	false	false	true	true	true	false	true	true
Rv2317	false	false	true	true	true	false	true	true
Rv2318	false	false	true	true	true	false	true	true
Rv2320c	false	false	true	true	true	false	true	true
Rv2321c	true	true	true	true	true	true	true	true
Rv2322c	true	true	true	true	true	true	true	true
Rv2329c	false	false	true	true	true	false	true	true
Rv2331	false	false	false	false	true	false	false	false
Rv2331A	false	false	false	false	true	false	false	false
Rv2332	true	true	true	true	true	true	true	true
Rv2334	true	true	true	true	true	true	true	true
Rv2335	true	true	true	true	true	true	true	true
Rv2344c	false	false	true	true	true	false	true	true
Rv2349c	true	true	false	true	false	true	true	true
Rv2350c	true	true	false	true	false	true	true	true
Rv2351c	true	true	false	true	false	true	true	true
Rv2357	false	false	false	false	true	false	false	true
Rv2361c	true	true	true	true	true	true	true	true
Rv2363	false	false	true	false	true	false	false	true
Rv2377c	false	false	false	true	false	false	true	true
Rv2378c	false	false	true	true	true	false	true	true
Rv2379c	false	false	true	true	true	false	true	true
Rv2380c	true	true	true	true	true	true	true	true
Rv2381c	true	true	true	true	true	true	true	true
Rv2382c	true	true	true	true	true	true	true	true
Rv2383c	true	true	true	true	true	true	true	true
Rv2384	true	true	true	true	true	true	true	true
Rv2385	true	true	false	true	false	true	true	true
Rv2386c	true	true	true	true	true	true	true	true
Rv2388C	true	false	false	false	false	false	false	false
Rv2388c	false	true	true	true	true	true	true	true
Rv2391	true	true	true	true	true	true	true	true
Rv2392	true	true	true	true	true	true	true	true
Rv2393	false	false	false	true	true	false	true	true
Rv2394	false	false	true	false	true	true	false	true
Rv2397c	true	true	true	true	true	true	true	true
Rv2398c	true	true	true	true	true	true	true	true
Rv2399c	true	true	true	true	true	true	true	true
Rv2400c	true	true	true	true	true	true	true	true
Rv2419c	false	false	false	false	true	false	false	false
Rv2421c	true	true	true	true	true	true	true	true
Rv2427c	true	true	true	true	true	true	true	true
Rv2435c	true	true	true	true	true	true	true	true
Rv2436	true	true	true	true	true	true	true	true
Rv2438c	true	true	true	true	true	true	true	true
Rv2439c	true	true	true	true	true	true	true	true
Rv2443	false	false	true	true	true	false	true	true
Rv2445c	true	true	true	true	true	true	true	true
Rv2447c	true	true	true	true	true	true	true	true
Rv2448c	false	false	false	false	true	false	false	false
Rv2453c	true	true	false	true	true	true	true	true
Rv2454c	true	false	true	true	true	true	true	true
Rv2455c	true	false	true	true	true	true	true	true
Rv2458	true	true	true	true	true	true	true	true
Rv2463	true	true	false	true	false	true	true	true
Rv2465c	true	true	true	true	true	true	true	true
Rv2467	false	false	true	false	true	false	false	true
Rv2471	true	true	true	true	true	true	true	true
Rv2476c	true	true	true	true	true	true	true	true
Rv2482c	true	true	false	true	true	true	true	true
Rv2483c	true	true	true	true	true	true	true	true
Rv2484c	true	false	false	true	false	true	true	true
Rv2485c	true	true	false	true	false	true	true	true
Rv2486	true	true	false	true	true	true	true	true
Rv2495c	true	true	true	true	true	true	true	true
Rv2496c	true	true	true	true	true	true	true	true
Rv2497c	true	true	true	true	true	true	true	true
Rv2498c	false	false	true	true	true	false	true	true
Rv2500c	true	true	false	true	true	true	true	true
Rv2501c	true	true	true	true	true	true	true	false
Rv2502c	true	true	true	true	true	true	true	false
Rv2503c	true	true	true	true	true	true	true	true
Rv2504c	true	true	true	true	true	true	true	true
Rv2505c	true	true	false	true	false	true	true	true
Rv2518c	false	false	false	true	false	false	true	false
Rv2523c	true	true	true	false	true	true	false	true
Rv2524c	true	true	true	true	true	true	true	true
Rv2531c	true	true	true	true	true	true	true	true
Rv2537c	true	true	true	true	true	true	true	true
Rv2538c	true	true	true	true	true	true	true	true
Rv2539c	true	true	true	true	true	true	true	true
Rv2540c	true	true	true	true	true	true	true	true
Rv2552c	true	true	true	true	true	true	true	true
Rv2555c	false	false	false	false	true	false	false	false
Rv2563	false	false	false	true	false	false	true	false
Rv2564	false	false	false	true	true	false	true	true
Rv2565	true	true	false	false	false	true	false	false
Rv2572c	false	false	false	false	true	false	false	false
Rv2573	true	true	true	true	true	true	true	true
Rv2580c	false	false	false	false	true	false	false	false
Rv2581c	false	false	false	true	false	false	true	true
Rv2583c	true	true	true	true	true	true	true	true
Rv2584c	true	true	true	true	true	true	true	true
Rv2589	true	true	true	true	true	true	true	true
Rv2590	true	true	true	true	true	true	true	true
Rv2601	true	true	true	true	true	true	true	true
Rv2604c	false	false	true	true	true	false	true	true
Rv2605c	false	false	true	false	true	true	false	true
Rv2606c	false	false	true	true	true	false	true	true
Rv2607	false	false	true	true	true	false	true	true
Rv2610c	true	true	true	true	true	true	true	true
Rv2611c	true	true	true	true	true	true	true	true
Rv2612c	true	true	true	true	true	true	true	true
Rv2614c	false	false	false	false	true	false	false	false
Rv2641	false	false	false	true	false	false	true	true
Rv2671	true	true	true	true	true	true	true	true
Rv2673	false	false	false	false	false	false	false	true
Rv2674	false	false	true	false	true	false	false	true
Rv2677	true	false	false	false	false	false	false	false
Rv2677c	false	true	true	true	true	true	true	true
Rv2678c	true	true	true	true	true	true	true	true
Rv2679	true	true	false	true	true	true	true	true
Rv2682c	true	true	true	true	true	true	true	true
Rv2691	false	false	false	true	true	false	true	true
Rv2692	false	false	false	true	true	false	true	true
Rv2697c	true	true	true	true	true	true	true	true
Rv2701c	true	true	true	true	true	true	true	true
Rv2702	true	true	true	true	true	true	true	true
Rv2713	true	true	true	true	false	true	true	true
Rv2724c	true	true	false	true	true	true	true	true
Rv2726c	true	true	true	true	true	true	true	true
Rv2740	false	false	false	false	false	false	false	true
Rv2746c	true	true	true	true	true	true	true	true
Rv2747	true	true	false	true	true	true	true	true
Rv2753c	true	true	true	true	true	true	true	true
Rv2754c	true	true	true	true	true	true	true	true
Rv2763c	true	true	true	true	true	true	true	true
Rv2764c	true	true	true	true	true	true	true	true
Rv2766c	true	true	false	true	false	true	true	false
Rv2773c	true	true	true	true	true	true	true	true
Rv2780	true	true	true	true	true	true	true	true
Rv2781c	false	false	false	false	false	false	false	true
Rv2786c	true	true	true	true	true	true	true	true
Rv2789c	true	true	false	true	true	true	true	true
Rv2793c	false	false	true	true	true	false	true	true
Rv2794c	true	true	false	false	false	true	false	false
Rv2831	true	true	false	true	true	true	true	true
Rv2832c	true	true	true	true	true	true	true	true
Rv2833c	true	true	true	true	true	true	true	true
Rv2834c	true	true	true	true	true	true	true	true
Rv2835c	true	true	true	true	true	true	true	true
Rv2845c	false	false	false	false	true	false	false	false
Rv2847c	true	true	true	true	true	true	true	true
Rv2848c	true	true	true	true	true	true	true	true
Rv2849c	true	true	true	true	true	true	true	true
Rv2850c	false	false	false	false	false	false	false	true
Rv2852c	false	false	false	false	true	false	true	false
Rv2854	true	true	false	true	false	true	true	false
Rv2855	false	false	true	true	true	true	true	true
Rv2856	false	false	false	true	true	false	true	true
Rv2858c	true	true	true	true	true	true	true	true
Rv2859c	false	false	true	false	true	false	false	false
Rv2860c	true	true	true	true	true	true	true	true
Rv2868c	true	true	false	true	true	true	true	true
Rv2870c	true	true	true	true	true	true	true	true
Rv2881c	true	true	true	true	true	true	true	true
Rv2883c	false	false	true	false	true	false	false	true
Rv2888c	false	false	false	false	false	false	false	true
Rv2895c	false	false	false	true	false	false	true	true
Rv2899c	false	false	true	false	true	false	false	true
Rv2900c	true	true	true	true	true	true	true	true
Rv2911	false	false	false	false	true	false	false	true
Rv2920c	false	false	true	true	true	false	true	true
Rv2922A	true	true	false	true	true	true	true	true
Rv2928	false	false	true	true	true	true	true	true
Rv2930	true	true	true	true	true	true	true	true
Rv2931	true	true	true	true	true	true	true	true
Rv2932	true	true	true	true	true	true	true	true
Rv2933	true	true	true	true	true	true	true	true
Rv2934	true	true	true	true	true	true	true	true
Rv2935	true	true	true	true	true	true	true	true
Rv2936	false	true	false	true	false	false	true	true
Rv2937	true	true	false	true	false	true	true	true
Rv2938	true	true	false	true	false	true	true	true
Rv2939	true	true	false	true	false	true	true	true
Rv2940c	true	true	true	true	true	true	true	true
Rv2941	true	true	true	true	true	true	true	true
Rv2942	true	true	false	true	false	true	true	true
Rv2945c	false	false	true	true	true	false	true	true
Rv2946c	false	true	false	true	false	false	true	false
Rv2947c	false	true	true	true	true	false	true	true
Rv2948c	true	true	false	true	false	true	true	true
Rv2949c	true	true	true	true	true	true	true	true
Rv2950c	true	true	false	true	false	true	true	true
Rv2951c	true	true	false	true	false	true	true	true
Rv2952	true	true	false	true	false	true	true	true
Rv2953	false	false	false	true	false	false	true	false
Rv2957	true	true	true	true	true	true	true	true
Rv2958c	true	true	true	true	true	true	true	true
Rv2959c	true	true	false	true	false	true	true	true
Rv2962c	true	true	true	true	true	true	true	true
Rv2964	false	false	true	true	true	false	true	true
Rv2965c	true	true	true	true	true	true	true	true
Rv2967c	true	true	true	true	true	true	true	true
Rv2970c	true	true	false	true	false	true	true	true
Rv2977c	false	false	true	true	true	false	true	true
Rv2981c	true	true	true	true	true	true	true	true
Rv2982c	true	true	true	true	true	true	true	true
Rv2984	true	true	true	true	true	true	true	true
Rv2987c	true	true	true	true	true	true	true	true
Rv2988c	true	true	true	true	true	true	true	true
Rv2992c	true	true	true	false	false	true	false	false
Rv2995c	true	true	true	true	true	true	true	true
Rv2996c	true	true	true	true	true	true	true	true
Rv3001c	true	true	true	true	true	true	true	true
Rv3002c	true	true	true	true	true	true	true	true
Rv3003c	true	true	true	true	true	true	true	true
Rv3009c	false	false	false	false	true	false	false	false
Rv3010c	true	true	true	true	true	true	true	true
Rv3011c	false	false	false	false	true	false	false	false
Rv3012c	false	false	false	false	true	false	false	false
Rv3025c	true	true	false	true	true	true	true	true
Rv3028c	true	true	false	true	false	true	true	true
Rv3029c	true	true	false	true	false	true	true	true
Rv3031	false	false	false	false	false	false	false	true
Rv3032	false	false	false	true	false	true	true	true
Rv3039c	true	true	false	true	true	true	true	true
Rv3042c	true	true	true	true	true	true	true	true
Rv3043c	true	true	true	true	true	true	true	true
Rv3045	true	true	true	true	true	true	true	true
Rv3048c	true	true	true	true	true	true	true	true
Rv3051c	true	true	true	true	true	true	true	true
Rv3052c	false	false	false	false	true	false	false	false
Rv3053c	false	false	false	false	true	false	false	false
Rv3061c	true	true	false	true	true	true	true	true
Rv3068c	true	true	true	true	true	true	true	true
Rv3075c	false	true	false	true	true	false	true	true
Rv3084	true	true	false	true	false	true	true	true
Rv3086	false	false	false	false	false	false	false	true
Rv3087	true	false	false	true	false	true	true	true
Rv3088	true	false	false	true	false	true	true	true
Rv3089	true	true	false	true	false	true	true	true
Rv3097c	true	true	false	true	false	true	true	true
Rv3106	true	true	true	true	true	true	true	true
Rv3109	true	true	false	true	true	true	true	true
Rv3111	true	true	false	true	true	true	true	true
Rv3112	false	false	false	false	true	false	false	false
Rv3113	false	false	true	false	true	false	false	true
Rv3116	true	true	false	true	false	true	true	true
Rv3117	false	false	false	false	false	false	false	true
Rv3119	true	true	false	true	true	true	true	true
Rv3130c	true	true	false	true	false	true	true	true
Rv3137	false	false	false	false	true	false	false	false
Rv3139	true	true	false	true	true	true	true	true
Rv3140	true	true	false	true	true	true	true	true
Rv3141	true	true	false	true	true	true	true	true
Rv3145	true	true	true	true	true	true	true	true
Rv3146	true	true	true	true	true	true	true	true
Rv3147	true	true	true	true	true	true	true	true
Rv3148	true	true	true	true	true	true	true	true
Rv3149	true	true	true	true	true	true	true	true
Rv3150	true	true	true	true	true	true	true	true
Rv3151	true	true	false	true	true	true	true	true
Rv3152	true	true	true	true	true	true	true	true
Rv3153	true	true	true	true	true	true	true	true
Rv3154	true	true	true	true	true	true	true	true
Rv3155	true	true	true	true	true	true	true	true
Rv3156	true	true	true	true	true	true	true	true
Rv3157	true	true	true	true	true	true	true	true
Rv3158	true	true	true	true	true	true	true	true
Rv3175	false	false	false	false	false	false	false	true
Rv3176c	true	true	false	true	false	true	true	true
Rv3199c	true	true	false	true	false	true	true	true
Rv3203	true	true	false	true	false	true	true	true
Rv3206c	true	true	false	true	false	true	true	true
Rv3214	true	true	true	true	true	true	true	true
Rv3215	true	true	true	true	true	true	true	true
Rv3227	true	true	true	true	true	true	true	true
Rv3229c	false	false	true	true	true	false	true	true
Rv3233c	true	false	false	true	false	true	true	true
Rv3234c	true	false	false	true	false	true	true	true
Rv3236c	false	false	true	true	true	false	true	true
Rv3247c	true	true	true	true	true	true	true	true
Rv3248c	true	true	true	true	true	true	true	true
Rv3253c	false	false	false	true	false	false	true	false
Rv3255c	true	true	true	true	true	true	true	true
Rv3256c	false	false	false	false	true	false	false	false
Rv3257c	true	true	true	true	true	true	true	true
Rv3260c	false	true	false	false	false	false	false	false
Rv3261	true	true	false	true	true	true	true	true
Rv3262	true	true	false	true	true	true	true	true
Rv3263	true	true	false	false	false	true	false	false
Rv3264c	true	true	true	true	true	true	true	true
Rv3265c	true	true	true	true	true	true	true	true
Rv3266c	true	false	true	true	true	true	true	true
Rv3273	false	false	true	true	true	false	true	true
Rv3274c	true	true	false	true	true	true	true	true
Rv3275c	false	false	true	true	true	false	true	true
Rv3276c	true	true	true	true	true	true	true	true
Rv3279c	true	true	true	true	true	true	true	true
Rv3280	true	true	true	true	true	true	true	true
Rv3281	false	false	true	true	true	false	true	true
Rv3283	false	false	true	false	true	false	false	true
Rv3285	true	true	true	true	true	true	true	true
Rv3290c	false	false	true	true	true	false	true	true
Rv3293	false	false	true	true	true	false	true	true
Rv3300c	false	false	false	false	true	false	false	true
Rv3302c	true	true	true	true	true	true	true	true
Rv3303c	true	true	true	true	true	true	true	true
Rv3307	true	true	true	true	true	true	true	true
Rv3308	true	true	true	true	true	true	true	true
Rv3309c	true	true	true	true	true	true	true	true
Rv3310	false	false	true	true	true	false	true	true
Rv3313c	true	true	true	true	true	true	true	true
Rv3314c	false	false	true	true	true	false	true	true
Rv3315c	false	false	true	true	true	false	true	true
Rv3316	true	true	true	true	true	true	true	true
Rv3317	true	true	true	true	true	true	true	true
Rv3318	true	true	true	true	true	true	true	true
Rv3319	true	true	true	true	true	true	true	true
Rv3322c	true	true	false	true	false	true	true	true
Rv3323c	false	false	false	false	true	false	false	false
Rv3324c	false	false	false	false	true	false	false	false
Rv3330	false	false	true	false	true	false	false	true
Rv3331	false	false	true	true	true	false	true	true
Rv3332	false	false	true	true	true	false	true	true
Rv3336c	false	false	false	false	true	false	false	false
Rv3339c	true	true	true	true	true	true	true	true
Rv3340	true	false	true	true	true	true	true	true
Rv3341	true	true	true	true	true	true	true	true
Rv3356c	true	true	true	true	true	true	true	true
Rv3371	true	false	false	true	false	true	true	true
Rv3372	true	true	true	true	true	true	true	true
Rv3373	false	true	false	true	true	false	true	true
Rv3374	false	true	false	true	true	false	true	true
Rv3375	false	false	false	false	false	false	false	true
Rv3377c	false	false	false	false	true	false	false	true
Rv3378c	false	false	false	false	false	false	false	true
Rv3379c	true	true	true	true	true	true	true	true
Rv3382c	true	true	false	true	true	true	true	true
Rv3383c	true	true	false	true	false	true	true	true
Rv3389c	false	false	false	false	false	true	false	false
Rv3393	false	false	true	false	true	false	false	true
Rv3396c	true	true	true	true	true	true	true	true
Rv3398c	true	true	true	true	true	true	true	true
Rv3400	true	true	false	true	true	true	true	true
Rv3401	true	true	false	false	true	true	false	true
Rv3406	false	false	false	false	true	false	false	false
Rv3409c	false	true	false	true	false	false	true	true
Rv3410c	true	true	true	true	true	true	true	true
Rv3411c	true	true	true	true	true	true	true	true
Rv3423c	true	true	true	true	true	true	true	true
Rv3432c	true	true	true	true	true	true	true	true
Rv3436c	true	true	true	true	true	true	true	true
Rv3441c	false	false	true	false	true	false	false	true
Rv3455c	false	false	true	false	true	false	false	false
Rv3464	true	true	true	true	true	true	true	true
Rv3465	true	true	true	true	true	true	true	true
Rv3468	true	false	false	false	false	false	false	false
Rv3468c	false	true	true	true	true	true	true	true
Rv3469c	false	false	true	false	true	false	false	true
Rv3470c	true	true	true	true	true	true	true	true
Rv3480c	true	false	false	true	false	true	true	true
Rv3487c	true	true	false	true	false	true	true	true
Rv3490	true	true	true	true	true	true	true	true
Rv3492c	false	true	false	false	false	false	false	false
Rv3493c	false	true	false	false	false	false	false	false
Rv3494c	true	true	false	true	false	true	true	true
Rv3495c	true	true	false	true	false	true	true	true
Rv3496c	true	true	false	true	false	true	true	true
Rv3497c	true	true	false	true	false	true	true	true
Rv3498c	true	true	false	true	false	true	true	true
Rv3499c	true	true	false	true	false	true	true	true
Rv3500c	true	true	false	true	false	true	true	true
Rv3501c	true	true	false	true	false	true	true	true
Rv3502c	true	true	false	true	false	true	true	true
Rv3504	true	true	false	true	true	true	true	true
Rv3505	true	true	false	true	true	true	true	true
Rv3506	true	true	false	true	false	true	true	true
Rv3509c	true	true	true	true	true	true	true	true
Rv3513c	true	true	false	true	false	true	true	true
Rv3515c	true	true	false	true	false	true	true	true
Rv3516	true	true	false	true	true	true	true	true
Rv3518c	false	true	false	true	false	true	true	true
Rv3522	true	true	false	true	false	true	true	true
Rv3523	true	true	false	true	false	true	true	true
Rv3526	true	true	false	true	false	true	true	true
Rv3529c	true	false	false	true	true	true	true	true
Rv3534c	true	true	true	true	true	true	true	true
Rv3535c	true	true	true	true	true	true	true	true
Rv3536c	true	true	false	true	true	true	true	true
Rv3537	true	true	false	true	false	true	true	true
Rv3538	true	true	false	true	false	true	true	true
Rv3540c	false	true	false	true	false	true	true	true
Rv3541c	false	false	false	false	false	true	false	true
Rv3542c	false	false	false	false	false	true	false	false
Rv3543c	true	true	false	true	true	true	true	true
Rv3544c	true	true	false	true	true	true	true	true
Rv3545c	false	true	false	true	false	true	true	true
Rv3546	true	true	false	true	true	true	true	true
Rv3550	true	true	false	true	true	true	true	true
Rv3551	false	false	false	true	false	false	true	true
Rv3552	false	false	false	true	false	false	true	true
Rv3553	false	false	false	false	false	false	false	true
Rv3556	false	false	false	false	false	false	false	true
Rv3556c	true	true	false	true	true	true	true	true
Rv3560c	true	true	false	true	true	true	true	true
Rv3561	true	true	false	true	false	true	true	true
Rv3562	true	true	false	true	true	true	true	true
Rv3563	true	true	false	true	true	true	true	true
Rv3564	true	true	false	true	true	true	true	true
Rv3565	true	true	true	true	true	true	true	true
Rv3567c	true	true	false	true	false	true	true	true
Rv3568c	true	true	false	true	false	true	true	true
Rv3569c	true	true	false	true	false	true	true	true
Rv3570c	true	true	false	true	false	true	true	true
Rv3571	true	true	false	true	false	true	true	true
Rv3572	true	false	false	false	false	true	false	false
Rv3573c	true	true	false	true	true	true	true	true
Rv3580c	false	false	false	false	true	false	false	false
Rv3581c	true	true	true	true	true	true	true	true
Rv3582c	true	true	true	true	true	true	true	true
Rv3588c	true	true	true	true	true	true	true	true
Rv3592	false	false	false	false	false	false	false	true
Rv3598c	false	false	false	false	true	false	false	false
Rv3600c	false	false	false	false	true	false	false	false
Rv3601c	true	true	true	true	true	true	true	true
Rv3602c	true	true	true	true	true	true	true	true
Rv3606c	true	true	true	true	true	true	true	true
Rv3607c	true	true	true	true	true	true	true	true
Rv3608c	true	true	true	true	true	true	true	true
Rv3609c	true	true	true	true	true	true	true	true
Rv3617	false	false	false	false	false	false	false	true
Rv3624c	true	true	true	true	true	true	true	true
Rv3627c	false	false	false	false	true	false	false	true
Rv3628	true	true	true	true	true	true	true	true
Rv3634c	true	true	true	true	true	true	true	true
Rv3645	false	false	false	false	true	true	false	true
Rv3667	true	true	true	true	true	true	true	true
Rv3670	false	false	false	false	false	false	false	true
Rv3684	false	false	false	false	true	false	false	false
Rv3696c	true	true	true	true	true	true	true	true
Rv3700c	false	false	false	false	false	false	false	true
Rv3701c	false	false	false	false	false	false	false	true
Rv3702c	false	false	false	false	false	false	false	true
Rv3703c	false	false	false	false	false	false	false	true
Rv3704c	false	false	true	true	true	false	true	true
Rv3708c	true	true	true	true	true	true	true	true
Rv3709c	true	true	true	true	true	true	true	true
Rv3710	true	true	true	true	true	true	true	true
Rv3713	false	false	true	false	true	false	false	false
Rv3734c	true	false	false	true	false	true	true	true
Rv3737	false	false	true	false	true	false	false	true
Rv3740c	true	false	false	true	false	true	true	true
Rv3754	true	true	true	true	true	true	true	true
Rv3756c	false	false	true	true	true	false	true	true
Rv3757c	false	false	true	true	true	false	true	true
Rv3758c	false	false	true	true	true	false	true	true
Rv3759c	false	false	true	true	true	false	true	true
Rv3761c	true	true	false	true	true	true	true	true
Rv3772	true	true	true	true	true	true	true	true
Rv3774	true	true	false	true	true	true	true	true
Rv3775	true	true	false	true	false	true	true	true
Rv3777	false	false	true	false	true	false	false	true
Rv3782	false	false	false	false	false	false	false	true
Rv3784	true	true	true	true	true	true	true	true
Rv3790	true	true	true	true	true	true	true	true
Rv3791	true	true	true	true	true	true	true	true
Rv3792	true	true	true	true	true	true	true	true
Rv3793	true	true	true	true	true	true	true	true
Rv3794	true	true	true	true	true	true	true	true
Rv3795	true	true	true	true	true	true	true	true
Rv3797	true	true	false	true	true	true	true	true
Rv3799c	true	true	false	true	false	true	true	true
Rv3800c	true	true	true	true	true	true	true	true
Rv3801c	true	true	true	true	true	true	true	true
Rv3802c	true	true	false	true	false	true	true	true
Rv3803c	false	false	false	true	false	false	true	true
Rv3804c	true	true	false	true	false	true	true	true
Rv3805c	false	false	false	false	false	false	false	true
Rv3806c	true	true	true	true	true	true	true	true
Rv3807c	false	false	false	false	true	false	false	true
Rv3808c	true	true	true	true	true	true	true	true
Rv3809c	true	true	true	true	true	true	true	true
Rv3815c	false	false	true	false	true	false	false	false
Rv3817	false	false	false	true	false	false	true	true
Rv3818	true	true	true	true	true	true	true	true
Rv3820c	false	true	false	true	false	false	true	true
Rv3821	false	true	false	false	false	false	false	false
Rv3822	false	true	false	false	false	false	false	false
Rv3823c	true	true	false	true	false	true	true	true
Rv3824c	false	true	false	true	false	false	true	true
Rv3825c	false	true	false	true	false	false	true	true
Rv3826	true	true	true	true	true	true	true	true
Rv3834c	false	false	false	false	true	false	false	false
Rv3838c	true	true	true	true	true	true	true	true
Rv3842c	false	false	true	true	true	false	true	true
Rv3846	false	false	true	false	true	false	false	true
Rv3858c	true	true	true	true	true	true	true	true
Rv3859c	true	true	true	true	true	true	true	true
Rv3913	true	true	true	true	true	true	true	true
Rv3914	false	false	false	false	true	false	false	false
none	false	false	false	false	false	false	false	true
orphan	false	false	false	false	false	true	false	false

## Sheet: Common_Genes
Common Genes Mtb Models
Rv0013
Rv0032
Rv0046c
Rv0066c
Rv0069c
Rv0070c
Rv0112
Rv0155
Rv0156
Rv0157
Rv0162c
Rv0183
Rv0189c
Rv0211
Rv0234c
Rv0254c
Rv0255c
Rv0321
Rv0334
Rv0337c
Rv0357c
Rv0363c
Rv0382c
Rv0408
Rv0409
Rv0414c
Rv0417
Rv0422c
Rv0423c
Rv0436c
Rv0437c
Rv0462
Rv0467
Rv0468
Rv0478
Rv0482
Rv0486
Rv0489
Rv0500
Rv0501
Rv0503c
Rv0510
Rv0511
Rv0512
Rv0524
Rv0533c
Rv0534c
Rv0536
Rv0542c
Rv0548c
Rv0553
Rv0555
Rv0573c
Rv0618
Rv0619
Rv0620
Rv0642c
Rv0644c
Rv0650
Rv0694
Rv0728c
Rv0733
Rv0753c
Rv0772
Rv0777
Rv0780
Rv0803
Rv0808
Rv0809
Rv0812
Rv0819
Rv0858c
Rv0859
Rv0884c
Rv0886
Rv0889c
Rv0896
Rv0904c
Rv0936
Rv0946c
Rv0951
Rv0952
Rv0956
Rv0957
Rv0993
Rv1001
Rv1011
Rv1017c
Rv1018c
Rv1023
Rv1077
Rv1079
Rv1082
Rv1086
Rv1092c
Rv1093
Rv1098c
Rv1099c
Rv1121
Rv1122
Rv1127c
Rv1130
Rv1131
Rv1133c
Rv1161
Rv1162
Rv1163
Rv1164
Rv1170
Rv1185c
Rv1187
Rv1188
Rv1201c
Rv1202
Rv1207
Rv1240
Rv1248c
Rv1257c
Rv1285
Rv1286
Rv1293
Rv1294
Rv1295
Rv1296
Rv1304
Rv1305
Rv1306
Rv1307
Rv1308
Rv1309
Rv1310
Rv1311
Rv1315
Rv1323
Rv1336
Rv1338
Rv1348
Rv1349
Rv1350
Rv1380
Rv1381
Rv1383
Rv1385
Rv1389
Rv1391
Rv1392
Rv1409
Rv1412
Rv1415
Rv1416
Rv1436
Rv1437
Rv1438
Rv1445c
Rv1447c
Rv1448c
Rv1449c
Rv1451
Rv1464
Rv1475c
Rv1483
Rv1484
Rv1485
Rv1492
Rv1493
Rv1511
Rv1512
Rv1529
Rv1538c
Rv1551
Rv1552
Rv1553
Rv1554
Rv1555
Rv1559
Rv1568
Rv1569
Rv1570
Rv1589
Rv1594
Rv1595
Rv1596
Rv1599
Rv1600
Rv1601
Rv1602
Rv1603
Rv1606
Rv1609
Rv1611
Rv1612
Rv1613
Rv1617
Rv1622c
Rv1623c
Rv1625c
Rv1631
Rv1652
Rv1653
Rv1654
Rv1655
Rv1656
Rv1658
Rv1659
Rv1695
Rv1699
Rv1712
Rv1715
Rv1731
Rv1737c
Rv1745c
Rv1755c
Rv1820
Rv1822
Rv1832
Rv1837c
Rv1843c
Rv1844c
Rv1872c
Rv1878
Rv1885c
Rv1908c
Rv1940
Rv2006
Rv2043c
Rv2051c
Rv2064
Rv2065
Rv2066
Rv2070c
Rv2071c
Rv2072c
Rv2121c
Rv2122c
Rv2124c
Rv2127
Rv2139
Rv2152c
Rv2153c
Rv2155c
Rv2156c
Rv2157c
Rv2158c
Rv2178c
Rv2182c
Rv2192c
Rv2193
Rv2194
Rv2195
Rv2196
Rv2200c
Rv2201
Rv2202c
Rv2205c
Rv2208
Rv2210c
Rv2211c
Rv2215
Rv2220
Rv2225
Rv2231c
Rv2241
Rv2243
Rv2245
Rv2246
Rv2247
Rv2249c
Rv2259
Rv2281
Rv2321c
Rv2322c
Rv2332
Rv2334
Rv2335
Rv2361c
Rv2380c
Rv2381c
Rv2382c
Rv2383c
Rv2384
Rv2386c
Rv2391
Rv2392
Rv2397c
Rv2398c
Rv2399c
Rv2400c
Rv2421c
Rv2427c
Rv2435c
Rv2436
Rv2438c
Rv2439c
Rv2445c
Rv2447c
Rv2458
Rv2465c
Rv2471
Rv2476c
Rv2483c
Rv2495c
Rv2496c
Rv2497c
Rv2503c
Rv2504c
Rv2524c
Rv2531c
Rv2537c
Rv2538c
Rv2539c
Rv2540c
Rv2552c
Rv2573
Rv2583c
Rv2584c
Rv2589
Rv2590
Rv2601
Rv2610c
Rv2611c
Rv2612c
Rv2671
Rv2678c
Rv2682c
Rv2697c
Rv2701c
Rv2702
Rv2726c
Rv2746c
Rv2753c
Rv2754c
Rv2763c
Rv2764c
Rv2773c
Rv2780
Rv2786c
Rv2832c
Rv2833c
Rv2834c
Rv2835c
Rv2847c
Rv2848c
Rv2849c
Rv2858c
Rv2860c
Rv2870c
Rv2881c
Rv2900c
Rv2930
Rv2931
Rv2932
Rv2933
Rv2934
Rv2935
Rv2940c
Rv2941
Rv2949c
Rv2957
Rv2958c
Rv2962c
Rv2965c
Rv2967c
Rv2981c
Rv2982c
Rv2984
Rv2987c
Rv2988c
Rv2995c
Rv2996c
Rv3001c
Rv3002c
Rv3003c
Rv3010c
Rv3042c
Rv3043c
Rv3045
Rv3048c
Rv3051c
Rv3068c
Rv3106
Rv3145
Rv3146
Rv3147
Rv3148
Rv3149
Rv3150
Rv3152
Rv3153
Rv3154
Rv3155
Rv3156
Rv3157
Rv3158
Rv3214
Rv3215
Rv3227
Rv3247c
Rv3248c
Rv3255c
Rv3257c
Rv3264c
Rv3265c
Rv3276c
Rv3279c
Rv3280
Rv3285
Rv3302c
Rv3303c
Rv3307
Rv3308
Rv3309c
Rv3313c
Rv3316
Rv3317
Rv3318
Rv3319
Rv3339c
Rv3341
Rv3356c
Rv3372
Rv3379c
Rv3396c
Rv3398c
Rv3410c
Rv3411c
Rv3423c
Rv3432c
Rv3436c
Rv3464
Rv3465
Rv3470c
Rv3490
Rv3509c
Rv3534c
Rv3535c
Rv3565
Rv3581c
Rv3582c
Rv3588c
Rv3601c
Rv3602c
Rv3606c
Rv3607c
Rv3608c
Rv3609c
Rv3624c
Rv3628
Rv3634c
Rv3667
Rv3696c
Rv3708c
Rv3709c
Rv3710
Rv3754
Rv3772
Rv3784
Rv3790
Rv3791
Rv3792
Rv3793
Rv3794
Rv3795
Rv3800c
Rv3801c
Rv3806c
Rv3808c
Rv3809c
Rv3818
Rv3826
Rv3838c
Rv3858c
Rv3859c
Rv3913

## Sheet: GSMN_TB_1.1_vs_All
GSMN-TB1.1 vs iCG760			GSMN-TB1.1 vs iNJ661v_mod			GSMN-TB1.1 vs sMtb			GSMN-TB1.1 vs iOSDD890			GSMN-TB1.1 vs iSM810			GSMN-TB1.1 vs sMtb2018			GSMN-TB1.1 vs iEK1011
Elements only in GSMN-TB1.1 :	Common elements in GSMN-TB1.1 iCG760 :	Elements only in iCG760 :	Elements only in GSMN-TB1.1 :	Common elements in GSMN-TB1.1 iNJ661v_mod :	Elements only in iNJ661v_mod :	Elements only in GSMN-TB1.1 :	Common elements in GSMN-TB1.1 sMtb :	Elements only in sMtb :	Elements only in GSMN-TB1.1 :	Common elements in GSMN-TB1.1 iOSDD890 :	Elements only in iOSDD890 :	Elements only in GSMN-TB1.1 :	Common elements in GSMN-TB1.1 iSM810 :	Elements only in iSM810 :	Elements only in GSMN-TB1.1 :	Common elements in GSMN-TB1.1 sMtb2018 :	Elements only in sMtb2018 :	Elements only in GSMN-TB1.1 :	Common elements in GSMN-TB1.1 iEK1011 :	Elements only in iEK1011 :
Rv2454c	Rv3696c	MT1364	Rv0458	Rv3696c	Rv3815c	Rv3401	Rv3696c	Rv1739c	Rv0186	Rv3696c	Rv3815c	Rv2388C	Rv3696c	Rv2130c	Rv3401	Rv3696c	Rv1739c	Rv0186	Rv3696c	Rv3290c
Rv2455c	Rv3302c	MT3443	Rv0186	Rv3302c	Rv3290c	Rv2029c	Rv3302c	Rv3281	Rv1862	Rv3302c	Rv3290c	Rv2677	Rv3302c	Rv2388c	Rv2029c	Rv3302c	Rv3281	Rv0974c	Rv3302c	Rv3281
Rv1322A	Rv2249c	Rv0295c	Rv3401	Rv2249c	Rv3281	Rv1223	Rv2249c	Rv2920c	Rv1530	Rv2249c	Rv1867	Rv2130	Rv2249c	Rv2677c	Rv1223	Rv2249c	Rv2920c	Rv1811	Rv2249c	Rv3441c
Rv3340	Rv2858c	Rv0564cc	Rv3400	Rv2858c	Rv3441c	Rv2523c	Rv2858c	Rv3314c	Rv0761c	Rv2858c	Rv3281	Rv3468	Rv2858c	Rv3468c	Rv2523c	Rv2858c	Rv3314c	Rv1223	Rv2858c	Rv1302
Rv0570	Rv0458	Rv1408	Rv1862	Rv2205c	Rv1302	Rv2794c	Rv0458	Rv2677c	Rv1456c	Rv0458	Rv1722		Rv0458	Rv0805	Rv2794c	Rv0458	Rv2677c	Rv2502c	Rv0458	Rv3310
Rv2388C	Rv2205c	Rv1848	Rv1530	Rv2436	Rv3310	Rv0757	Rv2205c	Rv1915	Rv3029c	Rv2205c	Rv3441c		Rv2205c	Rv1302	Rv0757	Rv2205c	Rv1915	Rv0410c	Rv2205c	Rv2236c
Rv2677	Rv2436	Rv1849	Rv0761c	Rv0363c	Rv2236c	Rv0758	Rv2436	Rv1916	Rv3028c	Rv2436	Rv1302		Rv2436	Rv2289	Rv0758	Rv2436	Rv1916	Rv2794c	Rv2436	Rv1005c
Rv2130	Rv0363c	Rv1850	Rv2922A	Rv3255c	Rv1005c	Rv2992c	Rv0363c	Rv2287	Rv1811	Rv0363c	Rv3310		Rv0363c	Rv2136c	Rv2992c	Rv0363c	Rv2287	Rv0757	Rv0363c	Rv2212
Rv0564	Rv3255c	Rv1851	Rv3140	Rv3257c	Rv3713	Rv0509	Rv3255c	Rv3236c	Rv1223	Rv3255c	Rv2236c		Rv3255c	Rv2605c	Rv0509	Rv3255c	Rv3236c	Rv0758	Rv3255c	Rv1264
Rv0635	Rv3257c	Rv1852	Rv1736c	Rv3308	Rv1318c	Rv2388C	Rv3257c	Rv0824c	Rv3799c	Rv3257c	Rv1005c		Rv3257c	Rv1328	Rv2388C	Rv3257c	Rv0824c	Rv2501c	Rv3257c	Rv1320c
Rv0636	Rv3308	Rv1853	Rv3151	Rv3264c	Rv1319c	Rv2677	Rv3308	Rv1094	Rv0535	Rv3308	Rv3713		Rv3308	Rv1213	Rv2677	Rv3308	Rv1094	Rv0973c	Rv3308	Rv1318c
Rv0637	Rv3264c	Rv1915	Rv1854c	Rv2051c	Rv1320c	Rv3263	Rv3264c	Rv3229c	Rv0410c	Rv3264c	Rv1318c		Rv3264c	Rv1212c	Rv3263	Rv3264c	Rv3229c	Rv2217	Rv3264c	Rv1319c
RV3825c	Rv2051c	Rv1916	Rv0392c	Rv0112	Rv1647	Rv2130	Rv2051c	Rv3373	Rv2713	Rv2051c	Rv1319c		Rv2051c	Rv3032	Rv2130	Rv2051c	Rv0860	Rv2218	Rv2051c	Rv3377c
RV2936	Rv0112	Rv2130c	Rv1456c	Rv1511	Rv1264	Rv0275c	Rv0112	Rv3374	Rv3199c	Rv0112	Rv1320c		Rv0112	Rv1326c	Rv0275c	Rv0112	Rv3373	Rv2992c	Rv0112	Rv1647
Rv3529c	Rv1511	Rv2388c	Rv3029c	Rv1512	Rv3332	Rv0564	Rv1511	Rv0860	Rv2794c	Rv1511	Rv1647		Rv1511	Rv0127	Rv0564	Rv1511	Rv3374	Rv0509	Rv1511	Rv1120c
Rv1373	Rv1512	Rv2677c	Rv3028c	Rv0620	Rv0091	Rv0098	Rv1512	Rv0522	Rv0757	Rv1512	Rv1264		Rv1512	Rv1327c	Rv0098	Rv1512	Rv0522	Rv2388C	Rv1512	Rv3332
Rv2267c	Rv0620	Rv2936	Rv1811	Rv0619	Rv3275c	Rv0130	Rv0620	Rv0072	Rv0758	Rv0620	Rv2212		Rv0620	Rv1564c	Rv0130	Rv0620	Rv0072	Rv2677	Rv0620	Rv0091
Rv3468	Rv0619	Rv2946c	Rv1223	Rv0618	Rv3330	Rv0645c	Rv0619	Rv0073	Rv2217	Rv0619	Rv1120c		Rv0619	Rv1563c	Rv0645c	Rv0619	Rv0073	Rv1300	Rv0619	Rv3275c
Rv3266c	Rv0618	Rv2947c	Rv1070c	Rv3634c	Rv1895	RV3825c	Rv0618	Rv2563	Rv2992c	Rv0618	Rv3377c		Rv0618	Rv1562c	RV3825c	Rv0618	Rv2563	Rv3263	Rv0618	Rv3330
Rv3734c	Rv3634c	Rv3075c	Rv0905	Rv0501	Rv0768	Rv1661	Rv3634c	Rv2564	Rv2388C	Rv3634c	Rv3645		Rv3634c	Rv1826	Rv1661	Rv3634c	Rv2564	Rv2130	Rv3634c	Rv1895
Rv3234c	Rv0501	Rv3260c	Rv2486	Rv0536	Rv3293	RV2936	Rv0501	Rv2379c	Rv2677	Rv0501	Rv3332		Rv0501	Rv1604	RV2936	Rv0501	Rv2377c	Rv0649	Rv0501	Rv0768
Rv3088	Rv0536	Rv3373	Rv1472	Rv0993	Rv0147	Rv3468	Rv0536	Rv2377c	Rv1300	Rv0536	Rv0091		Rv0536	Rv0855	Rv3468	Rv0536	Rv2379c	Rv2244	Rv0536	Rv0147
Rv1760	Rv0993	Rv3374	Rv3774	Rv0046c	Rv2363	Rv1273c	Rv0993	Rv2443	Rv3206c	Rv0993	Rv3275c		Rv0993	Rv1094	Rv1273c	Rv0993	Rv2443	Rv0275c	Rv0993	Rv3293
Rv2285	Rv0046c	Rv3409c	Rv1144	Rv2612c	Rv0558	Rv1272c	Rv0046c	Rv1549	Rv3116	Rv0046c	Rv3330		Rv0046c	Rv0824c	Rv1272c	Rv0046c	Rv1549	Rv1345	Rv0046c	Rv2363
Rv0221	Rv2612c	Rv3468c	Rv1074c	Rv1822	Rv2467	Rv0194	Rv2612c	Rv1550	Rv3322c	Rv2612c	Rv2148c		Rv2612c	Rv0373c	Rv0194	Rv2612c	Rv1550	Rv2854	Rv2612c	Rv2467
Rv3740c	Rv1822	Rv3492c	Rv3799c	Rv2701c	Rv2859c	Rv1747	Rv1822	Rv2316	Rv0438c	Rv1822	Rv1895		Rv1822	Rv0374c	Rv1747	Rv1822	Rv1235	Rv0564	Rv1822	Rv2320c
Rv3087	Rv2701c	Rv3493c	Rv0751c	Rv2471	Rv2320c	Rv1687c	Rv2701c	Rv2317	Rv3263	Rv2701c	Rv0768		Rv2701c	Rv0375c	Rv1687c	Rv2701c	Rv1236	Rv0557	Rv2701c	Rv0346c
Rv3371	Rv2471	Rv3518c	Rv1322A	Rv3490	Rv0346c	Rv1686c	Rv2471	Rv2318	Rv2130	Rv2471	Rv3293		Rv2471	Rv1236	Rv1686c	Rv2471	Rv1237	Rv2002	Rv2471	Rv0522
Rv3480c	Rv0186	Rv3540c	Rv2747	Rv3372	Rv0522	Rv2565	Rv0186	Rv1235	Rv0035	Rv3490	Rv0147		Rv0186	Rv1237	Rv2565	Rv0186	Rv1238	Rv0242c	Rv3490	Rv0223c
Rv3233c	Rv3490	Rv3545c	Rv1384	Rv2900c	Rv0107c	Rv0655	Rv3490	Rv1236	Rv0119	Rv3401	Rv2363		Rv3490	Rv1238	Rv0655	Rv3490	Rv2038c	Rv2766c	Rv3401	Rv0107c
Rv1425	Rv3401	Rv3820c	Rv0948c	Rv0650	Rv1607	Rv3572	Rv3400	Rv1237	Rv0166	Rv3400	Rv0558		Rv3401	Rv0773c	Rv3572	Rv3400	Rv2039c	Rv0635	Rv3400	Rv1607
Rv0895	Rv3400	Rv3821	Rv0535	Rv2702	Rv2289		Rv3372	Rv1238	Rv0214	Rv3372	Rv2467		Rv3400	Rv2394		Rv3372	Rv2040c	Rv0636	Rv3372	Rv2289
Rv2484c	Rv3372	Rv3822	Rv0410c	Rv0946c	Rv3756c		Rv2900c	Rv2038c	Rv0270	Rv2900c	Rv2859c		Rv3372	Rv0470c		Rv2900c	Rv2041c	Rv0637	Rv2900c	Rv3759c
Rv3572	Rv2900c	Rv3824c	Rv3199c	Rv3068c	Rv3757c		Rv0650	Rv2039c	Rv0275c	Rv0650	Rv2320c		Rv2900c	Rv2928		Rv0650	Rv2316	Rv0130	Rv0650	Rv3756c
	Rv0650	Rv3825c	Rv2794c	Rv3010c	Rv3758c		Rv2702	Rv2040c	Rv0404	Rv2702	Rv0346c		Rv0650	Rv1662		Rv2702	Rv2317	Rv0643c	Rv2702	Rv3758c
	Rv2702		Rv0757	Rv2029c	Rv3759c		Rv0946c	Rv2041c	Rv0551c	Rv0946c	Rv0522		Rv2702	Rv1663		Rv0946c	Rv2318	RV3825c	Rv0946c	Rv3757c
	Rv0946c		Rv0758	Rv1099c	Rv2130c		Rv3068c	Rv2131c	Rv0852	Rv3068c	Rv0223c		Rv0946c	Rv2855		Rv3068c	Rv2131c	Rv1661	Rv3068c	Rv2130c
	Rv3068c		Rv3025c	Rv1438	Rv2498c		Rv3010c	Rv0470c	Rv1058	Rv3010c	Rv0107c		Rv3068c	Rv0252		Rv3010c	Rv0470c	RV2936	Rv3010c	Rv2498c
	Rv3010c		Rv1284	Rv1436	Rv2075c		Rv1099c	Rv0924c	Rv1193	Rv2029c	Rv1607		Rv3010c	Rv0253		Rv1099c	Rv0924c	Rv1180	Rv2029c	Rv3075c
	Rv2029c		Rv2217	Rv1437	Rv0771		Rv1438	Rv2136c	Rv1206	Rv1099c	Rv1314c		Rv2029c	orphan		Rv1438	Rv2136c	Rv1181	Rv1099c	Rv0464c
	Rv1099c		Rv2218	Rv3214	Rv1239c		Rv1436	Rv1563c	Rv1345	Rv1438	Rv2289		Rv1099c	Rv1264		Rv1436	Rv1562c	Rv1182	Rv1438	Rv0771
	Rv1438		Rv2388C	Rv0489	Rv2062c		Rv1437	Rv1562c	Rv1427c	Rv1436	Rv3756c		Rv1438	Rv1647		Rv1437	Rv1563c	Rv1183	Rv1436	Rv1239c
	Rv1436		Rv2677	Rv1023	Rv0373c		Rv3214	Rv2691	Rv1521	Rv1437	Rv3757c		Rv1436	Rv2212		Rv3214	Rv2691	Rv3468	Rv1437	Rv2062c
	Rv1437		Rv1300	Rv1617	Rv0374c		Rv0489	Rv2692	Rv1750c	Rv3214	Rv3758c		Rv1437	Rv0386		Rv0489	Rv2692	Rv1273c	Rv3214	Rv0375c
	Rv3214		Rv3206c	Rv2241	Rv0375c		Rv1023	Rv3293	Rv1925	Rv0489	Rv3759c		Rv3214	Rv1318c		Rv1023	Rv3293	Rv1272c	Rv0489	Rv0373c
	Rv0489		Rv3109	Rv2215	Rv2388c		Rv1617	Rv0191	Rv2187	Rv1023	Rv2130c		Rv0489	Rv1319c		Rv1617	Rv0191	Rv0194	Rv1023	Rv0374c
	Rv1023		Rv3116	Rv0462	Rv3283		Rv2241	Rv1264	Rv2505c	Rv1617	Rv2498c		Rv1023	Rv1320c		Rv2241	Rv1264	Rv1747	Rv1617	Rv2388c
	Rv1617		Rv3111	Rv0896	Rv0306		Rv2215	Rv1318c	Rv2948c	Rv2241	Rv3075c		Rv1617	Rv3645		Rv2215	Rv1318c	Rv1687c	Rv2241	Rv3283
	Rv2241		Rv3119	Rv0889c	Rv0848		Rv0462	Rv1319c	Rv2950c	Rv2215	Rv0771		Rv2241	Rv3389c		Rv0462	Rv1319c	Rv1686c	Rv2215	Rv0390
	Rv2215		Rv0866	Rv1131	Rv1620c		Rv0896	Rv1320c	Rv3089	Rv0462	Rv0464c		Rv2215	Rv3545c		Rv0896	Rv1320c	Rv2565	Rv0462	Rv0848
	Rv0462		Rv3322c	Rv1475c	Rv1621c		Rv0889c	Rv3310	Rv3506	Rv0896	Rv1239c		Rv0462	Rv3518c		Rv0889c	Rv3310	Rv0655	Rv0896	Rv0075
	Rv0896		Rv0994	Rv3339c	Rv3315c		Rv1131	Rv2793c	Rv3513c	Rv0889c	Rv2062c		Rv0896	Rv0860		Rv1131	Rv2793c	Rv3572	Rv0889c	Rv1620c
	Rv0889c		Rv0438c	Rv0066c	Rv0143c		Rv1475c	Rv0505c	Rv3515c	Rv1131	Rv0373c		Rv0889c	Rv3541c		Rv1475c	Rv0505c		Rv1131	Rv1621c
	Rv1131		Rv2453c	Rv1248c	Rv0103c		Rv3339c	Rv0126	Rv3561	Rv1475c	Rv0374c		Rv1131	Rv3542c		Rv3339c	Rv0126		Rv1475c	Rv3315c
	Rv1475c		Rv1173	Rv0555	Rv0499		Rv0066c	Rv3273	Rv3097c	Rv3339c	Rv0375c		Rv1475c	Rv3540c		Rv0066c	Rv3273		Rv3339c	Rv0143c
	Rv3339c		Rv3261	Rv2454c	Rv1905c		Rv1248c	Rv1620c	Rv2854	Rv0066c	Rv2388c		Rv3339c			Rv1248c	Rv1620c		Rv0066c	Rv0103c
	Rv0066c		Rv3262	Rv2455c	Rv1704c		Rv0555	Rv1621c	Rv0217c	Rv1248c	Rv3283		Rv0066c			Rv0555	Rv1621c		Rv1248c	Rv0092
	Rv1248c		Rv3263	Rv0952	Rv2136c		Rv2454c	Rv0252	Rv0220	Rv0555	Rv0390		Rv1248c			Rv2454c	Rv0252		Rv0555	Rv0499
	Rv0555		Rv2130	Rv0951	Rv3229c		Rv2455c	Rv0253	Rv0646c	Rv2454c	Rv0306		Rv0555			Rv2455c	Rv0253		Rv2454c	Rv2252
	Rv0952		Rv2244	Rv1098c	Rv1094		Rv0952	Rv2928	Rv1076	Rv2455c	Rv0848		Rv2454c			Rv0952	Rv2928		Rv2455c	Rv1905c
	Rv0951		Rv0035	Rv1240	Rv0824c		Rv0951	Rv1213	Rv1104	Rv0952	Rv0075		Rv2455c			Rv0951	Rv1213		Rv0952	Rv1704c
	Rv1098c		Rv0099	Rv3667	Rv1928c		Rv1098c	Rv1326c	Rv1105	Rv0951	Rv1620c		Rv0952			Rv1098c	Rv1326c		Rv0951	Rv2136c
	Rv1240		Rv0119	Rv1127c	Rv1714		Rv1240	Rv1327c	Rv1399c	Rv1098c	Rv1621c		Rv0951			Rv1240	Rv1327c		Rv1098c	Rv3807c
	Rv3667		Rv0166	Rv0728c	Rv1618		Rv3667	Rv1328	Rv1400c	Rv1240	Rv3315c		Rv1098c			Rv3667	Rv1328		Rv1240	Rv3229c
	Rv1127c		Rv0214	Rv1872c	Rv0860		Rv1127c	Rv2641	Rv1426c	Rv3667	Rv0143c		Rv1240			Rv1127c	Rv2641		Rv3667	Rv1094
	Rv0728c		Rv0270	Rv0694	Rv2947c		Rv0728c	Rv3409c	Rv1497	Rv1127c	Rv0092		Rv3667			Rv0728c	Rv3409c		Rv1127c	Rv0824c
	Rv1872c		Rv0275c	Rv2332	Rv1663		Rv1872c	Rv2228c	Rv1923	Rv0728c	Rv0103c		Rv1127c			Rv1872c	Rv2228c		Rv0728c	Rv1714
	Rv0694		Rv0404	Rv0162c	Rv1662		Rv0694	Rv3331	Rv2045c	Rv1872c	Rv0499		Rv0728c			Rv0694	Rv3331		Rv1872c	Rv1928c
	Rv2332		Rv0551c	Rv3045	Rv0727c		Rv2332	Rv2855	Rv2284	Rv0694	Rv2252		Rv1872c			Rv2332	Rv2855		Rv0694	Rv1618
	Rv1862		Rv0852	Rv0409	Rv2605c		Rv1862	Rv2856	Rv2349c	Rv2332	Rv1905c		Rv0694			Rv1862	Rv2856		Rv2332	Rv0860
	Rv1530		Rv1058	Rv0408	Rv2899c		Rv1530	Rv3842c	Rv2350c	Rv0162c	Rv1704c		Rv2332			Rv1530	Rv0317c		Rv1862	Rv2947c
	Rv0162c		Rv1193	Rv0974c	Rv0084		Rv0162c	Rv0317c	Rv2351c	Rv3045	Rv2136c		Rv1862			Rv0162c	Rv3842c		Rv1530	Rv1662
	Rv0761c		Rv1206	Rv3280	Rv1406		Rv0761c	Rv2977c	Rv2385	Rv0409	Rv3807c		Rv1530			Rv0761c	Rv2977c		Rv0162c	Rv1663
	Rv3045		Rv1345	Rv1130	Rv0247c		Rv3045	Rv1604	Rv2463	Rv0408	Rv3229c		Rv0162c			Rv3045	Rv0081		Rv0761c	Rv2131c
	Rv0409		Rv1427c	Rv0467	Rv0248c		Rv0409	Rv1347c	Rv2485c	Rv2922A	Rv1094		Rv0761c			Rv0409	Rv0082		Rv3045	Rv0727c
	Rv0408		Rv1521	Rv1447c	Rv2964		Rv0408	Rv0865	Rv2970c	Rv0974c	Rv0824c		Rv3045			Rv0408	Rv0083		Rv0409	Rv2605c
	Rv2922A		Rv1750c	Rv1121	Rv2443		Rv2922A	Rv0869c	Rv3084	Rv3280	Rv1928c		Rv0409			Rv2922A	Rv0084		Rv0408	Rv2899c
	Rv0974c		Rv1925	Rv1445c	Rv0564c		Rv0974c	Rv0848	Rv3176c	Rv1130	Rv1714		Rv0408			Rv0974c	Rv0085		Rv2922A	Rv0087
	Rv3280		Rv2187	Rv1122	Rv3331		Rv3280	Rv1826	Rv3203	Rv0467	Rv1618		Rv2922A			Rv3280	Rv0086		Rv3280	Rv0084
	Rv1130		Rv2505c	Rv1844c	Rv0389		Rv1130	Rv2252	Rv3487c	Rv3140	Rv0860		Rv0974c			Rv1130	Rv0087		Rv1130	Rv0247c
	Rv0467		Rv2948c	Rv2465c	Rv0794c		Rv0467	Rv2289	Rv3775	Rv1447c	Rv2947c		Rv3280			Rv0467	Rv0088		Rv0467	Rv0248c
	Rv3140		Rv2950c	Rv1449c	Rv1328		Rv3140	Rv2393	Rv0564	Rv1121	Rv1663		Rv1130			Rv3140	Rv1604		Rv3140	Rv0992c
	Rv1447c		Rv3089	Rv1448c	Rv1236		Rv1447c	Rv3551	Rv2048c	Rv1445c	Rv1662		Rv0467			Rv1447c	Rv1347c		Rv1447c	Rv2964
	Rv1121		Rv3506	Rv0478	Rv1237		Rv1121	Rv3552	Rv2002	Rv1122	Rv2131c		Rv3140			Rv1121	Rv0865		Rv1121	Rv2443
	Rv1445c		Rv3513c	Rv2967c	Rv1238		Rv1445c	Rv2604c	Rv0242c	Rv1844c	Rv0727c		Rv1447c			Rv1445c	Rv0869c		Rv1445c	Rv2188c
	Rv1122		Rv3515c	Rv0211	Rv1213		Rv1122	Rv2188c	Rv2766c	Rv2465c	Rv2605c		Rv1121			Rv1122	Rv0848		Rv1122	Rv1159
	Rv1844c		Rv3561	Rv1837c	Rv2222c		Rv1844c	Rv3820c	Rv0635	Rv1449c	Rv2899c		Rv1445c			Rv1844c	Rv1826		Rv1844c	Rv0564c
	Rv2465c		Rv0131c	Rv1257c	Rv3704c		Rv2465c	Rv0545c	Rv0636	Rv1448c	Rv0087		Rv1122			Rv2465c	Rv2252		Rv2465c	Rv3331
	Rv1449c		Rv0154c	Rv3356c	Rv1826		Rv1449c	Rv1469	Rv0637	Rv0478	Rv0084		Rv1844c			Rv1449c	Rv2289		Rv1449c	Rv1328
	Rv1448c		Rv0215c	Rv1285	Rv0317c		Rv1448c	Rv0147	Rv0130	Rv2967c	Rv2331		Rv2465c			Rv1448c	Rv2393		Rv1448c	Rv1326c
	Rv0478		Rv0231	Rv1286	Rv3842c		Rv0478	Rv0768	Rv0643c	Rv0211	Rv0247c		Rv1449c			Rv0478	Rv3551		Rv0478	Rv1237
	Rv2967c		Rv0244c	Rv2392	Rv2855		Rv2967c	Rv2895c	Rv3802c	Rv1837c	Rv0248c		Rv1448c			Rv2967c	Rv3552		Rv2967c	Rv1236
	Rv0211		Rv0271c	Rv2391	Rv0773c		Rv0211	Rv2320c	Rv1288	Rv1257c	Rv0763c		Rv0478			Rv0211	Rv2604c		Rv0211	Rv1238
	Rv1837c		Rv0400c	Rv1161	Rv2394		Rv1837c	Rv2581c	Rv0519c	Rv3356c	Rv0085		Rv2967c			Rv1837c	Rv2188c		Rv1837c	Rv1213
	Rv1257c		Rv0752c	Rv1162	Rv3273		Rv1257c	Rv0634c	Rv0774c	Rv1285	Rv0992c		Rv0211			Rv1257c	Rv3820c		Rv1257c	Rv2222c
	Rv3356c		Rv0873	Rv1164	Rv3469c		Rv3356c	Rv0362	RV3825c	Rv1286	Rv2964		Rv1837c			Rv3356c	Rv0545c		Rv3356c	Rv3704c
	Rv1285		Rv0972c	Rv1163	Rv1915		Rv1285	Rv0107c	Rv2951c	Rv2392	Rv2443		Rv1257c			Rv1285	Rv1469		Rv1285	Rv1826
	Rv1286		Rv0975c	Rv3145	Rv1916		Rv1286	Rv1239c	Rv2952	Rv2391	Rv2188c		Rv3356c			Rv1286	Rv0147		Rv1286	Rv2277c
	Rv2392		Rv1346	Rv3146	Rv1605		Rv2392	Rv1605	Rv2939	Rv1161	Rv1159		Rv1285			Rv2392	Rv0768		Rv2392	Rv0317c
	Rv2391		Rv1467c	Rv3147	Rv0853c		Rv2391	Rv0091	Rv1661	Rv1162	Rv0564c		Rv1286			Rv2391	Rv2895c		Rv2391	Rv3842c
	Rv1161		Rv1679	Rv3148	Rv3393		Rv1161	Rv2936	Rv2942	Rv1164	Rv3331		Rv2392			Rv1161	Rv2320c		Rv1161	Rv2855
	Rv1162		Rv1933c	Rv3149	Rv1029		Rv1162	Rv2945c	RV2936	Rv1163	Rv0389		Rv2391			Rv1162	Rv0634c		Rv1162	Rv1283c
	Rv1164		Rv1934c	Rv3150	Rv1030		Rv1164	Rv2953	Rv2937	Rv1736c	Rv0794c		Rv1161			Rv1164	Rv2581c		Rv1164	Rv1281c
	Rv1163		Rv2724c	Rv3152	Rv1031		Rv1163	Rv3824c	Rv2938	Rv3145	Rv1508A		Rv1162			Rv1163	Rv0107c		Rv1163	Rv1280c
	Rv1736c		Rv2789c	Rv3153	Rv3236c		Rv1736c	Rv3803c	Rv2959c	Rv3146	Rv1328		Rv1164			Rv1736c	Rv0362		Rv1736c	Rv1282c
	Rv3145		Rv3061c	Rv3154	Rv2316		Rv3145	Rv3756c	Rv3823c	Rv3147	Rv1326c		Rv1163			Rv3145	Rv1239c		Rv3145	Rv0773c
	Rv3146		Rv3139	Rv3155	Rv2317		Rv3146	Rv3757c	Rv1180	Rv3148	Rv1236		Rv1736c			Rv3146	Rv1605		Rv3146	Rv2394
	Rv3147		Rv3274c	Rv3156	Rv2318		Rv3147	Rv3758c	Rv1181	Rv3149	Rv1237		Rv3145			Rv3147	Rv0091		Rv3147	Rv0386
	Rv3148		Rv3504	Rv3157	Rv1902c		Rv3148	Rv3759c	Rv1182	Rv3150	Rv1238		Rv3146			Rv3148	Rv2936		Rv3148	Rv3273
	Rv3149		Rv3505	Rv3158	Rv0191		Rv3149	Rv0564c	Rv1183	Rv3151	Rv1213		Rv3147			Rv3149	Rv2945c		Rv3149	Rv3469c
	Rv3150		Rv3543c	Rv3318	Rv2378c		Rv3150	Rv0729	Rv3383c	Rv3152	Rv2222c		Rv3148			Rv3150	Rv2953		Rv3150	Rv1916
	Rv3151		Rv3544c	Rv3319	Rv2379c		Rv3151	Rv0373c	Rv2173	Rv3153	Rv3704c		Rv3149			Rv3151	Rv3824c		Rv3151	Rv1915
	Rv3152		Rv3560c	Rv3316	Rv1347c		Rv3152	Rv0374c	Rv3468	Rv3154	Rv1826		Rv3150			Rv3152	Rv3803c		Rv3152	Rv1605
	Rv3153		Rv3562	Rv3317	Rv0137c		Rv3153	Rv0375c	Rv3130c	Rv3155	Rv0811c		Rv3151			Rv3153	Rv3756c		Rv3153	Rv0853c
	Rv3154		Rv3563	Rv1552	Rv2674		Rv3154	Rv2388c	Rv3734c	Rv3156	Rv0317c		Rv3152			Rv3154	Rv3757c		Rv3154	Rv3393
	Rv3155		Rv3564	Rv1553	Rv1604		Rv3155	Rv3518c	Rv3234c	Rv3157	Rv2277c		Rv3153			Rv3155	Rv3758c		Rv3155	Rv1031
	Rv3156		Rv3573c	Rv1554	Rv0855		Rv3156	Rv3545c	Rv3088	Rv3158	Rv3842c		Rv3154			Rv3156	Rv3759c		Rv3156	Rv1030
	Rv3157		Rv3761c	Rv1555	Rv1692		Rv3157	Rv1981c	Rv1760	Rv1854c	Rv2855		Rv3155			Rv3157	Rv0564c		Rv3157	Rv1029
	Rv3158		Rv3797	Rv3106	Rv1562c		Rv3158	Rv1344	Rv2285	Rv0392c	Rv1280c		Rv3156			Rv3158	Rv0729		Rv3158	Rv2691
	Rv1854c		Rv0672	Rv2194	Rv1563c		Rv1854c	Rv1857	Rv0221	Rv3318	Rv1281c		Rv3157			Rv1854c	Rv0368c		Rv1854c	Rv2692
	Rv0392c		Rv2500c	Rv2195	Rv0958		Rv0392c	Rv1858	Rv3740c	Rv3319	Rv1282c		Rv3158			Rv0392c	Rv0369c		Rv0392c	Rv2316
	Rv3318		Rv0222	Rv2196	Rv0126		Rv3318	Rv1859	Rv3087	Rv3316	Rv1283c		Rv1854c			Rv3318	Rv0370c		Rv3318	Rv2317
	Rv3319		Rv0456c	Rv1451	Rv0470c		Rv3319	Rv2222c	Rv3371	Rv3317	Rv0773c		Rv0392c			Rv3319	Rv0371c		Rv3319	Rv2318
	Rv3316		Rv0632c	Rv2200c	Rv0082		Rv3316	Rv1607	Rv3480c	Rv1552	Rv2394		Rv3318			Rv3316	Rv0372c		Rv3316	Rv1902c
	Rv3317		Rv0673	Rv3043c	Rv0261c		Rv3317	Rv2518c	Rv3233c	Rv1553	Rv0386		Rv3319			Rv3317	Rv0373c		Rv3317	Rv0191
	Rv1552		Rv0675	Rv2193	Rv0267		Rv1552	Rv1704c	Rv1425	Rv1554	Rv3273		Rv3316			Rv1552	Rv0374c		Rv1552	Rv2379c
	Rv1553		Rv0971c	Rv1623c	Rv2329c		Rv1553	Rv0266c	Rv0895	Rv1555	Rv3469c		Rv3317			Rv1553	Rv0375c		Rv1553	Rv2378c
	Rv1554		Rv1071c	Rv1622c	Rv2287		Rv1554	Rv1442	Rv2484c	Rv3106	Rv1915		Rv1552			Rv1554	Rv0376c		Rv1554	Rv1347c
	Rv1555		Rv1141c	Rv1308	Rv2920c		Rv1555	Rv3540c	Rv3804c	Rv2194	Rv1916		Rv1553			Rv1555	Rv2388c		Rv1555	Rv0137c
	Rv3106		Rv1142c	Rv1304	Rv2207		Rv3106	Rv0788	Rv1886c	Rv2195	Rv1605		Rv1554			Rv3106	Rv3518c		Rv3106	Rv2674
	Rv2194		Rv1935c	Rv1311	Rv2344c		Rv2194	Rv3275c	Rv0129c	Rv2196	Rv0853c		Rv1555			Rv2194	Rv3545c		Rv2194	Rv1604
	Rv2195		Rv2679	Rv1310	Rv0252		Rv2195	Rv2606c	Rv1273c	Rv1451	Rv3393		Rv3106			Rv2195	Rv1981c		Rv2195	Rv0855
	Rv2196		Rv2831	Rv1305	Rv0253		Rv2196	Rv2130c	Rv1272c	Rv2200c	Rv1029		Rv2194			Rv2196	Rv1344		Rv2196	Rv1692
	Rv1451		Rv3039c	Rv1306	Rv0266c		Rv1451	Rv2964	Rv0194	Rv3043c	Rv1030		Rv2195			Rv1451	Rv1857		Rv1451	Rv1562c
	Rv1456c		Rv3516	Rv1309	Rv0118c		Rv1456c	Rv3704c	Rv1819c	Rv2193	Rv1031		Rv2196			Rv1456c	Rv1858		Rv1456c	Rv1563c
	Rv3029c		Rv3550	Rv1307	Rv0805		Rv3029c	Rv0771	Rv1747	Rv1623c	Rv2691		Rv1451			Rv3029c	Rv1859		Rv3029c	Rv0958
	Rv3028c		Rv1912c	Rv3628	Rv0843		Rv3028c	Rv0346c	Rv1687c	Rv1622c	Rv2692		Rv1456c			Rv3028c	Rv2222c		Rv3028c	Rv0126
	Rv2200c		Rv3141	Rv2984	Rv2945c		Rv2200c	Rv0727c	Rv1686c	Rv1308	Rv2316		Rv3029c			Rv2200c	Rv1607		Rv2200c	Rv0470c
	Rv3043c		Rv0243	Rv0886	Rv2607		Rv3043c	Rv0247c	Rv2565	Rv1304	Rv2317		Rv3028c			Rv3043c	Rv2518c		Rv3043c	Rv0082
	Rv2193		Rv3546	Rv1908c	Rv2233		Rv2193	Rv0248c	Rv0934	Rv1311	Rv2318		Rv2200c			Rv2193	Rv1704c		Rv2193	Rv3236c
	Rv1623c		Rv3556c	Rv3432c	Rv0820		Rv1623c	Rv0249c	Rv0935	Rv1310	Rv1902c		Rv3043c			Rv1623c	Rv0266c		Rv1623c	Rv1330c
	Rv1622c		Rv3097c	Rv2589	Rv0545c		Rv1622c	Rv2329c	Rv0933	Rv1305	Rv0191		Rv2193			Rv1622c	Rv1442		Rv1622c	Rv0261c
	Rv1308		Rv2854	Rv0234c	Rv2677c		Rv1308	Rv0261c	Rv0932c	Rv1306	Rv3256c		Rv1623c			Rv1308	Rv3540c		Rv1308	Rv0267
	Rv1304		Rv2482c	Rv1731	Rv2163c		Rv1304	Rv0267	Rv0930	Rv1309	Rv2378c		Rv1622c			Rv1304	Rv0788		Rv1304	Rv2329c
	Rv1311		Rv0217c	Rv1188	Rv2928		Rv1311	Rv1408	Rv0929	Rv1307	Rv2379c		Rv1308			Rv1311	Rv3275c		Rv1311	Rv2287
	Rv1310		Rv0220	Rv1187	Rv0788		Rv1310	Rv0125	Rv0928	Rv3628	Rv1347c		Rv1304			Rv1310	Rv2606c		Rv1310	Rv2920c
	Rv1305		Rv0646c	Rv1001	Rv0505c		Rv1305	Rv3468c	Rv3494c	Rv2984	Rv0137c		Rv1311			Rv1305	Rv2130c		Rv1305	Rv2207
	Rv1306		Rv1076	Rv2321c	Rv3777		Rv1306	Rv1159	Rv3495c	Rv0886	Rv2674		Rv1310			Rv1306	Rv2964		Rv1306	Rv0021c
	Rv1309		Rv1104	Rv2322c	Rv1981c		Rv1309	Rv1850	Rv3496c	Rv1908c	Rv1604		Rv1305			Rv1309	Rv3704c		Rv1309	Rv1894c
	Rv1307		Rv1105	Rv1656	Rv1408		Rv1307	Rv1849	Rv3497c	Rv3432c	Rv3137		Rv1306			Rv1307	Rv0771		Rv1307	Rv1533
	Rv1811		Rv1399c	Rv2531c	Rv3113		Rv1811	Rv1848	Rv3498c	Rv2589	Rv0855		Rv1309			Rv1811	Rv0346c		Rv3628	Rv1160
	Rv3628		Rv1400c	Rv2601	Rv0391		Rv3628	Rv1853	Rv3499c	Rv0234c	Rv1692		Rv1307			Rv3628	Rv0727c		Rv2984	Rv2344c
	Rv2984		Rv1426c	Rv2210c	Rv1200		Rv2984	Rv1851	Rv3500c	Rv1731	Rv1562c		Rv1811			Rv2984	Rv0247c		Rv0886	Rv0253
	Rv0886		Rv1497	Rv2497c	Rv3846		Rv0886	Rv1852	Rv3501c	Rv1188	Rv1563c		Rv3628			Rv0886	Rv0248c		Rv1908c	Rv0252
	Rv1908c		Rv1900c	Rv2496c	Rv0432		Rv1908c	Rv2344c	Rv0655	Rv1187	Rv0958		Rv2984			Rv1908c	Rv0249c		Rv3432c	Rv0266c
	Rv3432c		Rv1923	Rv2495c	Rv1739c		Rv3432c	Rv3315c	Rv1106c	Rv1001	Rv0126		Rv0886			Rv3432c	Rv2852c		Rv2589	Rv0118c
	Rv2589		Rv2045c	Rv0904c	Rv1672c		Rv2589	Rv2607	Rv3537	Rv2321c	Rv0470c		Rv1908c			Rv2589	Rv0261c		Rv0234c	Rv0805
	Rv0234c		Rv2284	Rv2502c	Rv3468c		Rv0234c	Rv3253c	Rv3526	Rv2322c	Rv0082		Rv3432c			Rv0234c	Rv0267		Rv1731	Rv0843
	Rv1731		Rv2349c	Rv2247	Rv3737		Rv1731	Rv1999c	Rv3571	Rv1656	Rv3236c		Rv2589			Rv1731	Rv2329c		Rv1188	Rv2945c
	Rv1188		Rv2350c	Rv1492	Rv2291		Rv1188	Rv1979c	Rv3572	Rv2531c	Rv1330c		Rv0234c			Rv1188	Rv1408		Rv1187	Rv2607
	Rv1187		Rv2351c	Rv1493	Rv3314c		Rv1187	Rv3075c	Rv3570c	Rv2601	Rv0261c		Rv1731			Rv1187	Rv0125		Rv1001	Rv2233
	Rv1223		Rv2385	Rv2504c	Rv2977c		Rv1001	Rv2498c	Rv3567c	Rv2210c	Rv0267		Rv1188			Rv1001	Rv3468c		Rv2321c	Rv0820
	Rv1001		Rv2463	Rv2503c	Rv0295c		Rv2321c	Rv0118c	Rv3568c	Rv2497c	Rv2329c		Rv1187			Rv2321c	Rv1159		Rv2322c	Rv0545c
	Rv2321c		Rv2485c	Rv0753c	Rv0322		Rv2322c	Rv0391	Rv3569c	Rv2496c	Rv2287		Rv1223			Rv2322c	Rv1848		Rv1656	Rv2677c
	Rv2322c		Rv2970c	Rv3601c	Rv1848		Rv1656	Rv0322	Rv3502c	Rv2495c	Rv2920c		Rv1001			Rv1656	Rv1849		Rv2531c	Rv2163c
	Rv1656		Rv3084	Rv1538c	Rv1849		Rv2531c	Rv0137c	Rv3538	Rv1070c	Rv2207		Rv2321c			Rv2531c	Rv1850		Rv2601	Rv3627c
	Rv2531c		Rv3176c	Rv2259	Rv1850		Rv2601	Rv2062c	Rv3522	Rv0905	Rv0021c		Rv2322c			Rv2601	Rv1851		Rv2210c	Rv2911
	Rv2601		Rv3203	Rv1079	Rv2883c		Rv2210c	Rv3332	Rv3523	Rv2486	Rv1533		Rv1656			Rv2210c	Rv1852		Rv2497c	Rv2928
	Rv2210c		Rv3487c	Rv2211c	Rv0729		Rv2497c	Rv3817		Rv1472	Rv1894c		Rv2531c			Rv2497c	Rv1853		Rv2496c	Rv0788
	Rv2497c		Rv3775	Rv1093	Rv2793c		Rv2496c	Rv0092		Rv3774	Rv1160		Rv2601			Rv2496c	Rv2344c		Rv2495c	Rv0505c
	Rv2496c		Rv0564	Rv0070c	Rv3455c		Rv2495c	Rv0103c		Rv1144	Rv2344c		Rv2210c			Rv2495c	Rv3315c		Rv1070c	Rv2074
	Rv2495c		Rv1500	Rv1832	Rv2606c		Rv1070c	Rv1692		Rv1074c	Rv0252		Rv2497c			Rv1070c	Rv2607		Rv0905	Rv1155
	Rv1070c		Rv2048c	Rv0069c	Rv2604c		Rv0905	Rv2946c		Rv0904c	Rv0253		Rv2496c			Rv0905	Rv1979c		Rv2486	Rv3777
	Rv0905		Rv2002	Rv1464			Rv2486	Rv2947c		Rv2502c	Rv0266c		Rv2495c			Rv2486	Rv1999c		Rv1472	Rv1981c
	Rv2486		Rv0242c	Rv3565			Rv1472	Rv3825c		Rv2247	Rv0118c		Rv1070c			Rv1472	Rv3253c		Rv3774	Rv1408
	Rv1472		Rv2766c	Rv0337c			Rv3774	Rv3032		Rv1492	Rv0805		Rv0905			Rv3774	Rv2498c		Rv1144	Rv3113
	Rv3774		Rv0635	Rv2220			Rv1144	Rv1212c		Rv1493	Rv0843		Rv2486			Rv1144	Rv3075c		Rv1074c	Rv2393
	Rv1144		Rv0636	Rv1878			Rv1074c	Rv2378c		Rv2504c	Rv2945c		Rv1472			Rv1074c	Rv0118c		Rv0904c	Rv0391
	Rv1074c		Rv0637	Rv2860c			Rv0904c	Rv0908		Rv2503c	Rv2607		Rv3774			Rv0904c	Rv0391		Rv3799c	Rv1200
	Rv0904c		Rv0130	Rv3859c			Rv2502c	Rv1997		Rv0751c	Rv2233		Rv1144			Rv2502c	Rv0322		Rv2247	Rv0432
	Rv2502c		Rv0643c	Rv3858c			Rv3799c	Rv1992c		Rv0753c	Rv2419c		Rv1074c			Rv3799c	Rv0137c		Rv1492	Rv3846
	Rv3799c		Rv3802c	Rv2476c			Rv2247	Rv0969		Rv3601c	Rv2135c		Rv0904c			Rv2247	Rv2062c		Rv1493	Rv1739c
	Rv2247		Rv1288	Rv2439c			Rv1492	Rv2059		Rv1538c	Rv0820		Rv2502c			Rv1492	Rv3332		Rv2504c	Rv1672c
	Rv1492		Rv0519c	Rv2427c			Rv1493	Rv2060		Rv2259	Rv0545c		Rv3799c			Rv1493	Rv3817		Rv2503c	Rv3468c
	Rv1493		Rv0774c	Rv0500			Rv2504c	Rv2061c		Rv1079	Rv3600c		Rv2247			Rv2504c	Rv0092		Rv0751c	Rv3737
	Rv2504c		RV3825c	Rv1654			Rv2503c	Rv2207		Rv2211c	Rv2677c		Rv1492			Rv2503c	Rv0103c		Rv0753c	Rv3314c
	Rv2503c		Rv2951c	Rv1652			Rv0751c	Rv3290c		Rv1093	Rv2163c		Rv1493			Rv0751c	Rv1692		Rv3601c	Rv2977c
	Rv0751c		Rv2952	Rv1655			Rv0753c			Rv0070c	Rv0016c		Rv2504c			Rv0753c	Rv2946c		Rv1538c	Rv0295c
	Rv0753c		Rv2939	Rv1653			Rv3601c			Rv1832	Rv2911		Rv2503c			Rv3601c	Rv2947c		Rv2259	Rv0322
	Rv3601c		Rv1661	Rv1383			Rv1538c			Rv0069c	Rv3627c		Rv0751c			Rv1538c	Rv3825c		Rv1079	Rv2883c
	Rv1538c		Rv2942	Rv1658			Rv2259			Rv1464	Rv2928		Rv0753c			Rv2259	Rv1212c		Rv2211c	Rv1849
	Rv2259		RV2936	Rv1659			Rv1079			Rv3565	Rv0788		Rv3601c			Rv1079	Rv3032		Rv1093	Rv1850
	Rv1079		Rv2937	Rv3002c			Rv2211c			Rv0337c	Rv0505c		Rv1538c			Rv2211c	Rv2378c		Rv0070c	Rv1848
	Rv2211c		Rv2938	Rv3003c			Rv1093			Rv1322A	Rv3914		Rv2259			Rv1093	Rv0908		Rv1832	Rv0729
	Rv1093		Rv2959c	Rv3001c			Rv0070c			Rv2220	Rv0121c		Rv1079			Rv0070c	Rv0969		Rv0069c	Rv3300c
	Rv0070c		Rv3529c	Rv0189c			Rv1832			Rv1878	Rv1155		Rv2211c			Rv1832	Rv1992c		Rv1464	Rv2793c
	Rv1832		Rv2267c	Rv1559			Rv0069c			Rv2860c	Rv2074		Rv1093			Rv0069c	Rv1997		Rv3565	Rv0113
	Rv0069c		Rv3823c	Rv3509c			Rv1464			Rv3859c	Rv3777		Rv0070c			Rv1464	Rv2059		Rv0337c	Rv0115
	Rv1464		Rv1180	Rv1820			Rv3565			Rv3858c	Rv1981c		Rv1832			Rv3565	Rv2060		Rv1322A	Rv0114
	Rv3565		Rv1181	Rv3470c			Rv0337c			Rv2476c	Rv3052c		Rv0069c			Rv0337c	Rv2061c		Rv2220	Rv0073
	Rv0337c		Rv1182	Rv3710			Rv1322A			Rv2439c	Rv3053c		Rv1464			Rv1322A	Rv2207		Rv1878	Rv2564
	Rv2220		Rv1183	Rv2988c			Rv2220			Rv2427c	Rv1408		Rv3565			Rv2220	Rv3290c		Rv2860c	Rv0072
	Rv1878		Rv2868c	Rv2987c			Rv1878			Rv0500	Rv3113		Rv0337c			Rv1878			Rv3859c	Rv2604c
	Rv2860c		Rv3382c	Rv2995c			Rv2860c			Rv2747	Rv1178		Rv1322A			Rv2860c			Rv3858c	Rv2606c
	Rv3859c		Rv1110	Rv2201			Rv3859c			Rv1654	Rv2393		Rv2220			Rv3859c			Rv2476c	Rv2856
	Rv3858c		Rv3383c	Rv3709c			Rv3858c			Rv1652	Rv0391		Rv1878			Rv3858c			Rv2439c	Rv0924c
	Rv2476c		Rv2173	Rv3708c			Rv2476c			Rv1655	Rv1200		Rv2860c			Rv2476c			Rv2427c	Rv1857
	Rv2439c		Rv0562	Rv1294			Rv2439c			Rv1653	Rv3846		Rv3859c			Rv2439c			Rv0500	Rv1858
	Rv2427c		Rv1525	Rv1296			Rv2427c			Rv1383	Rv0432		Rv3858c			Rv2427c			Rv2747	Rv1859
	Rv0500		Rv3468	Rv1295			Rv0500			Rv1384	Rv2331A		Rv2476c			Rv0500			Rv1654	Rv0132c
	Rv2747		Rv3130c	Rv2753c			Rv2747			Rv1658	Rv1707		Rv2439c			Rv2747			Rv1652	Rv0407
	Rv1654		Rv3734c	Rv2773c			Rv1654			Rv1659	Rv1739c		Rv2427c			Rv1654			Rv1655	Rv0869c
	Rv1652		Rv3234c	Rv1201c			Rv1652			Rv3002c	Rv1672c		Rv0500			Rv1652			Rv1653	Rv0865
	Rv1655		Rv3088	Rv0858c			Rv1655			Rv3003c	Rv3406		Rv2747			Rv1655			Rv1383	Rv3373
	Rv1653		Rv1760	Rv1202			Rv1653			Rv3001c	Rv0097		Rv1654			Rv1653			Rv1384	Rv3374
	Rv1383		Rv2285	Rv2726c			Rv1383			Rv0189c	Rv3468c		Rv1652			Rv1383			Rv1658	Rv1635c
	Rv1384		Rv0221	Rv1293			Rv1384			Rv1559	Rv3737		Rv1655			Rv1384			Rv1659	Rv2181
	Rv1658		Rv3740c	Rv3340			Rv1658			Rv3509c	Rv3314c		Rv1653			Rv1658			Rv3002c	Rv2174
	Rv1659		Rv3087	Rv2458			Rv1659			Rv1820	Rv2977c		Rv1383			Rv1659			Rv3003c	Rv2298
	Rv3002c		Rv3371	Rv2124c			Rv3002c			Rv3470c	Rv0295c		Rv1384			Rv3002c			Rv3001c	Rv0577
	Rv3003c		Rv3480c	Rv1133c			Rv3003c			Rv3710	Rv2852c		Rv1658			Rv3003c			Rv0189c	Rv0911
	Rv3001c		Rv3233c	Rv2780			Rv3001c			Rv2988c	Rv0806c		Rv1659			Rv3001c			Rv1559	Rv0684
	Rv0189c		Rv1425	Rv2996c			Rv0189c			Rv2987c	Rv0322		Rv3002c			Rv0189c			Rv3509c	Rv2357
	Rv1559		Rv0895	Rv0884c			Rv1559			Rv2995c	Rv2883c		Rv3003c			Rv1559			Rv1820	Rv1689
	Rv3509c		Rv2484c	Rv3042c			Rv3509c			Rv2201	Rv0260c		Rv3001c			Rv3509c			Rv3470c	Rv3409c
	Rv1820		Rv3804c	Rv2335			Rv1820			Rv3709c	Rv1379		Rv0189c			Rv1820			Rv3710	Rv3552
	Rv3470c		Rv1886c	Rv2334			Rv3470c			Rv3708c	Rv1848		Rv1559			Rv3470c			Rv2988c	Rv3551
	Rv3710		Rv0129c	Rv1336			Rv3710			Rv1294	Rv1849		Rv3509c			Rv3710			Rv2987c	Rv3541c
	Rv2988c		Rv1273c	Rv3341			Rv2988c			Rv1296	Rv1850		Rv1820			Rv2988c			Rv2995c	Rv3518c
	Rv2987c		Rv1272c	Rv1077			Rv2987c			Rv1295	Rv0729		Rv3470c			Rv2987c			Rv2201	Rv3545c
	Rv2995c		Rv0194	Rv1392			Rv2995c			Rv2753c	Rv0498		Rv3710			Rv2995c			Rv3709c	Rv3540c
	Rv2201		Rv1819c	Rv3248c			Rv2201			Rv2773c	Rv2793c		Rv2988c			Rv2201			Rv3708c	Rv1135A
	Rv3709c		Rv1747	Rv2121c			Rv3709c			Rv1201c	Rv3455c		Rv2987c			Rv3709c			Rv1294	Rv3556
	Rv3708c		Rv1687c	Rv2122c			Rv3708c			Rv0858c	Rv1711		Rv2995c			Rv3708c			Rv1296	Rv3782
	Rv1294		Rv1686c	Rv1606			Rv1294			Rv1202	Rv1540		Rv2201			Rv1294			Rv1295	Rv2673
	Rv1296		Rv0411c	Rv1603			Rv1296			Rv2726c	Rv3300c		Rv3709c			Rv1296			Rv2753c	Rv3805c
	Rv1295		Rv2565	Rv1602			Rv1295			Rv1293	Rv0113		Rv3708c			Rv1295			Rv2773c	Rv3375
	Rv2753c		Rv0934	Rv1601			Rv2753c			Rv3340	Rv0115		Rv1294			Rv2753c			Rv1201c	Rv1263
	Rv2773c		Rv0935	Rv3772			Rv2773c			Rv2458	Rv0114		Rv1296			Rv2773c			Rv0858c	Rv3175
	Rv1201c		Rv0933	Rv1600			Rv1201c			Rv2124c	Rv0263c		Rv1295			Rv1201c			Rv1202	Rv2888c
	Rv0858c		Rv0932c	Rv1599			Rv0858c			Rv1133c	Rv0264c		Rv2753c			Rv0858c			Rv2726c	Rv2936
	Rv1202		Rv0930	Rv2178c			Rv1202			Rv2780	Rv0989c		Rv2773c			Rv1202			Rv1293	Rv2061c
	Rv2726c		Rv0929	Rv2538c			Rv2726c			Rv2996c	Rv1026		Rv1201c			Rv2726c			Rv3340	Rv2059
	Rv1293		Rv0928	Rv2537c			Rv1293			Rv0884c	Rv0496		Rv0858c			Rv1293			Rv2458	Rv2060
	Rv2458		Rv3494c	Rv2552c			Rv3340			Rv3042c	Rv1812c		Rv1202			Rv3340			Rv2124c	Rv0203
	Rv2124c		Rv3495c	Rv2539c			Rv2458			Rv2335	Rv1700		Rv2726c			Rv2458			Rv1133c	Rv0206c
	Rv1133c		Rv3496c	Rv3227			Rv2124c			Rv2334	Rv0072		Rv1293			Rv2124c			Rv2780	Rv0202c
	Rv2780		Rv3497c	Rv2540c			Rv1133c			Rv1336	Rv0073		Rv3340			Rv1133c			Rv2996c	Rv2781c
	Rv2996c		Rv3498c	Rv1609			Rv2780			Rv3341	Rv2564		Rv2458			Rv2780			Rv0884c	Rv3553
	Rv0884c		Rv3499c	Rv2192c			Rv2996c			Rv1077	Rv2604c		Rv2124c			Rv2996c			Rv3042c	Rv1852
	Rv3042c		Rv3500c	Rv1611			Rv0884c			Rv1392	Rv2606c		Rv1133c			Rv0884c			Rv2335	Rv1853
	Rv2335		Rv3501c	Rv1613			Rv3042c			Rv3248c	Rv2856		Rv2780			Rv3042c			Rv2334	Rv1851
	Rv2334		Rv0655	Rv1612			Rv2335			Rv2121c	Rv0924c		Rv2996c			Rv2335			Rv1336	Rv3824c
	Rv1336		Rv1106c	Rv1885c			Rv2334			Rv2122c	Rv1857		Rv0884c			Rv2334			Rv3341	Rv3820c
	Rv3341		Rv3537	Rv3838c			Rv1336			Rv1606	Rv1858		Rv3042c			Rv1336			Rv1077	Rv3825c
	Rv1077		Rv3526	Rv3754			Rv3341			Rv1603	Rv1859		Rv2335			Rv3341			Rv1392	Rv2294
	Rv1392		Rv3571	Rv1017c			Rv1077			Rv1602	Rv0407		Rv2334			Rv1077			Rv3248c	Rv1334
	Rv3248c		Rv3572	Rv1380			Rv1392			Rv1601	Rv0132c		Rv1336			Rv1392			Rv2121c	Rv2895c
	Rv2121c		Rv3570c	Rv1381			Rv3248c			Rv3772	Rv0869c		Rv3341			Rv3248c			Rv2122c	Rv2377c
	Rv2122c		Rv3567c	Rv2139			Rv2121c			Rv1600	Rv0864		Rv1077			Rv2121c			Rv1606	Rv3086
	Rv1606		Rv3568c	Rv0382c			Rv2122c			Rv1599	Rv3324c		Rv1392			Rv2122c			Rv1603	Rv0127
	Rv1603		Rv3569c	Rv1385			Rv1606			Rv2178c	Rv3112		Rv3248c			Rv1606			Rv1602	Rv1327c
	Rv1602		Rv3502c	Rv1712			Rv1603			Rv2538c	Rv0868c		Rv2121c			Rv1603			Rv1601	Rv1564c
	Rv1601		Rv3538	Rv2445c			Rv1602			Rv2537c	Rv3323c		Rv2122c			Rv1602			Rv3772	Rv3031
	Rv3772		Rv3522	Rv1699			Rv1601			Rv2552c	Rv0865		Rv1606			Rv1601			Rv1600	Rv3032
	Rv1600		Rv3523	Rv3051c			Rv3772			Rv2539c	Rv3374		Rv1603			Rv3772			Rv1599	Rv1212c
	Rv1599		Rv3536c	Rv3048c			Rv1600			Rv3227	Rv3373		Rv1602			Rv1600			Rv2178c	Rv3378c
	Rv2178c			Rv0570			Rv1599			Rv2540c	Rv1166		Rv1601			Rv1599			Rv2538c	Rv3703c
	Rv2538c			Rv0321			Rv2178c			Rv1609	Rv1635c		Rv3772			Rv2178c			Rv2537c	none
	Rv2537c			Rv2697c			Rv2538c			Rv2192c	Rv2174		Rv1600			Rv2538c			Rv2552c	Rv2291
	Rv2552c			Rv2754c			Rv2537c			Rv1611	Rv2181		Rv1599			Rv2537c			Rv2539c	Rv3117
	Rv2539c			Rv2764c			Rv2552c			Rv1613	Rv2298		Rv2178c			Rv2552c			Rv3227	Rv0815c
	Rv3227			Rv3247c			Rv2539c			Rv1612	Rv0577		Rv2538c			Rv2539c			Rv2540c	Rv1549
	Rv2540c			Rv3913			Rv3227			Rv1885c	Rv0911		Rv2537c			Rv3227			Rv1609	Rv1550
	Rv1609			Rv3309c			Rv2540c			Rv0948c	Rv3684		Rv2552c			Rv2540c			Rv2192c	Rv2040c
	Rv2192c			Rv0808			Rv1609			Rv3838c	Rv0684		Rv2539c			Rv1609			Rv1611	Rv1235
	Rv1611			Rv0772			Rv2192c			Rv3754	Rv2555c		Rv3227			Rv2192c			Rv1613	Rv2041c
	Rv1613			Rv0956			Rv1611			Rv1017c	Rv1292		Rv2540c			Rv1611			Rv1612	Rv2038c
	Rv1612			Rv0803			Rv1613			Rv1380	Rv3009c		Rv1609			Rv1613			Rv1885c	Rv2039c
	Rv1885c			Rv0809			Rv1612			Rv1381	Rv3011c		Rv2192c			Rv1612			Rv0948c	Rv1143
	Rv0948c			Rv3276c			Rv1885c			Rv2139	Rv3012c		Rv1611			Rv1885c			Rv3838c	Rv2850c
	Rv3838c			Rv0780			Rv0948c			Rv0382c	Rv2572c		Rv1613			Rv0948c			Rv3754	Rv0018c
	Rv3754			Rv0777			Rv3838c			Rv1385	Rv3580c		Rv1612			Rv3838c			Rv1017c	Rv2228c
	Rv1017c			Rv0957			Rv3754			Rv1712	Rv1406		Rv1885c			Rv3754			Rv1380	Rv3702c
	Rv1380			Rv1625c			Rv1017c			Rv2445c	Rv2357		Rv0948c			Rv1017c			Rv1381	Rv3700c
	Rv1381			Rv2435c			Rv1380			Rv1699	Rv2580c		Rv3838c			Rv1380			Rv2139	Rv3645
	Rv2139			Rv1389			Rv1381			Rv3051c	Rv1536		Rv3754			Rv1381			Rv0382c	Rv0634c
	Rv0382c			Rv2584c			Rv2139			Rv3048c	Rv0041		Rv1017c			Rv2139			Rv1385	Rv2581c
	Rv1385			Rv3624c			Rv0382c			Rv0570	Rv1640c		Rv1380			Rv0382c			Rv1712	Rv2641
	Rv1712			Rv3307			Rv1385			Rv0321	Rv3598c		Rv1381			Rv1385			Rv2445c	Rv0249c
	Rv2445c			Rv3313c			Rv1712			Rv2697c	Rv1007c		Rv2139			Rv1712			Rv1699	Rv3592
	Rv1699			Rv2583c			Rv2445c			Rv2754c	Rv1649		Rv0382c			Rv2445c			Rv3051c	Rv0125
	Rv3051c			Rv0357c			Rv1699			Rv2764c	Rv1650		Rv1385			Rv1699			Rv3048c	Rv3701c
	Rv3048c			Rv0733			Rv3051c			Rv3247c	Rv2845c		Rv1712			Rv3051c			Rv0570	Rv0294
	Rv0321			Rv2202c			Rv3048c			Rv3913	Rv3834c		Rv2445c			Rv3048c			Rv0321	Rv0648
	Rv2697c			Rv3411c			Rv0570			Rv3309c	Rv2614c		Rv1699			Rv0570			Rv2697c	Rv1124
	Rv2754c			Rv3410c			Rv0321			Rv0808	Rv3336c		Rv3051c			Rv0321			Rv2754c	Rv3670
	Rv2764c			Rv1843c			Rv2697c			Rv0772	Rv1689		Rv3048c			Rv2697c			Rv2764c	Rv0134
	Rv3247c			Rv3396c			Rv2754c			Rv0956	Rv2448c		Rv0570			Rv2754c			Rv3247c	Rv2740
	Rv3913			Rv1595			Rv2764c			Rv0803			Rv0321			Rv2764c			Rv3913	Rv3617
	Rv3309c			Rv1594			Rv3247c			Rv0809			Rv2697c			Rv3247c			Rv3309c	Rv1938
	Rv0808			Rv1596			Rv3913			Rv3276c			Rv2754c			Rv3913			Rv0808	Rv3803c
	Rv0772			Rv2043c			Rv3309c			Rv0780			Rv2764c			Rv3309c			Rv0772	Rv0413
	Rv0956			Rv0573c			Rv0808			Rv0777			Rv3247c			Rv0808			Rv0956	Rv3817
	Rv0803			Rv2421c			Rv0772			Rv0957			Rv3913			Rv0772			Rv0803
	Rv0809			Rv2438c			Rv0956			Rv1625c			Rv3309c			Rv0956			Rv0809
	Rv3276c			Rv0155			Rv0803			Rv2435c			Rv0808			Rv0803			Rv3276c
	Rv0780			Rv0157			Rv0809			Rv1389			Rv0772			Rv0809			Rv0780
	Rv0777			Rv0156			Rv3276c			Rv2584c			Rv0956			Rv3276c			Rv0777
	Rv0957			Rv1695			Rv0780			Rv3624c			Rv0803			Rv0780			Rv0957
	Rv1625c			Rv2713			Rv0777			Rv3307			Rv0809			Rv0777			Rv1625c
	Rv2435c			Rv3303c			Rv0957			Rv3313c			Rv3276c			Rv0957			Rv2435c
	Rv1389			Rv1415			Rv1625c			Rv2583c			Rv0780			Rv1625c			Rv1389
	Rv0535			Rv1940			Rv2435c			Rv0357c			Rv0777			Rv2435c			Rv0535
	Rv2584c			Rv2671			Rv1389			Rv0733			Rv0957			Rv1389			Rv2584c
	Rv3624c			Rv1409			Rv0535			Rv2202c			Rv1625c			Rv0535			Rv3624c
	Rv3307			Rv1416			Rv2584c			Rv3411c			Rv2435c			Rv2584c			Rv3307
	Rv3313c			Rv1412			Rv3624c			Rv3410c			Rv1389			Rv3624c			Rv3313c
	Rv2583c			Rv2786c			Rv3307			Rv1843c			Rv0535			Rv3307			Rv2583c
	Rv0357c			Rv2225			Rv3313c			Rv3396c			Rv2584c			Rv3313c			Rv0357c
	Rv0733			Rv2573			Rv2583c			Rv1595			Rv3624c			Rv2583c			Rv0733
	Rv2202c			Rv3602c			Rv0357c			Rv1594			Rv3307			Rv0357c			Rv2202c
	Rv3411c			Rv1092c			Rv0733			Rv1596			Rv3313c			Rv0733			Rv3411c
	Rv3410c			Rv1391			Rv2202c			Rv2043c			Rv2583c			Rv2202c			Rv3410c
	Rv1843c			Rv2965c			Rv3411c			Rv0573c			Rv0357c			Rv3411c			Rv1843c
	Rv3396c			Rv1631			Rv3410c			Rv2421c			Rv0733			Rv3410c			Rv3396c
	Rv1595			Rv2523c			Rv1843c			Rv2438c			Rv2202c			Rv1843c			Rv1595
	Rv1594			Rv3609c			Rv3396c			Rv0155			Rv3411c			Rv3396c			Rv1594
	Rv1596			Rv3607c			Rv1595			Rv0157			Rv3410c			Rv1595			Rv1596
	Rv2043c			Rv3606c			Rv1594			Rv0156			Rv1843c			Rv1594			Rv2043c
	Rv0573c			Rv0013			Rv1596			Rv1695			Rv3396c			Rv1596			Rv0573c
	Rv2421c			Rv0812			Rv2043c			Rv3303c			Rv1595			Rv2043c			Rv2421c
	Rv2438c			Rv3608c			Rv0573c			Rv1415			Rv1594			Rv0573c			Rv2438c
	Rv0410c			Rv1207			Rv2421c			Rv1940			Rv1596			Rv2421c			Rv0155
	Rv0155			Rv2447c			Rv2438c			Rv2671			Rv2043c			Rv2438c			Rv0157
	Rv0157			Rv2763c			Rv0410c			Rv1409			Rv0573c			Rv0410c			Rv0156
	Rv0156			Rv3215			Rv0155			Rv1416			Rv2421c			Rv0155			Rv1695
	Rv1695			Rv2386c			Rv0157			Rv1412			Rv2438c			Rv0157			Rv2713
	Rv2713			Rv0542c			Rv0156			Rv2786c			Rv0410c			Rv0156			Rv3303c
	Rv3303c			Rv0553			Rv1695			Rv2225			Rv0155			Rv1695			Rv3199c
	Rv3199c			Rv0548c			Rv2713			Rv2573			Rv0157			Rv2713			Rv1415
	Rv1415			Rv0534c			Rv3303c			Rv3602c			Rv0156			Rv3303c			Rv1940
	Rv1940			Rv1569			Rv3199c			Rv1092c			Rv1695			Rv3199c			Rv2671
	Rv2671			Rv0032			Rv1415			Rv1391			Rv2713			Rv1415			Rv1409
	Rv1409			Rv1568			Rv1940			Rv2965c			Rv3303c			Rv1940			Rv1416
	Rv1416			Rv1570			Rv2671			Rv1631			Rv3199c			Rv2671			Rv1412
	Rv1412			Rv1589			Rv1409			Rv2523c			Rv1415			Rv1409			Rv2786c
	Rv2786c			Rv3588c			Rv1416			Rv3609c			Rv1940			Rv1416			Rv2225
	Rv2225			Rv3279c			Rv1412			Rv3607c			Rv2671			Rv1412			Rv2573
	Rv2573			Rv2501c			Rv2786c			Rv3606c			Rv1409			Rv2786c			Rv3602c
	Rv3602c			Rv0973c			Rv2225			Rv0013			Rv1416			Rv2225			Rv1092c
	Rv1092c			Rv3285			Rv2573			Rv0812			Rv1412			Rv2573			Rv1391
	Rv1391			Rv2992c			Rv3602c			Rv3608c			Rv2786c			Rv3602c			Rv2965c
	Rv2965c			Rv0509			Rv1092c			Rv1207			Rv2225			Rv1092c			Rv1631
	Rv1631			Rv0524			Rv1391			Rv2447c			Rv2573			Rv1391			Rv2523c
	Rv2523c			Rv0512			Rv2965c			Rv2763c			Rv3602c			Rv2965c			Rv3609c
	Rv2794c			Rv0510			Rv1631			Rv3025c			Rv1092c			Rv1631			Rv3607c
	Rv3609c			Rv0511			Rv3609c			Rv3215			Rv1391			Rv3609c			Rv3606c
	Rv0757			Rv2678c			Rv3607c			Rv2386c			Rv2965c			Rv3607c			Rv0013
	Rv0758			Rv1485			Rv3606c			Rv0542c			Rv1631			Rv3606c			Rv0812
	Rv3607c			Rv2847c			Rv0013			Rv0553			Rv2523c			Rv0013			Rv3608c
	Rv3606c			Rv2066			Rv0812			Rv0548c			Rv2794c			Rv0812			Rv1207
	Rv0013			Rv2064			Rv3608c			Rv0534c			Rv3609c			Rv3608c			Rv2447c
	Rv0812			Rv2071c			Rv1207			Rv1569			Rv0757			Rv1207			Rv2763c
	Rv3608c			Rv2070c			Rv2447c			Rv0032			Rv0758			Rv2447c			Rv3025c
	Rv1207			Rv2072c			Rv2763c			Rv1568			Rv3607c			Rv2763c			Rv3215
	Rv2447c			Rv2065			Rv3025c			Rv1570			Rv3606c			Rv3025c			Rv2386c
	Rv2763c			Rv2848c			Rv3215			Rv1589			Rv0013			Rv3215			Rv0542c
	Rv3025c			Rv2849c			Rv2386c			Rv3588c			Rv0812			Rv2386c			Rv0553
	Rv3215			Rv0255c			Rv0542c			Rv1284			Rv3608c			Rv0542c			Rv0548c
	Rv2386c			Rv2231c			Rv0553			Rv3279c			Rv1207			Rv0553			Rv0534c
	Rv0542c			Rv0254c			Rv0548c			Rv2501c			Rv2447c			Rv0548c			Rv1569
	Rv0553			Rv2208			Rv0534c			Rv0973c			Rv2763c			Rv0534c			Rv0032
	Rv0548c			Rv0423c			Rv1569			Rv3285			Rv3025c			Rv1569			Rv1568
	Rv0534c			Rv0422c			Rv0032			Rv2218			Rv3215			Rv0032			Rv1570
	Rv1569			Rv0417			Rv1568			Rv0509			Rv2386c			Rv1568			Rv1589
	Rv0032			Rv0414c			Rv1570			Rv0524			Rv0542c			Rv1570			Rv3588c
	Rv1568			Rv0486			Rv1589			Rv0512			Rv0553			Rv1589			Rv1284
	Rv1570			Rv1170			Rv3588c			Rv0510			Rv0548c			Rv3588c			Rv3279c
	Rv1589			Rv0819			Rv1284			Rv0511			Rv0534c			Rv1284			Rv3285
	Rv3588c			Rv1082			Rv3279c			Rv2678c			Rv1569			Rv3279c			Rv0524
	Rv1284			Rv2384			Rv2501c			Rv1485			Rv0032			Rv2501c			Rv0512
	Rv3279c			Rv2383c			Rv0973c			Rv2847c			Rv1568			Rv0973c			Rv0510
	Rv2501c			Rv2380c			Rv3285			Rv2066			Rv1570			Rv3285			Rv0511
	Rv0973c			Rv2382c			Rv2217			Rv2064			Rv1589			Rv2217			Rv2678c
	Rv3285			Rv2381c			Rv2218			Rv2071c			Rv3588c			Rv2218			Rv1485
	Rv2217			Rv2243			Rv0524			Rv2070c			Rv1284			Rv0524			Rv2847c
	Rv2218			Rv0649			Rv0512			Rv2072c			Rv3279c			Rv0512			Rv2066
	Rv2992c			Rv2524c			Rv0510			Rv2065			Rv2501c			Rv0510			Rv2064
	Rv0509			Rv1185c			Rv0511			Rv2848c			Rv0973c			Rv0511			Rv2071c
	Rv0524			Rv1529			Rv2678c			Rv2849c			Rv3285			Rv2678c			Rv2070c
	Rv0512			Rv2590			Rv1300			Rv0255c			Rv2217			Rv1300			Rv2072c
	Rv0510			Rv2930			Rv1485			Rv2231c			Rv2218			Rv1485			Rv2065
	Rv0511			Rv2941			Rv2847c			Rv0254c			Rv2992c			Rv2847c			Rv2848c
	Rv2678c			Rv3801c			Rv2066			Rv2208			Rv0509			Rv2066			Rv2849c
	Rv1300			Rv3826			Rv2064			Rv3109			Rv0524			Rv2064			Rv0255c
	Rv1485			Rv0468			Rv2071c			Rv3111			Rv0512			Rv2071c			Rv2231c
	Rv2847c			Rv1715			Rv2070c			Rv3119			Rv0510			Rv2070c			Rv0254c
	Rv2066			Rv1323			Rv2072c			Rv0866			Rv0511			Rv2072c			Rv2208
	Rv2064			Rv0859			Rv2065			Rv0994			Rv2678c			Rv2065			Rv3206c
	Rv2071c			Rv0183			Rv2848c			Rv2453c			Rv1300			Rv2848c			Rv3109
	Rv2070c			Rv1551			Rv2849c			Rv0423c			Rv1485			Rv2849c			Rv3116
	Rv2072c			Rv2483c			Rv0255c			Rv0422c			Rv2847c			Rv0255c			Rv3111
	Rv2065			Rv2182c			Rv2231c			Rv0417			Rv2066			Rv2231c			Rv3119
	Rv2848c			Rv2881c			Rv0254c			Rv0414c			Rv2064			Rv0254c			Rv0866
	Rv2849c			Rv0436c			Rv2208			Rv1173			Rv2071c			Rv2208			Rv3322c
	Rv0255c			Rv1755c			Rv3206c			Rv3261			Rv2070c			Rv3206c			Rv0994
	Rv2231c			Rv2982c			Rv3109			Rv3262			Rv2072c			Rv3109			Rv0438c
	Rv0254c			Rv2746c			Rv3116			Rv0486			Rv2065			Rv3116			Rv2453c
	Rv2208			Rv2610c			Rv3111			Rv1170			Rv2848c			Rv3111			Rv0423c
	Rv3206c			Rv2611c			Rv3119			Rv0819			Rv2849c			Rv3119			Rv0422c
	Rv3109			Rv0557			Rv0866			Rv1082			Rv0255c			Rv0866			Rv0417
	Rv3116			Rv0533c			Rv3322c			Rv2384			Rv2231c			Rv3322c			Rv0414c
	Rv3111			Rv1483			Rv0994			Rv2383c			Rv0254c			Rv0994			Rv1173
	Rv3119			Rv1350			Rv0438c			Rv2380c			Rv2208			Rv0438c			Rv3261
	Rv0866			Rv2245			Rv2453c			Rv2382c			Rv3206c			Rv2453c			Rv3262
	Rv3322c			Rv2246			Rv0423c			Rv2381c			Rv3109			Rv0423c			Rv0486
	Rv0994			Rv0098			Rv0422c			Rv2243			Rv3116			Rv0422c			Rv1170
	Rv0438c			Rv1484			Rv0417			Rv0649			Rv3111			Rv0417			Rv0819
	Rv2453c			Rv0503c			Rv0414c			Rv2244			Rv3119			Rv0414c			Rv1082
	Rv0423c			Rv0642c			Rv1173			Rv2524c			Rv0866			Rv1173			Rv2384
	Rv0422c			Rv0644c			Rv3261			Rv0099			Rv3322c			Rv3261			Rv2383c
	Rv0417			Rv0645c			Rv3262			Rv1185c			Rv0994			Rv3262			Rv2380c
	Rv0414c			Rv3800c			Rv0486			Rv1529			Rv0438c			Rv0486			Rv2382c
	Rv1173			Rv2006			Rv1170			Rv2590			Rv2453c			Rv1170			Rv2381c
	Rv3261			Rv2940c			Rv0819			Rv2930			Rv0423c			Rv0819			Rv2243
	Rv3262			Rv2949c			Rv1082			Rv2941			Rv0422c			Rv1082			Rv2524c
	Rv3263			Rv2931			Rv2384			Rv3801c			Rv0417			Rv2384			Rv0035
	Rv0486			Rv2932			Rv2383c			Rv3826			Rv0414c			Rv2383c			Rv0099
	Rv1170			Rv2933			Rv2380c			Rv0131c			Rv1173			Rv2380c			Rv0119
	Rv0819			Rv2934			Rv2382c			Rv0154c			Rv3261			Rv2382c			Rv0166
	Rv1082			Rv2935			Rv2381c			Rv0215c			Rv3262			Rv2381c			Rv0214
	Rv2384			Rv2962c			Rv2243			Rv0231			Rv3263			Rv2243			Rv0270
	Rv2383c			Rv2958c			Rv0649			Rv0244c			Rv0486			Rv0649			Rv0404
	Rv2380c			Rv2957			Rv2244			Rv0271c			Rv1170			Rv2244			Rv0551c
	Rv2382c			Rv1373			Rv2524c			Rv0400c			Rv0819			Rv2524c			Rv0852
	Rv2381c			Rv3379c			Rv0035			Rv0752c			Rv1082			Rv0035			Rv1058
	Rv2243			Rv2682c			Rv0099			Rv0873			Rv2384			Rv0099			Rv1185c
	Rv0649			Rv2870c			Rv0119			Rv0972c			Rv2383c			Rv0119			Rv1193
	Rv2244			Rv3582c			Rv0166			Rv0975c			Rv2380c			Rv0166			Rv1206
	Rv2524c			Rv1011			Rv0214			Rv1346			Rv2382c			Rv0214			Rv1427c
	Rv0035			Rv3581c			Rv0270			Rv1467c			Rv2381c			Rv0270			Rv1521
	Rv0099			Rv1745c			Rv0404			Rv1679			Rv2243			Rv0404			Rv1529
	Rv0119			Rv3398c			Rv0551c			Rv1933c			Rv0649			Rv0551c			Rv1750c
	Rv0166			Rv1086			Rv0852			Rv1934c			Rv2244			Rv0852			Rv1925
	Rv0214			Rv2361c			Rv1058			Rv2724c			Rv2524c			Rv1058			Rv2187
	Rv0270			Rv3806c			Rv1185c			Rv2789c			Rv0035			Rv1185c			Rv2505c
	Rv0275c			Rv3790			Rv1193			Rv3061c			Rv0099			Rv1193			Rv2590
	Rv0404			Rv3791			Rv1206			Rv3139			Rv0119			Rv1206			Rv2930
	Rv0551c			Rv3423c			Rv1345			Rv3274c			Rv0166			Rv1345			Rv2941
	Rv0852			Rv2981c			Rv1427c			Rv3504			Rv0214			Rv1427c			Rv2948c
	Rv1058			Rv3265c			Rv1521			Rv3505			Rv0270			Rv1521			Rv2950c
	Rv1185c			Rv3808c			Rv1529			Rv3543c			Rv0275c			Rv1529			Rv3089
	Rv1193			Rv3792			Rv1750c			Rv3544c			Rv0404			Rv1750c			Rv3506
	Rv1206			Rv3794			Rv1925			Rv3560c			Rv0551c			Rv1925			Rv3513c
	Rv1345			Rv3795			Rv2187			Rv3562			Rv0852			Rv2187			Rv3515c
	Rv1427c			Rv0334			Rv2505c			Rv3563			Rv1058			Rv2505c			Rv3561
	Rv1521			Rv3464			Rv2590			Rv3564			Rv1185c			Rv2590			Rv3801c
	Rv1529			Rv3784			Rv2930			Rv3573c			Rv1193			Rv2930			Rv3826
	Rv1750c			Rv3465			Rv2941			Rv3761c			Rv1206			Rv2941			Rv0131c
	Rv1925			Rv3266c			Rv2948c			Rv3797			Rv1345			Rv2948c			Rv0154c
	Rv2187			Rv3809c			Rv2950c			Rv0672			Rv1427c			Rv2950c			Rv0215c
	Rv2505c			Rv3436c			Rv3089			Rv2500c			Rv1521			Rv3089			Rv0231
	Rv2590			Rv1338			Rv3506			Rv0222			Rv1529			Rv3506			Rv0244c
	Rv2930			Rv1018c			Rv3513c			Rv0456c			Rv1750c			Rv3513c			Rv0271c
	Rv2941			Rv1315			Rv3515c			Rv0632c			Rv1925			Rv3515c			Rv0400c
	Rv2948c			Rv0482			Rv3561			Rv0673			Rv2187			Rv3561			Rv0752c
	Rv2950c			Rv3818			Rv3801c			Rv0675			Rv2505c			Rv3801c			Rv0873
	Rv3089			Rv2152c			Rv3826			Rv0971c			Rv2590			Rv3826			Rv0972c
	Rv3506			Rv2155c			Rv0131c			Rv1071c			Rv2930			Rv0131c			Rv0975c
	Rv3513c			Rv2158c			Rv0154c			Rv1141c			Rv2941			Rv0154c			Rv1346
	Rv3515c			Rv2157c			Rv0215c			Rv1142c			Rv2948c			Rv0215c			Rv1467c
	Rv3561			Rv2156c			Rv0231			Rv1935c			Rv2950c			Rv0231			Rv1679
	Rv3801c			Rv2153c			Rv0244c			Rv2679			Rv3089			Rv0244c			Rv1933c
	Rv3826			Rv0437c			Rv0271c			Rv2831			Rv3506			Rv0271c			Rv1934c
	Rv0131c			Rv3793			Rv0400c			Rv3039c			Rv3513c			Rv0400c			Rv2724c
	Rv0154c			Rv1348			Rv0752c			Rv3516			Rv3515c			Rv0752c			Rv2789c
	Rv0215c			Rv1349			Rv0873			Rv3550			Rv3561			Rv0873			Rv3061c
	Rv0231			Rv1737c			Rv0972c			Rv0468			Rv3801c			Rv0972c			Rv3139
	Rv0244c			Rv2127			Rv0975c			Rv1715			Rv3826			Rv0975c			Rv3274c
	Rv0271c			Rv2834c			Rv1346			Rv1912c			Rv0131c			Rv1346			Rv3504
	Rv0400c			Rv0936			Rv1467c			Rv3141			Rv0154c			Rv1467c			Rv3505
	Rv0752c			Rv2397c			Rv1679			Rv0243			Rv0215c			Rv1679			Rv3543c
	Rv0873			Rv2398c			Rv1933c			Rv3546			Rv0231			Rv1933c			Rv3544c
	Rv0972c			Rv2399c			Rv1934c			Rv3556c			Rv0244c			Rv1934c			Rv3560c
	Rv0975c			Rv2400c			Rv2724c			Rv1323			Rv0271c			Rv2724c			Rv3562
	Rv1346			Rv2281			Rv2789c			Rv0859			Rv0400c			Rv2789c			Rv3563
	Rv1467c			Rv2832c			Rv3061c			Rv0183			Rv0752c			Rv3061c			Rv3564
	Rv1679			Rv2833c			Rv3139			Rv2482c			Rv0873			Rv3139			Rv3573c
	Rv1933c			Rv2835c			Rv3274c			Rv1551			Rv0972c			Rv3274c			Rv3761c
	Rv1934c			Rv3534c			Rv3504			Rv2483c			Rv0975c			Rv3504			Rv3797
	Rv2724c			Rv3535c			Rv3505			Rv2182c			Rv1346			Rv3505			Rv0672
	Rv2789c						Rv3543c			Rv2881c			Rv1467c			Rv3543c			Rv2500c
	Rv3061c						Rv3544c			Rv0436c			Rv1679			Rv3544c			Rv0222
	Rv3139						Rv3560c			Rv1755c			Rv1933c			Rv3560c			Rv0456c
	Rv3274c						Rv3562			Rv1900c			Rv1934c			Rv3562			Rv0632c
	Rv3504						Rv3563			Rv2982c			Rv2724c			Rv3563			Rv0673
	Rv3505						Rv3564			Rv2746c			Rv2789c			Rv3564			Rv0675
	Rv3543c						Rv3573c			Rv2610c			Rv3061c			Rv3573c			Rv0971c
	Rv3544c						Rv3761c			Rv2611c			Rv3139			Rv3761c			Rv1071c
	Rv3560c						Rv3797			Rv0557			Rv3274c			Rv3797			Rv1141c
	Rv3562						Rv0672			Rv1500			Rv3504			Rv0672			Rv1142c
	Rv3563						Rv2500c			Rv0533c			Rv3505			Rv2500c			Rv1935c
	Rv3564						Rv0222			Rv1483			Rv3543c			Rv0222			Rv2679
	Rv3573c						Rv0456c			Rv1350			Rv3544c			Rv0456c			Rv2831
	Rv3761c						Rv0632c			Rv2245			Rv3560c			Rv0632c			Rv3039c
	Rv3797						Rv0673			Rv2246			Rv3562			Rv0673			Rv3516
	Rv0672						Rv0675			Rv0098			Rv3563			Rv0675			Rv3550
	Rv2500c						Rv0971c			Rv1484			Rv3564			Rv0971c			Rv0468
	Rv0222						Rv1071c			Rv0503c			Rv3573c			Rv1071c			Rv1715
	Rv0456c						Rv1141c			Rv0642c			Rv3761c			Rv1141c			Rv1912c
	Rv0632c						Rv1142c			Rv0644c			Rv3797			Rv1142c			Rv3141
	Rv0673						Rv1935c			Rv0645c			Rv0672			Rv1935c			Rv0243
	Rv0675						Rv2679			Rv3800c			Rv2500c			Rv2679			Rv3546
	Rv0971c						Rv2831			Rv2006			Rv0222			Rv2831			Rv3556c
	Rv1071c						Rv3039c			Rv2940c			Rv0456c			Rv3039c			Rv1323
	Rv1141c						Rv3516			Rv2949c			Rv0632c			Rv3516			Rv0859
	Rv1142c						Rv3550			Rv2931			Rv0673			Rv3550			Rv3097c
	Rv1935c						Rv0468			Rv2932			Rv0675			Rv0468			Rv0183
	Rv2679						Rv1715			Rv2933			Rv0971c			Rv1715			Rv2482c
	Rv2831						Rv1912c			Rv2934			Rv1071c			Rv1912c			Rv1551
	Rv3039c						Rv3141			Rv2935			Rv1141c			Rv3141			Rv2483c
	Rv3516						Rv0243			Rv2962c			Rv1142c			Rv0243			Rv2182c
	Rv3550						Rv3546			Rv2958c			Rv1935c			Rv3546			Rv2881c
	Rv0468						Rv3556c			Rv2957			Rv2679			Rv3556c			Rv0436c
	Rv1715						Rv1323			Rv3529c			Rv2831			Rv1323			Rv0217c
	Rv1912c						Rv0859			Rv1373			Rv3039c			Rv0859			Rv0220
	Rv3141						Rv3097c			Rv2267c			Rv3516			Rv3097c			Rv0646c
	Rv0243						Rv0183			Rv3379c			Rv3550			Rv0183			Rv1076
	Rv3546						Rv2854			Rv2682c			Rv0468			Rv2854			Rv1104
	Rv3556c						Rv2482c			Rv2870c			Rv1715			Rv2482c			Rv1105
	Rv1323						Rv1551			Rv3582c			Rv1912c			Rv1551			Rv1399c
	Rv0859						Rv2483c			Rv1011			Rv3141			Rv2483c			Rv1400c
	Rv3097c						Rv2182c			Rv3581c			Rv0243			Rv2182c			Rv1426c
	Rv0183						Rv2881c			Rv2868c			Rv3546			Rv2881c			Rv1497
	Rv2854						Rv0436c			Rv3382c			Rv3556c			Rv0436c			Rv1755c
	Rv2482c						Rv0217c			Rv1110			Rv1323			Rv0217c			Rv1900c
	Rv1551						Rv0220			Rv1745c			Rv0859			Rv0220			Rv1923
	Rv2483c						Rv0646c			Rv3398c			Rv3097c			Rv0646c			Rv2045c
	Rv2182c						Rv1076			Rv1086			Rv0183			Rv1076			Rv2284
	Rv2881c						Rv1104			Rv0562			Rv2854			Rv1104			Rv2349c
	Rv0436c						Rv1105			Rv2361c			Rv2482c			Rv1105			Rv2350c
	Rv0217c						Rv1399c			Rv3806c			Rv1551			Rv1399c			Rv2351c
	Rv0220						Rv1400c			Rv3790			Rv2483c			Rv1400c			Rv2385
	Rv0646c						Rv1426c			Rv3791			Rv2182c			Rv1426c			Rv2463
	Rv1076						Rv1497			Rv3423c			Rv2881c			Rv1497			Rv2485c
	Rv1104						Rv1755c			Rv2981c			Rv0436c			Rv1755c			Rv2970c
	Rv1105						Rv1900c			Rv3265c			Rv0217c			Rv1900c			Rv3084
	Rv1399c						Rv1923			Rv1525			Rv0220			Rv1923			Rv3176c
	Rv1400c						Rv2045c			Rv3808c			Rv0646c			Rv2045c			Rv3203
	Rv1426c						Rv2284			Rv3792			Rv1076			Rv2284			Rv3487c
	Rv1497						Rv2349c			Rv3794			Rv1104			Rv2349c			Rv3775
	Rv1755c						Rv2350c			Rv3795			Rv1105			Rv2350c			Rv2982c
	Rv1900c						Rv2351c			Rv0334			Rv1399c			Rv2351c			Rv2746c
	Rv1923						Rv2385			Rv3464			Rv1400c			Rv2385			Rv2610c
	Rv2045c						Rv2463			Rv3784			Rv1426c			Rv2463			Rv2611c
	Rv2284						Rv2485c			Rv3465			Rv1497			Rv2485c			Rv1500
	Rv2349c						Rv2970c			Rv3266c			Rv1755c			Rv2970c			Rv2048c
	Rv2350c						Rv3084			Rv3809c			Rv1900c			Rv3084			Rv0533c
	Rv2351c						Rv3176c			Rv3436c			Rv1923			Rv3176c			Rv1483
	Rv2385						Rv3203			Rv1338			Rv2045c			Rv3203			Rv1350
	Rv2463						Rv3487c			Rv1018c			Rv2284			Rv3487c			Rv2245
	Rv2485c						Rv3775			Rv1315			Rv2349c			Rv3775			Rv2246
	Rv2970c						Rv2982c			Rv0482			Rv2350c			Rv2982c			Rv0098
	Rv3084						Rv2746c			Rv3818			Rv2351c			Rv2746c			Rv1484
	Rv3176c						Rv2610c			Rv2152c			Rv2385			Rv2610c			Rv0503c
	Rv3203						Rv2611c			Rv2155c			Rv2463			Rv2611c			Rv0642c
	Rv3487c						Rv0557			Rv2158c			Rv2485c			Rv0557			Rv0644c
	Rv3775						Rv1500			Rv2157c			Rv2970c			Rv1500			Rv0645c
	Rv2982c						Rv2048c			Rv2156c			Rv3084			Rv2048c			Rv3800c
	Rv2746c						Rv0533c			Rv2153c			Rv3176c			Rv0533c			Rv3802c
	Rv2610c						Rv1483			Rv0437c			Rv3203			Rv1483			Rv1288
	Rv2611c						Rv1350			Rv3793			Rv3487c			Rv1350			Rv0519c
	Rv0557						Rv2002			Rv1348			Rv3775			Rv2002			Rv0774c
	Rv1500						Rv0242c			Rv1349			Rv2982c			Rv0242c			Rv2006
	Rv2048c						Rv2766c			Rv1737c			Rv0564			Rv2766c			Rv2940c
	Rv0533c						Rv0635			Rv2127			Rv2746c			Rv0635			Rv2949c
	Rv1483						Rv0636			Rv2834c			Rv2610c			Rv0636			Rv2931
	Rv1350						Rv0637			Rv0411c			Rv2611c			Rv0637			Rv2932
	Rv2002						Rv2245			Rv0936			Rv0557			Rv2245			Rv2933
	Rv0242c						Rv2246			Rv2397c			Rv1500			Rv2246			Rv2934
	Rv2766c						Rv1484			Rv2398c			Rv2048c			Rv1484			Rv2935
	Rv2245						Rv0643c			Rv2399c			Rv0533c			Rv0643c			Rv2951c
	Rv2246						Rv0503c			Rv2400c			Rv1483			Rv0503c			Rv2952
	Rv0098						Rv0642c			Rv2281			Rv1350			Rv0642c			Rv2939
	Rv0130						Rv0644c			Rv2832c			Rv2002			Rv0644c			Rv2942
	Rv1484						Rv3800c			Rv2833c			Rv0242c			Rv3800c			Rv2937
	Rv0643c						Rv3802c			Rv2835c			Rv2766c			Rv3802c			Rv2938
	Rv0503c						Rv1288			Rv3534c			Rv0635			Rv1288			Rv2962c
	Rv0642c						Rv0519c			Rv3535c			Rv0636			Rv0519c			Rv2958c
	Rv0644c						Rv0774c			Rv3536c			Rv0637			Rv0774c			Rv2959c
	Rv0645c						Rv2006						Rv2245			Rv2006			Rv2957
	Rv3800c						Rv2940c						Rv2246			Rv2940c			Rv3529c
	Rv3802c						Rv2949c						Rv0098			Rv2949c			Rv1373
	Rv1288						Rv2931						Rv0130			Rv2931			Rv2267c
	Rv0519c						Rv2932						Rv1484			Rv2932			Rv3823c
	Rv0774c						Rv2933						Rv0643c			Rv2933			Rv3379c
	Rv2006						Rv2934						Rv0503c			Rv2934			Rv2682c
	Rv2940c						Rv2935						Rv0642c			Rv2935			Rv2870c
	Rv2949c						Rv2951c						Rv0644c			Rv2951c			Rv3582c
	Rv2931						Rv2952						Rv0645c			Rv2952			Rv1011
	Rv2932						Rv2939						Rv3800c			Rv2939			Rv3581c
	Rv2933						Rv2942						Rv3802c			Rv2942			Rv2868c
	Rv2934						Rv2937						Rv1288			Rv2937			Rv3382c
	Rv2935						Rv2938						Rv0519c			Rv2938			Rv1110
	Rv2951c						Rv2962c						Rv0774c			Rv2962c			Rv1745c
	Rv2952						Rv2958c						Rv2006			Rv2958c			Rv3398c
	Rv2939						Rv2959c						Rv2940c			Rv2959c			Rv3383c
	Rv1661						Rv2957						RV3825c			Rv2957			Rv2173
	Rv2942						Rv3529c						Rv2949c			Rv3529c			Rv1086
	Rv2937						Rv1373						Rv2931			Rv1373			Rv0562
	Rv2938						Rv2267c						Rv2932			Rv2267c			Rv2361c
	Rv2962c						Rv3823c						Rv2933			Rv3823c			Rv3806c
	Rv2958c						Rv1180						Rv2934			Rv1180			Rv3790
	Rv2959c						Rv1181						Rv2935			Rv1181			Rv3791
	Rv2957						Rv1182						Rv2951c			Rv1182			Rv3423c
	Rv3823c						Rv1183						Rv2952			Rv1183			Rv2981c
	Rv1180						Rv3379c						Rv2939			Rv3379c			Rv3265c
	Rv1181						Rv2682c						Rv1661			Rv2682c			Rv1525
	Rv1182						Rv2870c						Rv2942			Rv2870c			Rv3808c
	Rv1183						Rv3582c						RV2936			Rv3582c			Rv3792
	Rv3379c						Rv1011						Rv2937			Rv1011			Rv3794
	Rv2682c						Rv3581c						Rv2938			Rv3581c			Rv3795
	Rv2870c						Rv2868c						Rv2962c			Rv2868c			Rv0334
	Rv3582c						Rv3382c						Rv2958c			Rv3382c			Rv3464
	Rv1011						Rv1110						Rv2959c			Rv1110			Rv3784
	Rv3581c						Rv1745c						Rv2957			Rv1745c			Rv3465
	Rv2868c						Rv3398c						Rv3529c			Rv3398c			Rv3266c
	Rv3382c						Rv3383c						Rv1373			Rv3383c			Rv3809c
	Rv1110						Rv2173						Rv2267c			Rv2173			Rv3436c
	Rv1745c						Rv1086						Rv3823c			Rv1086			Rv1338
	Rv3398c						Rv0562						Rv1180			Rv0562			Rv1018c
	Rv3383c						Rv2361c						Rv1181			Rv2361c			Rv1315
	Rv2173						Rv3806c						Rv1182			Rv3806c			Rv0482
	Rv1086						Rv3790						Rv1183			Rv3790			Rv3818
	Rv0562						Rv3791						Rv3379c			Rv3791			Rv2152c
	Rv2361c						Rv3423c						Rv2682c			Rv3423c			Rv2155c
	Rv3806c						Rv2981c						Rv2870c			Rv2981c			Rv2158c
	Rv3790						Rv3265c						Rv3582c			Rv3265c			Rv2157c
	Rv3791						Rv1525						Rv1011			Rv1525			Rv2156c
	Rv3423c						Rv3808c						Rv3581c			Rv3808c			Rv2153c
	Rv2981c						Rv3792						Rv2868c			Rv3792			Rv0437c
	Rv3265c						Rv3794						Rv3382c			Rv3794			Rv3130c
	Rv1525						Rv3795						Rv1110			Rv3795			Rv3734c
	Rv3808c						Rv0334						Rv1745c			Rv0334			Rv3234c
	Rv3792						Rv3464						Rv3398c			Rv3464			Rv3088
	Rv3794						Rv3784						Rv3383c			Rv3784			Rv1760
	Rv3795						Rv3465						Rv2173			Rv3465			Rv2285
	Rv0334						Rv3266c						Rv1086			Rv3266c			Rv0221
	Rv3464						Rv3809c						Rv0562			Rv3809c			Rv3740c
	Rv3784						Rv3436c						Rv2361c			Rv3436c			Rv3087
	Rv3465						Rv1338						Rv3806c			Rv1338			Rv3371
	Rv3809c						Rv1018c						Rv3790			Rv1018c			Rv3480c
	Rv3436c						Rv1315						Rv3791			Rv1315			Rv3233c
	Rv1338						Rv0482						Rv3423c			Rv0482			Rv1425
	Rv1018c						Rv3818						Rv2981c			Rv3818			Rv0895
	Rv1315						Rv2152c						Rv3265c			Rv2152c			Rv2484c
	Rv0482						Rv2155c						Rv1525			Rv2155c			Rv3793
	Rv3818						Rv2158c						Rv3808c			Rv2158c			Rv3804c
	Rv2152c						Rv2157c						Rv3792			Rv2157c			Rv1886c
	Rv2155c						Rv2156c						Rv3794			Rv2156c			Rv0129c
	Rv2158c						Rv2153c						Rv3795			Rv2153c			Rv1348
	Rv2157c						Rv0437c						Rv0334			Rv0437c			Rv1349
	Rv2156c						Rv3130c						Rv3464			Rv3130c			Rv1819c
	Rv2153c						Rv3734c						Rv3784			Rv3734c			Rv1737c
	Rv0437c						Rv3234c						Rv3465			Rv3234c			Rv2127
	Rv3130c						Rv3088						Rv3266c			Rv3088			Rv2834c
	Rv3793						Rv1760						Rv3809c			Rv1760			Rv0411c
	Rv3804c						Rv2285						Rv3436c			Rv2285			Rv0934
	Rv1886c						Rv0221						Rv1338			Rv0221			Rv0936
	Rv0129c						Rv3740c						Rv1018c			Rv3740c			Rv0935
	Rv1273c						Rv3087						Rv1315			Rv3087			Rv0933
	Rv1272c						Rv3371						Rv0482			Rv3371			Rv0932c
	Rv1348						Rv3480c						Rv3818			Rv3480c			Rv0930
	Rv1349						Rv3233c						Rv2152c			Rv3233c			Rv0929
	Rv0194						Rv1425						Rv2155c			Rv1425			Rv0928
	Rv1819c						Rv0895						Rv2158c			Rv0895			Rv2397c
	Rv1747						Rv2484c						Rv2157c			Rv2484c			Rv2398c
	Rv1687c						Rv3793						Rv2156c			Rv3793			Rv2399c
	Rv1686c						Rv3804c						Rv2153c			Rv3804c			Rv2400c
	Rv1737c						Rv1886c						Rv0437c			Rv1886c			Rv2281
	Rv2127						Rv0129c						Rv3130c			Rv0129c			Rv2832c
	Rv2834c						Rv1348						Rv3734c			Rv1348			Rv2833c
	Rv0411c						Rv1349						Rv3234c			Rv1349			Rv2835c
	Rv2565						Rv1819c						Rv3088			Rv1819c			Rv3494c
	Rv0934						Rv1737c						Rv1760			Rv1737c			Rv3495c
	Rv0936						Rv2127						Rv2285			Rv2127			Rv3496c
	Rv0935						Rv2834c						Rv0221			Rv2834c			Rv3497c
	Rv0933						Rv0411c						Rv3740c			Rv0411c			Rv3498c
	Rv0932c						Rv0934						Rv3087			Rv0934			Rv3499c
	Rv0930						Rv0936						Rv3371			Rv0936			Rv3500c
	Rv0929						Rv0935						Rv3480c			Rv0935			Rv3501c
	Rv0928						Rv0933						Rv3233c			Rv0933			Rv1106c
	Rv2397c						Rv0932c						Rv1425			Rv0932c			Rv3537
	Rv2398c						Rv0930						Rv0895			Rv0930			Rv3526
	Rv2399c						Rv0929						Rv2484c			Rv0929			Rv3571
	Rv2400c						Rv0928						Rv3793			Rv0928			Rv3570c
	Rv2281						Rv2397c						Rv3804c			Rv2397c			Rv3567c
	Rv2832c						Rv2398c						Rv1886c			Rv2398c			Rv3568c
	Rv2833c						Rv2399c						Rv0129c			Rv2399c			Rv3569c
	Rv2835c						Rv2400c						Rv1273c			Rv2400c			Rv3502c
	Rv3494c						Rv2281						Rv1272c			Rv2281			Rv3538
	Rv3495c						Rv2832c						Rv1348			Rv2832c			Rv3522
	Rv3496c						Rv2833c						Rv1349			Rv2833c			Rv3523
	Rv3497c						Rv2835c						Rv0194			Rv2835c			Rv3534c
	Rv3498c						Rv3494c						Rv1819c			Rv3494c			Rv3535c
	Rv3499c						Rv3495c						Rv1747			Rv3495c			Rv3536c
	Rv3500c						Rv3496c						Rv1687c			Rv3496c
	Rv3501c						Rv3497c						Rv1686c			Rv3497c
	Rv0655						Rv3498c						Rv1737c			Rv3498c
	Rv1106c						Rv3499c						Rv2127			Rv3499c
	Rv3537						Rv3500c						Rv2834c			Rv3500c
	Rv3526						Rv3501c						Rv0411c			Rv3501c
	Rv3571						Rv1106c						Rv2565			Rv1106c
	Rv3570c						Rv3537						Rv0934			Rv3537
	Rv3567c						Rv3526						Rv0936			Rv3526
	Rv3568c						Rv3571						Rv0935			Rv3571
	Rv3569c						Rv3570c						Rv0933			Rv3570c
	Rv3502c						Rv3567c						Rv0932c			Rv3567c
	Rv3538						Rv3568c						Rv0930			Rv3568c
	Rv3522						Rv3569c						Rv0929			Rv3569c
	Rv3523						Rv3502c						Rv0928			Rv3502c
	Rv3534c						Rv3538						Rv2397c			Rv3538
	Rv3535c						Rv3522						Rv2398c			Rv3522
	Rv3536c						Rv3523						Rv2399c			Rv3523
							Rv3534c						Rv2400c			Rv3534c
							Rv3535c						Rv2281			Rv3535c
							Rv3536c						Rv2832c			Rv3536c
													Rv2833c
													Rv2835c
													Rv3494c
													Rv3495c
													Rv3496c
													Rv3497c
													Rv3498c
													Rv3499c
													Rv3500c
													Rv3501c
													Rv0655
													Rv1106c
													Rv3537
													Rv3526
													Rv3571
													Rv3572
													Rv3570c
													Rv3567c
													Rv3568c
													Rv3569c
													Rv3502c
													Rv3538
													Rv3522
													Rv3523
													Rv3534c
													Rv3535c
													Rv3536c

## Sheet: iCG760_vs_All
iCG760 vs iNJ661v_mod			iCG760 vs sMtb			iCG760 vs iOSDD890			iCG760 vs iOSDD890			iCG760 vs sMtb2018			iCG760 vs iEK1011
Elements only in iCG760 :	Common elements in iCG760 iNJ661v_mod :	Elements only in iNJ661v_mod :	Elements only in iCG760 :	Common elements in iCG760 sMtb :	Elements only in sMtb :	Elements only in iCG760 :	Common elements in iCG760 iOSDD890 :	Elements only in iOSDD890 :	Elements only in iCG760 :	Common elements in iCG760 iSM810 :	Elements only in iSM810 :	Elements only in iCG760 :	Common elements in iCG760 sMtb2018 :	Elements only in sMtb2018 :	Elements only in iCG760 :	Common elements in iCG760 iEK1011 :	Elements only in iEK1011 :
MT1364	Rv0013	Rv3815c	MT1364	Rv0013	Rv1739c	MT1364	Rv0013	Rv3815c	MT1364	Rv0013	RV2936	MT1364	Rv0013	Rv1739c	MT1364	Rv0013	Rv3290c
MT3443	Rv0032	Rv3290c	MT3443	Rv0032	Rv1322A	MT3443	Rv0032	Rv3290c	MT3443	Rv0032	RV3825c	MT3443	Rv0032	Rv1322A	MT3443	Rv0032	Rv3281
Rv0035	Rv0046c	Rv3281	Rv0098	Rv0035	Rv3281	Rv0035	Rv0046c	Rv1867	Rv0295c	Rv0035	Rv0221	Rv0098	Rv0035	Rv3281	Rv0130	Rv0035	Rv3441c
Rv0099	Rv0066c	Rv3441c	Rv0130	Rv0046c	Rv2920c	Rv0119	Rv0066c	Rv3281	Rv0564cc	Rv0046c	Rv0564	Rv0130	Rv0046c	Rv2920c	Rv0186	Rv0046c	Rv1302
Rv0119	Rv0069c	Rv1302	Rv0194	Rv0066c	Rv3314c	Rv0129c	Rv0069c	Rv1722	Rv1408	Rv0066c	Rv0570	Rv0194	Rv0066c	Rv3314c	Rv0194	Rv0066c	Rv3310
Rv0129c	Rv0070c	Rv3310	Rv0275c	Rv0069c	Rv2287	Rv0130	Rv0070c	Rv3441c	Rv1848	Rv0069c	Rv0635	Rv0275c	Rv0069c	Rv2287	Rv0242c	Rv0069c	Rv2236c
Rv0130	Rv0098	Rv2236c	Rv0295c	Rv0070c	Rv3236c	Rv0166	Rv0098	Rv1302	Rv1849	Rv0070c	Rv0636	Rv0295c	Rv0070c	Rv3236c	Rv0275c	Rv0070c	Rv1005c
Rv0131c	Rv0112	Rv1005c	Rv0509	Rv0099	Rv0824c	Rv0186	Rv0099	Rv3310	Rv1850	Rv0098	Rv0637	Rv0509	Rv0099	Rv0824c	Rv0410c	Rv0098	Rv2212
Rv0154c	Rv0155	Rv3713	Rv0564cc	Rv0112	Rv1094	Rv0194	Rv0112	Rv2236c	Rv1851	Rv0099	Rv0895	Rv0564cc	Rv0112	Rv1094	Rv0509	Rv0099	Rv1264
Rv0166	Rv0156	Rv1318c	Rv0645c	Rv0119	Rv3229c	Rv0214	Rv0131c	Rv1005c	Rv1852	Rv0112	Rv1322A	Rv0645c	Rv0119	Rv3229c	Rv0557	Rv0112	Rv1320c
Rv0186	Rv0157	Rv1319c	Rv0655	Rv0129c	Rv0860	Rv0217c	Rv0154c	Rv3713	Rv1853	Rv0119	Rv1373	Rv0655	Rv0129c	Rv0860	Rv0564cc	Rv0119	Rv1318c
Rv0194	Rv0162c	Rv1320c	Rv0757	Rv0131c	Rv0522	Rv0220	Rv0155	Rv1318c	Rv1915	Rv0129c	Rv1425	Rv0757	Rv0131c	Rv0522	Rv0643c	Rv0129c	Rv1319c
Rv0214	Rv0183	Rv1647	Rv0758	Rv0154c	Rv0072	Rv0242c	Rv0156	Rv1319c	Rv1916	Rv0130	Rv1760	Rv0758	Rv0154c	Rv0072	Rv0649	Rv0131c	Rv3377c
Rv0215c	Rv0189c	Rv1264	Rv1223	Rv0155	Rv0073	Rv0270	Rv0157	Rv1320c	Rv2936	Rv0131c	Rv2267c	Rv1223	Rv0155	Rv0073	Rv0655	Rv0154c	Rv1647
Rv0217c	Rv0211	Rv3332	Rv1272c	Rv0156	Rv2563	Rv0275c	Rv0162c	Rv1647	Rv2946c	Rv0154c	Rv2285	Rv1272c	Rv0156	Rv2563	Rv0757	Rv0155	Rv1120c
Rv0220	Rv0234c	Rv0091	Rv1273c	Rv0157	Rv2564	Rv0404	Rv0183	Rv1264	Rv2947c	Rv0155	Rv2454c	Rv1273c	Rv0157	Rv2564	Rv0758	Rv0156	Rv3332
Rv0222	Rv0254c	Rv3275c	Rv1661	Rv0162c	Rv2379c	Rv0410c	Rv0189c	Rv2212	Rv3075c	Rv0156	Rv2455c	Rv1661	Rv0162c	Rv2377c	Rv0973c	Rv0157	Rv0091
Rv0231	Rv0255c	Rv3330	Rv1686c	Rv0166	Rv2377c	Rv0438c	Rv0211	Rv1120c	Rv3260c	Rv0157	Rv2484c	Rv1686c	Rv0166	Rv2379c	Rv0974c	Rv0162c	Rv3275c
Rv0242c	Rv0295c	Rv1895	Rv1687c	Rv0183	Rv2443	Rv0519c	Rv0215c	Rv3377c	Rv3373	Rv0162c	Rv3087	Rv1687c	Rv0183	Rv2443	Rv1180	Rv0166	Rv3330
Rv0243	Rv0321	Rv0768	Rv1747	Rv0186	Rv1549	Rv0535	Rv0222	Rv3645	Rv3374	Rv0166	Rv3088	Rv1747	Rv0186	Rv1549	Rv1181	Rv0183	Rv1895
Rv0244c	Rv0334	Rv3293	Rv2029c	Rv0189c	Rv1550	Rv0551c	Rv0231	Rv3332	Rv3409c	Rv0183	Rv3233c	Rv2029c	Rv0189c	Rv1550	Rv1182	Rv0189c	Rv0768
Rv0270	Rv0337c	Rv0147	Rv2523c	Rv0211	Rv2316	Rv0564cc	Rv0234c	Rv0091	Rv3492c	Rv0186	Rv3234c	Rv2523c	Rv0211	Rv1235	Rv1183	Rv0211	Rv0147
Rv0271c	Rv0357c	Rv2363	Rv2565	Rv0214	Rv2317	Rv0643c	Rv0243	Rv3275c	Rv3493c	Rv0189c	Rv3266c	Rv2565	Rv0214	Rv1236	Rv1223	Rv0214	Rv3293
Rv0275c	Rv0363c	Rv0558	Rv2794c	Rv0215c	Rv2318	Rv0646c	Rv0244c	Rv3330	Rv3820c	Rv0194	Rv3340	Rv2794c	Rv0215c	Rv1237	Rv1272c	Rv0215c	Rv2363
Rv0392c	Rv0382c	Rv2467	Rv2992c	Rv0217c	Rv1235	Rv0655	Rv0254c	Rv2148c	Rv3821	Rv0211	Rv3371	Rv2992c	Rv0217c	Rv1238	Rv1273c	Rv0217c	Rv2467
Rv0400c	Rv0408	Rv2859c	Rv3260c	Rv0220	Rv1236	Rv0757	Rv0255c	Rv1895	Rv3822	Rv0214	Rv3480c	Rv3260c	Rv0220	Rv2038c	Rv1300	Rv0220	Rv2320c
Rv0404	Rv0409	Rv2320c	Rv3263	Rv0222	Rv1237	Rv0758	Rv0271c	Rv0768	Rv3824c	Rv0215c	Rv3529c	Rv3263	Rv0222	Rv2039c	Rv1345	Rv0222	Rv0346c
Rv0410c	Rv0414c	Rv0346c	Rv3401	Rv0231	Rv1238	Rv0761c	Rv0295c	Rv3293	Rv3825c	Rv0217c	Rv3572	Rv3401	Rv0231	Rv2040c	Rv1661	Rv0231	Rv0522
Rv0411c	Rv0417	Rv0522	Rv3492c	Rv0234c	Rv2038c	Rv0774c	Rv0321	Rv0147		Rv0220	Rv3734c	Rv3492c	Rv0234c	Rv2041c	Rv1686c	Rv0234c	Rv0223c
Rv0438c	Rv0422c	Rv0107c	Rv3493c	Rv0242c	Rv2039c	Rv0852	Rv0334	Rv2363		Rv0222	Rv3740c	Rv3493c	Rv0242c	Rv2316	Rv1687c	Rv0243	Rv0107c
Rv0456c	Rv0423c	Rv1607	Rv3821	Rv0243	Rv2040c	Rv0928	Rv0337c	Rv0558		Rv0231	Rv0805	Rv3821	Rv0243	Rv2317	Rv1747	Rv0244c	Rv1607
Rv0458	Rv0436c	Rv2289	Rv3822	Rv0244c	Rv2041c	Rv0929	Rv0357c	Rv2467		Rv0234c	Rv1302	Rv3822	Rv0244c	Rv2318	Rv1811	Rv0254c	Rv2289
Rv0519c	Rv0437c	Rv3756c		Rv0254c	Rv2131c	Rv0930	Rv0363c	Rv2859c		Rv0242c	Rv2289		Rv0254c	Rv2131c	Rv2002	Rv0255c	Rv3759c
Rv0535	Rv0462	Rv3757c		Rv0255c	Rv0470c	Rv0932c	Rv0382c	Rv2320c		Rv0243	Rv2136c		Rv0255c	Rv0470c	Rv2217	Rv0270	Rv3756c
Rv0551c	Rv0467	Rv3758c		Rv0270	Rv0924c	Rv0933	Rv0392c	Rv0346c		Rv0244c	Rv2605c		Rv0270	Rv0924c	Rv2218	Rv0271c	Rv3758c
Rv0562	Rv0468	Rv3759c		Rv0271c	Rv2136c	Rv0934	Rv0400c	Rv0522		Rv0254c	Rv1328		Rv0271c	Rv2136c	Rv2244	Rv0295c	Rv3757c
Rv0564cc	Rv0478	Rv2498c		Rv0321	Rv1563c	Rv0935	Rv0408	Rv0223c		Rv0255c	Rv1213		Rv0321	Rv1562c	Rv2501c	Rv0321	Rv2498c
Rv0632c	Rv0482	Rv2075c		Rv0334	Rv1562c	Rv1058	Rv0409	Rv0107c		Rv0270	Rv1212c		Rv0334	Rv1563c	Rv2502c	Rv0334	Rv0464c
Rv0643c	Rv0486	Rv0771		Rv0337c	Rv2691	Rv1076	Rv0411c	Rv1607		Rv0271c	Rv3032		Rv0337c	Rv2691	Rv2565	Rv0337c	Rv0771
Rv0646c	Rv0489	Rv1239c		Rv0357c	Rv2692	Rv1104	Rv0414c	Rv1314c		Rv0275c	Rv1326c		Rv0357c	Rv2692	Rv2766c	Rv0357c	Rv1239c
Rv0655	Rv0500	Rv2062c		Rv0363c	Rv3293	Rv1105	Rv0417	Rv2289		Rv0321	Rv0127		Rv0363c	Rv3293	Rv2794c	Rv0363c	Rv2062c
Rv0672	Rv0501	Rv0373c		Rv0382c	Rv0191	Rv1106c	Rv0422c	Rv3756c		Rv0334	Rv1327c		Rv0382c	Rv0191	Rv2854	Rv0382c	Rv0375c
Rv0673	Rv0503c	Rv0374c		Rv0392c	Rv1264	Rv1180	Rv0423c	Rv3757c		Rv0337c	Rv1564c		Rv0392c	Rv1264	Rv2946c	Rv0392c	Rv0373c
Rv0675	Rv0509	Rv0375c		Rv0400c	Rv1318c	Rv1181	Rv0436c	Rv3758c		Rv0357c	Rv1563c		Rv0400c	Rv1318c	Rv2992c	Rv0400c	Rv0374c
Rv0751c	Rv0510	Rv3283		Rv0404	Rv1319c	Rv1182	Rv0437c	Rv3759c		Rv0363c	Rv1562c		Rv0404	Rv1319c	Rv3260c	Rv0404	Rv3283
Rv0752c	Rv0511	Rv0306		Rv0408	Rv1320c	Rv1183	Rv0456c	Rv2498c		Rv0382c	Rv1826		Rv0408	Rv1320c	Rv3263	Rv0408	Rv0390
Rv0757	Rv0512	Rv0848		Rv0409	Rv3310	Rv1193	Rv0458	Rv0771		Rv0392c	Rv1604		Rv0409	Rv3310	Rv3492c	Rv0409	Rv0848
Rv0758	Rv0524	Rv3340		Rv0410c	Rv2793c	Rv1206	Rv0462	Rv0464c		Rv0400c	Rv0855		Rv0410c	Rv2793c	Rv3493c	Rv0411c	Rv3340
Rv0761c	Rv0533c	Rv1620c		Rv0411c	Rv0505c	Rv1223	Rv0467	Rv1239c		Rv0404	Rv1094		Rv0411c	Rv0505c	Rv3821	Rv0414c	Rv0075
Rv0774c	Rv0534c	Rv1621c		Rv0414c	Rv0126	Rv1272c	Rv0468	Rv2062c		Rv0408	Rv0824c		Rv0414c	Rv0126	Rv3822	Rv0417	Rv1620c
Rv0852	Rv0536	Rv3315c		Rv0417	Rv3273	Rv1273c	Rv0478	Rv0373c		Rv0409	Rv0373c		Rv0417	Rv3273		Rv0422c	Rv1621c
Rv0866	Rv0542c	Rv0143c		Rv0422c	Rv3266c	Rv1288	Rv0482	Rv0374c		Rv0410c	Rv0374c		Rv0422c	Rv3266c		Rv0423c	Rv3315c
Rv0873	Rv0548c	Rv0103c		Rv0423c	Rv1620c	Rv1300	Rv0486	Rv0375c		Rv0411c	Rv0375c		Rv0423c	Rv1620c		Rv0436c	Rv0143c
Rv0905	Rv0553	Rv0499		Rv0436c	Rv1621c	Rv1345	Rv0489	Rv3283		Rv0414c	Rv1236		Rv0436c	Rv1621c		Rv0437c	Rv0103c
Rv0928	Rv0555	Rv1905c		Rv0437c	Rv0252	Rv1399c	Rv0500	Rv0390		Rv0417	Rv1237		Rv0437c	Rv0252		Rv0438c	Rv0092
Rv0929	Rv0557	Rv1704c		Rv0438c	Rv0253	Rv1400c	Rv0501	Rv0306		Rv0422c	Rv1238		Rv0438c	Rv0253		Rv0456c	Rv0499
Rv0930	Rv0573c	Rv2136c		Rv0456c	Rv2928	Rv1426c	Rv0503c	Rv0848		Rv0423c	Rv0773c		Rv0456c	Rv2928		Rv0458	Rv2252
Rv0932c	Rv0618	Rv3229c		Rv0458	Rv1213	Rv1427c	Rv0509	Rv3340		Rv0436c	Rv2394		Rv0458	Rv1213		Rv0462	Rv1905c
Rv0933	Rv0619	Rv1094		Rv0462	Rv1326c	Rv1456c	Rv0510	Rv0075		Rv0437c	Rv0470c		Rv0462	Rv1326c		Rv0467	Rv1704c
Rv0934	Rv0620	Rv0824c		Rv0467	Rv1327c	Rv1497	Rv0511	Rv1620c		Rv0438c	Rv2928		Rv0467	Rv1327c		Rv0468	Rv2136c
Rv0935	Rv0642c	Rv1928c		Rv0468	Rv1328	Rv1521	Rv0512	Rv1621c		Rv0456c	Rv1662		Rv0468	Rv1328		Rv0478	Rv3807c
Rv0948c	Rv0644c	Rv1714		Rv0478	Rv2641	Rv1530	Rv0524	Rv3315c		Rv0458	Rv1663		Rv0478	Rv2641		Rv0482	Rv3229c
Rv0971c	Rv0645c	Rv1618		Rv0482	Rv2228c	Rv1661	Rv0533c	Rv0143c		Rv0462	Rv2855		Rv0482	Rv2228c		Rv0486	Rv1094
Rv0972c	Rv0649	Rv0860		Rv0486	Rv3331	Rv1686c	Rv0534c	Rv0092		Rv0467	Rv0252		Rv0486	Rv3331		Rv0489	Rv0824c
Rv0975c	Rv0650	Rv1663		Rv0489	Rv2855	Rv1687c	Rv0536	Rv0103c		Rv0468	Rv0253		Rv0489	Rv2855		Rv0500	Rv1714
Rv0994	Rv0694	Rv1662		Rv0500	Rv2856	Rv1747	Rv0542c	Rv0499		Rv0478	orphan		Rv0500	Rv2856		Rv0501	Rv1928c
Rv1058	Rv0728c	Rv0727c		Rv0501	Rv3842c	Rv1750c	Rv0548c	Rv2252		Rv0482	Rv1264		Rv0501	Rv0317c		Rv0503c	Rv1618
Rv1070c	Rv0733	Rv2605c		Rv0503c	Rv0317c	Rv1811	Rv0553	Rv1905c		Rv0486	Rv1647		Rv0503c	Rv3842c		Rv0510	Rv0860
Rv1071c	Rv0753c	Rv2899c		Rv0510	Rv3734c	Rv1819c	Rv0555	Rv1704c		Rv0489	Rv2212		Rv0510	Rv0221		Rv0511	Rv1662
Rv1074c	Rv0772	Rv0084		Rv0511	Rv3234c	Rv1851	Rv0557	Rv2136c		Rv0500	Rv0386		Rv0511	Rv0895		Rv0512	Rv1663
Rv1076	Rv0777	Rv1406		Rv0512	Rv3088	Rv1852	Rv0562	Rv3807c		Rv0501	Rv1318c		Rv0512	Rv1425		Rv0519c	Rv2131c
Rv1104	Rv0780	Rv0247c		Rv0519c	Rv0221	Rv1853	Rv0573c	Rv3229c		Rv0503c	Rv1319c		Rv0519c	Rv1760		Rv0524	Rv0727c
Rv1105	Rv0803	Rv0248c		Rv0524	Rv0895	Rv1862	Rv0618	Rv1094		Rv0509	Rv1320c		Rv0524	Rv2285		Rv0533c	Rv2605c
Rv1106c	Rv0808	Rv2454c		Rv0533c	Rv1425	Rv1886c	Rv0619	Rv0824c		Rv0510	Rv3645		Rv0533c	Rv2484c		Rv0534c	Rv2899c
Rv1110	Rv0809	Rv2455c		Rv0534c	Rv1760	Rv1923	Rv0620	Rv1928c		Rv0511	Rv3389c		Rv0534c	Rv3087		Rv0535	Rv0087
Rv1141c	Rv0812	Rv2964		Rv0535	Rv2285	Rv1925	Rv0632c	Rv1714		Rv0512	Rv0860		Rv0535	Rv3088		Rv0536	Rv0084
Rv1142c	Rv0819	Rv2443		Rv0536	Rv2484c	Rv2002	Rv0642c	Rv1618		Rv0519c	Rv3541c		Rv0536	Rv3233c		Rv0542c	Rv0247c
Rv1144	Rv0858c	Rv0564c		Rv0542c	Rv3087	Rv2045c	Rv0644c	Rv0860		Rv0524	Rv3542c		Rv0542c	Rv3234c		Rv0548c	Rv0248c
Rv1173	Rv0859	Rv3331		Rv0548c	Rv3233c	Rv2048c	Rv0645c	Rv1663		Rv0533c			Rv0548c	Rv3371		Rv0551c	Rv2455c
Rv1180	Rv0884c	Rv0389		Rv0551c	Rv3371	Rv2173	Rv0649	Rv1662		Rv0534c			Rv0551c	Rv3480c		Rv0553	Rv2454c
Rv1181	Rv0886	Rv0794c		Rv0553	Rv3480c	Rv2187	Rv0650	Rv2131c		Rv0535			Rv0553	Rv3734c		Rv0555	Rv0992c
Rv1182	Rv0889c	Rv1328		Rv0555	Rv3740c	Rv2217	Rv0672	Rv0727c		Rv0536			Rv0555	Rv3740c		Rv0562	Rv2964
Rv1183	Rv0896	Rv1236		Rv0557	Rv2977c	Rv2284	Rv0673	Rv2605c		Rv0542c			Rv0557	Rv2977c		Rv0573c	Rv2443
Rv1193	Rv0904c	Rv1237		Rv0562	Rv1604	Rv2349c	Rv0675	Rv2899c		Rv0548c			Rv0562	Rv0081		Rv0618	Rv2188c
Rv1206	Rv0936	Rv1238		Rv0573c	Rv1347c	Rv2350c	Rv0694	Rv0087		Rv0551c			Rv0573c	Rv0082		Rv0619	Rv1159
Rv1223	Rv0946c	Rv1213		Rv0618	Rv0865	Rv2351c	Rv0728c	Rv0084		Rv0553			Rv0618	Rv0083		Rv0620	Rv0564c
Rv1272c	Rv0951	Rv2222c		Rv0619	Rv0869c	Rv2385	Rv0733	Rv2331		Rv0555			Rv0619	Rv0084		Rv0632c	Rv3331
Rv1273c	Rv0952	Rv3704c		Rv0620	Rv0848	Rv2463	Rv0751c	Rv0247c		Rv0557			Rv0620	Rv0085		Rv0642c	Rv1328
Rv1284	Rv0956	Rv1826		Rv0632c	Rv0635	Rv2485c	Rv0752c	Rv0248c		Rv0562			Rv0632c	Rv0086		Rv0644c	Rv1326c
Rv1288	Rv0957	Rv0317c		Rv0642c	Rv0636	Rv2505c	Rv0753c	Rv2454c		Rv0573c			Rv0642c	Rv0087		Rv0645c	Rv1237
Rv1300	Rv0973c	Rv3842c		Rv0643c	Rv0637	Rv2565	Rv0772	Rv2455c		Rv0618			Rv0643c	Rv0088		Rv0646c	Rv1236
Rv1345	Rv0974c	Rv2855		Rv0644c	Rv1826	Rv2713	Rv0777	Rv0763c		Rv0619			Rv0644c	Rv1604		Rv0650	Rv1238
Rv1346	Rv0993	Rv0773c		Rv0646c	Rv2252	Rv2766c	Rv0780	Rv0085		Rv0620			Rv0646c	Rv1347c		Rv0672	Rv1213
Rv1384	Rv1001	Rv2394		Rv0649	Rv2289	Rv2794c	Rv0803	Rv0992c		Rv0632c			Rv0649	Rv0865		Rv0673	Rv2222c
Rv1399c	Rv1011	Rv3273		Rv0650	Rv2393	Rv2854	Rv0808	Rv2964		Rv0642c			Rv0650	Rv0869c		Rv0675	Rv3704c
Rv1400c	Rv1017c	Rv3469c		Rv0672	Rv3551	Rv2936	Rv0809	Rv2443		Rv0643c			Rv0672	Rv0848		Rv0694	Rv1826
Rv1426c	Rv1018c	Rv1605		Rv0673	Rv3552	Rv2937	Rv0812	Rv2188c		Rv0644c			Rv0673	Rv0635		Rv0728c	Rv2277c
Rv1427c	Rv1023	Rv0853c		Rv0675	Rv2604c	Rv2938	Rv0819	Rv1159		Rv0645c			Rv0675	Rv0636		Rv0733	Rv0317c
Rv1456c	Rv1077	Rv3393		Rv0694	Rv2188c	Rv2939	Rv0858c	Rv0564c		Rv0646c			Rv0694	Rv0637		Rv0751c	Rv3842c
Rv1467c	Rv1079	Rv1029		Rv0728c	Rv0545c	Rv2942	Rv0859	Rv3331		Rv0649			Rv0728c	Rv1826		Rv0752c	Rv2855
Rv1472	Rv1082	Rv1030		Rv0733	Rv1469	Rv2946c	Rv0866	Rv0389		Rv0650			Rv0733	Rv2252		Rv0753c	Rv1283c
Rv1497	Rv1086	Rv1031		Rv0751c	Rv0147	Rv2948c	Rv0873	Rv0794c		Rv0655			Rv0751c	Rv2289		Rv0761c	Rv1281c
Rv1500	Rv1092c	Rv3236c		Rv0752c	Rv0768	Rv2950c	Rv0884c	Rv1508A		Rv0672			Rv0752c	Rv2393		Rv0772	Rv1280c
Rv1521	Rv1093	Rv2316		Rv0753c	Rv2895c	Rv2951c	Rv0886	Rv1328		Rv0673			Rv0753c	Rv3551		Rv0774c	Rv1282c
Rv1525	Rv1098c	Rv2317		Rv0761c	Rv2320c	Rv2952	Rv0889c	Rv1326c		Rv0675			Rv0761c	Rv3552		Rv0777	Rv0773c
Rv1530	Rv1099c	Rv2318		Rv0772	Rv2581c	Rv2959c	Rv0896	Rv1236		Rv0694			Rv0772	Rv2604c		Rv0780	Rv2394
Rv1661	Rv1121	Rv1902c		Rv0774c	Rv0634c	Rv2970c	Rv0904c	Rv1237		Rv0728c			Rv0774c	Rv2188c		Rv0803	Rv0386
Rv1679	Rv1122	Rv0191		Rv0777	Rv0362	Rv2992c	Rv0905	Rv1238		Rv0733			Rv0777	Rv0545c		Rv0808	Rv3273
Rv1686c	Rv1127c	Rv2378c		Rv0780	Rv0107c	Rv3028c	Rv0936	Rv1213		Rv0751c			Rv0780	Rv1469		Rv0809	Rv3469c
Rv1687c	Rv1130	Rv2379c		Rv0803	Rv1239c	Rv3029c	Rv0946c	Rv2222c		Rv0752c			Rv0803	Rv0147		Rv0812	Rv1605
Rv1736c	Rv1131	Rv1347c		Rv0808	Rv1605	Rv3084	Rv0948c	Rv3704c		Rv0753c			Rv0808	Rv0768		Rv0819	Rv0853c
Rv1747	Rv1133c	Rv0137c		Rv0809	Rv0091	Rv3089	Rv0951	Rv1826		Rv0757			Rv0809	Rv2895c		Rv0852	Rv3393
Rv1750c	Rv1161	Rv2674		Rv0812	Rv2945c	Rv3097c	Rv0952	Rv0811c		Rv0758			Rv0812	Rv2320c		Rv0858c	Rv1031
Rv1811	Rv1162	Rv1604		Rv0819	Rv2953	Rv3116	Rv0956	Rv0317c		Rv0761c			Rv0819	Rv0634c		Rv0859	Rv1030
Rv1819c	Rv1163	Rv0855		Rv0852	Rv3803c	Rv3130c	Rv0957	Rv2277c		Rv0772			Rv0852	Rv2581c		Rv0866	Rv1029
Rv1851	Rv1164	Rv1692		Rv0858c	Rv3756c	Rv3176c	Rv0971c	Rv3842c		Rv0774c			Rv0858c	Rv0107c		Rv0873	Rv2691
Rv1852	Rv1170	Rv1562c		Rv0859	Rv3757c	Rv3199c	Rv0972c	Rv2855		Rv0777			Rv0859	Rv0362		Rv0884c	Rv2692
Rv1853	Rv1185c	Rv1563c		Rv0866	Rv3758c	Rv3203	Rv0973c	Rv1280c		Rv0780			Rv0866	Rv1239c		Rv0886	Rv2316
Rv1854c	Rv1187	Rv0958		Rv0873	Rv3759c	Rv3206c	Rv0974c	Rv1281c		Rv0803			Rv0873	Rv1605		Rv0889c	Rv2317
Rv1862	Rv1188	Rv0126		Rv0884c	Rv0564c	Rv3260c	Rv0975c	Rv1282c		Rv0808			Rv0884c	Rv0091		Rv0896	Rv2318
Rv1886c	Rv1201c	Rv0470c		Rv0886	Rv0729	Rv3263	Rv0993	Rv1283c		Rv0809			Rv0886	Rv2945c		Rv0904c	Rv1902c
Rv1900c	Rv1202	Rv0082		Rv0889c	Rv0373c	Rv3322c	Rv0994	Rv0773c		Rv0812			Rv0889c	Rv2953		Rv0905	Rv0191
Rv1912c	Rv1207	Rv0261c		Rv0896	Rv0374c	Rv3383c	Rv1001	Rv2394		Rv0819			Rv0896	Rv3803c		Rv0928	Rv2379c
Rv1923	Rv1240	Rv0267		Rv0904c	Rv0375c	Rv3409c	Rv1011	Rv0386		Rv0852			Rv0904c	Rv3756c		Rv0929	Rv2378c
Rv1925	Rv1248c	Rv2329c		Rv0905	Rv0570	Rv3487c	Rv1017c	Rv3273		Rv0858c			Rv0905	Rv3757c		Rv0930	Rv1347c
Rv1933c	Rv1257c	Rv2287		Rv0928	Rv1981c	Rv3492c	Rv1018c	Rv3469c		Rv0859			Rv0928	Rv3758c		Rv0932c	Rv0137c
Rv1934c	Rv1285	Rv2920c		Rv0929	Rv1344	Rv3493c	Rv1023	Rv1605		Rv0866			Rv0929	Rv3759c		Rv0933	Rv2674
Rv1935c	Rv1286	Rv2207		Rv0930	Rv1857	Rv3494c	Rv1070c	Rv0853c		Rv0873			Rv0930	Rv0564c		Rv0934	Rv1604
Rv2002	Rv1293	Rv2344c		Rv0932c	Rv1858	Rv3495c	Rv1071c	Rv3393		Rv0884c			Rv0932c	Rv0729		Rv0935	Rv1322A
Rv2045c	Rv1294	Rv0252		Rv0933	Rv1859	Rv3496c	Rv1074c	Rv1029		Rv0886			Rv0933	Rv0368c		Rv0936	Rv0855
Rv2048c	Rv1295	Rv0253		Rv0934	Rv1373	Rv3497c	Rv1077	Rv1030		Rv0889c			Rv0934	Rv0369c		Rv0946c	Rv1692
Rv2173	Rv1296	Rv0266c		Rv0935	Rv2267c	Rv3498c	Rv1079	Rv1031		Rv0896			Rv0935	Rv0370c		Rv0948c	Rv1562c
Rv2187	Rv1304	Rv0118c		Rv0936	Rv3529c	Rv3499c	Rv1082	Rv2691		Rv0904c			Rv0936	Rv0371c		Rv0951	Rv1563c
Rv2217	Rv1305	Rv0805		Rv0946c	Rv2222c	Rv3500c	Rv1086	Rv2692		Rv0905			Rv0946c	Rv0372c		Rv0952	Rv0958
Rv2218	Rv1306	Rv0843		Rv0948c	Rv1607	Rv3501c	Rv1092c	Rv2316		Rv0928			Rv0948c	Rv0373c		Rv0956	Rv0126
Rv2244	Rv1307	Rv2945c		Rv0951	Rv2518c	Rv3502c	Rv1093	Rv2317		Rv0929			Rv0951	Rv0374c		Rv0957	Rv0470c
Rv2284	Rv1308	Rv2607		Rv0952	Rv1704c	Rv3506	Rv1098c	Rv2318		Rv0930			Rv0952	Rv0375c		Rv0971c	Rv0082
Rv2349c	Rv1309	Rv2233		Rv0956	Rv0266c	Rv3513c	Rv1099c	Rv1902c		Rv0932c			Rv0956	Rv0376c		Rv0972c	Rv3236c
Rv2350c	Rv1310	Rv0820		Rv0957	Rv1442	Rv3515c	Rv1110	Rv0191		Rv0933			Rv0957	Rv0570		Rv0975c	Rv1330c
Rv2351c	Rv1311	Rv0545c		Rv0971c	Rv0788	Rv3518c	Rv1121	Rv3256c		Rv0934			Rv0971c	Rv1981c		Rv0993	Rv0261c
Rv2385	Rv1315	Rv2163c		Rv0972c	Rv3275c	Rv3522	Rv1122	Rv2378c		Rv0935			Rv0972c	Rv1344		Rv0994	Rv0267
Rv2453c	Rv1323	Rv2928		Rv0973c	Rv2606c	Rv3523	Rv1127c	Rv2379c		Rv0936			Rv0973c	Rv1857		Rv1001	Rv2329c
Rv2463	Rv1336	Rv0788		Rv0974c	Rv2964	Rv3526	Rv1130	Rv1347c		Rv0946c			Rv0974c	Rv1858		Rv1011	Rv2287
Rv2482c	Rv1338	Rv0505c		Rv0975c	Rv3704c	Rv3537	Rv1131	Rv0137c		Rv0948c			Rv0975c	Rv1859		Rv1017c	Rv2920c
Rv2485c	Rv1348	Rv3777		Rv0993	Rv0771	Rv3538	Rv1133c	Rv2674		Rv0951			Rv0993	Rv1373		Rv1018c	Rv2207
Rv2486	Rv1349	Rv0570		Rv0994	Rv0346c	Rv3540c	Rv1141c	Rv1604		Rv0952			Rv0994	Rv2267c		Rv1023	Rv0021c
Rv2500c	Rv1350	Rv1981c		Rv1001	Rv0727c	Rv3545c	Rv1142c	Rv3137		Rv0956			Rv1001	Rv3529c		Rv1058	Rv1894c
Rv2505c	Rv1380	Rv3113		Rv1011	Rv0247c	Rv3561	Rv1144	Rv0855		Rv0957			Rv1011	Rv2222c		Rv1070c	Rv1533
Rv2565	Rv1381	Rv0391		Rv1017c	Rv0248c	Rv3567c	Rv1161	Rv1322A		Rv0971c			Rv1017c	Rv1607		Rv1071c	Rv1160
Rv2679	Rv1383	Rv1200		Rv1018c	Rv0249c	Rv3568c	Rv1162	Rv1692		Rv0972c			Rv1018c	Rv2518c		Rv1074c	Rv2344c
Rv2724c	Rv1385	Rv3846		Rv1023	Rv2329c	Rv3569c	Rv1163	Rv1562c		Rv0973c			Rv1023	Rv1704c		Rv1076	Rv0253
Rv2747	Rv1389	Rv0432		Rv1058	Rv0261c	Rv3570c	Rv1164	Rv1563c		Rv0974c			Rv1058	Rv0266c		Rv1077	Rv0252
Rv2766c	Rv1391	Rv1739c		Rv1070c	Rv0267	Rv3571	Rv1170	Rv0958		Rv0975c			Rv1070c	Rv1442		Rv1079	Rv0266c
Rv2789c	Rv1392	Rv1672c		Rv1071c	Rv3340	Rv3775	Rv1173	Rv0126		Rv0993			Rv1071c	Rv0788		Rv1082	Rv0118c
Rv2794c	Rv1408	Rv3266c		Rv1074c	Rv0125	Rv3799c	Rv1185c	Rv0470c		Rv0994			Rv1074c	Rv3275c		Rv1086	Rv0805
Rv2831	Rv1409	Rv3737		Rv1076	Rv1159	Rv3802c	Rv1187	Rv0082		Rv1001			Rv1076	Rv2606c		Rv1092c	Rv0843
Rv2854	Rv1412	Rv2291		Rv1077	Rv2344c	Rv3804c	Rv1188	Rv3236c		Rv1011			Rv1077	Rv2964		Rv1093	Rv2945c
Rv2868c	Rv1415	Rv3314c		Rv1079	Rv3315c	Rv3820c	Rv1201c	Rv1330c		Rv1017c			Rv1079	Rv3704c		Rv1098c	Rv2607
Rv2922A	Rv1416	Rv2977c		Rv1082	Rv2607	Rv3821	Rv1202	Rv0261c		Rv1018c			Rv1082	Rv0771		Rv1099c	Rv2233
Rv2936	Rv1436	Rv1373		Rv1086	Rv3253c	Rv3822	Rv1207	Rv0267		Rv1023			Rv1086	Rv0346c		Rv1104	Rv0820
Rv2937	Rv1437	Rv0322		Rv1092c	Rv1999c	Rv3823c	Rv1240	Rv2329c		Rv1058			Rv1092c	Rv0727c		Rv1105	Rv0545c
Rv2938	Rv1438	Rv2883c		Rv1093	Rv1979c	Rv3824c	Rv1248c	Rv2287		Rv1070c			Rv1093	Rv0247c		Rv1106c	Rv2163c
Rv2939	Rv1445c	Rv0729		Rv1098c	Rv2498c	Rv3825c	Rv1257c	Rv2920c		Rv1071c			Rv1098c	Rv0248c		Rv1110	Rv3627c
Rv2942	Rv1447c	Rv2793c		Rv1099c	Rv0118c		Rv1284	Rv2207		Rv1074c			Rv1099c	Rv0249c		Rv1121	Rv2911
Rv2946c	Rv1448c	Rv3455c		Rv1104	Rv0391		Rv1285	Rv0021c		Rv1076			Rv1104	Rv2852c		Rv1122	Rv2928
Rv2948c	Rv1449c	Rv2606c		Rv1105	Rv0322		Rv1286	Rv1533		Rv1077			Rv1105	Rv0261c		Rv1127c	Rv0788
Rv2950c	Rv1451	Rv2604c		Rv1106c	Rv0137c		Rv1293	Rv1894c		Rv1079			Rv1106c	Rv0267		Rv1130	Rv0505c
Rv2951c	Rv1464			Rv1110	Rv2062c		Rv1294	Rv1160		Rv1082			Rv1110	Rv2329c		Rv1131	Rv2074
Rv2952	Rv1475c			Rv1121	Rv3332		Rv1295	Rv2344c		Rv1086			Rv1121	Rv3340		Rv1133c	Rv1155
Rv2959c	Rv1483			Rv1122	Rv3817		Rv1296	Rv0252		Rv1092c			Rv1122	Rv0125		Rv1141c	Rv3777
Rv2970c	Rv1484			Rv1127c	Rv0092		Rv1304	Rv0253		Rv1093			Rv1127c	Rv1159		Rv1142c	Rv0570
Rv3025c	Rv1485			Rv1130	Rv0103c		Rv1305	Rv0266c		Rv1098c			Rv1130	Rv2344c		Rv1144	Rv1981c
Rv3028c	Rv1492			Rv1131	Rv2454c		Rv1306	Rv0118c		Rv1099c			Rv1131	Rv3315c		Rv1161	Rv3113
Rv3029c	Rv1493			Rv1133c	Rv2455c		Rv1307	Rv0805		Rv1104			Rv1133c	Rv2607		Rv1162	Rv2393
Rv3039c	Rv1511			Rv1141c	Rv1692		Rv1308	Rv0843		Rv1105			Rv1141c	Rv1979c		Rv1163	Rv0391
Rv3061c	Rv1512			Rv1142c	Rv3032		Rv1309	Rv2945c		Rv1106c			Rv1142c	Rv1999c		Rv1164	Rv1200
Rv3075c	Rv1529			Rv1144	Rv1212c		Rv1310	Rv2607		Rv1110			Rv1144	Rv3253c		Rv1170	Rv0432
Rv3084	Rv1538c			Rv1161	Rv2378c		Rv1311	Rv2233		Rv1121			Rv1161	Rv2498c		Rv1173	Rv3846
Rv3089	Rv1551			Rv1162	Rv0908		Rv1315	Rv2419c		Rv1122			Rv1162	Rv0118c		Rv1185c	Rv1739c
Rv3097c	Rv1552			Rv1163	Rv1997		Rv1323	Rv2135c		Rv1127c			Rv1163	Rv0391		Rv1187	Rv1672c
Rv3109	Rv1553			Rv1164	Rv1992c		Rv1336	Rv0820		Rv1130			Rv1164	Rv0322		Rv1188	Rv3737
Rv3111	Rv1554			Rv1170	Rv0969		Rv1338	Rv0545c		Rv1131			Rv1170	Rv0137c		Rv1193	Rv3314c
Rv3116	Rv1555			Rv1173	Rv2059		Rv1346	Rv3600c		Rv1133c			Rv1173	Rv2062c		Rv1201c	Rv2977c
Rv3119	Rv1559			Rv1180	Rv2060		Rv1348	Rv2163c		Rv1141c			Rv1180	Rv3332		Rv1202	Rv1373
Rv3130c	Rv1568			Rv1181	Rv2061c		Rv1349	Rv0016c		Rv1142c			Rv1181	Rv3817		Rv1206	Rv2267c
Rv3139	Rv1569			Rv1182	Rv2207		Rv1350	Rv2911		Rv1144			Rv1182	Rv0092		Rv1207	Rv3529c
Rv3140	Rv1570			Rv1183	Rv3290c		Rv1380	Rv3627c		Rv1161			Rv1183	Rv0103c		Rv1240	Rv0322
Rv3141	Rv1589			Rv1185c			Rv1381	Rv2928		Rv1162			Rv1185c	Rv2454c		Rv1248c	Rv2883c
Rv3151	Rv1594			Rv1187			Rv1383	Rv0788		Rv1163			Rv1187	Rv2455c		Rv1257c	Rv0729
Rv3176c	Rv1595			Rv1188			Rv1384	Rv0505c		Rv1164			Rv1188	Rv1692		Rv1284	Rv3300c
Rv3199c	Rv1596			Rv1193			Rv1385	Rv3914		Rv1170			Rv1193	Rv1212c		Rv1285	Rv2793c
Rv3203	Rv1599			Rv1201c			Rv1389	Rv0121c		Rv1173			Rv1201c	Rv3032		Rv1286	Rv0113
Rv3206c	Rv1600			Rv1202			Rv1391	Rv1155		Rv1180			Rv1202	Rv2378c		Rv1288	Rv0115
Rv3260c	Rv1601			Rv1206			Rv1392	Rv2074		Rv1181			Rv1206	Rv0908		Rv1293	Rv0114
Rv3261	Rv1602			Rv1207			Rv1408	Rv3777		Rv1182			Rv1207	Rv0969		Rv1294	Rv0073
Rv3262	Rv1603			Rv1240			Rv1409	Rv0570		Rv1183			Rv1240	Rv1992c		Rv1295	Rv2564
Rv3263	Rv1606			Rv1248c			Rv1412	Rv1981c		Rv1185c			Rv1248c	Rv1997		Rv1296	Rv0072
Rv3274c	Rv1609			Rv1257c			Rv1415	Rv3052c		Rv1187			Rv1257c	Rv2059		Rv1304	Rv2604c
Rv3322c	Rv1611			Rv1284			Rv1416	Rv3053c		Rv1188			Rv1284	Rv2060		Rv1305	Rv2606c
Rv3373	Rv1612			Rv1285			Rv1436	Rv3113		Rv1193			Rv1285	Rv2061c		Rv1306	Rv2856
Rv3374	Rv1613			Rv1286			Rv1437	Rv1178		Rv1201c			Rv1286	Rv2207		Rv1307	Rv0924c
Rv3382c	Rv1617			Rv1288			Rv1438	Rv2393		Rv1202			Rv1288	Rv3290c		Rv1308	Rv1857
Rv3383c	Rv1622c			Rv1293			Rv1445c	Rv0391		Rv1206			Rv1293			Rv1309	Rv1858
Rv3400	Rv1623c			Rv1294			Rv1447c	Rv1200		Rv1207			Rv1294			Rv1310	Rv1859
Rv3401	Rv1625c			Rv1295			Rv1448c	Rv3846		Rv1223			Rv1295			Rv1311	Rv0132c
Rv3409c	Rv1631			Rv1296			Rv1449c	Rv0432		Rv1240			Rv1296			Rv1315	Rv0407
Rv3487c	Rv1652			Rv1300			Rv1451	Rv2331A		Rv1248c			Rv1300			Rv1323	Rv0869c
Rv3492c	Rv1653			Rv1304			Rv1464	Rv1707		Rv1257c			Rv1304			Rv1336	Rv0865
Rv3493c	Rv1654			Rv1305			Rv1467c	Rv1739c		Rv1272c			Rv1305			Rv1338	Rv1635c
Rv3494c	Rv1655			Rv1306			Rv1472	Rv1672c		Rv1273c			Rv1306			Rv1346	Rv2181
Rv3495c	Rv1656			Rv1307			Rv1475c	Rv3406		Rv1284			Rv1307			Rv1348	Rv2174
Rv3496c	Rv1658			Rv1308			Rv1483	Rv0097		Rv1285			Rv1308			Rv1349	Rv2298
Rv3497c	Rv1659			Rv1309			Rv1484	Rv3266c		Rv1286			Rv1309			Rv1350	Rv0577
Rv3498c	Rv1695			Rv1310			Rv1485	Rv3737		Rv1288			Rv1310			Rv1380	Rv0911
Rv3499c	Rv1699			Rv1311			Rv1492	Rv3314c		Rv1293			Rv1311			Rv1381	Rv0684
Rv3500c	Rv1712			Rv1315			Rv1493	Rv2977c		Rv1294			Rv1315			Rv1383	Rv2357
Rv3501c	Rv1715			Rv1323			Rv1500	Rv1373		Rv1295			Rv1323			Rv1384	Rv1689
Rv3502c	Rv1731			Rv1336			Rv1511	Rv3529c		Rv1296			Rv1336			Rv1385	Rv3552
Rv3504	Rv1737c			Rv1338			Rv1512	Rv2267c		Rv1300			Rv1338			Rv1389	Rv3551
Rv3505	Rv1745c			Rv1345			Rv1525	Rv2852c		Rv1304			Rv1345			Rv1391	Rv3541c
Rv3506	Rv1755c			Rv1346			Rv1529	Rv0806c		Rv1305			Rv1346			Rv1392	Rv1135A
Rv3513c	Rv1820			Rv1348			Rv1538c	Rv0322		Rv1306			Rv1348			Rv1399c	Rv3556
Rv3515c	Rv1822			Rv1349			Rv1551	Rv2883c		Rv1307			Rv1349			Rv1400c	Rv3782
Rv3516	Rv1832			Rv1350			Rv1552	Rv0260c		Rv1308			Rv1350			Rv1408	Rv2673
Rv3518c	Rv1837c			Rv1380			Rv1553	Rv1379		Rv1309			Rv1380			Rv1409	Rv3805c
Rv3522	Rv1843c			Rv1381			Rv1554	Rv0729		Rv1310			Rv1381			Rv1412	Rv3375
Rv3523	Rv1844c			Rv1383			Rv1555	Rv0498		Rv1311			Rv1383			Rv1415	Rv1263
Rv3526	Rv1848			Rv1384			Rv1559	Rv2793c		Rv1315			Rv1384			Rv1416	Rv3175
Rv3536c	Rv1849			Rv1385			Rv1568	Rv3455c		Rv1323			Rv1385			Rv1426c	Rv2888c
Rv3537	Rv1850			Rv1389			Rv1569	Rv1711		Rv1336			Rv1389			Rv1427c	Rv2061c
Rv3538	Rv1872c			Rv1391			Rv1570	Rv1540		Rv1338			Rv1391			Rv1436	Rv2059
Rv3540c	Rv1878			Rv1392			Rv1589	Rv3300c		Rv1345			Rv1392			Rv1437	Rv2060
Rv3543c	Rv1885c			Rv1399c			Rv1594	Rv0113		Rv1346			Rv1399c			Rv1438	Rv0203
Rv3544c	Rv1908c			Rv1400c			Rv1595	Rv0115		Rv1348			Rv1400c			Rv1445c	Rv0206c
Rv3545c	Rv1915			Rv1408			Rv1596	Rv0114		Rv1349			Rv1408			Rv1447c	Rv0202c
Rv3546	Rv1916			Rv1409			Rv1599	Rv0263c		Rv1350			Rv1409			Rv1448c	Rv2781c
Rv3550	Rv1940			Rv1412			Rv1600	Rv0264c		Rv1380			Rv1412			Rv1449c	Rv3553
Rv3556c	Rv2006			Rv1415			Rv1601	Rv0989c		Rv1381			Rv1415			Rv1451	Rv2294
Rv3560c	Rv2029c			Rv1416			Rv1602	Rv1026		Rv1383			Rv1416			Rv1456c	Rv1334
Rv3561	Rv2043c			Rv1426c			Rv1603	Rv0496		Rv1384			Rv1426c			Rv1464	Rv2895c
Rv3562	Rv2051c			Rv1427c			Rv1606	Rv1812c		Rv1385			Rv1427c			Rv1467c	Rv2377c
Rv3563	Rv2064			Rv1436			Rv1609	Rv1700		Rv1389			Rv1436			Rv1472	Rv3086
Rv3564	Rv2065			Rv1437			Rv1611	Rv0072		Rv1391			Rv1437			Rv1475c	Rv0127
Rv3567c	Rv2066			Rv1438			Rv1612	Rv0073		Rv1392			Rv1438			Rv1483	Rv1327c
Rv3568c	Rv2070c			Rv1445c			Rv1613	Rv2564		Rv1399c			Rv1445c			Rv1484	Rv1564c
Rv3569c	Rv2071c			Rv1447c			Rv1617	Rv2604c		Rv1400c			Rv1447c			Rv1485	Rv3031
Rv3570c	Rv2072c			Rv1448c			Rv1622c	Rv2606c		Rv1409			Rv1448c			Rv1492	Rv3032
Rv3571	Rv2121c			Rv1449c			Rv1623c	Rv2856		Rv1412			Rv1449c			Rv1493	Rv1212c
Rv3573c	Rv2122c			Rv1451			Rv1625c	Rv0924c		Rv1415			Rv1451			Rv1497	Rv3378c
Rv3761c	Rv2124c			Rv1456c			Rv1631	Rv1857		Rv1416			Rv1456c			Rv1500	Rv3703c
Rv3774	Rv2127			Rv1464			Rv1652	Rv1858		Rv1426c			Rv1464			Rv1511	none
Rv3775	Rv2130c			Rv1467c			Rv1653	Rv1859		Rv1427c			Rv1467c			Rv1512	Rv2291
Rv3797	Rv2139			Rv1472			Rv1654	Rv0407		Rv1436			Rv1472			Rv1521	Rv3117
Rv3799c	Rv2152c			Rv1475c			Rv1655	Rv0132c		Rv1437			Rv1475c			Rv1525	Rv0815c
Rv3802c	Rv2153c			Rv1483			Rv1656	Rv0869c		Rv1438			Rv1483			Rv1529	Rv1549
Rv3804c	Rv2155c			Rv1484			Rv1658	Rv0864		Rv1445c			Rv1484			Rv1530	Rv1550
Rv3820c	Rv2156c			Rv1485			Rv1659	Rv3324c		Rv1447c			Rv1485			Rv1538c	Rv2040c
Rv3821	Rv2157c			Rv1492			Rv1679	Rv3112		Rv1448c			Rv1492			Rv1551	Rv1235
Rv3822	Rv2158c			Rv1493			Rv1695	Rv0868c		Rv1449c			Rv1493			Rv1552	Rv2041c
Rv3823c	Rv2178c			Rv1497			Rv1699	Rv3323c		Rv1451			Rv1497			Rv1553	Rv2038c
Rv3824c	Rv2182c			Rv1500			Rv1712	Rv0865		Rv1456c			Rv1500			Rv1554	Rv2039c
Rv3825c	Rv2192c			Rv1511			Rv1715	Rv1166		Rv1464			Rv1511			Rv1555	Rv1143
	Rv2193			Rv1512			Rv1731	Rv1635c		Rv1467c			Rv1512			Rv1559	Rv2850c
	Rv2194			Rv1521			Rv1736c	Rv2174		Rv1472			Rv1521			Rv1568	Rv0018c
	Rv2195			Rv1525			Rv1737c	Rv2181		Rv1475c			Rv1525			Rv1569	Rv2228c
	Rv2196			Rv1529			Rv1745c	Rv2298		Rv1483			Rv1529			Rv1570	Rv3702c
	Rv2200c			Rv1530			Rv1755c	Rv0577		Rv1484			Rv1530			Rv1589	Rv3700c
	Rv2201			Rv1538c			Rv1820	Rv0911		Rv1485			Rv1538c			Rv1594	Rv3645
	Rv2202c			Rv1551			Rv1822	Rv3684		Rv1492			Rv1551			Rv1595	Rv0634c
	Rv2205c			Rv1552			Rv1832	Rv0684		Rv1493			Rv1552			Rv1596	Rv2581c
	Rv2208			Rv1553			Rv1837c	Rv2555c		Rv1497			Rv1553			Rv1599	Rv2641
	Rv2210c			Rv1554			Rv1843c	Rv1292		Rv1500			Rv1554			Rv1600	Rv0249c
	Rv2211c			Rv1555			Rv1844c	Rv3009c		Rv1511			Rv1555			Rv1601	Rv3266c
	Rv2215			Rv1559			Rv1848	Rv3011c		Rv1512			Rv1559			Rv1602	Rv3592
	Rv2220			Rv1568			Rv1849	Rv3012c		Rv1521			Rv1568			Rv1603	Rv0125
	Rv2225			Rv1569			Rv1850	Rv2572c		Rv1525			Rv1569			Rv1606	Rv3701c
	Rv2231c			Rv1570			Rv1854c	Rv3580c		Rv1529			Rv1570			Rv1609	Rv0294
	Rv2241			Rv1589			Rv1872c	Rv1406		Rv1530			Rv1589			Rv1611	Rv0648
	Rv2243			Rv1594			Rv1878	Rv2357		Rv1538c			Rv1594			Rv1612	Rv1124
	Rv2245			Rv1595			Rv1885c	Rv2580c		Rv1551			Rv1595			Rv1613	Rv3670
	Rv2246			Rv1596			Rv1900c	Rv1536		Rv1552			Rv1596			Rv1617	Rv0134
	Rv2247			Rv1599			Rv1908c	Rv0041		Rv1553			Rv1599			Rv1622c	Rv2740
	Rv2249c			Rv1600			Rv1912c	Rv1640c		Rv1554			Rv1600			Rv1623c	Rv3617
	Rv2259			Rv1601			Rv1915	Rv3598c		Rv1555			Rv1601			Rv1625c	Rv1938
	Rv2281			Rv1602			Rv1916	Rv1007c		Rv1559			Rv1602			Rv1631	Rv3803c
	Rv2321c			Rv1603			Rv1933c	Rv1649		Rv1568			Rv1603			Rv1652	Rv0413
	Rv2322c			Rv1606			Rv1934c	Rv1650		Rv1569			Rv1606			Rv1653	Rv3087
	Rv2332			Rv1609			Rv1935c	Rv2845c		Rv1570			Rv1609			Rv1654	Rv3233c
	Rv2334			Rv1611			Rv1940	Rv3834c		Rv1589			Rv1611			Rv1655	Rv0221
	Rv2335			Rv1612			Rv2006	Rv2614c		Rv1594			Rv1612			Rv1656	Rv3734c
	Rv2361c			Rv1613			Rv2029c	Rv3336c		Rv1595			Rv1613			Rv1658	Rv2484c
	Rv2380c			Rv1617			Rv2043c	Rv1689		Rv1596			Rv1617			Rv1659	Rv0895
	Rv2381c			Rv1622c			Rv2051c	Rv2448c		Rv1599			Rv1622c			Rv1679	Rv2285
	Rv2382c			Rv1623c			Rv2064			Rv1600			Rv1623c			Rv1695	Rv1425
	Rv2383c			Rv1625c			Rv2065			Rv1601			Rv1625c			Rv1699	Rv3740c
	Rv2384			Rv1631			Rv2066			Rv1602			Rv1631			Rv1712	Rv3480c
	Rv2386c			Rv1652			Rv2070c			Rv1603			Rv1652			Rv1715	Rv3371
	Rv2388c			Rv1653			Rv2071c			Rv1606			Rv1653			Rv1731	Rv3234c
	Rv2391			Rv1654			Rv2072c			Rv1609			Rv1654			Rv1736c	Rv1760
	Rv2392			Rv1655			Rv2121c			Rv1611			Rv1655			Rv1737c	Rv3088
	Rv2397c			Rv1656			Rv2122c			Rv1612			Rv1656			Rv1745c	Rv3817
	Rv2398c			Rv1658			Rv2124c			Rv1613			Rv1658			Rv1750c
	Rv2399c			Rv1659			Rv2127			Rv1617			Rv1659			Rv1755c
	Rv2400c			Rv1679			Rv2130c			Rv1622c			Rv1679			Rv1819c
	Rv2421c			Rv1695			Rv2139			Rv1623c			Rv1695			Rv1820
	Rv2427c			Rv1699			Rv2152c			Rv1625c			Rv1699			Rv1822
	Rv2435c			Rv1712			Rv2153c			Rv1631			Rv1712			Rv1832
	Rv2436			Rv1715			Rv2155c			Rv1652			Rv1715			Rv1837c
	Rv2438c			Rv1731			Rv2156c			Rv1653			Rv1731			Rv1843c
	Rv2439c			Rv1736c			Rv2157c			Rv1654			Rv1736c			Rv1844c
	Rv2445c			Rv1737c			Rv2158c			Rv1655			Rv1737c			Rv1848
	Rv2447c			Rv1745c			Rv2178c			Rv1656			Rv1745c			Rv1849
	Rv2458			Rv1750c			Rv2182c			Rv1658			Rv1750c			Rv1850
	Rv2465c			Rv1755c			Rv2192c			Rv1659			Rv1755c			Rv1851
	Rv2471			Rv1811			Rv2193			Rv1661			Rv1811			Rv1852
	Rv2476c			Rv1819c			Rv2194			Rv1679			Rv1819c			Rv1853
	Rv2483c			Rv1820			Rv2195			Rv1686c			Rv1820			Rv1854c
	Rv2495c			Rv1822			Rv2196			Rv1687c			Rv1822			Rv1862
	Rv2496c			Rv1832			Rv2200c			Rv1695			Rv1832			Rv1872c
	Rv2497c			Rv1837c			Rv2201			Rv1699			Rv1837c			Rv1878
	Rv2501c			Rv1843c			Rv2202c			Rv1712			Rv1843c			Rv1885c
	Rv2502c			Rv1844c			Rv2205c			Rv1715			Rv1844c			Rv1886c
	Rv2503c			Rv1848			Rv2208			Rv1731			Rv1848			Rv1900c
	Rv2504c			Rv1849			Rv2210c			Rv1736c			Rv1849			Rv1908c
	Rv2523c			Rv1850			Rv2211c			Rv1737c			Rv1850			Rv1912c
	Rv2524c			Rv1851			Rv2215			Rv1745c			Rv1851			Rv1915
	Rv2531c			Rv1852			Rv2218			Rv1747			Rv1852			Rv1916
	Rv2537c			Rv1853			Rv2220			Rv1750c			Rv1853			Rv1923
	Rv2538c			Rv1854c			Rv2225			Rv1755c			Rv1854c			Rv1925
	Rv2539c			Rv1862			Rv2231c			Rv1811			Rv1862			Rv1933c
	Rv2540c			Rv1872c			Rv2241			Rv1819c			Rv1872c			Rv1934c
	Rv2552c			Rv1878			Rv2243			Rv1820			Rv1878			Rv1935c
	Rv2573			Rv1885c			Rv2244			Rv1822			Rv1885c			Rv1940
	Rv2583c			Rv1886c			Rv2245			Rv1832			Rv1886c			Rv2006
	Rv2584c			Rv1900c			Rv2246			Rv1837c			Rv1900c			Rv2029c
	Rv2589			Rv1908c			Rv2247			Rv1843c			Rv1908c			Rv2043c
	Rv2590			Rv1912c			Rv2249c			Rv1844c			Rv1912c			Rv2045c
	Rv2601			Rv1915			Rv2259			Rv1854c			Rv1915			Rv2048c
	Rv2610c			Rv1916			Rv2281			Rv1862			Rv1916			Rv2051c
	Rv2611c			Rv1923			Rv2321c			Rv1872c			Rv1923			Rv2064
	Rv2612c			Rv1925			Rv2322c			Rv1878			Rv1925			Rv2065
	Rv2671			Rv1933c			Rv2332			Rv1885c			Rv1933c			Rv2066
	Rv2677c			Rv1934c			Rv2334			Rv1886c			Rv1934c			Rv2070c
	Rv2678c			Rv1935c			Rv2335			Rv1900c			Rv1935c			Rv2071c
	Rv2682c			Rv1940			Rv2361c			Rv1908c			Rv1940			Rv2072c
	Rv2697c			Rv2002			Rv2380c			Rv1912c			Rv2002			Rv2121c
	Rv2701c			Rv2006			Rv2381c			Rv1923			Rv2006			Rv2122c
	Rv2702			Rv2043c			Rv2382c			Rv1925			Rv2043c			Rv2124c
	Rv2713			Rv2045c			Rv2383c			Rv1933c			Rv2045c			Rv2127
	Rv2726c			Rv2048c			Rv2384			Rv1934c			Rv2048c			Rv2130c
	Rv2746c			Rv2051c			Rv2386c			Rv1935c			Rv2051c			Rv2139
	Rv2753c			Rv2064			Rv2388c			Rv1940			Rv2064			Rv2152c
	Rv2754c			Rv2065			Rv2391			Rv2002			Rv2065			Rv2153c
	Rv2763c			Rv2066			Rv2392			Rv2006			Rv2066			Rv2155c
	Rv2764c			Rv2070c			Rv2397c			Rv2029c			Rv2070c			Rv2156c
	Rv2773c			Rv2071c			Rv2398c			Rv2043c			Rv2071c			Rv2157c
	Rv2780			Rv2072c			Rv2399c			Rv2045c			Rv2072c			Rv2158c
	Rv2786c			Rv2121c			Rv2400c			Rv2048c			Rv2121c			Rv2173
	Rv2832c			Rv2122c			Rv2421c			Rv2051c			Rv2122c			Rv2178c
	Rv2833c			Rv2124c			Rv2427c			Rv2064			Rv2124c			Rv2182c
	Rv2834c			Rv2127			Rv2435c			Rv2065			Rv2127			Rv2187
	Rv2835c			Rv2130c			Rv2436			Rv2066			Rv2130c			Rv2192c
	Rv2847c			Rv2139			Rv2438c			Rv2070c			Rv2139			Rv2193
	Rv2848c			Rv2152c			Rv2439c			Rv2071c			Rv2152c			Rv2194
	Rv2849c			Rv2153c			Rv2445c			Rv2072c			Rv2153c			Rv2195
	Rv2858c			Rv2155c			Rv2447c			Rv2121c			Rv2155c			Rv2196
	Rv2860c			Rv2156c			Rv2453c			Rv2122c			Rv2156c			Rv2200c
	Rv2870c			Rv2157c			Rv2458			Rv2124c			Rv2157c			Rv2201
	Rv2881c			Rv2158c			Rv2465c			Rv2127			Rv2158c			Rv2202c
	Rv2900c			Rv2173			Rv2471			Rv2130c			Rv2173			Rv2205c
	Rv2930			Rv2178c			Rv2476c			Rv2139			Rv2178c			Rv2208
	Rv2931			Rv2182c			Rv2482c			Rv2152c			Rv2182c			Rv2210c
	Rv2932			Rv2187			Rv2483c			Rv2153c			Rv2187			Rv2211c
	Rv2933			Rv2192c			Rv2486			Rv2155c			Rv2192c			Rv2215
	Rv2934			Rv2193			Rv2495c			Rv2156c			Rv2193			Rv2220
	Rv2935			Rv2194			Rv2496c			Rv2157c			Rv2194			Rv2225
	Rv2940c			Rv2195			Rv2497c			Rv2158c			Rv2195			Rv2231c
	Rv2941			Rv2196			Rv2500c			Rv2173			Rv2196			Rv2241
	Rv2947c			Rv2200c			Rv2501c			Rv2178c			Rv2200c			Rv2243
	Rv2949c			Rv2201			Rv2502c			Rv2182c			Rv2201			Rv2245
	Rv2957			Rv2202c			Rv2503c			Rv2187			Rv2202c			Rv2246
	Rv2958c			Rv2205c			Rv2504c			Rv2192c			Rv2205c			Rv2247
	Rv2962c			Rv2208			Rv2523c			Rv2193			Rv2208			Rv2249c
	Rv2965c			Rv2210c			Rv2524c			Rv2194			Rv2210c			Rv2259
	Rv2967c			Rv2211c			Rv2531c			Rv2195			Rv2211c			Rv2281
	Rv2981c			Rv2215			Rv2537c			Rv2196			Rv2215			Rv2284
	Rv2982c			Rv2217			Rv2538c			Rv2200c			Rv2217			Rv2321c
	Rv2984			Rv2218			Rv2539c			Rv2201			Rv2218			Rv2322c
	Rv2987c			Rv2220			Rv2540c			Rv2202c			Rv2220			Rv2332
	Rv2988c			Rv2225			Rv2552c			Rv2205c			Rv2225			Rv2334
	Rv2992c			Rv2231c			Rv2573			Rv2208			Rv2231c			Rv2335
	Rv2995c			Rv2241			Rv2583c			Rv2210c			Rv2241			Rv2349c
	Rv2996c			Rv2243			Rv2584c			Rv2211c			Rv2243			Rv2350c
	Rv3001c			Rv2244			Rv2589			Rv2215			Rv2244			Rv2351c
	Rv3002c			Rv2245			Rv2590			Rv2217			Rv2245			Rv2361c
	Rv3003c			Rv2246			Rv2601			Rv2218			Rv2246			Rv2380c
	Rv3010c			Rv2247			Rv2610c			Rv2220			Rv2247			Rv2381c
	Rv3042c			Rv2249c			Rv2611c			Rv2225			Rv2249c			Rv2382c
	Rv3043c			Rv2259			Rv2612c			Rv2231c			Rv2259			Rv2383c
	Rv3045			Rv2281			Rv2671			Rv2241			Rv2281			Rv2384
	Rv3048c			Rv2284			Rv2677c			Rv2243			Rv2284			Rv2385
	Rv3051c			Rv2321c			Rv2678c			Rv2244			Rv2321c			Rv2386c
	Rv3068c			Rv2322c			Rv2679			Rv2245			Rv2322c			Rv2388c
	Rv3106			Rv2332			Rv2682c			Rv2246			Rv2332			Rv2391
	Rv3145			Rv2334			Rv2697c			Rv2247			Rv2334			Rv2392
	Rv3146			Rv2335			Rv2701c			Rv2249c			Rv2335			Rv2397c
	Rv3147			Rv2349c			Rv2702			Rv2259			Rv2349c			Rv2398c
	Rv3148			Rv2350c			Rv2724c			Rv2281			Rv2350c			Rv2399c
	Rv3149			Rv2351c			Rv2726c			Rv2284			Rv2351c			Rv2400c
	Rv3150			Rv2361c			Rv2746c			Rv2321c			Rv2361c			Rv2421c
	Rv3152			Rv2380c			Rv2747			Rv2322c			Rv2380c			Rv2427c
	Rv3153			Rv2381c			Rv2753c			Rv2332			Rv2381c			Rv2435c
	Rv3154			Rv2382c			Rv2754c			Rv2334			Rv2382c			Rv2436
	Rv3155			Rv2383c			Rv2763c			Rv2335			Rv2383c			Rv2438c
	Rv3156			Rv2384			Rv2764c			Rv2349c			Rv2384			Rv2439c
	Rv3157			Rv2385			Rv2773c			Rv2350c			Rv2385			Rv2445c
	Rv3158			Rv2386c			Rv2780			Rv2351c			Rv2386c			Rv2447c
	Rv3214			Rv2388c			Rv2786c			Rv2361c			Rv2388c			Rv2453c
	Rv3215			Rv2391			Rv2789c			Rv2380c			Rv2391			Rv2458
	Rv3227			Rv2392			Rv2831			Rv2381c			Rv2392			Rv2463
	Rv3247c			Rv2397c			Rv2832c			Rv2382c			Rv2397c			Rv2465c
	Rv3248c			Rv2398c			Rv2833c			Rv2383c			Rv2398c			Rv2471
	Rv3255c			Rv2399c			Rv2834c			Rv2384			Rv2399c			Rv2476c
	Rv3257c			Rv2400c			Rv2835c			Rv2385			Rv2400c			Rv2482c
	Rv3264c			Rv2421c			Rv2847c			Rv2386c			Rv2421c			Rv2483c
	Rv3265c			Rv2427c			Rv2848c			Rv2388c			Rv2427c			Rv2485c
	Rv3276c			Rv2435c			Rv2849c			Rv2391			Rv2435c			Rv2486
	Rv3279c			Rv2436			Rv2858c			Rv2392			Rv2436			Rv2495c
	Rv3280			Rv2438c			Rv2860c			Rv2397c			Rv2438c			Rv2496c
	Rv3285			Rv2439c			Rv2868c			Rv2398c			Rv2439c			Rv2497c
	Rv3302c			Rv2445c			Rv2870c			Rv2399c			Rv2445c			Rv2500c
	Rv3303c			Rv2447c			Rv2881c			Rv2400c			Rv2447c			Rv2503c
	Rv3307			Rv2453c			Rv2900c			Rv2421c			Rv2453c			Rv2504c
	Rv3308			Rv2458			Rv2922A			Rv2427c			Rv2458			Rv2505c
	Rv3309c			Rv2463			Rv2930			Rv2435c			Rv2463			Rv2523c
	Rv3313c			Rv2465c			Rv2931			Rv2436			Rv2465c			Rv2524c
	Rv3316			Rv2471			Rv2932			Rv2438c			Rv2471			Rv2531c
	Rv3317			Rv2476c			Rv2933			Rv2439c			Rv2476c			Rv2537c
	Rv3318			Rv2482c			Rv2934			Rv2445c			Rv2482c			Rv2538c
	Rv3319			Rv2483c			Rv2935			Rv2447c			Rv2483c			Rv2539c
	Rv3339c			Rv2485c			Rv2940c			Rv2453c			Rv2485c			Rv2540c
	Rv3341			Rv2486			Rv2941			Rv2458			Rv2486			Rv2552c
	Rv3356c			Rv2495c			Rv2947c			Rv2463			Rv2495c			Rv2573
	Rv3372			Rv2496c			Rv2949c			Rv2465c			Rv2496c			Rv2583c
	Rv3379c			Rv2497c			Rv2957			Rv2471			Rv2497c			Rv2584c
	Rv3396c			Rv2500c			Rv2958c			Rv2476c			Rv2500c			Rv2589
	Rv3398c			Rv2501c			Rv2962c			Rv2482c			Rv2501c			Rv2590
	Rv3410c			Rv2502c			Rv2965c			Rv2483c			Rv2502c			Rv2601
	Rv3411c			Rv2503c			Rv2967c			Rv2485c			Rv2503c			Rv2610c
	Rv3423c			Rv2504c			Rv2981c			Rv2486			Rv2504c			Rv2611c
	Rv3432c			Rv2505c			Rv2982c			Rv2495c			Rv2505c			Rv2612c
	Rv3436c			Rv2524c			Rv2984			Rv2496c			Rv2524c			Rv2671
	Rv3464			Rv2531c			Rv2987c			Rv2497c			Rv2531c			Rv2677c
	Rv3465			Rv2537c			Rv2988c			Rv2500c			Rv2537c			Rv2678c
	Rv3468c			Rv2538c			Rv2995c			Rv2501c			Rv2538c			Rv2679
	Rv3470c			Rv2539c			Rv2996c			Rv2502c			Rv2539c			Rv2682c
	Rv3490			Rv2540c			Rv3001c			Rv2503c			Rv2540c			Rv2697c
	Rv3509c			Rv2552c			Rv3002c			Rv2504c			Rv2552c			Rv2701c
	Rv3534c			Rv2573			Rv3003c			Rv2505c			Rv2573			Rv2702
	Rv3535c			Rv2583c			Rv3010c			Rv2523c			Rv2583c			Rv2713
	Rv3565			Rv2584c			Rv3025c			Rv2524c			Rv2584c			Rv2724c
	Rv3581c			Rv2589			Rv3039c			Rv2531c			Rv2589			Rv2726c
	Rv3582c			Rv2590			Rv3042c			Rv2537c			Rv2590			Rv2746c
	Rv3588c			Rv2601			Rv3043c			Rv2538c			Rv2601			Rv2747
	Rv3601c			Rv2610c			Rv3045			Rv2539c			Rv2610c			Rv2753c
	Rv3602c			Rv2611c			Rv3048c			Rv2540c			Rv2611c			Rv2754c
	Rv3606c			Rv2612c			Rv3051c			Rv2552c			Rv2612c			Rv2763c
	Rv3607c			Rv2671			Rv3061c			Rv2565			Rv2671			Rv2764c
	Rv3608c			Rv2677c			Rv3068c			Rv2573			Rv2677c			Rv2773c
	Rv3609c			Rv2678c			Rv3075c			Rv2583c			Rv2678c			Rv2780
	Rv3624c			Rv2679			Rv3106			Rv2584c			Rv2679			Rv2786c
	Rv3628			Rv2682c			Rv3109			Rv2589			Rv2682c			Rv2789c
	Rv3634c			Rv2697c			Rv3111			Rv2590			Rv2697c			Rv2831
	Rv3667			Rv2701c			Rv3119			Rv2601			Rv2701c			Rv2832c
	Rv3696c			Rv2702			Rv3139			Rv2610c			Rv2702			Rv2833c
	Rv3708c			Rv2713			Rv3140			Rv2611c			Rv2713			Rv2834c
	Rv3709c			Rv2724c			Rv3141			Rv2612c			Rv2724c			Rv2835c
	Rv3710			Rv2726c			Rv3145			Rv2671			Rv2726c			Rv2847c
	Rv3754			Rv2746c			Rv3146			Rv2677c			Rv2746c			Rv2848c
	Rv3772			Rv2747			Rv3147			Rv2678c			Rv2747			Rv2849c
	Rv3784			Rv2753c			Rv3148			Rv2679			Rv2753c			Rv2858c
	Rv3790			Rv2754c			Rv3149			Rv2682c			Rv2754c			Rv2860c
	Rv3791			Rv2763c			Rv3150			Rv2697c			Rv2763c			Rv2868c
	Rv3792			Rv2764c			Rv3151			Rv2701c			Rv2764c			Rv2870c
	Rv3793			Rv2766c			Rv3152			Rv2702			Rv2766c			Rv2881c
	Rv3794			Rv2773c			Rv3153			Rv2713			Rv2773c			Rv2900c
	Rv3795			Rv2780			Rv3154			Rv2724c			Rv2780			Rv2922A
	Rv3800c			Rv2786c			Rv3155			Rv2726c			Rv2786c			Rv2930
	Rv3801c			Rv2789c			Rv3156			Rv2746c			Rv2789c			Rv2931
	Rv3806c			Rv2831			Rv3157			Rv2747			Rv2831			Rv2932
	Rv3808c			Rv2832c			Rv3158			Rv2753c			Rv2832c			Rv2933
	Rv3809c			Rv2833c			Rv3214			Rv2754c			Rv2833c			Rv2934
	Rv3818			Rv2834c			Rv3215			Rv2763c			Rv2834c			Rv2935
	Rv3826			Rv2835c			Rv3227			Rv2764c			Rv2835c			Rv2936
	Rv3838c			Rv2847c			Rv3247c			Rv2766c			Rv2847c			Rv2937
	Rv3858c			Rv2848c			Rv3248c			Rv2773c			Rv2848c			Rv2938
	Rv3859c			Rv2849c			Rv3255c			Rv2780			Rv2849c			Rv2939
	Rv3913			Rv2854			Rv3257c			Rv2786c			Rv2854			Rv2940c
				Rv2858c			Rv3261			Rv2789c			Rv2858c			Rv2941
				Rv2860c			Rv3262			Rv2794c			Rv2860c			Rv2942
				Rv2868c			Rv3264c			Rv2831			Rv2868c			Rv2947c
				Rv2870c			Rv3265c			Rv2832c			Rv2870c			Rv2948c
				Rv2881c			Rv3274c			Rv2833c			Rv2881c			Rv2949c
				Rv2900c			Rv3276c			Rv2834c			Rv2900c			Rv2950c
				Rv2922A			Rv3279c			Rv2835c			Rv2922A			Rv2951c
				Rv2930			Rv3280			Rv2847c			Rv2930			Rv2952
				Rv2931			Rv3285			Rv2848c			Rv2931			Rv2957
				Rv2932			Rv3302c			Rv2849c			Rv2932			Rv2958c
				Rv2933			Rv3303c			Rv2854			Rv2933			Rv2959c
				Rv2934			Rv3307			Rv2858c			Rv2934			Rv2962c
				Rv2935			Rv3308			Rv2860c			Rv2935			Rv2965c
				Rv2936			Rv3309c			Rv2868c			Rv2936			Rv2967c
				Rv2937			Rv3313c			Rv2870c			Rv2937			Rv2970c
				Rv2938			Rv3316			Rv2881c			Rv2938			Rv2981c
				Rv2939			Rv3317			Rv2900c			Rv2939			Rv2982c
				Rv2940c			Rv3318			Rv2922A			Rv2940c			Rv2984
				Rv2941			Rv3319			Rv2930			Rv2941			Rv2987c
				Rv2942			Rv3339c			Rv2931			Rv2942			Rv2988c
				Rv2946c			Rv3341			Rv2932			Rv2946c			Rv2995c
				Rv2947c			Rv3356c			Rv2933			Rv2947c			Rv2996c
				Rv2948c			Rv3372			Rv2934			Rv2948c			Rv3001c
				Rv2949c			Rv3373			Rv2935			Rv2949c			Rv3002c
				Rv2950c			Rv3374			Rv2937			Rv2950c			Rv3003c
				Rv2951c			Rv3379c			Rv2938			Rv2951c			Rv3010c
				Rv2952			Rv3382c			Rv2939			Rv2952			Rv3025c
				Rv2957			Rv3396c			Rv2940c			Rv2957			Rv3028c
				Rv2958c			Rv3398c			Rv2941			Rv2958c			Rv3029c
				Rv2959c			Rv3400			Rv2942			Rv2959c			Rv3039c
				Rv2962c			Rv3401			Rv2948c			Rv2962c			Rv3042c
				Rv2965c			Rv3410c			Rv2949c			Rv2965c			Rv3043c
				Rv2967c			Rv3411c			Rv2950c			Rv2967c			Rv3045
				Rv2970c			Rv3423c			Rv2951c			Rv2970c			Rv3048c
				Rv2981c			Rv3432c			Rv2952			Rv2981c			Rv3051c
				Rv2982c			Rv3436c			Rv2957			Rv2982c			Rv3061c
				Rv2984			Rv3464			Rv2958c			Rv2984			Rv3068c
				Rv2987c			Rv3465			Rv2959c			Rv2987c			Rv3075c
				Rv2988c			Rv3468c			Rv2962c			Rv2988c			Rv3084
				Rv2995c			Rv3470c			Rv2965c			Rv2995c			Rv3089
				Rv2996c			Rv3490			Rv2967c			Rv2996c			Rv3097c
				Rv3001c			Rv3504			Rv2970c			Rv3001c			Rv3106
				Rv3002c			Rv3505			Rv2981c			Rv3002c			Rv3109
				Rv3003c			Rv3509c			Rv2982c			Rv3003c			Rv3111
				Rv3010c			Rv3516			Rv2984			Rv3010c			Rv3116
				Rv3025c			Rv3534c			Rv2987c			Rv3025c			Rv3119
				Rv3028c			Rv3535c			Rv2988c			Rv3028c			Rv3130c
				Rv3029c			Rv3536c			Rv2992c			Rv3029c			Rv3139
				Rv3039c			Rv3543c			Rv2995c			Rv3039c			Rv3140
				Rv3042c			Rv3544c			Rv2996c			Rv3042c			Rv3141
				Rv3043c			Rv3546			Rv3001c			Rv3043c			Rv3145
				Rv3045			Rv3550			Rv3002c			Rv3045			Rv3146
				Rv3048c			Rv3556c			Rv3003c			Rv3048c			Rv3147
				Rv3051c			Rv3560c			Rv3010c			Rv3051c			Rv3148
				Rv3061c			Rv3562			Rv3025c			Rv3061c			Rv3149
				Rv3068c			Rv3563			Rv3028c			Rv3068c			Rv3150
				Rv3075c			Rv3564			Rv3029c			Rv3075c			Rv3151
				Rv3084			Rv3565			Rv3039c			Rv3084			Rv3152
				Rv3089			Rv3573c			Rv3042c			Rv3089			Rv3153
				Rv3097c			Rv3581c			Rv3043c			Rv3097c			Rv3154
				Rv3106			Rv3582c			Rv3045			Rv3106			Rv3155
				Rv3109			Rv3588c			Rv3048c			Rv3109			Rv3156
				Rv3111			Rv3601c			Rv3051c			Rv3111			Rv3157
				Rv3116			Rv3602c			Rv3061c			Rv3116			Rv3158
				Rv3119			Rv3606c			Rv3068c			Rv3119			Rv3176c
				Rv3130c			Rv3607c			Rv3084			Rv3130c			Rv3199c
				Rv3139			Rv3608c			Rv3089			Rv3139			Rv3203
				Rv3140			Rv3609c			Rv3097c			Rv3140			Rv3206c
				Rv3141			Rv3624c			Rv3106			Rv3141			Rv3214
				Rv3145			Rv3628			Rv3109			Rv3145			Rv3215
				Rv3146			Rv3634c			Rv3111			Rv3146			Rv3227
				Rv3147			Rv3667			Rv3116			Rv3147			Rv3247c
				Rv3148			Rv3696c			Rv3119			Rv3148			Rv3248c
				Rv3149			Rv3708c			Rv3130c			Rv3149			Rv3255c
				Rv3150			Rv3709c			Rv3139			Rv3150			Rv3257c
				Rv3151			Rv3710			Rv3140			Rv3151			Rv3261
				Rv3152			Rv3754			Rv3141			Rv3152			Rv3262
				Rv3153			Rv3761c			Rv3145			Rv3153			Rv3264c
				Rv3154			Rv3772			Rv3146			Rv3154			Rv3265c
				Rv3155			Rv3774			Rv3147			Rv3155			Rv3274c
				Rv3156			Rv3784			Rv3148			Rv3156			Rv3276c
				Rv3157			Rv3790			Rv3149			Rv3157			Rv3279c
				Rv3158			Rv3791			Rv3150			Rv3158			Rv3280
				Rv3176c			Rv3792			Rv3151			Rv3176c			Rv3285
				Rv3199c			Rv3793			Rv3152			Rv3199c			Rv3302c
				Rv3203			Rv3794			Rv3153			Rv3203			Rv3303c
				Rv3206c			Rv3795			Rv3154			Rv3206c			Rv3307
				Rv3214			Rv3797			Rv3155			Rv3214			Rv3308
				Rv3215			Rv3800c			Rv3156			Rv3215			Rv3309c
				Rv3227			Rv3801c			Rv3157			Rv3227			Rv3313c
				Rv3247c			Rv3806c			Rv3158			Rv3247c			Rv3316
				Rv3248c			Rv3808c			Rv3176c			Rv3248c			Rv3317
				Rv3255c			Rv3809c			Rv3199c			Rv3255c			Rv3318
				Rv3257c			Rv3818			Rv3203			Rv3257c			Rv3319
				Rv3261			Rv3826			Rv3206c			Rv3261			Rv3322c
				Rv3262			Rv3838c			Rv3214			Rv3262			Rv3339c
				Rv3264c			Rv3858c			Rv3215			Rv3264c			Rv3341
				Rv3265c			Rv3859c			Rv3227			Rv3265c			Rv3356c
				Rv3274c			Rv3913			Rv3247c			Rv3274c			Rv3372
				Rv3276c						Rv3248c			Rv3276c			Rv3373
				Rv3279c						Rv3255c			Rv3279c			Rv3374
				Rv3280						Rv3257c			Rv3280			Rv3379c
				Rv3285						Rv3261			Rv3285			Rv3382c
				Rv3302c						Rv3262			Rv3302c			Rv3383c
				Rv3303c						Rv3263			Rv3303c			Rv3396c
				Rv3307						Rv3264c			Rv3307			Rv3398c
				Rv3308						Rv3265c			Rv3308			Rv3400
				Rv3309c						Rv3274c			Rv3309c			Rv3401
				Rv3313c						Rv3276c			Rv3313c			Rv3409c
				Rv3316						Rv3279c			Rv3316			Rv3410c
				Rv3317						Rv3280			Rv3317			Rv3411c
				Rv3318						Rv3285			Rv3318			Rv3423c
				Rv3319						Rv3302c			Rv3319			Rv3432c
				Rv3322c						Rv3303c			Rv3322c			Rv3436c
				Rv3339c						Rv3307			Rv3339c			Rv3464
				Rv3341						Rv3308			Rv3341			Rv3465
				Rv3356c						Rv3309c			Rv3356c			Rv3468c
				Rv3372						Rv3313c			Rv3372			Rv3470c
				Rv3373						Rv3316			Rv3373			Rv3487c
				Rv3374						Rv3317			Rv3374			Rv3490
				Rv3379c						Rv3318			Rv3379c			Rv3494c
				Rv3382c						Rv3319			Rv3382c			Rv3495c
				Rv3383c						Rv3322c			Rv3383c			Rv3496c
				Rv3396c						Rv3339c			Rv3396c			Rv3497c
				Rv3398c						Rv3341			Rv3398c			Rv3498c
				Rv3400						Rv3356c			Rv3400			Rv3499c
				Rv3409c						Rv3372			Rv3409c			Rv3500c
				Rv3410c						Rv3379c			Rv3410c			Rv3501c
				Rv3411c						Rv3382c			Rv3411c			Rv3502c
				Rv3423c						Rv3383c			Rv3423c			Rv3504
				Rv3432c						Rv3396c			Rv3432c			Rv3505
				Rv3436c						Rv3398c			Rv3436c			Rv3506
				Rv3464						Rv3400			Rv3464			Rv3509c
				Rv3465						Rv3401			Rv3465			Rv3513c
				Rv3468c						Rv3410c			Rv3468c			Rv3515c
				Rv3470c						Rv3411c			Rv3470c			Rv3516
				Rv3487c						Rv3423c			Rv3487c			Rv3518c
				Rv3490						Rv3432c			Rv3490			Rv3522
				Rv3494c						Rv3436c			Rv3494c			Rv3523
				Rv3495c						Rv3464			Rv3495c			Rv3526
				Rv3496c						Rv3465			Rv3496c			Rv3534c
				Rv3497c						Rv3468c			Rv3497c			Rv3535c
				Rv3498c						Rv3470c			Rv3498c			Rv3536c
				Rv3499c						Rv3487c			Rv3499c			Rv3537
				Rv3500c						Rv3490			Rv3500c			Rv3538
				Rv3501c						Rv3494c			Rv3501c			Rv3540c
				Rv3502c						Rv3495c			Rv3502c			Rv3543c
				Rv3504						Rv3496c			Rv3504			Rv3544c
				Rv3505						Rv3497c			Rv3505			Rv3545c
				Rv3506						Rv3498c			Rv3506			Rv3546
				Rv3509c						Rv3499c			Rv3509c			Rv3550
				Rv3513c						Rv3500c			Rv3513c			Rv3556c
				Rv3515c						Rv3501c			Rv3515c			Rv3560c
				Rv3516						Rv3502c			Rv3516			Rv3561
				Rv3518c						Rv3504			Rv3518c			Rv3562
				Rv3522						Rv3505			Rv3522			Rv3563
				Rv3523						Rv3506			Rv3523			Rv3564
				Rv3526						Rv3509c			Rv3526			Rv3565
				Rv3534c						Rv3513c			Rv3534c			Rv3567c
				Rv3535c						Rv3515c			Rv3535c			Rv3568c
				Rv3536c						Rv3516			Rv3536c			Rv3569c
				Rv3537						Rv3518c			Rv3537			Rv3570c
				Rv3538						Rv3522			Rv3538			Rv3571
				Rv3540c						Rv3523			Rv3540c			Rv3573c
				Rv3543c						Rv3526			Rv3543c			Rv3581c
				Rv3544c						Rv3534c			Rv3544c			Rv3582c
				Rv3545c						Rv3535c			Rv3545c			Rv3588c
				Rv3546						Rv3536c			Rv3546			Rv3601c
				Rv3550						Rv3537			Rv3550			Rv3602c
				Rv3556c						Rv3538			Rv3556c			Rv3606c
				Rv3560c						Rv3540c			Rv3560c			Rv3607c
				Rv3561						Rv3543c			Rv3561			Rv3608c
				Rv3562						Rv3544c			Rv3562			Rv3609c
				Rv3563						Rv3545c			Rv3563			Rv3624c
				Rv3564						Rv3546			Rv3564			Rv3628
				Rv3565						Rv3550			Rv3565			Rv3634c
				Rv3567c						Rv3556c			Rv3567c			Rv3667
				Rv3568c						Rv3560c			Rv3568c			Rv3696c
				Rv3569c						Rv3561			Rv3569c			Rv3708c
				Rv3570c						Rv3562			Rv3570c			Rv3709c
				Rv3571						Rv3563			Rv3571			Rv3710
				Rv3573c						Rv3564			Rv3573c			Rv3754
				Rv3581c						Rv3565			Rv3581c			Rv3761c
				Rv3582c						Rv3567c			Rv3582c			Rv3772
				Rv3588c						Rv3568c			Rv3588c			Rv3774
				Rv3601c						Rv3569c			Rv3601c			Rv3775
				Rv3602c						Rv3570c			Rv3602c			Rv3784
				Rv3606c						Rv3571			Rv3606c			Rv3790
				Rv3607c						Rv3573c			Rv3607c			Rv3791
				Rv3608c						Rv3581c			Rv3608c			Rv3792
				Rv3609c						Rv3582c			Rv3609c			Rv3793
				Rv3624c						Rv3588c			Rv3624c			Rv3794
				Rv3628						Rv3601c			Rv3628			Rv3795
				Rv3634c						Rv3602c			Rv3634c			Rv3797
				Rv3667						Rv3606c			Rv3667			Rv3799c
				Rv3696c						Rv3607c			Rv3696c			Rv3800c
				Rv3708c						Rv3608c			Rv3708c			Rv3801c
				Rv3709c						Rv3609c			Rv3709c			Rv3802c
				Rv3710						Rv3624c			Rv3710			Rv3804c
				Rv3754						Rv3628			Rv3754			Rv3806c
				Rv3761c						Rv3634c			Rv3761c			Rv3808c
				Rv3772						Rv3667			Rv3772			Rv3809c
				Rv3774						Rv3696c			Rv3774			Rv3818
				Rv3775						Rv3708c			Rv3775			Rv3820c
				Rv3784						Rv3709c			Rv3784			Rv3823c
				Rv3790						Rv3710			Rv3790			Rv3824c
				Rv3791						Rv3754			Rv3791			Rv3825c
				Rv3792						Rv3761c			Rv3792			Rv3826
				Rv3793						Rv3772			Rv3793			Rv3838c
				Rv3794						Rv3774			Rv3794			Rv3858c
				Rv3795						Rv3775			Rv3795			Rv3859c
				Rv3797						Rv3784			Rv3797			Rv3913
				Rv3799c						Rv3790			Rv3799c
				Rv3800c						Rv3791			Rv3800c
				Rv3801c						Rv3792			Rv3801c
				Rv3802c						Rv3793			Rv3802c
				Rv3804c						Rv3794			Rv3804c
				Rv3806c						Rv3795			Rv3806c
				Rv3808c						Rv3797			Rv3808c
				Rv3809c						Rv3799c			Rv3809c
				Rv3818						Rv3800c			Rv3818
				Rv3820c						Rv3801c			Rv3820c
				Rv3823c						Rv3802c			Rv3823c
				Rv3824c						Rv3804c			Rv3824c
				Rv3825c						Rv3806c			Rv3825c
				Rv3826						Rv3808c			Rv3826
				Rv3838c						Rv3809c			Rv3838c
				Rv3858c						Rv3818			Rv3858c
				Rv3859c						Rv3823c			Rv3859c
				Rv3913						Rv3826			Rv3913
										Rv3838c
										Rv3858c
										Rv3859c
										Rv3913

## Sheet: iNJ661v_mod_vs_All
iNJ661v_mod vs sMtb			iNJ661v_mod vs iOSDD890			iNJ661v_mod vs iSM810			iNJ661v_mod vs sMtb2018			iNJ661v_mod vs iEK1011
Elements only in iNJ661v_mod :	Common elements in iNJ661v_mod sMtb :	Elements only in sMtb :	Elements only in iNJ661v_mod :	Common elements in iNJ661v_mod iOSDD890 :	Elements only in iOSDD890 :	Elements only in iNJ661v_mod :	Common elements in iNJ661v_mod iSM810 :	Elements only in iSM810 :	Elements only in iNJ661v_mod :	Common elements in iNJ661v_mod sMtb2018 :	Elements only in sMtb2018 :	Elements only in iNJ661v_mod :	Common elements in iNJ661v_mod iEK1011 :	Elements only in iEK1011 :
Rv3815c	Rv1295	Rv3382c	Rv2992c	Rv1295	Rv1867	Rv3815c	Rv1295	RV2936	Rv3815c	Rv1295	Rv3382c	Rv3815c	Rv1295	Rv2747
Rv3441c	Rv2573	Rv1110	Rv2075c	Rv2573	Rv1722	Rv3290c	Rv2573	RV3825c	Rv3441c	Rv2573	Rv1110	Rv3713	Rv2573	Rv2922A
Rv1302	Rv2589	Rv1736c	Rv2713	Rv3815c	Rv2747	Rv3281	Rv2589	Rv0035	Rv1302	Rv2589	Rv1736c	Rv2992c	Rv2589	Rv2212
Rv2523c	Rv3290c	Rv3550	Rv2291	Rv2589	Rv2922A	Rv3441c	Rv1323	Rv0099	Rv2523c	Rv3290c	Rv3550	Rv0558	Rv3290c	Rv1900c
Rv2236c	Rv1323	Rv1322A		Rv3290c	Rv2212	Rv3310	Rv3535c	Rv0119	Rv2236c	Rv1323	Rv1322A	Rv2859c	Rv1323	Rv3377c
Rv1005c	Rv3535c	Rv2868c		Rv1323	Rv1120c	Rv2236c	Rv0254c	Rv0129c	Rv1005c	Rv3535c	Rv2868c	Rv2075c	Rv3535c	Rv1120c
Rv3713	Rv0254c	Rv3799c		Rv3535c	Rv1900c	Rv1005c	Rv3280	Rv0130	Rv3713	Rv0254c	Rv3799c	Rv0306	Rv0254c	Rv0458
Rv1647	Rv3280	Rv1300		Rv0254c	Rv3377c	Rv3713	Rv0904c	Rv0131c	Rv1647	Rv3280	Rv1300	Rv1406	Rv3280	Rv0223c
Rv3330	Rv0904c	Rv0131c		Rv3280	Rv3645	Rv3332	Rv1302	Rv0154c	Rv3330	Rv0904c	Rv0131c	Rv0557	Rv0904c	Rv1384
Rv2992c	Rv3281	Rv0154c		Rv0904c	Rv2148c	Rv0091	Rv1654	Rv0166	Rv2992c	Rv3281	Rv0154c	Rv0389	Rv3281	Rv0948c
Rv1895	Rv1654	Rv0215c		Rv3281	Rv0458	Rv3275c	Rv1653	Rv0186	Rv1895	Rv1654	Rv0215c	Rv0794c	Rv3441c	Rv3075c
Rv2363	Rv1653	Rv0231		Rv3441c	Rv0223c	Rv3330	Rv0409	Rv0194	Rv2363	Rv1653	Rv0222	Rv0509	Rv1302	Rv0464c
Rv0558	Rv0409	Rv0244c		Rv1302	Rv1314c	Rv1895	Rv1820	Rv0214	Rv0558	Rv0409	Rv0231	Rv0649	Rv1654	Rv0390
Rv2467	Rv1820	Rv0271c		Rv1654	Rv1384	Rv0768	Rv3002c	Rv0215c	Rv2467	Rv1820	Rv0243	Rv0973c	Rv1653	Rv0075
Rv2859c	Rv3002c	Rv0400c		Rv1653	Rv0948c	Rv3293	Rv3509c	Rv0217c	Rv2859c	Rv3002c	Rv0244c	Rv0974c	Rv0409	Rv0092
Rv2075c	Rv3509c	Rv0752c		Rv0409	Rv3075c	Rv0147	Rv3003c	Rv0220	Rv2075c	Rv3509c	Rv0271c	Rv2502c	Rv1820	Rv2252
Rv3283	Rv3003c	Rv0873		Rv1820	Rv0464c	Rv2363	Rv3470c	Rv0221	Rv3283	Rv3003c	Rv0400c	Rv2501c	Rv3002c	Rv2482c
Rv0306	Rv3470c	Rv0972c		Rv3002c	Rv0390	Rv0558	Rv1475c	Rv0222	Rv0306	Rv3470c	Rv0456c	Rv3455c	Rv3509c	Rv3807c
Rv0143c	Rv1475c	Rv0975c		Rv3509c	Rv0075	Rv2467	Rv1655	Rv0231	Rv0143c	Rv1475c	Rv0632c		Rv3003c	Rv0099
Rv0499	Rv1655	Rv1467c		Rv3003c	Rv0092	Rv2859c	Rv2523c	Rv0242c	Rv0499	Rv1655	Rv0672		Rv3470c	Rv1144
Rv1905c	Rv3310	Rv1679		Rv3470c	Rv2252	Rv2320c	Rv3667	Rv0243	Rv1905c	Rv3310	Rv0673		Rv1475c	Rv2131c
Rv1928c	Rv3667	Rv1933c		Rv1475c	Rv2482c	Rv0346c	Rv3313c	Rv0244c	Rv1928c	Rv3667	Rv0675		Rv1655	Rv0087
Rv1714	Rv3313c	Rv1934c		Rv1655	Rv3807c	Rv0522	Rv0812	Rv0270	Rv1714	Rv3313c	Rv0752c		Rv3310	Rv0992c
Rv1618	Rv0812	Rv2724c		Rv3310	Rv0099	Rv0107c	Rv0013	Rv0271c	Rv1618	Rv0812	Rv0873		Rv2523c	Rv1500
Rv1663	Rv0013	Rv2789c		Rv2523c	Rv1144	Rv1607	Rv2848c	Rv0275c	Rv1663	Rv0013	Rv0905		Rv3667	Rv2188c
Rv1662	Rv2848c	Rv3061c		Rv3667	Rv2131c	Rv3756c	Rv0255c	Rv0392c	Rv1662	Rv2848c	Rv0971c		Rv3313c	Rv1159
Rv2605c	Rv0255c	Rv3139		Rv3313c	Rv0087	Rv3757c	Rv0733	Rv0400c	Rv2605c	Rv0255c	Rv0972c		Rv0812	Rv1326c
Rv2899c	Rv0733	Rv3140		Rv0812	Rv2331	Rv3758c	Rv1318c	Rv0404	Rv2899c	Rv0733	Rv0975c		Rv2236c	Rv2277c
Rv0084	Rv1318c	Rv3274c		Rv2236c	Rv0763c	Rv3759c	Rv1319c	Rv0410c	Rv1406	Rv1318c	Rv1070c		Rv0013	Rv1283c
Rv1406	Rv1319c	Rv3562		Rv0013	Rv0085	Rv2498c	Rv1320c	Rv0411c	Rv0389	Rv1319c	Rv1071c		Rv1005c	Rv1281c
Rv0389	Rv1320c	Rv3563		Rv1005c	Rv0992c	Rv2075c	Rv1625c	Rv0438c	Rv0794c	Rv1320c	Rv1074c		Rv2848c	Rv1280c
Rv0794c	Rv1625c	Rv3564		Rv2848c	Rv1500	Rv0771	Rv1647	Rv0456c	Rv0509	Rv1625c	Rv1141c		Rv0255c	Rv1282c
Rv0509	Rv1264	Rv3573c		Rv0255c	Rv2188c	Rv1239c	Rv1264	Rv0458	Rv0773c	Rv1264	Rv1142c		Rv0733	Rv0386
Rv0773c	Rv2435c	Rv3761c		Rv3713	Rv1159	Rv2062c	Rv2435c	Rv0519c	Rv2394	Rv2435c	Rv1467c		Rv1318c	Rv1284
Rv2394	Rv2202c	Rv3797		Rv0733	Rv1508A	Rv3283	Rv2202c	Rv0535	Rv3469c	Rv2202c	Rv1472		Rv1319c	Rv2691
Rv3469c	Rv2208	Rv0672		Rv1318c	Rv1326c	Rv0306	Rv2208	Rv0551c	Rv0853c	Rv2208	Rv1679		Rv1320c	Rv2692
Rv0853c	Rv2584c	Rv2500c		Rv1319c	Rv0811c	Rv0848	Rv2584c	Rv0562	Rv3393	Rv2584c	Rv1912c		Rv1625c	Rv0873
Rv3393	Rv1285	Rv0222		Rv1320c	Rv2277c	Rv1620c	Rv1285	Rv0564	Rv1029	Rv1285	Rv1933c		Rv1647	Rv3564
Rv1029	Rv1286	Rv0456c		Rv1625c	Rv1280c	Rv1621c	Rv1286	Rv0632c	Rv1030	Rv1286	Rv1934c		Rv1264	Rv2789c
Rv1030	Rv0777	Rv0632c		Rv1647	Rv1281c	Rv3315c	Rv0777	Rv0635	Rv1031	Rv0777	Rv1935c		Rv2435c	Rv3563
Rv1031	Rv0357c	Rv0673		Rv1264	Rv1282c	Rv0143c	Rv0357c	Rv0636	Rv1902c	Rv0357c	Rv2486		Rv2202c	Rv3274c
Rv1902c	Rv3793	Rv0675		Rv2435c	Rv1283c	Rv0103c	Rv3793	Rv0637	Rv2674	Rv3793	Rv2500c		Rv2208	Rv0752c
Rv2674	Rv3794	Rv0905		Rv2202c	Rv0386	Rv0499	Rv3794	Rv0643c	Rv0855	Rv3794	Rv2679		Rv2584c	Rv0215c
Rv0855	Rv3795	Rv0971c		Rv2208	Rv1284	Rv1905c	Rv3795	Rv0646c	Rv0958	Rv3795	Rv2724c		Rv1285	Rv1322A
Rv0958	Rv3792	Rv1070c		Rv2584c	Rv2691	Rv1704c	Rv3792	Rv0655	Rv0645c	Rv3792	Rv2789c		Rv1286	Rv3151
Rv0645c	Rv3332	Rv1071c		Rv1285	Rv2692	Rv3229c	Rv2182c	Rv0672	Rv0098	Rv3332	Rv2831		Rv0777	Rv1330c
Rv0098	Rv2182c	Rv1141c		Rv1286	Rv0215c	Rv1928c	Rv2483c	Rv0673	Rv0805	Rv2182c	Rv3039c		Rv0357c	Rv1736c
Rv0082	Rv2483c	Rv1142c		Rv0777	Rv0752c	Rv1714	Rv1652	Rv0675	Rv0843	Rv2483c	Rv3061c		Rv3793	Rv0021c
Rv0805	Rv1652	Rv1472		Rv0357c	Rv0873	Rv1618	Rv3248c	Rv0751c	Rv2029c	Rv1652	Rv3139		Rv3794	Rv1894c
Rv0843	Rv3248c	Rv1935c		Rv3793	Rv2789c	Rv2947c	Rv0423c	Rv0752c	Rv2233	Rv3248c	Rv3140		Rv3795	Rv1533
Rv2029c	Rv0091	Rv2486		Rv3794	Rv3274c	Rv0727c	Rv0957	Rv0757	Rv0820	Rv0091	Rv3141		Rv3792	Rv1160
Rv2233	Rv0423c	Rv2679		Rv3795	Rv3563	Rv2899c	Rv3257c	Rv0758	Rv2163c	Rv0423c	Rv3274c		Rv3332	Rv1525
Rv0820	Rv0957	Rv2831		Rv3792	Rv3564	Rv0084	Rv3276c	Rv0761c	Rv3777	Rv0957	Rv3373		Rv2182c	Rv3400
Rv2163c	Rv3257c	Rv3039c		Rv3332	Rv3256c	Rv1406	Rv2215	Rv0774c	Rv3113	Rv3257c	Rv3374		Rv2483c	Rv3627c
Rv3777	Rv3276c	Rv3373		Rv2182c	Rv2244	Rv0247c	Rv2981c	Rv0852	Rv1200	Rv3276c	Rv3516		Rv1652	Rv2911
Rv3113	Rv3275c	Rv3374		Rv2483c	Rv3137	Rv0248c	Rv2780	Rv0866	Rv3846	Rv3275c	Rv3556c		Rv3248c	Rv2074
Rv1200	Rv2215	Rv3516		Rv1652	Rv1322A	Rv2964	Rv3423c	Rv0873	Rv0432	Rv2215	Rv3562		Rv0091	Rv1155
Rv3846	Rv2981c	Rv3774		Rv3248c	Rv3151	Rv2443	Rv2992c	Rv0895	Rv1672c	Rv2981c	Rv3563		Rv0423c	Rv2393
Rv0432	Rv2780	Rv1912c		Rv0091	Rv1330c	Rv0564c	Rv2259	Rv0905	Rv3737	Rv2780	Rv3564		Rv0957	Rv2267c
Rv1672c	Rv3423c	Rv3141		Rv0423c	Rv1736c	Rv3331	Rv3045	Rv0928	Rv2291	Rv3423c	Rv3573c		Rv3257c	Rv3529c
Rv3737	Rv2259	Rv0243		Rv0957	Rv0021c	Rv0389	Rv2858c	Rv0929	Rv0295c	Rv2259	Rv3761c		Rv3276c	Rv3300c
Rv2291	Rv3045	Rv1074c		Rv3257c	Rv1533	Rv0794c	Rv1568	Rv0930	Rv2883c	Rv3045	Rv3774		Rv3275c	Rv0113
Rv0295c	Rv2858c	Rv3556c		Rv3276c	Rv1894c	Rv2222c	Rv2192c	Rv0932c	Rv3455c	Rv2858c	Rv3797		Rv2215	Rv0115
Rv2883c	Rv0768	Rv1106c		Rv3275c	Rv1160	Rv3704c	Rv1609	Rv0933		Rv0768	Rv1106c		Rv3330	Rv0114
Rv3455c	Rv3293	Rv0411c		Rv2215	Rv1525	Rv0317c	Rv1569	Rv0934		Rv3293	Rv0072		Rv2981c	Rv2868c
	Rv0147	Rv0072		Rv3330	Rv2419c	Rv3842c	Rv0032	Rv0935		Rv0147	Rv0073		Rv2780	Rv3382c
	Rv1568	Rv0073		Rv2981c	Rv2135c	Rv3273	Rv2671	Rv0948c		Rv1568	Rv0411c		Rv3423c	Rv1110
	Rv2192c	Rv2563		Rv2780	Rv3400	Rv3469c	Rv2531c	Rv0971c		Rv2192c	Rv2563		Rv2259	Rv0392c
	Rv1609	Rv2564		Rv3423c	Rv3600c	Rv1915	Rv1001	Rv0972c		Rv1609	Rv2564		Rv1895	Rv1854c
	Rv1569	Rv2377c		Rv2259	Rv0016c	Rv1916	Rv1659	Rv0975c		Rv1569	Rv2377c		Rv3045	Rv0073
	Rv0032	Rv1862		Rv1895	Rv2911	Rv1605	Rv1658	Rv0994		Rv0032	Rv0761c		Rv2858c	Rv2564
	Rv2671	Rv1530		Rv3045	Rv3627c	Rv0853c	Rv3708c	Rv1058		Rv2671	Rv1530		Rv0768	Rv0072
	Rv2531c	Rv0761c		Rv2858c	Rv3914	Rv3393	Rv1538c	Rv1070c		Rv2531c	Rv1862		Rv3293	Rv0411c
	Rv1001	Rv3025c		Rv0768	Rv0121c	Rv1029	Rv2201	Rv1071c		Rv1001	Rv3025c		Rv0147	Rv3401
	Rv1659	Rv0035		Rv3293	Rv1155	Rv1030	Rv2127	Rv1074c		Rv1659	Rv0035		Rv1568	Rv2856
	Rv1658	Rv0099		Rv0147	Rv2074	Rv1031	Rv3601c	Rv1076		Rv1658	Rv0099		Rv2363	Rv0924c
	Rv2320c	Rv0119		Rv1568	Rv3052c	Rv3236c	Rv1380	Rv1104		Rv2320c	Rv0119		Rv2467	Rv3536c
	Rv3708c	Rv0166		Rv2363	Rv3053c	Rv2316	Rv3709c	Rv1105		Rv3708c	Rv0166		Rv2192c	Rv1857
	Rv1538c	Rv0214		Rv0558	Rv1178	Rv2317	Rv1595	Rv1106c		Rv1538c	Rv0214		Rv1609	Rv1858
	Rv2201	Rv0270		Rv2467	Rv2393	Rv2318	Rv3565	Rv1110		Rv2201	Rv0270		Rv1569	Rv1859
	Rv2127	Rv0404		Rv2192c	Rv2331A	Rv1902c	Rv0337c	Rv1141c		Rv2127	Rv0404		Rv0032	Rv0132c
	Rv0346c	Rv0551c		Rv1609	Rv1707	Rv0191	Rv2121c	Rv1142c		Rv0346c	Rv0551c		Rv2671	Rv0407
	Rv3601c	Rv0852		Rv2859c	Rv3406	Rv2378c	Rv1304	Rv1144		Rv3601c	Rv0852		Rv2531c	Rv1173
	Rv1380	Rv1058		Rv1569	Rv0097	Rv2379c	Rv1305	Rv1173		Rv1380	Rv1058		Rv1001	Rv3262
	Rv3709c	Rv1193		Rv0032	Rv3529c	Rv1347c	Rv1306	Rv1180		Rv3709c	Rv1193		Rv1659	Rv3261
	Rv1595	Rv1206		Rv2671	Rv2267c	Rv0137c	Rv1307	Rv1181		Rv1595	Rv1206		Rv1658	Rv3109
	Rv3565	Rv1427c		Rv2531c	Rv2852c	Rv2674	Rv1308	Rv1182		Rv3565	Rv1427c		Rv2320c	Rv0869c
	Rv0337c	Rv1521		Rv1001	Rv0806c	Rv1692	Rv1309	Rv1183		Rv0337c	Rv1521		Rv3708c	Rv3111
	Rv2121c	Rv1549		Rv1659	Rv0260c	Rv0958	Rv1310	Rv1193		Rv2121c	Rv1549		Rv1538c	Rv0866
	Rv1304	Rv1550		Rv1658	Rv1379	Rv0126	Rv1311	Rv1206		Rv1304	Rv1550		Rv2201	Rv3119
	Rv1305	Rv1750c		Rv2320c	Rv0498	Rv0082	Rv3279c	Rv1223		Rv1305	Rv1750c		Rv2127	Rv0865
	Rv1306	Rv1925		Rv3708c	Rv1711	Rv0261c	Rv1589	Rv1272c		Rv1306	Rv1925		Rv0346c	Rv0994
	Rv1307	Rv2187		Rv1538c	Rv1540	Rv0267	Rv1908c	Rv1273c		Rv1307	Rv2187		Rv3601c	Rv2453c
	Rv1308	Rv2505c		Rv2201	Rv3300c	Rv2329c	Rv2849c	Rv1284		Rv1308	Rv2505c		Rv1380	Rv1467c
	Rv1309	Rv2948c		Rv2127	Rv0113	Rv2287	Rv1383	Rv1288		Rv1309	Rv2948c		Rv3709c	Rv0154c
	Rv1310	Rv2950c		Rv0346c	Rv0115	Rv2920c	Rv2289	Rv1300		Rv1310	Rv2950c		Rv1595	Rv3139
	Rv1311	Rv3089		Rv3601c	Rv0114	Rv2207	Rv1011	Rv1322A		Rv1311	Rv3089		Rv3565	Rv3039c
	Rv3279c	Rv3506		Rv1380	Rv0263c	Rv2344c	Rv2612c	Rv1345		Rv3279c	Rv3506		Rv0337c	Rv0231
	Rv0522	Rv3513c		Rv3709c	Rv0264c	Rv0266c	Rv1885c	Rv1346		Rv0522	Rv3513c		Rv2121c	Rv0456c
	Rv1589	Rv3515c		Rv1595	Rv2868c	Rv0118c	Rv2540c	Rv1384		Rv1589	Rv3515c		Rv1304	Rv0271c
	Rv0107c	Rv3561		Rv3565	Rv1110	Rv0843	Rv2949c	Rv1399c		Rv0107c	Rv3561		Rv1305	Rv1346
	Rv1908c	Rv1235		Rv0337c	Rv3382c	Rv2945c	Rv2130c	Rv1400c		Rv1908c	Rv1235		Rv1306	Rv0243
	Rv1607	Rv2038c		Rv2121c	Rv0562	Rv2607	Rv0373c	Rv1425		Rv1607	Rv2038c		Rv1307	Rv3543c
	Rv2849c	Rv2039c		Rv1304	Rv0989c	Rv2233	Rv0374c	Rv1426c		Rv2849c	Rv2039c		Rv1308	Rv3546
	Rv1383	Rv2040c		Rv1305	Rv1026	Rv0820	Rv0375c	Rv1427c		Rv1383	Rv2040c		Rv1309	Rv1679
	Rv2289	Rv2041c		Rv1306	Rv0496	Rv0545c	Rv2066	Rv1456c		Rv2289	Rv2041c		Rv1310	Rv3140
	Rv1011	Rv2131c		Rv1307	Rv0392c	Rv2163c	Rv2071c	Rv1467c		Rv1011	Rv2131c		Rv1311	Rv3550
	Rv2612c	Rv3544c		Rv1308	Rv1812c	Rv0788	Rv2072c	Rv1472		Rv2612c	Rv3543c		Rv3279c	Rv0222
	Rv3756c	Rv3543c		Rv1309	Rv1854c	Rv0505c	Rv2070c	Rv1497		Rv3756c	Rv3544c		Rv0522	Rv3141
	Rv3757c	Rv3400		Rv1310	Rv1700	Rv3777	Rv2065	Rv1500		Rv3757c	Rv3400		Rv1589	Rv2831
	Rv3758c	Rv3538		Rv1311	Rv0072	Rv1981c	Rv2388c	Rv1521		Rv3758c	Rv3538		Rv0107c	Rv3556c
	Rv3759c	Rv0924c		Rv3279c	Rv0073	Rv1408	Rv0889c	Rv1525		Rv3759c	Rv0924c		Rv1908c	Rv2500c
	Rv1885c	Rv0948c		Rv0522	Rv0411c	Rv3113	Rv0896	Rv1530		Rv1885c	Rv0948c		Rv1607	Rv0975c
	Rv2540c	Rv3261		Rv1589	Rv2564	Rv0391	Rv1131	Rv1661		Rv2540c	Rv3261		Rv2849c	Rv3544c
	Rv2949c	Rv3262		Rv0107c	Rv3401	Rv1200	Rv1699	Rv1679		Rv2949c	Rv3262		Rv1383	Rv1933c
	Rv2130c	Rv2691		Rv1908c	Rv2218	Rv3846	Rv2194	Rv1686c		Rv2130c	Rv2691		Rv2289	Rv2679
	Rv2498c	Rv2692		Rv1607	Rv2856	Rv0432	Rv2195	Rv1687c		Rv2498c	Rv2692		Rv1011	Rv3573c
	Rv0771	Rv3570c		Rv2849c	Rv0924c	Rv1739c	Rv2196	Rv1736c		Rv0771	Rv3567c		Rv2612c	Rv1912c
	Rv1239c	Rv3567c		Rv1383	Rv3536c	Rv1672c	Rv1451	Rv1747		Rv1239c	Rv3570c		Rv3756c	Rv0971c
	Rv2062c	Rv3502c		Rv2289	Rv1857	Rv3737	Rv2193	Rv1750c		Rv2062c	Rv3502c		Rv3757c	Rv3560c
	Rv0373c	Rv1525		Rv1011	Rv1858	Rv2291	Rv2200c	Rv1760		Rv0373c	Rv1525		Rv3758c	Rv1070c
	Rv0374c	Rv2002		Rv2612c	Rv1859	Rv3314c	Rv3043c	Rv1811		Rv0374c	Rv0242c		Rv3759c	Rv2724c
	Rv0375c	Rv0242c		Rv3756c	Rv0407	Rv2977c	Rv1336	Rv1819c		Rv0375c	Rv2002		Rv1885c	Rv3774
	Rv2066	Rv2766c		Rv3757c	Rv0132c	Rv0295c	Rv2334	Rv1854c		Rv2066	Rv2766c		Rv2540c	Rv0632c
	Rv2071c	Rv3097c		Rv3758c	Rv1173	Rv0322	Rv3340	Rv1862		Rv2071c	Rv3097c		Rv2949c	Rv1074c
	Rv2072c	Rv0217c		Rv3759c	Rv3261	Rv1848	Rv1077	Rv1886c		Rv2072c	Rv0217c		Rv2130c	Rv3505
	Rv2070c	Rv0220		Rv1885c	Rv3262	Rv1849	Rv1622c	Rv1900c		Rv2070c	Rv0220		Rv2498c	Rv0244c
	Rv2065	Rv0646c		Rv2540c	Rv3109	Rv1850	Rv1623c	Rv1912c		Rv2065	Rv0646c		Rv0771	Rv0673
	Rv2388c	Rv1076		Rv2949c	Rv0869c	Rv2883c	Rv1712	Rv1923		Rv2388c	Rv1076		Rv1239c	Rv3504
	Rv0889c	Rv1104		Rv2130c	Rv3111	Rv0729	Rv1293	Rv1925		Rv0889c	Rv1104		Rv2062c	Rv1071c
	Rv0896	Rv1105		Rv2498c	Rv0864	Rv2793c	Rv2726c	Rv1933c		Rv0896	Rv1105		Rv0373c	Rv0400c
	Rv1131	Rv1399c		Rv0771	Rv3324c	Rv3455c	Rv2881c	Rv1934c		Rv1131	Rv1399c		Rv0374c	Rv0972c
	Rv1699	Rv1400c		Rv1239c	Rv3112	Rv2606c	Rv1570	Rv1935c		Rv1699	Rv1400c		Rv0375c	Rv1935c
	Rv2194	Rv1426c		Rv2062c	Rv0868c	Rv2604c	Rv2136c	Rv2002		Rv2194	Rv1426c		Rv2066	Rv0131c
	Rv2195	Rv1497		Rv0373c	Rv3119		Rv3790	Rv2045c		Rv2195	Rv1497		Rv2071c	Rv3562
	Rv2196	Rv1900c		Rv0374c	Rv0866		Rv3791	Rv2048c		Rv2196	Rv1900c		Rv2072c	Rv3797
	Rv1451	Rv1923		Rv0375c	Rv3323c		Rv3806c	Rv2173		Rv1451	Rv1923		Rv2070c	Rv3761c
	Rv2193	Rv2045c		Rv2066	Rv0865		Rv0321	Rv2187		Rv2193	Rv2045c		Rv2065	Rv3373
	Rv2200c	Rv2284		Rv2071c	Rv0994		Rv2178c	Rv2217		Rv2200c	Rv2284		Rv2388c	Rv0672
	Rv3043c	Rv2349c		Rv2072c	Rv2453c		Rv1094	Rv2218		Rv3043c	Rv2349c		Rv0889c	Rv2486
	Rv0848	Rv2350c		Rv2070c	Rv0131c		Rv0824c	Rv2244		Rv0848	Rv2350c		Rv0896	Rv3374
	Rv1336	Rv2351c		Rv2065	Rv0154c		Rv1389	Rv2267c		Rv1336	Rv2351c		Rv1131	Rv1472
	Rv2334	Rv2385		Rv2388c	Rv0231		Rv0189c	Rv2284		Rv2334	Rv2385		Rv1699	Rv3516
	Rv3340	Rv2463		Rv0889c	Rv0244c		Rv2773c	Rv2285		Rv3340	Rv2463		Rv3283	Rv1142c
	Rv1077	Rv2485c		Rv0896	Rv0271c		Rv2753c	Rv2349c		Rv1077	Rv2485c		Rv2194	Rv0905
	Rv1620c	Rv2970c		Rv1131	Rv0400c		Rv2763c	Rv2350c		Rv1620c	Rv2970c		Rv2195	Rv3061c
	Rv1621c	Rv3084		Rv1699	Rv0972c		Rv2447c	Rv2351c		Rv1621c	Rv3084		Rv2196	Rv1141c
	Rv1622c	Rv3176c		Rv3283	Rv0975c		Rv0534c	Rv2385		Rv1622c	Rv3176c		Rv1451	Rv1934c
	Rv1623c	Rv3203		Rv2194	Rv1346		Rv3607c	Rv2453c		Rv1623c	Rv3203		Rv2193	Rv0675
	Rv3315c	Rv3487c		Rv2195	Rv1467c		Rv2139	Rv2463		Rv3315c	Rv3487c		Rv2200c	Rv0751c
	Rv1712	Rv3775		Rv2196	Rv1679		Rv1381	Rv2482c		Rv1712	Rv3775		Rv3043c	Rv1635c
	Rv0103c	Rv2217		Rv1451	Rv1933c		Rv1409	Rv2484c		Rv0103c	Rv2217		Rv0848	Rv2181
	Rv1704c	Rv2218		Rv2193	Rv1934c		Rv1207	Rv2485c		Rv1704c	Rv2218		Rv1336	Rv2174
	Rv1293	Rv3569c		Rv2200c	Rv2724c		Rv3608c	Rv2486		Rv1293	Rv3569c		Rv2334	Rv2298
	Rv2726c	Rv1284		Rv3043c	Rv3061c		Rv2537c	Rv2500c		Rv2726c	Rv1284		Rv3340	Rv0577
	Rv2881c	Rv1456c		Rv0306	Rv3139		Rv2538c	Rv2505c		Rv2881c	Rv1326c		Rv1077	Rv0911
	Rv1570	Rv3029c		Rv0848	Rv3140		Rv3398c	Rv2565		Rv1570	Rv1327c		Rv1620c	Rv0684
	Rv2136c	Rv3028c		Rv1336	Rv3504		Rv1631	Rv2679		Rv2136c	Rv2641		Rv1621c	Rv3025c
	Rv3790	Rv1326c		Rv2334	Rv3505		Rv0478	Rv2724c		Rv3790	Rv3409c		Rv1622c	Rv2357
	Rv3791	Rv1327c		Rv3340	Rv3543c		Rv3247c	Rv2747		Rv3791	Rv1819c		Rv1623c	Rv1689
	Rv3806c	Rv2641		Rv1077	Rv3544c		Rv2697c	Rv2766c		Rv3806c	Rv2228c		Rv3315c	Rv1106c
	Rv0321	Rv3409c		Rv1620c	Rv3560c		Rv2870c	Rv2789c		Rv0321	Rv1500		Rv1712	Rv3538
	Rv2178c	Rv1819c		Rv1621c	Rv3562		Rv2682c	Rv2794c		Rv2178c	Rv2856		Rv0143c	Rv3570c
	Rv3229c	Rv2228c		Rv1622c	Rv3573c		Rv3379c	Rv2831		Rv3229c	Rv2952		Rv0103c	Rv3567c
	Rv1094	Rv1500		Rv1623c	Rv3761c		Rv1023	Rv2854		Rv1094	Rv3568c		Rv0499	Rv3502c
	Rv0824c	Rv2856		Rv3315c	Rv3797		Rv3214	Rv2868c		Rv0824c	Rv3536c		Rv1905c	Rv3569c
	Rv1389	Rv2952		Rv1712	Rv0672		Rv3826	Rv2922A		Rv1389	Rv0221		Rv1704c	Rv3409c
	Rv0189c	Rv3568c		Rv0143c	Rv2500c		Rv1529	Rv2937		Rv0189c	Rv0895		Rv1293	Rv3568c
	Rv2773c	Rv3536c		Rv0103c	Rv0222		Rv1185c	Rv2938		Rv2773c	Rv1425		Rv2726c	Rv3552
	Rv2753c	Rv3130c		Rv0499	Rv0456c		Rv2590	Rv2939		Rv2753c	Rv1760		Rv2881c	Rv3551
	Rv2763c	Rv3734c		Rv1905c	Rv0632c		Rv2930	Rv2942		Rv2763c	Rv2285		Rv1570	Rv3526
	Rv2447c	Rv3234c		Rv1704c	Rv0673		Rv3801c	Rv2948c		Rv2447c	Rv2484c		Rv2136c	Rv3571
	Rv0534c	Rv3088		Rv1293	Rv0675		Rv0468	Rv2950c		Rv0534c	Rv3087		Rv3790	Rv3541c
	Rv3607c	Rv0221		Rv2726c	Rv0971c		Rv1715	Rv2951c		Rv3607c	Rv3088		Rv3791	Rv3518c
	Rv2139	Rv0895		Rv2881c	Rv1070c		Rv0859	Rv2952		Rv2139	Rv3130c		Rv3806c	Rv3545c
	Rv1381	Rv1425		Rv1570	Rv1071c		Rv0860	Rv2959c		Rv1381	Rv3233c		Rv0321	Rv3540c
	Rv1409	Rv1760		Rv2136c	Rv1141c		Rv1350	Rv2970c		Rv1409	Rv3234c		Rv2178c	Rv3561
	Rv1207	Rv2285		Rv3790	Rv1142c		Rv2524c	Rv3025c		Rv1207	Rv3371		Rv3229c	Rv3537
	Rv3608c	Rv2484c		Rv3791	Rv1472		Rv1484	Rv3028c		Rv3608c	Rv3480c		Rv1094	Rv3515c
	Rv2537c	Rv3087		Rv3806c	Rv1935c		Rv0533c	Rv3029c		Rv2537c	Rv3734c		Rv0824c	Rv3506
	Rv2538c	Rv3233c		Rv0321	Rv2486		Rv1663	Rv3039c		Rv2538c	Rv3740c		Rv1928c	Rv3523
	Rv3398c	Rv3371		Rv2178c	Rv2679		Rv1662	Rv3061c		Rv3398c	Rv2244		Rv1714	Rv3522
	Rv1631	Rv3480c		Rv3229c	Rv2831		Rv2940c	Rv3084		Rv1631	Rv0081		Rv1389	Rv1135A
	Rv0478	Rv3740c		Rv1094	Rv3039c		Rv0363c	Rv3087		Rv0478	Rv0083		Rv0189c	Rv3556
	Rv3247c	Rv2244		Rv0824c	Rv3516		Rv1099c	Rv3088		Rv3247c	Rv0085		Rv2773c	Rv3799c
	Rv2697c	Rv0865		Rv1928c	Rv3550		Rv1485	Rv3089		Rv2697c	Rv0086		Rv2753c	Rv3500c
	Rv2870c	Rv3109		Rv1714	Rv3774		Rv2605c	Rv3097c		Rv2870c	Rv0087		Rv2763c	Rv3499c
	Rv2682c	Rv0869c		Rv1389	Rv0905		Rv2900c	Rv3109		Rv2682c	Rv0088		Rv2447c	Rv3494c
	Rv3379c	Rv3116		Rv0189c	Rv3374		Rv1348	Rv3111		Rv3379c	Rv0865		Rv0534c	Rv3496c
	Rv1023	Rv3111		Rv2773c	Rv3373		Rv1349	Rv3116		Rv1023	Rv0869c		Rv3607c	Rv3495c
	Rv3214	Rv0635		Rv2753c	Rv1912c		Rv2786c	Rv3119		Rv3214	Rv3109		Rv2139	Rv3497c
	Rv3826	Rv0636		Rv2763c	Rv3141		Rv2211c	Rv3130c		Rv3826	Rv3111		Rv1381	Rv3501c
	Rv1529	Rv0637		Rv2447c	Rv0243		Rv1552	Rv3139		Rv1529	Rv3116		Rv1409	Rv3498c
	Rv1185c	Rv2252		Rv0534c	Rv1074c		Rv1553	Rv3140		Rv1185c	Rv0635		Rv1207	Rv0438c
	Rv2590	Rv3383c		Rv3607c	Rv3546		Rv1554	Rv3141		Rv2590	Rv0636		Rv3608c	Rv3322c
	Rv2930	Rv2173		Rv2139	Rv3556c		Rv1555	Rv3151		Rv2930	Rv0637		Rv2537c	Rv3206c
	Rv3801c	Rv2393		Rv1381	Rv0751c		Rv3316	Rv3176c		Rv3801c	Rv2252		Rv2538c	Rv2959c
	Rv0468	Rv3551		Rv1409	Rv1166		Rv3317	Rv3199c		Rv0468	Rv2173		Rv3398c	Rv3782
	Rv1715	Rv3552		Rv1207	Rv1635c		Rv3318	Rv3203		Rv1715	Rv3383c		Rv1631	Rv2673
	Rv0859	Rv2188c		Rv3608c	Rv2174		Rv3319	Rv3206c		Rv0859	Rv2393		Rv0478	Rv3805c
	Rv0860	Rv3820c		Rv2537c	Rv2181		Rv3106	Rv3233c		Rv0860	Rv3551		Rv3247c	Rv3375
	Rv1350	Rv1144		Rv2538c	Rv2298		Rv0886	Rv3234c		Rv1350	Rv3552		Rv2697c	Rv1263
	Rv2524c	Rv0934		Rv3398c	Rv0577		Rv2454c	Rv3261		Rv2524c	Rv2188c		Rv2870c	Rv3175
	Rv1484	Rv0935		Rv1631	Rv0911		Rv2455c	Rv3262		Rv1484	Rv3820c		Rv2682c	Rv2888c
	Rv2947c	Rv0933		Rv0478	Rv3684		Rv2957	Rv3263		Rv2947c	Rv1144		Rv3379c	Rv2936
	Rv0533c	Rv0932c		Rv3247c	Rv0684		Rv1098c	Rv3274c		Rv0533c	Rv0928		Rv1023	Rv2937
	Rv2940c	Rv0930		Rv2697c	Rv3025c		Rv2610c	Rv3322c		Rv2940c	Rv0929		Rv3214	Rv2938
	Rv0363c	Rv0929		Rv2870c	Rv2555c		Rv0557	Rv3371		Rv0363c	Rv0930		Rv1618	Rv2942
	Rv1099c	Rv0928		Rv2682c	Rv1292		Rv1018c	Rv3382c		Rv1099c	Rv0932c		Rv3826	Rv2939
	Rv0727c	Rv3526		Rv3379c	Rv3009c		Rv0334	Rv3383c		Rv0727c	Rv0933		Rv1529	Rv2952
	Rv1485	Rv3571		Rv1023	Rv3011c		Rv0524	Rv3400		Rv1485	Rv0934		Rv1185c	Rv2951c
	Rv2900c	Rv1469		Rv3214	Rv3012c		Rv1551	Rv3401		Rv2900c	Rv0935		Rv2590	Rv2173
	Rv1348	Rv0458		Rv1618	Rv2572c		Rv2249c	Rv3480c		Rv1348	Rv3526		Rv2930	Rv0929
	Rv1349	Rv2895c		Rv3826	Rv3580c		Rv2982c	Rv3487c		Rv1349	Rv3571		Rv3801c	Rv0928
	Rv2786c	Rv1180		Rv1529	Rv2357		Rv3302c	Rv3494c		Rv0084	Rv1469		Rv0468	Rv0934
	Rv2211c	Rv1183		Rv1185c	Rv2580c		Rv2427c	Rv3495c		Rv2786c	Rv0458		Rv1715	Rv0935
	Rv1552	Rv1182		Rv2590	Rv1536		Rv1447c	Rv3496c		Rv2211c	Rv2895c		Rv0859	Rv0933
	Rv1553	Rv1181		Rv2930	Rv0041		Rv1121	Rv3497c		Rv1552	Rv1180		Rv0860	Rv0930
	Rv1554	Rv2581c		Rv3801c	Rv1640c		Rv3808c	Rv3498c		Rv1553	Rv1183		Rv1350	Rv0932c
	Rv1555	Rv0634c		Rv0468	Rv3598c		Rv0620	Rv3499c		Rv1554	Rv1182		Rv2524c	Rv2061c
	Rv3316	Rv0362		Rv1715	Rv1007c		Rv0618	Rv3500c		Rv1555	Rv1181		Rv1484	Rv2059
	Rv3317	Rv1811		Rv0859	Rv1649		Rv0619	Rv3501c		Rv3316	Rv0634c		Rv2947c	Rv2060
	Rv3318	Rv2951c		Rv0860	Rv1650		Rv0993	Rv3502c		Rv3317	Rv2581c		Rv0533c	Rv1819c
	Rv3319	Rv2942		Rv1350	Rv2845c		Rv1436	Rv3504		Rv3318	Rv0362		Rv1663	Rv0203
	Rv0247c	Rv2936		Rv2524c	Rv3834c		Rv0956	Rv3505		Rv3319	Rv1811		Rv1662	Rv0206c
	Rv0248c	Rv2937		Rv1484	Rv2614c		Rv1832	Rv3506		Rv0247c	Rv2951c		Rv2940c	Rv0202c
	Rv3106	Rv2938		Rv2947c	Rv3336c		Rv3303c	Rv3513c		Rv0248c	Rv2936		Rv0363c	Rv3029c
	Rv0886	Rv2953		Rv0533c	Rv1689		Rv3436c	Rv3515c		Rv3106	Rv2937		Rv1099c	Rv3028c
	Rv2454c	Rv2959c		Rv1663	Rv2448c		Rv1512	Rv3516		Rv0886	Rv2938		Rv0727c	Rv1456c
	Rv2455c	Rv3824c		Rv1662			Rv1093	Rv3522		Rv2454c	Rv2942		Rv1485	Rv2781c
	Rv2957	Rv3804c		Rv2940c			Rv0070c	Rv3523		Rv2455c	Rv2953		Rv2605c	Rv3553
	Rv2964	Rv1886c		Rv0363c			Rv1328	Rv3526		Rv2957	Rv2959c		Rv2899c	Rv1852
	Rv1098c	Rv0129c		Rv1099c			Rv1236	Rv3529c		Rv2964	Rv3824c		Rv2900c	Rv1853
	Rv2443	Rv3803c		Rv0727c			Rv1237	Rv3536c		Rv1098c	Rv0129c		Rv1348	Rv1851
	Rv2610c	Rv0186		Rv1485			Rv1238	Rv3537		Rv2443	Rv1886c		Rv1349	Rv3824c
	Rv0557	Rv3802c		Rv2605c			Rv1213	Rv3538		Rv2610c	Rv3803c		Rv0084	Rv3820c
	Rv1018c	Rv3119		Rv2899c			Rv1878	Rv3543c		Rv0557	Rv3804c		Rv2786c	Rv3823c
	Rv0334	Rv0866		Rv2900c			Rv2220	Rv3544c		Rv1018c	Rv0186		Rv2211c	Rv3825c
	Rv0524	Rv3322c		Rv1348			Rv2860c	Rv3546		Rv0334	Rv3802c		Rv1552	Rv2294
	Rv1551	Rv3518c		Rv1349			Rv2439c	Rv3550		Rv0524	Rv0368c		Rv1553	Rv1334
	Rv0564c	Rv3545c		Rv0084			Rv3432c	Rv3556c		Rv1551	Rv0369c		Rv1554	Rv2895c
	Rv2249c	Rv1345		Rv1406			Rv2476c	Rv3560c		Rv0564c	Rv0370c		Rv1555	Rv3116
	Rv2982c	Rv1344		Rv2786c			Rv1602	Rv3561		Rv2249c	Rv0371c		Rv3316	Rv2377c
	Rv3302c	Rv0562		Rv2211c			Rv0808	Rv3562		Rv2982c	Rv0372c		Rv3317	Rv1862
	Rv2427c	Rv1857		Rv1552			Rv1338	Rv3563		Rv3302c	Rv0376c		Rv3318	Rv1530
	Rv1447c	Rv1858		Rv1553			Rv3858c	Rv3564		Rv2427c	Rv0866		Rv3319	Rv3086
	Rv1121	Rv1859		Rv1554			Rv3859c	Rv3567c		Rv1447c	Rv3119		Rv0247c	Rv0761c
	Rv3808c	Rv1384		Rv1555			Rv0509	Rv3568c		Rv1121	Rv3322c		Rv0248c	Rv0535
	Rv0620	Rv2267c		Rv3316			Rv2832c	Rv3569c		Rv3808c	Rv3518c		Rv3106	Rv2048c
	Rv0618	Rv3529c		Rv3317			Rv2833c	Rv3570c		Rv0620	Rv3545c		Rv0886	Rv0127
	Rv0619	Rv3504		Rv3318			Rv2834c	Rv3571		Rv0618	Rv1345		Rv2454c	Rv1327c
	Rv0993	Rv3505		Rv3319			Rv2835c	Rv3572		Rv0619	Rv1344		Rv2455c	Rv1564c
	Rv3331	Rv2453c		Rv0247c			Rv2205c	Rv3573c		Rv0993	Rv0562		Rv2957	Rv3031
	Rv1436	Rv2518c		Rv0248c			Rv1826	Rv3734c		Rv3331	Rv1857		Rv2964	Rv3032
	Rv0956	Rv0392c		Rv3106			Rv1257c	Rv3740c		Rv1436	Rv1858		Rv1098c	Rv1212c
	Rv1832	Rv1854c		Rv0886			Rv3696c	Rv3761c		Rv0956	Rv1859		Rv2443	Rv3378c
	Rv3303c	Rv0994		Rv2454c			Rv0112	Rv3774		Rv1832	Rv1384		Rv2610c	Rv3383c
	Rv3436c	Rv0438c		Rv2455c			Rv1511	Rv3775		Rv3303c	Rv2267c		Rv1018c	Rv3703c
	Rv1512	Rv1173		Rv2957			Rv3396c	Rv3797		Rv3436c	Rv3529c		Rv0334	none
	Rv1093	Rv0751c		Rv2964			Rv2051c	Rv3799c		Rv1512	Rv3504		Rv0524	Rv3117
	Rv0070c	Rv3560c		Rv1098c			Rv1844c	Rv3802c		Rv1093	Rv3505		Rv1551	Rv0815c
	Rv1328	Rv3499c		Rv2443			Rv1122	Rv3804c		Rv0070c	Rv2453c		Rv0564c	Rv1427c
	Rv1236	Rv3498c		Rv2610c			Rv1086	Rv3823c		Rv1328	Rv2518c		Rv2249c	Rv0270
	Rv1237	Rv3497c		Rv0557			Rv2855	Rv1212c		Rv1236	Rv0392c		Rv2982c	Rv0119
	Rv1238	Rv3496c		Rv1018c			Rv0773c	Rv3032		Rv1237	Rv1854c		Rv3302c	Rv0035
	Rv1213	Rv3495c		Rv0334			Rv2394	Rv1326c		Rv1238	Rv0438c		Rv2427c	Rv0852
	Rv1878	Rv3494c		Rv0524			Rv3609c	Rv0127		Rv1213	Rv0994		Rv1447c	Rv1750c
	Rv2220	Rv3500c		Rv1551			Rv1415	Rv1327c		Rv1878	Rv1173		Rv1121	Rv1925
	Rv2222c	Rv3501c		Rv0564c			Rv1940	Rv1564c		Rv2220	Rv0751c		Rv3808c	Rv2948c
	Rv2860c	Rv1288		Rv2249c			Rv2583c	orphan		Rv2222c	Rv3560c		Rv0620	Rv0404
	Rv2439c	Rv0519c		Rv2982c			Rv3588c	Rv2212		Rv2860c	Rv3494c		Rv0618	Rv1193
	Rv3704c	Rv0774c		Rv3302c			Rv0511	Rv0386		Rv2439c	Rv3495c		Rv0619	Rv1058
	Rv3432c	Rv0643c		Rv2427c			Rv2458	Rv3645		Rv3704c	Rv3496c		Rv0993	Rv1549
	Rv2476c	Rv1442		Rv1447c			Rv0650	Rv3389c		Rv3432c	Rv3497c		Rv3331	Rv3089
	Rv1602	Rv3540c		Rv1121			Rv1599	Rv3545c		Rv2476c	Rv3498c		Rv1436	Rv1521
	Rv0808	Rv3823c		Rv3808c			Rv0510	Rv3518c		Rv1602	Rv3499c		Rv0956	Rv0166
	Rv1338	Rv0249c		Rv0620			Rv0422c	Rv3541c		Rv0808	Rv3500c		Rv1832	Rv2187
	Rv3858c	Rv2747		Rv0618			Rv3534c	Rv3542c		Rv1338	Rv3501c		Rv3303c	Rv0551c
	Rv3859c	Rv0410c		Rv0619			Rv3606c	Rv3540c		Rv3858c	Rv0519c		Rv3436c	Rv1206
	Rv2832c	Rv3206c		Rv0993			Rv1294			Rv3859c	Rv0774c		Rv1512	Rv2505c
	Rv2833c	Rv2482c		Rv3331			Rv3341			Rv2832c	Rv1288		Rv1093	Rv3513c
	Rv2834c	Rv0125		Rv1436			Rv1296			Rv2833c	Rv0643c		Rv0070c	Rv1550
	Rv2835c	Rv2922A		Rv0956			Rv1600			Rv2834c	Rv1442		Rv1328	Rv2950c
	Rv2205c	Rv3151		Rv0389			Rv2231c			Rv2835c	Rv3540c		Rv1236	Rv0214
	Rv1826	Rv1159		Rv1832			Rv3772			Rv2205c	Rv3823c		Rv1237	Rv2040c
	Rv1257c	Rv1853		Rv0794c			Rv3624c			Rv1826	Rv1456c		Rv1238	Rv1235
	Rv3696c	Rv1851		Rv3303c			Rv0486			Rv1257c	Rv3028c		Rv1213	Rv2041c
	Rv0112	Rv1852		Rv3436c			Rv3339c			Rv3696c	Rv3029c		Rv1878	Rv2038c
	Rv1511	Rv3537		Rv1512			Rv0066c			Rv0112	Rv0249c		Rv2220	Rv2039c
	Rv3396c	Rv2939		Rv1093			Rv3215			Rv1511	Rv2852c		Rv2222c	Rv1143
	Rv2051c	Rv3253c		Rv0070c			Rv0467			Rv3396c	Rv2747		Rv2860c	Rv2850c
	Rv1844c	Rv1999c		Rv1328			Rv1170			Rv2051c	Rv0410c		Rv2439c	Rv0018c
	Rv1122	Rv1979c		Rv1236			Rv1601			Rv1844c	Rv3206c		Rv3704c	Rv2228c
	Rv0317c	Rv3075c		Rv1237			Rv1611			Rv1122	Rv2482c		Rv3432c	Rv0562
	Rv3842c	Rv0535		Rv1238			Rv2210c			Rv0317c	Rv0125		Rv2476c	Rv3702c
	Rv1086	Rv2854		Rv1213			Rv1843c			Rv3842c	Rv2922A		Rv1602	Rv3700c
	Rv2855	Rv3199c		Rv1878			Rv3410c			Rv1086	Rv3151		Rv0808	Rv3645
	Rv3609c	Rv3817		Rv2220			Rv3411c			Rv2855	Rv1159		Rv1338	Rv0634c
	Rv1415	Rv2048c		Rv2222c			Rv1745c			Rv3609c	Rv1851		Rv3858c	Rv2581c
	Rv1940	Rv0092		Rv2860c			Rv2995c			Rv1415	Rv1852		Rv3859c	Rv2641
	Rv2583c	Rv2946c		Rv2439c			Rv2987c			Rv1940	Rv1853		Rv2832c	Rv0249c
	Rv3273	Rv3546		Rv3704c			Rv2988c			Rv2583c	Rv3537		Rv2833c	Rv3592
	Rv3588c	Rv3523		Rv3432c			Rv3710			Rv3273	Rv2939		Rv2834c	Rv3802c
	Rv0511	Rv3522		Rv2476c			Rv3001c			Rv3588c	Rv1979c		Rv2835c	Rv0774c
	Rv2458	Rv3825c		Rv1602			Rv0694			Rv0511	Rv1999c		Rv2205c	Rv0519c
	Rv0650	Rv1346		Rv0808			Rv0183			Rv2458	Rv3253c		Rv1826	Rv1288
	Rv1599	Rv3032		Rv1338			Rv1872c			Rv0650	Rv3075c		Rv1257c	Rv0125
	Rv0510	Rv1212c		Rv3858c			Rv1837c			Rv1599	Rv0535		Rv3696c	Rv3199c
	Rv0422c	Rv0908		Rv3859c			Rv2471			Rv0510	Rv2854		Rv0112	Rv3701c
	Rv3534c	Rv1997		Rv0509			Rv3264c			Rv0422c	Rv3199c		Rv1511	Rv0294
	Rv3606c	Rv1992c		Rv2832c			Rv3255c			Rv3534c	Rv3817		Rv3396c	Rv0648
	Rv1294	Rv0969		Rv2833c			Rv2611c			Rv3606c	Rv2048c		Rv2051c	Rv1124
	Rv3341	Rv2059		Rv2834c			Rv2380c			Rv1294	Rv0092		Rv1844c	Rv3670
	Rv1296	Rv2060		Rv2835c			Rv2381c			Rv3341	Rv2946c		Rv1122	Rv0134
	Rv1600	Rv2061c		Rv2205c			Rv2382c			Rv1296	Rv3523		Rv0317c	Rv2740
	Rv2231c			Rv1826			Rv2383c			Rv1600	Rv3546		Rv3842c	Rv3617
	Rv3772			Rv1257c			Rv2384			Rv2231c	Rv3522		Rv1086	Rv1938
	Rv3624c			Rv3696c			Rv2243			Rv3772	Rv3825c		Rv2855	Rv3176c
	Rv0486			Rv0112			Rv0649			Rv3624c	Rv1346		Rv0773c	Rv3803c
	Rv3339c			Rv1511			Rv1240			Rv0486	Rv1212c		Rv2394	Rv3804c
	Rv0066c			Rv3396c			Rv2332			Rv3339c	Rv3032		Rv3609c	Rv0129c
	Rv3215			Rv2051c			Rv3581c			Rv0066c	Rv0908		Rv1415	Rv1886c
	Rv1915			Rv1844c			Rv3582c			Rv3215	Rv0969		Rv1940	Rv0413
	Rv1916			Rv1122			Rv1392			Rv1915	Rv1992c		Rv2583c	Rv3087
	Rv0467			Rv0317c			Rv2124c			Rv1916	Rv1997		Rv3273	Rv3233c
	Rv1605			Rv3842c			Rv1133c			Rv0467	Rv2059		Rv3588c	Rv0221
	Rv1170			Rv1086			Rv2701c			Rv1605	Rv2060		Rv0511	Rv3734c
	Rv1601			Rv2855			Rv1604			Rv1170	Rv2061c		Rv2458	Rv2484c
	Rv1611			Rv0773c			Rv0046c			Rv1601			Rv0650	Rv0895
	Rv2210c			Rv2394			Rv0855			Rv1611			Rv1599	Rv2285
	Rv1843c			Rv3609c			Rv1492			Rv2210c			Rv0510	Rv1425
	Rv3410c			Rv1415			Rv1493			Rv1843c			Rv0422c	Rv3740c
	Rv3411c			Rv1940			Rv0753c			Rv3410c			Rv3469c	Rv3480c
	Rv1745c			Rv2583c			Rv2225			Rv3411c			Rv3534c	Rv3371
	Rv2995c			Rv3273			Rv1562c			Rv1745c			Rv3606c	Rv3234c
	Rv2987c			Rv3588c			Rv1563c			Rv2995c			Rv1294	Rv3130c
	Rv2988c			Rv0511			Rv1082			Rv2987c			Rv3341	Rv1760
	Rv3710			Rv2458			Rv0819			Rv2988c			Rv1296	Rv3088
	Rv3001c			Rv0650			Rv3356c			Rv3710			Rv1600	Rv3097c
	Rv3236c			Rv1599			Rv0470c			Rv3001c			Rv2231c	Rv2385
	Rv2316			Rv0510			Rv0503c			Rv3236c			Rv3772	Rv3487c
	Rv2317			Rv0422c			Rv0644c			Rv2316			Rv3624c	Rv3084
	Rv2318			Rv3469c			Rv0642c			Rv2317			Rv0486	Rv2463
	Rv0694			Rv3534c			Rv0645c			Rv2318			Rv3339c	Rv0646c
	Rv0183			Rv3606c			Rv3800c			Rv0694			Rv0066c	Rv0220
	Rv1872c			Rv1294			Rv1483			Rv0183			Rv3215	Rv1426c
	Rv0191			Rv3341			Rv2245			Rv1872c			Rv1915	Rv1497
	Rv1837c			Rv1296			Rv2246			Rv0191			Rv1916	Rv3203
	Rv2471			Rv1600			Rv0098			Rv1837c			Rv0467	Rv1104
	Rv3264c			Rv2231c			Rv3145			Rv2471			Rv1605	Rv1923
	Rv3255c			Rv3772			Rv3146			Rv3264c			Rv1170	Rv1105
	Rv2611c			Rv3624c			Rv3147			Rv3255c			Rv1601	Rv1399c
	Rv2378c			Rv0486			Rv3148			Rv2611c			Rv1611	Rv1076
	Rv2379c			Rv3339c			Rv3149			Rv2378c			Rv2210c	Rv2970c
	Rv2380c			Rv0066c			Rv3150			Rv2379c			Rv1843c	Rv1400c
	Rv2381c			Rv3215			Rv3152			Rv2380c			Rv3410c	Rv3775
	Rv2382c			Rv1915			Rv3153			Rv2381c			Rv3411c	Rv2349c
	Rv2383c			Rv1916			Rv3154			Rv2382c			Rv0853c	Rv2351c
	Rv2384			Rv0467			Rv3155			Rv2383c			Rv3393	Rv2284
	Rv1347c			Rv1605			Rv3156			Rv2384			Rv1745c	Rv2045c
	Rv2243			Rv1170			Rv3157			Rv1347c			Rv2995c	Rv2350c
	Rv0649			Rv1601			Rv3158			Rv2243			Rv2987c	Rv2485c
	Rv1240			Rv1611			Rv1695			Rv0649			Rv2988c	Rv0217c
	Rv2332			Rv2210c			Rv2438c			Rv1240			Rv3710	Rv3817
	Rv3581c			Rv1843c			Rv0155			Rv2332			Rv3001c
	Rv3582c			Rv3410c			Rv0156			Rv3581c			Rv1029
	Rv1392			Rv3411c			Rv0157			Rv3582c			Rv1030
	Rv2124c			Rv0853c			Rv0573c			Rv1392			Rv1031
	Rv0137c			Rv3393			Rv1737c			Rv2124c			Rv3236c
	Rv1133c			Rv1745c			Rv2445c			Rv0137c			Rv2316
	Rv2701c			Rv2995c			Rv2043c			Rv1133c			Rv2317
	Rv1604			Rv2987c			Rv2421c			Rv2701c			Rv2318
	Rv0046c			Rv2988c			Rv1596			Rv1604			Rv0694
	Rv1492			Rv3710			Rv1161			Rv0046c			Rv0183
	Rv1493			Rv3001c			Rv1162			Rv1492			Rv1872c
	Rv0753c			Rv1029			Rv1163			Rv1493			Rv1902c
	Rv1692			Rv1030			Rv1164			Rv0753c			Rv0191
	Rv2225			Rv1031			Rv0548c			Rv1692			Rv1837c
	Rv1562c			Rv3236c			Rv0252			Rv2225			Rv2471
	Rv1563c			Rv2316			Rv0253			Rv1562c			Rv3264c
	Rv1082			Rv2317			Rv2391			Rv1563c			Rv3255c
	Rv0819			Rv2318			Rv3265c			Rv1082			Rv2611c
	Rv3356c			Rv0694			Rv1656			Rv0819			Rv2378c
	Rv0126			Rv0183			Rv2503c			Rv3356c			Rv2379c
	Rv0470c			Rv1872c			Rv2504c			Rv0126			Rv2380c
	Rv0503c			Rv1902c			Rv0884c			Rv0470c			Rv2381c
	Rv0644c			Rv0191			Rv1385			Rv0503c			Rv2382c
	Rv0642c			Rv1837c			Rv2321c			Rv0644c			Rv2383c
	Rv3800c			Rv2471			Rv2322c			Rv0642c			Rv2384
	Rv1483			Rv3264c			Rv0382c			Rv3800c			Rv1347c
	Rv2245			Rv3255c			Rv1248c			Rv1483			Rv2243
	Rv2246			Rv2611c			Rv0555			Rv2245			Rv1240
	Rv3145			Rv2378c			Rv1187			Rv2246			Rv2332
	Rv3146			Rv2379c			Rv0500			Rv0082			Rv3581c
	Rv3147			Rv2380c			Rv3602c			Rv3145			Rv3582c
	Rv3148			Rv2381c			Rv1755c			Rv3146			Rv1392
	Rv3149			Rv2382c			Rv2156c			Rv3147			Rv2124c
	Rv3150			Rv2383c			Rv2392			Rv3148			Rv0137c
	Rv3152			Rv2384			Rv2967c			Rv3149			Rv2674
	Rv3153			Rv1347c			Rv0805			Rv3150			Rv1133c
	Rv3154			Rv2243			Rv2241			Rv3152			Rv2701c
	Rv3155			Rv0649			Rv0462			Rv3153			Rv1604
	Rv3156			Rv1240			Rv2496c			Rv3154			Rv0046c
	Rv3157			Rv2332			Rv2497c			Rv3155			Rv0855
	Rv3158			Rv3581c			Rv2495c			Rv3156			Rv1492
	Rv1695			Rv3582c			Rv2941			Rv3157			Rv1493
	Rv2438c			Rv1392			Rv0211			Rv3158			Rv0753c
	Rv0155			Rv2124c			Rv2029c			Rv1695			Rv1692
	Rv0156			Rv0137c			Rv3010c			Rv2438c			Rv2225
	Rv0157			Rv2674			Rv0728c			Rv0155			Rv1562c
	Rv0573c			Rv1133c			Rv2996c			Rv0156			Rv1563c
	Rv0261c			Rv2701c			Rv0946c			Rv0157			Rv0958
	Rv0267			Rv1604			Rv1437			Rv0573c			Rv1082
	Rv1737c			Rv0046c			Rv1445c			Rv0261c			Rv0819
	Rv2329c			Rv0855			Rv0489			Rv0267			Rv3356c
	Rv2287			Rv1492			Rv3068c			Rv1737c			Rv0126
	Rv2445c			Rv1493			Rv1822			Rv2329c			Rv0470c
	Rv2920c			Rv0753c			Rv2746c			Rv2287			Rv0503c
	Rv2043c			Rv1692			Rv0936			Rv2445c			Rv0644c
	Rv2421c			Rv2225			Rv2281			Rv2920c			Rv0642c
	Rv2207			Rv1562c			Rv3308			Rv2043c			Rv0645c
	Rv1596			Rv1563c			Rv1092c			Rv2421c			Rv3800c
	Rv1161			Rv0958			Rv3628			Rv2207			Rv1483
	Rv1162			Rv1082			Rv0512			Rv1596			Rv2245
	Rv1163			Rv0819			Rv1391			Rv1161			Rv2246
	Rv1164			Rv3356c			Rv0973c			Rv1162			Rv0098
	Rv0548c			Rv0126			Rv0974c			Rv1163			Rv0082
	Rv2344c			Rv0470c			Rv2502c			Rv1164			Rv3145
	Rv0252			Rv0503c			Rv2247			Rv0548c			Rv3146
	Rv0253			Rv0644c			Rv2501c			Rv2344c			Rv3147
	Rv2391			Rv0642c			Rv3285			Rv0252			Rv3148
	Rv3265c			Rv0645c			Rv1127c			Rv0253			Rv3149
	Rv1656			Rv3800c			Rv2702			Rv2391			Rv3150
	Rv2503c			Rv1483			Rv2984			Rv3265c			Rv3152
	Rv2504c			Rv2245			Rv3754			Rv1656			Rv3153
	Rv0884c			Rv2246			Rv3838c			Rv2503c			Rv3154
	Rv1385			Rv0098			Rv2677c			Rv2504c			Rv3155
	Rv0266c			Rv0082			Rv0772			Rv0884c			Rv3156
	Rv2321c			Rv3145			Rv0809			Rv1385			Rv3157
	Rv2322c			Rv3146			Rv1603			Rv0266c			Rv3158
	Rv0382c			Rv3147			Rv1606			Rv2321c			Rv1695
	Rv0118c			Rv3148			Rv0780			Rv2322c			Rv2438c
	Rv1248c			Rv3149			Rv2122c			Rv0382c			Rv0155
	Rv0555			Rv3150			Rv2928			Rv0118c			Rv0156
	Rv1187			Rv3152			Rv2931			Rv1248c			Rv0157
	Rv0500			Rv3153			Rv2932			Rv0555			Rv0573c
	Rv3602c			Rv3154			Rv2933			Rv1187			Rv0261c
	Rv1755c			Rv3155			Rv2934			Rv0500			Rv0267
	Rv2156c			Rv3156			Rv2935			Rv3602c			Rv1737c
	Rv2392			Rv3157			Rv0803			Rv1755c			Rv2329c
	Rv2967c			Rv3158			Rv1188			Rv2156c			Rv2287
	Rv2241			Rv1695			Rv1017c			Rv2392			Rv2445c
	Rv0462			Rv2438c			Rv3227			Rv2967c			Rv2920c
	Rv2496c			Rv0155			Rv0437c			Rv2241			Rv2043c
	Rv2497c			Rv0156			Rv3042c			Rv0462			Rv2421c
	Rv2495c			Rv0157			Rv0436c			Rv2496c			Rv2207
	Rv2941			Rv0573c			Rv0408			Rv2497c			Rv1596
	Rv2945c			Rv0261c			Rv2965c			Rv2495c			Rv1161
	Rv2607			Rv0267			Rv3307			Rv2941			Rv1162
	Rv0211			Rv1737c			Rv1617			Rv2945c			Rv1163
	Rv3010c			Rv2329c			Rv0162c			Rv2607			Rv1164
	Rv0728c			Rv2287			Rv1594			Rv0211			Rv0548c
	Rv2996c			Rv2445c			Rv2064			Rv3010c			Rv2344c
	Rv0946c			Rv2920c			Rv1412			Rv0728c			Rv0252
	Rv1437			Rv2043c			Rv1416			Rv2996c			Rv0253
	Rv1445c			Rv2421c			Rv2436			Rv0946c			Rv2391
	Rv0489			Rv2207			Rv0570			Rv1437			Rv3265c
	Rv3068c			Rv1596			Rv3048c			Rv1445c			Rv1656
	Rv1822			Rv1161			Rv3051c			Rv0489			Rv2503c
	Rv2746c			Rv1162			Rv2465c			Rv3068c			Rv2504c
	Rv0936			Rv1163			Rv2962c			Rv1822			Rv0884c
	Rv0545c			Rv1164			Rv2958c			Rv2746c			Rv1385
	Rv2281			Rv0548c			Rv2386c			Rv0936			Rv0266c
	Rv3308			Rv2344c			Rv1202			Rv0545c			Rv2321c
	Rv1092c			Rv0252			Rv0858c			Rv2281			Rv2322c
	Rv3628			Rv0253			Rv1464			Rv3308			Rv0382c
	Rv0512			Rv2391			Rv2335			Rv1092c			Rv0118c
	Rv1391			Rv3265c			Rv0069c			Rv3628			Rv1248c
	Rv0973c			Rv1656			Rv2847c			Rv0512			Rv0555
	Rv0974c			Rv2503c			Rv2552c			Rv1391			Rv1187
	Rv2502c			Rv2504c			Rv2539c			Rv0973c			Rv0500
	Rv2247			Rv0884c			Rv1079			Rv0974c			Rv3602c
	Rv2501c			Rv1385			Rv2601			Rv2502c			Rv1755c
	Rv3285			Rv0266c			Rv0234c			Rv2247			Rv2156c
	Rv1127c			Rv2321c			Rv1731			Rv2501c			Rv2392
	Rv2702			Rv2322c			Rv0542c			Rv3285			Rv2967c
	Rv2984			Rv0382c			Rv0553			Rv1127c			Rv0805
	Rv3754			Rv0118c			Rv0951			Rv2702			Rv2241
	Rv3838c			Rv1248c			Rv0952			Rv2984			Rv0462
	Rv2677c			Rv0555			Rv2397c			Rv3754			Rv0843
	Rv0772			Rv1187			Rv2398c			Rv3838c			Rv2496c
	Rv0809			Rv0500			Rv2399c			Rv2677c			Rv2497c
	Rv1603			Rv3602c			Rv2400c			Rv0772			Rv2495c
	Rv1606			Rv1755c			Rv1448c			Rv0809			Rv2941
	Rv0780			Rv2156c			Rv3465			Rv1603			Rv2945c
	Rv2122c			Rv2392			Rv3266c			Rv1606			Rv2607
	Rv2928			Rv2967c			Rv3784			Rv0780			Rv0211
	Rv2931			Rv0805			Rv3464			Rv2122c			Rv2029c
	Rv2932			Rv2241			Rv3468c			Rv2928			Rv3010c
	Rv2933			Rv0462			Rv2713			Rv2931			Rv0728c
	Rv2934			Rv0843			Rv1201c			Rv2932			Rv2996c
	Rv2935			Rv2496c			Rv1559			Rv2933			Rv0946c
	Rv0788			Rv2497c			Rv0417			Rv2934			Rv1437
	Rv0803			Rv2495c			Rv1449c			Rv2935			Rv1445c
	Rv1188			Rv2941			Rv2754c			Rv0788			Rv2233
	Rv1017c			Rv2945c			Rv2764c			Rv0803			Rv0489
	Rv3227			Rv2607			Rv0414c			Rv1188			Rv3068c
	Rv0437c			Rv0211			Rv1438			Rv1017c			Rv1822
	Rv0505c			Rv2029c			Rv3913			Rv3227			Rv2746c
	Rv3042c			Rv3010c			Rv2006			Rv0437c			Rv0936
	Rv0436c			Rv0728c			Rv3372			Rv0505c			Rv0820
	Rv0408			Rv2996c			Rv3490			Rv3042c			Rv0545c
	Rv2965c			Rv0946c			Rv1373			Rv0436c			Rv2281
	Rv3307			Rv1437			Rv1612			Rv0408			Rv3308
	Rv1617			Rv1445c			Rv1613			Rv2965c			Rv1092c
	Rv0162c			Rv2233			Rv2158c			Rv3307			Rv3628
	Rv1594			Rv0489			Rv1315			Rv1617			Rv0512
	Rv2064			Rv3068c			Rv2153c			Rv0162c			Rv1391
	Rv1412			Rv1822			Rv2155c			Rv1594			Rv2247
	Rv1416			Rv2746c			Rv2152c			Rv2064			Rv3285
	Rv2436			Rv0936			Rv3818			Rv1412			Rv1127c
	Rv0570			Rv0820			Rv0482			Rv1416			Rv2702
	Rv1981c			Rv0545c			Rv2361c			Rv2436			Rv2984
	Rv3048c			Rv2281			Rv0501			Rv0570			Rv3754
	Rv3051c			Rv3308			Rv3634c			Rv1981c			Rv3838c
	Rv1408			Rv1092c			Rv0536			Rv3048c			Rv2677c
	Rv2465c			Rv3628			Rv3809c			Rv3051c			Rv2163c
	Rv2962c			Rv0512			Rv2157c			Rv1408			Rv0772
	Rv2958c			Rv1391			Rv2678c			Rv2465c			Rv0809
	Rv2386c			Rv0973c			Rv3309c			Rv2962c			Rv1603
	Rv1202			Rv0974c			Rv1130			Rv2958c			Rv1606
	Rv0858c			Rv2502c						Rv2386c			Rv0780
	Rv1464			Rv2247						Rv1202			Rv2122c
	Rv2335			Rv2501c						Rv0858c			Rv2928
	Rv0069c			Rv3285						Rv1464			Rv2931
	Rv2847c			Rv1127c						Rv2335			Rv2932
	Rv2552c			Rv2702						Rv0069c			Rv2933
	Rv2539c			Rv2984						Rv2847c			Rv2934
	Rv0391			Rv3754						Rv2552c			Rv2935
	Rv1079			Rv3838c						Rv2539c			Rv0788
	Rv2601			Rv2677c						Rv0391			Rv0803
	Rv0234c			Rv2163c						Rv1079			Rv1188
	Rv1731			Rv0772						Rv2601			Rv1017c
	Rv0542c			Rv0809						Rv0234c			Rv3227
	Rv0553			Rv1603						Rv1731			Rv0437c
	Rv0951			Rv1606						Rv0542c			Rv0505c
	Rv0952			Rv0780						Rv0553			Rv3042c
	Rv1739c			Rv2122c						Rv0951			Rv0436c
	Rv2397c			Rv2928						Rv0952			Rv0408
	Rv2398c			Rv2931						Rv1739c			Rv2965c
	Rv2399c			Rv2932						Rv2397c			Rv3307
	Rv2400c			Rv2933						Rv2398c			Rv1617
	Rv1448c			Rv2934						Rv2399c			Rv0162c
	Rv3465			Rv2935						Rv2400c			Rv3777
	Rv3266c			Rv0788						Rv1448c			Rv1594
	Rv3784			Rv0803						Rv3465			Rv2064
	Rv3464			Rv1188						Rv3266c			Rv1412
	Rv3468c			Rv1017c						Rv3784			Rv1416
	Rv2713			Rv3227						Rv3464			Rv2436
	Rv1201c			Rv0437c						Rv3468c			Rv0570
	Rv1559			Rv0505c						Rv2713			Rv1981c
	Rv0417			Rv3042c						Rv1201c			Rv3048c
	Rv1449c			Rv0436c						Rv1559			Rv3051c
	Rv3314c			Rv0408						Rv0417			Rv1408
	Rv2754c			Rv2965c						Rv1449c			Rv2465c
	Rv2764c			Rv3307						Rv3314c			Rv2962c
	Rv2977c			Rv1617						Rv2754c			Rv2958c
	Rv0414c			Rv0162c						Rv2764c			Rv3113
	Rv1438			Rv3777						Rv2977c			Rv2386c
	Rv3913			Rv1594						Rv0414c			Rv1202
	Rv2006			Rv2064						Rv1438			Rv0858c
	Rv3372			Rv1412						Rv3913			Rv1464
	Rv3490			Rv1416						Rv2006			Rv2335
	Rv1373			Rv2436						Rv3372			Rv0069c
	Rv1612			Rv0570						Rv3490			Rv2847c
	Rv1613			Rv1981c						Rv1373			Rv2552c
	Rv2158c			Rv3048c						Rv1612			Rv2539c
	Rv1315			Rv3051c						Rv1613			Rv0391
	Rv2153c			Rv1408						Rv2158c			Rv1079
	Rv2155c			Rv2465c						Rv1315			Rv1200
	Rv2152c			Rv2962c						Rv2153c			Rv2601
	Rv3818			Rv2958c						Rv2155c			Rv3846
	Rv0482			Rv3113						Rv2152c			Rv0432
	Rv2361c			Rv2386c						Rv3818			Rv0234c
	Rv0501			Rv1202						Rv0482			Rv1731
	Rv3634c			Rv0858c						Rv2361c			Rv0542c
	Rv0536			Rv1464						Rv0501			Rv0553
	Rv3809c			Rv2335						Rv3634c			Rv0951
	Rv0322			Rv0069c						Rv0536			Rv0952
	Rv2157c			Rv2847c						Rv3809c			Rv1739c
	Rv2678c			Rv2552c						Rv0322			Rv2397c
	Rv3309c			Rv2539c						Rv2157c			Rv2398c
	Rv1848			Rv0391						Rv2678c			Rv2399c
	Rv1849			Rv1079						Rv3309c			Rv2400c
	Rv1850			Rv1200						Rv1848			Rv1448c
	Rv0729			Rv2601						Rv1849			Rv1672c
	Rv2793c			Rv3846						Rv1850			Rv3465
	Rv1130			Rv0432						Rv0729			Rv3266c
	Rv2606c			Rv0234c						Rv2793c			Rv3784
	Rv2604c			Rv1731						Rv1130			Rv3464
				Rv0542c						Rv2606c			Rv3468c
				Rv0553						Rv2604c			Rv2713
				Rv0951									Rv1201c
				Rv0952									Rv1559
				Rv1739c									Rv3737
				Rv2397c									Rv2291
				Rv2398c									Rv0417
				Rv2399c									Rv1449c
				Rv2400c									Rv3314c
				Rv1448c									Rv2754c
				Rv1672c									Rv2764c
				Rv3465									Rv2977c
				Rv3266c									Rv0414c
				Rv3784									Rv1438
				Rv3464									Rv3913
				Rv3468c									Rv2006
				Rv1201c									Rv3372
				Rv1559									Rv3490
				Rv3737									Rv1373
				Rv0417									Rv0295c
				Rv1449c									Rv1612
				Rv3314c									Rv1613
				Rv2754c									Rv2158c
				Rv2764c									Rv1315
				Rv2977c									Rv2153c
				Rv0414c									Rv2155c
				Rv1438									Rv2152c
				Rv3913									Rv3818
				Rv2006									Rv0482
				Rv3372									Rv2361c
				Rv3490									Rv0501
				Rv1373									Rv3634c
				Rv0295c									Rv0536
				Rv1612									Rv3809c
				Rv1613									Rv0322
				Rv2158c									Rv2157c
				Rv1315									Rv2678c
				Rv2153c									Rv3309c
				Rv2155c									Rv1848
				Rv2152c									Rv1849
				Rv3818									Rv1850
				Rv0482									Rv2883c
				Rv2361c									Rv0729
				Rv0501									Rv2793c
				Rv3634c									Rv1130
				Rv0536									Rv2606c
				Rv3809c									Rv2604c
				Rv0322
				Rv2157c
				Rv2678c
				Rv3309c
				Rv1848
				Rv1849
				Rv1850
				Rv2883c
				Rv0729
				Rv2793c
				Rv3455c
				Rv1130
				Rv2606c
				Rv2604c

## Sheet: sMtb_vs_All
sMtb vs iOSDD890			sMtb vs iSM810			sMtb vs sMtb2018			sMtb vs iEK1011
Elements only in sMtb :	Common elements in sMtb iOSDD890 :	Elements only in iOSDD890 :	Elements only in sMtb :	Common elements in sMtb iSM810 :	Elements only in iSM810 :	Elements only in sMtb :	Common elements in sMtb sMtb2018 :	Elements only in sMtb2018 :	Elements only in sMtb :	Common elements in sMtb iEK1011 :	Elements only in iEK1011 :
Rv3799c	Rv3382c	Rv3815c	Rv1739c	Rv3382c	RV2936		Rv3382c	Rv0081	Rv1300	Rv3382c	Rv3441c
Rv1300	Rv1110	Rv1867	Rv3281	Rv1110	RV3825c		Rv1110	Rv0082	Rv2563	Rv1110	Rv1302
Rv1106c	Rv1389	Rv1722	Rv2920c	Rv1389	Rv0098		Rv1389	Rv0083	Rv2002	Rv1389	Rv2523c
Rv2563	Rv3247c	Rv3441c	Rv3314c	Rv3247c	Rv0130		Rv3247c	Rv0084	Rv0242c	Rv3247c	Rv2236c
Rv2377c	Rv2932	Rv1302	Rv1915	Rv2932	Rv0194		Rv2932	Rv0085	Rv2766c	Rv2932	Rv1005c
Rv1862	Rv2949c	Rv2523c	Rv1916	Rv2949c	Rv0275c		Rv2949c	Rv0086	Rv2217	Rv2949c	Rv2212
Rv1530	Rv1161	Rv2236c	Rv2287	Rv1161	Rv0509		Rv1161	Rv0087	Rv2218	Rv1161	Rv3377c
Rv0761c	Rv1162	Rv1005c	Rv3236c	Rv1162	Rv0564		Rv1162	Rv0088	Rv2501c	Rv1162	Rv1647
Rv0035	Rv1164	Rv3713	Rv3229c	Rv1164	Rv0645c		Rv1164	Rv0368c	Rv2502c	Rv1164	Rv1120c
Rv0119	Rv1163	Rv1647	Rv3373	Rv1163	Rv0655		Rv1163	Rv0369c	Rv0649	Rv1163	Rv3330
Rv0166	Rv1736c	Rv2212	Rv3374	Rv1736c	Rv0757		Rv1736c	Rv0370c	Rv2244	Rv1736c	Rv1895
Rv0214	Rv1438	Rv1120c	Rv0522	Rv1438	Rv0758		Rv1438	Rv0371c	Rv0557	Rv1438	Rv2363
Rv0270	Rv1017c	Rv3377c	Rv0072	Rv1017c	Rv1223		Rv1017c	Rv0372c	Rv0635	Rv1017c	Rv2467
Rv0404	Rv3606c	Rv3645	Rv0073	Rv3606c	Rv1272c		Rv3606c	Rv0376c	Rv0636	Rv3606c	Rv0223c
Rv0551c	Rv3794	Rv3330	Rv2563	Rv3794	Rv1273c		Rv3794	Rv2852c	Rv0637	Rv3794	Rv0464c
Rv0852	Rv3795	Rv2148c	Rv2564	Rv3795	Rv1661		Rv3795		Rv1469	Rv3795	Rv3283
Rv1058	Rv3793	Rv1895	Rv2379c	Rv3793	Rv1686c		Rv3793		Rv1180	Rv3793	Rv0390
Rv1193	Rv3550	Rv2363	Rv2377c	Rv3550	Rv1687c		Rv3550		Rv1183	Rv3550	Rv0075
Rv1206	Rv2071c	Rv0558	Rv2443	Rv2071c	Rv1747		Rv2071c		Rv1182	Rv2071c	Rv0143c
Rv1427c	Rv2397c	Rv2467	Rv1549	Rv2397c	Rv2029c		Rv2397c		Rv1181	Rv2397c	Rv0499
Rv1521	Rv2398c	Rv2859c	Rv1550	Rv2398c	Rv2523c		Rv2398c		Rv0362	Rv2398c	Rv1905c
Rv1549	Rv2399c	Rv0223c	Rv2316	Rv2399c	Rv2565		Rv2399c		Rv1811	Rv2399c	Rv3807c
Rv1550	Rv2400c	Rv1314c	Rv2317	Rv2400c	Rv2794c		Rv2400c		Rv2953	Rv2400c	Rv1714
Rv1750c	Rv1739c	Rv0464c	Rv2318	Rv0363c	Rv2992c		Rv1739c		Rv0186	Rv1739c	Rv1928c
Rv1925	Rv0363c	Rv3283	Rv1235	Rv3051c	Rv3263		Rv0363c		Rv1345	Rv0363c	Rv1618
Rv2187	Rv3051c	Rv0390	Rv2038c	Rv3048c	Rv3401		Rv3051c		Rv1344	Rv3051c	Rv1662
Rv2505c	Rv3048c	Rv0306	Rv2039c	Rv1484	Rv3572		Rv3048c		Rv2518c	Rv3048c	Rv1663
Rv2948c	Rv1484	Rv0075	Rv2040c	Rv3607c	Rv0805		Rv1484		Rv0643c	Rv1484	Rv2605c
Rv2950c	Rv3607c	Rv0143c	Rv2041c	Rv0321	Rv1302		Rv3607c		Rv1442	Rv3607c	Rv2899c
Rv3089	Rv0321	Rv0499	Rv2131c	Rv1322A	Rv2605c		Rv0321		Rv0410c	Rv0321	Rv0087
Rv3506	Rv1322A	Rv1905c	Rv0924c	Rv2241	Rv0127		Rv1322A		Rv3253c	Rv1322A	Rv0084
Rv3513c	Rv2241	Rv3807c	Rv2691	Rv3790	Rv1564c		Rv2241		Rv1999c	Rv2241	Rv0992c
Rv3515c	Rv3790	Rv1928c	Rv2692	Rv3791	Rv0855		Rv3790		Rv1979c	Rv3790	Rv2277c
Rv3561	Rv3791	Rv1714	Rv3293	Rv2996c	Rv0773c		Rv3791		Rv0973c	Rv3791	Rv1283c
Rv1235	Rv2996c	Rv1618	Rv0191	Rv0728c	Rv2394		Rv2996c		Rv0974c	Rv2996c	Rv1281c
Rv2038c	Rv0728c	Rv1663	Rv3310	Rv2868c	Rv1662		Rv0728c		Rv2854	Rv0728c	Rv1280c
Rv2039c	Rv2868c	Rv1662	Rv2793c	Rv3581c	Rv1663		Rv2868c		Rv2946c	Rv2868c	Rv1282c
Rv2040c	Rv3581c	Rv2605c	Rv0505c	Rv1011	orphan		Rv3581c		Rv0908	Rv3581c	Rv0773c
Rv2041c	Rv1011	Rv2899c	Rv0126	Rv3582c	Rv1647		Rv1011		Rv1997	Rv1011	Rv2394
Rv3538	Rv3582c	Rv0087	Rv3273	Rv2524c	Rv2212		Rv3582c		Rv1992c	Rv3582c	Rv0386
Rv3570c	Rv2524c	Rv0084	Rv1620c	Rv3490	Rv0386		Rv2524c		Rv0969	Rv2524c	Rv3469c
Rv3567c	Rv3490	Rv2331	Rv1621c	Rv2247	Rv3645		Rv3490			Rv3490	Rv0853c
Rv3502c	Rv2247	Rv0763c	Rv2641	Rv3799c	Rv3389c		Rv2247			Rv2247	Rv3393
Rv2002	Rv3280	Rv0085	Rv3409c	Rv3280	Rv3541c		Rv3799c			Rv3799c	Rv1031
Rv0242c	Rv3281	Rv0992c	Rv2228c	Rv3285	Rv3542c		Rv3280			Rv3280	Rv1030
Rv2766c	Rv3285	Rv0389	Rv3331	Rv0904c			Rv3281			Rv3281	Rv1029
Rv3097c	Rv0904c	Rv0794c	Rv2856	Rv2202c			Rv3285			Rv3285	Rv1902c
Rv0217c	Rv2202c	Rv1508A	Rv3842c	Rv0542c			Rv0904c			Rv0904c	Rv2674
Rv0220	Rv0542c	Rv0509	Rv0317c	Rv0553			Rv2202c			Rv2202c	Rv0855
Rv0646c	Rv0553	Rv0811c	Rv2977c	Rv0548c			Rv0542c			Rv0542c	Rv0958
Rv1076	Rv0548c	Rv2277c	Rv1347c	Rv0534c			Rv0553			Rv0553	Rv0645c
Rv1104	Rv0534c	Rv1280c	Rv0865	Rv0780			Rv0548c			Rv0548c	Rv0098
Rv1105	Rv2920c	Rv1281c	Rv0869c	Rv0644c			Rv0534c			Rv0534c	Rv0082
Rv1399c	Rv0780	Rv1282c	Rv0848	Rv0503c			Rv2920c			Rv2920c	Rv1330c
Rv1400c	Rv0644c	Rv1283c	Rv2252	Rv2208			Rv0780			Rv0780	Rv0021c
Rv1426c	Rv0503c	Rv0773c	Rv2393	Rv1485			Rv0644c			Rv0644c	Rv1894c
Rv1497	Rv2208	Rv2394	Rv3551	Rv0524			Rv0503c			Rv0503c	Rv1533
Rv1923	Rv1485	Rv0386	Rv3552	Rv2139			Rv2208			Rv2208	Rv1160
Rv2045c	Rv0524	Rv3469c	Rv2604c	Rv2786c			Rv1485			Rv1485	Rv0805
Rv2284	Rv2139	Rv0853c	Rv2188c	Rv3667			Rv0524			Rv0524	Rv0843
Rv2349c	Rv2786c	Rv3393	Rv3820c	Rv0511			Rv2139			Rv2139	Rv2029c
Rv2350c	Rv3314c	Rv1029	Rv0545c	Rv0510			Rv2786c			Rv2786c	Rv2233
Rv2351c	Rv3667	Rv1030	Rv1469	Rv0512			Rv3314c			Rv3314c	Rv0820
Rv2385	Rv0511	Rv1031	Rv0147	Rv0414c			Rv3667			Rv3667	Rv2163c
Rv2463	Rv0510	Rv1902c	Rv0768	Rv1170			Rv0511			Rv0511	Rv3627c
Rv2485c	Rv0512	Rv3256c	Rv2895c	Rv0417			Rv0510			Rv0510	Rv2911
Rv2970c	Rv0414c	Rv2674	Rv2320c	Rv2677c			Rv0512			Rv0512	Rv2074
Rv3084	Rv1170	Rv3137	Rv2581c	Rv1300			Rv0414c			Rv0414c	Rv1155
Rv3176c	Rv0417	Rv0855	Rv0634c	Rv0467			Rv1170			Rv1170	Rv3777
Rv3203	Rv2677c	Rv0958	Rv0362	Rv0423c			Rv0417			Rv0417	Rv3113
Rv3487c	Rv0467	Rv0645c	Rv0107c	Rv0824c			Rv2677c			Rv2677c	Rv1200
Rv3775	Rv1915	Rv0098	Rv1239c	Rv1094			Rv1300			Rv0467	Rv0432
Rv2217	Rv1916	Rv0082	Rv1605	Rv1092c			Rv0467			Rv1915	Rv3846
Rv3569c	Rv2287	Rv1330c	Rv0091	Rv2965c			Rv1915			Rv1916	Rv1672c
Rv1456c	Rv3236c	Rv0021c	Rv2936	Rv1631			Rv1916			Rv2287	Rv3737
Rv3029c	Rv0423c	Rv1533	Rv2945c	Rv0131c			Rv2287			Rv3236c	Rv0295c
Rv3028c	Rv0824c	Rv1894c	Rv2953	Rv0154c			Rv3236c			Rv0423c	Rv2883c
Rv1327c	Rv1094	Rv1160	Rv3824c	Rv0215c			Rv0423c			Rv0824c	Rv3300c
Rv2641	Rv3229c	Rv0805	Rv3803c	Rv0231			Rv0824c			Rv1094	Rv0113
Rv3409c	Rv1092c	Rv0843	Rv3756c	Rv0244c			Rv1094			Rv3229c	Rv0115
Rv1819c	Rv2965c	Rv2029c	Rv3757c	Rv0271c			Rv3229c			Rv1092c	Rv0114
Rv2228c	Rv1631	Rv2233	Rv3758c	Rv0400c			Rv1092c			Rv2965c	Rv3401
Rv2952	Rv0131c	Rv2419c	Rv3759c	Rv0752c			Rv2965c			Rv1631	Rv0132c
Rv3568c	Rv0154c	Rv2135c	Rv0564c	Rv0873			Rv1631			Rv0131c	Rv0407
Rv3130c	Rv0215c	Rv0820	Rv0729	Rv0972c			Rv0131c			Rv0154c	Rv1635c
Rv3734c	Rv0231	Rv3600c	Rv1981c	Rv0975c			Rv0154c			Rv0215c	Rv2181
Rv3234c	Rv0244c	Rv2163c	Rv1344	Rv1467c			Rv0215c			Rv0231	Rv2174
Rv3088	Rv0271c	Rv0016c	Rv1857	Rv1679			Rv0231			Rv0244c	Rv2298
Rv0221	Rv0400c	Rv2911	Rv1858	Rv1933c			Rv0244c			Rv0271c	Rv0577
Rv0895	Rv0752c	Rv3627c	Rv1859	Rv1934c			Rv0271c			Rv0400c	Rv0911
Rv1425	Rv0873	Rv3914	Rv2222c	Rv2724c			Rv0400c			Rv0752c	Rv0684
Rv1760	Rv0972c	Rv0121c	Rv1607	Rv2789c			Rv0752c			Rv0873	Rv2357
Rv2285	Rv0975c	Rv1155	Rv2518c	Rv3061c			Rv0873			Rv0972c	Rv1689
Rv2484c	Rv1467c	Rv2074	Rv1704c	Rv3139			Rv0972c			Rv0975c	Rv3541c
Rv3087	Rv1679	Rv3777	Rv0266c	Rv3140			Rv0975c			Rv1467c	Rv1135A
Rv3233c	Rv1933c	Rv3052c	Rv1442	Rv3274c			Rv1467c			Rv1679	Rv3556
Rv3371	Rv1934c	Rv3053c	Rv0788	Rv3562			Rv1679			Rv1933c	Rv3782
Rv3480c	Rv2724c	Rv3113	Rv3275c	Rv3563			Rv1933c			Rv1934c	Rv2673
Rv3740c	Rv2789c	Rv1178	Rv2606c	Rv3564			Rv1934c			Rv2724c	Rv3805c
Rv3116	Rv3061c	Rv1200	Rv2964	Rv3573c			Rv2724c			Rv2789c	Rv3375
Rv0635	Rv3139	Rv3846	Rv3704c	Rv3761c			Rv2789c			Rv3061c	Rv1263
Rv0636	Rv3140	Rv0432	Rv0771	Rv3797			Rv3061c			Rv3139	Rv3175
Rv0637	Rv3274c	Rv2331A	Rv0346c	Rv0672			Rv3139			Rv3140	Rv2888c
Rv3383c	Rv3562	Rv1707	Rv0727c	Rv2500c			Rv3140			Rv3274c	Rv0203
Rv2173	Rv3563	Rv1672c	Rv0247c	Rv0222			Rv3274c			Rv3562	Rv0206c
Rv3551	Rv3564	Rv3406	Rv0248c	Rv0456c			Rv3562			Rv3563	Rv0202c
Rv3552	Rv3573c	Rv0097	Rv0249c	Rv0632c			Rv3563			Rv3564	Rv2781c
Rv3820c	Rv3761c	Rv3737	Rv2329c	Rv0673			Rv3564			Rv3573c	Rv3553
Rv0934	Rv3797	Rv0295c	Rv0261c	Rv0675			Rv3573c			Rv3761c	Rv2294
Rv0935	Rv0672	Rv2852c	Rv0267	Rv0905			Rv3761c			Rv3797	Rv1334
Rv0933	Rv2500c	Rv0806c	Rv1408	Rv0971c			Rv3797			Rv0672	Rv3086
Rv0932c	Rv0222	Rv2883c	Rv0125	Rv1070c			Rv0672			Rv2500c	Rv0127
Rv0930	Rv0456c	Rv0260c	Rv1159	Rv1071c			Rv2500c			Rv0222	Rv1564c
Rv0929	Rv0632c	Rv1379	Rv1850	Rv1141c			Rv0222			Rv0456c	Rv3031
Rv0928	Rv0673	Rv0498	Rv1849	Rv1142c			Rv0456c			Rv0632c	Rv3378c
Rv3526	Rv0675	Rv3455c	Rv1848	Rv1472			Rv0632c			Rv0673	Rv3703c
Rv3571	Rv0905	Rv1711	Rv1853	Rv1935c			Rv0673			Rv0675	none
Rv1469	Rv0971c	Rv1540	Rv1851	Rv2486			Rv0675			Rv0905	Rv2291
Rv2895c	Rv1070c	Rv3300c	Rv1852	Rv2679			Rv0905			Rv0971c	Rv3117
Rv1180	Rv1071c	Rv0113	Rv2344c	Rv2831			Rv0971c			Rv1070c	Rv0815c
Rv1183	Rv1141c	Rv0115	Rv3315c	Rv3039c			Rv1070c			Rv1071c	Rv1143
Rv1182	Rv1142c	Rv0114	Rv2607	Rv3516			Rv1071c			Rv1141c	Rv2850c
Rv1181	Rv1472	Rv0263c	Rv3253c	Rv3774			Rv1141c			Rv1142c	Rv0018c
Rv2581c	Rv1935c	Rv0264c	Rv1999c	Rv0468			Rv1142c			Rv1472	Rv3702c
Rv0634c	Rv2486	Rv0989c	Rv1979c	Rv0860			Rv1472			Rv1935c	Rv3700c
Rv0362	Rv2679	Rv1026	Rv3075c	Rv1715			Rv1935c			Rv2486	Rv3645
Rv1811	Rv2831	Rv0496	Rv2498c	Rv1912c			Rv2486			Rv2679	Rv3592
Rv2951c	Rv3039c	Rv1812c	Rv0118c	Rv3141			Rv2679			Rv2831	Rv3701c
Rv2942	Rv3373	Rv1700	Rv0391	Rv0243			Rv2831			Rv3039c	Rv0294
Rv2936	Rv3374	Rv3401	Rv0322	Rv0859			Rv3039c			Rv3373	Rv0648
Rv2937	Rv3516	Rv0407	Rv0137c	Rv1074c			Rv3373			Rv3374	Rv1124
Rv2938	Rv3774	Rv0132c	Rv2062c	Rv1323			Rv3374			Rv3516	Rv3670
Rv2953	Rv0468	Rv0864	Rv3332	Rv3556c			Rv3516			Rv3774	Rv0134
Rv2959c	Rv0860	Rv3324c	Rv3817	Rv2930			Rv3774			Rv0468	Rv2740
Rv3824c	Rv1715	Rv3112	Rv0092	Rv1464			Rv0468			Rv0860	Rv3617
Rv3804c	Rv1912c	Rv0868c	Rv0103c	Rv2497c			Rv0860			Rv1715	Rv1938
Rv1886c	Rv3141	Rv3323c	Rv1692	Rv2496c			Rv1715			Rv1912c	Rv0413
Rv0129c	Rv0243	Rv1166	Rv2946c	Rv2391			Rv1912c			Rv3141
Rv3803c	Rv0859	Rv1635c	Rv2947c	Rv1106c			Rv3141			Rv0243
Rv0186	Rv1074c	Rv2174	Rv3825c	Rv0411c			Rv0243			Rv0859
Rv3802c	Rv1323	Rv2181	Rv2378c	Rv2940c			Rv0859			Rv1074c
Rv3322c	Rv3556c	Rv2298	Rv0908	Rv2210c			Rv1074c			Rv1323
Rv3518c	Rv2930	Rv0577	Rv1997	Rv1695			Rv1323			Rv3556c
Rv3545c	Rv1464	Rv0911	Rv1992c	Rv3396c			Rv3556c			Rv2930
Rv1345	Rv2497c	Rv3684	Rv0969	Rv2384			Rv2930			Rv1464
Rv1344	Rv2496c	Rv0684	Rv2059	Rv2383c			Rv1464			Rv2497c
Rv2518c	Rv2391	Rv2555c	Rv2060	Rv2382c			Rv2497c			Rv2496c
Rv0438c	Rv0522	Rv1292	Rv2061c	Rv2381c			Rv2496c			Rv2391
Rv3499c	Rv0411c	Rv3009c	Rv2207	Rv2380c			Rv2391			Rv0522
Rv3498c	Rv0072	Rv3011c	Rv3290c	Rv1862			Rv0522			Rv1106c
Rv3497c	Rv0073	Rv3012c		Rv1530			Rv1106c			Rv0411c
Rv3496c	Rv2564	Rv2572c		Rv0162c			Rv0411c			Rv0072
Rv3495c	Rv2940c	Rv3580c		Rv0761c			Rv0072			Rv0073
Rv3494c	Rv2210c	Rv1406		Rv1082			Rv0073			Rv2564
Rv3500c	Rv1695	Rv2357		Rv3025c			Rv2563			Rv2940c
Rv3501c	Rv3396c	Rv2580c		Rv1293			Rv2564			Rv2210c
Rv2713	Rv2384	Rv1536		Rv0819			Rv2940c			Rv1695
Rv1288	Rv2383c	Rv0041		Rv2246			Rv2210c			Rv3396c
Rv0519c	Rv2382c	Rv1640c		Rv2245			Rv1695			Rv2384
Rv0774c	Rv2381c	Rv3598c		Rv0035			Rv3396c			Rv2383c
Rv0643c	Rv2380c	Rv1007c		Rv0099			Rv2384			Rv2382c
Rv1442	Rv2379c	Rv1649		Rv0119			Rv2383c			Rv2381c
Rv3540c	Rv0162c	Rv1650		Rv0166			Rv2382c			Rv2380c
Rv3823c	Rv1082	Rv2845c		Rv0214			Rv2381c			Rv2379c
Rv0249c	Rv3025c	Rv3834c		Rv0270			Rv2380c			Rv2377c
Rv0410c	Rv1293	Rv2614c		Rv0404			Rv2379c			Rv1862
Rv3206c	Rv0819	Rv3336c		Rv0551c			Rv2377c			Rv1530
Rv0125	Rv2246	Rv1689		Rv0852			Rv1862			Rv0162c
Rv1853	Rv2245	Rv2448c		Rv1058			Rv1530			Rv0761c
Rv1851	Rv2443			Rv1185c			Rv0162c			Rv1082
Rv1852	Rv0099			Rv1193			Rv0761c			Rv3025c
Rv3537	Rv1185c			Rv1206			Rv1082			Rv1293
Rv2939	Rv1529			Rv1427c			Rv3025c			Rv0819
Rv3253c	Rv2590			Rv1521			Rv1293			Rv2246
Rv1999c	Rv2941			Rv1529			Rv0819			Rv2245
Rv1979c	Rv3801c			Rv1750c			Rv2246			Rv2443
Rv0535	Rv3826			Rv1925			Rv2245			Rv0035
Rv2854	Rv2316			Rv2187			Rv2443			Rv0099
Rv3199c	Rv2317			Rv2505c			Rv0035			Rv0119
Rv3817	Rv2318			Rv2590			Rv0099			Rv0166
Rv2048c	Rv1236			Rv2941			Rv0119			Rv0214
Rv2946c	Rv1237			Rv2948c			Rv0166			Rv0270
Rv3523	Rv1238			Rv2950c			Rv0214			Rv0404
Rv3522	Rv2131c			Rv3089			Rv0270			Rv0551c
Rv3825c	Rv0470c			Rv3506			Rv0404			Rv0852
Rv3032	Rv3544c			Rv3513c			Rv0551c			Rv1058
Rv1212c	Rv3543c			Rv3515c			Rv0852			Rv1185c
Rv0908	Rv2881c			Rv3561			Rv1058			Rv1193
Rv1997	Rv3624c			Rv3801c			Rv1185c			Rv1206
Rv1992c	Rv3609c			Rv3826			Rv1193			Rv1427c
Rv0969	Rv2006			Rv1236			Rv1206			Rv1521
Rv2059	Rv3372			Rv1237			Rv1427c			Rv1529
Rv2060	Rv3534c			Rv1238			Rv1521			Rv1549
Rv2061c	Rv2612c			Rv0470c			Rv1529			Rv1550
	Rv2746c			Rv3544c			Rv1549			Rv1750c
	Rv1822			Rv3543c			Rv1550			Rv1925
	Rv1412			Rv2881c			Rv1750c			Rv2187
	Rv2933			Rv3624c			Rv1925			Rv2505c
	Rv3400			Rv3609c			Rv2187			Rv2590
	Rv0924c			Rv2006			Rv2505c			Rv2941
	Rv0486			Rv3372			Rv2590			Rv2948c
	Rv1837c			Rv3534c			Rv2941			Rv2950c
	Rv2136c			Rv2612c			Rv2948c			Rv3089
	Rv1538c			Rv2746c			Rv2950c			Rv3506
	Rv0046c			Rv1822			Rv3089			Rv3513c
	Rv2043c			Rv1412			Rv3506			Rv3515c
	Rv1885c			Rv2933			Rv3513c			Rv3561
	Rv0948c			Rv3400			Rv3515c			Rv3801c
	Rv3838c			Rv3538			Rv3561			Rv3826
	Rv1908c			Rv0486			Rv3801c			Rv2316
	Rv1131			Rv1837c			Rv3826			Rv2317
	Rv1569			Rv2136c			Rv2316			Rv2318
	Rv0032			Rv1538c			Rv2317			Rv1235
	Rv3601c			Rv0046c			Rv2318			Rv1236
	Rv3261			Rv2043c			Rv1235			Rv1237
	Rv3262			Rv1885c			Rv1236			Rv1238
	Rv1563c			Rv0948c			Rv1237			Rv2038c
	Rv1562c			Rv3838c			Rv1238			Rv2039c
	Rv2691			Rv1908c			Rv2038c			Rv2040c
	Rv2692			Rv1131			Rv2039c			Rv2041c
	Rv2967c			Rv1569			Rv2040c			Rv2131c
	Rv3293			Rv0032			Rv2041c			Rv0470c
	Rv1079			Rv3601c			Rv2131c			Rv3544c
	Rv3313c			Rv3261			Rv0470c			Rv3543c
	Rv2671			Rv3262			Rv3544c			Rv2881c
	Rv1409			Rv1563c			Rv3543c			Rv3624c
	Rv0211			Rv1562c			Rv2881c			Rv3609c
	Rv2243			Rv2967c			Rv3624c			Rv2006
	Rv1248c			Rv1079			Rv3609c			Rv3372
	Rv3265c			Rv3313c			Rv2006			Rv3534c
	Rv1525			Rv3570c			Rv3372			Rv2612c
	Rv2531c			Rv3567c			Rv3534c			Rv2746c
	Rv1483			Rv2671			Rv2612c			Rv1822
	Rv1350			Rv1409			Rv2746c			Rv1412
	Rv3800c			Rv0211			Rv1822			Rv2933
	Rv3696c			Rv2243			Rv1412			Rv3400
	Rv0254c			Rv3502c			Rv2933			Rv3538
	Rv1023			Rv1248c			Rv3400			Rv0924c
	Rv1755c			Rv3265c			Rv3538			Rv0486
	Rv1900c			Rv1525			Rv0924c			Rv1837c
	Rv3001c			Rv2531c			Rv0486			Rv2136c
	Rv2218			Rv1483			Rv1837c			Rv1538c
	Rv0191			Rv1350			Rv2136c			Rv0046c
	Rv3818			Rv2002			Rv1538c			Rv2043c
	Rv0500			Rv0242c			Rv0046c			Rv1885c
	Rv1625c			Rv2766c			Rv2043c			Rv0948c
	Rv2435c			Rv3800c			Rv1885c			Rv3838c
	Rv1264			Rv3696c			Rv0948c			Rv1908c
	Rv1318c			Rv0254c			Rv3838c			Rv1131
	Rv1319c			Rv1023			Rv1908c			Rv1569
	Rv1320c			Rv3097c			Rv1131			Rv0032
	Rv2152c			Rv0217c			Rv1569			Rv3601c
	Rv0482			Rv0220			Rv0032			Rv3261
	Rv1315			Rv0646c			Rv3601c			Rv3262
	Rv3310			Rv1076			Rv3261			Rv1563c
	Rv2215			Rv1104			Rv3262			Rv1562c
	Rv2495c			Rv1105			Rv1563c			Rv2691
	Rv2157c			Rv1399c			Rv1562c			Rv2692
	Rv2158c			Rv1400c			Rv2691			Rv2967c
	Rv3423c			Rv1426c			Rv2692			Rv3293
	Rv1077			Rv1497			Rv2967c			Rv1079
	Rv2793c			Rv1755c			Rv3293			Rv3313c
	Rv0884c			Rv1900c			Rv1079			Rv3570c
	Rv3042c			Rv1923			Rv3313c			Rv3567c
	Rv0505c			Rv2045c			Rv3570c			Rv2671
	Rv0126			Rv2284			Rv3567c			Rv1409
	Rv3588c			Rv2349c			Rv2671			Rv0211
	Rv1284			Rv2350c			Rv1409			Rv2243
	Rv3273			Rv2351c			Rv0211			Rv3502c
	Rv3266c			Rv2385			Rv2243			Rv1248c
	Rv3339c			Rv2463			Rv3502c			Rv3265c
	Rv0066c			Rv2485c			Rv1248c			Rv1525
	Rv2259			Rv2970c			Rv3265c			Rv2531c
	Rv1622c			Rv3084			Rv1525			Rv1483
	Rv1620c			Rv3176c			Rv2531c			Rv1350
	Rv1621c			Rv3203			Rv1483			Rv3800c
	Rv2194			Rv3487c			Rv1350			Rv3696c
	Rv2195			Rv3775			Rv2002			Rv0254c
	Rv2196			Rv2217			Rv0242c			Rv1023
	Rv1451			Rv3001c			Rv2766c			Rv3097c
	Rv2200c			Rv2218			Rv3800c			Rv0217c
	Rv3043c			Rv3569c			Rv3696c			Rv0220
	Rv2193			Rv3818			Rv0254c			Rv0646c
	Rv1623c			Rv0500			Rv1023			Rv1076
	Rv0252			Rv1625c			Rv3097c			Rv1104
	Rv0253			Rv2435c			Rv0217c			Rv1105
	Rv2928			Rv1264			Rv0220			Rv1399c
	Rv1213			Rv1318c			Rv0646c			Rv1400c
	Rv1326c			Rv1319c			Rv1076			Rv1426c
	Rv3356c			Rv1320c			Rv1104			Rv1497
	Rv1603			Rv2152c			Rv1105			Rv1755c
	Rv2995c			Rv0482			Rv1399c			Rv1900c
	Rv1188			Rv1315			Rv1400c			Rv1923
	Rv1328			Rv2215			Rv1426c			Rv2045c
	Rv1594			Rv2495c			Rv1497			Rv2284
	Rv1596			Rv2157c			Rv1755c			Rv2349c
	Rv2501c			Rv2158c			Rv1900c			Rv2350c
	Rv2502c			Rv3423c			Rv1923			Rv2351c
	Rv0478			Rv1077			Rv2045c			Rv2385
	Rv3808c			Rv0884c			Rv2284			Rv2463
	Rv2601			Rv3042c			Rv2349c			Rv2485c
	Rv2447c			Rv3588c			Rv2350c			Rv2970c
	Rv1500			Rv1284			Rv2351c			Rv3084
	Rv3331			Rv3266c			Rv2385			Rv3176c
	Rv3806c			Rv3339c			Rv2463			Rv3203
	Rv2361c			Rv0066c			Rv2485c			Rv3487c
	Rv2855			Rv2259			Rv2970c			Rv3775
	Rv2471			Rv1622c			Rv3084			Rv3001c
	Rv3309c			Rv2194			Rv3176c			Rv0191
	Rv1437			Rv2195			Rv3203			Rv3569c
	Rv1832			Rv2196			Rv3487c			Rv3818
	Rv0946c			Rv1451			Rv3775			Rv0500
	Rv2847c			Rv1456c			Rv2217			Rv1625c
	Rv2427c			Rv3029c			Rv3001c			Rv2435c
	Rv2439c			Rv3028c			Rv2218			Rv1264
	Rv3248c			Rv2200c			Rv0191			Rv1318c
	Rv1712			Rv3043c			Rv3569c			Rv1319c
	Rv2421c			Rv2193			Rv3818			Rv1320c
	Rv2856			Rv1623c			Rv0500			Rv2152c
	Rv3708c			Rv0252			Rv1625c			Rv0482
	Rv3709c			Rv0253			Rv2435c			Rv1315
	Rv1447c			Rv2928			Rv1264			Rv3310
	Rv1121			Rv1213			Rv1318c			Rv2215
	Rv2773c			Rv1326c			Rv1319c			Rv2495c
	Rv1613			Rv3356c			Rv1320c			Rv2157c
	Rv1612			Rv1327c			Rv2152c			Rv2158c
	Rv1385			Rv1603			Rv0482			Rv3423c
	Rv3257c			Rv2995c			Rv1315			Rv1077
	Rv3308			Rv1188			Rv3310			Rv2793c
	Rv3264c			Rv1328			Rv2215			Rv0884c
	Rv3842c			Rv1594			Rv2495c			Rv3042c
	Rv0317c			Rv1596			Rv2157c			Rv0505c
	Rv3536c			Rv2501c			Rv2158c			Rv0126
	Rv1655			Rv2502c			Rv3423c			Rv3588c
	Rv0858c			Rv0478			Rv1077			Rv1284
	Rv0649			Rv3808c			Rv2793c			Rv3273
	Rv2244			Rv1819c			Rv0884c			Rv3266c
	Rv2066			Rv2601			Rv3042c			Rv3339c
	Rv0557			Rv2447c			Rv0505c			Rv0066c
	Rv3002c			Rv1500			Rv0126			Rv2259
	Rv3003c			Rv3806c			Rv3588c			Rv1622c
	Rv1820			Rv2361c			Rv1284			Rv1620c
	Rv3509c			Rv2855			Rv3273			Rv1621c
	Rv1285			Rv2471			Rv3266c			Rv2194
	Rv1286			Rv3309c			Rv3339c			Rv2195
	Rv2931			Rv1437			Rv0066c			Rv2196
	Rv0619			Rv1832			Rv2259			Rv1451
	Rv0618			Rv0946c			Rv1622c			Rv1456c
	Rv3279c			Rv2847c			Rv1620c			Rv3029c
	Rv1448c			Rv2427c			Rv1621c			Rv3028c
	Rv3411c			Rv2439c			Rv2194			Rv2200c
	Rv3410c			Rv3248c			Rv2195			Rv3043c
	Rv1843c			Rv1712			Rv2196			Rv2193
	Rv1658			Rv2421c			Rv1451			Rv1623c
	Rv2977c			Rv2952			Rv1456c			Rv0252
	Rv1654			Rv3708c			Rv3029c			Rv0253
	Rv2678c			Rv3709c			Rv3028c			Rv2928
	Rv3535c			Rv1447c			Rv2200c			Rv1213
	Rv3436c			Rv1121			Rv3043c			Rv1326c
	Rv2984			Rv2773c			Rv2193			Rv3356c
	Rv1018c			Rv1613			Rv1623c			Rv1327c
	Rv2763c			Rv1612			Rv0252			Rv1603
	Rv1604			Rv1385			Rv0253			Rv2995c
	Rv2701c			Rv3257c			Rv2928			Rv1188
	Rv3792			Rv3308			Rv1213			Rv1328
	Rv2476c			Rv3264c			Rv1326c			Rv1594
	Rv1347c			Rv3568c			Rv3356c			Rv1596
	Rv0422c			Rv3536c			Rv1327c			Rv0478
	Rv2445c			Rv1655			Rv1603			Rv2641
	Rv0865			Rv0858c			Rv2995c			Rv3409c
	Rv3772			Rv3130c			Rv1188			Rv3808c
	Rv1600			Rv3734c			Rv1328			Rv1819c
	Rv0952			Rv3234c			Rv1594			Rv2601
	Rv0951			Rv3088			Rv1596			Rv2447c
	Rv3109			Rv0221			Rv2501c			Rv2228c
	Rv0869c			Rv0895			Rv2502c			Rv1500
	Rv3111			Rv1425			Rv0478			Rv3331
	Rv3565			Rv1760			Rv2641			Rv3806c
	Rv0337c			Rv2285			Rv3409c			Rv2361c
	Rv2334			Rv2484c			Rv3808c			Rv2855
	Rv0848			Rv3087			Rv1819c			Rv2471
	Rv1336			Rv3233c			Rv2601			Rv3309c
	Rv2211c			Rv3371			Rv2447c			Rv1437
	Rv1826			Rv3480c			Rv2228c			Rv1832
	Rv3068c			Rv3740c			Rv1500			Rv0946c
	Rv2753c			Rv0649			Rv3331			Rv2847c
	Rv2726c			Rv2244			Rv3806c			Rv2427c
	Rv1202			Rv2066			Rv2361c			Rv2439c
	Rv2252			Rv0557			Rv2855			Rv3248c
	Rv2289			Rv3002c			Rv2471			Rv1712
	Rv3398c			Rv3003c			Rv3309c			Rv2421c
	Rv1240			Rv1820			Rv1437			Rv2856
	Rv0812			Rv3509c			Rv1832			Rv2952
	Rv2589			Rv1285			Rv0946c			Rv3708c
	Rv2393			Rv1286			Rv2847c			Rv3709c
	Rv2051c			Rv2931			Rv2427c			Rv1447c
	Rv2604c			Rv0619			Rv2439c			Rv1121
	Rv1512			Rv0618			Rv3248c			Rv2773c
	Rv2188c			Rv3279c			Rv1712			Rv1613
	Rv3010c			Rv1448c			Rv2421c			Rv1612
	Rv3215			Rv3411c			Rv2856			Rv1385
	Rv2386c			Rv3410c			Rv2952			Rv3257c
	Rv1098c			Rv1843c			Rv3708c			Rv3308
	Rv3106			Rv1658			Rv3709c			Rv3264c
	Rv0886			Rv1654			Rv1447c			Rv3568c
	Rv2849c			Rv2678c			Rv1121			Rv3842c
	Rv1745c			Rv3535c			Rv2773c			Rv0317c
	Rv1617			Rv3436c			Rv1613			Rv3536c
	Rv0555			Rv2984			Rv1612			Rv1655
	Rv1445c			Rv1018c			Rv1385			Rv0858c
	Rv1144			Rv2763c			Rv3257c			Rv3130c
	Rv0936			Rv1604			Rv3308			Rv3734c
	Rv0545c			Rv2701c			Rv3264c			Rv3234c
	Rv2281			Rv3792			Rv3568c			Rv3088
	Rv1122			Rv2476c			Rv3842c			Rv0221
	Rv1844c			Rv0422c			Rv0317c			Rv0895
	Rv2458			Rv2445c			Rv3536c			Rv1425
	Rv2392			Rv3772			Rv1655			Rv1760
	Rv0458			Rv1600			Rv0858c			Rv2285
	Rv0147			Rv0952			Rv3130c			Rv2484c
	Rv0768			Rv0951			Rv3734c			Rv3087
	Rv2988c			Rv3109			Rv3234c			Rv3233c
	Rv2987c			Rv3116			Rv3088			Rv3371
	Rv2610c			Rv3111			Rv0221			Rv3480c
	Rv1348			Rv3565			Rv0895			Rv3740c
	Rv1349			Rv0337c			Rv1425			Rv2066
	Rv3710			Rv2334			Rv1760			Rv3002c
	Rv2320c			Rv1336			Rv2285			Rv3003c
	Rv0107c			Rv0635			Rv2484c			Rv1820
	Rv1239c			Rv0636			Rv3087			Rv3509c
	Rv1606			Rv0637			Rv3233c			Rv1285
	Rv1602			Rv2211c			Rv3371			Rv1286
	Rv1605			Rv1826			Rv3480c			Rv2931
	Rv2121c			Rv3068c			Rv3740c			Rv0619
	Rv2122c			Rv2753c			Rv0649			Rv0618
	Rv1599			Rv2726c			Rv2244			Rv3279c
	Rv0091			Rv1202			Rv2066			Rv1448c
	Rv0112			Rv2289			Rv0557			Rv3411c
	Rv1511			Rv3398c			Rv3002c			Rv3410c
	Rv1308			Rv3383c			Rv3003c			Rv1843c
	Rv1304			Rv2173			Rv1820			Rv1658
	Rv1311			Rv1240			Rv3509c			Rv2977c
	Rv1310			Rv0812			Rv1285			Rv1654
	Rv1305			Rv2589			Rv1286			Rv2678c
	Rv1306			Rv2051c			Rv2931			Rv3535c
	Rv1309			Rv1512			Rv0619			Rv3436c
	Rv1307			Rv3010c			Rv0618			Rv2984
	Rv2945c			Rv3215			Rv3279c			Rv1018c
	Rv1294			Rv2386c			Rv1448c			Rv2763c
	Rv0069c			Rv1098c			Rv3411c			Rv1604
	Rv1295			Rv3106			Rv3410c			Rv2701c
	Rv1296			Rv0886			Rv1843c			Rv3792
	Rv1492			Rv2849c			Rv1658			Rv2476c
	Rv1493			Rv1745c			Rv2977c			Rv1347c
	Rv2072c			Rv1617			Rv1654			Rv0422c
	Rv2934			Rv0555			Rv2678c			Rv2445c
	Rv2957			Rv1445c			Rv3535c			Rv0865
	Rv2958c			Rv1144			Rv3436c			Rv3772
	Rv0993			Rv0934			Rv2984			Rv1600
	Rv2962c			Rv0936			Rv1018c			Rv0952
	Rv3756c			Rv0935			Rv2763c			Rv0951
	Rv3757c			Rv0933			Rv1604			Rv3109
	Rv3758c			Rv0932c			Rv2701c			Rv0869c
	Rv3759c			Rv0930			Rv3792			Rv3116
	Rv0620			Rv0929			Rv2476c			Rv3111
	Rv2982c			Rv0928			Rv1347c			Rv3565
	Rv0564c			Rv2281			Rv0422c			Rv0337c
	Rv1093			Rv3526			Rv2445c			Rv2334
	Rv0070c			Rv3571			Rv0865			Rv0848
	Rv1940			Rv1122			Rv3772			Rv1336
	Rv1415			Rv1844c			Rv1600			Rv2211c
	Rv3913			Rv2458			Rv0952			Rv1826
	Rv0729			Rv2392			Rv0951			Rv3068c
	Rv3307			Rv0458			Rv3109			Rv2753c
	Rv3045			Rv2988c			Rv0869c			Rv2726c
	Rv2153c			Rv2987c			Rv3116			Rv1202
	Rv2438c			Rv2610c			Rv3111			Rv2252
	Rv0642c			Rv1348			Rv3565			Rv2289
	Rv0777			Rv1349			Rv0337c			Rv3398c
	Rv3470c			Rv1180			Rv2334			Rv3383c
	Rv0373c			Rv1183			Rv0848			Rv2173
	Rv0374c			Rv1182			Rv1336			Rv1240
	Rv0375c			Rv1181			Rv0635			Rv0812
	Rv3119			Rv3710			Rv0636			Rv2589
	Rv0866			Rv1811			Rv0637			Rv2393
	Rv2388c			Rv1606			Rv2211c			Rv3551
	Rv1338			Rv1602			Rv1826			Rv3552
	Rv1611			Rv2121c			Rv3068c			Rv2051c
	Rv3465			Rv2122c			Rv2753c			Rv2604c
	Rv3608c			Rv1599			Rv2726c			Rv1512
	Rv1207			Rv0112			Rv1202			Rv2188c
	Rv0570			Rv1511			Rv2252			Rv3010c
	Rv1981c			Rv1308			Rv2289			Rv3215
	Rv0562			Rv1304			Rv3398c			Rv2386c
	Rv1857			Rv1311			Rv3383c			Rv3820c
	Rv1858			Rv1310			Rv2173			Rv1098c
	Rv1859			Rv1305			Rv1240			Rv3106
	Rv1130			Rv1306			Rv0812			Rv0886
	Rv1383			Rv1309			Rv2589			Rv2849c
	Rv1384			Rv1307			Rv2393			Rv1745c
	Rv3341			Rv2951c			Rv3551			Rv1617
	Rv1373			Rv2942			Rv3552			Rv0555
	Rv2267c			Rv2937			Rv2051c			Rv1445c
	Rv3529c			Rv2938			Rv2604c			Rv1144
	Rv2858c			Rv1294			Rv1512			Rv0934
	Rv3504			Rv0069c			Rv2188c			Rv0936
	Rv3505			Rv1295			Rv3010c			Rv0935
	Rv2754c			Rv1296			Rv3215			Rv0933
	Rv2436			Rv1492			Rv2386c			Rv0932c
	Rv2220			Rv1493			Rv3820c			Rv0930
	Rv2222c			Rv2072c			Rv1098c			Rv0929
	Rv1878			Rv2934			Rv3106			Rv0928
	Rv2860c			Rv2959c			Rv0886			Rv0545c
	Rv1607			Rv2957			Rv2849c			Rv2281
	Rv3809c			Rv2958c			Rv1745c			Rv3526
	Rv2900c			Rv3804c			Rv1617			Rv3571
	Rv1257c			Rv1886c			Rv0555			Rv1122
	Rv3634c			Rv0129c			Rv1445c			Rv1844c
	Rv0501			Rv0993			Rv1144			Rv2458
	Rv0536			Rv2962c			Rv0934			Rv2392
	Rv3859c			Rv0620			Rv0936			Rv0458
	Rv3858c			Rv2982c			Rv0935			Rv0147
	Rv0255c			Rv1093			Rv0933			Rv0768
	Rv2453c			Rv0070c			Rv0932c			Rv2988c
	Rv0392c			Rv1940			Rv0930			Rv2987c
	Rv1854c			Rv1415			Rv0929			Rv2610c
	Rv1704c			Rv3913			Rv0928			Rv2895c
	Rv0994			Rv0186			Rv0545c			Rv1348
	Rv2780			Rv3802c			Rv2281			Rv1349
	Rv1653			Rv3307			Rv3526			Rv3710
	Rv1173			Rv3045			Rv3571			Rv2320c
	Rv2584c			Rv2153c			Rv1122			Rv2581c
	Rv0753c			Rv2438c			Rv1844c			Rv0634c
	Rv2702			Rv0642c			Rv1469			Rv0107c
	Rv3302c			Rv0777			Rv2458			Rv1239c
	Rv2249c			Rv3470c			Rv2392			Rv1606
	Rv0650			Rv0373c			Rv0458			Rv1602
	Rv0751c			Rv0374c			Rv0147			Rv1605
	Rv0437c			Rv0375c			Rv0768			Rv2121c
	Rv3560c			Rv3119			Rv2988c			Rv2122c
	Rv2321c			Rv0866			Rv2987c			Rv1599
	Rv2322c			Rv3322c			Rv2610c			Rv0091
	Rv0808			Rv2388c			Rv2895c			Rv0112
	Rv0408			Rv1338			Rv1348			Rv1511
	Rv1656			Rv3518c			Rv1349			Rv1308
	Rv1652			Rv3545c			Rv1180			Rv1304
	Rv0155			Rv1611			Rv1183			Rv1311
	Rv0156			Rv3465			Rv1182			Rv1310
	Rv0157			Rv3608c			Rv1181			Rv1305
	Rv1659			Rv1207			Rv3710			Rv1306
	Rv2935			Rv0570			Rv2320c			Rv1309
	Rv2504c			Rv1345			Rv2581c			Rv1307
	Rv2503c			Rv0562			Rv0634c			Rv2951c
	Rv0896			Rv1130			Rv0362			Rv2942
	Rv0889c			Rv1383			Rv0107c			Rv2936
	Rv0266c			Rv1384			Rv1239c			Rv2937
	Rv3379c			Rv3341			Rv1811			Rv2938
	Rv2682c			Rv1373			Rv1606			Rv2945c
	Rv1436			Rv2267c			Rv1602			Rv1294
	Rv1449c			Rv3529c			Rv1605			Rv0069c
	Rv3255c			Rv2858c			Rv2121c			Rv1295
	Rv2611c			Rv3504			Rv2122c			Rv1296
	Rv1601			Rv3505			Rv1599			Rv1492
	Rv1099c			Rv2754c			Rv0091			Rv1493
	Rv0803			Rv2436			Rv0112			Rv2072c
	Rv0788			Rv2220			Rv1511			Rv2934
	Rv0809			Rv1878			Rv1308			Rv2959c
	Rv0956			Rv2860c			Rv1304			Rv2957
	Rv2335			Rv3809c			Rv1311			Rv2958c
	Rv3275c			Rv2900c			Rv1310			Rv3824c
	Rv3276c			Rv1257c			Rv1305			Rv3804c
	Rv0772			Rv3634c			Rv1306			Rv1886c
	Rv2201			Rv0501			Rv1309			Rv0129c
	Rv1380			Rv0536			Rv1307			Rv3803c
	Rv1381			Rv3859c			Rv2951c			Rv0993
	Rv0357c			Rv3858c			Rv2942			Rv2962c
	Rv2606c			Rv0255c			Rv2936			Rv3756c
	Rv2130c			Rv2453c			Rv2937			Rv3757c
	Rv2964			Rv0392c			Rv2938			Rv3758c
	Rv2155c			Rv1854c			Rv2945c			Rv3759c
	Rv3704c			Rv0994			Rv1294			Rv0620
	Rv2870c			Rv0438c			Rv0069c			Rv2982c
	Rv2332			Rv2780			Rv1295			Rv0564c
	Rv0573c			Rv1653			Rv1296			Rv1093
	Rv1559			Rv1173			Rv1492			Rv0070c
	Rv0189c			Rv2584c			Rv1493			Rv1940
	Rv0771			Rv0753c			Rv2072c			Rv1415
	Rv0346c			Rv2702			Rv2934			Rv3913
	Rv2127			Rv3302c			Rv2953			Rv0729
	Rv1086			Rv2249c			Rv2959c			Rv3802c
	Rv0727c			Rv0650			Rv2957			Rv3307
	Rv2483c			Rv0751c			Rv2958c			Rv3045
	Rv2182c			Rv0437c			Rv3824c			Rv2153c
	Rv3318			Rv3560c			Rv3804c			Rv2438c
	Rv3319			Rv2321c			Rv1886c			Rv0642c
	Rv3316			Rv2322c			Rv0129c			Rv0777
	Rv3317			Rv0808			Rv3803c			Rv3470c
	Rv0247c			Rv0408			Rv0993			Rv0373c
	Rv0248c			Rv3499c			Rv2962c			Rv0374c
	Rv1552			Rv3498c			Rv3756c			Rv0375c
	Rv1553			Rv3497c			Rv3757c			Rv3119
	Rv1554			Rv3496c			Rv3758c			Rv0866
	Rv1555			Rv3495c			Rv3759c			Rv3322c
	Rv2747			Rv3494c			Rv0620			Rv2388c
	Rv1570			Rv3500c			Rv2982c			Rv1338
	Rv1737c			Rv3501c			Rv0564c			Rv3518c
	Rv2329c			Rv1656			Rv1093			Rv3545c
	Rv0261c			Rv1652			Rv0070c			Rv1611
	Rv0267			Rv2713			Rv1940			Rv3465
	Rv1568			Rv0155			Rv1415			Rv3608c
	Rv1589			Rv0156			Rv3913			Rv1207
	Rv3214			Rv0157			Rv0186			Rv0570
	Rv0489			Rv1659			Rv0729			Rv1981c
	Rv1133c			Rv2935			Rv3802c			Rv0562
	Rv2832c			Rv2504c			Rv3307			Rv1857
	Rv2833c			Rv2503c			Rv3045			Rv1858
	Rv2834c			Rv0896			Rv2153c			Rv1859
	Rv2835c			Rv0889c			Rv2438c			Rv1130
	Rv2539c			Rv3379c			Rv0642c			Rv1383
	Rv1001			Rv2682c			Rv0777			Rv1384
	Rv3340			Rv1288			Rv3470c			Rv3341
	Rv2697c			Rv0519c			Rv0373c			Rv1373
	Rv2156c			Rv0774c			Rv0374c			Rv2267c
	Rv2225			Rv1436			Rv0375c			Rv3529c
	Rv3602c			Rv0643c			Rv3119			Rv2858c
	Rv2573			Rv1449c			Rv0866			Rv3504
	Rv1391			Rv3255c			Rv3322c			Rv3505
	Rv0234c			Rv2611c			Rv2388c			Rv2754c
	Rv1731			Rv3540c			Rv1338			Rv2436
	Rv0462			Rv1601			Rv3518c			Rv2220
	Rv2482c			Rv1099c			Rv3545c			Rv2222c
	Rv1551			Rv0803			Rv1611			Rv1878
	Rv3303c			Rv0809			Rv3465			Rv2860c
	Rv1408			Rv0956			Rv3608c			Rv1607
	Rv2922A			Rv2335			Rv1207			Rv3809c
	Rv0334			Rv3276c			Rv0570			Rv2900c
	Rv3464			Rv0772			Rv1981c			Rv1257c
	Rv3468c			Rv2201			Rv1345			Rv3634c
	Rv3784			Rv1380			Rv1344			Rv0501
	Rv2124c			Rv1381			Rv0562			Rv0536
	Rv3145			Rv0357c			Rv1857			Rv3859c
	Rv3146			Rv2130c			Rv1858			Rv3858c
	Rv3147			Rv2155c			Rv1859			Rv0255c
	Rv3148			Rv2870c			Rv1130			Rv2453c
	Rv3149			Rv2332			Rv1383			Rv0392c
	Rv3150			Rv0573c			Rv1384			Rv1854c
	Rv3151			Rv1559			Rv3341			Rv1704c
	Rv3152			Rv0189c			Rv1373			Rv0994
	Rv3153			Rv3823c			Rv2267c			Rv0438c
	Rv3154			Rv2127			Rv3529c			Rv2780
	Rv3155			Rv1086			Rv2858c			Rv1653
	Rv3156			Rv2483c			Rv3504			Rv1173
	Rv3157			Rv2182c			Rv3505			Rv2584c
	Rv3158			Rv3318			Rv2754c			Rv0753c
	Rv1392			Rv3319			Rv2436			Rv2702
	Rv0409			Rv3316			Rv2220			Rv3302c
	Rv1159			Rv3317			Rv2222c			Rv2249c
	Rv2205c			Rv1552			Rv1878			Rv0650
	Rv1416			Rv1553			Rv2860c			Rv0751c
	Rv1850			Rv1554			Rv1607			Rv0437c
	Rv1849			Rv1555			Rv3809c			Rv3560c
	Rv1848			Rv2747			Rv2900c			Rv2321c
	Rv1609			Rv1570			Rv1257c			Rv2322c
	Rv2583c			Rv1737c			Rv3634c			Rv0808
	Rv0013			Rv1568			Rv0501			Rv0408
	Rv2192c			Rv1589			Rv0536			Rv3499c
	Rv1699			Rv3214			Rv3859c			Rv3498c
	Rv2344c			Rv0489			Rv3858c			Rv3497c
	Rv3315c			Rv1133c			Rv0255c			Rv3496c
	Rv2848c			Rv2832c			Rv2453c			Rv3495c
	Rv3754			Rv2833c			Rv2518c			Rv3494c
	Rv2607			Rv2834c			Rv0392c			Rv3500c
	Rv3432c			Rv2835c			Rv1854c			Rv3501c
	Rv3075c			Rv2539c			Rv1704c			Rv1656
	Rv2498c			Rv1001			Rv0994			Rv1652
	Rv0118c			Rv3340			Rv0438c			Rv2713
	Rv1201c			Rv2697c			Rv2780			Rv0155
	Rv1595			Rv2156c			Rv1653			Rv0156
	Rv0957			Rv2225			Rv1173			Rv0157
	Rv2070c			Rv3602c			Rv2584c			Rv1659
	Rv0533c			Rv0410c			Rv0753c			Rv2935
	Rv1872c			Rv2573			Rv2702			Rv2504c
	Rv0694			Rv1391			Rv3302c			Rv2503c
	Rv0391			Rv3206c			Rv2249c			Rv0896
	Rv2465c			Rv0234c			Rv0650			Rv0889c
	Rv0322			Rv1731			Rv0751c			Rv0266c
	Rv0137c			Rv0462			Rv0437c			Rv3379c
	Rv0973c			Rv2482c			Rv3560c			Rv2682c
	Rv0974c			Rv1551			Rv2321c			Rv1288
	Rv0183			Rv3303c			Rv2322c			Rv0519c
	Rv2062c			Rv2922A			Rv0808			Rv0774c
	Rv3332			Rv0334			Rv0408			Rv1436
	Rv1475c			Rv3464			Rv3499c			Rv1449c
	Rv1187			Rv3468c			Rv3498c			Rv3255c
	Rv2764c			Rv3784			Rv3497c			Rv2611c
	Rv2178c			Rv2124c			Rv3496c			Rv3540c
	Rv0733			Rv3145			Rv3495c			Rv1601
	Rv0092			Rv3146			Rv3494c			Rv1099c
	Rv0103c			Rv3147			Rv3500c			Rv0803
	Rv2981c			Rv3148			Rv3501c			Rv0788
	Rv2454c			Rv3149			Rv1656			Rv0809
	Rv2455c			Rv3150			Rv1652			Rv0956
	Rv0382c			Rv3151			Rv2713			Rv2335
	Rv1692			Rv3152			Rv0155			Rv3275c
	Rv2947c			Rv3153			Rv0156			Rv3276c
	Rv2538c			Rv3154			Rv0157			Rv0772
	Rv3546			Rv3155			Rv1659			Rv2201
	Rv3628			Rv3156			Rv2935			Rv1380
	Rv1346			Rv3157			Rv2504c			Rv1381
	Rv2378c			Rv3158			Rv2503c			Rv0357c
	Rv2231c			Rv1392			Rv0896			Rv2606c
	Rv2064			Rv0409			Rv0889c			Rv2130c
	Rv1127c			Rv2205c			Rv0266c			Rv2964
	Rv2065			Rv1416			Rv3379c			Rv2155c
	Rv2540c			Rv1609			Rv2682c			Rv3704c
	Rv2552c			Rv2583c			Rv1288			Rv2870c
	Rv2537c			Rv0013			Rv0519c			Rv2332
	Rv3227			Rv2192c			Rv0774c			Rv0573c
	Rv2207			Rv3537			Rv1436			Rv1559
	Rv0436c			Rv1699			Rv0643c			Rv0189c
	Rv3290c			Rv2848c			Rv1442			Rv0771
				Rv2939			Rv1449c			Rv3823c
				Rv3754			Rv3255c			Rv0346c
				Rv3432c			Rv2611c			Rv2127
				Rv1201c			Rv3540c			Rv1086
				Rv1595			Rv1601			Rv0727c
				Rv0957			Rv1099c			Rv2483c
				Rv2070c			Rv0803			Rv2182c
				Rv0533c			Rv0788			Rv3318
				Rv0535			Rv0809			Rv3319
				Rv1872c			Rv0956			Rv3316
				Rv0694			Rv2335			Rv3317
				Rv2465c			Rv3275c			Rv0247c
				Rv0973c			Rv3276c			Rv0248c
				Rv0974c			Rv0772			Rv0249c
				Rv0183			Rv2201			Rv1552
				Rv2854			Rv1380			Rv1553
				Rv3199c			Rv1381			Rv1554
				Rv1475c			Rv0357c			Rv1555
				Rv1187			Rv2606c			Rv2747
				Rv2764c			Rv2130c			Rv1570
				Rv2178c			Rv2964			Rv1737c
				Rv2048c			Rv2155c			Rv2329c
				Rv0733			Rv3704c			Rv0261c
				Rv2981c			Rv2870c			Rv0267
				Rv2454c			Rv2332			Rv1568
				Rv2455c			Rv0573c			Rv1589
				Rv0382c			Rv1559			Rv3214
				Rv2538c			Rv0189c			Rv0489
				Rv3546			Rv0771			Rv1133c
				Rv3523			Rv3823c			Rv2832c
				Rv3522			Rv0346c			Rv2833c
				Rv3628			Rv2127			Rv2834c
				Rv1346			Rv1086			Rv2835c
				Rv3032			Rv0727c			Rv2539c
				Rv1212c			Rv2483c			Rv1001
				Rv2231c			Rv2182c			Rv3340
				Rv2064			Rv3318			Rv2697c
				Rv1127c			Rv3319			Rv2156c
				Rv2065			Rv3316			Rv2225
				Rv2540c			Rv3317			Rv3602c
				Rv2552c			Rv0247c			Rv2573
				Rv2537c			Rv0248c			Rv1391
				Rv3227			Rv0249c			Rv3206c
				Rv0436c			Rv1552			Rv0234c
							Rv1553			Rv1731
							Rv1554			Rv0462
							Rv1555			Rv2482c
							Rv2747			Rv1551
							Rv1570			Rv3303c
							Rv1737c			Rv1408
							Rv2329c			Rv0125
							Rv0261c			Rv2922A
							Rv0267			Rv0334
							Rv1568			Rv3464
							Rv1589			Rv3468c
							Rv3214			Rv3784
							Rv0489			Rv2124c
							Rv1133c			Rv3145
							Rv2832c			Rv3146
							Rv2833c			Rv3147
							Rv2834c			Rv3148
							Rv2835c			Rv3149
							Rv2539c			Rv3150
							Rv1001			Rv3151
							Rv3340			Rv3152
							Rv2697c			Rv3153
							Rv2156c			Rv3154
							Rv2225			Rv3155
							Rv3602c			Rv3156
							Rv0410c			Rv3157
							Rv2573			Rv3158
							Rv1391			Rv1392
							Rv3206c			Rv0409
							Rv0234c			Rv1159
							Rv1731			Rv2205c
							Rv0462			Rv1416
							Rv2482c			Rv1850
							Rv1551			Rv1849
							Rv3303c			Rv1848
							Rv1408			Rv1853
							Rv0125			Rv1851
							Rv2922A			Rv1852
							Rv0334			Rv1609
							Rv3464			Rv2583c
							Rv3468c			Rv0013
							Rv3784			Rv2192c
							Rv2124c			Rv3537
							Rv3145			Rv1699
							Rv3146			Rv2344c
							Rv3147			Rv3315c
							Rv3148			Rv2848c
							Rv3149			Rv2939
							Rv3150			Rv3754
							Rv3151			Rv2607
							Rv3152			Rv3432c
							Rv3153			Rv3075c
							Rv3154			Rv2498c
							Rv3155			Rv0118c
							Rv3156			Rv1201c
							Rv3157			Rv1595
							Rv3158			Rv0957
							Rv1392			Rv2070c
							Rv0409			Rv0533c
							Rv1159			Rv0535
							Rv2205c			Rv1872c
							Rv1416			Rv0694
							Rv1850			Rv0391
							Rv1849			Rv2465c
							Rv1848			Rv0322
							Rv1853			Rv0137c
							Rv1851			Rv0183
							Rv1852			Rv3199c
							Rv1609			Rv2062c
							Rv2583c			Rv3332
							Rv0013			Rv3817
							Rv2192c			Rv1475c
							Rv3537			Rv1187
							Rv1699			Rv2764c
							Rv2344c			Rv2178c
							Rv3315c			Rv2048c
							Rv2848c			Rv0733
							Rv2939			Rv0092
							Rv3754			Rv0103c
							Rv2607			Rv2981c
							Rv3432c			Rv2454c
							Rv3253c			Rv2455c
							Rv1999c			Rv0382c
							Rv1979c			Rv1692
							Rv3075c			Rv2947c
							Rv2498c			Rv2538c
							Rv0118c			Rv3546
							Rv1201c			Rv3523
							Rv1595			Rv3522
							Rv0957			Rv3628
							Rv2070c			Rv3825c
							Rv0533c			Rv1346
							Rv0535			Rv3032
							Rv1872c			Rv1212c
							Rv0694			Rv2378c
							Rv0391			Rv2231c
							Rv2465c			Rv2064
							Rv0322			Rv1127c
							Rv0137c			Rv2065
							Rv0973c			Rv2059
							Rv0974c			Rv2060
							Rv0183			Rv2061c
							Rv2854			Rv2540c
							Rv3199c			Rv2552c
							Rv2062c			Rv2537c
							Rv3332			Rv3227
							Rv3817			Rv2207
							Rv1475c			Rv0436c
							Rv1187			Rv3290c
							Rv2764c
							Rv2178c
							Rv2048c
							Rv0733
							Rv0092
							Rv0103c
							Rv2981c
							Rv2454c
							Rv2455c
							Rv0382c
							Rv1692
							Rv2946c
							Rv2947c
							Rv2538c
							Rv3546
							Rv3523
							Rv3522
							Rv3628
							Rv3825c
							Rv1346
							Rv3032
							Rv1212c
							Rv2378c
							Rv2231c
							Rv2064
							Rv1127c
							Rv2065
							Rv0908
							Rv1997
							Rv1992c
							Rv0969
							Rv2059
							Rv2060
							Rv2061c
							Rv2540c
							Rv2552c
							Rv2537c
							Rv3227
							Rv2207
							Rv0436c
							Rv3290c

## Sheet: iOSDD890_vs_All
iOSDD890 vs iSM810			iOSDD890 vs sMtb2018			iOSDD890 vs iEK1011
Elements only in iOSDD890 :	Common elements in iOSDD890 and iSM810 :	Elements only in iSM810 :	Elements only in iOSDD890 :	Common elements in iOSDD890 sMtb2018 :	Elements only in sMtb2018 :	Elements only in iOSDD890 :	Common elements in iOSDD890 iEK1011 :	Elements only in iEK1011 :
Rv3815c	Rv1295	RV2936	Rv3815c	Rv1295	Rv3799c	Rv3815c	Rv1295	Rv1106c
Rv3290c	Rv2573	RV3825c	Rv1867	Rv2573	Rv1300	Rv1867	Rv2573	Rv3538
Rv1867	Rv2589	Rv0035	Rv1722	Rv2589	Rv1106c	Rv1722	Rv2589	Rv3570c
Rv3281	Rv1323	Rv0119	Rv3441c	Rv3290c	Rv2563	Rv3713	Rv3290c	Rv3567c
Rv1722	Rv3535c	Rv0129c	Rv1302	Rv1323	Rv2377c	Rv2148c	Rv1323	Rv3502c
Rv3441c	Rv0254c	Rv0130	Rv2523c	Rv3535c	Rv0761c	Rv0558	Rv3535c	Rv3569c
Rv3310	Rv3280	Rv0166	Rv2236c	Rv0254c	Rv1530	Rv2859c	Rv0254c	Rv3409c
Rv2236c	Rv0904c	Rv0186	Rv1005c	Rv3280	Rv1862	Rv1314c	Rv3280	Rv3568c
Rv1005c	Rv1302	Rv0194	Rv3713	Rv0904c	Rv0035	Rv0306	Rv0904c	Rv3552
Rv3713	Rv1654	Rv0214	Rv1647	Rv3281	Rv0119	Rv2331	Rv3281	Rv3551
Rv1120c	Rv1653	Rv0217c	Rv2212	Rv1654	Rv0166	Rv0763c	Rv3441c	Rv3526
Rv3377c	Rv2747	Rv0220	Rv1120c	Rv1653	Rv0214	Rv0085	Rv1302	Rv3571
Rv3332	Rv0409	Rv0221	Rv3377c	Rv2747	Rv0270	Rv0557	Rv1654	Rv3541c
Rv0091	Rv1820	Rv0242c	Rv3645	Rv0409	Rv0404	Rv0389	Rv1653	Rv3518c
Rv3275c	Rv3002c	Rv0270	Rv3330	Rv1820	Rv0551c	Rv0794c	Rv2747	Rv3545c
Rv3330	Rv3509c	Rv0275c	Rv2148c	Rv3002c	Rv0852	Rv1508A	Rv0409	Rv3540c
Rv2148c	Rv3003c	Rv0404	Rv1895	Rv3509c	Rv1058	Rv0509	Rv1820	Rv3561
Rv1895	Rv3470c	Rv0410c	Rv2363	Rv3003c	Rv1193	Rv0811c	Rv3002c	Rv3537
Rv0768	Rv2922A	Rv0438c	Rv0558	Rv3470c	Rv1206	Rv3256c	Rv3509c	Rv3515c
Rv3293	Rv1475c	Rv0519c	Rv2467	Rv2922A	Rv1427c	Rv2244	Rv3003c	Rv3506
Rv0147	Rv1655	Rv0535	Rv2859c	Rv1475c	Rv1521	Rv0649	Rv3470c	Rv3523
Rv2363	Rv2523c	Rv0551c	Rv0223c	Rv1655	Rv1549	Rv3137	Rv2922A	Rv3522
Rv0558	Rv3667	Rv0564	Rv1314c	Rv3310	Rv1550	Rv2419c	Rv1475c	Rv1135A
Rv2467	Rv3313c	Rv0635	Rv0464c	Rv3667	Rv1750c	Rv2135c	Rv1655	Rv3556
Rv2859c	Rv0812	Rv0636	Rv3283	Rv3313c	Rv1925	Rv3600c	Rv3310	Rv3799c
Rv2320c	Rv0013	Rv0637	Rv0390	Rv0812	Rv2187	Rv0973c	Rv2523c	Rv3500c
Rv0346c	Rv2848c	Rv0643c	Rv0306	Rv0013	Rv2505c	Rv0974c	Rv3667	Rv3499c
Rv0522	Rv0255c	Rv0646c	Rv0075	Rv2848c	Rv2948c	Rv2502c	Rv3313c	Rv3494c
Rv0223c	Rv0733	Rv0655	Rv0143c	Rv0255c	Rv2950c	Rv2501c	Rv0812	Rv3496c
Rv0107c	Rv1318c	Rv0757	Rv0499	Rv0733	Rv3089	Rv0016c	Rv2236c	Rv3495c
Rv1607	Rv1319c	Rv0758	Rv1905c	Rv1318c	Rv3506	Rv3914	Rv0013	Rv3497c
Rv1314c	Rv1320c	Rv0761c	Rv3807c	Rv1319c	Rv3513c	Rv0121c	Rv1005c	Rv3501c
Rv3756c	Rv1625c	Rv0774c	Rv1928c	Rv1320c	Rv3515c	Rv3052c	Rv2848c	Rv3498c
Rv3757c	Rv1647	Rv0852	Rv1714	Rv1625c	Rv3561	Rv3053c	Rv0255c	Rv0438c
Rv3758c	Rv1264	Rv0895	Rv1618	Rv1264	Rv1235	Rv1178	Rv0733	Rv3322c
Rv3759c	Rv2212	Rv0928	Rv1663	Rv2435c	Rv2038c	Rv2331A	Rv1318c	Rv3206c
Rv2498c	Rv2435c	Rv0929	Rv1662	Rv1900c	Rv2039c	Rv1707	Rv1319c	Rv2959c
Rv3075c	Rv1900c	Rv0930	Rv2605c	Rv2202c	Rv2040c	Rv3406	Rv1320c	Rv3782
Rv0771	Rv3645	Rv0932c	Rv2899c	Rv2208	Rv2041c	Rv0097	Rv1625c	Rv2673
Rv0464c	Rv2202c	Rv0933	Rv2331	Rv2584c	Rv3538	Rv2852c	Rv1647	Rv3805c
Rv1239c	Rv2208	Rv0934	Rv0763c	Rv1285	Rv3567c	Rv0806c	Rv1264	Rv3375
Rv2062c	Rv2584c	Rv0935	Rv0992c	Rv1286	Rv3570c	Rv0260c	Rv2212	Rv1263
Rv3283	Rv1285	Rv1058	Rv0389	Rv0777	Rv3502c	Rv1379	Rv2435c	Rv3175
Rv0390	Rv1286	Rv1076	Rv0794c	Rv0357c	Rv0242c	Rv0498	Rv1120c	Rv2888c
Rv0306	Rv0777	Rv1104	Rv1508A	Rv3794	Rv2002	Rv3455c	Rv1900c	Rv2936
Rv0848	Rv0357c	Rv1105	Rv0509	Rv3795	Rv2766c	Rv1711	Rv3377c	Rv2937
Rv0075	Rv3794	Rv1106c	Rv0811c	Rv3792	Rv3097c	Rv1540	Rv3645	Rv2938
Rv1620c	Rv3795	Rv1180	Rv2277c	Rv3332	Rv0217c	Rv0263c	Rv2202c	Rv2942
Rv1621c	Rv3792	Rv1181	Rv1280c	Rv2182c	Rv0220	Rv0264c	Rv2208	Rv2939
Rv3315c	Rv2182c	Rv1182	Rv1281c	Rv2483c	Rv0646c	Rv0989c	Rv2584c	Rv2952
Rv0143c	Rv2483c	Rv1183	Rv1282c	Rv1652	Rv1076	Rv1026	Rv1285	Rv2951c
Rv0092	Rv1652	Rv1193	Rv1283c	Rv3248c	Rv1104	Rv0496	Rv1286	Rv2173
Rv0103c	Rv3248c	Rv1206	Rv0773c	Rv0091	Rv1105	Rv1812c	Rv0777	Rv0929
Rv0499	Rv0423c	Rv1223	Rv2394	Rv0423c	Rv1399c	Rv1700	Rv0357c	Rv0928
Rv2252	Rv0957	Rv1272c	Rv0386	Rv0957	Rv1400c	Rv2218	Rv3794	Rv0934
Rv1905c	Rv3257c	Rv1273c	Rv3469c	Rv3257c	Rv1426c	Rv0864	Rv3795	Rv0935
Rv1704c	Rv3276c	Rv1288	Rv0853c	Rv3276c	Rv1497	Rv3324c	Rv3792	Rv0933
Rv3807c	Rv2215	Rv1300	Rv3393	Rv3275c	Rv1923	Rv3112	Rv3332	Rv0930
Rv3229c	Rv2981c	Rv1345	Rv1029	Rv2215	Rv2045c	Rv0868c	Rv2182c	Rv0932c
Rv1928c	Rv2780	Rv1399c	Rv1030	Rv2981c	Rv2284	Rv3323c	Rv2483c	Rv2061c
Rv1714	Rv3423c	Rv1400c	Rv1031	Rv2780	Rv2349c	Rv1166	Rv1652	Rv2059
Rv1618	Rv2259	Rv1425	Rv1902c	Rv3423c	Rv2350c	Rv3684	Rv3248c	Rv2060
Rv2947c	Rv3045	Rv1426c	Rv3256c	Rv2259	Rv2351c	Rv2555c	Rv0091	Rv1819c
Rv2131c	Rv2858c	Rv1427c	Rv2674	Rv3045	Rv2385	Rv1292	Rv0423c	Rv0203
Rv0727c	Rv0458	Rv1456c	Rv3137	Rv2858c	Rv2463	Rv3009c	Rv0957	Rv0206c
Rv2899c	Rv1568	Rv1497	Rv0855	Rv0768	Rv2485c	Rv3011c	Rv3257c	Rv0202c
Rv0087	Rv2192c	Rv1521	Rv0958	Rv3293	Rv2970c	Rv3012c	Rv3276c	Rv3029c
Rv0084	Rv1609	Rv1530	Rv0645c	Rv0147	Rv3084	Rv2572c	Rv3275c	Rv3028c
Rv2331	Rv1569	Rv1661	Rv0098	Rv0458	Rv3176c	Rv3580c	Rv2215	Rv1456c
Rv0247c	Rv0032	Rv1686c	Rv1330c	Rv1568	Rv3203	Rv1406	Rv3330	Rv2781c
Rv0248c	Rv2671	Rv1687c	Rv0021c	Rv2192c	Rv3487c	Rv2580c	Rv2981c	Rv3553
Rv0763c	Rv2531c	Rv1747	Rv1533	Rv1609	Rv3775	Rv1536	Rv2780	Rv1852
Rv0085	Rv1001	Rv1750c	Rv1894c	Rv1569	Rv2217	Rv0041	Rv3423c	Rv1853
Rv0992c	Rv1659	Rv1760	Rv1160	Rv0032	Rv3569c	Rv1640c	Rv2259	Rv1851
Rv2964	Rv1658	Rv1811	Rv0805	Rv2671	Rv1327c	Rv3598c	Rv1895	Rv3824c
Rv2443	Rv3708c	Rv1819c	Rv0843	Rv2531c	Rv2641	Rv1007c	Rv3045	Rv3820c
Rv2188c	Rv1538c	Rv1862	Rv2029c	Rv1001	Rv3409c	Rv1649	Rv2858c	Rv3823c
Rv1159	Rv2201	Rv1886c	Rv2233	Rv1659	Rv1819c	Rv1650	Rv0768	Rv3825c
Rv0564c	Rv2127	Rv1923	Rv2419c	Rv1658	Rv2228c	Rv2845c	Rv3293	Rv2294
Rv3331	Rv3601c	Rv1925	Rv2135c	Rv2320c	Rv2952	Rv3834c	Rv0147	Rv1334
Rv0389	Rv1380	Rv2002	Rv0820	Rv3708c	Rv3568c	Rv2614c	Rv0458	Rv2895c
Rv0794c	Rv3709c	Rv2045c	Rv3600c	Rv1538c	Rv0221	Rv3336c	Rv1568	Rv3116
Rv1508A	Rv1595	Rv2048c	Rv2163c	Rv2201	Rv0895	Rv2448c	Rv2363	Rv2377c
Rv2222c	Rv3565	Rv2173	Rv0016c	Rv2127	Rv1425		Rv2467	Rv1862
Rv3704c	Rv0337c	Rv2187	Rv2911	Rv0346c	Rv1760		Rv2192c	Rv1530
Rv0811c	Rv2121c	Rv2217	Rv3627c	Rv3601c	Rv2285		Rv1609	Rv3086
Rv0317c	Rv1304	Rv2284	Rv3914	Rv1380	Rv2484c		Rv1569	Rv0761c
Rv2277c	Rv1305	Rv2285	Rv0121c	Rv3709c	Rv3087		Rv0032	Rv0535
Rv3842c	Rv1306	Rv2349c	Rv1155	Rv1595	Rv3088		Rv2671	Rv2048c
Rv1280c	Rv1307	Rv2350c	Rv2074	Rv3565	Rv3130c		Rv2531c	Rv0127
Rv1281c	Rv1308	Rv2351c	Rv3777	Rv0337c	Rv3233c		Rv1001	Rv1327c
Rv1282c	Rv1309	Rv2385	Rv3052c	Rv2121c	Rv3234c		Rv1659	Rv1564c
Rv1283c	Rv1310	Rv2463	Rv3053c	Rv1304	Rv3371		Rv1658	Rv3031
Rv3273	Rv1311	Rv2484c	Rv3113	Rv1305	Rv3480c		Rv2320c	Rv3032
Rv3469c	Rv3279c	Rv2485c	Rv1178	Rv1306	Rv3734c		Rv3708c	Rv1212c
Rv1915	Rv1589	Rv2505c	Rv1200	Rv1307	Rv3740c		Rv1538c	Rv3378c
Rv1916	Rv1908c	Rv2565	Rv3846	Rv1308	Rv0081		Rv2201	Rv3383c
Rv1605	Rv2849c	Rv2713	Rv0432	Rv1309	Rv0083		Rv2127	Rv3703c
Rv0853c	Rv1383	Rv2766c	Rv2331A	Rv1310	Rv0086		Rv0346c	none
Rv3393	Rv1384	Rv2794c	Rv1707	Rv1311	Rv0088		Rv3601c	Rv2291
Rv1029	Rv2289	Rv2854	Rv1672c	Rv3279c	Rv3116		Rv1380	Rv3117
Rv1030	Rv1011	Rv2937	Rv3406	Rv0522	Rv0635		Rv3709c	Rv0815c
Rv1031	Rv2612c	Rv2938	Rv0097	Rv1589	Rv0636		Rv1595	Rv1427c
Rv2691	Rv1885c	Rv2939	Rv3737	Rv0107c	Rv0637		Rv3565	Rv0270
Rv2692	Rv0948c	Rv2942	Rv0295c	Rv1908c	Rv2173		Rv0337c	Rv0119
Rv2316	Rv2540c	Rv2948c	Rv0806c	Rv1607	Rv3383c		Rv2121c	Rv0035
Rv2317	Rv2949c	Rv2950c	Rv2883c	Rv2849c	Rv3551		Rv1304	Rv0852
Rv2318	Rv2130c	Rv2951c	Rv0260c	Rv1383	Rv3552		Rv1305	Rv1750c
Rv1902c	Rv0373c	Rv2952	Rv1379	Rv1384	Rv3820c		Rv1306	Rv1925
Rv0191	Rv0374c	Rv2959c	Rv0498	Rv2289	Rv0928		Rv1307	Rv2948c
Rv3256c	Rv0375c	Rv2970c	Rv3455c	Rv1011	Rv0929		Rv1308	Rv0404
Rv2378c	Rv2066	Rv2992c	Rv1711	Rv2612c	Rv0930		Rv1309	Rv1193
Rv2379c	Rv2071c	Rv3028c	Rv1540	Rv3756c	Rv0932c		Rv1310	Rv1058
Rv1347c	Rv2072c	Rv3029c	Rv3300c	Rv3757c	Rv0933		Rv1311	Rv1549
Rv0137c	Rv2070c	Rv3084	Rv0113	Rv3758c	Rv0934		Rv3279c	Rv3089
Rv2674	Rv2065	Rv3087	Rv0115	Rv3759c	Rv0935		Rv0522	Rv1521
Rv3137	Rv2388c	Rv3088	Rv0114	Rv1885c	Rv3526		Rv0223c	Rv0166
Rv1692	Rv0889c	Rv3089	Rv0263c	Rv0948c	Rv3571		Rv1589	Rv2187
Rv0958	Rv0896	Rv3097c	Rv0264c	Rv2540c	Rv1469		Rv0107c	Rv0551c
Rv0126	Rv1131	Rv3116	Rv0989c	Rv2949c	Rv2895c		Rv1908c	Rv1206
Rv0082	Rv1699	Rv3130c	Rv1026	Rv2130c	Rv1180		Rv1607	Rv2505c
Rv3236c	Rv2194	Rv3176c	Rv0496	Rv2498c	Rv1183		Rv2849c	Rv3513c
Rv1330c	Rv2195	Rv3199c	Rv1812c	Rv3075c	Rv1182		Rv1383	Rv1550
Rv0261c	Rv2196	Rv3203	Rv1700	Rv0771	Rv1181		Rv1384	Rv2950c
Rv0267	Rv1451	Rv3206c	Rv3401	Rv1239c	Rv0634c		Rv2289	Rv0214
Rv2329c	Rv2193	Rv3233c	Rv0407	Rv2062c	Rv2581c		Rv1011	Rv2040c
Rv2287	Rv2200c	Rv3234c	Rv0132c	Rv0373c	Rv0362		Rv2612c	Rv1235
Rv2920c	Rv3043c	Rv3263	Rv0864	Rv0374c	Rv1811		Rv3756c	Rv2041c
Rv2207	Rv1336	Rv3322c	Rv3324c	Rv0375c	Rv2951c		Rv3757c	Rv2038c
Rv0021c	Rv2334	Rv3371	Rv3112	Rv2066	Rv2936		Rv3758c	Rv2039c
Rv1533	Rv3340	Rv3383c	Rv0868c	Rv2071c	Rv2937		Rv3759c	Rv1143
Rv1894c	Rv1077	Rv3480c	Rv3323c	Rv2072c	Rv2938		Rv1885c	Rv2850c
Rv1160	Rv1622c	Rv3487c	Rv1166	Rv2070c	Rv2942		Rv0948c	Rv2713
Rv2344c	Rv1623c	Rv3494c	Rv1635c	Rv2065	Rv2953		Rv2540c	Rv0018c
Rv0266c	Rv1712	Rv3495c	Rv2174	Rv2388c	Rv2959c		Rv2949c	Rv2228c
Rv0118c	Rv1293	Rv3496c	Rv2181	Rv0889c	Rv3824c		Rv2130c	Rv3702c
Rv0843	Rv2726c	Rv3497c	Rv2298	Rv0896	Rv0129c		Rv2498c	Rv3700c
Rv2945c	Rv2881c	Rv3498c	Rv0577	Rv1131	Rv1886c		Rv3075c	Rv0634c
Rv2607	Rv2482c	Rv3499c	Rv0911	Rv1699	Rv3803c		Rv0771	Rv2581c
Rv2233	Rv1570	Rv3500c	Rv3684	Rv2194	Rv3804c		Rv0464c	Rv2641
Rv2419c	Rv2136c	Rv3501c	Rv0684	Rv2195	Rv0186		Rv1239c	Rv0249c
Rv2135c	Rv3790	Rv3502c	Rv2555c	Rv2196	Rv3802c		Rv2062c	Rv3592
Rv0820	Rv3791	Rv3506	Rv1292	Rv1451	Rv0368c		Rv0373c	Rv3802c
Rv0545c	Rv3806c	Rv3513c	Rv3009c	Rv2193	Rv0369c		Rv0374c	Rv0774c
Rv3600c	Rv0321	Rv3515c	Rv3011c	Rv2200c	Rv0370c		Rv0375c	Rv0519c
Rv2163c	Rv2178c	Rv3522	Rv3012c	Rv3043c	Rv0371c		Rv2066	Rv1288
Rv0016c	Rv1094	Rv3523	Rv2572c	Rv0848	Rv0372c		Rv2071c	Rv0125
Rv2911	Rv0824c	Rv3526	Rv3580c	Rv1336	Rv0376c		Rv2072c	Rv3199c
Rv3627c	Rv1389	Rv3537	Rv1406	Rv2334	Rv3322c		Rv2070c	Rv3701c
Rv0788	Rv0189c	Rv3538	Rv2357	Rv3340	Rv3518c		Rv2065	Rv0294
Rv0505c	Rv2773c	Rv3561	Rv2580c	Rv1077	Rv3545c		Rv2388c	Rv0648
Rv3914	Rv2753c	Rv3567c	Rv1536	Rv1620c	Rv1345		Rv0889c	Rv1124
Rv0121c	Rv2763c	Rv3568c	Rv0041	Rv1621c	Rv1344		Rv0896	Rv3670
Rv1155	Rv2447c	Rv3569c	Rv1640c	Rv1622c	Rv2518c		Rv1131	Rv0134
Rv2074	Rv0534c	Rv3570c	Rv3598c	Rv1623c	Rv0438c		Rv1699	Rv2740
Rv3777	Rv3607c	Rv3571	Rv1007c	Rv3315c	Rv3494c		Rv3283	Rv3617
Rv1981c	Rv2139	Rv3572	Rv1649	Rv1712	Rv3495c		Rv0390	Rv1938
Rv3052c	Rv1381	Rv3734c	Rv1650	Rv0092	Rv3496c		Rv2194	Rv3176c
Rv3053c	Rv1409	Rv3740c	Rv2845c	Rv0103c	Rv3497c		Rv2195	Rv3803c
Rv1408	Rv1207	Rv3775	Rv3834c	Rv2252	Rv3498c		Rv2196	Rv3804c
Rv3113	Rv3608c	Rv3799c	Rv2614c	Rv1704c	Rv3499c		Rv1451	Rv0129c
Rv1178	Rv2537c	Rv3802c	Rv3336c	Rv1293	Rv3500c		Rv2193	Rv1886c
Rv2393	Rv2538c	Rv3804c	Rv1689	Rv2726c	Rv3501c		Rv2200c	Rv0413
Rv0391	Rv3398c	Rv3823c	Rv2448c	Rv2881c	Rv2713		Rv3043c	Rv3087
Rv1200	Rv1631	Rv1212c		Rv2482c	Rv0519c		Rv0848	Rv3233c
Rv3846	Rv0478	Rv3032		Rv1570	Rv0774c		Rv1336	Rv0221
Rv0432	Rv3247c	Rv0127		Rv2136c	Rv1288		Rv2334	Rv3734c
Rv2331A	Rv2697c	Rv1327c		Rv3790	Rv0643c		Rv3340	Rv2484c
Rv1707	Rv2870c	Rv1564c		Rv3791	Rv1442		Rv0075	Rv0895
Rv1739c	Rv2682c	orphan		Rv3806c	Rv3540c		Rv1077	Rv2285
Rv1672c	Rv3379c	Rv3389c		Rv0321	Rv3823c		Rv1620c	Rv1425
Rv3406	Rv1023	Rv3545c		Rv2178c	Rv1456c		Rv1621c	Rv3740c
Rv0097	Rv3214	Rv3518c		Rv3229c	Rv3028c		Rv1622c	Rv3480c
Rv3737	Rv3826	Rv3541c		Rv1094	Rv3029c		Rv1623c	Rv3371
Rv3314c	Rv1529	Rv3542c		Rv0824c	Rv0249c		Rv3315c	Rv3234c
Rv2977c	Rv1185c	Rv3540c		Rv1389	Rv0410c		Rv1712	Rv3130c
Rv0295c	Rv2590			Rv0189c	Rv3206c		Rv0143c	Rv1760
Rv2852c	Rv0099			Rv2773c	Rv0125		Rv0092	Rv3088
Rv0806c	Rv2930			Rv2753c	Rv1851		Rv0103c	Rv3097c
Rv0322	Rv3801c			Rv2763c	Rv1852		Rv0499	Rv2385
Rv2883c	Rv0468			Rv2447c	Rv1853		Rv2252	Rv3487c
Rv0260c	Rv0859			Rv0534c	Rv3537		Rv1905c	Rv3084
Rv1379	Rv0860			Rv3607c	Rv2939		Rv1704c	Rv2463
Rv1848	Rv1144			Rv2139	Rv1979c		Rv1293	Rv0646c
Rv1849	Rv1350			Rv1381	Rv1999c		Rv2726c	Rv0220
Rv1850	Rv2524c			Rv1409	Rv3253c		Rv2881c	Rv1426c
Rv0729	Rv1484			Rv1207	Rv0535		Rv2482c	Rv1497
Rv0498	Rv0533c			Rv3608c	Rv2854		Rv1570	Rv3203
Rv2793c	Rv1663			Rv2537c	Rv3199c		Rv2136c	Rv1104
Rv3455c	Rv1662			Rv2538c	Rv3817		Rv3807c	Rv1923
Rv1711	Rv2940c			Rv3398c	Rv2048c		Rv3790	Rv1105
Rv1540	Rv0363c			Rv1631	Rv2946c		Rv3791	Rv1399c
Rv3300c	Rv1099c			Rv0478	Rv3523		Rv3806c	Rv1076
Rv0113	Rv1485			Rv3247c	Rv3522		Rv0321	Rv2970c
Rv0115	Rv2605c			Rv2697c	Rv3825c		Rv2178c	Rv1400c
Rv0114	Rv2900c			Rv2870c	Rv1212c		Rv3229c	Rv3775
Rv0263c	Rv1348			Rv2682c	Rv3032		Rv1094	Rv2349c
Rv0264c	Rv1349			Rv3379c	Rv0908		Rv0824c	Rv2351c
Rv0989c	Rv2786c			Rv1023	Rv0969		Rv1928c	Rv2284
Rv1026	Rv2211c			Rv3214	Rv1992c		Rv1714	Rv2045c
Rv0496	Rv1552			Rv3826	Rv1997		Rv1389	Rv2350c
Rv1812c	Rv1553			Rv1529	Rv2059		Rv0189c	Rv2485c
Rv1700	Rv1554			Rv1185c	Rv2060		Rv2773c	Rv0217c
Rv0072	Rv1555			Rv2590	Rv2061c		Rv2753c	Rv3817
Rv0073	Rv3316			Rv0099			Rv2763c
Rv2564	Rv3317			Rv2930			Rv2447c
Rv2604c	Rv3318			Rv3801c			Rv0534c
Rv2606c	Rv3319			Rv0468			Rv3607c
Rv2856	Rv3106			Rv0859			Rv2139
Rv0924c	Rv0886			Rv0860			Rv1381
Rv1857	Rv2454c			Rv1144			Rv1409
Rv1858	Rv2455c			Rv1350			Rv1207
Rv1859	Rv2957			Rv2524c			Rv3608c
Rv0407	Rv1098c			Rv1484			Rv2537c
Rv0132c	Rv2610c			Rv2947c			Rv2538c
Rv0869c	Rv1500			Rv0533c			Rv3398c
Rv0864	Rv0557			Rv2940c			Rv1631
Rv3324c	Rv1018c			Rv0363c			Rv0478
Rv3112	Rv0334			Rv1099c			Rv3247c
Rv0868c	Rv0524			Rv2131c			Rv2697c
Rv3323c	Rv1551			Rv0727c			Rv2870c
Rv0865	Rv2249c			Rv1485			Rv2682c
Rv3374	Rv2982c			Rv2900c			Rv3379c
Rv3373	Rv3302c			Rv0087			Rv1023
Rv1166	Rv2427c			Rv1348			Rv3214
Rv1635c	Rv1447c			Rv1349			Rv1618
Rv2174	Rv1121			Rv0084			Rv3826
Rv2181	Rv3808c			Rv2786c			Rv1529
Rv2298	Rv0620			Rv2211c			Rv1185c
Rv0577	Rv0618			Rv1552			Rv2590
Rv0911	Rv0619			Rv1553			Rv0099
Rv3684	Rv0993			Rv1554			Rv2930
Rv0684	Rv1436			Rv1555			Rv3801c
Rv2555c	Rv0956			Rv3316			Rv0468
Rv1292	Rv1832			Rv3317			Rv0859
Rv3009c	Rv3303c			Rv3318			Rv0860
Rv3011c	Rv3436c			Rv3319			Rv1144
Rv3012c	Rv1512			Rv0247c			Rv1350
Rv2572c	Rv1093			Rv0248c			Rv2524c
Rv3580c	Rv0070c			Rv3106			Rv1484
Rv1406	Rv1328			Rv0886			Rv2947c
Rv2357	Rv1326c			Rv2454c			Rv0533c
Rv2580c	Rv1236			Rv2455c			Rv1663
Rv1536	Rv1237			Rv0085			Rv1662
Rv0041	Rv1238			Rv2957			Rv2940c
Rv1640c	Rv1213			Rv2964			Rv0363c
Rv3598c	Rv1878			Rv1098c			Rv1099c
Rv1007c	Rv2220			Rv2443			Rv2131c
Rv1649	Rv2860c			Rv2610c			Rv0727c
Rv1650	Rv2439c			Rv1500			Rv1485
Rv2845c	Rv3432c			Rv0557			Rv2605c
Rv3834c	Rv2476c			Rv2188c			Rv2899c
Rv2614c	Rv1602			Rv1159			Rv2900c
Rv3336c	Rv0808			Rv1018c			Rv0087
Rv1689	Rv1338			Rv0334			Rv1348
Rv2448c	Rv3858c			Rv0524			Rv1349
	Rv3859c			Rv1551			Rv0084
	Rv0509			Rv0564c			Rv2786c
	Rv2832c			Rv2249c			Rv2211c
	Rv2833c			Rv2982c			Rv1552
	Rv2834c			Rv3302c			Rv1553
	Rv2835c			Rv2427c			Rv1554
	Rv2205c			Rv1447c			Rv1555
	Rv1826			Rv1121			Rv3316
	Rv1257c			Rv3808c			Rv3317
	Rv3696c			Rv0620			Rv3318
	Rv0112			Rv0618			Rv3319
	Rv1511			Rv0619			Rv0247c
	Rv3396c			Rv0993			Rv0248c
	Rv2051c			Rv3331			Rv3106
	Rv1844c			Rv1436			Rv0886
	Rv1122			Rv0956			Rv2454c
	Rv1086			Rv1832			Rv2455c
	Rv2855			Rv3303c			Rv2957
	Rv0773c			Rv3436c			Rv0992c
	Rv2394			Rv1512			Rv2964
	Rv3609c			Rv1093			Rv1098c
	Rv1415			Rv0070c			Rv2443
	Rv1940			Rv1328			Rv2610c
	Rv2583c			Rv1326c			Rv1500
	Rv0386			Rv1236			Rv2188c
	Rv3588c			Rv1237			Rv1159
	Rv1284			Rv1238			Rv1018c
	Rv0511			Rv1213			Rv0334
	Rv2458			Rv1878			Rv0524
	Rv0650			Rv2220			Rv1551
	Rv1599			Rv2222c			Rv0564c
	Rv0510			Rv2860c			Rv2249c
	Rv0422c			Rv2439c			Rv2982c
	Rv3534c			Rv3704c			Rv3302c
	Rv3606c			Rv3432c			Rv2427c
	Rv1294			Rv2476c			Rv1447c
	Rv3341			Rv1602			Rv1121
	Rv1296			Rv0808			Rv3808c
	Rv1600			Rv1338			Rv0620
	Rv2231c			Rv3858c			Rv0618
	Rv3772			Rv3859c			Rv0619
	Rv3624c			Rv2832c			Rv0993
	Rv0486			Rv2833c			Rv3331
	Rv3339c			Rv2834c			Rv1436
	Rv0066c			Rv2835c			Rv0956
	Rv3215			Rv2205c			Rv1832
	Rv0467			Rv1826			Rv3303c
	Rv1170			Rv1257c			Rv3436c
	Rv1601			Rv3696c			Rv1512
	Rv1611			Rv0112			Rv1093
	Rv2210c			Rv1511			Rv0070c
	Rv1843c			Rv3396c			Rv1328
	Rv3410c			Rv2051c			Rv1326c
	Rv3411c			Rv1844c			Rv1236
	Rv1745c			Rv1122			Rv1237
	Rv2995c			Rv0317c			Rv1238
	Rv2987c			Rv3842c			Rv1213
	Rv2988c			Rv1086			Rv1878
	Rv3710			Rv2855			Rv2220
	Rv3001c			Rv3609c			Rv2222c
	Rv0694			Rv1415			Rv2860c
	Rv0183			Rv1940			Rv2439c
	Rv0215c			Rv2583c			Rv3704c
	Rv0752c			Rv3273			Rv3432c
	Rv0873			Rv3588c			Rv2476c
	Rv2789c			Rv1284			Rv1602
	Rv3274c			Rv0511			Rv0808
	Rv3563			Rv2458			Rv1338
	Rv3564			Rv0650			Rv3858c
	Rv1872c			Rv1599			Rv3859c
	Rv1837c			Rv0510			Rv2832c
	Rv2471			Rv0422c			Rv2833c
	Rv3264c			Rv3534c			Rv2834c
	Rv3255c			Rv3606c			Rv2835c
	Rv2611c			Rv1294			Rv2205c
	Rv2380c			Rv3341			Rv1826
	Rv2381c			Rv1296			Rv1257c
	Rv2382c			Rv1600			Rv3696c
	Rv2383c			Rv2231c			Rv0112
	Rv2384			Rv3772			Rv1511
	Rv2243			Rv3624c			Rv3396c
	Rv2244			Rv0486			Rv2051c
	Rv0649			Rv3339c			Rv1844c
	Rv1240			Rv0066c			Rv1122
	Rv2332			Rv3215			Rv0317c
	Rv3581c			Rv1915			Rv2277c
	Rv3582c			Rv1916			Rv3842c
	Rv1392			Rv0467			Rv1086
	Rv2124c			Rv1605			Rv2855
	Rv1133c			Rv1170			Rv1280c
	Rv2701c			Rv1601			Rv1281c
	Rv1604			Rv1611			Rv1282c
	Rv0046c			Rv2210c			Rv1283c
	Rv0855			Rv1843c			Rv0773c
	Rv1322A			Rv3410c			Rv2394
	Rv1492			Rv3411c			Rv3609c
	Rv1493			Rv1745c			Rv1415
	Rv0753c			Rv2995c			Rv1940
	Rv2225			Rv2987c			Rv2583c
	Rv1562c			Rv2988c			Rv0386
	Rv1563c			Rv3710			Rv3273
	Rv1082			Rv3001c			Rv3588c
	Rv0819			Rv2691			Rv1284
	Rv3356c			Rv2692			Rv0511
	Rv0470c			Rv2316			Rv2458
	Rv0503c			Rv2317			Rv0650
	Rv0644c			Rv2318			Rv1599
	Rv0642c			Rv0694			Rv0510
	Rv0645c			Rv0183			Rv0422c
	Rv3800c			Rv0215c			Rv3469c
	Rv1483			Rv0752c			Rv3534c
	Rv2245			Rv0873			Rv3606c
	Rv2246			Rv2789c			Rv1294
	Rv0098			Rv3274c			Rv3341
	Rv3145			Rv3563			Rv1296
	Rv3146			Rv3564			Rv1600
	Rv3147			Rv1872c			Rv2231c
	Rv3148			Rv0191			Rv3772
	Rv3149			Rv1837c			Rv3624c
	Rv3150			Rv2471			Rv0486
	Rv3151			Rv3264c			Rv3339c
	Rv3152			Rv3255c			Rv0066c
	Rv3153			Rv2611c			Rv3215
	Rv3154			Rv2378c			Rv1915
	Rv3155			Rv2379c			Rv1916
	Rv3156			Rv2380c			Rv0467
	Rv3157			Rv2381c			Rv1605
	Rv3158			Rv2382c			Rv1170
	Rv1695			Rv2383c			Rv1601
	Rv2438c			Rv2384			Rv1611
	Rv0155			Rv1347c			Rv2210c
	Rv0156			Rv2243			Rv1843c
	Rv0157			Rv2244			Rv3410c
	Rv0573c			Rv0649			Rv3411c
	Rv1737c			Rv1240			Rv0853c
	Rv2445c			Rv2332			Rv3393
	Rv2043c			Rv3581c			Rv1745c
	Rv2421c			Rv3582c			Rv2995c
	Rv1596			Rv1392			Rv2987c
	Rv1161			Rv2124c			Rv2988c
	Rv1162			Rv0137c			Rv3710
	Rv1163			Rv1133c			Rv3001c
	Rv1164			Rv2701c			Rv1029
	Rv1736c			Rv1604			Rv1030
	Rv0548c			Rv0046c			Rv1031
	Rv0252			Rv1322A			Rv2691
	Rv0253			Rv1492			Rv2692
	Rv2391			Rv1493			Rv2316
	Rv1525			Rv0753c			Rv2317
	Rv3265c			Rv1692			Rv2318
	Rv1656			Rv2225			Rv0694
	Rv2503c			Rv1562c			Rv0183
	Rv2504c			Rv1563c			Rv0215c
	Rv0884c			Rv1082			Rv0752c
	Rv1385			Rv0819			Rv0873
	Rv2321c			Rv3356c			Rv2789c
	Rv2322c			Rv0126			Rv3274c
	Rv0382c			Rv0470c			Rv3563
	Rv1248c			Rv0503c			Rv3564
	Rv0555			Rv0644c			Rv1872c
	Rv1187			Rv0642c			Rv1902c
	Rv0500			Rv3800c			Rv0191
	Rv3602c			Rv1483			Rv1837c
	Rv1755c			Rv2245			Rv2471
	Rv2156c			Rv2246			Rv3264c
	Rv2392			Rv0082			Rv3255c
	Rv2967c			Rv3145			Rv2611c
	Rv0805			Rv3146			Rv2378c
	Rv2241			Rv3147			Rv2379c
	Rv0462			Rv3148			Rv2380c
	Rv2496c			Rv3149			Rv2381c
	Rv2497c			Rv3150			Rv2382c
	Rv2495c			Rv3151			Rv2383c
	Rv2941			Rv3152			Rv2384
	Rv0211			Rv3153			Rv1347c
	Rv2029c			Rv3154			Rv2243
	Rv3010c			Rv3155			Rv1240
	Rv0728c			Rv3156			Rv2332
	Rv2996c			Rv3157			Rv3581c
	Rv0946c			Rv3158			Rv3582c
	Rv1437			Rv1695			Rv1392
	Rv1445c			Rv2438c			Rv2124c
	Rv0489			Rv0155			Rv0137c
	Rv3068c			Rv0156			Rv2674
	Rv3400			Rv0157			Rv1133c
	Rv1822			Rv3236c			Rv2701c
	Rv2746c			Rv0573c			Rv1604
	Rv0936			Rv0261c			Rv0046c
	Rv2281			Rv0267			Rv0855
	Rv3308			Rv1737c			Rv1322A
	Rv1092c			Rv2329c			Rv1492
	Rv3628			Rv2287			Rv1493
	Rv0512			Rv2445c			Rv0753c
	Rv1391			Rv2920c			Rv1692
	Rv0973c			Rv2043c			Rv2225
	Rv0974c			Rv2421c			Rv1562c
	Rv2502c			Rv2207			Rv1563c
	Rv2247			Rv1596			Rv0958
	Rv2501c			Rv1161			Rv1082
	Rv3285			Rv1162			Rv0819
	Rv1127c			Rv1163			Rv3356c
	Rv2702			Rv1164			Rv0126
	Rv2984			Rv1736c			Rv0470c
	Rv3754			Rv0548c			Rv0503c
	Rv3838c			Rv2344c			Rv0644c
	Rv2677c			Rv0252			Rv0642c
	Rv0772			Rv0253			Rv0645c
	Rv0809			Rv2391			Rv3800c
	Rv1603			Rv1525			Rv1483
	Rv1606			Rv3265c			Rv2245
	Rv0780			Rv1656			Rv2246
	Rv2122c			Rv2503c			Rv0098
	Rv2928			Rv2504c			Rv0082
	Rv2931			Rv0884c			Rv3145
	Rv2932			Rv1385			Rv3146
	Rv2933			Rv0266c			Rv3147
	Rv2934			Rv2321c			Rv3148
	Rv2935			Rv2322c			Rv3149
	Rv0803			Rv0382c			Rv3150
	Rv1188			Rv0118c			Rv3151
	Rv1017c			Rv1248c			Rv3152
	Rv3227			Rv0555			Rv3153
	Rv0437c			Rv1187			Rv3154
	Rv3042c			Rv0500			Rv3155
	Rv0436c			Rv3602c			Rv3156
	Rv0408			Rv1755c			Rv3157
	Rv2965c			Rv2156c			Rv3158
	Rv3307			Rv2392			Rv1695
	Rv1617			Rv2967c			Rv2438c
	Rv0162c			Rv2241			Rv0155
	Rv1594			Rv0462			Rv0156
	Rv2064			Rv2496c			Rv0157
	Rv1412			Rv2497c			Rv3236c
	Rv1416			Rv2495c			Rv0573c
	Rv2436			Rv2941			Rv1330c
	Rv0570			Rv2945c			Rv0261c
	Rv3048c			Rv2607			Rv0267
	Rv3051c			Rv0211			Rv1737c
	Rv2465c			Rv3010c			Rv2329c
	Rv2962c			Rv0728c			Rv2287
	Rv2958c			Rv2996c			Rv2445c
	Rv2386c			Rv0946c			Rv2920c
	Rv1202			Rv1437			Rv2043c
	Rv0858c			Rv1445c			Rv2421c
	Rv1464			Rv0489			Rv2207
	Rv2335			Rv3068c			Rv1596
	Rv0069c			Rv3400			Rv1161
	Rv2847c			Rv1822			Rv1162
	Rv2552c			Rv2746c			Rv1163
	Rv2539c			Rv0936			Rv1164
	Rv1079			Rv0545c			Rv1736c
	Rv2601			Rv2281			Rv0021c
	Rv0234c			Rv3308			Rv1533
	Rv1731			Rv1092c			Rv1894c
	Rv0542c			Rv3628			Rv0548c
	Rv0553			Rv0512			Rv1160
	Rv0951			Rv1391			Rv2344c
	Rv0952			Rv0973c			Rv0252
	Rv2397c			Rv0974c			Rv0253
	Rv2398c			Rv2502c			Rv2391
	Rv2399c			Rv2247			Rv1525
	Rv2400c			Rv2501c			Rv3265c
	Rv1448c			Rv3285			Rv1656
	Rv3465			Rv1127c			Rv2503c
	Rv3266c			Rv2702			Rv2504c
	Rv3634c			Rv2984			Rv0884c
	Rv3784			Rv3754			Rv1385
	Rv3464			Rv3838c			Rv0266c
	Rv3468c			Rv2677c			Rv2321c
	Rv1201c			Rv0772			Rv2322c
	Rv1559			Rv0809			Rv0382c
	Rv0417			Rv1603			Rv0118c
	Rv1449c			Rv1606			Rv1248c
	Rv2754c			Rv0780			Rv0555
	Rv2764c			Rv2122c			Rv1187
	Rv0414c			Rv2928			Rv0500
	Rv1438			Rv2931			Rv3602c
	Rv3913			Rv2932			Rv1755c
	Rv2006			Rv2933			Rv2156c
	Rv3372			Rv2934			Rv2392
	Rv3490			Rv2935			Rv2967c
	Rv1373			Rv0788			Rv0805
	Rv3529c			Rv0803			Rv2241
	Rv2267c			Rv1188			Rv0462
	Rv1612			Rv1017c			Rv0843
	Rv1613			Rv3227			Rv2496c
	Rv2158c			Rv0437c			Rv2497c
	Rv1315			Rv0505c			Rv2495c
	Rv2153c			Rv3042c			Rv2941
	Rv2155c			Rv0436c			Rv2945c
	Rv2152c			Rv0408			Rv2607
	Rv3818			Rv2965c			Rv0211
	Rv0482			Rv3307			Rv2029c
	Rv2361c			Rv1617			Rv3010c
	Rv0501			Rv0162c			Rv0728c
	Rv0536			Rv1594			Rv2996c
	Rv3809c			Rv2064			Rv0946c
	Rv2157c			Rv1412			Rv1437
	Rv2678c			Rv1416			Rv1445c
	Rv3309c			Rv2436			Rv2233
	Rv2868c			Rv0570			Rv0489
	Rv1110			Rv1981c			Rv3068c
	Rv3382c			Rv3048c			Rv3400
	Rv0562			Rv3051c			Rv1822
	Rv1130			Rv1408			Rv2746c
	Rv0392c			Rv2465c			Rv0936
	Rv1854c			Rv2962c			Rv0820
	Rv0411c			Rv2958c			Rv0545c
	Rv3401			Rv2386c			Rv2281
	Rv2218			Rv1202			Rv3308
	Rv3536c			Rv0858c			Rv1092c
	Rv1173			Rv1464			Rv3628
	Rv3261			Rv2335			Rv0512
	Rv3262			Rv0069c			Rv1391
	Rv3109			Rv2847c			Rv2247
	Rv3111			Rv2393			Rv3285
	Rv3119			Rv2552c			Rv1127c
	Rv0866			Rv2539c			Rv2702
	Rv0994			Rv0391			Rv2984
	Rv2453c			Rv1079			Rv3754
	Rv0131c			Rv2601			Rv3838c
	Rv0154c			Rv0234c			Rv2677c
	Rv0231			Rv1731			Rv2163c
	Rv0244c			Rv0542c			Rv2911
	Rv0271c			Rv0553			Rv3627c
	Rv0400c			Rv0951			Rv0772
	Rv0972c			Rv0952			Rv0809
	Rv0975c			Rv1739c			Rv1603
	Rv1346			Rv2397c			Rv1606
	Rv1467c			Rv2398c			Rv0780
	Rv1679			Rv2399c			Rv2122c
	Rv1933c			Rv2400c			Rv2928
	Rv1934c			Rv1448c			Rv2931
	Rv2724c			Rv3465			Rv2932
	Rv3061c			Rv3266c			Rv2933
	Rv3139			Rv3634c			Rv2934
	Rv3140			Rv3784			Rv2935
	Rv3504			Rv3464			Rv0788
	Rv3505			Rv3468c			Rv0803
	Rv3543c			Rv1201c			Rv1188
	Rv3544c			Rv1559			Rv1017c
	Rv3560c			Rv0417			Rv3227
	Rv3562			Rv1449c			Rv0437c
	Rv3573c			Rv3314c			Rv0505c
	Rv3761c			Rv2754c			Rv3042c
	Rv3797			Rv2764c			Rv0436c
	Rv0672			Rv2977c			Rv0408
	Rv2500c			Rv0414c			Rv2965c
	Rv0222			Rv1438			Rv3307
	Rv0456c			Rv3913			Rv1155
	Rv0632c			Rv2006			Rv2074
	Rv0673			Rv3372			Rv1617
	Rv0675			Rv3490			Rv0162c
	Rv0971c			Rv1373			Rv3777
	Rv1070c			Rv3529c			Rv1594
	Rv1071c			Rv2267c			Rv2064
	Rv1141c			Rv1612			Rv1412
	Rv1142c			Rv1613			Rv1416
	Rv1472			Rv2158c			Rv2436
	Rv1935c			Rv1315			Rv0570
	Rv2486			Rv2852c			Rv1981c
	Rv2679			Rv2153c			Rv3048c
	Rv2831			Rv2155c			Rv3051c
	Rv3039c			Rv2152c			Rv1408
	Rv3516			Rv3818			Rv2465c
	Rv3550			Rv0482			Rv2962c
	Rv3774			Rv2361c			Rv2958c
	Rv0905			Rv0501			Rv3113
	Rv1715			Rv0536			Rv2386c
	Rv1912c			Rv3809c			Rv1202
	Rv3141			Rv0322			Rv0858c
	Rv0243			Rv2157c			Rv1464
	Rv1074c			Rv2678c			Rv2335
	Rv3546			Rv3309c			Rv0069c
	Rv3556c			Rv1848			Rv2847c
	Rv0751c			Rv1849			Rv2393
	Rv3793			Rv1850			Rv2552c
	Rv3025c			Rv0729			Rv2539c
				Rv2793c			Rv0391
				Rv2868c			Rv1079
				Rv1110			Rv1200
				Rv3382c			Rv2601
				Rv0562			Rv3846
				Rv1130			Rv0432
				Rv0392c			Rv0234c
				Rv1854c			Rv1731
				Rv0072			Rv0542c
				Rv0073			Rv0553
				Rv0411c			Rv0951
				Rv2564			Rv0952
				Rv2218			Rv1739c
				Rv2604c			Rv2397c
				Rv2606c			Rv2398c
				Rv2856			Rv2399c
				Rv0924c			Rv2400c
				Rv3536c			Rv1448c
				Rv1857			Rv1672c
				Rv1858			Rv3465
				Rv1859			Rv3266c
				Rv1173			Rv3634c
				Rv3261			Rv3784
				Rv3262			Rv3464
				Rv3109			Rv3468c
				Rv0869c			Rv1201c
				Rv3111			Rv1559
				Rv3119			Rv3737
				Rv0866			Rv0417
				Rv0865			Rv1449c
				Rv0994			Rv3314c
				Rv2453c			Rv2754c
				Rv0131c			Rv2764c
				Rv0154c			Rv2977c
				Rv0231			Rv0414c
				Rv0244c			Rv1438
				Rv0271c			Rv3913
				Rv0400c			Rv2006
				Rv0972c			Rv3372
				Rv0975c			Rv3490
				Rv1346			Rv1373
				Rv1467c			Rv0295c
				Rv1679			Rv3529c
				Rv1933c			Rv2267c
				Rv1934c			Rv1612
				Rv2724c			Rv1613
				Rv3061c			Rv2158c
				Rv3139			Rv1315
				Rv3140			Rv2153c
				Rv3504			Rv2155c
				Rv3505			Rv2152c
				Rv3543c			Rv3818
				Rv3544c			Rv0482
				Rv3560c			Rv2361c
				Rv3562			Rv0501
				Rv3573c			Rv0536
				Rv3761c			Rv3809c
				Rv3797			Rv0322
				Rv0672			Rv2157c
				Rv2500c			Rv2883c
				Rv0222			Rv2678c
				Rv0456c			Rv3309c
				Rv0632c			Rv1848
				Rv0673			Rv1849
				Rv0675			Rv1850
				Rv0971c			Rv0729
				Rv1070c			Rv2793c
				Rv1071c			Rv3300c
				Rv1141c			Rv0113
				Rv1142c			Rv0115
				Rv1472			Rv0114
				Rv1935c			Rv2868c
				Rv2486			Rv1110
				Rv2679			Rv3382c
				Rv2831			Rv0562
				Rv3039c			Rv1130
				Rv3516			Rv0392c
				Rv3550			Rv1854c
				Rv3774			Rv0072
				Rv0905			Rv0073
				Rv3374			Rv0411c
				Rv3373			Rv2564
				Rv1715			Rv3401
				Rv1912c			Rv2604c
				Rv3141			Rv2606c
				Rv0243			Rv2856
				Rv1074c			Rv0924c
				Rv3546			Rv3536c
				Rv3556c			Rv1857
				Rv0751c			Rv1858
				Rv3793			Rv1859
				Rv3025c			Rv0407
							Rv0132c
							Rv1173
							Rv3261
							Rv3262
							Rv3109
							Rv0869c
							Rv3111
							Rv3119
							Rv0866
							Rv0865
							Rv0994
							Rv2453c
							Rv0131c
							Rv0154c
							Rv0231
							Rv0244c
							Rv0271c
							Rv0400c
							Rv0972c
							Rv0975c
							Rv1346
							Rv1467c
							Rv1679
							Rv1933c
							Rv1934c
							Rv2724c
							Rv3061c
							Rv3139
							Rv3140
							Rv3504
							Rv3505
							Rv3543c
							Rv3544c
							Rv3560c
							Rv3562
							Rv3573c
							Rv3761c
							Rv3797
							Rv0672
							Rv2500c
							Rv0222
							Rv0456c
							Rv0632c
							Rv0673
							Rv0675
							Rv0971c
							Rv1070c
							Rv1071c
							Rv1141c
							Rv1142c
							Rv1472
							Rv1935c
							Rv2486
							Rv2679
							Rv2831
							Rv3039c
							Rv3516
							Rv3550
							Rv3774
							Rv0905
							Rv3374
							Rv3373
							Rv1715
							Rv1912c
							Rv3141
							Rv0243
							Rv1074c
							Rv3546
							Rv3556c
							Rv0751c
							Rv1635c
							Rv2174
							Rv2181
							Rv3793
							Rv2298
							Rv0577
							Rv0911
							Rv0684
							Rv3025c
							Rv2357
							Rv1689

## Sheet: iSM810_vs_All
iSM810 vs sMtb2018			iSM810 vs iEK1011
Elements only in iSM810 :	Common elements in iSM810 sMtb2018 :	Elements only in sMtb2018 :	Elements only in iSM810 :	Common elements in iSM810 iEK1011 :	Elements only in iEK1011 :
RV2936	Rv0013	Rv1739c	RV2936	Rv0013	Rv3290c
RV3825c	Rv0032	Rv3281	RV3825c	Rv0032	Rv3281
Rv0098	Rv0035	Rv2920c	Rv0130	Rv0035	Rv3441c
Rv0130	Rv0046c	Rv3314c	Rv0186	Rv0046c	Rv3310
Rv0194	Rv0066c	Rv1915	Rv0194	Rv0066c	Rv2236c
Rv0275c	Rv0069c	Rv1916	Rv0242c	Rv0069c	Rv1005c
Rv0509	Rv0070c	Rv2287	Rv0275c	Rv0070c	Rv3377c
Rv0564	Rv0099	Rv3236c	Rv0410c	Rv0098	Rv1120c
Rv0645c	Rv0112	Rv3229c	Rv0509	Rv0099	Rv3332
Rv0655	Rv0119	Rv3373	Rv0557	Rv0112	Rv0091
Rv0757	Rv0129c	Rv3374	Rv0564	Rv0119	Rv3275c
Rv0758	Rv0131c	Rv0522	Rv0635	Rv0129c	Rv3330
Rv1223	Rv0154c	Rv0072	Rv0636	Rv0131c	Rv1895
Rv1272c	Rv0155	Rv0073	Rv0637	Rv0154c	Rv0768
Rv1273c	Rv0156	Rv2563	Rv0643c	Rv0155	Rv0147
Rv1661	Rv0157	Rv2564	Rv0649	Rv0156	Rv3293
Rv1686c	Rv0162c	Rv2377c	Rv0655	Rv0157	Rv2363
Rv1687c	Rv0166	Rv2379c	Rv0757	Rv0162c	Rv2467
Rv1747	Rv0183	Rv2443	Rv0758	Rv0166	Rv2320c
Rv2029c	Rv0186	Rv1549	Rv0973c	Rv0183	Rv0346c
Rv2523c	Rv0189c	Rv1550	Rv0974c	Rv0189c	Rv0522
Rv2565	Rv0211	Rv1235	Rv1180	Rv0211	Rv0223c
Rv2794c	Rv0214	Rv2038c	Rv1181	Rv0214	Rv0107c
Rv2992c	Rv0215c	Rv2039c	Rv1182	Rv0215c	Rv1607
Rv3263	Rv0217c	Rv2040c	Rv1183	Rv0217c	Rv3759c
Rv3401	Rv0220	Rv2041c	Rv1223	Rv0220	Rv3756c
Rv3572	Rv0221	Rv2316	Rv1272c	Rv0221	Rv3758c
Rv0805	Rv0222	Rv2317	Rv1273c	Rv0222	Rv3757c
Rv1302	Rv0231	Rv2318	Rv1300	Rv0231	Rv2498c
Rv2605c	Rv0234c	Rv2131c	Rv1345	Rv0234c	Rv3075c
Rv0127	Rv0242c	Rv0924c	Rv1661	Rv0243	Rv0464c
Rv1564c	Rv0243	Rv2691	Rv1686c	Rv0244c	Rv0771
Rv0855	Rv0244c	Rv2692	Rv1687c	Rv0254c	Rv1239c
Rv0773c	Rv0254c	Rv3293	Rv1747	Rv0255c	Rv2062c
Rv2394	Rv0255c	Rv0191	Rv1811	Rv0270	Rv3283
Rv1662	Rv0270	Rv3310	Rv2002	Rv0271c	Rv0390
Rv1663	Rv0271c	Rv2793c	Rv2217	Rv0321	Rv0848
orphan	Rv0321	Rv0505c	Rv2218	Rv0334	Rv0075
Rv1647	Rv0334	Rv0126	Rv2244	Rv0337c	Rv1620c
Rv2212	Rv0337c	Rv3273	Rv2501c	Rv0357c	Rv1621c
Rv0386	Rv0357c	Rv1620c	Rv2502c	Rv0363c	Rv3315c
Rv3645	Rv0363c	Rv1621c	Rv2565	Rv0382c	Rv0143c
Rv3389c	Rv0382c	Rv2641	Rv2766c	Rv0392c	Rv0103c
Rv3541c	Rv0392c	Rv3409c	Rv2794c	Rv0400c	Rv0092
Rv3542c	Rv0400c	Rv2228c	Rv2854	Rv0404	Rv0499
	Rv0404	Rv3331	Rv2992c	Rv0408	Rv2252
	Rv0408	Rv2856	Rv3263	Rv0409	Rv1905c
	Rv0409	Rv0317c	Rv3572	Rv0411c	Rv1704c
	Rv0410c	Rv3842c	orphan	Rv0414c	Rv3807c
	Rv0411c	Rv2977c	Rv3389c	Rv0417	Rv3229c
	Rv0414c	Rv0081	Rv3542c	Rv0422c	Rv1714
	Rv0417	Rv0082		Rv0423c	Rv1928c
	Rv0422c	Rv0083		Rv0436c	Rv1618
	Rv0423c	Rv0084		Rv0437c	Rv2947c
	Rv0436c	Rv0085		Rv0438c	Rv2131c
	Rv0437c	Rv0086		Rv0456c	Rv0727c
	Rv0438c	Rv0087		Rv0458	Rv2899c
	Rv0456c	Rv0088		Rv0462	Rv0087
	Rv0458	Rv1347c		Rv0467	Rv0084
	Rv0462	Rv0865		Rv0468	Rv0247c
	Rv0467	Rv0869c		Rv0478	Rv0248c
	Rv0468	Rv0848		Rv0482	Rv0992c
	Rv0478	Rv2252		Rv0486	Rv2964
	Rv0482	Rv2393		Rv0489	Rv2443
	Rv0486	Rv3551		Rv0500	Rv2188c
	Rv0489	Rv3552		Rv0501	Rv1159
	Rv0500	Rv2604c		Rv0503c	Rv0564c
	Rv0501	Rv2188c		Rv0510	Rv3331
	Rv0503c	Rv3820c		Rv0511	Rv2222c
	Rv0510	Rv0545c		Rv0512	Rv3704c
	Rv0511	Rv1469		Rv0519c	Rv2277c
	Rv0512	Rv0147		Rv0524	Rv0317c
	Rv0519c	Rv0768		Rv0533c	Rv3842c
	Rv0524	Rv2895c		Rv0534c	Rv1283c
	Rv0533c	Rv2320c		Rv0535	Rv1281c
	Rv0534c	Rv0634c		Rv0536	Rv1280c
	Rv0535	Rv2581c		Rv0542c	Rv1282c
	Rv0536	Rv0107c		Rv0548c	Rv3273
	Rv0542c	Rv0362		Rv0551c	Rv3469c
	Rv0548c	Rv1239c		Rv0553	Rv1916
	Rv0551c	Rv1605		Rv0555	Rv1915
	Rv0553	Rv0091		Rv0562	Rv1605
	Rv0555	Rv2936		Rv0570	Rv0853c
	Rv0557	Rv2945c		Rv0573c	Rv3393
	Rv0562	Rv2953		Rv0618	Rv1031
	Rv0570	Rv3824c		Rv0619	Rv1030
	Rv0573c	Rv3803c		Rv0620	Rv1029
	Rv0618	Rv3756c		Rv0632c	Rv2691
	Rv0619	Rv3757c		Rv0642c	Rv2692
	Rv0620	Rv3758c		Rv0644c	Rv2316
	Rv0632c	Rv3759c		Rv0645c	Rv2317
	Rv0635	Rv0564c		Rv0646c	Rv2318
	Rv0636	Rv0729		Rv0650	Rv1902c
	Rv0637	Rv0368c		Rv0672	Rv0191
	Rv0642c	Rv0369c		Rv0673	Rv2379c
	Rv0643c	Rv0370c		Rv0675	Rv2378c
	Rv0644c	Rv0371c		Rv0694	Rv1347c
	Rv0646c	Rv0372c		Rv0728c	Rv0137c
	Rv0649	Rv0376c		Rv0733	Rv2674
	Rv0650	Rv1981c		Rv0751c	Rv1692
	Rv0672	Rv1344		Rv0752c	Rv0958
	Rv0673	Rv1857		Rv0753c	Rv0126
	Rv0675	Rv1858		Rv0761c	Rv0082
	Rv0694	Rv1859		Rv0772	Rv3236c
	Rv0728c	Rv2222c		Rv0774c	Rv1330c
	Rv0733	Rv1607		Rv0777	Rv0261c
	Rv0751c	Rv2518c		Rv0780	Rv0267
	Rv0752c	Rv1704c		Rv0803	Rv2329c
	Rv0753c	Rv0266c		Rv0808	Rv2287
	Rv0761c	Rv1442		Rv0809	Rv2920c
	Rv0772	Rv0788		Rv0812	Rv2207
	Rv0774c	Rv3275c		Rv0819	Rv0021c
	Rv0777	Rv2606c		Rv0852	Rv1894c
	Rv0780	Rv2964		Rv0858c	Rv1533
	Rv0803	Rv3704c		Rv0859	Rv1160
	Rv0808	Rv0771		Rv0866	Rv2344c
	Rv0809	Rv0346c		Rv0873	Rv0266c
	Rv0812	Rv0727c		Rv0884c	Rv0118c
	Rv0819	Rv0247c		Rv0886	Rv0843
	Rv0852	Rv0248c		Rv0889c	Rv2945c
	Rv0858c	Rv0249c		Rv0895	Rv2607
	Rv0859	Rv2852c		Rv0896	Rv2233
	Rv0866	Rv0261c		Rv0904c	Rv0820
	Rv0873	Rv0267		Rv0905	Rv0545c
	Rv0884c	Rv2329c		Rv0928	Rv2163c
	Rv0886	Rv1408		Rv0929	Rv3627c
	Rv0889c	Rv0125		Rv0930	Rv2911
	Rv0895	Rv1159		Rv0932c	Rv0788
	Rv0896	Rv1848		Rv0933	Rv0505c
	Rv0904c	Rv1849		Rv0934	Rv2074
	Rv0905	Rv1850		Rv0935	Rv1155
	Rv0928	Rv1851		Rv0936	Rv3777
	Rv0929	Rv1852		Rv0946c	Rv1981c
	Rv0930	Rv1853		Rv0948c	Rv1408
	Rv0932c	Rv2344c		Rv0951	Rv3113
	Rv0933	Rv3315c		Rv0952	Rv2393
	Rv0934	Rv2607		Rv0956	Rv0391
	Rv0935	Rv1979c		Rv0957	Rv1200
	Rv0936	Rv1999c		Rv0971c	Rv0432
	Rv0946c	Rv3253c		Rv0972c	Rv3846
	Rv0948c	Rv2498c		Rv0975c	Rv1739c
	Rv0951	Rv3075c		Rv0993	Rv1672c
	Rv0952	Rv0118c		Rv0994	Rv3737
	Rv0956	Rv0391		Rv1001	Rv3314c
	Rv0957	Rv0322		Rv1011	Rv2977c
	Rv0971c	Rv0137c		Rv1017c	Rv0295c
	Rv0972c	Rv2062c		Rv1018c	Rv0322
	Rv0973c	Rv3332		Rv1023	Rv2883c
	Rv0974c	Rv3817		Rv1058	Rv1849
	Rv0975c	Rv0092		Rv1070c	Rv1850
	Rv0993	Rv0103c		Rv1071c	Rv1848
	Rv0994	Rv1692		Rv1074c	Rv0729
	Rv1001	Rv2946c		Rv1076	Rv3300c
	Rv1011	Rv2947c		Rv1077	Rv2793c
	Rv1017c	Rv3825c		Rv1079	Rv0113
	Rv1018c	Rv2378c		Rv1082	Rv0115
	Rv1023	Rv0908		Rv1086	Rv0114
	Rv1058	Rv0969		Rv1092c	Rv0073
	Rv1070c	Rv1992c		Rv1093	Rv2564
	Rv1071c	Rv1997		Rv1098c	Rv0072
	Rv1074c	Rv2059		Rv1099c	Rv2604c
	Rv1076	Rv2060		Rv1104	Rv2606c
	Rv1077	Rv2061c		Rv1105	Rv2856
	Rv1079	Rv2207		Rv1106c	Rv0924c
	Rv1082	Rv3290c		Rv1110	Rv1857
	Rv1086			Rv1121	Rv1858
	Rv1092c			Rv1122	Rv1859
	Rv1093			Rv1127c	Rv0132c
	Rv1098c			Rv1130	Rv0407
	Rv1099c			Rv1131	Rv0869c
	Rv1104			Rv1133c	Rv0865
	Rv1105			Rv1141c	Rv3373
	Rv1106c			Rv1142c	Rv3374
	Rv1110			Rv1144	Rv1635c
	Rv1121			Rv1161	Rv2181
	Rv1122			Rv1162	Rv2174
	Rv1127c			Rv1163	Rv2298
	Rv1130			Rv1164	Rv0577
	Rv1131			Rv1170	Rv0911
	Rv1133c			Rv1173	Rv0684
	Rv1141c			Rv1185c	Rv2357
	Rv1142c			Rv1187	Rv1689
	Rv1144			Rv1188	Rv3409c
	Rv1161			Rv1193	Rv3552
	Rv1162			Rv1201c	Rv3551
	Rv1163			Rv1202	Rv1135A
	Rv1164			Rv1206	Rv3556
	Rv1170			Rv1207	Rv3782
	Rv1173			Rv1240	Rv2673
	Rv1180			Rv1248c	Rv3805c
	Rv1181			Rv1257c	Rv3375
	Rv1182			Rv1284	Rv1263
	Rv1183			Rv1285	Rv3175
	Rv1185c			Rv1286	Rv2888c
	Rv1187			Rv1288	Rv2936
	Rv1188			Rv1293	Rv2061c
	Rv1193			Rv1294	Rv2059
	Rv1201c			Rv1295	Rv2060
	Rv1202			Rv1296	Rv0203
	Rv1206			Rv1304	Rv0206c
	Rv1207			Rv1305	Rv0202c
	Rv1240			Rv1306	Rv2781c
	Rv1248c			Rv1307	Rv3553
	Rv1257c			Rv1308	Rv1852
	Rv1284			Rv1309	Rv1853
	Rv1285			Rv1310	Rv1851
	Rv1286			Rv1311	Rv3824c
	Rv1288			Rv1315	Rv3820c
	Rv1293			Rv1322A	Rv3825c
	Rv1294			Rv1323	Rv2294
	Rv1295			Rv1336	Rv1334
	Rv1296			Rv1338	Rv2895c
	Rv1300			Rv1346	Rv2377c
	Rv1304			Rv1348	Rv3086
	Rv1305			Rv1349	Rv3031
	Rv1306			Rv1350	Rv3378c
	Rv1307			Rv1373	Rv3703c
	Rv1308			Rv1380	none
	Rv1309			Rv1381	Rv2291
	Rv1310			Rv1383	Rv3117
	Rv1311			Rv1384	Rv0815c
	Rv1315			Rv1385	Rv1549
	Rv1322A			Rv1389	Rv1550
	Rv1323			Rv1391	Rv2040c
	Rv1336			Rv1392	Rv1235
	Rv1338			Rv1399c	Rv2041c
	Rv1345			Rv1400c	Rv2038c
	Rv1346			Rv1409	Rv2039c
	Rv1348			Rv1412	Rv1143
	Rv1349			Rv1415	Rv2850c
	Rv1350			Rv1416	Rv0018c
	Rv1373			Rv1425	Rv2228c
	Rv1380			Rv1426c	Rv3702c
	Rv1381			Rv1427c	Rv3700c
	Rv1383			Rv1436	Rv0634c
	Rv1384			Rv1437	Rv2581c
	Rv1385			Rv1438	Rv2641
	Rv1389			Rv1445c	Rv0249c
	Rv1391			Rv1447c	Rv3592
	Rv1392			Rv1448c	Rv0125
	Rv1399c			Rv1449c	Rv3701c
	Rv1400c			Rv1451	Rv0294
	Rv1409			Rv1456c	Rv0648
	Rv1412			Rv1464	Rv1124
	Rv1415			Rv1467c	Rv3670
	Rv1416			Rv1472	Rv0134
	Rv1425			Rv1475c	Rv2740
	Rv1426c			Rv1483	Rv3617
	Rv1427c			Rv1484	Rv1938
	Rv1436			Rv1485	Rv3803c
	Rv1437			Rv1492	Rv0413
	Rv1438			Rv1493	Rv3817
	Rv1445c			Rv1497
	Rv1447c			Rv1500
	Rv1448c			Rv1511
	Rv1449c			Rv1512
	Rv1451			Rv1521
	Rv1456c			Rv1525
	Rv1464			Rv1529
	Rv1467c			Rv1530
	Rv1472			Rv1538c
	Rv1475c			Rv1551
	Rv1483			Rv1552
	Rv1484			Rv1553
	Rv1485			Rv1554
	Rv1492			Rv1555
	Rv1493			Rv1559
	Rv1497			Rv1568
	Rv1500			Rv1569
	Rv1511			Rv1570
	Rv1512			Rv1589
	Rv1521			Rv1594
	Rv1525			Rv1595
	Rv1529			Rv1596
	Rv1530			Rv1599
	Rv1538c			Rv1600
	Rv1551			Rv1601
	Rv1552			Rv1602
	Rv1553			Rv1603
	Rv1554			Rv1606
	Rv1555			Rv1609
	Rv1559			Rv1611
	Rv1568			Rv1612
	Rv1569			Rv1613
	Rv1570			Rv1617
	Rv1589			Rv1622c
	Rv1594			Rv1623c
	Rv1595			Rv1625c
	Rv1596			Rv1631
	Rv1599			Rv1652
	Rv1600			Rv1653
	Rv1601			Rv1654
	Rv1602			Rv1655
	Rv1603			Rv1656
	Rv1606			Rv1658
	Rv1609			Rv1659
	Rv1611			Rv1679
	Rv1612			Rv1695
	Rv1613			Rv1699
	Rv1617			Rv1712
	Rv1622c			Rv1715
	Rv1623c			Rv1731
	Rv1625c			Rv1736c
	Rv1631			Rv1737c
	Rv1652			Rv1745c
	Rv1653			Rv1750c
	Rv1654			Rv1755c
	Rv1655			Rv1760
	Rv1656			Rv1819c
	Rv1658			Rv1820
	Rv1659			Rv1822
	Rv1679			Rv1832
	Rv1695			Rv1837c
	Rv1699			Rv1843c
	Rv1712			Rv1844c
	Rv1715			Rv1854c
	Rv1731			Rv1862
	Rv1736c			Rv1872c
	Rv1737c			Rv1878
	Rv1745c			Rv1885c
	Rv1750c			Rv1886c
	Rv1755c			Rv1900c
	Rv1760			Rv1908c
	Rv1811			Rv1912c
	Rv1819c			Rv1923
	Rv1820			Rv1925
	Rv1822			Rv1933c
	Rv1832			Rv1934c
	Rv1837c			Rv1935c
	Rv1843c			Rv1940
	Rv1844c			Rv2006
	Rv1854c			Rv2029c
	Rv1862			Rv2043c
	Rv1872c			Rv2045c
	Rv1878			Rv2048c
	Rv1885c			Rv2051c
	Rv1886c			Rv2064
	Rv1900c			Rv2065
	Rv1908c			Rv2066
	Rv1912c			Rv2070c
	Rv1923			Rv2071c
	Rv1925			Rv2072c
	Rv1933c			Rv2121c
	Rv1934c			Rv2122c
	Rv1935c			Rv2124c
	Rv1940			Rv2127
	Rv2002			Rv2130c
	Rv2006			Rv2139
	Rv2043c			Rv2152c
	Rv2045c			Rv2153c
	Rv2048c			Rv2155c
	Rv2051c			Rv2156c
	Rv2064			Rv2157c
	Rv2065			Rv2158c
	Rv2066			Rv2173
	Rv2070c			Rv2178c
	Rv2071c			Rv2182c
	Rv2072c			Rv2187
	Rv2121c			Rv2192c
	Rv2122c			Rv2193
	Rv2124c			Rv2194
	Rv2127			Rv2195
	Rv2130c			Rv2196
	Rv2139			Rv2200c
	Rv2152c			Rv2201
	Rv2153c			Rv2202c
	Rv2155c			Rv2205c
	Rv2156c			Rv2208
	Rv2157c			Rv2210c
	Rv2158c			Rv2211c
	Rv2173			Rv2215
	Rv2178c			Rv2220
	Rv2182c			Rv2225
	Rv2187			Rv2231c
	Rv2192c			Rv2241
	Rv2193			Rv2243
	Rv2194			Rv2245
	Rv2195			Rv2246
	Rv2196			Rv2247
	Rv2200c			Rv2249c
	Rv2201			Rv2259
	Rv2202c			Rv2267c
	Rv2205c			Rv2281
	Rv2208			Rv2284
	Rv2210c			Rv2285
	Rv2211c			Rv2321c
	Rv2215			Rv2322c
	Rv2217			Rv2332
	Rv2218			Rv2334
	Rv2220			Rv2335
	Rv2225			Rv2349c
	Rv2231c			Rv2350c
	Rv2241			Rv2351c
	Rv2243			Rv2361c
	Rv2244			Rv2380c
	Rv2245			Rv2381c
	Rv2246			Rv2382c
	Rv2247			Rv2383c
	Rv2249c			Rv2384
	Rv2259			Rv2385
	Rv2267c			Rv2386c
	Rv2281			Rv2388c
	Rv2284			Rv2391
	Rv2285			Rv2392
	Rv2321c			Rv2397c
	Rv2322c			Rv2398c
	Rv2332			Rv2399c
	Rv2334			Rv2400c
	Rv2335			Rv2421c
	Rv2349c			Rv2427c
	Rv2350c			Rv2435c
	Rv2351c			Rv2436
	Rv2361c			Rv2438c
	Rv2380c			Rv2439c
	Rv2381c			Rv2445c
	Rv2382c			Rv2447c
	Rv2383c			Rv2453c
	Rv2384			Rv2454c
	Rv2385			Rv2455c
	Rv2386c			Rv2458
	Rv2388c			Rv2463
	Rv2391			Rv2465c
	Rv2392			Rv2471
	Rv2397c			Rv2476c
	Rv2398c			Rv2482c
	Rv2399c			Rv2483c
	Rv2400c			Rv2484c
	Rv2421c			Rv2485c
	Rv2427c			Rv2486
	Rv2435c			Rv2495c
	Rv2436			Rv2496c
	Rv2438c			Rv2497c
	Rv2439c			Rv2500c
	Rv2445c			Rv2503c
	Rv2447c			Rv2504c
	Rv2453c			Rv2505c
	Rv2454c			Rv2523c
	Rv2455c			Rv2524c
	Rv2458			Rv2531c
	Rv2463			Rv2537c
	Rv2465c			Rv2538c
	Rv2471			Rv2539c
	Rv2476c			Rv2540c
	Rv2482c			Rv2552c
	Rv2483c			Rv2573
	Rv2484c			Rv2583c
	Rv2485c			Rv2584c
	Rv2486			Rv2589
	Rv2495c			Rv2590
	Rv2496c			Rv2601
	Rv2497c			Rv2610c
	Rv2500c			Rv2611c
	Rv2501c			Rv2612c
	Rv2502c			Rv2671
	Rv2503c			Rv2677c
	Rv2504c			Rv2678c
	Rv2505c			Rv2679
	Rv2524c			Rv2682c
	Rv2531c			Rv2697c
	Rv2537c			Rv2701c
	Rv2538c			Rv2702
	Rv2539c			Rv2713
	Rv2540c			Rv2724c
	Rv2552c			Rv2726c
	Rv2573			Rv2746c
	Rv2583c			Rv2747
	Rv2584c			Rv2753c
	Rv2589			Rv2754c
	Rv2590			Rv2763c
	Rv2601			Rv2764c
	Rv2610c			Rv2773c
	Rv2611c			Rv2780
	Rv2612c			Rv2786c
	Rv2671			Rv2789c
	Rv2677c			Rv2831
	Rv2678c			Rv2832c
	Rv2679			Rv2833c
	Rv2682c			Rv2834c
	Rv2697c			Rv2835c
	Rv2701c			Rv2847c
	Rv2702			Rv2848c
	Rv2713			Rv2849c
	Rv2724c			Rv2858c
	Rv2726c			Rv2860c
	Rv2746c			Rv2868c
	Rv2747			Rv2870c
	Rv2753c			Rv2881c
	Rv2754c			Rv2900c
	Rv2763c			Rv2922A
	Rv2764c			Rv2930
	Rv2766c			Rv2931
	Rv2773c			Rv2932
	Rv2780			Rv2933
	Rv2786c			Rv2934
	Rv2789c			Rv2935
	Rv2831			Rv2937
	Rv2832c			Rv2938
	Rv2833c			Rv2939
	Rv2834c			Rv2940c
	Rv2835c			Rv2941
	Rv2847c			Rv2942
	Rv2848c			Rv2948c
	Rv2849c			Rv2949c
	Rv2854			Rv2950c
	Rv2858c			Rv2951c
	Rv2860c			Rv2952
	Rv2868c			Rv2957
	Rv2870c			Rv2958c
	Rv2881c			Rv2959c
	Rv2900c			Rv2962c
	Rv2922A			Rv2965c
	Rv2930			Rv2967c
	Rv2931			Rv2970c
	Rv2932			Rv2981c
	Rv2933			Rv2982c
	Rv2934			Rv2984
	Rv2935			Rv2987c
	Rv2937			Rv2988c
	Rv2938			Rv2995c
	Rv2939			Rv2996c
	Rv2940c			Rv3001c
	Rv2941			Rv3002c
	Rv2942			Rv3003c
	Rv2948c			Rv3010c
	Rv2949c			Rv3025c
	Rv2950c			Rv3028c
	Rv2951c			Rv3029c
	Rv2952			Rv3039c
	Rv2957			Rv3042c
	Rv2958c			Rv3043c
	Rv2959c			Rv3045
	Rv2962c			Rv3048c
	Rv2965c			Rv3051c
	Rv2967c			Rv3061c
	Rv2970c			Rv3068c
	Rv2981c			Rv3084
	Rv2982c			Rv3087
	Rv2984			Rv3088
	Rv2987c			Rv3089
	Rv2988c			Rv3097c
	Rv2995c			Rv3106
	Rv2996c			Rv3109
	Rv3001c			Rv3111
	Rv3002c			Rv3116
	Rv3003c			Rv3119
	Rv3010c			Rv3130c
	Rv3025c			Rv3139
	Rv3028c			Rv3140
	Rv3029c			Rv3141
	Rv3039c			Rv3145
	Rv3042c			Rv3146
	Rv3043c			Rv3147
	Rv3045			Rv3148
	Rv3048c			Rv3149
	Rv3051c			Rv3150
	Rv3061c			Rv3151
	Rv3068c			Rv3152
	Rv3084			Rv3153
	Rv3087			Rv3154
	Rv3088			Rv3155
	Rv3089			Rv3156
	Rv3097c			Rv3157
	Rv3106			Rv3158
	Rv3109			Rv3176c
	Rv3111			Rv3199c
	Rv3116			Rv3203
	Rv3119			Rv3206c
	Rv3130c			Rv3214
	Rv3139			Rv3215
	Rv3140			Rv3227
	Rv3141			Rv3233c
	Rv3145			Rv3234c
	Rv3146			Rv3247c
	Rv3147			Rv3248c
	Rv3148			Rv3255c
	Rv3149			Rv3257c
	Rv3150			Rv3261
	Rv3151			Rv3262
	Rv3152			Rv3264c
	Rv3153			Rv3265c
	Rv3154			Rv3266c
	Rv3155			Rv3274c
	Rv3156			Rv3276c
	Rv3157			Rv3279c
	Rv3158			Rv3280
	Rv3176c			Rv3285
	Rv3199c			Rv3302c
	Rv3203			Rv3303c
	Rv3206c			Rv3307
	Rv3214			Rv3308
	Rv3215			Rv3309c
	Rv3227			Rv3313c
	Rv3233c			Rv3316
	Rv3234c			Rv3317
	Rv3247c			Rv3318
	Rv3248c			Rv3319
	Rv3255c			Rv3322c
	Rv3257c			Rv3339c
	Rv3261			Rv3340
	Rv3262			Rv3341
	Rv3264c			Rv3356c
	Rv3265c			Rv3371
	Rv3266c			Rv3372
	Rv3274c			Rv3379c
	Rv3276c			Rv3382c
	Rv3279c			Rv3383c
	Rv3280			Rv3396c
	Rv3285			Rv3398c
	Rv3302c			Rv3400
	Rv3303c			Rv3401
	Rv3307			Rv3410c
	Rv3308			Rv3411c
	Rv3309c			Rv3423c
	Rv3313c			Rv3432c
	Rv3316			Rv3436c
	Rv3317			Rv3464
	Rv3318			Rv3465
	Rv3319			Rv3468c
	Rv3322c			Rv3470c
	Rv3339c			Rv3480c
	Rv3340			Rv3487c
	Rv3341			Rv3490
	Rv3356c			Rv3494c
	Rv3371			Rv3495c
	Rv3372			Rv3496c
	Rv3379c			Rv3497c
	Rv3382c			Rv3498c
	Rv3383c			Rv3499c
	Rv3396c			Rv3500c
	Rv3398c			Rv3501c
	Rv3400			Rv3502c
	Rv3410c			Rv3504
	Rv3411c			Rv3505
	Rv3423c			Rv3506
	Rv3432c			Rv3509c
	Rv3436c			Rv3513c
	Rv3464			Rv3515c
	Rv3465			Rv3516
	Rv3468c			Rv3522
	Rv3470c			Rv3523
	Rv3480c			Rv3526
	Rv3487c			Rv3529c
	Rv3490			Rv3534c
	Rv3494c			Rv3535c
	Rv3495c			Rv3536c
	Rv3496c			Rv3537
	Rv3497c			Rv3538
	Rv3498c			Rv3543c
	Rv3499c			Rv3544c
	Rv3500c			Rv3546
	Rv3501c			Rv3550
	Rv3502c			Rv3556c
	Rv3504			Rv3560c
	Rv3505			Rv3561
	Rv3506			Rv3562
	Rv3509c			Rv3563
	Rv3513c			Rv3564
	Rv3515c			Rv3565
	Rv3516			Rv3567c
	Rv3522			Rv3568c
	Rv3523			Rv3569c
	Rv3526			Rv3570c
	Rv3529c			Rv3571
	Rv3534c			Rv3573c
	Rv3535c			Rv3581c
	Rv3536c			Rv3582c
	Rv3537			Rv3588c
	Rv3538			Rv3601c
	Rv3543c			Rv3602c
	Rv3544c			Rv3606c
	Rv3546			Rv3607c
	Rv3550			Rv3608c
	Rv3556c			Rv3609c
	Rv3560c			Rv3624c
	Rv3561			Rv3628
	Rv3562			Rv3634c
	Rv3563			Rv3667
	Rv3564			Rv3696c
	Rv3565			Rv3708c
	Rv3567c			Rv3709c
	Rv3568c			Rv3710
	Rv3569c			Rv3734c
	Rv3570c			Rv3740c
	Rv3571			Rv3754
	Rv3573c			Rv3761c
	Rv3581c			Rv3772
	Rv3582c			Rv3774
	Rv3588c			Rv3775
	Rv3601c			Rv3784
	Rv3602c			Rv3790
	Rv3606c			Rv3791
	Rv3607c			Rv3792
	Rv3608c			Rv3793
	Rv3609c			Rv3794
	Rv3624c			Rv3795
	Rv3628			Rv3797
	Rv3634c			Rv3799c
	Rv3667			Rv3800c
	Rv3696c			Rv3801c
	Rv3708c			Rv3802c
	Rv3709c			Rv3804c
	Rv3710			Rv3806c
	Rv3734c			Rv3808c
	Rv3740c			Rv3809c
	Rv3754			Rv3818
	Rv3761c			Rv3823c
	Rv3772			Rv3826
	Rv3774			Rv3838c
	Rv3775			Rv3858c
	Rv3784			Rv3859c
	Rv3790			Rv3913
	Rv3791			Rv0805
	Rv3792			Rv1302
	Rv3793			Rv2289
	Rv3794			Rv2136c
	Rv3795			Rv2605c
	Rv3797			Rv1328
	Rv3799c			Rv1213
	Rv3800c			Rv1212c
	Rv3801c			Rv3032
	Rv3802c			Rv1326c
	Rv3804c			Rv0127
	Rv3806c			Rv1327c
	Rv3808c			Rv1564c
	Rv3809c			Rv1563c
	Rv3818			Rv1562c
	Rv3823c			Rv1826
	Rv3826			Rv1604
	Rv3838c			Rv0855
	Rv3858c			Rv1094
	Rv3859c			Rv0824c
	Rv3913			Rv0373c
	Rv2289			Rv0374c
	Rv2136c			Rv0375c
	Rv1328			Rv1236
	Rv1213			Rv1237
	Rv1212c			Rv1238
	Rv3032			Rv0773c
	Rv1326c			Rv2394
	Rv1327c			Rv0470c
	Rv1563c			Rv2928
	Rv1562c			Rv1662
	Rv1826			Rv1663
	Rv1604			Rv2855
	Rv1094			Rv0252
	Rv0824c			Rv0253
	Rv0373c			Rv1264
	Rv0374c			Rv1647
	Rv0375c			Rv2212
	Rv1236			Rv0386
	Rv1237			Rv1318c
	Rv1238			Rv1319c
	Rv0470c			Rv1320c
	Rv2928			Rv3645
	Rv2855			Rv3545c
	Rv0252			Rv3518c
	Rv0253			Rv0860
	Rv1264			Rv3541c
	Rv1318c			Rv3540c
	Rv1319c
	Rv1320c
	Rv3545c
	Rv3518c
	Rv0860
	Rv3540c

## Sheet: sMtb2018 vs All
sMtb2018 vs iEK1011
Elements only in sMtb2018 :	Common elements in sMtb2018 iEK1011 :	Elements only in iEK1011 :
Rv1300	Rv3382c	Rv3441c
Rv2563	Rv1110	Rv1302
Rv0242c	Rv1389	Rv2523c
Rv2002	Rv3247c	Rv2236c
Rv2766c	Rv2932	Rv1005c
Rv2217	Rv2949c	Rv2212
Rv2218	Rv1161	Rv3377c
Rv2501c	Rv1162	Rv1647
Rv2502c	Rv1163	Rv1120c
Rv0649	Rv1164	Rv3330
Rv2244	Rv1736c	Rv1895
Rv0557	Rv1438	Rv2363
Rv0081	Rv1017c	Rv2467
Rv0083	Rv3606c	Rv0223c
Rv0085	Rv3793	Rv0464c
Rv0086	Rv3794	Rv3283
Rv0088	Rv3795	Rv0390
Rv0635	Rv3550	Rv0075
Rv0636	Rv2071c	Rv0143c
Rv0637	Rv1739c	Rv0499
Rv1469	Rv2397c	Rv1905c
Rv1180	Rv2398c	Rv3807c
Rv1183	Rv2399c	Rv1714
Rv1182	Rv2400c	Rv1928c
Rv1181	Rv0363c	Rv1618
Rv0362	Rv3048c	Rv1662
Rv1811	Rv3051c	Rv1663
Rv2953	Rv1484	Rv2605c
Rv0186	Rv3607c	Rv2899c
Rv0368c	Rv0321	Rv0992c
Rv0369c	Rv1322A	Rv2277c
Rv0370c	Rv2241	Rv1283c
Rv0371c	Rv3790	Rv1281c
Rv0372c	Rv3791	Rv1280c
Rv0376c	Rv0728c	Rv1282c
Rv1345	Rv2996c	Rv0773c
Rv1344	Rv2868c	Rv2394
Rv2518c	Rv3581c	Rv0386
Rv0643c	Rv1011	Rv3469c
Rv1442	Rv3582c	Rv0853c
Rv2852c	Rv2524c	Rv3393
Rv0410c	Rv3490	Rv1031
Rv1979c	Rv2247	Rv1030
Rv1999c	Rv3280	Rv1029
Rv3253c	Rv3281	Rv1902c
Rv0973c	Rv3285	Rv2674
Rv0974c	Rv3799c	Rv0855
Rv2854	Rv0904c	Rv0958
Rv2946c	Rv2202c	Rv0645c
Rv0908	Rv0542c	Rv0098
Rv0969	Rv0553	Rv1330c
Rv1992c	Rv0548c	Rv0021c
Rv1997	Rv0534c	Rv1894c
	Rv2920c	Rv1533
	Rv0780	Rv1160
	Rv0503c	Rv0805
	Rv0644c	Rv0843
	Rv2208	Rv2029c
	Rv1485	Rv2233
	Rv0524	Rv0820
	Rv2139	Rv2163c
	Rv2786c	Rv3627c
	Rv3314c	Rv2911
	Rv3667	Rv2074
	Rv0511	Rv1155
	Rv0510	Rv3777
	Rv0512	Rv3113
	Rv0414c	Rv1200
	Rv1170	Rv0432
	Rv0417	Rv3846
	Rv2677c	Rv1672c
	Rv0467	Rv3737
	Rv1915	Rv0295c
	Rv1916	Rv2883c
	Rv2287	Rv3300c
	Rv3236c	Rv0113
	Rv0423c	Rv0115
	Rv0824c	Rv0114
	Rv1094	Rv3401
	Rv3229c	Rv0132c
	Rv1092c	Rv0407
	Rv2965c	Rv1635c
	Rv1631	Rv2181
	Rv0131c	Rv2174
	Rv0154c	Rv2298
	Rv0215c	Rv0577
	Rv0222	Rv0911
	Rv0231	Rv0684
	Rv0243	Rv2357
	Rv0244c	Rv1689
	Rv0271c	Rv3541c
	Rv0400c	Rv1135A
	Rv0456c	Rv3556
	Rv0468	Rv3782
	Rv0632c	Rv2673
	Rv0672	Rv3805c
	Rv0673	Rv3375
	Rv0675	Rv1263
	Rv0752c	Rv3175
	Rv0859	Rv2888c
	Rv0860	Rv0203
	Rv0873	Rv0206c
	Rv0905	Rv0202c
	Rv0971c	Rv2781c
	Rv0972c	Rv3553
	Rv0975c	Rv2294
	Rv1070c	Rv1334
	Rv1071c	Rv3086
	Rv1074c	Rv0127
	Rv1141c	Rv1564c
	Rv1142c	Rv3031
	Rv1323	Rv3378c
	Rv1467c	Rv3703c
	Rv1472	none
	Rv1679	Rv2291
	Rv1715	Rv3117
	Rv1912c	Rv0815c
	Rv1933c	Rv1143
	Rv1934c	Rv2850c
	Rv1935c	Rv0018c
	Rv2486	Rv3702c
	Rv2500c	Rv3700c
	Rv2679	Rv3645
	Rv2724c	Rv3592
	Rv2789c	Rv3701c
	Rv2831	Rv0294
	Rv3039c	Rv0648
	Rv3061c	Rv1124
	Rv3139	Rv3670
	Rv3140	Rv0134
	Rv3141	Rv2740
	Rv3274c	Rv3617
	Rv3373	Rv1938
	Rv3374	Rv0413
	Rv3516
	Rv3556c
	Rv3562
	Rv3563
	Rv3564
	Rv3573c
	Rv3761c
	Rv3774
	Rv3797
	Rv2930
	Rv1464
	Rv2496c
	Rv2497c
	Rv2391
	Rv0522
	Rv1106c
	Rv0072
	Rv0073
	Rv0411c
	Rv2564
	Rv2940c
	Rv2210c
	Rv1695
	Rv3396c
	Rv2377c
	Rv2379c
	Rv2380c
	Rv2381c
	Rv2382c
	Rv2383c
	Rv2384
	Rv0162c
	Rv0761c
	Rv1530
	Rv1862
	Rv1082
	Rv3025c
	Rv1293
	Rv0819
	Rv2245
	Rv2246
	Rv2443
	Rv0035
	Rv0099
	Rv0119
	Rv0166
	Rv0214
	Rv0270
	Rv0404
	Rv0551c
	Rv0852
	Rv1058
	Rv1185c
	Rv1193
	Rv1206
	Rv1427c
	Rv1521
	Rv1529
	Rv1549
	Rv1550
	Rv1750c
	Rv1925
	Rv2187
	Rv2505c
	Rv2590
	Rv2941
	Rv2948c
	Rv2950c
	Rv3089
	Rv3506
	Rv3513c
	Rv3515c
	Rv3561
	Rv3801c
	Rv3826
	Rv1235
	Rv1236
	Rv1237
	Rv1238
	Rv2038c
	Rv2039c
	Rv2040c
	Rv2041c
	Rv2316
	Rv2317
	Rv2318
	Rv2131c
	Rv0470c
	Rv3543c
	Rv3544c
	Rv2881c
	Rv3624c
	Rv3609c
	Rv2006
	Rv3372
	Rv3534c
	Rv2612c
	Rv2746c
	Rv1822
	Rv1412
	Rv2933
	Rv3400
	Rv3538
	Rv0924c
	Rv0486
	Rv1837c
	Rv2136c
	Rv1538c
	Rv0046c
	Rv2043c
	Rv0948c
	Rv1885c
	Rv3838c
	Rv1908c
	Rv1131
	Rv0032
	Rv1569
	Rv3601c
	Rv3261
	Rv3262
	Rv1562c
	Rv1563c
	Rv2691
	Rv2692
	Rv2967c
	Rv3316
	Rv3317
	Rv3318
	Rv3319
	Rv3293
	Rv1079
	Rv3313c
	Rv3567c
	Rv3570c
	Rv1409
	Rv2671
	Rv0211
	Rv2243
	Rv3502c
	Rv1248c
	Rv1525
	Rv3265c
	Rv2531c
	Rv1350
	Rv1483
	Rv3800c
	Rv3696c
	Rv0254c
	Rv1023
	Rv3097c
	Rv0217c
	Rv0220
	Rv0646c
	Rv1076
	Rv1104
	Rv1105
	Rv1399c
	Rv1400c
	Rv1426c
	Rv1497
	Rv1755c
	Rv1900c
	Rv1923
	Rv2045c
	Rv2284
	Rv2349c
	Rv2350c
	Rv2351c
	Rv2385
	Rv2463
	Rv2485c
	Rv2970c
	Rv3084
	Rv3176c
	Rv3203
	Rv3487c
	Rv3775
	Rv3001c
	Rv0191
	Rv3569c
	Rv3818
	Rv0500
	Rv1264
	Rv1318c
	Rv1319c
	Rv1320c
	Rv1625c
	Rv2435c
	Rv2152c
	Rv0482
	Rv1315
	Rv3310
	Rv2215
	Rv2495c
	Rv2157c
	Rv2158c
	Rv3423c
	Rv1077
	Rv2793c
	Rv0884c
	Rv0505c
	Rv3042c
	Rv0126
	Rv1284
	Rv3273
	Rv3588c
	Rv3266c
	Rv0066c
	Rv3339c
	Rv2259
	Rv1620c
	Rv1621c
	Rv1622c
	Rv1623c
	Rv0252
	Rv0253
	Rv2928
	Rv1213
	Rv1326c
	Rv3356c
	Rv1327c
	Rv1603
	Rv2995c
	Rv1188
	Rv1328
	Rv1594
	Rv1596
	Rv0478
	Rv2641
	Rv3409c
	Rv3808c
	Rv1819c
	Rv2601
	Rv2447c
	Rv2228c
	Rv1500
	Rv3331
	Rv3806c
	Rv2361c
	Rv2855
	Rv2471
	Rv3309c
	Rv1437
	Rv1832
	Rv0946c
	Rv2847c
	Rv2427c
	Rv2439c
	Rv3248c
	Rv1712
	Rv2421c
	Rv2856
	Rv2952
	Rv3708c
	Rv3709c
	Rv1121
	Rv1447c
	Rv2773c
	Rv1612
	Rv1613
	Rv1385
	Rv3257c
	Rv3308
	Rv3264c
	Rv3568c
	Rv0317c
	Rv3842c
	Rv3536c
	Rv1655
	Rv0858c
	Rv0221
	Rv0895
	Rv1425
	Rv1760
	Rv2285
	Rv2484c
	Rv3087
	Rv3088
	Rv3130c
	Rv3233c
	Rv3234c
	Rv3371
	Rv3480c
	Rv3734c
	Rv3740c
	Rv2066
	Rv1820
	Rv3002c
	Rv3003c
	Rv3509c
	Rv1285
	Rv1286
	Rv2931
	Rv0618
	Rv0619
	Rv3279c
	Rv1448c
	Rv1843c
	Rv3410c
	Rv3411c
	Rv1658
	Rv2977c
	Rv0082
	Rv0084
	Rv0087
	Rv1654
	Rv2678c
	Rv3535c
	Rv3436c
	Rv2984
	Rv1018c
	Rv2763c
	Rv1604
	Rv2701c
	Rv3792
	Rv2476c
	Rv1347c
	Rv0422c
	Rv2445c
	Rv0865
	Rv1600
	Rv3772
	Rv0951
	Rv0952
	Rv0869c
	Rv3109
	Rv3111
	Rv3116
	Rv0337c
	Rv3565
	Rv0848
	Rv1336
	Rv2334
	Rv1826
	Rv2211c
	Rv3068c
	Rv2753c
	Rv2726c
	Rv1202
	Rv2252
	Rv2289
	Rv2173
	Rv3383c
	Rv3398c
	Rv1240
	Rv0812
	Rv2589
	Rv2393
	Rv3551
	Rv3552
	Rv2051c
	Rv2604c
	Rv1512
	Rv2188c
	Rv3010c
	Rv2386c
	Rv3215
	Rv3820c
	Rv1098c
	Rv0886
	Rv3106
	Rv2849c
	Rv1745c
	Rv1617
	Rv0555
	Rv1445c
	Rv1144
	Rv0545c
	Rv0928
	Rv0929
	Rv0930
	Rv0932c
	Rv0933
	Rv0934
	Rv0935
	Rv0936
	Rv2281
	Rv3526
	Rv3571
	Rv1122
	Rv1844c
	Rv2458
	Rv2392
	Rv0147
	Rv0458
	Rv0768
	Rv2987c
	Rv2988c
	Rv2610c
	Rv1348
	Rv1349
	Rv2895c
	Rv3710
	Rv2320c
	Rv0634c
	Rv2581c
	Rv0107c
	Rv1239c
	Rv1606
	Rv1602
	Rv1605
	Rv2121c
	Rv2122c
	Rv1599
	Rv0091
	Rv0112
	Rv1511
	Rv1304
	Rv1305
	Rv1306
	Rv1307
	Rv1308
	Rv1309
	Rv1310
	Rv1311
	Rv2951c
	Rv2936
	Rv2937
	Rv2938
	Rv2942
	Rv2945c
	Rv1294
	Rv0069c
	Rv1295
	Rv1296
	Rv1492
	Rv1493
	Rv2072c
	Rv2934
	Rv2959c
	Rv2957
	Rv2958c
	Rv3824c
	Rv0129c
	Rv1886c
	Rv3803c
	Rv3804c
	Rv0993
	Rv2962c
	Rv3756c
	Rv3757c
	Rv3758c
	Rv3759c
	Rv0620
	Rv0564c
	Rv2982c
	Rv0070c
	Rv1093
	Rv1940
	Rv1415
	Rv3913
	Rv0729
	Rv3802c
	Rv3307
	Rv3045
	Rv2153c
	Rv2438c
	Rv0642c
	Rv0777
	Rv3470c
	Rv0373c
	Rv0374c
	Rv0375c
	Rv0866
	Rv3119
	Rv3322c
	Rv2388c
	Rv1338
	Rv3518c
	Rv3545c
	Rv1611
	Rv3465
	Rv1207
	Rv3608c
	Rv0570
	Rv1981c
	Rv0562
	Rv1857
	Rv1858
	Rv1859
	Rv1130
	Rv1383
	Rv1384
	Rv3341
	Rv1373
	Rv2267c
	Rv3529c
	Rv2858c
	Rv3504
	Rv3505
	Rv2754c
	Rv2436
	Rv1878
	Rv2220
	Rv2222c
	Rv2860c
	Rv1607
	Rv3809c
	Rv2900c
	Rv1257c
	Rv0501
	Rv0536
	Rv3634c
	Rv3858c
	Rv3859c
	Rv0255c
	Rv2453c
	Rv0392c
	Rv1854c
	Rv1704c
	Rv0438c
	Rv0994
	Rv2780
	Rv1653
	Rv1173
	Rv2584c
	Rv0753c
	Rv2702
	Rv2249c
	Rv3302c
	Rv0650
	Rv0751c
	Rv0437c
	Rv3560c
	Rv2321c
	Rv2322c
	Rv0808
	Rv0408
	Rv3494c
	Rv3495c
	Rv3496c
	Rv3497c
	Rv3498c
	Rv3499c
	Rv3500c
	Rv3501c
	Rv1656
	Rv1652
	Rv0155
	Rv0156
	Rv0157
	Rv2713
	Rv1659
	Rv2935
	Rv2503c
	Rv2504c
	Rv0889c
	Rv0896
	Rv0266c
	Rv2682c
	Rv3379c
	Rv0519c
	Rv0774c
	Rv1288
	Rv1436
	Rv1449c
	Rv3255c
	Rv2611c
	Rv3540c
	Rv1601
	Rv1099c
	Rv0788
	Rv0803
	Rv0809
	Rv0956
	Rv2335
	Rv3275c
	Rv3276c
	Rv0772
	Rv2201
	Rv1380
	Rv1381
	Rv0357c
	Rv2606c
	Rv2130c
	Rv2964
	Rv2155c
	Rv3704c
	Rv2870c
	Rv2332
	Rv0573c
	Rv1559
	Rv0189c
	Rv0771
	Rv3823c
	Rv0346c
	Rv2127
	Rv1086
	Rv0727c
	Rv2182c
	Rv2483c
	Rv1451
	Rv1456c
	Rv2193
	Rv2194
	Rv2195
	Rv2196
	Rv2200c
	Rv3028c
	Rv3029c
	Rv3043c
	Rv0247c
	Rv0248c
	Rv0249c
	Rv1552
	Rv1553
	Rv1554
	Rv1555
	Rv2747
	Rv1570
	Rv0261c
	Rv0267
	Rv1737c
	Rv2329c
	Rv1568
	Rv1589
	Rv0489
	Rv3214
	Rv1133c
	Rv2832c
	Rv2833c
	Rv2834c
	Rv2835c
	Rv2539c
	Rv1001
	Rv3340
	Rv2697c
	Rv2156c
	Rv2225
	Rv3602c
	Rv2573
	Rv1391
	Rv3206c
	Rv0234c
	Rv1731
	Rv0462
	Rv2482c
	Rv1551
	Rv3303c
	Rv1408
	Rv0125
	Rv2922A
	Rv0334
	Rv3464
	Rv3468c
	Rv3784
	Rv2124c
	Rv3145
	Rv3146
	Rv3147
	Rv3148
	Rv3149
	Rv3150
	Rv3151
	Rv3152
	Rv3153
	Rv3154
	Rv3155
	Rv3156
	Rv3157
	Rv3158
	Rv1392
	Rv0409
	Rv1159
	Rv2205c
	Rv1416
	Rv1848
	Rv1849
	Rv1850
	Rv1851
	Rv1852
	Rv1853
	Rv1609
	Rv2583c
	Rv0013
	Rv2192c
	Rv3537
	Rv1699
	Rv2344c
	Rv3315c
	Rv2848c
	Rv2939
	Rv3754
	Rv2607
	Rv3432c
	Rv2498c
	Rv3075c
	Rv0118c
	Rv1201c
	Rv1595
	Rv0957
	Rv2070c
	Rv0533c
	Rv0535
	Rv0694
	Rv1872c
	Rv0391
	Rv2465c
	Rv0322
	Rv0137c
	Rv0183
	Rv3199c
	Rv2062c
	Rv3332
	Rv3817
	Rv1475c
	Rv1187
	Rv2764c
	Rv2178c
	Rv2048c
	Rv0733
	Rv0092
	Rv0103c
	Rv2981c
	Rv2454c
	Rv2455c
	Rv0382c
	Rv1692
	Rv2947c
	Rv2538c
	Rv3523
	Rv3546
	Rv3522
	Rv3628
	Rv3825c
	Rv1346
	Rv1212c
	Rv3032
	Rv2378c
	Rv2231c
	Rv2064
	Rv1127c
	Rv2065
	Rv2059
	Rv2060
	Rv2061c
	Rv2540c
	Rv2552c
	Rv2537c
	Rv3227
	Rv2207
	Rv0436c
	Rv3290c
