# Supplementary material for: A systematic evaluation of Mycobacterium tuberculosis Genome-Scale Metabolic Networks
Source: PLoS Comput Biol. 2020 Jun 15;16(6):e1007533. doi: 10.1371/journal.pcbi.1007533 (PMC7316355; doi:10.1371/journal.pcbi.1007533)
Supplement: S2 Table — (XLSX) [file pcbi.1007533.s007.xlsx]

## Sheet: S2
S2 Table : Intersection between all gene sets of Mtb genome-scale models
Nomenclature
A: GSMN-TB1.1	B: iCG760	C: iNJ661v_modified D: iSM810 E: sMtb F: iEK1011 G: sMtb2018 H: iOSDD890
A∩B∩C∩D∩E∩F∩G∩H	Gene Symbol	Function	Pathway Name
Rv0013	trpG	Anthranilate synthase, amidotransferase component (EC 4.1.3.27) @ Para-aminobenzoate synthase, amidotransferase component (EC 2.... <Preview truncated at 128 characters>	Folate biosynthesis
Rv0032	bioF2	Acetyltransferase (GNAT) domain / Aminotransferase class II, serine palmitoyltransferase like (EC 2.3.1.50)	Sphingolipid metabolism
Rv0046c	ino1	Inositol-1-phosphate synthase (EC 5.5.1.4)	Inositol phosphate metabolism
Rv0066c	icd2	Isocitrate dehydrogenase [NADP] (EC 1.1.1.42); Monomeric isocitrate dehydrogenase [NADP] (EC 1.1.1.42)	Reductive carboxylate cycle (CO2 fixation)
Rv0069c	sdaA	L-serine dehydratase, beta subunit (EC 4.3.1.17) / L-serine dehydratase, alpha subunit (EC 4.3.1.17)	Cysteine and methionine metabolism
Rv0070c	glyA	Serine hydroxymethyltransferase (EC 2.1.2.1)	Methane metabolism
Rv0112	gca	GDP-mannose 4,6-dehydratase (EC 4.2.1.47)	Amino sugar and nucleotide sugar metabolism
Rv0155	pntAa	NAD(P) transhydrogenase alpha subunit (EC 1.6.1.2)	Nicotinate and nicotinamide metabolism
Rv0156	pntAb	NAD(P) transhydrogenase alpha subunit (EC 1.6.1.2)	Nicotinate and nicotinamide metabolism
Rv0157	pntB	NAD(P) transhydrogenase subunit beta (EC 1.6.1.2)	Nicotinate and nicotinamide metabolism
Rv0162c	adhE1	Alcohol dehydrogenase (EC 1.1.1.1)	Drug metabolism - cytochrome P450
Rv0183	0	Lysophospholipase (EC 3.1.1.5); Monoglyceride lipase (EC 3.1.1.23)	Glycerolipid metabolism
Rv0189c	ilvD	Dihydroxy-acid dehydratase (EC 4.2.1.9)	Pantothenate and CoA biosynthesis
Rv0211	pckA	Phosphoenolpyruvate carboxykinase [GTP] (EC 4.1.1.32)	Pyruvate metabolism
Rv0234c	gabD1	Succinate-semialdehyde dehydrogenase [NAD] (EC 1.2.1.24); Succinate-semialdehyde dehydrogenase [NADP+] (EC 1.2.1.79)	Butanoate metabolism
Rv0254c	cobU	Adenosylcobinamide kinase (EC 2.7.1.156) / Adenosylcobinamide-phosphate guanylyltransferase (EC 2.7.7.62)	Porphyrin and chlorophyll metabolism
Rv0255c	cobQ1	Cobyric acid synthase (EC 6.3.5.10)	Porphyrin and chlorophyll metabolism
Rv0321	dcd	Deoxycytidine triphosphate deaminase (EC 3.5.4.30) (dUMP-forming)	Pyrimidine metabolism
Rv0334	rmlA	Glucose-1-phosphate thymidylyltransferase (EC 2.7.7.24)	Polyketide sugar unit biosynthesis
Rv0337c	aspC	Alanine transaminase (EC 2.6.1.2)	Carbon fixation in photosynthetic organisms
Rv0357c	purA	Adenylosuccinate synthetase (EC 6.3.4.4)	Alanine, aspartate and glutamate metabolism
Rv0363c	fba	Fructose-bisphosphate aldolase class II (EC 4.1.2.13)	Carbon fixation in photosynthetic organisms
Rv0382c	pyrE	Orotate phosphoribosyltransferase (EC 2.4.2.10)	Drug metabolism - other enzymes
Rv0408	pta	BioD-like N-terminal domain / Phosphate acetyltransferase (EC 2.3.1.8)	Reductive carboxylate cycle (CO2 fixation)
Rv0409	ackA	Acetate kinase (EC 2.7.2.1)	Reductive carboxylate cycle (CO2 fixation)
Rv0414c	thiE	Thiamin-phosphate pyrophosphorylase (EC 2.5.1.3)	Thiamine metabolism
Rv0417	thiG	Thiazole synthase (EC 2.8.1.10)	0
Rv0422c	thiD	Hydroxymethylpyrimidine phosphate kinase ThiD (EC 2.7.4.7)	Thiamine metabolism
Rv0423c	thiC	Hydroxymethylpyrimidine phosphate synthase ThiC (EC 4.1.99.17)	0
Rv0436c	pssA	CDP-diacylglycerol--serine O-phosphatidyltransferase (EC 2.7.8.8)	Glycerophospholipid metabolism
Rv0437c	psd	Phosphatidylserine decarboxylase (EC 4.1.1.65)	Glycerophospholipid metabolism
Rv0462	lpd	Dihydrolipoamide dehydrogenase (EC 1.8.1.4)	Pyruvate metabolism
Rv0467	icl	Isocitrate lyase (EC 4.1.3.1)	Glyoxylate and dicarboxylate metabolism
Rv0468	fadB2	3-hydroxybutyryl-CoA dehydrogenase (EC 1.1.1.157); 3-hydroxyacyl-CoA dehydrogenase (EC 1.1.1.35)	Caprolactam degradation
Rv0478	deoC	Deoxyribose-phosphate aldolase (EC 4.1.2.4)	Pentose phosphate pathway
Rv0482	murB	UDP-N-acetylenolpyruvoylglucosamine reductase (EC 1.3.1.98)	0
Rv0486	0	D-inositol-3-phosphate glycosyltransferase (EC 2.4.1.250)	0
Rv0489	gpm1	Phosphoglycerate mutase (EC 5.4.2.11)	0
Rv0500	proC	Pyrroline-5-carboxylate reductase (EC 1.5.1.2)	Arginine and proline metabolism
Rv0501	galE2	UDP-glucose 4-epimerase (EC 5.1.3.2)	Amino sugar and nucleotide sugar metabolism
Rv0503c	cmaA2	Cyclopropane-fatty-acyl-phospholipid synthase 2, CmaA2 (EC 2.1.1.79)	0
Rv0510	hemC	Porphobilinogen deaminase (EC 2.5.1.61)	Porphyrin and chlorophyll metabolism
Rv0511	hemD	Uroporphyrinogen-III methyltransferase (EC 2.1.1.107) / Uroporphyrinogen-III synthase (EC 4.2.1.75)	Porphyrin and chlorophyll metabolism
Rv0512	hemB	Porphobilinogen synthase (EC 4.2.1.24)	Porphyrin and chlorophyll metabolism
Rv0524	hemL	Glutamate-1-semialdehyde 2,1-aminomutase (EC 5.4.3.8)	Porphyrin and chlorophyll metabolism
Rv0533c	fabH	3-oxoacyl-[acyl-carrier-protein] synthase, KASIII (EC 2.3.1.180)	Fatty acid biosynthesis
Rv0534c	menA	1,4-dihydroxy-2-naphthoate polyprenyltransferase (EC 2.5.1.74)	Ubiquinone and other terpenoid-quinone biosynthesis
Rv0536	galE3	UDP-glucose 4-epimerase (EC 5.1.3.2)	Amino sugar and nucleotide sugar metabolism
Rv0542c	menE	O-succinylbenzoic acid--CoA ligase (EC 6.2.1.26)	Ubiquinone and other terpenoid-quinone biosynthesis
Rv0548c	menB	Naphthoate synthase (EC 4.1.3.36)	Ubiquinone and other terpenoid-quinone biosynthesis
Rv0553	menC	O-succinylbenzoate synthase (EC 4.2.1.113)	Ubiquinone and other terpenoid-quinone biosynthesis
Rv0555	menD	2-succinyl-5-enolpyruvyl-6-hydroxy-3-cyclohexene-1-carboxylic-acid synthase (EC 2.2.1.9)	Ubiquinone and other terpenoid-quinone biosynthesis
Rv0573c	0	Nicotinate phosphoribosyltransferase (EC 6.3.4.21)	0
Rv0618	galTa	Galactose-1-phosphate uridylyltransferase (EC 2.7.7.10)	Amino sugar and nucleotide sugar metabolism
Rv0619	galTb	Galactose-1-phosphate uridylyltransferase (EC 2.7.7.10)	Amino sugar and nucleotide sugar metabolism
Rv0620	galK	Galactokinase (EC 2.7.1.6)	Amino sugar and nucleotide sugar metabolism
Rv0642c	mmaA4	Methoxy mycolic acid synthase MmaA4	0
Rv0644c	mmaA2	Cyclopropane-fatty-acyl-phospholipid synthase 1, CmaA1 (EC 2.1.1.79)	0
Rv0650	0	ROK family sugar kinase or transcriptional regulator	0
Rv0694	lldD1	Mycofactocin system heme/flavin dehydrogenase	0
Rv0728c	serA2	D-3-phosphoglycerate dehydrogenase (EC 1.1.1.95)	Methane metabolism
Rv0733	adk	Adenylate kinase (EC 2.7.4.3)	Purine metabolism
Rv0753c	mmsA	Methylmalonate-semialdehyde dehydrogenase (EC 1.2.1.27)	Propanoate metabolism
Rv0772	purD	Phosphoribosylamine--glycine ligase (EC 6.3.4.13)	Purine metabolism
Rv0777	purB	Adenylosuccinate lyase (EC 4.3.2.2) @ SAICAR lyase (EC 4.3.2.2)	Alanine, aspartate and glutamate metabolism
Rv0780	hemH	Phosphoribosylaminoimidazole-succinocarboxamide synthase (EC 6.3.2.6)	Purine metabolism
Rv0803	purL	Phosphoribosylformylglycinamidine synthase, synthetase subunit (EC 6.3.5.3)	Purine metabolism
Rv0808	purF	Amidophosphoribosyltransferase (EC 2.4.2.14)	Alanine, aspartate and glutamate metabolism
Rv0809	purM	Phosphoribosylformylglycinamidine cyclo-ligase (EC 6.3.3.1)	Purine metabolism
Rv0812	0	Aminodeoxychorismate lyase (EC 4.1.3.38)	Folate biosynthesis
Rv0819	0	Acetyl-CoA:Cys-GlcN-Ins acetyltransferase, mycothiol synthase MshD (EC 2.3.1.189)	0
Rv0858c	0	Glutamine-dependent 2-keto-4-methylthiobutyrate transaminase	0
Rv0859	fadA	3-ketoacyl-CoA thiolase [isoleucine degradation] (EC 2.3.1.16)	Ethylbenzene degradation
Rv0884c	serC	Phosphoserine aminotransferase (EC 2.6.1.52)	Vitamin B6 metabolism
Rv0886	fprB	Ferredoxin / Ferredoxin--NADP(+) reductase, actinobacterial (eukaryote-like) type (EC 1.18.1.2)	Photosynthesis
Rv0889c	citA	Citrate synthase (si) (EC 2.3.3.1)	Glyoxylate and dicarboxylate metabolism
Rv0896	gltA	Citrate synthase (si) (EC 2.3.3.1)	Glyoxylate and dicarboxylate metabolism
Rv0904c	accD3	Acetyl-coenzyme A carboxyl transferase alpha chain (EC 6.4.1.2) / Acetyl-coenzyme A carboxyl transferase beta chain (EC 6.4.1.2)	Reductive carboxylate cycle (CO2 fixation)
Rv0936	pstA2	Phosphate transport system permease protein PstA (TC 3.A.1.7.1)	0
Rv0946c	pgi	Glucose-6-phosphate isomerase (EC 5.3.1.9)	Amino sugar and nucleotide sugar metabolism
Rv0951	sucC	Succinyl-CoA ligase [ADP-forming] beta chain (EC 6.2.1.5)	Reductive carboxylate cycle (CO2 fixation)
Rv0952	sucD	Succinyl-CoA ligase [ADP-forming] alpha chain (EC 6.2.1.5)	C5-Branched dibasic acid metabolism
Rv0956	purN	Phosphoribosylglycinamide formyltransferase (EC 2.1.2.2)	One carbon pool by folate
Rv0957	purH	IMP cyclohydrolase (EC 3.5.4.10) / Phosphoribosylaminoimidazolecarboxamide formyltransferase (EC 2.1.2.3)	One carbon pool by folate
Rv0993	galU	UTP--glucose-1-phosphate uridylyltransferase (EC 2.7.7.9)	Amino sugar and nucleotide sugar metabolism
Rv1001	arcA	Arginine deiminase (EC 3.5.3.6)	Arginine and proline metabolism
Rv1011	ispE	4-diphosphocytidyl-2-C-methyl-D-erythritol kinase (EC 2.7.1.148)	Terpenoid backbone biosynthesis
Rv1017c	prsA	Ribose-phosphate pyrophosphokinase (EC 2.7.6.1)	Purine metabolism
Rv1018c	glmU	N-acetylglucosamine-1-phosphate uridyltransferase (EC 2.7.7.23) / Glucosamine-1-phosphate N-acetyltransferase (EC 2.3.1.157)	Amino sugar and nucleotide sugar metabolism
Rv1023	eno	Enolase (EC 4.2.1.11)	Methane metabolism
Rv1077	cbs	Cystathionine beta-synthase (EC 4.2.1.22)	Cysteine and methionine metabolism
Rv1079	metB	Cystathionine gamma-lyase (EC 4.4.1.1)	Selenoamino acid metabolism
Rv1082	mca	Mycothiol S-conjugate amidase Mca	0
Rv1086	0	(2E,6Z)-farnesyl diphosphate synthase (EC 2.5.1.68)	Terpenoid backbone biosynthesis
Rv1092c	coaA	Pantothenate kinase (EC 2.7.1.33)	Pantothenate and CoA biosynthesis
Rv1093	glyA	Serine hydroxymethyltransferase (EC 2.1.2.1)	Methane metabolism
Rv1098c	fumC	Fumarate hydratase class II (EC 4.2.1.2)	Reductive carboxylate cycle (CO2 fixation)
Rv1099c	glpX	Fructose-1,6-bisphosphatase, GlpX type (EC 3.1.3.11)	Methane metabolism
Rv1121	zwf1	Glucose-6-phosphate 1-dehydrogenase (EC 1.1.1.49)	Glutathione metabolism
Rv1122	gnd2	6-phosphogluconate dehydrogenase, decarboxylating (EC 1.1.1.44)	Glutathione metabolism
Rv1127c	ppdK	Pyruvate,phosphate dikinase (EC 2.7.9.1)	Carbon fixation in photosynthetic organisms
Rv1130	prpD	Hypothetical protein; Involved in the catabolism of short chain fatty acids (SCFA) via the tricarboxylic acid (TCA)(acetyl degradation route) and via the 2-methylcitrate cycle I (propionate degradation route). Catalyzes the stereospecific dehydration of (2S,3S)-2- methylcitrate (2-MC) to yield the cis isomer of 2-methyl-aconitate	TCA Cycle
Rv1131	gltA1	2-methylcitrate synthase (EC 2.3.3.5)	Propanoate metabolism
Rv1133c	metE	5-methyltetrahydropteroyltriglutamate--homocysteine methyltransferase (EC 2.1.1.14)	Selenoamino acid metabolism
Rv1161	narG	Respiratory nitrate reductase alpha chain (EC 1.7.99.4)	Nitrogen metabolism
Rv1162	narH	Respiratory nitrate reductase beta chain (EC 1.7.99.4)	Nitrogen metabolism
Rv1163	narJ	Respiratory nitrate reductase delta chain (EC 1.7.99.4)	Nitrogen metabolism
Rv1164	narI	Respiratory nitrate reductase gamma chain (EC 1.7.99.4)	Nitrogen metabolism
Rv1170	mshB	1D-myo-inositol 2-acetamido-2-deoxy-alpha-D-glucopyranoside deacetylase (EC 3.5.1.103)	0
Rv1185c	fadD21	Long-chain-fatty-acid--CoA ligase (EC 6.2.1.3)	Fatty acid metabolism
Rv1187	rocA	Delta-1-pyrroline-5-carboxylate dehydrogenase (EC 1.2.1.88)	0
Rv1188	0	Proline dehydrogenase (EC 1.5.99.8) (Proline oxidase)	Arginine and proline metabolism
Rv1201c	0	2,3,4,5-tetrahydropyridine-2,6-dicarboxylate N-succinyltransferase (EC 2.3.1.117)	Lysine biosynthesis
Rv1202	dapE	N-succinyl-L,L-diaminopimelate desuccinylase (EC 3.5.1.18)	Lysine biosynthesis
Rv1207	folP2	Non functional Dihydropteroate synthase 2	0
Rv1240	mdh	Malate dehydrogenase (EC 1.1.1.37)	Reductive carboxylate cycle (CO2 fixation)
Rv1248c	kgd	Dihydrolipoamide succinyltransferase component (E2) of 2-oxoglutarate dehydrogenase complex (EC 2.3.1.61) / 2-oxoglutarate dehyd... <Preview truncated at 128 characters>	Glyoxylate and dicarboxylate metabolism
Rv1257c	0	Glycolate dehydrogenase (EC 1.1.99.14), subunit GlcD	Glyoxylate and dicarboxylate metabolism
Rv1285	cysD	Sulfate adenylyltransferase subunit 2 (EC 2.7.7.4)	Sulfur metabolism
Rv1286	cysN	Sulfate adenylyltransferase subunit 1 (EC 2.7.7.4) / Adenylylsulfate kinase (EC 2.7.1.25)	Sulfur metabolism
Rv1293	lysA	Diaminopimelate decarboxylase (EC 4.1.1.20)	Lysine biosynthesis
Rv1294	thrA	Homoserine dehydrogenase (EC 1.1.1.3)	Lysine biosynthesis
Rv1295	thrC	Threonine synthase (EC 4.2.3.1)	Vitamin B6 metabolism
Rv1296	thrB	Homoserine kinase (EC 2.7.1.39)	Glycine, serine and threonine metabolism
Rv1304	atpB	ATP synthase F0 sector subunit a (EC 3.6.3.14)	Methane metabolism
Rv1305	atpE	ATP synthase F0 sector subunit c (EC 3.6.3.14)	Methane metabolism
Rv1306	atpF	ATP synthase F0 sector subunit b (EC 3.6.3.14)	Methane metabolism
Rv1307	atpH	ATP synthase F0 sector subunit b (EC 3.6.3.14) / ATP synthase delta chain (EC 3.6.3.14)	Methane metabolism
Rv1308	atpA	ATP synthase alpha chain (EC 3.6.3.14)	Methane metabolism
Rv1309	atpG	ATP synthase gamma chain (EC 3.6.3.14)	Methane metabolism
Rv1310	atpD	ATP synthase beta chain (EC 3.6.3.14)	Methane metabolism
Rv1311	atpC	ATP synthase epsilon chain (EC 3.6.3.14)	Methane metabolism
Rv1315	murA	UDP-N-acetylglucosamine 1-carboxyvinyltransferase (EC 2.5.1.7)	Peptidoglycan biosynthesis
Rv1323	fadA4	3-ketoacyl-CoA thiolase (EC 2.3.1.16) @ Acetyl-CoA acetyltransferase (EC 2.3.1.9)	Terpenoid backbone biosynthesis
Rv1336	cysM	Cysteine synthase, CysO-dependent	0
Rv1338	murI	Glutamate racemase (EC 5.1.1.3)	D-Glutamine and D-glutamate metabolism
Rv1348	0	Putative ABC iron siderophore transporter, fused permease and ATPase domains	0
Rv1349	0	Putative ABC iron siderophore transporter, fused permease and ATPase domains	0
Rv1350	fabG	3-oxoacyl-[acyl-carrier protein] reductase (EC 1.1.1.100)	Biotin metabolism
Rv1380	pyrB	Aspartate carbamoyltransferase (EC 2.1.3.2)	Alanine, aspartate and glutamate metabolism
Rv1381	pyrC	Dihydroorotase (EC 3.5.2.3)	Pyrimidine metabolism
Rv1383	carA	Carbamoyl-phosphate synthase small chain (EC 6.3.5.5)	Alanine, aspartate and glutamate metabolism
Rv1385	pyrF	Orotidine 5-phosphate decarboxylase (EC 4.1.1.23)	Pyrimidine metabolism
Rv1389	gmk	Guanylate kinase (EC 2.7.4.8)	Purine metabolism
Rv1391	dfp	Phosphopantothenoylcysteine decarboxylase (EC 4.1.1.36) / Phosphopantothenoylcysteine synthetase (EC 6.3.2.5)	Pantothenate and CoA biosynthesis
Rv1392	metK	S-adenosylmethionine synthetase (EC 2.5.1.6)	Cysteine and methionine metabolism
Rv1409	ribG	Diaminohydroxyphosphoribosylaminopyrimidine deaminase (EC 3.5.4.26) / 5-amino-6-(5-phosphoribosylamino)uracil reductase (EC 1.1.... <Preview truncated at 128 characters>	Riboflavin metabolism
Rv1412	ribC	Riboflavin synthase eubacterial/eukaryotic (EC 2.5.1.9)	Riboflavin metabolism
Rv1415	ribA2	3,4-dihydroxy-2-butanone 4-phosphate synthase (EC 4.1.99.12) / GTP cyclohydrolase II (EC 3.5.4.25)	Riboflavin metabolism
Rv1416	ribH	6,7-dimethyl-8-ribityllumazine synthase (EC 2.5.1.78)	Riboflavin metabolism
Rv1436	gap	NAD-dependent glyceraldehyde-3-phosphate dehydrogenase (EC 1.2.1.12)	Glycolysis / Gluconeogenesis
Rv1437	pgk	Phosphoglycerate kinase (EC 2.7.2.3)	Carbon fixation in photosynthetic organisms
Rv1438	tpiA	Triosephosphate isomerase (EC 5.3.1.1)	Carbon fixation in photosynthetic organisms
Rv1445c	devB	6-phosphogluconolactonase (EC 3.1.1.31), eukaryotic type	Pentose phosphate pathway
Rv1447c	zwf2	Glucose-6-phosphate 1-dehydrogenase (EC 1.1.1.49)	Glutathione metabolism
Rv1448c	tal	Transaldolase (EC 2.2.1.2)	Pentose phosphate pathway
Rv1449c	tkt	Transketolase (EC 2.2.1.1)	Biosynthesis of ansamycins
Rv1451	ctaB	Heme O synthase, protoheme IX farnesyltransferase (EC 2.5.1.-) COX10-CtaB	Porphyrin and chlorophyll metabolism
Rv1464	csd	Cysteine desulfurase (EC 2.8.1.7), SufS subfamily	Thiamine metabolism
Rv1475c	acn	Aconitate hydratase (EC 4.2.1.3) @ 2-methylisocitrate dehydratase (EC 4.2.1.99)	Reductive carboxylate cycle (CO2 fixation)
Rv1483	fabG1	3-oxoacyl-[acyl-carrier protein] reductase (EC 1.1.1.100)	Biotin metabolism
Rv1484	inhA	Enoyl-[acyl-carrier-protein] reductase [NADH] (EC 1.3.1.9)	Fatty acid biosynthesis
Rv1485	hemH	Ferrochelatase, protoheme ferro-lyase (EC 4.99.1.1)	Porphyrin and chlorophyll metabolism
Rv1492	mutA	Methylmalonyl-CoA mutase small subunit, MutA (EC 5.4.99.2)	Reductive carboxylate cycle (CO2 fixation)
Rv1493	mutB	Methylmalonyl-CoA mutase large subunit, MutB (EC 5.4.99.2)	Reductive carboxylate cycle (CO2 fixation)
Rv1511	gmdA	GDP-mannose 4,6-dehydratase (EC 4.2.1.47)	Amino sugar and nucleotide sugar metabolism
Rv1512	epiA	GDP-L-fucose synthetase (EC 1.1.1.271)	Amino sugar and nucleotide sugar metabolism
Rv1529	fadD24	Long-chain fatty-acid-AMP ligase, Mycobacterial subgroup FadD28	0
Rv1538c	ansA	L-asparaginase (EC 3.5.1.1)	Nitrogen metabolism
Rv1551	plsB1	Glycerol-3-phosphate acyltransferase (EC 2.3.1.15)	Glycerophospholipid metabolism
Rv1552	frdA	Succinate dehydrogenase flavoprotein subunit (EC 1.3.5.1)	Oxidative phosphorylation
Rv1553	frdB	Succinate dehydrogenase iron-sulfur protein (EC 1.3.5.1)	Oxidative phosphorylation
Rv1554	frdC	Fumarate reductase subunit C	0
Rv1555	frdD	Fumarate reductase subunit D	0
Rv1559	ilvA	Threonine dehydratase biosynthetic (EC 4.3.1.19)	Valine, leucine and isoleucine biosynthesis
Rv1568	bioA	Adenosylmethionine-8-amino-7-oxononanoate aminotransferase (EC 2.6.1.62)	Biotin metabolism
Rv1569	bioF1	8-amino-7-oxononanoate synthase (EC 2.3.1.47)	Biotin metabolism
Rv1570	bioD	Dethiobiotin synthetase (EC 6.3.3.3)	Biotin metabolism
Rv1589	bioB	Biotin synthase (EC 2.8.1.6)	Biotin metabolism
Rv1594	nadA	Quinolinate synthetase (EC 2.5.1.72)	0
Rv1595	nadB	L-aspartate oxidase (EC 1.4.3.16)	Nicotinate and nicotinamide metabolism
Rv1596	nadC	Quinolinate phosphoribosyltransferase [decarboxylating] (EC 2.4.2.19)	Nicotinate and nicotinamide metabolism
Rv1599	hisD	Histidinol dehydrogenase (EC 1.1.1.23)	Histidine metabolism
Rv1600	hisC1	Histidinol-phosphate aminotransferase (EC 2.6.1.9)	Tropane, piperidine and pyridine alkaloid biosynthesis
Rv1601	hisB	Imidazoleglycerol-phosphate dehydratase (EC 4.2.1.19)	Histidine metabolism
Rv1602	hisH	Imidazole glycerol phosphate synthase amidotransferase subunit (EC 2.4.2.-)	Purine metabolism
Rv1603	hisA	Phosphoribosylformimino-5-aminoimidazole carboxamide ribotide isomerase (EC 5.3.1.16) @ Acting phosphoribosylanthranilate isomer... <Preview truncated at 128 characters>	Phenylalanine, tyrosine and tryptophan biosynthesis
Rv1606	hisI	Phosphoribosyl-AMP cyclohydrolase (EC 3.5.4.19)	Histidine metabolism
Rv1609	trpE	Anthranilate synthase, aminase component (EC 4.1.3.27)	Phenylalanine, tyrosine and tryptophan biosynthesis
Rv1611	trpC	Indole-3-glycerol phosphate synthase (EC 4.1.1.48)	Phenylalanine, tyrosine and tryptophan biosynthesis
Rv1612	trpB	Tryptophan synthase beta chain (EC 4.2.1.20)	Phenylalanine, tyrosine and tryptophan biosynthesis
Rv1613	trpA	Tryptophan synthase alpha chain (EC 4.2.1.20)	Phenylalanine, tyrosine and tryptophan biosynthesis
Rv1617	pykA	Pyruvate kinase (EC 2.7.1.40)	Carbon fixation in photosynthetic organisms
Rv1622c	cydB	Cytochrome d ubiquinol oxidase subunit II (EC 1.10.3.-)	Betalain biosynthesis
Rv1623c	cydA	Cytochrome d ubiquinol oxidase subunit I (EC 1.10.3.-)	Betalain biosynthesis
Rv1625c	cya	Adenylate cyclase (EC 4.6.1.1)	Purine metabolism
Rv1631	coaE	Dephospho-CoA kinase (EC 2.7.1.24)	Pantothenate and CoA biosynthesis
Rv1652	argC	N-acetyl-gamma-glutamyl-phosphate reductase (EC 1.2.1.38)	Arginine and proline metabolism
Rv1653	argJ	Glutamate N-acetyltransferase (EC 2.3.1.35) @ N-acetylglutamate synthase (EC 2.3.1.1)	Arginine and proline metabolism
Rv1654	argB	Acetylglutamate kinase (EC 2.7.2.8)	Arginine and proline metabolism
Rv1655	argD	Acetylornithine aminotransferase (EC 2.6.1.11)	Arginine and proline metabolism
Rv1656	argF	Ornithine carbamoyltransferase (EC 2.1.3.3)	Arginine and proline metabolism
Rv1658	argG	Argininosuccinate synthase (EC 6.3.4.5)	Arginine and proline metabolism
Rv1659	argH	Argininosuccinate lyase (EC 4.3.2.1)	Arginine and proline metabolism
Rv1695	ppnK	NAD kinase (EC 2.7.1.23)	Nicotinate and nicotinamide metabolism
Rv1699	pyrG	CTP synthase (EC 6.3.4.2)	Pyrimidine metabolism
Rv1712	cmk	Cytidylate kinase (EC 2.7.4.25)	0
Rv1715	fadB3	3-hydroxybutyryl-CoA dehydrogenase	0
Rv1731	gabD2	Succinate-semialdehyde dehydrogenase [NADP+] dependent (Ssdh) gabD2	0
Rv1737c	narK2	Nitrate/nitrite transporter NarK	0
Rv1745c	idi	Isopentenyl-diphosphate Delta-isomerase (EC 5.3.3.2)	Terpenoid backbone biosynthesis
Rv1755c	plcD	Phospholipase C 4 precursor (EC 3.1.4.3)	Ether lipid metabolism
Rv1820	ilvG	COG0028: Thiamine pyrophosphate-requiring enzymes	0
Rv1822	pgsA2	CDP-diacylglycerol--glycerol-3-phosphate 3-phosphatidyltransferase (EC 2.7.8.5)	Glycerophospholipid metabolism
Rv1832	gcvB	Glycine dehydrogenase [decarboxylating] (glycine cleavage system P protein) (EC 1.4.4.2)	Glycine, serine and threonine metabolism
Rv1837c	glcB	Malate synthase G (EC 2.3.3.9)	Glyoxylate and dicarboxylate metabolism
Rv1843c	guaB1	Inosine-5-monophosphate dehydrogenase (EC 1.1.1.205) / CBS domain	Drug metabolism - other enzymes
Rv1844c	gnd1	6-phosphogluconate dehydrogenase, decarboxylating (EC 1.1.1.44)	Glutathione metabolism
Rv1872c	lldD2	L-lactate dehydrogenase	0
Rv1878	glnA3	Glutamine synthetase (EC 6.3.1.2), putative	Nitrogen metabolism
Rv1885c	0	Periplasmic chorismate mutase I precursor (EC 5.4.99.5)	Phenylalanine, tyrosine and tryptophan biosynthesis
Rv1908c	katG	Catalase (EC 1.11.1.6) / Peroxidase (EC 1.11.1.7)	Phenylpropanoid biosynthesis
Rv1940	ribA1	3,4-dihydroxy-2-butanone 4-phosphate synthase (EC 4.1.99.12) / GTP cyclohydrolase II (EC 3.5.4.25)	Riboflavin metabolism
Rv2006	otsB1	Not trehalose-6-phosphate phosphatase	0
Rv2043c	pncA	Nicotinamidase (EC 3.5.1.19)	Nicotinate and nicotinamide metabolism
Rv2051c	ppm1	Apolipoprotein N-acyltransferase (EC 2.3.1.-) in lipid-linked oligosaccharide synthesis cluster	Biosynthesis of type II polyketide backbone
Rv2064	cobG	Precorrin-3B synthase	0
Rv2065	cobH	Precorrin-8X methylmutase (EC 5.4.99.61)	0
Rv2066	cobI	Precorrin-2 C(20)-methyltransferase (EC 2.1.1.130) / Precorrin-3B C(17)-methyltransferase (EC 2.1.1.131)	Porphyrin and chlorophyll metabolism
Rv2070c	cobK	Precorrin-6A reductase (EC 1.3.1.54)	Porphyrin and chlorophyll metabolism
Rv2071c	cobM	Precorrin-4 C(11)-methyltransferase (EC 2.1.1.133)	Porphyrin and chlorophyll metabolism
Rv2072c	cobL	Precorrin-6Y C(5,15)-methyltransferase [decarboxylating] (EC 2.1.1.132)	Porphyrin and chlorophyll metabolism
Rv2121c	hisG	ATP phosphoribosyltransferase (EC 2.4.2.17)	Histidine metabolism
Rv2122c	hisE	Phosphoribosyl-ATP pyrophosphatase (EC 3.6.1.31)	Histidine metabolism
Rv2124c	metH	5-methyltetrahydrofolate--homocysteine methyltransferase (EC 2.1.1.13)	One carbon pool by folate
Rv2127	ansP1	L-asparagine permease	0
Rv2139	pyrD	Dihydroorotate dehydrogenase (quinone) (EC 1.3.5.2)	Pyrimidine metabolism
Rv2152c	murC	UDP-N-acetylmuramate--alanine ligase (EC 6.3.2.8)	Peptidoglycan biosynthesis
Rv2153c	murG	UDP-N-acetylglucosamine--N-acetylmuramyl-(pentapeptide) pyrophosphoryl-undecaprenol N-acetylglucosamine transferase (EC 2.4.1.22... <Preview truncated at 128 characters>	Peptidoglycan biosynthesis
Rv2155c	murD	UDP-N-acetylmuramoylalanine--D-glutamate ligase (EC 6.3.2.9)	Peptidoglycan biosynthesis
Rv2156c	mraY	Phospho-N-acetylmuramoyl-pentapeptide-transferase (EC 2.7.8.13)	Peptidoglycan biosynthesis
Rv2157c	murF	UDP-N-acetylmuramoyl-tripeptide--D-alanyl-D-alanine ligase (EC 6.3.2.10)	Peptidoglycan biosynthesis
Rv2158c	murE	UDP-N-acetylmuramoylalanyl-D-glutamate--L-lysine ligase (EC 6.3.2.7)	Peptidoglycan biosynthesis
Rv2178c	aroG	2-keto-3-deoxy-D-arabino-heptulosonate-7-phosphate synthase II (EC 2.5.1.54)	Phenylalanine, tyrosine and tryptophan biosynthesis
Rv2182c	0	Acyl-CoA:1-acyl-sn-glycerol-3-phosphate acyltransferase (EC 2.3.1.51)	Glycerophospholipid metabolism
Rv2192c	trpD	Anthranilate phosphoribosyltransferase (EC 2.4.2.18)	Phenylalanine, tyrosine and tryptophan biosynthesis
Rv2193	ctaE	Cytochrome c oxidase polypeptide III (EC 1.9.3.1)	Nitrogen metabolism
Rv2194	qcrC	Ubiquinol-cytochrome C reductase, diheme cytochrome cc subunit	0
Rv2195	qcrA	Ubiquinol-cytochrome C reductase iron-sulfur subunit (EC 1.10.2.2)	Nitrogen metabolism
Rv2196	qcrB	Ubiquinol-cytochrome C reductase, cytochrome B subunit (EC 1.10.2.2)	Nitrogen metabolism
Rv2200c	ctaC	Cytochrome c oxidase polypeptide II (EC 1.9.3.1)	Nitrogen metabolism
Rv2201	asnB	Asparagine synthetase [glutamine-hydrolyzing] (EC 6.3.5.4) AsnB	Nitrogen metabolism
Rv2202c	cbhK	Adenosine kinase (EC 2.7.1.20)	Purine metabolism
Rv2205c	0	Glycerate kinase (EC 2.7.1.31)	Glyoxylate and dicarboxylate metabolism
Rv2208	cobS	Cobalamin synthase (EC 2.7.8.26)	Porphyrin and chlorophyll metabolism
Rv2210c	ilvE	Branched-chain amino acid aminotransferase (EC 2.6.1.42)	Pantothenate and CoA biosynthesis
Rv2211c	gcvT	Aminomethyltransferase (glycine cleavage system T protein) (EC 2.1.2.10)	Nitrogen metabolism
Rv2215	dlaT	Dihydrolipoamide acyltransferase component of branched-chain alpha-keto acid dehydrogenase complex (EC 2.3.1.168)	Valine, leucine and isoleucine degradation
Rv2220	glnA1	Glutamine synthetase type I (EC 6.3.1.2)	Glyoxylate and dicarboxylate metabolism
Rv2225	panB	3-methyl-2-oxobutanoate hydroxymethyltransferase (EC 2.1.2.11)	Pantothenate and CoA biosynthesis
Rv2231c	cobC	L-threonine 3-O-phosphate decarboxylase (EC 4.1.1.81)	Porphyrin and chlorophyll metabolism
Rv2241	aceE	Pyruvate dehydrogenase E1 component (EC 1.2.4.1)	Butanoate metabolism
Rv2243	fabD	Malonyl CoA-acyl carrier protein transacylase (EC 2.3.1.39)	Fatty acid biosynthesis
Rv2245	kasA	3-oxoacyl-[acyl-carrier-protein] synthase, KASII (EC 2.3.1.179)	Biotin metabolism
Rv2246	kasB	3-oxoacyl-[acyl-carrier-protein] synthase, KASII (EC 2.3.1.179)	Biotin metabolism
Rv2247	accD6	Propionyl-CoA carboxylase beta chain (EC 6.4.1.3)	Propanoate metabolism
Rv2249c	glpD1	Glycerol-3-phosphate dehydrogenase (EC 1.1.5.3)	Glycerophospholipid metabolism
Rv2259	adhE2	Formaldehyde dehydrogenase MscR, NAD/mycothiol-dependent (EC 1.2.1.66) / S-nitrosomycothiol reductase MscR	0
Rv2281	pitB	Probable low-affinity inorganic phosphate transporter	0
Rv2321c	rocD2	hypothetical protein	0
Rv2322c	rocD1	Ornithine aminotransferase (EC 2.6.1.13)	Arginine and proline metabolism
Rv2332	mez	NAD-dependent malic enzyme (EC 1.1.1.38)	Pyruvate metabolism
Rv2334	cysK1	Cysteine synthase (EC 2.5.1.47)	Sulfur metabolism
Rv2335	cysE	Serine acetyltransferase (EC 2.3.1.30)	Sulfur metabolism
Rv2361c	0	Trans,polycis-decaprenyl diphosphate synthase (EC 2.5.1.86)	Terpenoid backbone biosynthesis
Rv2380c	mbtE	Peptide synthetase MbtE @ Siderophore biosynthesis non-ribosomal peptide synthetase modules	0
Rv2381c	mbtD	Polyketide synthetase MbtD @ Polyketide synthase	0
Rv2382c	mbtC	Polyketide synthetase MbtC @ Polyketide synthase	0
Rv2383c	mbtB	Phenyloxazoline synthase (EC 6.3.2.-) [mycobactin] siderophore @ Phenyloxazoline synthase siderophore, Irp2-like	Biosynthesis of siderophore group nonribosomal peptides
Rv2384	mbtA	Bifunctional salicyl-AMP ligase/salicyl-S-MbtB synthetase MbtA @ adenylation component of NRPS	0
Rv2386c	mbtI	Salicylate synthetase (EC 5.4.4.2)(EC 4.2.99.21) @ Salicylate synthetase (EC 5.4.4.2)(EC 4.2.99.21) of siderophore biosynthesis	Biosynthesis of siderophore group nonribosomal peptides
Rv2391	nirA	Ferredoxin--sulfite reductase, actinobacterial type (EC 1.8.7.1)	Sulfur metabolism
Rv2392	cysH	Phosphoadenylyl-sulfate reductase [thioredoxin] (EC 1.8.4.8)	Sulfur metabolism
Rv2397c	cysA1	Sulfate and thiosulfate import ATP-binding protein CysA (EC 3.6.3.25)	0
Rv2398c	cysW	Sulfate transport system permease protein CysW	0
Rv2399c	cysT	Sulfate transport system permease protein CysT	0
Rv2400c	subI	Sulfate and thiosulfate binding protein CysP	0
Rv2421c	nadD	Nicotinate-nucleotide adenylyltransferase (EC 2.7.7.18)	Nicotinate and nicotinamide metabolism
Rv2427c	proA	Gamma-glutamyl phosphate reductase (EC 1.2.1.41)	Arginine and proline metabolism
Rv2435c	0	Adenylate cyclase (EC 4.6.1.1)	Purine metabolism
Rv2436	rbsK	Ribokinase (EC 2.7.1.15)	Pentose phosphate pathway
Rv2438c	nadE	NAD synthetase (EC 6.3.1.5) / Glutamine amidotransferase chain of NAD synthetase	Nicotinate and nicotinamide metabolism
Rv2439c	proB	Glutamate 5-kinase (EC 2.7.2.11) / RNA-binding C-terminal domain PUA	Arginine and proline metabolism
Rv2445c	ndk	Nucleoside diphosphate kinase (EC 2.7.4.6)	Pyrimidine metabolism
Rv2447c	folC	Dihydrofolate synthase (EC 6.3.2.12) @ Folylpolyglutamate synthase (EC 6.3.2.17)	Folate biosynthesis
Rv2458	mmuM	Homocysteine S-methyltransferase (EC 2.1.1.10)	Cysteine and methionine metabolism
Rv2465c	0	Ribose 5-phosphate isomerase B (EC 5.3.1.6) / Galactose 6-phosphate isomerase	Carbon fixation in photosynthetic organisms
Rv2471	aglA	Alpha-glucosidase (EC 3.2.1.20)	Starch and sucrose metabolism
Rv2476c	gdh	NAD-specific glutamate dehydrogenase (EC 1.4.1.2), large form	Nitrogen metabolism
Rv2483c	plsC	Phosphoserine phosphatase (EC 3.1.3.3) / Acyl-CoA:1-acyl-sn-glycerol-3-phosphate acyltransferase (EC 2.3.1.51)	Glycerophospholipid metabolism
Rv2495c	pdhC	Dihydrolipoamide acyltransferase component of branched-chain alpha-keto acid dehydrogenase complex (EC 2.3.1.168)	Valine, leucine and isoleucine degradation
Rv2496c	pdhB	Branched-chain alpha-keto acid dehydrogenase, E1 component, beta subunit (EC 1.2.4.4)	Valine, leucine and isoleucine degradation
Rv2497c	pdhA	Branched-chain alpha-keto acid dehydrogenase, E1 component, alpha subunit (EC 1.2.4.4)	Valine, leucine and isoleucine degradation
Rv2503c	scoB	Succinyl-CoA:3-ketoacid-coenzyme A transferase subunit B (EC 2.8.3.5)	Butanoate metabolism
Rv2504c	scoA	Succinyl-CoA:3-ketoacid-coenzyme A transferase subunit A (EC 2.8.3.5)	Butanoate metabolism
Rv2524c	fas	[Acyl-carrier-protein] acetyl transferase of FASI (EC 2.3.1.38) / Enoyl-[acyl-carrier-protein] reductase of FASI (EC 1.3.1.9) / ... <Preview truncated at 128 characters>	Biosynthesis of type II polyketide backbone
Rv2531c	0	Arginine decarboxylase (EC 4.1.1.19)	Arginine and proline metabolism
Rv2537c	aroD	3-dehydroquinate dehydratase II (EC 4.2.1.10)	Phenylalanine, tyrosine and tryptophan biosynthesis
Rv2538c	aroB	3-dehydroquinate synthase (EC 4.2.3.4)	Phenylalanine, tyrosine and tryptophan biosynthesis
Rv2539c	aroK	Shikimate kinase I (EC 2.7.1.71)	Phenylalanine, tyrosine and tryptophan biosynthesis
Rv2540c	aroF	Chorismate synthase (EC 4.2.3.5)	Phenylalanine, tyrosine and tryptophan biosynthesis
Rv2552c	aroE	Shikimate 5-dehydrogenase I alpha (EC 1.1.1.25)	Phenylalanine, tyrosine and tryptophan biosynthesis
Rv2573	0	2-dehydropantoate 2-reductase (EC 1.1.1.169)	Pantothenate and CoA biosynthesis
Rv2583c	relA	Guanosine-3,5-bis(diphosphate) 3-pyrophosphohydrolase (EC 3.1.7.2) / GTP pyrophosphokinase (EC 2.7.6.5), (p)ppGpp synthetase ... <Preview truncated at 128 characters>	Purine metabolism
Rv2584c	apt	Adenine phosphoribosyltransferase (EC 2.4.2.7)	Purine metabolism
Rv2589	gabT	Gamma-aminobutyrate:alpha-ketoglutarate aminotransferase (EC 2.6.1.19)	Butanoate metabolism
Rv2590	fadD9	Long-chain fatty-acid-CoA ligase (EC 6.2.1.3), Mycobacterial subgroup FadD9	Fatty acid metabolism
Rv2601	speE	Spermidine synthase (EC 2.5.1.16)	Glutathione metabolism
Rv2610c	pimA	Phosphatidylinositol alpha-mannosyltransferase (EC 2.4.1.57)	0
Rv2611c	0	Lauroyl/myristoyl acyltransferase involved in lipid A biosynthesis (Lauroyl/myristoyl acyltransferase)	0
Rv2612c	pgsA1	CDP-diacylglycerol--glycerol-3-phosphate 3-phosphatidyltransferase (EC 2.7.8.5)	Glycerophospholipid metabolism
Rv2671	ribD	2,5-diamino-6-ribosylamino-pyrimidinone 5-phosphate reductase (EC 1.1.1.302) homolog	Riboflavin metabolism
Rv2678c	hemE	Uroporphyrinogen III decarboxylase (EC 4.1.1.37)	Porphyrin and chlorophyll metabolism
Rv2682c	dxs1	1-deoxy-D-xylulose 5-phosphate synthase (EC 2.2.1.7)	Terpenoid backbone biosynthesis
Rv2697c	dut	Deoxyuridine 5-triphosphate nucleotidohydrolase (EC 3.6.1.23)	Pyrimidine metabolism
Rv2701c	suhB	Inositol-1-monophosphatase (EC 3.1.3.25)	Phosphatidylinositol signaling system
Rv2702	ppgK	Polyphosphate glucokinase (EC 2.7.1.63)	Amino sugar and nucleotide sugar metabolism
Rv2726c	dapF	Diaminopimelate epimerase (EC 5.1.1.7)	Lysine biosynthesis
Rv2746c	pgsA3	CDP-diacylglycerol--glycerol-3-phosphate 3-phosphatidyltransferase (EC 2.7.8.5)	Glycerophospholipid metabolism
Rv2753c	dapA	4-hydroxy-tetrahydrodipicolinate synthase (EC 4.3.3.7)	Lysine biosynthesis
Rv2754c	thyX	Thymidylate synthase ThyX (EC 2.1.1.148)	One carbon pool by folate
Rv2763c	dfrA	Dihydrofolate reductase (EC 1.5.1.3)	Folate biosynthesis
Rv2764c	thyA	Thymidylate synthase (EC 2.1.1.45)	One carbon pool by folate
Rv2773c	dapB	4-hydroxy-tetrahydrodipicolinate reductase (EC 1.17.1.8)	0
Rv2780	ald	Alanine dehydrogenase (EC 1.4.1.1)	Taurine and hypotaurine metabolism
Rv2786c	ribF	FMN adenylyltransferase (EC 2.7.7.2) / Riboflavin kinase (EC 2.7.1.26)	Riboflavin metabolism
Rv2832c	ugpC	Glycerol-3-phosphate ABC transporter, ATP-binding protein UgpC (TC 3.A.1.1.3)	0
Rv2833c	ugpB	Glycerol-3-phosphate ABC transporter, periplasmic glycerol-3-phosphate-binding protein (TC 3.A.1.1.3)	0
Rv2834c	ugpE	Glycerol-3-phosphate ABC transporter, permease protein UgpE (TC 3.A.1.1.3)	0
Rv2835c	ugpA	Glycerol-3-phosphate ABC transporter, permease protein UgpA (TC 3.A.1.1.3)	0
Rv2847c	cysG	Precorrin-2 oxidase (EC 1.3.1.76) @ Sirohydrochlorin ferrochelatase activity of CysG (EC 4.99.1.4) / Uroporphyrinogen-III methyl... <Preview truncated at 128 characters>	Porphyrin and chlorophyll metabolism
Rv2848c	cobB	Cobyrinic acid a,c-diamide synthetase (EC 6.3.5.11)	Porphyrin and chlorophyll metabolism
Rv2849c	cobO	Cob(I)alamin adenosyltransferase (EC 2.5.1.17) @ Cob(I)alamin adenosyltransferase (EC 2.5.1.17), clustered with cobalamin synthe... <Preview truncated at 128 characters>	Porphyrin and chlorophyll metabolism
Rv2858c	aldC	Aldehyde dehydrogenase in hypothetical Actinobacterial gene cluster	0
Rv2860c	glnA4	Glutamine synthetase family protein in hypothetical Actinobacterial gene cluster	0
Rv2870c	dxr	1-deoxy-D-xylulose 5-phosphate reductoisomerase (EC 1.1.1.267)	Terpenoid backbone biosynthesis
Rv2881c	cdsA	Phosphatidate cytidylyltransferase (EC 2.7.7.41)	Phosphatidylinositol signaling system
Rv2900c	fdhF	Putative formate dehydrogenase oxidoreductase protein	0
Rv2930	fadD26	Long-chain fatty-acid-AMP ligase, Mycobacterial subgroup FadD26	0
Rv2931	ppsA	Phenolpthiocerol synthesis type-I polyketide synthase PpsA (EC 2.3.1.41)	Biotin metabolism
Rv2932	ppsB	Phenolpthiocerol synthesis type-I polyketide synthase PpsB (EC 2.3.1.41)	Biotin metabolism
Rv2933	ppsC	Phenolpthiocerol synthesis type-I polyketide synthase PpsC	0
Rv2934	ppsD	Phenolpthiocerol synthesis type-I polyketide synthase PpsD	0
Rv2935	ppsE	Phenolpthiocerol synthesis type-I polyketide synthase PpsE	0
Rv2940c	mas	Polyketide synthase / Multifunctional mycocerosic acid synthase membrane-associated mas in phthiocerol dimycocerosate cluster	0
Rv2941	fadD28	Long-chain fatty-acid-AMP ligase, Mycobacterial subgroup FadD28	0
Rv2949c	0	Chorismate--pyruvate lyase (EC 4.1.3.40)	Ubiquinone and other terpenoid-quinone biosynthesis
Rv2957	0	PGL/p-HBAD biosynthesis glycosyltransferase	0
Rv2958c	0	UDP-glucoronosyl and UDP-glucosyltransferases family protein	0
Rv2962c	0	UDP-glucoronosyl and UDP-glucosyltransferases family protein	0
Rv2965c	coaD	Phosphopantetheine adenylyltransferase (EC 2.7.7.3)	Pantothenate and CoA biosynthesis
Rv2967c	pca	Pyruvate carboxylase (EC 6.4.1.1)	Reductive carboxylate cycle (CO2 fixation)
Rv2981c	ddl	D-alanine--D-alanine ligase (EC 6.3.2.4)	Peptidoglycan biosynthesis
Rv2982c	gpsA	Glycerol-3-phosphate dehydrogenase [NAD(P)+] (EC 1.1.1.94)	Glycerophospholipid metabolism
Rv2984	ppk	Polyphosphate kinase (EC 2.7.4.1)	Oxidative phosphorylation
Rv2987c	leuD	3-isopropylmalate dehydratase small subunit (EC 4.2.1.33)	Valine, leucine and isoleucine biosynthesis
Rv2988c	leuC	3-isopropylmalate dehydratase large subunit (EC 4.2.1.33)	Valine, leucine and isoleucine biosynthesis
Rv2995c	leuB	3-isopropylmalate dehydrogenase (EC 1.1.1.85)	Valine, leucine and isoleucine biosynthesis
Rv2996c	serA1	D-3-phosphoglycerate dehydrogenase (EC 1.1.1.95)	Methane metabolism
Rv3001c	ilvC	Ketol-acid reductoisomerase (EC 1.1.1.86)	Pantothenate and CoA biosynthesis
Rv3002c	ilvH	Acetolactate synthase small subunit (EC 2.2.1.6)	Pantothenate and CoA biosynthesis
Rv3003c	ilvB1	Acetolactate synthase large subunit (EC 2.2.1.6)	Pantothenate and CoA biosynthesis
Rv3010c	pfkA	6-phosphofructokinase (EC 2.7.1.11)	Methane metabolism
Rv3042c	serB2	Phosphoserine phosphatase (EC 3.1.3.3)	Methane metabolism
Rv3043c	ctaD	Cytochrome c oxidase polypeptide I (EC 1.9.3.1)	Nitrogen metabolism
Rv3045	adhC	Cinnamyl alcohol dehydrogenase/reductase (EC 1.1.1.195) @ Alcohol dehydrogenase (EC 1.1.1.1)	Drug metabolism - cytochrome P450
Rv3048c	nrdF2	Ribonucleotide reductase of class Ib (aerobic), beta subunit (EC 1.17.4.1)	Glutathione metabolism
Rv3051c	nrdE	Ribonucleotide reductase of class Ib (aerobic), alpha subunit (EC 1.17.4.1)	Glutathione metabolism
Rv3068c	pgmA	Phosphoglucomutase (EC 5.4.2.2)	Streptomycin biosynthesis
Rv3106	fprA	Ferredoxin--NADP(+) reductase, actinobacterial (eukaryote-like) type (EC 1.18.1.2)	Photosynthesis
Rv3145	nuoA	NADH ubiquinone oxidoreductase chain A (EC 1.6.5.3)	Nitrogen metabolism
Rv3146	nuoB	NADH-ubiquinone oxidoreductase chain B (EC 1.6.5.3)	Nitrogen metabolism
Rv3147	nuoC	NADH-ubiquinone oxidoreductase chain C (EC 1.6.5.3)	Nitrogen metabolism
Rv3148	nuoD	NADH-ubiquinone oxidoreductase chain D (EC 1.6.5.3)	Nitrogen metabolism
Rv3149	nuoE	NADH-ubiquinone oxidoreductase chain E (EC 1.6.5.3)	Nitrogen metabolism
Rv3150	nuoF	NADH-ubiquinone oxidoreductase chain F (EC 1.6.5.3)	Nitrogen metabolism
Rv3152	nuoH	NADH-ubiquinone oxidoreductase chain H (EC 1.6.5.3)	Nitrogen metabolism
Rv3153	nuoI	NADH-ubiquinone oxidoreductase chain I (EC 1.6.5.3)	Nitrogen metabolism
Rv3154	nuoJ	NADH-ubiquinone oxidoreductase chain J (EC 1.6.5.3)	Nitrogen metabolism
Rv3155	nuoK	NADH-ubiquinone oxidoreductase chain K (EC 1.6.5.3)	Nitrogen metabolism
Rv3156	nuoL	NADH-ubiquinone oxidoreductase chain L (EC 1.6.5.3)	Nitrogen metabolism
Rv3157	nuoM	NADH-ubiquinone oxidoreductase chain M (EC 1.6.5.3)	Nitrogen metabolism
Rv3158	nuoN	NADH-ubiquinone oxidoreductase chain N (EC 1.6.5.3)	Nitrogen metabolism
Rv3214	gpm2	putative phosphoglycerate mutase family protein	0
Rv3215	entC	Isochorismate synthase (EC 5.4.4.2)	Biosynthesis of siderophore group nonribosomal peptides
Rv3227	aroA	5-Enolpyruvylshikimate-3-phosphate synthase (EC 2.5.1.19)	Phenylalanine, tyrosine and tryptophan biosynthesis
Rv3247c	tmk	Thymidylate kinase (EC 2.7.4.9)	Pyrimidine metabolism
Rv3248c	sahH	Adenosylhomocysteinase (EC 3.3.1.1)	Cysteine and methionine metabolism
Rv3255c	manA	Mannose-6-phosphate isomerase (EC 5.3.1.8)	Amino sugar and nucleotide sugar metabolism
Rv3257c	manB	Phosphomannomutase (EC 5.4.2.8)	Amino sugar and nucleotide sugar metabolism
Rv3264c	manB	D-glycero-D-manno-heptose 1-phosphate guanosyltransferase	0
Rv3265c	wbbL1	N-acetylglucosaminyl-diphospho-decaprenol L-rhamnosyltransferase (EC 2.4.1.289)	0
Rv3276c	purK	N5-carboxyaminoimidazole ribonucleotide synthase (EC 6.3.4.18)	Purine metabolism
Rv3279c	birA	Biotin--protein ligase (EC 6.3.4.9)(EC 6.3.4.10)(EC 6.3.4.11)(EC 6.3.4.15)	Biotin metabolism
Rv3280	accD5	Methylcrotonyl-CoA carboxylase carboxyl transferase subunit (EC 6.4.1.4)	Valine, leucine and isoleucine degradation
Rv3285	accA3	Biotin carboxylase of acetyl-CoA carboxylase (EC 6.3.4.14) / Biotin carboxyl carrier protein of acetyl-CoA carboxylase	Fatty acid biosynthesis
Rv3302c	glpD2	Glycerol-3-phosphate dehydrogenase (EC 1.1.5.3)	Glycerophospholipid metabolism
Rv3303c	lpdA	Dihydrolipoamide dehydrogenase (EC 1.8.1.4)	Pyruvate metabolism
Rv3307	deoD	Purine nucleoside phosphorylase (EC 2.4.2.1)	Nicotinate and nicotinamide metabolism
Rv3308	pmmB	Phosphomannomutase (EC 5.4.2.8)	Amino sugar and nucleotide sugar metabolism
Rv3309c	upp	Uracil phosphoribosyltransferase (EC 2.4.2.9)	Pyrimidine metabolism
Rv3313c	add	Adenosine deaminase (EC 3.5.4.4)	Purine metabolism
Rv3316	sdhC	Succinate dehydrogenase cytochrome b-556 subunit	0
Rv3317	sdhD	Succinate dehydrogenase hydrophobic membrane anchor protein	0
Rv3318	sdhA	Succinate dehydrogenase flavoprotein subunit (EC 1.3.5.1)	Oxidative phosphorylation
Rv3319	sdhB	Succinate dehydrogenase iron-sulfur protein (EC 1.3.5.1)	Oxidative phosphorylation
Rv3339c	icd1	Isocitrate dehydrogenase [NADP] (EC 1.1.1.42)	Reductive carboxylate cycle (CO2 fixation)
Rv3341	metX	Homoserine O-acetyltransferase (EC 2.3.1.31)	Sulfur metabolism
Rv3356c	folD	Methylenetetrahydrofolate dehydrogenase (NADP+) (EC 1.5.1.5) / Methenyltetrahydrofolate cyclohydrolase (EC 3.5.4.9)	Reductive carboxylate cycle (CO2 fixation)
Rv3372	otsB2	Trehalose-6-phosphate phosphatase (EC 3.1.3.12)	Starch and sucrose metabolism
Rv3379c	dxs2	1-deoxy-D-xylulose 5-phosphate synthase (EC 2.2.1.7)	Terpenoid backbone biosynthesis
Rv3396c	guaA	GMP synthase [glutamine-hydrolyzing], amidotransferase subunit (EC 6.3.5.2) / GMP synthase [glutamine-hydrolyzing], ATP pyrophos... <Preview truncated at 128 characters>	Drug metabolism - other enzymes
Rv3398c	idsA1	(2E,6E)-farnesyl diphosphate synthase (EC 2.5.1.10)	Terpenoid backbone biosynthesis
Rv3410c	guaB3	Inosine-5-monophosphate dehydrogenase, catalytic domain (EC 1.1.1.205)	Drug metabolism - other enzymes
Rv3411c	guaB2	Inosine-5-monophosphate dehydrogenase (EC 1.1.1.205) / CBS domain	Drug metabolism - other enzymes
Rv3423c	alr	Alanine racemase (EC 5.1.1.1)	D-Alanine metabolism
Rv3432c	gadB	Glutamate decarboxylase (EC 4.1.1.15)	Butanoate metabolism
Rv3436c	glmS	Glucosamine--fructose-6-phosphate aminotransferase [isomerizing] (EC 2.6.1.16)	Amino sugar and nucleotide sugar metabolism
Rv3464	rmlB	dTDP-glucose 4,6-dehydratase (EC 4.2.1.46)	Biosynthesis of vancomycin group antibiotics
Rv3465	rmlC	dTDP-4-dehydrorhamnose 3,5-epimerase (EC 5.1.3.13)	Polyketide sugar unit biosynthesis
Rv3470c	ilvB2	Acetohydroxy acid synthase	0
Rv3490	otsA	Trehalose-6-phosphate synthase (EC 2.4.1.15)	Starch and sucrose metabolism
Rv3509c	ilvX	COG0028: Thiamine pyrophosphate-requiring enzymes	0
Rv3534c	0	4-hydroxy-2-oxovalerate aldolase (EC 4.1.3.39)	Toluene and xylene degradation
Rv3535c	0	Acetaldehyde dehydrogenase, acetylating, (EC 1.2.1.10) in gene cluster for degradation of phenols, cresols, catechol	Butanoate metabolism
Rv3565	aspB	Valine--pyruvate aminotransferase (EC 2.6.1.66)	Valine, leucine and isoleucine biosynthesis
Rv3581c	ispF	2-C-methyl-D-erythritol 2,4-cyclodiphosphate synthase (EC 4.6.1.12)	Terpenoid backbone biosynthesis
Rv3582c	ispD	2-C-methyl-D-erythritol 4-phosphate cytidylyltransferase (EC 2.7.7.60)	Terpenoid backbone biosynthesis
Rv3588c	0	Carbonic anhydrase (EC 4.2.1.1)	Nitrogen metabolism
Rv3601c	panD	Aspartate 1-decarboxylase (EC 4.1.1.11)	Pantothenate and CoA biosynthesis
Rv3602c	panC	Pantoate--beta-alanine ligase (EC 6.3.2.1)	Pantothenate and CoA biosynthesis
Rv3606c	folK	2-amino-4-hydroxy-6-hydroxymethyldihydropteridine pyrophosphokinase (EC 2.7.6.3)	Folate biosynthesis
Rv3607c	folB	Dihydroneopterin aldolase (EC 4.1.2.25)	Folate biosynthesis
Rv3608c	folP1	Dihydropteroate synthase (EC 2.5.1.15)	Folate biosynthesis
Rv3609c	folE	GTP cyclohydrolase I (EC 3.5.4.16) type 1	Folate biosynthesis
Rv3624c	hpt	Hypoxanthine-guanine phosphoribosyltransferase (EC 2.4.2.8)	Drug metabolism - other enzymes
Rv3628	ppa	Inorganic pyrophosphatase (EC 3.6.1.1)	Oxidative phosphorylation
Rv3634c	galE1	UDP-glucose 4-epimerase (EC 5.1.3.2)	Amino sugar and nucleotide sugar metabolism
Rv3667	acs	Acetyl-CoA synthetase (EC 6.2.1.1)	Reductive carboxylate cycle (CO2 fixation)
Rv3696c	glpK	Glycerol kinase (EC 2.7.1.30)	Glycerolipid metabolism
Rv3708c	asd	Aspartate-semialdehyde dehydrogenase (EC 1.2.1.11)	Lysine biosynthesis
Rv3709c	ask	Aspartokinase (EC 2.7.2.4)	Lysine biosynthesis
Rv3710	leuA	2-isopropylmalate synthase (EC 2.3.3.13)	Pyruvate metabolism
Rv3754	tyrA	Arogenate dehydrogenase (EC 1.3.1.43)	Novobiocin biosynthesis
Rv3772	hisC2	Biosynthetic Aromatic amino acid aminotransferase beta (EC 2.6.1.57)	Tropane, piperidine and pyridine alkaloid biosynthesis
Rv3784	0	dTDP-glucose 4,6-dehydratase (EC 4.2.1.46)	Biosynthesis of vancomycin group antibiotics
Rv3790	0	Heteromeric decaprenylphosphoryl-beta-D-ribose 2-epimerase (EC 1.1.98.3) subunit DprE1	0
Rv3791	0	Heteromeric decaprenylphosphoryl-beta-D-ribose 2-epimerase (EC 1.1.1.333) subunit DprE2	0
Rv3792	0	Arabinofuranosyltransferase AftA (EC 2.4.2.46)	0
Rv3793	embC	Integral membrane indolylacetylinositol arabinosyltransferase EmbC (EC 2.4.2.-)	Purine metabolism
Rv3794	embA	Integral membrane indolylacetylinositol arabinosyltransferase EmbA (EC 2.4.2.-)	Purine metabolism
Rv3795	embB	Integral membrane indolylacetylinositol arabinosyltransferase EmbB (EC 2.4.2.-)	Purine metabolism
Rv3800c	pks13	Polyketide synthase in FadD32 cluster	0
Rv3801c	fadD32	Long-chain fatty-acid-AMP ligase, Mycobacterial subgroup FadD32	0
Rv3806c	0	5-Phosphoribosyl diphosphate (PRPP): decaprenyl-phosphate 5-phosphoribosyltransferase (EC 2.4.2.45)	0
Rv3808c	glfT	Bifunctional beta-1,5/1,6-galactofuranosyltransferase GlfT2 in cell wall galactan polymerization (EC 2.4.1.288)	0
Rv3809c	glf	UDP-galactopyranose mutase (EC 5.4.99.9)	0
Rv3818	0	Rieske (2Fe-2S) domain protein	0
Rv3826	fadD23	Long-chain fatty-acid-AMP ligase, Mycobacterial subgroup FadD28	0
Rv3838c	pheA	Prephenate dehydratase (EC 4.2.1.51)	Phenylalanine, tyrosine and tryptophan biosynthesis
Rv3858c	gltD	Glutamate synthase [NADPH] small chain (EC 1.4.1.13)	Nitrogen metabolism
Rv3859c	gltB	Glutamate synthase [NADPH] large chain (EC 1.4.1.13)	Nitrogen metabolism
Rv3913	trxB2	Thioredoxin reductase (EC 1.8.1.9)	Selenoamino acid metabolism
