# Supplementary material for: A systematic evaluation of Mycobacterium tuberculosis Genome-Scale Metabolic Networks
Source: PLoS Comput Biol. 2020 Jun 15;16(6):e1007533. doi: 10.1371/journal.pcbi.1007533 (PMC7316355; doi:10.1371/journal.pcbi.1007533)
Supplement: S3 Table — (XLSX) [file pcbi.1007533.s008.xlsx]

## Sheet: Description
S3 Table - Genes and metabolic pathways shared between GSMN models of Mtb
Subtable	Spreadsheet name	Description
S3A	S3A	Union set of all genes annotated in the eight GSMN of Mtb
S3B	S3B	Pathways associated with each Mtb GSMN.

## Sheet: S3A
Genes	GSMN_TB1_1	iCG760	iNJ661v_mod	sMtb	iOSDD890	iSM810	sMtb2018	iEK1011
MT1364	false	true	false	false	false	false	false	false
MT3443	false	true	false	false	false	false	false	false
RV2936	true	false	false	false	false	true	false	false
RV3825c	true	false	false	false	false	true	false	false
Rv0013	true	true	true	true	true	true	true	true
Rv0016c	false	false	false	false	true	false	false	false
Rv0018c	false	false	false	false	false	false	false	true
Rv0021c	false	false	false	false	true	false	false	true
Rv0032	true	true	true	true	true	true	true	true
Rv0035	true	true	false	true	false	true	true	true
Rv0041	false	false	false	false	true	false	false	false
Rv0046c	true	true	true	true	true	true	true	true
Rv0066c	true	true	true	true	true	true	true	true
Rv0069c	true	true	true	true	true	true	true	true
Rv0070c	true	true	true	true	true	true	true	true
Rv0072	false	false	false	true	true	false	true	true
Rv0073	false	false	false	true	true	false	true	true
Rv0075	false	false	false	false	true	false	false	true
Rv0081	false	false	false	false	false	false	true	false
Rv0082	false	false	true	false	true	false	true	true
Rv0083	false	false	false	false	false	false	true	false
Rv0084	false	false	true	false	true	false	true	true
Rv0085	false	false	false	false	true	false	true	false
Rv0086	false	false	false	false	false	false	true	false
Rv0087	false	false	false	false	true	false	true	true
Rv0088	false	false	false	false	false	false	true	false
Rv0091	false	false	true	true	true	false	true	true
Rv0092	false	false	false	true	true	false	true	true
Rv0097	false	false	false	false	true	false	false	false
Rv0098	true	true	true	false	true	true	false	true
Rv0099	true	true	false	true	true	true	true	true
Rv0103c	false	false	true	true	true	false	true	true
Rv0107c	false	false	true	true	true	false	true	true
Rv0112	true	true	true	true	true	true	true	true
Rv0113	false	false	false	false	true	false	false	true
Rv0114	false	false	false	false	true	false	false	true
Rv0115	false	false	false	false	true	false	false	true
Rv0118c	false	false	true	true	true	false	true	true
Rv0119	true	true	false	true	false	true	true	true
Rv0121c	false	false	false	false	true	false	false	false
Rv0125	false	false	false	true	false	false	true	true
Rv0126	false	false	true	true	true	false	true	true
Rv0127	false	false	false	false	false	true	false	true
Rv0129c	true	true	false	true	false	true	true	true
Rv0130	true	true	false	false	false	true	false	false
Rv0131c	true	true	false	true	true	true	true	true
Rv0132c	false	false	false	false	true	false	false	true
Rv0134	false	false	false	false	false	false	false	true
Rv0137c	false	false	true	true	true	false	true	true
Rv0143c	false	false	true	false	true	false	false	true
Rv0147	false	false	true	true	true	false	true	true
Rv0154c	true	true	false	true	true	true	true	true
Rv0155	true	true	true	true	true	true	true	true
Rv0156	true	true	true	true	true	true	true	true
Rv0157	true	true	true	true	true	true	true	true
Rv0162c	true	true	true	true	true	true	true	true
Rv0166	true	true	false	true	false	true	true	true
Rv0183	true	true	true	true	true	true	true	true
Rv0186	true	true	false	true	false	true	true	false
Rv0189c	true	true	true	true	true	true	true	true
Rv0191	false	false	true	true	true	false	true	true
Rv0194	true	true	false	false	false	true	false	false
Rv0202c	false	false	false	false	false	false	false	true
Rv0203	false	false	false	false	false	false	false	true
Rv0206c	false	false	false	false	false	false	false	true
Rv0211	true	true	true	true	true	true	true	true
Rv0214	true	true	false	true	false	true	true	true
Rv0215c	true	true	false	true	true	true	true	true
Rv0217c	true	true	false	true	false	true	true	true
Rv0220	true	true	false	true	false	true	true	true
Rv0221	true	false	false	true	false	true	true	true
Rv0222	true	true	false	true	true	true	true	true
Rv0223c	false	false	false	false	true	false	false	true
Rv0231	true	true	false	true	true	true	true	true
Rv0234c	true	true	true	true	true	true	true	true
Rv0242c	true	true	false	true	false	true	true	false
Rv0243	true	true	false	true	true	true	true	true
Rv0244c	true	true	false	true	true	true	true	true
Rv0247c	false	false	true	true	true	false	true	true
Rv0248c	false	false	true	true	true	false	true	true
Rv0249c	false	false	false	true	false	false	true	true
Rv0252	false	false	true	true	true	true	true	true
Rv0253	false	false	true	true	true	true	true	true
Rv0254c	true	true	true	true	true	true	true	true
Rv0255c	true	true	true	true	true	true	true	true
Rv0260c	false	false	false	false	true	false	false	false
Rv0261c	false	false	true	true	true	false	true	true
Rv0263c	false	false	false	false	true	false	false	false
Rv0264c	false	false	false	false	true	false	false	false
Rv0266c	false	false	true	true	true	false	true	true
Rv0267	false	false	true	true	true	false	true	true
Rv0270	true	true	false	true	false	true	true	true
Rv0271c	true	true	false	true	true	true	true	true
Rv0275c	true	true	false	false	false	true	false	false
Rv0294	false	false	false	false	false	false	false	true
Rv0295c	false	true	true	false	true	false	false	true
Rv0306	false	false	true	false	true	false	false	false
Rv0317c	false	false	true	true	true	false	true	true
Rv0321	true	true	true	true	true	true	true	true
Rv0322	false	false	true	true	true	false	true	true
Rv0334	true	true	true	true	true	true	true	true
Rv0337c	true	true	true	true	true	true	true	true
Rv0346c	false	false	true	true	true	false	true	true
Rv0357c	true	true	true	true	true	true	true	true
Rv0362	false	false	false	true	false	false	true	false
Rv0363c	true	true	true	true	true	true	true	true
Rv0368c	false	false	false	false	false	false	true	false
Rv0369c	false	false	false	false	false	false	true	false
Rv0370c	false	false	false	false	false	false	true	false
Rv0371c	false	false	false	false	false	false	true	false
Rv0372c	false	false	false	false	false	false	true	false
Rv0373c	false	false	true	true	true	true	true	true
Rv0374c	false	false	true	true	true	true	true	true
Rv0375c	false	false	true	true	true	true	true	true
Rv0376c	false	false	false	false	false	false	true	false
Rv0382c	true	true	true	true	true	true	true	true
Rv0386	false	false	false	false	true	true	false	true
Rv0389	false	false	true	false	true	false	false	false
Rv0390	false	false	false	false	true	false	false	true
Rv0391	false	false	true	true	true	false	true	true
Rv0392c	true	true	false	true	true	true	true	true
Rv0400c	true	true	false	true	true	true	true	true
Rv0404	true	true	false	true	false	true	true	true
Rv0407	false	false	false	false	true	false	false	true
Rv0408	true	true	true	true	true	true	true	true
Rv0409	true	true	true	true	true	true	true	true
Rv0410c	true	true	false	true	false	true	true	false
Rv0411c	true	true	false	true	true	true	true	true
Rv0413	false	false	false	false	false	false	false	true
Rv0414c	true	true	true	true	true	true	true	true
Rv0417	true	true	true	true	true	true	true	true
Rv0422c	true	true	true	true	true	true	true	true
Rv0423c	true	true	true	true	true	true	true	true
Rv0432	false	false	true	false	true	false	false	true
Rv0436c	true	true	true	true	true	true	true	true
Rv0437c	true	true	true	true	true	true	true	true
Rv0438c	true	true	false	true	false	true	true	true
Rv0456c	true	true	false	true	true	true	true	true
Rv0458	true	true	false	true	true	true	true	true
Rv0462	true	true	true	true	true	true	true	true
Rv0464c	false	false	false	false	true	false	false	true
Rv0467	true	true	true	true	true	true	true	true
Rv0468	true	true	true	true	true	true	true	true
Rv0470c	false	false	true	true	true	true	true	true
Rv0478	true	true	true	true	true	true	true	true
Rv0482	true	true	true	true	true	true	true	true
Rv0486	true	true	true	true	true	true	true	true
Rv0489	true	true	true	true	true	true	true	true
Rv0496	false	false	false	false	true	false	false	false
Rv0498	false	false	false	false	true	false	false	false
Rv0499	false	false	true	false	true	false	false	true
Rv0500	true	true	true	true	true	true	true	true
Rv0501	true	true	true	true	true	true	true	true
Rv0503c	true	true	true	true	true	true	true	true
Rv0505c	false	false	true	true	true	false	true	true
Rv0509	true	true	true	false	true	true	false	false
Rv0510	true	true	true	true	true	true	true	true
Rv0511	true	true	true	true	true	true	true	true
Rv0512	true	true	true	true	true	true	true	true
Rv0519c	true	true	false	true	false	true	true	true
Rv0522	false	false	true	true	true	false	true	true
Rv0524	true	true	true	true	true	true	true	true
Rv0533c	true	true	true	true	true	true	true	true
Rv0534c	true	true	true	true	true	true	true	true
Rv0535	true	true	false	true	false	true	true	true
Rv0536	true	true	true	true	true	true	true	true
Rv0542c	true	true	true	true	true	true	true	true
Rv0545c	false	false	true	true	true	false	true	true
Rv0548c	true	true	true	true	true	true	true	true
Rv0551c	true	true	false	true	false	true	true	true
Rv0553	true	true	true	true	true	true	true	true
Rv0555	true	true	true	true	true	true	true	true
Rv0557	true	true	true	true	true	true	true	false
Rv0558	false	false	true	false	true	false	false	false
Rv0562	true	true	false	true	true	true	true	true
Rv0564	true	false	false	false	false	true	false	false
Rv0564c	false	false	true	true	true	false	true	true
Rv0564cc	false	true	false	false	false	false	false	false
Rv0570	true	false	true	true	true	true	true	true
Rv0573c	true	true	true	true	true	true	true	true
Rv0577	false	false	false	false	true	false	false	true
Rv0618	true	true	true	true	true	true	true	true
Rv0619	true	true	true	true	true	true	true	true
Rv0620	true	true	true	true	true	true	true	true
Rv0632c	true	true	false	true	true	true	true	true
Rv0634c	false	false	false	true	false	false	true	true
Rv0635	true	false	false	true	false	true	true	false
Rv0636	true	false	false	true	false	true	true	false
Rv0637	true	false	false	true	false	true	true	false
Rv0642c	true	true	true	true	true	true	true	true
Rv0643c	true	true	false	true	false	true	true	false
Rv0644c	true	true	true	true	true	true	true	true
Rv0645c	true	true	true	false	true	true	false	true
Rv0646c	true	true	false	true	false	true	true	true
Rv0648	false	false	false	false	false	false	false	true
Rv0649	true	true	true	true	true	true	true	false
Rv0650	true	true	true	true	true	true	true	true
Rv0655	true	true	false	false	false	true	false	false
Rv0672	true	true	false	true	true	true	true	true
Rv0673	true	true	false	true	true	true	true	true
Rv0675	true	true	false	true	true	true	true	true
Rv0684	false	false	false	false	true	false	false	true
Rv0694	true	true	true	true	true	true	true	true
Rv0727c	false	false	true	true	true	false	true	true
Rv0728c	true	true	true	true	true	true	true	true
Rv0729	false	false	true	true	true	false	true	true
Rv0733	true	true	true	true	true	true	true	true
Rv0751c	true	true	false	true	true	true	true	true
Rv0752c	true	true	false	true	true	true	true	true
Rv0753c	true	true	true	true	true	true	true	true
Rv0757	true	true	false	false	false	true	false	false
Rv0758	true	true	false	false	false	true	false	false
Rv0761c	true	true	false	true	false	true	true	true
Rv0763c	false	false	false	false	true	false	false	false
Rv0768	false	false	true	true	true	false	true	true
Rv0771	false	false	true	true	true	false	true	true
Rv0772	true	true	true	true	true	true	true	true
Rv0773c	false	false	true	false	true	true	false	true
Rv0774c	true	true	false	true	false	true	true	true
Rv0777	true	true	true	true	true	true	true	true
Rv0780	true	true	true	true	true	true	true	true
Rv0788	false	false	true	true	true	false	true	true
Rv0794c	false	false	true	false	true	false	false	false
Rv0803	true	true	true	true	true	true	true	true
Rv0805	false	false	true	false	true	true	false	true
Rv0806c	false	false	false	false	true	false	false	false
Rv0808	true	true	true	true	true	true	true	true
Rv0809	true	true	true	true	true	true	true	true
Rv0811c	false	false	false	false	true	false	false	false
Rv0812	true	true	true	true	true	true	true	true
Rv0815c	false	false	false	false	false	false	false	true
Rv0819	true	true	true	true	true	true	true	true
Rv0820	false	false	true	false	true	false	false	true
Rv0824c	false	false	true	true	true	true	true	true
Rv0843	false	false	true	false	true	false	false	true
Rv0848	false	false	true	true	true	false	true	true
Rv0852	true	true	false	true	false	true	true	true
Rv0853c	false	false	true	false	true	false	false	true
Rv0855	false	false	true	false	true	true	false	true
Rv0858c	true	true	true	true	true	true	true	true
Rv0859	true	true	true	true	true	true	true	true
Rv0860	false	false	true	true	true	true	true	true
Rv0864	false	false	false	false	true	false	false	false
Rv0865	false	false	false	true	true	false	true	true
Rv0866	true	true	false	true	true	true	true	true
Rv0868c	false	false	false	false	true	false	false	false
Rv0869c	false	false	false	true	true	false	true	true
Rv0873	true	true	false	true	true	true	true	true
Rv0884c	true	true	true	true	true	true	true	true
Rv0886	true	true	true	true	true	true	true	true
Rv0889c	true	true	true	true	true	true	true	true
Rv0895	true	false	false	true	false	true	true	true
Rv0896	true	true	true	true	true	true	true	true
Rv0904c	true	true	true	true	true	true	true	true
Rv0905	true	true	false	true	true	true	true	true
Rv0908	false	false	false	true	false	false	true	false
Rv0911	false	false	false	false	true	false	false	true
Rv0924c	false	false	false	true	true	false	true	true
Rv0928	true	true	false	true	false	true	true	true
Rv0929	true	true	false	true	false	true	true	true
Rv0930	true	true	false	true	false	true	true	true
Rv0932c	true	true	false	true	false	true	true	true
Rv0933	true	true	false	true	false	true	true	true
Rv0934	true	true	false	true	false	true	true	true
Rv0935	true	true	false	true	false	true	true	true
Rv0936	true	true	true	true	true	true	true	true
Rv0946c	true	true	true	true	true	true	true	true
Rv0948c	true	true	false	true	true	true	true	true
Rv0951	true	true	true	true	true	true	true	true
Rv0952	true	true	true	true	true	true	true	true
Rv0956	true	true	true	true	true	true	true	true
Rv0957	true	true	true	true	true	true	true	true
Rv0958	false	false	true	false	true	false	false	true
Rv0969	false	false	false	true	false	false	true	false
Rv0971c	true	true	false	true	true	true	true	true
Rv0972c	true	true	false	true	true	true	true	true
Rv0973c	true	true	true	true	true	true	true	false
Rv0974c	true	true	true	true	true	true	true	false
Rv0975c	true	true	false	true	true	true	true	true
Rv0989c	false	false	false	false	true	false	false	false
Rv0992c	false	false	false	false	true	false	false	true
Rv0993	true	true	true	true	true	true	true	true
Rv0994	true	true	false	true	true	true	true	true
Rv1001	true	true	true	true	true	true	true	true
Rv1005c	false	false	true	false	true	false	false	true
Rv1007c	false	false	false	false	true	false	false	false
Rv1011	true	true	true	true	true	true	true	true
Rv1017c	true	true	true	true	true	true	true	true
Rv1018c	true	true	true	true	true	true	true	true
Rv1023	true	true	true	true	true	true	true	true
Rv1026	false	false	false	false	true	false	false	false
Rv1029	false	false	true	false	true	false	false	true
Rv1030	false	false	true	false	true	false	false	true
Rv1031	false	false	true	false	true	false	false	true
Rv1058	true	true	false	true	false	true	true	true
Rv1070c	true	true	false	true	true	true	true	true
Rv1071c	true	true	false	true	true	true	true	true
Rv1074c	true	true	false	true	true	true	true	true
Rv1076	true	true	false	true	false	true	true	true
Rv1077	true	true	true	true	true	true	true	true
Rv1079	true	true	true	true	true	true	true	true
Rv1082	true	true	true	true	true	true	true	true
Rv1086	true	true	true	true	true	true	true	true
Rv1092c	true	true	true	true	true	true	true	true
Rv1093	true	true	true	true	true	true	true	true
Rv1094	false	false	true	true	true	true	true	true
Rv1098c	true	true	true	true	true	true	true	true
Rv1099c	true	true	true	true	true	true	true	true
Rv1104	true	true	false	true	false	true	true	true
Rv1105	true	true	false	true	false	true	true	true
Rv1106c	true	true	false	true	false	true	true	true
Rv1110	true	true	false	true	true	true	true	true
Rv1120c	false	false	false	false	true	false	false	true
Rv1121	true	true	true	true	true	true	true	true
Rv1122	true	true	true	true	true	true	true	true
Rv1124	false	false	false	false	false	false	false	true
Rv1127c	true	true	true	true	true	true	true	true
Rv1130	true	true	true	true	true	true	true	true
Rv1131	true	true	true	true	true	true	true	true
Rv1133c	true	true	true	true	true	true	true	true
Rv1135A	false	false	false	false	false	false	false	true
Rv1141c	true	true	false	true	true	true	true	true
Rv1142c	true	true	false	true	true	true	true	true
Rv1143	false	false	false	false	false	false	false	true
Rv1144	true	true	false	true	true	true	true	true
Rv1155	false	false	false	false	true	false	false	true
Rv1159	false	false	false	true	true	false	true	true
Rv1160	false	false	false	false	true	false	false	true
Rv1161	true	true	true	true	true	true	true	true
Rv1162	true	true	true	true	true	true	true	true
Rv1163	true	true	true	true	true	true	true	true
Rv1164	true	true	true	true	true	true	true	true
Rv1166	false	false	false	false	true	false	false	false
Rv1170	true	true	true	true	true	true	true	true
Rv1173	true	true	false	true	true	true	true	true
Rv1178	false	false	false	false	true	false	false	false
Rv1180	true	true	false	true	false	true	true	false
Rv1181	true	true	false	true	false	true	true	false
Rv1182	true	true	false	true	false	true	true	false
Rv1183	true	true	false	true	false	true	true	false
Rv1185c	true	true	true	true	true	true	true	true
Rv1187	true	true	true	true	true	true	true	true
Rv1188	true	true	true	true	true	true	true	true
Rv1193	true	true	false	true	false	true	true	true
Rv1200	false	false	true	false	true	false	false	true
Rv1201c	true	true	true	true	true	true	true	true
Rv1202	true	true	true	true	true	true	true	true
Rv1206	true	true	false	true	false	true	true	true
Rv1207	true	true	true	true	true	true	true	true
Rv1212c	false	false	false	true	false	true	true	true
Rv1213	false	false	true	true	true	true	true	true
Rv1223	true	true	false	false	false	true	false	false
Rv1235	false	false	false	true	false	false	true	true
Rv1236	false	false	true	true	true	true	true	true
Rv1237	false	false	true	true	true	true	true	true
Rv1238	false	false	true	true	true	true	true	true
Rv1239c	false	false	true	true	true	false	true	true
Rv1240	true	true	true	true	true	true	true	true
Rv1248c	true	true	true	true	true	true	true	true
Rv1257c	true	true	true	true	true	true	true	true
Rv1263	false	false	false	false	false	false	false	true
Rv1264	false	false	true	true	true	true	true	true
Rv1272c	true	true	false	false	false	true	false	false
Rv1273c	true	true	false	false	false	true	false	false
Rv1280c	false	false	false	false	true	false	false	true
Rv1281c	false	false	false	false	true	false	false	true
Rv1282c	false	false	false	false	true	false	false	true
Rv1283c	false	false	false	false	true	false	false	true
Rv1284	true	true	false	true	true	true	true	true
Rv1285	true	true	true	true	true	true	true	true
Rv1286	true	true	true	true	true	true	true	true
Rv1288	true	true	false	true	false	true	true	true
Rv1292	false	false	false	false	true	false	false	false
Rv1293	true	true	true	true	true	true	true	true
Rv1294	true	true	true	true	true	true	true	true
Rv1295	true	true	true	true	true	true	true	true
Rv1296	true	true	true	true	true	true	true	true
Rv1300	true	true	false	true	false	true	true	false
Rv1302	false	false	true	false	true	true	false	true
Rv1304	true	true	true	true	true	true	true	true
Rv1305	true	true	true	true	true	true	true	true
Rv1306	true	true	true	true	true	true	true	true
Rv1307	true	true	true	true	true	true	true	true
Rv1308	true	true	true	true	true	true	true	true
Rv1309	true	true	true	true	true	true	true	true
Rv1310	true	true	true	true	true	true	true	true
Rv1311	true	true	true	true	true	true	true	true
Rv1314c	false	false	false	false	true	false	false	false
Rv1315	true	true	true	true	true	true	true	true
Rv1318c	false	false	true	true	true	true	true	true
Rv1319c	false	false	true	true	true	true	true	true
Rv1320c	false	false	true	true	true	true	true	true
Rv1322A	true	false	false	true	true	true	true	true
Rv1323	true	true	true	true	true	true	true	true
Rv1326c	false	false	false	true	true	true	true	true
Rv1327c	false	false	false	true	false	true	true	true
Rv1328	false	false	true	true	true	true	true	true
Rv1330c	false	false	false	false	true	false	false	true
Rv1334	false	false	false	false	false	false	false	true
Rv1336	true	true	true	true	true	true	true	true
Rv1338	true	true	true	true	true	true	true	true
Rv1344	false	false	false	true	false	false	true	false
Rv1345	true	true	false	true	false	true	true	false
Rv1346	true	true	false	true	true	true	true	true
Rv1347c	false	false	true	true	true	false	true	true
Rv1348	true	true	true	true	true	true	true	true
Rv1349	true	true	true	true	true	true	true	true
Rv1350	true	true	true	true	true	true	true	true
Rv1373	true	false	true	true	true	true	true	true
Rv1379	false	false	false	false	true	false	false	false
Rv1380	true	true	true	true	true	true	true	true
Rv1381	true	true	true	true	true	true	true	true
Rv1383	true	true	true	true	true	true	true	true
Rv1384	true	true	false	true	true	true	true	true
Rv1385	true	true	true	true	true	true	true	true
Rv1389	true	true	true	true	true	true	true	true
Rv1391	true	true	true	true	true	true	true	true
Rv1392	true	true	true	true	true	true	true	true
Rv1399c	true	true	false	true	false	true	true	true
Rv1400c	true	true	false	true	false	true	true	true
Rv1406	false	false	true	false	true	false	false	false
Rv1408	false	true	true	true	true	false	true	true
Rv1409	true	true	true	true	true	true	true	true
Rv1412	true	true	true	true	true	true	true	true
Rv1415	true	true	true	true	true	true	true	true
Rv1416	true	true	true	true	true	true	true	true
Rv1425	true	false	false	true	false	true	true	true
Rv1426c	true	true	false	true	false	true	true	true
Rv1427c	true	true	false	true	false	true	true	true
Rv1436	true	true	true	true	true	true	true	true
Rv1437	true	true	true	true	true	true	true	true
Rv1438	true	true	true	true	true	true	true	true
Rv1442	false	false	false	true	false	false	true	false
Rv1445c	true	true	true	true	true	true	true	true
Rv1447c	true	true	true	true	true	true	true	true
Rv1448c	true	true	true	true	true	true	true	true
Rv1449c	true	true	true	true	true	true	true	true
Rv1451	true	true	true	true	true	true	true	true
Rv1456c	true	true	false	true	false	true	true	true
Rv1464	true	true	true	true	true	true	true	true
Rv1467c	true	true	false	true	true	true	true	true
Rv1469	false	false	false	true	false	false	true	false
Rv1472	true	true	false	true	true	true	true	true
Rv1475c	true	true	true	true	true	true	true	true
Rv1483	true	true	true	true	true	true	true	true
Rv1484	true	true	true	true	true	true	true	true
Rv1485	true	true	true	true	true	true	true	true
Rv1492	true	true	true	true	true	true	true	true
Rv1493	true	true	true	true	true	true	true	true
Rv1497	true	true	false	true	false	true	true	true
Rv1500	true	true	false	true	true	true	true	true
Rv1508A	false	false	false	false	true	false	false	false
Rv1511	true	true	true	true	true	true	true	true
Rv1512	true	true	true	true	true	true	true	true
Rv1521	true	true	false	true	false	true	true	true
Rv1525	true	true	false	true	true	true	true	true
Rv1529	true	true	true	true	true	true	true	true
Rv1530	true	true	false	true	false	true	true	true
Rv1533	false	false	false	false	true	false	false	true
Rv1536	false	false	false	false	true	false	false	false
Rv1538c	true	true	true	true	true	true	true	true
Rv1540	false	false	false	false	true	false	false	false
Rv1549	false	false	false	true	false	false	true	true
Rv1550	false	false	false	true	false	false	true	true
Rv1551	true	true	true	true	true	true	true	true
Rv1552	true	true	true	true	true	true	true	true
Rv1553	true	true	true	true	true	true	true	true
Rv1554	true	true	true	true	true	true	true	true
Rv1555	true	true	true	true	true	true	true	true
Rv1559	true	true	true	true	true	true	true	true
Rv1562c	false	false	true	true	true	true	true	true
Rv1563c	false	false	true	true	true	true	true	true
Rv1564c	false	false	false	false	false	true	false	true
Rv1568	true	true	true	true	true	true	true	true
Rv1569	true	true	true	true	true	true	true	true
Rv1570	true	true	true	true	true	true	true	true
Rv1589	true	true	true	true	true	true	true	true
Rv1594	true	true	true	true	true	true	true	true
Rv1595	true	true	true	true	true	true	true	true
Rv1596	true	true	true	true	true	true	true	true
Rv1599	true	true	true	true	true	true	true	true
Rv1600	true	true	true	true	true	true	true	true
Rv1601	true	true	true	true	true	true	true	true
Rv1602	true	true	true	true	true	true	true	true
Rv1603	true	true	true	true	true	true	true	true
Rv1604	false	false	true	true	true	true	true	true
Rv1605	false	false	true	true	true	false	true	true
Rv1606	true	true	true	true	true	true	true	true
Rv1607	false	false	true	true	true	false	true	true
Rv1609	true	true	true	true	true	true	true	true
Rv1611	true	true	true	true	true	true	true	true
Rv1612	true	true	true	true	true	true	true	true
Rv1613	true	true	true	true	true	true	true	true
Rv1617	true	true	true	true	true	true	true	true
Rv1618	false	false	true	false	true	false	false	true
Rv1620c	false	false	true	true	true	false	true	true
Rv1621c	false	false	true	true	true	false	true	true
Rv1622c	true	true	true	true	true	true	true	true
Rv1623c	true	true	true	true	true	true	true	true
Rv1625c	true	true	true	true	true	true	true	true
Rv1631	true	true	true	true	true	true	true	true
Rv1635c	false	false	false	false	true	false	false	true
Rv1640c	false	false	false	false	true	false	false	false
Rv1647	false	false	true	false	true	true	false	true
Rv1649	false	false	false	false	true	false	false	false
Rv1650	false	false	false	false	true	false	false	false
Rv1652	true	true	true	true	true	true	true	true
Rv1653	true	true	true	true	true	true	true	true
Rv1654	true	true	true	true	true	true	true	true
Rv1655	true	true	true	true	true	true	true	true
Rv1656	true	true	true	true	true	true	true	true
Rv1658	true	true	true	true	true	true	true	true
Rv1659	true	true	true	true	true	true	true	true
Rv1661	true	true	false	false	false	true	false	false
Rv1662	false	false	true	false	true	true	false	true
Rv1663	false	false	true	false	true	true	false	true
Rv1672c	false	false	true	false	true	false	false	true
Rv1679	true	true	false	true	true	true	true	true
Rv1686c	true	true	false	false	false	true	false	false
Rv1687c	true	true	false	false	false	true	false	false
Rv1689	false	false	false	false	true	false	false	true
Rv1692	false	false	true	true	true	false	true	true
Rv1695	true	true	true	true	true	true	true	true
Rv1699	true	true	true	true	true	true	true	true
Rv1700	false	false	false	false	true	false	false	false
Rv1704c	false	false	true	true	true	false	true	true
Rv1707	false	false	false	false	true	false	false	false
Rv1711	false	false	false	false	true	false	false	false
Rv1712	true	true	true	true	true	true	true	true
Rv1714	false	false	true	false	true	false	false	true
Rv1715	true	true	true	true	true	true	true	true
Rv1722	false	false	false	false	true	false	false	false
Rv1731	true	true	true	true	true	true	true	true
Rv1736c	true	true	false	true	true	true	true	true
Rv1737c	true	true	true	true	true	true	true	true
Rv1739c	false	false	true	true	true	false	true	true
Rv1745c	true	true	true	true	true	true	true	true
Rv1747	true	true	false	false	false	true	false	false
Rv1750c	true	true	false	true	false	true	true	true
Rv1755c	true	true	true	true	true	true	true	true
Rv1760	true	false	false	true	false	true	true	true
Rv1811	true	true	false	true	false	true	true	false
Rv1812c	false	false	false	false	true	false	false	false
Rv1819c	true	true	false	true	false	true	true	true
Rv1820	true	true	true	true	true	true	true	true
Rv1822	true	true	true	true	true	true	true	true
Rv1826	false	false	true	true	true	true	true	true
Rv1832	true	true	true	true	true	true	true	true
Rv1837c	true	true	true	true	true	true	true	true
Rv1843c	true	true	true	true	true	true	true	true
Rv1844c	true	true	true	true	true	true	true	true
Rv1848	false	true	true	true	true	false	true	true
Rv1849	false	true	true	true	true	false	true	true
Rv1850	false	true	true	true	true	false	true	true
Rv1851	false	true	false	true	false	false	true	true
Rv1852	false	true	false	true	false	false	true	true
Rv1853	false	true	false	true	false	false	true	true
Rv1854c	true	true	false	true	true	true	true	true
Rv1857	false	false	false	true	true	false	true	true
Rv1858	false	false	false	true	true	false	true	true
Rv1859	false	false	false	true	true	false	true	true
Rv1862	true	true	false	true	false	true	true	true
Rv1867	false	false	false	false	true	false	false	false
Rv1872c	true	true	true	true	true	true	true	true
Rv1878	true	true	true	true	true	true	true	true
Rv1885c	true	true	true	true	true	true	true	true
Rv1886c	true	true	false	true	false	true	true	true
Rv1894c	false	false	false	false	true	false	false	true
Rv1895	false	false	true	false	true	false	false	true
Rv1900c	true	true	false	true	true	true	true	true
Rv1902c	false	false	true	false	true	false	false	true
Rv1905c	false	false	true	false	true	false	false	true
Rv1908c	true	true	true	true	true	true	true	true
Rv1912c	true	true	false	true	true	true	true	true
Rv1915	false	true	true	true	true	false	true	true
Rv1916	false	true	true	true	true	false	true	true
Rv1923	true	true	false	true	false	true	true	true
Rv1925	true	true	false	true	false	true	true	true
Rv1928c	false	false	true	false	true	false	false	true
Rv1933c	true	true	false	true	true	true	true	true
Rv1934c	true	true	false	true	true	true	true	true
Rv1935c	true	true	false	true	true	true	true	true
Rv1938	false	false	false	false	false	false	false	true
Rv1940	true	true	true	true	true	true	true	true
Rv1979c	false	false	false	true	false	false	true	false
Rv1981c	false	false	true	true	true	false	true	true
Rv1992c	false	false	false	true	false	false	true	false
Rv1997	false	false	false	true	false	false	true	false
Rv1999c	false	false	false	true	false	false	true	false
Rv2002	true	true	false	true	false	true	true	false
Rv2006	true	true	true	true	true	true	true	true
Rv2029c	true	true	true	false	true	true	false	true
Rv2038c	false	false	false	true	false	false	true	true
Rv2039c	false	false	false	true	false	false	true	true
Rv2040c	false	false	false	true	false	false	true	true
Rv2041c	false	false	false	true	false	false	true	true
Rv2043c	true	true	true	true	true	true	true	true
Rv2045c	true	true	false	true	false	true	true	true
Rv2048c	true	true	false	true	false	true	true	true
Rv2051c	true	true	true	true	true	true	true	true
Rv2059	false	false	false	true	false	false	true	true
Rv2060	false	false	false	true	false	false	true	true
Rv2061c	false	false	false	true	false	false	true	true
Rv2062c	false	false	true	true	true	false	true	true
Rv2064	true	true	true	true	true	true	true	true
Rv2065	true	true	true	true	true	true	true	true
Rv2066	true	true	true	true	true	true	true	true
Rv2070c	true	true	true	true	true	true	true	true
Rv2071c	true	true	true	true	true	true	true	true
Rv2072c	true	true	true	true	true	true	true	true
Rv2074	false	false	false	false	true	false	false	true
Rv2075c	false	false	true	false	false	false	false	false
Rv2121c	true	true	true	true	true	true	true	true
Rv2122c	true	true	true	true	true	true	true	true
Rv2124c	true	true	true	true	true	true	true	true
Rv2127	true	true	true	true	true	true	true	true
Rv2130	true	false	false	false	false	false	false	false
Rv2130c	false	true	true	true	true	true	true	true
Rv2131c	false	false	false	true	true	false	true	true
Rv2135c	false	false	false	false	true	false	false	false
Rv2136c	false	false	true	true	true	true	true	true
Rv2139	true	true	true	true	true	true	true	true
Rv2148c	false	false	false	false	true	false	false	false
Rv2152c	true	true	true	true	true	true	true	true
Rv2153c	true	true	true	true	true	true	true	true
Rv2155c	true	true	true	true	true	true	true	true
Rv2156c	true	true	true	true	true	true	true	true
Rv2157c	true	true	true	true	true	true	true	true
Rv2158c	true	true	true	true	true	true	true	true
Rv2163c	false	false	true	false	true	false	false	true
Rv2173	true	true	false	true	false	true	true	true
Rv2174	false	false	false	false	true	false	false	true
Rv2178c	true	true	true	true	true	true	true	true
Rv2181	false	false	false	false	true	false	false	true
Rv2182c	true	true	true	true	true	true	true	true
Rv2187	true	true	false	true	false	true	true	true
Rv2188c	false	false	false	true	true	false	true	true
Rv2192c	true	true	true	true	true	true	true	true
Rv2193	true	true	true	true	true	true	true	true
Rv2194	true	true	true	true	true	true	true	true
Rv2195	true	true	true	true	true	true	true	true
Rv2196	true	true	true	true	true	true	true	true
Rv2200c	true	true	true	true	true	true	true	true
Rv2201	true	true	true	true	true	true	true	true
Rv2202c	true	true	true	true	true	true	true	true
Rv2205c	true	true	true	true	true	true	true	true
Rv2207	false	false	true	true	true	false	true	true
Rv2208	true	true	true	true	true	true	true	true
Rv2210c	true	true	true	true	true	true	true	true
Rv2211c	true	true	true	true	true	true	true	true
Rv2212	false	false	false	false	true	true	false	true
Rv2215	true	true	true	true	true	true	true	true
Rv2217	true	true	false	true	false	true	true	false
Rv2218	true	true	false	true	true	true	true	false
Rv2220	true	true	true	true	true	true	true	true
Rv2222c	false	false	true	true	true	false	true	true
Rv2225	true	true	true	true	true	true	true	true
Rv2228c	false	false	false	true	false	false	true	true
Rv2231c	true	true	true	true	true	true	true	true
Rv2233	false	false	true	false	true	false	false	true
Rv2236c	false	false	true	false	true	false	false	true
Rv2241	true	true	true	true	true	true	true	true
Rv2243	true	true	true	true	true	true	true	true
Rv2244	true	true	false	true	true	true	true	false
Rv2245	true	true	true	true	true	true	true	true
Rv2246	true	true	true	true	true	true	true	true
Rv2247	true	true	true	true	true	true	true	true
Rv2249c	true	true	true	true	true	true	true	true
Rv2252	false	false	false	true	true	false	true	true
Rv2259	true	true	true	true	true	true	true	true
Rv2267c	true	false	false	true	true	true	true	true
Rv2277c	false	false	false	false	true	false	false	true
Rv2281	true	true	true	true	true	true	true	true
Rv2284	true	true	false	true	false	true	true	true
Rv2285	true	false	false	true	false	true	true	true
Rv2287	false	false	true	true	true	false	true	true
Rv2289	false	false	true	true	true	true	true	true
Rv2291	false	false	true	false	false	false	false	true
Rv2294	false	false	false	false	false	false	false	true
Rv2298	false	false	false	false	true	false	false	true
Rv2316	false	false	true	true	true	false	true	true
Rv2317	false	false	true	true	true	false	true	true
Rv2318	false	false	true	true	true	false	true	true
Rv2320c	false	false	true	true	true	false	true	true
Rv2321c	true	true	true	true	true	true	true	true
Rv2322c	true	true	true	true	true	true	true	true
Rv2329c	false	false	true	true	true	false	true	true
Rv2331	false	false	false	false	true	false	false	false
Rv2331A	false	false	false	false	true	false	false	false
Rv2332	true	true	true	true	true	true	true	true
Rv2334	true	true	true	true	true	true	true	true
Rv2335	true	true	true	true	true	true	true	true
Rv2344c	false	false	true	true	true	false	true	true
Rv2349c	true	true	false	true	false	true	true	true
Rv2350c	true	true	false	true	false	true	true	true
Rv2351c	true	true	false	true	false	true	true	true
Rv2357	false	false	false	false	true	false	false	true
Rv2361c	true	true	true	true	true	true	true	true
Rv2363	false	false	true	false	true	false	false	true
Rv2377c	false	false	false	true	false	false	true	true
Rv2378c	false	false	true	true	true	false	true	true
Rv2379c	false	false	true	true	true	false	true	true
Rv2380c	true	true	true	true	true	true	true	true
Rv2381c	true	true	true	true	true	true	true	true
Rv2382c	true	true	true	true	true	true	true	true
Rv2383c	true	true	true	true	true	true	true	true
Rv2384	true	true	true	true	true	true	true	true
Rv2385	true	true	false	true	false	true	true	true
Rv2386c	true	true	true	true	true	true	true	true
Rv2388C	true	false	false	false	false	false	false	false
Rv2388c	false	true	true	true	true	true	true	true
Rv2391	true	true	true	true	true	true	true	true
Rv2392	true	true	true	true	true	true	true	true
Rv2393	false	false	false	true	true	false	true	true
Rv2394	false	false	true	false	true	true	false	true
Rv2397c	true	true	true	true	true	true	true	true
Rv2398c	true	true	true	true	true	true	true	true
Rv2399c	true	true	true	true	true	true	true	true
Rv2400c	true	true	true	true	true	true	true	true
Rv2419c	false	false	false	false	true	false	false	false
Rv2421c	true	true	true	true	true	true	true	true
Rv2427c	true	true	true	true	true	true	true	true
Rv2435c	true	true	true	true	true	true	true	true
Rv2436	true	true	true	true	true	true	true	true
Rv2438c	true	true	true	true	true	true	true	true
Rv2439c	true	true	true	true	true	true	true	true
Rv2443	false	false	true	true	true	false	true	true
Rv2445c	true	true	true	true	true	true	true	true
Rv2447c	true	true	true	true	true	true	true	true
Rv2448c	false	false	false	false	true	false	false	false
Rv2453c	true	true	false	true	true	true	true	true
Rv2454c	true	false	true	true	true	true	true	true
Rv2455c	true	false	true	true	true	true	true	true
Rv2458	true	true	true	true	true	true	true	true
Rv2463	true	true	false	true	false	true	true	true
Rv2465c	true	true	true	true	true	true	true	true
Rv2467	false	false	true	false	true	false	false	true
Rv2471	true	true	true	true	true	true	true	true
Rv2476c	true	true	true	true	true	true	true	true
Rv2482c	true	true	false	true	true	true	true	true
Rv2483c	true	true	true	true	true	true	true	true
Rv2484c	true	false	false	true	false	true	true	true
Rv2485c	true	true	false	true	false	true	true	true
Rv2486	true	true	false	true	true	true	true	true
Rv2495c	true	true	true	true	true	true	true	true
Rv2496c	true	true	true	true	true	true	true	true
Rv2497c	true	true	true	true	true	true	true	true
Rv2498c	false	false	true	true	true	false	true	true
Rv2500c	true	true	false	true	true	true	true	true
Rv2501c	true	true	true	true	true	true	true	false
Rv2502c	true	true	true	true	true	true	true	false
Rv2503c	true	true	true	true	true	true	true	true
Rv2504c	true	true	true	true	true	true	true	true
Rv2505c	true	true	false	true	false	true	true	true
Rv2518c	false	false	false	true	false	false	true	false
Rv2523c	true	true	true	false	true	true	false	true
Rv2524c	true	true	true	true	true	true	true	true
Rv2531c	true	true	true	true	true	true	true	true
Rv2537c	true	true	true	true	true	true	true	true
Rv2538c	true	true	true	true	true	true	true	true
Rv2539c	true	true	true	true	true	true	true	true
Rv2540c	true	true	true	true	true	true	true	true
Rv2552c	true	true	true	true	true	true	true	true
Rv2555c	false	false	false	false	true	false	false	false
Rv2563	false	false	false	true	false	false	true	false
Rv2564	false	false	false	true	true	false	true	true
Rv2565	true	true	false	false	false	true	false	false
Rv2572c	false	false	false	false	true	false	false	false
Rv2573	true	true	true	true	true	true	true	true
Rv2580c	false	false	false	false	true	false	false	false
Rv2581c	false	false	false	true	false	false	true	true
Rv2583c	true	true	true	true	true	true	true	true
Rv2584c	true	true	true	true	true	true	true	true
Rv2589	true	true	true	true	true	true	true	true
Rv2590	true	true	true	true	true	true	true	true
Rv2601	true	true	true	true	true	true	true	true
Rv2604c	false	false	true	true	true	false	true	true
Rv2605c	false	false	true	false	true	true	false	true
Rv2606c	false	false	true	true	true	false	true	true
Rv2607	false	false	true	true	true	false	true	true
Rv2610c	true	true	true	true	true	true	true	true
Rv2611c	true	true	true	true	true	true	true	true
Rv2612c	true	true	true	true	true	true	true	true
Rv2614c	false	false	false	false	true	false	false	false
Rv2641	false	false	false	true	false	false	true	true
Rv2671	true	true	true	true	true	true	true	true
Rv2673	false	false	false	false	false	false	false	true
Rv2674	false	false	true	false	true	false	false	true
Rv2677	true	false	false	false	false	false	false	false
Rv2677c	false	true	true	true	true	true	true	true
Rv2678c	true	true	true	true	true	true	true	true
Rv2679	true	true	false	true	true	true	true	true
Rv2682c	true	true	true	true	true	true	true	true
Rv2691	false	false	false	true	true	false	true	true
Rv2692	false	false	false	true	true	false	true	true
Rv2697c	true	true	true	true	true	true	true	true
Rv2701c	true	true	true	true	true	true	true	true
Rv2702	true	true	true	true	true	true	true	true
Rv2713	true	true	true	true	false	true	true	true
Rv2724c	true	true	false	true	true	true	true	true
Rv2726c	true	true	true	true	true	true	true	true
Rv2740	false	false	false	false	false	false	false	true
Rv2746c	true	true	true	true	true	true	true	true
Rv2747	true	true	false	true	true	true	true	true
Rv2753c	true	true	true	true	true	true	true	true
Rv2754c	true	true	true	true	true	true	true	true
Rv2763c	true	true	true	true	true	true	true	true
Rv2764c	true	true	true	true	true	true	true	true
Rv2766c	true	true	false	true	false	true	true	false
Rv2773c	true	true	true	true	true	true	true	true
Rv2780	true	true	true	true	true	true	true	true
Rv2781c	false	false	false	false	false	false	false	true
Rv2786c	true	true	true	true	true	true	true	true
Rv2789c	true	true	false	true	true	true	true	true
Rv2793c	false	false	true	true	true	false	true	true
Rv2794c	true	true	false	false	false	true	false	false
Rv2831	true	true	false	true	true	true	true	true
Rv2832c	true	true	true	true	true	true	true	true
Rv2833c	true	true	true	true	true	true	true	true
Rv2834c	true	true	true	true	true	true	true	true
Rv2835c	true	true	true	true	true	true	true	true
Rv2845c	false	false	false	false	true	false	false	false
Rv2847c	true	true	true	true	true	true	true	true
Rv2848c	true	true	true	true	true	true	true	true
Rv2849c	true	true	true	true	true	true	true	true
Rv2850c	false	false	false	false	false	false	false	true
Rv2852c	false	false	false	false	true	false	true	false
Rv2854	true	true	false	true	false	true	true	false
Rv2855	false	false	true	true	true	true	true	true
Rv2856	false	false	false	true	true	false	true	true
Rv2858c	true	true	true	true	true	true	true	true
Rv2859c	false	false	true	false	true	false	false	false
Rv2860c	true	true	true	true	true	true	true	true
Rv2868c	true	true	false	true	true	true	true	true
Rv2870c	true	true	true	true	true	true	true	true
Rv2881c	true	true	true	true	true	true	true	true
Rv2883c	false	false	true	false	true	false	false	true
Rv2888c	false	false	false	false	false	false	false	true
Rv2895c	false	false	false	true	false	false	true	true
Rv2899c	false	false	true	false	true	false	false	true
Rv2900c	true	true	true	true	true	true	true	true
Rv2911	false	false	false	false	true	false	false	true
Rv2920c	false	false	true	true	true	false	true	true
Rv2922A	true	true	false	true	true	true	true	true
Rv2928	false	false	true	true	true	true	true	true
Rv2930	true	true	true	true	true	true	true	true
Rv2931	true	true	true	true	true	true	true	true
Rv2932	true	true	true	true	true	true	true	true
Rv2933	true	true	true	true	true	true	true	true
Rv2934	true	true	true	true	true	true	true	true
Rv2935	true	true	true	true	true	true	true	true
Rv2936	false	true	false	true	false	false	true	true
Rv2937	true	true	false	true	false	true	true	true
Rv2938	true	true	false	true	false	true	true	true
Rv2939	true	true	false	true	false	true	true	true
Rv2940c	true	true	true	true	true	true	true	true
Rv2941	true	true	true	true	true	true	true	true
Rv2942	true	true	false	true	false	true	true	true
Rv2945c	false	false	true	true	true	false	true	true
Rv2946c	false	true	false	true	false	false	true	false
Rv2947c	false	true	true	true	true	false	true	true
Rv2948c	true	true	false	true	false	true	true	true
Rv2949c	true	true	true	true	true	true	true	true
Rv2950c	true	true	false	true	false	true	true	true
Rv2951c	true	true	false	true	false	true	true	true
Rv2952	true	true	false	true	false	true	true	true
Rv2953	false	false	false	true	false	false	true	false
Rv2957	true	true	true	true	true	true	true	true
Rv2958c	true	true	true	true	true	true	true	true
Rv2959c	true	true	false	true	false	true	true	true
Rv2962c	true	true	true	true	true	true	true	true
Rv2964	false	false	true	true	true	false	true	true
Rv2965c	true	true	true	true	true	true	true	true
Rv2967c	true	true	true	true	true	true	true	true
Rv2970c	true	true	false	true	false	true	true	true
Rv2977c	false	false	true	true	true	false	true	true
Rv2981c	true	true	true	true	true	true	true	true
Rv2982c	true	true	true	true	true	true	true	true
Rv2984	true	true	true	true	true	true	true	true
Rv2987c	true	true	true	true	true	true	true	true
Rv2988c	true	true	true	true	true	true	true	true
Rv2992c	true	true	true	false	false	true	false	false
Rv2995c	true	true	true	true	true	true	true	true
Rv2996c	true	true	true	true	true	true	true	true
Rv3001c	true	true	true	true	true	true	true	true
Rv3002c	true	true	true	true	true	true	true	true
Rv3003c	true	true	true	true	true	true	true	true
Rv3009c	false	false	false	false	true	false	false	false
Rv3010c	true	true	true	true	true	true	true	true
Rv3011c	false	false	false	false	true	false	false	false
Rv3012c	false	false	false	false	true	false	false	false
Rv3025c	true	true	false	true	true	true	true	true
Rv3028c	true	true	false	true	false	true	true	true
Rv3029c	true	true	false	true	false	true	true	true
Rv3031	false	false	false	false	false	false	false	true
Rv3032	false	false	false	true	false	true	true	true
Rv3039c	true	true	false	true	true	true	true	true
Rv3042c	true	true	true	true	true	true	true	true
Rv3043c	true	true	true	true	true	true	true	true
Rv3045	true	true	true	true	true	true	true	true
Rv3048c	true	true	true	true	true	true	true	true
Rv3051c	true	true	true	true	true	true	true	true
Rv3052c	false	false	false	false	true	false	false	false
Rv3053c	false	false	false	false	true	false	false	false
Rv3061c	true	true	false	true	true	true	true	true
Rv3068c	true	true	true	true	true	true	true	true
Rv3075c	false	true	false	true	true	false	true	true
Rv3084	true	true	false	true	false	true	true	true
Rv3086	false	false	false	false	false	false	false	true
Rv3087	true	false	false	true	false	true	true	true
Rv3088	true	false	false	true	false	true	true	true
Rv3089	true	true	false	true	false	true	true	true
Rv3097c	true	true	false	true	false	true	true	true
Rv3106	true	true	true	true	true	true	true	true
Rv3109	true	true	false	true	true	true	true	true
Rv3111	true	true	false	true	true	true	true	true
Rv3112	false	false	false	false	true	false	false	false
Rv3113	false	false	true	false	true	false	false	true
Rv3116	true	true	false	true	false	true	true	true
Rv3117	false	false	false	false	false	false	false	true
Rv3119	true	true	false	true	true	true	true	true
Rv3130c	true	true	false	true	false	true	true	true
Rv3137	false	false	false	false	true	false	false	false
Rv3139	true	true	false	true	true	true	true	true
Rv3140	true	true	false	true	true	true	true	true
Rv3141	true	true	false	true	true	true	true	true
Rv3145	true	true	true	true	true	true	true	true
Rv3146	true	true	true	true	true	true	true	true
Rv3147	true	true	true	true	true	true	true	true
Rv3148	true	true	true	true	true	true	true	true
Rv3149	true	true	true	true	true	true	true	true
Rv3150	true	true	true	true	true	true	true	true
Rv3151	true	true	false	true	true	true	true	true
Rv3152	true	true	true	true	true	true	true	true
Rv3153	true	true	true	true	true	true	true	true
Rv3154	true	true	true	true	true	true	true	true
Rv3155	true	true	true	true	true	true	true	true
Rv3156	true	true	true	true	true	true	true	true
Rv3157	true	true	true	true	true	true	true	true
Rv3158	true	true	true	true	true	true	true	true
Rv3175	false	false	false	false	false	false	false	true
Rv3176c	true	true	false	true	false	true	true	true
Rv3199c	true	true	false	true	false	true	true	true
Rv3203	true	true	false	true	false	true	true	true
Rv3206c	true	true	false	true	false	true	true	true
Rv3214	true	true	true	true	true	true	true	true
Rv3215	true	true	true	true	true	true	true	true
Rv3227	true	true	true	true	true	true	true	true
Rv3229c	false	false	true	true	true	false	true	true
Rv3233c	true	false	false	true	false	true	true	true
Rv3234c	true	false	false	true	false	true	true	true
Rv3236c	false	false	true	true	true	false	true	true
Rv3247c	true	true	true	true	true	true	true	true
Rv3248c	true	true	true	true	true	true	true	true
Rv3253c	false	false	false	true	false	false	true	false
Rv3255c	true	true	true	true	true	true	true	true
Rv3256c	false	false	false	false	true	false	false	false
Rv3257c	true	true	true	true	true	true	true	true
Rv3260c	false	true	false	false	false	false	false	false
Rv3261	true	true	false	true	true	true	true	true
Rv3262	true	true	false	true	true	true	true	true
Rv3263	true	true	false	false	false	true	false	false
Rv3264c	true	true	true	true	true	true	true	true
Rv3265c	true	true	true	true	true	true	true	true
Rv3266c	true	false	true	true	true	true	true	true
Rv3273	false	false	true	true	true	false	true	true
Rv3274c	true	true	false	true	true	true	true	true
Rv3275c	false	false	true	true	true	false	true	true
Rv3276c	true	true	true	true	true	true	true	true
Rv3279c	true	true	true	true	true	true	true	true
Rv3280	true	true	true	true	true	true	true	true
Rv3281	false	false	true	true	true	false	true	true
Rv3283	false	false	true	false	true	false	false	true
Rv3285	true	true	true	true	true	true	true	true
Rv3290c	false	false	true	true	true	false	true	true
Rv3293	false	false	true	true	true	false	true	true
Rv3300c	false	false	false	false	true	false	false	true
Rv3302c	true	true	true	true	true	true	true	true
Rv3303c	true	true	true	true	true	true	true	true
Rv3307	true	true	true	true	true	true	true	true
Rv3308	true	true	true	true	true	true	true	true
Rv3309c	true	true	true	true	true	true	true	true
Rv3310	false	false	true	true	true	false	true	true
Rv3313c	true	true	true	true	true	true	true	true
Rv3314c	false	false	true	true	true	false	true	true
Rv3315c	false	false	true	true	true	false	true	true
Rv3316	true	true	true	true	true	true	true	true
Rv3317	true	true	true	true	true	true	true	true
Rv3318	true	true	true	true	true	true	true	true
Rv3319	true	true	true	true	true	true	true	true
Rv3322c	true	true	false	true	false	true	true	true
Rv3323c	false	false	false	false	true	false	false	false
Rv3324c	false	false	false	false	true	false	false	false
Rv3330	false	false	true	false	true	false	false	true
Rv3331	false	false	true	true	true	false	true	true
Rv3332	false	false	true	true	true	false	true	true
Rv3336c	false	false	false	false	true	false	false	false
Rv3339c	true	true	true	true	true	true	true	true
Rv3340	true	false	true	true	true	true	true	true
Rv3341	true	true	true	true	true	true	true	true
Rv3356c	true	true	true	true	true	true	true	true
Rv3371	true	false	false	true	false	true	true	true
Rv3372	true	true	true	true	true	true	true	true
Rv3373	false	true	false	true	true	false	true	true
Rv3374	false	true	false	true	true	false	true	true
Rv3375	false	false	false	false	false	false	false	true
Rv3377c	false	false	false	false	true	false	false	true
Rv3378c	false	false	false	false	false	false	false	true
Rv3379c	true	true	true	true	true	true	true	true
Rv3382c	true	true	false	true	true	true	true	true
Rv3383c	true	true	false	true	false	true	true	true
Rv3389c	false	false	false	false	false	true	false	false
Rv3393	false	false	true	false	true	false	false	true
Rv3396c	true	true	true	true	true	true	true	true
Rv3398c	true	true	true	true	true	true	true	true
Rv3400	true	true	false	true	true	true	true	true
Rv3401	true	true	false	false	true	true	false	true
Rv3406	false	false	false	false	true	false	false	false
Rv3409c	false	true	false	true	false	false	true	true
Rv3410c	true	true	true	true	true	true	true	true
Rv3411c	true	true	true	true	true	true	true	true
Rv3423c	true	true	true	true	true	true	true	true
Rv3432c	true	true	true	true	true	true	true	true
Rv3436c	true	true	true	true	true	true	true	true
Rv3441c	false	false	true	false	true	false	false	true
Rv3455c	false	false	true	false	true	false	false	false
Rv3464	true	true	true	true	true	true	true	true
Rv3465	true	true	true	true	true	true	true	true
Rv3468	true	false	false	false	false	false	false	false
Rv3468c	false	true	true	true	true	true	true	true
Rv3469c	false	false	true	false	true	false	false	true
Rv3470c	true	true	true	true	true	true	true	true
Rv3480c	true	false	false	true	false	true	true	true
Rv3487c	true	true	false	true	false	true	true	true
Rv3490	true	true	true	true	true	true	true	true
Rv3492c	false	true	false	false	false	false	false	false
Rv3493c	false	true	false	false	false	false	false	false
Rv3494c	true	true	false	true	false	true	true	true
Rv3495c	true	true	false	true	false	true	true	true
Rv3496c	true	true	false	true	false	true	true	true
Rv3497c	true	true	false	true	false	true	true	true
Rv3498c	true	true	false	true	false	true	true	true
Rv3499c	true	true	false	true	false	true	true	true
Rv3500c	true	true	false	true	false	true	true	true
Rv3501c	true	true	false	true	false	true	true	true
Rv3502c	true	true	false	true	false	true	true	true
Rv3504	true	true	false	true	true	true	true	true
Rv3505	true	true	false	true	true	true	true	true
Rv3506	true	true	false	true	false	true	true	true
Rv3509c	true	true	true	true	true	true	true	true
Rv3513c	true	true	false	true	false	true	true	true
Rv3515c	true	true	false	true	false	true	true	true
Rv3516	true	true	false	true	true	true	true	true
Rv3518c	false	true	false	true	false	true	true	true
Rv3522	true	true	false	true	false	true	true	true
Rv3523	true	true	false	true	false	true	true	true
Rv3526	true	true	false	true	false	true	true	true
Rv3529c	true	false	false	true	true	true	true	true
Rv3534c	true	true	true	true	true	true	true	true
Rv3535c	true	true	true	true	true	true	true	true
Rv3536c	true	true	false	true	true	true	true	true
Rv3537	true	true	false	true	false	true	true	true
Rv3538	true	true	false	true	false	true	true	true
Rv3540c	false	true	false	true	false	true	true	true
Rv3541c	false	false	false	false	false	true	false	true
Rv3542c	false	false	false	false	false	true	false	false
Rv3543c	true	true	false	true	true	true	true	true
Rv3544c	true	true	false	true	true	true	true	true
Rv3545c	false	true	false	true	false	true	true	true
Rv3546	true	true	false	true	true	true	true	true
Rv3550	true	true	false	true	true	true	true	true
Rv3551	false	false	false	true	false	false	true	true
Rv3552	false	false	false	true	false	false	true	true
Rv3553	false	false	false	false	false	false	false	true
Rv3556	false	false	false	false	false	false	false	true
Rv3556c	true	true	false	true	true	true	true	true
Rv3560c	true	true	false	true	true	true	true	true
Rv3561	true	true	false	true	false	true	true	true
Rv3562	true	true	false	true	true	true	true	true
Rv3563	true	true	false	true	true	true	true	true
Rv3564	true	true	false	true	true	true	true	true
Rv3565	true	true	true	true	true	true	true	true
Rv3567c	true	true	false	true	false	true	true	true
Rv3568c	true	true	false	true	false	true	true	true
Rv3569c	true	true	false	true	false	true	true	true
Rv3570c	true	true	false	true	false	true	true	true
Rv3571	true	true	false	true	false	true	true	true
Rv3572	true	false	false	false	false	true	false	false
Rv3573c	true	true	false	true	true	true	true	true
Rv3580c	false	false	false	false	true	false	false	false
Rv3581c	true	true	true	true	true	true	true	true
Rv3582c	true	true	true	true	true	true	true	true
Rv3588c	true	true	true	true	true	true	true	true
Rv3592	false	false	false	false	false	false	false	true
Rv3598c	false	false	false	false	true	false	false	false
Rv3600c	false	false	false	false	true	false	false	false
Rv3601c	true	true	true	true	true	true	true	true
Rv3602c	true	true	true	true	true	true	true	true
Rv3606c	true	true	true	true	true	true	true	true
Rv3607c	true	true	true	true	true	true	true	true
Rv3608c	true	true	true	true	true	true	true	true
Rv3609c	true	true	true	true	true	true	true	true
Rv3617	false	false	false	false	false	false	false	true
Rv3624c	true	true	true	true	true	true	true	true
Rv3627c	false	false	false	false	true	false	false	true
Rv3628	true	true	true	true	true	true	true	true
Rv3634c	true	true	true	true	true	true	true	true
Rv3645	false	false	false	false	true	true	false	true
Rv3667	true	true	true	true	true	true	true	true
Rv3670	false	false	false	false	false	false	false	true
Rv3684	false	false	false	false	true	false	false	false
Rv3696c	true	true	true	true	true	true	true	true
Rv3700c	false	false	false	false	false	false	false	true
Rv3701c	false	false	false	false	false	false	false	true
Rv3702c	false	false	false	false	false	false	false	true
Rv3703c	false	false	false	false	false	false	false	true
Rv3704c	false	false	true	true	true	false	true	true
Rv3708c	true	true	true	true	true	true	true	true
Rv3709c	true	true	true	true	true	true	true	true
Rv3710	true	true	true	true	true	true	true	true
Rv3713	false	false	true	false	true	false	false	false
Rv3734c	true	false	false	true	false	true	true	true
Rv3737	false	false	true	false	true	false	false	true
Rv3740c	true	false	false	true	false	true	true	true
Rv3754	true	true	true	true	true	true	true	true
Rv3756c	false	false	true	true	true	false	true	true
Rv3757c	false	false	true	true	true	false	true	true
Rv3758c	false	false	true	true	true	false	true	true
Rv3759c	false	false	true	true	true	false	true	true
Rv3761c	true	true	false	true	true	true	true	true
Rv3772	true	true	true	true	true	true	true	true
Rv3774	true	true	false	true	true	true	true	true
Rv3775	true	true	false	true	false	true	true	true
Rv3777	false	false	true	false	true	false	false	true
Rv3782	false	false	false	false	false	false	false	true
Rv3784	true	true	true	true	true	true	true	true
Rv3790	true	true	true	true	true	true	true	true
Rv3791	true	true	true	true	true	true	true	true
Rv3792	true	true	true	true	true	true	true	true
Rv3793	true	true	true	true	true	true	true	true
Rv3794	true	true	true	true	true	true	true	true
Rv3795	true	true	true	true	true	true	true	true
Rv3797	true	true	false	true	true	true	true	true
Rv3799c	true	true	false	true	false	true	true	true
Rv3800c	true	true	true	true	true	true	true	true
Rv3801c	true	true	true	true	true	true	true	true
Rv3802c	true	true	false	true	false	true	true	true
Rv3803c	false	false	false	true	false	false	true	true
Rv3804c	true	true	false	true	false	true	true	true
Rv3805c	false	false	false	false	false	false	false	true
Rv3806c	true	true	true	true	true	true	true	true
Rv3807c	false	false	false	false	true	false	false	true
Rv3808c	true	true	true	true	true	true	true	true
Rv3809c	true	true	true	true	true	true	true	true
Rv3815c	false	false	true	false	true	false	false	false
Rv3817	false	false	false	true	false	false	true	true
Rv3818	true	true	true	true	true	true	true	true
Rv3820c	false	true	false	true	false	false	true	true
Rv3821	false	true	false	false	false	false	false	false
Rv3822	false	true	false	false	false	false	false	false
Rv3823c	true	true	false	true	false	true	true	true
Rv3824c	false	true	false	true	false	false	true	true
Rv3825c	false	true	false	true	false	false	true	true
Rv3826	true	true	true	true	true	true	true	true
Rv3834c	false	false	false	false	true	false	false	false
Rv3838c	true	true	true	true	true	true	true	true
Rv3842c	false	false	true	true	true	false	true	true
Rv3846	false	false	true	false	true	false	false	true
Rv3858c	true	true	true	true	true	true	true	true
Rv3859c	true	true	true	true	true	true	true	true
Rv3913	true	true	true	true	true	true	true	true
Rv3914	false	false	false	false	true	false	false	false
none	false	false	false	false	false	false	false	true
orphan	false	false	false	false	false	true	false	false

## Sheet: S3B
Genes	GSMN_TB1_1	iCG760	iNJ661v_mod	sMtb	iOSDD890	iSM810	sMtb2018	iEK1011
Rv1658	Aminoacid metabolism	Aminoacid metabolism	Aminoacid metabolism	Aminoacid metabolism	Aminoacid metabolism	Aminoacid metabolism	Aminoacid metabolism	Aminoacid metabolism
Rv2476c	Aminoacid metabolism	Aminoacid metabolism	Aminoacid metabolism	Aminoacid metabolism	Aminoacid metabolism	Aminoacid metabolism	Aminoacid metabolism	Aminoacid metabolism
Rv3332			Sugar Metabolism	Amino sugar and nucleotide sugar metabolism	Sugar Metabolism		Amino sugar and nucleotide sugar metabolism	Alternate Carbon Metabolism
Rv3858c	Aminoacid metabolism	Aminoacid metabolism	Aminoacid metabolism	Aminoacid metabolism	Aminoacid metabolism	Aminoacid metabolism	Aminoacid metabolism	Aminoacid metabolism
Rv3859c	Aminoacid metabolism	Aminoacid metabolism	Aminoacid metabolism	Aminoacid metabolism	Aminoacid metabolism	Aminoacid metabolism	Aminoacid metabolism	Aminoacid metabolism
Rv0337c	Aminoacid metabolism	Aminoacid metabolism	Aminoacid metabolism	Aminoacid metabolism	Aminoacid metabolism	Aminoacid metabolism	Aminoacid metabolism	Aminoacid metabolism
Rv2201	Aminoacid metabolism	Aminoacid metabolism	Aminoacid metabolism	Aminoacid metabolism	Aminoacid metabolism	Aminoacid metabolism	Aminoacid metabolism	Aminoacid metabolism
Rv0234c	Aminoacid metabolism	Aminoacid metabolism	Aminoacid metabolism	Aminoacid metabolism	Aminoacid metabolism	Aminoacid metabolism	Aminoacid metabolism	Aminoacid metabolism
Rv0729			Sugar Metabolism	Pentose and glucuronate interconversions	Sugar Metabolism		Pentose and glucuronate interconversions	Alternate Carbon Metabolism
Rv1731	Aminoacid metabolism	Aminoacid metabolism	Aminoacid metabolism	Aminoacid metabolism	Aminoacid metabolism	Aminoacid metabolism	Aminoacid metabolism	Aminoacid metabolism
Rv2589	Aminoacid metabolism	Aminoacid metabolism	Aminoacid metabolism	Aminoacid metabolism	Aminoacid metabolism	Aminoacid metabolism	Aminoacid metabolism	Aminoacid metabolism
Rv0126			Sugar Metabolism	Starch and sucrose metabolism	Sugar Metabolism		Starch and sucrose metabolism	Alternate Carbon Metabolism
Rv1213			Sugar Metabolism	Starch and sucrose metabolism	Sugar Metabolism		Starch and sucrose metabolism	Alternate Carbon Metabolism
Rv3432c	Aminoacid metabolism	Aminoacid metabolism	Aminoacid metabolism	Aminoacid metabolism	Aminoacid metabolism	Aminoacid metabolism	Aminoacid metabolism	Aminoacid metabolism
Rv1187	Aminoacid metabolism	Aminoacid metabolism	Aminoacid metabolism	Aminoacid metabolism	Aminoacid metabolism	Aminoacid metabolism	Aminoacid metabolism	Aminoacid metabolism
Rv1538c	Aminoacid metabolism	Aminoacid metabolism	Aminoacid metabolism	Aminoacid metabolism	Aminoacid metabolism	Aminoacid metabolism	Aminoacid metabolism	Aminoacid metabolism
Rv0648								Alternate Carbon Metabolism
Rv1714			Sugar Metabolism		Sugar Metabolism			Alternate Carbon Metabolism
Rv3601c	Aminoacid metabolism	Aminoacid metabolism	Aminoacid metabolism	Aminoacid metabolism	Aminoacid metabolism	Aminoacid metabolism	Aminoacid metabolism	Aminoacid metabolism
Rv1595	Aminoacid metabolism	Aminoacid metabolism	Aminoacid metabolism	Aminoacid metabolism	Aminoacid metabolism	Cofactor biosynthesis, Nicotinamide nucleotides (NAD+, NADP) biosynthesis	Aminoacid metabolism	Aminoacid metabolism
Rv1338	Aminoacid metabolism	Membrane metabolism	Aminoacid metabolism	Aminoacid metabolism	Aminoacid metabolism	Peptidoglycan Synthesis, NAG and NAM biosynthesis	Aminoacid metabolism	Aminoacid metabolism
Rv3436c	Aminoacid metabolism	Membrane metabolism	Aminoacid metabolism	Aminoacid metabolism	Aminoacid metabolism	Peptidoglycan Synthesis, NAG and NAM biosynthesis	Aminoacid metabolism	Aminoacid metabolism
Rv1559	Aminoacid metabolism	Branched chain amino acid metabolism	Aminoacid metabolism	Aminoacid metabolism	Aminoacid metabolism	Aminoacid metabolism	Aminoacid metabolism	Aminoacid metabolism
Rv1612	Aminoacid metabolism	Aminoacid metabolism	Phenylalanine Tyrosine Tryptophan Metabolism	Aminoacid metabolism	Phenylalanine Tyrosine Tryptophan Metabolism	Aminoacid metabolism	Aminoacid metabolism	Aminoacid metabolism
Rv1613	Aminoacid metabolism	Aminoacid metabolism	Phenylalanine Tyrosine Tryptophan Metabolism	Aminoacid metabolism	Phenylalanine Tyrosine Tryptophan Metabolism	Aminoacid metabolism	Aminoacid metabolism	Aminoacid metabolism
Rv1133c	Aminoacid metabolism	Aminoacid metabolism	Aminoacid metabolism	Aminoacid metabolism	Aminoacid metabolism	Aminoacid metabolism	Aminoacid metabolism	Aminoacid metabolism
Rv2124c	Aminoacid metabolism	Aminoacid metabolism	Aminoacid metabolism	Aminoacid metabolism	Aminoacid metabolism	Aminoacid metabolism	Aminoacid metabolism	Aminoacid metabolism
Rv2458	Aminoacid metabolism	Aminoacid metabolism	Aminoacid metabolism	Aminoacid metabolism	Aminoacid metabolism	Aminoacid metabolism	Aminoacid metabolism	Aminoacid metabolism
Rv3340	Aminoacid metabolism		Aminoacid metabolism	Aminoacid metabolism	Aminoacid metabolism	Aminoacid metabolism	Aminoacid metabolism	Aminoacid metabolism
Rv1077	Aminoacid metabolism	Cysteine metabolism	Aminoacid metabolism	Aminoacid metabolism	Aminoacid metabolism	Aminoacid metabolism	Aminoacid metabolism	Aminoacid metabolism
Rv1079	Aminoacid metabolism	Cysteine metabolism	Cysteine Metabolism	Aminoacid metabolism	Cysteine Metabolism	Aminoacid metabolism	Aminoacid metabolism	Aminoacid metabolism
Rv1336	Aminoacid metabolism	Cysteine metabolism	Cysteine Metabolism	Aminoacid metabolism	Cysteine Metabolism	Aminoacid metabolism	Aminoacid metabolism	Aminoacid metabolism
Rv1392	Aminoacid metabolism	Cysteine metabolism	Aminoacid metabolism	Aminoacid metabolism	Aminoacid metabolism	Aminoacid metabolism	Aminoacid metabolism	Aminoacid metabolism
Rv2334	Aminoacid metabolism	Cysteine metabolism	Cysteine Metabolism	Aminoacid metabolism	Cysteine Metabolism	Aminoacid metabolism	Aminoacid metabolism	Aminoacid metabolism
Rv2335	Aminoacid metabolism	Cysteine metabolism	Cysteine Metabolism	Aminoacid metabolism	Cysteine Metabolism	Aminoacid metabolism	Aminoacid metabolism	Aminoacid metabolism
Rv3248c	Aminoacid metabolism	Cysteine metabolism	Aminoacid metabolism	Aminoacid metabolism	Aminoacid metabolism	Aminoacid metabolism	Aminoacid metabolism	Aminoacid metabolism
Rv3341	Aminoacid metabolism	Cysteine metabolism	Aminoacid metabolism	Aminoacid metabolism	Aminoacid metabolism	Aminoacid metabolism	Aminoacid metabolism	Aminoacid metabolism
Rv0069c	Aminoacid metabolism	Aminoacid metabolism	Cysteine Metabolism	Aminoacid metabolism	Cysteine Metabolism	Aminoacid metabolism	Aminoacid metabolism	Aminoacid metabolism
Rv0535	Other nucleotide metabolism	Other nucleotide metabolism		Aminoacid metabolism		Other nucleotide metabolism	Aminoacid metabolism	Aminoacid metabolism
Rv1652	Aminoacid metabolism	Aminoacid metabolism	Urea Cycle	Aminoacid metabolism	Urea Cycle	Aminoacid metabolism	Aminoacid metabolism	Aminoacid metabolism
Rv1653	Aminoacid metabolism	Aminoacid metabolism	Urea Cycle	Aminoacid metabolism	Urea Cycle	Aminoacid metabolism	Aminoacid metabolism	Aminoacid metabolism
Rv1654	Aminoacid metabolism	Aminoacid metabolism	Urea Cycle	Aminoacid metabolism	Urea Cycle	Aminoacid metabolism	Aminoacid metabolism	Aminoacid metabolism
Rv1659	Aminoacid metabolism	Aminoacid metabolism	Aminoacid metabolism	Aminoacid metabolism	Aminoacid metabolism	Aminoacid metabolism	Aminoacid metabolism	Aminoacid metabolism
Rv0500	Aminoacid metabolism	Aminoacid metabolism	Aminoacid metabolism	Aminoacid metabolism	Aminoacid metabolism	Aminoacid metabolism	Aminoacid metabolism	Aminoacid metabolism
Rv1001	Aminoacid metabolism	Aminoacid metabolism	Aminoacid metabolism	Aminoacid metabolism	Aminoacid metabolism	Aminoacid metabolism	Aminoacid metabolism	Aminoacid metabolism
Rv1656	Aminoacid metabolism	Aminoacid metabolism	Aminoacid metabolism	Aminoacid metabolism	Aminoacid metabolism	Aminoacid metabolism	Aminoacid metabolism	Aminoacid metabolism
Rv2321c	Aminoacid metabolism	Aminoacid metabolism	Aminoacid metabolism	Aminoacid metabolism	Aminoacid metabolism	Aminoacid metabolism	Aminoacid metabolism	Aminoacid metabolism
Rv2322c	Aminoacid metabolism	Aminoacid metabolism	Aminoacid metabolism	Aminoacid metabolism	Aminoacid metabolism	Aminoacid metabolism	Aminoacid metabolism	Aminoacid metabolism
Rv1188	Aminoacid metabolism	Aminoacid metabolism	Aminoacid metabolism	Aminoacid metabolism	Aminoacid metabolism	Aminoacid metabolism	Aminoacid metabolism	Aminoacid metabolism
Rv1599	Aminoacid metabolism	Aminoacid metabolism	Aminoacid metabolism	Aminoacid metabolism	Aminoacid metabolism	Aminoacid metabolism	Aminoacid metabolism	Aminoacid metabolism
Rv1600	Aminoacid metabolism	Aminoacid metabolism	Aminoacid metabolism	Aminoacid metabolism	Aminoacid metabolism	Aminoacid metabolism	Aminoacid metabolism	Aminoacid metabolism
Rv0091			Aminoacid metabolism	Aminoacid metabolism	Aminoacid metabolism		Aminoacid metabolism	Aminoacid metabolism
Rv0137c			Aminoacid metabolism	Aminoacid metabolism	Aminoacid metabolism		Aminoacid metabolism	Aminoacid metabolism
Rv0391			Cysteine Metabolism	Aminoacid metabolism	Cysteine Metabolism		Aminoacid metabolism	Aminoacid metabolism
Rv0848			Cysteine Metabolism	Aminoacid metabolism	Cysteine Metabolism		Aminoacid metabolism	Aminoacid metabolism
Rv1601	Aminoacid metabolism	Aminoacid metabolism	Aminoacid metabolism	Aminoacid metabolism	Aminoacid metabolism	Aminoacid metabolism	Aminoacid metabolism	Aminoacid metabolism
Rv1602	Aminoacid metabolism	Aminoacid metabolism	Purine Metabolism	Aminoacid metabolism	Purine Metabolism	Aminoacid metabolism	Aminoacid metabolism	Aminoacid metabolism
Rv1606	Aminoacid metabolism	Aminoacid metabolism	Aminoacid metabolism	Aminoacid metabolism	Aminoacid metabolism	Aminoacid metabolism	Aminoacid metabolism	Aminoacid metabolism
Rv2121c	Aminoacid metabolism	Aminoacid metabolism	Aminoacid metabolism	Aminoacid metabolism	Aminoacid metabolism	Aminoacid metabolism	Aminoacid metabolism	Aminoacid metabolism
Rv2122c	Aminoacid metabolism	Aminoacid metabolism	Aminoacid metabolism	Aminoacid metabolism	Aminoacid metabolism	Aminoacid metabolism	Aminoacid metabolism	Aminoacid metabolism
Rv3772	Aminoacid metabolism	Aminoacid metabolism	Aminoacid metabolism	Aminoacid metabolism	Aminoacid metabolism	Aminoacid metabolism	Aminoacid metabolism	Aminoacid metabolism
Rv0858c	Amino acid biosynthesis, The aspartate family, Lysine	Lysine metabolism	Lysine Metabolism	Aminoacid metabolism	Lysine Metabolism	Amino acid biosynthesis, The aspartate family, Lysine	Aminoacid metabolism	Aminoacid metabolism
Rv1201c	Amino acid biosynthesis, The aspartate family, Lysine	Lysine metabolism	Lysine Metabolism	Aminoacid metabolism	Lysine Metabolism	Amino acid biosynthesis, The aspartate family, Lysine	Aminoacid metabolism	Aminoacid metabolism
Rv1202	Amino acid biosynthesis, The aspartate family, Lysine	Lysine metabolism	Lysine Metabolism	Aminoacid metabolism	Lysine Metabolism	Amino acid biosynthesis, The aspartate family, Lysine	Aminoacid metabolism	Aminoacid metabolism
Rv1293	Amino acid biosynthesis, The aspartate family, Lysine	Lysine metabolism	Lysine Metabolism	Aminoacid metabolism	Lysine Metabolism	Amino acid biosynthesis, The aspartate family, Lysine	Aminoacid metabolism	Aminoacid metabolism
Rv1655	Amino acid biosynthesis, The aspartate family, Lysine	Lysine metabolism	Urea Cycle	Aminoacid metabolism	Urea Cycle	Amino acid biosynthesis, The aspartate family, Lysine	Aminoacid metabolism	Aminoacid metabolism
Rv2726c	Amino acid biosynthesis, The aspartate family, Lysine	Lysine metabolism	Lysine Metabolism	Aminoacid metabolism	Lysine Metabolism	Amino acid biosynthesis, The aspartate family, Lysine	Aminoacid metabolism	Aminoacid metabolism
Rv2753c	Amino acid biosynthesis, The aspartate family, Lysine	Lysine metabolism	Lysine Metabolism	Aminoacid metabolism	Lysine Metabolism	Amino acid biosynthesis, The aspartate family, Lysine	Aminoacid metabolism	Aminoacid metabolism
Rv2773c	Amino acid biosynthesis, The aspartate family, Lysine	Lysine metabolism	Lysine Metabolism	Aminoacid metabolism	Lysine Metabolism	Amino acid biosynthesis, The aspartate family, Lysine	Aminoacid metabolism	Aminoacid metabolism
Rv2981c	Arabinogalactan biosynthesis	Membrane metabolism	Aminoacid metabolism	Aminoacid metabolism	Arabinogalactan Synthesis	synthesis of arabinogalactan (incomplete), 4.4 PEPTIDOGLYCAN PRECURSORS BIOSYNTHESIS (Ingraham et al., 1983), p.112, D-alanyl-D-alanine synthesis	Aminoacid metabolism	Arabinogalactan biosynthesis
Rv3423c	Arabinogalactan biosynthesis	Membrane metabolism	Aminoacid metabolism	Aminoacid metabolism	Arabinogalactan Synthesis	synthesis of arabinogalactan (incomplete), 4.4 PEPTIDOGLYCAN PRECURSORS BIOSYNTHESIS (Ingraham et al., 1983), p.112, D-alanyl-D-alanine synthesis	Aminoacid metabolism	Arabinogalactan biosynthesis
Rv3303c	Cofactor biosynthesis, Nicotinate and nicotinamide metabolism	Nicotinamide nucleotide metabolism	Glycolysis	Aminoacid metabolism	Glycolysis	Cofactor biosynthesis, Nicotinate and nicotinamide metabolism	Aminoacid metabolism	Citric Acid Cycle (TCA cycle)
Rv1464	Cofactor biosynthesis, ferredoxin biosynthesis	Cofactor metabolism	Aminoacid metabolism	Aminoacid metabolism	Aminoacid metabolism	Cofactor biosynthesis, ferredoxin biosynthesis	Aminoacid metabolism	Cofactor and Prosthetic Group Biosynthesis
Rv1605			Aminoacid metabolism	Aminoacid metabolism	Aminoacid metabolism		Aminoacid metabolism	Aminoacid metabolism
Rv0436c	Phospholipid synthesis, Synthesis of Phosphatidylethanolamine	Phospholipid metabolism	Lipid metabolism	Aminoacid metabolism	Lipid metabolism	Phospholipid synthesis, Synthesis of Phosphatidylethanolamine	Aminoacid metabolism	Glycerophospholipid metabolism
Rv0087				Cofactor biosynthesis	Aminoacid metabolism		Cofactor biosynthesis	Aminoacid metabolism
Rv1294	Amino acid biosynthesis, The aspartate family, Threonine	Aminoacid metabolism	Glycine Serine and Threonine Metabolism	Aminoacid metabolism	Glycine Serine and Threonine Metabolism	Amino acid biosynthesis, The aspartate family, Threonine	Aminoacid metabolism	Glycolysis/Gluconeogenesis
Rv0266c			Glutamate Metabolism	Glutathione metabolism	Glutamate Metabolism		Glutathione metabolism	Aminoacid metabolism
Rv3704c			Glutamate Metabolism	Glutathione metabolism	Glutamate Metabolism		Glutathione metabolism	Aminoacid metabolism
Rv1295	Amino acid biosynthesis, The aspartate family, Threonine	Aminoacid metabolism	Glycine Serine and Threonine Metabolism	Aminoacid metabolism	Glycine Serine and Threonine Metabolism	Amino acid biosynthesis, The aspartate family, Threonine	Aminoacid metabolism	Glycolysis/Gluconeogenesis
Rv1296	Amino acid biosynthesis, The aspartate family, Threonine	Aminoacid metabolism	Glycine Serine and Threonine Metabolism	Aminoacid metabolism	Glycine Serine and Threonine Metabolism	Amino acid biosynthesis, The aspartate family, Threonine	Aminoacid metabolism	Glycolysis/Gluconeogenesis
Rv3708c	Amino acid biosynthesis, The aspartate family, Threonine	Aminoacid metabolism	Glycine Serine and Threonine Metabolism	Aminoacid metabolism	Glycine Serine and Threonine Metabolism	Amino acid biosynthesis, The aspartate family, Threonine	Aminoacid metabolism	Glycolysis/Gluconeogenesis
Rv3709c	Amino acid biosynthesis, The aspartate family, Threonine	Aminoacid metabolism	Glycine Serine and Threonine Metabolism	Aminoacid metabolism	Glycine Serine and Threonine Metabolism	Amino acid biosynthesis, The aspartate family, Threonine	Aminoacid metabolism	Glycolysis/Gluconeogenesis
Rv0884c	Amino acid biosynthesis, The serine family, Serine	Aminoacid metabolism	Glycine Serine and Threonine Metabolism	Aminoacid metabolism	Glycine Serine and Threonine Metabolism	Amino acid biosynthesis, The serine family, Serine	Aminoacid metabolism	Glycolysis/Gluconeogenesis
Rv2996c	Amino acid biosynthesis, The serine family, Serine	Aminoacid metabolism	Glycine Serine and Threonine Metabolism	Aminoacid metabolism	Glycine Serine and Threonine Metabolism	Amino acid biosynthesis, The serine family, Serine	Aminoacid metabolism	Glycolysis/Gluconeogenesis
Rv3042c	Amino acid biosynthesis, The serine family, Serine	Aminoacid metabolism	Glycine Serine and Threonine Metabolism	Aminoacid metabolism	Glycine Serine and Threonine Metabolism	Amino acid biosynthesis, The serine family, Serine	Aminoacid metabolism	Glycolysis/Gluconeogenesis
Rv2259	Amino acid degradation, The aspartate family, Threonine	Aminoacid metabolism	Redox Metabolism	Aminoacid metabolism	Redox Metabolism	Amino acid degradation, The aspartate family, Threonine	Aminoacid metabolism	Glycolysis/Gluconeogenesis
Rv0070c	Aminoacid metabolism	Aminoacid metabolism	Glycine Serine and Threonine Metabolism	Aminoacid metabolism	Glycine Serine and Threonine Metabolism	Aminoacid metabolism	Aminoacid metabolism	Glycolysis/Gluconeogenesis
Rv1093	Aminoacid metabolism	Aminoacid metabolism	Glycine Serine and Threonine Metabolism	Aminoacid metabolism	Glycine Serine and Threonine Metabolism	Aminoacid metabolism	Aminoacid metabolism	Glycolysis/Gluconeogenesis
Rv1832	Aminoacid metabolism	Aminoacid metabolism	Glycine Serine and Threonine Metabolism	Aminoacid metabolism	Glycine Serine and Threonine Metabolism	Aminoacid metabolism	Aminoacid metabolism	Glycolysis/Gluconeogenesis
Rv2211c	Aminoacid metabolism	Aminoacid metabolism	Glycine Serine and Threonine Metabolism	Aminoacid metabolism	Glycine Serine and Threonine Metabolism	Aminoacid metabolism	Aminoacid metabolism	Glycolysis/Gluconeogenesis
Rv2205c	C3 compounds, glycerate	Glycerate metabolism	Glycine Serine and Threonine Metabolism	Aminoacid metabolism	Glycine Serine and Threonine Metabolism	C3 compounds, glycerate	Aminoacid metabolism	Glycolysis/Gluconeogenesis
Rv0728c	Pyruvate metabolism	Pyruvate metabolism	Glycine Serine and Threonine Metabolism	Aminoacid metabolism	Glycine Serine and Threonine Metabolism	Pyruvate metabolism	Aminoacid metabolism	Glycolysis/Gluconeogenesis
Rv2780	Amino acid biosynthesis, The pyruvate family, alanine	Aminoacid metabolism	Aminoacid metabolism	Aminoacid metabolism	Aminoacid metabolism	Amino acid biosynthesis, The pyruvate family, alanine	Aminoacid metabolism	Glyoxylate Metabolism
Rv3818	Peptidoglycan Synthesis, NAG and NAM biosynthesis	Membrane metabolism	Membrane Metabolism	Aminoacid metabolism	Membrane Metabolism	Peptidoglycan Synthesis, NAG and NAM biosynthesis	Aminoacid metabolism	Membrane Metabolism
Rv3602c	Cofactor biosynthesis, Coenzyme-A biosynthesis	Pantothenate and CoA Metabolism	Pantothenate and CoA Metabolism	Aminoacid metabolism	Pantothenate and CoA Metabolism	Cofactor biosynthesis, Coenzyme-A biosynthesis	Aminoacid metabolism	Pantothenate and CoA Metabolism
Rv1878	Aminoacid metabolism	Aminoacid metabolism	Peptidoglycan Metabolism	Aminoacid metabolism	Peptidoglycan Metabolism	Aminoacid metabolism	Aminoacid metabolism	Peptidoglycan Metabolism
Rv2860c	Aminoacid metabolism	Aminoacid metabolism	Peptidoglycan Metabolism	Aminoacid metabolism	Peptidoglycan Metabolism	Aminoacid metabolism	Aminoacid metabolism	Peptidoglycan Metabolism
Rv2152c	Peptidoglycan Synthesis, NAG and NAM biosynthesis	Membrane metabolism	Peptidoglycan Metabolism	Aminoacid metabolism	Peptidoglycan Metabolism	Peptidoglycan Synthesis, NAG and NAM biosynthesis	Aminoacid metabolism	Peptidoglycan Metabolism
Rv2220	poly-L-glutamate/glutamine synthesis (cell wall)	Mycolic acid metabolism	Peptidoglycan Metabolism	Aminoacid metabolism	Peptidoglycan Metabolism	poly-L-glutamate/glutamine synthesis (cell wall)	Aminoacid metabolism	Peptidoglycan Metabolism
Rv2157c	Peptidoglycan Synthesis, NAG and NAM biosynthesis	Membrane metabolism	Peptidoglycan Metabolism	Aminoacid metabolism	Peptidoglycan Metabolism	Peptidoglycan Synthesis, NAG and NAM biosynthesis	Aminoacid metabolism	Peptidoglycan Metabolism
Rv0357c	Nucleotide biosynthesis, Purines, ATP, ADP	Purine metabolism	Purine Metabolism	Aminoacid metabolism	Purine Metabolism	Nucleotide biosynthesis, Purines, ATP, ADP	Aminoacid metabolism	Purine and Pyrimidine Biosynthesis
Rv2531c	Amino acid degradation, The aspartate family, Lysine	Lysine metabolism	Phenylalanine Tyrosine Tryptophan Metabolism	Aminoacid metabolism	Phenylalanine Tyrosine Tryptophan Metabolism	Amino acid degradation, The aspartate family, Lysine	Aminoacid metabolism	Spermidine biosynthesis
Rv2747	Aminoacid metabolism	Aminoacid metabolism		Aminoacid metabolism	Urea Cycle	Aminoacid metabolism	Aminoacid metabolism	Urea Cycle
Rv2427c	Aminoacid metabolism	Aminoacid metabolism	Urea Cycle	Aminoacid metabolism	Urea Cycle	Aminoacid metabolism	Aminoacid metabolism	Urea Cycle
Rv2439c	Aminoacid metabolism	Aminoacid metabolism	Urea Cycle	Aminoacid metabolism	Urea Cycle	Aminoacid metabolism	Aminoacid metabolism	Urea Cycle
Rv3793	Arabinogalactan biosynthesis	Macromolecule biosynthesis	Membrane Metabolism	Arabinogalactan biosynthesis	LM/LAM Biosynthesis	Macromolecule biosynthesis	Arabinogalactan biosynthesis	Arabinogalactan biosynthesis
Rv1525	Arabinogalactan biosynthesis	Membrane metabolism		Arabinogalactan biosynthesis	Arabinogalactan Synthesis	synthesis of arabinogalactan (incomplete)	Arabinogalactan biosynthesis	Arabinogalactan biosynthesis
Rv3265c	Arabinogalactan biosynthesis	Membrane metabolism	Membrane Metabolism	Arabinogalactan biosynthesis	Arabinogalactan Synthesis	synthesis of arabinogalactan (incomplete)	Arabinogalactan biosynthesis	Arabinogalactan biosynthesis
Rv3790	Arabinogalactan biosynthesis	Membrane metabolism	Polyprenyl Metabolism	Arabinogalactan biosynthesis	Arabinogalactan Synthesis	synthesis of arabinogalactan (incomplete)	Arabinogalactan biosynthesis	Arabinogalactan biosynthesis
Rv3791	Arabinogalactan biosynthesis	Membrane metabolism	Polyprenyl Metabolism	Arabinogalactan biosynthesis	Arabinogalactan Synthesis	synthesis of arabinogalactan (incomplete)	Arabinogalactan biosynthesis	Arabinogalactan biosynthesis
Rv3806c	Arabinogalactan biosynthesis	Membrane metabolism	Polyprenyl Metabolism	Arabinogalactan biosynthesis	Arabinogalactan Synthesis	synthesis of arabinogalactan (incomplete)	Arabinogalactan biosynthesis	Arabinogalactan biosynthesis
Rv0075					Aminoacid metabolism			Aminoacid metabolism
Rv0223c					Aminoacid metabolism			Aminoacid metabolism
Rv0390					Redox Metabolism			Aminoacid metabolism
Rv0773c			Aminoacid metabolism		Aminoacid metabolism			Aminoacid metabolism
Rv0815c								Aminoacid metabolism
Rv1135A								Aminoacid metabolism
Rv1263								Aminoacid metabolism
Rv1334								Aminoacid metabolism
Rv1905c			Aminoacid metabolism		Aminoacid metabolism			Aminoacid metabolism
Rv2291			Redox Metabolism		Redox Metabolism			Aminoacid metabolism
Rv2294								Aminoacid metabolism
Rv2363			Aminoacid metabolism		Aminoacid metabolism			Aminoacid metabolism
Rv2394			Aminoacid metabolism		Aminoacid metabolism			Aminoacid metabolism
Rv2467			Aminoacid metabolism		Aminoacid metabolism			Aminoacid metabolism
Rv2674			Aminoacid metabolism		Aminoacid metabolism			Aminoacid metabolism
Rv2888c								Aminoacid metabolism
Rv2899c			Aminoacid metabolism		Aminoacid metabolism			Aminoacid metabolism
Rv3117					Redox Metabolism			Aminoacid metabolism
Rv3175								Aminoacid metabolism
Rv3283			Redox Metabolism		Redox Metabolism			Aminoacid metabolism
Rv3375								Aminoacid metabolism
Rv3441c			Sugar Metabolism		Sugar Metabolism			Aminoacid metabolism
none								Aminoacid metabolism
Rv3808c	Arabinogalactan biosynthesis	Membrane metabolism	Membrane Metabolism	Arabinogalactan biosynthesis	Arabinogalactan Synthesis	synthesis of arabinogalactan (incomplete)	Arabinogalactan biosynthesis	Arabinogalactan biosynthesis
Rv3792	Arabinogalactan biosynthesis	Membrane metabolism	Membrane Metabolism	Arabinogalactan biosynthesis	Arabinogalactan Synthesis	synthesis of arabinogalactan (incomplete), ArabinofuranoseDPP Synthesis	Arabinogalactan biosynthesis	Arabinogalactan biosynthesis
Rv3794	Arabinogalactan biosynthesis	Membrane metabolism	Membrane Metabolism	Arabinogalactan biosynthesis	Arabinogalactan Synthesis	synthesis of arabinogalactan (incomplete), ArabinofuranoseDPP Synthesis	Arabinogalactan biosynthesis	Arabinogalactan biosynthesis
Rv3795	Arabinogalactan biosynthesis	Membrane metabolism	Membrane Metabolism	Arabinogalactan biosynthesis	Arabinogalactan Synthesis	synthesis of arabinogalactan (incomplete), ArabinofuranoseDPP Synthesis	Arabinogalactan biosynthesis	Arabinogalactan biosynthesis
Rv0243	beta oxidation of odd-numbered acyl chain fatty acids	Beta oxidation		Beta-oxidation pathway	Beta oxidation of odd-numbered acyl chain fatty acids	beta oxidation of odd-numbered acyl chain fatty acids	Beta-oxidation pathway	Beta-oxidation pathway
Rv0905	beta oxidation of odd-numbered acyl chain fatty acids	Beta oxidation		Beta-oxidation pathway	Beta oxidation of odd-numbered acyl chain fatty acids	beta oxidation of odd-numbered acyl chain fatty acids	Beta-oxidation pathway	Beta-oxidation pathway
Rv1070c	beta oxidation of odd-numbered acyl chain fatty acids	Beta oxidation		Beta-oxidation pathway	Beta oxidation of odd-numbered acyl chain fatty acids	beta oxidation of odd-numbered acyl chain fatty acids	Beta-oxidation pathway	Beta-oxidation pathway
Rv1071c	beta oxidation of odd-numbered acyl chain fatty acids	Beta oxidation		Beta-oxidation pathway	Beta oxidation of odd-numbered acyl chain fatty acids	beta oxidation of odd-numbered acyl chain fatty acids	Beta-oxidation pathway	Beta-oxidation pathway
Rv1472	beta oxidation of odd-numbered acyl chain fatty acids	Beta oxidation		Beta-oxidation pathway	Beta oxidation of odd-numbered acyl chain fatty acids	beta oxidation of odd-numbered acyl chain fatty acids	Beta-oxidation pathway	Beta-oxidation pathway
Rv2486	beta oxidation of odd-numbered acyl chain fatty acids	Beta oxidation		Beta-oxidation pathway	Beta oxidation of odd-numbered acyl chain fatty acids	beta oxidation of odd-numbered acyl chain fatty acids	Beta-oxidation pathway	Beta-oxidation pathway
Rv3556	beta oxidation of odd-numbered acyl chain fatty acids	Beta oxidation		Beta-oxidation pathway	Beta oxidation of odd-numbered acyl chain fatty acids	beta oxidation of odd-numbered acyl chain fatty acids	Beta-oxidation pathway	Beta-oxidation pathway
Rv3556c	beta oxidation of odd-numbered acyl chain fatty acids	Beta oxidation		Beta-oxidation pathway	Beta oxidation of odd-numbered acyl chain fatty acids	beta oxidation of odd-numbered acyl chain fatty acids	Beta-oxidation pathway	Beta-oxidation pathway
Rv3774	beta oxidation of odd-numbered acyl chain fatty acids	Beta oxidation		Beta-oxidation pathway	Beta oxidation of odd-numbered acyl chain fatty acids	beta oxidation of odd-numbered acyl chain fatty acids	Beta-oxidation pathway	Beta-oxidation pathway
Rv3573c	beta oxidation of odd-numbered acyl chain fatty acids	Cholesterol catabolism		Beta-oxidation pathway	Beta oxidation of odd-numbered acyl chain fatty acids	beta oxidation of odd-numbered acyl chain fatty acids	Beta-oxidation pathway	Beta-oxidation pathway
Rv0131c	beta oxidation of odd-numbered acyl chain fatty acids	Beta oxidation		Beta-oxidation pathway	Beta oxidation of odd-numbered acyl chain fatty acids	beta oxidation of odd-numbered acyl chain fatty acids	Beta-oxidation pathway	Beta-oxidation pathway
Rv0154c	beta oxidation of odd-numbered acyl chain fatty acids	Beta oxidation		Beta-oxidation pathway	Beta oxidation of odd-numbered acyl chain fatty acids	beta oxidation of odd-numbered acyl chain fatty acids	Beta-oxidation pathway	Beta-oxidation pathway
Rv0215c	beta oxidation of odd-numbered acyl chain fatty acids	Beta oxidation		Beta-oxidation pathway	Beta oxidation of odd-numbered acyl chain fatty acids	beta oxidation of odd-numbered acyl chain fatty acids	Beta-oxidation pathway	Beta-oxidation pathway
Rv0222	beta oxidation of odd-numbered acyl chain fatty acids	Beta oxidation		Beta-oxidation pathway	Beta oxidation of odd-numbered acyl chain fatty acids	beta oxidation of odd-numbered acyl chain fatty acids	Beta-oxidation pathway	Beta-oxidation pathway
Rv0231	beta oxidation of odd-numbered acyl chain fatty acids	Beta oxidation		Beta-oxidation pathway	Beta oxidation of odd-numbered acyl chain fatty acids	beta oxidation of odd-numbered acyl chain fatty acids	Beta-oxidation pathway	Beta-oxidation pathway
Rv3468c		Membrane metabolism	Nucleotide Sugar Metabolism	Polyketide sugar unit biosynthesis	Arabinogalactan Synthesis		Polyketide sugar unit biosynthesis	Arabinogalactan biosynthesis
Rv1302			Peptidoglycan Metabolism		Arabinogalactan Synthesis			Arabinogalactan biosynthesis
Rv1928c			Sugar Metabolism		Arabinogalactan Synthesis			Arabinogalactan biosynthesis
Rv2174					LM/LAM Biosynthesis			Arabinogalactan biosynthesis
Rv2673								Arabinogalactan biosynthesis
Rv3782								Arabinogalactan biosynthesis
Rv3805c								Arabinogalactan biosynthesis
Rv3807c					Arabinogalactan Synthesis			Arabinogalactan biosynthesis
Rv1635c					LM/LAM Biosynthesis			Arabinogalactan bioynthesis
Rv2181					LM/LAM Biosynthesis			Arabinogalactan bioynthesis
Rv0244c	beta oxidation of odd-numbered acyl chain fatty acids	Beta oxidation		Beta-oxidation pathway	Beta oxidation of odd-numbered acyl chain fatty acids	beta oxidation of odd-numbered acyl chain fatty acids	Beta-oxidation pathway	Beta-oxidation pathway
Rv0271c	beta oxidation of odd-numbered acyl chain fatty acids	Beta oxidation		Beta-oxidation pathway	Beta oxidation of odd-numbered acyl chain fatty acids	beta oxidation of odd-numbered acyl chain fatty acids	Beta-oxidation pathway	Beta-oxidation pathway
Rv0400c	beta oxidation of odd-numbered acyl chain fatty acids	Beta oxidation		Beta-oxidation pathway	Beta oxidation of odd-numbered acyl chain fatty acids	beta oxidation of odd-numbered acyl chain fatty acids	Beta-oxidation pathway	Beta-oxidation pathway
Rv0456c	beta oxidation of odd-numbered acyl chain fatty acids	Beta oxidation		Beta-oxidation pathway	Beta oxidation of odd-numbered acyl chain fatty acids	beta oxidation of odd-numbered acyl chain fatty acids	Beta-oxidation pathway	Beta-oxidation pathway
Rv0468	beta oxidation of odd-numbered acyl chain fatty acids	Beta oxidation	Lipid metabolism	Beta-oxidation pathway	Beta oxidation of odd-numbered acyl chain fatty acids	beta oxidation of odd-numbered acyl chain fatty acids	Beta-oxidation pathway	Beta-oxidation pathway
Rv0632c	beta oxidation of odd-numbered acyl chain fatty acids	Beta oxidation		Beta-oxidation pathway	Beta oxidation of odd-numbered acyl chain fatty acids	beta oxidation of odd-numbered acyl chain fatty acids	Beta-oxidation pathway	Beta-oxidation pathway
Rv0672	beta oxidation of odd-numbered acyl chain fatty acids	Beta oxidation		Beta-oxidation pathway	Beta oxidation of odd-numbered acyl chain fatty acids	beta oxidation of odd-numbered acyl chain fatty acids	Beta-oxidation pathway	Beta-oxidation pathway
Rv0673	beta oxidation of odd-numbered acyl chain fatty acids	Beta oxidation		Beta-oxidation pathway	Beta oxidation of odd-numbered acyl chain fatty acids	beta oxidation of odd-numbered acyl chain fatty acids	Beta-oxidation pathway	Beta-oxidation pathway
Rv0675	beta oxidation of odd-numbered acyl chain fatty acids	Beta oxidation		Beta-oxidation pathway	Beta oxidation of odd-numbered acyl chain fatty acids	beta oxidation of odd-numbered acyl chain fatty acids	Beta-oxidation pathway	Beta-oxidation pathway
Rv0752c	beta oxidation of odd-numbered acyl chain fatty acids	Beta oxidation		Beta-oxidation pathway	Beta oxidation of odd-numbered acyl chain fatty acids	beta oxidation of odd-numbered acyl chain fatty acids	Beta-oxidation pathway	Beta-oxidation pathway
Rv0873	beta oxidation of odd-numbered acyl chain fatty acids	Beta oxidation		Beta-oxidation pathway	Beta oxidation of odd-numbered acyl chain fatty acids	beta oxidation of odd-numbered acyl chain fatty acids	Beta-oxidation pathway	Beta-oxidation pathway
Rv0971c	beta oxidation of odd-numbered acyl chain fatty acids	Beta oxidation		Beta-oxidation pathway	Beta oxidation of odd-numbered acyl chain fatty acids	beta oxidation of odd-numbered acyl chain fatty acids	Beta-oxidation pathway	Beta-oxidation pathway
Rv0972c	beta oxidation of odd-numbered acyl chain fatty acids	Beta oxidation		Beta-oxidation pathway	Beta oxidation of odd-numbered acyl chain fatty acids	beta oxidation of odd-numbered acyl chain fatty acids	Beta-oxidation pathway	Beta-oxidation pathway
Rv0975c	beta oxidation of odd-numbered acyl chain fatty acids	Beta oxidation		Beta-oxidation pathway	Beta oxidation of odd-numbered acyl chain fatty acids	beta oxidation of odd-numbered acyl chain fatty acids	Beta-oxidation pathway	Beta-oxidation pathway
Rv1467c	beta oxidation of odd-numbered acyl chain fatty acids	Beta oxidation		Beta-oxidation pathway	Beta oxidation of odd-numbered acyl chain fatty acids	beta oxidation of odd-numbered acyl chain fatty acids	Beta-oxidation pathway	Beta-oxidation pathway
Rv1679	beta oxidation of odd-numbered acyl chain fatty acids	Beta oxidation		Beta-oxidation pathway	Beta oxidation of odd-numbered acyl chain fatty acids	beta oxidation of odd-numbered acyl chain fatty acids	Beta-oxidation pathway	Beta-oxidation pathway
Rv1715	beta oxidation of odd-numbered acyl chain fatty acids	Beta oxidation	Lipid metabolism	Beta-oxidation pathway	Beta oxidation of odd-numbered acyl chain fatty acids	beta oxidation of odd-numbered acyl chain fatty acids	Beta-oxidation pathway	Beta-oxidation pathway
Rv1912c	beta oxidation of odd-numbered acyl chain fatty acids	Beta oxidation		Beta-oxidation pathway	Beta oxidation of odd-numbered acyl chain fatty acids	beta oxidation of odd-numbered acyl chain fatty acids	Beta-oxidation pathway	Beta-oxidation pathway
Rv1933c	beta oxidation of odd-numbered acyl chain fatty acids	Beta oxidation		Beta-oxidation pathway	Beta oxidation of odd-numbered acyl chain fatty acids	beta oxidation of odd-numbered acyl chain fatty acids	Beta-oxidation pathway	Beta-oxidation pathway
Rv1934c	beta oxidation of odd-numbered acyl chain fatty acids	Beta oxidation		Beta-oxidation pathway	Beta oxidation of odd-numbered acyl chain fatty acids	beta oxidation of odd-numbered acyl chain fatty acids	Beta-oxidation pathway	Beta-oxidation pathway
Rv1935c	beta oxidation of odd-numbered acyl chain fatty acids	Beta oxidation		Beta-oxidation pathway	Beta oxidation of odd-numbered acyl chain fatty acids	beta oxidation of odd-numbered acyl chain fatty acids	Beta-oxidation pathway	Beta-oxidation pathway
Rv2500c	beta oxidation of odd-numbered acyl chain fatty acids	Beta oxidation		Beta-oxidation pathway	Beta oxidation of odd-numbered acyl chain fatty acids	beta oxidation of odd-numbered acyl chain fatty acids	Beta-oxidation pathway	Beta-oxidation pathway
Rv2679	beta oxidation of odd-numbered acyl chain fatty acids	Beta oxidation		Beta-oxidation pathway	Beta oxidation of odd-numbered acyl chain fatty acids	beta oxidation of odd-numbered acyl chain fatty acids	Beta-oxidation pathway	Beta-oxidation pathway
Rv2724c	beta oxidation of odd-numbered acyl chain fatty acids	Beta oxidation		Beta-oxidation pathway	Beta oxidation of odd-numbered acyl chain fatty acids	beta oxidation of odd-numbered acyl chain fatty acids	Beta-oxidation pathway	Beta-oxidation pathway
Rv2789c	beta oxidation of odd-numbered acyl chain fatty acids	Beta oxidation		Beta-oxidation pathway	Beta oxidation of odd-numbered acyl chain fatty acids	beta oxidation of odd-numbered acyl chain fatty acids	Beta-oxidation pathway	Beta-oxidation pathway
Rv2831	beta oxidation of odd-numbered acyl chain fatty acids	Beta oxidation		Beta-oxidation pathway	Beta oxidation of odd-numbered acyl chain fatty acids	beta oxidation of odd-numbered acyl chain fatty acids	Beta-oxidation pathway	Beta-oxidation pathway
Rv3039c	beta oxidation of odd-numbered acyl chain fatty acids	Beta oxidation		Beta-oxidation pathway	Beta oxidation of odd-numbered acyl chain fatty acids	beta oxidation of odd-numbered acyl chain fatty acids	Beta-oxidation pathway	Beta-oxidation pathway
Rv3061c	beta oxidation of odd-numbered acyl chain fatty acids	Beta oxidation		Beta-oxidation pathway	Beta oxidation of odd-numbered acyl chain fatty acids	beta oxidation of odd-numbered acyl chain fatty acids	Beta-oxidation pathway	Beta-oxidation pathway
Rv3139	beta oxidation of odd-numbered acyl chain fatty acids	Beta oxidation		Beta-oxidation pathway	Beta oxidation of odd-numbered acyl chain fatty acids	beta oxidation of odd-numbered acyl chain fatty acids	Beta-oxidation pathway	Beta-oxidation pathway
Rv3140	beta oxidation of odd-numbered acyl chain fatty acids	Beta oxidation		Beta-oxidation pathway	Beta oxidation of odd-numbered acyl chain fatty acids	beta oxidation of odd-numbered acyl chain fatty acids	Beta-oxidation pathway	Beta-oxidation pathway
Rv3141	beta oxidation of odd-numbered acyl chain fatty acids	Beta oxidation		Beta-oxidation pathway	Beta oxidation of odd-numbered acyl chain fatty acids	beta oxidation of odd-numbered acyl chain fatty acids	Beta-oxidation pathway	Beta-oxidation pathway
Rv3274c	beta oxidation of odd-numbered acyl chain fatty acids	Cholesterol catabolism		Beta-oxidation pathway	Beta oxidation of odd-numbered acyl chain fatty acids	beta oxidation of odd-numbered acyl chain fatty acids	Beta-oxidation pathway	Beta-oxidation pathway
Rv3562	beta oxidation of odd-numbered acyl chain fatty acids	Beta oxidation		Beta-oxidation pathway	Beta oxidation of odd-numbered acyl chain fatty acids	beta oxidation of odd-numbered acyl chain fatty acids	Beta-oxidation pathway	Beta-oxidation pathway
Rv3563	beta oxidation of odd-numbered acyl chain fatty acids	Cholesterol catabolism		Beta-oxidation pathway	Beta oxidation of odd-numbered acyl chain fatty acids	beta oxidation of odd-numbered acyl chain fatty acids	Beta-oxidation pathway	Beta-oxidation pathway
Rv3564	beta oxidation of odd-numbered acyl chain fatty acids	Cholesterol catabolism		Beta-oxidation pathway	Beta oxidation of odd-numbered acyl chain fatty acids	beta oxidation of odd-numbered acyl chain fatty acids	Beta-oxidation pathway	Beta-oxidation pathway
Rv3761c	beta oxidation of odd-numbered acyl chain fatty acids	Beta oxidation		Beta-oxidation pathway	Beta oxidation of odd-numbered acyl chain fatty acids	beta oxidation of odd-numbered acyl chain fatty acids	Beta-oxidation pathway	Beta-oxidation pathway
Rv3797	beta oxidation of odd-numbered acyl chain fatty acids	Beta oxidation		Beta-oxidation pathway	Beta oxidation of odd-numbered acyl chain fatty acids	beta oxidation of odd-numbered acyl chain fatty acids	Beta-oxidation pathway	Beta-oxidation pathway
Rv1141c	lipid biosynthesis, Synthesis of mycolic acids, SYNTHESIS OF METHOXY MYCOLATE	Mycolic acid metabolism		Beta-oxidation pathway	Beta oxidation of odd-numbered acyl chain fatty acids	lipid biosynthesis, Synthesis of mycolic acids, SYNTHESIS OF METHOXY MYCOLATE	Beta-oxidation pathway	Beta-oxidation pathway
Rv1142c	lipid biosynthesis, Synthesis of mycolic acids, SYNTHESIS OF METHOXY MYCOLATE	Mycolic acid metabolism		Beta-oxidation pathway	Beta oxidation of odd-numbered acyl chain fatty acids	lipid biosynthesis, Synthesis of mycolic acids, SYNTHESIS OF METHOXY MYCOLATE	Beta-oxidation pathway	Beta-oxidation pathway
Rv1284	Cofactor biosynthesis, biotin biosynthesis	Biotin metabolism		Carbon metabolism	Miscellaneous	Cofactor biosynthesis, biotin biosynthesis	Carbon metabolism	Miscellaneous
Rv3588c	Cofactor biosynthesis, biotin biosynthesis	Biotin metabolism	Miscellaneous	Carbon metabolism	Miscellaneous	Cofactor biosynthesis, biotin biosynthesis	Carbon metabolism	Miscellaneous
Rv3543c	Cholesterol degradation	Cholesterol catabolism		Cholesterol degradation	Beta oxidation of odd-numbered acyl chain fatty acids	beta oxidation of odd-numbered acyl chain fatty acids	Cholesterol degradation	Cholesterol degradation
Rv3544c	Cholesterol degradation	Cholesterol catabolism		Cholesterol degradation	Beta oxidation of odd-numbered acyl chain fatty acids	beta oxidation of odd-numbered acyl chain fatty acids	Cholesterol degradation	Cholesterol degradation
Rv3546	Cholesterol degradation	Cholesterol catabolism		Cholesterol degradation	Beta oxidation of odd-numbered acyl chain fatty acids	beta oxidation of odd-numbered acyl chain fatty acids	Cholesterol degradation	Cholesterol degradation
Rv3550	Cholesterol degradation	Beta oxidation		Cholesterol degradation	Beta oxidation of odd-numbered acyl chain fatty acids	beta oxidation of odd-numbered acyl chain fatty acids	Cholesterol degradation	Cholesterol degradation
Rv3560c	beta oxidation of odd-numbered acyl chain fatty acids	Cholesterol catabolism		Cholesterol degradation	Beta oxidation of odd-numbered acyl chain fatty acids	beta oxidation of odd-numbered acyl chain fatty acids	Cholesterol degradation	Cholesterol degradation
Rv1106c	cholesterol degradation	Cholesterol catabolism		Cholesterol degradation		cholesterol degradation	Cholesterol degradation	Cholesterol degradation
Rv3502c	cholesterol degradation	Cholesterol metabolism		Cholesterol degradation		cholesterol degradation	Cholesterol degradation	Cholesterol degradation
Rv3504	cholesterol degradation	Cholesterol metabolism		Cholesterol degradation	Beta oxidation of odd-numbered acyl chain fatty acids	cholesterol degradation	Cholesterol degradation	Cholesterol degradation
Rv3505	cholesterol degradation	Cholesterol metabolism		Cholesterol degradation	Beta oxidation of odd-numbered acyl chain fatty acids	cholesterol degradation	Cholesterol degradation	Cholesterol degradation
Rv3516	cholesterol degradation	Cholesterol metabolism		Beta-oxidation pathway	Beta oxidation of odd-numbered acyl chain fatty acids	cholesterol degradation	Cholesterol degradation	Cholesterol degradation
Rv3522	cholesterol degradation	Cholesterol metabolism		Cholesterol degradation		cholesterol degradation	Cholesterol degradation	Cholesterol degradation
Rv3523	cholesterol degradation	Cholesterol metabolism		Cholesterol degradation		cholesterol degradation	Cholesterol degradation	Cholesterol degradation
Rv3526	cholesterol degradation	Cholesterol metabolism		Cholesterol degradation		cholesterol degradation	Cholesterol degradation	Cholesterol degradation
Rv0860			Lipid metabolism	Beta-oxidation pathway	Lipid metabolism		Beta-oxidation pathway	Beta-oxidation pathway
Rv3373		Beta oxidation		Beta-oxidation pathway	Beta oxidation of odd-numbered acyl chain fatty acids		Beta-oxidation pathway	Beta-oxidation pathway
Rv3374		Beta oxidation		Beta-oxidation pathway	Beta oxidation of odd-numbered acyl chain fatty acids		Beta-oxidation pathway	Beta-oxidation pathway
Rv0373c			Redox Metabolism	Carbon metabolism	Redox Metabolism		Carbon metabolism	Carbon metabolism
Rv0374c			Redox Metabolism	Carbon metabolism	Redox Metabolism		Carbon metabolism	Carbon metabolism
Rv0375c			Redox Metabolism	Carbon metabolism	Redox Metabolism		Carbon metabolism	Carbon metabolism
Rv3534c	cholesterol degradation	Cholesterol metabolism	Pyruvate Metabolism	Cholesterol degradation	Pyruvate Metabolism	cholesterol degradation	Cholesterol degradation	Cholesterol degradation
Rv3535c	cholesterol degradation	Cholesterol metabolism	Pyruvate Metabolism	Cholesterol degradation	Pyruvate Metabolism	cholesterol degradation	Cholesterol degradation	Cholesterol degradation
Rv3536c	cholesterol degradation	Cholesterol metabolism		Cholesterol degradation	Pyruvate Metabolism	cholesterol degradation	Cholesterol degradation	Cholesterol degradation
Rv3537	cholesterol degradation	Cholesterol metabolism		Cholesterol degradation		cholesterol degradation	Cholesterol degradation	Cholesterol degradation
Rv3538	cholesterol degradation	Cholesterol metabolism		Cholesterol degradation		cholesterol degradation	Cholesterol degradation	Cholesterol degradation
Rv3567c	cholesterol degradation	Cholesterol metabolism		Cholesterol degradation		cholesterol degradation	Cholesterol degradation	Cholesterol degradation
Rv3568c	cholesterol degradation	Cholesterol metabolism		Cholesterol degradation		cholesterol degradation	Cholesterol degradation	Cholesterol degradation
Rv3569c	cholesterol degradation	Cholesterol metabolism		Cholesterol degradation		cholesterol degradation	Cholesterol degradation	Cholesterol degradation
Rv3570c	cholesterol degradation	Cholesterol metabolism		Cholesterol degradation		cholesterol degradation	Cholesterol degradation	Cholesterol degradation
Rv3571	cholesterol degradation	Cholesterol metabolism		Cholesterol degradation		cholesterol degradation	Cholesterol degradation	Cholesterol degradation
Rv2967c	Anapleurotic reactions	Citric Acid Cycle (TCA cycle)	Citric Acid Cycle (TCA cycle)	Citrate cycle TCA cycle	Citric Acid Cycle (TCA cycle)	Anapleurotic reactions	Citric Acid Cycle (TCA cycle)	Citric Acid Cycle (TCA cycle)
Rv0066c	Citric Acid Cycle (TCA cycle)	Citric Acid Cycle (TCA cycle)	Citric Acid Cycle (TCA cycle)	Citrate cycle TCA cycle	Citric Acid Cycle (TCA cycle)	Citric Acid Cycle (TCA cycle)	Citric Acid Cycle (TCA cycle)	Citric Acid Cycle (TCA cycle)
Rv0889c	Citric Acid Cycle (TCA cycle)	Citric Acid Cycle (TCA cycle)	Citric Acid Cycle (TCA cycle)	Citrate cycle TCA cycle	Citric Acid Cycle (TCA cycle)	Citric Acid Cycle (TCA cycle)	Citric Acid Cycle (TCA cycle)	Citric Acid Cycle (TCA cycle)
Rv0896	Citric Acid Cycle (TCA cycle)	Citric Acid Cycle (TCA cycle)	Citric Acid Cycle (TCA cycle)	Citrate cycle TCA cycle	Citric Acid Cycle (TCA cycle)	Citric Acid Cycle (TCA cycle)	Citric Acid Cycle (TCA cycle)	Citric Acid Cycle (TCA cycle)
Rv0951	Citric Acid Cycle (TCA cycle)	Citric Acid Cycle (TCA cycle)	Citric Acid Cycle (TCA cycle)	Citrate cycle TCA cycle	Citric Acid Cycle (TCA cycle)	Citric Acid Cycle (TCA cycle)	Citric Acid Cycle (TCA cycle)	Citric Acid Cycle (TCA cycle)
Rv0952	Citric Acid Cycle (TCA cycle)	Citric Acid Cycle (TCA cycle)	Citric Acid Cycle (TCA cycle)	Citrate cycle TCA cycle	Citric Acid Cycle (TCA cycle)	Citric Acid Cycle (TCA cycle)	Citric Acid Cycle (TCA cycle)	Citric Acid Cycle (TCA cycle)
Rv1098c	Citric Acid Cycle (TCA cycle)	Citric Acid Cycle (TCA cycle)	Citric Acid Cycle (TCA cycle)	Citrate cycle TCA cycle	Citric Acid Cycle (TCA cycle)	Citric Acid Cycle (TCA cycle)	Citric Acid Cycle (TCA cycle)	Citric Acid Cycle (TCA cycle)
Rv1240	Citric Acid Cycle (TCA cycle)	Citric Acid Cycle (TCA cycle)	Citric Acid Cycle (TCA cycle)	Citrate cycle TCA cycle	Citric Acid Cycle (TCA cycle)	Citric Acid Cycle (TCA cycle)	Citric Acid Cycle (TCA cycle)	Citric Acid Cycle (TCA cycle)
Rv1248c	Citric Acid Cycle (TCA cycle)	Citric Acid Cycle (TCA cycle)	Citric Acid Cycle (TCA cycle)	Citrate cycle TCA cycle	Aminoacid metabolism	Citric Acid Cycle (TCA cycle)	Citric Acid Cycle (TCA cycle)	Citric Acid Cycle (TCA cycle)
Rv2454c	Citric Acid Cycle (TCA cycle)		Redox Metabolism	Citrate cycle TCA cycle	Citric Acid Cycle (TCA cycle)	Citric Acid Cycle (TCA cycle)	Citric Acid Cycle (TCA cycle)	Citric Acid Cycle (TCA cycle)
Rv2455c	Citric Acid Cycle (TCA cycle)		Redox Metabolism	Citrate cycle TCA cycle	Citric Acid Cycle (TCA cycle)	Citric Acid Cycle (TCA cycle)	Citric Acid Cycle (TCA cycle)	Citric Acid Cycle (TCA cycle)
Rv3339c	Citric Acid Cycle (TCA cycle)	Citric Acid Cycle (TCA cycle)	Citric Acid Cycle (TCA cycle)	Citrate cycle TCA cycle	Citric Acid Cycle (TCA cycle)	Citric Acid Cycle (TCA cycle)	Citric Acid Cycle (TCA cycle)	Citric Acid Cycle (TCA cycle)
Rv3316	Citric Acid Cycle (TCA cycle)	Citric Acid Cycle (TCA cycle)	Citric Acid Cycle (TCA cycle)	Citrate cycle TCA cycle	Citric Acid Cycle (TCA cycle)	Citric Acid Cycle (TCA cycle)	Citric Acid Cycle (TCA cycle)	Citric Acid Cycle (TCA cycle)
Rv3409c		Cholesterol catabolism		Cholesterol degradation			Cholesterol degradation	Cholesterol degradation
Rv3518c		Cholesterol catabolism		Cholesterol degradation			Cholesterol degradation	Cholesterol degradation
Rv3540c		Cholesterol catabolism		Cholesterol degradation			Cholesterol degradation	Cholesterol degradation
Rv3545c		Cholesterol catabolism		Cholesterol degradation			Cholesterol degradation	Cholesterol degradation
Rv3551				Cholesterol degradation			Cholesterol degradation	Cholesterol degradation
Rv3552				Cholesterol degradation			Cholesterol degradation	Cholesterol degradation
Rv3317	Citric Acid Cycle (TCA cycle)	Citric Acid Cycle (TCA cycle)	Citric Acid Cycle (TCA cycle)	Citrate cycle TCA cycle	Citric Acid Cycle (TCA cycle)	Citric Acid Cycle (TCA cycle)	Citric Acid Cycle (TCA cycle)	Citric Acid Cycle (TCA cycle)
Rv3318	Citric Acid Cycle (TCA cycle)	Citric Acid Cycle (TCA cycle)	Citric Acid Cycle (TCA cycle)	Citrate cycle TCA cycle	Citric Acid Cycle (TCA cycle)	Citric Acid Cycle (TCA cycle)	Citric Acid Cycle (TCA cycle)	Citric Acid Cycle (TCA cycle)
Rv3319	Citric Acid Cycle (TCA cycle)	Citric Acid Cycle (TCA cycle)	Citric Acid Cycle (TCA cycle)	Citrate cycle TCA cycle	Citric Acid Cycle (TCA cycle)	Citric Acid Cycle (TCA cycle)	Citric Acid Cycle (TCA cycle)	Citric Acid Cycle (TCA cycle)
Rv3541c								Cholesterol degradation
Rv0555	Cofactor biosynthesis, Menaquinone biosynthesis	Cofactor metabolism	Aminoacid metabolism	Citrate cycle TCA cycle	Aminoacid metabolism	Cofactor biosynthesis, Menaquinone biosynthesis	Citric Acid Cycle (TCA cycle)	Cofactor and Prosthetic Group Biosynthesis
Rv1131	Propanoate metabolism - methycitrate cycle	Methylcitrate cycle	Methylcitrate Cycle	Citrate cycle TCA cycle	Propanoate Metabolism	Propanoate metabolism - methycitrate cycle	Citric Acid Cycle (TCA cycle)	Propanoate Metabolism
Rv1475c	Propanoate metabolism - methycitrate cycle	Methylcitrate cycle	Methylcitrate Cycle	Citrate cycle TCA cycle	Propanoate Metabolism	Propanoate metabolism - methycitrate cycle	Citric Acid Cycle (TCA cycle)	Propanoate Metabolism
Rv3206c	Cofactor biosynthesis, molybdopterin biosynthesis	Cofactor metabolism		Cofactor biosynthesis		Cofactor biosynthesis, molybdopterin biosynthesis	Cofactor biosynthesis	Aminoacid metabolism
Rv0032	Cofactor biosynthesis, biotin biosynthesis	Biotin metabolism	Biotin Metabolism	Cofactor biosynthesis	Biotin Metabolism	Cofactor biosynthesis, biotin biosynthesis	Cofactor biosynthesis	Cofactor and Prosthetic Group Biosynthesis
Rv1568	Cofactor biosynthesis, biotin biosynthesis	Biotin metabolism	Biotin Metabolism	Cofactor biosynthesis	Biotin Metabolism	Cofactor biosynthesis, biotin biosynthesis	Cofactor biosynthesis	Cofactor and Prosthetic Group Biosynthesis
Rv1569	Cofactor biosynthesis, biotin biosynthesis	Biotin metabolism	Biotin Metabolism	Cofactor biosynthesis	Biotin Metabolism	Cofactor biosynthesis, biotin biosynthesis	Cofactor biosynthesis	Cofactor and Prosthetic Group Biosynthesis
Rv1570	Cofactor biosynthesis, biotin biosynthesis	Biotin metabolism	Biotin Metabolism	Cofactor biosynthesis	Biotin Metabolism	Cofactor biosynthesis, biotin biosynthesis	Cofactor biosynthesis	Cofactor and Prosthetic Group Biosynthesis
Rv1589	Cofactor biosynthesis, biotin biosynthesis	Biotin metabolism	Biotin Metabolism	Cofactor biosynthesis	Biotin Metabolism	Cofactor biosynthesis, biotin biosynthesis	Cofactor biosynthesis	Cofactor and Prosthetic Group Biosynthesis
Rv0254c	Cofactor biosynthesis, cobalamin biosynthesis	Cobalamin metabolism	Porphyrin Metabolism	Cofactor biosynthesis	Porphyrin Metabolism	Cofactor biosynthesis, cobalamin biosynthesis	Cofactor biosynthesis	Cofactor and Prosthetic Group Biosynthesis
Rv0255c	Cofactor biosynthesis, cobalamin biosynthesis	Cobalamin metabolism	Porphyrin Metabolism	Cofactor biosynthesis	Porphyrin Metabolism	Cofactor biosynthesis, cobalamin biosynthesis	Cofactor biosynthesis	Cofactor and Prosthetic Group Biosynthesis
Rv0511	Cofactor biosynthesis, cobalamin biosynthesis	Cobalamin metabolism	Porphyrin Metabolism	Cofactor biosynthesis	Porphyrin Metabolism	Cofactor biosynthesis, cobalamin biosynthesis	Cofactor biosynthesis	Cofactor and Prosthetic Group Biosynthesis
Rv2064	Cofactor biosynthesis, cobalamin biosynthesis	Cobalamin metabolism	Cofactor Metabolism	Cofactor biosynthesis	Cofactor Metabolism	Cofactor biosynthesis, cobalamin biosynthesis	Cofactor biosynthesis	Cofactor and Prosthetic Group Biosynthesis
Rv2065	Cofactor biosynthesis, cobalamin biosynthesis	Cobalamin metabolism	Cofactor Metabolism	Cofactor biosynthesis	Cofactor Metabolism	Cofactor biosynthesis, cobalamin biosynthesis	Cofactor biosynthesis	Cofactor and Prosthetic Group Biosynthesis
Rv2070c	Cofactor biosynthesis, cobalamin biosynthesis	Cobalamin metabolism	Cofactor Metabolism	Cofactor biosynthesis	Cofactor Metabolism	Cofactor biosynthesis, cobalamin biosynthesis	Cofactor biosynthesis	Cofactor and Prosthetic Group Biosynthesis
Rv2071c	Cofactor biosynthesis, cobalamin biosynthesis	Cobalamin metabolism	Cofactor Metabolism	Cofactor biosynthesis	Cofactor Metabolism	Cofactor biosynthesis, cobalamin biosynthesis	Cofactor biosynthesis	Cofactor and Prosthetic Group Biosynthesis
Rv2072c	Cofactor biosynthesis, cobalamin biosynthesis	Cobalamin metabolism	Cofactor Metabolism	Cofactor biosynthesis	Cofactor Metabolism	Cofactor biosynthesis, cobalamin biosynthesis	Cofactor biosynthesis	Cofactor and Prosthetic Group Biosynthesis
Rv2498c			Citric Acid Cycle	Citrate cycle TCA cycle	Citric Acid Cycle		Citrate cycle (TCA cycle)	Citric Acid Cycle
Rv3075c		Citric acid cycle		Citrate cycle TCA cycle	Citric Acid Cycle		Citrate cycle (TCA cycle)	Citric Acid Cycle
Rv2208	Cofactor biosynthesis, cobalamin biosynthesis	Cobalamin metabolism	Porphyrin Metabolism	Cofactor biosynthesis	Porphyrin Metabolism	Cofactor biosynthesis, cobalamin biosynthesis	Cofactor biosynthesis	Cofactor and Prosthetic Group Biosynthesis
Rv2231c	Cofactor biosynthesis, cobalamin biosynthesis	Cobalamin metabolism	Aminoacid metabolism	Cofactor biosynthesis	Aminoacid metabolism	Cofactor biosynthesis, cobalamin biosynthesis	Cofactor biosynthesis	Cofactor and Prosthetic Group Biosynthesis
Rv2848c	Cofactor biosynthesis, cobalamin biosynthesis	Cobalamin metabolism	Cofactor Metabolism	Cofactor biosynthesis	Cofactor Metabolism	Cofactor biosynthesis, cobalamin biosynthesis	Cofactor biosynthesis	Cofactor and Prosthetic Group Biosynthesis
Rv2849c	Cofactor biosynthesis, cobalamin biosynthesis	Cobalamin metabolism	Cofactor Metabolism	Cofactor biosynthesis	Cofactor Metabolism	Cofactor biosynthesis, cobalamin biosynthesis	Cofactor biosynthesis	Cofactor and Prosthetic Group Biosynthesis
Rv1173	Cofactor biosynthesis, F420 biosynthesis	Cofactor metabolism		Cofactor biosynthesis	Cofactor F420 Biosynthesis	Cofactor biosynthesis, F420 biosynthesis	Cofactor biosynthesis	Cofactor and Prosthetic Group Biosynthesis
Rv3261	Cofactor biosynthesis, F420 biosynthesis	Cofactor metabolism		Cofactor biosynthesis	Cofactor F420 Biosynthesis	Cofactor biosynthesis, F420 biosynthesis	Cofactor biosynthesis	Cofactor and Prosthetic Group Biosynthesis
Rv0247c			Citric Acid Cycle	Respiratory chain	Citric Acid Cycle		Respiratory chain	Citric Acid Cycle
Rv0248c			Citric Acid Cycle	Respiratory chain	Citric Acid Cycle		Respiratory chain	Citric Acid Cycle
Rv0249c				Respiratory chain			Respiratory chain	Citric Acid Cycle
Rv0843			Citric Acid Cycle		Citric Acid Cycle			Citric Acid Cycle
Rv3262	Cofactor biosynthesis, F420 biosynthesis	Cofactor metabolism		Cofactor biosynthesis	Cofactor F420 Biosynthesis	Cofactor biosynthesis, F420 biosynthesis	Cofactor biosynthesis	Cofactor and Prosthetic Group Biosynthesis
Rv0866	Cofactor biosynthesis, molybdopterin biosynthesis	Cofactor metabolism		Cofactor biosynthesis	Molybdopertin cofactor biosynthesis	Cofactor biosynthesis, molybdopterin biosynthesis	Cofactor biosynthesis	Cofactor and Prosthetic Group Biosynthesis
Rv2453c	Cofactor biosynthesis, molybdopterin biosynthesis	Cofactor metabolism		Cofactor biosynthesis	Molybdopertin cofactor biosynthesis	Cofactor biosynthesis, molybdopterin biosynthesis	Cofactor biosynthesis	Cofactor and Prosthetic Group Biosynthesis
Rv3025c	Cofactor biosynthesis, molybdopterin biosynthesis	Cofactor metabolism		Cofactor biosynthesis	Cofactor Metabolism	Cofactor biosynthesis, molybdopterin biosynthesis	Cofactor biosynthesis	Cofactor and Prosthetic Group Biosynthesis
Rv3109	Cofactor biosynthesis, molybdopterin biosynthesis	Cofactor metabolism		Cofactor biosynthesis	Molybdopertin cofactor biosynthesis	Cofactor biosynthesis, molybdopterin biosynthesis	Cofactor biosynthesis	Cofactor and Prosthetic Group Biosynthesis
Rv3111	Cofactor biosynthesis, molybdopterin biosynthesis	Cofactor metabolism		Cofactor biosynthesis	Molybdopertin cofactor biosynthesis	Cofactor biosynthesis, molybdopterin biosynthesis	Cofactor biosynthesis	Cofactor and Prosthetic Group Biosynthesis
Rv3116	Cofactor biosynthesis, molybdopterin biosynthesis	Cofactor metabolism		Cofactor biosynthesis		Cofactor biosynthesis, molybdopterin biosynthesis	Cofactor biosynthesis	Cofactor and Prosthetic Group Biosynthesis
Rv3119	Cofactor biosynthesis, molybdopterin biosynthesis	Cofactor metabolism		Cofactor biosynthesis	Molybdopertin cofactor biosynthesis	Cofactor biosynthesis, molybdopterin biosynthesis	Cofactor biosynthesis	Cofactor and Prosthetic Group Biosynthesis
Rv3322c	Cofactor biosynthesis, molybdopterin biosynthesis	Cofactor metabolism		Cofactor biosynthesis		Cofactor biosynthesis, molybdopterin biosynthesis	Cofactor biosynthesis	Cofactor and Prosthetic Group Biosynthesis
Rv0423c	Cofactor biosynthesis, Thiamine biosynthesis	Thiamine metabolism	Cofactor Metabolism	Cofactor biosynthesis	Cofactor Metabolism	Cofactor biosynthesis, Thiamine biosynthesis	Cofactor biosynthesis	Cofactor and Prosthetic Group Biosynthesis
Rv0414c	Cofactor biosynthesis, Thiamine biosynthesis	Thiamine metabolism	Thiamine Metabolism	Cofactor biosynthesis	Thiamine Metabolism	Cofactor biosynthesis, Thiamine biosynthesis	Cofactor biosynthesis	Thiamine Metabolism
Rv0422c	Cofactor biosynthesis, Thiamine biosynthesis	Thiamine metabolism	Thiamine Metabolism	Cofactor biosynthesis	Thiamine Metabolism	Cofactor biosynthesis, Thiamine biosynthesis	Cofactor biosynthesis	Thiamine Metabolism
Rv2940c	lipid biosynthesis, synthesis of hydroxypthioceranic acid (HPA)	Lipid metabolism	Membrane Metabolism	Dimycocerosate ester biosynthesis	Membrane Metabolism	lipid biosynthesis, synthesis of hydroxypthioceranic acid (HPA)	Dimycocerosate ester biosynthesis	Lipid metabolism
Rv2939	Synthesis of Phthiocerol and Phenolphthiocerol, phenolphthiocerol dimycocerosate (PDIM) synthesis	Membrane metabolism		Dimycocerosate ester biosynthesis		Synthesis of Phthiocerol and Phenolphthiocerol, phenolphthiocerol dimycocerosate (PDIM) synthesis	Dimycocerosate ester biosynthesis	Membrane Metabolism
Rv2931	Synthesis of Phthiocerol and Phenolphthiocerol, phenolpthiocerol (PPTC) synthesis	Membrane metabolism	Membrane Metabolism	Dimycocerosate ester biosynthesis	Membrane Metabolism	Synthesis of Phthiocerol and Phenolphthiocerol, phenolpthiocerol (PPTC) synthesis	Dimycocerosate ester biosynthesis	Membrane Metabolism
Rv2932	Synthesis of Phthiocerol and Phenolphthiocerol, phenolpthiocerol (PPTC) synthesis	Membrane metabolism	Membrane Metabolism	Dimycocerosate ester biosynthesis	Membrane Metabolism	Synthesis of Phthiocerol and Phenolphthiocerol, phenolpthiocerol (PPTC) synthesis	Dimycocerosate ester biosynthesis	Membrane Metabolism
Rv2933	Synthesis of Phthiocerol and Phenolphthiocerol, phenolpthiocerol (PPTC) synthesis	Membrane metabolism	Membrane Metabolism	Dimycocerosate ester biosynthesis	Membrane Metabolism	Synthesis of Phthiocerol and Phenolphthiocerol, phenolpthiocerol (PPTC) synthesis	Dimycocerosate ester biosynthesis	Membrane Metabolism
Rv2934	Synthesis of Phthiocerol and Phenolphthiocerol, phenolpthiocerol (PPTC) synthesis	Membrane metabolism	Membrane Metabolism	Dimycocerosate ester biosynthesis	Membrane Metabolism	Synthesis of Phthiocerol and Phenolphthiocerol, phenolpthiocerol (PPTC) synthesis	Dimycocerosate ester biosynthesis	Membrane Metabolism
Rv2935	Synthesis of Phthiocerol and Phenolphthiocerol, phenolpthiocerol (PPTC) synthesis	Membrane metabolism	Membrane Metabolism	Dimycocerosate ester biosynthesis	Membrane Metabolism	Synthesis of Phthiocerol and Phenolphthiocerol, phenolpthiocerol (PPTC) synthesis	Dimycocerosate ester biosynthesis	Membrane Metabolism
Rv2951c	Synthesis of Phthiocerol and Phenolphthiocerol, phenolpthiocerol (PPTC) synthesis	Membrane metabolism		Dimycocerosate ester biosynthesis		Synthesis of Phthiocerol and Phenolphthiocerol, phenolpthiocerol (PPTC) synthesis	Dimycocerosate ester biosynthesis	Membrane Metabolism
Rv2952	Synthesis of Phthiocerol and Phenolphthiocerol, phenolpthiocerol (PPTC) synthesis	Membrane metabolism		Dimycocerosate ester biosynthesis		Synthesis of Phthiocerol and Phenolphthiocerol, phenolpthiocerol (PPTC) synthesis	Dimycocerosate ester biosynthesis	Membrane Metabolism
Rv2949c	Synthesis of Phthiocerol and Phenolphthiocerol, p-hydroxybenzoic acid (HBA) synthesis	Membrane metabolism	Membrane Metabolism	Dimycocerosate ester biosynthesis	Membrane Metabolism	Synthesis of Phthiocerol and Phenolphthiocerol, p-hydroxybenzoic acid (HBA) synthesis	Dimycocerosate ester biosynthesis	Membrane Metabolism
Rv2937	Synthesis of Phthiocerol and Phenolphthiocerol, phenolphthiocerol dimycocerosate (PDIM) synthesis	Membrane metabolism		Dimycocerosate ester biosynthesis		Synthesis of Phthiocerol and Phenolphthiocerol, phenolphthiocerol dimycocerosate (PDIM) synthesis	Dimycocerosate ester biosynthesis	Transport
Rv2938	Synthesis of Phthiocerol and Phenolphthiocerol, phenolphthiocerol dimycocerosate (PDIM) synthesis	Membrane metabolism		Dimycocerosate ester biosynthesis		Synthesis of Phthiocerol and Phenolphthiocerol, phenolphthiocerol dimycocerosate (PDIM) synthesis	Dimycocerosate ester biosynthesis	Transport
Rv2942	Synthesis of Phthiocerol and Phenolphthiocerol, phenolphthiocerol dimycocerosate (PDIM) synthesis	Membrane metabolism		Dimycocerosate ester biosynthesis		Synthesis of Phthiocerol and Phenolphthiocerol, phenolphthiocerol dimycocerosate (PDIM) synthesis	Dimycocerosate ester biosynthesis	Transport
Rv1345	Lipid metabolism	Lipid metabolism		Dimycocerosate ester biosynthesis		Lipid metabolism	Dimycocerosate ester biosynthesis
Rv0221	triglyceride synthesis			Fatty acid biosynthesis		triglyceride synthesis	Fatty acid biosynthesis	Fatty acid biosynthesis
Rv0895	triglyceride synthesis			Fatty acid biosynthesis		triglyceride synthesis	Fatty acid biosynthesis	Fatty acid biosynthesis
Rv1425	triglyceride synthesis			Fatty acid biosynthesis		triglyceride synthesis	Fatty acid biosynthesis	Fatty acid biosynthesis
Rv1760	triglyceride synthesis			Fatty acid biosynthesis		triglyceride synthesis	Fatty acid biosynthesis	Fatty acid biosynthesis
Rv2285	triglyceride synthesis			Fatty acid biosynthesis		triglyceride synthesis	Fatty acid biosynthesis	Fatty acid biosynthesis
Rv0438c		Cofactor metabolism		Cofactor biosynthesis			Cofactor biosynthesis	Cofactor and Prosthetic Group Biosynthesis
Rv0865				Cofactor biosynthesis	Molybdopertin cofactor biosynthesis		Cofactor biosynthesis	Cofactor and Prosthetic Group Biosynthesis
Rv0869c				Cofactor biosynthesis			Cofactor biosynthesis	Cofactor and Prosthetic Group Biosynthesis
Rv0994		Cofactor metabolism		Cofactor biosynthesis	Molybdopertin cofactor biosynthesis		Cofactor biosynthesis	Cofactor and Prosthetic Group Biosynthesis
Rv2062c			Porphyrin Metabolism	Cofactor biosynthesis	Porphyrin Metabolism		Cofactor biosynthesis	Cofactor and Prosthetic Group Biosynthesis
Rv2228c				Cofactor biosynthesis			Cofactor biosynthesis	Cofactor and Prosthetic Group Biosynthesis
Rv2484c	triglyceride synthesis			Fatty acid biosynthesis		triglyceride synthesis	Fatty acid biosynthesis	Fatty acid biosynthesis
Rv3088	triglyceride synthesis			Fatty acid biosynthesis		triglyceride synthesis	Fatty acid biosynthesis	Fatty acid biosynthesis
Rv3130c	triglyceride synthesis	Lipid metabolism		Fatty acid biosynthesis		triglyceride synthesis	Fatty acid biosynthesis	Fatty acid biosynthesis
Rv3233c	triglyceride synthesis			Fatty acid biosynthesis		triglyceride synthesis	Fatty acid biosynthesis	Fatty acid biosynthesis
Rv3234c	triglyceride synthesis			Fatty acid biosynthesis		triglyceride synthesis	Fatty acid biosynthesis	Fatty acid biosynthesis
Rv3371	triglyceride synthesis			Fatty acid biosynthesis		triglyceride synthesis	Fatty acid biosynthesis	Fatty acid biosynthesis
Rv3480c	triglyceride synthesis			Fatty acid biosynthesis		triglyceride synthesis	Fatty acid biosynthesis	Fatty acid biosynthesis
Rv3734c	triglyceride synthesis			Fatty acid biosynthesis		triglyceride synthesis	Fatty acid biosynthesis	Fatty acid biosynthesis
Rv3740c	triglyceride synthesis			Fatty acid biosynthesis		triglyceride synthesis	Fatty acid biosynthesis	Fatty acid biosynthesis
Rv2503c	Amino acid degradation, Branched chain amino acids, Leucine	Branched chain amino acid metabolism	Lipid metabolism	Fatty acid biosynthesis	Lipid metabolism	Amino acid degradation, Branched chain amino acids, Leucine	Fatty acid biosynthesis	Lipid metabolism
Rv2504c	Amino acid degradation, Branched chain amino acids, Leucine	Branched chain amino acid metabolism	Lipid metabolism	Fatty acid biosynthesis	Lipid metabolism	Amino acid degradation, Branched chain amino acids, Leucine	Fatty acid biosynthesis	Lipid metabolism
Rv3285	lipid biosynthesis, pathway 1	Lipid metabolism	Sugar Metabolism	Fatty acid biosynthesis	Sugar Metabolism	lipid biosynthesis, pathway 1	Fatty acid biosynthesis	Mycolic acid pathway
Rv3280	lipid biosynthesis, pathway 1	Lipid metabolism	Lipid metabolism	Fatty acid biosynthesis	Lipid metabolism	lipid biosynthesis, pathway 1	Fatty acid biosynthesis	Propanoate metabolism
Rv2900c	Organic Acids	Aminoacid metabolism	Aminoacid metabolism	Folate biosynthesis	Aminoacid metabolism	Organic Acids	Folate biosynthesis	Aminoacid metabolism
Rv0013	Cofactor biosynthesis, Folate biosynthesis	Folate metabolism	Folate Metabolism	Folate biosynthesis	Folate Metabolism	Cofactor biosynthesis, Folate biosynthesis	Folate biosynthesis	Folate Metabolism
Rv0812	Cofactor biosynthesis, Folate biosynthesis	Folate metabolism	Folate Metabolism	Folate biosynthesis	Folate Metabolism	Cofactor biosynthesis, Folate biosynthesis	Folate biosynthesis	Folate Metabolism
Rv2136c			Cofactor Metabolism	Peptidoglycan biosynthesis	Cofactor Metabolism		Peptidoglycan biosynthesis	Cofactor and Prosthetic Group Biosynthesis
Rv1207	Cofactor biosynthesis, Folate biosynthesis	Folate metabolism	Folate Metabolism	Folate biosynthesis	Folate Metabolism	Cofactor biosynthesis, Folate biosynthesis	Folate biosynthesis	Folate Metabolism
Rv2393				Porphyrin and chlorophyll metabolism	Porphyrin Metabolism		Porphyrin and chlorophyll metabolism	Cofactor and Prosthetic Group Biosynthesis
Rv2447c	Cofactor biosynthesis, Folate biosynthesis	Folate metabolism	Folate Metabolism	Folate biosynthesis	Folate Metabolism	Cofactor biosynthesis, Folate biosynthesis	Folate biosynthesis	Folate Metabolism
Rv2763c	Cofactor biosynthesis, Folate biosynthesis	Folate metabolism	Cofactor Metabolism	Folate biosynthesis	Cofactor Metabolism	Cofactor biosynthesis, Folate biosynthesis	Folate biosynthesis	Folate Metabolism
Rv3606c	Cofactor biosynthesis, Folate biosynthesis	Folate metabolism	Folate Metabolism	Folate biosynthesis	Folate Metabolism	Cofactor biosynthesis, Folate biosynthesis	Folate biosynthesis	Folate Metabolism
Rv3607c	Cofactor biosynthesis, Folate biosynthesis	Folate metabolism	Folate Metabolism	Folate biosynthesis	Folate Metabolism	Cofactor biosynthesis, Folate biosynthesis	Folate biosynthesis	Folate Metabolism
Rv3608c	Cofactor biosynthesis, Folate biosynthesis	Folate metabolism	Folate Metabolism	Folate biosynthesis	Folate Metabolism	Cofactor biosynthesis, Folate biosynthesis	Folate biosynthesis	Folate Metabolism
Rv3609c	Cofactor biosynthesis, Folate biosynthesis	Folate metabolism	Folate Metabolism	Folate biosynthesis	Folate Metabolism	Cofactor biosynthesis, Folate biosynthesis	Folate biosynthesis	Folate Metabolism
Rv3356c	One carbon pool by folate	Cofactor metabolism	Cofactor Metabolism	Folate biosynthesis	Cofactor Metabolism	One carbon pool by folate	Folate biosynthesis	Folate Metabolism
Rv2388c		Heme metabolism	Porphyrin Metabolism	Porphyrin metabolism	Porphyrin Metabolism		Porphyrin metabolism	Cofactor and Prosthetic Group Biosynthesis
Rv2677c		Heme metabolism	Porphyrin Metabolism	Porphyrin metabolism	Porphyrin Metabolism		Porphyrin metabolism	Cofactor and Prosthetic Group Biosynthesis
Rv2604c			Cofactor Metabolism	Pyridoxine metabolism	Cofactor Metabolism		Pyridoxine metabolism	Cofactor and Prosthetic Group Biosynthesis
Rv2606c			Cofactor Metabolism	Pyridoxine metabolism	Cofactor Metabolism		Pyridoxine metabolism	Cofactor and Prosthetic Group Biosynthesis
Rv2607			Cofactor Metabolism	Pyridoxine metabolism	Cofactor Metabolism		Pyridoxine metabolism	Cofactor and Prosthetic Group Biosynthesis
Rv3257c	C6 Compounds, mannose	Sugar metabolism	Sugar Metabolism	Fructose and mannose metabolism	Sugar Metabolism	C6 Compounds, mannose	Fructose and mannose metabolism	Fructose and mannose metabolism
Rv3308	C6 Compounds, mannose	Sugar metabolism	Sugar Metabolism	Fructose and mannose metabolism	Sugar Metabolism	C6 Compounds, mannose	Fructose and mannose metabolism	Fructose and mannose metabolism
Rv1512	GDP-D-rhamnose biosynthesis/ Fructose and mannose metabolism	Sugar metabolism	Sugar Metabolism	Galactose metabolism	Sugar Metabolism	GDP-D-rhamnose biosynthesis/ Fructose and mannose metabolism	Galactose metabolism	Fructose and mannose metabolism
Rv0501	C6 Compounds, Galactose	Sugar metabolism	Nucleotide Sugar Metabolism	Galactose metabolism	Nucleotide Sugar Metabolism	C6 Compounds, Galactose	Galactose metabolism	Nucleotide Salvage Pathway
Rv0536	C6 Compounds, Galactose	Sugar metabolism	Nucleotide Sugar Metabolism	Galactose metabolism	Nucleotide Sugar Metabolism	C6 Compounds, Galactose	Galactose metabolism	Nucleotide Salvage Pathway
Rv0618	C6 Compounds, Galactose	Sugar metabolism	Nucleotide Sugar Metabolism	Galactose metabolism	Nucleotide Sugar Metabolism	C6 Compounds, Galactose	Galactose metabolism	Nucleotide Salvage Pathway
Rv0619	C6 Compounds, Galactose	Sugar metabolism	Nucleotide Sugar Metabolism	Galactose metabolism	Nucleotide Sugar Metabolism	C6 Compounds, Galactose	Galactose metabolism	Nucleotide Salvage Pathway
Rv2249c	C3 compounds, Glycerol metabolism	Sugar metabolism	Cofactor Metabolism	Glycerol metabolism	Cofactor Metabolism	C3 compounds, Glycerol metabolism	Glycerol metabolism	Glycerophospholipid metabolism
Rv3302c	C3 compounds, Glycerol metabolism	Sugar metabolism	Cofactor Metabolism	Glycerol metabolism	Cofactor Metabolism	C3 compounds, Glycerol metabolism	Glycerol metabolism	Glycerophospholipid metabolism
Rv2858c	C3 compounds, glyceraldehyde	Glyceraldehyde metabolism	Phenylalanine Tyrosine Tryptophan Metabolism	Glycerolipid metabolism	Phenylalanine Tyrosine Tryptophan Metabolism	C3 compounds, glyceraldehyde	Glycerolipid metabolism	Glycerolipid metabolism
Rv0458	Pyruvate metabolism	Pyruvate metabolism		Glycerolipid metabolism	Glycolysis	Pyruvate metabolism	Glycerolipid metabolism	Glycerolipid metabolism
Rv3045	Pyruvate metabolism	Pyruvate metabolism	Redox Metabolism	Glycerolipid metabolism	Redox Metabolism	Pyruvate metabolism	Glycerolipid metabolism	Glycerolipid metabolism
Rv0217c	Inositol phosphate metabolism, Glycerophospholipid metabolism	Phospholipid metabolism		Glycerophospholipid metabolism		Inositol phosphate metabolism, Glycerophospholipid metabolism	Glycerophospholipid metabolism	Glycerophospholipid metabolism
Rv0220	Inositol phosphate metabolism, Glycerophospholipid metabolism	Phospholipid metabolism		Glycerophospholipid metabolism		Inositol phosphate metabolism, Glycerophospholipid metabolism	Glycerophospholipid metabolism	Glycerophospholipid metabolism
Rv0646c	Inositol phosphate metabolism, Glycerophospholipid metabolism	Phospholipid metabolism		Glycerophospholipid metabolism		Inositol phosphate metabolism, Glycerophospholipid metabolism	Glycerophospholipid metabolism	Glycerophospholipid metabolism
Rv3592								Cofactor and Prosthetic Group Biosynthesis
Rv0202c								Cofactor and Prosthetic Group Biosynthesis
Rv0203								Cofactor and Prosthetic Group Biosynthesis
Rv0206c								Cofactor and Prosthetic Group Biosynthesis
Rv0432			Cofactor Metabolism		Cofactor Metabolism			Cofactor and Prosthetic Group Biosynthesis
Rv0958			Cofactor Metabolism		Cofactor Metabolism			Cofactor and Prosthetic Group Biosynthesis
Rv0992c					Cofactor Metabolism			Cofactor and Prosthetic Group Biosynthesis
Rv2236c			Porphyrin Metabolism		Porphyrin Metabolism			Cofactor and Prosthetic Group Biosynthesis
Rv2850c								Cofactor and Prosthetic Group Biosynthesis
Rv3113			Cofactor Metabolism		Cofactor Metabolism			Cofactor and Prosthetic Group Biosynthesis
Rv3846			Cofactor Metabolism		Cofactor Metabolism			Cofactor and Prosthetic Group Biosynthesis
Rv0134								Degradation/Utilization/Assimilation
Rv1124								Degradation/Utilization/Assimilation
Rv1938								Degradation/Utilization/Assimilation
Rv2740								Degradation/Utilization/Assimilation
Rv3617								Degradation/Utilization/Assimilation
Rv3670								Degradation/Utilization/Assimilation
Rv3700c								Ergothioneine biosynthesis
Rv3702c								Ergothioneine biosynthesis
Rv3703c								Ergothioneine biosynthesis
Rv1076	Inositol phosphate metabolism, Glycerophospholipid metabolism	Phospholipid metabolism		Glycerophospholipid metabolism		Inositol phosphate metabolism, Glycerophospholipid metabolism	Glycerophospholipid metabolism	Glycerophospholipid metabolism
Rv1104	Inositol phosphate metabolism, Glycerophospholipid metabolism	Phospholipid metabolism		Glycerophospholipid metabolism		Inositol phosphate metabolism, Glycerophospholipid metabolism	Glycerophospholipid metabolism	Glycerophospholipid metabolism
Rv1105	Inositol phosphate metabolism, Glycerophospholipid metabolism	Phospholipid metabolism		Glycerophospholipid metabolism		Inositol phosphate metabolism, Glycerophospholipid metabolism	Glycerophospholipid metabolism	Glycerophospholipid metabolism
Rv1399c	Inositol phosphate metabolism, Glycerophospholipid metabolism	Phospholipid metabolism		Glycerophospholipid metabolism		Inositol phosphate metabolism, Glycerophospholipid metabolism	Glycerophospholipid metabolism	Glycerophospholipid metabolism
Rv1400c	Inositol phosphate metabolism, Glycerophospholipid metabolism	Phospholipid metabolism		Glycerophospholipid metabolism		Inositol phosphate metabolism, Glycerophospholipid metabolism	Glycerophospholipid metabolism	Glycerophospholipid metabolism
Rv1426c	Inositol phosphate metabolism, Glycerophospholipid metabolism	Phospholipid metabolism		Glycerophospholipid metabolism		Inositol phosphate metabolism, Glycerophospholipid metabolism	Glycerophospholipid metabolism	Glycerophospholipid metabolism
Rv1497	Inositol phosphate metabolism, Glycerophospholipid metabolism	Phospholipid metabolism		Glycerophospholipid metabolism		Inositol phosphate metabolism, Glycerophospholipid metabolism	Glycerophospholipid metabolism	Glycerophospholipid metabolism
Rv1755c	Inositol phosphate metabolism, Glycerophospholipid metabolism	Phospholipid metabolism	Lipid metabolism	Glycerophospholipid metabolism	Lipid metabolism	Inositol phosphate metabolism, Glycerophospholipid metabolism	Glycerophospholipid metabolism	Glycerophospholipid metabolism
Rv1900c	Inositol phosphate metabolism, Glycerophospholipid metabolism	Phospholipid metabolism		Glycerophospholipid metabolism	Purine Metabolism	Inositol phosphate metabolism, Glycerophospholipid metabolism	Glycerophospholipid metabolism	Glycerophospholipid metabolism
Rv1923	Inositol phosphate metabolism, Glycerophospholipid metabolism	Phospholipid metabolism		Glycerophospholipid metabolism		Inositol phosphate metabolism, Glycerophospholipid metabolism	Glycerophospholipid metabolism	Glycerophospholipid metabolism
Rv2045c	Inositol phosphate metabolism, Glycerophospholipid metabolism	Phospholipid metabolism		Glycerophospholipid metabolism		Inositol phosphate metabolism, Glycerophospholipid metabolism	Glycerophospholipid metabolism	Glycerophospholipid metabolism
Rv2284	Inositol phosphate metabolism, Glycerophospholipid metabolism	Phospholipid metabolism		Glycerophospholipid metabolism		Inositol phosphate metabolism, Glycerophospholipid metabolism	Glycerophospholipid metabolism	Glycerophospholipid metabolism
Rv2349c	Inositol phosphate metabolism, Glycerophospholipid metabolism	Phospholipid metabolism		Glycerophospholipid metabolism		Inositol phosphate metabolism, Glycerophospholipid metabolism	Glycerophospholipid metabolism	Glycerophospholipid metabolism
Rv2350c	Inositol phosphate metabolism, Glycerophospholipid metabolism	Phospholipid metabolism		Glycerophospholipid metabolism		Inositol phosphate metabolism, Glycerophospholipid metabolism	Glycerophospholipid metabolism	Glycerophospholipid metabolism
Rv3087				Fatty acid biosynthesis			Fatty acid biosynthesis	Fatty acid biosynthesis
Rv1826			Folate Metabolism	Aminoacid metabolism	Folate Metabolism		Aminoacid metabolism	Folate Metabolism
Rv2351c	Inositol phosphate metabolism, Glycerophospholipid metabolism	Phospholipid metabolism		Glycerophospholipid metabolism		Inositol phosphate metabolism, Glycerophospholipid metabolism	Glycerophospholipid metabolism	Glycerophospholipid metabolism
Rv2385	Inositol phosphate metabolism, Glycerophospholipid metabolism	Phospholipid metabolism		Glycerophospholipid metabolism		Inositol phosphate metabolism, Glycerophospholipid metabolism	Glycerophospholipid metabolism	Glycerophospholipid metabolism
Rv2463	Inositol phosphate metabolism, Glycerophospholipid metabolism	Phospholipid metabolism		Glycerophospholipid metabolism		Inositol phosphate metabolism, Glycerophospholipid metabolism	Glycerophospholipid metabolism	Glycerophospholipid metabolism
Rv2485c	Inositol phosphate metabolism, Glycerophospholipid metabolism	Phospholipid metabolism		Glycerophospholipid metabolism		Inositol phosphate metabolism, Glycerophospholipid metabolism	Glycerophospholipid metabolism	Glycerophospholipid metabolism
Rv2970c	Inositol phosphate metabolism, Glycerophospholipid metabolism	Phospholipid metabolism		Glycerophospholipid metabolism		Inositol phosphate metabolism, Glycerophospholipid metabolism	Glycerophospholipid metabolism	Glycerophospholipid metabolism
Rv3084	Inositol phosphate metabolism, Glycerophospholipid metabolism	Phospholipid metabolism		Glycerophospholipid metabolism		Inositol phosphate metabolism, Glycerophospholipid metabolism	Glycerophospholipid metabolism	Glycerophospholipid metabolism
Rv3176c	Inositol phosphate metabolism, Glycerophospholipid metabolism	Phospholipid metabolism		Glycerophospholipid metabolism		Inositol phosphate metabolism, Glycerophospholipid metabolism	Glycerophospholipid metabolism	Glycerophospholipid metabolism
Rv3203	Inositol phosphate metabolism, Glycerophospholipid metabolism	Phospholipid metabolism		Glycerophospholipid metabolism		Inositol phosphate metabolism, Glycerophospholipid metabolism	Glycerophospholipid metabolism	Glycerophospholipid metabolism
Rv3487c	Inositol phosphate metabolism, Glycerophospholipid metabolism	Phospholipid metabolism		Glycerophospholipid metabolism		Inositol phosphate metabolism, Glycerophospholipid metabolism	Glycerophospholipid metabolism	Glycerophospholipid metabolism
Rv3775	Inositol phosphate metabolism, Glycerophospholipid metabolism	Phospholipid metabolism		Glycerophospholipid metabolism		Inositol phosphate metabolism, Glycerophospholipid metabolism	Glycerophospholipid metabolism	Glycerophospholipid metabolism
Rv2964			Folate Metabolism	Glyoxylate and dicarboxylate metabolism	Folate Metabolism		Glyoxylate and dicarboxylate metabolism	Folate Metabolism
Rv2881c	Phosphatidylinositol mannoside (PIM) synthesis	Phosphatidylinositol mannoside metabolism	Membrane Metabolism	Glycerophospholipid metabolism	Membrane Metabolism	Phosphatidylinositol mannoside (PIM) synthesis	Glycerophospholipid metabolism	Glycerophospholipid metabolism
Rv1005c			Folate Metabolism		Folate Metabolism			Folate Metabolism
Rv1822	Phospholipid synthesis, synthesis of cardiolipin	Membrane metabolism	Membrane Metabolism	Glycerophospholipid metabolism	Membrane Metabolism	Phospholipid synthesis, synthesis of cardiolipin	Glycerophospholipid metabolism	Glycerophospholipid metabolism
Rv0564	Phospholipid synthesis, synthesis of phophatidlyglycerol	Phospholipid metabolism	Cofactor Metabolism	Glycerophospholipid metabolism	Cofactor Metabolism	Phospholipid synthesis, synthesis of phophatidlyglycerol	Glycerophospholipid metabolism	Glycerophospholipid metabolism
Rv0727c			Sugar Metabolism	Fructose and mannose metabolism	Sugar Metabolism		Fructose and mannose metabolism	Fructose and mannose metabolism
Rv2746c	Phospholipid synthesis, synthesis of phophatidlyglycerol	Phospholipid metabolism	Membrane Metabolism	Glycerophospholipid metabolism	Membrane Metabolism	Phospholipid synthesis, synthesis of phophatidlyglycerol	Glycerophospholipid metabolism	Glycerophospholipid metabolism
Rv2982c	Phospholipid synthesis, synthesis of phophatidlyglycerol	Phospholipid metabolism	Cofactor Metabolism	Glycerophospholipid metabolism	Cofactor Metabolism	Phospholipid synthesis, synthesis of phophatidlyglycerol	Glycerophospholipid metabolism	Glycerophospholipid metabolism
Rv0437c	Phospholipid synthesis, Synthesis of Phosphatidylethanolamine	Membrane metabolism	Lipid metabolism	Glycerophospholipid metabolism	Lipid metabolism	Phospholipid synthesis, Synthesis of Phosphatidylethanolamine	Glycerophospholipid metabolism	Glycerophospholipid metabolism
Rv0462	Aminoacid metabolism	Aminoacid metabolism	Citric Acid Cycle (TCA cycle)	Citric Acid Cycle (TCA cycle)	Citric Acid Cycle (TCA cycle)	Aminoacid metabolism	Glycolysis / Gluconeogenesis	Citric Acid Cycle (TCA cycle)
Rv0211	Citric Acid Cycle (TCA cycle)	Citric Acid Cycle (TCA cycle)	Citric Acid Cycle (TCA cycle)	Citric Acid Cycle (TCA cycle)	Citric Acid Cycle (TCA cycle)	Citric Acid Cycle (TCA cycle)	Glycolysis / Gluconeogenesis	Citric Acid Cycle (TCA cycle)
Rv1099c	Gluconeogenesis	Gluconeogenesis	Glycolysis	Glycolysis / Gluconeogenesis	Glycolysis	Gluconeogenesis	Glycolysis / Gluconeogenesis	Glycolysis/Gluconeogenesis
Rv0363c	Glycolysis	Glycolysis	Glycolysis	Fructose and mannose metabolism	Glycolysis	Glycolysis	Glycolysis / Gluconeogenesis	Glycolysis/Gluconeogenesis
Rv0489	Glycolysis	Glycolysis	Glycolysis	Glycolysis / Gluconeogenesis	Glycolysis	Glycolysis	Glycolysis / Gluconeogenesis	Glycolysis/Gluconeogenesis
Rv1023	Glycolysis	Glycolysis	Glycolysis	Glycolysis / Gluconeogenesis	Glycolysis	Glycolysis	Glycolysis / Gluconeogenesis	Glycolysis/Gluconeogenesis
Rv1436	Glycolysis	Glycolysis	Glycolysis	Glycolysis / Gluconeogenesis	Glycolysis	Glycolysis	Glycolysis / Gluconeogenesis	Glycolysis/Gluconeogenesis
Rv1437	Glycolysis	Glycolysis	Glycolysis	Glycolysis / Gluconeogenesis	Glycolysis	Glycolysis	Glycolysis / Gluconeogenesis	Glycolysis/Gluconeogenesis
Rv1438	Glycolysis	Glycolysis	Glycolysis	Glycolysis / Gluconeogenesis	Glycolysis	Glycolysis	Glycolysis / Gluconeogenesis	Glycolysis/Gluconeogenesis
Rv1617	Glycolysis	Glycolysis	Glycolysis	Glycolysis / Gluconeogenesis	Glycolysis	Glycolysis	Glycolysis / Gluconeogenesis	Glycolysis/Gluconeogenesis
Rv2215	Glycolysis	Glycolysis	Glycolysis	Glycolysis / Gluconeogenesis	Glycolysis	Glycolysis	Glycolysis / Gluconeogenesis	Glycolysis/Gluconeogenesis
Rv2241	Glycolysis	Glycolysis	Glycolysis	Glycolysis / Gluconeogenesis	Glycolysis	Glycolysis	Glycolysis / Gluconeogenesis	Glycolysis/Gluconeogenesis
Rv3010c	Glycolysis	Glycolysis	Glycolysis	Glycolysis / Gluconeogenesis	Glycolysis	Glycolysis	Glycolysis / Gluconeogenesis	Glycolysis/Gluconeogenesis
Rv3214	Glycolysis	Glycolysis	Glycolysis	Glycolysis / Gluconeogenesis	Glycolysis	Glycolysis	Glycolysis / Gluconeogenesis	Glycolysis/Gluconeogenesis
Rv0946c	Interconversion between glucose-6-phosphate and fructose-6-phosphate	Glycolysis	Glycolysis	Glycolysis / Gluconeogenesis	Glycolysis	Interconversion between glucose-6-phosphate and fructose-6-phosphate	Glycolysis / Gluconeogenesis	Glycolysis/Gluconeogenesis
Rv0650	Phosphorylation of glucose	Phosphorylation of glucose	Glycolysis	Glycolysis / Gluconeogenesis	Glycolysis	Phosphorylation of glucose	Glycolysis / Gluconeogenesis	Glycolysis/Gluconeogenesis
Rv2702	Phosphorylation of glucose	Phosphorylation of glucose	Glycolysis	Glycolysis / Gluconeogenesis	Glycolysis	Phosphorylation of glucose	Glycolysis / Gluconeogenesis	Glycolysis/Gluconeogenesis
Rv0162c	Pyruvate metabolism	Pyruvate metabolism	Glycolysis	Glycolysis / Gluconeogenesis	Glycolysis	Pyruvate metabolism	Glycolysis / Gluconeogenesis	Glycolysis/Gluconeogenesis
Rv0761c	Pyruvate metabolism	Pyruvate metabolism		Glycolysis / Gluconeogenesis		Pyruvate metabolism	Glycolysis / Gluconeogenesis	Glycolysis/Gluconeogenesis
Rv1530	Pyruvate metabolism	Pyruvate metabolism		Glycolysis / Gluconeogenesis		Pyruvate metabolism	Glycolysis / Gluconeogenesis	Glycolysis/Gluconeogenesis
Rv1862	Pyruvate metabolism	Pyruvate metabolism		Glycolysis / Gluconeogenesis		Pyruvate metabolism	Glycolysis / Gluconeogenesis	Glycolysis/Gluconeogenesis
Rv1127c	Gluconeogenesis	Pyruvate metabolism	Pyruvate Metabolism	Glycolysis / Gluconeogenesis	Pyruvate Metabolism	Gluconeogenesis	Glycolysis / Gluconeogenesis	Pyruvate Metabolism
Rv1257c	Glyoxylate shunt	Glyoxylate shunt	Glyoxylate Metabolism	Glyoxylate and dicarboxylate metabolism	Glyoxylate Metabolism	Glyoxylate shunt	Glyoxylate and dicarboxylate metabolism	Glyoxylate Metabolism
Rv1837c	Glyoxylate shunt	Glyoxylate shunt	Pyruvate Metabolism	Glyoxylate and dicarboxylate metabolism	Pyruvate Metabolism	Glyoxylate shunt	Glyoxylate and dicarboxylate metabolism	Pyruvate Metabolism
Rv0486	Cofactor biosynthesis, mycothiol biosynthesis - hyothetical reaction	Cofactor metabolism	Redox Metabolism	Inositol phosphate metabolism	Redox Metabolism	Cofactor biosynthesis, mycothiol biosynthesis - hyothetical reaction	Inositol phosphate metabolism	Inositol phosphate metabolism
Rv0046c	Inositols, MYO-INOSITOL SYNTHESIS	Peptidoglycan Metabolism	Peptidoglycan Metabolism	Inositol phosphate metabolism	Peptidoglycan Metabolism	Inositols, MYO-INOSITOL SYNTHESIS	Inositol phosphate metabolism	Inositol phosphate metabolism
Rv2701c	Inositols, MYO-INOSITOL SYNTHESIS	Lipid metabolism	Lipid metabolism	Inositol phosphate metabolism	Lipid metabolism	Inositols, MYO-INOSITOL SYNTHESIS	Inositol phosphate metabolism	Inositol phosphate metabolism
Rv3561	Lipid metabolism	Lipid metabolism		Cholesterol degradation		Lipid metabolism	Lipid metabolism	Cholesterol degradation
Rv3506	cholesterol degradation	Cholesterol metabolism		Cholesterol degradation		cholesterol degradation	Lipid metabolism	Cholesterol degradation
Rv3515c	cholesterol degradation	Cholesterol metabolism		Cholesterol degradation		cholesterol degradation	Lipid metabolism	Cholesterol degradation
Rv2182c	Phosphatidylinositol mannoside (PIM) synthesis	Phosphatidylinositol mannoside metabolism	Lipid metabolism	Lipid metabolism	Lipid metabolism	Phosphatidylinositol mannoside (PIM) synthesis	Lipid metabolism	Glycerophospholipid metabolism
Rv2482c	Phosphatidylinositol mannoside (PIM) synthesis	Phosphatidylinositol mannoside metabolism		Lipid metabolism	PIM Biosynthesis	Phosphatidylinositol mannoside (PIM) synthesis	Lipid metabolism	Glycerophospholipid metabolism
Rv2483c	Phosphatidylinositol mannoside (PIM) synthesis	Phosphatidylinositol mannoside metabolism	Lipid metabolism	Lipid metabolism	Lipid metabolism	Phosphatidylinositol mannoside (PIM) synthesis	Lipid metabolism	Glycerophospholipid metabolism
Rv2612c	Phosphatidylinositol mannoside (PIM) synthesis	Phosphatidylinositol mannoside metabolism	Membrane Metabolism	Lipid metabolism	PIM Biosynthesis	Phosphatidylinositol mannoside (PIM) synthesis	Lipid metabolism	Glycerophospholipid metabolism
Rv1551	Phospholipid synthesis, Synthesis of Phosphatidylethanolamine	Phospholipid metabolism	Lipid metabolism	Lipid metabolism	Lipid metabolism	Phospholipid synthesis, Synthesis of Phosphatidylethanolamine	Lipid metabolism	Glycerophospholipid metabolism
Rv0099	Lipid metabolism	Lipid metabolism		Lipid metabolism	Lipid metabolism	Lipid metabolism	Lipid metabolism	Lipid metabolism
Rv1185c	Lipid metabolism	Lipid metabolism	Lipid metabolism	Lipid metabolism	Lipid metabolism	Lipid metabolism	Lipid metabolism	Lipid metabolism
Rv1529	Lipid metabolism	Lipid metabolism	Lipid metabolism	Lipid metabolism	Lipid metabolism	Lipid metabolism	Lipid metabolism	Lipid metabolism
Rv2590	Lipid metabolism	Lipid metabolism	Lipid metabolism	Lipid metabolism	Lipid metabolism	Lipid metabolism	Lipid metabolism	Lipid metabolism
Rv3826	Lipid metabolism	Lipid metabolism	Lipid metabolism	Lipid metabolism	Lipid metabolism	Lipid metabolism	Lipid metabolism	Lipid metabolism
Rv0183	Lipid metabolism	Lipid metabolism	Lipid metabolism	Lipid metabolism	Lipid metabolism	Lipid metabolism	Lipid metabolism	Lipid metabolism
Rv0317c			Lipid metabolism	Glycerophospholipid metabolism	Lipid metabolism		Glycerophospholipid metabolism	Glycerophospholipid metabolism
Rv0564c		Phospholipid metabolism	Cofactor Metabolism	Glycerophospholipid metabolism	Cofactor Metabolism		Glycerophospholipid metabolism	Glycerophospholipid metabolism
Rv1692			Sugar Metabolism	Glycerophospholipid metabolism	Sugar Metabolism		Glycerophospholipid metabolism	Glycerophospholipid metabolism
Rv2252				Glycerophospholipid metabolism	Lipid metabolism		Glycerophospholipid metabolism	Glycerophospholipid metabolism
Rv2289			Membrane Metabolism	Glycerophospholipid metabolism	Membrane Metabolism		Glycerophospholipid metabolism	Glycerophospholipid metabolism
Rv3817				Glycerophospholipid metabolism			Glycerophospholipid metabolism	Glycerophospholipid metabolism
Rv3842c			Lipid metabolism	Glycerophospholipid metabolism	Lipid metabolism		Glycerophospholipid metabolism	Glycerophospholipid metabolism
Rv3097c	Acylglycerol catabolism, Triacylglyceride	Lipid metabolism		Lipid metabolism		Acylglycerol catabolism, Triacylglyceride	Lipid metabolism	Lipid metabolism
Rv1492	Amino acid degradation, Branched chain amino acids, Isoleucine	Branched chain amino acid metabolism	Lipid metabolism	Lipid metabolism	Lipid metabolism	Amino acid degradation, Branched chain amino acids, Isoleucine	Lipid metabolism	Lipid metabolism
Rv1493	Amino acid degradation, Branched chain amino acids, Isoleucine	Branched chain amino acid metabolism	Lipid metabolism	Lipid metabolism	Lipid metabolism	Amino acid degradation, Branched chain amino acids, Isoleucine	Lipid metabolism	Lipid metabolism
Rv2495c	Aminoacid metabolism	Branched chain amino acid metabolism	Glycolysis	Glycolysis / Gluconeogenesis	Glycolysis	Aminoacid metabolism	Lipid metabolism	Lipid metabolism
Rv2496c	Aminoacid metabolism	Branched chain amino acid metabolism	Glycolysis	Lipid metabolism	Glycolysis	Aminoacid metabolism	Lipid metabolism	Lipid metabolism
Rv0499			Lipid metabolism		Lipid metabolism			Glycerophospholipid metabolism
Rv2277c					Lipid metabolism			Glycerophospholipid metabolism
Rv2497c	Aminoacid metabolism	Branched chain amino acid metabolism	Glycolysis	Lipid metabolism	Glycolysis	Aminoacid metabolism	Lipid metabolism	Lipid metabolism
Rv2243	lipid biosynthesis, Synthesis of mycolic acids, common reactions	Mycolic acid metabolism	Lipid metabolism	Lipid metabolism	Lipid metabolism	lipid biosynthesis, Synthesis of mycolic acids, common reactions	Lipid metabolism	Lipid metabolism
Rv0408	Propanoate metabolism	Propanoate metabolism	Pyruvate Metabolism	Lipid metabolism	Pyruvate Metabolism	Propanoate metabolism	Lipid metabolism	Lipid metabolism
Rv2048c	synthesis of mannosyl beta-1-phosphodolichol (MPD)	Membrane metabolism		Lipid metabolism		synthesis of mannosyl beta-1-phosphodolichol (MPD)	Lipid metabolism	Lipid metabolism
Rv0035	Lipid metabolism	Lipid metabolism		Lipid metabolism		Lipid metabolism	Lipid metabolism	Membrane Metabolism
Rv0119	Lipid metabolism	Lipid metabolism		Lipid metabolism		Lipid metabolism	Lipid metabolism	Membrane Metabolism
Rv0166	Lipid metabolism	Lipid metabolism		Lipid metabolism		Lipid metabolism	Lipid metabolism	Membrane Metabolism
Rv0214	Lipid metabolism	Lipid metabolism		Lipid metabolism		Lipid metabolism	Lipid metabolism	Membrane Metabolism
Rv0270	Lipid metabolism	Lipid metabolism		Lipid metabolism		Lipid metabolism	Lipid metabolism	Membrane Metabolism
Rv0404	Lipid metabolism	Lipid metabolism		Lipid metabolism		Lipid metabolism	Lipid metabolism	Membrane Metabolism
Rv0551c	Lipid metabolism	Lipid metabolism		Lipid metabolism		Lipid metabolism	Lipid metabolism	Membrane Metabolism
Rv0852	Lipid metabolism	Lipid metabolism		Lipid metabolism		Lipid metabolism	Lipid metabolism	Membrane Metabolism
Rv1058	Lipid metabolism	Lipid metabolism		Lipid metabolism		Lipid metabolism	Lipid metabolism	Membrane Metabolism
Rv1193	Lipid metabolism	Cholesterol catabolism		Lipid metabolism		Lipid metabolism	Lipid metabolism	Membrane Metabolism
Rv1206	Lipid metabolism	Lipid metabolism		Lipid metabolism		Lipid metabolism	Lipid metabolism	Membrane Metabolism
Rv0505c			Glycine Serine and Threonine Metabolism	Aminoacid metabolism	Glycine Serine and Threonine Metabolism		Aminoacid metabolism	Glycolysis/Gluconeogenesis
Rv1427c	Lipid metabolism	Lipid metabolism		Lipid metabolism		Lipid metabolism	Lipid metabolism	Membrane Metabolism
Rv1521	Lipid metabolism	Lipid metabolism		Lipid metabolism		Lipid metabolism	Lipid metabolism	Membrane Metabolism
Rv1750c	Lipid metabolism	Lipid metabolism		Lipid metabolism		Lipid metabolism	Lipid metabolism	Membrane Metabolism
Rv1925	Lipid metabolism	Lipid metabolism		Lipid metabolism		Lipid metabolism	Lipid metabolism	Membrane Metabolism
Rv2187	Lipid metabolism	Lipid metabolism		Lipid metabolism		Lipid metabolism	Lipid metabolism	Membrane Metabolism
Rv2505c	Lipid metabolism	Lipid metabolism		Lipid metabolism		Lipid metabolism	Lipid metabolism	Membrane Metabolism
Rv2948c	Lipid metabolism	Lipid metabolism		Dimycocerosate ester biosynthesis		Lipid metabolism	Lipid metabolism	Membrane Metabolism
Rv2950c	Lipid metabolism	Lipid metabolism		Lipid metabolism		Lipid metabolism	Lipid metabolism	Membrane Metabolism
Rv3089	Lipid metabolism	Lipid metabolism		Lipid metabolism		Lipid metabolism	Lipid metabolism	Membrane Metabolism
Rv3513c	Lipid metabolism	Lipid metabolism		Lipid metabolism		Lipid metabolism	Lipid metabolism	Membrane Metabolism
Rv2930	Synthesis of Phthiocerol and Phenolphthiocerol, phenolpthiocerol (PPTC) synthesis	Membrane metabolism	Membrane Metabolism	Dimycocerosate ester biosynthesis	Membrane Metabolism	Synthesis of Phthiocerol and Phenolphthiocerol, phenolpthiocerol (PPTC) synthesis	Lipid metabolism	Membrane Metabolism
Rv2941	Synthesis of Phthiocerol and Phenolphthiocerol, phenolpthiocerol (PPTC) synthesis	Membrane metabolism	Membrane Metabolism	Dimycocerosate ester biosynthesis	Membrane Metabolism	Synthesis of Phthiocerol and Phenolphthiocerol, phenolpthiocerol (PPTC) synthesis	Lipid metabolism	Membrane Metabolism
Rv3801c	lipid biosynthesis, Synthesis of mycolic acids, MYCOLIC ACID (alpha, keto and methoxy) CONDENSATION	Mycolic acid metabolism	Lipid metabolism	Lipid metabolism	Mycolic Acid Biosynthesis	lipid biosynthesis, Synthesis of mycolic acids, MYCOLIC ACID (alpha, keto and methoxy) CONDENSATION	Lipid metabolism	Mycolic Acid Biosynthesis
Rv2247	lipid biosynthesis, pathway 1	Lipid metabolism	Sugar Metabolism	Lipid metabolism	Sugar Metabolism	lipid biosynthesis, pathway 1	Lipid metabolism	Pyruvate Metabolism
Rv2854	Lipid metabolism	Lipid metabolism		Lipid metabolism		Lipid metabolism	Lipid metabolism
Rv0973c	Cofactor biosynthesis, biotin biosynthesis	Biotin metabolism	Sugar Metabolism	Lipid metabolism	Sugar Metabolism	Cofactor biosynthesis, biotin biosynthesis	Lipid metabolism
Rv0974c	lipid biosynthesis, pathway 1	Lipid metabolism	Sugar Metabolism	Lipid metabolism	Sugar Metabolism	lipid biosynthesis, pathway 1	Lipid metabolism
Rv0649	lipid biosynthesis, Synthesis of mycolic acids, common reactions	Mycolic acid metabolism	Lipid metabolism	Lipid metabolism	Lipid metabolism	lipid biosynthesis, Synthesis of mycolic acids, common reactions	Lipid metabolism
Rv2244	lipid biosynthesis, Synthesis of mycolic acids, common reactions	Mycolic acid metabolism		Lipid metabolism	Lipid metabolism	lipid biosynthesis, Synthesis of mycolic acids, common reactions	Lipid metabolism
Rv0147			Glycolysis	Glycolysis / Gluconeogenesis	Glycolysis		Glycolysis / Gluconeogenesis	Glycolysis/Gluconeogenesis
Rv0768			Glycolysis	Glycolysis / Gluconeogenesis	Glycolysis		Glycolysis / Gluconeogenesis	Glycolysis/Gluconeogenesis
Rv3293			Glycolysis	L-alpha-aminoadipic acid L-AAA biosynthesis	Glycolysis		L-alpha-aminoadipic acid (L-AAA) biosynthesis	Glycolysis/Gluconeogenesis
Rv1180	synthesis of mycolipanoic, mycolipenic (phthienoic), mycolipodienoic acid and polyacyl trehalose	Membrane metabolism		Lipid metabolism		synthesis of mycolipanoic, mycolipenic (phthienoic), mycolipodienoic acid and polyacyl trehalose	Lipid metabolism
Rv1181	synthesis of mycolipanoic, mycolipenic (phthienoic), mycolipodienoic acid and polyacyl trehalose	Membrane metabolism		Lipid metabolism		synthesis of mycolipanoic, mycolipenic (phthienoic), mycolipodienoic acid and polyacyl trehalose	Lipid metabolism
Rv0018c								Glycolysis/Gluconeogenesis
Rv0853c			Pyruvate Metabolism		Pyruvate Metabolism			Glycolysis/Gluconeogenesis
Rv3086								Glycolysis/Gluconeogenesis
Rv1182	synthesis of mycolipanoic, mycolipenic (phthienoic), mycolipodienoic acid and polyacyl trehalose	Lipid metabolism		Lipid metabolism		synthesis of mycolipanoic, mycolipenic (phthienoic), mycolipodienoic acid and polyacyl trehalose	Lipid metabolism
Rv1183	synthesis of mycolipanoic, mycolipenic (phthienoic), mycolipodienoic acid and polyacyl trehalose	Membrane metabolism		Lipid metabolism		synthesis of mycolipanoic, mycolipenic (phthienoic), mycolipodienoic acid and polyacyl trehalose	Lipid metabolism
Rv0118c			Glyoxylate Metabolism	Glyoxylate and dicarboxylate metabolism	Glyoxylate Metabolism		Glyoxylate and dicarboxylate metabolism	Glyoxylate Metabolism
Rv1915		Glyoxylate shunt	Methylcitrate Cycle	Glyoxylate and dicarboxylate metabolism	Glyoxylate Metabolism		Methylcitrate cycle	Glyoxylate Metabolism
Rv1916		Glyoxylate shunt	Glyoxylate Metabolism	Glyoxylate and dicarboxylate metabolism	Glyoxylate Metabolism		Methylcitrate cycle	Glyoxylate Metabolism
Rv2233			Glyoxylate Metabolism		Glyoxylate Metabolism			Glyoxylate Metabolism
Rv2217	Cofactor biosynthesis, lipoic acid biosynthesis	Cofactor metabolism		Lipoate biosynthesis		Cofactor biosynthesis, lipoic acid biosynthesis	Lipoate biosynthesis
Rv2218	Cofactor biosynthesis, lipoic acid biosynthesis	Cofactor metabolism		Lipoate biosynthesis	Biotin Metabolism	Cofactor biosynthesis, lipoic acid biosynthesis	Lipoate biosynthesis
Rv0534c	Cofactor biosynthesis, Menaquinone biosynthesis	Cofactor metabolism	Ubiquinone Metabolism	Menaquinone biosynthesis	Ubiquinone Metabolism	Cofactor biosynthesis, Menaquinone biosynthesis	Menaquinone biosynthesis	Cofactor and Prosthetic Group Biosynthesis
Rv1604			Peptidoglycan Metabolism	Inositol phosphate metabolism	Peptidoglycan Metabolism		Inositol phosphate metabolism	Inositol phosphate metabolism
Rv3290c			Glutamate Metabolism	L-alpha-aminoadipic acid L-AAA biosynthesis	Glutamate Metabolism		L-alpha-aminoadipic acid (L-AAA) biosynthesis	L-alpha-aminoadipic acid L-AAA biosynthesis
Rv0542c	Cofactor biosynthesis, Menaquinone biosynthesis	Cofactor metabolism	Ubiquinone Metabolism	Menaquinone biosynthesis	Ubiquinone Metabolism	Cofactor biosynthesis, Menaquinone biosynthesis	Menaquinone biosynthesis	Cofactor and Prosthetic Group Biosynthesis
Rv2947c		Membrane metabolism	Lipid metabolism	Dimycocerosate ester biosynthesis	Lipid metabolism		Dimycocerosate ester biosynthesis	Lipid metabolism
Rv0548c	Cofactor biosynthesis, Menaquinone biosynthesis	Cofactor metabolism	Ubiquinone Metabolism	Menaquinone biosynthesis	Ubiquinone Metabolism	Cofactor biosynthesis, Menaquinone biosynthesis	Menaquinone biosynthesis	Cofactor and Prosthetic Group Biosynthesis
Rv0553	Cofactor biosynthesis, Menaquinone biosynthesis	Cofactor metabolism	Ubiquinone Metabolism	Menaquinone biosynthesis	Ubiquinone Metabolism	Cofactor biosynthesis, Menaquinone biosynthesis	Menaquinone biosynthesis	Cofactor and Prosthetic Group Biosynthesis
Rv0562	Polyprenoids biosynthesis	Polyprenoids biosynthesis		Menaquinone biosynthesis	Polyprenyl Metabolism	Polyprenoids biosynthesis	Menaquinone biosynthesis	Lipid metabolism
Rv3398c	Polyprenoids biosynthesis	Polyprenoids biosynthesis	Cofactor Metabolism	Menaquinone biosynthesis	Polyprenyl Metabolism	Polyprenoids biosynthesis	Menaquinone biosynthesis	Lipid metabolism
Rv0467	Glyoxylate shunt	Glyoxylate shunt	Methylcitrate Cycle	Glyoxylate and dicarboxylate metabolism	Propanoate Metabolism	Glyoxylate shunt	Methylcitrate cycle	Propanoate Metabolism
Rv1346	beta oxidation of odd-numbered acyl chain fatty acids	Beta oxidation		Mycobactin biosynthesis	Beta oxidation of odd-numbered acyl chain fatty acids	beta oxidation of odd-numbered acyl chain fatty acids	Mycobactin biosynthesis	Lipid metabolism
Rv2386c	Cofactor biosynthesis, Menaquinone biosynthesis	Cofactor metabolism	Membrane Metabolism	Mycobactin biosynthesis	Membrane Metabolism	Cofactor biosynthesis, Menaquinone biosynthesis	Mycobactin biosynthesis	Mycobactin biosynthesis
Rv2380c	mycobactin synthesis	Mycobactin metabolism	Membrane Metabolism	Mycobactin biosynthesis	Membrane Metabolism	mycobactin synthesis	Mycobactin biosynthesis	Mycobactin biosynthesis
Rv2381c	mycobactin synthesis	Mycobactin metabolism	Membrane Metabolism	Mycobactin biosynthesis	Membrane Metabolism	mycobactin synthesis	Mycobactin biosynthesis	Mycobactin biosynthesis
Rv2382c	mycobactin synthesis	Mycobactin metabolism	Membrane Metabolism	Mycobactin biosynthesis	Membrane Metabolism	mycobactin synthesis	Mycobactin biosynthesis	Mycobactin biosynthesis
Rv2383c	mycobactin synthesis	Mycobactin metabolism	Membrane Metabolism	Mycobactin biosynthesis	Membrane Metabolism	mycobactin synthesis	Mycobactin biosynthesis	Mycobactin biosynthesis
Rv2384	mycobactin synthesis	Mycobactin metabolism	Membrane Metabolism	Mycobactin biosynthesis	Membrane Metabolism	mycobactin synthesis	Mycobactin biosynthesis	Mycobactin biosynthesis
Rv3215	Cofactor biosynthesis, Menaquinone biosynthesis	Cofactor metabolism	Ubiquinone Metabolism	Mycobactin biosynthesis	Ubiquinone Metabolism	Cofactor biosynthesis, Menaquinone biosynthesis	Mycobactin biosynthesis	Oxidative Phosphorylation
Rv2524c	lipid biosynthesis, odd numbered fatty acids	Lipid metabolism	Lipid metabolism	Lipid metabolism	Lipid metabolism	lipid biosynthesis, odd numbered fatty acids	Mycolic acid pathway	Lipid metabolism
Rv3799c	lipid biosynthesis, pathway 1	Lipid metabolism		Lipid metabolism		lipid biosynthesis, pathway 1	Mycolic acid pathway	Lipid metabolism
Rv0533c	lipid biosynthesis, Synthesis of mycolic acids, FASIIA module	Mycolic acid metabolism	Lipid metabolism	Mycolic acid pathway	Lipid metabolism	lipid biosynthesis, Synthesis of mycolic acids, FASIIA module	Mycolic acid pathway	Lipid metabolism
Rv1350	lipid biosynthesis, Synthesis of mycolic acids, SYNTHESIS OF METHOXY MYCOLATE	Mycolic acid metabolism	Lipid metabolism	Mycolic acid pathway	Lipid metabolism	lipid biosynthesis, Synthesis of mycolic acids, SYNTHESIS OF METHOXY MYCOLATE	Mycolic acid pathway	Lipid metabolism
Rv3825c		Lipid metabolism		Lipid metabolism			Lipid metabolism	Lipid metabolism
Rv1484	lipid biosynthesis, Synthesis of mycolic acids, SYNTHESIS OF METHOXY MYCOLATE	Mycolic acid metabolism	Lipid metabolism	Mycolic acid pathway	Lipid metabolism	lipid biosynthesis, Synthesis of mycolic acids, SYNTHESIS OF METHOXY MYCOLATE	Mycolic acid pathway	Lipid metabolism
Rv3800c	lipid biosynthesis, Synthesis of mycolic acids, MYCOLIC ACID CONDENSATION	Mycolic acid metabolism	Lipid metabolism	Mycolic acid pathway	Mycolic Acid Biosynthesis	lipid biosynthesis, Synthesis of mycolic acids, MYCOLIC ACID CONDENSATION	Mycolic acid pathway	Mycolic Acid Biosynthesis
Rv0503c	lipid biosynthesis, Synthesis of mycolic acids, SYNTHESIS OF KETO MYCOLATE	Mycolic acid metabolism	Lipid metabolism	Mycolic acid pathway	Mycolic Acid Biosynthesis	lipid biosynthesis, Synthesis of mycolic acids, SYNTHESIS OF KETO MYCOLATE	Mycolic acid pathway	Mycolic Acid Biosynthesis
Rv0644c	lipid biosynthesis, Synthesis of mycolic acids, SYNTHESIS OF KETO MYCOLATE	Mycolic acid metabolism	Lipid metabolism	Mycolic acid pathway	Mycolic Acid Biosynthesis	lipid biosynthesis, Synthesis of mycolic acids, SYNTHESIS OF KETO MYCOLATE	Mycolic acid pathway	Mycolic Acid Biosynthesis
Rv0642c	lipid biosynthesis, Synthesis of mycolic acids, SYNTHESIS OF METHOXY MYCOLATE	Mycolic acid metabolism	Lipid metabolism	Mycolic acid pathway	Mycolic Acid Biosynthesis	lipid biosynthesis, Synthesis of mycolic acids, SYNTHESIS OF METHOXY MYCOLATE	Mycolic acid pathway	Mycolic Acid Biosynthesis
Rv1483	lipid biosynthesis, Synthesis of mycolic acids, SYNTHESIS OF METHOXY MYCOLATE	Mycolic acid metabolism	Lipid metabolism	Mycolic acid pathway	Mycolic Acid Biosynthesis	lipid biosynthesis, Synthesis of mycolic acids, SYNTHESIS OF METHOXY MYCOLATE	Mycolic acid pathway	Mycolic Acid Biosynthesis
Rv2245	lipid biosynthesis, Synthesis of mycolic acids, SYNTHESIS OF METHOXY MYCOLATE	Mycolic acid metabolism	Lipid metabolism	Mycolic acid pathway	Mycolic Acid Biosynthesis	lipid biosynthesis, Synthesis of mycolic acids, SYNTHESIS OF METHOXY MYCOLATE	Mycolic acid pathway	Mycolic Acid Biosynthesis
Rv2246	lipid biosynthesis, Synthesis of mycolic acids, SYNTHESIS OF METHOXY MYCOLATE	Mycolic acid metabolism	Lipid metabolism	Mycolic acid pathway	Mycolic Acid Biosynthesis	lipid biosynthesis, Synthesis of mycolic acids, SYNTHESIS OF METHOXY MYCOLATE	Mycolic acid pathway	Mycolic Acid Biosynthesis
Rv0824c			Lipid metabolism	Mycolic acid pathway	Lipid metabolism		Mycolic acid pathway	Lipid metabolism
Rv1094			Lipid metabolism	Mycolic acid pathway	Lipid metabolism		Mycolic acid pathway	Lipid metabolism
Rv3229c			Lipid metabolism	Mycolic acid pathway	Lipid metabolism		Mycolic acid pathway	Lipid metabolism
Rv2051c	C6 Compounds, mannose	Sugar metabolism	Membrane Metabolism	Mycolic acid pathway	Membrane Metabolism	C6 Compounds, mannose	Mycolic acid pathway	Mycolic acid pathway
Rv3279c	Cofactor biosynthesis, biotin biosynthesis	Biotin metabolism	Biotin Metabolism	Mycolic acid pathway	Biotin Metabolism	Cofactor biosynthesis, biotin biosynthesis	Mycolic acid pathway	Mycolic acid pathway
Rv0904c	lipid biosynthesis, pathway 1	Lipid metabolism	Pyruvate Metabolism	Mycolic acid pathway	Pyruvate Metabolism	lipid biosynthesis, pathway 1	Mycolic acid pathway	Mycolic acid pathway
Rv1159				Phosphatidyl inositol mannoside biosynthesis	PIM Biosynthesis		Phosphatidyl inositol mannoside biosynthesis	Lipid metabolism
Rv2188c				Phosphatidyl inositol mannoside biosynthesis	PIM Biosynthesis		Phosphatidyl inositol mannoside biosynthesis	Lipid metabolism
Rv0129c	lipid biosynthesis, Synthesis of mycolic acids, MYCOLIC ACID CONDENSATION	Mycolic acid metabolism		Mycolic acid pathway		lipid biosynthesis, Synthesis of mycolic acids, MYCOLIC ACID CONDENSATION	Mycolic acid pathway	Mycolic acid pathway
Rv0855			Lipid metabolism		Lipid metabolism			Lipid metabolism
Rv1143								Lipid metabolism
Rv1662			Membrane Metabolism		Membrane Metabolism			Lipid metabolism
Rv1663			Membrane Metabolism		Membrane Metabolism			Lipid metabolism
Rv0519c	lipid biosynthesis, Synthesis of mycolic acids, MYCOLIC ACID CONDENSATION	Mycolic acid metabolism		Mycolic acid pathway		lipid biosynthesis, Synthesis of mycolic acids, MYCOLIC ACID CONDENSATION	Mycolic acid pathway	Mycolic acid pathway
Rv0774c	lipid biosynthesis, Synthesis of mycolic acids, MYCOLIC ACID CONDENSATION	Mycolic acid metabolism		Mycolic acid pathway		lipid biosynthesis, Synthesis of mycolic acids, MYCOLIC ACID CONDENSATION	Mycolic acid pathway	Mycolic acid pathway
Rv1288	lipid biosynthesis, Synthesis of mycolic acids, MYCOLIC ACID CONDENSATION	Mycolic acid metabolism		Mycolic acid pathway		lipid biosynthesis, Synthesis of mycolic acids, MYCOLIC ACID CONDENSATION	Mycolic acid pathway	Mycolic acid pathway
Rv1886c	lipid biosynthesis, Synthesis of mycolic acids, MYCOLIC ACID CONDENSATION	Mycolic acid metabolism		Mycolic acid pathway		lipid biosynthesis, Synthesis of mycolic acids, MYCOLIC ACID CONDENSATION	Mycolic acid pathway	Mycolic acid pathway
Rv2006	lipid biosynthesis, Synthesis of mycolic acids, MYCOLIC ACID CONDENSATION	Mycolic acid metabolism	Membrane Metabolism	Mycolic acid pathway	Membrane Metabolism	lipid biosynthesis, Synthesis of mycolic acids, MYCOLIC ACID CONDENSATION	Mycolic acid pathway	Mycolic acid pathway
Rv3400	lipid biosynthesis, Synthesis of mycolic acids, MYCOLIC ACID CONDENSATION	Mycolic acid metabolism		Mycolic acid pathway	Glycolysis	lipid biosynthesis, Synthesis of mycolic acids, MYCOLIC ACID CONDENSATION	Mycolic acid pathway	Mycolic acid pathway
Rv3802c	lipid biosynthesis, Synthesis of mycolic acids, MYCOLIC ACID CONDENSATION	Mycolic acid metabolism		Mycolic acid pathway		lipid biosynthesis, Synthesis of mycolic acids, MYCOLIC ACID CONDENSATION	Mycolic acid pathway	Mycolic acid pathway
Rv3804c	lipid biosynthesis, Synthesis of mycolic acids, MYCOLIC ACID CONDENSATION	Mycolic acid metabolism		Mycolic acid pathway		lipid biosynthesis, Synthesis of mycolic acids, MYCOLIC ACID CONDENSATION	Mycolic acid pathway	Mycolic acid pathway
Rv0643c	Lipid biosyntheis, Synthesis of mycolic acids, SYNTHESIS OF METHOXY MYCOLATE	Mycolic acid metabolism		Mycolic acid pathway		Lipid biosyntheis, Synthesis of mycolic acids, SYNTHESIS OF METHOXY MYCOLATE	Mycolic acid pathway
Rv0635	lipid biosynthesis, Synthesis of mycolic acids, FASIIA module			Mycolic acid pathway		lipid biosynthesis, Synthesis of mycolic acids, FASIIA module	Mycolic acid pathway
Rv2928			Membrane Metabolism	Dimycocerosate ester biosynthesis	Membrane Metabolism		Dimycocerosate ester biosynthesis	Membrane Metabolism
Rv0636	lipid biosynthesis, Synthesis of mycolic acids, FASIIA module			Mycolic acid pathway		lipid biosynthesis, Synthesis of mycolic acids, FASIIA module	Mycolic acid pathway
Rv0637	lipid biosynthesis, Synthesis of mycolic acids, FASIIA module			Mycolic acid pathway		lipid biosynthesis, Synthesis of mycolic acids, FASIIA module	Mycolic acid pathway
Rv0242c	lipid biosynthesis, Synthesis of mycolic acids, SYNTHESIS OF METHOXY MYCOLATE	Mycolic acid metabolism		Mycolic acid pathway		lipid biosynthesis, Synthesis of mycolic acids, SYNTHESIS OF METHOXY MYCOLATE	Mycolic acid pathway
Rv2002	lipid biosynthesis, Synthesis of mycolic acids, SYNTHESIS OF METHOXY MYCOLATE	Mycolic acid metabolism		Mycolic acid pathway		lipid biosynthesis, Synthesis of mycolic acids, SYNTHESIS OF METHOXY MYCOLATE	Mycolic acid pathway
Rv2766c	lipid biosynthesis, Synthesis of mycolic acids, SYNTHESIS OF METHOXY MYCOLATE	Mycolic acid metabolism		Mycolic acid pathway		lipid biosynthesis, Synthesis of mycolic acids, SYNTHESIS OF METHOXY MYCOLATE	Mycolic acid pathway
Rv2130	Cofactor biosynthesis, mycothiol biosynthesis	Cofactor metabolism	Redox Metabolism	Mycothiol biosynthesis	Redox Metabolism	Cofactor biosynthesis, mycothiol biosynthesis	Mycothiol biosynthesis	Redox Metabolism
Rv0819	Cofactor biosynthesis, mycothiol biosynthesis	Cofactor metabolism	Redox Metabolism	Mycothiol biosynthesis	Redox Metabolism	Cofactor biosynthesis, mycothiol biosynthesis	Mycothiol biosynthesis	Sulfur metabolism
Rv1082	Cofactor biosynthesis, mycothiol biosynthesis	Cofactor metabolism	Redox Metabolism	Mycothiol biosynthesis	Redox Metabolism	Cofactor biosynthesis, mycothiol biosynthesis	Mycothiol biosynthesis	Sulfur metabolism
Rv1170	Cofactor biosynthesis, mycothiol biosynthesis	Cofactor metabolism	Redox Metabolism	Mycothiol biosynthesis	Redox Metabolism	Cofactor biosynthesis, mycothiol biosynthesis	Mycothiol biosynthesis	Sulfur metabolism
Rv2438c	Cofactor biosynthesis, Nicotinamide nucleotides (NAD+, NADP) biosynthesis	Aminoacid metabolism	Aminoacid metabolism	Nicotinate and nicotinamide metabolism	Aminoacid metabolism	Cofactor biosynthesis, Nicotinamide nucleotides (NAD+, NADP) biosynthesis	Nicotinate and nicotinamide metabolism	Aminoacid metabolism
Rv0155	Cofactor biosynthesis, Nicotinamide nucleotides (NAD+, NADP) biosynthesis	Nicotinamide nucleotide metabolism	Pantothenate and CoA Metabolism	Nicotinate and nicotinamide metabolism	Pantothenate and CoA Metabolism	Cofactor biosynthesis, Nicotinamide nucleotides (NAD+, NADP) biosynthesis	Nicotinate and nicotinamide metabolism	Cofactor and Prosthetic Group Biosynthesis
Rv0156	Cofactor biosynthesis, Nicotinamide nucleotides (NAD+, NADP) biosynthesis	Nicotinamide nucleotide metabolism	Pantothenate and CoA Metabolism	Nicotinate and nicotinamide metabolism	Pantothenate and CoA Metabolism	Cofactor biosynthesis, Nicotinamide nucleotides (NAD+, NADP) biosynthesis	Nicotinate and nicotinamide metabolism	Cofactor and Prosthetic Group Biosynthesis
Rv0157	Cofactor biosynthesis, Nicotinamide nucleotides (NAD+, NADP) biosynthesis	Nicotinamide nucleotide metabolism	Pantothenate and CoA Metabolism	Nicotinate and nicotinamide metabolism	Pantothenate and CoA Metabolism	Cofactor biosynthesis, Nicotinamide nucleotides (NAD+, NADP) biosynthesis	Nicotinate and nicotinamide metabolism	Cofactor and Prosthetic Group Biosynthesis
Rv2713	Cofactor biosynthesis, Nicotinate and nicotinamide metabolism	Nicotinamide nucleotide metabolism	Pantothenate and CoA Metabolism	Nicotinate and nicotinamide metabolism	Pantothenate and CoA Metabolism	Cofactor biosynthesis, Nicotinate and nicotinamide metabolism	Nicotinate and nicotinamide metabolism	Cofactor and Prosthetic Group Biosynthesis
Rv0886	Energy metabolism	Redox metabolism	Redox Metabolism	Nicotinate and nicotinamide metabolism	Redox Metabolism	Energy metabolism	Nicotinate and nicotinamide metabolism	Cofactor and Prosthetic Group Biosynthesis
Rv3106	Energy metabolism	Redox metabolism	Redox Metabolism	Nicotinate and nicotinamide metabolism	Redox Metabolism	Energy metabolism	Nicotinate and nicotinamide metabolism	Cofactor and Prosthetic Group Biosynthesis
Rv3199c	Cofactor biosynthesis, NAD salvage pathway II	Nicotinamide nucleotide metabolism		Nicotinate and nicotinamide metabolism		Cofactor biosynthesis, NAD salvage pathway II	Nicotinate and nicotinamide metabolism	Nicotinate and nicotinamide metabolism
Rv2421c	Cofactor biosynthesis, Nicotinamide nucleotides (NAD+, NADP) biosynthesis	Nicotinamide nucleotide metabolism	Pantothenate and CoA Metabolism	Nicotinate and nicotinamide metabolism	Pantothenate and CoA Metabolism	Cofactor biosynthesis, Nicotinamide nucleotides (NAD+, NADP) biosynthesis	Nicotinate and nicotinamide metabolism	Nicotinate and nicotinamide metabolism
Rv0573c	Cofactor biosynthesis, Nicotinamide nucleotides (NAD+, NADP) biosynthesis	Pantothenate and CoA metabolism	Pantothenate and CoA Metabolism	Nicotinate and nicotinamide metabolism	Pantothenate and CoA Metabolism	Cofactor biosynthesis, Nicotinamide nucleotides (NAD+, NADP) biosynthesis	Nicotinate and nicotinamide metabolism	Pantothenate and CoA Metabolism
Rv1596	Cofactor biosynthesis, Nicotinamide nucleotides (NAD+, NADP) biosynthesis	Pantothenate and CoA metabolism	Pantothenate and CoA Metabolism	Nicotinate and nicotinamide metabolism	Pantothenate and CoA Metabolism	Cofactor biosynthesis, Nicotinamide nucleotides (NAD+, NADP) biosynthesis	Nicotinate and nicotinamide metabolism	Pantothenate and CoA Metabolism
Rv1695	Cofactor biosynthesis, Nicotinamide nucleotides (NAD+, NADP) biosynthesis	Nicotinamide nucleotide metabolism	Pantothenate and CoA Metabolism	Nicotinate and nicotinamide metabolism	Pantothenate and CoA Metabolism	Cofactor biosynthesis, Nicotinamide nucleotides (NAD+, NADP) biosynthesis	Nicotinate and nicotinamide metabolism	Pantothenate and CoA Metabolism
Rv2043c	Cofactor biosynthesis, Nicotinamide nucleotides (NAD+, NADP) biosynthesis	Pantothenate and CoA metabolism	Pantothenate and CoA Metabolism	Nicotinate and nicotinamide metabolism	Pantothenate and CoA Metabolism	Cofactor biosynthesis, Nicotinamide nucleotides (NAD+, NADP) biosynthesis	Nicotinate and nicotinamide metabolism	Pantothenate and CoA Metabolism
Rv3307	Cofactor biosynthesis, Nicotinamide nucleotides (NAD+, NADP) biosynthesis	Purine metabolism	Purine Metabolism	Nicotinate and nicotinamide metabolism	Purine Metabolism	Cofactor biosynthesis, Nicotinamide nucleotides (NAD+, NADP) biosynthesis	Nicotinate and nicotinamide metabolism	Purine and Pyrimidine Biosynthesis
Rv1549				Lipid metabolism			Lipid metabolism	Membrane Metabolism
Rv1550				Lipid metabolism			Lipid metabolism	Membrane Metabolism
Rv0410c	Cofactor biosynthesis, Nicotinamide nucleotides (NAD+, NADP) biosynthesis	Nicotinamide nucleotide metabolism		Nicotinate and nicotinamide metabolism		Cofactor biosynthesis, Nicotinamide nucleotides (NAD+, NADP) biosynthesis	Nicotinate and nicotinamide metabolism
Rv1161	Nitrogen metabolism	Nitrogen metabolism	Cofactor Metabolism	Nitrogen metabolism	Cofactor Metabolism	Nitrogen metabolism	Nitrogen metabolism	Cofactor and Prosthetic Group Biosynthesis
Rv1162	Nitrogen metabolism	Nitrogen metabolism	Cofactor Metabolism	Nitrogen metabolism	Cofactor Metabolism	Nitrogen metabolism	Nitrogen metabolism	Cofactor and Prosthetic Group Biosynthesis
Rv1163	Nitrogen metabolism	Nitrogen metabolism	Cofactor Metabolism	Nitrogen metabolism	Cofactor Metabolism	Nitrogen metabolism	Nitrogen metabolism	Cofactor and Prosthetic Group Biosynthesis
Rv1164	Nitrogen metabolism	Nitrogen metabolism	Cofactor Metabolism	Nitrogen metabolism	Cofactor Metabolism	Nitrogen metabolism	Nitrogen metabolism	Cofactor and Prosthetic Group Biosynthesis
Rv0114					Membrane Metabolism			Membrane Metabolism
Rv0113					Membrane Metabolism			Membrane Metabolism
Rv0115					Membrane Metabolism			Membrane Metabolism
Rv0295c		Sulfolipid metabolism	Membrane Metabolism		Membrane Metabolism			Membrane Metabolism
Rv2911					Peptidoglycan Metabolism			Membrane Metabolism
Rv3330			Membrane Metabolism		Peptidoglycan Metabolism			Membrane Metabolism
Rv0771			Miscellaneous	Benzoate degradation	Miscellaneous		Benzoate degradation	Miscellaneous
Rv1736c	Nitrogen metabolism	Nitrogen metabolism		Nitrogen metabolism		Nitrogen metabolism	Nitrogen metabolism	Cofactor and Prosthetic Group Biosynthesis
Rv2391	Sulfate metabolism	Sulfate metabolism	Cofactor Metabolism	Nitrogen metabolism	Cofactor Metabolism	Sulfate metabolism	Nitrogen metabolism	Redox Metabolism
Rv3273			Miscellaneous	Carbon metabolism	Miscellaneous		Carbon metabolism	Miscellaneous
Rv0464c					Miscellaneous			Miscellaneous
Rv0684					Miscellaneous			Miscellaneous
Rv1820	Aminoacid metabolism	Branched chain amino acid metabolism	Valine Leucine and Isoleucine Metabolism	Pantothenate and CoA biosynthesis	Valine Leucine and Isoleucine Metabolism	Aminoacid metabolism	Pantothenate and CoA biosynthesis	Aminoacid metabolism
Rv3509c	Aminoacid metabolism	Branched chain amino acid metabolism	Valine Leucine and Isoleucine Metabolism	Pantothenate and CoA biosynthesis	Valine Leucine and Isoleucine Metabolism	Aminoacid metabolism	Pantothenate and CoA biosynthesis	Aminoacid metabolism
Rv1391	Cofactor biosynthesis, Coenzyme-A biosynthesis	Pantothenate and CoA Metabolism	Cofactor Metabolism	Pantothenate and CoA biosynthesis	Cofactor Metabolism	Cofactor biosynthesis, Coenzyme-A biosynthesis	Pantothenate and CoA biosynthesis	Cofactor and Prosthetic Group Biosynthesis
Rv1092c	Cofactor biosynthesis, Coenzyme-A biosynthesis	Pantothenate and CoA Metabolism	Pantothenate and CoA Metabolism	Pantothenate and CoA biosynthesis	Pantothenate and CoA Metabolism	Cofactor biosynthesis, Coenzyme-A biosynthesis	Pantothenate and CoA biosynthesis	Pantothenate and CoA Metabolism
Rv1631	Cofactor biosynthesis, Coenzyme-A biosynthesis	Pantothenate and CoA Metabolism	Pantothenate and CoA Metabolism	Pantothenate and CoA biosynthesis	Pantothenate and CoA Metabolism	Cofactor biosynthesis, Coenzyme-A biosynthesis	Pantothenate and CoA biosynthesis	Pantothenate and CoA Metabolism
Rv2225	Cofactor biosynthesis, Coenzyme-A biosynthesis	Pantothenate and CoA Metabolism	Pantothenate and CoA Metabolism	Pantothenate and CoA biosynthesis	Pantothenate and CoA Metabolism	Cofactor biosynthesis, Coenzyme-A biosynthesis	Pantothenate and CoA biosynthesis	Pantothenate and CoA Metabolism
Rv1347c			Lipid metabolism	Mycobactin biosynthesis	Lipid metabolism		Mycobactin biosynthesis	Mycobactin biosynthesis
Rv2377c				Mycobactin biosynthesis			Mycobactin biosynthesis	Mycobactin biosynthesis
Rv2378c			Membrane Metabolism	Mycobactin biosynthesis	Membrane Metabolism		Mycobactin biosynthesis	Mycobactin biosynthesis
Rv2379c			Membrane Metabolism	Mycobactin biosynthesis	Membrane Metabolism		Mycobactin biosynthesis	Mycobactin biosynthesis
Rv2573	Cofactor biosynthesis, Coenzyme-A biosynthesis	Pantothenate and CoA Metabolism	Pantothenate and CoA Metabolism	Pantothenate and CoA biosynthesis	Pantothenate and CoA Metabolism	Cofactor biosynthesis, Coenzyme-A biosynthesis	Pantothenate and CoA biosynthesis	Pantothenate and CoA Metabolism
Rv2965c	Cofactor biosynthesis, Coenzyme-A biosynthesis	Pantothenate and CoA Metabolism	Pantothenate and CoA Metabolism	Pantothenate and CoA biosynthesis	Pantothenate and CoA Metabolism	Cofactor biosynthesis, Coenzyme-A biosynthesis	Pantothenate and CoA biosynthesis	Pantothenate and CoA Metabolism
Rv3068c	Peptidoglycan Synthesis, NAG and NAM biosynthesis	Membrane metabolism	Glycolysis	Amino sugar and nucleotide sugar metabolism	Glycolysis	Peptidoglycan Synthesis, NAG and NAM biosynthesis	Pentose phosphate pathway	Glycolysis/Gluconeogenesis
Rv1017c	Nucleotide biosynthesis	Pentose Phosphate Pathway	Pentose Phosphate Pathway	Pentose phosphate pathway	Pentose Phosphate Pathway	Nucleotide biosynthesis	Pentose phosphate pathway	Pentose Phosphate Pathway
Rv0478	Pentose phosphate pathway	Pentose phosphate pathway	Pentose Phosphate Pathway	Pentose phosphate pathway	Pentose Phosphate Pathway	Pentose phosphate pathway	Pentose phosphate pathway	Pentose Phosphate Pathway
Rv1121	Pentose phosphate pathway	Pentose phosphate pathway	Pentose Phosphate Pathway	Pentose phosphate pathway	Pentose Phosphate Pathway	Pentose phosphate pathway	Pentose phosphate pathway	Pentose Phosphate Pathway
Rv1122	Pentose phosphate pathway	Pentose phosphate pathway	Pentose Phosphate Pathway	Pentose phosphate pathway	Pentose Phosphate Pathway	Pentose phosphate pathway	Pentose phosphate pathway	Pentose Phosphate Pathway
Rv1408	Pentose phosphate pathway	Pentose phosphate pathway	Pentose Phosphate Pathway	Pentose phosphate pathway	Pentose Phosphate Pathway	Pentose phosphate pathway	Pentose phosphate pathway	Pentose Phosphate Pathway
Rv0470c			Lipid metabolism	Mycolic acid pathway	Mycolic Acid Biosynthesis		Mycolic acid pathway	Mycolic Acid Biosynthesis
Rv1445c	Pentose phosphate pathway	Pentose phosphate pathway	Pentose Phosphate Pathway	Pentose phosphate pathway	Pentose Phosphate Pathway	Pentose phosphate pathway	Pentose phosphate pathway	Pentose Phosphate Pathway
Rv1447c	Pentose phosphate pathway	Pentose phosphate pathway	Pentose Phosphate Pathway	Pentose phosphate pathway	Pentose Phosphate Pathway	Pentose phosphate pathway	Pentose phosphate pathway	Pentose Phosphate Pathway
Rv1448c	Pentose phosphate pathway	Pentose phosphate pathway	Pentose Phosphate Pathway	Pentose phosphate pathway	Pentose Phosphate Pathway	Pentose phosphate pathway	Pentose phosphate pathway	Pentose Phosphate Pathway
Rv1449c	Pentose phosphate pathway	Pentose phosphate pathway	Pentose Phosphate Pathway	Pentose phosphate pathway	Pentose Phosphate Pathway	Pentose phosphate pathway	Pentose phosphate pathway	Pentose Phosphate Pathway
Rv1844c	Pentose phosphate pathway	Pentose phosphate pathway	Pentose Phosphate Pathway	Pentose phosphate pathway	Pentose Phosphate Pathway	Pentose phosphate pathway	Pentose phosphate pathway	Pentose Phosphate Pathway
Rv2436	Pentose phosphate pathway	Pentose phosphate pathway	Pentose Phosphate Pathway	Pentose phosphate pathway	Pentose Phosphate Pathway	Pentose phosphate pathway	Pentose phosphate pathway	Pentose Phosphate Pathway
Rv2465c	Pentose phosphate pathway	Pentose phosphate pathway	Pentose Phosphate Pathway	Pentose phosphate pathway	Pentose Phosphate Pathway	Pentose phosphate pathway	Pentose phosphate pathway	Pentose Phosphate Pathway
Rv0334	Arabinogalactan biosynthesis	Membrane metabolism	Nucleotide Sugar Metabolism	Peptidoglycan and lipopolysaccharide biosynthesis	Arabinogalactan Synthesis	Arabinogalactan biosynthesis	Peptidoglycan and lipopolysaccharide biosynthesis	Arabinogalactan biosynthesis
Rv3809c	Arabinogalactan biosynthesis	Membrane metabolism	Peptidoglycan Metabolism	Peptidoglycan and lipopolysaccharide biosynthesis	Arabinogalactan Synthesis	synthesis of arabinogalactan (incomplete), UDP-Galactofuranose Synthesis	Peptidoglycan and lipopolysaccharide biosynthesis	Arabinogalactan biosynthesis
Rv3264c	C6 Compounds, mannose	Sugar metabolism	Sugar Metabolism	Peptidoglycan and lipopolysaccharide biosynthesis	Membrane Metabolism	C6 Compounds, mannose	Peptidoglycan and lipopolysaccharide biosynthesis	Fructose and mannose metabolism
Rv0112	GDP-D-rhamnose biosynthesis/ Fructose and mannose metabolism	Sugar metabolism	Sugar Metabolism	Peptidoglycan and lipopolysaccharide biosynthesis	Sugar Metabolism	GDP-D-rhamnose biosynthesis/ Fructose and mannose metabolism	Peptidoglycan and lipopolysaccharide biosynthesis	Fructose and mannose metabolism
Rv1511	GDP-D-rhamnose biosynthesis/ Fructose and mannose metabolism	Sugar metabolism	Sugar Metabolism	Peptidoglycan and lipopolysaccharide biosynthesis	Sugar Metabolism	GDP-D-rhamnose biosynthesis/ Fructose and mannose metabolism	Peptidoglycan and lipopolysaccharide biosynthesis	Fructose and mannose metabolism
Rv2155c	Peptidoglycan Synthesis, NAG and NAM biosynthesis	Membrane metabolism	Peptidoglycan Metabolism	Peptidoglycan and lipopolysaccharide biosynthesis	Peptidoglycan Metabolism	Peptidoglycan Synthesis, NAG and NAM biosynthesis	Peptidoglycan and lipopolysaccharide biosynthesis	Peptidoglycan Metabolism
Rv2158c	Peptidoglycan Synthesis, NAG and NAM biosynthesis	Membrane metabolism	Peptidoglycan Metabolism	Peptidoglycan and lipopolysaccharide biosynthesis	Peptidoglycan Metabolism	Peptidoglycan Synthesis, NAG and NAM biosynthesis	Peptidoglycan and lipopolysaccharide biosynthesis	Peptidoglycan Metabolism
Rv2153c	Peptidoglycan Synthesis, NAG and NAM biosynthesis	Membrane metabolism	Peptidoglycan Metabolism	Peptidoglycan biosynthesis	Peptidoglycan Metabolism	Peptidoglycan Synthesis, NAG and NAM biosynthesis	Peptidoglycan biosynthesis	Peptidoglycan Metabolism
Rv3803c				Mycolic acid pathway			Mycolic acid pathway	Mycolic acid pathway
Rv2156c	Peptidoglycan Synthesis, NAG and NAM biosynthesis	Membrane metabolism	Peptidoglycan Metabolism	Peptidoglycan biosynthesis	Peptidoglycan Metabolism	Peptidoglycan Synthesis, NAG and NAM biosynthesis	Peptidoglycan biosynthesis	Peptidoglycan Metabolism
Rv2361c	Polyprenoids biosynthesis	Polyprenoids biosynthesis	Polyprenyl Metabolism	Peptidoglycan biosynthesis	Polyprenyl Metabolism	Polyprenoids biosynthesis	Peptidoglycan biosynthesis	Polyprenyl Metabolism
Rv2957	pHBAD1 and pHBAD2 synthesis	Membrane metabolism	Membrane Metabolism	p-HBAD biosynthesis	Phenolic glycolipid biosynthesis	pHBAD1 and pHBAD2 synthesis	p-HBAD biosynthesis	p-HBAD biosynthesis
Rv2958c	pHBAD1 and pHBAD2 synthesis	Membrane metabolism	Membrane Metabolism	p-HBAD biosynthesis	Phenolic glycolipid biosynthesis	pHBAD1 and pHBAD2 synthesis	p-HBAD biosynthesis	p-HBAD biosynthesis
Rv2959c	pHBAD1 and pHBAD2 synthesis	Membrane metabolism		p-HBAD biosynthesis		pHBAD1 and pHBAD2 synthesis	p-HBAD biosynthesis	p-HBAD biosynthesis
Rv2962c	pHBAD1 and pHBAD2 synthesis	Membrane metabolism	Membrane Metabolism	p-HBAD biosynthesis	Phenolic glycolipid biosynthesis	pHBAD1 and pHBAD2 synthesis	p-HBAD biosynthesis	p-HBAD biosynthesis
Rv0322			Nucleotide Sugar Metabolism	Pentose and glucuronate interconversions	Nucleotide Sugar Metabolism		Pentose and glucuronate interconversions	Nucleotide Salvage Pathway
Rv2178c	Aminoacid metabolism	Shikimate pathway	Phenylalanine Tyrosine Tryptophan Metabolism	Phenylalanine, tyrosine and tryptophan biosynthesis	Phenylalanine Tyrosine Tryptophan Metabolism	Aminoacid metabolism	Phenylalanine, tyrosine and tryptophan biosynthesis	Aminoacid metabolism
Rv2537c	Aminoacid metabolism	Shikimate pathway	Phenylalanine Tyrosine Tryptophan Metabolism	Phenylalanine, tyrosine and tryptophan biosynthesis	Phenylalanine Tyrosine Tryptophan Metabolism	Aminoacid metabolism	Phenylalanine, tyrosine and tryptophan biosynthesis	Aminoacid metabolism
Rv2202c		Nucleotide sugar metabolism	Nucleotide Sugar Metabolism	Purine metabolism	Nucleotide Sugar Metabolism		Purine metabolism	Nucleotide Salvage Pathway
Rv0127								Others
Rv3377c					Purine Metabolism			Others
Rv3378c								Others
Rv0082			Ubiquinone Metabolism	Cofactor biosynthesis	Ubiquinone Metabolism		Cofactor biosynthesis	Oxidative Phosphorylation
Rv2538c	Aminoacid metabolism	Shikimate pathway	Phenylalanine Tyrosine Tryptophan Metabolism	Phenylalanine, tyrosine and tryptophan biosynthesis	Phenylalanine Tyrosine Tryptophan Metabolism	Aminoacid metabolism	Phenylalanine, tyrosine and tryptophan biosynthesis	Aminoacid metabolism
Rv2539c	Aminoacid metabolism	Shikimate pathway	Phenylalanine Tyrosine Tryptophan Metabolism	Phenylalanine, tyrosine and tryptophan biosynthesis	Phenylalanine Tyrosine Tryptophan Metabolism	Aminoacid metabolism	Phenylalanine, tyrosine and tryptophan biosynthesis	Aminoacid metabolism
Rv2540c	Aminoacid metabolism	Shikimate pathway	Phenylalanine Tyrosine Tryptophan Metabolism	Phenylalanine, tyrosine and tryptophan biosynthesis	Phenylalanine Tyrosine Tryptophan Metabolism	Aminoacid metabolism	Phenylalanine, tyrosine and tryptophan biosynthesis	Aminoacid metabolism
Rv2552c	Aminoacid metabolism	Shikimate pathway	Phenylalanine Tyrosine Tryptophan Metabolism	Phenylalanine, tyrosine and tryptophan biosynthesis	Phenylalanine Tyrosine Tryptophan Metabolism	Aminoacid metabolism	Phenylalanine, tyrosine and tryptophan biosynthesis	Aminoacid metabolism
Rv3227	Aminoacid metabolism	Shikimate pathway	Phenylalanine Tyrosine Tryptophan Metabolism	Phenylalanine, tyrosine and tryptophan biosynthesis	Phenylalanine Tyrosine Tryptophan Metabolism	Aminoacid metabolism	Phenylalanine, tyrosine and tryptophan biosynthesis	Aminoacid metabolism
Rv1609	Aminoacid metabolism	Aminoacid metabolism	Phenylalanine Tyrosine Tryptophan Metabolism	Phenylalanine, tyrosine and tryptophan biosynthesis	Phenylalanine Tyrosine Tryptophan Metabolism	Aminoacid metabolism	Phenylalanine, tyrosine and tryptophan biosynthesis	Aminoacid metabolism
Rv1611	Aminoacid metabolism	Aminoacid metabolism	Phenylalanine Tyrosine Tryptophan Metabolism	Phenylalanine, tyrosine and tryptophan biosynthesis	Phenylalanine Tyrosine Tryptophan Metabolism	Aminoacid metabolism	Phenylalanine, tyrosine and tryptophan biosynthesis	Aminoacid metabolism
Rv2192c	Aminoacid metabolism	Aminoacid metabolism	Phenylalanine Tyrosine Tryptophan Metabolism	Phenylalanine, tyrosine and tryptophan biosynthesis	Phenylalanine Tyrosine Tryptophan Metabolism	Aminoacid metabolism	Phenylalanine, tyrosine and tryptophan biosynthesis	Aminoacid metabolism
Rv0948c	Aminoacid metabolism	Aminoacid metabolism		Phenylalanine, tyrosine and tryptophan biosynthesis	Phenylalanine Tyrosine Tryptophan Metabolism	Aminoacid metabolism	Phenylalanine, tyrosine and tryptophan biosynthesis	Aminoacid metabolism
Rv1885c	Aminoacid metabolism	Aminoacid metabolism	Phenylalanine Tyrosine Tryptophan Metabolism	Phenylalanine, tyrosine and tryptophan biosynthesis	Phenylalanine Tyrosine Tryptophan Metabolism	Aminoacid metabolism	Phenylalanine, tyrosine and tryptophan biosynthesis	Aminoacid metabolism
Rv3754	Aminoacid metabolism	Aminoacid metabolism	Phenylalanine Tyrosine Tryptophan Metabolism	Phenylalanine, tyrosine and tryptophan biosynthesis	Phenylalanine Tyrosine Tryptophan Metabolism	Aminoacid metabolism	Phenylalanine, tyrosine and tryptophan biosynthesis	Aminoacid metabolism
Rv3838c	Aminoacid metabolism	Aminoacid metabolism	Phenylalanine Tyrosine Tryptophan Metabolism	Phenylalanine, tyrosine and tryptophan biosynthesis	Phenylalanine Tyrosine Tryptophan Metabolism	Aminoacid metabolism	Phenylalanine, tyrosine and tryptophan biosynthesis	Aminoacid metabolism
Rv1603	Aminoacid metabolism	Aminoacid metabolism	Aminoacid metabolism	Aminoacid metabolism	Aminoacid metabolism	Aminoacid metabolism	Phenylalanine, tyrosine and tryptophan biosynthesis	Aminoacid metabolism
Rv3628	Energy metabolism	Miscellaneous	Miscellaneous	Phosphate metabolism	Miscellaneous	Energy metabolism	Phosphate metabolism	Oxidative Phosphorylation
Rv2984	Energy metabolism	Purine Metabolism	Purine Metabolism	Phosphate metabolism	Purine Metabolism	Energy metabolism	Phosphate metabolism	Purine and Pyrimidine Biosynthesis
Rv1500	Phosphatidylinositol mannoside (PIM) synthesis	Phosphatidylinositol mannoside metabolism		Phosphatidyl inositol mannoside biosynthesis	PIM Biosynthesis	Phosphatidylinositol mannoside (PIM) synthesis	Phosphatidyl inositol mannoside biosynthesis	Lipid metabolism
Rv2610c	Phosphatidylinositol mannoside (PIM) synthesis	Phosphatidylinositol mannoside metabolism	Membrane Metabolism	Phosphatidyl inositol mannoside biosynthesis	PIM Biosynthesis	Phosphatidylinositol mannoside (PIM) synthesis	Phosphatidyl inositol mannoside biosynthesis	Lipid metabolism
Rv2611c	Phosphatidylinositol mannoside (PIM) synthesis	Phosphatidylinositol mannoside metabolism	Membrane Metabolism	Phosphatidyl inositol mannoside biosynthesis	PIM Biosynthesis	Phosphatidylinositol mannoside (PIM) synthesis	Phosphatidyl inositol mannoside biosynthesis	Lipid metabolism
Rv0557	Phosphatidylinositol mannoside (PIM) synthesis	Phosphatidylinositol mannoside metabolism	Membrane Metabolism	Phosphatidyl inositol mannoside biosynthesis	PIM Biosynthesis	Phosphatidylinositol mannoside (PIM) synthesis	Phosphatidyl inositol mannoside biosynthesis
Rv3266c	Arabinogalactan biosynthesis		Nucleotide Sugar Metabolism	Polyketide sugar unit biosynthesis	Arabinogalactan Synthesis	Arabinogalactan biosynthesis	Polyketide sugar unit biosynthesis	Arabinogalactan biosynthesis
Rv3464	Arabinogalactan biosynthesis	Membrane metabolism	Nucleotide Sugar Metabolism	Polyketide sugar unit biosynthesis	Arabinogalactan Synthesis	Arabinogalactan biosynthesis	Polyketide sugar unit biosynthesis	Arabinogalactan biosynthesis
Rv3465	Arabinogalactan biosynthesis	Membrane metabolism	Nucleotide Sugar Metabolism	Polyketide sugar unit biosynthesis	Arabinogalactan Synthesis	Arabinogalactan biosynthesis	Polyketide sugar unit biosynthesis	Arabinogalactan biosynthesis
Rv3468	Arabinogalactan biosynthesis	Membrane metabolism	Nucleotide Sugar Metabolism	Polyketide sugar unit biosynthesis	Arabinogalactan Synthesis	Arabinogalactan biosynthesis	Polyketide sugar unit biosynthesis	Arabinogalactan biosynthesis
Rv3784	Arabinogalactan biosynthesis	Membrane metabolism	Nucleotide Sugar Metabolism	Polyketide sugar unit biosynthesis	Arabinogalactan Synthesis	Arabinogalactan biosynthesis	Polyketide sugar unit biosynthesis	Arabinogalactan biosynthesis
Rv3634c	Arabinogalactan biosynthesis	Membrane metabolism	Nucleotide Sugar Metabolism	Galactose metabolism	Nucleotide Sugar Metabolism	Arabinogalactan biosynthesis	Polyketide sugar unit biosynthesis	Nucleotide Salvage Pathway
Rv2847c	Cofactor biosynthesis, cobalamin biosynthesis	Cobalamin metabolism	Porphyrin Metabolism	Cofactor biosynthesis	Porphyrin Metabolism	Cofactor biosynthesis, cobalamin biosynthesis	Porphyrin and chlorophyll metabolism	Cofactor and Prosthetic Group Biosynthesis
Rv3777			Redox Metabolism		Redox Metabolism			Oxidative Phosphorylation
Rv2066	Cofactor biosynthesis, cobalamin biosynthesis	Cobalamin metabolism	Cofactor Metabolism	Cofactor biosynthesis	Cofactor Metabolism	Cofactor biosynthesis, cobalamin biosynthesis	Porphyrin metabolism	Cofactor and Prosthetic Group Biosynthesis
Rv0510	Cofactor biosynthesis, heme biosynthesis	Heme metabolism	Porphyrin Metabolism	Porphyrin metabolism	Porphyrin Metabolism	Cofactor biosynthesis, heme biosynthesis	Porphyrin metabolism	Cofactor and Prosthetic Group Biosynthesis
Rv0512	Cofactor biosynthesis, heme biosynthesis	Heme metabolism	Porphyrin Metabolism	Porphyrin metabolism	Porphyrin Metabolism	Cofactor biosynthesis, heme biosynthesis	Porphyrin metabolism	Cofactor and Prosthetic Group Biosynthesis
Rv0524	Cofactor biosynthesis, heme biosynthesis	Heme metabolism	Porphyrin Metabolism	Porphyrin metabolism	Porphyrin Metabolism	Cofactor biosynthesis, heme biosynthesis	Porphyrin metabolism	Cofactor and Prosthetic Group Biosynthesis
Rv1485	Cofactor biosynthesis, heme biosynthesis	Heme metabolism	Porphyrin Metabolism	Porphyrin metabolism	Porphyrin Metabolism	Cofactor biosynthesis, heme biosynthesis	Porphyrin metabolism	Cofactor and Prosthetic Group Biosynthesis
Rv2677	Cofactor biosynthesis, heme biosynthesis	Heme metabolism	Porphyrin Metabolism	Porphyrin metabolism	Porphyrin Metabolism	Cofactor biosynthesis, heme biosynthesis	Porphyrin metabolism	Cofactor and Prosthetic Group Biosynthesis
Rv2678c	Cofactor biosynthesis, heme biosynthesis	Heme metabolism	Porphyrin Metabolism	Porphyrin metabolism	Porphyrin Metabolism	Cofactor biosynthesis, heme biosynthesis	Porphyrin metabolism	Cofactor and Prosthetic Group Biosynthesis
Rv1300	Cofactor biosynthesis, heme biosynthesis	Heme metabolism		Porphyrin metabolism		Cofactor biosynthesis, heme biosynthesis	Porphyrin metabolism
Rv1130	Propanoate metabolism - methycitrate cycle	Methylcitrate cycle	Methylcitrate Cycle	Propanoate metabolism	Propanoate Metabolism	Propanoate metabolism - methycitrate cycle	Propanoate metabolism	Propanoate Metabolism
Rv3624c	Nucleotide biosynthesis, Purines	Purine metabolism	Purine Metabolism	Purine metabolism	Purine Metabolism	Nucleotide biosynthesis, Purines	Purine metabolism	Nucleotide Salvage Pathway
Rv1848	Aminoacid metabolism	Aminoacid metabolism	Purine Metabolism	Purine metabolism	Purine Metabolism	Aminoacid metabolism	Purine metabolism	Purine and Pyrimidine Biosynthesis
Rv1849	Aminoacid metabolism	Aminoacid metabolism	Purine Metabolism	Purine metabolism	Purine Metabolism	Aminoacid metabolism	Purine metabolism	Purine and Pyrimidine Biosynthesis
Rv1155					Pantothenate and CoA Metabolism			Pantothenate and CoA Metabolism
Rv1330c					Pantothenate and CoA Metabolism			Pantothenate and CoA Metabolism
Rv2074					Pantothenate and CoA Metabolism			Pantothenate and CoA Metabolism
Rv1850	Aminoacid metabolism	Aminoacid metabolism	Purine Metabolism	Purine metabolism	Purine Metabolism	Aminoacid metabolism	Purine metabolism	Purine and Pyrimidine Biosynthesis
Rv1851	Aminoacid metabolism	Aminoacid metabolism		Purine metabolism		Aminoacid metabolism	Purine metabolism	Purine and Pyrimidine Biosynthesis
Rv1852	Aminoacid metabolism	Aminoacid metabolism		Purine metabolism		Aminoacid metabolism	Purine metabolism	Purine and Pyrimidine Biosynthesis
Rv1853	Aminoacid metabolism	Aminoacid metabolism		Purine metabolism		Aminoacid metabolism	Purine metabolism	Purine and Pyrimidine Biosynthesis
Rv0772	Nucleotide biosynthesis, Purines	Purine metabolism	Purine Metabolism	Purine metabolism	Purine Metabolism	Nucleotide biosynthesis, Purines	Purine metabolism	Purine and Pyrimidine Biosynthesis
Rv0777	Nucleotide biosynthesis, Purines	Purine metabolism	Purine Metabolism	Purine metabolism	Purine Metabolism	Nucleotide biosynthesis, Purines	Purine metabolism	Purine and Pyrimidine Biosynthesis
Rv0780	Nucleotide biosynthesis, Purines	Purine metabolism	Purine Metabolism	Purine metabolism	Purine Metabolism	Nucleotide biosynthesis, Purines	Purine metabolism	Purine and Pyrimidine Biosynthesis
Rv0803	Nucleotide biosynthesis, Purines	Purine metabolism	Purine Metabolism	Purine metabolism	Purine Metabolism	Nucleotide biosynthesis, Purines	Purine metabolism	Purine and Pyrimidine Biosynthesis
Rv0808	Nucleotide biosynthesis, Purines	Purine metabolism	Purine Metabolism	Purine metabolism	Purine Metabolism	Nucleotide biosynthesis, Purines	Purine metabolism	Purine and Pyrimidine Biosynthesis
Rv0809	Nucleotide biosynthesis, Purines	Purine metabolism	Purine Metabolism	Purine metabolism	Purine Metabolism	Nucleotide biosynthesis, Purines	Purine metabolism	Purine and Pyrimidine Biosynthesis
Rv0956	Nucleotide biosynthesis, Purines	Purine metabolism	Purine Metabolism	Purine metabolism	Purine Metabolism	Nucleotide biosynthesis, Purines	Purine metabolism	Purine and Pyrimidine Biosynthesis
Rv0957	Nucleotide biosynthesis, Purines	Purine metabolism	Purine Metabolism	Purine metabolism	Purine Metabolism	Nucleotide biosynthesis, Purines	Purine metabolism	Purine and Pyrimidine Biosynthesis
Rv0132c					Pentose Phosphate Pathway			Pentose Phosphate Pathway
Rv0407					Pentose Phosphate Pathway			Pentose Phosphate Pathway
Rv1625c	Nucleotide biosynthesis, Purines	Purine metabolism	Purine Metabolism	Purine metabolism	Purine Metabolism	Nucleotide biosynthesis, Purines	Purine metabolism	Purine and Pyrimidine Biosynthesis
Rv2435c	Nucleotide biosynthesis, Purines	Purine metabolism	Purine Metabolism	Purine metabolism	Purine Metabolism	Nucleotide biosynthesis, Purines	Purine metabolism	Purine and Pyrimidine Biosynthesis
Rv2583c	Nucleotide biosynthesis, Purines	Purine metabolism	Purine Metabolism	Purine metabolism	Purine Metabolism	Nucleotide biosynthesis, Purines	Purine metabolism	Purine and Pyrimidine Biosynthesis
Rv2584c	Nucleotide biosynthesis, Purines	Purine metabolism	Purine Metabolism	Purine metabolism	Purine Metabolism	Nucleotide biosynthesis, Purines	Purine metabolism	Purine and Pyrimidine Biosynthesis
Rv2222c			Peptidoglycan Metabolism	Aminoacid metabolism	Peptidoglycan Metabolism		Aminoacid metabolism	Peptidoglycan Metabolism
Rv3276c	Nucleotide biosynthesis, Purines	Purine metabolism	Purine Metabolism	Purine metabolism	Purine Metabolism	Nucleotide biosynthesis, Purines	Purine metabolism	Purine and Pyrimidine Biosynthesis
Rv3313c	Nucleotide biosynthesis, Purines	Purine metabolism	Purine Metabolism	Purine metabolism	Purine Metabolism	Nucleotide biosynthesis, Purines	Purine metabolism	Purine and Pyrimidine Biosynthesis
Rv0733	Nucleotide biosynthesis, Purines, ATP, ADP	Purine metabolism	Nucleotide Sugar Metabolism	Purine metabolism	Nucleotide Sugar Metabolism	Nucleotide biosynthesis, Purines, ATP, ADP	Purine metabolism	Purine and Pyrimidine Biosynthesis
Rv1389	Nucleotide biosynthesis, Purines, GTP, dGTP	Purine metabolism	Purine Metabolism	Purine metabolism	Purine Metabolism	Nucleotide biosynthesis, Purines, GTP, dGTP	Purine metabolism	Purine and Pyrimidine Biosynthesis
Rv1843c	Nucleotide biosynthesis, Purines, GTP, dGTP	Purine metabolism	Purine Metabolism	Purine metabolism	Purine Metabolism	Nucleotide biosynthesis, Purines, GTP, dGTP	Purine metabolism	Purine and Pyrimidine Biosynthesis
Rv2163c			Peptidoglycan Metabolism		Peptidoglycan Metabolism			Peptidoglycan Metabolism
Rv3627c					Peptidoglycan Metabolism			Peptidoglycan Metabolism
Rv3396c	Nucleotide biosynthesis, Purines, GTP, dGTP	Purine metabolism	Purine Metabolism	Purine metabolism	Purine Metabolism	Nucleotide biosynthesis, Purines, GTP, dGTP	Purine metabolism	Purine and Pyrimidine Biosynthesis
Rv3410c	Nucleotide biosynthesis, Purines, GTP, dGTP	Purine metabolism	Purine Metabolism	Purine metabolism	Purine Metabolism	Nucleotide biosynthesis, Purines, GTP, dGTP	Purine metabolism	Purine and Pyrimidine Biosynthesis
Rv3411c	Nucleotide biosynthesis, Purines, GTP, dGTP	Purine metabolism	Purine Metabolism	Purine metabolism	Purine Metabolism	Nucleotide biosynthesis, Purines, GTP, dGTP	Purine metabolism	Purine and Pyrimidine Biosynthesis
Rv1383	Aminoacid metabolism	Aminoacid metabolism	Pyrimidine Metabolism	Pyrimidine metabolism	Pyrimidine Metabolism	Aminoacid metabolism	Pyrimidine metabolism	Purine and Pyrimidine Biosynthesis
Rv1384	Aminoacid metabolism	Aminoacid metabolism		Pyrimidine metabolism	Pyrimidine Metabolism	Aminoacid metabolism	Pyrimidine metabolism	Purine and Pyrimidine Biosynthesis
Rv0321	Nucleotide biosynthesis, de novo biosynthesis of pyrimidine deoxyribonucleotides	Pyrimidine metabolism	Pyrimidine Metabolism	Pyrimidine metabolism	Pyrimidine Metabolism	Nucleotide biosynthesis, de novo biosynthesis of pyrimidine deoxyribonucleotides	Pyrimidine metabolism	Purine and Pyrimidine Biosynthesis
Rv2697c	Nucleotide biosynthesis, de novo biosynthesis of pyrimidine deoxyribonucleotides	Pyrimidine metabolism	Citric Acid Cycle (TCA cycle)	Pyrimidine metabolism	Citric Acid Cycle (TCA cycle)	Nucleotide biosynthesis, de novo biosynthesis of pyrimidine deoxyribonucleotides	Pyrimidine metabolism	Purine and Pyrimidine Biosynthesis
Rv2754c	Nucleotide biosynthesis, de novo biosynthesis of pyrimidine deoxyribonucleotides	Pyrimidine metabolism	Pyrimidine Metabolism	Pyrimidine metabolism	Pyrimidine Metabolism	Nucleotide biosynthesis, de novo biosynthesis of pyrimidine deoxyribonucleotides	Pyrimidine metabolism	Purine and Pyrimidine Biosynthesis
Rv2764c	Nucleotide biosynthesis, de novo biosynthesis of pyrimidine deoxyribonucleotides	Pyrimidine metabolism	Pyrimidine Metabolism	Pyrimidine metabolism	Pyrimidine Metabolism	Nucleotide biosynthesis, de novo biosynthesis of pyrimidine deoxyribonucleotides	Pyrimidine metabolism	Purine and Pyrimidine Biosynthesis
Rv3247c	Nucleotide biosynthesis, de novo biosynthesis of pyrimidine deoxyribonucleotides	Pyrimidine metabolism	Pyrimidine Metabolism	Pyrimidine metabolism	Pyrimidine Metabolism	Nucleotide biosynthesis, de novo biosynthesis of pyrimidine deoxyribonucleotides	Pyrimidine metabolism	Purine and Pyrimidine Biosynthesis
Rv0382c	Nucleotide biosynthesis, de novo biosynthesis of pyrimidine ribonucleotides	Pyrimidine metabolism	Pyrimidine Metabolism	Pyrimidine metabolism	Pyrimidine Metabolism	Nucleotide biosynthesis, de novo biosynthesis of pyrimidine ribonucleotides	Pyrimidine metabolism	Purine and Pyrimidine Biosynthesis
Rv0570	Nucleotide biosynthesis, de novo biosynthesis of pyrimidine ribonucleotides		Purine Metabolism	Purine metabolism	Purine Metabolism	Nucleotide biosynthesis, de novo biosynthesis of pyrimidine ribonucleotides	Pyrimidine metabolism	Purine and Pyrimidine Biosynthesis
Rv1380	Nucleotide biosynthesis, de novo biosynthesis of pyrimidine ribonucleotides	Pyrimidine metabolism	Pyrimidine Metabolism	Pyrimidine metabolism	Pyrimidine Metabolism	Nucleotide biosynthesis, de novo biosynthesis of pyrimidine ribonucleotides	Pyrimidine metabolism	Purine and Pyrimidine Biosynthesis
Rv1381	Nucleotide biosynthesis, de novo biosynthesis of pyrimidine ribonucleotides	Pyrimidine metabolism	Pyrimidine Metabolism	Pyrimidine metabolism	Pyrimidine Metabolism	Nucleotide biosynthesis, de novo biosynthesis of pyrimidine ribonucleotides	Pyrimidine metabolism	Purine and Pyrimidine Biosynthesis
Rv1385	Nucleotide biosynthesis, de novo biosynthesis of pyrimidine ribonucleotides	Pyrimidine metabolism	Pyrimidine Metabolism	Pyrimidine metabolism	Pyrimidine Metabolism	Nucleotide biosynthesis, de novo biosynthesis of pyrimidine ribonucleotides	Pyrimidine metabolism	Purine and Pyrimidine Biosynthesis
Rv1699	Nucleotide biosynthesis, de novo biosynthesis of pyrimidine ribonucleotides	Pyrimidine metabolism	Pyrimidine Metabolism	Pyrimidine metabolism	Pyrimidine Metabolism	Nucleotide biosynthesis, de novo biosynthesis of pyrimidine ribonucleotides	Pyrimidine metabolism	Purine and Pyrimidine Biosynthesis
Rv2139	Nucleotide biosynthesis, de novo biosynthesis of pyrimidine ribonucleotides	Pyrimidine metabolism	Pyrimidine Metabolism	Pyrimidine metabolism	Pyrimidine Metabolism	Nucleotide biosynthesis, de novo biosynthesis of pyrimidine ribonucleotides	Pyrimidine metabolism	Purine and Pyrimidine Biosynthesis
Rv3048c	Nucleotide biosynthesis, de novo biosynthesis of pyrimidine ribonucleotides	Pyrimidine metabolism	Purine Metabolism	Purine metabolism	Purine Metabolism	Nucleotide biosynthesis, de novo biosynthesis of pyrimidine ribonucleotides	Pyrimidine metabolism	Purine and Pyrimidine Biosynthesis
Rv3051c	Nucleotide biosynthesis, de novo biosynthesis of pyrimidine ribonucleotides	Pyrimidine metabolism	Purine Metabolism	Purine metabolism	Purine Metabolism	Nucleotide biosynthesis, de novo biosynthesis of pyrimidine ribonucleotides	Pyrimidine metabolism	Purine and Pyrimidine Biosynthesis
Rv2445c	Nucleotide biosynthesis, Purines, GTP, dGTP	Purine metabolism	Pyrimidine Metabolism	Purine metabolism	Pyrimidine Metabolism	Nucleotide biosynthesis, Purines, GTP, dGTP	Pyrimidine metabolism	Purine and Pyrimidine Biosynthesis
Rv3281			Pyruvate Metabolism	Fatty acid biosynthesis	Pyruvate Metabolism		Fatty acid biosynthesis	Propanoate metabolism
Rv1712	Nucleotide biosynthesis, Pyrimidines	Pyrimidine metabolism	Pyrimidine Metabolism	Pyrimidine metabolism	Pyrimidine Metabolism	Nucleotide biosynthesis, Pyrimidines	Pyrimidine metabolism	Purine and Pyrimidine Biosynthesis
Rv3309c	Nucleotide biosynthesis, Pyrimidines	Pyrimidine metabolism	Pyrimidine Metabolism	Pyrimidine metabolism	Pyrimidine Metabolism	Nucleotide biosynthesis, Pyrimidines	Pyrimidine metabolism	Purine and Pyrimidine Biosynthesis
Rv3913	Nucleotide biosynthesis, Pyrimidines	Pyrimidine metabolism	Pyrimidine Metabolism	Pyrimidine metabolism	Pyrimidine Metabolism	Nucleotide biosynthesis, Pyrimidines	Pyrimidine metabolism	Purine and Pyrimidine Biosynthesis
Rv0409	Propanoate metabolism	Propanoate metabolism	Pyruvate Metabolism	Propanoate metabolism	Pyruvate Metabolism	Propanoate metabolism	Pyruvate metabolism	Propanoate Metabolism
Rv0694	Pyruvate metabolism	Pyruvate metabolism	Pyruvate Metabolism	Pyruvate metabolism	Pyruvate Metabolism	Pyruvate metabolism	Pyruvate metabolism	Pyruvate Metabolism
Rv1872c	Pyruvate metabolism	Pyruvate metabolism	Pyruvate Metabolism	Pyruvate metabolism	Pyruvate Metabolism	Pyruvate metabolism	Pyruvate metabolism	Pyruvate Metabolism
Rv2332	Pyruvate metabolism	Pyruvate metabolism	Pyruvate Metabolism	Pyruvate metabolism	Pyruvate Metabolism	Pyruvate metabolism	Pyruvate metabolism	Pyruvate Metabolism
Rv2922A	Pyruvate metabolism	Pyruvate metabolism		Pyruvate metabolism	Pyruvate Metabolism	Pyruvate metabolism	Pyruvate metabolism	Pyruvate Metabolism
Rv1594	Cofactor biosynthesis, Nicotinamide nucleotides (NAD+, NADP) biosynthesis	Pantothenate and CoA metabolism	Pantothenate and CoA Metabolism	Quinolinate biosynthesis	Pantothenate and CoA Metabolism	Cofactor biosynthesis, Nicotinamide nucleotides (NAD+, NADP) biosynthesis	Quinolinate biosynthesis	Pantothenate and CoA Metabolism
Rv1552	Citric Acid Cycle (TCA cycle)	Citric Acid Cycle (TCA cycle)	Citric Acid Cycle (TCA cycle)	Citric Acid Cycle (TCA cycle)	Citric Acid Cycle (TCA cycle)	Citric Acid Cycle (TCA cycle)	Respiratory chain	Citric Acid Cycle (TCA cycle)
Rv1553	Citric Acid Cycle (TCA cycle)	Citric Acid Cycle (TCA cycle)	Citric Acid Cycle (TCA cycle)	Citric Acid Cycle (TCA cycle)	Citric Acid Cycle (TCA cycle)	Citric Acid Cycle (TCA cycle)	Respiratory chain	Citric Acid Cycle (TCA cycle)
Rv1554	Citric Acid Cycle (TCA cycle)	Citric Acid Cycle (TCA cycle)	Citric Acid Cycle (TCA cycle)	Citric Acid Cycle (TCA cycle)	Citric Acid Cycle (TCA cycle)	Citric Acid Cycle (TCA cycle)	Respiratory chain	Citric Acid Cycle (TCA cycle)
Rv1555	Citric Acid Cycle (TCA cycle)	Citric Acid Cycle (TCA cycle)	Citric Acid Cycle (TCA cycle)	Citric Acid Cycle (TCA cycle)	Citric Acid Cycle (TCA cycle)	Citric Acid Cycle (TCA cycle)	Respiratory chain	Citric Acid Cycle (TCA cycle)
Rv1451	Energy metabolism	Redox metabolism	Purine Metabolism	Respiratory chain	Purine Metabolism	Energy metabolism	Respiratory chain	Cofactor and Prosthetic Group Biosynthesis
Rv1456c	Energy metabolism	Redox metabolism		Respiratory chain		Energy metabolism	Respiratory chain	Cofactor and Prosthetic Group Biosynthesis
Rv1622c	Energy metabolism	Redox metabolism	Redox Metabolism	Respiratory chain	Redox Metabolism	Energy metabolism	Respiratory chain	Cofactor and Prosthetic Group Biosynthesis
Rv1623c	Energy metabolism	Redox metabolism	Redox Metabolism	Respiratory chain	Redox Metabolism	Energy metabolism	Respiratory chain	Cofactor and Prosthetic Group Biosynthesis
Rv2193	Energy metabolism	Redox metabolism	Purine Metabolism	Respiratory chain	Purine Metabolism	Energy metabolism	Respiratory chain	Cofactor and Prosthetic Group Biosynthesis
Rv2194	Energy metabolism	Redox metabolism	Redox Metabolism	Respiratory chain	Redox Metabolism	Energy metabolism	Respiratory chain	Cofactor and Prosthetic Group Biosynthesis
Rv2195	Energy metabolism	Redox metabolism	Redox Metabolism	Respiratory chain	Redox Metabolism	Energy metabolism	Respiratory chain	Cofactor and Prosthetic Group Biosynthesis
Rv2196	Energy metabolism	Redox metabolism	Redox Metabolism	Respiratory chain	Redox Metabolism	Energy metabolism	Respiratory chain	Cofactor and Prosthetic Group Biosynthesis
Rv2200c	Energy metabolism	Redox metabolism	Purine Metabolism	Respiratory chain	Purine Metabolism	Energy metabolism	Respiratory chain	Cofactor and Prosthetic Group Biosynthesis
Rv3028c	Energy metabolism	Redox metabolism		Respiratory chain		Energy metabolism	Respiratory chain	Cofactor and Prosthetic Group Biosynthesis
Rv3029c	Energy metabolism	Redox metabolism		Respiratory chain		Energy metabolism	Respiratory chain	Cofactor and Prosthetic Group Biosynthesis
Rv3043c	Energy metabolism	Redox metabolism	Purine Metabolism	Respiratory chain	Purine Metabolism	Energy metabolism	Respiratory chain	Cofactor and Prosthetic Group Biosynthesis
Rv0392c	Energy metabolism	Ubiquinone metabolism		Respiratory chain	Propanoate Metabolism	Energy metabolism	Respiratory chain	Oxidative Phosphorylation
Rv1304	Energy metabolism	Energy metabolism	Purine Metabolism	Respiratory chain	Purine Metabolism	Energy metabolism	Respiratory chain	Oxidative Phosphorylation
Rv1305	Energy metabolism	Energy metabolism	Purine Metabolism	Respiratory chain	Purine Metabolism	Energy metabolism	Respiratory chain	Oxidative Phosphorylation
Rv1306	Energy metabolism	Energy metabolism	Purine Metabolism	Respiratory chain	Purine Metabolism	Energy metabolism	Respiratory chain	Oxidative Phosphorylation
Rv1307	Energy metabolism	Energy metabolism	Purine Metabolism	Respiratory chain	Purine Metabolism	Energy metabolism	Respiratory chain	Oxidative Phosphorylation
Rv1308	Energy metabolism	Energy metabolism	Purine Metabolism	Respiratory chain	Purine Metabolism	Energy metabolism	Respiratory chain	Oxidative Phosphorylation
Rv1309	Energy metabolism	Energy metabolism	Purine Metabolism	Respiratory chain	Purine Metabolism	Energy metabolism	Respiratory chain	Oxidative Phosphorylation
Rv0788			Purine Metabolism	Purine metabolism	Purine Metabolism		Purine metabolism	Purine and Pyrimidine Biosynthesis
Rv1264			Purine Metabolism	Purine metabolism	Purine Metabolism		Purine metabolism	Purine and Pyrimidine Biosynthesis
Rv1318c			Purine Metabolism	Purine metabolism	Purine Metabolism		Purine metabolism	Purine and Pyrimidine Biosynthesis
Rv1319c			Purine Metabolism	Purine metabolism	Purine Metabolism		Purine metabolism	Purine and Pyrimidine Biosynthesis
Rv1320c			Purine Metabolism	Purine metabolism	Purine Metabolism		Purine metabolism	Purine and Pyrimidine Biosynthesis
Rv2344c			Purine Metabolism	Purine metabolism	Purine Metabolism		Purine metabolism	Purine and Pyrimidine Biosynthesis
Rv3275c			Purine Metabolism	Purine metabolism	Purine Metabolism		Purine metabolism	Purine and Pyrimidine Biosynthesis
Rv1310	Energy metabolism	Energy metabolism	Purine Metabolism	Respiratory chain	Purine Metabolism	Energy metabolism	Respiratory chain	Oxidative Phosphorylation
Rv1311	Energy metabolism	Energy metabolism	Purine Metabolism	Respiratory chain	Purine Metabolism	Energy metabolism	Respiratory chain	Oxidative Phosphorylation
Rv1854c	Energy metabolism	Ubiquinone metabolism		Respiratory chain	Propanoate Metabolism	Energy metabolism	Respiratory chain	Oxidative Phosphorylation
Rv3145	Energy metabolism	Ubiquinone metabolism	Ubiquinone Metabolism	Respiratory chain	Ubiquinone Metabolism	Energy metabolism	Respiratory chain	Oxidative Phosphorylation
Rv3146	Energy metabolism	Ubiquinone metabolism	Ubiquinone Metabolism	Respiratory chain	Ubiquinone Metabolism	Energy metabolism	Respiratory chain	Oxidative Phosphorylation
Rv3147	Energy metabolism	Ubiquinone metabolism	Ubiquinone Metabolism	Respiratory chain	Ubiquinone Metabolism	Energy metabolism	Respiratory chain	Oxidative Phosphorylation
Rv3148	Energy metabolism	Ubiquinone metabolism	Ubiquinone Metabolism	Respiratory chain	Ubiquinone Metabolism	Energy metabolism	Respiratory chain	Oxidative Phosphorylation
Rv3149	Energy metabolism	Ubiquinone metabolism	Ubiquinone Metabolism	Respiratory chain	Ubiquinone Metabolism	Energy metabolism	Respiratory chain	Oxidative Phosphorylation
Rv3150	Energy metabolism	Ubiquinone metabolism	Ubiquinone Metabolism	Respiratory chain	Ubiquinone Metabolism	Energy metabolism	Respiratory chain	Oxidative Phosphorylation
Rv3151	Energy metabolism	Ubiquinone metabolism		Respiratory chain	Ubiquinone Metabolism	Energy metabolism	Respiratory chain	Oxidative Phosphorylation
Rv3152	Energy metabolism	Ubiquinone metabolism	Ubiquinone Metabolism	Respiratory chain	Ubiquinone Metabolism	Energy metabolism	Respiratory chain	Oxidative Phosphorylation
Rv3153	Energy metabolism	Ubiquinone metabolism	Ubiquinone Metabolism	Respiratory chain	Ubiquinone Metabolism	Energy metabolism	Respiratory chain	Oxidative Phosphorylation
Rv3154	Energy metabolism	Ubiquinone metabolism	Ubiquinone Metabolism	Respiratory chain	Ubiquinone Metabolism	Energy metabolism	Respiratory chain	Oxidative Phosphorylation
Rv3155	Energy metabolism	Ubiquinone metabolism	Ubiquinone Metabolism	Respiratory chain	Ubiquinone Metabolism	Energy metabolism	Respiratory chain	Oxidative Phosphorylation
Rv3156	Energy metabolism	Ubiquinone metabolism	Ubiquinone Metabolism	Respiratory chain	Ubiquinone Metabolism	Energy metabolism	Respiratory chain	Oxidative Phosphorylation
Rv3157	Energy metabolism	Ubiquinone metabolism	Ubiquinone Metabolism	Respiratory chain	Ubiquinone Metabolism	Energy metabolism	Respiratory chain	Oxidative Phosphorylation
Rv3158	Energy metabolism	Ubiquinone metabolism	Ubiquinone Metabolism	Respiratory chain	Ubiquinone Metabolism	Energy metabolism	Respiratory chain	Oxidative Phosphorylation
Rv1415	Cofactor biosynthesis, Riboflavin (vitamin B2), FMN and FAD biosynthesis	Riboflavin metabolism	Riboflavin Metabolism	Riboflavin metabolism	Riboflavin Metabolism	Cofactor biosynthesis, Riboflavin (vitamin B2), FMN and FAD biosynthesis	Riboflavin metabolism	Cofactor and Prosthetic Group Biosynthesis
Rv1940	Cofactor biosynthesis, Riboflavin (vitamin B2), FMN and FAD biosynthesis	Riboflavin metabolism	Riboflavin Metabolism	Riboflavin metabolism	Riboflavin Metabolism	Cofactor biosynthesis, Riboflavin (vitamin B2), FMN and FAD biosynthesis	Riboflavin metabolism	Cofactor and Prosthetic Group Biosynthesis
Rv2671	Cofactor biosynthesis, Riboflavin (vitamin B2), FMN and FAD biosynthesis	Riboflavin metabolism	Riboflavin Metabolism	Riboflavin metabolism	Riboflavin Metabolism	Cofactor biosynthesis, Riboflavin (vitamin B2), FMN and FAD biosynthesis	Riboflavin metabolism	Folate Metabolism
Rv1981c			Purine Metabolism	Purine metabolism	Purine Metabolism		Pyrimidine metabolism	Purine and Pyrimidine Biosynthesis
Rv2793c			Pyrimidine Metabolism	Pyrimidine metabolism	Pyrimidine Metabolism		Pyrimidine metabolism	Purine and Pyrimidine Biosynthesis
Rv3314c			Purine Metabolism	Pyrimidine metabolism	Purine Metabolism		Pyrimidine metabolism	Purine and Pyrimidine Biosynthesis
Rv3315c			Pyrimidine Metabolism	Pyrimidine metabolism	Pyrimidine Metabolism		Pyrimidine metabolism	Purine and Pyrimidine Biosynthesis
Rv1409	Cofactor biosynthesis, Riboflavin (vitamin B2), FMN and FAD biosynthesis	Riboflavin metabolism	Riboflavin Metabolism	Riboflavin metabolism	Riboflavin Metabolism	Cofactor biosynthesis, Riboflavin (vitamin B2), FMN and FAD biosynthesis	Riboflavin metabolism	Riboflavin Metabolism
Rv1412	Cofactor biosynthesis, Riboflavin (vitamin B2), FMN and FAD biosynthesis	Riboflavin metabolism	Riboflavin Metabolism	Riboflavin metabolism	Riboflavin Metabolism	Cofactor biosynthesis, Riboflavin (vitamin B2), FMN and FAD biosynthesis	Riboflavin metabolism	Riboflavin Metabolism
Rv0386					Purine Metabolism			Purine and Pyrimidine Biosynthesis
Rv0805			Purine Metabolism		Purine Metabolism			Purine and Pyrimidine Biosynthesis
Rv1120c					Purine Metabolism			Purine and Pyrimidine Biosynthesis
Rv1647			Purine Metabolism		Purine Metabolism			Purine and Pyrimidine Biosynthesis
Rv2212					Purine Metabolism			Purine and Pyrimidine Biosynthesis
Rv2883c			Nucleotide Sugar Metabolism		Nucleotide Sugar Metabolism			Purine and Pyrimidine Biosynthesis
Rv3300c					Pyrimidine Metabolism			Purine and Pyrimidine Biosynthesis
Rv3393			Purine Metabolism		Purine Metabolism			Purine and Pyrimidine Biosynthesis
Rv3645					Purine Metabolism			Purine and Pyrimidine Biosynthesis
Rv1416	Cofactor biosynthesis, Riboflavin (vitamin B2), FMN and FAD biosynthesis	Riboflavin metabolism	Riboflavin Metabolism	Riboflavin metabolism	Riboflavin Metabolism	Cofactor biosynthesis, Riboflavin (vitamin B2), FMN and FAD biosynthesis	Riboflavin metabolism	Riboflavin Metabolism
Rv0634c				Glyoxal pathway			Glyoxal pathway	Pyruvate Metabolism
Rv2581c				Glyoxal pathway			Glyoxal pathway	Pyruvate Metabolism
Rv2641				Glyoxal pathway			Glyoxal pathway	Pyruvate Metabolism
Rv2786c	Cofactor biosynthesis, Riboflavin (vitamin B2), FMN and FAD biosynthesis	Riboflavin metabolism	Riboflavin Metabolism	Riboflavin metabolism	Riboflavin Metabolism	Cofactor biosynthesis, Riboflavin (vitamin B2), FMN and FAD biosynthesis	Riboflavin metabolism	Riboflavin Metabolism
Rv2601	Aminoacid metabolism	Aminoacid metabolism	Urea Cycle	Spermidine biosynthesis	Urea Cycle	Aminoacid metabolism	Spermidine biosynthesis	Urea Cycle
Rv3255c	C6 Compounds, mannose	Sugar metabolism	Sugar Metabolism	Starch and sucrose metabolism	Sugar Metabolism	C6 Compounds, mannose	Starch and sucrose metabolism	Fructose and mannose metabolism
Rv3372	Disaccharides, Trehalose	Sugar metabolism	Membrane Metabolism	Starch and sucrose metabolism	Membrane Metabolism	Disaccharides, Trehalose	Starch and sucrose metabolism	Membrane Metabolism
Rv3490	Trehalose synthesis	Membrane metabolism	Membrane Metabolism	Starch and sucrose metabolism	Membrane Metabolism	Trehalose synthesis	Starch and sucrose metabolism	Membrane Metabolism
Rv0186	Disaccharides, cellobiose	Sugar metabolism		Starch and sucrose metabolism		Disaccharides, cellobiose	Starch and sucrose metabolism
Rv0577					Pyruvate Metabolism			Pyruvate Metabolism
Rv0911					Pyruvate Metabolism			Pyruvate Metabolism
Rv2298					Pyruvate Metabolism			Pyruvate Metabolism
Rv3469c			Pyruvate Metabolism		Pyruvate Metabolism			Pyruvate Metabolism
Rv0084			Redox Metabolism	Cofactor biosynthesis	Redox Metabolism		Cofactor biosynthesis	Redox Metabolism
Rv2855			Redox Metabolism	Glutathione metabolism	Redox Metabolism		Glutathione metabolism	Redox Metabolism
Rv0482	Sugar Metabolism	Sugar Metabolism	Sugar Metabolism	Sugar Metabolism	Sugar Metabolism	Sugar Metabolism	Sugar Metabolism	Sugar Metabolism
Rv2130c		Cofactor metabolism	Redox Metabolism	Mycothiol biosynthesis	Redox Metabolism		Mycothiol biosynthesis	Redox Metabolism
Rv1315	Sugar Metabolism	Sugar Metabolism	Sugar Metabolism	Sugar Metabolism	Sugar Metabolism	Sugar Metabolism	Sugar Metabolism	Sugar Metabolism
Rv0252			Cofactor Metabolism	Nitrogen metabolism	Cofactor Metabolism		Nitrogen metabolism	Redox Metabolism
Rv0253			Cofactor Metabolism	Nitrogen metabolism	Cofactor Metabolism		Nitrogen metabolism	Redox Metabolism
Rv1908c		Redox metabolism	Cofactor Metabolism	Nitrogen metabolism	Cofactor Metabolism		Peroxide metabolism	Redox Metabolism
Rv1620c			Redox Metabolism	Respiratory chain	Redox Metabolism		Respiratory chain	Redox Metabolism
Rv1621c			Redox Metabolism	Respiratory chain	Redox Metabolism		Respiratory chain	Redox Metabolism
Rv0021c					Cofactor Metabolism			Redox Metabolism
Rv1533					Cofactor Metabolism			Redox Metabolism
Rv1618			Lipid metabolism		Lipid metabolism			Redox Metabolism
Rv1894c					Cofactor Metabolism			Redox Metabolism
Rv1895			Redox Metabolism		Redox Metabolism			Redox Metabolism
Rv2605c			Redox Metabolism		Redox Metabolism			Redox Metabolism
Rv2781c								Redox Metabolism
Rv3553								Redox Metabolism
Rv2207			Riboflavin Metabolism	Cofactor biosynthesis	Riboflavin Metabolism		Cofactor biosynthesis	Riboflavin Metabolism
Rv0417	Sugar Metabolism	Sugar Metabolism	Sugar Metabolism	Sugar Metabolism	Sugar Metabolism	Sugar Metabolism	Sugar Metabolism	Sugar Metabolism
Rv0620	Sugar Metabolism	Sugar Metabolism	Sugar Metabolism	Sugar Metabolism	Sugar Metabolism	Sugar Metabolism	Sugar Metabolism	Sugar Metabolism
Rv3696c	Sugar Metabolism	Sugar Metabolism	Sugar Metabolism	Sugar Metabolism	Sugar Metabolism	Sugar Metabolism	Sugar Metabolism	Sugar Metabolism
Rv3667	Sugar Metabolism	Sugar Metabolism	Sugar Metabolism	Sugar Metabolism	Sugar Metabolism	Sugar Metabolism	Sugar Metabolism	Sugar Metabolism
Rv3310			Riboflavin Metabolism	Lipid metabolism	Riboflavin Metabolism		Riboflavin metabolism	Riboflavin Metabolism
Rv0993	Sugar Metabolism	Sugar Metabolism	Sugar Metabolism	Sugar Metabolism	Sugar Metabolism	Sugar Metabolism	Sugar Metabolism	Sugar Metabolism
Rv0125				Starch and sucrose metabolism			Starch and sucrose metabolism	Starch and sucrose metabolism
Rv1212c				Starch and sucrose metabolism			Starch and sucrose metabolism	Starch and sucrose metabolism
Rv1326c				Starch and sucrose metabolism	Sugar Metabolism		Starch and sucrose metabolism	Starch and sucrose metabolism
Rv1327c				Starch and sucrose metabolism			Starch and sucrose metabolism	Starch and sucrose metabolism
Rv1328			Sugar Metabolism	Starch and sucrose metabolism	Sugar Metabolism		Starch and sucrose metabolism	Starch and sucrose metabolism
Rv1562c			Sugar Metabolism	Starch and sucrose metabolism	Sugar Metabolism		Starch and sucrose metabolism	Starch and sucrose metabolism
Rv1563c			Sugar Metabolism	Starch and sucrose metabolism	Sugar Metabolism		Starch and sucrose metabolism	Starch and sucrose metabolism
Rv3032				Starch and sucrose metabolism			Starch and sucrose metabolism	Starch and sucrose metabolism
Rv1564c								Starch and sucrose metabolism
Rv3031								Starch and sucrose metabolism
Rv2131c				Glycolysis / Gluconeogenesis	Lipid metabolism		Glycolysis / Gluconeogenesis	Sulfur metabolism
Rv1018c	Sugar Metabolism	Sugar Metabolism	Sugar Metabolism	Sugar Metabolism	Sugar Metabolism	Sugar Metabolism	Sugar Metabolism	Sugar Metabolism
Rv2471	Sugar Metabolism	Sugar Metabolism	Sugar Metabolism	Sugar Metabolism	Sugar Metabolism	Sugar Metabolism	Sugar Metabolism	Sugar Metabolism
Rv0751c	Sugar Metabolism	Sugar Metabolism		Sugar Metabolism	Sugar Metabolism	Sugar Metabolism	Sugar Metabolism	Sugar Metabolism
Rv0753c	Sugar Metabolism	Sugar Metabolism	Sugar Metabolism	Sugar Metabolism	Sugar Metabolism	Sugar Metabolism	Sugar Metabolism	Sugar Metabolism
Rv3820c		Sulfolipid metabolism		Sulfolipid biosynthesis			Sulfolipid biosynthesis	Sulfur metabolism
Rv3824c		Sulfolipid metabolism		Sulfolipid biosynthesis			Sulfolipid biosynthesis	Sulfur metabolism
Rv3401	Sugar Metabolism	Sugar Metabolism			Sugar Metabolism	Sugar Metabolism	Sugar Metabolism	Sugar Metabolism
Rv1373	sulfolipid-1 (SL-1) synthesis, trehalose sulfate (TRE-S) synthesis		Membrane Metabolism	Sulfolipid biosynthesis	Membrane Metabolism	sulfolipid-1 (SL-1) synthesis, trehalose sulfate (TRE-S) synthesis	Sulfolipid biosynthesis	Membrane Metabolism
Rv2267c	sulfolipid-1 (SL-1) synthesis, trehalose sulfate (TRE-S) synthesis			Sulfolipid biosynthesis	Membrane Metabolism	sulfolipid-1 (SL-1) synthesis, trehalose sulfate (TRE-S) synthesis	Sulfolipid biosynthesis	Membrane Metabolism
Rv2977c			Thiamine Metabolism	Cofactor biosynthesis	Thiamine Metabolism		Cofactor biosynthesis	Thiamine Metabolism
Rv3529c	sulfolipid-1 (SL-1) synthesis, trehalose sulfate (TRE-S) synthesis			Sulfolipid biosynthesis	Membrane Metabolism	sulfolipid-1 (SL-1) synthesis, trehalose sulfate (TRE-S) synthesis	Sulfolipid biosynthesis	Membrane Metabolism
Rv3823c	sulfolipid-1 (SL-1) synthesis, SL1278-WALL synthesis	Sulfolipid metabolism		Sulfolipid biosynthesis		sulfolipid-1 (SL-1) synthesis, SL1278-WALL synthesis	Sulfolipid biosynthesis	Sulfur metabolism
Rv1285	Sulfate metabolism	Sulfate metabolism	Aminoacid metabolism	Sulfur metabolism	Aminoacid metabolism	Sulfate metabolism	Sulfur metabolism	Purine and Pyrimidine Biosynthesis
Rv1286	Sulfate metabolism	Sulfate metabolism	Aminoacid metabolism	Sulfur metabolism	Aminoacid metabolism	Sulfate metabolism	Sulfur metabolism	Purine and Pyrimidine Biosynthesis
Rv2392	Sulfate metabolism	Sulfate metabolism	Aminoacid metabolism	Sulfur metabolism	Aminoacid metabolism	Sulfate metabolism	Sulfur metabolism	Sulfur metabolism
Rv3383c	Polyprenoids biosynthesis	Polyprenoids biosynthesis		Terpenoid backbone biosynthesis		Polyprenoids biosynthesis	Terpenoid backbone biosynthesis	Cofactor and Prosthetic Group Biosynthesis
Rv1011	Polyprenoids biosynthesis	Polyprenoids biosynthesis	Polyprenyl Metabolism	Terpenoid backbone biosynthesis	Polyprenyl Metabolism	Polyprenoids biosynthesis	Terpenoid backbone biosynthesis	Polyprenyl Metabolism
Rv1086	Polyprenoids biosynthesis	Polyprenoids biosynthesis	Polyprenyl Metabolism	Terpenoid backbone biosynthesis	Polyprenyl Metabolism	Polyprenoids biosynthesis	Terpenoid backbone biosynthesis	Polyprenyl Metabolism
Rv1110	Polyprenoids biosynthesis	Polyprenoids biosynthesis		Terpenoid backbone biosynthesis	Polyprenyl Metabolism	Polyprenoids biosynthesis	Terpenoid backbone biosynthesis	Polyprenyl Metabolism
Rv1745c	Polyprenoids biosynthesis	Polyprenoids biosynthesis	Polyprenyl Metabolism	Terpenoid backbone biosynthesis	Polyprenyl Metabolism	Polyprenoids biosynthesis	Terpenoid backbone biosynthesis	Polyprenyl Metabolism
Rv2173	Polyprenoids biosynthesis	Polyprenoids biosynthesis		Terpenoid backbone biosynthesis		Polyprenoids biosynthesis	Terpenoid backbone biosynthesis	Polyprenyl Metabolism
Rv2936		Membrane metabolism		Dimycocerosate ester biosynthesis			Dimycocerosate ester biosynthesis	Transport
Rv2945c			Transport	Dimycocerosate ester biosynthesis	Transport		Dimycocerosate ester biosynthesis	Transport
Rv2682c	Polyprenoids biosynthesis	Polyprenoids biosynthesis	Polyprenyl Metabolism	Terpenoid backbone biosynthesis	Polyprenyl Metabolism	Polyprenoids biosynthesis	Terpenoid backbone biosynthesis	Polyprenyl Metabolism
Rv2868c	Polyprenoids biosynthesis	Polyprenoids biosynthesis		Terpenoid backbone biosynthesis	Polyprenyl Metabolism	Polyprenoids biosynthesis	Terpenoid backbone biosynthesis	Polyprenyl Metabolism
Rv2870c	Polyprenoids biosynthesis	Polyprenoids biosynthesis	Polyprenyl Metabolism	Terpenoid backbone biosynthesis	Polyprenyl Metabolism	Polyprenoids biosynthesis	Terpenoid backbone biosynthesis	Polyprenyl Metabolism
Rv3379c	Polyprenoids biosynthesis	Polyprenoids biosynthesis	Polyprenyl Metabolism	Terpenoid backbone biosynthesis	Polyprenyl Metabolism	Polyprenoids biosynthesis	Terpenoid backbone biosynthesis	Polyprenyl Metabolism
Rv3382c	Polyprenoids biosynthesis	Polyprenoids biosynthesis		Terpenoid backbone biosynthesis	Polyprenyl Metabolism	Polyprenoids biosynthesis	Terpenoid backbone biosynthesis	Polyprenyl Metabolism
Rv3581c	Polyprenoids biosynthesis	Polyprenoids biosynthesis	Polyprenyl Metabolism	Terpenoid backbone biosynthesis	Polyprenyl Metabolism	Polyprenoids biosynthesis	Terpenoid backbone biosynthesis	Polyprenyl Metabolism
Rv3582c	Polyprenoids biosynthesis	Polyprenoids biosynthesis	Polyprenyl Metabolism	Terpenoid backbone biosynthesis	Polyprenyl Metabolism	Polyprenoids biosynthesis	Terpenoid backbone biosynthesis	Polyprenyl Metabolism
Rv1348	lipid biosynthesis, Synthesis of mycolic acids, MYCOLIC ACID CONDENSATION	Mycolic acid metabolism	Transport	Transport	Transport	lipid biosynthesis, Synthesis of mycolic acids, MYCOLIC ACID CONDENSATION	Transport	Transport
Rv1349	lipid biosynthesis, Synthesis of mycolic acids, MYCOLIC ACID CONDENSATION	Mycolic acid metabolism	Transport	Transport	Transport	lipid biosynthesis, Synthesis of mycolic acids, MYCOLIC ACID CONDENSATION	Transport	Transport
Rv1819c	lipid biosynthesis, Synthesis of mycolic acids, MYCOLIC ACID CONDENSATION	Mycolic acid metabolism		Transport		lipid biosynthesis, Synthesis of mycolic acids, MYCOLIC ACID CONDENSATION	Transport	Transport
Rv3494c	Transport reactions, cholesterol	Cholesterol catabolism		Transport		Transport reactions, cholesterol	Transport	Transport
Rv3495c	Transport reactions, cholesterol	Cholesterol catabolism		Transport		Transport reactions, cholesterol	Transport	Transport
Rv3496c	Transport reactions, cholesterol	Cholesterol catabolism		Transport		Transport reactions, cholesterol	Transport	Transport
Rv3497c	Transport reactions, cholesterol	Cholesterol catabolism		Transport		Transport reactions, cholesterol	Transport	Transport
Rv3498c	Transport reactions, cholesterol	Cholesterol catabolism		Transport		Transport reactions, cholesterol	Transport	Transport
Rv3499c	Transport reactions, cholesterol	Cholesterol catabolism		Transport		Transport reactions, cholesterol	Transport	Transport
Rv3500c	Transport reactions, cholesterol	Cholesterol catabolism		Transport		Transport reactions, cholesterol	Transport	Transport
Rv3501c	Transport reactions, cholesterol	Cholesterol catabolism		Transport		Transport reactions, cholesterol	Transport	Transport
Rv0411c	Transport reactions, Osmotic shock-sensitive active transport (ABC system)	Transport		Transport	Transport	Transport reactions, Osmotic shock-sensitive active transport (ABC system)	Transport	Transport
Rv2127	Transport reactions, Osmotic shock-sensitive active transport (ABC system)	Transport	Transport	Transport	Transport	Transport reactions, Osmotic shock-sensitive active transport (ABC system)	Transport	Transport
Rv2397c	Transport reactions, Osmotic shock-sensitive active transport (ABC system)	Transport	Transport	Transport	Transport	Transport reactions, Osmotic shock-sensitive active transport (ABC system)	Transport	Transport
Rv2398c	Transport reactions, Osmotic shock-sensitive active transport (ABC system)	Transport	Transport	Transport	Transport	Transport reactions, Osmotic shock-sensitive active transport (ABC system)	Transport	Transport
Rv2399c	Transport reactions, Osmotic shock-sensitive active transport (ABC system)	Transport	Transport	Transport	Transport	Transport reactions, Osmotic shock-sensitive active transport (ABC system)	Transport	Transport
Rv2400c	Transport reactions, Osmotic shock-sensitive active transport (ABC system)	Transport	Transport	Transport	Transport	Transport reactions, Osmotic shock-sensitive active transport (ABC system)	Transport	Transport
Rv2834c	Transport reactions, Osmotic shock-sensitive active transport (ABC system)	Transport	Transport	Transport	Transport	Transport reactions, Osmotic shock-sensitive active transport (ABC system)	Transport	Transport
Rv0928	Transport reactions, Proton-linked active transport	Transport		Transport		Transport reactions, Proton-linked active transport	Transport	Transport
Rv0929	Transport reactions, Proton-linked active transport	Transport		Transport		Transport reactions, Proton-linked active transport	Transport	Transport
Rv0072				Transport	Transport		Transport	Transport
Rv0073				Transport	Transport		Transport	Transport
Rv0092				Transport	Transport		Transport	Transport
Rv0103c			Transport	Transport	Transport		Transport	Transport
Rv0107c			Transport	Transport	Transport		Transport	Transport
Rv0191			Transport	Transport	Transport		Transport	Transport
Rv0261c			Transport	Transport	Transport		Transport	Transport
Rv0267			Transport	Transport	Transport		Transport	Transport
Rv0346c			Transport	Transport	Transport		Transport	Transport
Rv0522			Transport	Transport	Transport		Transport	Transport
Rv0545c			Transport	Transport	Transport		Transport	Transport
Rv0924c				Transport	Transport		Transport	Transport
Rv1235				Transport			Transport	Transport
Rv1236			Transport	Transport	Transport		Transport	Transport
Rv1237			Transport	Transport	Transport		Transport	Transport
Rv1238			Transport	Transport	Transport		Transport	Transport
Rv1239c			Transport	Transport	Transport		Transport	Transport
Rv1607			Transport	Transport	Transport		Transport	Transport
Rv1704c			Transport	Transport	Transport		Transport	Transport
Rv1737c		Transport	Transport	Transport	Transport		Transport	Transport
Rv1739c			Transport	Transport	Transport		Transport	Transport
Rv1857				Transport	Transport		Transport	Transport
Rv1858				Transport	Transport		Transport	Transport
Rv1859				Transport	Transport		Transport	Transport
Rv2038c				Transport			Transport	Transport
Rv2039c				Transport			Transport	Transport
Rv2040c				Transport			Transport	Transport
Rv2041c				Transport			Transport	Transport
Rv2059				Transport			Transport	Transport
Rv2060				Transport			Transport	Transport
Rv2061c				Transport			Transport	Transport
Rv2287			Transport	Transport	Transport		Transport	Transport
Rv2316			Transport	Transport	Transport		Transport	Transport
Rv2317			Transport	Transport	Transport		Transport	Transport
Rv2318			Transport	Transport	Transport		Transport	Transport
Rv2320c			Transport	Transport	Transport		Transport	Transport
Rv2329c			Transport	Transport	Transport		Transport	Transport
Rv2443			Transport	Transport	Transport		Transport	Transport
Rv2564				Transport	Transport		Transport	Transport
Rv2691				Transport	Transport		Transport	Transport
Rv2692				Transport	Transport		Transport	Transport
Rv2832c		Transport	Transport	Transport	Transport		Transport	Transport
Rv2833c		Transport	Transport	Transport	Transport		Transport	Transport
Rv2835c		Transport	Transport	Transport	Transport		Transport	Transport
Rv2856				Transport	Transport		Transport	Transport
Rv2895c				Transport			Transport	Transport
Rv2920c			Transport	Transport	Transport		Transport	Transport
Rv3236c			Transport	Transport	Transport		Transport	Transport
Rv3331			Transport	Transport	Transport		Transport	Transport
Rv3756c			Transport	Transport	Transport		Transport	Transport
Rv3757c			Transport	Transport	Transport		Transport	Transport
Rv3758c			Transport	Transport	Transport		Transport	Transport
Rv3759c			Transport	Transport	Transport		Transport	Transport
Rv0143c			Transport		Transport			Transport
Rv0820			Transport		Transport			Transport
Rv1029			Transport		Transport			Transport
Rv1030			Transport		Transport			Transport
Rv1031			Transport		Transport			Transport
Rv1200			Transport		Transport			Transport
Rv1280c					Transport			Transport
Rv1281c					Transport			Transport
Rv1282c					Transport			Transport
Rv1283c					Transport			Transport
Rv1672c			Transport		Transport			Transport
Rv1902c			Transport		Transport			Transport
Rv3737			Transport		Transport			Transport
Rv1689					tRNA Charging			tRNA Charging
Rv2357					tRNA Charging			tRNA Charging
Rv0294								Unassigned
Rv0930	Transport reactions, Proton-linked active transport	Transport		Transport		Transport reactions, Proton-linked active transport	Transport	Transport
Rv0932c	Transport reactions, Proton-linked active transport	Transport		Transport		Transport reactions, Proton-linked active transport	Transport	Transport
Rv0933	Transport reactions, Proton-linked active transport	Transport		Transport		Transport reactions, Proton-linked active transport	Transport	Transport
Rv0934	Transport reactions, Proton-linked active transport	Transport		Transport		Transport reactions, Proton-linked active transport	Transport	Transport
Rv2518c				Arabinogalactan peptidoglycan biosynthesis			Arabinogalactan peptidoglycan biosynthesis
Rv0368c				Carbon metabolism			Carbon metabolism
Rv0369c				Carbon metabolism			Carbon metabolism
Rv0370c				Carbon metabolism			Carbon metabolism
Rv0371c				Carbon metabolism			Carbon metabolism
Rv0372c				Carbon metabolism			Carbon metabolism
Rv0376c				Carbon metabolism			Carbon metabolism
Rv0081				Cofactor biosynthesis			Cofactor biosynthesis
Rv0083				Cofactor biosynthesis			Cofactor biosynthesis
Rv0085				Cofactor biosynthesis	Redox Metabolism		Cofactor biosynthesis
Rv0086				Cofactor biosynthesis			Cofactor biosynthesis
Rv0088				Cofactor biosynthesis			Cofactor biosynthesis
Rv1442				Cofactor biosynthesis			Cofactor biosynthesis
Rv0935	Transport reactions, Proton-linked active transport	Transport		Transport		Transport reactions, Proton-linked active transport	Transport	Transport
Rv1344				Dimycocerosate ester biosynthesis			Dimycocerosate ester biosynthesis
Rv2946c		Membrane metabolism		Dimycocerosate ester biosynthesis			Dimycocerosate ester biosynthesis
Rv2953				Dimycocerosate ester biosynthesis			Dimycocerosate ester biosynthesis
Rv0936	Transport reactions, Proton-linked active transport	Transport	Transport	Transport	Transport	Transport reactions, Proton-linked active transport	Transport	Transport
Rv2281	Transport reactions, Proton-linked active transport	Transport	Transport	Transport	Transport	Transport reactions, Proton-linked active transport	Transport	Transport
Rv1811	Energy metabolism	Energy metabolism		Transport		Energy metabolism	Transport
Rv3565	Aminoacid metabolism	Aminoacid metabolism	Aminoacid metabolism	Aminoacid metabolism	Aminoacid metabolism	Aminoacid metabolism	Tyrosine metabolism	Aminoacid metabolism
Rv0189c	Aminoacid metabolism	Branched chain amino acid metabolism	Valine Leucine and Isoleucine Metabolism	Pantothenate and CoA biosynthesis	Valine Leucine and Isoleucine Metabolism	Aminoacid metabolism	Valine, leucine and isoleucine biosynthesis	Aminoacid metabolism
Rv3001c	Aminoacid metabolism	Branched chain amino acid metabolism	Valine Leucine and Isoleucine Metabolism	Pantothenate and CoA biosynthesis	Valine Leucine and Isoleucine Metabolism	Aminoacid metabolism	Valine, leucine and isoleucine biosynthesis	Aminoacid metabolism
Rv3002c	Aminoacid metabolism	Branched chain amino acid metabolism	Valine Leucine and Isoleucine Metabolism	Pantothenate and CoA biosynthesis	Valine Leucine and Isoleucine Metabolism	Aminoacid metabolism	Valine, leucine and isoleucine biosynthesis	Aminoacid metabolism
Rv3003c	Aminoacid metabolism	Branched chain amino acid metabolism	Valine Leucine and Isoleucine Metabolism	Pantothenate and CoA biosynthesis	Valine Leucine and Isoleucine Metabolism	Aminoacid metabolism	Valine, leucine and isoleucine biosynthesis	Aminoacid metabolism
Rv3470c	Aminoacid metabolism	Branched chain amino acid metabolism	Valine Leucine and Isoleucine Metabolism	Valine, leucine and isoleucine biosynthesis	Valine Leucine and Isoleucine Metabolism	Aminoacid metabolism	Valine, leucine and isoleucine biosynthesis	Aminoacid metabolism
Rv2987c	Aminoacid metabolism	Branched chain amino acid metabolism	Valine Leucine and Isoleucine Metabolism	Valine, leucine and isoleucine biosynthesis	Valine Leucine and Isoleucine Metabolism	Aminoacid metabolism	Valine, leucine and isoleucine biosynthesis	Aminoacid metabolism
Rv2988c	Aminoacid metabolism	Branched chain amino acid metabolism	Valine Leucine and Isoleucine Metabolism	Valine, leucine and isoleucine biosynthesis	Valine Leucine and Isoleucine Metabolism	Aminoacid metabolism	Valine, leucine and isoleucine biosynthesis	Aminoacid metabolism
Rv2995c	Aminoacid metabolism	Branched chain amino acid metabolism	Valine Leucine and Isoleucine Metabolism	Valine, leucine and isoleucine biosynthesis	Valine Leucine and Isoleucine Metabolism	Aminoacid metabolism	Valine, leucine and isoleucine biosynthesis	Aminoacid metabolism
Rv3710	Aminoacid metabolism	Branched chain amino acid metabolism	Valine Leucine and Isoleucine Metabolism	Valine, leucine and isoleucine biosynthesis	Valine Leucine and Isoleucine Metabolism	Aminoacid metabolism	Valine, leucine and isoleucine biosynthesis	Aminoacid metabolism
Rv2210c	Aminoacid metabolism	Branched chain amino acid metabolism	Valine Leucine and Isoleucine Metabolism	Valine, leucine and isoleucine degradation	Valine Leucine and Isoleucine Metabolism	Aminoacid metabolism	Valine, leucine and isoleucine degradation	Aminoacid metabolism
Rv1144	Aminoacid metabolism	Branched chain amino acid metabolism		Valine, leucine and isoleucine degradation	Lipid metabolism	Aminoacid metabolism	Valine, leucine and isoleucine degradation	Aminoacid metabolism
Rv0859	beta oxidation of odd-numbered acyl chain fatty acids	Beta oxidation	Lipid metabolism	Beta-oxidation pathway	Beta oxidation of odd-numbered acyl chain fatty acids	beta oxidation of odd-numbered acyl chain fatty acids	Valine, leucine and isoleucine degradation	Aminoacid metabolism
Rv1074c	beta oxidation of odd-numbered acyl chain fatty acids	Beta oxidation		Beta-oxidation pathway	Beta oxidation of odd-numbered acyl chain fatty acids	beta oxidation of odd-numbered acyl chain fatty acids	Valine, leucine and isoleucine degradation	Aminoacid metabolism
Rv1323	beta oxidation of odd-numbered acyl chain fatty acids	Beta oxidation	Lipid metabolism	Beta-oxidation pathway	Beta oxidation of odd-numbered acyl chain fatty acids	beta oxidation of odd-numbered acyl chain fatty acids	Valine, leucine and isoleucine degradation	Aminoacid metabolism
Rv1322A	Amino acid degradation, The aromatic family, Tyrosine			Valine, leucine and isoleucine degradation	Lipid metabolism	Amino acid degradation, The aromatic family, Tyrosine	Valine, leucine and isoleucine degradation	Lipid metabolism
Rv2501c	Cofactor biosynthesis, biotin biosynthesis	Biotin metabolism	Sugar Metabolism	Valine, leucine and isoleucine degradation	Sugar Metabolism	Cofactor biosynthesis, biotin biosynthesis	Valine, leucine and isoleucine degradation
Rv2502c	lipid biosynthesis, pathway 1	Lipid metabolism	Sugar Metabolism	Valine, leucine and isoleucine degradation	Sugar Metabolism	lipid biosynthesis, pathway 1	Valine, leucine and isoleucine degradation
Rv2852c				Respiratory chain	Sugar Metabolism		Respiratory chain
Rv2029c	Glycolysis	Glycolysis	Glycolysis		Glycolysis	Glycolysis		Glycolysis/Gluconeogenesis
Rv0098	lipid biosynthesis, Synthesis of mycolic acids, SYNTHESIS OF METHOXY MYCOLATE	Mycolic acid metabolism	Lipid metabolism		Mycolic Acid Biosynthesis	lipid biosynthesis, Synthesis of mycolic acids, SYNTHESIS OF METHOXY MYCOLATE		Mycolic Acid Biosynthesis
Rv0362				Transport			Transport
Rv0908				Transport			Transport
Rv0969				Transport			Transport
Rv1469				Transport			Transport
Rv1979c				Transport			Transport
Rv1992c				Transport			Transport
Rv1997				Transport			Transport
Rv1999c				Transport			Transport
Rv2563				Transport			Transport
Rv3253c				Transport			Transport
Rv0645c	lipid biosynthesis, Synthesis of mycolic acids, SYNTHESIS OF METHOXY MYCOLATE	Mycolic acid metabolism	Lipid metabolism		Mycolic Acid Biosynthesis	lipid biosynthesis, Synthesis of mycolic acids, SYNTHESIS OF METHOXY MYCOLATE		Mycolic Acid Biosynthesis
Rv2523c	mycobactin synthesis	Mycobactin metabolism	Pantothenate and CoA Metabolism		Pantothenate and CoA Metabolism	mycobactin synthesis		Pantothenate and CoA Metabolism
Rv0275c	Lipid metabolism	Lipid metabolism				Lipid metabolism
Rv2794c	Cofactor biosynthesis, ACP biosynthesis	Pantothenate and CoA Metabolism				Cofactor biosynthesis, ACP biosynthesis
Rv3263	Cofactor biosynthesis, F420 biosynthesis	Cofactor metabolism				Cofactor biosynthesis, F420 biosynthesis
Rv0757	Cofactor biosynthesis, Folate biosynthesis	Folate metabolism				Cofactor biosynthesis, Folate biosynthesis
Rv0758	Cofactor biosynthesis, Folate biosynthesis	Folate metabolism				Cofactor biosynthesis, Folate biosynthesis
Rv0509	Cofactor biosynthesis, heme biosynthesis	Heme metabolism	Cofactor Metabolism		Cofactor Metabolism	Cofactor biosynthesis, heme biosynthesis
Rv2388C	Cofactor biosynthesis, heme biosynthesis					Cofactor biosynthesis, heme biosynthesis
Rv2992c	Cofactor biosynthesis, heme biosynthesis	Heme metabolism	Cofactor Metabolism			Cofactor biosynthesis, heme biosynthesis
Rv1223	Glyoxylate shunt	Glyoxylate shunt				Glyoxylate shunt
RV3825c	lipid biosynthesis, synthesis of branched fatty acids, synthesis of pthioceranic acid					lipid biosynthesis, synthesis of branched fatty acids, synthesis of pthioceranic acid
Rv0194	lipid biosynthesis, Synthesis of mycolic acids, MYCOLIC ACID CONDENSATION	Mycolic acid metabolism				lipid biosynthesis, Synthesis of mycolic acids, MYCOLIC ACID CONDENSATION
Rv1272c	lipid biosynthesis, Synthesis of mycolic acids, MYCOLIC ACID CONDENSATION	Mycolic acid metabolism				lipid biosynthesis, Synthesis of mycolic acids, MYCOLIC ACID CONDENSATION
Rv1273c	lipid biosynthesis, Synthesis of mycolic acids, MYCOLIC ACID CONDENSATION	Mycolic acid metabolism				lipid biosynthesis, Synthesis of mycolic acids, MYCOLIC ACID CONDENSATION
Rv1686c	lipid biosynthesis, Synthesis of mycolic acids, MYCOLIC ACID CONDENSATION	Mycolic acid metabolism				lipid biosynthesis, Synthesis of mycolic acids, MYCOLIC ACID CONDENSATION
Rv1687c	lipid biosynthesis, Synthesis of mycolic acids, MYCOLIC ACID CONDENSATION	Mycolic acid metabolism				lipid biosynthesis, Synthesis of mycolic acids, MYCOLIC ACID CONDENSATION
Rv1747	lipid biosynthesis, Synthesis of mycolic acids, MYCOLIC ACID CONDENSATION	Mycolic acid metabolism				lipid biosynthesis, Synthesis of mycolic acids, MYCOLIC ACID CONDENSATION
Rv0130	lipid biosynthesis, Synthesis of mycolic acids, SYNTHESIS OF METHOXY MYCOLATE	Mycolic acid metabolism				lipid biosynthesis, Synthesis of mycolic acids, SYNTHESIS OF METHOXY MYCOLATE
RV2936	Synthesis of Phthiocerol and Phenolphthiocerol, phenolphthiocerol dimycocerosate (PDIM) synthesis					Synthesis of Phthiocerol and Phenolphthiocerol, phenolphthiocerol dimycocerosate (PDIM) synthesis
Rv1661	Synthesis of Phthiocerol and Phenolphthiocerol, phenolpthiocerol (PPTC) synthesis	Membrane metabolism				Synthesis of Phthiocerol and Phenolphthiocerol, phenolpthiocerol (PPTC) synthesis
Rv0655	Transport reactions, cholesterol	Cholesterol catabolism				Transport reactions, cholesterol
Rv2565	Transport reactions, Osmotic shock-sensitive active transport (ABC system)	Transport				Transport reactions, Osmotic shock-sensitive active transport (ABC system)
MT1364		Aminoacid metabolism
MT3443		Aminoacid metabolism
Rv0016c					Peptidoglycan Metabolism
Rv0041					tRNA Charging
Rv0097					Aminoacid metabolism
Rv0121c					Pantothenate and CoA Metabolism
Rv0260c					Porphyrin Metabolism
Rv0263c					Urea Cycle
Rv0264c					Urea Cycle
Rv0306			Cofactor Metabolism		Cofactor Metabolism
Rv0389			Purine Metabolism		Purine Metabolism
Rv0413
Rv0496					Purine Metabolism
Rv0498					Transport
Rv0558			Ubiquinone Metabolism		Ubiquinone Metabolism
Rv0564cc		Phospholipid metabolism
Rv0763c					Redox Metabolism
Rv0794c			Glycolysis		Glycolysis
Rv0806c					Nucleotide Sugar Metabolism
Rv0811c					Folate Metabolism
Rv0864					Molybdopertin cofactor biosynthesis
Rv0868c					Molybdopertin cofactor biosynthesis
Rv0989c					Polyprenyl Metabolism
Rv1007c					tRNA Charging
Rv1026					Purine Metabolism
Rv1160					Pyrimidine Metabolism
Rv1166					LM/LAM Biosynthesis
Rv1178					Lysine Metabolism
Rv1292					tRNA Charging
Rv1314c					Porphyrin Metabolism
Rv1379					Pyrimidine Metabolism
Rv1406			Cofactor Metabolism		tRNA Charging
Rv1508A					Sugar Metabolism
Rv1536					tRNA Charging
Rv1540					Pyrimidine Metabolism
Rv1640c					tRNA Charging
Rv1649					tRNA Charging
Rv1650					tRNA Charging
Rv1700					Purine Metabolism
Rv1707					Transport
Rv1711					Pyrimidine Metabolism
Rv1722					Pyruvate Metabolism
Rv1812c					Propanoate Metabolism
Rv1867					Pyruvate Metabolism
Rv2075c			Citric Acid Cycle
Rv2135c					Glycolysis
Rv2148c					Arabinogalactan Synthesis
Rv2331					Aminoacid metabolism
Rv2331A					Aminoacid metabolism
Rv2419c					Glycolysis
Rv2448c					tRNA Charging
Rv2555c					tRNA Charging
Rv2572c					tRNA Charging
Rv2580c					tRNA Charging
Rv2614c					tRNA Charging
Rv2845c					tRNA Charging
Rv2859c			Phenylalanine Tyrosine Tryptophan Metabolism		Phenylalanine Tyrosine Tryptophan Metabolism
Rv3009c					tRNA Charging
Rv3011c					tRNA Charging
Rv3012c					tRNA Charging
Rv3052c					Purine Metabolism
Rv3053c					Purine Metabolism
Rv3112					Molybdopertin cofactor biosynthesis
Rv3137					Lipid metabolism
Rv3256c					Sugar Metabolism
Rv3260c		Membrane metabolism
Rv3323c					Molybdopertin cofactor biosynthesis
Rv3324c
Rv3336c					tRNA Charging
Rv3389c
Rv3406					Aminoacid metabolism
Rv3455c			Pyrimidine Metabolism		Pyrimidine Metabolism
Rv3492c		Cholesterol catabolism
Rv3493c		Cholesterol catabolism
Rv3542c
Rv3572
Rv3580c					tRNA Charging
Rv3598c					tRNA Charging
Rv3600c					Pantothenate and CoA Metabolism
Rv3684					Cysteine Metabolism
Rv3701c
Rv3713			Porphyrin Metabolism		Porphyrin Metabolism
Rv3815c			Lipid metabolism		Lipid metabolism
Rv3821		Sulfolipid metabolism
Rv3822		Sulfolipid metabolism
Rv3834c					tRNA Charging
Rv3914					Pyruvate Metabolism
orphan
