# Supplementary material for: A systematic evaluation of Mycobacterium tuberculosis Genome-Scale Metabolic Networks
Source: PLoS Comput Biol. 2020 Jun 15;16(6):e1007533. doi: 10.1371/journal.pcbi.1007533 (PMC7316355; doi:10.1371/journal.pcbi.1007533)
Supplement: S4 Table — (XLSX) [file pcbi.1007533.s009.xlsx]

## Sheet: Description
S4 Table. Degree values for currency metabolites of Genome-Scale Models of Mtb.
Subtable	Spreadsheet name	Description
S4A	GSMN_TB1.1	Network topological properties of the substrate network of GSMN-TB1.1
S4B	iOSDD890	Network topological properties of the substrate network of iOSDD890
S4C	sMtb	Network topological properties of the substrate network of sMtb
S4D	iCG760	Network topological properties of the substrate network of iCG760
S4E	iSM810	Network topological properties of the substrate network of iSM810
S4F	iNJ661v_modified	Network topological properties of the substrate network of iNJ661v_modified
S4G	iEK1011	Network topological properties of the substrate network of iEK1011
S4H	sMtb2018	Network topological properties of the substrate network of sMtb2018

## Sheet: GSMN-TB1.1
SUID	AverageShortestPathLength	BetweennessCentrality	ClosenessCentrality	ClusteringCoefficient	Degree	Eccentricity	IsSingleNode	name	NeighborhoodConnectivity	NumberOfDirectedEdges	NumberOfUndirectedEdges	PartnerOfMultiEdgedNodePairs	Radiality	selected	SelfLoops	shared name	Stress	TopologicalCoefficient
66154	1.74699	0.161426	0.572414	0.0539488	236	10	false	ATP[c]	20.2669	236	0	0	0.942539	false	0	ATP[c]	584474	0.0324271
66193	1.82229	0.149844	0.54876	0.0633795	189	10	false	PI[c]	22.6931	189	0	0	0.936747	false	0	PI[c]	499224	0.0364841
66195	1.875	0.117571	0.533333	0.0800657	175	9	false	COA[c]	23.3086	175	0	0	0.932692	false	0	COA[c]	408798	0.03924
66201	1.85392	0.138886	0.539399	0.0609524	175	10	false	PPI[c]	21.96	175	0	0	0.934314	false	0	PPI[c]	452922	0.0356494
66161	1.8991	0.0676619	0.526566	0.0670329	159	10	false	ADP[c]	21.5346	159	0	0	0.930839	false	0	ADP[c]	274402	0.0357717
66245	1.90211	0.100105	0.525732	0.0724832	150	10	false	CO2[c]	24.66	150	0	0	0.930607	false	0	CO2[c]	376092	0.0405592
66357	1.91717	0.0667871	0.521603	0.0910228	139	10	false	NADP[c]	25.9784	139	0	0	0.929449	false	0	NADP[c]	317360	0.0426575
66541	1.92018	0.0653034	0.520784	0.0805423	133	10	false	NADPH[c]	24.4436	133	0	0	0.929217	false	0	NADPH[c]	294290	0.0398754
66349	1.95783	0.0550747	0.510769	0.119286	123	10	false	NAD[c]	30.6667	123	0	0	0.926321	false	0	NAD[c]	263796	0.0512821
66664	2.09187	0.0312349	0.478042	0.105416	102	10	false	NADH[c]	26.2549	102	0	0	0.91601	false	0	NADH[c]	154338	0.0493513
66207	2.04217	0.023123	0.489676	0.120594	101	10	false	AMP[c]	31.1683	101	0	0	0.919833	false	0	AMP[c]	124276	0.0550677
66527	2.0753	0.0497491	0.481858	0.139491	98	10	false	ACP[c]	26.8571	98	0	0	0.917285	false	0	ACP[c]	185870	0.0491889
66233	2.06175	0.0343598	0.485026	0.163046	90	10	false	GLU[c]	34.7444	90	0	0	0.918327	false	0	GLU[c]	161058	0.0616036
66203	2.08434	0.0249513	0.479769	0.175038	73	9	false	ACCOA[c]	34.6301	73	0	0	0.916589	false	0	ACCOA[c]	114068	0.0620612
66159	2.09036	0.0383318	0.478386	0.146714	72	11	false	H[c]	36.1806	72	0	0	0.916126	false	0	H[c]	145794	0.063688
66235	2.15512	0.022638	0.464011	0.180226	60	11	false	NH3[c]	41	60	0	0	0.911145	false	0	NH3[c]	104636	0.0756458
66363	2.17319	0.00626548	0.460152	0.276467	58	10	false	FAD[c]	37.1724	58	0	0	0.909754	false	0	FAD[c]	37976	0.0714854
66263	2.18976	0.0312992	0.456671	0.133766	56	11	false	SAM[c]	29.2321	56	0	0	0.90848	false	0	SAM[c]	124058	0.0557865
66191	2.125	0.0210552	0.470588	0.173064	55	10	false	PYR[c]	41.9818	55	0	0	0.913462	false	0	PYR[c]	101770	0.0753713
66237	2.19729	0.00840052	0.455106	0.310971	54	11	false	GLN[c]	42.8333	54	0	0	0.907901	false	0	GLN[c]	46178	0.0823718
66251	2.22741	0.00421402	0.448952	0.375578	47	11	false	ASP[c]	45.5957	47	0	0	0.905584	false	0	ASP[c]	24084	0.0897554
66423	2.32831	0.00397308	0.429495	0.371717	45	11	false	CYS[c]	42.7778	45	0	0	0.897822	false	0	CYS[c]	22752	0.0967823
66728	2.3494	0.00744323	0.425641	0.187879	45	10	false	AKG[c]	35.7778	45	0	0	0.8962	false	0	AKG[c]	40766	0.0826277
66425	2.19428	0.00560255	0.455731	0.369979	44	10	false	SER[c]	46.1591	44	0	0	0.908133	false	0	SER[c]	33108	0.0882583
66716	2.55873	0.00835443	0.390818	0.166667	40	11	false	SAH[c]	22.45	40	0	0	0.880097	false	0	SAH[c]	44868	0.0721865
67152	2.60693	0.00163354	0.383593	0.280769	40	10	false	FADH2[c]	28.95	40	0	0	0.87639	false	0	FADH2[c]	9046	0.102297
66265	2.26054	0.00436072	0.442372	0.440967	38	11	false	MET[c]	49.3158	38	0	0	0.903035	false	0	MET[c]	24384	0.0992269
66557	2.24247	0.0022551	0.445937	0.503003	37	10	false	ALA[c]	55.1351	37	0	0	0.904425	false	0	ALA[c]	16866	0.108963
66645	2.40361	0.00855287	0.41604	0.346847	37	10	false	MK[c]	38.6216	37	0	0	0.89203	false	0	MK[c]	49558	0.0963133
66693	2.32982	0.0131369	0.429218	0.156156	37	11	false	O2[c]	31.7838	37	0	0	0.897706	false	0	O2[c]	49120	0.0698545
66977	2.36145	0.00350998	0.423469	0.343844	37	10	false	LIPO[c]	40.4595	37	0	0	0.895273	false	0	LIPO[c]	18506	0.0936562
66299	2.28163	0.00168341	0.438284	0.566387	35	11	false	GLY[c]	53.8	35	0	0	0.901413	false	0	GLY[c]	13248	0.10935
66487	2.16416	0.00346515	0.462074	0.485714	35	10	false	OCTADECANOYL_COA[c]	62.6857	35	0	0	0.910449	false	0	OCTADECANOYL_COA[c]	26532	0.113974
66995	2.4262	0.00793572	0.412166	0.413445	35	10	false	MAS[c]	39.8286	35	0	0	0.890292	false	0	MAS[c]	46718	0.101863
66341	2.1988	0.0147034	0.454795	0.206439	33	10	false	GDP[c]	44.6667	33	0	0	0.907785	false	0	GDP[c]	61482	0.0842767
66199	2.25301	0.00604419	0.44385	0.231855	32	10	false	SUCC[c]	51.625	32	0	0	0.903614	false	0	SUCC[c]	39826	0.102634
66451	2.21988	0.00231427	0.450475	0.475806	32	10	false	MBT_HOLO[c]	52.4688	32	0	0	0.906163	false	0	MBT_HOLO[c]	15850	0.101881
66457	2.28313	0.00123024	0.437995	0.629032	32	11	false	LYS[c]	57.7812	32	0	0	0.901297	false	0	LYS[c]	8008	0.118404
66495	2.1988	0.00250998	0.454795	0.520161	32	10	false	EICOSANOYL_COA[c]	60.7812	32	0	0	0.907785	false	0	EICOSANOYL_COA[c]	19630	0.114466
67883	2.53464	0.00059334	0.394534	0.328629	32	10	false	MALACP[c]	31.0938	32	0	0	0.881951	false	0	MALACP[c]	3266	0.0956731
66479	2.23795	0.00233501	0.446837	0.529032	31	10	false	HEXADECANOYL_COA[c]	58.3226	31	0	0	0.904773	false	0	HEXADECANOYL_COA[c]	19704	0.11549
66579	2.29819	0.00096878	0.435125	0.660215	31	11	false	PRO[c]	63.4194	31	0	0	0.900139	false	0	PRO[c]	10978	0.131032
66327	2.31777	0.00530047	0.431449	0.211494	30	11	false	GTP[c]	42.9667	30	0	0	0.898633	false	0	GTP[c]	21626	0.0922031
66385	2.34639	0.00639029	0.426187	0.257471	30	11	false	THF[c]	46.4	30	0	0	0.896432	false	0	THF[c]	36182	0.102203
66507	2.24247	0.00133438	0.445937	0.556322	30	10	false	HEXACOSANOYL_COA[c]	59.0333	30	0	0	0.904425	false	0	HEXACOSANOYL_COA[c]	12464	0.11713
66585	2.39157	0.00075691	0.418136	0.691954	30	11	false	THR[c]	55.6333	30	0	0	0.892956	false	0	THR[c]	5958	0.130902
66215	2.17169	0.0100308	0.460472	0.315271	29	9	false	PROPIONYLCOA[c]	61.4483	29	0	0	0.90987	false	0	PROPIONYLCOA[c]	46820	0.112749
67450	2.6747	0.0239748	0.373874	0.118227	29	11	false	DPP[c]	14.9655	29	0	0	0.871177	false	0	DPP[c]	94716	0.0613341
66511	2.25	0.0009414	0.444444	0.634921	28	10	false	PENTADECANOYL_COA[c]	62.2857	28	0	0	0.903846	false	0	PENTADECANOYL_COA[c]	9726	0.124323
66543	2.24849	0.00337966	0.444742	0.373016	28	10	false	SMMALONYLCOA[c]	53.5714	28	0	0	0.903962	false	0	SMMALONYLCOA[c]	18544	0.107286
66157	2.28163	0.00340111	0.438284	0.42735	27	10	false	GL3P[c]	58.6296	27	0	0	0.901413	false	0	GL3P[c]	20346	0.120637
66267	2.34639	0.00395121	0.426187	0.202279	27	11	false	PRPP[c]	37.2593	27	0	0	0.896432	false	0	PRPP[c]	17096	0.08225
66483	2.25151	0.00091794	0.444147	0.649573	27	10	false	9_HEXADECENOYL_COA[c]	63.6667	27	0	0	0.90373	false	0	9_HEXADECENOYL_COA[c]	9208	0.127079
66503	2.25151	0.00072925	0.444147	0.666667	27	10	false	TETRACOSANOYL_COA[c]	64.7037	27	0	0	0.90373	false	0	TETRACOSANOYL_COA[c]	8508	0.129149
66519	2.25151	0.00073599	0.444147	0.666667	27	10	false	NONADECANOYL_COA[c]	64.2963	27	0	0	0.90373	false	0	NONADECANOYL_COA[c]	8518	0.128336
66581	2.48795	0.00034008	0.401937	0.754986	27	11	false	ARG[c]	51.3704	27	0	0	0.885542	false	0	ARG[c]	2574	0.138839
66583	2.45331	0.00048393	0.407612	0.777778	27	11	false	ILE[c]	53	27	0	0	0.888207	false	0	ILE[c]	3518	0.135204
66595	2.40964	0.00036416	0.415	0.803419	27	11	false	HIS[c]	59.0741	27	0	0	0.891566	false	0	HIS[c]	3656	0.141664
66255	2.42319	0.00021766	0.412679	0.855385	26	11	false	ASN[c]	62.6923	26	0	0	0.890524	false	0	ASN[c]	2176	0.154035
66491	2.25301	0.00071149	0.44385	0.686154	26	10	false	9_OCTADECENOYL_COA[c]	66.2692	26	0	0	0.903614	false	0	9_OCTADECENOYL_COA[c]	8390	0.132274
66591	2.45783	0.00022004	0.406863	0.833846	26	11	false	VAL[c]	54.8077	26	0	0	0.887859	false	0	VAL[c]	2310	0.140533
66593	2.46084	0.00034756	0.406365	0.830769	26	11	false	LEU[c]	54.5385	26	0	0	0.887627	false	0	LEU[c]	2504	0.140563
66647	2.53313	0.00598626	0.394768	0.218462	26	10	false	MKH2[c]	35.6154	26	0	0	0.882067	false	0	MKH2[c]	39074	0.105684
66672	2.51205	0.00779901	0.398082	0.212308	26	10	false	HEXADECANOYL_ACP[c]	35.8462	26	0	0	0.883689	false	0	HEXADECANOYL_ACP[c]	36722	0.106054
66982	2.40361	0.00088648	0.41604	0.590769	26	10	false	FERO[c]	53.4615	26	0	0	0.89203	false	0	FERO[c]	6468	0.129447
66587	2.53012	0.00144224	0.395238	0.78	25	11	false	TYR[c]	43.2	25	0	0	0.882298	false	0	TYR[c]	8116	0.12474
66621	2.24398	0.00115646	0.445638	0.656667	25	10	false	FE3[c]	67.2	25	0	0	0.90431	false	0	FE3[c]	12468	0.131765
66205	2.24096	0.00500679	0.446237	0.304348	24	10	false	AC[c]	68.6667	24	0	0	0.904541	false	0	AC[c]	31568	0.133853
66361	2.2259	0.0015715	0.449256	0.67029	24	10	false	FMN[c]	66.2917	24	0	0	0.9057	false	0	FMN[c]	13404	0.12773
66589	2.53916	0.00019878	0.393832	0.847826	24	11	false	PHE[c]	44.5833	24	0	0	0.881603	false	0	PHE[c]	1258	0.130361
66597	2.53765	0.00029497	0.394065	0.822464	24	11	false	TRP[c]	43.5417	24	0	0	0.881719	false	0	TRP[c]	1498	0.126944
66697	2.30271	0.00158293	0.434271	0.641304	24	10	false	HEME_FE2[c]	52.4583	24	0	0	0.899791	false	0	HEME_FE2[c]	9516	0.111613
66980	2.42922	0.00072024	0.411655	0.67029	24	10	false	FERI[c]	54.5833	24	0	0	0.89006	false	0	FERI[c]	4704	0.136458
67626	2.54518	0.00400071	0.392899	0.5	24	10	false	DAG[c]	33.5417	24	0	0	0.88114	false	0	DAG[c]	25782	0.102134
66986	2.4744	0.00159868	0.404139	0.667984	23	10	false	FE2[c]	50.5217	23	0	0	0.886585	false	0	FE2[c]	4974	0.136545
66189	2.29518	0.0060536	0.435696	0.281385	22	11	false	PEP[c]	59.5909	22	0	0	0.900371	false	0	PEP[c]	23972	0.122019
66275	2.5241	0.00788933	0.396181	0.225108	22	11	false	UDP[c]	36.6364	22	0	0	0.882762	false	0	UDP[c]	36218	0.105277
66281	2.44729	0.00149423	0.408615	0.361905	21	11	false	CTP[c]	55.0952	21	0	0	0.88867	false	0	CTP[c]	7332	0.139129
66545	2.26807	0.0010168	0.440903	0.514286	21	10	false	MALCOA[c]	70.8095	21	0	0	0.902456	false	0	MALCOA[c]	7984	0.14305
66599	2.60241	0	0.384259	1	21	11	false	PROTEIN[c]	45.2857	21	0	0	0.876738	false	0	PROTEIN[c]	0	0.14751
66695	2.43976	0.00033066	0.409877	0.790476	21	10	false	HEME_FE3[c]	51.1905	21	0	0	0.889249	false	0	HEME_FE3[c]	2924	0.130922
66988	2.48193	0.00072955	0.402913	0.757143	21	10	false	SPRMD[c]	47.9524	21	0	0	0.886006	false	0	SPRMD[c]	4128	0.129952
66990	2.33735	0.00073104	0.427835	0.771429	21	10	false	MTR1P[c]	54.5714	21	0	0	0.897127	false	0	MTR1P[c]	5008	0.120201
66295	2.55572	0.00408824	0.391279	0.247368	20	11	false	CMP[c]	39.35	20	0	0	0.880329	false	0	CMP[c]	18512	0.120706
66337	2.52259	0.00266887	0.396418	0.273684	20	11	false	GMP[c]	48.2	20	0	0	0.882878	false	0	GMP[c]	12100	0.138109
66463	2.24096	0.00083669	0.446237	0.557895	20	10	false	HEXANOYL_COA[c]	84.4	20	0	0	0.904541	false	0	HEXANOYL_COA[c]	6946	0.164202
66499	2.23946	0.00042121	0.446537	0.621053	20	10	false	DOCOSANOYL_COA[c]	86.95	20	0	0	0.904657	false	0	DOCOSANOYL_COA[c]	4184	0.168835
67034	2.45934	0.00238143	0.406614	0.268421	20	11	false	G3P[c]	40.55	20	0	0	0.887743	false	0	G3P[c]	12638	0.102141
67060	2.41114	0.00143129	0.414741	0.368421	20	10	false	OA[c]	55	20	0	0	0.89145	false	0	OA[c]	9574	0.13285
66197	2.33434	0.0024826	0.428387	0.274854	19	10	false	SUCCOA[c]	59.1053	19	0	0	0.897359	false	0	SUCCOA[c]	11668	0.127108
66397	2.39157	0.00288784	0.418136	0.339181	19	10	false	BIOTIN[c]	47.6842	19	0	0	0.892956	false	0	BIOTIN[c]	15216	0.113534
66858	2.40964	0.00182681	0.415	0.391813	19	11	false	RTHIO[c]	38.4737	19	0	0	0.891566	false	0	RTHIO[c]	9460	0.0920423
66860	2.40964	0.00182681	0.415	0.391813	19	11	false	OTHIO[c]	38.4737	19	0	0	0.891566	false	0	OTHIO[c]	9460	0.0920423
67881	2.55572	0.00010395	0.391279	0.561404	19	10	false	ACACP[c]	49.1053	19	0	0	0.880329	false	0	ACACP[c]	628	0.151559
68804	2.76054	0.00077746	0.362248	0.280702	19	11	false	H2S[c]	25.8947	19	0	0	0.864574	false	0	H2S[c]	3400	0.123308
66183	2.49849	0.00247023	0.400241	0.359477	18	11	false	F6P[c]	53.6667	18	0	0	0.884731	false	0	F6P[c]	12860	0.143878
66289	2.59789	0.00975476	0.384928	0.222222	18	11	false	DTDP[c]	32.3889	18	0	0	0.877085	false	0	DTDP[c]	31884	0.108324
66997	2.51958	0	0.396892	1	18	10	false	SMALLMOLECULES[c]	52.3889	18	0	0	0.883109	false	0	SMALLMOLECULES[c]	0	0.150977
66279	2.45783	0.00128704	0.406863	0.419118	17	11	false	UTP[c]	63.9412	17	0	0	0.887859	false	0	UTP[c]	6018	0.1627
66746	2.73494	0.00164843	0.365639	0.198529	17	11	false	FUM[c]	29.6471	17	0	0	0.866543	false	0	FUM[c]	8400	0.130031
67818	2.70331	0.00073791	0.369916	0.316176	17	11	false	METTHF[c]	36.0588	17	0	0	0.868976	false	0	METTHF[c]	4348	0.144235
68814	2.79518	0.00076799	0.357759	0.316176	17	11	false	HCYS[c]	27.7059	17	0	0	0.861909	false	0	HCYS[c]	3956	0.135813
66401	2.46235	0.00235748	0.406116	0.366667	16	10	false	BIOTIN_CO2[c]	55.8125	16	0	0	0.887512	false	0	BIOTIN_CO2[c]	11892	0.145345
66481	2.43072	0.00066638	0.4114	0.775	16	10	false	HEXADECANOATE[c]	55.4375	16	0	0	0.889944	false	0	HEXADECANOATE[c]	10176	0.139641
66489	2.43072	0.00067474	0.4114	0.775	16	10	false	OCTADECANOATE[c]	55.6875	16	0	0	0.889944	false	0	OCTADECANOATE[c]	10628	0.140271
66493	2.43223	0.00065694	0.411146	0.775	16	10	false	9_OCTADECENOATE[c]	55.125	16	0	0	0.889829	false	0	9_OCTADECENOATE[c]	10044	0.139205
66497	2.43072	0.00066669	0.4114	0.775	16	10	false	EICOSANOATE[c]	55.5	16	0	0	0.889944	false	0	EICOSANOATE[c]	10296	0.139798
66505	2.43223	0.00065717	0.411146	0.775	16	10	false	TETRACOSANOATE[c]	55.1875	16	0	0	0.889829	false	0	TETRACOSANOATE[c]	10048	0.139362
66509	2.43223	0.00066031	0.411146	0.775	16	10	false	HEXACOSANOATE[c]	55.375	16	0	0	0.889829	false	0	HEXACOSANOATE[c]	10084	0.139836
66513	2.43223	0.00065814	0.411146	0.775	16	10	false	PENTADECANOATE[c]	55.25	16	0	0	0.889829	false	0	PENTADECANOATE[c]	10054	0.13952
66521	2.43223	0.00065717	0.411146	0.775	16	10	false	NONADECANOATE[c]	55.1875	16	0	0	0.889829	false	0	NONADECANOATE[c]	10048	0.139362
67480	2.57078	0.00407804	0.388987	0.208333	16	11	false	TRE6P[c]	30.3125	16	0	0	0.879171	false	0	TRE6P[c]	16684	0.0944315
67624	2.42169	0.00030576	0.412935	0.758333	16	10	false	PA[c]	54.3125	16	0	0	0.890639	false	0	PA[c]	2436	0.133446
66177	2.49849	0.00179099	0.400241	0.314286	15	11	false	G6P[c]	52.0667	15	0	0	0.884731	false	0	G6P[c]	8844	0.142648
67347	2.54518	0.00156507	0.392899	0.295238	15	11	false	THI[c]	36	15	0	0	0.88114	false	0	THI[c]	7688	0.103746
67453	3.0256	0.00214489	0.330513	0.219048	15	11	false	PPM[c]	10.6667	15	0	0	0.844184	false	0	PPM[c]	11976	0.12549
66475	2.33434	0.00025365	0.428387	0.648352	14	10	false	TETRADECANOYL_COA[c]	88.4286	14	0	0	0.897359	false	0	TETRADECANOYL_COA[c]	2488	0.192655
66515	2.33584	0.00023775	0.428111	0.67033	14	10	false	HEPTADECANOYL_COA[c]	89.2857	14	0	0	0.897243	false	0	HEPTADECANOYL_COA[c]	2410	0.194947
66704	2.57681	0.00139303	0.388077	0.428571	14	11	false	E4P[c]	45	14	0	0	0.878707	false	0	E4P[c]	6796	0.138462
66865	2.65211	0.00047085	0.377058	0.428571	14	11	false	COB_II[c]	40.5714	14	0	0	0.872915	false	0	COB_II[c]	2994	0.144382
67058	2.70934	0.00040697	0.369094	0.307692	14	10	false	DLIPO[c]	41.2857	14	0	0	0.868513	false	0	DLIPO[c]	1966	0.168513
67099	2.58584	0.00087285	0.386721	0.351648	14	10	false	GLX[c]	52.1429	14	0	0	0.878012	false	0	GLX[c]	5556	0.162946
67198	2.64608	0.00230891	0.377917	0.252747	14	11	false	IPP[c]	33.7857	14	0	0	0.873378	false	0	IPP[c]	7752	0.122412
67344	2.78313	0.00018422	0.359307	0.21978	14	11	false	R1P[c]	20.3571	14	0	0	0.862836	false	0	R1P[c]	394	0.101429
67405	2.47139	0.00509716	0.404631	0.241758	14	10	false	GDPMAN[c]	36.7143	14	0	0	0.886817	false	0	GDPMAN[c]	18318	0.0971959
67620	2.5497	0.0019648	0.392203	0.296703	14	11	false	UDPNAG[c]	36.4286	14	0	0	0.880792	false	0	UDPNAG[c]	9836	0.107777
68573	2.57681	0.00085624	0.388077	0.274725	14	10	false	OMVAL[c]	49.2857	14	0	0	0.878707	false	0	OMVAL[c]	4908	0.151429
66155	2.63855	0.00051806	0.378995	0.641026	13	11	false	GL[c]	48.6154	13	0	0	0.873957	false	0	GL[c]	4226	0.169392
66277	2.42018	0.00303472	0.413192	0.384615	13	11	false	UMP[c]	64.6923	13	0	0	0.890755	false	0	UMP[c]	17252	0.154766
66473	2.38102	0.00053269	0.419987	0.679487	13	10	false	DODECANOYL_COA[c]	86	13	0	0	0.893767	false	0	DODECANOYL_COA[c]	3164	0.199074
66529	2.3991	0.00020896	0.416824	0.807692	13	11	false	CYCLOPROPYL_MEROACYL_ACP[c]	74.2308	13	0	0	0.892377	false	0	CYCLOPROPYL_MEROACYL_ACP[c]	2442	0.171434
66531	2.3991	0.00027454	0.416824	0.807692	13	11	false	CIS_METHOXY_MEROACYL_ACP[c]	74.1538	13	0	0	0.892377	false	0	CIS_METHOXY_MEROACYL_ACP[c]	2742	0.171256
66533	2.3991	0.00027454	0.416824	0.807692	13	11	false	CIS_KETO_MEROACYL_ACP[c]	74.1538	13	0	0	0.892377	false	0	CIS_KETO_MEROACYL_ACP[c]	2742	0.171256
66535	2.3991	0.0002777	0.416824	0.807692	13	11	false	TRANS_METHOXY_MEROACYL_ACP[c]	74.0769	13	0	0	0.892377	false	0	TRANS_METHOXY_MEROACYL_ACP[c]	2742	0.171078
66537	2.3991	0.0002777	0.416824	0.807692	13	11	false	TRANS_KETO_MEROACYL_ACP[c]	74.0769	13	0	0	0.892377	false	0	TRANS_KETO_MEROACYL_ACP[c]	2742	0.171078
66539	2.32831	0.00035584	0.429495	0.589744	13	10	false	MEROACYL_AMP[c]	79.1538	13	0	0	0.897822	false	0	MEROACYL_AMP[c]	2192	0.168412
66617	2.43373	0.00085853	0.410891	0.423077	13	11	false	ORN[c]	70.6923	13	0	0	0.889713	false	0	ORN[c]	4670	0.16912
66733	2.60241	0.00056662	0.384259	0.371795	13	11	false	DA[c]	40.6154	13	0	0	0.876738	false	0	DA[c]	2610	0.132298
67673	2.56476	0.00033177	0.3899	0.858974	13	10	false	TAGbio[c]	50.8462	13	0	0	0.879634	false	0	TAGbio[c]	5006	0.155493
67898	2.56175	1.905e-05	0.390359	0.846154	13	10	false	EICOSANOYL_ACP[c]	66.4615	13	0	0	0.879866	false	0	EICOSANOYL_ACP[c]	142	0.20387
67900	2.56325	1.068e-05	0.390129	0.858974	13	10	false	DOCOSANOYL_ACP[c]	65.5385	13	0	0	0.87975	false	0	DOCOSANOYL_ACP[c]	52	0.201657
67902	2.56325	3.053e-05	0.390129	0.820513	13	10	false	TETRACOSANOYL_ACP[c]	66.0769	13	0	0	0.87975	false	0	TETRACOSANOYL_ACP[c]	234	0.203314
67906	2.56325	6.644e-05	0.390129	0.820513	13	10	false	OCTACOSANOYL_ACP[c]	64.6923	13	0	0	0.87975	false	0	OCTACOSANOYL_ACP[c]	500	0.199053
66169	2.63554	0.00151955	0.379429	0.212121	12	11	false	R5P[c]	50.5	12	0	0	0.874189	false	0	R5P[c]	7500	0.176608
66285	2.50904	0.00017739	0.398559	0.636364	12	11	false	DCTP[c]	73.4167	12	0	0	0.88392	false	0	DCTP[c]	762	0.201694
66469	2.38404	0.00016472	0.419457	0.727273	12	10	false	DECANOYL_COA[c]	92.4167	12	0	0	0.893536	false	0	DECANOYL_COA[c]	1664	0.214424
66649	2.625	0.00075878	0.380952	0.363636	12	11	false	DHAP[c]	46.3333	12	0	0	0.875	false	0	DHAP[c]	4470	0.156004
66661	2.82831	6.5e-07	0.353568	0.984848	12	10	false	AGL3P[c]	40.0833	12	0	0	0.859361	false	0	AGL3P[c]	8	0.214349
66720	2.58735	0.00072078	0.386496	0.378788	12	11	false	COB[I]	52.1667	12	0	0	0.877896	false	0	COB[I]	3884	0.162513
67127	2.5994	0.0008723	0.384705	0.424242	12	11	false	4HPP[c]	54.6667	12	0	0	0.876969	false	0	4HPP[c]	4282	0.168205
67133	2.4759	0.0013399	0.403893	0.393939	12	11	false	IMP[c]	63	12	0	0	0.886469	false	0	IMP[c]	5366	0.16342
67512	2.50452	0.00037806	0.399278	0.469697	12	11	false	OBUT[c]	52.75	12	0	0	0.884268	false	0	OBUT[c]	2522	0.141801
67876	2.68524	0.00041675	0.372406	0.530303	12	10	false	MBT[c]	51.75	12	0	0	0.870366	false	0	MBT[c]	3008	0.202148
67953	2.55873	1.723e-05	0.390818	0.863636	12	10	false	ACYL_MAS[c]	68.4167	12	0	0	0.880097	false	0	ACYL_MAS[c]	124	0.208587
67962	2.59488	0.00073423	0.385374	0.560606	12	10	false	HYDROXYPHTHIOCERANOYL_COA[c]	58.25	12	0	0	0.877317	false	0	HYDROXYPHTHIOCERANOYL_COA[c]	3020	0.188511
67982	2.55422	0.00078788	0.391509	0.681818	12	10	false	MYCOLIPENOYL_ACP[c]	65.5	12	0	0	0.880445	false	0	MYCOLIPENOYL_ACP[c]	3888	0.199695
67990	2.82831	0.004817	0.353568	0.242424	12	11	false	DTDPRHAM[c]	27.9167	12	0	0	0.859361	false	0	DTDPRHAM[c]	17846	0.167166
66229	2.41717	0.00280565	0.413707	0.454545	11	10	false	ACTAC[c]	76.4545	11	0	0	0.890987	false	0	ACTAC[c]	9030	0.186474
66259	2.44729	0.00049696	0.408615	0.436364	11	10	false	HSER[c]	87.6364	11	0	0	0.88867	false	0	HSER[c]	3208	0.220747
66291	2.51657	0.00084646	0.397367	0.6	11	11	false	DTTP[c]	75.2727	11	0	0	0.883341	false	0	DTTP[c]	3348	0.209091
66331	2.49699	0.00047009	0.400483	0.454545	11	11	false	ADN[c]	82.2727	11	0	0	0.884847	false	0	ADN[c]	3864	0.21881
66333	2.52108	8.814e-05	0.396655	0.727273	11	11	false	DATP[c]	78.4545	11	0	0	0.882994	false	0	DATP[c]	404	0.219147
66339	2.46687	0.00016291	0.405372	0.636364	11	11	false	XMP[c]	86.0909	11	0	0	0.887164	false	0	XMP[c]	1224	0.220181
66345	2.45482	0.00141112	0.407362	0.363636	11	11	false	NACN[c]	71.8182	11	0	0	0.888091	false	0	NACN[c]	5570	0.179545
66381	2.4247	0.00043392	0.412422	0.618182	11	11	false	DHF[c]	92.6364	11	0	0	0.890408	false	0	DHF[c]	3068	0.219517
66725	2.5256	0.00051965	0.395945	0.345455	11	11	false	AD[c]	57.7273	11	0	0	0.882646	false	0	AD[c]	2528	0.163533
66863	2.68825	0.00055413	0.371989	0.490909	11	11	false	COB_III[c]	44.3636	11	0	0	0.870134	false	0	COB_III[c]	2222	0.169327
67482	2.76355	0.00244164	0.361853	0.236364	11	11	false	TRE[c]	23.1818	11	0	0	0.864342	false	0	TRE[c]	10464	0.110918
67702	2.95482	0.0022623	0.33843	0.490909	11	11	false	AC3PIM5[c]	19.6364	11	0	0	0.849629	false	0	AC3PIM5[c]	15840	0.153409
67955	2.59488	0.00328897	0.385374	0.490909	11	10	false	MYCOCEROSOYL_MAS[c]	62.9091	11	0	0	0.877317	false	0	MYCOCEROSOYL_MAS[c]	21978	0.202933
67980	2.55572	0.00036105	0.391279	0.781818	11	10	false	MYCOLIPANOIC_ACP[c]	71.2727	11	0	0	0.880329	false	0	MYCOLIPANOIC_ACP[c]	2356	0.217295
67984	2.55572	0.00036105	0.391279	0.781818	11	10	false	MYCOLIPDIENOYL_ACP[c]	71.2727	11	0	0	0.880329	false	0	MYCOLIPDIENOYL_ACP[c]	2356	0.217295
66175	2.64157	0.00588846	0.378563	0.377778	10	11	false	GLC[c]	51.2	10	0	0	0.873726	false	0	GLC[c]	21772	0.178671
66181	2.61747	0.0005114	0.382048	0.488889	10	11	false	bDGLC[c]	62.8	10	0	0	0.875579	false	0	bDGLC[c]	2626	0.205902
66247	2.43675	0.00021714	0.410383	0.711111	10	11	false	CAP[c]	95.2	10	0	0	0.889481	false	0	CAP[c]	984	0.227208
66249	2.50452	8.458e-05	0.399278	0.666667	10	11	false	CITR[c]	86.5	10	0	0	0.884268	false	0	CITR[c]	534	0.234417
66283	2.67771	0.00010521	0.373453	0.577778	10	11	false	DCDP[c]	52.2	10	0	0	0.870945	false	0	DCDP[c]	682	0.194052
66293	2.65813	0.00015434	0.376204	0.577778	10	11	false	CDP[c]	54.6	10	0	0	0.872451	false	0	CDP[c]	894	0.193617
66321	2.6491	0.00043226	0.377487	0.533333	10	11	false	DGDP[c]	53.2	10	0	0	0.873146	false	0	DGDP[c]	2670	0.191367
66335	2.63253	0.00012692	0.379863	0.577778	10	11	false	DADP[c]	55.9	10	0	0	0.874421	false	0	DADP[c]	860	0.193426
66343	2.53765	8.867e-05	0.394065	0.755556	10	11	false	DGTP[c]	81.6	10	0	0	0.881719	false	0	DGTP[c]	368	0.234483
66453	2.59337	0.0001755	0.385598	0.755556	10	11	false	MBTA_SAL[c]	60.2	10	0	0	0.877433	false	0	MBTA_SAL[c]	1536	0.194194
66455	2.58283	0.00019071	0.387172	0.755556	10	11	false	MBTB_SER[c]	63.9	10	0	0	0.878244	false	0	MBTB_SER[c]	1734	0.201577
66459	2.59337	0.00017819	0.385598	0.777778	10	11	false	MBTE_LYS[c]	62.7	10	0	0	0.877433	false	0	MBTE_LYS[c]	1616	0.202258
66461	2.59337	0.00017819	0.385598	0.777778	10	11	false	MBTF_LYS[c]	62.7	10	0	0	0.877433	false	0	MBTF_LYS[c]	1616	0.202258
66547	2.39759	0.00022304	0.417085	0.844444	10	11	false	PHTHIODIOLONE[A]	100.9	10	0	0	0.892493	false	0	PHTHIODIOLONE[A]	1270	0.232488
66623	2.375	9.345e-05	0.421053	0.844444	10	10	false	MBTSEC[c]	115.1	10	0	0	0.894231	false	0	MBTSEC[c]	916	0.258652
66625	2.375	9.345e-05	0.421053	0.844444	10	10	false	MBTWALL[c]	115.1	10	0	0	0.894231	false	0	MBTWALL[c]	916	0.258652
66639	3.28765	1.16e-06	0.304169	0.977778	10	11	false	MAG[c]	16.5	10	0	0	0.824027	false	0	MAG[c]	8	0.532258
66667	2.75151	0.00099181	0.363437	0.355556	10	11	false	CDPDG[c]	32.1	10	0	0	0.865269	false	0	CDPDG[c]	5404	0.147926
66685	2.68976	0.00428272	0.371781	0.333333	10	11	false	MOLYBDENUM[c]	36	10	0	0	0.870019	false	0	MOLYBDENUM[c]	16582	0.143426
66768	2.54217	0.00016194	0.393365	0.644444	10	10	false	MAL[c]	80.1	10	0	0	0.881372	false	0	MAL[c]	1676	0.230836
67037	2.69127	0.00027097	0.371572	0.377778	10	11	false	ISUCC[c]	43.1	10	0	0	0.869903	false	0	ISUCC[c]	1672	0.166409
67077	2.66867	0.00013057	0.374718	0.644444	10	11	false	P5C[c]	73	10	0	0	0.87164	false	0	P5C[c]	1184	0.260714
67546	2.6988	0.00069594	0.370536	0.333333	10	11	false	CHOR[c]	42.2	10	0	0	0.869323	false	0	CHOR[c]	2824	0.166403
67960	2.5994	0.00035299	0.384705	0.733333	10	10	false	PTHIOCERANOYL_COA[c]	69	10	0	0	0.876969	false	0	PTHIOCERANOYL_COA[c]	1500	0.224026
67978	2.56777	5.86e-06	0.389443	0.911111	10	10	false	RMMALONYLACP[c]	79.2	10	0	0	0.879402	false	0	RMMALONYLACP[c]	44	0.243692
68637	2.80271	0.00055744	0.356797	0.355556	10	11	false	H2O2[c]	28.8	10	0	0	0.86133	false	0	H2O2[c]	2472	0.144
68812	2.90211	6.525e-05	0.344577	0.6	10	11	false	LLCT[c]	30.7	10	0	0	0.853684	false	0	LLCT[c]	404	0.207432
68950	2.68825	0.00020381	0.371989	0.488889	10	10	false	OSLHSER[c]	40	10	0	0	0.870134	false	0	OSLHSER[c]	1938	0.155642
73803	3.3253	9.71e-06	0.300725	0.822222	10	11	false	TAGcat[c]	16.5	10	0	0	0.821131	false	0	TAGcat[c]	32	0.589286
66179	2.69428	0.00022422	0.371157	0.5	9	11	false	bDG6P[c]	51.3333	9	0	0	0.869671	false	0	bDG6P[c]	812	0.199308
66211	2.35693	0.00014755	0.424281	0.666667	9	10	false	PROPIONYLP[c]	110.444	9	0	0	0.895621	false	0	PROPIONYLP[c]	1342	0.240097
66221	2.60542	0.00032883	0.383815	0.527778	9	11	false	APS[c]	80.7778	9	0	0	0.876506	false	0	APS[c]	1230	0.26312
66287	2.63554	0.0003204	0.379429	0.583333	9	11	false	DTMP[c]	64.1111	9	0	0	0.874189	false	0	DTMP[c]	2460	0.219559
66301	2.5	6.277e-05	0.4	0.777778	9	11	false	PRAM[c]	108.111	9	0	0	0.884615	false	0	PRAM[c]	472	0.289067
66305	2.56627	0.00062103	0.389671	0.694444	9	11	false	FGAR[c]	86.5556	9	0	0	0.879518	false	0	FGAR[c]	4962	0.255326
66325	2.66566	0.00040693	0.375141	0.583333	9	11	false	DUDP[c]	57	9	0	0	0.871872	false	0	DUDP[c]	2620	0.207273
66383	2.50452	0.00031873	0.399278	0.583333	9	11	false	DHPT[c]	97.6667	9	0	0	0.884268	false	0	DHPT[c]	1504	0.263252
66445	2.58735	0.00558451	0.386496	0.444444	9	11	false	NG_INS[c]	66.8889	9	0	0	0.877896	false	0	NG_INS[c]	17808	0.210342
66559	2.47139	0.00023236	0.404631	0.694444	9	11	false	UDPNAM[c]	101.556	9	0	0	0.886817	false	0	UDPNAM[c]	1516	0.257755
67051	2.53464	0.00078689	0.394534	0.333333	9	11	false	FOR[c]	66.8889	9	0	0	0.881951	false	0	FOR[c]	3152	0.188419
67156	2.6747	3.495e-05	0.373874	0.777778	9	10	false	OCTACOSANOYL_COA[c]	79.1111	9	0	0	0.871177	false	0	OCTACOSANOYL_COA[c]	320	0.29085
67585	2.58283	0.00052182	0.387172	0.416667	9	11	false	NAC[c]	54.7778	9	0	0	0.878244	false	0	NAC[c]	2394	0.169067
67908	2.57681	1.987e-05	0.388077	0.805556	9	10	false	PENTADECANOYL_ACP[c]	85.7778	9	0	0	0.878707	false	0	PENTADECANOYL_ACP[c]	190	0.26722
67912	2.57681	2.512e-05	0.388077	0.805556	9	10	false	HEPTADECANOYL_ACP[c]	84.2222	9	0	0	0.878707	false	0	HEPTADECANOYL_ACP[c]	210	0.262375
67931	2.6762	0.00010382	0.373663	0.75	9	11	false	CIS_DELTA_2_19_44_31_ENOYL_C50_ACYL_ACP[c]	74.2222	9	0	0	0.871061	false	0	CIS_DELTA_2_19_44_31_ENOYL_C50_ACYL_ACP[c]	1320	0.273883
67940	2.6762	0.00013888	0.373663	0.722222	9	11	false	CIS_DELTA_2_19_44_37_ENOYL_C56_ACYL_ACP[c]	73.6667	9	0	0	0.871061	false	0	CIS_DELTA_2_19_44_37_ENOYL_C56_ACYL_ACP[c]	1500	0.271833
67958	2.5994	1.777e-05	0.384705	0.833333	9	10	false	HEXADECANOYL_MAS[c]	79.2222	9	0	0	0.876969	false	0	HEXADECANOYL_MAS[c]	196	0.256383
67964	2.56777	0.00041779	0.389443	0.694444	9	10	false	TUBERCULOSTEROYL_ACP[c]	84.4444	9	0	0	0.879402	false	0	TUBERCULOSTEROYL_ACP[c]	2024	0.259032
67986	2.7003	0.0029008	0.370329	0.305556	9	11	false	DX5P[c]	57.5556	9	0	0	0.869208	false	0	DX5P[c]	10850	0.222222
68970	2.84488	0.0001555	0.351509	0.638889	9	10	false	MBTCD_HBA[c]	39.2222	9	0	0	0.858086	false	0	MBTCD_HBA[c]	1182	0.212012
69390	2.99398	0.0004159	0.334004	0.305556	9	11	false	AICAR[c]	24.2222	9	0	0	0.846617	false	0	AICAR[c]	2380	0.201852
72503	3.02861	0.00145677	0.330184	0.527778	9	11	false	AC2PIM1[c]	19.4444	9	0	0	0.843953	false	0	AC2PIM1[c]	11042	0.181724
72510	3.02861	0.00142748	0.330184	0.527778	9	11	false	AC2PIM2[c]	19.7778	9	0	0	0.843953	false	0	AC2PIM2[c]	10950	0.184839
66165	2.60994	0.00092092	0.383151	0.5	8	11	false	3PG[c]	80.125	8	0	0	0.876158	false	0	3PG[c]	3640	0.2589
66241	2.49699	0.00036938	0.400483	0.571429	8	10	false	NAGLU[c]	94.75	8	0	0	0.884847	false	0	NAGLU[c]	2122	0.256081
66303	2.5994	0.00053687	0.384705	0.714286	8	11	false	GAR[c]	84.125	8	0	0	0.876969	false	0	GAR[c]	4140	0.263715
66311	2.46386	0.00012258	0.405868	0.714286	8	11	false	HCO3[c]	96.5	8	0	0	0.887396	false	0	HCO3[c]	898	0.238861
66347	2.4488	3.046e-05	0.408364	0.821429	8	11	false	NAAD[c]	106.25	8	0	0	0.888554	false	0	NAAD[c]	222	0.262346
66367	2.46988	0.00027342	0.404878	0.678571	8	11	false	PANT[c]	100.5	8	0	0	0.886932	false	0	PANT[c]	1668	0.258355
66371	2.60392	5.755e-05	0.384037	0.785714	8	11	false	4PPNTO[c]	83.75	8	0	0	0.876622	false	0	4PPNTO[c]	442	0.271036
66395	2.50452	0.00013754	0.399278	0.571429	8	11	false	DETHIOBIOTIN[c]	82.375	8	0	0	0.884268	false	0	DETHIOBIOTIN[c]	1506	0.217348
66399	2.53163	4.731e-05	0.395003	0.75	8	11	false	BIOTIN_BCCP[c]	112.875	8	0	0	0.882183	false	0	BIOTIN_BCCP[c]	300	0.318856
66407	2.58283	2.803e-05	0.387172	0.785714	8	11	false	HYDROGENOBYRINATE_A_C_DIAMIDE[c]	93.5	8	0	0	0.878244	false	0	HYDROGENOBYRINATE_A_C_DIAMIDE[c]	138	0.284195
66411	2.5241	9.712e-05	0.396181	0.642857	8	11	false	COB_II_RINICACID_A_C_DIAMIDE[c]	103.5	8	0	0	0.882762	false	0	COB_II_RINICACID_A_C_DIAMIDE[c]	700	0.285124
66415	2.50753	5.269e-05	0.398799	0.785714	8	11	false	ADENOSYL_COBRINICACID_A_C_DIAMIDE[c]	114.625	8	0	0	0.884036	false	0	ADENOSYL_COBRINICACID_A_C_DIAMIDE[c]	268	0.309797
66417	2.58133	0.00035427	0.387398	0.642857	8	11	false	ADENOSYL_COBRATE[c]	93.25	8	0	0	0.87836	false	0	ADENOSYL_COBRATE[c]	1634	0.282576
66427	2.5994	0.0011017	0.384705	0.678571	8	11	false	MOAD_COOH[c]	77.375	8	0	0	0.876969	false	0	MOAD_COOH[c]	7828	0.247204
66429	2.5994	0.0011017	0.384705	0.678571	8	11	false	MOAD_COSH[c]	77.375	8	0	0	0.876969	false	0	MOAD_COSH[c]	7828	0.247204
66437	2.70331	0.00212532	0.369916	0.321429	8	11	false	HEMT[c]	54.75	8	0	0	0.868976	false	0	HEMT[c]	7262	0.215551
66447	2.43524	0.00073004	0.410637	0.678571	8	10	false	CYS_NG_INS[c]	102.5	8	0	0	0.889597	false	0	CYS_NG_INS[c]	3706	0.254975
66561	2.47289	5.576e-05	0.404385	0.821429	8	11	false	UDPNGM[c]	113.75	8	0	0	0.886701	false	0	UDPNGM[c]	476	0.288706
66563	2.61446	8.98e-06	0.382488	0.785714	8	11	false	UDP_91_NAM_58_NGM_93_ALA[c]	81.375	8	0	0	0.875811	false	0	UDP_91_NAM_58_NGM_93_ALA[c]	32	0.26335
66569	2.46536	0.00012232	0.40562	0.714286	8	11	false	MDAPIM[c]	98.25	8	0	0	0.88728	false	0	MDAPIM[c]	654	0.243797
66573	2.5753	0.00099558	0.388304	0.535714	8	11	false	UDP_91_NAM_58_NGM_93_AGMDAPIMAA[c]	80.625	8	0	0	0.878823	false	0	UDP_91_NAM_58_NGM_93_AGMDAPIMAA[c]	9056	0.24656
66575	2.56325	0.00051935	0.390129	0.607143	8	11	false	LIPID2[c]	86.625	8	0	0	0.87975	false	0	LIPID2[c]	4508	0.258582
66603	2.54367	0	0.393132	1	8	11	false	DNA[c]	100.375	8	0	0	0.881256	false	0	DNA[c]	0	0.290101
66706	2.8012	0.00054629	0.356989	0.571429	8	11	false	DMB[c]	46.375	8	0	0	0.861446	false	0	DMB[c]	1950	0.236607
66710	2.74096	0.00017681	0.364835	0.75	8	11	false	PRECORIN_6X[c]	59.625	8	0	0	0.86608	false	0	PRECORIN_6X[c]	1094	0.262665
66712	2.66416	5.026e-05	0.375353	0.857143	8	11	false	PRECORIN_6Y[c]	75.5	8	0	0	0.871988	false	0	PRECORIN_6Y[c]	340	0.271583
67064	2.7259	0.00018773	0.366851	0.535714	8	11	false	ACAL[c]	69	8	0	0	0.867238	false	0	ACAL[c]	1092	0.282787
67118	2.62801	0.0001353	0.380516	0.607143	8	10	false	TETRAHYDRODIPICOLINATE[c]	88	8	0	0	0.874768	false	0	TETRAHYDRODIPICOLINATE[c]	942	0.29932
67166	2.73645	4.5e-07	0.365438	0.964286	8	10	false	OCTANOYL_COA[c]	75.375	8	0	0	0.866427	false	0	OCTANOYL_COA[c]	2	0.315377
67173	2.73494	1.15e-06	0.365639	0.964286	8	10	false	CIS_DELTA_5_TETRADECANOYL_COA[c]	75.75	8	0	0	0.866543	false	0	CIS_DELTA_5_TETRADECANOYL_COA[c]	4	0.315625
67175	2.73494	0.00217232	0.365639	0.75	8	10	false	CIS_DELTA_3_DODECANOYL_COA[c]	72.625	8	0	0	0.866543	false	0	CIS_DELTA_3_DODECANOYL_COA[c]	12270	0.303347
67182	2.73645	6.5e-07	0.365438	0.964286	8	10	false	TRIDECANOYL_COA[c]	75.875	8	0	0	0.866427	false	0	TRIDECANOYL_COA[c]	2	0.317469
67184	2.73645	6.5e-07	0.365438	0.964286	8	10	false	UNDECANOYL_COA[c]	73.375	8	0	0	0.866427	false	0	UNDECANOYL_COA[c]	2	0.307008
67186	2.73645	6.5e-07	0.365438	0.964286	8	10	false	NONANOYL_COA[c]	73.375	8	0	0	0.866427	false	0	NONANOYL_COA[c]	2	0.307008
67188	2.73645	6.5e-07	0.365438	0.964286	8	10	false	HEPTANOYL_COA[c]	73.375	8	0	0	0.866427	false	0	HEPTANOYL_COA[c]	2	0.307008
67190	2.73494	1e-06	0.365639	0.964286	8	10	false	PENTANOYL_COA[c]	76	8	0	0	0.866543	false	0	PENTANOYL_COA[c]	4	0.316667
67342	2.74548	0.00080153	0.364235	0.321429	8	11	false	RL5P[c]	57.5	8	0	0	0.865732	false	0	RL5P[c]	3682	0.247845
67519	2.57681	6.431e-05	0.388077	0.678571	8	11	false	GLUGSAL[c]	78.25	8	0	0	0.878707	false	0	GLUGSAL[c]	566	0.237842
67566	2.61446	0.00029036	0.382488	0.392857	8	11	false	HYXN[c]	54.375	8	0	0	0.875811	false	0	HYXN[c]	1210	0.178279
67593	2.76054	0.00030984	0.362248	0.321429	8	11	false	A6RP[c]	35.75	8	0	0	0.864574	false	0	A6RP[c]	1140	0.1625
67706	3.54819	0.00024629	0.281834	0.642857	8	12	false	AC4PIM6[c]	11.375	8	0	0	0.803985	false	0	AC4PIM6[c]	1240	0.277439
67799	2.82681	0.00047593	0.353756	0.607143	8	11	false	GDPFUC[c]	50.125	8	0	0	0.859476	false	0	GDPFUC[c]	3352	0.272418
67885	2.57831	1.3e-06	0.38785	0.928571	8	10	false	HEXANOYL_ACP[c]	95.75	8	0	0	0.878591	false	0	HEXANOYL_ACP[c]	4	0.298287
67889	2.57831	2.336e-05	0.38785	0.821429	8	10	false	TETRADECANOYL_ACP[c]	95	8	0	0	0.878591	false	0	TETRADECANOYL_ACP[c]	206	0.29595
67892	2.57831	1.771e-05	0.38785	0.821429	8	10	false	9_HEXADECENOYL_ACP[c]	96.625	8	0	0	0.878591	false	0	9_HEXADECENOYL_ACP[c]	186	0.301012
67894	2.57681	1.55e-06	0.388077	0.928571	8	10	false	OCTADECANOYL_ACP[c]	97.625	8	0	0	0.878707	false	0	OCTADECANOYL_ACP[c]	6	0.303183
67896	2.57831	1.771e-05	0.38785	0.821429	8	10	false	9_OCTADECENOYL_ACP[c]	96.5	8	0	0	0.878591	false	0	9_OCTADECENOYL_ACP[c]	186	0.300623
67904	2.5738	1.717e-05	0.388531	0.821429	8	10	false	HEXACOSANOYL_ACP[c]	97	8	0	0	0.878939	false	0	HEXACOSANOYL_ACP[c]	186	0.30031
67910	2.57229	9.43e-06	0.388759	0.857143	8	10	false	PROPIONYLACP[c]	95.625	8	0	0	0.879055	false	0	PROPIONYLACP[c]	102	0.295139
67914	2.57831	1.771e-05	0.38785	0.821429	8	10	false	NONADECANOYL_ACP[c]	95.375	8	0	0	0.878591	false	0	NONADECANOYL_ACP[c]	186	0.297118
67919	2.60994	7.301e-05	0.383151	0.785714	8	10	false	PENTA_METHYL_TRICONTANOYL[c]	83.875	8	0	0	0.876158	false	0	PENTA_METHYL_TRICONTANOYL[c]	328	0.275905
67925	2.70934	0.00211289	0.369094	0.714286	8	11	false	CIS_DELTA_3_ENOYL_C22_ACYL_ACP[c]	71	8	0	0	0.868513	false	0	CIS_DELTA_3_ENOYL_C22_ACYL_ACP[c]	11292	0.2835
67942	2.84187	3.72e-06	0.351881	0.821429	8	11	false	CIS_DELTA_37_ENOYL_METHY_HYDROXY_C56_ACYL_ACP[c]	51.25	8	0	0	0.858318	false	0	CIS_DELTA_37_ENOYL_METHY_HYDROXY_C56_ACYL_ACP[c]	10	0.291193
67973	2.60843	0.00013213	0.383372	0.75	8	10	false	PHENOLPHTHIODIOLONE[A]	82.125	8	0	0	0.876274	false	0	PHENOLPHTHIODIOLONE[A]	696	0.269262
68219	2.73645	0.00014577	0.365438	0.535714	8	11	false	DUMP[c]	43.375	8	0	0	0.866427	false	0	DUMP[c]	1116	0.192778
68679	2.63102	7.537e-05	0.38008	0.571429	8	10	false	HEXACOSANOYL_COA_CO2[c]	63.875	8	0	0	0.874537	false	0	HEXACOSANOYL_COA_CO2[c]	872	0.215794
68955	2.74849	0.00017752	0.363836	0.464286	8	10	false	OAHSER[c]	46.75	8	0	0	0.8655	false	0	OAHSER[c]	1842	0.206858
69839	2.93976	3.455e-05	0.340164	0.571429	8	11	false	MTHF[c]	28.25	8	0	0	0.850788	false	0	MTHF[c]	348	0.233471
66167	2.61747	0.00021147	0.382048	0.47619	7	11	false	RIB[c]	87.4286	7	0	0	0.875579	false	0	RIB[c]	778	0.283859
66187	2.51807	4.864e-05	0.397129	0.714286	7	11	false	13PDG[c]	119.571	7	0	0	0.883225	false	0	13PDG[c]	470	0.324922
66213	2.43976	1.632e-05	0.409877	0.857143	7	10	false	PROPANOATE[c]	126.286	7	0	0	0.889249	false	0	PROPANOATE[c]	98	0.316506
66225	2.70783	1.056e-05	0.369299	0.857143	7	11	false	40_n_41_POLYP[c]	63.7143	7	0	0	0.868628	false	0	40_n_41_POLYP[c]	38	0.254857
66227	2.70783	1.056e-05	0.369299	0.857143	7	11	false	40_n_1_41_POLYP[c]	63.7143	7	0	0	0.868628	false	0	40_n_1_41_POLYP[c]	38	0.254857
66231	2.42771	2.321e-05	0.411911	0.809524	7	10	false	AACCOA[c]	107	7	0	0	0.890176	false	0	AACCOA[c]	172	0.262899
66239	2.44428	3.646e-05	0.409119	0.857143	7	11	false	GLUP[c]	136.286	7	0	0	0.888902	false	0	GLUP[c]	290	0.32999
66243	2.4759	8.827e-05	0.403893	0.666667	7	11	false	NAGLUP[c]	124.429	7	0	0	0.886469	false	0	NAGLUP[c]	600	0.316612
66253	2.60241	6.472e-05	0.384259	0.761905	7	11	false	ARGSUCC[c]	87.5714	7	0	0	0.876738	false	0	ARGSUCC[c]	576	0.283403
66257	2.47289	4.937e-05	0.404385	0.714286	7	11	false	ASP4P[c]	130	7	0	0	0.886701	false	0	ASP4P[c]	426	0.329114
66307	2.58434	1.749e-05	0.386946	0.857143	7	11	false	FGAM[c]	106.286	7	0	0	0.878128	false	0	FGAM[c]	76	0.323057
66309	2.62349	4.075e-05	0.381171	0.714286	7	11	false	AIR[c]	87.4286	7	0	0	0.875116	false	0	AIR[c]	140	0.287594
66313	2.61596	6.18e-06	0.382268	0.809524	7	11	false	CAIR[c]	93.2857	7	0	0	0.875695	false	0	CAIR[c]	26	0.301896
66315	2.59789	0.00029175	0.384928	0.571429	7	11	false	SAICAR[c]	94.8571	7	0	0	0.877085	false	0	SAICAR[c]	2260	0.298293
66323	2.58283	0.00013921	0.387172	0.619048	7	11	false	DUTP[c]	94.1429	7	0	0	0.878244	false	0	DUTP[c]	732	0.291464
66365	2.46837	4.832e-05	0.405125	0.809524	7	11	false	bALA[c]	103.429	7	0	0	0.887048	false	0	bALA[c]	322	0.261844
66369	2.61747	8.79e-06	0.382048	0.761905	7	11	false	PNTO[c]	99.1429	7	0	0	0.875579	false	0	PNTO[c]	36	0.329378
66377	2.71235	0.00036727	0.368684	0.380952	7	11	false	AHHMP[c]	52.4286	7	0	0	0.868281	false	0	AHHMP[c]	1378	0.20805
66393	2.51958	0.00064649	0.396892	0.619048	7	11	false	7_8_DIAMINONONANOATE[c]	88.4286	7	0	0	0.883109	false	0	7_8_DIAMINONONANOATE[c]	2336	0.238996
66403	2.43675	0.00045363	0.410383	0.809524	7	11	false	TRNA_GLU[c]	125.429	7	0	0	0.889481	false	0	TRNA_GLU[c]	2330	0.304438
66405	2.58133	0.00020496	0.387398	0.714286	7	11	false	HYDROGENOBYRINATE[c]	106	7	0	0	0.87836	false	0	HYDROGENOBYRINATE[c]	1078	0.320779
66441	2.52861	0.00021837	0.395473	0.666667	7	11	false	F420[c]	89.1429	7	0	0	0.882414	false	0	F420[c]	1060	0.246933
66449	2.5512	0.00021674	0.391972	0.666667	7	11	false	SAL[c]	87.8571	7	0	0	0.880677	false	0	SAL[c]	1102	0.259166
66525	2.50602	0.00023512	0.399038	0.666667	7	10	false	PHOSPHO_PENTA_METHYL_TRICONTANOYL_COA[c]	89.4286	7	0	0	0.884152	false	0	PHOSPHO_PENTA_METHYL_TRICONTANOYL_COA[c]	1276	0.2505
66567	2.62349	4.54e-06	0.381171	0.809524	7	11	false	UDP_91_NAM_58_NGM_93_ALAGLU[c]	87.5714	7	0	0	0.875116	false	0	UDP_91_NAM_58_NGM_93_ALAGLU[c]	8	0.288064
66571	2.60994	7.77e-06	0.383151	0.809524	7	11	false	UDP_91_NAM_58_NGM_93_AGMDAPIM[c]	87.5714	7	0	0	0.876158	false	0	UDP_91_NAM_58_NGM_93_AGMDAPIM[c]	44	0.286181
66577	2.5497	0.00264818	0.392203	0.52381	7	11	false	LIPID2_AMIDATED[c]	97.8571	7	0	0	0.880792	false	0	LIPID2_AMIDATED[c]	14334	0.284468
66601	2.54217	0	0.393365	1	7	11	false	RNA[c]	118.143	7	0	0	0.881372	false	0	RNA[c]	0	0.339491
66605	2.60693	0.00238452	0.383593	0.47619	7	11	false	TREHALOSEMONOMYCOLATE_40_CY_41_[c]	87	7	0	0	0.87639	false	0	TREHALOSEMONOMYCOLATE_40_CY_41_[c]	9004	0.280645
66607	2.60241	0.00361105	0.384259	0.52381	7	11	false	TREHALOSEMONOMYCOLATE[c]	87.2857	7	0	0	0.876738	false	0	TREHALOSEMONOMYCOLATE[c]	15682	0.280661
66615	2.60994	0.00025684	0.383151	0.52381	7	11	false	MLT[c]	88.4286	7	0	0	0.876158	false	0	MLT[c]	1044	0.284336
66702	2.81024	9.77e-06	0.355841	0.809524	7	11	false	FMNH2[c]	54.2857	7	0	0	0.860751	false	0	FMNH2[c]	42	0.284218
66731	2.71536	0.00149531	0.368275	0.285714	7	10	false	CIT[c]	57	7	0	0	0.868049	false	0	CIT[c]	7184	0.234947
66765	2.73946	0.00021349	0.365036	0.428571	7	11	false	LLAC[c]	60	7	0	0	0.866196	false	0	LLAC[c]	1204	0.269058
67024	2.56928	0.00018982	0.389215	0.571429	7	11	false	DMK[c]	65.5714	7	0	0	0.879286	false	0	DMK[c]	1400	0.197504
67039	2.45181	0.00019676	0.407862	0.52381	7	11	false	QA[c]	82	7	0	0	0.888323	false	0	QA[c]	1090	0.202469
67103	2.86295	8.692e-05	0.34929	0.571429	7	11	false	DHLIPOYLPROTEIN[c]	49.2857	7	0	0	0.856696	false	0	DHLIPOYLPROTEIN[c]	790	0.281633
67116	2.71687	4.395e-05	0.368071	0.714286	7	11	false	DIHYDRODIPICOLINATE[c]	81	7	0	0	0.867933	false	0	DIHYDRODIPICOLINATE[c]	430	0.322709
67169	2.73795	0	0.365237	1	7	10	false	BUTANOYL_COA[c]	84.4286	7	0	0	0.866311	false	0	BUTANOYL_COA[c]	0	0.353258
67334	2.61596	0.00023513	0.382268	0.428571	7	11	false	XAN[c]	61	7	0	0	0.875695	false	0	XAN[c]	868	0.2
67349	3.17771	3.077e-05	0.314692	0.666667	7	12	false	X5P[c]	13.2857	7	0	0	0.832484	false	0	X5P[c]	140	0.255495
67423	2.63855	7.264e-05	0.378995	0.714286	7	11	false	ASUC[c]	61.2857	7	0	0	0.873957	false	0	ASUC[c]	520	0.212061
67432	2.81175	0.00030889	0.355651	0.428571	7	11	false	ADENOSYLCOBINAMIDE_GDP[c]	36.2857	7	0	0	0.860635	false	0	ADENOSYLCOBINAMIDE_GDP[c]	1422	0.18704
67459	2.94127	0.0002813	0.33999	0.47619	7	11	false	AC1PIM1[c]	27.5714	7	0	0	0.850672	false	0	AC1PIM1[c]	980	0.207304
67461	2.94729	0.00011253	0.339295	0.571429	7	11	false	AC1PIM2[c]	27.5714	7	0	0	0.850209	false	0	AC1PIM2[c]	462	0.212088
67523	2.58133	0.00024054	0.387398	0.666667	7	11	false	NAGLUS[c]	86.8571	7	0	0	0.87836	false	0	NAGLUS[c]	1536	0.265618
67526	2.59639	8.157e-05	0.385151	0.571429	7	11	false	ASPSA[c]	77.2857	7	0	0	0.877201	false	0	ASPSA[c]	650	0.243804
67698	2.96235	0.0007867	0.33757	0.380952	7	11	false	AC3PIM3[c]	25.5714	7	0	0	0.84905	false	0	AC3PIM3[c]	4064	0.20135
67708	3.5497	0.00024061	0.281714	0.714286	7	12	false	AC4PIM7[c]	12.2857	7	0	0	0.803869	false	0	AC4PIM7[c]	1232	0.299652
67710	2.75602	0.00020333	0.362842	0.47619	7	11	false	FPP[c]	36.4286	7	0	0	0.864921	false	0	FPP[c]	760	0.171026
67720	3.48343	0.00018113	0.287073	0.380952	7	12	false	ARAFDPP[c]	7.85714	7	0	0	0.808967	false	0	ARAFDPP[c]	1004	0.233766
67740	2.96084	0.00100438	0.337742	0.380952	7	11	false	AC3PIM2[c]	26.4286	7	0	0	0.849166	false	0	AC3PIM2[c]	4338	0.206473
67764	3.07982	1.834e-05	0.324694	0.809524	7	11	false	COB_45_II[c]	17	7	0	0	0.840014	false	0	COB_45_II[c]	124	0.283333
67766	3.07982	1.834e-05	0.324694	0.809524	7	11	false	COB_45_III[c]	17	7	0	0	0.840014	false	0	COB_45_III[c]	124	0.283333
67806	2.71837	0.00159691	0.367867	0.428571	7	11	false	ICIT[c]	73.5714	7	0	0	0.867817	false	0	ICIT[c]	7398	0.296083
67828	2.67018	4.417e-05	0.374506	0.714286	7	11	false	SUCCSAL[c]	84.8571	7	0	0	0.871525	false	0	SUCCSAL[c]	332	0.303061
67887	2.70934	8.612e-05	0.369094	0.761905	7	11	false	OCTANOYL_ACP[c]	82.5714	7	0	0	0.868513	false	0	OCTANOYL_ACP[c]	428	0.327664
67921	2.61446	0.00015377	0.382488	0.714286	7	10	false	BETA_KETO_C22_ACYL_ACP[c]	95	7	0	0	0.875811	false	0	BETA_KETO_C22_ACYL_ACP[c]	836	0.313531
67927	2.71084	1.33e-06	0.368889	0.952381	7	11	false	CIS_DELTA_13_ENOYL_C32_ACYL_ACP[c]	81	7	0	0	0.868397	false	0	CIS_DELTA_13_ENOYL_C32_ACYL_ACP[c]	4	0.322709
67929	2.71235	7.6e-07	0.368684	0.952381	7	11	false	CIS_DELTA_2_3_44_15_ENOYL_C34_ACYL_ACP[c]	81.1429	7	0	0	0.868281	false	0	CIS_DELTA_2_3_44_15_ENOYL_C34_ACYL_ACP[c]	2	0.324571
67936	2.71084	1.33e-06	0.368889	0.952381	7	11	false	CIS_DELTA_19_ENOYL_C38_ACYL_ACP[c]	81	7	0	0	0.868397	false	0	CIS_DELTA_19_ENOYL_C38_ACYL_ACP[c]	4	0.322709
67938	2.71235	7.6e-07	0.368684	0.952381	7	11	false	CIS_DELTA_2_3_44_21_ENOYL_C40_ACYL_ACP[c]	81.1429	7	0	0	0.868281	false	0	CIS_DELTA_2_3_44_21_ENOYL_C40_ACYL_ACP[c]	2	0.324571
67946	2.84337	1.3e-06	0.351695	0.904762	7	11	false	CIS_DELTA_37_ENOYL_DIMETHY_HYDROXY_C56_ACYL_ACP[c]	57.4286	7	0	0	0.858202	false	0	CIS_DELTA_37_ENOYL_DIMETHY_HYDROXY_C56_ACYL_ACP[c]	4	0.326299
67950	2.55572	0.00032327	0.391279	0.666667	7	10	false	C78_3_OXY_MYCOLATE_ENZ[c]	83.4286	7	0	0	0.880329	false	0	C78_3_OXY_MYCOLATE_ENZ[c]	1232	0.249041
68161	2.76506	0.0001847	0.361656	0.47619	7	11	false	UDPG[c]	36.5714	7	0	0	0.864226	false	0	UDPG[c]	930	0.175824
68210	2.69428	0.00014035	0.371157	0.666667	7	11	false	AN[c]	59.2857	7	0	0	0.869671	false	0	AN[c]	598	0.224567
68259	2.60994	0.00011088	0.383151	0.619048	7	11	false	4PPNCYS[c]	60.5714	7	0	0	0.876158	false	0	4PPNCYS[c]	910	0.194763
68511	3.0994	9.761e-05	0.322643	0.428571	7	11	false	TRE[S]	18.1429	7	0	0	0.838508	false	0	TRE[S]	354	0.307506
68535	2.65512	8.854e-05	0.376631	0.619048	7	10	false	ADLIPO[c]	74.1429	7	0	0	0.872683	false	0	ADLIPO[c]	748	0.262918
68565	2.76807	0.0001574	0.361262	0.428571	7	11	false	OXOMETHYLPENTANOATE[c]	51.2857	7	0	0	0.863994	false	0	OXOMETHYLPENTANOATE[c]	814	0.228316
68569	2.76807	8.702e-05	0.361262	0.47619	7	11	false	MOP[c]	51.2857	7	0	0	0.863994	false	0	MOP[c]	560	0.227937
68588	2.78916	8.259e-05	0.358531	0.666667	7	11	false	SAP[c]	43.5714	7	0	0	0.862373	false	0	SAP[c]	666	0.203605
68628	2.62651	0.00060999	0.380734	0.52381	7	10	false	8_AMINO7_OXONONANOATE[c]	61.8571	7	0	0	0.874884	false	0	8_AMINO7_OXONONANOATE[c]	2342	0.20688
68635	2.76205	8.347e-05	0.36205	0.619048	7	11	false	COPROPORPHYRINOGEN_III[c]	43.4286	7	0	0	0.864458	false	0	COPROPORPHYRINOGEN_III[c]	474	0.194747
68639	2.76054	0.00029957	0.362248	0.571429	7	11	false	PROTOPORPHYRINOGEN[c]	43.1429	7	0	0	0.864574	false	0	PROTOPORPHYRINOGEN[c]	912	0.192602
68859	2.8238	0.00013764	0.354133	0.571429	7	11	false	APO_LIPO[c]	38.2857	7	0	0	0.859708	false	0	APO_LIPO[c]	1076	0.204736
69056	2.85392	9.833e-05	0.350396	0.571429	7	10	false	ACYL_TRE_S_COA[c]	42.2857	7	0	0	0.857391	false	0	ACYL_TRE_S_COA[c]	476	0.236233
69301	2.89458	7.342e-05	0.345473	0.428571	7	11	false	H2SO3[c]	31	7	0	0	0.854263	false	0	H2SO3[c]	494	0.215278
66163	2.61295	0.00020507	0.382709	0.666667	6	11	false	DGLYCERATE[c]	105.5	6	0	0	0.875927	false	0	DGLYCERATE[c]	942	0.340323
66173	2.62801	0.00015598	0.380516	0.666667	6	11	false	GAL1P[c]	99.3333	6	0	0	0.874768	false	0	GAL1P[c]	658	0.336723
66185	2.60542	6.735e-05	0.383815	0.666667	6	11	false	FDP[c]	105.667	6	0	0	0.876506	false	0	FDP[c]	544	0.33545
66209	2.44127	5.1e-07	0.409624	0.933333	6	10	false	ACETYLP[c]	142.667	6	0	0	0.889133	false	0	ACETYLP[c]	4	0.349673
66223	2.70934	0.00033334	0.369094	0.4	6	11	false	PAPS[c]	71.1667	6	0	0	0.868513	false	0	PAPS[c]	1888	0.284667
66271	2.56476	0.00023084	0.3899	0.6	6	11	false	SME[c]	112.833	6	0	0	0.879634	false	0	SME[c]	1220	0.334817
66273	2.61596	0.0001211	0.382268	0.666667	6	11	false	SME3P[c]	102.667	6	0	0	0.875695	false	0	SME3P[c]	512	0.331183
66351	2.62048	9.552e-05	0.381609	0.6	6	11	false	NACD[c]	103	6	0	0	0.875348	false	0	NACD[c]	636	0.335505
66353	2.62349	0.0001546	0.381171	0.533333	6	11	false	NAMD[c]	101.667	6	0	0	0.875116	false	0	NAMD[c]	808	0.333333
66355	2.51355	5.538e-05	0.397843	0.8	6	11	false	NAMN[c]	133.333	6	0	0	0.883573	false	0	NAMN[c]	256	0.365297
66379	2.62199	8.162e-05	0.38139	0.733333	6	11	false	AHHMD[c]	89	6	0	0	0.875232	false	0	AHHMD[c]	424	0.296667
66389	2.4488	0.00024574	0.408364	0.666667	6	10	false	OSB[c]	116.333	6	0	0	0.888554	false	0	OSB[c]	1236	0.294839
66391	2.4503	4.198e-05	0.408113	0.8	6	10	false	OSBCOA[c]	116.5	6	0	0	0.888438	false	0	OSBCOA[c]	238	0.295685
66413	2.5256	4.612e-05	0.395945	0.6	6	11	false	COB_I_RINICACID_A_C_DIAMIDE[c]	108.667	6	0	0	0.882646	false	0	COB_I_RINICACID_A_C_DIAMIDE[c]	454	0.304388
66421	2.61295	0.00014248	0.382709	0.666667	6	11	false	ADENOSYLCOBINIMIDE[P]	102	6	0	0	0.875927	false	0	ADENOSYLCOBINIMIDE[P]	698	0.335526
66431	2.70783	5.279e-05	0.369299	0.533333	6	11	false	AHMMP[c]	71.5	6	0	0	0.868628	false	0	AHMMP[c]	322	0.282609
66435	2.62801	7.993e-05	0.380516	0.666667	6	11	false	MAHMPPP[c]	97.5	6	0	0	0.874768	false	0	MAHMPPP[c]	286	0.330508
66439	2.62349	0.00010554	0.381171	0.666667	6	11	false	MPET[c]	98.1667	6	0	0	0.875116	false	0	MPET[c]	490	0.329418
66443	2.6747	0.00025226	0.373874	0.533333	6	11	false	F420[0]	60.8333	6	0	0	0.871177	false	0	F420[0]	1370	0.219615
66549	2.62651	9.652e-05	0.380734	0.666667	6	11	false	CDPMDE[c]	100.333	6	0	0	0.874884	false	0	CDPMDE[c]	516	0.338964
66553	2.57078	2.009e-05	0.388987	0.8	6	11	false	DALA[c]	116.5	6	0	0	0.879171	false	0	DALA[c]	104	0.346726
66555	2.61145	4e-06	0.38293	0.866667	6	11	false	ALAALA[c]	100.833	6	0	0	0.876043	false	0	ALAALA[c]	22	0.329521
66565	2.58735	2.123e-05	0.386496	0.866667	6	11	false	DGLU[c]	114.833	6	0	0	0.877896	false	0	DGLU[c]	104	0.350102
66613	2.59488	0.00025701	0.385374	0.666667	6	11	false	DAPIM[c]	104.833	6	0	0	0.877317	false	0	DAPIM[c]	1378	0.327604
66718	2.75	7.943e-05	0.363636	0.666667	6	11	false	PRECORIN_8X[c]	55.5	6	0	0	0.865385	false	0	PRECORIN_8X[c]	396	0.24163
66722	2.7259	0.00048746	0.366851	0.533333	6	11	false	ADOCBL[c]	50.8333	6	0	0	0.867238	false	0	ADOCBL[c]	1852	0.212692
66738	2.70783	7.553e-05	0.369299	0.6	6	11	false	DIN[c]	58	6	0	0	0.868628	false	0	DIN[c]	344	0.232
66744	2.6988	1.176e-05	0.370536	0.933333	6	11	false	ETH[c]	96.1667	6	0	0	0.869323	false	0	ETH[c]	82	0.3713
66760	2.71386	6.441e-05	0.368479	0.6	6	11	false	INS[c]	59	6	0	0	0.868165	false	0	INS[c]	336	0.239837
66965	2.81627	0.00028281	0.35508	0.466667	6	10	false	2MBUTCOA[c]	43.6667	6	0	0	0.860287	false	0	2MBUTCOA[c]	1730	0.228621
66969	2.81325	0.00016236	0.35546	0.466667	6	10	false	3MBUTCOA[c]	44	6	0	0	0.860519	false	0	3MBUTCOA[c]	732	0.227979
66971	3.06627	0.00018827	0.32613	0.4	6	11	false	3MBECOA[c]	18	6	0	0	0.841057	false	0	3MBECOA[c]	1214	0.285714
66973	2.81928	0.00023417	0.354701	0.466667	6	10	false	IBUTCOA[c]	43.6667	6	0	0	0.860056	false	0	IBUTCOA[c]	1726	0.231041
67072	2.89458	7.501e-05	0.345473	0.666667	6	11	false	GLYCOLATE[c]	48.5	6	0	0	0.854263	false	0	GLYCOLATE[c]	392	0.325503
67079	2.84337	5.11e-05	0.351695	0.733333	6	11	false	HYDROXYGLU[c]	62.5	6	0	0	0.858202	false	0	HYDROXYGLU[c]	422	0.330688
67084	2.74699	9.72e-05	0.364035	0.8	6	10	false	MAACCOA[c]	84.3333	6	0	0	0.865616	false	0	MAACCOA[c]	430	0.358865
67088	2.63855	3.315e-05	0.378995	0.866667	6	10	false	METHYMALONATE[c]	97.3333	6	0	0	0.873957	false	0	METHYMALONATE[c]	178	0.329944
67105	2.73494	7.64e-05	0.365639	0.733333	6	11	false	LIPOYLPROTEIN[c]	70.6667	6	0	0	0.866543	false	0	LIPOYLPROTEIN[c]	594	0.284946
67122	2.84187	6.502e-05	0.351881	0.666667	6	11	false	PHP[c]	62.1667	6	0	0	0.858318	false	0	PHP[c]	400	0.327193
67129	2.74398	0.0001216	0.364435	0.466667	6	11	false	PHEN[c]	67	6	0	0	0.865848	false	0	PHEN[c]	802	0.277317
67351	3.21235	3.51e-06	0.311299	0.866667	6	12	false	S7P[c]	14.3333	6	0	0	0.829819	false	0	S7P[c]	16	0.304965
67355	2.79819	3.667e-05	0.357374	0.466667	6	11	false	DR1P[c]	39.8333	6	0	0	0.861677	false	0	DR1P[c]	140	0.200337
67442	2.82078	0.00018759	0.354511	0.466667	6	11	false	LPPG[c]	40.3333	6	0	0	0.85994	false	0	LPPG[c]	804	0.212281
67457	3.12651	0.00013195	0.319846	0.4	6	11	false	PI_TBA[c]	14.1667	6	0	0	0.836423	false	0	PI_TBA[c]	330	0.248538
67463	2.95331	9.976e-05	0.338603	0.533333	6	11	false	AC1PIM3[c]	30.3333	6	0	0	0.849745	false	0	AC1PIM3[c]	372	0.238845
67472	2.76506	8.431e-05	0.361656	0.466667	6	11	false	IP[c]	40.8333	6	0	0	0.864226	false	0	IP[c]	266	0.192733
67562	2.72289	0.00013788	0.367257	0.533333	6	11	false	5MTA[c]	50.5	6	0	0	0.86747	false	0	5MTA[c]	696	0.209544
67574	2.61295	0.00017122	0.382709	0.466667	6	11	false	GN[c]	71.5	6	0	0	0.875927	false	0	GN[c]	734	0.232143
67588	2.7741	0.00012136	0.360478	0.6	6	11	false	NAM[c]	47.1667	6	0	0	0.863531	false	0	NAM[c]	716	0.220405
67622	2.75151	0.00013884	0.363437	0.533333	6	11	false	NAG_INS[c]	44	6	0	0	0.865269	false	0	NAG_INS[c]	596	0.200913
67704	2.96235	0.0004529	0.33757	0.6	6	11	false	AC4PIM5[c]	31.1667	6	0	0	0.84905	false	0	AC4PIM5[c]	3746	0.24349
67718	3.15211	0.00058101	0.317248	0.4	6	12	false	NAGDPP[c]	15.3333	6	0	0	0.834453	false	0	NAGDPP[c]	1488	0.243386
67722	3.3509	0.00043483	0.298427	0.4	6	12	false	GALACTANDPP[c]	12	6	0	0	0.819161	false	0	GALACTANDPP[c]	1516	0.230769
67729	3.20482	3.869e-05	0.31203	0.6	6	12	false	LIPID1[c]	15.6667	6	0	0	0.830399	false	0	LIPID1[c]	122	0.274854
67734	3.40512	0.00043482	0.293675	0.4	6	12	false	ARABINOGALACTAN_PEPTIDOGLYCAN[c]	9.83333	6	0	0	0.814991	false	0	ARABINOGALACTAN_PEPTIDOGLYCAN[c]	1444	0.234127
67842	2.71988	0.00012235	0.367663	0.533333	6	11	false	ACLAC[c]	82.6667	6	0	0	0.867702	false	0	ACLAC[c]	648	0.331995
67846	2.72741	0.00010517	0.366648	0.533333	6	11	false	ABUT[c]	82.1667	6	0	0	0.867122	false	0	ABUT[c]	576	0.336749
67863	2.85843	2.703e-05	0.349842	0.666667	6	11	false	AKP[c]	56.8333	6	0	0	0.857044	false	0	AKP[c]	216	0.338294
67971	2.84337	8.92e-05	0.351695	0.666667	6	11	false	PTT[c]	64	6	0	0	0.858202	false	0	PTT[c]	584	0.363636
67975	2.84337	9.236e-05	0.351695	0.666667	6	11	false	PPTT[c]	63.6667	6	0	0	0.858202	false	0	PPTT[c]	586	0.359699
67988	2.61898	0.00018284	0.381829	0.533333	6	11	false	MDE4P[c]	80.5	6	0	0	0.875463	false	0	MDE4P[c]	1328	0.271044
68004	3.15512	3.14e-06	0.316945	0.866667	6	12	false	PHBAD1[c]	22.1667	6	0	0	0.834221	false	0	PHBAD1[c]	8	0.32598
68163	2.80873	5.833e-05	0.356032	0.466667	6	11	false	G1P[c]	38.1667	6	0	0	0.860867	false	0	G1P[c]	210	0.2041
68174	2.61446	0.00025825	0.382488	0.533333	6	10	false	NAGA1P[c]	76.3333	6	0	0	0.875811	false	0	NAGA1P[c]	1362	0.256152
68214	2.79217	0.00066469	0.358145	0.4	6	11	false	OROA[c]	43	6	0	0	0.862141	false	0	OROA[c]	1772	0.208738
68264	2.77259	0.00015777	0.360674	0.466667	6	11	false	PABA[c]	42.8333	6	0	0	0.863647	false	0	PABA[c]	756	0.200156
68269	2.53916	9.532e-05	0.393832	0.666667	6	10	false	DHN[c]	86.5	6	0	0	0.881603	false	0	DHN[c]	384	0.252187
68271	2.64608	0.00015364	0.377917	0.6	6	11	false	NPP[c]	59.3333	6	0	0	0.873378	false	0	NPP[c]	502	0.207459
68337	2.70934	0.00043855	0.369094	0.4	6	11	false	PA_TBA[c]	52.3333	6	0	0	0.868513	false	0	PA_TBA[c]	1560	0.211022
68339	2.80572	0.00025003	0.356414	0.533333	6	11	false	CDPDAG_TBA[c]	38.8333	6	0	0	0.861098	false	0	CDPDAG_TBA[c]	1008	0.203316
68478	3.28163	0.00034117	0.304727	0.4	6	12	false	RHAMNAGDPP[c]	11.3333	6	0	0	0.82449	false	0	RHAMNAGDPP[c]	1380	0.251852
68541	2.67922	2.023e-05	0.373243	0.8	6	10	false	SDLIPO[c]	73.3333	6	0	0	0.870829	false	0	SDLIPO[c]	178	0.271605
68567	2.6988	0.00013224	0.370536	0.6	6	10	false	2MBUTLIPO[c]	64.8333	6	0	0	0.869323	false	0	2MBUTLIPO[c]	636	0.25227
68571	2.6988	0.00012956	0.370536	0.6	6	10	false	3MBUTLIPO[c]	64.8333	6	0	0	0.869323	false	0	3MBUTLIPO[c]	608	0.253255
68575	2.68976	9.053e-05	0.371781	0.666667	6	10	false	IBUTLIPO[c]	66	6	0	0	0.870019	false	0	IBUTLIPO[c]	420	0.252874
68618	2.81777	7.806e-05	0.35489	0.533333	6	11	false	ICHOR[c]	45.3333	6	0	0	0.860171	false	0	ICHOR[c]	446	0.232479
68633	2.8238	0.00045095	0.354133	0.466667	6	11	false	UROPORPHYRINOGEN_III[c]	43.3333	6	0	0	0.859708	false	0	UROPORPHYRINOGEN_III[c]	1622	0.232079
68828	3.03313	0.00057059	0.329692	0.4	6	11	false	HBA[c]	17.3333	6	0	0	0.843605	false	0	HBA[c]	2328	0.22807
68947	2.7259	0.0001103	0.366851	0.6	6	10	false	SAOPIM[c]	57	6	0	0	0.867238	false	0	SAOPIM[c]	682	0.22619
68953	2.74699	4.847e-05	0.364035	0.6	6	10	false	ASER[c]	63.3333	6	0	0	0.865616	false	0	ASER[c]	638	0.279001
68966	2.8494	0.00652165	0.350951	0.4	6	10	false	MYCOTHIOL[c]	44.5	6	0	0	0.857739	false	0	MYCOTHIOL[c]	19634	0.241848
69856	3.31928	3.788e-05	0.30127	0.4	6	12	false	FTHF[c]	10.6667	6	0	0	0.821594	false	0	FTHF[c]	64	0.276316
70419	3.08584	9.316e-05	0.324061	0.4	6	12	false	FO[c]	18.6667	6	0	0	0.839551	false	0	FO[c]	276	0.219608
70510	3.01958	0.00038032	0.331172	0.4	6	11	false	PTC[c]	25.3333	6	0	0	0.844648	false	0	PTC[c]	2100	0.287879
70513	3.01958	0.00018307	0.331172	0.4	6	11	false	PPTC[c]	25.3333	6	0	0	0.844648	false	0	PPTC[c]	1060	0.287879
70515	3.15512	0.00022342	0.316945	0.533333	6	12	false	PHDIMRHAM2[c]	22.1667	6	0	0	0.834221	false	0	PHDIMRHAM2[c]	936	0.32598
70519	3.14006	8.431e-05	0.318465	0.6	6	12	false	HBARHAM2[c]	23	6	0	0	0.83538	false	0	HBARHAM2[c]	270	0.328571
66217	2.70783	9.829e-05	0.369299	0.4	5	11	false	DR5P[c]	86	5	0	0	0.868628	false	0	DR5P[c]	886	0.338583
66219	2.54669	1.926e-05	0.392667	0.9	5	11	false	SLF[c]	153.6	5	0	0	0.881024	false	0	SLF[c]	108	0.442651
66261	2.62199	1.692e-05	0.38139	0.8	5	11	false	PHSER[c]	125	5	0	0	0.875232	false	0	PHSER[c]	112	0.407166
66297	2.63102	3.237e-05	0.38008	0.9	5	11	false	DCMP[c]	118.4	5	0	0	0.874537	false	0	DCMP[c]	126	0.402721
66319	2.62801	2.501e-05	0.380516	0.9	5	11	false	DGMP[c]	118	5	0	0	0.874768	false	0	DGMP[c]	104	0.398649
66329	2.60241	9.7e-07	0.384259	0.9	5	11	false	ppGpp[c]	115	5	0	0	0.876738	false	0	ppGpp[c]	12	0.369775
66359	2.69277	0.0002226	0.371365	0.4	5	11	false	RIBFLAV[c]	86.2	5	0	0	0.869787	false	0	RIBFLAV[c]	790	0.332819
66373	2.48494	4.432e-05	0.402424	0.7	5	11	false	4PPNTE[c]	114.6	5	0	0	0.885774	false	0	4PPNTE[c]	304	0.296891
66375	2.45331	2.897e-05	0.407612	0.8	5	10	false	DPCOA[c]	150	5	0	0	0.888207	false	0	DPCOA[c]	146	0.382653
66387	2.5738	0	0.388531	1	5	11	false	THFG[c]	140.8	5	0	0	0.878939	false	0	THFG[c]	0	0.416568
66409	2.62651	0	0.380734	1	5	11	false	CO_II[c]	120	5	0	0	0.874884	false	0	CO_II[c]	0	0.394737
66419	2.72139	0.0001636	0.36746	0.6	5	11	false	ADENOSYLCOBINAMIDE[c]	82.8	5	0	0	0.867586	false	0	ADENOSYLCOBINAMIDE[c]	840	0.337959
66465	2.45331	0	0.407612	1	5	10	false	HEXANOATE[c]	141.4	5	0	0	0.888207	false	0	HEXANOATE[c]	0	0.359796
66467	2.45331	0	0.407612	1	5	10	false	DECANOATE[c]	139.8	5	0	0	0.888207	false	0	DECANOATE[c]	0	0.355725
66471	2.45181	0	0.407862	1	5	10	false	DODECANOATE[c]	140	5	0	0	0.888323	false	0	DODECANOATE[c]	0	0.35533
66477	2.45331	0	0.407612	1	5	10	false	TETRADECANOATE[c]	140.2	5	0	0	0.888207	false	0	TETRADECANOATE[c]	0	0.356743
66485	2.45331	0	0.407612	1	5	10	false	9_HEXADECENOATE[c]	142.8	5	0	0	0.888207	false	0	9_HEXADECENOATE[c]	0	0.363359
66501	2.45331	0	0.407612	1	5	10	false	DOCOSANOATE[c]	141.4	5	0	0	0.888207	false	0	DOCOSANOATE[c]	0	0.359796
66517	2.45331	0	0.407612	1	5	10	false	HEPTADECANOATE[c]	140.2	5	0	0	0.888207	false	0	HEPTADECANOATE[c]	0	0.356743
66523	2.54367	5.75e-05	0.393132	0.7	5	10	false	PENTA_METHYL_TRICONTANOYL_COA[c]	117	5	0	0	0.881256	false	0	PENTA_METHYL_TRICONTANOYL_COA[c]	502	0.341108
66551	2.70783	0.00016275	0.369299	0.6	5	11	false	2PCDPMDE[c]	85.2	5	0	0	0.868628	false	0	2PCDPMDE[c]	822	0.335433
66609	2.62048	0.00327524	0.381609	0.6	5	11	false	SUC[c]	119.4	5	0	0	0.875348	false	0	SUC[c]	14960	0.388925
66611	2.625	0.00028282	0.380952	0.7	5	11	false	CELB[c]	119.8	5	0	0	0.875	false	0	CELB[c]	1816	0.392787
66669	2.78614	5.267e-05	0.358919	0.7	5	11	false	PGP[c]	50.2	5	0	0	0.862604	false	0	PGP[c]	354	0.243689
66674	3	8.75e-06	0.333333	0.7	5	11	false	A160GL3P[c]	33.2	5	0	0	0.846154	false	0	A160GL3P[c]	36	0.299099
66687	2.9759	0	0.336032	1	5	11	false	NO3[c]	30	5	0	0	0.848007	false	0	NO3[c]	0	0.30303
66689	2.9759	0	0.336032	1	5	11	false	NO2[c]	30	5	0	0	0.848007	false	0	NO2[c]	0	0.30303
66748	2.72892	1.018e-05	0.366446	0.9	5	11	false	GABA[c]	72.8	5	0	0	0.867006	false	0	GABA[c]	70	0.295935
67029	2.94277	9.916e-05	0.339816	0.6	5	11	false	T3[c]	49.4	5	0	0	0.850556	false	0	T3[c]	556	0.385937
67070	2.93976	0.00017857	0.340164	0.4	5	11	false	GLAL[c]	48.4	5	0	0	0.850788	false	0	GLAL[c]	644	0.372308
67086	2.75602	9.443e-05	0.362842	0.7	5	10	false	HIBUT[c]	81.8	5	0	0	0.864921	false	0	HIBUT[c]	300	0.354113
67093	2.74247	1.092e-05	0.364635	0.8	5	11	false	2A3KB[c]	82	5	0	0	0.865964	false	0	2A3KB[c]	154	0.334694
67095	2.75753	6.361e-05	0.362643	0.8	5	11	false	AMINOACETONE[c]	77	5	0	0	0.864805	false	0	AMINOACETONE[c]	280	0.32766
67097	2.94428	0.00010453	0.339642	0.4	5	11	false	1_AMINO_PROPAN_2_OL[c]	48.6	5	0	0	0.85044	false	0	1_AMINO_PROPAN_2_OL[c]	516	0.382677
67114	2.75753	0.00010085	0.362643	0.6	5	11	false	OICAP[c]	77.2	5	0	0	0.864805	false	0	OICAP[c]	528	0.328511
67124	2.67922	4.546e-05	0.373243	0.7	5	11	false	HISOL[c]	89.2	5	0	0	0.870829	false	0	HISOL[c]	286	0.327941
67194	2.92169	0.00015044	0.342268	0.4	5	11	false	MDECPP[c]	50.8	5	0	0	0.852178	false	0	MDECPP[c]	808	0.362857
67398	2.98494	0.00012954	0.335015	0.6	5	11	false	GA6P[c]	45.2	5	0	0	0.847312	false	0	GA6P[c]	360	0.343511
67427	2.77259	0.00010505	0.360674	0.5	5	11	false	D6RP5P[c]	55.8	5	0	0	0.863647	false	0	D6RP5P[c]	496	0.254795
67434	2.83283	0.00029059	0.353004	0.6	5	11	false	PRECURSOR[Z]	45.2	5	0	0	0.859013	false	0	PRECURSOR[Z]	2388	0.246995
67440	2.80271	4.692e-05	0.356797	0.7	5	11	false	2_PHOSPHO_L_LACTATE[c]	50.2	5	0	0	0.86133	false	0	2_PHOSPHO_L_LACTATE[c]	282	0.253535
67474	2.79367	0.00026213	0.357951	0.4	5	11	false	MI[c]	45.4	5	0	0	0.862025	false	0	MI[c]	1162	0.223645
67504	2.70482	0.00019027	0.36971	0.5	5	11	false	PAP[c]	62.8	5	0	0	0.86886	false	0	PAP[c]	1182	0.244358
67531	2.7244	7.612e-05	0.367054	0.6	5	11	false	3PSER[c]	74.8	5	0	0	0.867354	false	0	3PSER[c]	492	0.305306
67535	2.74548	0.00018038	0.364235	0.5	5	11	false	HISOLP[c]	66.6	5	0	0	0.865732	false	0	HISOLP[c]	678	0.287069
67591	2.63102	0.00015588	0.38008	0.6	5	11	false	A6RP5P2[c]	94.8	5	0	0	0.874537	false	0	A6RP5P2[c]	756	0.319192
67595	2.8012	0.0001044	0.356989	0.4	5	11	false	DB4P[c]	43.6	5	0	0	0.861446	false	0	DB4P[c]	522	0.220202
67617	2.60542	0.00010762	0.383815	0.5	5	11	false	THIP[c]	78.2	5	0	0	0.876506	false	0	THIP[c]	562	0.250641
67629	2.79819	0.00062488	0.357374	0.6	5	11	false	PG[c]	45.4	5	0	0	0.861677	false	0	PG[c]	2686	0.227
67638	2.77259	0.00081017	0.360674	0.5	5	11	false	TREHALOSEMONOMYCOLATE[P]	46.2	5	0	0	0.863647	false	0	TREHALOSEMONOMYCOLATE[P]	4032	0.221053
67641	2.59187	0.00033549	0.385822	0.5	5	11	false	DPPPR[c]	84.6	5	0	0	0.877549	false	0	DPPPR[c]	2132	0.262733
67726	3.65211	2.94e-05	0.273814	0.6	5	12	false	ARABINOGALACTANDPP[c]	10	5	0	0	0.795992	false	0	ARABINOGALACTANDPP[c]	44	0.30303
67736	3.55723	7.445e-05	0.281118	0.6	5	12	false	LM[c]	12.2	5	0	0	0.80329	false	0	LM[c]	324	0.321053
67813	2.87048	9.21e-06	0.348374	0.8	5	11	false	D6PGL[c]	59.8	5	0	0	0.856117	false	0	D6PGL[c]	34	0.39085
67815	2.76506	4.984e-05	0.361656	0.8	5	11	false	D6PGC[c]	87	5	0	0	0.864226	false	0	D6PGC[c]	182	0.391892
67860	2.82078	0.00010869	0.354511	0.6	5	11	false	A6RP5P[c]	68.4	5	0	0	0.85994	false	0	A6RP5P[c]	612	0.361905
67994	2.82982	0.00010131	0.353379	0.4	5	11	false	UDPNAGPEE[c]	63.4	5	0	0	0.859245	false	0	UDPNAGPEE[c]	862	0.372941
68006	3.15663	0	0.316794	1	5	12	false	PHBAD2[c]	25.6	5	0	0	0.834106	false	0	PHBAD2[c]	0	0.376471
68156	2.82982	0.00063555	0.353379	0.5	5	11	false	UDPGAL[c]	41.8	5	0	0	0.859245	false	0	UDPGAL[c]	2346	0.229834
68216	2.64307	6e-05	0.378348	0.8	5	11	false	OMP[c]	74.2	5	0	0	0.87361	false	0	OMP[c]	274	0.255862
68278	2.79819	0.00038718	0.357374	0.5	5	11	false	PROTOHEME_FE2[c]	46.6	5	0	0	0.861677	false	0	PROTOHEME_FE2[c]	724	0.242708
68425	3.12801	2.905e-05	0.319692	0.4	5	12	false	h2o[c]	18	5	0	0	0.836307	false	0	h2o[c]	100	0.25
68498	3.02108	0	0.331007	1	5	11	false	POLYACYLTREHALOSE[c]	29.6	5	0	0	0.844532	false	0	POLYACYLTREHALOSE[c]	0	0.276636
68560	2.80723	7.495e-05	0.356223	0.5	5	11	false	PTRSC[c]	49.2	5	0	0	0.860982	false	0	PTRSC[c]	368	0.246
68605	2.82982	5.701e-05	0.353379	0.5	5	11	false	IGP[c]	48.2	5	0	0	0.859245	false	0	IGP[c]	312	0.256383
68607	2.8012	3.434e-05	0.356989	0.6	5	11	false	PHPYR[c]	63	5	0	0	0.861446	false	0	PHPYR[c]	294	0.302885
68620	2.82229	3.926e-05	0.354322	0.6	5	11	false	SHCHC[c]	52.4	5	0	0	0.859824	false	0	SHCHC[c]	186	0.271875
68626	2.67771	8.91e-06	0.373453	0.7	5	10	false	PIMELOYL_COA[c]	88.4	5	0	0	0.870945	false	0	PIMELOYL_COA[c]	70	0.326199
68692	2.70331	0	0.369916	1	5	10	false	PHPAA_COA[c]	76.4	5	0	0	0.868976	false	0	PHPAA_COA[c]	0	0.300787
68702	2.82681	0.00017737	0.353756	0.4	5	11	false	PS[c]	45.2	5	0	0	0.859476	false	0	PS[c]	942	0.237895
68800	2.96536	2.03e-05	0.337227	0.6	5	11	false	HYDROXYAKG[c]	42	5	0	0	0.848818	false	0	HYDROXYAKG[c]	160	0.323077
68821	2.98193	3.264e-05	0.335354	0.7	5	11	false	ADCHOR[c]	43	5	0	0	0.847544	false	0	ADCHOR[c]	168	0.34127
68838	2.77259	0.00019898	0.360674	0.8	5	9	false	4ANDROSTENEDIONE[c]	67.4	5	0	0	0.863647	false	0	4ANDROSTENEDIONE[c]	998	0.316432
69078	2.86747	3.03e-06	0.348739	0.8	5	10	false	SL1278_WALL[c]	41	5	0	0	0.856348	false	0	SL1278_WALL[c]	4	0.234286
69086	2.83584	0.023842	0.352629	0.6	5	8	false	DOHNAA[c]	56.8	5	0	0	0.858781	false	0	DOHNAA[c]	80688	0.312707
69243	3.03313	4.9e-06	0.329692	0.7	5	11	false	NAORN[c]	32.6	5	0	0	0.843605	false	0	NAORN[c]	14	0.319608
69252	3	3.242e-05	0.333333	0.4	5	11	false	SDAPIM[c]	35.8	5	0	0	0.846154	false	0	SDAPIM[c]	146	0.30339
69427	3.0738	2.596e-05	0.325331	0.8	5	11	false	PRECORIN[5]	26.4	5	0	0	0.840477	false	0	PRECORIN[5]	290	0.371831
69821	3.06325	9.901e-05	0.32645	0.6	5	12	false	PRECORIN_3A[c]	28.4	5	0	0	0.841288	false	0	PRECORIN_3A[c]	506	0.322727
69823	3.06325	0.00010163	0.32645	0.6	5	12	false	PRECORIN_3B[c]	28.4	5	0	0	0.841288	false	0	PRECORIN_3B[c]	512	0.322727
70065	3.48946	0.00012263	0.286577	0.4	5	12	false	MOLYBDOPTERIN[c]	6.6	5	0	0	0.808503	false	0	MOLYBDOPTERIN[c]	624	0.388235
70219	3.04367	0.00128763	0.32855	0.6	5	11	false	PRLP[c]	32	5	0	0	0.842794	false	0	PRLP[c]	4634	0.334737
70222	3.04518	1.242e-05	0.328388	0.7	5	11	false	DIMGP[c]	32.4	5	0	0	0.842678	false	0	DIMGP[c]	18	0.341053
72083	3.21687	2.69e-05	0.310861	0.4	5	12	false	ARP[c]	10.4	5	0	0	0.829472	false	0	ARP[c]	56	0.288889
73012	3.40964	0.00049112	0.293286	0.4	5	11	false	MYCOTHIOL_S_CONJUGATE[c]	4.6	5	0	0	0.814643	false	0	MYCOTHIOL_S_CONJUGATE[c]	2416	0.328571
74171	3.93976	0	0.253823	1	5	12	false	PIMS[c]	8.8	5	0	0	0.773865	false	0	PIMS[c]	0	0.586667
66171	2.66566	1.68e-05	0.375141	0.833333	4	11	false	GLAC[c]	118.25	4	0	0	0.871872	false	0	GLAC[c]	78	0.423835
66269	2.64006	0.00014722	0.378779	0.666667	4	11	false	PRBATP[c]	110.25	4	0	0	0.873842	false	0	PRBATP[c]	518	0.380172
66433	2.7259	1.51e-06	0.366851	0.833333	4	11	false	AMPMP[c]	101.75	4	0	0	0.867238	false	0	AMPMP[c]	2	0.418724
66619	2.62349	0	0.381171	1	4	11	false	ORNxt[c]	149.25	4	0	0	0.875116	false	0	ORNxt[c]	0	0.486156
66756	2.74699	3.943e-05	0.364035	0.666667	4	11	false	GSN[c]	70.25	4	0	0	0.865616	false	0	GSN[c]	168	0.309471
66762	2.81476	0	0.35527	1	4	11	false	LAC[c]	88	4	0	0	0.860403	false	0	LAC[c]	0	0.460733
66777	2.74699	2.334e-05	0.364035	0.666667	4	11	false	URA[c]	71.75	4	0	0	0.865616	false	0	URA[c]	168	0.310606
66967	3.35994	2.324e-05	0.297624	0.5	4	11	false	2MBECOA[c]	18.25	4	0	0	0.818466	false	0	2MBECOA[c]	100	0.418605
66975	3.35994	3.818e-05	0.297624	0.5	4	11	false	MACRCOA[c]	18	4	0	0	0.818466	false	0	MACRCOA[c]	116	0.412791
67031	3.0753	4.359e-05	0.325171	0.333333	4	11	false	F1P[c]	23.5	4	0	0	0.840361	false	0	F1P[c]	164	0.321918
67082	2.9488	0.00019003	0.339122	0.5	4	11	false	HMBUTCOA[c]	58.75	4	0	0	0.850093	false	0	HMBUTCOA[c]	2330	0.471774
67112	2.94729	6.037e-05	0.339295	0.5	4	11	false	CBHCAP[c]	58.5	4	0	0	0.850209	false	0	CBHCAP[c]	292	0.466
67177	2.9488	0.00083519	0.339122	0.5	4	11	false	TRANS_DELTA_2_HYDROXY_DODECANOYL_COA[c]	60	4	0	0	0.850093	false	0	TRANS_DELTA_2_HYDROXY_DODECANOYL_COA[c]	6222	0.481855
67196	2.90964	1.776e-05	0.343685	0.833333	4	11	false	HMB4PP[c]	61	4	0	0	0.853105	false	0	HMB4PP[c]	52	0.451852
67336	2.81024	1.42e-06	0.355841	0.833333	4	11	false	XTSINE[c]	54.25	4	0	0	0.860751	false	0	XTSINE[c]	4	0.281088
67378	3.07831	3.25e-05	0.324853	0.5	4	11	false	MAN6P[c]	24.75	4	0	0	0.84013	false	0	MAN6P[c]	80	0.34507
67380	2.76807	0.0001391	0.361262	0.5	4	11	false	MAN1P[c]	59.25	4	0	0	0.863994	false	0	MAN1P[c]	650	0.279621
67429	2.78916	5.002e-05	0.358531	0.5	4	11	false	AHTD[c]	58	4	0	0	0.862373	false	0	AHTD[c]	256	0.282927
67467	2.79819	0	0.357374	1	4	10	false	MPD[c]	57.25	4	0	0	0.861677	false	0	MPD[c]	0	0.28625
67478	2.80572	2.483e-05	0.356414	0.666667	4	11	false	bDG1P[c]	53.75	4	0	0	0.861098	false	0	bDG1P[c]	120	0.275641
67539	2.8012	1.408e-05	0.356989	0.666667	4	11	false	3DDAH7P[c]	57	4	0	0	0.861446	false	0	3DDAH7P[c]	34	0.286432
67544	2.79819	8.21e-06	0.357374	0.666667	4	11	false	3PSME[c]	56.75	4	0	0	0.861677	false	0	3PSME[c]	20	0.28375
67549	2.79518	0.00032757	0.357759	0.5	4	11	false	CAASP[c]	62.5	4	0	0	0.861909	false	0	CAASP[c]	1188	0.31125
67597	2.80723	3.394e-05	0.356223	0.666667	4	11	false	D8RL[c]	51.75	4	0	0	0.860982	false	0	D8RL[c]	136	0.265385
67600	2.80723	0.00014676	0.356223	0.333333	4	11	false	DHP[c]	51.25	4	0	0	0.860982	false	0	DHP[c]	524	0.262821
67700	3.55572	1.26e-06	0.281237	0.833333	4	12	false	AC3PIM4[c]	15.5	4	0	0	0.803406	false	0	AC3PIM4[c]	4	0.3875
67724	3.65964	5.26e-06	0.273251	0.833333	4	12	false	ARA_91_1_93_GALACTANDPP[c]	11.75	4	0	0	0.795412	false	0	ARA_91_1_93_GALACTANDPP[c]	12	0.356061
67732	3.39759	8.852e-05	0.294326	0.666667	4	12	false	PEPTIDOGLYCAN[c]	11.75	4	0	0	0.81557	false	0	PEPTIDOGLYCAN[c]	760	0.317568
67786	2.86747	0.0009058	0.348739	0.333333	4	11	false	C78MYCOLATE_ENZ[c]	39.75	4	0	0	0.856348	false	0	C78MYCOLATE_ENZ[c]	3224	0.265
67788	3.43825	1.552e-05	0.290845	0.666667	4	12	false	C78MYCOLATE_PP[c]	10	4	0	0	0.812442	false	0	C78MYCOLATE_PP[c]	42	0.322581
67795	2.89006	0.00087078	0.346014	0.5	4	11	false	GDPDHDOGAL[c]	70.5	4	0	0	0.854611	false	0	GDPDHDOGAL[c]	2666	0.477891
67820	2.87801	0.00033174	0.347462	0.5	4	11	false	METHF[c]	73.75	4	0	0	0.855538	false	0	METHF[c]	2088	0.471154
67844	2.88404	1.753e-05	0.346736	0.5	4	11	false	DHMVA[c]	73	4	0	0	0.855074	false	0	DHMVA[c]	180	0.488255
67848	2.88855	3.62e-05	0.346194	0.5	4	11	false	DIHYDROXYMETHYLPENTANOATE[c]	71.25	4	0	0	0.854727	false	0	DIHYDROXYMETHYLPENTANOATE[c]	220	0.482993
67855	2.89458	0.00015034	0.345473	0.5	4	11	false	DHSK[c]	70.25	4	0	0	0.854263	false	0	DHSK[c]	472	0.482759
67869	2.89608	0.00224073	0.345294	0.5	4	11	false	GLU1SEMIALD[c]	70.25	4	0	0	0.854147	false	0	GLU1SEMIALD[c]	8358	0.486111
67923	2.89608	0.00089537	0.345294	0.5	4	11	false	D_3_HYDROXY_C22_ACYL_ACP[c]	70.25	4	0	0	0.854147	false	0	D_3_HYDROXY_C22_ACYL_ACP[c]	5958	0.486111
67992	2.87952	0.00157534	0.34728	0.5	4	11	false	DTDP4DH6DMAN[c]	71.5	4	0	0	0.855422	false	0	DTDP4DH6DMAN[c]	4742	0.465686
68212	2.83886	0.00017101	0.352255	0.5	4	11	false	NPRAN[c]	53	4	0	0	0.85855	false	0	NPRAN[c]	416	0.296348
68351	2.84488	1.51e-06	0.351509	0.833333	4	11	false	GPP[c]	49.75	4	0	0	0.858086	false	0	GPP[c]	2	0.281073
68353	2.84488	1.51e-06	0.351509	0.833333	4	11	false	GGPP[c]	50	4	0	0	0.858086	false	0	GGPP[c]	2	0.282486
68355	2.84488	1.51e-06	0.351509	0.833333	4	11	false	PPPP[c]	49.25	4	0	0	0.858086	false	0	PPPP[c]	2	0.278249
68357	2.84488	1.51e-06	0.351509	0.833333	4	11	false	HPPP[c]	49.25	4	0	0	0.858086	false	0	HPPP[c]	2	0.278249
68359	2.84488	1.51e-06	0.351509	0.833333	4	11	false	HEPPP[c]	49.25	4	0	0	0.858086	false	0	HEPPP[c]	2	0.278249
68361	2.84488	1.51e-06	0.351509	0.833333	4	11	false	OPP[c]	49.75	4	0	0	0.858086	false	0	OPP[c]	2	0.281073
68366	2.83584	0.00143471	0.352629	0.5	4	11	false	DTDPGLC[c]	48.5	4	0	0	0.858781	false	0	DTDPGLC[c]	3552	0.271067
68378	3.41265	3.297e-05	0.293027	0.5	4	12	false	UDPGALF[c]	9.75	4	0	0	0.814411	false	0	UDPGALF[c]	114	0.316667
68593	2.8509	0.00034503	0.350766	0.666667	4	11	false	HOMOGEN[c]	50.5	4	0	0	0.857623	false	0	HOMOGEN[c]	1366	0.286932
68922	2.84337	0.00193974	0.351695	0.5	4	10	false	2METHYLCITRATE[c]	56.5	4	0	0	0.858202	false	0	2METHYLCITRATE[c]	6280	0.304054
68944	2.84789	9.294e-05	0.351137	0.5	4	10	false	IPPMAL[c]	66.5	4	0	0	0.857854	false	0	IPPMAL[c]	394	0.358108
69058	2.86747	2.27e-06	0.348739	0.833333	4	10	false	SL1278_CYTO[c]	49.75	4	0	0	0.856348	false	0	SL1278_CYTO[c]	4	0.28267
69063	2.84187	0.00015304	0.351881	0.5	4	10	false	GA1P[c]	64.75	4	0	0	0.858318	false	0	GA1P[c]	756	0.352459
69080	2.86898	0	0.348556	1	4	10	false	SL[1]	50.5	4	0	0	0.856233	false	0	SL[1]	0	0.288571
69256	3.03916	8.75e-06	0.329039	0.666667	4	11	false	IMACP[c]	36.25	4	0	0	0.843142	false	0	IMACP[c]	26	0.366162
69728	3.29518	2.507e-05	0.303473	0.5	4	11	false	MGLUTCOA[c]	11	4	0	0	0.823448	false	0	MGLUTCOA[c]	112	0.413462
69797	3.21988	2.406e-05	0.310571	0.5	4	12	false	DOROA[c]	14.25	4	0	0	0.82924	false	0	DOROA[c]	62	0.341463
69819	3.05873	4.273e-05	0.326933	0.333333	4	11	false	PROTOPORPHYRIN_IX[c]	18	4	0	0	0.841636	false	0	PROTOPORPHYRIN_IX[c]	124	0.295082
69863	3.2003	3.05e-05	0.312471	0.5	4	12	false	PRFICA[c]	14.25	4	0	0	0.830746	false	0	PRFICA[c]	332	0.304348
70486	3.17169	3.2e-06	0.31529	0.833333	4	12	false	PRECORIN[2]	26.75	4	0	0	0.832947	false	0	PRECORIN[2]	6	0.45339
70490	3.1747	2.17e-06	0.314991	0.833333	4	12	false	PRECORIN_4B[c]	26.5	4	0	0	0.832715	false	0	PRECORIN_4B[c]	8	0.456897
71091	3.32831	6.163e-05	0.300452	0.5	4	12	false	TS_COSH_TYR[c]	11.25	4	0	0	0.820899	false	0	TS_COSH_TYR[c]	216	0.297297
71926	3.45482	8.64e-05	0.289451	0.5	4	12	false	PHDIM[c]	9.5	4	0	0	0.811168	false	0	PHDIM[c]	550	0.385417
71929	3.46084	3.33e-06	0.288947	0.833333	4	12	false	PHDIMRHAM1[c]	10	4	0	0	0.810704	false	0	PHDIMRHAM1[c]	6	0.434783
72505	3.06476	3.32e-06	0.32629	0.833333	4	11	false	AC3PIM1[c]	34	4	0	0	0.841172	false	0	AC3PIM1[c]	8	0.336634
72516	3.04217	2.02e-06	0.328713	0.833333	4	11	false	AC2PIM3[c]	34.25	4	0	0	0.84291	false	0	AC2PIM3[c]	4	0.332524
74497	3.39307	0.00301205	0.294718	0.5	4	11	false	DIM_CYTO[c]	13.25	4	0	0	0.815918	false	0	DIM_CYTO[c]	20462	0.342105
74500	3.37651	0.00018266	0.296164	0.5	4	11	false	PHDIM_CYTO[c]	14	4	0	0	0.817192	false	0	PHDIM_CYTO[c]	812	0.335366
66317	2.63102	0	0.38008	1	3	11	false	cAMP[c]	170.667	3	0	0	0.874537	false	0	cAMP[c]	0	0.574635
66782	2.7997	0	0.357181	1	3	11	false	CADA[c]	84.6667	3	0	0	0.861562	false	0	CADA[c]	0	0.413008
66951	3.04669	0	0.328225	1	3	10	false	ACRCOA[c]	30.6667	3	0	0	0.842563	false	0	ACRCOA[c]	0	0.502732
67361	3.55271	0.00301205	0.281475	0.333333	3	12	false	FRU[c]	5.33333	3	0	0	0.803638	false	0	FRU[c]	14010	0.454545
67416	2.82982	1.02e-06	0.353379	0.666667	3	11	false	cGMP[c]	75	3	0	0	0.859245	false	0	cGMP[c]	6	0.40107
67437	2.82681	0	0.353756	1	3	11	false	MOLYBDOPTERIN_GDP[c]	71.6667	3	0	0	0.859476	false	0	MOLYBDOPTERIN_GDP[c]	0	0.383244
67541	2.81476	0.0001017	0.35527	0.333333	3	11	false	DQT[c]	65.6667	3	0	0	0.860403	false	0	DQT[c]	394	0.34386
67643	2.79518	0.0012126	0.357759	0.333333	3	11	false	DPPR[c]	67	3	0	0	0.861909	false	0	DPPR[c]	3918	0.340136
67738	3.66867	0	0.272578	1	3	12	false	LAM[c]	13.6667	3	0	0	0.794717	false	0	LAM[c]	0	0.455556
68208	2.84639	0.00172371	0.351323	0.333333	3	11	false	PRBAMP[c]	60.3333	3	0	0	0.85797	false	0	PRBAMP[c]	4620	0.340909
68349	2.84639	0	0.351323	1	3	11	false	DMPP[c]	64.3333	3	0	0	0.85797	false	0	DMPP[c]	0	0.363465
68494	3.0241	0	0.330677	1	3	11	false	DIACYLTREHALOSE[c]	42	3	0	0	0.8443	false	0	DIACYLTREHALOSE[c]	0	0.392523
68515	3.54518	0	0.282073	1	3	12	false	MAPC[c]	8	3	0	0	0.804217	false	0	MAPC[c]	0	0.5
68603	2.89157	8.761e-05	0.345833	0.333333	3	11	false	CPAD5P[c]	53	3	0	0	0.854495	false	0	CPAD5P[c]	288	0.344227
68794	3.06024	0.00106777	0.326772	0.333333	3	11	false	METHYLISOCITRATE[c]	29.6667	3	0	0	0.84152	false	0	METHYLISOCITRATE[c]	4912	0.396396
68935	2.86747	0.00019084	0.348739	0.333333	3	10	false	HIBUTCOA[c]	61.3333	3	0	0	0.856348	false	0	HIBUTCOA[c]	1444	0.346591
69119	3.06476	0.00010862	0.32629	0.333333	3	10	false	HMGLUTCOA[c]	29.3333	3	0	0	0.841172	false	0	HMGLUTCOA[c]	818	0.367089
69280	3.10994	9.29e-06	0.32155	0.333333	3	11	false	RMMALONYLCOA[c]	19.3333	3	0	0	0.837697	false	0	RMMALONYLCOA[c]	34	0.372549
69386	3.31476	8.044e-05	0.301681	0.333333	3	11	false	FUACAC[c]	10.3333	3	0	0	0.821942	false	0	FUACAC[c]	612	0.384615
69795	3.31476	0.00012118	0.301681	0.333333	3	12	false	MACAC[c]	14.6667	3	0	0	0.821942	false	0	MACAC[c]	472	0.367521
70413	3.14458	0.00076894	0.318008	0.333333	3	12	false	PORPHOBILILOGIN[c]	21.6667	3	0	0	0.835032	false	0	PORPHOBILILOGIN[c]	3040	0.344086
70415	3.12199	4.638e-05	0.320309	0.333333	3	12	false	HYDROXYMETHYLBILANE[c]	23	3	0	0	0.83677	false	0	HYDROXYMETHYLBILANE[c]	146	0.348718
70474	3.11596	0	0.320928	1	3	11	false	SAM_2_OXOBUTANOATE[c]	23.3333	3	0	0	0.837234	false	0	SAM_2_OXOBUTANOATE[c]	0	0.388889
70517	3.18072	0	0.314394	1	3	12	false	MYCOSIDE[B]	34	3	0	0	0.832252	false	0	MYCOSIDE[B]	0	0.576271
71933	3.4262	0	0.291868	1	3	12	false	HBARHAM1[c]	12	3	0	0	0.813369	false	0	HBARHAM1[c]	0	0.521739
71973	3.48193	0	0.287197	1	3	12	false	CL[c]	11.6667	3	0	0	0.809082	false	0	CL[c]	0	0.530303
72507	3.07078	0	0.32565	1	3	11	false	AC4PIM1[c]	42.6667	3	0	0	0.840709	false	0	AC4PIM1[c]	0	0.435374
72513	3.05271	0	0.327578	1	3	11	false	AC4PIM2[c]	43.6667	3	0	0	0.842099	false	0	AC4PIM2[c]	0	0.432343
72519	3.05271	0	0.327578	1	3	11	false	AC4PIM3[c]	43.6667	3	0	0	0.842099	false	0	AC4PIM3[c]	0	0.432343
72911	3.43825	0	0.290845	1	3	12	false	TS_PROTEIN[c]	7	3	0	0	0.812442	false	0	TS_PROTEIN[c]	0	0.466667
73027	3.84036	0	0.260392	1	3	11	false	ELECTROPHILE[X]	4.66667	3	0	0	0.781511	false	0	ELECTROPHILE[X]	0	0.583333
73029	3.84036	0	0.260392	1	3	11	false	H2X[c]	4.66667	3	0	0	0.781511	false	0	H2X[c]	0	0.583333
67325	3.23494	4.46e-06	0.309125	0	2	12	false	2PG[c]	15	2	0	0	0.828082	false	0	2PG[c]	20	0.538462
67455	3.37349	3.047e-05	0.296429	0	2	11	false	GDPDHDOMAN[c]	9	2	0	0	0.817424	false	0	GDPDHDOMAN[c]	62	0.5
68518	3.5753	0	0.279697	1	2	12	false	TREHALOSEDIMYCOLATE[c]	9	2	0	0	0.8019	false	0	TREHALOSEDIMYCOLATE[c]	0	0.642857
68563	2.83584	0	0.352629	1	2	11	false	UREA[c]	105	2	0	0	0.858781	false	0	UREA[c]	0	0.558511
68704	2.89307	0	0.345653	1	2	11	false	PE[c]	77.5	2	0	0	0.854379	false	0	PE[c]	0	0.506536
69201	3.51355	2.27e-06	0.284612	0	2	11	false	CISACONITATE[c]	7	2	0	0	0.80665	false	0	CISACONITATE[c]	2	0.545455
69641	3.76657	4.54e-06	0.265494	0	2	11	false	2METHYLCISACONITATE[c]	3.5	2	0	0	0.787187	false	0	2METHYLCISACONITATE[c]	2	0.5
70067	3.68223	0	0.271575	1	2	12	false	MO2[c]	7.5	2	0	0	0.793675	false	0	MO2[c]	0	0.576923
70265	3.05873	0	0.326933	1	2	11	false	P_L_GLX[c]	72	2	0	0	0.841636	false	0	P_L_GLX[c]	0	0.8
71652	3.73795	8.38e-06	0.267526	0	2	12	false	PRFP[c]	4	2	0	0	0.789388	false	0	PRFP[c]	10	0.5
72714	3.81476	6.71e-06	0.26214	0	2	12	false	5_AMINO_LEVULINATE[c]	3.5	2	0	0	0.78348	false	0	5_AMINO_LEVULINATE[c]	6	0.5
73014	3.57982	0	0.279344	1	2	12	false	N_ACETYL_S_CONJUGATE[c]	7	2	0	0	0.801552	false	0	N_ACETYL_S_CONJUGATE[c]	0	0.583333
73964	3.72892	1.51e-06	0.268174	0	2	11	false	TRANS_DELTA_2_DODECANOYL_COA[c]	6	2	0	0	0.790083	false	0	TRANS_DELTA_2_DODECANOYL_COA[c]	2	0.625
74302	3.70331	1.51e-06	0.270028	0	2	12	false	TRANS_DELTA_2_ENOYL_C22_ACYL_ACP[c]	6	2	0	0	0.792053	false	0	TRANS_DELTA_2_ENOYL_C22_ACYL_ACP[c]	2	0.625
74867	3.60843	7.09e-06	0.277129	0	2	12	false	DTDP4DH6DGLC[c]	4	2	0	0	0.799351	false	0	DTDP4DH6DGLC[c]	8	0.5
75093	9.74096	0.00301205	0.102659	0	2	12	false	CHOLESTEROL[c]	1.5	2	0	0	0.327618	false	0	CHOLESTEROL[c]	10100	0.5
75096	8.74548	0.00601501	0.114345	0	2	11	false	4ADSD[c]	2	2	0	0	0.404194	false	0	4ADSD[c]	20196	0.5
75099	7.75301	0.00900889	0.128982	0	2	10	false	ADD[c]	2	2	0	0	0.480538	false	0	ADD[c]	30288	0.5
75102	6.76355	0.0119937	0.147851	0	2	9	false	9OHADD[c]	2	2	0	0	0.55665	false	0	9OHADD[c]	40376	0.5
75105	5.77711	0.0149694	0.173097	0	2	8	false	3HSA[c]	2	2	0	0	0.63253	false	0	3HSA[c]	50460	0.5
75108	4.79367	0.017936	0.208608	0	2	7	false	34DHSA[c]	2	2	0	0	0.708179	false	0	34DHSA[c]	60540	0.5
75111	3.81325	0.0208935	0.262243	0	2	7	false	49DHSA[c]	3.5	2	0	0	0.783596	false	0	49DHSA[c]	70616	0.5
66736	3.08886	0	0.323745	0	1	12	false	DC[c]	72	1	0	0	0.839319	false	0	DC[c]	0	0
66740	3.08886	0	0.323745	0	1	12	false	DT[c]	72	1	0	0	0.839319	false	0	DT[c]	0	0
66742	3.08886	0	0.323745	0	1	12	false	DU[c]	72	1	0	0	0.839319	false	0	DU[c]	0	0
66753	3.08886	0	0.323745	0	1	12	false	GLUC[c]	72	1	0	0	0.839319	false	0	GLUC[c]	0	0
66779	3.08886	0	0.323745	0	1	12	false	URI[c]	72	1	0	0	0.839319	false	0	URI[c]	0	0
67363	4.5512	0	0.219722	0	1	13	false	MAN[c]	3	1	0	0	0.72683	false	0	MAN[c]	0	0
67374	3.64006	0	0.274721	0	1	12	false	GLUCAN[c]	10	1	0	0	0.796918	false	0	GLUCAN[c]	0	0
74000	3.54367	0	0.282193	0	1	11	false	PHOSPHATIDYLCHOLINE[c]	24	1	0	0	0.804333	false	0	PHOSPHATIDYLCHOLINE[c]	0	0
74602	4.39157	0	0.227709	0	1	12	false	DIM[c]	4	1	0	0	0.73911	false	0	DIM[c]	0	0
75092	10.7395	0	0.0931146	0	1	13	false	CHOLESTEROLxt[c]	2	1	0	0	0.250811	false	0	CHOLESTEROLxt[c]	0	0

## Sheet: iOSDD890
SUID	AverageShortestPathLength	BetweennessCentrality	ClosenessCentrality	ClusteringCoefficient	Degree	Eccentricity	IsSingleNode	name	NeighborhoodConnectivity	NumberOfDirectedEdges	NumberOfUndirectedEdges	PartnerOfMultiEdgedNodePairs	Radiality	selected	SelfLoops	shared name	Stress	TopologicalCoefficient
84137	1.26744	0.448599	0.788991	0.01742	701	3	false	h[c]	14.5563	701	0	0	0.955426	false	0	h[c]	1224084	0.0155185
84135	1.47357	0.22042	0.678623	0.0253604	507	3	false	h2o[c]	17.7318	507	0	0	0.921071	false	0	h2o[c]	851436	0.018924
84125	1.65433	0.087762	0.604473	0.0375515	353	4	false	atp[c]	21.4618	353	0	0	0.890944	false	0	atp[c]	517534	0.0233027
84164	1.71459	0.0579201	0.583231	0.0428959	293	4	false	pi[c]	23.5631	293	0	0	0.880902	false	0	pi[c]	326510	0.0255012
84171	1.77907	0.0266093	0.562091	0.0556942	239	4	false	adp[c]	26.6025	239	0	0	0.870155	false	0	adp[c]	180368	0.0290104
84133	1.7907	0.0498578	0.558442	0.048918	235	4	false	ppi[c]	25.034	235	0	0	0.868217	false	0	ppi[c]	338588	0.0275099
84326	1.81712	0.0282517	0.55032	0.0728043	202	4	false	co2[c]	31.1139	202	0	0	0.863813	false	0	co2[c]	169934	0.0339247
84129	1.86364	0.0259807	0.536585	0.0706578	170	4	false	amp[c]	30.9706	170	0	0	0.856061	false	0	amp[c]	219294	0.0341839
84183	1.86152	0.0272701	0.537195	0.0921003	163	4	false	coa[c]	34.0798	163	0	0	0.856413	false	0	coa[c]	222828	0.0372797
84524	1.88266	0.0104573	0.531162	0.0900662	151	4	false	nadph[c]	33.5563	151	0	0	0.852889	false	0	nadph[c]	82154	0.036997
84526	1.88266	0.0104573	0.531162	0.0900662	151	4	false	nadp[c]	33.5563	151	0	0	0.852889	false	0	nadp[c]	82154	0.036997
84382	1.88795	0.0177273	0.529675	0.0979992	144	4	false	nad[c]	37.4514	144	0	0	0.852008	false	0	nad[c]	203668	0.0412006
84384	1.89112	0.0167465	0.528787	0.0962513	141	4	false	nadh[c]	36.1844	141	0	0	0.85148	false	0	nadh[c]	189688	0.0398068
84200	1.93446	0.0073076	0.51694	0.137426	101	4	false	glu-L[c]	49.5842	101	0	0	0.844257	false	0	glu-L[c]	67140	0.0546081
84298	1.95349	0.00804777	0.511905	0.1314	88	4	false	nh4[c]	45.8864	88	0	0	0.841085	false	0	nh4[c]	53200	0.0508592
84250	1.98943	0.00656906	0.502657	0.0915089	84	4	false	h[e]	37.9881	84	0	0	0.835095	false	0	h[e]	35576	0.0435144
84508	1.96512	0.00777203	0.508876	0.181053	76	3	false	o2[c]	53.4474	76	0	0	0.839147	false	0	o2[c]	45896	0.0592397
84167	1.97146	0.00809877	0.507239	0.205045	75	4	false	accoa[c]	60.2267	75	0	0	0.83809	false	0	accoa[c]	125598	0.066993
84576	1.96934	0.00474936	0.507783	0.204604	69	4	false	pyr[c]	64.5072	69	0	0	0.838443	false	0	pyr[c]	48950	0.0711216
84530	2.0074	0.00517389	0.498157	0.134153	63	4	false	amet[c]	51.2698	63	0	0	0.8321	false	0	amet[c]	37300	0.0583939
84414	2.02114	0.00276601	0.49477	0.185859	55	4	false	gdp[c]	62.1091	55	0	0	0.82981	false	0	gdp[c]	21170	0.0711444
85742	2.04334	0.00214202	0.489395	0.188537	52	4	false	akg[c]	55.4231	52	0	0	0.82611	false	0	akg[c]	19766	0.0648223
84466	2.0296	0.00190665	0.492708	0.214902	51	4	false	gtp[c]	65.9412	51	0	0	0.8284	false	0	gtp[c]	14948	0.0758817
85477	2.09197	0.00191209	0.478019	0.146667	51	4	false	ahcys[c]	43.1373	51	0	0	0.818006	false	0	ahcys[c]	11262	0.0531247
84646	1.99577	0.00546021	0.501059	0.248163	50	4	false	succ[c]	80.06	50	0	0	0.834038	false	0	succ[c]	46748	0.0888568
84152	2.01268	0.00243885	0.496849	0.222518	48	4	false	ACP[c]	63.8333	48	0	0	0.831219	false	0	ACP[c]	23700	0.0719654
84386	2.01163	0.00428338	0.49711	0.283688	48	4	false	fad[c]	64.125	48	0	0	0.831395	false	0	fad[c]	68532	0.0722128
84388	2.01268	0.00421087	0.496849	0.292322	47	4	false	fadh2[c]	65.1915	47	0	0	0.831219	false	0	fadh2[c]	68188	0.0734138
84202	2.00529	0.00137665	0.498682	0.277295	46	4	false	gln-L[c]	80.4565	46	0	0	0.832452	false	0	gln-L[c]	15466	0.0897952
84652	2.00106	0.00420443	0.499736	0.251208	46	4	false	ala-L[c]	83.7826	46	0	0	0.833157	false	0	ala-L[c]	41018	0.0930918
84520	1.99789	0.00210272	0.500529	0.309725	44	4	false	ser-L[c]	90.5682	44	0	0	0.833686	false	0	ser-L[c]	21476	0.100075
84278	2.0296	0.00195687	0.492708	0.293466	43	4	false	cys-L[c]	80.2791	43	0	0	0.8284	false	0	cys-L[c]	22394	0.0915383
84594	2.01691	0.00151404	0.495807	0.321719	42	4	false	mmcoa-S[c]	75.9524	42	0	0	0.830514	false	0	mmcoa-S[c]	10644	0.0855052
84670	2.05391	0.00200082	0.486876	0.190612	38	4	false	tre[c]	64	38	0	0	0.824348	false	0	tre[c]	13338	0.0745052
84179	2.00846	0.00243956	0.497895	0.27619	36	4	false	ac[c]	96.1944	36	0	0	0.831924	false	0	ac[c]	27820	0.106528
84127	2.02114	0.00073519	0.49477	0.410084	35	4	false	hdca[c]	102.571	35	0	0	0.82981	false	0	hdca[c]	9426	0.11499
84236	2.03911	0.00097622	0.49041	0.35126	35	4	false	asp-L[c]	100.314	35	0	0	0.826815	false	0	asp-L[c]	9648	0.114514
84408	2.02326	0.00127088	0.494253	0.356506	34	4	false	thf[c]	99.6176	34	0	0	0.829457	false	0	thf[c]	13234	0.111804
84306	2.0518	0.00069553	0.487378	0.295455	33	4	false	cmp[c]	83.5455	33	0	0	0.8247	false	0	cmp[c]	5952	0.0964728
84173	2.02431	0.00015224	0.493995	0.494624	31	4	false	malcoa[c]	106.129	31	0	0	0.829281	false	0	malcoa[c]	2040	0.118846
84148	2.03066	0.0004646	0.492452	0.432184	30	4	false	ocdca[c]	113.733	30	0	0	0.828224	false	0	ocdca[c]	5620	0.128078
84246	2.05497	0.001398	0.486626	0.271264	30	4	false	prpp[c]	85.7	30	0	0	0.824172	false	0	prpp[c]	13356	0.0989607
84532	2.04863	0.00390996	0.488132	0.282759	30	4	false	met-L[c]	97.9667	30	0	0	0.825229	false	0	met-L[c]	31350	0.112347
84218	2.02326	0.00042613	0.494253	0.417989	28	4	false	for[c]	125.25	28	0	0	0.829457	false	0	for[c]	5854	0.139632
84512	2.02114	0.00267252	0.49477	0.537037	28	4	false	lys-L[c]	125.036	28	0	0	0.82981	false	0	lys-L[c]	13124	0.139198
84362	2.0222	3.98e-05	0.494511	0.689459	27	4	false	odecoa[c]	144.889	27	0	0	0.829634	false	0	odecoa[c]	614	0.161167
84578	2.02537	0.0003278	0.493737	0.532764	27	4	false	oaa[c]	129.704	27	0	0	0.829105	false	0	oaa[c]	4118	0.144759
86104	2.08034	0.00150305	0.480691	0.353276	27	4	false	g3p[c]	90.5556	27	0	0	0.819944	false	0	g3p[c]	12470	0.10704
84464	2.02854	0.00096709	0.492965	0.427692	26	4	false	gly[c]	130.038	26	0	0	0.828576	false	0	gly[c]	10670	0.145457
84544	2.07188	0.00057782	0.482653	0.286154	26	4	false	udp[c]	79.5385	26	0	0	0.821353	false	0	udp[c]	4278	0.0931364
84708	2.05708	0.00086048	0.486125	0.353846	26	4	false	ump[c]	109.269	26	0	0	0.82382	false	0	ump[c]	8778	0.125886
84302	2.05814	0.00020274	0.485876	0.44	25	4	false	ctp[c]	112.12	25	0	0	0.823643	false	0	ctp[c]	1940	0.129171
84372	2.02326	0.00048743	0.494253	0.676667	25	4	false	occoa[c]	154.4	25	0	0	0.829457	false	0	occoa[c]	9160	0.171556
84448	2.037	0.00137467	0.490919	0.29	25	4	false	glyc3p[c]	104.2	25	0	0	0.827167	false	0	glyc3p[c]	12698	0.117475
85151	2.06237	0.00495561	0.48488	0.26	25	4	false	decd-tb[c]	78.92	25	0	0	0.822939	false	0	decd-tb[c]	25692	0.0913426
84187	2.02643	0.00058854	0.493479	0.554348	24	4	false	ppcoa[c]	146.25	24	0	0	0.828929	false	0	ppcoa[c]	9304	0.162862
85520	2.11945	0.00181904	0.47182	0.26087	24	4	false	h2o2[c]	69.2083	24	0	0	0.813425	false	0	h2o2[c]	11720	0.0852319
84300	2.06237	0.00023361	0.48488	0.434783	23	4	false	utp[c]	121.13	23	0	0	0.822939	false	0	utp[c]	2522	0.139873
84352	2.037	0.00018087	0.490919	0.666667	22	4	false	ttdca[c]	152.727	22	0	0	0.827167	false	0	ttdca[c]	1894	0.171604
84416	2.06554	0.00025063	0.484135	0.471861	22	4	false	gmp[c]	130.5	22	0	0	0.82241	false	0	gmp[c]	2618	0.151042
84510	2.03277	5.478e-05	0.49194	0.770563	22	4	false	bhb[c]	152.136	22	0	0	0.827872	false	0	bhb[c]	706	0.170175
84516	2.02748	0.00060112	0.493222	0.554113	22	4	false	thr-L[c]	147.864	22	0	0	0.828753	false	0	thr-L[c]	5992	0.164476
84656	2.06448	0.00055958	0.484383	0.545455	22	4	false	tyr-L[c]	124.682	22	0	0	0.822586	false	0	tyr-L[c]	5940	0.144141
84916	2.05708	0.00078242	0.486125	0.281385	22	4	false	fum[c]	81.7727	22	0	0	0.82382	false	0	fum[c]	6426	0.0938837
85738	2.10254	0.00055593	0.475616	0.424242	22	4	false	mlthf[c]	104.455	22	0	0	0.816244	false	0	mlthf[c]	5754	0.125849
85746	2.09197	0.0003383	0.478019	0.454545	22	4	false	glx[c]	103.455	22	0	0	0.818006	false	0	glx[c]	4696	0.123454
85805	2.10148	0.00022273	0.475855	0.393939	22	4	false	lac-L[c]	99.6818	22	0	0	0.81642	false	0	lac-L[c]	1936	0.119954
84514	2.03383	4.286e-05	0.491684	0.785714	21	4	false	salc[c]	149.286	21	0	0	0.827696	false	0	salc[c]	522	0.166986
85233	2.0666	0.00069084	0.483887	0.32381	21	4	false	gdpmann[c]	93.7619	21	0	0	0.822234	false	0	gdpmann[c]	5552	0.108521
85829	2.12474	0.00039243	0.470647	0.371429	21	4	false	trdrd[c]	96	21	0	0	0.812544	false	0	trdrd[c]	4236	0.118372
85831	2.12474	0.00039243	0.470647	0.371429	21	4	false	trdox[c]	96	21	0	0	0.812544	false	0	trdox[c]	4236	0.118372
85897	2.10254	0.00268486	0.475616	0.42381	21	4	false	no2[c]	104.095	21	0	0	0.816244	false	0	no2[c]	18286	0.125416
84358	2.03805	6.06e-05	0.490664	0.710526	20	4	false	hdcea[c]	163.45	20	0	0	0.826991	false	0	hdcea[c]	980	0.183446
84644	2.03805	0.00214185	0.490664	0.336842	20	4	false	succoa[c]	121.75	20	0	0	0.826991	false	0	succoa[c]	17538	0.136742
85578	2.09831	0.00031781	0.476574	0.473684	20	4	false	mql8[c]	102.65	20	0	0	0.816949	false	0	mql8[c]	5408	0.123082
85580	2.09831	0.00031781	0.476574	0.473684	20	4	false	mqn8[c]	102.65	20	0	0	0.816949	false	0	mqn8[c]	5408	0.123082
84169	2.0444	5.853e-05	0.489142	0.614035	19	4	false	hco3[c]	145.263	19	0	0	0.825934	false	0	hco3[c]	706	0.163954
84462	2.06977	0.00094981	0.483146	0.380117	19	4	false	gthrd[c]	134.211	19	0	0	0.821705	false	0	gthrd[c]	8836	0.155516
84522	2.03911	0.00035735	0.49041	0.608187	19	4	false	mcbtt[c]	143.737	19	0	0	0.826815	false	0	mcbtt[c]	2552	0.161321
84592	2.06342	0.00086654	0.484631	0.473684	19	4	false	pep[c]	155.737	19	0	0	0.822763	false	0	pep[c]	7406	0.179214
84626	2.06554	0.00014732	0.484135	0.532164	19	4	false	ru5p-D[c]	151.263	19	0	0	0.82241	false	0	ru5p-D[c]	1774	0.174467
85289	2.13002	0.0002724	0.469479	0.345029	19	4	false	uacgam[c]	75	19	0	0	0.811663	false	0	uacgam[c]	2034	0.0925926
84356	2.04334	0.00018581	0.489395	0.777778	18	4	false	hdcoa[c]	168.5	18	0	0	0.82611	false	0	hdcoa[c]	3434	0.189752
84364	2.04123	8.82e-06	0.489902	0.836601	18	4	false	ocdcea[c]	180.944	18	0	0	0.826462	false	0	ocdcea[c]	236	0.203308
84528	2.03805	0.00087467	0.490664	0.771242	18	4	false	cmcbtt[c]	166.556	18	0	0	0.826991	false	0	cmcbtt[c]	6622	0.186512
84612	2.04228	0.0004545	0.489648	0.594771	18	4	false	pro-L[c]	182.889	18	0	0	0.826286	false	0	pro-L[c]	5796	0.205724
85149	2.06025	0.00091367	0.485377	0.372549	18	4	false	ipdp[c]	101.111	18	0	0	0.823291	false	0	ipdp[c]	7214	0.115953
86004	2.09831	0.0043055	0.476574	0.437908	18	4	false	dhap[c]	114.556	18	0	0	0.816949	false	0	dhap[c]	16826	0.136701
86051	2.12896	0.0002413	0.469712	0.437908	18	4	false	so3[c]	111.222	18	0	0	0.811839	false	0	so3[c]	1532	0.137481
84470	2.074	0.00112372	0.482161	0.441176	17	4	false	g6p[c]	147.647	17	0	0	0.821001	false	0	g6p[c]	8404	0.171483
84490	2.04545	0.0001346	0.488889	0.580882	17	4	false	imp[c]	166.882	17	0	0	0.825758	false	0	imp[c]	2270	0.188142
84750	2.04228	0.00255174	0.489648	0.441176	17	4	false	arg-L[c]	147.412	17	0	0	0.826286	false	0	arg-L[c]	10576	0.165751
84989	2.05814	0.00051665	0.485876	0.566176	17	4	false	mycolate[c]	111.706	17	0	0	0.823643	false	0	mycolate[c]	5384	0.127664
85479	2.12791	0.00164435	0.469945	0.382353	17	4	false	hcys-L[c]	99.1176	17	0	0	0.812016	false	0	hcys-L[c]	10424	0.122066
85497	2.09514	0.00126699	0.477296	0.507353	17	4	false	acald[c]	129.294	17	0	0	0.817477	false	0	acald[c]	10052	0.153922
84208	2.07294	0.00025923	0.482407	0.533333	16	4	false	adn[c]	161.125	16	0	0	0.821177	false	0	adn[c]	3550	0.186703
84228	2.07188	0.00061071	0.482653	0.425	16	4	false	arab-D[c]	154.812	16	0	0	0.821353	false	0	arab-D[c]	5166	0.179181
84260	2.07505	0.00025991	0.481915	0.425	16	4	false	pppi[c]	145.188	16	0	0	0.820825	false	0	pppi[c]	2232	0.168627
84354	2.04651	0.00080245	0.488636	0.516667	16	4	false	pmtcoa[c]	162.312	16	0	0	0.825581	false	0	pmtcoa[c]	6098	0.18299
84392	2.05391	0.00036639	0.486876	0.466667	16	4	false	fe2[c]	141.812	16	0	0	0.824348	false	0	fe2[c]	2988	0.161151
84472	2.07717	9.63e-05	0.481425	0.541667	16	4	false	4ahmmp[c]	145.875	16	0	0	0.820472	false	0	4ahmmp[c]	990	0.16982
84654	2.07082	5.151e-05	0.482899	0.683333	16	4	false	dxyl5p[c]	169.5	16	0	0	0.821529	false	0	dxyl5p[c]	982	0.195954
84824	2.07822	0.00065697	0.48118	0.433333	16	4	false	trp-L[c]	144.125	16	0	0	0.820296	false	0	trp-L[c]	6762	0.167978
84871	2.09937	5.404e-05	0.476334	0.616667	16	4	false	omtta[c]	132.312	16	0	0	0.816772	false	0	omtta[c]	568	0.158079
84987	2.0592	2.312e-05	0.485626	0.608333	16	4	false	chexccoa[c]	115.938	16	0	0	0.823467	false	0	chexccoa[c]	190	0.1325
85160	2.13425	0.00013403	0.468549	0.525	16	4	false	2dmmq8[c]	107.062	16	0	0	0.810958	false	0	2dmmq8[c]	2168	0.132667
85291	2.07611	0.00074009	0.48167	0.333333	16	4	false	udcpdp[c]	114.875	16	0	0	0.820648	false	0	udcpdp[c]	4984	0.133576
86049	2.12474	0.00244858	0.470647	0.341667	16	4	false	h2s[c]	123.375	16	0	0	0.812544	false	0	h2s[c]	13822	0.151304
84308	2.07822	8.647e-05	0.48118	0.619048	15	4	false	cdp[c]	153	15	0	0	0.820296	false	0	cdp[c]	1224	0.178114
84370	2.04757	2.221e-05	0.488384	0.809524	15	4	false	octa[c]	188.6	15	0	0	0.825405	false	0	octa[c]	422	0.212627
84398	2.04334	0.00026913	0.489395	0.533333	15	4	false	fmn[c]	168.667	15	0	0	0.82611	false	0	fmn[c]	3586	0.1893
84456	2.04757	0.00014672	0.488384	0.72381	15	4	false	xmp[c]	185	15	0	0	0.825405	false	0	xmp[c]	1670	0.208568
84582	2.07717	0.00026727	0.481425	0.52381	15	4	false	f6p[c]	155.533	15	0	0	0.820472	false	0	f6p[c]	2898	0.180853
84658	2.07188	3.264e-05	0.482653	0.838095	15	4	false	4hba[c]	165.667	15	0	0	0.821353	false	0	4hba[c]	688	0.191522
84873	2.10359	3.797e-05	0.475377	0.657143	15	4	false	hpmtria[c]	136.267	15	0	0	0.816068	false	0	hpmtria[c]	418	0.163389
85574	2.10994	0.00024131	0.473948	0.561905	15	4	false	q8h2[c]	123.067	15	0	0	0.815011	false	0	q8h2[c]	4232	0.148452
85576	2.10994	0.00024131	0.473948	0.561905	15	4	false	q8[c]	123.067	15	0	0	0.815011	false	0	q8[c]	4232	0.148452
86113	2.13531	0.00039616	0.468317	0.390476	15	4	false	udcpp[c]	108.733	15	0	0	0.810782	false	0	udcpp[c]	4396	0.134738
86160	2.10994	5.737e-05	0.473948	0.619048	15	4	false	34hpp[c]	139.267	15	0	0	0.815011	false	0	34hpp[c]	994	0.167791
84154	2.04757	0.00010975	0.488384	0.791209	14	4	false	mocdca[c]	198.5	14	0	0	0.825405	false	0	mocdca[c]	2098	0.223536
84214	2.12896	8.829e-05	0.469712	0.549451	14	4	false	aicar[c]	132.929	14	0	0	0.811839	false	0	aicar[c]	972	0.162903
84224	2.08034	0.00023457	0.480691	0.538462	14	4	false	alaala[c]	155.143	14	0	0	0.819944	false	0	alaala[c]	3224	0.180819
84330	2.12051	0.00021125	0.471585	0.626374	14	4	false	dtbt[c]	144.714	14	0	0	0.813249	false	0	dtbt[c]	3872	0.175838
84350	2.05285	0.00031599	0.487127	0.857143	14	4	false	tdcoa[c]	187.357	14	0	0	0.824524	false	0	tdcoa[c]	5786	0.212182
84368	2.04863	0.00011232	0.488132	0.758242	14	4	false	arach[c]	196.571	14	0	0	0.825229	false	0	arach[c]	1870	0.221614
84406	2.07928	0.00013377	0.480935	0.626374	14	4	false	10fthf[c]	158.786	14	0	0	0.82012	false	0	10fthf[c]	1312	0.184849
84484	2.13953	5.238e-05	0.467391	0.582418	14	4	false	hom-L[c]	155.214	14	0	0	0.810078	false	0	hom-L[c]	750	0.192813
84614	2.08034	0.00045344	0.480691	0.428571	14	4	false	r5p[c]	149.071	14	0	0	0.819944	false	0	r5p[c]	3654	0.173743
85162	2.05497	0.00021215	0.486626	0.604396	14	4	false	dhna[c]	174.429	14	0	0	0.824172	false	0	dhna[c]	2806	0.197989
85444	2.10254	1.844e-05	0.475616	0.747253	14	4	false	hexc[c]	144.143	14	0	0	0.816244	false	0	hexc[c]	258	0.17242
85673	2.10254	1.566e-05	0.475616	0.791209	14	4	false	malACP[c]	144.857	14	0	0	0.816244	false	0	malACP[c]	282	0.173274
85863	2.10677	0.00025841	0.474661	0.461538	14	4	false	msh[c]	130.929	14	0	0	0.815539	false	0	msh[c]	1862	0.157366
85994	2.12685	0.00060946	0.470179	0.593407	14	4	false	pydx5p[c]	136.857	14	0	0	0.812192	false	0	pydx5p[c]	4334	0.167717
86044	2.11205	0.00050815	0.473473	0.67033	14	4	false	sucsal[c]	163.357	14	0	0	0.814658	false	0	sucsal[c]	5438	0.197291
84226	2.07188	0.00010647	0.482653	0.705128	13	4	false	ala-D[c]	192.077	13	0	0	0.821353	false	0	ala-D[c]	818	0.221542
84242	2.0814	0.00041359	0.480447	0.615385	13	4	false	asn-L[c]	179.462	13	0	0	0.819767	false	0	asn-L[c]	3922	0.209163
84322	2.074	0.00011175	0.482161	0.628205	13	4	false	pa160[c]	190.077	13	0	0	0.821001	false	0	pa160[c]	1754	0.219742
84336	2.13002	0.00036995	0.469479	0.641026	13	4	false	dhf[c]	160.154	13	0	0	0.811663	false	0	dhf[c]	3352	0.196267
84422	2.12156	5.841e-05	0.47135	0.474359	13	4	false	g1p[c]	131.538	13	0	0	0.813073	false	0	g1p[c]	544	0.159634
84518	2.04545	0	0.488889	1	13	4	false	mcbts[c]	204.154	13	0	0	0.825758	false	0	mcbts[c]	0	0.229129
84536	2.07717	0.00016343	0.481425	0.615385	13	4	false	ppp9[c]	172.077	13	0	0	0.820472	false	0	ppp9[c]	1228	0.199625
84570	2.14799	0.00016672	0.465551	0.576923	13	4	false	ala-B[c]	147.923	13	0	0	0.808668	false	0	ala-B[c]	2402	0.185367
84660	2.07717	4.261e-05	0.481425	0.794872	13	4	false	4mpetz[c]	178.769	13	0	0	0.820472	false	0	4mpetz[c]	402	0.207389
84664	2.07611	0.0006129	0.48167	0.525641	13	4	false	thmpp[c]	188.385	13	0	0	0.820648	false	0	thmpp[c]	6690	0.21829
84802	2.14693	0.00036077	0.46578	0.461538	13	4	false	phe-L[c]	148.154	13	0	0	0.808844	false	0	phe-L[c]	3752	0.185424
84911	2.24313	0.00044779	0.445806	0.320513	13	4	false	ade[c]	103.308	13	0	0	0.792812	false	0	ade[c]	4496	0.145915
84926	2.05497	0.00013196	0.486626	0.487179	13	4	false	pap[c]	154.077	13	0	0	0.824172	false	0	pap[c]	1618	0.17469
85416	2.10677	2.937e-05	0.474661	0.679487	13	4	false	tmlgnc[c]	154.846	13	0	0	0.815539	false	0	tmlgnc[c]	302	0.18589
85675	2.10254	0.00010785	0.475616	0.782051	13	4	false	phdcaACP[c]	156.923	13	0	0	0.816244	false	0	phdcaACP[c]	1540	0.187483
85725	2.10465	8.555e-05	0.475138	0.653846	13	4	false	mal-L[c]	166.154	13	0	0	0.815891	false	0	mal-L[c]	744	0.198987
87117	2.20085	0.00054181	0.454371	0.461538	13	4	false	dhlam[c]	108.385	13	0	0	0.799859	false	0	dhlam[c]	4282	0.145093
84160	2.07822	0.00012986	0.48118	0.742424	12	4	false	4hbzACP[c]	212.667	12	0	0	0.820296	false	0	4hbzACP[c]	2218	0.246713
84189	2.08245	5.451e-05	0.480203	0.712121	12	4	false	adcobhex[c]	190.083	12	0	0	0.819591	false	0	adcobhex[c]	532	0.221542
84238	2.07188	6.656e-05	0.482653	0.712121	12	4	false	citr-L[c]	202.583	12	0	0	0.821353	false	0	citr-L[c]	1056	0.233391
84252	2.15328	0.00018258	0.464408	0.606061	12	4	false	btn[c]	127	12	0	0	0.807787	false	0	btn[c]	3116	0.159748
84268	2.0814	2.854e-05	0.480447	0.742424	12	4	false	cbp[c]	193.667	12	0	0	0.819767	false	0	cbp[c]	410	0.225456
84342	2.074	5.114e-05	0.482161	0.666667	12	4	false	dtmp[c]	200.25	12	0	0	0.821001	false	0	dtmp[c]	736	0.231236
84348	2.074	6.198e-05	0.482161	0.666667	12	4	false	dump[c]	200.417	12	0	0	0.821001	false	0	dump[c]	954	0.231428
84404	2.05391	1.791e-05	0.486876	0.772727	12	4	false	methf[c]	226.833	12	0	0	0.824348	false	0	methf[c]	394	0.256599
84420	2.0814	1.591e-05	0.480447	0.69697	12	4	false	glc-D[c]	182.667	12	0	0	0.819767	false	0	glc-D[c]	150	0.21265
84550	2.07928	5.672e-05	0.480935	0.69697	12	4	false	dutp[c]	184.75	12	0	0	0.82012	false	0	dutp[c]	962	0.214576
84590	2.12896	9.07e-06	0.469712	0.833333	12	4	false	4ppan[c]	177.25	12	0	0	0.811839	false	0	4ppan[c]	96	0.216687
84596	2.12156	1.565e-05	0.47135	0.772727	12	4	false	4ppcys[c]	174	12	0	0	0.813073	false	0	4ppcys[c]	152	0.211165
84690	2.074	4.324e-05	0.482161	0.772727	12	4	false	uamr[c]	211.917	12	0	0	0.821001	false	0	uamr[c]	468	0.244707
84776	2.0592	0.00045089	0.485626	0.560606	12	4	false	his-L[c]	196.25	12	0	0	0.823467	false	0	his-L[c]	4662	0.223265
85134	2.09091	7.036e-05	0.478261	0.545455	12	4	false	cdpdhdecg[c]	134.5	12	0	0	0.818182	false	0	cdpdhdecg[c]	770	0.158235
85216	2.06554	9.517e-05	0.484135	0.515152	12	4	false	udpg[c]	152.083	12	0	0	0.82241	false	0	udpg[c]	1298	0.174208
85228	2.07822	0.00036926	0.48118	0.515152	12	4	false	gua[c]	160.25	12	0	0	0.820296	false	0	gua[c]	4814	0.185905
85449	2.13636	0.00218705	0.468085	0.469697	12	4	false	orn[c]	145.25	12	0	0	0.810606	false	0	orn[c]	9274	0.179662
85597	2.37421	0.00090449	0.421193	0.363636	12	4	false	decda-tb[c]	74	12	0	0	0.770965	false	0	decda-tb[c]	5600	0.125637
85605	2.11205	0.0001623	0.473473	0.545455	12	4	false	e4p[c]	156.25	12	0	0	0.814658	false	0	e4p[c]	1664	0.188026
85618	2.10888	4.842e-05	0.474185	0.484848	12	4	false	3mob[c]	140.5	12	0	0	0.815187	false	0	3mob[c]	638	0.16887
85702	2.10571	7.457e-05	0.4749	0.636364	12	4	false	tamocta[c]	163.083	12	0	0	0.815715	false	0	tamocta[c]	602	0.195309
85727	2.11099	2.271e-05	0.473711	0.818182	12	4	false	glu5sa[c]	189.5	12	0	0	0.814834	false	0	glu5sa[c]	386	0.227764
85871	2.13636	4.716e-05	0.468085	0.69697	12	4	false	mmeroacidACP[c]	159.417	12	0	0	0.810606	false	0	mmeroacidACP[c]	330	0.197054
85875	2.13636	4.716e-05	0.468085	0.69697	12	4	false	kmeroacidACP[c]	159.417	12	0	0	0.810606	false	0	kmeroacidACP[c]	330	0.197054
85899	2.14482	0.00442749	0.46624	0.439394	12	4	false	no3[c]	116.583	12	0	0	0.809197	false	0	no3[c]	20396	0.145729
85935	2.37104	7.399e-05	0.421757	0.439394	12	4	false	glyclt[c]	84.9167	12	0	0	0.771494	false	0	glyclt[c]	824	0.14344
85980	2.10359	9.539e-05	0.475377	0.787879	12	4	false	prephthACP[c]	168.75	12	0	0	0.816068	false	0	prephthACP[c]	1476	0.201613
86243	2.18922	0.00044731	0.456784	0.378788	12	4	false	chor[c]	105.833	12	0	0	0.801797	false	0	chor[c]	4464	0.138707
84220	2.13425	2.437e-05	0.468549	0.672727	11	4	false	air[c]	168.636	11	0	0	0.810958	false	0	air[c]	216	0.207425
84280	2.0814	0.00054566	0.480447	0.581818	11	4	false	igam[c]	188.182	11	0	0	0.819767	false	0	igam[c]	4122	0.218816
84284	2.05391	0.00018142	0.486876	0.727273	11	4	false	cit[c]	218.818	11	0	0	0.824348	false	0	cit[c]	3108	0.247429
84290	2.07611	8.55e-06	0.48167	0.836364	11	4	false	hgbam[c]	227.455	11	0	0	0.820648	false	0	hgbam[c]	72	0.262953
84332	2.08774	5.431e-05	0.478987	0.709091	11	4	false	dgdp[c]	190.727	11	0	0	0.81871	false	0	dgdp[c]	842	0.223334
84344	2.17548	0.00017611	0.45967	0.436364	11	4	false	dtdp[c]	123.545	11	0	0	0.804087	false	0	dtdp[c]	1198	0.159413
84360	2.0518	3.91e-06	0.487378	0.854545	11	4	false	stcoa[c]	233.091	11	0	0	0.8247	false	0	stcoa[c]	130	0.262786
84378	2.05285	0.00014103	0.487127	0.745455	11	4	false	prephth[c]	218.727	11	0	0	0.824524	false	0	prephth[c]	2132	0.246871
84396	2.0592	0.00065768	0.485626	0.672727	11	4	false	fe3[c]	203	11	0	0	0.823467	false	0	fe3[c]	5056	0.230682
84426	2.13108	9.939e-05	0.469246	0.509091	11	4	false	uaaAgla[c]	159.182	11	0	0	0.811487	false	0	uaaAgla[c]	716	0.195076
84430	2.13108	9.939e-05	0.469246	0.509091	11	4	false	uaaGgla[c]	159.182	11	0	0	0.811487	false	0	uaaGgla[c]	716	0.195076
84434	2.13108	9.926e-05	0.469246	0.509091	11	4	false	uaagmda[c]	159.182	11	0	0	0.811487	false	0	uaagmda[c]	714	0.195076
84474	2.17336	6.47e-06	0.460117	0.672727	11	4	false	4ampm[c]	137.364	11	0	0	0.80444	false	0	4ampm[c]	40	0.176787
84488	2.0814	0.00018425	0.480447	0.690909	11	4	false	ins[c]	203.818	11	0	0	0.819767	false	0	ins[c]	2542	0.236998
84600	2.07717	1.411e-05	0.481425	0.818182	11	4	false	pram[c]	230.909	11	0	0	0.820472	false	0	pram[c]	180	0.267256
84608	2.08245	1.162e-05	0.480203	0.836364	11	4	false	fgam[c]	209.636	11	0	0	0.819591	false	0	fgam[c]	142	0.244047
84676	2.13108	0.00017699	0.469246	0.618182	11	4	false	26dap-M[c]	168.636	11	0	0	0.811487	false	0	26dap-M[c]	1352	0.206804
84678	2.13953	8.41e-06	0.467391	0.709091	11	4	false	uamag[c]	151.455	11	0	0	0.810078	false	0	uamag[c]	46	0.187212
84702	2.07505	1.559e-05	0.481915	0.854545	11	4	false	ugmr[c]	230.636	11	0	0	0.820825	false	0	ugmr[c]	166	0.266324
84728	2.07717	4.235e-05	0.481425	0.727273	11	4	false	urea[c]	220.364	11	0	0	0.820472	false	0	urea[c]	362	0.255051
84782	2.15539	0.00039085	0.463953	0.472727	11	4	false	ile-L[c]	155.818	11	0	0	0.807435	false	0	ile-L[c]	3840	0.196245
84788	2.15539	0.00030473	0.463953	0.490909	11	4	false	leu-L[c]	155.909	11	0	0	0.807435	false	0	leu-L[c]	3020	0.196359
84834	2.15539	0.00029	0.463953	0.490909	11	4	false	val-L[c]	156.455	11	0	0	0.807435	false	0	val-L[c]	2920	0.197046
84991	2.06448	0.00044384	0.484383	0.636364	11	4	false	mmycolate[c]	167.182	11	0	0	0.822586	false	0	mmycolate[c]	4742	0.191065
84993	2.06448	0.00044384	0.484383	0.636364	11	4	false	kmycolate[c]	167.182	11	0	0	0.822586	false	0	kmycolate[c]	4742	0.191065
84995	2.06448	0.00044384	0.484383	0.636364	11	4	false	mmmycolate[c]	167.182	11	0	0	0.822586	false	0	mmmycolate[c]	4742	0.191065
84997	2.06448	0.00044384	0.484383	0.636364	11	4	false	mkmycolate[c]	167.182	11	0	0	0.822586	false	0	mkmycolate[c]	4742	0.191065
85569	2.13214	2.798e-05	0.469013	0.727273	11	4	false	2obut[c]	155.364	11	0	0	0.811311	false	0	2obut[c]	292	0.191099
85624	2.11099	3.392e-05	0.473711	0.727273	11	4	false	aspsa[c]	198.727	11	0	0	0.814834	false	0	aspsa[c]	610	0.238568
85729	2.12262	2.64e-06	0.471116	0.818182	11	4	false	1pyr5c[c]	183.727	11	0	0	0.812896	false	0	1pyr5c[c]	32	0.223513
85834	2.14059	0.00018468	0.46716	0.490909	11	4	false	inost[c]	144.091	11	0	0	0.809901	false	0	inost[c]	1366	0.178773
85889	2.13742	4.059e-05	0.467854	0.763636	11	4	false	meroacidACP[c]	173.364	11	0	0	0.81043	false	0	meroacidACP[c]	286	0.214294
85984	2.10465	8.2e-06	0.475138	0.872727	11	4	false	prepphthACP[c]	183.182	11	0	0	0.815891	false	0	prepphthACP[c]	90	0.218855
85986	2.10465	9.133e-05	0.475138	0.836364	11	4	false	arachACP[c]	183.182	11	0	0	0.815891	false	0	arachACP[c]	1468	0.218855
86059	2.15116	0.00026189	0.464865	0.618182	11	4	false	tdm1[c]	119.909	11	0	0	0.80814	false	0	tdm1[c]	1800	0.15064
86061	2.15116	0.00026189	0.464865	0.618182	11	4	false	tdm2[c]	119.909	11	0	0	0.80814	false	0	tdm2[c]	1800	0.15064
86063	2.15116	0.00026189	0.464865	0.618182	11	4	false	tdm3[c]	119.909	11	0	0	0.80814	false	0	tdm3[c]	1800	0.15064
86065	2.15116	0.00026189	0.464865	0.618182	11	4	false	tdm4[c]	119.909	11	0	0	0.80814	false	0	tdm4[c]	1800	0.15064
86085	2.13742	1.139e-05	0.467854	0.745455	11	4	false	4mhetz[c]	152.545	11	0	0	0.81043	false	0	4mhetz[c]	74	0.188561
86162	2.14482	0.0001621	0.46624	0.709091	11	4	false	dad-5[c]	132.455	11	0	0	0.809197	false	0	dad-5[c]	2662	0.165155
86166	2.14482	5.517e-05	0.46624	0.636364	11	4	false	fo[c]	132.818	11	0	0	0.809197	false	0	fo[c]	408	0.165609
86277	2.69345	3.03e-05	0.371272	0.290909	11	5	false	2dr1p[c]	34.5455	11	0	0	0.717759	false	0	2dr1p[c]	102	0.114389
86864	2.20613	0.00030081	0.453282	0.509091	11	4	false	Ac1PIM2[c]	92.2727	11	0	0	0.798978	false	0	Ac1PIM2[c]	2084	0.123856
86866	2.24524	0.00145754	0.445386	0.472727	11	4	false	decdman1p-tb[c]	76.6364	11	0	0	0.792459	false	0	decdman1p-tb[c]	6388	0.107787
84156	2.5296	0.00017981	0.39532	0.488889	10	5	false	mstrACP[c]	87.6	10	0	0	0.745067	false	0	mstrACP[c]	1864	0.192952
84195	2.13531	2.209e-05	0.468317	0.711111	10	4	false	adocbip[c]	190.6	10	0	0	0.810782	false	0	adocbip[c]	228	0.234152
84204	2.08457	2.808e-05	0.479716	0.777778	10	4	false	adcobdam[c]	227.5	10	0	0	0.819239	false	0	adcobdam[c]	290	0.265152
84210	2.07822	1.929e-05	0.48118	0.866667	10	4	false	aps[c]	245.4	10	0	0	0.820296	false	0	aps[c]	256	0.284028
84212	2.16702	3.233e-05	0.461463	0.555556	10	4	false	paps[c]	142.3	10	0	0	0.805497	false	0	paps[c]	508	0.181505
84292	2.08351	4.216e-05	0.479959	0.733333	10	4	false	co2dam[c]	214.3	10	0	0	0.819415	false	0	co2dam[c]	430	0.249476
84338	2.12791	4.15e-05	0.469945	0.666667	10	4	false	dhpt[c]	195.6	10	0	0	0.812016	false	0	dhpt[c]	410	0.238246
84346	2.08245	0.00019807	0.480203	0.622222	10	4	false	duri[c]	221.9	10	0	0	0.819591	false	0	duri[c]	2642	0.258023
84438	2.10888	5.55e-06	0.474185	0.933333	10	4	false	glu5p[c]	228.6	10	0	0	0.815187	false	0	glu5p[c]	122	0.272792
84458	2.08351	0.00014916	0.479959	0.711111	10	4	false	gsn[c]	220.3	10	0	0	0.819415	false	0	gsn[c]	2014	0.256461
84562	2.15962	8.025e-05	0.463045	0.555556	10	4	false	nicrnt[c]	155.9	10	0	0	0.80673	false	0	nicrnt[c]	616	0.197342
84566	2.05603	2.362e-05	0.486375	0.844444	10	4	false	oxa[c]	244.4	10	0	0	0.823996	false	0	oxa[c]	440	0.276471
84634	2.07822	2.65e-06	0.48118	0.911111	10	4	false	so4[c]	245	10	0	0	0.820296	false	0	so4[c]	22	0.283565
84710	2.16913	3.442e-05	0.461014	0.622222	10	4	false	xu5p-D[c]	139.4	10	0	0	0.805144	false	0	xu5p-D[c]	512	0.178261
84740	2.15856	0.00224277	0.463271	0.444444	10	4	false	h2[c]	154.8	10	0	0	0.806906	false	0	h2[c]	8594	0.195823
85139	2.09302	5.766e-05	0.477778	0.622222	10	4	false	cdpc16c19g[c]	156	10	0	0	0.817829	false	0	cdpc16c19g[c]	612	0.183529
85231	2.2833	0.00014398	0.437963	0.466667	10	4	false	hxan[c]	112.9	10	0	0	0.786117	false	0	hxan[c]	2088	0.167507
85256	2.75159	0.00016816	0.363427	0.266667	10	4	false	orot[c]	36.5	10	0	0	0.708069	false	0	orot[c]	1346	0.143701
85295	2.08034	0.00022288	0.480691	0.644444	10	4	false	xan[c]	189.5	10	0	0	0.819944	false	0	xan[c]	2772	0.219838
85571	2.13214	7.5e-06	0.469013	0.8	10	4	false	cyst-L[c]	154	10	0	0	0.811311	false	0	cyst-L[c]	84	0.189189
85582	2.13848	6.2e-05	0.467622	0.644444	10	4	false	cytd[c]	182.3	10	0	0	0.810254	false	0	cytd[c]	370	0.22534
85630	2.15116	0.00047993	0.464865	0.466667	10	4	false	dhor-S[c]	130.8	10	0	0	0.80814	false	0	dhor-S[c]	4630	0.164115
85951	2.12051	6.37e-05	0.471585	0.777778	10	4	false	phthcl[c]	189.5	10	0	0	0.813249	false	0	phthcl[c]	756	0.229976
86042	2.10465	2.538e-05	0.475138	0.688889	10	4	false	suchms[c]	160.7	10	0	0	0.815891	false	0	suchms[c]	440	0.191766
86489	2.19767	0.00048585	0.455026	0.577778	10	4	false	f420-2[c]	124.3	10	0	0	0.800388	false	0	f420-2[c]	3526	0.164201
87075	2.25264	3.284e-05	0.443923	0.444444	10	4	false	dtdprmn[c]	105.4	10	0	0	0.791226	false	0	dtdprmn[c]	126	0.149504
84131	2.08351	4.673e-05	0.479959	0.805556	9	4	false	pe160[c]	246.333	9	0	0	0.819415	false	0	pe160[c]	582	0.286434
84150	2.08351	5.048e-05	0.479959	0.805556	9	4	false	pe180[c]	245.778	9	0	0	0.819415	false	0	pe180[c]	580	0.285788
84175	2.13953	0.00010941	0.467391	0.611111	9	4	false	acglu[c]	184.333	9	0	0	0.810078	false	0	acglu[c]	1680	0.227572
84193	2.14376	1.652e-05	0.466469	0.722222	9	4	false	adocbi[c]	181.556	9	0	0	0.809373	false	0	adocbi[c]	106	0.224976
84216	2.27484	7.37e-06	0.439591	0.861111	9	4	false	fprica[c]	166.556	9	0	0	0.787526	false	0	fprica[c]	108	0.244216
84276	2.06025	1.755e-05	0.485377	0.805556	9	4	false	chol[c]	265.556	9	0	0	0.823291	false	0	chol[c]	270	0.301425
84282	2.13108	2.214e-05	0.469246	0.75	9	4	false	cigam[c]	196.111	9	0	0	0.811487	false	0	cigam[c]	498	0.240038
84310	2.07928	5.591e-05	0.480935	0.75	9	4	false	dcmp[c]	261.222	9	0	0	0.82012	false	0	dcmp[c]	750	0.302341
84318	2.07928	5.856e-05	0.480935	0.75	9	4	false	damp[c]	261.111	9	0	0	0.82012	false	0	damp[c]	754	0.302212
84328	2.13425	0.00058895	0.468549	0.694444	9	4	false	dann[c]	208.444	9	0	0	0.810958	false	0	dann[c]	3898	0.25576
84400	2.05603	1.141e-05	0.486375	0.944444	9	4	false	forcoa[c]	263	9	0	0	0.823996	false	0	forcoa[c]	148	0.297175
84410	2.09091	8.211e-05	0.478261	0.666667	9	4	false	gal[c]	212.667	9	0	0	0.818182	false	0	gal[c]	554	0.249316
84442	2.06025	1.755e-05	0.485377	0.805556	9	4	false	glyb[c]	265.556	9	0	0	0.823291	false	0	glyb[c]	270	0.301425
84452	2.15116	0.00018903	0.464865	0.555556	9	4	false	3pg[c]	177.778	9	0	0	0.80814	false	0	3pg[c]	1528	0.22264
84492	2.08562	0.00012099	0.479473	0.777778	9	4	false	k[e]	244	9	0	0	0.819063	false	0	k[e]	960	0.284382
84494	2.08562	0.00012099	0.479473	0.777778	9	4	false	k[c]	244	9	0	0	0.819063	false	0	k[c]	960	0.284382
84542	2.06237	1.573e-05	0.48488	0.861111	9	4	false	dnad[c]	251.889	9	0	0	0.822939	false	0	dnad[c]	226	0.286563
84546	2.08457	3.108e-05	0.479716	0.722222	9	4	false	dttp[c]	230.778	9	0	0	0.819239	false	0	dttp[c]	338	0.268659
84548	2.08879	7.7e-05	0.478745	0.777778	9	4	false	dgtp[c]	224.444	9	0	0	0.818534	false	0	dgtp[c]	876	0.262508
84554	2.08245	3.735e-05	0.480203	0.805556	9	4	false	dctp[c]	239.111	9	0	0	0.819591	false	0	dctp[c]	524	0.277713
84572	2.1649	3.254e-05	0.461914	0.638889	9	4	false	pant-R[c]	198.889	9	0	0	0.805849	false	0	pant-R[c]	424	0.252718
84598	2.14165	1.68e-06	0.46693	0.861111	9	4	false	gar[c]	186.889	9	0	0	0.809725	false	0	gar[c]	12	0.231012
84602	2.08562	1.008e-05	0.479473	0.888889	9	4	false	fpram[c]	251.333	9	0	0	0.819063	false	0	fpram[c]	126	0.292929
84606	2.13636	5.02e-06	0.468085	0.833333	9	4	false	5aizc[c]	205.444	9	0	0	0.810606	false	0	5aizc[c]	40	0.252699
84618	2.08457	5.692e-05	0.479716	0.805556	9	4	false	hgbyr[c]	244.333	9	0	0	0.819239	false	0	hgbyr[c]	540	0.284439
84622	2.08562	3.669e-05	0.479473	0.75	9	4	false	rib-D[c]	237.111	9	0	0	0.819063	false	0	rib-D[c]	506	0.276353
84638	2.17442	5.113e-05	0.459893	0.583333	9	4	false	skm[c]	188.333	9	0	0	0.804264	false	0	skm[c]	372	0.242074
84672	2.08562	0.00018549	0.479473	0.611111	9	4	false	tsul[c]	236.111	9	0	0	0.819063	false	0	tsul[c]	1124	0.275188
84686	2.13742	6.26e-06	0.467854	0.777778	9	4	false	glu-D[c]	191.333	9	0	0	0.81043	false	0	glu-D[c]	64	0.235342
84704	2.14376	3.577e-05	0.466469	0.694444	9	4	false	ugmda[c]	184	9	0	0	0.809373	false	0	ugmda[c]	396	0.228005
84706	2.14376	3.901e-05	0.466469	0.694444	9	4	false	uggmda[c]	184	9	0	0	0.809373	false	0	uggmda[c]	396	0.228005
84730	2.0814	0.00011907	0.480447	0.833333	9	4	false	u1c[c]	258.667	9	0	0	0.819767	false	0	u1c[c]	1032	0.300077
84798	2.16173	0.00012349	0.462592	0.638889	9	4	false	mettrna[c]	171.778	9	0	0	0.806378	false	0	mettrna[c]	1196	0.21744
84816	2.13425	0.0001565	0.468549	0.666667	9	4	false	sertrna[sec][c]	201	9	0	0	0.810958	false	0	sertrna[sec][c]	1588	0.246324
84865	2.10994	3.4e-07	0.473948	0.972222	9	4	false	m1ocdca[c]	217.889	9	0	0	0.815011	false	0	m1ocdca[c]	4	0.261258
84878	2.15328	1.552e-05	0.464408	0.722222	9	4	false	tres[c]	149	9	0	0	0.807787	false	0	tres[c]	166	0.187186
84955	2.06554	2.981e-05	0.484135	0.805556	9	4	false	meroacidcyc2AMP[c]	203.444	9	0	0	0.82241	false	0	meroacidcyc2AMP[c]	280	0.232243
84959	2.06554	2.981e-05	0.484135	0.805556	9	4	false	mmeroacidcyc2AMP[c]	202.778	9	0	0	0.82241	false	0	mmeroacidcyc2AMP[c]	280	0.231481
84963	2.06554	2.981e-05	0.484135	0.805556	9	4	false	kmeroacidcyc2AMP[c]	202.778	9	0	0	0.82241	false	0	kmeroacidcyc2AMP[c]	280	0.231481
84967	2.06554	2.798e-05	0.484135	0.805556	9	4	false	mmmeroacidcyc1AMP[c]	202.778	9	0	0	0.82241	false	0	mmmeroacidcyc1AMP[c]	280	0.231481
84971	2.06554	2.798e-05	0.484135	0.805556	9	4	false	mkmeroacidcyc1AMP[c]	202.778	9	0	0	0.82241	false	0	mkmeroacidcyc1AMP[c]	280	0.231481
85137	2.09408	7.774e-05	0.477537	0.666667	9	4	false	pa160190[c]	175.333	9	0	0	0.817653	false	0	pa160190[c]	1344	0.206275
85141	2.09408	0.00050009	0.477537	0.611111	9	4	false	pa190190[c]	174.556	9	0	0	0.817653	false	0	pa190190[c]	4262	0.205359
85147	2.18605	0.00031749	0.457447	0.611111	9	4	false	frdp[c]	111.111	9	0	0	0.802326	false	0	frdp[c]	2364	0.144865
85244	2.09302	0.00021115	0.477778	0.527778	9	4	false	nac[c]	176.111	9	0	0	0.817829	false	0	nac[c]	1526	0.206946
85247	2.07717	4.781e-05	0.481425	0.694444	9	4	false	quln[c]	222.667	9	0	0	0.820472	false	0	quln[c]	722	0.257121
85293	2.27696	0.00013304	0.439183	0.472222	9	4	false	ura[c]	125.444	9	0	0	0.787174	false	0	ura[c]	1430	0.184206
85407	2.11205	2.8e-07	0.473473	0.972222	9	4	false	ttc[c]	216.667	9	0	0	0.814658	false	0	ttc[c]	2	0.260417
85410	2.11099	2.5e-07	0.473711	0.972222	9	4	false	marach[c]	217.333	9	0	0	0.814834	false	0	marach[c]	2	0.260904
85493	2.12368	1.56e-05	0.470881	0.722222	9	4	false	pacald[c]	188.444	9	0	0	0.81272	false	0	pacald[c]	270	0.228973
85552	2.12368	1.498e-05	0.470881	0.888889	9	4	false	adfdOX[c]	223.778	9	0	0	0.81272	false	0	adfdOX[c]	216	0.271905
85554	2.12368	1.498e-05	0.470881	0.888889	9	4	false	adfdRD[c]	223.778	9	0	0	0.81272	false	0	adfdRD[c]	216	0.271905
85565	2.14799	3.545e-05	0.465551	0.777778	9	4	false	ficytc[c]	165.111	9	0	0	0.808668	false	0	ficytc[c]	460	0.206131
85567	2.14799	3.545e-05	0.465551	0.777778	9	4	false	focytc[c]	165.111	9	0	0	0.808668	false	0	focytc[c]	460	0.206131
85665	2.11205	2.8e-07	0.473473	0.972222	9	4	false	dca[c]	214.444	9	0	0	0.814658	false	0	dca[c]	2	0.257746
85667	2.11205	2.8e-07	0.473473	0.972222	9	4	false	ddca[c]	215.222	9	0	0	0.814658	false	0	ddca[c]	2	0.258681
85680	2.11099	2.8e-07	0.473711	0.972222	9	4	false	dmarach[c]	215	9	0	0	0.814834	false	0	dmarach[c]	2	0.258103
85682	2.11099	2.8e-07	0.473711	0.972222	9	4	false	tmbhn[c]	215	9	0	0	0.814834	false	0	tmbhn[c]	2	0.258103
85685	2.11099	2.8e-07	0.473711	0.972222	9	4	false	mbhn[c]	215.556	9	0	0	0.814834	false	0	mbhn[c]	2	0.25877
85687	2.11099	2.8e-07	0.473711	0.972222	9	4	false	tamlgnc[c]	215	9	0	0	0.814834	false	0	tamlgnc[c]	2	0.258103
85689	2.11099	2.5e-07	0.473711	0.972222	9	4	false	dmbhn[c]	215.444	9	0	0	0.814834	false	0	dmbhn[c]	2	0.258637
85691	2.11099	2.8e-07	0.473711	0.972222	9	4	false	dmlgnc[c]	215	9	0	0	0.814834	false	0	dmlgnc[c]	2	0.258103
85693	2.11099	2.8e-07	0.473711	0.972222	9	4	false	pmhexc[c]	215	9	0	0	0.814834	false	0	pmhexc[c]	2	0.258103
85696	2.11099	2.8e-07	0.473711	0.972222	9	4	false	tmhexc[c]	215.333	9	0	0	0.814834	false	0	tmhexc[c]	2	0.258503
85698	2.11099	2.8e-07	0.473711	0.972222	9	4	false	hmocta[c]	215.667	9	0	0	0.814834	false	0	hmocta[c]	2	0.258904
85700	2.11099	2.8e-07	0.473711	0.972222	9	4	false	tamhexc[c]	215.444	9	0	0	0.814834	false	0	tamhexc[c]	2	0.258637
85705	2.11099	2.8e-07	0.473711	0.972222	9	4	false	pmocta[c]	215	9	0	0	0.814834	false	0	pmocta[c]	2	0.258103
85707	2.11099	2.8e-07	0.473711	0.972222	9	4	false	hmtria[c]	215	9	0	0	0.814834	false	0	hmtria[c]	2	0.258103
85711	2.11099	2.8e-07	0.473711	0.972222	9	4	false	hpmdtria[c]	215.778	9	0	0	0.814834	false	0	hpmdtria[c]	2	0.259037
85836	2.14165	0.00033487	0.46693	0.555556	9	4	false	mi1p-D[c]	172.556	9	0	0	0.809725	false	0	mi1p-D[c]	2090	0.213823
85847	2.12262	2.13e-06	0.471116	0.888889	9	4	false	mndn[c]	210.556	9	0	0	0.812896	false	0	mndn[c]	44	0.255529
85901	2.14799	7.89e-05	0.465551	0.722222	9	4	false	fmnh2[c]	151.111	9	0	0	0.808668	false	0	fmnh2[c]	790	0.188653
85925	2.14905	2.584e-05	0.465322	0.75	9	4	false	phthiocerol[c]	183.222	9	0	0	0.808492	false	0	phthiocerol[c]	242	0.229028
85964	2.14905	2.533e-05	0.465322	0.75	9	4	false	pphthiocerol[c]	183.556	9	0	0	0.808492	false	0	pphthiocerol[c]	242	0.229444
86009	2.14799	1.963e-05	0.465551	0.805556	9	4	false	pre6a[c]	186.111	9	0	0	0.808668	false	0	pre6a[c]	228	0.232348
86083	2.13953	0	0.467391	1	9	4	false	dxyl[c]	184.222	9	0	0	0.810078	false	0	dxyl[c]	0	0.227716
86149	2.14693	0.00014093	0.46578	0.583333	9	4	false	1hdecg3p[c]	149	9	0	0	0.808844	false	0	1hdecg3p[c]	2404	0.185786
86411	2.69556	1.184e-05	0.37098	0.388889	9	5	false	r1p[c]	42.2222	9	0	0	0.717407	false	0	r1p[c]	44	0.139809
86485	2.19979	1.526e-05	0.454589	0.722222	9	4	false	f420-0[c]	138.667	9	0	0	0.800035	false	0	f420-0[c]	142	0.183422
86590	2.24207	0.00031879	0.446016	0.416667	9	4	false	mqn6[c]	102.222	9	0	0	0.792988	false	0	mqn6[c]	3046	0.142968
86630	2.21142	0.00010284	0.452199	0.611111	9	4	false	acac[c]	132.778	9	0	0	0.798097	false	0	acac[c]	1498	0.178946
86706	2.23044	1.529e-05	0.448341	0.666667	9	4	false	qh2[c]	155.444	9	0	0	0.794926	false	0	qh2[c]	332	0.214111
86709	2.23044	1.529e-05	0.448341	0.666667	9	4	false	q[c]	155.444	9	0	0	0.794926	false	0	q[c]	332	0.214111
88016	2.75581	2.948e-05	0.362869	0.805556	9	5	false	dodcoa[c]	71.5556	9	0	0	0.707364	false	0	dodcoa[c]	300	0.287372
84124	2.08879	1.876e-05	0.478745	0.857143	8	4	false	2agpe160[c]	252.25	8	0	0	0.818534	false	0	2agpe160[c]	324	0.294685
84139	2.15116	9.14e-06	0.464865	0.607143	8	4	false	g3pe[c]	164.875	8	0	0	0.80814	false	0	g3pe[c]	36	0.206352
84146	2.08879	1.876e-05	0.478745	0.857143	8	4	false	2agpe180[c]	251.625	8	0	0	0.818534	false	0	2agpe180[c]	324	0.293954
84162	2.52431	1.772e-05	0.396147	0.642857	8	5	false	palmACP[c]	111	8	0	0	0.745948	false	0	palmACP[c]	324	0.240781
84177	2.14165	1.522e-05	0.46693	0.785714	8	4	false	acg5p[c]	238.125	8	0	0	0.809725	false	0	acg5p[c]	216	0.293981
84185	2.44186	0.00211723	0.409524	0.607143	8	5	false	ppa[c]	127	8	0	0	0.75969	false	0	ppa[c]	17076	0.23539
84232	2.08668	2.892e-05	0.47923	0.857143	8	4	false	arab-L[c]	273.625	8	0	0	0.818887	false	0	arab-L[c]	240	0.31891
84240	2.16702	2.69e-06	0.461463	0.857143	8	4	false	argsuc[c]	193.125	8	0	0	0.805497	false	0	argsuc[c]	36	0.245706
84244	2.14271	6.51e-06	0.4667	0.821429	8	4	false	4pasp[c]	241.75	8	0	0	0.809549	false	0	4pasp[c]	132	0.298826
84288	2.08562	0.00211416	0.479473	0.75	8	4	false	cobalt2[c]	264.375	8	0	0	0.819063	false	0	cobalt2[c]	6346	0.307984
84312	2.30444	9.41e-06	0.433945	0.714286	8	4	false	dcdp[c]	146.75	8	0	0	0.782593	false	0	dcdp[c]	212	0.224046
84324	2.08668	2.637e-05	0.47923	0.75	8	4	false	12dgr160[c]	265.25	8	0	0	0.818887	false	0	12dgr160[c]	288	0.309149
84394	2.08562	0.00060116	0.479473	0.821429	8	4	false	fe3[e]	265.625	8	0	0	0.819063	false	0	fe3[e]	4672	0.309226
84440	2.13425	6.4e-07	0.468549	0.892857	8	4	false	glucys[c]	221.875	8	0	0	0.810958	false	0	glucys[c]	6	0.271573
84498	2.08668	1.89e-06	0.47923	0.892857	8	4	false	lcts[c]	265	8	0	0	0.818887	false	0	lcts[c]	16	0.308858
84506	2.08668	7.5e-07	0.47923	0.928571	8	4	false	malt[c]	268.625	8	0	0	0.818887	false	0	malt[c]	4	0.313083
84538	2.08562	0.00211416	0.479473	0.75	8	4	false	mg2[c]	264.25	8	0	0	0.819063	false	0	mg2[c]	6338	0.307838
84552	2.2981	8.2e-06	0.435143	0.785714	8	4	false	dudp[c]	148.875	8	0	0	0.78365	false	0	dudp[c]	208	0.225227
84564	2.08351	0.00048534	0.479959	0.785714	8	4	false	5oxpro[c]	280.5	8	0	0	0.819415	false	0	5oxpro[c]	4420	0.325784
84568	2.13319	9.5e-07	0.468781	0.928571	8	4	false	oxalcoa[c]	230.375	8	0	0	0.811135	false	0	oxalcoa[c]	8	0.282322
84574	2.16385	2.54e-06	0.46214	0.857143	8	4	false	pnto-R[c]	216.5	8	0	0	0.806025	false	0	pnto-R[c]	26	0.274398
84580	2.08351	1.874e-05	0.479959	0.821429	8	4	false	fdp[c]	269.125	8	0	0	0.819415	false	0	fdp[c]	526	0.312573
84584	2.11628	9.78e-06	0.472527	0.821429	8	4	false	13dpg[c]	238.375	8	0	0	0.813953	false	0	13dpg[c]	258	0.286164
84604	2.14376	4.75e-06	0.466469	0.785714	8	4	false	25aics[c]	208.25	8	0	0	0.809373	false	0	25aics[c]	64	0.257735
84620	2.08668	0.00016034	0.47923	0.714286	8	4	false	ribflv[c]	264.875	8	0	0	0.818887	false	0	ribflv[c]	1472	0.308712
84662	2.08668	0.00050823	0.47923	0.642857	8	4	false	thymd[c]	264.875	8	0	0	0.818887	false	0	thymd[c]	3924	0.308712
84680	2.14376	1.73e-06	0.466469	0.857143	8	4	false	ugmd[c]	203.875	8	0	0	0.809373	false	0	ugmd[c]	10	0.252321
84682	2.14376	4.875e-05	0.466469	0.821429	8	4	false	uAgl[c]	205.875	8	0	0	0.809373	false	0	uAgl[c]	760	0.254796
84684	2.14376	4.875e-05	0.466469	0.821429	8	4	false	uGgl[c]	205.875	8	0	0	0.809373	false	0	uGgl[c]	760	0.254796
84688	2.13953	2.7e-06	0.467391	0.857143	8	4	false	uama[c]	208	8	0	0	0.810078	false	0	uama[c]	28	0.256158
84692	2.14376	2e-06	0.466469	0.857143	8	4	false	ugmag[c]	202.75	8	0	0	0.809373	false	0	ugmag[c]	12	0.250928
84694	2.14376	1.86e-06	0.466469	0.857143	8	4	false	uggmd[c]	203.5	8	0	0	0.809373	false	0	uggmd[c]	10	0.251856
84696	2.53066	3.577e-05	0.395155	0.607143	8	5	false	uAgla[c]	119.375	8	0	0	0.744891	false	0	uAgla[c]	396	0.262941
84698	2.53066	3.577e-05	0.395155	0.607143	8	5	false	uGgla[c]	119.375	8	0	0	0.744891	false	0	uGgla[c]	396	0.262941
84700	2.13953	2.72e-06	0.467391	0.857143	8	4	false	ugma[c]	207.5	8	0	0	0.810078	false	0	ugma[c]	28	0.255542
84734	2.27378	1.285e-05	0.439795	0.714286	8	4	false	mob[c]	197.875	8	0	0	0.787703	false	0	mob[c]	132	0.289291
84742	2.28013	7.265e-05	0.438572	0.642857	8	4	false	mobpt[c]	141.625	8	0	0	0.786646	false	0	mobpt[c]	906	0.208886
84744	2.27061	3.462e-05	0.44041	0.678571	8	4	false	mobptamp[c]	162.375	8	0	0	0.788231	false	0	mobptamp[c]	396	0.236354
84914	2.14905	3.59e-06	0.465322	0.821429	8	4	false	dcamp[c]	168	8	0	0	0.808492	false	0	dcamp[c]	40	0.209215
85022	2.09408	8.894e-05	0.477537	0.678571	8	4	false	moco[c]	210.5	8	0	0	0.817653	false	0	moco[c]	962	0.247356
85116	2.17125	0.00018507	0.460565	0.714286	8	4	false	anth[c]	149.75	8	0	0	0.804792	false	0	anth[c]	1628	0.191496
85143	2.09514	1.048e-05	0.477296	0.785714	8	4	false	cdpc19c19g[c]	192.75	8	0	0	0.817477	false	0	cdpc19c19g[c]	132	0.226765
85145	2.0814	3.797e-05	0.480447	0.785714	8	4	false	decdp-tb[c]	225.5	8	0	0	0.819767	false	0	decdp-tb[c]	310	0.261298
85164	2.17865	8.68e-06	0.459	0.678571	8	4	false	octdp[c]	150.375	8	0	0	0.803559	false	0	octdp[c]	42	0.194283
85166	2.17548	2.529e-05	0.45967	0.678571	8	4	false	2dmmq6[c]	160.375	8	0	0	0.804087	false	0	2dmmq6[c]	284	0.206403
85172	2.07082	0.0003185	0.482899	0.785714	8	4	false	dmpp[c]	219.625	8	0	0	0.821529	false	0	dmpp[c]	2608	0.251864
85287	2.15433	0.00016262	0.464181	0.5	8	4	false	acgam1p[c]	153.125	8	0	0	0.807611	false	0	acgam1p[c]	1326	0.192211
85506	2.15539	0.00020541	0.463953	0.607143	8	4	false	mharab-D[c]	164.875	8	0	0	0.807435	false	0	mharab-D[c]	1480	0.20739
85546	2.15011	0.0021164	0.465093	0.607143	8	4	false	co[c]	180.125	8	0	0	0.808316	false	0	co[c]	6008	0.225282
85584	2.14059	2.05e-06	0.46716	0.857143	8	4	false	uri[c]	216.375	8	0	0	0.809901	false	0	uri[c]	26	0.26746
85588	2.14165	0.00014438	0.46693	0.642857	8	4	false	dad-2[c]	203.625	8	0	0	0.809725	false	0	dad-2[c]	1982	0.252011
85632	2.15116	8.4e-06	0.464865	0.642857	8	4	false	5apru[c]	202.375	8	0	0	0.80814	false	0	5apru[c]	52	0.253285
85709	2.11205	0	0.473473	1	8	4	false	omdtria[c]	241.5	8	0	0	0.814658	false	0	omdtria[c]	0	0.289916
85731	2.15116	0.00015642	0.464865	0.607143	8	4	false	galfragund[c]	161.375	8	0	0	0.80814	false	0	galfragund[c]	1132	0.201971
85733	2.15539	7.609e-05	0.463953	0.571429	8	4	false	ragund[c]	159.5	8	0	0	0.807435	false	0	ragund[c]	594	0.200629
85787	2.14376	7.18e-05	0.466469	0.75	8	4	false	3ig3p[c]	188.375	8	0	0	0.809373	false	0	3ig3p[c]	708	0.233716
85821	2.15539	2.742e-05	0.463953	0.571429	8	4	false	2mecdp[c]	159.5	8	0	0	0.807435	false	0	2mecdp[c]	190	0.200629
85849	2.15222	1.578e-05	0.464637	0.785714	8	4	false	2dhp[c]	198.375	8	0	0	0.807963	false	0	2dhp[c]	172	0.24859
85892	2.12368	6.4e-07	0.470881	0.928571	8	4	false	nh4oh[c]	238	8	0	0	0.81272	false	0	nh4oh[c]	16	0.288835
85929	2.14376	1.766e-05	0.466469	0.75	8	4	false	peamn[c]	202.5	8	0	0	0.809373	false	0	peamn[c]	214	0.251241
85931	2.15222	0.00061991	0.464637	0.642857	8	4	false	6pgl[c]	193.375	8	0	0	0.807963	false	0	6pgl[c]	4634	0.242325
85966	2.15433	0.00220531	0.464181	0.428571	8	4	false	ppdima[c]	157	8	0	0	0.807611	false	0	ppdima[c]	5556	0.197327
85969	2.12368	2.482e-05	0.470881	0.678571	8	4	false	pphn[c]	216.125	8	0	0	0.81272	false	0	pphn[c]	340	0.262288
85992	2.35307	3.407e-05	0.424978	0.535714	8	4	false	pser-L[c]	132.875	8	0	0	0.774489	false	0	pser-L[c]	368	0.216762
86002	2.13319	1.095e-05	0.468781	0.75	8	4	false	iasp[c]	204.375	8	0	0	0.811135	false	0	iasp[c]	110	0.250767
86027	2.10782	8.79e-06	0.474423	0.785714	8	4	false	sucarg[c]	213.25	8	0	0	0.815363	false	0	sucarg[c]	118	0.254779
86029	2.14905	3.21e-06	0.465322	0.821429	8	4	false	sucorn[c]	208.375	8	0	0	0.808492	false	0	sucorn[c]	18	0.260144
86040	2.12896	5.45e-06	0.469712	0.857143	8	4	false	sucgsa[c]	207.625	8	0	0	0.811839	false	0	sucgsa[c]	104	0.25351
86071	2.11416	5.538e-05	0.473	0.714286	8	4	false	thdp[c]	213.375	8	0	0	0.814306	false	0	thdp[c]	700	0.256769
86119	2.14905	0.00012422	0.465322	0.607143	8	4	false	uppg3[c]	192.75	8	0	0	0.808492	false	0	uppg3[c]	1028	0.240637
86137	2.12791	2.34e-05	0.469945	0.678571	8	4	false	hmbpp[c]	191.625	8	0	0	0.812016	false	0	hmbpp[c]	330	0.233689
86152	2.13742	0	0.467854	1	8	4	false	r5p-D[c]	213.375	8	0	0	0.81043	false	0	r5p-D[c]	0	0.262777
86164	2.14799	0	0.465551	1	8	4	false	5a6rac[c]	178.25	8	0	0	0.808668	false	0	5a6rac[c]	0	0.222257
86216	2.20085	5.861e-05	0.454371	0.714286	8	4	false	acg5sa[c]	183	8	0	0	0.799859	false	0	acg5sa[c]	794	0.242063
86597	2.20402	0.00041412	0.453717	0.607143	8	4	false	8aonn[c]	149	8	0	0	0.799331	false	0	8aonn[c]	2344	0.198932
86685	2.24524	9.57e-06	0.445386	0.785714	8	4	false	codhpre6[c]	166.125	8	0	0	0.792459	false	0	codhpre6[c]	46	0.232994
86856	2.21882	1.96e-05	0.450691	0.678571	8	4	false	PIM1[c]	122.25	8	0	0	0.796864	false	0	PIM1[c]	198	0.166101
86872	2.21882	2.034e-05	0.450691	0.678571	8	4	false	PIM2[c]	122.5	8	0	0	0.796864	false	0	PIM2[c]	200	0.16644
86876	2.24947	0.00037783	0.444549	0.642857	8	4	false	PIM4[c]	103.5	8	0	0	0.791755	false	0	PIM4[c]	2108	0.145775
86907	2.23784	4.63e-06	0.446859	0.821429	8	4	false	alpro[c]	136	8	0	0	0.793693	false	0	alpro[c]	52	0.189152
86909	2.22304	7.93e-06	0.449834	0.821429	8	4	false	dhlpro[c]	143.125	8	0	0	0.796159	false	0	dhlpro[c]	130	0.195259
87050	2.22093	3.475e-05	0.450262	0.714286	8	4	false	2dmmql8[c]	138.5	8	0	0	0.796512	false	0	2dmmql8[c]	700	0.188435
87101	2.22833	3.384e-05	0.448767	0.535714	8	4	false	dscl[c]	140.25	8	0	0	0.795278	false	0	dscl[c]	434	0.192387
87106	2.2463	2.74e-06	0.445176	0.857143	8	4	false	pre6b[c]	166.75	8	0	0	0.792283	false	0	pre6b[c]	18	0.234199
87135	2.22093	2.329e-05	0.450262	0.785714	8	4	false	phthclh2[c]	172.625	8	0	0	0.796512	false	0	phthclh2[c]	380	0.234864
87139	2.24524	3.75e-06	0.445386	0.785714	8	4	false	phthdl[c]	167.375	8	0	0	0.792459	false	0	phthdl[c]	30	0.234748
87142	2.2463	4.23e-06	0.445176	0.785714	8	4	false	pphthdl[c]	166.75	8	0	0	0.792283	false	0	pphthdl[c]	26	0.234199
87210	2.23362	2.88e-05	0.447705	0.571429	8	4	false	scl[c]	130.25	8	0	0	0.794397	false	0	scl[c]	236	0.179903
87990	2.61945	7.51e-06	0.381759	0.821429	8	5	false	msa[c]	106.625	8	0	0	0.730092	false	0	msa[c]	210	0.286626
88003	2.75793	3.2e-07	0.362591	0.964286	8	5	false	hexscoa[c]	79.125	8	0	0	0.707012	false	0	hexscoa[c]	2	0.319052
88005	2.75793	3.2e-07	0.362591	0.964286	8	5	false	tetscoa[c]	79.25	8	0	0	0.707012	false	0	tetscoa[c]	2	0.319556
88007	2.75793	3.2e-07	0.362591	0.964286	8	5	false	doscoa[c]	79.25	8	0	0	0.707012	false	0	doscoa[c]	2	0.319556
88009	2.75793	3.2e-07	0.362591	0.964286	8	5	false	eiscoa[c]	79.25	8	0	0	0.707012	false	0	eiscoa[c]	2	0.319556
88011	2.75793	3.2e-07	0.362591	0.964286	8	5	false	octdcoa[c]	79.25	8	0	0	0.707012	false	0	octdcoa[c]	2	0.319556
88013	2.75793	3.2e-07	0.362591	0.964286	8	5	false	hexdcoa[c]	80	8	0	0	0.707012	false	0	hexdcoa[c]	2	0.322581
88018	2.75793	3.2e-07	0.362591	0.964286	8	5	false	decoa[c]	81.5	8	0	0	0.707012	false	0	decoa[c]	2	0.328629
88021	2.75793	3.2e-07	0.362591	0.964286	8	5	false	hexcoa[c]	81.25	8	0	0	0.707012	false	0	hexcoa[c]	2	0.327621
88027	2.75687	5.7e-07	0.36273	0.964286	8	5	false	c5tetdcoa[c]	80.5	8	0	0	0.707188	false	0	c5tetdcoa[c]	4	0.323293
88029	2.75687	0.00155267	0.36273	0.75	8	5	false	c3dodcoa[c]	78.5	8	0	0	0.707188	false	0	c3dodcoa[c]	27122	0.316028
88033	2.75793	3.2e-07	0.362591	0.964286	8	5	false	hepdcoa[c]	79.125	8	0	0	0.707012	false	0	hepdcoa[c]	2	0.319052
88035	2.75793	3.2e-07	0.362591	0.964286	8	5	false	pentdcoa[c]	79.25	8	0	0	0.707012	false	0	pentdcoa[c]	2	0.319556
88037	2.75793	3.2e-07	0.362591	0.964286	8	5	false	tridcoa[c]	79.25	8	0	0	0.707012	false	0	tridcoa[c]	2	0.319556
88039	2.75793	3.2e-07	0.362591	0.964286	8	5	false	undcoa[c]	79.25	8	0	0	0.707012	false	0	undcoa[c]	2	0.319556
88041	2.75793	3.2e-07	0.362591	0.964286	8	5	false	nocoa[c]	79.25	8	0	0	0.707012	false	0	nocoa[c]	2	0.319556
88043	2.75793	3.2e-07	0.362591	0.964286	8	5	false	hepcoa[c]	79.25	8	0	0	0.707012	false	0	hepcoa[c]	2	0.319556
88045	2.75793	3.2e-07	0.362591	0.964286	8	5	false	pentcoa[c]	81.25	8	0	0	0.707012	false	0	pentcoa[c]	2	0.327621
89845	2.88901	7.26e-06	0.34614	0.642857	8	5	false	s[c]	29.375	8	0	0	0.685166	false	0	s[c]	88	0.217593
84158	2.50317	2.184e-05	0.399493	0.666667	7	5	false	4hbz[c]	128.429	7	0	0	0.749471	false	0	4hbz[c]	376	0.265348
84222	2.14588	3.2e-07	0.46601	0.952381	7	4	false	5caiz[c]	232.143	7	0	0	0.80902	false	0	5caiz[c]	2	0.287662
84234	2.08774	0	0.478987	1	7	4	false	arab-L[e]	312.143	7	0	0	0.81871	false	0	arab-L[e]	0	0.363803
84256	2.08774	0	0.478987	1	7	4	false	ca2[c]	312	7	0	0	0.81871	false	0	ca2[c]	0	0.363636
84258	2.08774	0	0.478987	1	7	4	false	ca2[e]	312	7	0	0	0.81871	false	0	ca2[e]	0	0.363636
84264	2.18393	1.448e-05	0.45789	0.619048	7	4	false	adocbl[c]	158.571	7	0	0	0.802678	false	0	adocbl[c]	158	0.20567
84270	2.16702	8.93e-06	0.461463	0.761905	7	4	false	4c2me[c]	223.714	7	0	0	0.805497	false	0	4c2me[c]	108	0.284262
84304	2.18288	1.236e-05	0.458111	0.666667	7	4	false	co1dam[c]	159.143	7	0	0	0.802854	false	0	co1dam[c]	128	0.206144
84320	2.3055	8.81e-06	0.433746	0.714286	7	4	false	dadp[c]	165.286	7	0	0	0.782417	false	0	dadp[c]	208	0.252345
84366	2.46195	1.372e-05	0.406183	0.761905	7	5	false	arachcoa[c]	142	7	0	0	0.756342	false	0	arachcoa[c]	272	0.272031
84376	2.46089	1.632e-05	0.406357	0.761905	7	5	false	phdcacoa[c]	141.143	7	0	0	0.756519	false	0	phdcacoa[c]	298	0.269872
84380	2.46089	1.179e-05	0.406357	0.857143	7	5	false	prephthcoa[c]	141.714	7	0	0	0.756519	false	0	prephthcoa[c]	266	0.270964
84412	2.16702	1.021e-05	0.461463	0.761905	7	4	false	gal1p[c]	223.714	7	0	0	0.805497	false	0	gal1p[c]	94	0.284262
84454	2.17653	0.00355673	0.459446	0.333333	7	4	false	glyc[c]	189.429	7	0	0	0.803911	false	0	glyc[c]	10766	0.243611
84468	2.08668	2.01e-06	0.47923	0.857143	7	4	false	gdptp[c]	297.286	7	0	0	0.818887	false	0	gdptp[c]	18	0.346083
84478	2.17019	8.8e-06	0.460789	0.714286	7	4	false	2ahhmd[c]	211.714	7	0	0	0.804968	false	0	2ahhmd[c]	78	0.270044
84482	2.17019	8.8e-06	0.460789	0.714286	7	4	false	6hmhptpp[c]	211.714	7	0	0	0.804968	false	0	6hmhptpp[c]	78	0.270044
84486	2.08774	1.111e-05	0.478987	0.857143	7	4	false	phom[c]	304.143	7	0	0	0.81871	false	0	phom[c]	236	0.354479
84502	2.08774	0.00016026	0.478987	0.761905	7	4	false	malthp[c]	300.429	7	0	0	0.81871	false	0	malthp[c]	1168	0.35015
84540	2.08668	0	0.47923	1	7	4	false	mppp9[c]	302	7	0	0	0.818887	false	0	mppp9[c]	0	0.351572
84556	2.08668	3.563e-05	0.47923	0.904762	7	4	false	datp[c]	293	7	0	0	0.818887	false	0	datp[c]	458	0.341094
84588	2.16702	3.38e-06	0.461463	0.809524	7	4	false	2mahmp[c]	222.714	7	0	0	0.805497	false	0	2mahmp[c]	34	0.282991
84610	2.08774	0	0.478987	1	7	4	false	pro-L[e]	313.571	7	0	0	0.81871	false	0	pro-L[e]	0	0.365468
84636	2.14482	0.00016846	0.46624	0.714286	7	4	false	skm5p[c]	231.143	7	0	0	0.809197	false	0	skm5p[c]	1428	0.286068
84642	2.22727	0.00010262	0.44898	0.714286	7	4	false	sucbz[c]	205.857	7	0	0	0.795455	false	0	sucbz[c]	1218	0.282771
84666	2.1649	3.11e-06	0.461914	0.809524	7	4	false	thmmp[c]	223	7	0	0	0.805849	false	0	thmmp[c]	32	0.282636
84712	2.15539	1.92e-05	0.463953	0.714286	7	4	false	xylu-D[c]	227.857	7	0	0	0.807435	false	0	xylu-D[c]	294	0.285894
84720	2.28224	0.00010548	0.438166	0.619048	7	4	false	gmhep17bp[c]	201.286	7	0	0	0.786293	false	0	gmhep17bp[c]	936	0.29732
84726	2.16913	7.451e-05	0.461014	0.619048	7	4	false	adphep-DD[c]	228.714	7	0	0	0.805144	false	0	adphep-DD[c]	770	0.291356
84736	2.28224	8.419e-05	0.438166	0.714286	7	4	false	MoaD[c]	160.286	7	0	0	0.786293	false	0	MoaD[c]	1156	0.236759
84953	2.19662	2.69e-05	0.455245	0.571429	7	4	false	meroacidcyc2ACP[c]	149.571	7	0	0	0.800564	false	0	meroacidcyc2ACP[c]	272	0.197064
84957	2.19662	2.69e-05	0.455245	0.571429	7	4	false	mmeroacidcyc2ACP[c]	149.571	7	0	0	0.800564	false	0	mmeroacidcyc2ACP[c]	272	0.197064
84961	2.19662	2.69e-05	0.455245	0.571429	7	4	false	kmeroacidcyc2ACP[c]	149.571	7	0	0	0.800564	false	0	kmeroacidcyc2ACP[c]	272	0.197064
84965	2.19662	1.906e-05	0.455245	0.571429	7	4	false	mmmeroacidcyc1ACP[c]	149.714	7	0	0	0.800564	false	0	mmmeroacidcyc1ACP[c]	264	0.197252
84969	2.19662	1.906e-05	0.455245	0.571429	7	4	false	mkmeroacidcyc1ACP[c]	149.714	7	0	0	0.800564	false	0	mkmeroacidcyc1ACP[c]	264	0.197252
85104	2.18816	1.398e-05	0.457005	0.666667	7	4	false	agdpcbi[c]	147.571	7	0	0	0.801973	false	0	agdpcbi[c]	160	0.192401
85168	2.18288	1.708e-05	0.458111	0.619048	7	4	false	4abz[c]	147.857	7	0	0	0.802854	false	0	4abz[c]	176	0.191525
85222	2.09514	1.245e-05	0.477296	0.714286	7	4	false	25dhpp[c]	231.143	7	0	0	0.817477	false	0	25dhpp[c]	178	0.271613
85224	2.09514	1.245e-05	0.477296	0.714286	7	4	false	25drapp[c]	231.143	7	0	0	0.817477	false	0	25drapp[c]	178	0.271613
85235	2.14588	8.316e-05	0.46601	0.761905	7	4	false	man1p[c]	194.429	7	0	0	0.80902	false	0	man1p[c]	740	0.240928
85238	2.18605	4.51e-06	0.457447	0.619048	7	4	false	2me4p[c]	183.714	7	0	0	0.802326	false	0	2me4p[c]	84	0.2389
85315	2.18816	1.653e-05	0.457005	0.714286	7	4	false	lppg[c]	147.857	7	0	0	0.801973	false	0	lppg[c]	242	0.192773
85447	2.42283	2.647e-05	0.41274	0.571429	7	4	false	acorn[c]	103.571	7	0	0	0.762861	false	0	acorn[c]	300	0.188999
85470	2.42389	4.499e-05	0.41256	0.428571	7	4	false	gam6p[c]	102	7	0	0	0.762685	false	0	gam6p[c]	320	0.186552
85474	2.15645	6.515e-05	0.463725	0.619048	7	4	false	ptrc[c]	177.429	7	0	0	0.807259	false	0	ptrc[c]	394	0.223181
85491	2.12791	0.00026798	0.469945	0.666667	7	4	false	fald[c]	221.286	7	0	0	0.812016	false	0	fald[c]	1766	0.269532
85495	2.13108	5.417e-05	0.469246	0.666667	7	4	false	pac[c]	227	7	0	0	0.811487	false	0	pac[c]	406	0.277506
85590	2.14271	0.00014868	0.4667	0.714286	7	4	false	din[c]	231.143	7	0	0	0.809549	false	0	din[c]	2032	0.286068
85626	2.15116	1.55e-06	0.464865	0.809524	7	4	false	23dhdp[c]	228.286	7	0	0	0.80814	false	0	23dhdp[c]	16	0.285357
85641	2.12896	9.91e-06	0.469712	0.809524	7	4	false	h2mb4p[c]	218.143	7	0	0	0.811839	false	0	h2mb4p[c]	114	0.266028
85643	2.14482	7.792e-05	0.46624	0.571429	7	4	false	dhnpt[c]	218	7	0	0	0.809197	false	0	dhnpt[c]	614	0.270471
85769	2.11734	5.48e-05	0.472292	0.761905	7	4	false	histd[c]	257.714	7	0	0	0.813777	false	0	histd[c]	672	0.310125
85783	2.15433	9.072e-05	0.464181	0.714286	7	4	false	eig3p[c]	197.143	7	0	0	0.807611	false	0	eig3p[c]	808	0.247356
85865	2.13108	2.818e-05	0.469246	0.761905	7	4	false	mshfaldox[c]	219.857	7	0	0	0.811487	false	0	mshfaldox[c]	212	0.268774
85867	2.15433	0.00021038	0.464181	0.52381	7	4	false	5mta[c]	177.286	7	0	0	0.807611	false	0	5mta[c]	1310	0.222441
85913	2.38795	4.563e-05	0.418769	0.47619	7	4	false	dgsn[c]	122	7	0	0	0.768675	false	0	dgsn[c]	640	0.209983
85933	2.15011	2.35e-06	0.465093	0.904762	7	4	false	6pgc[c]	248.429	7	0	0	0.808316	false	0	6pgc[c]	20	0.310148
85939	2.14165	7.054e-05	0.46693	0.761905	7	4	false	pgp160[c]	224.857	7	0	0	0.809725	false	0	pgp160[c]	522	0.277945
85945	2.14059	6.196e-05	0.46716	0.761905	7	4	false	pgp160190[c]	224.857	7	0	0	0.809901	false	0	pgp160190[c]	518	0.277601
85947	2.14165	7.087e-05	0.46693	0.761905	7	4	false	pgp190[c]	224.286	7	0	0	0.809725	false	0	pgp190[c]	520	0.277238
85954	2.15539	2.48e-06	0.463953	0.761905	7	4	false	ptd1ino160[c]	183	7	0	0	0.807435	false	0	ptd1ino160[c]	12	0.2299
85958	2.14271	6.296e-05	0.4667	0.761905	7	4	false	5aprbu[c]	259.571	7	0	0	0.809549	false	0	5aprbu[c]	616	0.321252
85971	2.15011	1.01e-05	0.465093	0.809524	7	4	false	phpyr[c]	226.286	7	0	0	0.808316	false	0	phpyr[c]	140	0.282504
86007	2.15222	3.158e-05	0.464637	0.857143	7	4	false	pre5[c]	196	7	0	0	0.807963	false	0	pre5[c]	214	0.245307
86012	2.14482	0.00010865	0.46624	0.714286	7	4	false	db4p[c]	222.714	7	0	0	0.809197	false	0	db4p[c]	964	0.27632
86023	2.14482	5.618e-05	0.46624	0.666667	7	4	false	rdmbzi[c]	220.571	7	0	0	0.809197	false	0	rdmbzi[c]	504	0.273662
86025	2.14482	7.278e-05	0.46624	0.619048	7	4	false	5prdmbz[c]	218.714	7	0	0	0.809197	false	0	5prdmbz[c]	534	0.271358
86038	2.12474	9.8e-07	0.470647	0.952381	7	4	false	sucglu[c]	236	7	0	0	0.812544	false	0	sucglu[c]	12	0.286756
86046	2.44715	0.0001174	0.408639	0.571429	7	4	false	2shchc[c]	89	7	0	0	0.758809	false	0	2shchc[c]	1192	0.169524
86073	2.36998	1.424e-05	0.421945	0.619048	7	4	false	sl2a6o[c]	122.429	7	0	0	0.77167	false	0	sl2a6o[c]	154	0.205762
86100	2.14376	3.67e-06	0.466469	0.761905	7	4	false	tre6p[c]	227.714	7	0	0	0.809373	false	0	tre6p[c]	44	0.282174
86133	2.15433	3.1e-06	0.464181	0.809524	7	4	false	fdxrd[c]	219	7	0	0	0.807611	false	0	fdxrd[c]	24	0.27478
86135	2.15433	3.1e-06	0.464181	0.809524	7	4	false	fdxox[c]	219	7	0	0	0.807611	false	0	fdxox[c]	24	0.27478
86170	2.43763	5.603e-05	0.410234	0.571429	7	4	false	MoaD-SH[c]	89	7	0	0	0.760395	false	0	MoaD-SH[c]	658	0.166979
86184	2.22304	5.388e-05	0.449834	0.714286	7	4	false	ohpb[c]	164.429	7	0	0	0.796159	false	0	ohpb[c]	654	0.223712
86220	2.21036	1.968e-05	0.452415	0.571429	7	4	false	gcald[c]	148.571	7	0	0	0.798273	false	0	gcald[c]	162	0.198625
86448	2.20719	4.32e-06	0.453065	0.714286	7	4	false	uaccg[c]	192.286	7	0	0	0.798802	false	0	uaccg[c]	24	0.25604
86487	2.20085	6.2e-07	0.454371	0.952381	7	4	false	f420-1[c]	174.286	7	0	0	0.799859	false	0	f420-1[c]	4	0.230232
86491	2.20085	6.2e-07	0.454371	0.952381	7	4	false	f420-3[c]	174	7	0	0	0.799859	false	0	f420-3[c]	4	0.229855
86493	2.2019	3.7e-07	0.454153	0.952381	7	4	false	f420-4[c]	173.429	7	0	0	0.799683	false	0	f420-4[c]	2	0.229403
86535	2.24524	4.81e-06	0.445386	0.666667	7	4	false	2ahbut[c]	184.429	7	0	0	0.792459	false	0	2ahbut[c]	34	0.258303
86657	2.25793	5.72e-06	0.442884	0.619048	7	4	false	ptd1ino160190[c]	119.857	7	0	0	0.790345	false	0	ptd1ino160190[c]	20	0.170494
86715	2.20085	1.3e-05	0.454371	0.666667	7	4	false	acser[c]	154	7	0	0	0.799859	false	0	acser[c]	362	0.204515
86835	2.26004	2.24e-06	0.44247	0.809524	7	4	false	fmcbtt[c]	109.714	7	0	0	0.789993	false	0	fmcbtt[c]	8	0.156511
86846	2.25793	7.82e-06	0.442884	0.571429	7	4	false	gdpfuc[c]	154	7	0	0	0.790345	false	0	gdpfuc[c]	38	0.219061
86848	2.26004	8.95e-06	0.44247	0.571429	7	4	false	rrppdima[c]	113.714	7	0	0	0.789993	false	0	rrppdima[c]	18	0.162217
86850	2.25581	1.01e-05	0.443299	0.571429	7	4	false	frrppdima[c]	126.857	7	0	0	0.790698	false	0	frrppdima[c]	38	0.179939
86862	2.21987	4.92e-06	0.450476	0.761905	7	4	false	Ac1PIM1[c]	139.286	7	0	0	0.796688	false	0	Ac1PIM1[c]	112	0.189247
86905	2.22516	7.24e-06	0.449406	0.809524	7	4	false	lpro[c]	175.714	7	0	0	0.795807	false	0	lpro[c]	122	0.240047
86945	2.24841	4.78e-05	0.444758	0.666667	7	4	false	harab-D[c]	119.714	7	0	0	0.791931	false	0	harab-D[c]	516	0.168138
87021	2.22622	1.558e-05	0.449193	0.714286	7	4	false	5mthf[c]	155.571	7	0	0	0.795631	false	0	5mthf[c]	620	0.212529
87072	2.25687	9.35e-06	0.443091	0.571429	7	4	false	unaga[c]	112.857	7	0	0	0.790521	false	0	unaga[c]	38	0.160308
87086	2.23784	0.00023051	0.446859	0.714286	7	4	false	ssaltpp[c]	150	7	0	0	0.793693	false	0	ssaltpp[c]	2470	0.208044
87113	2.22093	2.78e-06	0.450262	0.809524	7	4	false	lpam[c]	182.429	7	0	0	0.796512	false	0	lpam[c]	34	0.247865
87115	2.20719	4.21e-06	0.453065	0.809524	7	4	false	adhlam[c]	175.714	7	0	0	0.798802	false	0	adhlam[c]	62	0.235227
87124	2.22304	4.242e-05	0.449834	0.714286	7	4	false	3php[c]	165.143	7	0	0	0.796159	false	0	3php[c]	664	0.224684
87144	2.24207	0.00152348	0.446016	0.47619	7	4	false	o2s[c]	119.143	7	0	0	0.792988	false	0	o2s[c]	6518	0.166401
87233	2.24841	0.00012174	0.444758	0.619048	7	4	false	s7p[c]	112	7	0	0	0.791931	false	0	s7p[c]	938	0.157324
87238	2.22727	0	0.44898	1	7	4	false	taur[c]	158	7	0	0	0.795455	false	0	taur[c]	0	0.216438
87240	2.22727	0	0.44898	1	7	4	false	aacald[c]	158	7	0	0	0.795455	false	0	aacald[c]	0	0.216438
87277	2.25581	4.973e-05	0.443299	0.666667	7	4	false	uaAgla[c]	115.143	7	0	0	0.790698	false	0	uaAgla[c]	776	0.163323
87279	2.25581	4.973e-05	0.443299	0.666667	7	4	false	uaGgla[c]	115.143	7	0	0	0.790698	false	0	uaGgla[c]	776	0.163323
87281	2.25581	2.39e-06	0.443299	0.714286	7	4	false	uagmda[c]	115.286	7	0	0	0.790698	false	0	uagmda[c]	12	0.163526
87292	2.25581	4.27e-06	0.443299	0.714286	7	4	false	ugggmda[c]	114.286	7	0	0	0.790698	false	0	ugggmda[c]	22	0.162107
87324	2.20825	2.269e-05	0.452848	0.666667	7	4	false	achms[c]	146	7	0	0	0.798626	false	0	achms[c]	576	0.19571
87342	2.21247	6.81e-06	0.451983	0.857143	7	4	false	2mop[c]	197	7	0	0	0.797921	false	0	2mop[c]	52	0.265499
87346	2.22939	6.07e-06	0.448554	0.761905	7	4	false	arabl-D[c]	187.286	7	0	0	0.795102	false	0	arabl-D[c]	124	0.256908
87350	2.22939	1.782e-05	0.448554	0.571429	7	4	false	mthgxl[c]	147.714	7	0	0	0.795102	false	0	mthgxl[c]	234	0.202626
87452	2.68499	3.77e-06	0.372441	0.619048	7	5	false	icit[c]	91.2857	7	0	0	0.719168	false	0	icit[c]	32	0.291191
88001	2.75899	0	0.362452	1	7	5	false	octscoa[c]	89.4286	7	0	0	0.706836	false	0	octscoa[c]	0	0.360599
88023	2.75899	0	0.362452	1	7	5	false	butcoa[c]	89.4286	7	0	0	0.706836	false	0	butcoa[c]	0	0.360599
88031	2.75899	0	0.362452	1	7	5	false	nodcoa[c]	89.4286	7	0	0	0.706836	false	0	nodcoa[c]	0	0.360599
84181	2.426	3.5e-07	0.4122	0.933333	6	5	false	actp[c]	193.167	6	0	0	0.762333	false	0	actp[c]	10	0.34994
84191	2.14693	0	0.46578	1	6	4	false	appl[c]	267.833	6	0	0	0.808844	false	0	appl[c]	0	0.331888
84197	2.14693	0	0.46578	1	6	4	false	applp[c]	268	6	0	0	0.808844	false	0	applp[c]	0	0.332094
84230	2.08879	0	0.478745	1	6	4	false	arab-D[e]	351.5	6	0	0	0.818534	false	0	arab-D[e]	0	0.409674
84248	2.09091	2.49e-06	0.478261	0.866667	6	4	false	prbatp[c]	305.167	6	0	0	0.818182	false	0	prbatp[c]	18	0.356503
84272	2.18182	1.56e-05	0.458333	0.733333	6	4	false	2p4c2me[c]	223.5	6	0	0	0.80303	false	0	2p4c2me[c]	142	0.28876
84274	2.08879	0	0.478745	1	6	4	false	chol[e]	350.333	6	0	0	0.818534	false	0	chol[e]	0	0.408314
84286	2.08774	0	0.478987	1	6	4	false	cit[e]	350.667	6	0	0	0.81871	false	0	cit[e]	0	0.408227
84294	2.08879	0	0.478745	1	6	4	false	crn[e]	349.833	6	0	0	0.818534	false	0	crn[e]	0	0.407731
84296	2.08879	0	0.478745	1	6	4	false	crn[c]	349.833	6	0	0	0.818534	false	0	crn[c]	0	0.407731
84314	2.08879	0	0.478745	1	6	4	false	cu2[e]	349.833	6	0	0	0.818534	false	0	cu2[e]	0	0.407731
84316	2.08879	0	0.478745	1	6	4	false	cu2[c]	349.833	6	0	0	0.818534	false	0	cu2[c]	0	0.407731
84334	2.28541	1.867e-05	0.437558	0.733333	6	4	false	dgmp[c]	235	6	0	0	0.785765	false	0	dgmp[c]	268	0.348148
84340	2.13848	4.98e-06	0.467622	0.866667	6	4	false	dpcoa[c]	282.833	6	0	0	0.810254	false	0	dpcoa[c]	66	0.347461
84374	2.46829	0.00211416	0.405139	0.666667	6	5	false	phdca[c]	154.833	6	0	0	0.755285	false	0	phdca[c]	12656	0.299742
84390	2.08879	0	0.478745	1	6	4	false	fe2[e]	351.5	6	0	0	0.818534	false	0	fe2[e]	0	0.409674
84402	2.08879	0	0.478745	1	6	4	false	5fthf[c]	350.833	6	0	0	0.818534	false	0	5fthf[c]	0	0.408897
84418	2.08879	0	0.478745	1	6	4	false	glc-D[e]	350.833	6	0	0	0.818534	false	0	glc-D[e]	0	0.408897
84424	2.16808	1.802e-05	0.461238	0.8	6	4	false	adpglc[c]	257.667	6	0	0	0.805321	false	0	adpglc[c]	236	0.327404
84428	2.13742	0	0.467854	1	6	4	false	uaaAgtla[c]	280.833	6	0	0	0.81043	false	0	uaaAgtla[c]	0	0.344581
84432	2.13742	0	0.467854	1	6	4	false	uaaGgtla[c]	280.833	6	0	0	0.81043	false	0	uaaGgtla[c]	0	0.344581
84436	2.13742	0	0.467854	1	6	4	false	uaagtmda[c]	280.833	6	0	0	0.81043	false	0	uaagtmda[c]	0	0.344581
84444	2.08879	0	0.478745	1	6	4	false	glyb[e]	350.333	6	0	0	0.818534	false	0	glyb[e]	0	0.408314
84446	2.08774	0	0.478987	1	6	4	false	glyc3p[e]	353	6	0	0	0.81871	false	0	glyc3p[e]	0	0.410943
84476	2.18393	3.609e-05	0.45789	0.6	6	4	false	2ahhmp[c]	207.5	6	0	0	0.802678	false	0	2ahhmp[c]	452	0.268782
84480	2.18393	3.609e-05	0.45789	0.6	6	4	false	6hmhpt[c]	207.5	6	0	0	0.802678	false	0	6hmhpt[c]	452	0.268782
84496	2.08879	0	0.478745	1	6	4	false	lcts[e]	350.167	6	0	0	0.818534	false	0	lcts[e]	0	0.40812
84500	2.08879	0	0.478745	1	6	4	false	malthp[e]	350	6	0	0	0.818534	false	0	malthp[e]	0	0.407925
84504	2.08879	0	0.478745	1	6	4	false	malt[e]	350.167	6	0	0	0.818534	false	0	malt[e]	0	0.40812
84534	2.08562	0	0.479473	1	6	4	false	met-L[e]	353.833	6	0	0	0.819063	false	0	met-L[e]	0	0.410956
84616	2.1649	2.28e-06	0.461914	0.866667	6	4	false	pan4p[c]	251.5	6	0	0	0.805849	false	0	pan4p[c]	16	0.318758
84632	2.08879	0	0.478745	1	6	4	false	rib-D[e]	350.333	6	0	0	0.818534	false	0	rib-D[e]	0	0.408314
84640	2.46723	1.76e-06	0.405313	0.8	6	5	false	sbzcoa[c]	157	6	0	0	0.755462	false	0	sbzcoa[c]	22	0.303089
84648	2.08879	0	0.478745	1	6	4	false	so4[e]	350.5	6	0	0	0.818534	false	0	so4[e]	0	0.408508
84650	2.13953	0	0.467391	1	6	4	false	thfglu[c]	286.833	6	0	0	0.810078	false	0	thfglu[c]	0	0.352375
84668	2.08879	0	0.478745	1	6	4	false	tre[e]	355.167	6	0	0	0.818534	false	0	tre[e]	0	0.413947
84674	2.08879	0	0.478745	1	6	4	false	tsul[e]	350.333	6	0	0	0.818534	false	0	tsul[e]	0	0.408314
84714	2.08879	0	0.478745	1	6	4	false	xyl-D[e]	349.833	6	0	0	0.818534	false	0	xyl-D[e]	0	0.407731
84716	2.08879	0	0.478745	1	6	4	false	xyl-D[c]	349.833	6	0	0	0.818534	false	0	xyl-D[c]	0	0.407731
84724	2.25899	2.491e-05	0.442677	0.733333	6	4	false	gbmh1p-D[c]	233.667	6	0	0	0.790169	false	0	gbmh1p-D[c]	272	0.33381
84738	2.5592	3.339e-05	0.390748	0.733333	6	5	false	MoaD-AMP[c]	115.167	6	0	0	0.740134	false	0	MoaD-AMP[c]	488	0.265974
84876	2.15645	0	0.463725	1	6	4	false	tat[c]	218.667	6	0	0	0.807259	false	0	tat[c]	0	0.274707
84880	2.15645	0	0.463725	1	6	4	false	sl1[c]	213.833	6	0	0	0.807259	false	0	sl1[c]	0	0.268635
85085	2.24841	3.38e-06	0.444758	0.666667	6	4	false	ps160[c]	166.833	6	0	0	0.791931	false	0	ps160[c]	26	0.234316
85153	2.27801	2.955e-05	0.438979	0.733333	6	4	false	decdpr-tb[c]	182.333	6	0	0	0.786998	false	0	decdpr-tb[c]	246	0.266959
85157	2.27801	0.00015789	0.438979	0.733333	6	4	false	decdpa-tb[c]	179.333	6	0	0	0.786998	false	0	decdpa-tb[c]	1538	0.262567
85176	2.08668	1.113e-05	0.47923	0.8	6	4	false	dhpmp[c]	291.5	6	0	0	0.818887	false	0	dhpmp[c]	140	0.338953
85178	2.09831	8.9e-07	0.476574	0.866667	6	4	false	ahdt[c]	254.667	6	0	0	0.816949	false	0	ahdt[c]	4	0.299961
85210	2.09831	0.00014769	0.476574	0.666667	6	4	false	dtdpglu[c]	244.667	6	0	0	0.816949	false	0	dtdpglu[c]	900	0.288182
85214	2.18922	1.57e-05	0.456784	0.666667	6	4	false	udpgal[c]	164	6	0	0	0.801797	false	0	udpgal[c]	122	0.21382
85258	2.17865	8.891e-05	0.459	0.8	6	4	false	orot5p[c]	200.667	6	0	0	0.803559	false	0	orot5p[c]	1444	0.258591
85297	2.28541	0.00016832	0.437558	0.666667	6	4	false	gmhep1p[c]	182.667	6	0	0	0.785765	false	0	gmhep1p[c]	1356	0.270217
85303	2.18922	1.12e-06	0.456784	0.866667	6	4	false	ggdp[c]	164	6	0	0	0.801797	false	0	ggdp[c]	4	0.21382
85311	2.08668	1.39e-06	0.47923	0.866667	6	4	false	gdpdp[c]	299.667	6	0	0	0.818887	false	0	gdpdp[c]	14	0.34845
85313	2.18922	4.79e-06	0.456784	0.8	6	4	false	2plac-L[c]	178.5	6	0	0	0.801797	false	0	2plac-L[c]	112	0.232725
85317	2.34461	1.936e-05	0.42651	0.733333	6	4	false	cpmp[c]	135.833	6	0	0	0.775899	false	0	cpmp[c]	258	0.219086
85431	2.24841	5.98e-06	0.444758	0.666667	6	4	false	ps180[c]	165.5	6	0	0	0.791931	false	0	ps180[c]	32	0.232444
85433	2.37315	3.261e-05	0.421381	0.6	6	4	false	phthr[c]	160.5	6	0	0	0.771142	false	0	phthr[c]	348	0.269295
85439	2.11628	4.5e-07	0.472527	0.933333	6	4	false	hexccoa[c]	267.167	6	0	0	0.813953	false	0	hexccoa[c]	2	0.3215
85462	2.45666	1.572e-05	0.407057	0.6	6	4	false	agalfragund[c]	93.5	6	0	0	0.757223	false	0	agalfragund[c]	60	0.180851
85464	2.46406	7.12e-06	0.405834	0.6	6	4	false	arabinan[c]	91	6	0	0	0.75599	false	0	arabinan[c]	24	0.178431
85472	2.15011	4.21e-06	0.465093	0.8	6	4	false	agm[c]	240.833	6	0	0	0.808316	false	0	agm[c]	22	0.300291
85501	2.43129	0.00012418	0.411304	0.666667	6	4	false	cgly[c]	107.5	6	0	0	0.761452	false	0	cgly[c]	1140	0.198706
85508	2.45455	6.18e-06	0.407407	0.733333	6	4	false	tarab-D[c]	95.6667	6	0	0	0.757576	false	0	tarab-D[c]	42	0.184329
85524	2.13214	2.8e-07	0.469013	0.933333	6	4	false	betald[c]	251.833	6	0	0	0.811311	false	0	betald[c]	2	0.307865
85548	2.15116	2.438e-05	0.464865	0.866667	6	4	false	fdox[c]	239	6	0	0	0.80814	false	0	fdox[c]	304	0.298377
85550	2.15116	2.438e-05	0.464865	0.866667	6	4	false	fdred[c]	239	6	0	0	0.80814	false	0	fdred[c]	304	0.298377
85556	2.15011	2.28e-06	0.465093	0.866667	6	4	false	cpppg3[c]	250	6	0	0	0.808316	false	0	cpppg3[c]	10	0.311721
85558	2.15011	1.48e-06	0.465093	0.866667	6	4	false	pppg9[c]	250.833	6	0	0	0.808316	false	0	pppg9[c]	12	0.31276
85602	2.14376	1.16e-06	0.466469	0.866667	6	4	false	dcyt[c]	268	6	0	0	0.809373	false	0	dcyt[c]	8	0.331683
85616	2.15539	1.837e-05	0.463953	0.733333	6	4	false	23dhmb[c]	254.667	6	0	0	0.807435	false	0	23dhmb[c]	196	0.319532
85620	2.15539	7.763e-05	0.463953	0.666667	6	4	false	23dhmp[c]	253.667	6	0	0	0.807435	false	0	23dhmp[c]	828	0.318277
85628	2.14165	5.93e-06	0.46693	0.8	6	4	false	cbasp[c]	259.667	6	0	0	0.809725	false	0	cbasp[c]	36	0.320576
85638	2.15539	9.081e-05	0.463953	0.666667	6	4	false	3dhsk[c]	253.833	6	0	0	0.807435	false	0	3dhsk[c]	756	0.318486
85648	2.13214	1.609e-05	0.469013	0.866667	6	4	false	4per[c]	252	6	0	0	0.811311	false	0	4per[c]	182	0.308068
85657	2.15222	0	0.464637	1	6	4	false	homtta[c]	267	6	0	0	0.807963	false	0	homtta[c]	0	0.33375
85735	2.15751	2.412e-05	0.463498	0.733333	6	4	false	udpgalfur[c]	209.333	6	0	0	0.807082	false	0	udpgalfur[c]	186	0.263312
85753	2.15539	2.445e-05	0.463953	0.733333	6	4	false	gdpddman[c]	256.333	6	0	0	0.807435	false	0	gdpddman[c]	212	0.321623
85767	2.36469	0.00020943	0.422888	0.8	6	4	false	h2o[e]	175.667	6	0	0	0.772551	false	0	h2o[e]	1728	0.291321
85772	2.37315	1.404e-05	0.421381	0.666667	6	4	false	hisp[c]	160.833	6	0	0	0.771142	false	0	hisp[c]	144	0.269855
85779	2.38795	0.00010554	0.418769	0.533333	6	4	false	iacgam[c]	143.167	6	0	0	0.768675	false	0	iacgam[c]	678	0.245991
85794	2.13214	0.00014979	0.469013	0.666667	6	4	false	3c2hmp[c]	250.333	6	0	0	0.811311	false	0	3c2hmp[c]	1004	0.306031
85798	2.11945	0.00012732	0.47182	0.733333	6	4	false	3c3hmp[c]	243.5	6	0	0	0.813425	false	0	3c3hmp[c]	776	0.294082
85861	2.15539	0.00028629	0.463953	0.6	6	4	false	bmnmsh[c]	206.833	6	0	0	0.807435	false	0	bmnmsh[c]	1582	0.259515
85873	2.15539	1.817e-05	0.463953	0.866667	6	4	false	mmmeroacidACP[c]	223.5	6	0	0	0.807435	false	0	mmmeroacidACP[c]	188	0.280427
85877	2.15539	1.817e-05	0.463953	0.866667	6	4	false	mkmeroacidACP[c]	223.5	6	0	0	0.807435	false	0	mkmeroacidACP[c]	188	0.280427
85903	2.45349	0	0.407583	1	6	4	false	ethn[c]	107.5	6	0	0	0.757752	false	0	ethn[c]	0	0.206731
85960	2.39323	2.31e-06	0.417845	0.733333	6	4	false	4r5au[c]	137.833	6	0	0	0.767794	false	0	4r5au[c]	8	0.238879
85982	2.14588	1.631e-05	0.46601	0.8	6	4	false	prepphth[c]	246.167	6	0	0	0.80902	false	0	prepphth[c]	206	0.305418
85998	2.44503	0.00017549	0.408993	0.8	6	4	false	pydx[c]	117.167	6	0	0	0.759161	false	0	pydx[c]	1124	0.221907
86036	2.41966	1.066e-05	0.413281	0.733333	6	4	false	sl26da[c]	120.167	6	0	0	0.76339	false	0	sl26da[c]	104	0.218088
86076	2.14482	2.59e-06	0.46624	0.8	6	4	false	thm[c]	256.833	6	0	0	0.809197	false	0	thm[c]	30	0.318257
86141	2.11945	0.00014703	0.47182	0.733333	6	4	false	2mcit[c]	237.5	6	0	0	0.813425	false	0	2mcit[c]	716	0.286836
86177	2.13214	1.759e-05	0.469013	0.866667	6	4	false	lald[c]	253.667	6	0	0	0.811311	false	0	lald[c]	196	0.310106
86495	2.20296	0	0.453935	1	6	4	false	f420-5[c]	201.333	6	0	0	0.799507	false	0	f420-5[c]	0	0.266314
86537	2.24736	2.75e-06	0.444967	0.733333	6	4	false	alac-S[c]	213.333	6	0	0	0.792107	false	0	alac-S[c]	24	0.299205
86546	2.24207	3.5e-06	0.446016	0.8	6	4	false	4adcho[c]	156	6	0	0	0.792988	false	0	4adcho[c]	28	0.216968
86556	2.24947	1.325e-05	0.444549	0.6	6	4	false	ametam[c]	164	6	0	0	0.791755	false	0	ametam[c]	54	0.230661
86687	2.24841	0.00211416	0.444758	0.666667	6	4	false	copre8[c]	171	6	0	0	0.791931	false	0	copre8[c]	6008	0.240272
86926	2.25899	4.65e-06	0.442677	0.733333	6	4	false	glu1sa[c]	169.5	6	0	0	0.790169	false	0	glu1sa[c]	16	0.24111
86950	2.25581	0	0.443299	1	6	4	false	gthox[c]	173.667	6	0	0	0.790698	false	0	gthox[c]	0	0.245987
86971	2.24736	0.0001143	0.444967	0.666667	6	4	false	prlp[c]	145.333	6	0	0	0.792107	false	0	prlp[c]	658	0.2036
86981	2.23996	1.425e-05	0.446437	0.733333	6	4	false	indpyr[c]	179.333	6	0	0	0.79334	false	0	indpyr[c]	100	0.249074
86985	2.22833	9.56e-06	0.448767	0.733333	6	4	false	3c4mop[c]	200	6	0	0	0.795278	false	0	3c4mop[c]	112	0.273973
87048	2.25581	0	0.443299	1	6	4	false	mssg[c]	173.667	6	0	0	0.790698	false	0	mssg[c]	0	0.245987
87079	2.24207	5.62e-06	0.446016	0.733333	6	4	false	4mop[c]	178.833	6	0	0	0.792988	false	0	4mop[c]	58	0.249071
87099	2.24841	6.9e-06	0.444758	0.733333	6	4	false	pre3b[c]	150.333	6	0	0	0.791931	false	0	pre3b[c]	48	0.210846
87103	2.24841	6.56e-06	0.444758	0.733333	6	4	false	pre3a[c]	150.833	6	0	0	0.791931	false	0	pre3a[c]	48	0.211547
87108	2.24947	3.66e-06	0.444549	0.733333	6	4	false	pre8[c]	172.333	6	0	0	0.791755	false	0	pre8[c]	20	0.242382
87214	2.23573	1.32e-05	0.447281	0.6	6	4	false	scl2[c]	168.667	6	0	0	0.794045	false	0	scl2[c]	120	0.232965
87216	2.2611	1.94e-06	0.442263	0.8	6	4	false	sheme[c]	126.167	6	0	0	0.789817	false	0	sheme[c]	6	0.179981
87932	2.95349	4.38e-06	0.338583	0.6	6	5	false	ichor[c]	20.3333	6	0	0	0.674419	false	0	ichor[c]	20	0.264069
87942	2.80233	2.72e-06	0.356846	0.666667	6	5	false	aacoa[c]	58.8333	6	0	0	0.699612	false	0	aacoa[c]	40	0.284219
84206	2.09197	0	0.478019	1	5	4	false	camp[c]	393.2	5	0	0	0.818006	false	0	camp[c]	0	0.459346
84460	2.28224	0	0.438166	1	5	4	false	gthrd[e]	282.2	5	0	0	0.786293	false	0	gthrd[e]	0	0.415611
84586	2.08985	0	0.478503	1	5	4	false	pi[e]	418.6	5	0	0	0.818358	false	0	pi[e]	0	0.487879
84624	2.1797	2.8e-07	0.458778	0.9	5	4	false	rbl-D[c]	265.6	5	0	0	0.803383	false	0	rbl-D[c]	2	0.341828
84628	2.18288	5.6e-07	0.458111	0.9	5	4	false	rbl-L[c]	261	5	0	0	0.802854	false	0	rbl-L[c]	2	0.337209
84718	2.63636	2.349e-05	0.37931	0.5	5	5	false	gmhep7p[c]	121.8	5	0	0	0.727273	false	0	gmhep7p[c]	192	0.334986
84732	2.28647	0	0.437356	1	5	4	false	mob[e]	280	5	0	0	0.785588	false	0	mob[e]	0	0.414815
84746	2.5444	0	0.39302	1	5	5	false	trnaala[c]	161.8	5	0	0	0.7426	false	0	trnaala[c]	0	0.361161
84748	2.5444	0	0.39302	1	5	5	false	alatrna[c]	161.8	5	0	0	0.7426	false	0	alatrna[c]	0	0.361161
84752	2.55497	0	0.391394	1	5	5	false	trnaarg[c]	156	5	0	0	0.740839	false	0	trnaarg[c]	0	0.356164
84754	2.55497	0	0.391394	1	5	5	false	argtrna[c]	156	5	0	0	0.740839	false	0	argtrna[c]	0	0.356164
84756	2.55708	0	0.391071	1	5	5	false	trnaasn[c]	155.2	5	0	0	0.740486	false	0	trnaasn[c]	0	0.355963
84758	2.55708	0	0.391071	1	5	5	false	asntrna[c]	155.2	5	0	0	0.740486	false	0	asntrna[c]	0	0.355963
84760	2.55285	0	0.391718	1	5	5	false	trnaasp[c]	159.6	5	0	0	0.741191	false	0	trnaasp[c]	0	0.362727
84762	2.55285	0	0.391718	1	5	5	false	asptrna[c]	159.6	5	0	0	0.741191	false	0	asptrna[c]	0	0.362727
84764	2.54545	0	0.392857	1	5	5	false	trnacys[c]	161.2	5	0	0	0.742424	false	0	trnacys[c]	0	0.361435
84766	2.54545	0	0.392857	1	5	5	false	cystrna[c]	161.2	5	0	0	0.742424	false	0	cystrna[c]	0	0.361435
84768	2.5444	0	0.39302	1	5	5	false	trnagln[c]	161.8	5	0	0	0.7426	false	0	trnagln[c]	0	0.363596
84770	2.5444	0	0.39302	1	5	5	false	glntrna[c]	161.8	5	0	0	0.7426	false	0	glntrna[c]	0	0.363596
84772	2.55285	0	0.391718	1	5	5	false	trnagly[c]	157.8	5	0	0	0.741191	false	0	trnagly[c]	0	0.358636
84774	2.55285	0	0.391718	1	5	5	false	glytrna[c]	157.8	5	0	0	0.741191	false	0	glytrna[c]	0	0.358636
84778	2.55603	0	0.391232	1	5	5	false	trnahis[c]	155	5	0	0	0.740662	false	0	trnahis[c]	0	0.354691
84780	2.55603	0	0.391232	1	5	5	false	histrna[c]	155	5	0	0	0.740662	false	0	histrna[c]	0	0.354691
84784	2.55497	0	0.391394	1	5	5	false	trnaile[c]	154.8	5	0	0	0.740839	false	0	trnaile[c]	0	0.353425
84786	2.55497	0	0.391394	1	5	5	false	iletrna[c]	154.8	5	0	0	0.740839	false	0	iletrna[c]	0	0.353425
84790	2.55497	0	0.391394	1	5	5	false	trnaleu[c]	154.8	5	0	0	0.740839	false	0	trnaleu[c]	0	0.353425
84792	2.55497	0	0.391394	1	5	5	false	leutrna[c]	154.8	5	0	0	0.740839	false	0	leutrna[c]	0	0.353425
84794	2.55708	0	0.391071	1	5	5	false	trnalys[c]	158.2	5	0	0	0.740486	false	0	trnalys[c]	0	0.362844
84796	2.55708	0	0.391071	1	5	5	false	lystrna[c]	158.2	5	0	0	0.740486	false	0	lystrna[c]	0	0.362844
84800	2.54123	0	0.393511	1	5	5	false	trnamet[c]	159.4	5	0	0	0.743129	false	0	trnamet[c]	0	0.353437
84804	2.55391	0	0.391556	1	5	5	false	trnaphe[c]	155.2	5	0	0	0.741015	false	0	trnaphe[c]	0	0.353531
84806	2.55391	0	0.391556	1	5	5	false	phetrna[c]	155.2	5	0	0	0.741015	false	0	phetrna[c]	0	0.353531
84808	2.55708	0	0.391071	1	5	5	false	trnapro[c]	156.2	5	0	0	0.740486	false	0	trnapro[c]	0	0.358257
84810	2.55708	0	0.391071	1	5	5	false	protrna[c]	156.2	5	0	0	0.740486	false	0	protrna[c]	0	0.358257
84812	2.5444	0	0.39302	1	5	5	false	trnaser[c]	161.4	5	0	0	0.7426	false	0	trnaser[c]	0	0.361074
84814	2.5444	0	0.39302	1	5	5	false	sertrna[c]	161.4	5	0	0	0.7426	false	0	sertrna[c]	0	0.361074
84818	2.54228	0	0.393347	1	5	5	false	trnasecys[c]	162.2	5	0	0	0.742953	false	0	trnasecys[c]	0	0.361247
84820	2.55603	0	0.391232	1	5	5	false	trnathr[c]	157	5	0	0	0.740662	false	0	trnathr[c]	0	0.359268
84822	2.55603	0	0.391232	1	5	5	false	thrtrna[c]	157	5	0	0	0.740662	false	0	thrtrna[c]	0	0.359268
84826	2.55074	0	0.392043	1	5	5	false	trnatrp[c]	155.8	5	0	0	0.741543	false	0	trnatrp[c]	0	0.353288
84828	2.55074	0	0.392043	1	5	5	false	trptrna[c]	155.8	5	0	0	0.741543	false	0	trptrna[c]	0	0.353288
84830	2.55285	0	0.391718	1	5	5	false	trnatyr[c]	157	5	0	0	0.741191	false	0	trnatyr[c]	0	0.356818
84832	2.55285	0	0.391718	1	5	5	false	tyrtrna[c]	157	5	0	0	0.741191	false	0	tyrtrna[c]	0	0.356818
84836	2.55497	0	0.391394	1	5	5	false	trnaval[c]	154.8	5	0	0	0.740839	false	0	trnaval[c]	0	0.353425
84838	2.55497	0	0.391394	1	5	5	false	valtrna[c]	154.8	5	0	0	0.740839	false	0	valtrna[c]	0	0.353425
85226	2.09937	0	0.476334	1	5	4	false	35cgmp[c]	303.2	5	0	0	0.816772	false	0	35cgmp[c]	0	0.357126
85269	2.09937	0.00014033	0.476334	0.7	5	4	false	prbamp[c]	290.4	5	0	0	0.816772	false	0	prbamp[c]	804	0.342049
85305	2.19027	5.6e-07	0.456564	0.9	5	4	false	ptdp[c]	193	5	0	0	0.801621	false	0	ptdp[c]	2	0.25163
85307	2.19027	5.6e-07	0.456564	0.9	5	4	false	hpdp[c]	192.6	5	0	0	0.801621	false	0	hpdp[c]	2	0.251108
85419	2.15856	0	0.463271	1	5	4	false	pat[c]	257.8	5	0	0	0.806906	false	0	pat[c]	0	0.324277
85421	2.15856	0	0.463271	1	5	4	false	triat[c]	257.8	5	0	0	0.806906	false	0	triat[c]	0	0.324277
85608	2.39218	1.83e-06	0.418029	0.8	5	4	false	2dda7p[c]	167	5	0	0	0.76797	false	0	2dda7p[c]	8	0.288428
85622	2.42812	1.323e-05	0.411842	0.6	5	4	false	3mop[c]	135.4	5	0	0	0.76198	false	0	3mop[c]	146	0.24844
85757	2.15433	0.00211416	0.464181	0.6	5	4	false	etha[c]	248.4	5	0	0	0.807611	false	0	etha[c]	4920	0.311028
85774	2.15645	7.463e-05	0.463725	0.7	5	4	false	ppbng[c]	260.8	5	0	0	0.807259	false	0	ppbng[c]	576	0.327227
85781	2.43235	1.29e-06	0.411126	0.8	5	4	false	imacp[c]	134.6	5	0	0	0.761276	false	0	imacp[c]	6	0.248799
85785	2.15328	0.00028644	0.464408	0.6	5	4	false	2cpr5p[c]	284.4	5	0	0	0.807787	false	0	2cpr5p[c]	2346	0.355695
85825	2.4556	1.61e-06	0.407232	0.8	5	4	false	metsox-S-L[c]	120.6	5	0	0	0.7574	false	0	metsox-S-L[c]	12	0.23237
85827	2.4556	1.61e-06	0.407232	0.8	5	4	false	metsox-R-L[c]	120.6	5	0	0	0.7574	false	0	metsox-R-L[c]	12	0.23237
85842	2.39218	1.397e-05	0.418029	0.6	5	4	false	man6p[c]	165	5	0	0	0.76797	false	0	man6p[c]	128	0.284974
85905	2.39429	3.694e-05	0.41766	0.8	5	4	false	xtsn[c]	166.8	5	0	0	0.767618	false	0	xtsn[c]	594	0.289081
85927	2.15751	0.00211416	0.463498	0.6	5	4	false	pdima[c]	246	5	0	0	0.807082	false	0	pdima[c]	4812	0.309182
85943	2.39006	0.00079906	0.418399	0.4	5	4	false	pg160190[c]	163.2	5	0	0	0.768323	false	0	pg160190[c]	2940	0.281379
85996	2.44609	0	0.408816	1	5	4	false	pyam5p[c]	141.8	5	0	0	0.758985	false	0	pyam5p[c]	0	0.268561
86000	2.44609	0	0.408816	1	5	4	false	pydam[c]	140.2	5	0	0	0.758985	false	0	pydam[c]	0	0.26553
86014	2.39429	4.5e-07	0.41766	0.9	5	4	false	dmlz[c]	164.2	5	0	0	0.767618	false	0	dmlz[c]	2	0.284575
86054	2.45455	0.00024249	0.407407	0.5	5	4	false	tartr-L[c]	118.4	5	0	0	0.757576	false	0	tartr-L[c]	1294	0.228131
86107	2.45032	0	0.40811	1	5	4	false	indole[c]	120.4	5	0	0	0.75828	false	0	indole[c]	0	0.229771
86117	2.13319	0	0.468781	1	5	4	false	udpglcur[c]	301	5	0	0	0.811135	false	0	udpglcur[c]	0	0.367971
86175	2.15751	1.759e-05	0.463498	0.8	5	4	false	lgt-s[c]	251.2	5	0	0	0.807082	false	0	lgt-s[c]	196	0.315578
86297	2.20507	5.16e-06	0.4535	0.8	5	4	false	glycogen[c]	250.4	5	0	0	0.799154	false	0	glycogen[c]	58	0.331656
86473	2.66279	0	0.375546	1	5	5	false	atp[e]	109.6	5	0	0	0.722868	false	0	atp[e]	0	0.32619
86476	2.66279	0	0.375546	1	5	5	false	gln-L[e]	109.6	5	0	0	0.722868	false	0	gln-L[e]	0	0.32619
86478	2.66279	0	0.375546	1	5	5	false	gln[c]	109.6	5	0	0	0.722868	false	0	gln[c]	0	0.32619
86599	2.20719	0	0.453065	1	5	4	false	pmcoa[c]	224	5	0	0	0.798802	false	0	pmcoa[c]	0	0.299065
86679	2.25793	5.6e-07	0.442884	0.9	5	4	false	copre3[c]	164.8	5	0	0	0.790345	false	0	copre3[c]	2	0.233759
86681	2.25793	5.6e-07	0.442884	0.9	5	4	false	copre4[c]	164.8	5	0	0	0.790345	false	0	copre4[c]	2	0.233759
86770	2.2463	8.06e-06	0.445176	0.7	5	4	false	ser-D[c]	189	5	0	0	0.792283	false	0	ser-D[c]	40	0.264336
86833	2.26216	0	0.442056	1	5	4	false	pheme[c]	151.2	5	0	0	0.789641	false	0	pheme[c]	0	0.215692
86858	2.2611	7.8e-07	0.442263	0.9	5	4	false	PIM5[c]	157.8	5	0	0	0.789817	false	0	PIM5[c]	4	0.224786
86868	2.25159	9.3e-07	0.444131	0.9	5	4	false	Ac1PIM3[c]	150.4	5	0	0	0.791402	false	0	Ac1PIM3[c]	4	0.211533
86874	2.2611	7.5e-07	0.442263	0.9	5	4	false	PIM3[c]	158.6	5	0	0	0.789817	false	0	PIM3[c]	4	0.225926
86879	2.21987	5.589e-05	0.450476	0.6	5	4	false	gam1p[c]	190.8	5	0	0	0.796688	false	0	gam1p[c]	676	0.258616
86923	2.24313	0	0.445806	1	5	4	false	4abut[c]	214	5	0	0	0.792812	false	0	4abut[c]	0	0.29805
86928	2.26004	0	0.44247	1	5	4	false	glutrna[c]	202.8	5	0	0	0.789993	false	0	glutrna[c]	0	0.288478
86930	2.26004	0	0.44247	1	5	4	false	trnaglu[c]	202.8	5	0	0	0.789993	false	0	trnaglu[c]	0	0.288478
87025	2.22093	0	0.450262	1	5	4	false	ppal[c]	234.6	5	0	0	0.796512	false	0	ppal[c]	0	0.318317
87032	2.25793	4.5e-07	0.442884	0.9	5	4	false	meroacidcyc1ACP[c]	166.6	5	0	0	0.790345	false	0	meroacidcyc1ACP[c]	2	0.236312
87035	2.25793	4.5e-07	0.442884	0.9	5	4	false	mmeroacidcyc1ACP[c]	166.8	5	0	0	0.790345	false	0	mmeroacidcyc1ACP[c]	2	0.236596
87038	2.25793	4.5e-07	0.442884	0.9	5	4	false	kmeroacidcyc1ACP[c]	166.8	5	0	0	0.790345	false	0	kmeroacidcyc1ACP[c]	2	0.236596
87056	2.26216	0	0.442056	1	5	4	false	na1[e]	161.6	5	0	0	0.789641	false	0	na1[e]	0	0.230528
87058	2.26216	0	0.442056	1	5	4	false	na1[c]	161.6	5	0	0	0.789641	false	0	na1[c]	0	0.230528
87096	2.25793	5.6e-07	0.442884	0.9	5	4	false	pre4[c]	165.6	5	0	0	0.790345	false	0	pre4[c]	2	0.234894
87194	2.2611	1.12e-06	0.442263	0.9	5	4	false	rppdima[c]	147.4	5	0	0	0.789817	false	0	rppdima[c]	4	0.209972
87198	2.2537	0	0.443715	1	5	4	false	dtt[c]	152.4	5	0	0	0.79105	false	0	dtt[c]	0	0.214951
87200	2.2537	0	0.443715	1	5	4	false	selcys[c]	152.4	5	0	0	0.79105	false	0	selcys[c]	0	0.214951
87202	2.2537	0	0.443715	1	5	4	false	dttOX[c]	152.4	5	0	0	0.79105	false	0	dttOX[c]	0	0.214951
87204	2.2537	0	0.443715	1	5	4	false	seln[c]	152.4	5	0	0	0.79105	false	0	seln[c]	0	0.214951
87230	2.25159	0.00042678	0.444131	0.6	5	4	false	succ[e]	168.6	5	0	0	0.791402	false	0	succ[e]	2282	0.237465
87246	2.25899	0.00012037	0.442677	0.6	5	4	false	dtdp4d6dm[c]	203.2	5	0	0	0.790169	false	0	dtdp4d6dm[c]	728	0.288762
87348	2.24524	0.00025124	0.445386	0.7	5	4	false	hoa[c]	195.8	5	0	0	0.792459	false	0	hoa[c]	1142	0.273464
90007	2.963	6.44e-06	0.337496	0.6	5	5	false	mql6[c]	20.2	5	0	0	0.672833	false	0	mql6[c]	90	0.292754
90112	3.05391	3.78e-06	0.327449	0.7	5	5	false	LM[c]	12.2	5	0	0	0.657681	false	0	LM[c]	18	0.435714
90114	3.05603	3.24e-06	0.327222	0.7	5	5	false	LAM[c]	11.2	5	0	0	0.657329	false	0	LAM[c]	10	0.430769
95107	3.04863	1.49e-06	0.328017	0.4	5	5	false	rmyc[c]	12.2	5	0	0	0.658562	false	0	rmyc[c]	12	0.580952
84254	2.17336	0	0.460117	1	4	4	false	btamp[c]	325.25	4	0	0	0.80444	false	0	btamp[c]	0	0.41486
84262	2.1871	0	0.457226	1	4	4	false	cbi[c]	269.75	4	0	0	0.802149	false	0	cbi[c]	0	0.34987
84266	2.1871	0	0.457226	1	4	4	false	cbl1[c]	269.25	4	0	0	0.802149	false	0	cbl1[c]	0	0.349222
84450	2.18288	0	0.458111	1	4	4	false	glyc-R[c]	325.5	4	0	0	0.802854	false	0	glyc-R[c]	0	0.42
84558	2.61522	0	0.382377	1	4	5	false	itp[c]	191.5	4	0	0	0.730796	false	0	itp[c]	0	0.497403
84560	2.61522	0	0.382377	1	4	5	false	idp[c]	191.5	4	0	0	0.730796	false	0	idp[c]	0	0.497403
84630	2.18393	0	0.45789	1	4	4	false	ru5p-L[c]	324.5	4	0	0	0.802678	false	0	ru5p-L[c]	0	0.419251
84931	2.20402	0	0.453717	1	4	4	false	23dhba[c]	219.75	4	0	0	0.799331	false	0	23dhba[c]	0	0.29106
84933	2.20402	0	0.453717	1	4	4	false	seramp[c]	219.75	4	0	0	0.799331	false	0	seramp[c]	0	0.29106
84935	2.20402	0	0.453717	1	4	4	false	enter[c]	219.75	4	0	0	0.799331	false	0	enter[c]	0	0.29106
85118	2.78224	1.192e-05	0.359422	0.5	4	5	false	pran[c]	69.5	4	0	0	0.70296	false	0	pran[c]	120	0.290966
85155	2.77061	5.6e-07	0.360931	0.833333	4	5	false	arpp[c]	74	4	0	0	0.704898	false	0	arpp[c]	2	0.296
85174	2.78436	5.6e-07	0.35915	0.833333	4	5	false	grdp[c]	67.5	4	0	0	0.702607	false	0	grdp[c]	2	0.28481
85180	2.77696	0	0.360107	1	4	5	false	decdp[c]	69.5	4	0	0	0.703841	false	0	decdp[c]	0	0.284836
85309	2.19133	0	0.456343	1	4	4	false	htdp[c]	239.75	4	0	0	0.801445	false	0	htdp[c]	0	0.312581
85325	2.19027	0	0.456564	1	4	4	false	mgd[c]	248.75	4	0	0	0.801621	false	0	mgd[c]	0	0.323893
85468	2.46089	1.822e-05	0.406357	0.5	4	4	false	acgam6p[c]	139.5	4	0	0	0.756519	false	0	acgam6p[c]	182	0.270914
85499	2.45032	0.00211416	0.40811	0.5	4	4	false	ad[c]	158	4	0	0	0.75828	false	0	ad[c]	9072	0.30105
85595	2.39218	5.6e-07	0.418029	0.833333	4	4	false	decdr-tb[c]	204.5	4	0	0	0.76797	false	0	decdr-tb[c]	2	0.352586
85636	2.39429	3.64e-06	0.41766	0.666667	4	4	false	3dhq[c]	202.75	4	0	0	0.767618	false	0	3dhq[c]	28	0.350779
85776	2.4556	1.83e-06	0.407232	0.666667	4	4	false	hmbil[c]	152	4	0	0	0.7574	false	0	hmbil[c]	8	0.292308
85851	2.46723	1.49e-06	0.405313	0.666667	4	4	false	motre[c]	138.75	4	0	0	0.755462	false	0	motre[c]	4	0.272593
85859	2.46512	0.00211416	0.40566	0.5	4	4	false	acysbmn[c]	131.25	4	0	0	0.755814	false	0	acysbmn[c]	6904	0.257367
85962	2.15962	2.818e-05	0.463045	0.666667	4	4	false	5aop[c]	304.75	4	0	0	0.80673	false	0	5aop[c]	202	0.383333
85977	2.46512	0.00211416	0.40566	0.5	4	4	false	meoh[c]	134.75	4	0	0	0.755814	false	0	meoh[c]	6600	0.263725
86034	2.45032	1.297e-05	0.40811	0.5	4	4	false	26dap-LL[c]	143.5	4	0	0	0.75828	false	0	26dap-LL[c]	126	0.273901
86087	2.46723	0	0.405313	1	4	4	false	tmha1[c]	141.75	4	0	0	0.755462	false	0	tmha1[c]	0	0.278487
86089	2.46723	0	0.405313	1	4	4	false	tmha2[c]	141.75	4	0	0	0.755462	false	0	tmha2[c]	0	0.278487
86091	2.46723	0	0.405313	1	4	4	false	tmha3[c]	141.75	4	0	0	0.755462	false	0	tmha3[c]	0	0.278487
86093	2.46723	0	0.405313	1	4	4	false	tmha4[c]	141.75	4	0	0	0.755462	false	0	tmha4[c]	0	0.278487
86095	2.46723	0	0.405313	1	4	4	false	tmha5[c]	141.75	4	0	0	0.755462	false	0	tmha5[c]	0	0.278487
86097	2.46723	0	0.405313	1	4	4	false	tmha6[c]	141.75	4	0	0	0.755462	false	0	tmha6[c]	0	0.278487
86146	2.43975	1.121e-05	0.409879	0.666667	4	4	false	micit[c]	157.25	4	0	0	0.760042	false	0	micit[c]	60	0.294476
86154	2.45243	8.53e-06	0.407759	0.666667	4	4	false	4h2opntn[c]	148.75	4	0	0	0.757928	false	0	4h2opntn[c]	36	0.284417
86245	2.70296	1.65e-06	0.369965	0.666667	4	5	false	3psme[c]	82.75	4	0	0	0.716173	false	0	3psme[c]	8	0.275833
86498	2.21247	0	0.451983	1	4	4	false	selnp[c]	251.75	4	0	0	0.797921	false	0	selnp[c]	0	0.336115
86501	2.21247	0	0.451983	1	4	4	false	sectrna[c]	251.75	4	0	0	0.797921	false	0	sectrna[c]	0	0.336115
86503	2.2611	0	0.442263	1	4	4	false	5dglcn[c]	251.75	4	0	0	0.789817	false	0	5dglcn[c]	0	0.358108
86506	2.2611	0	0.442263	1	4	4	false	glcn[c]	251.75	4	0	0	0.789817	false	0	glcn[c]	0	0.358108
86540	2.21882	0	0.450691	1	4	4	false	apoACP[c]	231.25	4	0	0	0.796864	false	0	apoACP[c]	0	0.3125
86635	2.26004	0.00211416	0.44247	0.5	4	4	false	bmn[c]	180.5	4	0	0	0.789993	false	0	bmn[c]	3920	0.256766
86677	2.25899	0	0.442677	1	4	4	false	copre2[c]	205	4	0	0	0.790169	false	0	copre2[c]	0	0.29078
86683	2.25899	0	0.442677	1	4	4	false	copre5[c]	205	4	0	0	0.790169	false	0	copre5[c]	0	0.29078
86689	2.2611	0	0.442263	1	4	4	false	copre6[c]	252.75	4	0	0	0.789817	false	0	copre6[c]	0	0.359531
86699	2.26321	0	0.44185	1	4	4	false	cyan[c]	183	4	0	0	0.789464	false	0	cyan[c]	0	0.261056
86703	2.26321	0	0.44185	1	4	4	false	tcynt[c]	183	4	0	0	0.789464	false	0	tcynt[c]	0	0.261056
86745	2.23784	0	0.446859	1	4	4	false	2dglcn[c]	247.5	4	0	0	0.793693	false	0	2dglcn[c]	0	0.341851
86747	2.23784	0	0.446859	1	4	4	false	3ddgc[c]	247.5	4	0	0	0.793693	false	0	3ddgc[c]	0	0.341851
86860	2.26321	0	0.44185	1	4	4	false	PIM6[c]	195.5	4	0	0	0.789464	false	0	PIM6[c]	0	0.278887
86870	2.2537	0	0.443715	1	4	4	false	Ac1PIM4[c]	185.5	4	0	0	0.79105	false	0	Ac1PIM4[c]	0	0.261268
86979	2.25476	0.00211416	0.443507	0.5	4	4	false	id3acald[c]	227.5	4	0	0	0.790874	false	0	id3acald[c]	5048	0.321429
87017	2.23784	0	0.446859	1	4	4	false	mshfald[c]	248.25	4	0	0	0.793693	false	0	mshfald[c]	0	0.342887
87061	2.26216	0	0.442056	1	4	4	false	dmbzid[c]	181.75	4	0	0	0.789641	false	0	dmbzid[c]	0	0.258903
87127	2.25899	0	0.442677	1	4	4	false	mfrrppdima[c]	205.5	4	0	0	0.790169	false	0	mfrrppdima[c]	0	0.291489
87184	2.25793	0	0.442884	1	4	4	false	cdpdodecg[c]	196	4	0	0	0.790345	false	0	cdpdodecg[c]	0	0.27762
87212	2.23784	0	0.446859	1	4	4	false	pre2[c]	248	4	0	0	0.793693	false	0	pre2[c]	0	0.342541
87227	2.2611	0	0.442263	1	4	4	false	spmd[c]	180.25	4	0	0	0.789817	false	0	spmd[c]	0	0.256401
87294	2.26216	0	0.442056	1	4	4	false	ugagmda[c]	188.25	4	0	0	0.789641	false	0	ugagmda[c]	0	0.268162
87312	2.26004	0	0.44247	1	4	4	false	adphep-LD[c]	252.5	4	0	0	0.789993	false	0	adphep-LD[c]	0	0.358665
87344	2.23784	0	0.446859	1	4	4	false	3hmp[c]	248.25	4	0	0	0.793693	false	0	3hmp[c]	0	0.342887
87355	2.26004	0	0.44247	1	4	4	false	fmettrna[c]	189.5	4	0	0	0.789993	false	0	fmettrna[c]	0	0.269176
87684	2.97463	3.2e-07	0.336176	0.833333	4	5	false	1msg3p[c]	23	4	0	0	0.670895	false	0	1msg3p[c]	2	0.348485
88404	2.88266	0.00055926	0.346901	0.5	4	5	false	d2hdodcoa[c]	74	4	0	0	0.686223	false	0	d2hdodcoa[c]	10818	0.512153
89544	2.91966	0	0.342505	1	4	5	false	alpam[c]	39.25	4	0	0	0.680056	false	0	alpam[c]	0	0.350446
90517	2.98414	1.07e-06	0.335105	0.666667	4	5	false	gluala[c]	19.75	4	0	0	0.669309	false	0	gluala[c]	4	0.346491
84722	2.64271	0	0.3784	1	3	5	false	gbmh17p-D[c]	199	3	0	0	0.726216	false	0	gbmh17p-D[c]	0	0.551247
84868	2.26321	0	0.44185	1	3	4	false	hdca[e]	273.333	3	0	0	0.789464	false	0	hdca[e]	0	0.389364
85018	2.38584	0	0.41914	1	3	4	false	adprib[c]	230.333	3	0	0	0.769027	false	0	adprib[c]	0	0.393732
85299	2.7685	0	0.361207	1	3	5	false	gamgdp-D[c]	97.3333	3	0	0	0.70525	false	0	gamgdp-D[c]	0	0.386243
85414	2.26427	0	0.441643	1	3	4	false	ocdca[e]	271.667	3	0	0	0.789288	false	0	ocdca[e]	0	0.387542
85435	2.39535	0	0.417476	1	3	4	false	4hthr[c]	268.667	3	0	0	0.767442	false	0	4hthr[c]	0	0.464821
85466	2.4704	0	0.404792	1	3	4	false	arabinanagalfragund[c]	173	3	0	0	0.754933	false	0	arabinanagalfragund[c]	0	0.341223
85482	2.43869	0	0.410056	1	3	4	false	rhcys[c]	190.333	3	0	0	0.760218	false	0	rhcys[c]	0	0.3551
85650	2.46195	1.507e-05	0.406183	0.333333	3	4	false	2pg[c]	178.333	3	0	0	0.756342	false	0	2pg[c]	170	0.346303
85765	2.41015	0.00211416	0.414912	0.333333	3	4	false	h2co3[c]	236.667	3	0	0	0.764975	false	0	h2co3[c]	7370	0.422024
85796	2.46934	7.5e-07	0.404966	0.666667	3	4	false	2ippm[c]	173	3	0	0	0.755109	false	0	2ippm[c]	2	0.340551
85838	2.39535	0	0.417476	1	3	4	false	mi3p-D[c]	270.333	3	0	0	0.767442	false	0	mi3p-D[c]	0	0.467705
85840	2.39535	0	0.417476	1	3	4	false	mi4p-D[c]	270.333	3	0	0	0.767442	false	0	mi4p-D[c]	0	0.467705
85844	2.39641	0	0.417292	1	3	4	false	man[c]	268.333	3	0	0	0.767266	false	0	man[c]	0	0.465049
85853	2.46829	0	0.405139	1	3	4	false	maltpt[c]	183	3	0	0	0.755285	false	0	maltpt[c]	0	0.359528
85869	2.46617	0	0.405487	1	3	4	false	5mtr[c]	175.667	3	0	0	0.755638	false	0	5mtr[c]	0	0.34377
85895	2.4556	0	0.407232	1	3	4	false	ncam[c]	201.333	3	0	0	0.7574	false	0	ncam[c]	0	0.386436
85937	2.39429	0	0.41766	1	3	4	false	2pglyc[c]	270.667	3	0	0	0.767618	false	0	2pglyc[c]	0	0.467473
85941	2.39641	0	0.417292	1	3	4	false	pg160[c]	269	3	0	0	0.767266	false	0	pg160[c]	0	0.466205
85949	2.39641	0	0.417292	1	3	4	false	pg190[c]	269	3	0	0	0.767266	false	0	pg190[c]	0	0.466205
85974	2.46829	2.184e-05	0.405139	0.333333	3	4	false	prfp[c]	172.667	3	0	0	0.755285	false	0	prfp[c]	178	0.339239
86068	2.46723	2.766e-05	0.405313	0.333333	3	4	false	dtdp4d6dg[c]	172.667	3	0	0	0.755462	false	0	dtdp4d6dg[c]	198	0.338572
86125	2.46723	0	0.405313	1	3	4	false	psd5p[c]	176.667	3	0	0	0.755462	false	0	psd5p[c]	0	0.346405
86131	2.41121	0	0.41473	1	3	4	false	nh3[c]	239.333	3	0	0	0.764799	false	0	nh3[c]	0	0.427381
86143	2.4704	1.12e-06	0.404792	0.666667	3	4	false	2mcacn[c]	172.333	3	0	0	0.754933	false	0	2mcacn[c]	2	0.339908
86319	2.70825	0	0.369243	1	3	5	false	acgam[c]	102.667	3	0	0	0.715292	false	0	acgam[c]	0	0.346847
86435	2.71142	0	0.368811	1	3	5	false	thym[c]	104	3	0	0	0.714764	false	0	thym[c]	0	0.354949
86580	2.25581	0	0.443299	1	3	4	false	ala-L[e]	277	3	0	0	0.790698	false	0	ala-L[e]	0	0.390691
86614	2.26216	0	0.442056	1	3	4	false	asn-L[e]	266	3	0	0	0.789641	false	0	asn-L[e]	0	0.378378
86622	2.26216	0	0.442056	1	3	4	false	asp-L[e]	273.333	3	0	0	0.789641	false	0	asp-L[e]	0	0.38881
86628	2.26321	0	0.44185	1	3	4	false	ala-B[e]	266	3	0	0	0.789464	false	0	ala-B[e]	0	0.378917
86665	2.25687	0	0.443091	1	3	4	false	2c25dho[c]	302	3	0	0	0.790521	false	0	2c25dho[c]	0	0.427157
86667	2.25687	0	0.443091	1	3	4	false	5odhf2a[c]	302	3	0	0	0.790521	false	0	5odhf2a[c]	0	0.427157
86721	2.26427	0	0.441643	1	3	4	false	cytd[e]	265	3	0	0	0.789288	false	0	cytd[e]	0	0.378031
86728	2.26427	0	0.441643	1	3	4	false	ala-D[e]	266	3	0	0	0.789288	false	0	ala-D[e]	0	0.379458
86768	2.26427	0	0.441643	1	3	4	false	ser-D[e]	263.333	3	0	0	0.789288	false	0	ser-D[e]	0	0.375654
86853	2.26321	0	0.44185	1	3	4	false	fum[e]	269	3	0	0	0.789464	false	0	fum[e]	0	0.383191
86899	2.26427	0	0.441643	1	3	4	false	gal[e]	264.667	3	0	0	0.789288	false	0	gal[e]	0	0.377556
86932	2.25476	0	0.443507	1	3	4	false	glu-L[e]	295.333	3	0	0	0.790874	false	0	glu-L[e]	0	0.415962
86941	2.2611	0	0.442263	1	3	4	false	gly[e]	270.333	3	0	0	0.789817	false	0	gly[e]	0	0.383996
86961	2.26216	0	0.442056	1	3	4	false	his-L[e]	265.667	3	0	0	0.789641	false	0	his-L[e]	0	0.377904
86976	2.2611	0	0.442263	1	3	4	false	ile-L[e]	265.333	3	0	0	0.789817	false	0	ile-L[e]	0	0.376894
86996	2.26216	0	0.442056	1	3	4	false	leu-L[e]	265.333	3	0	0	0.789641	false	0	leu-L[e]	0	0.37743
87001	2.26427	0	0.441643	1	3	4	false	lac-L[e]	269	3	0	0	0.789288	false	0	lac-L[e]	0	0.383738
87008	2.26427	0	0.441643	1	3	4	false	mal-L[e]	266	3	0	0	0.789288	false	0	mal-L[e]	0	0.379458
87089	2.26427	0	0.441643	1	3	4	false	pac[e]	264	3	0	0	0.789288	false	0	pac[e]	0	0.376605
87132	2.26216	0	0.442056	1	3	4	false	phe-L[e]	266	3	0	0	0.789641	false	0	phe-L[e]	0	0.378378
87151	2.25687	0	0.443091	1	3	4	false	ptcys[c]	302	3	0	0	0.790521	false	0	ptcys[c]	0	0.427157
87153	2.25687	0	0.443091	1	3	4	false	ptth[c]	302	3	0	0	0.790521	false	0	ptth[c]	0	0.427157
87165	2.26321	0	0.44185	1	3	4	false	peptido-EC[c]	242.667	3	0	0	0.789464	false	0	peptido-EC[c]	0	0.345679
87168	2.26321	0	0.44185	1	3	4	false	peptido-TB1[c]	242.667	3	0	0	0.789464	false	0	peptido-TB1[c]	0	0.345679
87170	2.26321	0	0.44185	1	3	4	false	peptido-TB2[c]	242.667	3	0	0	0.789464	false	0	peptido-TB2[c]	0	0.345679
87186	2.25793	0	0.442884	1	3	4	false	pyr[e]	284.667	3	0	0	0.790345	false	0	pyr[e]	0	0.40264
87206	2.25899	0	0.442677	1	3	4	false	ser-L[e]	276.333	3	0	0	0.790169	false	0	ser-L[e]	0	0.391407
87223	2.26427	0	0.441643	1	3	4	false	skm[e]	264.667	3	0	0	0.789288	false	0	skm[e]	0	0.377556
87250	2.26216	0	0.442056	1	3	4	false	thr-L[e]	269	3	0	0	0.789641	false	0	thr-L[e]	0	0.382646
87264	2.2611	0	0.442263	1	3	4	false	trp-L[e]	267	3	0	0	0.789817	false	0	trp-L[e]	0	0.379261
87268	2.26427	0	0.441643	1	3	4	false	ttdca[e]	269	3	0	0	0.789288	false	0	ttdca[e]	0	0.383738
87270	2.26216	0	0.442056	1	3	4	false	tyr-L[e]	269	3	0	0	0.789641	false	0	tyr-L[e]	0	0.382646
87300	2.25687	0	0.443091	1	3	4	false	uppg1[c]	302	3	0	0	0.790521	false	0	uppg1[c]	0	0.427157
87302	2.25687	0	0.443091	1	3	4	false	cpppg1[c]	302	3	0	0	0.790521	false	0	cpppg1[c]	0	0.427157
87305	2.26216	0	0.442056	1	3	4	false	val-L[e]	265.333	3	0	0	0.789641	false	0	val-L[e]	0	0.37743
87429	2.87632	0	0.347666	1	3	5	false	fol[c]	105	3	0	0	0.68728	false	0	fol[c]	0	0.681818
88110	2.84989	0	0.35089	1	3	5	false	sdhlam[c]	65.3333	3	0	0	0.691684	false	0	sdhlam[c]	0	0.384314
88191	2.84989	0	0.35089	1	3	5	false	Ac2PIM2[c]	63.3333	3	0	0	0.691684	false	0	Ac2PIM2[c]	0	0.376984
89791	2.97252	0	0.336415	1	3	5	false	amob[c]	26.6667	3	0	0	0.671247	false	0	amob[c]	0	0.39801
90148	3.0592	0	0.326883	1	3	5	false	ManLAM[c]	13.6667	3	0	0	0.656801	false	0	ManLAM[c]	0	0.546667
90288	3.03383	0	0.329617	1	3	5	false	mhpglu[c]	16.6667	3	0	0	0.661029	false	0	mhpglu[c]	0	0.45045
90290	3.03383	0	0.329617	1	3	5	false	hpglu[c]	16.6667	3	0	0	0.661029	false	0	hpglu[c]	0	0.45045
91110	2.94397	0	0.339677	1	3	4	false	pdx5p[c]	38	3	0	0	0.676004	false	0	pdx5p[c]	0	0.436782
91121	2.95243	0	0.338704	1	3	4	false	pydxn[c]	35.3333	3	0	0	0.674595	false	0	pydxn[c]	0	0.436214
91233	2.99154	0	0.334276	1	3	5	false	tartr-L[e]	20	3	0	0	0.668076	false	0	tartr-L[e]	0	0.392157
91575	3.03171	0	0.329847	1	3	5	false	fcmcbtt[c]	12.3333	3	0	0	0.661381	false	0	fcmcbtt[c]	0	0.587302
92870	3.09619	0	0.322977	1	3	5	false	no2[e]	12	3	0	0	0.650634	false	0	no2[e]	0	0.521739
92872	3.09619	0	0.322977	1	3	5	false	no3[e]	12	3	0	0	0.650634	false	0	no3[e]	0	0.521739
92879	3.13319	0.00211416	0.319163	0.333333	3	5	false	no[c]	6.66667	3	0	0	0.644468	false	0	no[c]	8922	0.395833
94023	3.06342	0	0.326432	1	3	5	false	f420-2h2[c]	11.6667	3	0	0	0.656096	false	0	f420-2h2[c]	0	0.507246
86156	2.47146	0	0.404619	1	2	4	false	2h24pdn[c]	255.5	2	0	0	0.754757	false	0	2h24pdn[c]	0	0.503945
88263	3.0518	0	0.327676	1	2	5	false	2dr5p[c]	22	2	0	0	0.658034	false	0	2dr5p[c]	0	0.611111
88830	2.81501	0	0.355238	1	2	5	false	hla[c]	103.5	2	0	0	0.697498	false	0	hla[c]	0	0.512376
90457	2.99577	2.8e-07	0.333804	0	2	5	false	mmcoa-R[c]	31	2	0	0	0.667371	false	0	mmcoa-R[c]	2	0.566038
91558	3.07928	0	0.324751	1	2	5	false	clpn160190[c]	6	2	0	0	0.653453	false	0	clpn160190[c]	0	0.6
93619	3.09619	0	0.322977	1	2	5	false	fc1p[c]	10	2	0	0	0.650634	false	0	fc1p[c]	0	0.555556
93621	3.09619	0	0.322977	1	2	5	false	lald-L[c]	10	2	0	0	0.650634	false	0	lald-L[c]	0	0.555556
96843	3.75264	7.5e-07	0.266479	0	2	6	false	t2dodcoa[c]	6	2	0	0	0.541226	false	0	t2dodcoa[c]	2	0.625
88122	2.86047	0	0.349594	0	1	5	false	coa[e]	163	1	0	0	0.689922	false	0	coa[e]	0	0
88650	2.81607	0	0.355105	0	1	5	false	co2[e]	202	1	0	0	0.697322	false	0	co2[e]	0	0
89370	3.13531	0	0.318948	0	1	5	false	orn[e]	12	1	0	0	0.644116	false	0	orn[e]	0	0
89443	3.4408	0	0.29063	0	1	6	false	ppa[e]	8	1	0	0	0.593199	false	0	ppa[e]	0	0
89471	3.46406	0	0.288679	0	1	5	false	acysbmn[e]	4	1	0	0	0.589323	false	0	acysbmn[e]	0	0
89565	2.95243	0	0.338704	0	1	5	false	nh4[e]	88	1	0	0	0.674595	false	0	nh4[e]	0	0
90677	3.44926	0	0.289917	0	1	5	false	ad[e]	4	1	0	0	0.59179	false	0	ad[e]	0	0
90967	3.04123	0	0.328815	0	1	5	false	arg-L[e]	17	1	0	0	0.659796	false	0	arg-L[e]	0	0
91108	2.96406	0	0.337375	0	1	4	false	o2[e]	76	1	0	0	0.672657	false	0	o2[e]	0	0
91320	3.25899	0	0.306844	0	1	5	false	bmn[e]	4	1	0	0	0.623502	false	0	bmn[e]	0	0
91372	3.12368	0	0.320135	0	1	5	false	h2s[e]	16	1	0	0	0.646054	false	0	h2s[e]	0	0
91568	3.17548	0	0.314913	0	1	5	false	glyc[e]	7	1	0	0	0.637421	false	0	glyc[e]	0	0
91623	3.08457	0	0.324195	0	1	5	false	cobalt2[e]	8	1	0	0	0.652572	false	0	cobalt2[e]	0	0
91661	3.14905	0	0.317556	0	1	5	false	co[e]	8	1	0	0	0.641825	false	0	co[e]	0	0
91725	3.24736	0	0.307943	0	1	5	false	cobya[c]	6	1	0	0	0.62544	false	0	cobya[c]	0	0
92035	1	0	1	0	1	1	false	cl[e]	1	1	0	0	1	false	0	cl[e]	0	0
92036	1	0	1	0	1	1	false	cl[c]	1	1	0	0	1	false	0	cl[c]	0	0
92107	3.02008	0	0.331117	0	1	5	false	lys-L[e]	28	1	0	0	0.663319	false	0	lys-L[e]	0	0
92721	3.15751	0	0.316706	0	1	5	false	h2[e]	10	1	0	0	0.640416	false	0	h2[e]	0	0
92742	3.15328	0	0.31713	0	1	5	false	etha[e]	5	1	0	0	0.641121	false	0	etha[e]	0	0
92797	3.40909	0	0.293333	0	1	5	false	h2co3[e]	3	1	0	0	0.598485	false	0	h2co3[e]	0	0
92812	3.2537	0	0.307342	0	1	5	false	id3acald[e]	4	1	0	0	0.624383	false	0	id3acald[e]	0	0
92854	3.46406	0	0.288679	0	1	5	false	meoh[e]	4	1	0	0	0.589323	false	0	meoh[e]	0	0
92862	3.08457	0	0.324195	0	1	5	false	mg2[e]	8	1	0	0	0.652572	false	0	mg2[e]	0	0
92878	4.13214	0	0.242006	0	1	6	false	no[e]	3	1	0	0	0.477977	false	0	no[e]	0	0
92889	3.15645	0	0.316812	0	1	5	false	pdima[e]	5	1	0	0	0.640592	false	0	pdima[e]	0	0
92891	3.46723	0	0.288415	0	1	6	false	phdca[e]	6	1	0	0	0.588795	false	0	phdca[e]	0	0
92902	3.15328	0	0.31713	0	1	5	false	ppdima[e]	8	1	0	0	0.641121	false	0	ppdima[e]	0	0
96583	1	0	1	0	1	1	false	ni2[e]	1	1	0	0	1	false	0	ni2[e]	0	0
96584	1	0	1	0	1	1	false	ni2[c]	1	1	0	0	1	false	0	ni2[c]	0	0
96587	1	0	1	0	1	1	false	mn2[e]	1	1	0	0	1	false	0	mn2[e]	0	0
96588	1	0	1	0	1	1	false	mn2[c]	1	1	0	0	1	false	0	mn2[c]	0	0

## Sheet: sMtb
SUID	AverageShortestPathLength	BetweennessCentrality	ClosenessCentrality	ClusteringCoefficient	Degree	Eccentricity	IsSingleNode	name	NeighborhoodConnectivity	NumberOfDirectedEdges	NumberOfUndirectedEdges	PartnerOfMultiEdgedNodePairs	Radiality	selected	SelfLoops	shared name	Stress	TopologicalCoefficient
38229	1.41683	0.364267	0.705803	0.0188346	624	3	false	H2O[c]	15.649	624	0	0	0.930529	false	0	H2O[c]	1666262	0.0151769
38225	1.55641	0.205562	0.642506	0.0245001	512	3	false	H[c]	17.5566	512	0	0	0.907266	false	0	H[c]	1222902	0.0175918
38490	1.7304	0.0805121	0.577901	0.0361089	320	4	false	ATP[c]	21.2719	320	0	0	0.878266	false	0	ATP[c]	672402	0.0210821
38233	1.81071	0.0336289	0.55227	0.0505618	268	3	false	NAD[c]	25.9701	268	0	0	0.864882	false	0	NAD[c]	389488	0.0266088
38253	1.79637	0.0861329	0.556679	0.0459923	266	3	false	CO2[c]	25.4774	266	0	0	0.867272	false	0	CO2[c]	655556	0.0256791
38346	1.78489	0.0680404	0.560257	0.0414811	266	3	false	PI[c]	24.391	266	0	0	0.869184	false	0	PI[c]	578184	0.0242696
38227	1.83174	0.0279981	0.545929	0.0471177	262	4	false	NADH[c]	23.5382	262	0	0	0.861377	false	0	NADH[c]	293058	0.0244934
38492	1.84704	0.0407529	0.541408	0.042509	239	4	false	ADP[c]	22.9874	239	0	0	0.858827	false	0	ADP[c]	415538	0.0236984
38255	1.85468	0.0478183	0.539175	0.0628821	230	4	false	COA[c]	28.3696	230	0	0	0.857553	false	0	COA[c]	429416	0.0292168
38306	1.89197	0.0232805	0.52855	0.0566209	194	3	false	NADP[c]	27.9794	194	0	0	0.851338	false	0	NADP[c]	266882	0.0289942
38302	1.90918	0.0196016	0.523786	0.0545921	192	4	false	NADPH[c]	25.3698	192	0	0	0.84847	false	0	NADPH[c]	204782	0.026705
38338	1.85564	0.0474344	0.538897	0.0616387	180	3	false	PPI[c]	28.9222	180	0	0	0.857393	false	0	PPI[c]	388528	0.0284388
38312	1.9675	0.0210062	0.50826	0.0809368	136	4	false	ACP[c]	30.6691	136	0	0	0.838751	false	0	ACP[c]	193690	0.0323855
38538	1.96176	0.0100579	0.509747	0.127231	115	4	false	AMP[c]	44.2	115	0	0	0.839707	false	0	AMP[c]	129906	0.0453799
38772	1.98948	0.0129669	0.502643	0.127888	94	4	false	GLU[c]	51.6702	94	0	0	0.835086	false	0	GLU[c]	167110	0.0534888
38770	2.01338	0.00758755	0.496676	0.161051	74	3	false	NH3[c]	57.5135	74	0	0	0.831103	false	0	NH3[c]	82696	0.0600836
38368	2.03155	0.00559253	0.492235	0.197869	73	4	false	ACCOA[c]	60.0548	73	0	0	0.828075	false	0	ACCOA[c]	75812	0.0636848
38249	2.04207	0.00648313	0.4897	0.156886	72	4	false	MALCOA[c]	58.125	72	0	0	0.826322	false	0	MALCOA[c]	93612	0.0622323
38574	2.03442	0.0199183	0.491541	0.120631	69	4	false	SAM[c]	48.7536	69	0	0	0.827597	false	0	SAM[c]	170118	0.0517554
38594	2.05736	0.0115863	0.486059	0.13244	64	4	false	O2[c]	52.625	64	0	0	0.823773	false	0	O2[c]	96266	0.0569982
38334	2.04685	0.0103229	0.488557	0.165537	60	4	false	PYR[c]	64.9333	60	0	0	0.825526	false	0	PYR[c]	116706	0.069078
38370	2.08126	0.00316185	0.480478	0.226255	58	4	false	FAD[c]	55.8276	58	0	0	0.81979	false	0	FAD[c]	40876	0.0616198
38308	2.10803	0.00170701	0.474376	0.183117	56	4	false	MALACP[c]	48.4643	56	0	0	0.815328	false	0	MALACP[c]	28126	0.0547619
38374	2.14627	0.00223539	0.465924	0.214141	55	4	false	FADH2[c]	49.5455	55	0	0	0.808955	false	0	FADH2[c]	29646	0.0585644
38279	2.40535	0.00197611	0.415739	0.0689405	53	4	false	H[e]	18.9811	53	0	0	0.765774	false	0	H[e]	10720	0.0315826
38614	2.11472	0.00376596	0.472875	0.172619	49	4	false	AKG[c]	65.2857	49	0	0	0.814213	false	0	AKG[c]	46236	0.0738526
38402	2.06501	0.00182033	0.484259	0.301418	48	4	false	SMMALONYLCOA[c]	83.875	48	0	0	0.822498	false	0	SMMALONYLCOA[c]	20470	0.0898758
39545	2.11377	0.0180218	0.473089	0.134752	48	4	false	GDP[c]	50.0417	48	0	0	0.814372	false	0	GDP[c]	161844	0.0564804
39890	2.21606	0.00665906	0.451251	0.0957447	48	4	false	SAH[c]	27.75	48	0	0	0.797323	false	0	SAH[c]	54412	0.0355314
39026	2.09656	0.00294423	0.476972	0.272425	43	4	false	GLN[c]	82.5814	43	0	0	0.81724	false	0	GLN[c]	46940	0.0912502
39597	2.12715	0.0018824	0.470112	0.278003	39	4	false	CYS[c]	67.9487	39	0	0	0.812141	false	0	CYS[c]	26318	0.0772145
39184	2.09082	0.00198203	0.478281	0.231863	38	4	false	SUCC[c]	83.2632	38	0	0	0.818196	false	0	SUCC[c]	29280	0.0908986
38972	2.07266	0.00149892	0.482472	0.45042	35	4	false	HDCCOA[c]	101.6	35	0	0	0.821224	false	0	HDCCOA[c]	25450	0.108316
38584	2.06883	0.00150717	0.483364	0.308378	34	4	false	MET[c]	100.559	34	0	0	0.821861	false	0	MET[c]	24226	0.106864
38856	2.07457	0.00055938	0.482028	0.513369	34	4	false	ODCCOA[c]	114	34	0	0	0.820905	false	0	ODCCOA[c]	15646	0.121665
39004	2.12715	0.00176807	0.470112	0.3125	33	4	false	THF[c]	100.848	33	0	0	0.812141	false	0	THF[c]	31012	0.114211
38774	2.06501	0.00166299	0.484259	0.366935	32	4	false	PROPIONYLCOA[c]	119.625	32	0	0	0.822498	false	0	PROPIONYLCOA[c]	27388	0.126054
38702	2.08317	0.00192855	0.480037	0.298925	31	4	false	AC[c]	111.774	31	0	0	0.819471	false	0	AC[c]	28904	0.120317
39725	2.12811	0.0009778	0.469901	0.348387	31	4	false	ASP[c]	84.6129	31	0	0	0.811982	false	0	ASP[c]	14030	0.0953922
38962	2.07744	0.00054499	0.481362	0.577011	30	4	false	HCSCOA[c]	115.733	30	0	0	0.820427	false	0	HCSCOA[c]	14822	0.123383
39052	2.08604	0.00210157	0.479377	0.271264	30	4	false	SER[c]	92.1	30	0	0	0.818993	false	0	SER[c]	25860	0.0991389
38632	2.08126	0.00314718	0.480478	0.253695	29	4	false	PRPP[c]	82.1724	29	0	0	0.81979	false	0	PRPP[c]	36868	0.0878849
38926	2.10038	0.00089411	0.476104	0.407407	28	4	false	GL3P[c]	114.464	28	0	0	0.816603	false	0	GL3P[c]	14212	0.124825
38966	2.10134	0.0003607	0.475887	0.634921	28	4	false	TCSCOA[c]	114.536	28	0	0	0.816444	false	0	TCSCOA[c]	11476	0.125176
38970	2.10134	0.00037518	0.475887	0.62963	28	4	false	ECSCOA[c]	114.464	28	0	0	0.816444	false	0	ECSCOA[c]	11616	0.125098
39691	2.13767	0.00190124	0.4678	0.293651	28	4	false	GTP[c]	84.1786	28	0	0	0.810389	false	0	GTP[c]	23258	0.0955489
38474	2.10229	0.0002454	0.475671	0.65812	27	4	false	PENTADECANOYLCOA[c]	117.63	27	0	0	0.816284	false	0	PENTADECANOYLCOA[c]	7226	0.128557
39060	2.087	0.00106008	0.479157	0.404558	27	4	false	ALA[c]	122.963	27	0	0	0.818834	false	0	ALA[c]	16496	0.132076
38478	2.10325	0.00022638	0.475455	0.686154	26	4	false	NONADECANOYLCOA[c]	121.769	26	0	0	0.816125	false	0	NONADECANOYLCOA[c]	6952	0.133081
38560	2.1434	0.00044191	0.466548	0.507692	26	4	false	DAG[c]	99.6538	26	0	0	0.809433	false	0	DAG[c]	7658	0.11376
39086	2.12715	0.00335153	0.470112	0.307692	26	4	false	G3P[c]	99.6538	26	0	0	0.812141	false	0	G3P[c]	28960	0.111676
38320	2.11759	0.00159139	0.472235	0.343333	25	4	false	GMP[c]	113.64	25	0	0	0.813735	false	0	GMP[c]	22694	0.126127
38494	2.06883	0.00039298	0.483364	0.54	25	4	false	OA[c]	143.6	25	0	0	0.821861	false	0	OA[c]	9668	0.15084
39796	2.14149	0.00326817	0.466964	0.283333	25	4	false	PEP[c]	91.12	25	0	0	0.809751	false	0	PEP[c]	31914	0.103545
38348	2.08795	0.00359715	0.478938	0.32971	24	4	false	FOR[c]	118.125	24	0	0	0.818674	false	0	FOR[c]	27298	0.126699
38394	2.17591	0.00056054	0.459578	0.395257	23	4	false	H2S[c]	94.3913	23	0	0	0.804015	false	0	H2S[c]	10192	0.111706
38784	2.1109	0.00027493	0.473732	0.592885	23	4	false	PA[c]	138.957	23	0	0	0.81485	false	0	PA[c]	8122	0.152532
39234	2.10803	0.00239616	0.474376	0.525692	23	4	false	TETRACOSANOATE[c]	119.348	23	0	0	0.815328	false	0	TETRACOSANOATE[c]	17566	0.130816
38714	2.1348	0.00055823	0.468428	0.506494	22	4	false	OCTADECANOYLACP[c]	141.682	22	0	0	0.810867	false	0	OCTADECANOYLACP[c]	10056	0.159193
39988	2.28203	0.0007172	0.438207	0.298701	22	4	false	FUM[c]	84.8182	22	0	0	0.786329	false	0	FUM[c]	10684	0.115086
41882	2.73901	0.00011476	0.365096	0.233766	22	4	false	ACPFAS[c]	30.7727	22	0	0	0.710166	false	0	ACPFAS[c]	1362	0.102919
38428	2.19694	0.00029223	0.455178	0.542857	21	4	false	N6HLYS[c]	118.619	21	0	0	0.80051	false	0	N6HLYS[c]	5032	0.143433
38432	2.15105	0.00027152	0.464889	0.533333	21	4	false	THR[c]	130.095	21	0	0	0.808158	false	0	THR[c]	4950	0.149363
38580	2.13289	0.00082456	0.468848	0.442857	21	4	false	DA[c]	121.905	21	0	0	0.811185	false	0	DA[c]	11400	0.136818
40093	2.32122	0.00573319	0.430807	0.17619	21	4	false	GDPMAN[c]	49.1905	21	0	0	0.779796	false	0	GDPMAN[c]	44886	0.0702721
38376	2.09656	0.00015178	0.476972	0.636842	20	4	false	HEXANOYLCOA[c]	175.25	20	0	0	0.81724	false	0	HEXANOYLCOA[c]	2972	0.188847
38424	2.2065	0.0002699	0.453206	0.457895	20	4	false	ACTAC[c]	98.6	20	0	0	0.798917	false	0	ACTAC[c]	3066	0.120391
38540	2.14818	1.02e-05	0.46551	0.7	20	4	false	2CARBC26ACYLCOA[c]	124.05	20	0	0	0.808636	false	0	2CARBC26ACYLCOA[c]	114	0.141287
38578	2.37285	0.00076579	0.421434	0.347368	20	4	false	LIPO[c]	82.2	20	0	0	0.771192	false	0	LIPO[c]	10340	0.123054
38940	2.14818	0.00379808	0.46551	0.394737	20	4	false	GL[c]	126.45	20	0	0	0.808636	false	0	GL[c]	27278	0.144622
39230	2.10038	0.00145003	0.476104	0.357895	20	4	false	SUCCOA[c]	133.2	20	0	0	0.816603	false	0	SUCCOA[c]	16628	0.144102
40385	2.30115	0.00535593	0.434566	0.231579	20	4	false	UDP[c]	67.8	20	0	0	0.783142	false	0	UDP[c]	45132	0.0940361
38241	2.15105	0.00030459	0.464889	0.450292	19	4	false	FERO[c]	122.158	19	0	0	0.808158	false	0	FERO[c]	3876	0.139291
38920	2.13862	0.0012129	0.467591	0.263158	19	4	false	AD[c]	101.211	19	0	0	0.810229	false	0	AD[c]	12434	0.114492
39006	2.20937	0.00029137	0.452618	0.380117	19	4	false	METTHF[c]	98.7368	19	0	0	0.798439	false	0	METTHF[c]	4904	0.120853
39986	2.28585	0.00091905	0.437474	0.339181	19	4	false	CMP[c]	82.7368	19	0	0	0.785692	false	0	CMP[c]	13072	0.11272
38231	2.17113	0.00300183	0.46059	0.294118	18	4	false	IPP[c]	107.5	18	0	0	0.804812	false	0	IPP[c]	26492	0.126026
38506	2.10707	0.00061446	0.474592	0.48366	18	4	false	LYS[c]	162.611	18	0	0	0.815488	false	0	LYS[c]	9732	0.177136
38968	2.11281	0.00018321	0.473303	0.673203	18	4	false	DOCOSANOYLCOA[c]	163.667	18	0	0	0.814532	false	0	DOCOSANOYLCOA[c]	5816	0.179262
39198	2.14436	0.00050512	0.46634	0.529412	18	4	false	4HPP[c]	132.722	18	0	0	0.809273	false	0	4HPP[c]	6858	0.150479
39684	2.26386	0.00039052	0.441723	0.490196	18	4	false	CTP[c]	110.278	18	0	0	0.789356	false	0	CTP[c]	6240	0.145485
39699	2.27055	0.00094176	0.440421	0.437908	18	4	false	F6P[c]	102.444	18	0	0	0.788241	false	0	F6P[c]	12288	0.136229
39807	2.23231	0.00203552	0.447966	0.647059	18	4	false	EICOSANOATE[c]	93.6667	18	0	0	0.794614	false	0	EICOSANOATE[c]	13288	0.118345
39809	2.32218	0.00192729	0.43063	0.614379	18	4	false	TAG[c]	67.5	18	0	0	0.779637	false	0	TAG[c]	16250	0.095938
39846	2.32792	0.00024284	0.429569	0.379085	18	4	false	HCYS[c]	62.7222	18	0	0	0.778681	false	0	HCYS[c]	3232	0.0902478
38694	2.25621	0.00077645	0.44322	0.316176	17	4	false	G6P[c]	108.059	17	0	0	0.790631	false	0	G6P[c]	11722	0.140519
38710	2.14149	0.00207796	0.466964	0.448529	17	4	false	HEXADECANOYLACP[c]	136.588	17	0	0	0.809751	false	0	HEXADECANOYLACP[c]	21892	0.153643
38718	2.13958	0.00023494	0.467382	0.610294	17	4	false	EICOSANOYLACP[c]	174.118	17	0	0	0.81007	false	0	EICOSANOYLACP[c]	4148	0.195638
38924	2.19025	0.00429513	0.456569	0.352941	17	4	false	DHAP[c]	121	17	0	0	0.801625	false	0	DHAP[c]	25102	0.144564
38932	2.1587	0.00047344	0.463242	0.397059	17	4	false	RTHIO[c]	114.294	17	0	0	0.806883	false	0	RTHIO[c]	9506	0.131524
38934	2.1587	0.00047344	0.463242	0.397059	17	4	false	OTHIO[c]	114.294	17	0	0	0.806883	false	0	OTHIO[c]	9506	0.131524
39048	2.11855	0.00082752	0.472022	0.411765	17	4	false	GLY[c]	143.588	17	0	0	0.813576	false	0	GLY[c]	12536	0.157963
39773	2.23327	0.00197145	0.447774	0.705882	17	4	false	HEXACOSANOATE[c]	99	17	0	0	0.794455	false	0	HEXACOSANOATE[c]	12444	0.125084
39777	2.23327	0.00197117	0.447774	0.705882	17	4	false	PENTADECANOATE[c]	98.8235	17	0	0	0.794455	false	0	PENTADECANOATE[c]	12262	0.124861
39812	2.23327	0.00197212	0.447774	0.705882	17	4	false	HEXADECANOATE[c]	99.2941	17	0	0	0.794455	false	0	HEXADECANOATE[c]	12546	0.125455
39814	2.23327	0.00197117	0.447774	0.705882	17	4	false	NONADECANOATE[c]	98.7647	17	0	0	0.794455	false	0	NONADECANOATE[c]	12260	0.124786
39816	2.23327	0.00012328	0.447774	0.727941	17	4	false	OCTADECANOATE[c]	99.5294	17	0	0	0.794455	false	0	OCTADECANOATE[c]	2412	0.125668
38237	2.15774	9.064e-05	0.463447	0.533333	16	4	false	FERI[c]	140.562	16	0	0	0.807043	false	0	FERI[c]	1204	0.161011
38382	2.12333	0.00014605	0.470959	0.683333	16	4	false	9HDECOA[c]	172.5	16	0	0	0.812779	false	0	9HDECOA[c]	4452	0.190819
38404	2.1587	0.00015115	0.463242	0.875	16	4	false	24MC26ACYLACP[c]	137.125	16	0	0	0.806883	false	0	24MC26ACYLACP[c]	4106	0.157253
38434	2.15966	9.389e-05	0.463037	0.733333	16	4	false	MBTC18ANOYL[c]	164.188	16	0	0	0.806724	false	0	MBTC18ANOYL[c]	2172	0.189374
38438	2.15966	9.394e-05	0.463037	0.733333	16	4	false	MBTMAL[c]	164.188	16	0	0	0.806724	false	0	MBTMAL[c]	2172	0.189374
38472	2.11377	7.43e-05	0.473089	0.741667	16	4	false	HEPTADECANOYLCOA[c]	181.5	16	0	0	0.814372	false	0	HEPTADECANOYLCOA[c]	1506	0.198578
38544	2.14149	4.162e-05	0.466964	0.866667	16	4	false	KC86MYCOLATE26[c]	158.5	16	0	0	0.809751	false	0	KC86MYCOLATE26[c]	862	0.17829
38548	2.14149	4.162e-05	0.466964	0.866667	16	4	false	AC82MYCOLATE26[c]	158.5	16	0	0	0.809751	false	0	AC82MYCOLATE26[c]	862	0.17829
38552	2.14149	4.162e-05	0.466964	0.866667	16	4	false	AC80MYCOLATE26[c]	158.5	16	0	0	0.809751	false	0	AC80MYCOLATE26[c]	862	0.17829
38556	2.14149	4.162e-05	0.466964	0.866667	16	4	false	AC78MYCOLATE26[c]	158.5	16	0	0	0.809751	false	0	AC78MYCOLATE26[c]	862	0.17829
38568	2.14149	4.162e-05	0.466964	0.866667	16	4	false	MC87MYCOLATE26[c]	158.5	16	0	0	0.809751	false	0	MC87MYCOLATE26[c]	862	0.17829
38572	2.14149	4.162e-05	0.466964	0.866667	16	4	false	MC85MYCOLATE26[c]	158.5	16	0	0	0.809751	false	0	MC85MYCOLATE26[c]	862	0.17829
38642	2.11377	0.00037572	0.473089	0.608333	16	4	false	TYR[c]	159.5	16	0	0	0.814372	false	0	TYR[c]	5052	0.174508
38720	2.1587	0.00015115	0.463242	0.875	16	4	false	24MC24ACYLACP[c]	137.125	16	0	0	0.806883	false	0	24MC24ACYLACP[c]	4106	0.157253
38818	2.15966	9.455e-05	0.463037	0.733333	16	4	false	MBTC18ENOYL[c]	164.188	16	0	0	0.806724	false	0	MBTC18ENOYL[c]	2204	0.189374
38950	2.12237	0.00044068	0.471171	0.533333	16	4	false	FMN[c]	180.938	16	0	0	0.812938	false	0	FMN[c]	6662	0.200152
39110	2.1109	0.0001308	0.473732	0.666667	16	4	false	DX5P[c]	175.875	16	0	0	0.81485	false	0	DX5P[c]	2622	0.191794
39741	2.3738	0.0002506	0.421265	0.308333	16	4	false	H2O2[c]	56	16	0	0	0.771033	false	0	H2O2[c]	2980	0.0861539
40346	2.26577	0.00070207	0.44135	0.458333	16	4	false	UTP[c]	120.625	16	0	0	0.789038	false	0	UTP[c]	9018	0.158926
38342	2.10516	9.271e-05	0.475023	0.704762	15	4	false	MPET[c]	169.333	15	0	0	0.815806	false	0	MPET[c]	1410	0.183261
38386	2.12428	0.00013388	0.470747	0.704762	15	4	false	9ODECOA[c]	183.4	15	0	0	0.81262	false	0	9ODECOA[c]	4234	0.202876
38392	2.12428	7.646e-05	0.470747	0.761905	15	4	false	DODECANOYLCOA[c]	182.533	15	0	0	0.81262	false	0	DODECANOYLCOA[c]	1406	0.201917
38406	2.15966	0.00014749	0.463037	0.933333	15	4	false	246MC29ACYLACP[c]	145.733	15	0	0	0.806724	false	0	246MC29ACYLACP[c]	4086	0.167125
38430	2.21702	0.000188	0.451056	0.704762	15	4	false	SAL[c]	125	15	0	0	0.797164	false	0	SAL[c]	2582	0.153941
38496	2.21606	3.123e-05	0.451251	0.580952	15	4	false	HCO3[c]	112.867	15	0	0	0.797323	false	0	HCO3[c]	544	0.139342
38618	2.22562	0.0001586	0.449313	0.514286	15	4	false	NO2[c]	150.4	15	0	0	0.79573	false	0	NO2[c]	1472	0.187298
38662	2.1826	0.00075235	0.458169	0.495238	15	4	false	E4P[c]	141.133	15	0	0	0.8029	false	0	E4P[c]	9680	0.166824
38706	2.15966	0.00014749	0.463037	0.933333	15	4	false	2468MC30ACYLACP[c]	145.733	15	0	0	0.806724	false	0	2468MC30ACYLACP[c]	4086	0.167125
38708	2.15966	0.00014749	0.463037	0.933333	15	4	false	246MC27ACYLACP[c]	145.733	15	0	0	0.806724	false	0	246MC27ACYLACP[c]	4086	0.167125
38750	2.24665	0.00017044	0.445106	0.647619	15	4	false	DHF[c]	162.467	15	0	0	0.792224	false	0	DHF[c]	4140	0.208558
38786	2.09943	0.0001178	0.476321	0.704762	15	4	false	MAL[c]	212.267	15	0	0	0.816762	false	0	MAL[c]	2604	0.228244
38808	2.1434	0.00034542	0.466548	0.514286	15	4	false	RL5P[c]	152.467	15	0	0	0.809433	false	0	RL5P[c]	5676	0.17189
38946	2.35182	0.00035836	0.425203	0.27619	15	4	false	R1P[c]	60.3333	15	0	0	0.774697	false	0	R1P[c]	4726	0.0878523
39098	2.15966	0.00014749	0.463037	0.933333	15	4	false	246810MC35ACYLACP[c]	145.733	15	0	0	0.806724	false	0	246810MC35ACYLACP[c]	4086	0.167125
39100	2.15966	0.00014749	0.463037	0.933333	15	4	false	2468MC32ACYLACP[c]	145.733	15	0	0	0.806724	false	0	2468MC32ACYLACP[c]	4086	0.167125
39102	2.15966	0.00014749	0.463037	0.933333	15	4	false	246810MC33ACYLACP[c]	145.733	15	0	0	0.806724	false	0	246810MC33ACYLACP[c]	4086	0.167125
39721	2.29541	0.0111486	0.435652	0.238095	15	4	false	DPP[c]	78	15	0	0	0.784098	false	0	DPP[c]	66552	0.106849
38378	2.12524	5.965e-05	0.470535	0.802198	14	4	false	DECANOYLCOA[c]	194.929	14	0	0	0.81246	false	0	DECANOYLCOA[c]	1230	0.215629
38460	2.1434	0.00042033	0.466548	0.472527	14	4	false	ADN[c]	165.357	14	0	0	0.809433	false	0	ADN[c]	6464	0.187056
38532	2.48375	0.00218489	0.402617	0.340659	14	4	false	DTDPRHAM[c]	73.3571	14	0	0	0.752709	false	0	DTDPRHAM[c]	19134	0.131229
38742	2.14054	0.00058137	0.467173	0.472527	14	4	false	IMP[c]	163	14	0	0	0.809911	false	0	IMP[c]	10756	0.183352
38824	2.34608	0.00013552	0.426243	0.571429	14	4	false	TETRACOSANOYLACP[c]	141.286	14	0	0	0.775653	false	0	TETRACOSANOYLACP[c]	2510	0.204762
38844	2.34608	0.00013788	0.426243	0.571429	14	4	false	DOCOSANOYLACP[c]	140.571	14	0	0	0.775653	false	0	DOCOSANOYLACP[c]	2516	0.203727
38960	2.12524	4.995e-05	0.470535	0.835165	14	4	false	TETRADECANOYLCOA[c]	196.714	14	0	0	0.81246	false	0	TETRADECANOYLCOA[c]	1022	0.217604
40065	2.2218	0.00024037	0.450086	0.362637	14	4	false	OMVAL[c]	102.929	14	0	0	0.796367	false	0	OMVAL[c]	3352	0.127072
40268	2.19025	0.00055243	0.456569	0.461538	14	4	false	ORN[c]	136.786	14	0	0	0.801625	false	0	ORN[c]	7536	0.16284
42964	2.60325	0.00091427	0.384135	0.285714	14	4	false	UDPNAG[c]	41	14	0	0	0.732792	false	0	UDPNAG[c]	12536	0.097852
38259	2.16444	6.766e-05	0.462014	0.74359	13	4	false	3HC24ACYLACP[c]	204.385	13	0	0	0.805927	false	0	3HC24ACYLACP[c]	1334	0.235195
38440	2.19025	0.00219046	0.456569	0.538462	13	4	false	ACAL[c]	186.615	13	0	0	0.801625	false	0	ACAL[c]	15176	0.221806
38542	2.0956	4.581e-05	0.47719	0.782051	13	4	false	CKC60MEROACYLAMP[c]	227.462	13	0	0	0.8174	false	0	CKC60MEROACYLAMP[c]	926	0.243014
38546	2.09465	4.881e-05	0.477408	0.782051	13	4	false	1931CPC56ACYLAMP[c]	227.462	13	0	0	0.817559	false	0	1931CPC56ACYLAMP[c]	956	0.242755
38550	2.09465	4.881e-05	0.477408	0.782051	13	4	false	1931CPC54ACYLAMP[c]	227.462	13	0	0	0.817559	false	0	1931CPC54ACYLAMP[c]	956	0.242755
38554	2.09465	4.881e-05	0.477408	0.782051	13	4	false	1931CPC52ACYLAMP[c]	227.462	13	0	0	0.817559	false	0	1931CPC52ACYLAMP[c]	956	0.242755
38566	2.09465	4.874e-05	0.477408	0.782051	13	4	false	CMC61MEROACYLCPAMP[c]	227.462	13	0	0	0.817559	false	0	CMC61MEROACYLCPAMP[c]	956	0.242755
38570	2.09465	4.885e-05	0.477408	0.782051	13	4	false	CMC59MEROACYLCPAMP[c]	227.462	13	0	0	0.817559	false	0	CMC59MEROACYLCPAMP[c]	956	0.242755
38604	2.1587	6.43e-05	0.463242	0.692308	13	4	false	PRO[c]	231.231	13	0	0	0.806883	false	0	PRO[c]	1478	0.265477
38656	2.20841	0.00015679	0.452814	0.615385	13	4	false	FMNH2[c]	143.231	13	0	0	0.798598	false	0	FMNH2[c]	2198	0.174247
38664	2.16444	6.788e-05	0.462014	0.74359	13	4	false	3HC26ACYLACP[c]	204.385	13	0	0	0.805927	false	0	3HC26ACYLACP[c]	1334	0.235195
38740	2.14818	7.933e-05	0.46551	0.75641	13	4	false	XMP[c]	191.923	13	0	0	0.808636	false	0	XMP[c]	1384	0.217847
38944	2.15774	0.0020144	0.463447	0.448718	13	4	false	NAC[c]	134.231	13	0	0	0.807043	false	0	NAC[c]	8412	0.154023
39188	2.44933	0.00059632	0.408275	0.358974	13	4	false	DLIPO[c]	108.231	13	0	0	0.758445	false	0	DLIPO[c]	9300	0.181595
39210	2.17686	0.00090264	0.459376	0.371795	13	4	false	UDPG[c]	148.923	13	0	0	0.803856	false	0	UDPG[c]	12606	0.174792
39232	2.20746	0.00076471	0.45301	0.423077	13	4	false	HBA[c]	140.154	13	0	0	0.798757	false	0	HBA[c]	10512	0.17009
39246	2.16444	0.00113754	0.462014	0.641026	13	4	false	HYDROXYPHTHIOCERANOYLCOA[c]	167.077	13	0	0	0.805927	false	0	HYDROXYPHTHIOCERANOYLCOA[c]	9406	0.192263
39758	2.21319	0.00023344	0.451836	0.551282	13	4	false	OBUT[c]	114.462	13	0	0	0.797801	false	0	OBUT[c]	2758	0.1401
39848	2.30593	0.00046641	0.433665	0.320513	13	4	false	R5P[c]	109.231	13	0	0	0.782345	false	0	R5P[c]	6336	0.151813
40021	2.32122	8.369e-05	0.430807	0.538462	13	4	false	A6RP[c]	87.9231	13	0	0	0.779796	false	0	A6RP[c]	764	0.124537
40833	2.66635	0.00105446	0.375045	0.307692	13	5	false	DTDP[c]	53.3077	13	0	0	0.722275	false	0	DTDP[c]	11242	0.1433
40988	2.44168	0.00142301	0.409554	0.358974	13	4	false	UMP[c]	85.8462	13	0	0	0.75972	false	0	UMP[c]	14776	0.145749
42089	2.74857	4.03e-06	0.363826	0.794872	13	5	false	AGL3P[c]	50.2308	13	0	0	0.708572	false	0	AGL3P[c]	32	0.160482
44575	2.93021	6.895e-05	0.341272	0.435897	13	5	false	MYCOCEROSOYLACP[c]	22.1538	13	0	0	0.678298	false	0	MYCOCEROSOYLACP[c]	422	0.140214
38350	2.12333	0.00012186	0.470959	0.727273	12	4	false	AIR[c]	234	12	0	0	0.812779	false	0	AIR[c]	2514	0.257426
38352	2.16252	0.0002495	0.462423	0.636364	12	4	false	AHMMP[c]	212	12	0	0	0.806246	false	0	AHMMP[c]	3026	0.24424
38596	2.15774	0.00015063	0.463447	0.712121	12	4	false	UDPNAM[c]	205.333	12	0	0	0.807043	false	0	UDPNAM[c]	3124	0.235474
38636	2.21797	0.00011801	0.450862	0.469697	12	4	false	NACN[c]	133.5	12	0	0	0.797004	false	0	NACN[c]	1706	0.164409
38778	2.1826	0.00044093	0.458169	0.378788	12	4	false	URA[c]	164.083	12	0	0	0.8029	false	0	URA[c]	5592	0.193723
38858	2.14914	2.01e-06	0.465302	0.893939	12	4	false	RMMALONYLACP[c]	188.583	12	0	0	0.808477	false	0	RMMALONYLACP[c]	22	0.212848
38910	2.2696	0.0002108	0.440607	0.454545	12	4	false	HSER[c]	151.167	12	0	0	0.7884	false	0	HSER[c]	4092	0.197088
38974	2.22849	3.44e-05	0.448734	0.712121	12	4	false	5OHHIPCOA[c]	168.667	12	0	0	0.795252	false	0	5OHHIPCOA[c]	622	0.21057
38982	2.12906	0.0002796	0.46969	0.651515	12	4	false	HIP[c]	211.5	12	0	0	0.811823	false	0	HIP[c]	2652	0.234479
39028	2.1587	0.00016304	0.463242	0.575758	12	4	false	MOLYBDOPTERIN[c]	185.667	12	0	0	0.806883	false	0	MOLYBDOPTERIN[c]	2488	0.213165
39240	2.12715	0.00013108	0.470112	0.727273	12	4	false	DOCOSANOATE[c]	213.083	12	0	0	0.812141	false	0	DOCOSANOATE[c]	2558	0.235712
39674	2.30784	0.00016756	0.433306	0.5	12	4	false	GLC[c]	125.583	12	0	0	0.782027	false	0	GLC[c]	1848	0.174421
39687	2.3174	0.00047078	0.431518	0.469697	12	4	false	CDPDG[c]	110.417	12	0	0	0.780433	false	0	CDPDG[c]	7484	0.15508
39701	2.32696	0.00079752	0.429745	0.318182	12	4	false	TRE6P[c]	88.0833	12	0	0	0.77884	false	0	TRE6P[c]	7134	0.125475
39719	2.23231	0.00025581	0.447966	0.424242	12	4	false	GLX[c]	116.417	12	0	0	0.794614	false	0	GLX[c]	2822	0.145158
39953	2.2457	9.754e-05	0.445296	0.681818	12	4	false	CIT[c]	155.417	12	0	0	0.792384	false	0	CIT[c]	926	0.197983
40312	2.27629	0.00197828	0.439311	0.575758	12	4	false	CITR[c]	137.667	12	0	0	0.787285	false	0	CITR[c]	13268	0.1832
38314	2.15105	3.82e-06	0.464889	0.872727	11	4	false	PENTADECANOYLACP[c]	205.273	11	0	0	0.808158	false	0	PENTADECANOYLACP[c]	60	0.231947
38316	2.15105	4.33e-06	0.464889	0.872727	11	4	false	HEPTADECANOYLACP[c]	204.273	11	0	0	0.808158	false	0	HEPTADECANOYLACP[c]	60	0.230817
38326	2.16539	0.00013189	0.46181	0.563636	11	4	false	COBCO[c]	183.727	11	0	0	0.805768	false	0	COBCO[c]	2172	0.212156
38358	2.42447	3.794e-05	0.412461	0.654545	11	4	false	TETRAPENTACONTANOYLACP[c]	173.364	11	0	0	0.762588	false	0	TETRAPENTACONTANOYLACP[c]	480	0.276497
38362	2.42447	3.794e-05	0.412461	0.654545	11	4	false	PENTACONTANOYLACP[c]	173.364	11	0	0	0.762588	false	0	PENTACONTANOYLACP[c]	480	0.276497
38398	2.1587	0.0001026	0.463242	0.654545	11	4	false	CHOLESTEROL[c]	234.909	11	0	0	0.806883	false	0	CHOLESTEROL[c]	2110	0.269391
38426	2.21606	1.073e-05	0.451251	0.818182	11	4	false	N6HLYSC18ANOYL[c]	174.273	11	0	0	0.797323	false	0	N6HLYSC18ANOYL[c]	176	0.213047
38436	2.21606	1.134e-05	0.451251	0.781818	11	4	false	N6HLYSMAL[c]	177.364	11	0	0	0.797323	false	0	N6HLYSMAL[c]	176	0.216826
38582	2.46558	5.545e-05	0.405584	0.745455	11	4	false	APOLIPO[c]	119.545	11	0	0	0.755736	false	0	APOLIPO[c]	1550	0.201935
38598	2.1587	0.00010959	0.463242	0.781818	11	4	false	UDPNGM[c]	223.455	11	0	0	0.806883	false	0	UDPNGM[c]	2456	0.256255
38606	2.21415	6.51e-06	0.451641	0.781818	11	4	false	P5C[c]	207.455	11	0	0	0.797642	false	0	P5C[c]	134	0.253302
38660	2.22275	3.046e-05	0.449892	0.654545	11	4	false	DMBI[c]	163.545	11	0	0	0.796208	false	0	DMBI[c]	356	0.201908
38712	2.1501	7.528e-05	0.465096	0.8	11	4	false	TUBERCULOSTEROYLACP[c]	205	11	0	0	0.808317	false	0	TUBERCULOSTEROYLACP[c]	2668	0.231377
38724	2.42447	2.78e-05	0.412461	0.654545	11	4	false	HEXAPENTACONTANOYLACP[c]	173.455	11	0	0	0.762588	false	0	HEXAPENTACONTANOYLACP[c]	338	0.276642
38816	2.21606	0.00018007	0.451251	0.745455	11	4	false	N6HLYSC18ENOYL[c]	172.818	11	0	0	0.797323	false	0	N6HLYSC18ENOYL[c]	3472	0.211269
38912	2.16635	3.23e-05	0.461606	0.8	11	4	false	PHENOL2M79DHC32ACYLACP[c]	209.636	11	0	0	0.805609	false	0	PHENOL2M79DHC32ACYLACP[c]	476	0.241239
38916	2.16635	3.23e-05	0.461606	0.8	11	4	false	2M79DHC31ACYLACP[c]	209.636	11	0	0	0.805609	false	0	2M79DHC31ACYLACP[c]	476	0.241239
38928	2.22275	0.00066176	0.449892	0.6	11	4	false	GLAL[c]	162.909	11	0	0	0.796208	false	0	GLAL[c]	8632	0.201122
38964	2.18069	2.611e-05	0.458571	0.818182	11	4	false	OCTACOSANOYLCOA[c]	205.273	11	0	0	0.803219	false	0	OCTACOSANOYLCOA[c]	628	0.240366
38978	2.42447	3.794e-05	0.412461	0.654545	11	4	false	DOPENTACONTANOYLACP[c]	173.364	11	0	0	0.762588	false	0	DOPENTACONTANOYLACP[c]	480	0.276497
39044	2.2218	1.598e-05	0.450086	0.745455	11	4	false	QH2[c]	165.364	11	0	0	0.796367	false	0	QH2[c]	208	0.203901
39046	2.2218	1.598e-05	0.450086	0.745455	11	4	false	Q[c]	165.364	11	0	0	0.796367	false	0	Q[c]	208	0.203901
39082	2.12811	0.0001021	0.469901	0.727273	11	4	false	CCHOL[c]	254.545	11	0	0	0.811982	false	0	CCHOL[c]	2346	0.281577
39084	2.16635	3.23e-05	0.461606	0.8	11	4	false	2M79DHC33ACYLACP[c]	209.636	11	0	0	0.805609	false	0	2M79DHC33ACYLACP[c]	476	0.241239
39092	2.21319	0.00196482	0.451836	0.509091	11	4	false	BIOTIN[c]	153.182	11	0	0	0.797801	false	0	BIOTIN[c]	9848	0.187153
39172	2.16635	3.23e-05	0.461606	0.8	11	4	false	PHENOL2M79DHC34ACYLACP[c]	209.636	11	0	0	0.805609	false	0	PHENOL2M79DHC34ACYLACP[c]	476	0.241239
39242	2.16635	9.5e-07	0.461606	0.909091	11	4	false	MAS[c]	199.727	11	0	0	0.805609	false	0	MAS[c]	12	0.229836
39244	2.16635	9.5e-07	0.461606	0.909091	11	4	false	HEXADECANOYLMAS[c]	199.727	11	0	0	0.805609	false	0	HEXADECANOYLMAS[c]	12	0.229836
39601	2.19598	0.00191205	0.455377	0.818182	11	4	false	4HBENZALC[c]	166.273	11	0	0	0.800669	false	0	4HBENZALC[c]	9216	0.198782
39680	2.30593	0.00026212	0.433665	0.472727	11	4	false	PAPS[c]	138.273	11	0	0	0.782345	false	0	PAPS[c]	3662	0.191249
39727	2.27342	8.78e-06	0.439865	0.872727	11	4	false	ASN[c]	181	11	0	0	0.787763	false	0	ASN[c]	118	0.239418
39756	2.32314	4.53e-05	0.430453	0.563636	11	4	false	OSLHSER[c]	100.182	11	0	0	0.779477	false	0	OSLHSER[c]	870	0.1413
39760	2.3652	7.057e-05	0.422797	0.654545	11	4	false	LLCT[c]	86	11	0	0	0.772467	false	0	LLCT[c]	1330	0.129323
39865	2.33556	3.415e-05	0.428162	0.563636	11	4	false	ISUCC[c]	107.818	11	0	0	0.777406	false	0	ISUCC[c]	414	0.155358
40015	2.32887	0.00012405	0.429392	0.563636	11	4	false	PYRA5P[c]	112.091	11	0	0	0.778521	false	0	PYRA5P[c]	1624	0.160359
40156	2.29828	2.272e-05	0.435108	0.727273	11	4	false	CAP[c]	150.727	11	0	0	0.78362	false	0	CAP[c]	282	0.206476
40202	2.36233	0.00022881	0.42331	0.581818	11	4	false	FO[c]	81.0909	11	0	0	0.772945	false	0	FO[c]	2394	0.121576
40205	2.36424	0.00012334	0.422968	0.618182	11	4	false	OX[c]	83.2727	11	0	0	0.772626	false	0	OX[c]	1386	0.125034
40442	2.78872	0.00046096	0.358588	0.290909	11	4	false	UDPP[c]	30.6364	11	0	0	0.70188	false	0	UDPP[c]	4910	0.128724
38310	2.15201	9.5e-07	0.464682	0.911111	10	4	false	PROPIONYLACP[c]	225.3	10	0	0	0.807999	false	0	PROPIONYLACP[c]	8	0.254576
38318	2.15201	3.25e-06	0.464682	0.888889	10	4	false	NONADECANOYLACP[c]	224.7	10	0	0	0.807999	false	0	NONADECANOYLACP[c]	56	0.253898
38344	2.1501	0.00024768	0.465096	0.666667	10	4	false	THIP[c]	217.2	10	0	0	0.808317	false	0	THIP[c]	2584	0.246258
38372	2.19694	1.5e-07	0.455178	0.977778	10	4	false	OCTANOYLCOA[c]	211.6	10	0	0	0.80051	false	0	OCTANOYLCOA[c]	2	0.252506
38384	2.19694	2e-07	0.455178	0.977778	10	4	false	CISDELTA5TETRADECANOYLCOA[c]	210.8	10	0	0	0.80051	false	0	CISDELTA5TETRADECANOYLCOA[c]	2	0.251551
38388	2.19694	9.227e-05	0.455178	0.822222	10	4	false	CISDELTA3DODECANOYLCOA[c]	209.5	10	0	0	0.80051	false	0	CISDELTA3DODECANOYLCOA[c]	842	0.25
38466	2.1673	6.1e-07	0.461403	0.955556	10	4	false	PHENOL57DHC29ACYLACP[c]	230.2	10	0	0	0.805449	false	0	PHENOL57DHC29ACYLACP[c]	6	0.264902
38476	2.19694	2e-07	0.455178	0.977778	10	4	false	TRIDECANOYLCOA[c]	211.9	10	0	0	0.80051	false	0	TRIDECANOYLCOA[c]	2	0.252864
38480	2.19694	2e-07	0.455178	0.977778	10	4	false	NONANOYLCOA[c]	210.2	10	0	0	0.80051	false	0	NONANOYLCOA[c]	2	0.250835
38482	2.19694	2e-07	0.455178	0.977778	10	4	false	HEPTANOYLCOA[c]	210.2	10	0	0	0.80051	false	0	HEPTANOYLCOA[c]	2	0.250835
38484	2.19694	2e-07	0.455178	0.977778	10	4	false	PENTANOYLCOA[c]	212.4	10	0	0	0.80051	false	0	PENTANOYLCOA[c]	2	0.253461
38486	2.19694	2e-07	0.455178	0.977778	10	4	false	UNDECANOYLCOA[c]	210.2	10	0	0	0.80051	false	0	UNDECANOYLCOA[c]	2	0.250835
38630	2.1673	6.1e-07	0.461403	0.955556	10	4	false	PHENOL57DHC31ACYLACP[c]	230.2	10	0	0	0.805449	false	0	PHENOL57DHC31ACYLACP[c]	6	0.264902
38676	2.12237	3.953e-05	0.471171	0.822222	10	4	false	H2CO3[c]	239	10	0	0	0.812938	false	0	H2CO3[c]	894	0.262349
38678	2.22084	0.00155806	0.45028	0.444444	10	4	false	GSH[c]	164	10	0	0	0.796526	false	0	GSH[c]	10016	0.201722
38686	2.19407	2.744e-05	0.455773	0.755556	10	4	false	GLUGSAL[c]	196.4	10	0	0	0.800988	false	0	GLUGSAL[c]	572	0.234088
38700	2.19598	3.827e-05	0.455377	0.733333	10	4	false	TETRAHYDRODIPICOLINATE[c]	231.8	10	0	0	0.800669	false	0	TETRAHYDRODIPICOLINATE[c]	782	0.276281
38732	2.3499	0.00010009	0.425549	0.733333	10	4	false	PHENOLTRICOSANOYLACP[c]	187.5	10	0	0	0.775016	false	0	PHENOLTRICOSANOYLACP[c]	1950	0.271739
38782	2.1501	4.347e-05	0.465096	0.755556	10	4	false	BCCP[c]	228.8	10	0	0	0.808317	false	0	BCCP[c]	828	0.25941
38796	2.16061	6.662e-05	0.462832	0.733333	10	4	false	ADENOSYLCOBRINICACIDACDIAMIDE[c]	212.1	10	0	0	0.806565	false	0	ADENOSYLCOBRINICACIDACDIAMIDE[c]	880	0.243513
38830	2.36998	2.557e-05	0.421944	0.666667	10	4	false	HEXACOSANOYLACP[c]	177.4	10	0	0	0.77167	false	0	HEXACOSANOYLACP[c]	412	0.264382
38834	2.36998	3.076e-05	0.421944	0.644444	10	4	false	OCTACOSANOYLACP[c]	175.5	10	0	0	0.77167	false	0	OCTACOSANOYLACP[c]	462	0.26155
38914	2.1673	6.1e-07	0.461403	0.955556	10	4	false	57DHC28ACYLACP[c]	230.2	10	0	0	0.805449	false	0	57DHC28ACYLACP[c]	6	0.264902
38936	2.1673	6.1e-07	0.461403	0.955556	10	4	false	57DHC30ACYLACP[c]	230.2	10	0	0	0.805449	false	0	57DHC30ACYLACP[c]	6	0.264902
38938	2.22945	0.00037325	0.448542	0.622222	10	4	false	GA[c]	210.2	10	0	0	0.795092	false	0	GA[c]	4830	0.261118
39002	2.31931	9.741e-05	0.431162	0.711111	10	4	false	DTMP[c]	154.7	10	0	0	0.780115	false	0	DTMP[c]	1920	0.21516
39008	2.18451	7.63e-05	0.457768	0.666667	10	4	false	DUMP[c]	178.7	10	0	0	0.802581	false	0	DUMP[c]	1418	0.21098
39040	2.42925	0.00011285	0.411649	0.555556	10	4	false	C8ACYLACPFAS[c]	146.2	10	0	0	0.761791	false	0	C8ACYLACPFAS[c]	2702	0.236187
39066	2.3499	0.00010008	0.425549	0.733333	10	4	false	PHENOLPENTACOSANOYLACP[c]	187.5	10	0	0	0.775016	false	0	PHENOLPENTACOSANOYLACP[c]	1950	0.271739
39216	2.15966	1.868e-05	0.463037	0.844444	10	4	false	HYDROGENOBYRINATEACDIAMIDE[c]	212.2	10	0	0	0.806724	false	0	HYDROGENOBYRINATEACDIAMIDE[c]	358	0.243349
39228	2.1673	7.138e-05	0.461403	0.844444	10	4	false	PENTAMETHYLTRICONTANOYL[c]	216.1	10	0	0	0.805449	false	0	PENTAMETHYLTRICONTANOYL[c]	788	0.248677
39594	2.29541	0.00012172	0.435652	0.555556	10	4	false	NGINS[c]	133.1	10	0	0	0.784098	false	0	NGINS[c]	1468	0.181583
39703	2.35468	0.00112984	0.424685	0.377778	10	4	false	TRE[c]	94.7	10	0	0	0.774219	false	0	TRE[c]	9688	0.140089
39837	2.36329	1.962e-05	0.423139	0.688889	10	4	false	5DA[c]	87.9	10	0	0	0.772785	false	0	5DA[c]	156	0.131587
40139	2.16444	0.00013084	0.462014	0.711111	10	4	false	PROPIONYLP[c]	206.2	10	0	0	0.805927	false	0	PROPIONYLP[c]	2642	0.236739
40193	2.39675	4.7e-07	0.417232	0.977778	10	4	false	MAG[c]	79.6	10	0	0	0.767208	false	0	MAG[c]	6	0.125354
40208	2.28011	4.951e-05	0.438574	0.733333	10	4	false	PRAM[c]	182	10	0	0	0.786648	false	0	PRAM[c]	906	0.242667
40252	2.29732	5.42e-05	0.435289	0.733333	10	4	false	FGAR[c]	164.4	10	0	0	0.783779	false	0	FGAR[c]	1000	0.224897
40329	2.34608	0.0002778	0.426243	0.688889	10	4	false	C78MYCOLATEACP[c]	86.9	10	0	0	0.775653	false	0	C78MYCOLATEACP[c]	2582	0.126861
40378	2.28011	0.00013178	0.438574	0.6	10	4	false	DHPT[c]	176.1	10	0	0	0.786648	false	0	DHPT[c]	1970	0.235113
41165	2.38528	5.653e-05	0.419238	0.666667	10	4	false	DETHIOBIOTIN[c]	125.8	10	0	0	0.76912	false	0	DETHIOBIOTIN[c]	1172	0.194436
42239	2.70268	0.00017525	0.370004	0.333333	10	4	false	CHOR[c]	50.7	10	0	0	0.716221	false	0	CHOR[c]	2246	0.150595
38224	2.22849	1.055e-05	0.448734	0.666667	9	4	false	HMB4PP[c]	192.667	9	0	0	0.795252	false	0	HMB4PP[c]	78	0.238744
38257	2.16922	2.3e-05	0.460996	0.944444	9	4	false	PHENOL35DHC27ACYLACP[c]	250.222	9	0	0	0.805131	false	0	PHENOL35DHC27ACYLACP[c]	478	0.288274
38261	2.16922	2.3e-07	0.460996	0.972222	9	4	false	35DHC26ACYLACP[c]	250.778	9	0	0	0.805131	false	0	35DHC26ACYLACP[c]	2	0.288914
38265	2.16922	2.3e-05	0.460996	0.944444	9	4	false	PHENOL35DHC29ACYLACP[c]	250.222	9	0	0	0.805131	false	0	PHENOL35DHC29ACYLACP[c]	478	0.288274
38275	2.22658	0.00113009	0.44912	0.527778	9	4	false	NO3[c]	144	9	0	0	0.79557	false	0	NO3[c]	7768	0.178218
38293	2.32983	0.00013787	0.429216	0.583333	9	4	false	3PG[c]	180.778	9	0	0	0.778362	false	0	3PG[c]	1600	0.255179
38328	2.52008	0.00194723	0.396813	0.305556	9	4	false	FE2[c]	68.8889	9	0	0	0.746654	false	0	FE2[c]	13070	0.12784
38336	2.22275	0.00022544	0.449892	0.5	9	4	false	LAC[c]	199.556	9	0	0	0.796208	false	0	LAC[c]	2082	0.245758
38366	2.16826	2.474e-05	0.461199	0.861111	9	4	false	PIMELOYLCOA[c]	252.111	9	0	0	0.80529	false	0	PIMELOYLCOA[c]	462	0.290116
38380	2.1979	0	0.45498	1	9	4	false	BUTANOYLCOA[c]	233.556	9	0	0	0.800351	false	0	BUTANOYLCOA[c]	0	0.278706
38396	2.19312	2.885e-05	0.455972	0.638889	9	4	false	H2SO3[c]	164.222	9	0	0	0.801147	false	0	H2SO3[c]	544	0.19527
38416	2.19885	8.109e-05	0.454783	0.666667	9	4	false	TD2EC18ACYLACPFAS[c]	216.444	9	0	0	0.800191	false	0	TD2EC18ACYLACPFAS[c]	2778	0.258596
38418	2.4608	8.48e-05	0.406371	0.638889	9	4	false	C18ACYLACPFAS[c]	157.111	9	0	0	0.756533	false	0	C18ACYLACPFAS[c]	2276	0.266742
38422	2.4608	9.379e-05	0.406371	0.583333	9	4	false	C20ACYLACPFAS[c]	156.111	9	0	0	0.756533	false	0	C20ACYLACPFAS[c]	2378	0.265044
38456	2.19885	8.107e-05	0.454783	0.666667	9	4	false	TD2EC16ACYLACPFAS[c]	216.556	9	0	0	0.800191	false	0	TD2EC16ACYLACPFAS[c]	2778	0.258728
38458	2.4608	8.481e-05	0.406371	0.638889	9	4	false	C16ACYLACPFAS[c]	157.222	9	0	0	0.756533	false	0	C16ACYLACPFAS[c]	2276	0.266931
38464	2.16635	2.9e-07	0.461606	0.972222	9	4	false	2MC23ACYLACP[c]	233.222	9	0	0	0.805609	false	0	2MC23ACYLACP[c]	4	0.267764
38510	2.16826	0.00029826	0.461199	0.666667	9	4	false	LYS[e]	227	9	0	0	0.80529	false	0	LYS[e]	4908	0.262428
38592	2.47132	0.00031759	0.404642	0.361111	9	4	false	LLAC[c]	82	9	0	0	0.75478	false	0	LLAC[c]	3662	0.141623
38612	2.18929	0.0001335	0.456769	0.666667	9	4	false	ICIT[c]	210	9	0	0	0.801785	false	0	ICIT[c]	1272	0.247642
38624	2.22753	0.00026376	0.448927	0.444444	9	4	false	FTHF[c]	136.778	9	0	0	0.795411	false	0	FTHF[c]	4404	0.169279
38634	2.12524	8.679e-05	0.470535	0.666667	9	4	false	QA[c]	213	9	0	0	0.81246	false	0	QA[c]	1544	0.234066
38640	2.26386	0.00021589	0.441723	0.583333	9	4	false	3MBECOA[c]	164.333	9	0	0	0.789356	false	0	3MBECOA[c]	2952	0.213697
38654	2.2065	0.00055774	0.453206	0.444444	9	4	false	5MTA[c]	160.333	9	0	0	0.798917	false	0	5MTA[c]	5032	0.193639
38658	2.22467	2.97e-06	0.449506	0.888889	9	4	false	BARB[c]	197.889	9	0	0	0.795889	false	0	BARB[c]	30	0.244307
38666	2.16922	2.3e-07	0.460996	0.972222	9	4	false	35DHC28ACYLACP[c]	250.778	9	0	0	0.805131	false	0	35DHC28ACYLACP[c]	2	0.288914
38692	2.19407	3.786e-05	0.455773	0.694444	9	4	false	ASPSA[c]	208.556	9	0	0	0.800988	false	0	ASPSA[c]	772	0.24828
38698	2.22371	3.64e-06	0.449699	0.833333	9	4	false	DIHYDRODIPICOLINATE[c]	236.778	9	0	0	0.796048	false	0	DIHYDRODIPICOLINATE[c]	50	0.291958
38716	2.16539	3.5e-07	0.46181	0.972222	9	4	false	2MC21ACYLACP[c]	233.778	9	0	0	0.805768	false	0	2MC21ACYLACP[c]	6	0.268094
38780	2.24761	1.812e-05	0.444917	0.833333	9	4	false	BCCPCO2[c]	168.333	9	0	0	0.792065	false	0	BCCPCO2[c]	346	0.214437
38790	2.49713	0.00047104	0.400459	0.527778	9	4	false	GDPFUC[c]	110.444	9	0	0	0.750478	false	0	GDPFUC[c]	7664	0.199719
38798	2.18164	0.00012016	0.45837	0.527778	9	4	false	PPPI[c]	167	9	0	0	0.803059	false	0	PPPI[c]	1392	0.196009
38860	2.15296	0	0.464476	1	9	4	false	MYCOLIPDIENOATE[c]	244.444	9	0	0	0.807839	false	0	MYCOLIPDIENOATE[c]	0	0.276208
38862	2.15296	0	0.464476	1	9	4	false	MYCOLIPENOATE[c]	244.444	9	0	0	0.807839	false	0	MYCOLIPENOATE[c]	0	0.276208
38864	2.15296	0	0.464476	1	9	4	false	MYCOLIPANOATE[c]	244.444	9	0	0	0.807839	false	0	MYCOLIPANOATE[c]	0	0.276208
38874	2.16826	3.862e-05	0.461199	0.777778	9	4	false	HIS[c]	278.111	9	0	0	0.80529	false	0	HIS[c]	728	0.321516
38878	2.16826	2.759e-05	0.461199	0.777778	9	4	false	Hr[e]	279.222	9	0	0	0.80529	false	0	Hr[e]	568	0.3228
38930	2.22562	0.00194985	0.449313	0.555556	9	4	false	GLYCOLATE[c]	196.667	9	0	0	0.79573	false	0	GLYCOLATE[c]	9378	0.243262
38956	2.21893	0.00042313	0.450668	0.638889	9	4	false	CD37MHC59ACYLACP[c]	184.222	9	0	0	0.796845	false	0	CD37MHC59ACYLACP[c]	4432	0.22604
38976	2.23614	7.5e-07	0.4472	0.916667	9	4	false	HIPCOA[c]	212.333	9	0	0	0.793977	false	0	HIPCOA[c]	54	0.26675
38984	2.23614	7.5e-07	0.4472	0.916667	9	4	false	5OHHIP[c]	212.333	9	0	0	0.793977	false	0	5OHHIP[c]	54	0.26675
39022	2.20268	0.00039379	0.453993	0.527778	9	4	false	INS[c]	174.444	9	0	0	0.799554	false	0	INS[c]	5510	0.209669
39112	2.4608	9.373e-05	0.406371	0.583333	9	4	false	C22ACYLACPFAS[c]	155	9	0	0	0.756533	false	0	C22ACYLACPFAS[c]	2376	0.263158
39124	2.4608	9.377e-05	0.406371	0.583333	9	4	false	C24ACYLACPFAS[c]	156.111	9	0	0	0.756533	false	0	C24ACYLACPFAS[c]	2378	0.265044
39162	2.18642	7.588e-05	0.457368	0.694444	9	4	false	78DIAMINONONANOATE[c]	188.667	9	0	0	0.802263	false	0	78DIAMINONONANOATE[c]	1716	0.222747
39168	2.20268	0.00052091	0.453993	0.5	9	4	false	DIN[c]	174.556	9	0	0	0.799554	false	0	DIN[c]	7016	0.209802
39178	2.28489	0.00024294	0.437657	0.555556	9	4	false	PANT[c]	170.667	9	0	0	0.785851	false	0	PANT[c]	3950	0.228776
39186	2.17782	1.374e-05	0.459175	0.805556	9	4	false	SUCCSAL[c]	219.778	9	0	0	0.803697	false	0	SUCCSAL[c]	312	0.255853
39204	2.21702	8.505e-05	0.451056	0.638889	9	4	false	PRECORIN6X[c]	187.111	9	0	0	0.797164	false	0	PRECORIN6X[c]	1468	0.229022
39236	2.15966	0.00011195	0.463037	0.722222	9	4	false	PHENOLPENTACOSANOATE[c]	245.333	9	0	0	0.806724	false	0	PHENOLPENTACOSANOATE[c]	2132	0.281023
39238	2.16061	0.00011135	0.462832	0.722222	9	4	false	PHENOLTRICOSANOATE[c]	244.111	9	0	0	0.806565	false	0	PHENOLTRICOSANOATE[c]	2122	0.279944
39248	2.21033	0.00046059	0.452422	0.694444	9	4	false	PRECORIN3B[c]	206.667	9	0	0	0.798279	false	0	PRECORIN3B[c]	4902	0.251114
39250	2.21033	6.344e-05	0.452422	0.777778	9	4	false	PRECORIN3A[c]	207.111	9	0	0	0.798279	false	0	PRECORIN3A[c]	1446	0.251654
39581	2.21702	0.00043586	0.451056	0.638889	9	4	false	DMK[c]	141.111	9	0	0	0.797164	false	0	DMK[c]	3678	0.173142
39632	2.19694	3.272e-05	0.455178	0.722222	9	4	false	GABA[c]	208	9	0	0	0.80051	false	0	GABA[c]	654	0.24821
39934	2.30688	1.36e-06	0.433485	0.888889	9	4	false	SUCC[e]	170.556	9	0	0	0.782186	false	0	SUCC[e]	12	0.235574
39947	2.3499	0.00039153	0.425549	0.611111	9	4	false	DHNP[c]	112.667	9	0	0	0.775016	false	0	DHNP[c]	4548	0.165443
40123	2.23805	1.41e-05	0.446818	0.833333	9	4	false	NAAD[c]	192.222	9	0	0	0.793658	false	0	NAAD[c]	314	0.242093
40128	2.25908	0.00013009	0.442658	0.611111	9	4	false	PROTOPORPHYRINOGEN[c]	123.111	9	0	0	0.790153	false	0	PROTOPORPHYRINOGEN[c]	1482	0.158853
40185	2.30115	2.709e-05	0.434566	0.722222	9	4	false	ADENOSYLCOBRATE[c]	178.778	9	0	0	0.783142	false	0	ADENOSYLCOBRATE[c]	390	0.245237
40217	2.37189	1.873e-05	0.421604	0.527778	9	4	false	MTHF[c]	104.556	9	0	0	0.771351	false	0	MTHF[c]	308	0.158418
40310	2.3021	5.807e-05	0.434385	0.694444	9	4	false	ARG[c]	174.333	9	0	0	0.782983	false	0	ARG[c]	970	0.23914
40322	2.29446	1.109e-05	0.435833	0.805556	9	4	false	MOADCOSH[c]	148.333	9	0	0	0.784257	false	0	MOADCOSH[c]	152	0.201814
40324	2.29446	1.109e-05	0.435833	0.805556	9	4	false	MOADCOOH[c]	148.333	9	0	0	0.784257	false	0	MOADCOOH[c]	152	0.201814
40350	2.31166	0.00196059	0.432589	0.416667	9	4	false	XAN[c]	126.778	9	0	0	0.781389	false	0	XAN[c]	10580	0.176416
40376	2.32218	0.00032816	0.43063	0.444444	9	4	false	HP[c]	123.222	9	0	0	0.779637	false	0	HP[c]	3890	0.173552
40753	2.62046	0.00199641	0.381613	0.277778	9	4	false	GN[c]	59.6667	9	0	0	0.729924	false	0	GN[c]	17736	0.146689
41097	2.68451	0.00012928	0.372507	0.472222	9	4	false	X5P[c]	72.6667	9	0	0	0.719248	false	0	X5P[c]	2026	0.208214
42178	2.94073	4.249e-05	0.340052	0.305556	9	5	false	AICAR[c]	24.8889	9	0	0	0.676546	false	0	AICAR[c]	354	0.191453
42663	2.62333	0.00196928	0.381195	0.305556	9	4	false	HYXN[c]	59.1111	9	0	0	0.729446	false	0	HYXN[c]	19006	0.146402
42907	2.75526	4.733e-05	0.362942	0.361111	9	4	false	DR1P[c]	38.3333	9	0	0	0.707457	false	0	DR1P[c]	304	0.133566
38235	2.1912	0.00029418	0.45637	0.75	8	4	false	DMPP[c]	234.625	8	0	0	0.801466	false	0	DMPP[c]	2936	0.278652
38251	2.39293	3.2e-07	0.417899	0.964286	8	4	false	PHENOL3HC25ACYLACP[c]	203.625	8	0	0	0.767846	false	0	PHENOL3HC25ACYLACP[c]	4	0.313752
38263	2.39293	3.2e-07	0.417899	0.964286	8	4	false	PHENOL3HC27ACYLACP[c]	203.625	8	0	0	0.767846	false	0	PHENOL3HC27ACYLACP[c]	4	0.313752
38283	2.4283	1.544e-05	0.411811	0.642857	8	4	false	DOTETRACONTANOYLACP[c]	189.25	8	0	0	0.76195	false	0	DOTETRACONTANOYLACP[c]	192	0.302316
38287	2.4283	1.544e-05	0.411811	0.642857	8	4	false	TETRACONTANOYLACP[c]	189.25	8	0	0	0.76195	false	0	TETRACONTANOYLACP[c]	192	0.302316
38291	2.4283	1.544e-05	0.411811	0.642857	8	4	false	HEXATRIACONTANOYLACP[c]	189.25	8	0	0	0.76195	false	0	HEXATRIACONTANOYLACP[c]	192	0.302316
38356	2.21989	5.332e-05	0.450474	0.678571	8	4	false	CD21937EC58ACYLACP[c]	206.875	8	0	0	0.796686	false	0	CD21937EC58ACYLACP[c]	1126	0.253834
38400	2.22849	2.834e-05	0.448734	0.821429	8	4	false	CHOL4EN3ONE[c]	220.5	8	0	0	0.795252	false	0	CHOL4EN3ONE[c]	600	0.273234
38442	2.54589	8.48e-06	0.39279	0.642857	8	4	false	ETH[c]	187.125	8	0	0	0.742352	false	0	ETH[c]	32	0.36335
38534	2.42925	1.251e-05	0.411649	0.857143	8	4	false	BKETOC52ACYLACP[c]	171.625	8	0	0	0.761791	false	0	BKETOC52ACYLACP[c]	138	0.2746
38602	2.16157	2.285e-05	0.462627	0.821429	8	4	false	NAMN[c]	283.125	8	0	0	0.806405	false	0	NAMN[c]	316	0.324685
38620	2.23423	3.9e-07	0.447582	0.928571	8	4	false	NH4OH[c]	267.625	8	0	0	0.794296	false	0	NH4OH[c]	8	0.333697
38638	2.16826	8.969e-05	0.461199	0.714286	8	4	false	MGLUTCOA[c]	248.625	8	0	0	0.80529	false	0	MGLUTCOA[c]	1116	0.287096
38682	2.51243	0.00028212	0.398021	0.607143	8	4	false	PRECORIN2[c]	147.25	8	0	0	0.747929	false	0	PRECORIN2[c]	3014	0.268704
38688	2.25908	6.96e-06	0.442658	0.857143	8	4	false	GLUP[c]	228.375	8	0	0	0.790153	false	0	GLUP[c]	198	0.295058
38690	2.27725	1.368e-05	0.439127	0.714286	8	4	false	ASP4P[c]	220.375	8	0	0	0.787126	false	0	ASP4P[c]	422	0.291501
38728	2.42925	1.349e-05	0.411649	0.785714	8	4	false	BKETOC50ACYLACP[c]	171.25	8	0	0	0.761791	false	0	BKETOC50ACYLACP[c]	142	0.274
38734	2.42925	1.26e-05	0.411649	0.857143	8	4	false	BKETOC20ACYLACP[c]	173	8	0	0	0.761791	false	0	BKETOC20ACYLACP[c]	142	0.2768
38752	2.53633	0.00191205	0.394271	0.75	8	4	false	FOL[c]	184.625	8	0	0	0.743945	false	0	FOL[c]	23454	0.352099
38754	2.42925	1.349e-05	0.411649	0.785714	8	4	false	BKETOC34ACYLACP[c]	171.25	8	0	0	0.761791	false	0	BKETOC34ACYLACP[c]	142	0.274
38838	2.4283	1.544e-05	0.411811	0.642857	8	4	false	TRIACONTANOYLACP[c]	189.25	8	0	0	0.76195	false	0	TRIACONTANOYLACP[c]	192	0.302316
38850	2.4283	1.544e-05	0.411811	0.642857	8	4	false	DOTRIACONTANOYLACP[c]	189.25	8	0	0	0.76195	false	0	DOTRIACONTANOYLACP[c]	192	0.302316
38852	2.4283	1.544e-05	0.411811	0.642857	8	4	false	TETRATRIACONTANOYLACP[c]	189.25	8	0	0	0.76195	false	0	TETRATRIACONTANOYLACP[c]	192	0.302316
38882	2.49904	0.0022245	0.400153	0.428571	8	4	false	PHDIMB[c]	132.75	8	0	0	0.750159	false	0	PHDIMB[c]	17188	0.237254
38888	2.42925	1.251e-05	0.411649	0.857143	8	4	false	BKETOC22ACYLACP[c]	172.375	8	0	0	0.761791	false	0	BKETOC22ACYLACP[c]	140	0.2758
38892	2.39579	1.558e-05	0.417398	0.785714	8	4	false	BKETOC18ACYLACP[c]	186.375	8	0	0	0.767368	false	0	BKETOC18ACYLACP[c]	192	0.288506
38896	2.42925	1.343e-05	0.411649	0.785714	8	4	false	BKETOC28ACYLACP[c]	171.5	8	0	0	0.761791	false	0	BKETOC28ACYLACP[c]	142	0.2744
38900	2.42925	1.343e-05	0.411649	0.785714	8	4	false	BKETOC30ACYLACP[c]	171.5	8	0	0	0.761791	false	0	BKETOC30ACYLACP[c]	142	0.2744
38902	2.42925	2.1e-06	0.411649	0.857143	8	4	false	BKETOC24ACYLACP[c]	172.875	8	0	0	0.761791	false	0	BKETOC24ACYLACP[c]	40	0.2766
38904	2.42925	2.1e-06	0.411649	0.857143	8	4	false	BKETOC26ACYLACP[c]	172.875	8	0	0	0.761791	false	0	BKETOC26ACYLACP[c]	40	0.2766
38906	2.42925	1.349e-05	0.411649	0.785714	8	4	false	BKETOC32ACYLACP[c]	171.25	8	0	0	0.761791	false	0	BKETOC32ACYLACP[c]	142	0.274
38986	2.4283	1.544e-05	0.411811	0.642857	8	4	false	OCTATETRACONTANOYLACP[c]	189.25	8	0	0	0.76195	false	0	OCTATETRACONTANOYLACP[c]	192	0.302316
38992	2.4283	1.544e-05	0.411811	0.642857	8	4	false	HEXATETRACONTANOYLACP[c]	189.25	8	0	0	0.76195	false	0	HEXATETRACONTANOYLACP[c]	192	0.302316
38996	2.4283	1.544e-05	0.411811	0.642857	8	4	false	OCTATRIACONTANOYLACP[c]	189.25	8	0	0	0.76195	false	0	OCTATRIACONTANOYLACP[c]	192	0.302316
39000	2.18356	2.704e-05	0.457968	0.785714	8	4	false	DGLYCERATE[c]	280.5	8	0	0	0.802741	false	0	DGLYCERATE[c]	566	0.329225
39014	2.42925	1.251e-05	0.411649	0.857143	8	4	false	BKETOC58ACYLACP[c]	171.625	8	0	0	0.761791	false	0	BKETOC58ACYLACP[c]	138	0.2746
39018	2.42925	1.251e-05	0.411649	0.857143	8	4	false	BKETOC56ACYLACP[c]	171.625	8	0	0	0.761791	false	0	BKETOC56ACYLACP[c]	138	0.2746
39038	2.49904	0.0022245	0.400153	0.428571	8	4	false	DIMB[c]	132.75	8	0	0	0.750159	false	0	DIMB[c]	17188	0.237254
39056	2.27725	0.00023444	0.439127	0.571429	8	4	false	DALA[c]	178.25	8	0	0	0.787126	false	0	DALA[c]	2976	0.23578
39072	2.34608	0.00017408	0.426243	0.714286	8	4	false	NAGLUS[c]	165	8	0	0	0.775653	false	0	NAGLUS[c]	2538	0.236051
39074	2.27725	7.459e-05	0.439127	0.678571	8	4	false	NAGLUP[c]	217.375	8	0	0	0.787126	false	0	NAGLUP[c]	1584	0.287533
39088	2.27438	1.285e-05	0.439681	0.785714	8	4	false	13PDG[c]	237.75	8	0	0	0.787604	false	0	13PDG[c]	394	0.313241
39104	2.21989	9.527e-05	0.450474	0.571429	8	4	false	CD21937EC56ACYLACP[c]	206.875	8	0	0	0.796686	false	0	CD21937EC56ACYLACP[c]	1544	0.253834
39128	2.42925	1.349e-05	0.411649	0.785714	8	4	false	BKETOC44ACYLACP[c]	171.25	8	0	0	0.761791	false	0	BKETOC44ACYLACP[c]	142	0.274
39132	2.42925	1.349e-05	0.411649	0.785714	8	4	false	BKETOC46ACYLACP[c]	171.25	8	0	0	0.761791	false	0	BKETOC46ACYLACP[c]	142	0.274
39136	2.42925	1.349e-05	0.411649	0.785714	8	4	false	BKETOC48ACYLACP[c]	171.25	8	0	0	0.761791	false	0	BKETOC48ACYLACP[c]	142	0.274
39140	2.42925	1.349e-05	0.411649	0.785714	8	4	false	BKETOC36ACYLACP[c]	171.25	8	0	0	0.761791	false	0	BKETOC36ACYLACP[c]	142	0.274
39144	2.42925	1.349e-05	0.411649	0.785714	8	4	false	BKETOC38ACYLACP[c]	171.25	8	0	0	0.761791	false	0	BKETOC38ACYLACP[c]	142	0.274
39148	2.42925	1.349e-05	0.411649	0.785714	8	4	false	BKETOC40ACYLACP[c]	171.25	8	0	0	0.761791	false	0	BKETOC40ACYLACP[c]	142	0.274
39152	2.42925	1.349e-05	0.411649	0.785714	8	4	false	BKETOC42ACYLACP[c]	171.25	8	0	0	0.761791	false	0	BKETOC42ACYLACP[c]	142	0.274
39158	2.3652	3.035e-05	0.422797	0.642857	8	4	false	8AMINO7OXONONANOATE[c]	141.25	8	0	0	0.772467	false	0	8AMINO7OXONONANOATE[c]	732	0.20895
39160	2.21702	3.854e-05	0.451056	0.714286	8	4	false	SAM2OXOBUTANOATE[c]	228.25	8	0	0	0.797164	false	0	SAM2OXOBUTANOATE[c]	686	0.279034
39164	2.42925	1.251e-05	0.411649	0.857143	8	4	false	BKETOC54ACYLACP[c]	171.625	8	0	0	0.761791	false	0	BKETOC54ACYLACP[c]	138	0.2746
39176	2.22945	2.808e-05	0.448542	0.75	8	4	false	AKP[c]	199.625	8	0	0	0.795092	false	0	AKP[c]	556	0.247674
39180	2.4283	1.544e-05	0.411811	0.642857	8	4	false	TETRATETRACONTANOYLACP[c]	189.25	8	0	0	0.76195	false	0	TETRATETRACONTANOYLACP[c]	192	0.302316
39192	2.50765	5.9e-05	0.39878	0.714286	8	4	false	DHLIPOYLPROTEIN[c]	147.75	8	0	0	0.748725	false	0	DHLIPOYLPROTEIN[c]	1380	0.267179
39200	2.18738	0.00015095	0.457168	0.607143	8	4	false	PHEN[c]	245.75	8	0	0	0.802103	false	0	PHEN[c]	3246	0.289311
39202	2.42352	0.00010272	0.412623	0.642857	8	4	false	PRECORIN6Y[c]	161.875	8	0	0	0.762747	false	0	PRECORIN6Y[c]	1450	0.257353
39214	2.16922	2.083e-05	0.460996	0.892857	8	4	false	COII[c]	248	8	0	0	0.805131	false	0	COII[c]	304	0.286705
39218	2.16922	4.013e-05	0.460996	0.821429	8	4	false	COBIIRINICACIDACDIAMIDE[c]	248	8	0	0	0.805131	false	0	COBIIRINICACIDACDIAMIDE[c]	438	0.286705
39539	2.32696	6.46e-06	0.429745	0.714286	8	4	false	CDP[c]	157.75	8	0	0	0.77884	false	0	CDP[c]	90	0.223442
39542	2.33078	5.34e-06	0.42904	0.714286	8	4	false	DCDP[c]	154.875	8	0	0	0.778203	false	0	DCDP[c]	68	0.22062
39547	2.30497	1.468e-05	0.433845	0.714286	8	4	false	DGDP[c]	159.875	8	0	0	0.782505	false	0	DGDP[c]	168	0.219307
39552	2.30115	8.71e-06	0.434566	0.785714	8	4	false	DCTP[c]	182.375	8	0	0	0.783142	false	0	DCTP[c]	102	0.249829
39554	2.30115	1.477e-05	0.434566	0.678571	8	4	false	DUTP[c]	182.75	8	0	0	0.783142	false	0	DUTP[c]	204	0.250342
39573	2.29446	0.00016531	0.435833	0.642857	8	4	false	LEU[c]	200.5	8	0	0	0.784257	false	0	LEU[c]	2452	0.272049
39577	2.2065	7.739e-05	0.453206	0.714286	8	4	false	DHN[c]	173.375	8	0	0	0.798917	false	0	DHN[c]	1194	0.209138
39579	2.23996	0.00024522	0.446436	0.678571	8	4	false	OPP[c]	146.625	8	0	0	0.79334	false	0	OPP[c]	1722	0.184666
39610	2.30306	9.455e-05	0.434205	0.75	8	4	false	DGLU[c]	195.375	8	0	0	0.782823	false	0	DGLU[c]	1466	0.268372
39667	2.3088	5.634e-05	0.433126	0.678571	8	4	false	DAPIM[c]	188.25	8	0	0	0.781867	false	0	DAPIM[c]	872	0.260373
39697	2.37476	0.0001782	0.421095	0.464286	8	4	false	GA6P[c]	111.375	8	0	0	0.770873	false	0	GA6P[c]	1794	0.169073
39705	2.29541	1.989e-05	0.435652	0.678571	8	4	false	VAL[c]	201.375	8	0	0	0.784098	false	0	VAL[c]	484	0.273607
39888	2.30975	4.23e-05	0.432947	0.642857	8	4	false	MLT[c]	185	8	0	0	0.781708	false	0	MLT[c]	564	0.256233
39896	2.22658	0.00042626	0.44912	0.607143	8	4	false	1931CPC54ACYLACP[c]	174.25	8	0	0	0.79557	false	0	1931CPC54ACYLACP[c]	3914	0.216729
39908	2.22658	0.00042626	0.44912	0.607143	8	4	false	1931CPC56ACYLACP[c]	174.25	8	0	0	0.79557	false	0	1931CPC56ACYLACP[c]	3914	0.216729
39927	2.2696	1.97e-05	0.440607	0.75	8	4	false	ACCB[c]	175.375	8	0	0	0.7884	false	0	ACCB[c]	350	0.229849
39992	2.30975	3.454e-05	0.432947	0.642857	8	4	false	RIB[c]	185.125	8	0	0	0.781708	false	0	RIB[c]	410	0.256406
40049	2.31166	0	0.432589	1	8	4	false	FE3[c]	188.125	8	0	0	0.781389	false	0	FE3[c]	0	0.261285
40051	2.31166	0	0.432589	1	8	4	false	FE3[e]	188.125	8	0	0	0.781389	false	0	FE3[e]	0	0.261285
40053	2.22658	0.00042626	0.44912	0.607143	8	4	false	1931CPC52ACYLACP[c]	174.25	8	0	0	0.79557	false	0	1931CPC52ACYLACP[c]	3914	0.216729
40091	2.22658	0.00038642	0.44912	0.607143	8	4	false	CMC61MEROACYLCPACP[c]	174.25	8	0	0	0.79557	false	0	CMC61MEROACYLCPACP[c]	3916	0.216729
40098	2.30593	3.474e-05	0.433665	0.607143	8	4	false	DGTP[c]	174	8	0	0	0.782345	false	0	DGTP[c]	408	0.24
40130	2.26195	1.44e-05	0.442096	0.75	8	4	false	COPROPORPHYRINOGENIII[c]	136.75	8	0	0	0.789675	false	0	COPROPORPHYRINOGENIII[c]	290	0.17668
40136	2.30115	6.545e-05	0.434566	0.75	8	4	false	DADP[c]	161.875	8	0	0	0.783142	false	0	DADP[c]	898	0.221141
40146	2.22658	0.00041652	0.44912	0.607143	8	4	false	CMC59MEROACYLCPACP[c]	174.25	8	0	0	0.79557	false	0	CMC59MEROACYLCPACP[c]	3926	0.216729
40148	2.22658	0.00011094	0.44912	0.607143	8	4	false	CKC60MEROACYLACP[c]	174.625	8	0	0	0.79557	false	0	CKC60MEROACYLACP[c]	2270	0.217195
40150	2.30784	3.396e-05	0.433306	0.714286	8	4	false	MOLYBDATE[c]	197.5	8	0	0	0.782027	false	0	MOLYBDATE[c]	398	0.27279
40162	2.29541	2.896e-05	0.435652	0.678571	8	4	false	ILE[c]	200.625	8	0	0	0.784098	false	0	ILE[c]	540	0.272588
40254	2.30306	1.56e-06	0.434205	0.892857	8	4	false	FGAM[c]	201	8	0	0	0.782823	false	0	FGAM[c]	28	0.276099
40278	2.30975	0.0019392	0.432947	0.535714	8	4	false	RIBFLAV[c]	185.5	8	0	0	0.781708	false	0	RIBFLAV[c]	11354	0.257108
40295	2.27342	0.00014256	0.439865	0.5	8	4	false	OXOMETHYLPENTANOATE[c]	134.125	8	0	0	0.787763	false	0	OXOMETHYLPENTANOATE[c]	1942	0.175556
40308	2.35182	0.00039659	0.425203	0.5	8	4	false	FPP[c]	105.875	8	0	0	0.774697	false	0	FPP[c]	3178	0.156388
40361	2.30115	0.00021874	0.434566	0.75	8	4	false	HYDROGENOBYRINATE[c]	200.125	8	0	0	0.783142	false	0	HYDROGENOBYRINATE[c]	2568	0.274348
40380	2.33365	0.00210167	0.428513	0.392857	8	4	false	PABA[c]	111.875	8	0	0	0.777725	false	0	PABA[c]	10654	0.16056
40758	2.7065	7.108e-05	0.369481	0.571429	8	4	false	F4200[c]	60.5	8	0	0	0.715583	false	0	F4200[c]	846	0.179525
40794	2.89101	0.00012501	0.345899	0.571429	8	5	false	AC1PIM2[c]	30.5	8	0	0	0.684831	false	0	AC1PIM2[c]	1440	0.173295
40824	2.86711	0.00014037	0.348783	0.321429	8	5	false	PPM[c]	31.125	8	0	0	0.688815	false	0	PPM[c]	1338	0.162109
40835	2.94646	0.00014203	0.33939	0.535714	8	5	false	PHBADIRF[c]	26.5	8	0	0	0.67559	false	0	PHBADIRF[c]	1840	0.21371
40839	2.94646	0.00010192	0.33939	0.607143	8	5	false	PHBADI[c]	26.875	8	0	0	0.67559	false	0	PHBADI[c]	1786	0.216734
40877	2.50478	0.00191476	0.399237	0.642857	8	4	false	PROPANOATE[c]	140.875	8	0	0	0.749203	false	0	PROPANOATE[c]	19848	0.266572
40889	2.63671	0.00191633	0.37926	0.535714	8	4	false	PNTO[c]	109.875	8	0	0	0.727215	false	0	PNTO[c]	20464	0.279974
40891	2.64054	3.688e-05	0.378711	0.75	8	4	false	4PPNTO[c]	103.75	8	0	0	0.726577	false	0	4PPNTO[c]	752	0.267397
40960	2.62046	3.72e-06	0.381613	0.785714	8	4	false	UDPNAMNGMALA[c]	111.25	8	0	0	0.729924	false	0	UDPNAMNGMALA[c]	34	0.273342
40966	2.6195	0.00031593	0.381752	0.535714	8	4	false	UDPNAMNGMAGMDAPIMAA[c]	108.5	8	0	0	0.730083	false	0	UDPNAMNGMAGMDAPIMAA[c]	4742	0.265281
40968	2.43117	8.166e-05	0.411325	0.714286	8	4	false	MDAPIM[c]	141.375	8	0	0	0.761472	false	0	MDAPIM[c]	1066	0.234065
40972	2.65105	2.535e-05	0.377209	0.464286	8	4	false	G1P[c]	70.25	8	0	0	0.724825	false	0	G1P[c]	280	0.185847
41015	2.52772	0.00013778	0.395613	0.607143	8	5	false	NAGLU[c]	122.875	8	0	0	0.745379	false	0	NAGLU[c]	1934	0.23813
41141	2.60899	1.783e-05	0.383291	0.714286	8	4	false	GAR[c]	113	8	0	0	0.731836	false	0	GAR[c]	264	0.26969
41151	2.5	2.789e-05	0.4	0.714286	8	4	false	CYSNGINS[c]	121.625	8	0	0	0.75	false	0	CYSNGINS[c]	478	0.228618
41155	2.67113	0.00016916	0.374374	0.5	8	5	false	MAN6P[c]	84.125	8	0	0	0.721479	false	0	MAN6P[c]	1878	0.227027
41207	2.47228	5.885e-05	0.404486	0.571429	8	4	false	CHOLC8COA[c]	148	8	0	0	0.754621	false	0	CHOLC8COA[c]	826	0.263815
42046	2.77055	2.467e-05	0.360939	0.464286	8	5	false	OAHSER[c]	54.625	8	0	0	0.704908	false	0	OAHSER[c]	494	0.192342
42133	2.76864	5.573e-05	0.361188	0.357143	8	4	false	OROA[c]	45.125	8	0	0	0.705226	false	0	OROA[c]	586	0.174228
42246	2.74092	0.00196173	0.364841	0.5	8	4	false	AN[c]	52.625	8	0	0	0.709847	false	0	AN[c]	23262	0.182292
38239	2.23231	0.00018122	0.447966	0.571429	7	4	false	MDECPP[c]	172	7	0	0	0.794614	false	0	MDECPP[c]	2116	0.213665
38269	2.51816	4.243e-05	0.397115	0.714286	7	4	false	4OGSAL[c]	163	7	0	0	0.746973	false	0	4OGSAL[c]	630	0.300738
38295	2.48375	3.183e-05	0.402617	0.714286	7	4	false	PHP[c]	171.429	7	0	0	0.752709	false	0	PHP[c]	640	0.300225
38322	2.40249	7.552e-05	0.416236	0.52381	7	4	false	ADENOSYLCOBINAMIDEGDP[c]	109.857	7	0	0	0.766252	false	0	ADENOSYLCOBINAMIDEGDP[c]	1052	0.174932
38324	2.20554	4.559e-05	0.453403	0.714286	7	4	false	ARIZ[c]	207.429	7	0	0	0.799076	false	0	ARIZ[c]	754	0.249613
38332	2.1912	0.00029442	0.45637	0.52381	7	4	false	PROTOHEMEFE2[c]	192.143	7	0	0	0.801466	false	0	PROTOHEMEFE2[c]	3452	0.227927
38340	2.29063	8.867e-05	0.436561	0.761905	7	4	false	MAHMPPP[c]	182.857	7	0	0	0.784895	false	0	MAHMPPP[c]	956	0.246438
38354	2.5478	1.83e-06	0.392495	0.761905	7	4	false	OCTAPENTACONTANOYLACP[c]	206	7	0	0	0.742033	false	0	OCTAPENTACONTANOYLACP[c]	10	0.400778
38360	2.51434	0.00025195	0.397719	0.47619	7	4	false	CD21931EC54ACYLACP[c]	147.143	7	0	0	0.74761	false	0	CD21931EC54ACYLACP[c]	2386	0.269
38364	2.51434	0.00025195	0.397719	0.47619	7	4	false	CD21931EC50ACYLACP[c]	147.143	7	0	0	0.74761	false	0	CD21931EC50ACYLACP[c]	2386	0.269
38448	2.46272	6.907e-05	0.406056	0.714286	7	4	false	C14ACYLACPFAS[c]	193.571	7	0	0	0.756214	false	0	C14ACYLACPFAS[c]	1164	0.328644
38468	2.17017	2.818e-05	0.460793	0.809524	7	4	false	MN[e]	288.714	7	0	0	0.804971	false	0	MN[e]	1454	0.333774
38470	2.17017	2.818e-05	0.460793	0.809524	7	4	false	MN[c]	288.714	7	0	0	0.804971	false	0	MN[c]	1454	0.333774
38514	2.23518	4.339e-05	0.447391	0.666667	7	4	false	A6RP5P[c]	229.857	7	0	0	0.794136	false	0	A6RP5P[c]	642	0.286605
38516	2.20841	3.187e-05	0.452814	0.761905	7	4	false	A6RP5P2[c]	258.286	7	0	0	0.798598	false	0	A6RP5P2[c]	604	0.311939
38520	2.45793	8.857e-05	0.406846	0.714286	7	4	false	OCHOLC5COA[c]	193.857	7	0	0	0.757011	false	0	OCHOLC5COA[c]	1636	0.326909
38524	2.4608	8.806e-05	0.406371	0.714286	7	4	false	OCHOLC8COA[c]	188	7	0	0	0.756533	false	0	OCHOLC8COA[c]	1624	0.318105
38528	2.52677	7.29e-06	0.395762	0.666667	7	4	false	AACCOA[c]	140	7	0	0	0.745539	false	0	AACCOA[c]	70	0.261194
38558	2.22753	0.00011561	0.448927	0.761905	7	4	false	HIPOCOA[c]	249.857	7	0	0	0.795411	false	0	HIPOCOA[c]	1222	0.308466
38564	2.18451	6.08e-05	0.457768	0.666667	7	4	false	CHOLP[c]	247.429	7	0	0	0.802581	false	0	CHOLP[c]	810	0.290409
38600	2.27916	2.243e-05	0.438758	0.666667	7	4	false	NAMD[c]	195.286	7	0	0	0.786807	false	0	NAMD[c]	440	0.258657
38608	2.35946	0.00013027	0.423825	0.619048	7	4	false	UDPNAGPEE[c]	173.571	7	0	0	0.773423	false	0	UDPNAGPEE[c]	2412	0.25302
38610	2.2304	0.00016304	0.44835	0.666667	7	4	false	DTDP4DH6DGLC[c]	220.857	7	0	0	0.794933	false	0	DTDP4DH6DGLC[c]	2014	0.273677
38648	2.23709	9.722e-05	0.447009	0.571429	7	4	false	1AMINOPROPAN2OL[c]	241	7	0	0	0.793818	false	0	1AMINOPROPAN2OL[c]	1610	0.30125
38670	2.46272	6.904e-05	0.406056	0.714286	7	4	false	C4ACYLACPFAS[c]	193.571	7	0	0	0.756214	false	0	C4ACYLACPFAS[c]	1164	0.328644
38748	2.46272	6.905e-05	0.406056	0.714286	7	4	false	C6ACYLACPFAS[c]	193.571	7	0	0	0.756214	false	0	C6ACYLACPFAS[c]	1164	0.328644
38760	2.46272	6.905e-05	0.406056	0.714286	7	4	false	C10ACYLACPFAS[c]	193.571	7	0	0	0.756214	false	0	C10ACYLACPFAS[c]	1164	0.328644
38776	2.43786	7.472e-05	0.410196	0.666667	7	4	false	PRAL[c]	195.429	7	0	0	0.760357	false	0	PRAL[c]	896	0.318807
38802	2.45793	6.46e-06	0.406846	0.857143	7	4	false	MAACCOA[c]	197.571	7	0	0	0.757011	false	0	MAACCOA[c]	108	0.333173
38804	2.22945	4.03e-05	0.448542	0.809524	7	4	false	9OHADD[c]	249	7	0	0	0.795092	false	0	9OHADD[c]	622	0.30855
38806	2.22945	4.279e-05	0.448542	0.857143	7	4	false	ADD[c]	249	7	0	0	0.795092	false	0	ADD[c]	736	0.30855
38810	2.19216	9.12e-06	0.456171	0.904762	7	4	false	D6PGC[c]	258.429	7	0	0	0.801307	false	0	D6PGC[c]	100	0.30511
38820	2.46272	6.905e-05	0.406056	0.714286	7	4	false	C12ACYLACPFAS[c]	193.571	7	0	0	0.756214	false	0	C12ACYLACPFAS[c]	1164	0.328644
38872	2.46367	2.718e-05	0.405898	0.714286	7	4	false	C26ACYLACPFAS[c]	190	7	0	0	0.756055	false	0	C26ACYLACPFAS[c]	1282	0.323129
38876	2.20841	2.957e-05	0.452814	0.809524	7	4	false	HISOL[c]	278.143	7	0	0	0.798598	false	0	HISOL[c]	562	0.335921
38884	2.51052	0.00059063	0.398324	0.47619	7	4	false	PTTPHDIM[c]	146.714	7	0	0	0.748247	false	0	PTTPHDIM[c]	4922	0.266269
38948	2.2782	2.242e-05	0.438943	0.714286	7	4	false	NACD[c]	196.714	7	0	0	0.786966	false	0	NACD[c]	494	0.260204
38954	2.51434	2.532e-05	0.397719	0.571429	7	4	false	CD37MKC59ACYLACP[c]	147.429	7	0	0	0.74761	false	0	CD37MKC59ACYLACP[c]	620	0.269522
38958	2.22945	3e-07	0.448542	0.952381	7	4	false	HCHOL[c]	249.286	7	0	0	0.795092	false	0	HCHOL[c]	2	0.308904
39036	2.51052	0.00059063	0.398324	0.47619	7	4	false	PTTDIM[c]	146.714	7	0	0	0.748247	false	0	PTTDIM[c]	4922	0.266269
39062	2.39484	5.89e-06	0.417565	0.904762	7	4	false	METHYMALONATE[c]	225.286	7	0	0	0.767527	false	0	METHYMALONATE[c]	66	0.347663
39064	2.20076	6.595e-05	0.454387	0.761905	7	4	false	HIBUT[c]	272.429	7	0	0	0.799873	false	0	HIBUT[c]	922	0.325482
39080	2.22849	3.7e-07	0.448734	0.952381	7	4	false	OCHOL[c]	249.714	7	0	0	0.795252	false	0	OCHOL[c]	4	0.309052
39094	2.18547	7.72e-06	0.457568	0.809524	7	4	false	HEMT[c]	246.857	7	0	0	0.802422	false	0	HEMT[c]	134	0.290079
39106	2.51434	0.00025195	0.397719	0.47619	7	4	false	CD21931EC52ACYLACP[c]	147.143	7	0	0	0.74761	false	0	CD21931EC52ACYLACP[c]	2386	0.269
39108	2.40822	0.00012351	0.415244	0.47619	7	4	false	MDE4P[c]	159.714	7	0	0	0.765296	false	0	MDE4P[c]	2054	0.257189
39190	2.45029	6.694e-05	0.408115	0.666667	7	4	false	LIPOYLPROTEIN[c]	191.429	7	0	0	0.758286	false	0	LIPOYLPROTEIN[c]	1496	0.316935
39206	2.23136	0.0001542	0.448158	0.619048	7	4	false	TRP[c]	179.143	7	0	0	0.794774	false	0	TRP[c]	1546	0.222262
39220	2.33365	1.075e-05	0.428513	0.619048	7	4	false	COBI[c]	198.286	7	0	0	0.777725	false	0	COBI[c]	150	0.280461
39226	2.20459	3.789e-05	0.453599	0.761905	7	4	false	NAM[c]	215.857	7	0	0	0.799235	false	0	NAM[c]	646	0.259444
39252	2.33174	0.00010232	0.428864	0.619048	7	4	false	SME[c]	209.857	7	0	0	0.778043	false	0	SME[c]	1618	0.29599
39256	2.20746	1.854e-05	0.45301	0.714286	7	4	false	RIBZ5P[c]	206.429	7	0	0	0.798757	false	0	RIBZ5P[c]	364	0.249009
39534	2.2935	4.78e-06	0.436015	0.857143	7	4	false	SLF[c]	234.429	7	0	0	0.784417	false	0	SLF[c]	62	0.317224
39585	2.27438	0.00032234	0.439681	0.571429	7	4	false	UROPORPHYRINOGENIII[c]	146.143	7	0	0	0.787604	false	0	UROPORPHYRINOGENIII[c]	2692	0.191537
39665	2.25048	0.00191205	0.44435	0.714286	7	4	false	HEPTADECANOATE[c]	212.286	7	0	0	0.791587	false	0	HEPTADECANOATE[c]	9462	0.270936
39682	2.29254	4.82e-06	0.436197	0.857143	7	4	false	APS[c]	235.286	7	0	0	0.784576	false	0	APS[c]	64	0.317954
39747	2.35851	7.397e-05	0.423997	0.52381	7	4	false	GLUCAN[c]	134.286	7	0	0	0.773582	false	0	GLUCAN[c]	1122	0.198942
39803	2.25048	0.00191205	0.44435	0.714286	7	4	false	HEXANOATE[c]	212.857	7	0	0	0.791587	false	0	HEXANOATE[c]	9782	0.271666
39861	2.23327	1.074e-05	0.447774	0.809524	7	4	false	PHENOL4M3K911DHC36ACYLACP[c]	192	7	0	0	0.794455	false	0	PHENOL4M3K911DHC36ACYLACP[c]	156	0.238509
39875	2.25048	0.00191205	0.44435	0.714286	7	4	false	DODECANOATE[c]	212.143	7	0	0	0.791587	false	0	DODECANOATE[c]	9362	0.270754
39884	2.31262	3.399e-05	0.43241	0.761905	7	4	false	SUC[c]	210	7	0	0	0.78123	false	0	SUC[c]	382	0.291667
39902	2.23327	9.75e-06	0.447774	0.809524	7	4	false	24DM3K911DHC36ACYLACP[c]	188.571	7	0	0	0.794455	false	0	24DM3K911DHC36ACYLACP[c]	132	0.23425
39938	2.35182	6.721e-05	0.425203	0.571429	7	4	false	IP[c]	136.143	7	0	0	0.774697	false	0	IP[c]	1178	0.199623
39951	2.30975	0	0.432947	1	7	4	false	CIT[e]	215.429	7	0	0	0.781708	false	0	CIT[e]	0	0.297965
39998	2.23327	1.074e-05	0.447774	0.809524	7	4	false	PHENOL4M3K911DHC34ACYLACP[c]	192	7	0	0	0.794455	false	0	PHENOL4M3K911DHC34ACYLACP[c]	156	0.238509
40004	2.23327	9.75e-06	0.447774	0.809524	7	4	false	PHENOL24DM3K911DHC37ACYLACP[c]	188.571	7	0	0	0.794455	false	0	PHENOL24DM3K911DHC37ACYLACP[c]	132	0.23425
40008	2.23327	9.75e-06	0.447774	0.809524	7	4	false	PHENOL24DM3K911DHC35ACYLACP[c]	188.571	7	0	0	0.794455	false	0	PHENOL24DM3K911DHC35ACYLACP[c]	132	0.23425
40012	2.23327	1.074e-05	0.447774	0.809524	7	4	false	4M3K911DHC33ACYLACP[c]	192	7	0	0	0.794455	false	0	4M3K911DHC33ACYLACP[c]	156	0.238509
40017	2.23327	9.75e-06	0.447774	0.809524	7	4	false	24DM3K911DHC34ACYLACP[c]	188.571	7	0	0	0.794455	false	0	24DM3K911DHC34ACYLACP[c]	132	0.23425
40182	2.3088	0	0.433126	1	7	4	false	FUM[e]	216.857	7	0	0	0.781867	false	0	FUM[e]	0	0.299526
40195	2.30402	2.403e-05	0.434025	0.714286	7	4	false	AMOLYBDOPTERIN[c]	180.429	7	0	0	0.782664	false	0	AMOLYBDOPTERIN[c]	260	0.247841
40210	2.25048	0.00191205	0.44435	0.714286	7	4	false	9HEXADECENOATE[c]	212.286	7	0	0	0.791587	false	0	9HEXADECENOATE[c]	9366	0.270936
40224	2.29924	3.451e-05	0.434927	0.952381	7	4	false	5OPRO[c]	226.857	7	0	0	0.783461	false	0	5OPRO[c]	614	0.309914
40226	2.25048	8.337e-05	0.44435	0.714286	7	4	false	OSB[c]	211.286	7	0	0	0.791587	false	0	OSB[c]	1016	0.269497
40240	2.25048	0.00191205	0.44435	0.714286	7	4	false	9OCTADECENOATE[c]	212.143	7	0	0	0.791587	false	0	9OCTADECENOATE[c]	9364	0.270754
40247	2.30688	2.539e-05	0.433485	0.761905	7	4	false	FDP[c]	215.714	7	0	0	0.782186	false	0	FDP[c]	614	0.297127
40258	2.39388	6.33e-05	0.417732	0.52381	7	4	false	DOROA[c]	111	7	0	0	0.767686	false	0	DOROA[c]	996	0.173437
40320	2.23327	1.074e-05	0.447774	0.809524	7	4	false	4M3K911DHC35ACYLACP[c]	192	7	0	0	0.794455	false	0	4M3K911DHC35ACYLACP[c]	156	0.238509
40331	2.25335	0	0.443784	1	7	4	false	ACETYLP[c]	254.714	7	0	0	0.791109	false	0	ACETYLP[c]	0	0.325722
40336	2.25048	0.00191205	0.44435	0.714286	7	4	false	DECANOATE[c]	212	7	0	0	0.791587	false	0	DECANOATE[c]	9360	0.270571
40342	2.25048	0.00191205	0.44435	0.714286	7	4	false	TETRADECANOATE[c]	212	7	0	0	0.791587	false	0	TETRADECANOATE[c]	9360	0.270571
40370	2.31549	1.448e-05	0.431874	0.714286	7	4	false	SAOPIM[c]	147.571	7	0	0	0.780752	false	0	SAOPIM[c]	216	0.204676
40387	2.326	5.06e-06	0.429922	0.761905	7	4	false	DUDP[c]	177.857	7	0	0	0.778999	false	0	DUDP[c]	72	0.251211
40817	2.8891	0.00010003	0.346128	0.571429	7	5	false	PIM1[c]	34.2857	7	0	0	0.68515	false	0	PIM1[c]	1396	0.19154
40843	2.63767	6.3e-06	0.379123	0.761905	7	4	false	ASUC[c]	74.8571	7	0	0	0.727055	false	0	ASUC[c]	84	0.190476
40871	2.43499	2.806e-05	0.410679	0.857143	7	4	false	CAIR[c]	163	7	0	0	0.760835	false	0	CAIR[c]	406	0.271215
40873	2.61663	6.979e-05	0.38217	0.714286	7	4	false	SAICAR[c]	127.714	7	0	0	0.730561	false	0	SAICAR[c]	1526	0.309236
40964	2.6262	2.45e-06	0.380779	0.809524	7	4	false	UDPNAMNGMAGMDAPIM[c]	122	7	0	0	0.728967	false	0	UDPNAMNGMAGMDAPIM[c]	16	0.30273
40970	2.62811	1.83e-06	0.380502	0.809524	7	4	false	UDPNAMNGMALAGLU[c]	122.286	7	0	0	0.728649	false	0	UDPNAMNGMALAGLU[c]	8	0.304952
41010	2.6348	6.64e-06	0.379536	0.761905	7	4	false	ARGSUCC[c]	98.4286	7	0	0	0.727533	false	0	ARGSUCC[c]	98	0.248557
41178	2.45985	5.887e-05	0.406529	0.809524	7	4	false	bALA[c]	132.714	7	0	0	0.756692	false	0	bALA[c]	918	0.230407
41455	2.71128	3.431e-05	0.368829	0.47619	7	4	false	AMYL[c]	81	7	0	0	0.714786	false	0	AMYL[c]	464	0.244713
41696	2.72467	3.756e-05	0.367018	0.47619	7	4	false	MOP[c]	64.1429	7	0	0	0.712556	false	0	MOP[c]	544	0.193201
41710	2.72275	2.417e-05	0.367275	0.619048	7	4	false	SAP[c]	60.5714	7	0	0	0.712874	false	0	SAP[c]	440	0.181896
41844	2.61185	5.029e-05	0.38287	0.666667	7	4	false	4PPNCYS[c]	76.4286	7	0	0	0.731358	false	0	4PPNCYS[c]	854	0.181541
44577	2.94551	6.452e-05	0.3395	0.428571	7	5	false	PHENOLPHTHIODIOLONE[c]	25.8571	7	0	0	0.675749	false	0	PHENOLPHTHIODIOLONE[c]	368	0.172381
44580	2.94551	6.452e-05	0.3395	0.428571	7	5	false	PHTHIODIOLONE[c]	25.8571	7	0	0	0.675749	false	0	PHTHIODIOLONE[c]	368	0.172381
38267	2.45315	0.00011737	0.407638	0.666667	6	4	false	HLA[c]	219.833	6	0	0	0.757808	false	0	HLA[c]	1570	0.365172
38271	2.23231	1.169e-05	0.447966	0.733333	6	4	false	HIPECOA[c]	211.167	6	0	0	0.794614	false	0	HIPECOA[c]	248	0.261993
38273	2.23901	1.22e-06	0.446627	0.8	6	4	false	HIPOHCOA[c]	279.833	6	0	0	0.793499	false	0	HIPOHCOA[c]	6	0.350229
38281	2.23901	2.944e-05	0.446627	0.733333	6	4	false	TD2EC42ACYLACP[c]	280	6	0	0	0.793499	false	0	TD2EC42ACYLACP[c]	544	0.350438
38285	2.23901	2.944e-05	0.446627	0.733333	6	4	false	TD2EC40ACYLACP[c]	280	6	0	0	0.793499	false	0	TD2EC40ACYLACP[c]	544	0.350438
38289	2.23901	2.944e-05	0.446627	0.733333	6	4	false	TD2EC36ACYLACP[c]	280	6	0	0	0.793499	false	0	TD2EC36ACYLACP[c]	544	0.350438
38300	2.45411	7.643e-05	0.40748	0.666667	6	4	false	BKETOC4ACYLACPFAS[c]	195.833	6	0	0	0.757648	false	0	BKETOC4ACYLACPFAS[c]	1092	0.325846
38304	2.23805	4.016e-05	0.446818	0.733333	6	4	false	3HC4ACYLACPFAS[c]	255.667	6	0	0	0.793658	false	0	3HC4ACYLACPFAS[c]	562	0.319583
38330	2.52008	5.993e-05	0.396813	0.466667	6	4	false	PROTOPORPHYRINIX[c]	102.833	6	0	0	0.746654	false	0	PROTOPORPHYRINIX[c]	722	0.18938
38390	2.23901	6.336e-05	0.446627	0.733333	6	4	false	TRANSDELTA2HYDROXYDODECANOYLCOA[c]	280.667	6	0	0	0.793499	false	0	TRANSDELTA2HYDROXYDODECANOYLCOA[c]	624	0.351272
38408	2.45507	6.898e-05	0.407321	0.666667	6	4	false	BKETOC18ACYLACPFAS[c]	195.833	6	0	0	0.757489	false	0	BKETOC18ACYLACPFAS[c]	1088	0.326389
38410	2.23709	3.997e-05	0.447009	0.733333	6	4	false	3HC18ACYLACPFAS[c]	256.167	6	0	0	0.793818	false	0	3HC18ACYLACPFAS[c]	562	0.319809
38412	2.45507	6.917e-05	0.407321	0.666667	6	4	false	BKETOC20ACYLACPFAS[c]	195.833	6	0	0	0.757489	false	0	BKETOC20ACYLACPFAS[c]	1090	0.326389
38414	2.23805	4.014e-05	0.446818	0.733333	6	4	false	3HC20ACYLACPFAS[c]	255.667	6	0	0	0.793658	false	0	3HC20ACYLACPFAS[c]	562	0.319583
38420	2.23709	2.899e-05	0.447009	0.733333	6	4	false	TD2EC20ACYLACPFAS[c]	280.167	6	0	0	0.793818	false	0	TD2EC20ACYLACPFAS[c]	590	0.349771
38444	2.45507	6.888e-05	0.407321	0.666667	6	4	false	BKETOC16ACYLACPFAS[c]	195.833	6	0	0	0.757489	false	0	BKETOC16ACYLACPFAS[c]	1086	0.326389
38446	2.23709	3.998e-05	0.447009	0.733333	6	4	false	3HC16ACYLACPFAS[c]	256.167	6	0	0	0.793818	false	0	3HC16ACYLACPFAS[c]	562	0.319809
38450	2.23805	3.21e-05	0.446818	0.733333	6	4	false	TD2EC14ACYLACPFAS[c]	279.833	6	0	0	0.793658	false	0	TD2EC14ACYLACPFAS[c]	588	0.349792
38452	2.23805	4.014e-05	0.446818	0.733333	6	4	false	3HC14ACYLACPFAS[c]	255.667	6	0	0	0.793658	false	0	3HC14ACYLACPFAS[c]	562	0.319583
38454	2.45507	6.907e-05	0.407321	0.666667	6	4	false	BKETOC14ACYLACPFAS[c]	195.833	6	0	0	0.757489	false	0	BKETOC14ACYLACPFAS[c]	1088	0.326389
38498	2.45507	6.907e-05	0.407321	0.666667	6	4	false	BKETOC8ACYLACPFAS[c]	195.833	6	0	0	0.757489	false	0	BKETOC8ACYLACPFAS[c]	1088	0.326389
38500	2.23805	4.014e-05	0.446818	0.733333	6	4	false	3HC8ACYLACPFAS[c]	255.667	6	0	0	0.793658	false	0	3HC8ACYLACPFAS[c]	562	0.319583
38502	2.23805	3.452e-05	0.446818	0.733333	6	4	false	P6C[c]	279.5	6	0	0	0.793658	false	0	P6C[c]	594	0.349375
38504	2.23805	0.00191205	0.446818	0.666667	6	4	false	LAAA[c]	278.833	6	0	0	0.793658	false	0	LAAA[c]	8072	0.348769
38508	2.45411	3.71e-05	0.40748	0.8	6	4	false	CADA[c]	143.833	6	0	0	0.757648	false	0	CADA[c]	404	0.239323
38518	2.23709	7.939e-05	0.447009	0.666667	6	4	false	HCHOLC5COA[c]	279.667	6	0	0	0.793818	false	0	HCHOLC5COA[c]	1174	0.349147
38522	2.23709	7.947e-05	0.447009	0.666667	6	4	false	HCHOLC8COA[c]	279.667	6	0	0	0.793818	false	0	HCHOLC8COA[c]	1186	0.349147
38536	2.23901	3.188e-05	0.446627	0.733333	6	4	false	3HC52ACYLACP[c]	256	6	0	0	0.793499	false	0	3HC52ACYLACP[c]	546	0.3204
38576	2.42543	6.406e-05	0.412298	0.666667	6	4	false	SAMA[c]	144.333	6	0	0	0.762428	false	0	SAMA[c]	460	0.229465
38586	2.4369	1.127e-05	0.410357	0.733333	6	4	false	ACLAC[c]	205	6	0	0	0.760516	false	0	ACLAC[c]	140	0.332253
38588	2.23805	4.102e-05	0.446818	0.666667	6	4	false	DHMVA[c]	257	6	0	0	0.793658	false	0	DHMVA[c]	796	0.32125
38616	2.4522	4.66e-06	0.407797	0.866667	6	4	false	2A3KB[c]	222.5	6	0	0	0.757967	false	0	2A3KB[c]	84	0.368988
38622	2.23614	1.37e-06	0.4472	0.8	6	4	false	METHF[c]	258.333	6	0	0	0.793977	false	0	METHF[c]	6	0.322111
38626	2.23805	0.00011567	0.446818	0.666667	6	4	false	CBHCAP[c]	279.167	6	0	0	0.793658	false	0	CBHCAP[c]	1170	0.348958
38628	2.4522	7.479e-05	0.407797	0.666667	6	4	false	OICAP[c]	220.167	6	0	0	0.757967	false	0	OICAP[c]	1434	0.365119
38646	2.4522	8.87e-06	0.407797	0.866667	6	4	false	AMINOACETONE[c]	220.167	6	0	0	0.757967	false	0	AMINOACETONE[c]	102	0.365119
38650	2.44742	4.938e-05	0.408594	0.6	6	4	false	PTRSC[c]	135.167	6	0	0	0.758764	false	0	PTRSC[c]	478	0.22268
38668	2.23805	3.21e-05	0.446818	0.733333	6	4	false	TD2EC4ACYLACPFAS[c]	279.833	6	0	0	0.793658	false	0	TD2EC4ACYLACPFAS[c]	588	0.349792
38674	2.33365	0.00018664	0.428513	0.533333	6	4	false	GLAC[c]	188.833	6	0	0	0.777725	false	0	GLAC[c]	2296	0.266714
38684	2.54589	9.42e-06	0.39279	0.6	6	4	false	SIROHYDROCHLORIN[c]	177	6	0	0	0.742352	false	0	SIROHYDROCHLORIN[c]	38	0.34236
38696	2.23614	9.33e-06	0.4472	0.866667	6	4	false	D6PGL[c]	257.667	6	0	0	0.793977	false	0	D6PGL[c]	232	0.32128
38722	2.23901	3.406e-05	0.446627	0.733333	6	4	false	TD2EC58ACYLACP[c]	279.833	6	0	0	0.793499	false	0	TD2EC58ACYLACP[c]	686	0.350229
38726	2.23901	2.178e-05	0.446627	0.733333	6	4	false	TD2EC56ACYLACP[c]	280.5	6	0	0	0.793499	false	0	TD2EC56ACYLACP[c]	542	0.351064
38730	2.23901	3.188e-05	0.446627	0.733333	6	4	false	3HC50ACYLACP[c]	256	6	0	0	0.793499	false	0	3HC50ACYLACP[c]	546	0.3204
38736	2.23901	2.946e-05	0.446627	0.733333	6	4	false	3HC20ACYLACP[c]	256	6	0	0	0.793499	false	0	3HC20ACYLACP[c]	546	0.3204
38746	2.23805	3.21e-05	0.446818	0.733333	6	4	false	TD2EC6ACYLACPFAS[c]	279.833	6	0	0	0.793658	false	0	TD2EC6ACYLACPFAS[c]	588	0.349792
38756	2.23901	3.2e-05	0.446627	0.733333	6	4	false	3HC34ACYLACP[c]	256	6	0	0	0.793499	false	0	3HC34ACYLACP[c]	546	0.3204
38758	2.23805	3.21e-05	0.446818	0.733333	6	4	false	TD2EC10ACYLACPFAS[c]	279.833	6	0	0	0.793658	false	0	TD2EC10ACYLACPFAS[c]	588	0.349792
38762	2.45507	6.907e-05	0.407321	0.666667	6	4	false	BKETOC12ACYLACPFAS[c]	195.833	6	0	0	0.757489	false	0	BKETOC12ACYLACPFAS[c]	1088	0.326389
38764	2.23805	4.014e-05	0.446818	0.733333	6	4	false	3HC12ACYLACPFAS[c]	255.667	6	0	0	0.793658	false	0	3HC12ACYLACPFAS[c]	562	0.319583
38766	2.45507	6.886e-05	0.407321	0.666667	6	4	false	BKETOC10ACYLACPFAS[c]	195.833	6	0	0	0.757489	false	0	BKETOC10ACYLACPFAS[c]	1086	0.326389
38768	2.23805	4.014e-05	0.446818	0.733333	6	4	false	3HC10ACYLACPFAS[c]	255.667	6	0	0	0.793658	false	0	3HC10ACYLACPFAS[c]	562	0.319583
38800	2.23805	7.56e-05	0.446818	0.666667	6	4	false	HMBUTCOA[c]	279.667	6	0	0	0.793658	false	0	HMBUTCOA[c]	1174	0.349583
38814	2.37189	0.00018421	0.421604	0.533333	6	4	false	GSN[c]	143	6	0	0	0.771351	false	0	GSN[c]	2334	0.211852
38822	2.23805	3.21e-05	0.446818	0.733333	6	4	false	TD2EC12ACYLACPFAS[c]	279.833	6	0	0	0.793658	false	0	TD2EC12ACYLACPFAS[c]	588	0.349792
38826	2.23805	1.462e-05	0.446818	0.866667	6	4	false	TD2EC24ACYLACP[c]	282.167	6	0	0	0.793658	false	0	TD2EC24ACYLACP[c]	436	0.352708
38828	2.23901	2.014e-05	0.446627	0.866667	6	4	false	TD2EC26ACYLACP[c]	281.5	6	0	0	0.793499	false	0	TD2EC26ACYLACP[c]	466	0.352315
38832	2.23901	2.199e-05	0.446627	0.733333	6	4	false	TD2EC28ACYLACP[c]	280.333	6	0	0	0.793499	false	0	TD2EC28ACYLACP[c]	470	0.350855
38836	2.23901	2.944e-05	0.446627	0.733333	6	4	false	TD2EC30ACYLACP[c]	280	6	0	0	0.793499	false	0	TD2EC30ACYLACP[c]	544	0.350438
38840	2.23709	1.3e-06	0.447009	0.8	6	4	false	TD2EC18ACYLACP[c]	282.333	6	0	0	0.793818	false	0	TD2EC18ACYLACP[c]	10	0.352476
38842	2.23805	1.2e-06	0.446818	0.8	6	4	false	TD2EC20ACYLACP[c]	281.5	6	0	0	0.793658	false	0	TD2EC20ACYLACP[c]	8	0.351875
38846	2.23805	1.609e-05	0.446818	0.733333	6	4	false	TD2EC22ACYLACP[c]	281	6	0	0	0.793658	false	0	TD2EC22ACYLACP[c]	440	0.35125
38848	2.23901	2.944e-05	0.446627	0.733333	6	4	false	TD2EC32ACYLACP[c]	280	6	0	0	0.793499	false	0	TD2EC32ACYLACP[c]	544	0.350438
38854	2.23901	2.944e-05	0.446627	0.733333	6	4	false	TD2EC34ACYLACP[c]	280	6	0	0	0.793499	false	0	TD2EC34ACYLACP[c]	544	0.350438
38866	2.45507	6.907e-05	0.407321	0.666667	6	4	false	BKETOC26ACYLACPFAS[c]	195.833	6	0	0	0.757489	false	0	BKETOC26ACYLACPFAS[c]	1088	0.326389
38868	2.23805	4.014e-05	0.446818	0.733333	6	4	false	3HC26ACYLACPFAS[c]	255.667	6	0	0	0.793658	false	0	3HC26ACYLACPFAS[c]	562	0.319583
38870	2.23805	3.291e-05	0.446818	0.733333	6	4	false	TD2EC26ACYLACPFAS[c]	279.833	6	0	0	0.793658	false	0	TD2EC26ACYLACPFAS[c]	590	0.349792
38886	2.23901	2.973e-05	0.446627	0.733333	6	4	false	3HC22ACYLACP[c]	256	6	0	0	0.793499	false	0	3HC22ACYLACP[c]	546	0.3204
38890	2.23901	2.502e-05	0.446627	0.733333	6	4	false	3HC18ACYLACP[c]	256	6	0	0	0.793499	false	0	3HC18ACYLACP[c]	486	0.3204
38894	2.23901	3.188e-05	0.446627	0.733333	6	4	false	3HC28ACYLACP[c]	256	6	0	0	0.793499	false	0	3HC28ACYLACP[c]	546	0.3204
38898	2.23901	3.189e-05	0.446627	0.733333	6	4	false	3HC30ACYLACP[c]	256	6	0	0	0.793499	false	0	3HC30ACYLACP[c]	546	0.3204
38908	2.23901	3.2e-05	0.446627	0.733333	6	4	false	3HC32ACYLACP[c]	256	6	0	0	0.793499	false	0	3HC32ACYLACP[c]	546	0.3204
38918	2.22562	4.769e-05	0.449313	0.733333	6	4	false	GLU1SEMIALD[c]	270.333	6	0	0	0.79573	false	0	GLU1SEMIALD[c]	664	0.332923
38952	2.19312	0.00191205	0.455972	0.666667	6	4	false	CO[c]	239.667	6	0	0	0.801147	false	0	CO[c]	6164	0.283097
38980	2.23901	2.294e-05	0.446627	0.733333	6	4	false	TD2EC52ACYLACP[c]	280.5	6	0	0	0.793499	false	0	TD2EC52ACYLACP[c]	544	0.351064
38988	2.23901	2.944e-05	0.446627	0.733333	6	4	false	TD2EC48ACYLACP[c]	280	6	0	0	0.793499	false	0	TD2EC48ACYLACP[c]	544	0.350438
38990	2.23901	2.294e-05	0.446627	0.733333	6	4	false	TD2EC50ACYLACP[c]	280.5	6	0	0	0.793499	false	0	TD2EC50ACYLACP[c]	544	0.351064
38994	2.23901	2.944e-05	0.446627	0.733333	6	4	false	TD2EC46ACYLACP[c]	280	6	0	0	0.793499	false	0	TD2EC46ACYLACP[c]	544	0.350438
38998	2.23901	2.944e-05	0.446627	0.733333	6	4	false	TD2EC38ACYLACP[c]	280	6	0	0	0.793499	false	0	TD2EC38ACYLACP[c]	544	0.350438
39016	2.23901	3.187e-05	0.446627	0.733333	6	4	false	3HC58ACYLACP[c]	256	6	0	0	0.793499	false	0	3HC58ACYLACP[c]	546	0.3204
39020	2.23901	3.188e-05	0.446627	0.733333	6	4	false	3HC56ACYLACP[c]	256	6	0	0	0.793499	false	0	3HC56ACYLACP[c]	546	0.3204
39030	2.23423	0	0.447582	1	6	4	false	MGD[c]	283.833	6	0	0	0.794296	false	0	MGD[c]	0	0.353466
39032	2.45507	6.907e-05	0.407321	0.666667	6	4	false	BKETOC6ACYLACPFAS[c]	195.833	6	0	0	0.757489	false	0	BKETOC6ACYLACPFAS[c]	1088	0.326389
39034	2.23805	4.014e-05	0.446818	0.733333	6	4	false	3HC6ACYLACPFAS[c]	255.667	6	0	0	0.793658	false	0	3HC6ACYLACPFAS[c]	562	0.319583
39042	2.23709	2.499e-05	0.447009	0.733333	6	4	false	TD2EC8ACYLACPFAS[c]	280.333	6	0	0	0.793818	false	0	TD2EC8ACYLACPFAS[c]	530	0.349979
39070	2.23709	7.717e-05	0.447009	0.666667	6	4	false	DIHYDROXYMETHYLPENTANOATE[c]	255.833	6	0	0	0.793818	false	0	DIHYDROXYMETHYLPENTANOATE[c]	1010	0.319392
39076	2.48566	4.265e-05	0.402308	0.6	6	4	false	PHE[c]	119.5	6	0	0	0.75239	false	0	PHE[c]	488	0.209649
39096	2.20746	2.86e-06	0.45301	0.8	6	4	false	THI[c]	238.5	6	0	0	0.798757	false	0	THI[c]	38	0.287349
39114	2.23709	2.904e-05	0.447009	0.733333	6	4	false	TD2EC22ACYLACPFAS[c]	280.167	6	0	0	0.793818	false	0	TD2EC22ACYLACPFAS[c]	590	0.349771
39116	2.45507	6.906e-05	0.407321	0.666667	6	4	false	BKETOC24ACYLACPFAS[c]	195.833	6	0	0	0.757489	false	0	BKETOC24ACYLACPFAS[c]	1088	0.326389
39118	2.23805	4.014e-05	0.446818	0.733333	6	4	false	3HC24ACYLACPFAS[c]	255.667	6	0	0	0.793658	false	0	3HC24ACYLACPFAS[c]	562	0.319583
39120	2.45507	6.906e-05	0.407321	0.666667	6	4	false	BKETOC22ACYLACPFAS[c]	195.833	6	0	0	0.757489	false	0	BKETOC22ACYLACPFAS[c]	1088	0.326389
39122	2.23805	4.014e-05	0.446818	0.733333	6	4	false	3HC22ACYLACPFAS[c]	255.667	6	0	0	0.793658	false	0	3HC22ACYLACPFAS[c]	562	0.319583
39126	2.23709	2.899e-05	0.447009	0.733333	6	4	false	TD2EC24ACYLACPFAS[c]	280.167	6	0	0	0.793818	false	0	TD2EC24ACYLACPFAS[c]	590	0.349771
39130	2.23901	3.2e-05	0.446627	0.733333	6	4	false	3HC44ACYLACP[c]	256	6	0	0	0.793499	false	0	3HC44ACYLACP[c]	546	0.3204
39134	2.23901	3.2e-05	0.446627	0.733333	6	4	false	3HC46ACYLACP[c]	256	6	0	0	0.793499	false	0	3HC46ACYLACP[c]	546	0.3204
39138	2.23901	3.2e-05	0.446627	0.733333	6	4	false	3HC48ACYLACP[c]	256	6	0	0	0.793499	false	0	3HC48ACYLACP[c]	546	0.3204
39142	2.23901	3.2e-05	0.446627	0.733333	6	4	false	3HC36ACYLACP[c]	256	6	0	0	0.793499	false	0	3HC36ACYLACP[c]	546	0.3204
39146	2.23901	3.2e-05	0.446627	0.733333	6	4	false	3HC38ACYLACP[c]	256	6	0	0	0.793499	false	0	3HC38ACYLACP[c]	546	0.3204
39150	2.23901	3.2e-05	0.446627	0.733333	6	4	false	3HC40ACYLACP[c]	256	6	0	0	0.793499	false	0	3HC40ACYLACP[c]	546	0.3204
39154	2.23901	3.2e-05	0.446627	0.733333	6	4	false	3HC42ACYLACP[c]	256	6	0	0	0.793499	false	0	3HC42ACYLACP[c]	546	0.3204
39166	2.23901	3.188e-05	0.446627	0.733333	6	4	false	3HC54ACYLACP[c]	256	6	0	0	0.793499	false	0	3HC54ACYLACP[c]	546	0.3204
39174	2.23901	2.294e-05	0.446627	0.733333	6	4	false	TD2EC54ACYLACP[c]	280.5	6	0	0	0.793499	false	0	TD2EC54ACYLACP[c]	544	0.351064
39182	2.23901	2.944e-05	0.446627	0.733333	6	4	false	TD2EC44ACYLACP[c]	280	6	0	0	0.793499	false	0	TD2EC44ACYLACP[c]	544	0.350438
39194	2.54302	5.747e-05	0.393233	0.666667	6	4	false	ADS[c]	180.833	6	0	0	0.74283	false	0	ADS[c]	600	0.348426
39222	2.23901	1.901e-05	0.446627	0.866667	6	4	false	COBII[c]	279.667	6	0	0	0.793499	false	0	COBII[c]	314	0.350021
39254	2.23805	7.396e-05	0.446818	0.666667	6	4	false	DHSK[c]	255.5	6	0	0	0.793658	false	0	DHSK[c]	904	0.319375
39589	2.38528	4.632e-05	0.419238	0.466667	6	4	false	5AMINOLEVULINATE[c]	121.333	6	0	0	0.76912	false	0	5AMINOLEVULINATE[c]	736	0.186954
39657	2.3413	5.976e-05	0.427113	0.6	6	4	false	MYCOTHIOL[c]	158	6	0	0	0.77645	false	0	MYCOTHIOL[c]	834	0.227011
39678	2.33939	0.00013691	0.427462	0.666667	6	4	false	PAP[c]	172	6	0	0	0.776769	false	0	PAP[c]	1966	0.247839
39712	2.35946	0.00038609	0.423825	0.533333	6	4	false	TREHALOSEMONOMYCOLATEP[c]	153.333	6	0	0	0.773423	false	0	TREHALOSEMONOMYCOLATEP[c]	3610	0.22716
39723	2.3088	0.00018462	0.433126	0.733333	6	4	false	DPPP[c]	184.5	6	0	0	0.781867	false	0	DPPP[c]	1580	0.254483
39739	2.2782	7.109e-05	0.438943	0.666667	6	4	false	PHPYR[c]	174.5	6	0	0	0.786966	false	0	PHPYR[c]	740	0.229304
39765	2.40057	1.22e-06	0.416567	0.8	6	4	false	3HSA[c]	121.667	6	0	0	0.766571	false	0	3HSA[c]	6	0.191903
39768	2.40057	2.13e-06	0.416567	0.8	6	4	false	34DHSA[c]	121.333	6	0	0	0.766571	false	0	34DHSA[c]	10	0.191378
39780	2.34321	1.192e-05	0.426765	0.666667	6	4	false	D6RP5P[c]	156.167	6	0	0	0.776131	false	0	D6RP5P[c]	142	0.226657
39789	2.35755	8.4e-06	0.424169	0.666667	6	4	false	PGP[c]	159	6	0	0	0.773741	false	0	PGP[c]	110	0.23486
39840	2.32792	8.028e-05	0.429569	0.533333	6	4	false	DORIB[c]	202.833	6	0	0	0.778681	false	0	DORIB[c]	1174	0.286893
39853	2.34321	5.038e-05	0.426765	0.6	6	4	false	3PSER[c]	178.333	6	0	0	0.776131	false	0	3PSER[c]	936	0.25808
39856	2.34608	2.367e-05	0.426243	0.666667	6	4	false	HEMEFE2[c]	147.667	6	0	0	0.775653	false	0	HEMEFE2[c]	168	0.215887
39900	2.28872	1.741e-05	0.436926	0.666667	6	4	false	IGP[c]	159.5	6	0	0	0.785214	false	0	IGP[c]	160	0.212383
39921	2.40535	0.00021132	0.415739	0.466667	6	4	false	ETHA[c]	115.833	6	0	0	0.765774	false	0	ETHA[c]	2092	0.183862
39936	2.35851	0.00022356	0.423997	0.533333	6	4	false	MI[c]	155.667	6	0	0	0.773582	false	0	MI[c]	3208	0.230276
39949	2.35564	5.438e-05	0.424513	0.666667	6	4	false	NAGINSP[c]	156	6	0	0	0.77406	false	0	NAGINSP[c]	912	0.22975
39955	2.30593	4.34e-06	0.433665	0.8	6	4	false	PPGPPP[c]	226.333	6	0	0	0.782345	false	0	PPGPPP[c]	54	0.310897
39959	2.31358	3.7e-07	0.432231	0.933333	6	4	false	CELB[c]	244.333	6	0	0	0.781071	false	0	CELB[c]	2	0.339352
39961	2.35182	2.08e-06	0.425203	0.8	6	4	false	PRECURSORZ[c]	143.667	6	0	0	0.774697	false	0	PRECURSORZ[c]	28	0.211275
39980	2.3088	5.33e-06	0.433126	0.866667	6	4	false	DCMP[c]	229.833	6	0	0	0.781867	false	0	DCMP[c]	70	0.317449
39984	2.38241	6.04e-06	0.419743	0.6	6	4	false	SDAPIM[c]	136.667	6	0	0	0.769598	false	0	SDAPIM[c]	70	0.20929
40100	2.3088	4.34e-06	0.433126	0.866667	6	4	false	DGMP[c]	229.833	6	0	0	0.781867	false	0	DGMP[c]	66	0.317449
40102	2.31166	1.599e-05	0.432589	0.8	6	4	false	PHSER[c]	247	6	0	0	0.781389	false	0	PHSER[c]	378	0.342105
40142	2.37763	0.00017366	0.420587	0.8	6	4	false	PRECORIN5[c]	130.833	6	0	0	0.770395	false	0	PRECORIN5[c]	1652	0.199137
40215	2.3891	1.84e-06	0.418567	0.8	6	4	false	MTHPTGLU[c]	130.833	6	0	0	0.768483	false	0	MTHPTGLU[c]	36	0.202528
40236	2.31358	2.95e-06	0.432231	0.866667	6	4	false	CHOL[c]	243.5	6	0	0	0.781071	false	0	CHOL[c]	36	0.338194
40245	2.39197	0.00018975	0.418066	0.666667	6	4	false	DIMGP[c]	130	6	0	0	0.768005	false	0	DIMGP[c]	2612	0.202177
40249	2.34799	1.226e-05	0.425896	0.666667	6	4	false	HISOLP[c]	174.167	6	0	0	0.775335	false	0	HISOLP[c]	156	0.253887
40304	2.38337	2.4e-06	0.419575	0.8	6	4	false	THPTGLU[c]	134.833	6	0	0	0.769439	false	0	THPTGLU[c]	48	0.207117
40340	2.36042	4.64e-06	0.423653	0.733333	6	4	false	DB4P[c]	157.833	6	0	0	0.773263	false	0	DB4P[c]	24	0.234174
40355	2.36138	0.00017277	0.423482	0.466667	6	4	false	DG[c]	154.167	6	0	0	0.773104	false	0	DG[c]	2290	0.229074
40415	2.33078	6.368e-05	0.42904	0.666667	6	4	false	ADENOSYLCOBINAMIDE[c]	200.833	6	0	0	0.778203	false	0	ADENOSYLCOBINAMIDE[c]	932	0.285275
40756	2.83078	2.541e-05	0.353259	0.533333	6	4	false	LPPG[c]	42.8333	6	0	0	0.694869	false	0	LPPG[c]	428	0.214167
40787	2.71224	4.7e-07	0.368699	0.933333	6	4	false	F4201[c]	74.8333	6	0	0	0.714627	false	0	F4201[c]	4	0.224725
40803	2.89293	0.00012276	0.345671	0.533333	6	5	false	AC2PIM2[c]	39	6	0	0	0.684512	false	0	AC2PIM2[c]	1430	0.221591
40819	2.89293	1.837e-05	0.345671	0.666667	6	5	false	PIM2[c]	39.5	6	0	0	0.684512	false	0	PIM2[c]	534	0.224432
40826	2.89293	1.837e-05	0.345671	0.666667	6	5	false	AC1PIM1[c]	39.5	6	0	0	0.684512	false	0	AC1PIM1[c]	534	0.224432
40831	3.07648	3.775e-05	0.325047	0.4	6	5	false	PITBA[c]	18.8333	6	0	0	0.65392	false	0	PITBA[c]	296	0.281095
40852	2.64054	1.739e-05	0.378711	0.733333	6	4	false	AHHMD[c]	107	6	0	0	0.726577	false	0	AHHMD[c]	274	0.273657
40860	2.65583	3.687e-05	0.37653	0.6	6	4	false	CDPMDE[c]	128.167	6	0	0	0.724028	false	0	CDPMDE[c]	648	0.341778
40866	2.51338	5.93e-06	0.39787	0.8	6	4	false	OSBCOA[c]	143.333	6	0	0	0.747769	false	0	OSBCOA[c]	90	0.274585
40900	2.56119	1.781e-05	0.390444	0.666667	6	4	false	PHENOLTRICOSANOYLAMP[c]	128.333	6	0	0	0.739802	false	0	PHENOLTRICOSANOYLAMP[c]	430	0.271893
40902	2.55545	1.686e-05	0.391321	0.733333	6	4	false	TETRACOSANOYLAMP[c]	131.333	6	0	0	0.740758	false	0	TETRACOSANOYLAMP[c]	452	0.275332
40905	2.56023	1.492e-05	0.39059	0.733333	6	4	false	DOCOSANOYLAMP[c]	129.5	6	0	0	0.739962	false	0	DOCOSANOYLAMP[c]	424	0.273784
40947	2.6501	3.087e-05	0.377345	0.6	6	4	false	ADENOSYLCOBINIMIDEP[c]	130	6	0	0	0.724984	false	0	ADENOSYLCOBINIMIDEP[c]	580	0.341207
40962	2.62524	1.9e-06	0.380918	0.866667	6	4	false	ALAALA[c]	141.333	6	0	0	0.729127	false	0	ALAALA[c]	18	0.348971
41041	2.64914	3.688e-05	0.377481	0.533333	6	4	false	DTTP[c]	127.5	6	0	0	0.725143	false	0	DTTP[c]	404	0.33377
41061	2.56119	1.781e-05	0.390444	0.666667	6	4	false	PHENOLPENTACOSANOYLAMP[c]	128.333	6	0	0	0.739802	false	0	PHENOLPENTACOSANOYLAMP[c]	430	0.271893
41093	2.65488	8.193e-05	0.376665	0.6	6	4	false	GAL1P[c]	127.667	6	0	0	0.724187	false	0	GAL1P[c]	912	0.339539
41101	2.55641	8.86e-06	0.391174	0.733333	6	4	false	OCTADECANOYLAMP[c]	131.667	6	0	0	0.740599	false	0	OCTADECANOYLAMP[c]	226	0.276611
41146	2.66348	8.218e-05	0.375449	0.4	6	4	false	PYRI5P[c]	109	6	0	0	0.722753	false	0	PYRI5P[c]	964	0.290667
41159	2.59273	0	0.385693	1	6	4	false	5GLUCYS[c]	160.833	6	0	0	0.734544	false	0	5GLUCYS[c]	0	0.368884
41169	2.62333	4.936e-05	0.381195	0.666667	6	4	false	SME3P[c]	143.5	6	0	0	0.729446	false	0	SME3P[c]	568	0.35258
41171	2.55641	1.37e-05	0.391174	0.733333	6	4	false	EICOSANOYLAMP[c]	131	6	0	0	0.740599	false	0	EICOSANOYLAMP[c]	328	0.27521
41468	3.10707	3.828e-05	0.321846	0.4	6	5	false	NAGDPP[c]	11.8333	6	0	0	0.648821	false	0	NAGDPP[c]	454	0.275194
41470	3.10421	0.00010753	0.322144	0.4	6	5	false	RHAMNAGDPP[c]	10.5	6	0	0	0.649299	false	0	RHAMNAGDPP[c]	1620	0.256098
41478	2.98279	4.052e-05	0.335256	0.533333	6	5	false	HBARHAM[c]	27.5	6	0	0	0.669535	false	0	HBARHAM[c]	626	0.298913
41590	2.63576	1.745e-05	0.379398	0.6	6	4	false	ADLIPO[c]	110.333	6	0	0	0.727374	false	0	ADLIPO[c]	514	0.269764
41621	2.67017	6.209e-05	0.374508	0.533333	6	4	false	2MBUTLIPO[c]	90.5	6	0	0	0.721638	false	0	2MBUTLIPO[c]	812	0.240691
41624	2.6673	5.617e-05	0.37491	0.6	6	4	false	IBUTLIPO[c]	91.5	6	0	0	0.722116	false	0	IBUTLIPO[c]	732	0.241425
41698	2.67113	7.017e-05	0.374374	0.533333	6	4	false	3MBUTLIPO[c]	90.3333	6	0	0	0.721479	false	0	3MBUTLIPO[c]	968	0.240889
41731	2.78681	4.465e-05	0.358834	0.666667	6	4	false	PHENOLPHTHIODIOLONEC35K2[c]	49.3333	6	0	0	0.702199	false	0	PHENOLPHTHIODIOLONEC35K2[c]	504	0.183395
41733	2.78681	4.465e-05	0.358834	0.666667	6	4	false	PHENOLPHTHIODIOLONEC36K3[c]	49.3333	6	0	0	0.702199	false	0	PHENOLPHTHIODIOLONEC36K3[c]	504	0.183395
41736	2.78681	4.465e-05	0.358834	0.666667	6	4	false	PHENOLPHTHIODIOLONEC34K3[c]	49.3333	6	0	0	0.702199	false	0	PHENOLPHTHIODIOLONEC34K3[c]	504	0.183395
41746	2.78681	4.465e-05	0.358834	0.666667	6	4	false	PHTHIODIOLONEC32K2[c]	49.3333	6	0	0	0.702199	false	0	PHTHIODIOLONEC32K2[c]	504	0.183395
41749	2.78681	4.465e-05	0.358834	0.666667	6	4	false	PHTHIODIOLONEC35K3[c]	49.3333	6	0	0	0.702199	false	0	PHTHIODIOLONEC35K3[c]	504	0.183395
41755	2.78681	4.465e-05	0.358834	0.666667	6	4	false	PHTHIODIOLONEC33K3[c]	49.3333	6	0	0	0.702199	false	0	PHTHIODIOLONEC33K3[c]	504	0.183395
41798	2.73231	3.845e-05	0.36599	0.466667	6	4	false	ICHOR[c]	67.5	6	0	0	0.711281	false	0	ICHOR[c]	616	0.207692
41810	2.76577	5.936e-05	0.361562	0.466667	6	4	false	PS[c]	56.1667	6	0	0	0.705704	false	0	PS[c]	742	0.192352
41815	2.78681	4.465e-05	0.358834	0.666667	6	4	false	PHTHIODIOLONEC34K2[c]	49.3333	6	0	0	0.702199	false	0	PHTHIODIOLONEC34K2[c]	504	0.183395
41865	2.78681	4.465e-05	0.358834	0.666667	6	4	false	PHENOLPHTHIODIOLONEC33K2[c]	49.3333	6	0	0	0.702199	false	0	PHENOLPHTHIODIOLONEC33K2[c]	504	0.183395
42010	2.83556	5.082e-05	0.352664	0.4	6	5	false	TRES[c]	49.5	6	0	0	0.694073	false	0	TRES[c]	584	0.204545
42014	2.67208	8.431e-05	0.37424	0.533333	6	4	false	NAGA1P[c]	86.1667	6	0	0	0.721319	false	0	NAGA1P[c]	1200	0.238689
42040	2.83174	1.532e-05	0.35314	0.533333	6	5	false	3MBUTCOA[c]	61.8333	6	0	0	0.69471	false	0	3MBUTCOA[c]	198	0.249328
42044	2.8327	2.182e-05	0.353021	0.533333	6	5	false	2MBUTCOA[c]	61.1667	6	0	0	0.694551	false	0	2MBUTCOA[c]	222	0.247638
42066	2.76673	5.01e-06	0.361437	0.6	6	5	false	ASER[c]	71	6	0	0	0.705545	false	0	ASER[c]	158	0.246528
42072	2.83461	2.083e-05	0.352782	0.533333	6	5	false	IBUTCOA[c]	61.1667	6	0	0	0.694232	false	0	IBUTCOA[c]	218	0.24966
42108	2.83078	1.521e-05	0.353259	0.666667	6	5	false	CHOLC5COA[c]	64.5	6	0	0	0.694869	false	0	CHOLC5COA[c]	172	0.259036
42110	2.826	1.683e-05	0.353857	0.666667	6	5	false	CHOLC3COA[c]	71.3333	6	0	0	0.695666	false	0	CHOLC3COA[c]	190	0.28195
42351	3.00765	5.28e-06	0.332486	0.8	6	5	false	DHMP[c]	20.3333	6	0	0	0.665392	false	0	DHMP[c]	54	0.247967
42708	3.23996	8.187e-05	0.308646	0.4	6	5	false	GALACTANDPP[c]	9	6	0	0	0.626673	false	0	GALACTANDPP[c]	498	0.243243
44508	2.90631	5.24e-06	0.344079	0.533333	6	5	false	OCTADECENOYLACP[c]	50.5	6	0	0	0.682282	false	0	OCTADECENOYLACP[c]	112	0.270053
44652	3.11663	1.76e-05	0.320859	0.6	6	5	false	LIPID1[c]	11.8333	6	0	0	0.647228	false	0	LIPID1[c]	332	0.295833
38512	2.54971	0	0.392201	1	5	4	false	CADA[e]	119.6	5	0	0	0.741714	false	0	CADA[e]	0	0.232685
38530	2.53346	0	0.394717	1	5	4	false	DTDP4DH6DMAN[c]	183.8	5	0	0	0.744423	false	0	DTDP4DH6DMAN[c]	0	0.353462
38562	2.23901	0.00191205	0.446627	0.6	5	4	false	PHOSPHATIDYLCHOLINE[c]	234	5	0	0	0.793499	false	0	PHOSPHATIDYLCHOLINE[c]	5678	0.292616
38792	2.53728	8.673e-05	0.394122	0.6	5	4	false	GDPDHDOGAL[c]	182	5	0	0	0.743786	false	0	GDPDHDOGAL[c]	654	0.351644
38794	2.33556	7.6e-07	0.428162	0.8	5	4	false	COBIRINICACIDACDIAMIDE[c]	171.8	5	0	0	0.777406	false	0	COBIRINICACIDACDIAMIDE[c]	4	0.242999
39068	2.54876	9.482e-05	0.392348	0.6	5	4	false	HMOP[c]	181.6	5	0	0	0.741874	false	0	HMOP[c]	1082	0.352918
39090	2.23805	0	0.446818	1	5	4	false	BIOTINSO[c]	306.6	5	0	0	0.793658	false	0	BIOTINSO[c]	0	0.382772
39212	2.23709	0	0.447009	1	5	4	false	UDPGLCUR[c]	335.8	5	0	0	0.793818	false	0	UDPGLCUR[c]	0	0.418703
39224	2.23996	0	0.446436	1	5	4	false	COBIII[c]	334.4	5	0	0	0.79334	false	0	COBIII[c]	0	0.418523
39537	2.31453	0	0.432053	1	5	4	false	SLF[e]	291.2	5	0	0	0.780911	false	0	SLF[e]	0	0.404444
39571	2.31358	0	0.432231	1	5	4	false	LEU[e]	291.4	5	0	0	0.781071	false	0	LEU[e]	0	0.404161
39592	2.36042	4.52e-06	0.423653	0.7	5	4	false	NAGINS[c]	187.4	5	0	0	0.773263	false	0	NAGINS[c]	46	0.27763
39612	2.31453	0	0.432053	1	5	4	false	DGLU[e]	291.4	5	0	0	0.780911	false	0	DGLU[e]	0	0.404722
39634	2.31453	0	0.432053	1	5	4	false	GABA[e]	291.6	5	0	0	0.780911	false	0	GABA[e]	0	0.405
39637	2.30975	0	0.432947	1	5	4	false	GLN[e]	298.4	5	0	0	0.781708	false	0	GLN[e]	0	0.412155
39661	2.31453	0	0.432053	1	5	4	false	MAL[e]	292.8	5	0	0	0.780911	false	0	MAL[e]	0	0.406667
39669	2.31453	0	0.432053	1	5	4	false	DAPIM[e]	291.4	5	0	0	0.780911	false	0	DAPIM[e]	0	0.404722
39676	2.31453	0	0.432053	1	5	4	false	GLC[e]	292.2	5	0	0	0.780911	false	0	GLC[e]	0	0.405833
39693	2.35755	1.14e-06	0.424169	0.9	5	4	false	AHTD[c]	190.2	5	0	0	0.773741	false	0	AHTD[c]	12	0.280531
39707	2.31453	0	0.432053	1	5	4	false	VAL[e]	291.4	5	0	0	0.780911	false	0	VAL[e]	0	0.404722
39714	2.36138	0.00092995	0.423482	0.6	5	4	false	TREHALOSEMONOMYCOLATE[c]	181.6	5	0	0	0.773104	false	0	TREHALOSEMONOMYCOLATE[c]	7134	0.269436
39716	2.40153	8.085e-05	0.416401	0.6	5	4	false	CHOLENEC5COA[c]	149.8	5	0	0	0.766412	false	0	CHOLENEC5COA[c]	1178	0.235906
39745	2.34226	2.651e-05	0.426939	0.7	5	4	false	2METHYLCITRATE[c]	182.8	5	0	0	0.776291	false	0	2METHYLCITRATE[c]	168	0.262644
39749	2.31453	0	0.432053	1	5	4	false	K[c]	290.8	5	0	0	0.780911	false	0	K[c]	0	0.403889
39751	2.31453	0	0.432053	1	5	4	false	K[e]	290.8	5	0	0	0.780911	false	0	K[e]	0	0.403889
39782	2.40057	0.00010514	0.416567	0.6	5	4	false	2MBECOA[c]	149.8	5	0	0	0.766571	false	0	2MBECOA[c]	1186	0.235535
39785	2.40153	0.0001044	0.416401	0.6	5	4	false	MACRCOA[c]	149.4	5	0	0	0.766412	false	0	MACRCOA[c]	1172	0.235276
39791	2.36329	0.00048567	0.423139	0.6	5	4	false	PG[c]	183.6	5	0	0	0.772785	false	0	PG[c]	3210	0.273214
39805	2.29541	7.16e-06	0.435652	0.8	5	4	false	PPGPP[c]	224.8	5	0	0	0.784098	false	0	PPGPP[c]	78	0.303784
39830	2.40057	9.15e-06	0.416567	0.6	5	4	false	49DSHA[c]	142	5	0	0	0.766571	false	0	49DSHA[c]	46	0.223622
39863	2.2782	0.00019367	0.438943	0.7	5	4	false	PHENOL4M3K911DHC36OATE[c]	207.8	5	0	0	0.786966	false	0	PHENOL4M3K911DHC36OATE[c]	1122	0.273062
39873	2.31358	0	0.432231	1	5	4	false	COBCO[e]	292	5	0	0	0.781071	false	0	COBCO[e]	0	0.404993
39892	2.31453	0	0.432053	1	5	4	false	NI[e]	290.8	5	0	0	0.780911	false	0	NI[e]	0	0.403889
39894	2.31453	0	0.432053	1	5	4	false	NI[c]	290.8	5	0	0	0.780911	false	0	NI[c]	0	0.403889
39904	2.2782	0.00019367	0.438943	0.7	5	4	false	24DM3K911DHC36OATE[c]	207.8	5	0	0	0.786966	false	0	24DM3K911DHC36OATE[c]	1122	0.273062
39911	2.3805	3.87e-06	0.42008	0.7	5	4	false	CYSGLY[c]	156.8	5	0	0	0.769917	false	0	CYSGLY[c]	50	0.239389
39932	2.38432	3.92e-06	0.419407	0.7	5	4	false	ALLYS[c]	158.2	5	0	0	0.76928	false	0	ALLYS[c]	48	0.242638
39942	2.30975	0	0.432947	1	5	4	false	CYS[e]	297.6	5	0	0	0.781708	false	0	CYS[e]	0	0.41105
39957	2.31453	0	0.432053	1	5	4	false	CELB[e]	291	5	0	0	0.780911	false	0	CELB[e]	0	0.404167
39994	2.31453	0	0.432053	1	5	4	false	RIB[e]	291.4	5	0	0	0.780911	false	0	RIB[e]	0	0.404722
40000	2.2782	0.00019367	0.438943	0.7	5	4	false	PHENOL4M3K911DHC34OATE[c]	207.8	5	0	0	0.786966	false	0	PHENOL4M3K911DHC34OATE[c]	1122	0.273062
40002	2.2782	0.00019367	0.438943	0.7	5	4	false	PHENOL24DM3K911DHC37OATE[c]	207.8	5	0	0	0.786966	false	0	PHENOL24DM3K911DHC37OATE[c]	1122	0.273062
40006	2.2782	0.00019367	0.438943	0.7	5	4	false	PHENOL24DM3K911DHC35OATE[c]	207.8	5	0	0	0.786966	false	0	PHENOL24DM3K911DHC35OATE[c]	1122	0.273062
40010	2.2782	0.00019367	0.438943	0.7	5	4	false	4M3K911DHC33OATE[c]	207.8	5	0	0	0.786966	false	0	4M3K911DHC33OATE[c]	1122	0.273062
40019	2.2782	0.00019367	0.438943	0.7	5	4	false	24DM3K911DHC34OATE[c]	207.8	5	0	0	0.786966	false	0	24DM3K911DHC34OATE[c]	1122	0.273062
40026	2.31453	0	0.432053	1	5	4	false	COII[e]	291.4	5	0	0	0.780911	false	0	COII[e]	0	0.404722
40035	2.31453	0	0.432053	1	5	4	false	CD[c]	290.8	5	0	0	0.780911	false	0	CD[c]	0	0.403889
40037	2.31453	0	0.432053	1	5	4	false	CD[e]	290.8	5	0	0	0.780911	false	0	CD[e]	0	0.403889
40043	2.3413	2.633e-05	0.427113	0.7	5	4	false	IPPMAL[c]	188.8	5	0	0	0.77645	false	0	IPPMAL[c]	184	0.270875
40057	2.31453	0	0.432053	1	5	4	false	CL[e]	290.8	5	0	0	0.780911	false	0	CL[e]	0	0.403889
40059	2.31453	0	0.432053	1	5	4	false	CL[c]	290.8	5	0	0	0.780911	false	0	CL[c]	0	0.403889
40075	2.31453	0	0.432053	1	5	4	false	MG[c]	290.8	5	0	0	0.780911	false	0	MG[c]	0	0.403889
40077	2.31453	0	0.432053	1	5	4	false	MG[e]	290.8	5	0	0	0.780911	false	0	MG[e]	0	0.403889
40083	2.31071	1.163e-05	0.432768	0.8	5	4	false	PRBATP[c]	231.4	5	0	0	0.781549	false	0	PRBATP[c]	102	0.320055
40107	2.40153	8.105e-05	0.416401	0.6	5	4	false	CHOLENEC3COA[c]	149.4	5	0	0	0.766412	false	0	CHOLENEC3COA[c]	1180	0.235276
40112	2.31453	0	0.432053	1	5	4	false	PRO[e]	292.4	5	0	0	0.780911	false	0	PRO[e]	0	0.406111
40152	2.31453	0	0.432053	1	5	4	false	MOLYBDATE[e]	291.4	5	0	0	0.780911	false	0	MOLYBDATE[e]	0	0.404722
40158	2.2543	9.787e-05	0.443596	0.7	5	4	false	FOCOA[c]	229.8	5	0	0	0.79095	false	0	FOCOA[c]	1246	0.291995
40164	2.31453	0	0.432053	1	5	4	false	ILE[e]	291.4	5	0	0	0.780911	false	0	ILE[e]	0	0.404722
40166	2.31358	0	0.432231	1	5	4	false	THR[e]	294	5	0	0	0.781071	false	0	THR[e]	0	0.407767
40168	2.31453	0	0.432053	1	5	4	false	ZN[e]	290.8	5	0	0	0.780911	false	0	ZN[e]	0	0.403889
40170	2.31453	0	0.432053	1	5	4	false	ZN[c]	290.8	5	0	0	0.780911	false	0	ZN[c]	0	0.403889
40177	2.38145	0.00017301	0.419912	0.8	5	4	false	CD37MHC57ACYLACP[c]	150.6	5	0	0	0.769758	false	0	CD37MHC57ACYLACP[c]	1492	0.230275
40180	2.40249	2.484e-05	0.416236	0.6	5	4	false	CHOLENEC8COA[c]	150.2	5	0	0	0.766252	false	0	CHOLENEC8COA[c]	488	0.236909
40199	2.31071	0	0.432768	1	5	4	false	ALA[e]	295.2	5	0	0	0.781549	false	0	ALA[e]	0	0.408299
40213	2.31453	0	0.432053	1	5	4	false	CHOLESTEROL[e]	292	5	0	0	0.780911	false	0	CHOLESTEROL[e]	0	0.405556
40230	2.30593	0	0.433665	1	5	4	false	GLU[e]	308.6	5	0	0	0.782345	false	0	GLU[e]	0	0.423901
40232	2.31453	0	0.432053	1	5	4	false	MLT[e]	291.4	5	0	0	0.780911	false	0	MLT[e]	0	0.404722
40234	2.31453	0	0.432053	1	5	4	false	CHOL[e]	291	5	0	0	0.780911	false	0	CHOL[e]	0	0.404167
40243	2.38719	2.36e-06	0.418903	0.8	5	4	false	IMACP[c]	155.8	5	0	0	0.768802	false	0	IMACP[c]	18	0.240062
40260	2.36233	8.84e-06	0.42331	0.7	5	4	false	CAASP[c]	187.8	5	0	0	0.772945	false	0	CAASP[c]	108	0.279049
40262	2.31262	0	0.43241	1	5	4	false	MET[e]	296.6	5	0	0	0.78123	false	0	MET[e]	0	0.410803
40270	2.31262	0	0.43241	1	5	4	false	ORN[e]	292.6	5	0	0	0.78123	false	0	ORN[e]	0	0.405263
40298	2.31453	0	0.432053	1	5	4	false	ASP[e]	296	5	0	0	0.780911	false	0	ASP[e]	0	0.411111
40300	2.31453	0	0.432053	1	5	4	false	HIS[e]	291.6	5	0	0	0.780911	false	0	HIS[e]	0	0.405
40302	2.31358	0	0.432231	1	5	4	false	GL3P[e]	295.4	5	0	0	0.781071	false	0	GL3P[e]	0	0.409709
40314	2.31453	0	0.432053	1	5	4	false	SUC[e]	291.2	5	0	0	0.780911	false	0	SUC[e]	0	0.404444
40318	2.2782	0.00019367	0.438943	0.7	5	4	false	4M3K911DHC35OATE[c]	207.8	5	0	0	0.786966	false	0	4M3K911DHC35OATE[c]	1122	0.273062
40334	2.35373	0.00012547	0.424858	0.5	5	4	false	DTDPGLC[c]	165	5	0	0	0.774379	false	0	DTDPGLC[c]	1566	0.243004
40338	2.36424	9.1e-07	0.422968	0.9	5	4	false	D8RL[c]	183.4	5	0	0	0.772626	false	0	D8RL[c]	4	0.273323
40348	2.31453	0	0.432053	1	5	4	false	ASN[e]	292	5	0	0	0.780911	false	0	ASN[e]	0	0.405556
40352	2.36424	1.68e-05	0.422968	0.8	5	4	false	XTSINE[c]	184.4	5	0	0	0.772626	false	0	XTSINE[c]	332	0.274814
40364	2.39675	0	0.417232	1	5	4	false	PYRM5P[c]	157.8	5	0	0	0.767208	false	0	PYRM5P[c]	0	0.246948
40366	2.31453	0	0.432053	1	5	4	false	ARG[e]	291.6	5	0	0	0.780911	false	0	ARG[e]	0	0.405
40372	2.39866	6.995e-05	0.416899	0.6	5	4	false	PRFICA[c]	137.8	5	0	0	0.76689	false	0	PRFICA[c]	1284	0.216667
40400	2.35851	2.85e-06	0.423997	0.8	5	4	false	3DDAH7P[c]	186.8	5	0	0	0.773582	false	0	3DDAH7P[c]	18	0.275923
40405	2.31453	0	0.432053	1	5	4	false	CU[e]	290.8	5	0	0	0.780911	false	0	CU[e]	0	0.403889
40407	2.31453	0	0.432053	1	5	4	false	CU[c]	290.8	5	0	0	0.780911	false	0	CU[c]	0	0.403889
40422	2.31453	0	0.432053	1	5	4	false	NA[c]	290.8	5	0	0	0.780911	false	0	NA[c]	0	0.403889
40424	2.31453	0	0.432053	1	5	4	false	NA[e]	290.8	5	0	0	0.780911	false	0	NA[e]	0	0.403889
40732	2.68451	0	0.372507	1	5	5	false	DATP[c]	128	5	0	0	0.719248	false	0	DATP[c]	0	0.353591
40789	2.71415	0	0.36844	1	5	4	false	F420[c]	88.4	5	0	0	0.714308	false	0	F420[c]	0	0.266265
40829	2.81166	2.164e-05	0.355661	0.7	5	4	false	2PHOSPHOLLACTATE[c]	54.2	5	0	0	0.698056	false	0	2PHOSPHOLLACTATE[c]	304	0.246364
40858	2.71224	1.661e-05	0.368699	0.6	5	5	false	2PCDPMDE[c]	118.2	5	0	0	0.714627	false	0	2PCDPMDE[c]	202	0.353892
40895	2.46941	3.217e-05	0.404955	0.7	5	4	false	4PPNTE[c]	155.6	5	0	0	0.755099	false	0	4PPNTE[c]	554	0.273944
40897	2.51434	9.79e-06	0.397719	0.7	5	4	false	DPCOA[c]	194.8	5	0	0	0.74761	false	0	DPCOA[c]	148	0.37318
40956	2.70268	2.091e-05	0.370004	0.4	5	5	false	DR5P[c]	120.8	5	0	0	0.716221	false	0	DR5P[c]	552	0.355294
40974	2.65774	2.945e-05	0.376259	0.5	5	4	false	ADPGLU[c]	150.8	5	0	0	0.723709	false	0	ADPGLU[c]	486	0.403209
41174	2.59273	0	0.385693	1	5	4	false	THFG[c]	190.4	5	0	0	0.734544	false	0	THFG[c]	0	0.435698
41491	2.83843	2.71e-06	0.352307	0.7	5	5	false	C2ACYLACPFAS[c]	80.4	5	0	0	0.693595	false	0	C2ACYLACPFAS[c]	20	0.335
41493	2.67208	3.793e-05	0.37424	0.6	5	4	false	MALC2ACYLACPFAS[c]	115.8	5	0	0	0.721319	false	0	MALC2ACYLACPFAS[c]	540	0.3088
41500	2.67208	1.711e-05	0.37424	0.6	5	4	false	MALC18ACYLACPFAS[c]	116.6	5	0	0	0.721319	false	0	MALC18ACYLACPFAS[c]	276	0.310933
41503	2.67113	1.821e-05	0.374374	0.6	5	4	false	MALC14ACYLACPFAS[c]	116.2	5	0	0	0.721479	false	0	MALC14ACYLACPFAS[c]	274	0.309043
41506	2.67113	1.821e-05	0.374374	0.6	5	4	false	MALC12ACYLACPFAS[c]	116.2	5	0	0	0.721479	false	0	MALC12ACYLACPFAS[c]	274	0.309043
41517	2.67113	1.821e-05	0.374374	0.6	5	4	false	MALC10ACYLACPFAS[c]	116.2	5	0	0	0.721479	false	0	MALC10ACYLACPFAS[c]	274	0.309043
41520	2.67017	1.638e-05	0.374508	0.6	5	4	false	MALC8ACYLACPFAS[c]	116.8	5	0	0	0.721638	false	0	MALC8ACYLACPFAS[c]	264	0.309814
41526	2.67208	1.711e-05	0.37424	0.6	5	4	false	MALC16ACYLACPFAS[c]	116.6	5	0	0	0.721319	false	0	MALC16ACYLACPFAS[c]	276	0.310933
41531	2.67113	1.821e-05	0.374374	0.6	5	4	false	MALC4ACYLACPFAS[c]	116.2	5	0	0	0.721479	false	0	MALC4ACYLACPFAS[c]	274	0.309043
41533	2.67113	1.821e-05	0.374374	0.6	5	4	false	MALC6ACYLACPFAS[c]	116.2	5	0	0	0.721479	false	0	MALC6ACYLACPFAS[c]	274	0.309043
41543	2.67113	1.795e-05	0.374374	0.6	5	4	false	MALC22ACYLACPFAS[c]	116.6	5	0	0	0.721479	false	0	MALC22ACYLACPFAS[c]	276	0.310106
41546	2.67113	1.795e-05	0.374374	0.6	5	4	false	MALC20ACYLACPFAS[c]	116.6	5	0	0	0.721479	false	0	MALC20ACYLACPFAS[c]	276	0.310106
41555	2.67113	1.795e-05	0.374374	0.6	5	4	false	MALC24ACYLACPFAS[c]	116.6	5	0	0	0.721479	false	0	MALC24ACYLACPFAS[c]	276	0.310106
41715	2.62428	3.469e-05	0.381056	0.8	5	4	false	OMP[c]	99.2	5	0	0	0.729286	false	0	OMP[c]	440	0.241951
41778	2.73996	2.362e-05	0.364969	0.6	5	4	false	PRECORIN8X[c]	79.8	5	0	0	0.710006	false	0	PRECORIN8X[c]	320	0.251899
41800	2.74187	3.095e-05	0.364714	0.6	5	4	false	EPSHCHC[c]	77	5	0	0	0.709688	false	0	EPSHCHC[c]	260	0.243671
41852	2.76482	1.634e-05	0.361687	0.5	5	4	false	OXCOA[c]	68	5	0	0	0.705864	false	0	OXCOA[c]	268	0.231293
42012	2.84608	4.17e-06	0.35136	0.6	5	5	false	SL659[c]	57.6	5	0	0	0.69232	false	0	SL659[c]	16	0.24721
42248	2.9369	8.43e-06	0.340495	0.7	5	5	false	ADCHOR[c]	43	5	0	0	0.677183	false	0	ADCHOR[c]	84	0.307143
42293	2.99618	1.942e-05	0.333759	0.4	5	5	false	F1P[c]	23.2	5	0	0	0.667304	false	0	F1P[c]	162	0.27619
42353	3.0239	0	0.330699	1	5	5	false	DHXP[c]	22.8	5	0	0	0.662683	false	0	DHXP[c]	0	0.296104
42498	3.06214	8.8e-07	0.326569	0.8	5	5	false	S7P[c]	16.2	5	0	0	0.65631	false	0	S7P[c]	6	0.352174
42703	3.28585	6.76e-06	0.304335	0.6	5	5	false	ARAFDPP[c]	6.8	5	0	0	0.619025	false	0	ARAFDPP[c]	24	0.377778
42705	3.29063	3.66e-06	0.303893	0.6	5	5	false	ARABINOGALACTANDPP[c]	6.2	5	0	0	0.618228	false	0	ARABINOGALACTANDPP[c]	8	0.413333
42736	3.24092	3.913e-05	0.308555	0.4	5	5	false	LIPID2[c]	11.8	5	0	0	0.626514	false	0	LIPID2[c]	210	0.310526
43782	2.83939	0.00024656	0.352189	0.5	5	4	false	UDPGAL[c]	43.8	5	0	0	0.693435	false	0	UDPGAL[c]	2366	0.229474
44545	2.91969	1.993e-05	0.342502	0.6	5	5	false	C78MYCOLATEPP[c]	34.4	5	0	0	0.680051	false	0	C78MYCOLATEPP[c]	264	0.229333
45876	2.97801	1.091e-05	0.335795	0.6	5	5	false	PRLP[c]	31	5	0	0	0.670331	false	0	PRLP[c]	54	0.308
46046	2.9675	2.46e-06	0.336985	0.7	5	5	false	NAORN[c]	34.6	5	0	0	0.672084	false	0	NAORN[c]	22	0.314545
38526	2.55258	0	0.39176	1	4	4	false	HBUTCOA[c]	226.25	4	0	0	0.741236	false	0	HBUTCOA[c]	0	0.441895
38652	2.54971	0	0.392201	1	4	4	false	SPRMD[c]	133.25	4	0	0	0.741714	false	0	SPRMD[c]	0	0.258738
38680	2.54971	0	0.392201	1	4	4	false	GSSG[c]	227	4	0	0	0.741714	false	0	GSSG[c]	0	0.440777
39550	2.30688	0	0.433485	1	4	4	false	cAMP[c]	309.75	4	0	0	0.782186	false	0	cAMP[c]	0	0.425481
39583	2.40631	2.48e-06	0.415574	0.666667	4	4	false	HYDROXYMETHYLBILANE[c]	177.25	4	0	0	0.765615	false	0	HYDROXYMETHYLBILANE[c]	14	0.280903
39587	2.40631	2.54e-06	0.415574	0.666667	4	4	false	PORPHOBILILOGIN[c]	177	4	0	0	0.765615	false	0	PORPHOBILILOGIN[c]	18	0.280507
39672	2.39579	1.53e-06	0.417398	0.666667	4	4	false	HMGLUTCOA[c]	181.25	4	0	0	0.767368	false	0	HMGLUTCOA[c]	20	0.282321
39787	2.34512	1.083e-05	0.426417	0.666667	4	4	false	HIBUTCOA[c]	216.5	4	0	0	0.775813	false	0	HIBUTCOA[c]	130	0.31196
39832	2.41013	2.14e-06	0.414915	0.666667	4	4	false	HHD[c]	161.25	4	0	0	0.764978	false	0	HHD[c]	10	0.257177
39886	2.40918	9.292e-05	0.415079	0.5	4	4	false	FRU[c]	161.75	4	0	0	0.765137	false	0	FRU[c]	834	0.257576
39923	2.39293	3.334e-05	0.417899	0.5	4	4	false	4H2OHEX[c]	173.75	4	0	0	0.767846	false	0	4H2OHEX[c]	598	0.269798
39964	2.39675	0.00191205	0.417232	0.5	4	4	false	HIA[c]	176.25	4	0	0	0.767208	false	0	HIA[c]	7292	0.275
39990	2.40535	0.00031155	0.415739	0.5	4	4	false	FUACAC[c]	167.25	4	0	0	0.765774	false	0	FUACAC[c]	1842	0.264659
40031	2.31549	0	0.431874	1	4	4	false	PI[e]	362.25	4	0	0	0.780752	false	0	PI[e]	0	0.503125
40073	2.40918	0.00054112	0.415079	0.666667	4	4	false	LACGSH[c]	161.25	4	0	0	0.765137	false	0	LACGSH[c]	2760	0.256768
40081	2.35755	2.011e-05	0.424169	0.666667	4	4	false	PRBAMP[c]	203	4	0	0	0.773741	false	0	PRBAMP[c]	124	0.300296
40109	2.40344	4.042e-05	0.41607	0.5	4	4	false	HCHOLC3COA[c]	166.75	4	0	0	0.766093	false	0	HCHOLC3COA[c]	694	0.263428
40134	2.29732	0.00020042	0.435289	0.5	4	4	false	CPAD5P[c]	225	4	0	0	0.783779	false	0	CPAD5P[c]	1498	0.302898
40197	2.39006	0	0.4184	1	4	4	false	MOLYBDENUM[c]	188.5	4	0	0	0.768324	false	0	MOLYBDENUM[c]	0	0.291796
40228	2.39197	8.798e-05	0.418066	0.5	4	4	false	SHCHC[c]	174	4	0	0	0.768005	false	0	SHCHC[c]	1014	0.269767
40256	2.35277	1.7e-07	0.42503	0.833333	4	4	false	cGMP[c]	214.25	4	0	0	0.774538	false	0	cGMP[c]	2	0.314611
40327	2.36616	3.7e-07	0.422626	0.833333	4	4	false	MLT6P[c]	226.25	4	0	0	0.772307	false	0	MLT6P[c]	2	0.337687
40344	2.29446	0.00191205	0.435833	0.5	4	4	false	UREA[c]	241.25	4	0	0	0.784257	false	0	UREA[c]	7220	0.323056
40382	2.41013	0	0.414915	1	4	4	false	METSOX[c]	173	4	0	0	0.764978	false	0	METSOX[c]	0	0.275917
40395	2.39006	9.47e-06	0.4184	0.666667	4	4	false	METHYLISOCITRATE[c]	181.25	4	0	0	0.768324	false	0	METHYLISOCITRATE[c]	52	0.280139
40428	2.3652	5.74e-06	0.422797	0.666667	4	4	false	DQT[c]	225.25	4	0	0	0.772467	false	0	DQT[c]	66	0.335693
40437	2.8499	6.1e-07	0.350889	0.833333	4	4	false	PPPP[c]	51.5	4	0	0	0.691683	false	0	PPPP[c]	2	0.282967
40439	2.8499	6.1e-07	0.350889	0.833333	4	4	false	HPPP[c]	51.5	4	0	0	0.691683	false	0	HPPP[c]	2	0.282967
40445	2.8499	4.6e-07	0.350889	0.833333	4	4	false	CTFPP[c]	53	4	0	0	0.691683	false	0	CTFPP[c]	2	0.291209
40448	2.8499	4.6e-07	0.350889	0.833333	4	4	false	GPP[c]	53.5	4	0	0	0.691683	false	0	GPP[c]	2	0.293956
40450	2.8499	6.1e-07	0.350889	0.833333	4	4	false	HEPPP[c]	52.5	4	0	0	0.691683	false	0	HEPPP[c]	2	0.288462
40453	2.8499	6.1e-07	0.350889	0.833333	4	4	false	GGPP[c]	52.5	4	0	0	0.691683	false	0	GGPP[c]	2	0.288462
40797	3.09847	1.28e-06	0.32274	0.833333	4	5	false	AC1PIM3[c]	20.25	4	0	0	0.650255	false	0	AC1PIM3[c]	26	0.397059
40799	3.09847	1.28e-06	0.32274	0.833333	4	5	false	AC2PIM3[c]	19.75	4	0	0	0.650255	false	0	AC2PIM3[c]	26	0.387255
40801	3.10899	6.1e-07	0.321648	0.833333	4	5	false	AC2PIM4[c]	19.25	4	0	0	0.648502	false	0	AC2PIM4[c]	2	0.392857
40807	3.10899	6.1e-07	0.321648	0.833333	4	5	false	AC1PIM5[c]	19	4	0	0	0.648502	false	0	AC1PIM5[c]	2	0.387755
40809	3.10899	6.1e-07	0.321648	0.833333	4	5	false	AC1PIM4[c]	19.25	4	0	0	0.648502	false	0	AC1PIM4[c]	2	0.392857
40813	3.10899	6.1e-07	0.321648	0.833333	4	5	false	AC2PIM5[c]	19	4	0	0	0.648502	false	0	AC2PIM5[c]	2	0.387755
40815	2.74857	2.424e-05	0.363826	0.5	4	4	false	MAN1P[c]	85.75	4	0	0	0.708572	false	0	MAN1P[c]	268	0.286913
41022	2.71606	0	0.36818	1	4	5	false	nPOLYP[c]	147	4	0	0	0.71399	false	0	nPOLYP[c]	0	0.444109
41031	2.71797	4.6e-07	0.367921	0.833333	4	5	false	AMPMP[c]	144.5	4	0	0	0.713671	false	0	AMPMP[c]	2	0.441896
41144	2.71415	0.00191205	0.36844	0.5	4	4	false	PYRI[c]	141.5	4	0	0	0.714308	false	0	PYRI[c]	11866	0.431957
41153	2.71989	2.516e-05	0.367663	0.5	4	5	false	MAN[c]	142.75	4	0	0	0.713352	false	0	MAN[c]	286	0.437117
41586	2.74665	0.00011564	0.364079	0.666667	4	4	false	HOMOGEN[c]	87.75	4	0	0	0.708891	false	0	HOMOGEN[c]	884	0.28125
41727	2.77151	2.43e-06	0.360814	0.666667	4	4	false	HOA[c]	83.25	4	0	0	0.704748	false	0	HOA[c]	28	0.29007
41787	2.7543	2.711e-05	0.363068	0.5	4	4	false	ABUT[c]	86	4	0	0	0.707616	false	0	ABUT[c]	256	0.283003
41808	2.77629	2.698e-05	0.360193	0.666667	4	4	false	PE[c]	77	4	0	0	0.703952	false	0	PE[c]	270	0.272085
42016	2.83078	1.314e-05	0.353259	0.5	4	5	false	GA1P[c]	79.25	4	0	0	0.694869	false	0	GA1P[c]	164	0.325103
42033	2.85086	6.1e-07	0.350771	0.833333	4	5	false	SL1278[c]	62.75	4	0	0	0.691523	false	0	SL1278[c]	2	0.272826
42251	2.76864	2.55e-06	0.361188	0.666667	4	4	false	3PSME[c]	76.75	4	0	0	0.705226	false	0	3PSME[c]	20	0.276079
42296	3.00669	1.41e-06	0.332591	0.833333	4	5	false	FRU[e]	27	4	0	0	0.665551	false	0	FRU[e]	12	0.355263
42671	2.84226	0.00023772	0.351833	0.666667	4	4	false	DPPR[c]	57.25	4	0	0	0.692957	false	0	DPPR[c]	2372	0.304521
42682	2.84608	1.597e-05	0.35136	0.5	4	4	false	NPRAN[c]	55.25	4	0	0	0.69232	false	0	NPRAN[c]	120	0.298913
42702	3.28681	2.35e-06	0.304247	0.833333	4	5	false	ARA1GALACTANDPP[c]	7.75	4	0	0	0.618866	false	0	ARA1GALACTANDPP[c]	12	0.430556
42720	3.28872	4.54e-06	0.30407	0.666667	4	5	false	PEPTIDOGLYCAN[c]	7	4	0	0	0.618547	false	0	PEPTIDOGLYCAN[c]	16	0.388889
42750	3.02103	4.6e-07	0.331013	0.833333	4	4	false	PRECORIN4B[c]	33	4	0	0	0.663161	false	0	PRECORIN4B[c]	2	0.452055
42758	3.01243	4.6e-07	0.331958	0.833333	4	5	false	CD37MHMC60ACYLACP[c]	33.5	4	0	0	0.664595	false	0	CD37MHMC60ACYLACP[c]	2	0.440789
42764	3.01147	6.1e-07	0.332063	0.833333	4	5	false	CD131E19CPC55ACYLACP[c]	33	4	0	0	0.664755	false	0	CD131E19CPC55ACYLACP[c]	2	0.428571
42767	3.01147	6.1e-07	0.332063	0.833333	4	5	false	CD131E19CPC53ACYLACP[c]	33	4	0	0	0.664755	false	0	CD131E19CPC53ACYLACP[c]	2	0.428571
42770	3.01147	6.1e-07	0.332063	0.833333	4	5	false	CD131E19CPC51ACYLACP[c]	33	4	0	0	0.664755	false	0	CD131E19CPC51ACYLACP[c]	2	0.428571
42775	3.01434	4.6e-07	0.331748	0.833333	4	5	false	CD37MHMC58ACYLACP[c]	32.5	4	0	0	0.664277	false	0	CD37MHMC58ACYLACP[c]	2	0.439189
42795	3.02581	9e-07	0.33049	0.833333	4	5	false	PRECORIN1[c]	33	4	0	0	0.662365	false	0	PRECORIN1[c]	6	0.445946
42799	3.02103	0.00191205	0.331013	0.5	4	5	false	DIMA[c]	31.25	4	0	0	0.663161	false	0	DIMA[c]	12888	0.413333
42818	3.02103	0.00191205	0.331013	0.5	4	5	false	PHDIMA[c]	31.25	4	0	0	0.663161	false	0	PHDIMA[c]	12888	0.413333
44645	3.26291	9.93e-06	0.306475	0.5	4	5	false	UDPGALF[c]	9.25	4	0	0	0.622849	false	0	UDPGALF[c]	68	0.321429
38277	2.55163	0	0.391907	1	3	4	false	NO3[e]	191.333	3	0	0	0.741396	false	0	NO3[e]	0	0.372969
38462	2.55163	0	0.391907	1	3	4	false	ADN[e]	193	3	0	0	0.741396	false	0	ADN[e]	0	0.375486
38488	2.55354	0	0.391614	1	3	4	false	ETH[e]	191	3	0	0	0.741077	false	0	ETH[e]	0	0.373047
38590	2.54207	0	0.393381	1	3	4	false	LLAC[e]	191.333	3	0	0	0.742989	false	0	LLAC[e]	0	0.371521
38644	2.55067	0	0.392054	1	3	4	false	TYR[e]	193.667	3	0	0	0.741555	false	0	TYR[e]	0	0.376783
38672	2.55258	0	0.39176	1	3	4	false	GLAC[e]	190.333	3	0	0	0.741236	false	0	GLAC[e]	0	0.37102
38704	2.54111	0	0.393529	1	3	4	false	AC[e]	198.667	3	0	0	0.743148	false	0	AC[e]	0	0.378413
38738	2.5325	0	0.394866	1	3	4	false	AKG[e]	204.667	3	0	0	0.744583	false	0	AKG[e]	0	0.383271
38744	2.55258	0	0.39176	1	3	4	false	LAC[e]	191.333	3	0	0	0.741236	false	0	LAC[e]	0	0.372969
38788	2.55163	0	0.391907	1	3	4	false	SIROHEME[c]	175.667	3	0	0	0.741396	false	0	SIROHEME[c]	0	0.341764
38812	2.55163	0	0.391907	1	3	4	false	GSN[e]	190.333	3	0	0	0.741396	false	0	GSN[e]	0	0.37102
38880	2.52868	0	0.395463	1	3	4	false	PYR[e]	208.333	3	0	0	0.74522	false	0	PYR[e]	0	0.388682
38922	2.54685	0	0.392643	1	3	4	false	AD[e]	194.667	3	0	0	0.742192	false	0	AD[e]	0	0.37508
38942	2.54971	0	0.392201	1	3	4	false	DA[e]	195.333	3	0	0	0.741714	false	0	DA[e]	0	0.378553
39010	2.55354	0	0.391614	1	3	4	false	CA[e]	189.333	3	0	0	0.741077	false	0	CA[e]	0	0.369792
39012	2.55354	0	0.391614	1	3	4	false	CA[c]	189.333	3	0	0	0.741077	false	0	CA[c]	0	0.369792
39024	2.55163	0	0.391907	1	3	4	false	INS[e]	191.333	3	0	0	0.741396	false	0	INS[e]	0	0.372969
39050	2.54876	0	0.392348	1	3	4	false	GLY[e]	194	3	0	0	0.741874	false	0	GLY[e]	0	0.375242
39054	2.54015	0	0.393677	1	3	4	false	SER[e]	198.333	3	0	0	0.743308	false	0	SER[e]	0	0.377778
39058	2.55258	0	0.39176	1	3	4	false	DALA[e]	191	3	0	0	0.741236	false	0	DALA[e]	0	0.37232
39078	2.55258	0	0.39176	1	3	4	false	PHE[e]	190.333	3	0	0	0.741236	false	0	PHE[e]	0	0.37102
39156	2.55354	0	0.391614	1	3	4	false	NO2[e]	193.333	3	0	0	0.741077	false	0	NO2[e]	0	0.377604
39170	2.55067	0	0.392054	1	3	4	false	DIN[e]	191.333	3	0	0	0.741555	false	0	DIN[e]	0	0.372244
39196	2.54971	0	0.392201	1	3	4	false	URA[e]	192.333	3	0	0	0.741714	false	0	URA[e]	0	0.373463
39208	2.55258	0	0.39176	1	3	4	false	TRP[e]	190.667	3	0	0	0.741236	false	0	TRP[e]	0	0.37167
39627	2.41396	3.7e-07	0.414257	0.666667	3	4	false	TRANSDELTA2DODECANOYLCOA[c]	213.333	3	0	0	0.76434	false	0	TRANSDELTA2DODECANOYLCOA[c]	2	0.34188
39659	2.413	0	0.414422	1	3	4	false	NACYS[c]	213.333	3	0	0	0.7645	false	0	NACYS[c]	0	0.341333
39798	2.40153	1.868e-05	0.416401	0.333333	3	4	false	2PG[c]	219.333	3	0	0	0.766412	false	0	2PG[c]	330	0.344882
39843	2.36424	0	0.422968	1	3	4	false	DHA[c]	302.333	3	0	0	0.772626	false	0	DHA[c]	0	0.449232
39851	2.40727	0	0.415409	1	3	4	false	PURI5P[c]	216.333	3	0	0	0.765456	false	0	PURI5P[c]	0	0.343386
39858	2.4044	0	0.415905	1	3	4	false	HEMEFE3[c]	231.333	3	0	0	0.765934	false	0	HEMEFE3[c]	0	0.365455
39919	2.41109	0	0.41475	1	3	4	false	G3PE[c]	219.333	3	0	0	0.764818	false	0	G3PE[c]	0	0.349814
40041	2.413	1.04e-06	0.414422	0.666667	3	4	false	IPPMAE[c]	211.667	3	0	0	0.7645	false	0	IPPMAE[c]	4	0.338667
40079	2.41205	0.0001231	0.414586	0.333333	3	4	false	PRFP[c]	211	3	0	0	0.764659	false	0	PRFP[c]	1346	0.337067
40089	2.38528	0	0.419238	1	3	4	false	SRH[c]	230.333	3	0	0	0.76912	false	0	SRH[c]	0	0.353272
40095	2.39484	6.906e-05	0.417565	0.333333	3	4	false	GDPDHDOMAN[c]	216.667	3	0	0	0.767527	false	0	GDPDHDOMAN[c]	674	0.336968
40154	2.41396	9.1e-07	0.414257	0.666667	3	4	false	2METHYLCISACONITATE[c]	211	3	0	0	0.76434	false	0	2METHYLCISACONITATE[c]	2	0.338141
40290	2.40631	0	0.415574	1	3	4	false	5MTR[c]	217.333	3	0	0	0.765615	false	0	5MTR[c]	0	0.343882
40357	2.40822	0	0.415244	1	3	4	false	CYT[c]	233.667	3	0	0	0.765296	false	0	CYT[c]	0	0.370899
40359	2.40822	0	0.415244	1	3	4	false	URI[c]	233.667	3	0	0	0.765296	false	0	URI[c]	0	0.370899
40391	2.40918	0	0.415079	1	3	4	false	AGA6P[c]	221	3	0	0	0.765137	false	0	AGA6P[c]	0	0.351351
40398	2.41396	6.1e-07	0.414257	0.666667	3	4	false	CISACONITATE[c]	215	3	0	0	0.76434	false	0	CISACONITATE[c]	2	0.344551
40403	2.34608	0	0.426243	1	3	4	false	PENTAMETHYLTRICONTANOYLCOA[c]	288	3	0	0	0.775653	false	0	PENTAMETHYLTRICONTANOYLCOA[c]	0	0.414986
40805	3.10994	0	0.321549	1	3	5	false	AC1PIM6[c]	24.3333	3	0	0	0.648343	false	0	AC1PIM6[c]	0	0.496599
40811	3.10994	0	0.321549	1	3	5	false	AC2PIM6[c]	24.3333	3	0	0	0.648343	false	0	AC2PIM6[c]	0	0.496599
41013	2.72275	0	0.367275	1	3	5	false	THIPP[c]	189.667	3	0	0	0.712874	false	0	THIPP[c]	0	0.58359
41095	2.71893	0	0.367792	1	3	5	false	XYLU[c]	189.333	3	0	0	0.713512	false	0	XYLU[c]	0	0.577236
41671	2.77438	0	0.360441	1	3	4	false	SDLIPO[c]	111.667	3	0	0	0.70427	false	0	SDLIPO[c]	0	0.390443
42076	2.85182	0	0.350654	1	3	5	false	SL1[c]	82.3333	3	0	0	0.691364	false	0	SL1[c]	0	0.357971
42301	3.0153	0	0.331642	1	3	5	false	MAN[e]	31	3	0	0	0.664117	false	0	MAN[e]	0	0.43662
42311	3.00574	0	0.332697	1	3	5	false	TRE[e]	32.3333	3	0	0	0.665711	false	0	TRE[e]	0	0.425439
42366	3.05067	0.00191205	0.327797	0.333333	3	5	false	NO[c]	24.6667	3	0	0	0.658222	false	0	NO[c]	12890	0.363184
42391	3.05067	6.28e-06	0.327797	0.333333	3	5	false	MACAC[c]	24	3	0	0	0.658222	false	0	MACAC[c]	22	0.358586
42718	3.29254	0	0.303717	1	3	5	false	ARABINOGALACTANPEPTIDOGLYCAN[c]	8	3	0	0	0.61791	false	0	ARABINOGALACTANPEPTIDOGLYCAN[c]	0	0.533333
42762	3.0086	0	0.33238	1	3	5	false	PHBADII[c]	41.6667	3	0	0	0.665233	false	0	PHBADII[c]	0	0.548246
42791	3.02008	0	0.331117	1	3	4	false	MK[c]	42	3	0	0	0.663321	false	0	MK[c]	0	0.56
42905	2.78203	0	0.35945	1	3	4	false	DTHY[c]	92.6667	3	0	0	0.702996	false	0	DTHY[c]	0	0.348371
42909	2.78203	0	0.35945	1	3	4	false	THY[c]	92.6667	3	0	0	0.702996	false	0	THY[c]	0	0.348371
43143	2.77151	0	0.360814	1	3	4	false	MTR1P[c]	98	3	0	0	0.704748	false	0	MTR1P[c]	0	0.353791
41829	2.79446	0	0.357852	1	2	4	false	4CMLAC[c]	134	2	0	0	0.700924	false	0	4CMLAC[c]	0	0.503759
41831	2.79446	0	0.357852	1	2	4	false	3OELAC[c]	134	2	0	0	0.700924	false	0	3OELAC[c]	0	0.503759
42482	3.18834	0	0.313643	1	2	5	false	FU1P[c]	9.5	2	0	0	0.635277	false	0	FU1P[c]	0	0.558824
42484	3.18834	0	0.313643	1	2	5	false	LALD[c]	9.5	2	0	0	0.635277	false	0	LALD[c]	0	0.558824
43486	3.04876	2.3e-07	0.328003	0	2	5	false	RMMALONYLCOA[c]	34	2	0	0	0.65854	false	0	RMMALONYLCOA[c]	2	0.559322
46928	3.35182	0	0.298346	1	2	5	false	TREHALOSEDIMYCOLATE[c]	7.5	2	0	0	0.608031	false	0	TREHALOSEDIMYCOLATE[c]	0	0.681818
46995	3.14532	0	0.317933	1	2	5	false	CAL[c]	12.5	2	0	0	0.642447	false	0	CAL[c]	0	0.595238
49130	3.21893	0	0.310662	1	2	5	false	MGLX[c]	7	2	0	0	0.630178	false	0	MGLX[c]	0	0.7
40055	2.41587	0	0.41393	0	1	4	false	H2O[e]	624	1	0	0	0.764022	false	0	H2O[e]	0	0
41692	2.79541	0	0.357729	0	1	4	false	CO2[e]	266	1	0	0	0.700765	false	0	CO2[e]	0	0
42404	3.05641	0	0.327182	0	1	5	false	O2[e]	64	1	0	0	0.657266	false	0	O2[e]	0	0
42494	3.1262	0	0.319878	0	1	5	false	G3P[e]	26	1	0	0	0.645634	false	0	G3P[e]	0	0
43355	3.087	0	0.323939	0	1	5	false	FOR[e]	24	1	0	0	0.652167	false	0	FOR[e]	0	0
43391	3.01243	0	0.331958	0	1	4	false	NH3[e]	74	1	0	0	0.664595	false	0	NH3[e]	0	0
44918	3.51912	0	0.284162	0	1	5	false	FE2[e]	9	1	0	0	0.580147	false	0	FE2[e]	0	0
45063	3.50382	0	0.285402	0	1	5	false	PROPANOATE[e]	8	1	0	0	0.582696	false	0	PROPANOATE[e]	0	0
45273	3.19503	0	0.312986	0	1	5	false	4HBENZALC[e]	11	1	0	0	0.634162	false	0	4HBENZALC[e]	0	0
45426	3.63576	0	0.275046	0	1	5	false	PNTO[e]	8	1	0	0	0.560707	false	0	PNTO[e]	0	0
45732	3.10707	0	0.321846	0	1	5	false	TETRACOSANOATE[e]	23	1	0	0	0.648821	false	0	TETRACOSANOATE[e]	0	0
46186	3.23136	0	0.309467	0	1	5	false	EICOSANOATE[e]	18	1	0	0	0.628107	false	0	EICOSANOATE[e]	0	0
46362	3.18929	0	0.313549	0	1	5	false	ACAL[e]	13	1	0	0	0.635118	false	0	ACAL[e]	0	0
46575	3.24952	0	0.307738	0	1	5	false	HEPTADECANOATE[e]	7	1	0	0	0.62508	false	0	HEPTADECANOATE[e]	0	0
46782	3.31071	0	0.30205	0	1	5	false	XAN[e]	9	1	0	0	0.614882	false	0	XAN[e]	0	0
46797	3.6195	0	0.276281	0	1	5	false	GN[e]	9	1	0	0	0.563416	false	0	GN[e]	0	0
46802	3.62237	0	0.276062	0	1	5	false	HYXN[e]	9	1	0	0	0.562938	false	0	HYXN[e]	0	0
47012	3.14723	0	0.31774	0	1	5	false	GL[e]	20	1	0	0	0.642129	false	0	GL[e]	0	0
47157	3.3088	0	0.302225	0	1	5	false	RIBFLAV[e]	8	1	0	0	0.615201	false	0	RIBFLAV[e]	0	0
47271	3.15679	0	0.316778	0	1	5	false	NAC[e]	13	1	0	0	0.640535	false	0	NAC[e]	0	0
47431	4.04971	0	0.246931	0	1	6	false	NO[e]	3	1	0	0	0.491714	false	0	NO[e]	0	0
47592	3.23709	0	0.308919	0	1	5	false	LAAA[e]	6	1	0	0	0.627151	false	0	LAAA[e]	0	0
47813	3.23231	0	0.309376	0	1	5	false	HEXACOSANOATE[e]	17	1	0	0	0.627948	false	0	HEXACOSANOATE[e]	0	0
47850	3.24952	0	0.307738	0	1	5	false	DECANOATE[e]	7	1	0	0	0.62508	false	0	DECANOATE[e]	0	0
47868	3.23231	0	0.309376	0	1	5	false	PENTADECANOATE[e]	17	1	0	0	0.627948	false	0	PENTADECANOATE[e]	0	0
48057	3.24952	0	0.307738	0	1	5	false	HEXANOATE[e]	7	1	0	0	0.62508	false	0	HEXANOATE[e]	0	0
48101	3.32122	0	0.301094	0	1	5	false	TAG[e]	18	1	0	0	0.613129	false	0	TAG[e]	0	0
48152	3.23231	0	0.309376	0	1	5	false	HEXADECANOATE[e]	17	1	0	0	0.627948	false	0	HEXADECANOATE[e]	0	0
48171	3.23231	0	0.309376	0	1	5	false	NONADECANOATE[e]	17	1	0	0	0.627948	false	0	NONADECANOATE[e]	0	0
48288	3.23805	0	0.308828	0	1	5	false	PHOSPHATIDYLCHOLINE[e]	5	1	0	0	0.626992	false	0	PHOSPHATIDYLCHOLINE[e]	0	0
49182	3.24952	0	0.307738	0	1	5	false	DODECANOATE[e]	7	1	0	0	0.62508	false	0	DODECANOATE[e]	0	0
49517	4.02008	0	0.248751	0	1	6	false	DIMAM[c]	4	1	0	0	0.496654	false	0	DIMAM[c]	0	0
49922	3.27533	0	0.305312	0	1	5	false	CITR[e]	12	1	0	0	0.620778	false	0	CITR[e]	0	0
49940	3.73996	0	0.267382	0	1	5	false	AN[e]	8	1	0	0	0.54334	false	0	AN[e]	0	0
49991	3.71319	0	0.26931	0	1	5	false	PYRI[e]	4	1	0	0	0.547801	false	0	PYRI[e]	0	0
50015	3.24952	0	0.307738	0	1	5	false	9OCTADECENOATE[e]	7	1	0	0	0.62508	false	0	9OCTADECENOATE[e]	0	0
50055	3.24952	0	0.307738	0	1	5	false	9HEXADECENOATE[e]	7	1	0	0	0.62508	false	0	9HEXADECENOATE[e]	0	0
50071	3.53537	0	0.282856	0	1	5	false	FOL[e]	8	1	0	0	0.577438	false	0	FOL[e]	0	0
50225	3.39579	0	0.294482	0	1	5	false	HIA[e]	4	1	0	0	0.600701	false	0	HIA[e]	0	0
50352	3.3327	0	0.300057	0	1	5	false	PABA[e]	8	1	0	0	0.611217	false	0	PABA[e]	0	0
50954	3.49809	0	0.28587	0	1	5	false	PHDIMBM[c]	8	1	0	0	0.583652	false	0	PHDIMBM[c]	0	0
50974	3.49809	0	0.28587	0	1	5	false	DIMBM[c]	8	1	0	0	0.583652	false	0	DIMBM[c]	0	0
50984	4.02008	0	0.248751	0	1	6	false	PHDIMAM[c]	4	1	0	0	0.496654	false	0	PHDIMAM[c]	0	0
51117	3.22467	0	0.31011	0	1	5	false	GLYCOLATE[e]	9	1	0	0	0.629222	false	0	GLYCOLATE[e]	0	0
51234	3.19216	0	0.313267	0	1	5	false	CO[e]	6	1	0	0	0.63464	false	0	CO[e]	0	0
51698	3.21224	0	0.31131	0	1	5	false	BIOTIN[e]	11	1	0	0	0.631294	false	0	BIOTIN[e]	0	0
51982	3.2935	0	0.303628	0	1	5	false	UREA[e]	4	1	0	0	0.61775	false	0	UREA[e]	0	0
52028	3.24952	0	0.307738	0	1	5	false	TETRADECANOATE[e]	7	1	0	0	0.62508	false	0	TETRADECANOATE[e]	0	0

## Sheet: iCG760
SUID	AverageShortestPathLength	BetweennessCentrality	ClosenessCentrality	ClusteringCoefficient	Degree	Eccentricity	IsSingleNode	name	NeighborhoodConnectivity	NumberOfDirectedEdges	NumberOfUndirectedEdges	PartnerOfMultiEdgedNodePairs	Radiality	selected	SelfLoops	shared name	Stress	TopologicalCoefficient
108	1.7162	0.179682	0.582683	0.0459442	264	4	false	ATP[c]	19.0644	264	0	0	0.897686	false	0	ATP[c]	771106	0.0272738
122	1.80054	0.159507	0.55539	0.0530605	213	4	false	PI[c]	21.1455	213	0	0	0.885638	false	0	PI[c]	656128	0.0307795
112	1.8755	0.073545	0.533191	0.0545848	183	4	false	ADP[c]	19.7486	183	0	0	0.874928	false	0	ADP[c]	358020	0.0297419
131	1.83802	0.14037	0.544064	0.0601566	177	4	false	PPI[c]	22.5593	177	0	0	0.880283	false	0	PPI[c]	559060	0.0324595
98	1.91299	0.100747	0.522743	0.08	175	4	false	COA[c]	23.6857	175	0	0	0.869574	false	0	COA[c]	480890	0.0370089
172	1.96921	0.085835	0.507818	0.0729834	143	4	false	CO2[c]	25.1958	143	0	0	0.861541	false	0	CO2[c]	450862	0.0398557
199	1.9759	0.0582029	0.506098	0.0901961	136	4	false	NADP[c]	26.3309	136	0	0	0.860585	false	0	NADP[c]	401656	0.041466
267	1.97858	0.0562979	0.505413	0.0787647	132	4	false	NADPH[c]	24.3106	132	0	0	0.860203	false	0	NADPH[c]	362822	0.0381642
75	1.95047	0.058325	0.512697	0.113161	125	4	false	NAD[c]	30.784	125	0	0	0.864219	false	0	NAD[c]	346480	0.0462917
71	2.06693	0.0343274	0.483808	0.099888	104	4	false	NADH[c]	26.1154	104	0	0	0.847581	false	0	NADH[c]	207450	0.0434532
135	2.04953	0.0234849	0.487916	0.118789	103	4	false	AMP[c]	31.7087	103	0	0	0.850067	false	0	AMP[c]	154872	0.0517271
413	2.14592	0.0996302	0.466001	0.0660066	102	5	false	H[c]	21.6373	102	0	0	0.836298	false	0	H[c]	508060	0.0394661
167	2.1178	0.0432146	0.472187	0.14642	94	4	false	ACP[c]	28.0532	94	0	0	0.840314	false	0	ACP[c]	211176	0.0489585
371	2.04953	0.0329112	0.487916	0.15873	91	4	false	GLU[c]	35.7473	91	0	0	0.850067	false	0	GLU[c]	198776	0.0570132
91	2.12182	0.0179018	0.471293	0.17045	75	4	false	ACCOA[c]	34.8533	75	0	0	0.83974	false	0	ACCOA[c]	110900	0.0592744
100	2.19813	0.00595295	0.454933	0.263842	60	4	false	FAD[c]	36.7167	60	0	0	0.828839	false	0	FAD[c]	45324	0.0672466
743	2.10442	0.0256403	0.475191	0.153711	59	4	false	PYR[c]	41.3729	59	0	0	0.842226	false	0	PYR[c]	144726	0.0669464
65	2.15797	0.0223672	0.4634	0.177858	58	5	false	NH3[c]	43.069	58	0	0	0.834576	false	0	NH3[c]	124766	0.073972
374	2.19813	0.00788399	0.454933	0.299663	55	5	false	GLN[c]	43.7636	55	0	0	0.828839	false	0	GLN[c]	53632	0.0787116
82	2.23025	0.0242869	0.448379	0.140392	51	5	false	SAM[c]	30.8235	51	0	0	0.824249	false	0	SAM[c]	120680	0.0572928
386	2.19813	0.00461058	0.454933	0.361702	48	5	false	ASP[c]	47.25	48	0	0	0.828839	false	0	ASP[c]	34764	0.0834806
391	2.30924	0.00387575	0.433043	0.357488	46	4	false	CYS[c]	44.1304	46	0	0	0.812966	false	0	CYS[c]	27480	0.0915569
281	2.17403	0.00692091	0.459975	0.353535	45	4	false	SER[c]	47.5333	45	0	0	0.832282	false	0	SER[c]	48206	0.0815323
95	2.61981	0.0015343	0.381707	0.26597	42	5	false	FADH2[c]	28.3333	42	0	0	0.768598	false	0	FADH2[c]	11168	0.0977012
369	2.43373	0.006784	0.410891	0.183333	40	5	false	AKG[c]	34	40	0	0	0.795181	false	0	AKG[c]	47208	0.0785219
1073	2.30254	0.0178339	0.434302	0.130769	40	5	false	O2[c]	30.65	40	0	0	0.813922	false	0	O2[c]	75686	0.0596979
405	2.27041	0.00474775	0.440448	0.419703	39	5	false	MET[c]	49.8718	39	0	0	0.818512	false	0	MET[c]	32122	0.0951752
377	2.249	0.00247	0.444643	0.473684	38	5	false	ALA[c]	56.1053	38	0	0	0.821572	false	0	ALA[c]	23390	0.103707
184	2.39224	0.00925235	0.418019	0.340841	37	5	false	MK[c]	39.4324	37	0	0	0.801109	false	0	MK[c]	73518	0.0888118
80	2.63855	0.00547712	0.378995	0.178151	35	5	false	SAH[c]	22.2857	35	0	0	0.765921	false	0	SAH[c]	37520	0.0768473
86	2.4672	0.00727877	0.405317	0.410084	35	5	false	MAS[c]	39.2571	35	0	0	0.7904	false	0	MAS[c]	56100	0.099891
194	2.41232	0.00286204	0.414539	0.356303	35	5	false	LIPO[c]	40.8857	35	0	0	0.798241	false	0	LIPO[c]	19648	0.0944243
230	2.19009	0.00315613	0.456601	0.485714	35	4	false	OCTADECANOYL_COA[c]	64.1714	35	0	0	0.829987	false	0	OCTADECANOYL_COA[c]	32956	0.111602
894	2.22222	0.00907943	0.45	0.203361	35	4	false	SUCC[c]	50.7143	35	0	0	0.825397	false	0	SUCC[c]	68342	0.0900787
133	2.25167	0.00227212	0.444114	0.568627	34	5	false	LYS[c]	58.2353	34	0	0	0.82119	false	0	LYS[c]	19114	0.107247
137	2.2423	0.00200045	0.44597	0.475806	32	4	false	MBT_HOLO[c]	53.3125	32	0	0	0.822528	false	0	MBT_HOLO[c]	18434	0.0985444
213	2.21954	0.00241125	0.450543	0.520161	32	4	false	EICOSANOYL_COA[c]	62.4375	32	0	0	0.825779	false	0	EICOSANOYL_COA[c]	25166	0.112096
279	2.30656	0.00247789	0.433546	0.590726	32	5	false	GLY[c]	53.2812	32	0	0	0.813349	false	0	GLY[c]	17816	0.104065
381	2.25569	0.00141933	0.443323	0.618952	32	5	false	PRO[c]	65.5312	32	0	0	0.820616	false	0	PRO[c]	22664	0.120241
242	2.25703	0.00224082	0.443061	0.529032	31	4	false	HEXADECANOYL_COA[c]	60.3871	31	0	0	0.820425	false	0	HEXADECANOYL_COA[c]	25174	0.113938
339	2.33467	0.00094655	0.428326	0.649462	31	5	false	THR[c]	58	31	0	0	0.809333	false	0	THR[c]	8796	0.118852
486	2.19946	0.00529772	0.454656	0.303226	31	4	false	PROPIONYLCOA[c]	60.0968	31	0	0	0.828648	false	0	PROPIONYLCOA[c]	34992	0.104516
1498	2.22758	0.0107465	0.448918	0.219355	31	4	false	GDP[c]	49.1935	31	0	0	0.824632	false	0	GDP[c]	61978	0.0884776
69	2.34672	0.0060756	0.426127	0.250575	30	5	false	THF[c]	48.5667	30	0	0	0.807611	false	0	THF[c]	42308	0.100761
246	2.25971	0.00138799	0.442536	0.556322	30	4	false	HEXACOSANOYL_COA[c]	61.2	30	0	0	0.820042	false	0	HEXACOSANOYL_COA[c]	16718	0.115472
1223	2.32932	0.0050187	0.42931	0.211494	30	5	false	GTP[c]	45.4667	30	0	0	0.810098	false	0	GTP[c]	26220	0.0933607
326	2.68139	0.0214667	0.372941	0.118227	29	5	false	DPP[c]	14.9655	29	0	0	0.759801	false	0	DPP[c]	104368	0.0613341
234	2.31325	0.00326328	0.432292	0.39418	28	4	false	GL3P[c]	57.1786	28	0	0	0.812392	false	0	GL3P[c]	24492	0.114357
248	2.26774	0.00094882	0.440968	0.634921	28	4	false	PENTADECANOYL_COA[c]	64.5714	28	0	0	0.818895	false	0	PENTADECANOYL_COA[c]	12810	0.122759
252	2.61312	0.00030454	0.382684	0.378307	28	5	false	MALACP[c]	33.8214	28	0	0	0.769554	false	0	MALACP[c]	2280	0.104387
379	2.35207	0.00047579	0.425157	0.751323	28	5	false	HIS[c]	61.6429	28	0	0	0.806846	false	0	HIS[c]	5368	0.128423
398	2.46452	0.00040018	0.405758	0.706349	28	5	false	ARG[c]	53	28	0	0	0.790782	false	0	ARG[c]	3410	0.130864
400	2.40562	0.00063075	0.415693	0.732804	28	5	false	ILE[c]	55.4643	28	0	0	0.799197	false	0	ILE[c]	5620	0.123804
695	2.26908	0.00303579	0.440708	0.383598	28	4	false	SMMALONYLCOA[c]	54.4643	28	0	0	0.818703	false	0	SMMALONYLCOA[c]	21424	0.103871
211	2.26238	0.00191398	0.442012	0.584046	27	4	false	FE3[c]	65.2593	27	0	0	0.81966	false	0	FE3[c]	19320	0.121752
236	2.26908	0.00075817	0.440708	0.666667	27	4	false	TETRACOSANOYL_COA[c]	67.0741	27	0	0	0.818703	false	0	TETRACOSANOYL_COA[c]	11468	0.127517
238	2.26908	0.00076416	0.440708	0.666667	27	4	false	NONADECANOYL_COA[c]	66.6667	27	0	0	0.818703	false	0	NONADECANOYL_COA[c]	11476	0.126743
244	2.26908	0.00095041	0.440708	0.649573	27	4	false	9_HEXADECENOYL_COA[c]	66.037	27	0	0	0.818703	false	0	9_HEXADECENOYL_COA[c]	12186	0.125546
368	2.40964	0.00032985	0.415	0.783476	27	5	false	VAL[c]	57.2963	27	0	0	0.798623	false	0	VAL[c]	3934	0.128467
389	2.4083	0.00027245	0.415231	0.797721	27	5	false	ASN[c]	64	27	0	0	0.798814	false	0	ASN[c]	2842	0.145786
407	2.41232	0.00045649	0.414539	0.780627	27	5	false	LEU[c]	57.037	27	0	0	0.798241	false	0	LEU[c]	3960	0.128462
468	2.2075	0.00775775	0.453002	0.25641	27	4	false	AC[c]	66.2593	27	0	0	0.8275	false	0	AC[c]	55108	0.115233
611	2.35341	0.00389083	0.424915	0.202279	27	5	false	PRPP[c]	38.3333	27	0	0	0.806655	false	0	PRPP[c]	20418	0.0803634
240	2.27041	0.00074214	0.440448	0.686154	26	4	false	9_OCTADECENOYL_COA[c]	68.7308	26	0	0	0.818512	false	0	9_OCTADECENOYL_COA[c]	11334	0.130667
346	2.58635	0.0064763	0.386646	0.212308	26	5	false	HEXADECANOYL_ACP[c]	35.1538	26	0	0	0.773379	false	0	HEXADECANOYL_ACP[c]	37804	0.104005
383	2.48193	0.00198976	0.402913	0.723077	26	5	false	TYR[c]	44.2692	26	0	0	0.788296	false	0	TYR[c]	14002	0.110301
631	2.52744	0.0064663	0.395657	0.203077	26	5	false	MKH2[c]	36.7692	26	0	0	0.781794	false	0	MKH2[c]	54812	0.0965072
396	2.48996	0.00081151	0.401613	0.783333	25	5	false	PHE[c]	45.64	25	0	0	0.787149	false	0	PHE[c]	6612	0.114962
403	2.48327	0.00094631	0.402695	0.76	25	5	false	TRP[c]	44.84	25	0	0	0.788105	false	0	TRP[c]	6768	0.11182
205	2.29317	0.0024191	0.436077	0.634058	24	4	false	HEME_FE2[c]	53.4583	24	0	0	0.815261	false	0	HEME_FE2[c]	22950	0.104005
260	2.52878	0.00654274	0.395447	0.5	24	5	false	DAG[c]	34.9167	24	0	0	0.781603	false	0	DAG[c]	47396	0.096875
1949	2.33066	0.00729827	0.429064	0.235507	24	5	false	PEP[c]	55.125	24	0	0	0.809906	false	0	PEP[c]	35064	0.111731
188	2.50469	0.0005084	0.399252	0.679842	23	5	false	FERO[c]	50.8261	23	0	0	0.785045	false	0	FERO[c]	4504	0.135176
209	2.51004	0.00128521	0.3984	0.667984	23	5	false	FE2[c]	50.087	23	0	0	0.78428	false	0	FE2[c]	5122	0.134281
186	2.26908	0.00095976	0.440708	0.757576	22	4	false	FMN[c]	70.7727	22	0	0	0.818703	false	0	FMN[c]	12252	0.133282
536	2.2838	0.00077468	0.437866	0.515152	22	4	false	MALCOA[c]	69	22	0	0	0.8166	false	0	MALCOA[c]	8450	0.132438
177	2.52343	0.000601	0.396286	0.757143	21	5	false	SPRMD[c]	47.1905	21	0	0	0.782368	false	0	SPRMD[c]	4120	0.128584
190	2.54351	0.00037454	0.393158	0.790476	21	5	false	FERI[c]	51.7619	21	0	0	0.779499	false	0	FERI[c]	2766	0.147051
196	2.35074	0.00067952	0.425399	0.771429	21	5	false	MTR1P[c]	55.2381	21	0	0	0.807038	false	0	MTR1P[c]	6306	0.115079
203	2.42704	0.00126265	0.412024	0.780952	21	5	false	HEME_FE3[c]	52.2381	21	0	0	0.796137	false	0	HEME_FE3[c]	15650	0.120364
393	2.57831	0	0.38785	1	21	5	false	PROTEIN[c]	47.4286	21	0	0	0.774527	false	0	PROTEIN[c]	0	0.139496
497	2.42838	0.00135836	0.411797	0.352381	21	5	false	OA[c]	53.9524	21	0	0	0.795946	false	0	OA[c]	11796	0.125763
1077	2.44177	0.00131131	0.409539	0.361905	21	5	false	CTP[c]	58.7619	21	0	0	0.794033	false	0	CTP[c]	8176	0.139909
228	2.26104	0.00036292	0.442274	0.621053	20	4	false	DOCOSANOYL_COA[c]	88.35	20	0	0	0.819851	false	0	DOCOSANOYL_COA[c]	4630	0.163915
308	2.39625	0.0051525	0.417318	0.305263	20	4	false	BIOTIN[c]	47.25	20	0	0	0.800535	false	0	BIOTIN[c]	27542	0.105357
423	2.26104	0.00082033	0.442274	0.557895	20	4	false	HEXANOYL_COA[c]	85.85	20	0	0	0.819851	false	0	HEXANOYL_COA[c]	8324	0.159276
1081	2.53548	0.00368144	0.394403	0.247368	20	5	false	CMP[c]	42.1	20	0	0	0.780646	false	0	CMP[c]	20636	0.118927
1168	2.45783	0.0026612	0.406863	0.257895	20	5	false	G3P[c]	41.7	20	0	0	0.791738	false	0	G3P[c]	15966	0.0972028
2354	2.51138	0.00646469	0.398188	0.236842	20	5	false	UDP[c]	43.1	20	0	0	0.784089	false	0	UDP[c]	35722	0.114628
311	2.77108	0.00076558	0.36087	0.280702	19	5	false	H2S[c]	25.8421	19	0	0	0.746988	false	0	H2S[c]	4310	0.119088
319	2.62651	8.297e-05	0.380734	0.561404	19	5	false	ACACP[c]	48.2105	19	0	0	0.767642	false	0	ACACP[c]	676	0.149259
801	2.68139	0.00206118	0.372941	0.187135	19	5	false	FUM[c]	29.2632	19	0	0	0.759801	false	0	FUM[c]	11410	0.107982
1446	2.48461	0.00280088	0.402478	0.333333	19	5	false	F6P[c]	55.1053	19	0	0	0.787914	false	0	F6P[c]	17540	0.138108
192	2.55556	0	0.391304	1	18	5	false	SMALLMOLECULES[c]	51.7778	18	0	0	0.777778	false	0	SMALLMOLECULES[c]	0	0.149216
614	2.51539	0.0015348	0.397552	0.313725	18	5	false	GMP[c]	55.7222	18	0	0	0.783515	false	0	GMP[c]	9068	0.149791
633	2.44444	0.00433612	0.409091	0.418301	18	5	false	GL[c]	62.6111	18	0	0	0.793651	false	0	GL[c]	29068	0.14719
63	2.72557	0.00065875	0.366896	0.308824	17	5	false	METTHF[c]	35.8235	17	0	0	0.75349	false	0	METTHF[c]	5240	0.141595
219	2.41767	0.00351412	0.413621	0.683824	17	4	false	EICOSANOATE[c]	54.8824	17	0	0	0.797476	false	0	EICOSANOATE[c]	22956	0.127201
643	2.41901	0.00350473	0.413392	0.683824	17	4	false	PENTADECANOATE[c]	54.6471	17	0	0	0.797284	false	0	PENTADECANOATE[c]	22584	0.126949
647	2.41901	0.00350391	0.413392	0.683824	17	4	false	NONADECANOATE[c]	54.5882	17	0	0	0.797284	false	0	NONADECANOATE[c]	22576	0.126813
651	2.41901	0.0035039	0.413392	0.683824	17	4	false	TETRACOSANOATE[c]	54.5882	17	0	0	0.797284	false	0	TETRACOSANOATE[c]	22576	0.126813
654	2.41767	0.00351403	0.413621	0.683824	17	4	false	HEXADECANOATE[c]	54.8235	17	0	0	0.797476	false	0	HEXADECANOATE[c]	22772	0.127064
656	2.41901	0.0035077	0.413392	0.683824	17	4	false	HEXACOSANOATE[c]	54.7647	17	0	0	0.797284	false	0	HEXACOSANOATE[c]	22654	0.127223
658	2.41901	0.00350364	0.413392	0.683824	17	4	false	9_OCTADECENOATE[c]	54.5294	17	0	0	0.797284	false	0	9_OCTADECENOATE[c]	22568	0.126676
897	2.81124	0.00077103	0.355714	0.316176	17	5	false	HCYS[c]	27.2353	17	0	0	0.741251	false	0	HCYS[c]	4968	0.132855
1379	2.45382	0.00112333	0.407529	0.419118	17	5	false	UTP[c]	68.4118	17	0	0	0.792312	false	0	UTP[c]	6590	0.164848
2027	2.57697	0.00398795	0.388052	0.198529	17	5	false	TRE6P[c]	30.1176	17	0	0	0.774718	false	0	TRE6P[c]	20354	0.0878065
250	2.42704	0.00026858	0.412024	0.758333	16	4	false	PA[c]	55.9375	16	0	0	0.796137	false	0	PA[c]	2892	0.130087
548	2.46185	0.00212765	0.406199	0.366667	16	5	false	BIOTIN_CO2[c]	61.25	16	0	0	0.791165	false	0	BIOTIN_CO2[c]	13526	0.148305
649	2.41901	0.00084296	0.413392	0.775	16	4	false	OCTADECANOATE[c]	58.5	16	0	0	0.797284	false	0	OCTADECANOATE[c]	16100	0.135417
116	2.55154	0.00142121	0.39192	0.295238	15	5	false	THI[c]	36.9333	15	0	0	0.778351	false	0	THI[c]	8454	0.10009
330	3.06827	0.00179821	0.325916	0.219048	15	5	false	PPM[c]	10.6	15	0	0	0.704532	false	0	PPM[c]	13400	0.12619
819	2.59839	0.00678543	0.384853	0.257143	15	5	false	DTDP[c]	40.4667	15	0	0	0.771658	false	0	DTDP[c]	27766	0.127254
1069	2.42169	0.00072211	0.412935	0.409524	15	5	false	RTHIO[c]	46.9333	15	0	0	0.796902	false	0	RTHIO[c]	5794	0.106425
1075	2.42169	0.00072211	0.412935	0.409524	15	5	false	OTHIO[c]	46.9333	15	0	0	0.796902	false	0	OTHIO[c]	5794	0.106425
1480	2.49665	0.00156808	0.400536	0.314286	15	5	false	G6P[c]	55.3333	15	0	0	0.786192	false	0	G6P[c]	9970	0.142245
289	2.60509	0.00076139	0.383864	0.252747	14	5	false	OMVAL[c]	48.6429	14	0	0	0.770702	false	0	OMVAL[c]	6354	0.148536
313	2.56091	0.00149733	0.390486	0.318681	14	5	false	DA[c]	41.3571	14	0	0	0.777013	false	0	DA[c]	8786	0.114563
564	2.34672	0.0002768	0.426127	0.648352	14	4	false	TETRADECANOYL_COA[c]	91.2143	14	0	0	0.807611	false	0	TETRADECANOYL_COA[c]	3192	0.188849
581	2.34806	0.00026427	0.425884	0.67033	14	4	false	HEPTADECANOYL_COA[c]	92.0714	14	0	0	0.80742	false	0	HEPTADECANOYL_COA[c]	3118	0.19102
619	2.75636	0.00025163	0.362797	0.21978	14	5	false	R1P[c]	22.5	14	0	0	0.749092	false	0	R1P[c]	624	0.0970934
959	2.64391	0.00201289	0.378228	0.252747	14	5	false	IPP[c]	34.2143	14	0	0	0.765156	false	0	IPP[c]	8352	0.122194
1130	2.53146	0.00177954	0.395029	0.296703	14	5	false	UDPNAG[c]	38.2857	14	0	0	0.78122	false	0	UDPNAG[c]	11406	0.104892
1491	2.48059	0.00448454	0.40313	0.241758	14	5	false	GDPMAN[c]	38.2857	14	0	0	0.788487	false	0	GDPMAN[c]	20226	0.0960158
154	2.3494	0.00030909	0.425641	0.589744	13	5	false	MEROACYL_AMP[c]	82.3846	13	0	0	0.807229	false	0	MEROACYL_AMP[c]	2594	0.167448
157	2.40428	0.00026184	0.415924	0.807692	13	5	false	CIS_KETO_MEROACYL_ACP[c]	76.6154	13	0	0	0.799388	false	0	CIS_KETO_MEROACYL_ACP[c]	3108	0.168385
161	2.40428	0.00026184	0.415924	0.807692	13	5	false	TRANS_KETO_MEROACYL_ACP[c]	76.6154	13	0	0	0.799388	false	0	TRANS_KETO_MEROACYL_ACP[c]	3108	0.168385
163	2.40428	0.00026184	0.415924	0.807692	13	5	false	TRANS_METHOXY_MEROACYL_ACP[c]	76.6154	13	0	0	0.799388	false	0	TRANS_METHOXY_MEROACYL_ACP[c]	3108	0.168385
165	2.40428	0.00026184	0.415924	0.807692	13	5	false	CIS_METHOXY_MEROACYL_ACP[c]	76.6154	13	0	0	0.799388	false	0	CIS_METHOXY_MEROACYL_ACP[c]	3108	0.168385
215	2.6332	1.514e-05	0.379766	0.846154	13	5	false	EICOSANOYL_ACP[c]	65	13	0	0	0.766686	false	0	EICOSANOYL_ACP[c]	142	0.2
257	2.55823	0.00055515	0.390895	0.858974	13	5	false	TAGbio[c]	52.7692	13	0	0	0.777395	false	0	TAGbio[c]	10624	0.15034
566	2.38286	0.00050499	0.419663	0.679487	13	4	false	DODECANOYL_COA[c]	89.3077	13	0	0	0.802448	false	0	DODECANOYL_COA[c]	3684	0.194147
682	2.63454	8.49e-06	0.379573	0.858974	13	5	false	DOCOSANOYL_ACP[c]	64.0769	13	0	0	0.766495	false	0	DOCOSANOYL_ACP[c]	52	0.197768
684	2.63454	5.394e-05	0.379573	0.820513	13	5	false	OCTACOSANOYL_ACP[c]	63.2308	13	0	0	0.766495	false	0	OCTACOSANOYL_ACP[c]	474	0.195157
688	2.63454	2.487e-05	0.379573	0.820513	13	5	false	TETRACOSANOYL_ACP[c]	64.6154	13	0	0	0.766495	false	0	TETRACOSANOYL_ACP[c]	238	0.19943
764	2.42704	0.00268431	0.412024	0.384615	13	5	false	UMP[c]	68.2308	13	0	0	0.796137	false	0	UMP[c]	19458	0.156493
887	2.42838	0.00180198	0.411797	0.346154	13	5	false	SUCCOA[c]	71.6154	13	0	0	0.795946	false	0	SUCCOA[c]	8240	0.162393
1585	2.43641	0.00083794	0.41044	0.423077	13	5	false	ORN[c]	75.7692	13	0	0	0.794798	false	0	ORN[c]	5936	0.172989
147	2.74699	0.00031374	0.364035	0.530303	12	5	false	MBT[c]	51.75	12	0	0	0.75043	false	0	MBT[c]	2852	0.202941
155	2.40562	0.00010291	0.415693	0.878788	12	5	false	CYCLOPROPYL_MEROACYL_ACP[c]	82.5	12	0	0	0.799197	false	0	CYCLOPROPYL_MEROACYL_ACP[c]	1826	0.181319
232	2.87416	5.3e-07	0.347927	0.984848	12	5	false	AGL3P[c]	40.1667	12	0	0	0.732262	false	0	AGL3P[c]	10	0.213652
362	2.6091	0.00148864	0.383273	0.212121	12	5	false	R5P[c]	55.0833	12	0	0	0.770128	false	0	R5P[c]	9074	0.176581
463	2.4672	0.0012286	0.405317	0.30303	12	5	false	AD[c]	58.0833	12	0	0	0.7904	false	0	AD[c]	7580	0.141667
495	2.72423	0.00030345	0.367076	0.363636	12	5	false	DLIPO[c]	46.4167	12	0	0	0.753681	false	0	DLIPO[c]	2184	0.188686
568	2.38688	0.00014699	0.418957	0.727273	12	4	false	DECANOYL_COA[c]	95.9167	12	0	0	0.801874	false	0	DECANOYL_COA[c]	1824	0.209425
680	2.62918	1.409e-05	0.380346	0.863636	12	5	false	ACYL_MAS[c]	67.1667	12	0	0	0.76726	false	0	ACYL_MAS[c]	132	0.205403
773	2.45649	0.00126957	0.407084	0.393939	12	5	false	IMP[c]	65.5	12	0	0	0.79193	false	0	IMP[c]	6342	0.158011
834	2.49665	0.00015088	0.400536	0.636364	12	5	false	DCTP[c]	79.5833	12	0	0	0.786192	false	0	DCTP[c]	794	0.205112
900	2.50201	0.00036585	0.399679	0.469697	12	5	false	OBUT[c]	55	12	0	0	0.785427	false	0	OBUT[c]	2930	0.136816
1266	2.61044	0.00068434	0.383077	0.363636	12	5	false	DHAP[c]	49.1667	12	0	0	0.769937	false	0	DHAP[c]	5112	0.150818
1312	2.44311	0.00143669	0.409315	0.378788	12	5	false	ADN[c]	84.1667	12	0	0	0.793842	false	0	ADN[c]	11684	0.19438
1592	2.62517	0.00077767	0.380928	0.424242	12	5	false	4HPP[c]	54.25	12	0	0	0.767833	false	0	4HPP[c]	4834	0.164394
2209	2.62517	0.00065915	0.380928	0.681818	12	5	false	MYCOLIPENOYL_ACP[c]	64.3333	12	0	0	0.767833	false	0	MYCOLIPENOYL_ACP[c]	4082	0.196138
88	2.66131	0.00280644	0.375755	0.490909	11	5	false	MYCOCEROSOYL_MAS[c]	61.9091	11	0	0	0.76267	false	0	MYCOCEROSOYL_MAS[c]	24372	0.200353
287	2.42303	0.00037981	0.412707	0.618182	11	5	false	DHF[c]	99.2727	11	0	0	0.796711	false	0	DHF[c]	3438	0.222585
332	3.01205	0.00188773	0.332	0.490909	11	5	false	AC3PIM5[c]	19.2727	11	0	0	0.712565	false	0	AC3PIM5[c]	17000	0.155425
336	2.46051	0.00041705	0.40642	0.436364	11	5	false	HSER[c]	91.6364	11	0	0	0.791356	false	0	HSER[c]	3436	0.218703
499	2.66667	0.00204858	0.375	0.327273	11	4	false	CIT[c]	44	11	0	0	0.761905	false	0	CIT[c]	15486	0.152993
508	2.51004	0.00117994	0.3984	0.490909	11	5	false	MAL[c]	75.9091	11	0	0	0.78428	false	0	MAL[c]	11376	0.193646
517	2.42035	0.00246597	0.413164	0.454545	11	4	false	ACTAC[c]	79.4545	11	0	0	0.797093	false	0	ACTAC[c]	9872	0.181403
543	2.3909	0.00015179	0.418253	0.781818	11	5	false	MBTSEC[c]	112.364	11	0	0	0.8013	false	0	MBTSEC[c]	1862	0.241124
545	2.3909	0.00015179	0.418253	0.781818	11	5	false	MBTWALL[c]	112.364	11	0	0	0.8013	false	0	MBTWALL[c]	1862	0.241124
700	2.66131	0.00053427	0.375755	0.636364	11	5	false	HYDROXYPHTHIOCERANOYL_COA[c]	62.2727	11	0	0	0.76267	false	0	HYDROXYPHTHIOCERANOYL_COA[c]	2856	0.20153
777	2.45248	0.0002276	0.407751	0.636364	11	5	false	XMP[c]	89.4545	11	0	0	0.792503	false	0	XMP[c]	1812	0.213495
817	2.50736	0.0007261	0.398825	0.6	11	5	false	DTTP[c]	82.0909	11	0	0	0.784662	false	0	DTTP[c]	3680	0.214898
827	2.51004	7.217e-05	0.3984	0.727273	11	5	false	DATP[c]	85	11	0	0	0.78428	false	0	DATP[c]	420	0.223097
1472	2.58367	0.00581275	0.387047	0.327273	11	5	false	GLC[c]	54.3636	11	0	0	0.773762	false	0	GLC[c]	23706	0.159626
1852	2.74699	0.00215425	0.364035	0.236364	11	5	false	TRE[c]	25.5455	11	0	0	0.75043	false	0	TRE[c]	11146	0.109169
1922	2.48728	0.0027461	0.402045	0.545455	11	5	false	CITR[c]	83.8182	11	0	0	0.787531	false	0	CITR[c]	12458	0.211968
2207	2.62651	0.00030246	0.380734	0.781818	11	5	false	MYCOLIPANOIC_ACP[c]	70	11	0	0	0.767642	false	0	MYCOLIPANOIC_ACP[c]	2510	0.213415
2211	2.62651	0.00030246	0.380734	0.781818	11	5	false	MYCOLIPDIENOYL_ACP[c]	70	11	0	0	0.767642	false	0	MYCOLIPDIENOYL_ACP[c]	2510	0.213415
2942	3.31191	0.00269151	0.30194	0.672727	11	5	false	TAGcat[c]	15.7273	11	0	0	0.669727	false	0	TAGcat[c]	53844	0.446753
129	2.56894	0.00017261	0.389265	0.777778	10	5	false	MBTE_LYS[c]	66.1	10	0	0	0.775865	false	0	MBTE_LYS[c]	2152	0.194985
139	2.57028	0.00016333	0.389062	0.755556	10	5	false	MBTA_SAL[c]	63.4	10	0	0	0.775674	false	0	MBTA_SAL[c]	1928	0.187574
141	2.55957	0.00018209	0.39069	0.755556	10	5	false	MBTB_SER[c]	67.2	10	0	0	0.777204	false	0	MBTB_SER[c]	2268	0.19422
143	2.56894	0.00017261	0.389265	0.777778	10	5	false	MBTF_LYS[c]	66.1	10	0	0	0.775865	false	0	MBTF_LYS[c]	2152	0.194985
366	2.54752	0.00335944	0.392538	0.266667	10	5	false	FOR[c]	60.2	10	0	0	0.778925	false	0	FOR[c]	14594	0.169774
510	2.71218	0.00063614	0.368707	0.266667	10	5	false	GLX[c]	42.4	10	0	0	0.755403	false	0	GLX[c]	4086	0.164981
596	2.40295	0.000207	0.416156	0.711111	10	5	false	CHOLESTEROL[c]	118.3	10	0	0	0.799579	false	0	CHOLESTEROL[c]	1858	0.257734
645	3.20616	3.12e-06	0.3119	0.977778	10	5	false	MAG[c]	17.7	10	0	0	0.684835	false	0	MAG[c]	32	0.411628
693	2.66399	0.00042342	0.375377	0.733333	10	5	false	PTHIOCERANOYL_COA[c]	67.9	10	0	0	0.762287	false	0	PTHIOCERANOYL_COA[c]	2130	0.220455
726	2.39625	0.00021218	0.417318	0.844444	10	5	false	PHTHIODIOLONE_A[c]	103.1	10	0	0	0.800535	false	0	PHTHIODIOLONE_A[c]	1632	0.225109
829	2.52477	7.231e-05	0.396076	0.755556	10	5	false	DGTP[c]	89.2	10	0	0	0.782176	false	0	DGTP[c]	380	0.240431
886	2.69746	0.0001678	0.37072	0.488889	10	5	false	OSLHSER[c]	39.6	10	0	0	0.757506	false	0	OSLHSER[c]	1996	0.151145
891	2.88889	6.381e-05	0.346154	0.6	10	5	false	LLCT[c]	31.7	10	0	0	0.730159	false	0	LLCT[c]	496	0.200633
966	2.63989	0.00648845	0.378803	0.333333	10	5	false	MOLYBDENUM[c]	39.5	10	0	0	0.76573	false	0	MOLYBDENUM[c]	25646	0.135274
1339	2.66934	0.00026277	0.374624	0.377778	10	5	false	ISUCC[c]	46.3	10	0	0	0.761522	false	0	ISUCC[c]	2000	0.159655
1392	2.74029	0.00087662	0.364924	0.355556	10	5	false	CDPDG[c]	32.5	10	0	0	0.751386	false	0	CDPDG[c]	5682	0.146396
1412	2.44043	0.00019734	0.409764	0.711111	10	5	false	CAP[c]	102.5	10	0	0	0.794225	false	0	CAP[c]	1226	0.234018
1422	2.68809	0.00042798	0.372012	0.333333	10	5	false	CHOR[c]	45.7	10	0	0	0.758845	false	0	CHOR[c]	2482	0.162857
1517	2.82195	0.00050732	0.354364	0.355556	10	5	false	H2O2[c]	28.2	10	0	0	0.739721	false	0	H2O2[c]	2752	0.141709
1636	2.69478	0.00010589	0.371088	0.644444	10	5	false	P5C[c]	73.6	10	0	0	0.757889	false	0	P5C[c]	1154	0.260071
2158	2.31459	0.0001762	0.432042	0.755556	10	4	false	HBA[c]	109.5	10	0	0	0.812201	false	0	HBA[c]	1656	0.214286
2202	2.63722	5.06e-06	0.379188	0.911111	10	5	false	RMMALONYLACP[c]	77.7	10	0	0	0.766112	false	0	RMMALONYLACP[c]	50	0.239815
3122	2.33467	7.152e-05	0.428326	0.888889	10	4	false	PHPAA_COA[c]	106.2	10	0	0	0.809333	false	0	PHPAA_COA[c]	784	0.214113
145	2.88353	0.00010805	0.346797	0.638889	9	5	false	MBTCD_HBA[c]	39.5556	9	0	0	0.730924	false	0	MBTCD_HBA[c]	1062	0.213814
283	2.61847	0.0002565	0.381902	0.583333	9	5	false	DTMP[c]	70	9	0	0	0.768789	false	0	DTMP[c]	2700	0.220126
343	3.07898	0.00121971	0.324783	0.527778	9	5	false	AC2PIM2[c]	19.3333	9	0	0	0.703002	false	0	AC2PIM2[c]	11896	0.187702
416	3.07898	0.00124256	0.324783	0.527778	9	5	false	AC2PIM1[c]	19	9	0	0	0.703002	false	0	AC2PIM1[c]	11984	0.184466
465	2.55288	0.00790355	0.391715	0.444444	9	5	false	NG_INS[c]	71	9	0	0	0.77816	false	0	NG_INS[c]	30532	0.202857
482	2.36948	0.00016711	0.422034	0.666667	9	5	false	PROPIONYLP[c]	118.778	9	0	0	0.80436	false	0	PROPIONYLP[c]	1780	0.244903
553	2.6921	3.212e-05	0.371457	0.777778	9	5	false	OCTACOSANOYL_COA[c]	79.7778	9	0	0	0.758271	false	0	OCTACOSANOYL_COA[c]	448	0.295473
598	2.73762	4.794e-05	0.365281	0.833333	9	5	false	ANDROSTENEDIONE[c]	69.8889	9	0	0	0.751769	false	0	ANDROSTENEDIONE[c]	426	0.287609
607	2.72423	0.00238238	0.367076	0.305556	9	5	false	DX5P[c]	56.7778	9	0	0	0.753681	false	0	DX5P[c]	11240	0.218376
639	2.74565	0.00305072	0.364213	0.416667	9	5	false	T3[c]	59.8889	9	0	0	0.750622	false	0	T3[c]	16100	0.250116
662	2.64659	2.087e-05	0.377845	0.805556	9	5	false	HEPTADECANOYL_ACP[c]	82.1111	9	0	0	0.764773	false	0	HEPTADECANOYL_ACP[c]	214	0.256597
667	2.64659	1.646e-05	0.377845	0.805556	9	5	false	PENTADECANOYL_ACP[c]	83.6667	9	0	0	0.764773	false	0	PENTADECANOYL_ACP[c]	194	0.261458
690	2.66533	1.466e-05	0.375188	0.833333	9	5	false	HEXADECANOYL_MAS[c]	77.8889	9	0	0	0.762096	false	0	HEXADECANOYL_MAS[c]	200	0.252886
768	2.48862	5.284e-05	0.401829	0.777778	9	5	false	PRAM[c]	116.667	9	0	0	0.78734	false	0	PRAM[c]	492	0.292398
775	2.58367	0.00293632	0.387047	0.305556	9	5	false	HYXN[c]	51.5556	9	0	0	0.773762	false	0	HYXN[c]	9158	0.154488
781	2.46586	0.00018614	0.405537	0.527778	9	5	false	NACN[c]	91.5556	9	0	0	0.790591	false	0	NACN[c]	1386	0.221149
786	2.56225	0.00286753	0.390282	0.361111	9	5	false	NAC[c]	56.6667	9	0	0	0.776822	false	0	NAC[c]	9904	0.162984
1135	2.91165	0.00268965	0.343448	0.305556	9	5	false	DTDPRHAM[c]	34.7778	9	0	0	0.726908	false	0	DTDPRHAM[c]	12568	0.217361
1189	2.98527	0.00039147	0.334978	0.305556	9	5	false	AICAR[c]	24.6667	9	0	0	0.716389	false	0	AICAR[c]	2746	0.198925
1430	2.54752	0.0005804	0.392538	0.694444	9	5	false	FGAR[c]	95.2222	9	0	0	0.778925	false	0	FGAR[c]	5484	0.26017
1694	2.49264	0.00027947	0.401182	0.583333	9	5	false	DHPT[c]	106.444	9	0	0	0.786766	false	0	DHPT[c]	1698	0.268799
1868	2.58501	0.00030506	0.386846	0.527778	9	5	false	APS[c]	86.2222	9	0	0	0.77357	false	0	APS[c]	1546	0.26049
1889	2.46854	0.00022601	0.405098	0.694444	9	5	false	UDPNAM[c]	109.667	9	0	0	0.790208	false	0	UDPNAM[c]	2000	0.263622
2168	2.59973	0.00016662	0.384655	0.583333	9	5	false	bDGLC[c]	77.7778	9	0	0	0.771467	false	0	bDGLC[c]	806	0.236407
2240	2.63722	0.00034219	0.379188	0.694444	9	5	false	TUBERCULOSTEROYL_ACP[c]	82.7778	9	0	0	0.766112	false	0	TUBERCULOSTEROYL_ACP[c]	2078	0.254701
2428	2.84739	0.00027331	0.351199	0.388889	9	5	false	COB_I[c]	39.3333	9	0	0	0.736087	false	0	COB_I[c]	2056	0.216117
2887	2.67068	0.00019375	0.374436	0.5	9	5	false	bDG6P[c]	57.1111	9	0	0	0.761331	false	0	bDG6P[c]	888	0.201413
5658	2.74163	0.00283996	0.364746	0.416667	9	5	false	ACAL[c]	61.8889	9	0	0	0.751195	false	0	ACAL[c]	17802	0.249104
90	2.74163	5.1e-07	0.364746	0.964286	8	5	false	NONANOYL_COA[c]	74.625	8	0	0	0.751195	false	0	NONANOYL_COA[c]	2	0.309647
93	2.74163	5.1e-07	0.364746	0.964286	8	5	false	UNDECANOYL_COA[c]	74.625	8	0	0	0.751195	false	0	UNDECANOYL_COA[c]	2	0.309647
103	2.74163	5.1e-07	0.364746	0.964286	8	5	false	HEPTANOYL_COA[c]	74.625	8	0	0	0.751195	false	0	HEPTANOYL_COA[c]	2	0.309647
114	2.67871	0.00199133	0.373313	0.321429	8	5	false	HEMT[c]	61.25	8	0	0	0.760184	false	0	HEMT[c]	8044	0.21875
119	2.56359	3.748e-05	0.390078	0.785714	8	5	false	HYDROGENOBYRINATE_A_C_DIAMIDE[c]	103.375	8	0	0	0.77663	false	0	HYDROGENOBYRINATE_A_C_DIAMIDE[c]	226	0.291197
125	2.50067	0.00013063	0.399893	0.642857	8	5	false	COB_II_RINICACID_A_C_DIAMIDE[c]	113.625	8	0	0	0.785619	false	0	COB_II_RINICACID_A_C_DIAMIDE[c]	1072	0.288388
174	2.6921	7.594e-05	0.371457	0.571429	8	5	false	HEXACOSANOYL_COA_CO2[c]	63.375	8	0	0	0.758271	false	0	HEXACOSANOYL_COA_CO2[c]	1054	0.215561
273	2.99197	2.821e-05	0.334228	0.571429	8	5	false	MTHF[c]	27.75	8	0	0	0.715433	false	0	MTHF[c]	344	0.237179
285	2.73226	0.00012391	0.365997	0.535714	8	5	false	DUMP[c]	44.125	8	0	0	0.752534	false	0	DUMP[c]	1210	0.192686
302	2.50602	0.00013745	0.399038	0.571429	8	5	false	DETHIOBIOTIN[c]	87.625	8	0	0	0.784854	false	0	DETHIOBIOTIN[c]	1892	0.219062
315	2.64659	1.22e-06	0.377845	0.928571	8	5	false	OCTADECANOYL_ACP[c]	95.25	8	0	0	0.764773	false	0	OCTADECANOYL_ACP[c]	6	0.296729
354	2.81124	0.00068702	0.355714	0.321429	8	5	false	RL5P[c]	56.25	8	0	0	0.741251	false	0	RL5P[c]	3944	0.244565
470	2.43775	0.00084816	0.410214	0.678571	8	4	false	CYS_NG_INS[c]	106.875	8	0	0	0.794607	false	0	CYS_NG_INS[c]	5608	0.250293
480	2.44311	0.00269064	0.409315	0.642857	8	4	false	PROPANOATE[c]	117.875	8	0	0	0.793842	false	0	PROPANOATE[c]	8520	0.279028
520	2.50335	0.00033465	0.399465	0.571429	8	5	false	NAGLU[c]	101.625	8	0	0	0.785236	false	0	NAGLU[c]	2232	0.257931
529	2.75904	0.0001347	0.362445	0.464286	8	5	false	OAHSER[c]	47.5	8	0	0	0.748709	false	0	OAHSER[c]	1892	0.208333
570	2.74163	3.6e-07	0.364746	0.964286	8	5	false	OCTANOYL_COA[c]	76.625	8	0	0	0.751195	false	0	OCTANOYL_COA[c]	2	0.317946
577	2.74029	9.1e-07	0.364924	0.964286	8	5	false	CIS_DELTA_5_TETRADECANOYL_COA[c]	77	8	0	0	0.751386	false	0	CIS_DELTA_5_TETRADECANOYL_COA[c]	4	0.318182
579	2.74029	0.001902	0.364924	0.75	8	5	false	CIS_DELTA_3_DODECANOYL_COA[c]	73.875	8	0	0	0.751386	false	0	CIS_DELTA_3_DODECANOYL_COA[c]	12762	0.306017
585	2.74163	5.1e-07	0.364746	0.964286	8	5	false	TRIDECANOYL_COA[c]	77.125	8	0	0	0.751195	false	0	TRIDECANOYL_COA[c]	2	0.320021
590	2.74029	7.9e-07	0.364924	0.964286	8	5	false	PENTANOYL_COA[c]	77.5	8	0	0	0.751386	false	0	PENTANOYL_COA[c]	4	0.320248
672	2.64793	1.475e-05	0.377654	0.821429	8	5	false	NONADECANOYL_ACP[c]	93	8	0	0	0.764582	false	0	NONADECANOYL_ACP[c]	190	0.290625
754	2.68809	0.0027898	0.372012	0.5	8	5	false	AN[c]	53	8	0	0	0.758845	false	0	AN[c]	12570	0.195111
779	2.58768	0.00288043	0.386446	0.321429	8	5	false	XAN[c]	56.875	8	0	0	0.773188	false	0	XAN[c]	8682	0.17145
831	2.52744	0	0.395657	1	8	5	false	DNA[c]	110.125	8	0	0	0.781794	false	0	DNA[c]	0	0.296833
879	2.6747	5.893e-05	0.373874	0.785714	8	5	false	PENTA_METHYL_TRICONTANOYL[c]	82.625	8	0	0	0.760757	false	0	PENTA_METHYL_TRICONTANOYL[c]	328	0.27269
928	2.51539	4.776e-05	0.397552	0.75	8	5	false	BIOTIN_BCCP[c]	123	8	0	0	0.783515	false	0	BIOTIN_BCCP[c]	396	0.323684
1038	2.4672	9.581e-05	0.405317	0.714286	8	5	false	HCO3[c]	105.125	8	0	0	0.7904	false	0	HCO3[c]	860	0.249111
1068	2.64391	7.869e-05	0.378228	0.607143	8	5	false	CDP[c]	70.75	8	0	0	0.765156	false	0	CDP[c]	636	0.231967
1071	2.66131	5.447e-05	0.375755	0.607143	8	5	false	DCDP[c]	67.75	8	0	0	0.76267	false	0	DCDP[c]	474	0.232021
1087	2.64793	1.03e-06	0.377654	0.928571	8	5	false	HEXANOYL_ACP[c]	93.375	8	0	0	0.764582	false	0	HEXANOYL_ACP[c]	4	0.291797
1092	2.64793	1.948e-05	0.377654	0.821429	8	5	false	TETRADECANOYL_ACP[c]	92.625	8	0	0	0.764582	false	0	TETRADECANOYL_ACP[c]	210	0.289453
1095	2.64793	1.475e-05	0.377654	0.821429	8	5	false	9_HEXADECENOYL_ACP[c]	94.25	8	0	0	0.764582	false	0	9_HEXADECENOYL_ACP[c]	190	0.294531
1098	2.64793	1.475e-05	0.377654	0.821429	8	5	false	9_OCTADECENOYL_ACP[c]	94.125	8	0	0	0.764582	false	0	9_OCTADECENOYL_ACP[c]	190	0.294141
1103	2.64257	1.426e-05	0.378419	0.821429	8	5	false	HEXACOSANOYL_ACP[c]	94.625	8	0	0	0.765347	false	0	HEXACOSANOYL_ACP[c]	190	0.293866
1106	2.64123	7.56e-06	0.378611	0.857143	8	5	false	PROPIONYLACP[c]	93.5	8	0	0	0.765538	false	0	PROPIONYLACP[c]	104	0.289474
1117	2.78046	0.00186964	0.359653	0.714286	8	5	false	CIS_DELTA_3_ENOYL_C22_ACYL_ACP[c]	68.375	8	0	0	0.745649	false	0	CIS_DELTA_3_ENOYL_C22_ACYL_ACP[c]	15940	0.276316
1176	2.43507	2.905e-05	0.410665	0.821429	8	5	false	NAAD[c]	110.25	8	0	0	0.794989	false	0	NAAD[c]	226	0.254619
1206	2.57296	0.00101814	0.388658	0.678571	8	5	false	MOAD_COOH[c]	81.625	8	0	0	0.775292	false	0	MOAD_COOH[c]	8554	0.23867
1208	2.57296	0.00101814	0.388658	0.678571	8	5	false	MOAD_COSH[c]	81.625	8	0	0	0.775292	false	0	MOAD_COSH[c]	8554	0.23867
1243	3.57296	0.00020953	0.27988	0.642857	8	6	false	AC4PIM6[c]	11.375	8	0	0	0.632435	false	0	AC4PIM6[c]	1410	0.277439
1357	2.57162	0.00034435	0.38886	0.642857	8	5	false	FE3[e]	90.75	8	0	0	0.775483	false	0	FE3[e]	3212	0.263043
1372	2.58635	0.00091839	0.386646	0.5	8	5	false	3PG[c]	87.125	8	0	0	0.773379	false	0	3PG[c]	4268	0.257396
1389	2.58099	5.54e-05	0.387448	0.785714	8	5	false	4PPNTO[c]	90.625	8	0	0	0.774144	false	0	4PPNTO[c]	546	0.270522
1442	2.49531	4.263e-05	0.400751	0.785714	8	5	false	ADENOSYL_COBRINICACID_A_C_DIAMIDE[c]	124.625	8	0	0	0.786384	false	0	ADENOSYL_COBRINICACID_A_C_DIAMIDE[c]	276	0.315506
1444	2.56359	0.00032225	0.390078	0.642857	8	5	false	ADENOSYL_COBRATE[c]	103	8	0	0	0.77663	false	0	ADENOSYL_COBRATE[c]	1848	0.290141
1474	2.58902	0.00023512	0.386246	0.5	8	5	false	MLT[c]	87.375	8	0	0	0.772997	false	0	MLT[c]	1166	0.260045
1533	2.57831	0.00050795	0.38785	0.714286	8	5	false	GAR[c]	93.25	8	0	0	0.774527	false	0	GAR[c]	4534	0.269509
1587	2.57831	6.148e-05	0.38785	0.678571	8	5	false	GLUGSAL[c]	80.25	8	0	0	0.774527	false	0	GLUGSAL[c]	708	0.227337
1732	2.74431	0.00027929	0.36439	0.321429	8	5	false	A6RP[c]	38.5	8	0	0	0.750813	false	0	A6RP[c]	1298	0.158436
1891	2.59438	7.14e-06	0.385449	0.785714	8	5	false	UDP[NAM_COLON_NGM]ALA[c]	91.125	8	0	0	0.772232	false	0	UDP[NAM_COLON_NGM]ALA[c]	32	0.272829
1893	2.46988	4.362e-05	0.404878	0.821429	8	5	false	UDPNGM[c]	122.875	8	0	0	0.790017	false	0	UDPNGM[c]	472	0.295373
1984	2.55957	0.00093424	0.39069	0.535714	8	5	false	UDP[NAM_COLON_NGM]AGMDAPIMAA[c]	90.125	8	0	0	0.777204	false	0	UDP[NAM_COLON_NGM]AGMDAPIMAA[c]	10988	0.256037
2031	2.62115	4.556e-05	0.381512	0.678571	8	5	false	DADP[c]	72.125	8	0	0	0.768407	false	0	DADP[c]	520	0.231913
2059	2.4672	9.644e-05	0.405317	0.714286	8	5	false	MDAPIM[c]	107.25	8	0	0	0.7904	false	0	MDAPIM[c]	630	0.254147
2327	2.55154	0.00047145	0.39192	0.607143	8	5	false	LIPID2[c]	95.625	8	0	0	0.778351	false	0	LIPID2[c]	5218	0.267857
2427	2.86479	0.00013191	0.349065	0.535714	8	5	false	COB_II[c]	42.125	8	0	0	0.733601	false	0	COB_II[c]	1332	0.243497
2501	2.65596	0.00013048	0.376512	0.607143	8	5	false	TETRAHYDRODIPICOLINATE[c]	87.25	8	0	0	0.763435	false	0	TETRAHYDRODIPICOLINATE[c]	1092	0.298801
2562	2.89558	0.00038955	0.345354	0.607143	8	5	false	GDPFUC[c]	48	8	0	0	0.729203	false	0	GDPFUC[c]	3444	0.268156
3089	2.75234	0.00031389	0.363327	0.607143	8	5	false	E4P[c]	38.5	8	0	0	0.749665	false	0	E4P[c]	2270	0.161765
3132	2.67336	7.725e-05	0.374061	0.785714	8	5	false	PHENOLPHTHIODIOLONE_A[c]	81.5	8	0	0	0.760949	false	0	PHENOLPHTHIODIOLONE_A[c]	516	0.268092
3346	2.59304	0.00021751	0.385648	0.464286	8	5	false	RIB[c]	86.625	8	0	0	0.772423	false	0	RIB[c]	1030	0.259356
3430	2.63052	6.161e-05	0.380153	0.607143	8	5	false	DGDP[c]	70.375	8	0	0	0.767068	false	0	DGDP[c]	516	0.230738
3460	2.46185	0.00025008	0.406199	0.678571	8	5	false	PANT[c]	104	8	0	0	0.791165	false	0	PANT[c]	2040	0.251208
3960	2.70817	0.00065456	0.369254	0.357143	8	5	false	LLAC[c]	57.25	8	0	0	0.755976	false	0	LLAC[c]	4522	0.214419
62	2.86078	8.442e-05	0.349555	0.571429	7	5	false	DHLIPOYLPROTEIN[c]	49.5714	7	0	0	0.734175	false	0	DHLIPOYLPROTEIN[c]	858	0.278491
67	2.8166	7.03e-05	0.355038	0.619048	7	5	false	SAP[c]	41.8571	7	0	0	0.740486	false	0	SAP[c]	682	0.201236
106	2.60241	3.363e-05	0.384259	0.714286	7	5	false	AIR[c]	98.2857	7	0	0	0.771084	false	0	AIR[c]	148	0.298741
169	2.62115	0.00027343	0.381512	0.666667	7	5	false	C78_3_OXY_MYCOLATE_ENZ[c]	82.5714	7	0	0	0.768407	false	0	C78_3_OXY_MYCOLATE_ENZ[c]	1382	0.24722
255	2.68005	0.000126	0.373127	0.714286	7	5	false	BETA_KETO_C22_ACYL_ACP[c]	92.8571	7	0	0	0.759992	false	0	BETA_KETO_C22_ACYL_ACP[c]	926	0.307474
262	2.89424	7.695e-05	0.345513	0.571429	7	5	false	ACYL_TRE_S_COA[c]	42.2857	7	0	0	0.729394	false	0	ACYL_TRE_S_COA[c]	502	0.236233
264	3.12851	7.812e-05	0.319641	0.428571	7	5	false	TRE[S][c]	18.1429	7	0	0	0.695927	false	0	TRE[S][c]	364	0.307506
303	2.52477	0.00063498	0.396076	0.619048	7	5	false	7_8_DIAMINONONANOATE[c]	94.1429	7	0	0	0.782176	false	0	7_8_DIAMINONONANOATE[c]	3030	0.243263
328	3.01874	0.00061417	0.331264	0.380952	7	5	false	AC3PIM3[c]	25	7	0	0	0.711608	false	0	AC3PIM3[c]	4112	0.203252
342	3.0174	0.00077762	0.331411	0.380952	7	5	false	AC3PIM2[c]	25.8571	7	0	0	0.7118	false	0	AC3PIM2[c]	4370	0.208525
360	3.21285	2.698e-05	0.31125	0.666667	7	6	false	X5P[c]	12.5714	7	0	0	0.683878	false	0	X5P[c]	152	0.25656
456	2.74967	0.00016187	0.363681	0.47619	7	5	false	FPP[c]	36.7143	7	0	0	0.750048	false	0	FPP[c]	768	0.170764
493	2.67738	7.576e-05	0.3735	0.619048	7	5	false	ADLIPO[c]	73.4286	7	0	0	0.760375	false	0	ADLIPO[c]	728	0.259465
573	2.74297	0	0.364568	1	7	5	false	BUTANOYL_COA[c]	85.8571	7	0	0	0.751004	false	0	BUTANOYL_COA[c]	0	0.356254
610	2.58367	0.00283072	0.387047	0.333333	7	5	false	GN[c]	65	7	0	0	0.773762	false	0	GN[c]	8248	0.193603
677	3.47657	0.00015915	0.28764	0.380952	7	6	false	ARAFDPP[c]	7.85714	7	0	0	0.646204	false	0	ARAFDPP[c]	1212	0.233766
783	2.45382	0.00016113	0.407529	0.52381	7	5	false	QA[c]	84.4286	7	0	0	0.792312	false	0	QA[c]	1162	0.200068
791	2.51138	0.00060527	0.398188	0.619048	7	5	false	DALA[c]	115.429	7	0	0	0.784089	false	0	DALA[c]	4068	0.294461
872	2.53681	0.00243902	0.394195	0.52381	7	5	false	LIPID2_AMIDATED[c]	108.429	7	0	0	0.780455	false	0	LIPID2_AMIDATED[c]	16314	0.294643
883	2.51673	0.00021428	0.39734	0.666667	7	5	false	PHOSPHO_PENTA_METHYL_TRICONTANOYL_COA[c]	96.5714	7	0	0	0.783324	false	0	PHOSPHO_PENTA_METHYL_TRICONTANOYL_COA[c]	1508	0.25548
1006	2.84605	0.00012137	0.351364	0.714286	7	5	false	PRECORIN_6X[c]	56.1429	7	0	0	0.736278	false	0	PRECORIN_6X[c]	1058	0.306792
1009	2.46988	4.239e-05	0.404878	0.714286	7	5	false	ASP4P[c]	140.429	7	0	0	0.790017	false	0	ASP4P[c]	472	0.336759
1013	2.59036	8.349e-05	0.386047	0.571429	7	5	false	ASPSA[c]	80.7143	7	0	0	0.772806	false	0	ASPSA[c]	948	0.234635
1021	2.6921	0.00047509	0.371457	0.52381	7	5	false	8_AMINO7_OXONONANOATE[c]	60.2857	7	0	0	0.758271	false	0	8_AMINO7_OXONONANOATE[c]	2278	0.204358
1057	2.7925	8.779e-05	0.358102	0.428571	7	5	false	MOP[c]	49.5714	7	0	0	0.743928	false	0	MOP[c]	800	0.221301
1090	2.77912	7.404e-05	0.359827	0.761905	7	5	false	OCTANOYL_ACP[c]	79.8571	7	0	0	0.745841	false	0	OCTANOYL_ACP[c]	460	0.320711
1181	2.85007	0.00012149	0.350869	0.571429	7	5	false	APO_LIPO[c]	37	7	0	0	0.735705	false	0	APO_LIPO[c]	1162	0.20442
1196	2.57697	0.00026873	0.388052	0.571429	7	5	false	SAICAR[c]	106.143	7	0	0	0.774718	false	0	SAICAR[c]	2534	0.30766
1234	3.00268	7.706e-05	0.333036	0.571429	7	5	false	AC1PIM2[c]	26.7143	7	0	0	0.713903	false	0	AC1PIM2[c]	414	0.215438
1241	3.5743	0.00020505	0.279775	0.714286	7	6	false	AC4PIM7[c]	12.2857	7	0	0	0.632243	false	0	AC4PIM7[c]	1402	0.299652
1247	2.99732	0.00020437	0.333631	0.47619	7	5	false	AC1PIM1[c]	26.7143	7	0	0	0.714668	false	0	AC1PIM1[c]	952	0.210349
1307	2.65997	0.00048872	0.375944	0.47619	7	5	false	INS[c]	58.5714	7	0	0	0.762861	false	0	INS[c]	2890	0.195238
1320	2.42972	2.329e-05	0.41157	0.809524	7	4	false	AACCOA[c]	111.143	7	0	0	0.795754	false	0	AACCOA[c]	194	0.255501
1386	2.62651	8.578e-05	0.380734	0.619048	7	5	false	4PPNCYS[c]	60	7	0	0	0.767642	false	0	4PPNCYS[c]	860	0.19544
1402	2.5261	0	0.395866	1	7	5	false	RNA[c]	129.286	7	0	0	0.781985	false	0	RNA[c]	0	0.34661
1432	2.56627	1.428e-05	0.389671	0.857143	7	5	false	FGAM[c]	117.429	7	0	0	0.776248	false	0	FGAM[c]	80	0.331719
1440	2.56359	0.00031091	0.390078	0.714286	7	5	false	HYDROGENOBYRINATE[c]	117	7	0	0	0.77663	false	0	HYDROGENOBYRINATE[c]	1836	0.329175
1482	2.68273	7.85e-06	0.372754	0.857143	7	5	false	LPAREN_n_1)POLYP[c]	71.1429	7	0	0	0.75961	false	0	LPAREN_n_1)POLYP[c]	32	0.257764
1484	2.68273	7.85e-06	0.372754	0.857143	7	5	false	LPAREN_n)POLYP[c]	71.1429	7	0	0	0.75961	false	0	LPAREN_n)POLYP[c]	32	0.257764
1511	2.73896	0.00127946	0.365103	0.428571	7	5	false	ICIT[c]	71.1429	7	0	0	0.751578	false	0	ICIT[c]	7838	0.282869
1519	2.88755	0.00277092	0.346314	0.380952	7	5	false	GLYCOLATE[c]	42.1429	7	0	0	0.73035	false	0	GLYCOLATE[c]	11286	0.272727
1577	2.69344	5.084e-05	0.371272	0.714286	7	5	false	SUCCSAL[c]	83.2857	7	0	0	0.75808	false	0	SUCCSAL[c]	504	0.292231
1601	2.58233	0.0002144	0.387247	0.666667	7	5	false	NAGLUS[c]	89.1429	7	0	0	0.773953	false	0	NAGLUS[c]	1648	0.253968
1606	2.7925	0.00015823	0.358102	0.380952	7	5	false	OXOMETHYLPENTANOATE[c]	49.5714	7	0	0	0.743928	false	0	OXOMETHYLPENTANOATE[c]	1308	0.221653
1655	2.44311	3.16e-05	0.409315	0.857143	7	5	false	GLUP[c]	146.714	7	0	0	0.793842	false	0	GLUP[c]	318	0.337274
1700	2.4324	0.00043894	0.411117	0.809524	7	5	false	TRNA_GLU[c]	129.571	7	0	0	0.795372	false	0	TRNA_GLU[c]	3178	0.296502
1706	2.52209	0.00019781	0.396497	0.666667	7	5	false	F420[c]	92.7143	7	0	0	0.782559	false	0	F420[c]	1320	0.240192
1712	2.5676	2.869e-05	0.389468	0.761905	7	5	false	DGLU[c]	110	7	0	0	0.776057	false	0	DGLU[c]	166	0.311615
1766	2.75904	0.00015253	0.362445	0.47619	7	5	false	UDPG[c]	36.7143	7	0	0	0.748709	false	0	UDPG[c]	1024	0.175666
1799	2.92369	5.191e-05	0.342033	0.428571	7	5	false	H2SO3[c]	29.2857	7	0	0	0.725186	false	0	H2SO3[c]	536	0.209184
1825	2.90763	1.03e-06	0.343923	0.904762	7	5	false	CIS_DELTA_37_ENOYL_METHY_HYDROXY_C56_ACYL_ACP[c]	55.2857	7	0	0	0.727481	false	0	CIS_DELTA_37_ENOYL_METHY_HYDROXY_C56_ACYL_ACP[c]	4	0.319571
1832	2.90763	1.03e-06	0.343923	0.904762	7	5	false	CIS_DELTA_37_ENOYL_DIMETHY_HYDROXY_C56_ACYL_ACP[c]	55.2857	7	0	0	0.727481	false	0	CIS_DELTA_37_ENOYL_DIMETHY_HYDROXY_C56_ACYL_ACP[c]	4	0.319571
1840	2.68407	0.00034183	0.372569	0.380952	7	5	false	AHHMP[c]	56.7143	7	0	0	0.759419	false	0	AHHMP[c]	1624	0.202551
1848	2.58768	0.00212961	0.386446	0.47619	7	5	false	TREHALOSEMONOMYCOLATE(CY)[c]	97.8571	7	0	0	0.773188	false	0	TREHALOSEMONOMYCOLATE(CY)[c]	9574	0.292111
1857	2.58367	0.00327816	0.387047	0.52381	7	5	false	TREHALOSEMONOMYCOLATE[c]	98.1429	7	0	0	0.773762	false	0	TREHALOSEMONOMYCOLATE[c]	16788	0.292092
2060	2.57162	0.0002526	0.38886	0.619048	7	5	false	DAPIM[c]	101.714	7	0	0	0.775483	false	0	DAPIM[c]	1596	0.292282
2065	2.59036	6.14e-06	0.386047	0.809524	7	5	false	UDP[NAM_COLON_NGM]AGMDAPIM[c]	98.4286	7	0	0	0.772806	false	0	UDP[NAM_COLON_NGM]AGMDAPIM[c]	44	0.297367
2069	2.60241	3.59e-06	0.384259	0.809524	7	5	false	UDP[NAM_COLON_NGM]ALAGLU[c]	98.5714	7	0	0	0.771084	false	0	UDP[NAM_COLON_NGM]ALAGLU[c]	8	0.299609
2301	2.56493	0.00012289	0.389875	0.619048	7	5	false	DUTP[c]	101.286	7	0	0	0.776439	false	0	DUTP[c]	832	0.292733
2306	2.65462	0.00050328	0.376702	0.47619	7	5	false	DIN[c]	57.7143	7	0	0	0.763626	false	0	DIN[c]	2904	0.190476
2362	2.64525	4.13e-05	0.378036	0.666667	7	5	false	DUDP[c]	77.7143	7	0	0	0.764965	false	0	DUDP[c]	444	0.257332
2460	2.52878	0.0002071	0.395447	0.666667	7	5	false	SAL[c]	93	7	0	0	0.781603	false	0	SAL[c]	1324	0.251351
2524	2.59705	0.00015704	0.385052	0.571429	7	5	false	DMK[c]	63.4286	7	0	0	0.771849	false	0	DMK[c]	1562	0.195767
2536	2.79652	6.14e-05	0.357587	0.809524	7	5	false	PRECORIN_6Y[c]	72.7143	7	0	0	0.743354	false	0	PRECORIN_6Y[c]	462	0.306811
2596	2.79116	8.864e-05	0.358273	0.619048	7	5	false	COPROPORPHYRINOGEN_III[c]	42.2857	7	0	0	0.744119	false	0	COPROPORPHYRINOGEN_III[c]	692	0.193085
2598	2.78983	0.00024514	0.358445	0.571429	7	5	false	PROTOPORPHYRINOGEN[c]	42	7	0	0	0.744311	false	0	PROTOPORPHYRINOGEN[c]	1046	0.190909
2868	2.73494	4.701e-05	0.365639	0.714286	7	5	false	DIHYDRODIPICOLINATE[c]	81.5714	7	0	0	0.752151	false	0	DIHYDRODIPICOLINATE[c]	668	0.319888
3043	2.57296	5.86e-05	0.388658	0.761905	7	5	false	ARGSUCC[c]	92.8571	7	0	0	0.775292	false	0	ARGSUCC[c]	656	0.273109
3048	2.61178	6.295e-05	0.382881	0.714286	7	5	false	ASUC[c]	65.1429	7	0	0	0.769746	false	0	ASUC[c]	592	0.206803
3092	2.59572	4.89e-06	0.38525	0.809524	7	5	false	CAIR[c]	104.286	7	0	0	0.772041	false	0	CAIR[c]	26	0.312233
3357	2.49665	4.24e-05	0.400536	0.714286	7	5	false	13PDG[c]	131	7	0	0	0.786192	false	0	13PDG[c]	514	0.329146
3388	2.47256	7.33e-05	0.40444	0.666667	7	5	false	NAGLUP[c]	134.714	7	0	0	0.789635	false	0	NAGLUP[c]	630	0.324613
3456	2.46586	3.852e-05	0.405537	0.809524	7	5	false	bALA[c]	107.143	7	0	0	0.790591	false	0	bALA[c]	314	0.257555
3458	2.59304	6.33e-06	0.385648	0.761905	7	5	false	PNTO[c]	107.143	7	0	0	0.772423	false	0	PNTO[c]	30	0.327654
3617	2.51673	0.00046316	0.39734	0.714286	7	5	false	LYS[e]	115	7	0	0	0.783324	false	0	LYS[e]	3258	0.296392
4697	2.66667	0.00087489	0.375	0.619048	7	5	false	ETH[c]	87.1429	7	0	0	0.761905	false	0	ETH[c]	9974	0.2876
4816	2.88621	3.658e-05	0.346475	0.714286	7	5	false	ANDROSTADIENEDIONE[c]	55	7	0	0	0.730541	false	0	ANDROSTADIENEDIONE[c]	212	0.352564
73	2.75636	7.9e-05	0.362797	0.6	6	5	false	LIPOYLPROTEIN[c]	69.6667	6	0	0	0.749092	false	0	LIPOYLPROTEIN[c]	774	0.280914
77	3.07631	0.0002835	0.325065	0.4	6	5	false	PTC[c]	23.6667	6	0	0	0.703385	false	0	PTC[c]	2128	0.285141
78	2.90763	7.359e-05	0.343923	0.666667	6	5	false	PTT[c]	61.6667	6	0	0	0.727481	false	0	PTT[c]	608	0.356455
105	2.68273	4.497e-05	0.372754	0.533333	6	5	false	AHMMP[c]	80.1667	6	0	0	0.75961	false	0	AHMMP[c]	356	0.287336
118	2.60241	0.00267738	0.384259	0.666667	6	5	false	CO_II[c]	112.833	6	0	0	0.771084	false	0	CO_II[c]	9472	0.342452
178	2.7162	0.0001428	0.368162	0.533333	6	5	false	5MTA[c]	53.8333	6	0	0	0.754829	false	0	5MTA[c]	1000	0.205471
291	2.92102	2.242e-05	0.342346	0.666667	6	5	false	AKP[c]	56.1667	6	0	0	0.725569	false	0	AKP[c]	232	0.336327
293	2.45382	4.195e-05	0.407529	0.8	6	4	false	OSBCOA[c]	121.833	6	0	0	0.792312	false	0	OSBCOA[c]	290	0.290772
298	2.45114	0.00023582	0.407974	0.666667	6	4	false	OSB[c]	121.667	6	0	0	0.792695	false	0	OSB[c]	1488	0.289286
300	2.5676	7.134e-05	0.389468	0.666667	6	5	false	DHN[c]	85.6667	6	0	0	0.776057	false	0	DHN[c]	380	0.251222
422	2.45382	0.00267738	0.407529	0.666667	6	4	false	HEXANOATE[c]	123.333	6	0	0	0.792312	false	0	HEXANOATE[c]	7122	0.294657
466	2.72959	0.00014671	0.366356	0.533333	6	5	false	NAG_INS[c]	48.1667	6	0	0	0.752916	false	0	NAG_INS[c]	810	0.197404
505	2.4498	3.8e-07	0.408197	0.933333	6	5	false	ACETYLP[c]	156.167	6	0	0	0.792886	false	0	ACETYLP[c]	4	0.362336
512	2.751	7.389e-05	0.363504	0.8	6	5	false	MAACCOA[c]	85.6667	6	0	0	0.749857	false	0	MAACCOA[c]	426	0.361463
525	2.75636	3.642e-05	0.362797	0.6	6	5	false	ASER[c]	64.5	6	0	0	0.749092	false	0	ASER[c]	638	0.280435
534	2.88353	0.00814883	0.346797	0.4	6	5	false	MYCOTHIOL[c]	45	6	0	0	0.730924	false	0	MYCOTHIOL[c]	34630	0.243243
592	2.63454	0.00019952	0.379573	0.533333	6	5	false	NAGA1P[c]	77	6	0	0	0.766495	false	0	NAGA1P[c]	1334	0.258389
623	2.82731	0.00021	0.353693	0.466667	6	5	false	IBUTCOA[c]	43.3333	6	0	0	0.738956	false	0	IBUTCOA[c]	2078	0.229277
624	2.75234	7.981e-05	0.363327	0.666667	6	5	false	IBUTLIPO[c]	64.1667	6	0	0	0.749665	false	0	IBUTLIPO[c]	426	0.248708
707	3.07631	0.00013887	0.325065	0.4	6	5	false	PPTC[c]	23.6667	6	0	0	0.703385	false	0	PPTC[c]	1080	0.285141
731	2.60241	6.593e-05	0.384259	0.666667	6	5	false	MAHMPPP[c]	106.5	6	0	0	0.771084	false	0	MAHMPPP[c]	300	0.331776
735	2.59839	8.702e-05	0.384853	0.666667	6	5	false	MPET[c]	107.167	6	0	0	0.771658	false	0	MPET[c]	522	0.330761
760	2.77644	0.00062959	0.360174	0.4	6	5	false	OROA[c]	43.8333	6	0	0	0.746223	false	0	OROA[c]	2138	0.207741
795	2.59036	4.3e-06	0.386047	0.866667	6	5	false	ALAALA[c]	113.667	6	0	0	0.772806	false	0	ALAALA[c]	28	0.342369
822	2.7992	4.755e-05	0.357245	0.466667	6	5	false	G1P[c]	38.5	6	0	0	0.742972	false	0	G1P[c]	222	0.203704
876	3.40562	0.00035907	0.293632	0.4	6	6	false	ARABINOGALACTAN_PEPTIDOGLYCAN[c]	9.83333	6	0	0	0.65634	false	0	ARABINOGALACTAN_PEPTIDOGLYCAN[c]	1666	0.234127
921	3.05622	0.00018773	0.327201	0.4	6	5	false	3MBECOA[c]	18.1667	6	0	0	0.706254	false	0	3MBECOA[c]	1494	0.283854
961	2.93708	8.048e-05	0.340474	0.733333	6	5	false	NO2[c]	30.5	6	0	0	0.723274	false	0	NO2[c]	934	0.225926
962	2.93708	8.048e-05	0.340474	0.733333	6	5	false	NO3[c]	30.5	6	0	0	0.723274	false	0	NO3[c]	934	0.225926
988	2.60241	9.776e-05	0.384259	0.6	6	5	false	NACD[c]	115.333	6	0	0	0.771084	false	0	NACD[c]	848	0.349495
1048	2.89558	0.00034445	0.345354	0.466667	6	5	false	UROPORPHYRINOGEN_III[c]	40.5	6	0	0	0.729203	false	0	UROPORPHYRINOGEN_III[c]	1526	0.227872
1115	2.78313	0	0.359307	1	6	5	false	CIS_DELTA_13_ENOYL_C32_ACYL_ACP[c]	90.1667	6	0	0	0.745267	false	0	CIS_DELTA_13_ENOYL_C32_ACYL_ACP[c]	0	0.363575
1123	2.78313	0	0.359307	1	6	5	false	CIS_DELTA_19_ENOYL_C38_ACYL_ACP[c]	90.1667	6	0	0	0.745267	false	0	CIS_DELTA_19_ENOYL_C38_ACYL_ACP[c]	0	0.363575
1128	3.18742	0.00036525	0.313734	0.4	6	6	false	NAGDPP[c]	14.3333	6	0	0	0.687512	false	0	NAGDPP[c]	1208	0.238889
1133	3.30656	0.00021982	0.302429	0.4	6	6	false	RHAMNAGDPP[c]	10	6	0	0	0.670491	false	0	RHAMNAGDPP[c]	1200	0.25
1201	3.31995	3.02e-05	0.30121	0.4	6	6	false	FTHF[c]	10.6667	6	0	0	0.668579	false	0	FTHF[c]	64	0.276316
1259	2.751	6.584e-05	0.363504	0.466667	6	5	false	IP[c]	44.5	6	0	0	0.749857	false	0	IP[c]	268	0.190272
1262	2.79518	0.00022841	0.357759	0.533333	6	5	false	CDPDAG_TBA[c]	39.1667	6	0	0	0.743546	false	0	CDPDAG_TBA[c]	1204	0.202936
1264	3.16198	9.828e-05	0.316257	0.4	6	5	false	PI_TBA[c]	13.8333	6	0	0	0.691146	false	0	PI_TBA[c]	318	0.251515
1286	2.82463	0.00025545	0.354028	0.466667	6	5	false	2MBUTCOA[c]	43.3333	6	0	0	0.739338	false	0	2MBUTCOA[c]	2082	0.226876
1289	2.82062	0.00014065	0.354533	0.466667	6	5	false	3MBUTCOA[c]	43.6667	6	0	0	0.739912	false	0	3MBUTCOA[c]	934	0.226252
1336	2.58233	5.862e-05	0.387247	0.666667	6	5	false	FDP[c]	118.5	6	0	0	0.773953	false	0	FDP[c]	612	0.347507
1346	2.74163	0.00012379	0.364746	0.533333	6	5	false	ACLAC[c]	81.5	6	0	0	0.751195	false	0	ACLAC[c]	978	0.326
1365	2.92905	5.826e-05	0.341408	0.6	6	5	false	CIT[e]	31.5	6	0	0	0.724422	false	0	CIT[e]	332	0.221831
1367	2.58768	0.00016084	0.386446	0.666667	6	5	false	DGLYCERATE[c]	115.5	6	0	0	0.773188	false	0	DGLYCERATE[c]	1592	0.339706
1395	2.71486	0.00037605	0.368343	0.4	6	5	false	PA_TBA[c]	52	6	0	0	0.75502	false	0	PA_TBA[c]	1788	0.211382
1397	2.62918	0.00014926	0.380346	0.533333	6	5	false	MDE4P[c]	80.1667	6	0	0	0.76726	false	0	MDE4P[c]	1378	0.269921
1399	2.60107	9.245e-05	0.384457	0.666667	6	5	false	CDPMDE[c]	109.333	6	0	0	0.771276	false	0	CDPMDE[c]	632	0.339545
1476	2.59705	0.00288969	0.385052	0.6	6	5	false	SUC[c]	113	6	0	0	0.771849	false	0	SUC[c]	15582	0.339339
1505	3.00803	6.755e-05	0.332443	0.533333	6	5	false	AC1PIM3[c]	29.3333	6	0	0	0.713138	false	0	AC1PIM3[c]	320	0.242424
1562	2.55689	0.00022097	0.391099	0.6	6	5	false	SME[c]	120.833	6	0	0	0.777587	false	0	SME[c]	1558	0.335648
1569	2.5917	0.0001066	0.385847	0.666667	6	5	false	SME3P[c]	115.667	6	0	0	0.772614	false	0	SME3P[c]	568	0.342209
1580	2.71218	0.00053311	0.368707	0.6	6	5	false	GABA[c]	64.1667	6	0	0	0.755403	false	0	GABA[c]	4562	0.230815
1583	2.84471	5.375e-05	0.351529	0.733333	6	5	false	HYDROXYGLU[c]	62.5	6	0	0	0.73647	false	0	HYDROXYGLU[c]	458	0.323834
1614	2.73896	0.00012453	0.365103	0.466667	6	5	false	SAOPIM[c]	55.3333	6	0	0	0.751578	false	0	SAOPIM[c]	998	0.216993
1618	2.84471	5.942e-05	0.351529	0.666667	6	5	false	PHP[c]	62.1667	6	0	0	0.73647	false	0	PHP[c]	448	0.322107
1625	2.83802	5.775e-05	0.352358	0.533333	6	5	false	ICHOR[c]	44	6	0	0	0.737426	false	0	ICHOR[c]	424	0.227979
1708	2.65194	0.00023423	0.377082	0.533333	6	5	false	F420_0[c]	65.3333	6	0	0	0.764008	false	0	F420_0[c]	1584	0.215622
1730	3.09772	7.388e-05	0.322818	0.4	6	6	false	FO[c]	18	6	0	0	0.700325	false	0	FO[c]	260	0.222222
1735	2.81124	0.0001628	0.355714	0.466667	6	5	false	LPPG[c]	40.3333	6	0	0	0.741251	false	0	LPPG[c]	894	0.212281
1839	2.59572	7.464e-05	0.38525	0.733333	6	5	false	AHHMD[c]	94.3333	6	0	0	0.772041	false	0	AHHMD[c]	494	0.287602
1844	2.76305	0.00013807	0.361919	0.466667	6	5	false	PABA[c]	43.8333	6	0	0	0.748135	false	0	PABA[c]	844	0.200152
1964	3.01874	0.00035291	0.331264	0.6	6	5	false	AC4PIM5[c]	30.5	6	0	0	0.711608	false	0	AC4PIM5[c]	3794	0.245968
1976	3.35743	0.00034997	0.297847	0.4	6	6	false	GALACTANDPP[c]	11.6667	6	0	0	0.663224	false	0	GALACTANDPP[c]	1662	0.233333
1982	3.22758	3.02e-05	0.30983	0.6	6	6	false	LIPID1[c]	15.3333	6	0	0	0.681775	false	0	LIPID1[c]	118	0.278788
2154	2.76707	0.00010122	0.361393	0.466667	6	5	false	PHEN[c]	66.5	6	0	0	0.747562	false	0	PHEN[c]	858	0.277545
2333	2.60107	0.00014926	0.384457	0.666667	6	5	false	GAL1P[c]	108.5	6	0	0	0.771276	false	0	GAL1P[c]	782	0.336957
2383	2.45382	0.00267738	0.407529	0.666667	6	4	false	HEPTADECANOATE[c]	122.333	6	0	0	0.792312	false	0	HEPTADECANOATE[c]	6808	0.292265
2393	2.50335	4.031e-05	0.399465	0.6	6	5	false	COB_I_RINICACID_A_C_DIAMIDE[c]	114.333	6	0	0	0.785236	false	0	COB_I_RINICACID_A_C_DIAMIDE[c]	490	0.2962
2553	2.90897	7.563e-05	0.343764	0.666667	6	5	false	PPTT[c]	61.3333	6	0	0	0.72729	false	0	PPTT[c]	614	0.354528
2556	3.20214	2.48e-06	0.312291	0.866667	6	6	false	MYCOSIDE_B[c]	20	6	0	0	0.685408	false	0	MYCOSIDE_B[c]	8	0.327869
2558	3.20214	0.00015811	0.312291	0.6	6	6	false	PHDIMRHAM2[c]	20	6	0	0	0.685408	false	0	PHDIMRHAM2[c]	844	0.327869
2747	2.51272	0.00018389	0.397975	0.733333	6	5	false	PI[e]	132.167	6	0	0	0.783897	false	0	PI[e]	834	0.33716
2800	2.76037	0.00011796	0.36227	0.6	6	5	false	2MBUTLIPO[c]	63	6	0	0	0.748518	false	0	2MBUTLIPO[c]	682	0.248031
2803	2.76037	0.00011547	0.36227	0.6	6	5	false	3MBUTLIPO[c]	63	6	0	0	0.748518	false	0	3MBUTLIPO[c]	652	0.249012
2877	2.52878	4.058e-05	0.395447	0.8	6	5	false	SLF[c]	141.667	6	0	0	0.781603	false	0	SLF[c]	224	0.380824
2880	2.68407	0.00030178	0.372569	0.4	6	5	false	PAPS[c]	79.8333	6	0	0	0.759419	false	0	PAPS[c]	2210	0.289251
3056	2.96653	1.395e-05	0.337094	0.733333	6	5	false	SUCC[e]	29.5	6	0	0	0.719067	false	0	SUCC[e]	74	0.216912
3084	3.24632	2.59e-06	0.308041	0.866667	6	6	false	S7P[c]	13.5	6	0	0	0.679097	false	0	S7P[c]	14	0.306818
3199	2.45382	0.00267738	0.407529	0.666667	6	4	false	TETRADECANOATE[c]	122.333	6	0	0	0.792312	false	0	TETRADECANOATE[c]	6812	0.292265
3268	2.66131	0.00011894	0.375755	0.6	6	5	false	NPP[c]	58.5	6	0	0	0.76267	false	0	NPP[c]	482	0.208929
3448	2.60375	0.00013166	0.384062	0.533333	6	5	false	NAMD[c]	114.167	6	0	0	0.770893	false	0	NAMD[c]	882	0.347011
3450	2.49264	4.808e-05	0.401182	0.8	6	5	false	NAMN[c]	143	6	0	0	0.786766	false	0	NAMN[c]	280	0.362944
3488	2.5917	0.00013935	0.385847	0.666667	6	5	false	ADENOSYLCOBINIMIDE_P[c]	110.667	6	0	0	0.772614	false	0	ADENOSYLCOBINIMIDE_P[c]	820	0.337398
3514	2.45248	0.00267738	0.407751	0.666667	6	4	false	DODECANOATE[c]	122.167	6	0	0	0.792503	false	0	DODECANOATE[c]	6730	0.291169
3522	2.45382	0.00267738	0.407529	0.666667	6	4	false	9_HEXADECENOATE[c]	124.5	6	0	0	0.792312	false	0	9_HEXADECENOATE[c]	6962	0.297448
4108	2.77242	4.089e-05	0.360695	0.466667	6	5	false	DR1P[c]	44.5	6	0	0	0.746797	false	0	DR1P[c]	192	0.196165
4771	2.78313	0.00013649	0.359307	0.733333	6	5	false	34DHSA[c]	63.3333	6	0	0	0.745267	false	0	34DHSA[c]	816	0.279001
5677	2.65863	2.751e-05	0.376133	0.866667	6	5	false	METHYMALONATE[c]	97.1667	6	0	0	0.763052	false	0	METHYMALONATE[c]	170	0.329379
5774	2.74833	0.00010955	0.363858	0.533333	6	5	false	ABUT[c]	81	6	0	0	0.750239	false	0	ABUT[c]	914	0.330612
181	2.8755	6.196e-05	0.347765	0.5	5	5	false	PTRSC[c]	46.8	5	0	0	0.732071	false	0	PTRSC[c]	374	0.242487
334	2.60107	1.432e-05	0.384457	0.8	5	5	false	PHSER[c]	140.4	5	0	0	0.771276	false	0	PHSER[c]	118	0.422892
351	3.58099	5.777e-05	0.279252	0.6	5	6	false	LM[c]	12.2	5	0	0	0.631287	false	0	LM[c]	312	0.321053
355	2.82999	4.243e-05	0.353359	0.8	5	5	false	D6PGC[c]	84.8	5	0	0	0.738573	false	0	D6PGC[c]	198	0.387215
364	2.77912	0.00013728	0.359827	0.4	5	5	false	DB4P[c]	48.6	5	0	0	0.745841	false	0	DB4P[c]	1006	0.217937
409	2.51807	0	0.397129	1	5	5	false	VAL[e]	157.8	5	0	0	0.783133	false	0	VAL[e]	0	0.405656
450	2.78715	0.0003507	0.35879	0.5	5	5	false	PROTOHEME_FE2[c]	47	5	0	0	0.744693	false	0	PROTOHEME_FE2[c]	812	0.242268
478	3.40696	0.00068528	0.293517	0.4	5	5	false	MYCOTHIOL_S_CONJUGATE[c]	5	5	0	0	0.656148	false	0	MYCOTHIOL_S_CONJUGATE[c]	4450	0.3125
531	2.73494	7.61e-06	0.365639	0.7	5	5	false	PIMELOYL_COA[c]	87.6	5	0	0	0.752151	false	0	PIMELOYL_COA[c]	78	0.325651
600	2.8407	0.00028669	0.352026	0.6	5	5	false	DOHNAA[c]	58	5	0	0	0.737043	false	0	DOHNAA[c]	978	0.315847
602	2.78849	2.271e-05	0.358617	0.8	5	5	false	4ANDROSTENEDIONE[c]	69	5	0	0	0.744502	false	0	4ANDROSTENEDIONE[c]	140	0.317972
617	2.69076	0.00037322	0.371642	0.5	5	5	false	GSN[c]	67.6	5	0	0	0.758462	false	0	GSN[c]	1696	0.240569
737	2.58099	8.96e-05	0.387448	0.5	5	5	false	THIP[c]	83.4	5	0	0	0.774144	false	0	THIP[c]	604	0.246746
740	2.77242	0.00024752	0.360695	0.7	5	5	false	LAC[c]	78.4	5	0	0	0.746797	false	0	LAC[c]	2190	0.330802
758	2.65863	4.535e-05	0.376133	0.8	5	5	false	OMP[c]	73.2	5	0	0	0.763052	false	0	OMP[c]	260	0.257746
762	2.6921	0.00037963	0.371457	0.5	5	5	false	URA[c]	64.2	5	0	0	0.758271	false	0	URA[c]	2020	0.238662
788	2.56894	0.00030761	0.389265	0.5	5	5	false	DPPPR[c]	89.8	5	0	0	0.775865	false	0	DPPPR[c]	2594	0.258046
858	3.03347	1.036e-05	0.329656	0.7	5	5	false	DIMGP[c]	32.8	5	0	0	0.709505	false	0	DIMGP[c]	20	0.338144
862	2.73494	0.00017282	0.365639	0.5	5	5	false	HISOLP[c]	70.6	5	0	0	0.752151	false	0	HISOLP[c]	798	0.279051
874	3.66131	2.323e-05	0.273126	0.6	5	6	false	ARABINOGALACTANDPP[c]	10	5	0	0	0.619813	false	0	ARABINOGALACTANDPP[c]	44	0.30303
878	2.54752	5.999e-05	0.392538	0.7	5	5	false	PENTA_METHYL_TRICONTANOYL_COA[c]	127.4	5	0	0	0.778925	false	0	PENTA_METHYL_TRICONTANOYL_COA[c]	740	0.348087
910	2.90361	5.08e-06	0.344398	0.8	5	5	false	SL1278_CYTO[c]	41.6	5	0	0	0.728055	false	0	SL1278_CYTO[c]	12	0.235028
912	2.90495	0.00267738	0.34424	0.6	5	5	false	SL[1]_CYTO[c]	40.4	5	0	0	0.727864	false	0	SL[1]_CYTO[c]	7410	0.229714
947	2.45783	2.024e-05	0.406863	0.8	5	4	false	DPCOA[c]	160.8	5	0	0	0.791738	false	0	DPCOA[c]	136	0.38747
950	2.48059	4.089e-05	0.40313	0.7	5	5	false	4PPNTE[c]	119.2	5	0	0	0.788487	false	0	4PPNTE[c]	356	0.292875
955	2.91834	0.00013579	0.342661	0.4	5	5	false	MDECPP[c]	51.6	5	0	0	0.725951	false	0	MDECPP[c]	908	0.36338
1001	3.0656	3.532e-05	0.326201	0.8	5	5	false	PRECORIN_5[c]	24.8	5	0	0	0.704915	false	0	PRECORIN_5[c]	374	0.354286
1050	3.05355	0.00012598	0.327488	0.6	5	6	false	PRECORIN_3A[c]	27	5	0	0	0.706636	false	0	PRECORIN_3A[c]	750	0.310345
1052	2.77778	8.498e-05	0.36	0.6	5	5	false	OICAP[c]	76.6	5	0	0	0.746032	false	0	OICAP[c]	548	0.32735
1163	2.85141	6.977e-05	0.350704	0.5	5	5	false	IGP[c]	47.2	5	0	0	0.735513	false	0	IGP[c]	588	0.256522
1193	3.03213	0.00115394	0.329801	0.6	5	5	false	PRLP[c]	32.4	5	0	0	0.709696	false	0	PRLP[c]	5098	0.331959
1203	3.43373	0.00021117	0.291228	0.4	5	6	false	MOLYBDOPTERIN[c]	6.8	5	0	0	0.652324	false	0	MOLYBDOPTERIN[c]	1410	0.377778
1204	2.81794	0.00024771	0.354869	0.6	5	5	false	PRECURSOR_Z[c]	45.6	5	0	0	0.740295	false	0	PRECURSOR_Z[c]	2484	0.246486
1231	3.05355	0.00012742	0.327488	0.6	5	6	false	PRECORIN_3B[c]	27	5	0	0	0.706636	false	0	PRECORIN_3B[c]	758	0.310345
1245	3.99866	0	0.250084	1	5	6	false	PIMS[c]	8.8	5	0	0	0.57162	false	0	PIMS[c]	0	0.586667
1257	2.7751	0.00024217	0.360347	0.4	5	5	false	MI[c]	50.2	5	0	0	0.746414	false	0	MI[c]	1400	0.221145
1333	3.03079	6.993e-05	0.329947	0.4	5	5	false	F1P[c]	21.6	5	0	0	0.709887	false	0	F1P[c]	372	0.266667
1437	2.97323	2.622e-05	0.336335	0.7	5	5	false	ADCHOR[c]	44.2	5	0	0	0.718111	false	0	ADCHOR[c]	172	0.334848
1448	2.9759	0.00011661	0.336032	0.6	5	5	false	GA6P[c]	45.4	5	0	0	0.717728	false	0	GA6P[c]	468	0.33985
1522	2.96252	3.292e-05	0.337551	0.6	5	5	false	HYDROXYAKG[c]	41.2	5	0	0	0.71964	false	0	HYDROXYAKG[c]	242	0.312121
1595	2.82463	3.351e-05	0.354028	0.6	5	5	false	PHPYR[c]	61	5	0	0	0.739338	false	0	PHPYR[c]	404	0.297561
1603	3.02945	4.81e-06	0.330093	0.7	5	5	false	NAORN[c]	31.8	5	0	0	0.710078	false	0	NAORN[c]	16	0.321212
1612	2.99331	2.862e-05	0.334079	0.4	5	5	false	SDAPIM[c]	35.8	5	0	0	0.715242	false	0	SDAPIM[c]	156	0.298333
1616	2.71486	7.4e-05	0.368343	0.6	5	5	false	3PSER[c]	79	5	0	0	0.75502	false	0	3PSER[c]	618	0.29588
1622	2.84203	3.639e-05	0.351861	0.6	5	5	false	SHCHC[c]	50.8	5	0	0	0.736852	false	0	SHCHC[c]	194	0.266316
1698	2.55422	0	0.391509	1	5	5	false	THFG[c]	156.2	5	0	0	0.777969	false	0	THFG[c]	0	0.427945
1727	2.48728	0	0.402045	1	5	5	false	GLU[e]	170.6	5	0	0	0.787531	false	0	GLU[e]	0	0.416098
1753	2.51673	0	0.39734	1	5	5	false	ASP[e]	162	5	0	0	0.783324	false	0	ASP[e]	0	0.415385
1771	2.67068	0.00019075	0.374436	0.4	5	5	false	RIBFLAV[c]	96.2	5	0	0	0.761331	false	0	RIBFLAV[c]	858	0.338732
1849	2.75502	0.00078988	0.362974	0.5	5	5	false	TREHALOSEMONOMYCOLATE_P[c]	51.2	5	0	0	0.749283	false	0	TREHALOSEMONOMYCOLATE_P[c]	4726	0.218803
1933	2.93173	0.00016734	0.341096	0.4	5	5	false	GLAL[c]	49.4	5	0	0	0.724039	false	0	GLAL[c]	706	0.368657
2084	2.66131	4.361e-05	0.375755	0.7	5	5	false	HISOL[c]	95	5	0	0	0.76267	false	0	HISOL[c]	330	0.316667
2109	2.51941	0	0.396918	1	5	5	false	HIS[e]	158	5	0	0	0.782941	false	0	HIS[e]	0	0.407216
2137	2.7925	4.124e-05	0.358102	0.7	5	5	false	2_PHOSPHO_L_LACTATE[c]	50.4	5	0	0	0.743928	false	0	2_PHOSPHO_L_LACTATE[c]	354	0.253266
2160	2.76707	4.665e-05	0.361393	0.7	5	5	false	PGP[c]	55.2	5	0	0	0.747562	false	0	PGP[c]	402	0.24
2164	2.77912	0.00055039	0.359827	0.6	5	5	false	PG[c]	50.2	5	0	0	0.745841	false	0	PG[c]	2866	0.224107
2167	2.60509	9e-07	0.383864	0.9	5	5	false	CELB[c]	134.6	5	0	0	0.770702	false	0	CELB[c]	2	0.409119
2241	3.05355	8.48e-06	0.327488	0.7	5	5	false	A160GL3P[c]	32.6	5	0	0	0.706636	false	0	A160GL3P[c]	44	0.301852
2309	2.7577	1.984e-05	0.362621	0.7	5	5	false	NAM[c]	60	5	0	0	0.7489	false	0	NAM[c]	90	0.252101
2314	2.76573	0.00010237	0.361568	0.5	5	5	false	D6RP5P[c]	56	5	0	0	0.747753	false	0	D6RP5P[c]	654	0.254545
2316	2.87684	8.638e-05	0.347604	0.6	5	5	false	A6RP5P[c]	67.2	5	0	0	0.73188	false	0	A6RP5P[c]	614	0.36129
2332	2.60509	0.00041326	0.383864	0.6	5	5	false	GLAC[c]	111.4	5	0	0	0.770702	false	0	GLAC[c]	2422	0.334535
2415	2.8166	0.00056967	0.355038	0.5	5	5	false	UDPGAL[c]	42.2	5	0	0	0.740486	false	0	UDPGAL[c]	2466	0.229508
2436	2.92369	0.00027371	0.342033	0.4	5	5	false	COB_III[c]	50.6	5	0	0	0.725186	false	0	COB_III[c]	1036	0.366667
2472	3.06693	0	0.326058	1	5	5	false	POLYACYLTREHALOSE[c]	29	5	0	0	0.704724	false	0	POLYACYLTREHALOSE[c]	0	0.278846
2486	2.68273	0.00015419	0.372754	0.6	5	5	false	2PCDPMDE[c]	95.6	5	0	0	0.75961	false	0	2PCDPMDE[c]	948	0.341429
2534	2.89826	4.987e-05	0.345035	0.6	5	5	false	PRECORIN_8X[c]	48.6	5	0	0	0.72882	false	0	PRECORIN_8X[c]	310	0.273446
2560	3.20348	0	0.31216	1	5	6	false	PGL_TB[c]	23	5	0	0	0.685217	false	0	PGL_TB[c]	0	0.377049
2669	2.51673	0	0.39734	1	5	5	false	PRO[e]	158.8	5	0	0	0.783324	false	0	PRO[e]	0	0.407179
2702	2.45649	0	0.407084	1	5	4	false	DECANOATE[c]	146.2	5	0	0	0.79193	false	0	DECANOATE[c]	0	0.349761
3061	2.67336	0.0001788	0.374061	0.5	5	5	false	PAP[c]	68	5	0	0	0.760949	false	0	PAP[c]	1422	0.240283
3240	2.80723	6.963e-05	0.356223	0.5	5	5	false	ADENOSYLCOBINAMIDE_GDP[c]	48	5	0	0	0.741824	false	0	ADENOSYLCOBINAMIDE_GDP[c]	438	0.248705
3285	2.89023	8.949e-05	0.345994	0.4	5	5	false	UDPNAGPEE[c]	63	5	0	0	0.729967	false	0	UDPNAGPEE[c]	1080	0.366279
3303	2.76305	9.28e-06	0.361919	0.8	5	5	false	2A3KB[c]	81.6	5	0	0	0.748135	false	0	2A3KB[c]	150	0.333061
3308	2.77778	5.068e-05	0.36	0.8	5	5	false	AMINOACETONE[c]	76.4	5	0	0	0.746032	false	0	AMINOACETONE[c]	268	0.326496
3373	2.67871	0.00016888	0.373313	0.4	5	5	false	DR5P[c]	96.8	5	0	0	0.760184	false	0	DR5P[c]	1832	0.344484
3416	2.60509	2.793e-05	0.383864	0.9	5	5	false	DCMP[c]	128.8	5	0	0	0.770702	false	0	DCMP[c]	140	0.4025
3428	2.60509	2.16e-05	0.383864	0.9	5	5	false	DGMP[c]	128.4	5	0	0	0.770702	false	0	DGMP[c]	118	0.40125
3435	2.57965	7.7e-07	0.387649	0.9	5	5	false	ppGpp[c]	121	5	0	0	0.774335	false	0	ppGpp[c]	12	0.35905
3486	2.69478	0.00015353	0.371088	0.6	5	5	false	ADENOSYLCOBINAMIDE[c]	93.2	5	0	0	0.757889	false	0	ADENOSYLCOBINAMIDE[c]	966	0.343911
3530	2.45649	0	0.407084	1	5	4	false	DOCOSANOATE[c]	147.8	5	0	0	0.79193	false	0	DOCOSANOATE[c]	0	0.353589
3613	2.51673	0	0.39734	1	5	5	false	ILE[e]	158	5	0	0	0.783324	false	0	ILE[e]	0	0.405128
3615	2.51807	0	0.397129	1	5	5	false	LEU[e]	157.8	5	0	0	0.783133	false	0	LEU[e]	0	0.405656
3632	2.51807	0	0.397129	1	5	5	false	THR[e]	158.6	5	0	0	0.783133	false	0	THR[e]	0	0.407712
3764	2.85141	0.00015031	0.350704	0.4	5	5	false	PS[c]	44	5	0	0	0.735513	false	0	PS[c]	1004	0.237838
4124	2.7751	0.0002877	0.360347	0.7	5	5	false	CADA[c]	58	5	0	0	0.746414	false	0	CADA[c]	4024	0.244726
4181	2.93842	9.543e-05	0.340319	0.4	5	5	false	1_AMINO_PROPAN_2_OL[c]	49.4	5	0	0	0.723083	false	0	1_AMINO_PROPAN_2_OL[c]	580	0.382946
4916	3.06426	3.842e-05	0.326343	0.5	5	5	false	MAN6P[c]	21.8	5	0	0	0.705106	false	0	MAN6P[c]	116	0.288
5237	2.93039	7.66e-06	0.341252	0.8	5	5	false	D6PGL[c]	59	5	0	0	0.72423	false	0	D6PGL[c]	36	0.388158
5352	2.62784	0.00013852	0.38054	0.6	5	5	false	A6RP5P2[c]	98.8	5	0	0	0.767451	false	0	A6RP5P2[c]	900	0.307788
5675	2.76037	9.342e-05	0.36227	0.7	5	5	false	HIBUT[c]	82.6	5	0	0	0.748518	false	0	HIBUT[c]	448	0.354506
5749	2.8996	9e-07	0.344875	0.9	5	5	false	HYDROXYANDROSTADIENE[c]	56.2	5	0	0	0.728629	false	0	HYDROXYANDROSTADIENE[c]	2	0.377181
5751	2.8996	9e-07	0.344875	0.9	5	5	false	3HSA[c]	56	5	0	0	0.728629	false	0	3HSA[c]	2	0.375839
84	3.44043	0.00267738	0.290661	0.5	4	6	false	DIM_CYTO[c]	13.25	4	0	0	0.651367	false	0	DIM_CYTO[c]	23174	0.342105
110	2.6988	1.2e-06	0.370536	0.833333	4	5	false	AMPMP[c]	114.75	4	0	0	0.757315	false	0	AMPMP[c]	2	0.42658
269	2.93842	0.00025808	0.340319	0.5	4	5	false	METHF[c]	72.75	4	0	0	0.723083	false	0	METHF[c]	1984	0.467742
325	3.57965	9.9e-07	0.279357	0.833333	4	6	false	AC3PIM4[c]	15.5	4	0	0	0.631478	false	0	AC3PIM4[c]	4	0.3875
415	3.10843	2.62e-06	0.321705	0.833333	4	5	false	AC3PIM1[c]	33	4	0	0	0.698795	false	0	AC3PIM1[c]	8	0.340206
451	3.05355	4.027e-05	0.327488	0.333333	4	5	false	PROTOPORPHYRIN_IX[c]	18.75	4	0	0	0.706636	false	0	PROTOPORPHYRIN_IX[c]	136	0.292969
523	2.88487	7.257e-05	0.346636	0.5	4	5	false	IPPMAL[c]	67	4	0	0	0.730732	false	0	IPPMAL[c]	402	0.358871
594	2.8822	0.00011449	0.346958	0.5	4	5	false	GA1P[c]	65.25	4	0	0	0.731115	false	0	GA1P[c]	786	0.355191
605	3.29183	8.389e-05	0.303782	0.5	4	6	false	TS_COSH_TYR[c]	11.5	4	0	0	0.672595	false	0	TS_COSH_TYR[c]	300	0.296053
628	3.35475	4.107e-05	0.298085	0.5	4	6	false	MACRCOA[c]	18	4	0	0	0.663607	false	0	MACRCOA[c]	232	0.412791
705	3.42838	0.00014415	0.291683	0.5	4	6	false	PHDIM_CYTO[c]	14	4	0	0	0.653089	false	0	PHDIM_CYTO[c]	800	0.335366
748	2.61178	0.00014469	0.382881	0.666667	4	5	false	PRBATP[c]	117.75	4	0	0	0.769746	false	0	PRBATP[c]	622	0.370283
752	2.82329	0.00016443	0.354196	0.5	4	5	false	NPRAN[c]	53.75	4	0	0	0.73953	false	0	NPRAN[c]	570	0.29558
824	2.82329	0.00141138	0.354196	0.5	4	5	false	DTDPGLC[c]	49	4	0	0	0.73953	false	0	DTDPGLC[c]	4030	0.270833
857	3.03614	6e-06	0.329365	0.666667	4	5	false	IMACP[c]	35.25	4	0	0	0.709122	false	0	IMACP[c]	16	0.367188
870	3.40027	8.177e-05	0.294094	0.666667	4	6	false	PEPTIDOGLYCAN[c]	11.75	4	0	0	0.657105	false	0	PEPTIDOGLYCAN[c]	918	0.317568
919	3.31325	2.195e-05	0.301818	0.5	4	5	false	MGLUTCOA[c]	11.25	4	0	0	0.669535	false	0	MGLUTCOA[c]	124	0.407407
941	2.94244	0.0001641	0.339854	0.5	4	5	false	HMBUTCOA[c]	59.75	4	0	0	0.722509	false	0	HMBUTCOA[c]	2540	0.472222
942	3.35475	1.897e-05	0.298085	0.5	4	6	false	2MBECOA[c]	18.25	4	0	0	0.663607	false	0	2MBECOA[c]	96	0.418605
954	2.90763	1.403e-05	0.343923	0.833333	4	5	false	HMB4PP[c]	62	4	0	0	0.727481	false	0	HMB4PP[c]	52	0.452555
995	2.82999	1.2e-06	0.353359	0.833333	4	5	false	GGPP[c]	50.5	4	0	0	0.738573	false	0	GGPP[c]	2	0.282123
999	2.82999	1.2e-06	0.353359	0.833333	4	5	false	PPPP[c]	49.75	4	0	0	0.738573	false	0	PPPP[c]	2	0.277933
1002	3.20616	2.04e-06	0.3119	0.833333	4	6	false	PRECORIN_4B[c]	24	4	0	0	0.684835	false	0	PRECORIN_4B[c]	10	0.45283
1045	3.20348	2.53e-06	0.31216	0.833333	4	6	false	PRECORIN_2[c]	24.25	4	0	0	0.685217	false	0	PRECORIN_2[c]	6	0.449074
1053	2.9411	5.843e-05	0.340009	0.5	4	5	false	CBHCAP[c]	59.5	4	0	0	0.7227	false	0	CBHCAP[c]	428	0.466535
1198	3.21151	2.587e-05	0.31138	0.5	4	6	false	PRFICA[c]	14.25	4	0	0	0.68407	false	0	PRFICA[c]	344	0.304348
1222	2.76707	7.815e-05	0.361393	0.5	4	5	false	AHTD[c]	64.25	4	0	0	0.747562	false	0	AHTD[c]	588	0.279348
1226	2.78447	0.00013582	0.359135	0.333333	4	5	false	DHP[c]	57.25	4	0	0	0.745076	false	0	DHP[c]	602	0.261416
1345	2.94244	1.472e-05	0.339854	0.5	4	5	false	DHMVA[c]	72	4	0	0	0.722509	false	0	DHMVA[c]	196	0.484797
1469	2.59304	0	0.385648	1	4	5	false	GLN[e]	178.75	4	0	0	0.772423	false	0	GLN[e]	0	0.530415
1493	2.74833	0.0001258	0.363858	0.5	4	5	false	MAN1P[c]	65.5	4	0	0	0.750239	false	0	MAN1P[c]	732	0.276483
1509	2.84605	0	0.351364	1	4	5	false	MPD[c]	56.75	4	0	0	0.736278	false	0	MPD[c]	0	0.286616
1559	2.95582	0.00011978	0.338315	0.5	4	5	false	DHSK[c]	69.25	4	0	0	0.720597	false	0	DHSK[c]	476	0.479167
1739	2.94645	0.00126442	0.339391	0.5	4	5	false	DTDP4DH6DMAN[c]	69.75	4	0	0	0.721935	false	0	DTDP4DH6DMAN[c]	4808	0.466443
1834	2.78581	2.887e-05	0.358962	0.666667	4	5	false	D8RL[c]	57.75	4	0	0	0.744884	false	0	D8RL[c]	146	0.263699
1931	2.60241	0	0.384259	1	4	5	false	ORN[e]	168.25	4	0	0	0.771084	false	0	ORN[e]	0	0.506777
1951	2.7751	6.18e-06	0.360347	0.666667	4	5	false	3PSME[c]	63.25	4	0	0	0.746414	false	0	3PSME[c]	20	0.278634
1978	3.66801	4.16e-06	0.272628	0.833333	4	6	false	ARA[1]GALACTANDPP[c]	11.75	4	0	0	0.618856	false	0	ARA[1]GALACTANDPP[c]	12	0.356061
2022	2.77644	0.0002986	0.360174	0.5	4	5	false	CAASP[c]	68.75	4	0	0	0.746223	false	0	CAASP[c]	1232	0.305804
2025	3.45114	1.442e-05	0.28976	0.666667	4	6	false	C78MYCOLATE_PP[c]	10.25	4	0	0	0.649837	false	0	C78MYCOLATE_PP[c]	50	0.320312
2071	3.09103	1.6e-06	0.323517	0.833333	4	5	false	AC2PIM3[c]	33.25	4	0	0	0.701281	false	0	AC2PIM3[c]	4	0.335859
2173	2.60643	0	0.383667	1	4	5	false	CELB[e]	166.25	4	0	0	0.770511	false	0	CELB[e]	0	0.505319
2373	3.41232	2.422e-05	0.293056	0.5	4	6	false	UDPGALF[c]	9.25	4	0	0	0.655383	false	0	UDPGALF[c]	114	0.321429
2469	2.82999	1.2e-06	0.353359	0.833333	4	5	false	GPP[c]	50.25	4	0	0	0.738573	false	0	GPP[c]	2	0.280726
2889	2.78715	2.082e-05	0.35879	0.666667	4	5	false	bDG1P[c]	59.75	4	0	0	0.744693	false	0	bDG1P[c]	128	0.274083
3054	2.9759	0	0.336032	1	4	5	false	FUM[e]	40.5	4	0	0	0.717728	false	0	FUM[e]	0	0.30916
3120	3.0656	3.86e-06	0.326201	0.833333	4	5	false	FRU[e]	26.75	4	0	0	0.704915	false	0	FRU[e]	16	0.351974
3228	2.82999	1.2e-06	0.353359	0.833333	4	5	false	HEPPP[c]	49.75	4	0	0	0.738573	false	0	HEPPP[c]	2	0.277933
3229	2.82999	1.2e-06	0.353359	0.833333	4	5	false	HPPP[c]	49.75	4	0	0	0.738573	false	0	HPPP[c]	2	0.277933
3233	2.82999	1.2e-06	0.353359	0.833333	4	5	false	OPP[c]	50.25	4	0	0	0.738573	false	0	OPP[c]	2	0.280726
3332	3.87149	0.00267738	0.258299	0.5	4	6	false	H2X[c]	3.75	4	0	0	0.589788	false	0	H2X[c]	11922	0.4375
3593	2.60509	0	0.383864	1	4	5	false	ARG[e]	172	4	0	0	0.770702	false	0	ARG[e]	0	0.521212
3595	2.60643	0	0.383667	1	4	5	false	ASN[e]	171.75	4	0	0	0.770511	false	0	ASN[e]	0	0.522036
3599	2.60375	0	0.384062	1	4	5	false	SUC[e]	166.5	4	0	0	0.770893	false	0	SUC[e]	0	0.504545
3603	2.59572	0	0.38525	1	4	5	false	CYS[e]	176.5	4	0	0	0.772041	false	0	CYS[e]	0	0.523739
3606	2.60509	0	0.383864	1	4	5	false	DAPIM[e]	166.75	4	0	0	0.770702	false	0	DAPIM[e]	0	0.505303
3608	2.60643	0	0.383667	1	4	5	false	DGLU[e]	166.75	4	0	0	0.770511	false	0	DGLU[e]	0	0.506839
3619	2.59304	0	0.385648	1	4	5	false	MET[e]	174.75	4	0	0	0.772423	false	0	MET[e]	0	0.515487
3622	2.60643	0	0.383667	1	4	5	false	MLT[e]	167	4	0	0	0.770511	false	0	MLT[e]	0	0.507599
3628	2.60643	0	0.383667	1	4	5	false	RIB[e]	167	4	0	0	0.770511	false	0	RIB[e]	0	0.507599
3630	2.60643	0	0.383667	1	4	5	false	SLF[e]	166.5	4	0	0	0.770511	false	0	SLF[e]	0	0.506079
3635	2.60509	0	0.383864	1	4	5	false	CHOLESTEROL[e]	167.5	4	0	0	0.770702	false	0	CHOLESTEROL[e]	0	0.507576
3648	2.9411	0.00077179	0.340009	0.5	4	5	false	TRANS_DELTA_2_HYDROXY_DODECANOYL_COA[c]	61	4	0	0	0.7227	false	0	TRANS_DELTA_2_HYDROXY_DODECANOYL_COA[c]	6512	0.482143
3671	3.47657	1.91e-06	0.28764	0.833333	4	6	false	PHDIMRHAM1[c]	8.5	4	0	0	0.646204	false	0	PHDIMRHAM1[c]	4	0.447368
3674	3.46988	6.331e-05	0.288194	0.5	4	6	false	PHDIM[c]	8	4	0	0	0.64716	false	0	PHDIM[c]	634	0.369048
3855	3.18474	2.398e-05	0.313997	0.5	4	6	false	DOROA[c]	15	4	0	0	0.687894	false	0	DOROA[c]	74	0.335227
3928	2.78849	1.12e-06	0.358617	0.833333	4	5	false	XTSINE[c]	60.75	4	0	0	0.744502	false	0	XTSINE[c]	4	0.27867
4129	3.04685	0	0.328207	1	4	6	false	CADA[e]	37	4	0	0	0.707592	false	0	CADA[e]	0	0.321739
4341	2.93039	0.00074863	0.341252	0.333333	4	5	false	C78MYCOLATE_ENZ[c]	39.5	4	0	0	0.72423	false	0	C78MYCOLATE_ENZ[c]	3398	0.265101
4368	2.95716	0.0019304	0.338162	0.5	4	5	false	GLU1SEMIALD[c]	69.25	4	0	0	0.720405	false	0	GLU1SEMIALD[c]	11236	0.482517
4647	2.78046	1.359e-05	0.359653	0.666667	4	5	false	3DDAH7P[c]	62	4	0	0	0.745649	false	0	3DDAH7P[c]	40	0.276786
4773	2.98126	0.0001943	0.335429	0.5	4	5	false	49DSHA[c]	38.25	4	0	0	0.716963	false	0	49DSHA[c]	270	0.279412
5039	2.86881	0.00027815	0.348577	0.666667	4	5	false	HOMOGEN[c]	49.5	4	0	0	0.733027	false	0	HOMOGEN[c]	1478	0.286127
5045	2.88086	0.00163788	0.347119	0.5	4	5	false	2METHYLCITRATE[c]	57.25	4	0	0	0.731306	false	0	2METHYLCITRATE[c]	6710	0.306452
5059	2.95181	0.00069028	0.338776	0.5	4	5	false	GDPDHDOGAL[c]	69.5	4	0	0	0.72117	false	0	GDPDHDOGAL[c]	2654	0.474315
5771	2.94645	3.061e-05	0.339391	0.5	4	5	false	DIHYDROXYMETHYLPENTANOATE[c]	70.25	4	0	0	0.721935	false	0	DIHYDROXYMETHYLPENTANOATE[c]	240	0.479452
6100	2.95716	0.00080474	0.338162	0.5	4	5	false	D_3_HYDROXY_C22_ACYL_ACP[c]	69.25	4	0	0	0.720405	false	0	D_3_HYDROXY_C22_ACYL_ACP[c]	8506	0.482517
348	3.09772	0	0.322818	1	3	5	false	AC4PIM2[c]	42.3333	3	0	0	0.700325	false	0	AC4PIM2[c]	0	0.436426
420	3.11379	0	0.321152	1	3	5	false	AC4PIM1[c]	41.3333	3	0	0	0.69803	false	0	AC4PIM1[c]	0	0.439716
476	3.54217	0.00267738	0.282313	0.333333	3	6	false	N_ACETYL_S_CONJUGATE[c]	5	3	0	0	0.636833	false	0	N_ACETYL_S_CONJUGATE[c]	10358	0.388889
515	3.10308	8.529e-05	0.322261	0.333333	3	5	false	HMGLUTCOA[c]	30	3	0	0	0.69956	false	0	HMGLUTCOA[c]	866	0.366255
604	3.43641	0	0.291001	1	3	6	false	TS_PROTEIN[c]	7	3	0	0	0.651941	false	0	TS_PROTEIN[c]	0	0.466667
674	3.67604	0	0.272032	1	3	6	false	LAM[c]	13.6667	3	0	0	0.617709	false	0	LAM[c]	0	0.455556
815	3.49398	0.00267738	0.286207	0.333333	3	6	false	FRU[c]	6	3	0	0	0.643718	false	0	FRU[c]	13918	0.435897
1018	3.17403	0	0.315057	1	3	5	false	SAM_2_OXOBUTANOATE[c]	21.6667	3	0	0	0.689424	false	0	SAM_2_OXOBUTANOATE[c]	0	0.393939
1026	2.90629	0.00016865	0.344081	0.333333	3	5	false	HIBUTCOA[c]	61.3333	3	0	0	0.727673	false	0	HIBUTCOA[c]	1622	0.346591
1141	2.77644	0.00114275	0.360174	0.333333	3	5	false	DPPR[c]	75	3	0	0	0.746223	false	0	DPPR[c]	4270	0.339394
1164	2.95582	6.699e-05	0.338315	0.333333	3	5	false	CPAD5P[c]	50.6667	3	0	0	0.720597	false	0	CPAD5P[c]	278	0.344749
1210	3.63052	0.00267738	0.275442	0.333333	3	6	false	MO2[c]	5.33333	3	0	0	0.624211	false	0	MO2[c]	9510	0.384615
1271	3.04418	0	0.328496	1	3	5	false	ACRCOA[c]	31.3333	3	0	0	0.707975	false	0	ACRCOA[c]	0	0.497354
1328	3.28246	6.997e-05	0.304649	0.333333	3	5	false	FUACAC[c]	11	3	0	0	0.673934	false	0	FUACAC[c]	726	0.380952
1560	2.79384	0.00010306	0.35793	0.333333	3	5	false	DQT[c]	73.6667	3	0	0	0.743737	false	0	DQT[c]	574	0.342679
1916	2.69612	0	0.370904	1	3	5	false	ALA[e]	161.667	3	0	0	0.757697	false	0	ALA[e]	0	0.594363
2075	3.09772	0	0.322818	1	3	5	false	AC4PIM3[c]	42.3333	3	0	0	0.700325	false	0	AC4PIM3[c]	0	0.436426
2266	2.89558	0.00267738	0.345354	0.333333	3	5	false	UREA[c]	67.3333	3	0	0	0.729203	false	0	UREA[c]	10718	0.372222
2318	3.13119	3.756e-05	0.319367	0.333333	3	6	false	HYDROXYMETHYLBILANE[c]	22.3333	3	0	0	0.695544	false	0	HYDROXYMETHYLBILANE[c]	152	0.349206
2320	3.14859	0.00074509	0.317602	0.333333	3	6	false	PORPHOBILILOGIN[c]	21	3	0	0	0.693058	false	0	PORPHOBILILOGIN[c]	4646	0.344444
2467	2.83133	0	0.353191	1	3	5	false	DMPP[c]	65	3	0	0	0.738382	false	0	DMPP[c]	0	0.363128
2496	3.1593	9.57e-06	0.316525	0.333333	3	5	false	RMMALONYLCOA[c]	15.3333	3	0	0	0.691528	false	0	RMMALONYLCOA[c]	42	0.365854
2635	3.06961	0	0.325774	1	3	5	false	DIACYLTREHALOSE[c]	41	3	0	0	0.704341	false	0	DIACYLTREHALOSE[c]	0	0.394231
2693	2.83133	0.00152288	0.353191	0.333333	3	5	false	PRBAMP[c]	61	3	0	0	0.738382	false	0	PRBAMP[c]	4998	0.340824
2749	2.78179	0	0.35948	1	3	5	false	GL3P[e]	82.3333	3	0	0	0.745458	false	0	GL3P[e]	0	0.372549
3018	2.60375	0	0.384062	1	3	5	false	cAMP[c]	181.333	3	0	0	0.770893	false	0	cAMP[c]	0	0.557949
3331	3.87282	0	0.258209	1	3	6	false	ELECTROPHILE_X[c]	5	3	0	0	0.589596	false	0	ELECTROPHILE_X[c]	0	0.555556
3787	3.04016	0.00103591	0.32893	0.333333	3	5	false	METHYLISOCITRATE[c]	32	3	0	0	0.708548	false	0	METHYLISOCITRATE[c]	5338	0.390946
3941	2.81928	8.5e-07	0.354701	0.666667	3	5	false	cGMP[c]	75	3	0	0	0.740103	false	0	cGMP[c]	6	0.40107
3957	2.81258	0	0.355545	1	3	5	false	MOLYBDOPTERIN_GDP[c]	72.3333	3	0	0	0.741059	false	0	MOLYBDOPTERIN_GDP[c]	0	0.382716
4312	3.47122	0	0.288083	1	3	6	false	CL[c]	11.6667	3	0	0	0.646969	false	0	CL[c]	0	0.530303
5043	3.28916	0.00010902	0.304029	0.333333	3	6	false	MACAC[c]	15.6667	3	0	0	0.672978	false	0	MACAC[c]	450	0.365079
5559	3.53146	0	0.283169	1	3	6	false	MAPC[c]	8	3	0	0	0.638363	false	0	MAPC[c]	0	0.5
5798	3.07898	0	0.324783	1	3	5	false	MAN[e]	29.3333	3	0	0	0.703002	false	0	MAN[e]	0	0.425121
5801	3.02811	0	0.330239	1	3	5	false	TRE[e]	33.3333	3	0	0	0.71027	false	0	TRE[e]	0	0.411523
746	3.14324	0	0.318143	1	2	6	false	LAC[e]	53.5	2	0	0	0.693823	false	0	LAC[e]	0	0.52451
799	3.13788	0	0.318686	1	2	6	false	DALA[e]	54.5	2	0	0	0.694588	false	0	DALA[e]	0	0.524038
812	3.04284	0	0.328641	1	2	5	false	MAL[e]	56.5	2	0	0	0.708166	false	0	MAL[e]	0	0.528037
969	3.14324	0	0.318143	1	2	6	false	NO2[e]	54	2	0	0	0.693823	false	0	NO2[e]	0	0.529412
976	3.14324	0	0.318143	1	2	6	false	NO3[e]	54	2	0	0	0.693823	false	0	NO3[e]	0	0.529412
1220	3.73494	1.2e-06	0.267742	0	2	6	false	TRANS_DELTA_2_DODECANOYL_COA[c]	6	2	0	0	0.609294	false	0	TRANS_DELTA_2_DODECANOYL_COA[c]	2	0.625
1315	3.12718	0	0.319777	1	2	6	false	INS[e]	54.5	2	0	0	0.696118	false	0	INS[e]	0	0.519048
1467	3.04552	0	0.328352	1	2	5	false	P_L_GLX[c]	73	2	0	0	0.707784	false	0	P_L_GLX[c]	0	0.793478
1489	3.13119	0	0.319367	1	2	6	false	GLC[e]	56.5	2	0	0	0.695544	false	0	GLC[e]	0	0.518349
1500	3.39224	2.408e-05	0.294791	0	2	6	false	GDPDHDOMAN[c]	9	2	0	0	0.658252	false	0	GDPDHDOMAN[c]	62	0.5
1556	3.04685	0	0.328207	1	2	6	false	GLY[e]	67	2	0	0	0.707592	false	0	GLY[e]	0	0.577586
1628	3	0	0.333333	1	2	6	false	AKG[e]	71	2	0	0	0.714286	false	0	AKG[e]	0	0.550388
1740	3.62383	5.6e-06	0.275951	0	2	6	false	DTDP4DH6DGLC[c]	4	2	0	0	0.625167	false	0	DTDP4DH6DGLC[c]	8	0.5
1854	3.55823	0	0.281038	1	2	6	false	TREHALOSEDIMYCOLATE[c]	9	2	0	0	0.634538	false	0	TREHALOSEDIMYCOLATE[c]	0	0.642857
2080	3.47925	2.04e-06	0.287418	0	2	5	false	CISACONITATE[c]	9	2	0	0	0.645821	false	0	CISACONITATE[c]	6	0.533333
2113	3.12851	0	0.319641	1	2	6	false	PHE[e]	63.5	2	0	0	0.695927	false	0	PHE[e]	0	0.577273
2175	3.52477	0.00267738	0.283707	0	2	6	false	PHOSPHATIDYLCHOLINE[c]	12.5	2	0	0	0.639319	false	0	PHOSPHATIDYLCHOLINE[c]	16198	0.5
2338	3.1419	0	0.318279	1	2	6	false	GLAC[e]	53.5	2	0	0	0.694014	false	0	GLAC[e]	0	0.519417
2763	3.13788	0	0.318686	1	2	6	false	URA[e]	53.5	2	0	0	0.694588	false	0	URA[e]	0	0.514423
2981	3.1245	0	0.320051	1	2	6	false	TYR[e]	64	2	0	0	0.6965	false	0	TYR[e]	0	0.576577
3785	3.00937	0	0.332295	1	2	5	false	SER[e]	73.5	2	0	0	0.712947	false	0	SER[e]	0	0.574219
3788	3.76975	3.59e-06	0.26527	0	2	6	false	2METHYLCISACONITATE[c]	3.5	2	0	0	0.604322	false	0	2METHYLCISACONITATE[c]	2	0.5
4122	3.08434	0	0.324219	1	2	6	false	DA[e]	58	2	0	0	0.702238	false	0	DA[e]	0	0.522523
4372	3.87282	5.3e-06	0.258209	0	2	6	false	5_AMINO_LEVULINATE[c]	3.5	2	0	0	0.589596	false	0	5_AMINO_LEVULINATE[c]	6	0.5
4553	3.25301	5.34e-06	0.307407	0	2	6	false	2PG[c]	16	2	0	0	0.678141	false	0	2PG[c]	28	0.535714
4598	3.13119	0	0.319367	1	2	6	false	LLAC[e]	55	2	0	0	0.695544	false	0	LLAC[e]	0	0.52381
4667	3.01606	0	0.331558	1	2	5	false	AC[e]	64.5	2	0	0	0.711991	false	0	AC[e]	0	0.5375
4670	3.12985	0	0.319504	1	2	6	false	AD[e]	57	2	0	0	0.695735	false	0	AD[e]	0	0.527778
4682	3.14324	0	0.318143	1	2	6	false	DC[e]	52	2	0	0	0.693823	false	0	DC[e]	0	0.509804
4684	3.14324	0	0.318143	1	2	6	false	DC[c]	52	2	0	0	0.693823	false	0	DC[c]	0	0.509804
4687	3.12718	0	0.319777	1	2	6	false	DIN[e]	54.5	2	0	0	0.696118	false	0	DIN[e]	0	0.519048
4689	3.14324	0	0.318143	1	2	6	false	DT[e]	52	2	0	0	0.693823	false	0	DT[e]	0	0.509804
4691	3.14324	0	0.318143	1	2	6	false	DT[c]	52	2	0	0	0.693823	false	0	DT[c]	0	0.509804
4693	3.14324	0	0.318143	1	2	6	false	DU[e]	52	2	0	0	0.693823	false	0	DU[e]	0	0.509804
4695	3.14324	0	0.318143	1	2	6	false	DU[c]	52	2	0	0	0.693823	false	0	DU[c]	0	0.509804
4699	3.05756	0	0.327058	1	2	6	false	ETH[e]	54.5	2	0	0	0.706062	false	0	ETH[e]	0	0.519048
4704	3.06961	0	0.325774	1	2	6	false	GABA[e]	54	2	0	0	0.704341	false	0	GABA[e]	0	0.519231
4712	3.14324	0	0.318143	1	2	6	false	GLUC[e]	52	2	0	0	0.693823	false	0	GLUC[e]	0	0.509804
4714	3.14324	0	0.318143	1	2	6	false	GLUC[c]	52	2	0	0	0.693823	false	0	GLUC[c]	0	0.509804
4719	3.13922	0	0.31855	1	2	6	false	GSN[e]	53.5	2	0	0	0.694397	false	0	GSN[e]	0	0.514423
4743	2.96118	0	0.337703	1	2	5	false	PYR[e]	80.5	2	0	0	0.719832	false	0	PYR[e]	0	0.55137
4752	3.12316	0	0.320189	1	2	6	false	TRP[e]	63.5	2	0	0	0.696692	false	0	TRP[e]	0	0.572072
4758	3.14324	0	0.318143	1	2	6	false	URI[e]	52	2	0	0	0.693823	false	0	URI[e]	0	0.509804
4760	3.14324	0	0.318143	1	2	6	false	URI[c]	52	2	0	0	0.693823	false	0	URI[c]	0	0.509804
4769	3.1004	0	0.322539	1	2	6	false	ADN[e]	57	2	0	0	0.699943	false	0	ADN[e]	0	0.53271
5172	2.95984	0	0.337856	1	2	5	false	PE[c]	74	2	0	0	0.720023	false	0	PE[c]	0	0.506849
5194	3.73226	6.62e-06	0.267934	0	2	6	false	PRFP[c]	4	2	0	0	0.609677	false	0	PRFP[c]	10	0.5
6727	3.7751	1.2e-06	0.264894	0	2	6	false	TRANS_DELTA_2_ENOYL_C22_ACYL_ACP[c]	6	2	0	0	0.603557	false	0	TRANS_DELTA_2_ENOYL_C22_ACYL_ACP[c]	2	0.625
127	3.60107	0	0.277695	0	1	6	false	CO_II[e]	6	1	0	0	0.628418	false	0	CO_II[e]	0	0
152	4.43909	0	0.225271	0	1	7	false	DIM[c]	4	1	0	0	0.508701	false	0	DIM[c]	0	0
429	3.45248	0	0.289647	0	1	5	false	HEXANOATE[e]	6	1	0	0	0.649646	false	0	HEXANOATE[e]	0	0
490	3.44177	0	0.290548	0	1	5	false	PROPANOATE[e]	8	1	0	0	0.651176	false	0	PROPANOATE[e]	0	0
621	3.58233	0	0.279148	0	1	6	false	GN[e]	7	1	0	0	0.631096	false	0	GN[e]	0	0
660	3.44311	0	0.290435	0	1	6	false	GL[e]	18	1	0	0	0.650985	false	0	GL[e]	0	0
814	4.49264	0	0.222586	0	1	7	false	MAN[c]	3	1	0	0	0.501052	false	0	MAN[c]	0	0
936	3.39491	0	0.294558	0	1	5	false	BIOTIN[e]	20	1	0	0	0.65787	false	0	BIOTIN[e]	0	0
1486	3.58233	0	0.279148	0	1	6	false	GLUCAN[c]	11	1	0	0	0.631096	false	0	GLUCAN[c]	0	0
2177	4.52343	0	0.221071	0	1	7	false	PHOSPHATIDYLCHOLINE[e]	2	1	0	0	0.496653	false	0	PHOSPHATIDYLCHOLINE[e]	0	0
2330	3.15663	0	0.316794	0	1	6	false	NH3[e]	58	1	0	0	0.69191	false	0	NH3[e]	0	0
2920	4.54083	0	0.220224	0	1	7	false	N_ACETYL_S_CONJUGATE[e]	3	1	0	0	0.494167	false	0	N_ACETYL_S_CONJUGATE[e]	0	0
3081	3.41767	0	0.292597	0	1	5	false	PENTADECANOATE[e]	17	1	0	0	0.654618	false	0	PENTADECANOATE[e]	0	0
3301	3.45248	0	0.289647	0	1	5	false	TETRADECANOATE[e]	6	1	0	0	0.649646	false	0	TETRADECANOATE[e]	0	0
3312	3.89424	0	0.256789	0	1	6	false	UREA[e]	3	1	0	0	0.586537	false	0	UREA[e]	0	0
3669	3.41767	0	0.292597	0	1	5	false	NONADECANOATE[e]	17	1	0	0	0.654618	false	0	NONADECANOATE[e]	0	0
3849	4.62918	0	0.216021	0	1	7	false	MO2[e]	3	1	0	0	0.481545	false	0	MO2[e]	0	0
4031	4.87015	0	0.205333	0	1	7	false	H2X[e]	4	1	0	0	0.447122	false	0	H2X[e]	0	0
4046	3.88621	0	0.25732	0	1	6	false	GLYCOLATE[e]	7	1	0	0	0.587684	false	0	GLYCOLATE[e]	0	0
4178	3.41767	0	0.292597	0	1	5	false	TETRACOSANOATE[e]	17	1	0	0	0.654618	false	0	TETRACOSANOATE[e]	0	0
4204	4.31058	0	0.231988	0	1	6	false	TAGcat[e]	11	1	0	0	0.527061	false	0	TAGcat[e]	0	0
4286	3.41633	0	0.292712	0	1	5	false	EICOSANOATE[e]	17	1	0	0	0.65481	false	0	EICOSANOATE[e]	0	0
4440	3.48594	0	0.286866	0	1	6	false	CITR[e]	11	1	0	0	0.644865	false	0	CITR[e]	0	0
4766	3.14458	0	0.318008	0	1	6	false	H[e]	102	1	0	0	0.693632	false	0	H[e]	0	0
5141	3.41633	0	0.292712	0	1	5	false	HEXADECANOATE[e]	17	1	0	0	0.65481	false	0	HEXADECANOATE[e]	0	0
5192	3.54618	0	0.281993	0	1	6	false	FOR[e]	10	1	0	0	0.636259	false	0	FOR[e]	0	0
5571	3.45114	0	0.28976	0	1	5	false	DODECANOATE[e]	6	1	0	0	0.649837	false	0	DODECANOATE[e]	0	0
6655	2.96787	0	0.336942	0	1	5	false	CO2[e]	143	1	0	0	0.718876	false	0	CO2[e]	0	0
7034	3.41767	0	0.292597	0	1	5	false	HEXACOSANOATE[e]	17	1	0	0	0.654618	false	0	HEXACOSANOATE[e]	0	0
7197	3.58233	0	0.279148	0	1	6	false	HYXN[e]	9	1	0	0	0.631096	false	0	HYXN[e]	0	0
7322	3.56091	0	0.280827	0	1	6	false	NAC[e]	9	1	0	0	0.634156	false	0	NAC[e]	0	0
7534	3.3012	0	0.30292	0	1	6	false	O2[e]	40	1	0	0	0.671256	false	0	O2[e]	0	0
7724	3.58635	0	0.278835	0	1	6	false	XAN[e]	8	1	0	0	0.630522	false	0	XAN[e]	0	0
8252	3.45248	0	0.289647	0	1	5	false	HEPTADECANOATE[e]	6	1	0	0	0.649646	false	0	HEPTADECANOATE[e]	0	0
8314	3.74029	0	0.267359	0	1	6	false	ACAL[e]	9	1	0	0	0.608529	false	0	ACAL[e]	0	0
9049	3.45248	0	0.289647	0	1	5	false	9_HEXADECENOATE[e]	6	1	0	0	0.649646	false	0	9_HEXADECENOATE[e]	0	0
9184	3.74431	0	0.267072	0	1	6	false	T3[e]	9	1	0	0	0.607956	false	0	T3[e]	0	0
9193	3.68675	0	0.271242	0	1	6	false	AN[e]	8	1	0	0	0.616179	false	0	AN[e]	0	0
9223	3.41767	0	0.292597	0	1	5	false	9_OCTADECENOATE[e]	17	1	0	0	0.654618	false	0	9_OCTADECENOATE[e]	0	0
9511	3.90361	0	0.256173	0	1	6	false	SL[1][c]	5	1	0	0	0.585198	false	0	SL[1][c]	0	0

## Sheet: iSM810
SUID	AverageShortestPathLength	BetweennessCentrality	ClosenessCentrality	ClusteringCoefficient	Degree	Eccentricity	IsSingleNode	name	NeighborhoodConnectivity	NumberOfDirectedEdges	NumberOfUndirectedEdges	PartnerOfMultiEdgedNodePairs	Radiality	selected	SelfLoops	shared name	Stress	TopologicalCoefficient
19085	1.71669	0.151259	0.582516	0.0532561	242	4	false	ATP[c]	20.8471	242	0	0	0.897616	false	0	ATP[c]	624358	0.0308389
19137	1.79102	0.15116	0.55834	0.0606489	196	5	false	PI[c]	23.0459	196	0	0	0.886997	false	0	PI[c]	572092	0.0343456
19099	1.82889	0.106056	0.546779	0.0747424	190	4	false	COA[c]	23.5474	190	0	0	0.881587	false	0	COA[c]	424186	0.0363385
19179	1.82188	0.128062	0.548884	0.0609559	180	4	false	PPI[c]	22.7444	180	0	0	0.882589	false	0	PPI[c]	481978	0.0342537
19091	1.87518	0.0629855	0.533283	0.0656669	163	5	false	ADP[c]	22.0798	163	0	0	0.874975	false	0	ADP[c]	297072	0.0341264
19223	1.85975	0.096083	0.537707	0.0708333	160	5	false	CO2[c]	25.2375	160	0	0	0.877179	false	0	CO2[c]	418720	0.0383549
19333	1.87097	0.0670503	0.534483	0.0855699	152	5	false	NADP[c]	26.2829	152	0	0	0.875576	false	0	NADP[c]	371058	0.0398226
19507	1.87798	0.0649104	0.532487	0.0768068	146	5	false	NADPH[c]	24.8151	146	0	0	0.874574	false	0	NADPH[c]	343196	0.0375417
19123	1.90884	0.0572499	0.52388	0.108518	134	5	false	NAD[c]	30.3955	134	0	0	0.870166	false	0	NAD[c]	310976	0.0468344
19087	1.90603	0.0808748	0.52465	0.0856143	127	5	false	H[c]	28.5906	127	0	0	0.870567	false	0	H[c]	322492	0.0435896
19121	2.03226	0.0336468	0.492063	0.096397	113	5	false	NADH[c]	26.1327	113	0	0	0.852535	false	0	NADH[c]	187074	0.0447478
19131	2.02384	0.0520899	0.494109	0.131544	103	5	false	ACP[c]	28.0194	103	0	0	0.853737	false	0	ACP[c]	220010	0.046777
19183	2.02104	0.0209115	0.494795	0.120122	103	4	false	AMP[c]	31.9806	103	0	0	0.854137	false	0	AMP[c]	125304	0.053301
19211	2.03366	0.0311128	0.491724	0.164544	90	5	false	GLU[c]	36.5889	90	0	0	0.852334	false	0	GLU[c]	172340	0.0601791
19181	2.05891	0.0195529	0.485695	0.163021	77	4	false	ACCOA[c]	34.7273	77	0	0	0.848728	false	0	ACCOA[c]	103904	0.0580724
19339	2.14025	0.013439	0.467235	0.224709	66	5	false	FAD[c]	34.8485	66	0	0	0.837107	false	0	FAD[c]	72208	0.0629034
19213	2.09537	0.0218591	0.477242	0.185616	62	5	false	NH3[c]	43.3871	62	0	0	0.843518	false	0	NH3[c]	115020	0.073289
19241	2.13745	0.0324249	0.467848	0.116869	62	5	false	SAM[c]	28.6452	62	0	0	0.837508	false	0	SAM[c]	142708	0.0508795
19171	2.08135	0.0219426	0.480458	0.166667	57	4	false	PYR[c]	43.1053	57	0	0	0.845522	false	0	PYR[c]	116850	0.0714847
19215	2.1683	0.00765364	0.46119	0.310971	54	5	false	GLN[c]	44	54	0	0	0.8331	false	0	GLN[c]	48966	0.08
20186	2.554	0.00374493	0.391543	0.212766	48	5	false	FADH2[c]	26.4375	48	0	0	0.778	false	0	FADH2[c]	26164	0.085008
19229	2.17672	0.00389818	0.459407	0.376503	47	5	false	ASP[c]	47.6809	47	0	0	0.831897	false	0	ASP[c]	26038	0.0866925
19644	2.47966	0.00942758	0.403281	0.140097	46	6	false	SAH[c]	22.1522	46	0	0	0.78862	false	0	SAH[c]	54878	0.0625768
19399	2.30856	0.00334914	0.433171	0.371717	45	5	false	CYS[c]	43.5556	45	0	0	0.813064	false	0	CYS[c]	22594	0.0948923
19656	2.30715	0.00688875	0.433435	0.191919	45	5	false	AKG[c]	38.7778	45	0	0	0.813264	false	0	AKG[c]	44812	0.0819826
19401	2.15708	0.00456418	0.463589	0.376321	44	5	false	SER[c]	48.7045	44	0	0	0.834702	false	0	SER[c]	31962	0.0858987
19621	2.2244	0.0144641	0.449559	0.163415	41	6	false	O2[c]	39.9756	41	0	0	0.825085	false	0	O2[c]	68864	0.0759993
19523	2.21318	0.0102951	0.451838	0.433333	40	5	false	ALA[c]	52.975	40	0	0	0.826688	false	0	ALA[c]	46080	0.0982839
19243	2.23282	0.00382861	0.447864	0.44239	38	5	false	MET[c]	50.6579	38	0	0	0.823883	false	0	MET[c]	25268	0.0968602
19095	2.35063	0.00716362	0.425418	0.355856	37	5	false	MK[c]	42.4595	37	0	0	0.807053	false	0	MK[c]	51310	0.0954145
19107	2.1094	0.00352132	0.474069	0.474474	37	5	false	OCTADECANOYL_COA[c]	67.3514	37	0	0	0.841515	false	0	OCTADECANOYL_COA[c]	30810	0.111141
20042	2.32398	0.00324023	0.430296	0.343844	37	5	false	LIPO[c]	42.7568	37	0	0	0.81086	false	0	LIPO[c]	19790	0.0911658
19509	2.17812	0.0040633	0.459111	0.315873	36	5	false	SMMALONYLCOA[c]	49.6667	36	0	0	0.831697	false	0	SMMALONYLCOA[c]	26532	0.0892786
19276	2.22581	0.00140822	0.449275	0.581513	35	5	false	GLY[c]	57.1429	35	0	0	0.824885	false	0	GLY[c]	13034	0.106809
20058	2.39411	0.00738397	0.417692	0.413445	35	5	false	MAS[c]	42.3143	35	0	0	0.800842	false	0	MAS[c]	51140	0.100509
19361	2.19495	0.0076022	0.455591	0.297683	34	5	false	THF[c]	58.5588	34	0	0	0.829293	false	0	THF[c]	47958	0.105133
19193	2.13745	0.0167483	0.467848	0.265152	33	4	false	PROPIONYLCOA[c]	57.8788	33	0	0	0.837508	false	0	PROPIONYLCOA[c]	62512	0.0987693
19318	2.19215	0.0127988	0.456174	0.206439	33	5	false	GDP[c]	46.2121	33	0	0	0.829693	false	0	GDP[c]	64358	0.0837176
19111	2.16971	0.0022213	0.460892	0.520161	32	5	false	EICOSANOYL_COA[c]	63.9062	32	0	0	0.832899	false	0	EICOSANOYL_COA[c]	20340	0.112313
19177	2.20757	0.00564968	0.452986	0.235887	32	5	false	SUCC[c]	55.7812	32	0	0	0.827489	false	0	SUCC[c]	43554	0.10142
19427	2.20056	0.00205068	0.45443	0.475806	32	5	false	MBT_HOLO[c]	54.8438	32	0	0	0.828491	false	0	MBT_HOLO[c]	16064	0.100263
19433	2.22861	0.00114662	0.44871	0.629032	32	5	false	LYS[c]	60.6562	32	0	0	0.824484	false	0	LYS[c]	8880	0.114446
20948	2.50912	0.00047919	0.398547	0.328629	32	5	false	MALACP[c]	32.9375	32	0	0	0.784412	false	0	MALACP[c]	2774	0.095471
19103	2.20757	0.00203833	0.452986	0.529032	31	5	false	HEXADECANOYL_COA[c]	61.4194	31	0	0	0.827489	false	0	HEXADECANOYL_COA[c]	20544	0.11332
19545	2.23282	0.00107489	0.447864	0.660215	31	5	false	PRO[c]	67.9032	31	0	0	0.823883	false	0	PRO[c]	14016	0.127398
19101	2.21178	0.00124087	0.452124	0.556322	30	5	false	HEXACOSANOYL_COA[c]	62.0333	30	0	0	0.826888	false	0	HEXACOSANOYL_COA[c]	13480	0.114664
19109	2.13745	0.00124621	0.467848	0.611494	30	5	false	9_OCTADECENOYL_COA[c]	75.8333	30	0	0	0.837508	false	0	9_OCTADECENOYL_COA[c]	15352	0.127881
19304	2.29593	0.00463601	0.435553	0.211494	30	5	false	GTP[c]	44.2	30	0	0	0.814867	false	0	GTP[c]	22012	0.091134
19551	2.32679	0.00073484	0.429777	0.694253	30	5	false	THR[c]	58.9333	30	0	0	0.810459	false	0	THR[c]	6806	0.125657
20468	2.65077	0.0219227	0.377249	0.118227	29	5	false	DPP[c]	15.2759	29	0	0	0.764176	false	0	DPP[c]	101656	0.06086
19117	2.21879	0.00086782	0.450695	0.634921	28	5	false	PENTADECANOYL_COA[c]	65.5	28	0	0	0.825887	false	0	PENTADECANOYL_COA[c]	10478	0.121747
19735	2.32539	0.00124784	0.430036	0.547619	28	5	false	FERO[c]	57.1786	28	0	0	0.810659	false	0	FERO[c]	10086	0.120885
19084	2.24264	0.00257014	0.445904	0.444444	27	5	false	GL3P[c]	63.1852	27	0	0	0.82248	false	0	GL3P[c]	19412	0.119896
19105	2.2202	0.00085215	0.450411	0.649573	27	5	false	9_HEXADECENOYL_COA[c]	67	27	0	0	0.825686	false	0	9_HEXADECENOYL_COA[c]	10060	0.124535
19113	2.2202	0.00067581	0.450411	0.666667	27	5	false	TETRACOSANOYL_COA[c]	68.037	27	0	0	0.825686	false	0	TETRACOSANOYL_COA[c]	9214	0.126463
19115	2.2202	0.00068312	0.450411	0.666667	27	5	false	NONADECANOYL_COA[c]	67.6296	27	0	0	0.825686	false	0	NONADECANOYL_COA[c]	9224	0.125706
19245	2.3324	0.00346568	0.428743	0.202279	27	5	false	PRPP[c]	38.1852	27	0	0	0.809657	false	0	PRPP[c]	17682	0.081767
[truncated: 657 more rows]

## Sheet: iNJ661v_modified
SUID	AverageShortestPathLength	BetweennessCentrality	ClosenessCentrality	ClusteringCoefficient	Degree	Eccentricity	IsSingleNode	name	NeighborhoodConnectivity	NumberOfDirectedEdges	NumberOfUndirectedEdges	PartnerOfMultiEdgedNodePairs	Radiality	selected	SelfLoops	shared name	Stress	TopologicalCoefficient
[truncated: 839 more rows]

[truncated: 2 more sheets: iEK1011, sMtb2018]
