# Supplementary material for: A systematic evaluation of Mycobacterium tuberculosis Genome-Scale Metabolic Networks
Source: PLoS Comput Biol. 2020 Jun 15;16(6):e1007533. doi: 10.1371/journal.pcbi.1007533 (PMC7316355; doi:10.1371/journal.pcbi.1007533)
Supplement: S5 Table — (XLSX) [file pcbi.1007533.s010.xlsx]

## Sheet: Description
S5 Table. Check of Mass and charge balances in the Mtb GSMNs
Subtable	Spreadsheet name	Description
S5A	Summary	Summary of the number of unbalance reactions and metabolites without formulae.
S5B	sMtb	List of unbalanced reactions and metabolites without formulae in sMtb
S5C	iOSDD890	List of unbalanced reactions and metabolites without formulae in iOSDD890
S5D	iNJ661v_modified	List of unbalanced reactions and metabolites without formulae in iNJ661v_modified
S5E	iEK1011	List of unbalanced reactions and metabolites without formulae in iEK1011
S5F	sMtb2018	List of unbalanced reactions and metabolites without formulae in sMtb2018

## Sheet: Summary
	Mass and charge balance
		GSMN-TB 1.1	iOSDD890	sMtb	iCG760	iSM810	iNJ661v_mod	iEK1011	sMtb2018
	Metabolites without Formulae	667	0	2	754	0	0	4	2
	Unbalanced Reactions	UD	78	12	UD	UD	13	4	8

## Sheet: sMtb
#Rxn;rxnAbbr;imbalance;equation										metabolite without formula
16;EMB;-1 N;ARA1GALACTANDPP[c] + 70 ARAFDPP[c] <=> ARABINOGALACTANDPP[c] + 70 DPP[c]										ID	Metabolite
48	ARA1GALACTANDPP[c]	-1	C254H424NO173P3							93	FERI[c]
49	ARAFDPP[c]	-70	C55H92O11P2							95	FERO[c]
50	ARABINOGALACTANDPP[c]	1	C604H1054O663P73
51	DPP[c]	70	C50H83O4P
17;ECHA20;-1 H;H[c] + H2O[c] + HIPECOA[c] -> HIPOHCOA[c]
2	H[c]	-1	H
4	H2O[c]	-1	H2O
52	HIPECOA[c]	-1	C34H52N7O19P3S
53	HIPOHCOA[c]	1	C34H54N7O20P3S
186;MCACP;0 H, 0 C;0.05 24MC26ACYLACP[c] + 0.05 246MC29ACYLACP[c] + 0.05 246810MC33ACYLACP[c] + 0.05 246810MC35ACYLACP[c] + 0.65 2468MC30ACYLACP[c] + 0.05 2468MC32ACYLACP[c] + 0.05 246MC27ACYLACP[c] + 0.05 24MC24ACYLACP[c] -> MYCOCEROSOYLACP[c]
226	24MC26ACYLACP[c]	-0.05	C26H51OSR
227	246MC29ACYLACP[c]	-0.05	C29H57OSR
335	246810MC33ACYLACP[c]	-0.05	C33H65OSR
336	246810MC35ACYLACP[c]	-0.05	C35H69OSR
337	2468MC30ACYLACP[c]	-0.65	C30H59OSR
338	2468MC32ACYLACP[c]	-0.05	C32H63OSR
339	246MC27ACYLACP[c]	-0.05	C27H53OSR
340	24MC24ACYLACP[c]	-0.05	C24H47OSR
341	MYCOCEROSOYLACP[c]	1	C30H59OSR
296;MURC;-1 O;ATP[c] + ALA[c] + 0.3 UDPNAM[c] + 0.7 UDPNGM[c] <=> ADP[c] + PI[c] + UDPNAMNGMALA[c]
12	ATP[c]	-1	C10H16N5O13P3
14	ADP[c]	1	C10H15N5O10P2
59	PI[c]	1	H3PO4
172	ALA[c]	-1	C3H7NO2
507	UDPNAM[c]	-0.3	C20H31N3O19P2
516	UDPNGM[c]	-0.7	C20H31N3O20P2
525	UDPNAMNGMALA[c]	1	C23H36N4O20P2
448;PPTHIO5;0 H, 0 C;0.06 PHENOLPHTHIODIOLONEC35K2[c] + 0.04 PHENOLPHTHIODIOLONEC33K2[c] + 0.33 PHENOLPHTHIODIOLONEC34K3[c] + 0.57 PHENOLPHTHIODIOLONEC36K3[c] -> PHENOLPHTHIODIOLONE[c]
669	PHENOLPHTHIODIOLONEC35K2[c]	-0.06	C41H74O4
670	PHENOLPHTHIODIOLONEC33K2[c]	-0.04	C39H70O4
671	PHENOLPHTHIODIOLONEC34K3[c]	-0.33	C40H72O4
672	PHENOLPHTHIODIOLONEC36K3[c]	-0.57	C42H76O4
673	PHENOLPHTHIODIOLONE[c]	1	C41H74O4
589;PTHIO5;0 H, 0 C;0.04 PHTHIODIOLONEC32K2[c] + 0.57 PHTHIODIOLONEC35K3[c] + 0.33 PHTHIODIOLONEC33K3[c] + 0.06 PHTHIODIOLONEC34K2[c] -> PHTHIODIOLONE[c]
703	PHTHIODIOLONEC32K2[c]	-0.04	C32H64O3
704	PHTHIODIOLONEC35K3[c]	-0.57	C35H70O3
775	PHTHIODIOLONEC33K3[c]	-0.33	C33H66O3
781	PHTHIODIOLONEC34K2[c]	-0.06	C34H68O3
782	PHTHIODIOLONE[c]	1	C34H68O3
601;VIUB;0 H, 0 C, 0 O, 0 N;H2O[c] + ATP[c] + 0.0005 MBTC18ANOYL[c] + 0.001 MBTMAL[c] + 0.0005 MBTC18ENOYL[c] + FE3[e] -> ADP[c] + PI[c] + FE3[c]
4	H2O[c]	-1	H2O
12	ATP[c]	-1	C10H16N5O13P3
14	ADP[c]	1	C10H15N5O10P2
59	PI[c]	1	H3PO4
253	MBTC18ANOYL[c]	-0.0005	C45H73N5O10
255	MBTMAL[c]	-0.001	C30H41N5O12
484	FE3[c]	1	Fe
783	MBTC18ENOYL[c]	-0.0005	C45H71N5O10
788	FE3[e]	-1	Fe
672;PHBADC;1 H;DTDPRHAM[c] + GDPFUC[c] + PHBADI[c] -> GDP[c] + DTDP[c] + PHBADIRF[c]
11	GDP[c]	1	C10H15N5O11P2
15	DTDP[c]	1	C10H16N2O11P2
231	PHBADIRF[c]	1	C26H39O15
425	DTDPRHAM[c]	-1	C16H26N2O15P2
485	GDPFUC[c]	-1	C16H25N5O15P2
842	PHBADI[c]	-1	C14H18O7
675;FBPA;-196 H, -100 C;2 TREHALOSEMONOMYCOLATE[c] -> TRE[c] + TREHALOSEDIMYCOLATE[c]
323	TRE[c]	1	C12H22O11
347	TREHALOSEMONOMYCOLATE[c]	-2	C94H180O13
847	TREHALOSEDIMYCOLATE[c]	1	C76H142O15
694;AGPGLCN;-60 R, -60 R, -60 FULLR;ARABINOGALACTANDPP[c] + 30 PEPTIDOGLYCAN[c] -> DPP[c] + ARABINOGALACTANPEPTIDOGLYCAN[c]
50	ARABINOGALACTANDPP[c]	-1	C604H1054O663P73
51	DPP[c]	1	C50H83O4P
478	ARABINOGALACTANPEPTIDOGLYCAN[c]	1	C1664H2711N210O1289P72
854	PEPTIDOGLYCAN[c]	-30	C37H58N7O21R2
809;PTGLCN;-15 H, -8 C, -3 O, -1 P, -1 N, 2 R, 2 R, 2 FULLR;LIPID2[c] -> DPP[c] + PEPTIDOGLYCAN[c]
51	DPP[c]	1	C50H83O4P
854	PEPTIDOGLYCAN[c]	1	C37H58N7O21R2
861	LIPID2[c]	-1	C95H156N8O28P2
1041;MYCOE;-1 H, 0 C, 0 O;ACP[c] + 0.117 KC86MYCOLATE26[c] + 0.138 AC82MYCOLATE26[c] + 0.317 AC80MYCOLATE26[c] + 0.145 AC78MYCOLATE26[c] + 0.152 MC87MYCOLATE26[c] + 0.131 MC85MYCOLATE26[c] -> H2O[c] + C78MYCOLATEACP[c]
4	H2O[c]	1	H2O
112	ACP[c]	-1	HSR
439	KC86MYCOLATE26[c]	-0.117	C86H168O4
454	AC82MYCOLATE26[c]	-0.138	C82H160O3
456	AC80MYCOLATE26[c]	-0.317	C80H156O3
458	AC78MYCOLATE26[c]	-0.145	C78H152O3
463	MC87MYCOLATE26[c]	-0.152	C87H172O4
465	MC85MYCOLATE26[c]	-0.131	C85H168O4
857	C78MYCOLATEACP[c]	1	C82H159O2SR

## Sheet: iOSDD890
#Rxn;rxnAbbr;imbalance;equation						metabolite without formula
13;ACCC;1 H;co2[c] + hexccoa[c] -> h2o[c] + chexccoa[c]						Each metabolite has formulae.
10	h2o[c]	1	H2O
40	co2[c]	-1
41	hexccoa[c]	-1	´*
42	chexccoa[c]	1	*o
24;ACPr;-6 O, -2 P;atp[c] + actp[c] -> ac[c] + adp[c]
2	atp[c]	-1	C10H12N5O13P3
32	ac[c]	1	C2H3O2
44	adp[c]	1	C10H12N5O10P2
58	actp[c]	-1	C2H3O5P
223;DHNAOT2;-16 H, -10 C;dhna[c] + octdp[c] -> ppi[c] + h[c] + co2[c] + 2dmmq6[c]
6	ppi[c]	1	HO7P2
15	h[c]	1	H
40	co2[c]	1	CO2
149	2dmmq6[c]	1	C40H54O2
325	dhna[c]	-1	C11H7O4
326	octdp[c]	-1	C40H65O7P2
224;DHNPA;1 H;dhnpt[c] -> h[c] + gcald[c] + 2ahhmp[c]
15	h[c]	1	H
127	gcald[c]	1	C2H4O2
327	dhnpt[c]	-1	C9H13N5O4
328	2ahhmp[c]	1	C7H9N5O2
453;G6PDH2;2 H;nadp[c] + g6p[c] -> 3 h[c] + nadph[c] + 6pgl[c]
15	h[c]	3	H
16	nadph[c]	1	C21H26N7O17P3
18	nadp[c]	-1	C21H25N7O17P3
529	g6p[c]	-1	C6H11O9P
530	6pgl[c]	1	C6H9O9P
508;GTHRDt2;-1 H;atp[c] + h2o[c] + gthrd[e] -> pi[c] + adp[c] + gthrd[c]
2	atp[c]	-1	C10H12N5O13P3
10	h2o[c]	-1	H2O
13	pi[c]	1	HO4P
44	adp[c]	1	C10H12N5O10P2
376	gthrd[e]	-1	C10H16N3O6S
574	gthrd[c]	1	C10H16N3O6S
655;MYCFLUX1;-150 H, -77 C, -3 O, 1 R, 1 Y, 1 R, 1 FULLR;mycolate[c] -> rmyc[c]
656	mycolate[c]	-1	C78H150O3
657	rmyc[c]	1	RMYC
656;MYCFLUX2;-162 H, -83 C, -3 O, 1 R, 1 Y, 1 R, 1 FULLR;mmycolate[c] -> rmyc[c]
657	rmyc[c]	1	RMYC
658	mmycolate[c]	-1	C84H162O3
657;MYCFLUX3;-166 H, -85 C, -3 O, 1 R, 1 Y, 1 R, 1 FULLR;kmycolate[c] -> rmyc[c]
657	rmyc[c]	1	RMYC
659	kmycolate[c]	-1	C86H166O3
658;MYCFLUX4;-164 H, -83 C, -4 O, 1 R, 1 Y, 1 R, 1 FULLR;mmmycolate[c] -> rmyc[c]
657	rmyc[c]	1	RMYC
660	mmmycolate[c]	-1	C84H164O4
659;MYCFLUX5;-168 H, -85 C, -4 O, 1 R, 1 Y, 1 R, 1 FULLR;mkmycolate[c] -> rmyc[c]
657	rmyc[c]	1	RMYC
661	mkmycolate[c]	-1	C86H168O4
879;R05224;-1 H;2 atp[c] + h2o[c] + 2 gln-L[c] + hgbyr[c] -> ppi[c] + h[c] + 2 glu-L[c] + 2 adp[c] + hgbam[c]
2	atp[c]	-2	C10H12N5O13P3
6	ppi[c]	1	HO7P2
10	h2o[c]	-1	H2O
15	h[c]	1	H
27	glu-L[c]	2	C5H8NO4
44	adp[c]	2	C10H12N5O10P2
83	gln-L[c]	-2	C5H10N2O3
239	hgbam[c]	1	C45H57N6O12
706	hgbyr[c]	-1	C45H54N4O14
955;THZSN;-1 H;cys-L[c] + tyr-L[c] + dxyl[c] -> h2o[c] + h[c] + co2[c] + pyr[c] + nh4[c] + 4hba[c] + 4mhetz[c]
10	h2o[c]	1	H2O
15	h[c]	1	H
40	co2[c]	1	CO2
56	pyr[c]	1	C3H3O3
75	nh4[c]	1	H4N
155	cys-L[c]	-1	C3H7NO2S
798	tyr-L[c]	-1	C9H11NO3
799	4hba[c]	1	C7H8O2
801	dxyl[c]	-1	C5H10O4
802	4mhetz[c]	1	C6H9NOS
1007;UGLDDS1;-1 H;atp[c] + alaala[c] + uAgl[c] -> pi[c] + adp[c] + uAgla[c]
2	atp[c]	-1	C10H12N5O13P3
13	pi[c]	1	HO4P
44	adp[c]	1	C10H12N5O10P2
137	alaala[c]	-1	C6H12N2O3
691	uAgla[c]	1	C40H62N9O26P2
817	uAgl[c]	-1	C34H52N7O24P2
1008;UGLDDS2;-1 H;atp[c] + alaala[c] + uGgl[c] -> pi[c] + adp[c] + uGgla[c]
2	atp[c]	-1	C10H12N5O13P3
13	pi[c]	1	HO4P
44	adp[c]	1	C10H12N5O10P2
137	alaala[c]	-1	C6H12N2O3
693	uGgla[c]	1	C40H62N9O26P2
818	uGgl[c]	-1	C34H52N7O24P2
1029;AH7PK;1 H;atp[c] + gmhep7p[c] -> adp[c] + gmhep17bp[c]
2	atp[c]	-1	C10H12N5O13P3
44	adp[c]	1	C10H12N5O10P2
835	gmhep7p[c]	-1	C7H15O10P
836	gmhep17bp[c]	1	C7H16O13P2
1030;BH7PK;1 H;atp[c] + gmhep7p[c] -> adp[c] + gbmh17p-D[c]
2	atp[c]	-1	C10H12N5O13P3
44	adp[c]	1	C10H12N5O10P2
835	gmhep7p[c]	-1	C7H15O10P
837	gbmh17p-D[c]	1	C7H16O13P2
1031;ABH17BPP_a;-2 H;h2o[c] + gmhep17bp[c] -> pi[c] + gmhep1p[c]
10	h2o[c]	-1	H2O
13	pi[c]	1	HO4P
836	gmhep17bp[c]	-1	C7H16O13P2
838	gmhep1p[c]	1	C7H15O10P
1032;ABH17BPP_b;-2 H;h2o[c] + gmhep17bp[c] -> pi[c] + gbmh1p-D[c]
10	h2o[c]	-1	H2O
13	pi[c]	1	HO4P
836	gmhep17bp[c]	-1	C7H16O13P2
839	gbmh1p-D[c]	1	C7H15O10P
1033;MAN1PT3;1 H;gtp[c] + gmhep1p[c] -> ppi[c] + gamgdp-D[c]
6	ppi[c]	1	HO7P2
38	gtp[c]	-1	C10H12N5O14P3
838	gmhep1p[c]	-1	C7H15O10P
840	gamgdp-D[c]	1	C17H27N5O17P2
1034;H1PAT_b;1 H;atp[c] + gbmh1p-D[c] -> ppi[c] + adphep-DD[c]
2	atp[c]	-1	C10H12N5O13P3
6	ppi[c]	1	HO7P2
839	gbmh1p-D[c]	-1	C7H15O10P
841	adphep-DD[c]	1	C17H27N5O16P2
1036;UCBL;-1 H;atp[c] + h[c] + hco3[c] + urea[c] <=> pi[c] + adp[c] + u1c[c]
2	atp[c]	-1	C10H12N5O13P3
13	pi[c]	1	HO4P
15	h[c]	-1	H
43	hco3[c]	-1	CHO3
44	adp[c]	1	C10H12N5O10P2
116	urea[c]	-1	CH4N2O
843	u1c[c]	1	C2H4N2O3
1039;HMEDR;-3 H;h[c] + nadh[c] + hmbpp[c] -> h2o[c] + nad[c] + ipdp[c]
10	h2o[c]	1	H2O
15	h[c]	-1	H
35	nad[c]	1	C21H26N7O14P2
36	nadh[c]	-1	C21H27N7O14P2
302	ipdp[c]	1	C5H9O7P2
845	hmbpp[c]	-1	C5H12O8P2
1041;UCE_1;-3 H;3 h[c] + ipdp[c] + ggdp[c] -> ppi[c] + ptdp[c]
6	ppi[c]	1	HO7P2
15	h[c]	-3	H
302	ipdp[c]	-1	C5H9O7P2
846	ggdp[c]	-1	C20H36O7P2
847	ptdp[c]	1	C25H44O7P2
1042;PRTT;-3 H;3 h[c] + ipdp[c] + ptdp[c] -> ppi[c] + hpdp[c]
6	ppi[c]	1	HO7P2
15	h[c]	-3	H
302	ipdp[c]	-1	C5H9O7P2
847	ptdp[c]	-1	C25H44O7P2
848	hpdp[c]	1	C30H52O7P2
1043;HTPS;-3 H;3 h[c] + ipdp[c] + hpdp[c] -> ppi[c] + htdp[c]
6	ppi[c]	1	HO7P2
15	h[c]	-3	H
302	ipdp[c]	-1	C5H9O7P2
848	hpdp[c]	-1	C30H52O7P2
849	htdp[c]	1	C35H60O7P2
1045;PPGPP;-6 H;h2o[c] + gdpdp[c] -> ppi[c] + gdp[c]
6	ppi[c]	1	HO7P2
10	h2o[c]	-1	H2O
86	gdp[c]	1	C10H12N5O11P2
850	gdpdp[c]	-1	C10H17N5O17P4
1050;ADPRDP;-2 H;h2o[c] + adprib[c] -> amp[c] + r5p[c]
4	amp[c]	1	C10H12N5O7P
10	h2o[c]	-1	H2O
750	r5p[c]	1	C5H9O8P
854	adprib[c]	-1	C15H21N5O14P2
1051;Gln_LT;-11 H, -5 C, -3 O, -2 N;atp[e] + h2o[e] + gln-L[e] -> pi[c] + adp[c] + gln[c]
13	pi[c]	1	HO4P
44	adp[c]	1	C10H12N5O10P2
366	atp[e]	-1	C10H12N5O13P3
379	h2o[e]	-1	H2O
855	gln-L[e]	-1	C5H10N2O3
856	gln[c]	1	Unknown
1056;IPDPUDCT;-3 H;7 ipdp[c] + ggdp[c] -> 7 ppi[c] + udcpdp[c]
6	ppi[c]	7	HO7P2
302	ipdp[c]	-7	C5H9O7P2
742	udcpdp[c]	1	C55H89O7P2
846	ggdp[c]	-1	C20H36O7P2
1059;PDBL_2;9 H, 5 C, 8 O, 1 P;gln-L[c] + g3p[c] + r5p-D[c] -> 3 h2o[c] + pi[c] + h[c] + glu-L[c] + pydx5p[c]
10	h2o[c]	3	H2O
13	pi[c]	1	HO4P
15	h[c]	1	H
27	glu-L[c]	1	C5H8NO4
83	gln-L[c]	-1	C5H10N2O3
348	g3p[c]	-1	C3H5O6P
712	pydx5p[c]	1	C8H8NO6P
859	r5p-D[c]	-1	Unknown
1061;PDBL_4;9 H, 5 C, 8 O, 1 P;gln-L[c] + dhap[c] + r5p-D[c] -> 3 h2o[c] + pi[c] + h[c] + glu-L[c] + pydx5p[c]
10	h2o[c]	3	H2O
13	pi[c]	1	HO4P
15	h[c]	1	H
27	glu-L[c]	1	C5H8NO4
83	gln-L[c]	-1	C5H10N2O3
486	dhap[c]	-1	C3H5O6P
712	pydx5p[c]	1	C8H8NO6P
859	r5p-D[c]	-1	Unknown
1066;2O4EH;-1 H;h2o[c] + 2h24pdn[c] -> 4h2opntn[c]
10	h2o[c]	-1	H2O
587	4h2opntn[c]	1	C5H7O4
864	2h24pdn[c]	-1	C5H6O3
1068;Mot;-1 H;atp[c] + h2o[c] + mob[e] <=> pi[c] + adp[c] + mob[c]
2	atp[c]	-1	C10H12N5O13P3
10	h2o[c]	-1	H2O
13	pi[c]	1	HO4P
44	adp[c]	1	C10H12N5O10P2
865	mob[e]	-1	MoO4
866	mob[c]	1	MoO4
1072;DMHDRFS;-2 C, -4 O;h2o[c] + 2 amet[c] + 34hpp[c] + 5a6rac[c] -> 2 h[c] + nh4[c] + 2 met-L[c] + 2 dad-5[c] + fo[c]
10	h2o[c]	-1	H2O
15	h[c]	2	H
75	nh4[c]	1	H4N
89	amet[c]	-2	C15H23N6O5S
580	met-L[c]	2	C5H11NO2S
740	34hpp[c]	-1	C9H7O4
858	dad-5[c]	2	C10H13N5O3
871	5a6rac[c]	-1	C9H16N4O6
872	fo[c]	1	C16H17N3O7
1080;MPTSS;-11 H, -10 C, -6 O, -1 P, -5 N;atp[c] + MoaD[c] -> ppi[c] + MoaD-AMP[c]
2	atp[c]	-1	C10H12N5O13P3
6	ppi[c]	1	HO7P2
879	MoaD[c]	-1	NaN
880	MoaD-AMP[c]	1	NaN
1081;MBP_2;-1 S;cys-L[c] + MoaD-AMP[c] -> ala-L[c] + MoaD-SH[c]
139	ala-L[c]	1	C3H7NO2
155	cys-L[c]	-1	C3H7NO2S
880	MoaD-AMP[c]	-1	NaN
881	MoaD-SH[c]	1	NaN
1082;MODBS;2 H, 2 S;cpmp[c] + 2 MoaD-SH[c] -> 2 h2o[c] + 2 MoaD[c] + mobpt[c]
10	h2o[c]	2	H2O
878	cpmp[c]	-1	C10H13N5O8P
879	MoaD[c]	2	NaN
881	MoaD-SH[c]	-2	NaN
882	mobpt[c]	1	C10H11N5O6PS2
1086;FAD_1;5 H, 2 C, 1 O;coa[c] + nad[c] + fad[c] + octscoa[c] -> accoa[c] + nadh[c] + fadh2[c] + hexscoa[c]
30	accoa[c]	1	C23H34N7O17P3S
33	coa[c]	-1	C21H32N7O16P3S
35	nad[c]	-1	C21H26N7O14P2
36	nadh[c]	1	C21H27N7O14P2
458	fad[c]	-1	C27H31N9O15P2
459	fadh2[c]	1	C27H33N9O15P2
886	octscoa[c]	-1	NaN
887	hexscoa[c]	1	NaN
1087;FAD_2;5 H, 2 C, 1 O;coa[c] + nad[c] + fad[c] + hexscoa[c] -> accoa[c] + nadh[c] + fadh2[c] + tetscoa[c]
30	accoa[c]	1	C23H34N7O17P3S
33	coa[c]	-1	C21H32N7O16P3S
35	nad[c]	-1	C21H26N7O14P2
36	nadh[c]	1	C21H27N7O14P2
458	fad[c]	-1	C27H31N9O15P2
459	fadh2[c]	1	C27H33N9O15P2
887	hexscoa[c]	-1	NaN
888	tetscoa[c]	1	NaN
1088;FAD_3;5 H, 2 C, 1 O;coa[c] + nad[c] + fad[c] + tetscoa[c] -> accoa[c] + nadh[c] + fadh2[c] + doscoa[c]
30	accoa[c]	1	C23H34N7O17P3S
33	coa[c]	-1	C21H32N7O16P3S
35	nad[c]	-1	C21H26N7O14P2
36	nadh[c]	1	C21H27N7O14P2
458	fad[c]	-1	C27H31N9O15P2
459	fadh2[c]	1	C27H33N9O15P2
888	tetscoa[c]	-1	NaN
889	doscoa[c]	1	NaN
1089;FAD_4;5 H, 2 C, 1 O;coa[c] + nad[c] + fad[c] + doscoa[c] -> accoa[c] + nadh[c] + fadh2[c] + eiscoa[c]
30	accoa[c]	1	C23H34N7O17P3S
33	coa[c]	-1	C21H32N7O16P3S
35	nad[c]	-1	C21H26N7O14P2
36	nadh[c]	1	C21H27N7O14P2
458	fad[c]	-1	C27H31N9O15P2
459	fadh2[c]	1	C27H33N9O15P2
889	doscoa[c]	-1	NaN
890	eiscoa[c]	1	NaN
1090;FAD_5;5 H, 2 C, 1 O;coa[c] + nad[c] + fad[c] + eiscoa[c] -> accoa[c] + nadh[c] + fadh2[c] + octdcoa[c]
30	accoa[c]	1	C23H34N7O17P3S
33	coa[c]	-1	C21H32N7O16P3S
35	nad[c]	-1	C21H26N7O14P2
36	nadh[c]	1	C21H27N7O14P2
458	fad[c]	-1	C27H31N9O15P2
459	fadh2[c]	1	C27H33N9O15P2
890	eiscoa[c]	-1	NaN
891	octdcoa[c]	1	NaN
1091;FAD_6;5 H, 2 C, 1 O;coa[c] + nad[c] + fad[c] + octdcoa[c] -> accoa[c] + nadh[c] + fadh2[c] + hexdcoa[c]
30	accoa[c]	1	C23H34N7O17P3S
33	coa[c]	-1	C21H32N7O16P3S
35	nad[c]	-1	C21H26N7O14P2
36	nadh[c]	1	C21H27N7O14P2
458	fad[c]	-1	C27H31N9O15P2
459	fadh2[c]	1	C27H33N9O15P2
891	octdcoa[c]	-1	NaN
892	hexdcoa[c]	1	NaN
1092;FAD_7;63 H, 37 C, 18 O, 3 P, 1 S, 6 N, -1 Na;coa[c] + nad[c] + fad[c] + hexdcoa[c] -> accoa[c] + nadh[c] + tdcoa[c] + fadh2[c]
30	accoa[c]	1	C23H34N7O17P3S
33	coa[c]	-1	C21H32N7O16P3S
35	nad[c]	-1	C21H26N7O14P2
36	nadh[c]	1	C21H27N7O14P2
435	tdcoa[c]	1	C35H58N7O17P3S
458	fad[c]	-1	C27H31N9O15P2
459	fadh2[c]	1	C27H33N9O15P2
892	hexdcoa[c]	-1	NaN
1093;FAD_8;-53 H, -33 C, -16 O, -3 P, -1 S, -6 N, 1 Na;coa[c] + nad[c] + tdcoa[c] + fad[c] -> accoa[c] + nadh[c] + fadh2[c] + dodcoa[c]
30	accoa[c]	1	C23H34N7O17P3S
33	coa[c]	-1	C21H32N7O16P3S
35	nad[c]	-1	C21H26N7O14P2
36	nadh[c]	1	C21H27N7O14P2
435	tdcoa[c]	-1	C35H58N7O17P3S
458	fad[c]	-1	C27H31N9O15P2
459	fadh2[c]	1	C27H33N9O15P2
893	dodcoa[c]	1	NaN
1094;FAD_9;5 H, 2 C, 1 O;coa[c] + nad[c] + fad[c] + dodcoa[c] -> accoa[c] + nadh[c] + fadh2[c] + decoa[c]
30	accoa[c]	1	C23H34N7O17P3S
33	coa[c]	-1	C21H32N7O16P3S
35	nad[c]	-1	C21H26N7O14P2
36	nadh[c]	1	C21H27N7O14P2
458	fad[c]	-1	C27H31N9O15P2
459	fadh2[c]	1	C27H33N9O15P2
893	dodcoa[c]	-1	NaN
894	decoa[c]	1	NaN
1095;FAD_10;51 H, 31 C, 18 O, 3 P, 1 S, 6 N, -1 Na;coa[c] + nad[c] + fad[c] + decoa[c] -> accoa[c] + nadh[c] + occoa[c] + fadh2[c]
30	accoa[c]	1	C23H34N7O17P3S
33	coa[c]	-1	C21H32N7O16P3S
35	nad[c]	-1	C21H26N7O14P2
36	nadh[c]	1	C21H27N7O14P2
441	occoa[c]	1	C29H46N7O17P3S
458	fad[c]	-1	C27H31N9O15P2
459	fadh2[c]	1	C27H33N9O15P2
894	decoa[c]	-1	NaN
1096;FAD_11;-41 H, -27 C, -16 O, -3 P, -1 S, -6 N, 1 Na;coa[c] + nad[c] + occoa[c] + fad[c] -> accoa[c] + nadh[c] + fadh2[c] + hexcoa[c]
30	accoa[c]	1	C23H34N7O17P3S
33	coa[c]	-1	C21H32N7O16P3S
35	nad[c]	-1	C21H26N7O14P2
36	nadh[c]	1	C21H27N7O14P2
441	occoa[c]	-1	C29H46N7O17P3S
458	fad[c]	-1	C27H31N9O15P2
459	fadh2[c]	1	C27H33N9O15P2
895	hexcoa[c]	1	NaN
1097;FAD_12;5 H, 2 C, 1 O;coa[c] + nad[c] + fad[c] + hexcoa[c] -> accoa[c] + nadh[c] + fadh2[c] + butcoa[c]
30	accoa[c]	1	C23H34N7O17P3S
33	coa[c]	-1	C21H32N7O16P3S
35	nad[c]	-1	C21H26N7O14P2
36	nadh[c]	1	C21H27N7O14P2
458	fad[c]	-1	C27H31N9O15P2
459	fadh2[c]	1	C27H33N9O15P2
895	hexcoa[c]	-1	NaN
896	butcoa[c]	1	NaN
1098;FAD_13;39 H, 25 C, 18 O, 3 P, 1 S, 6 N, -1 Na;coa[c] + nad[c] + fad[c] + butcoa[c] -> 2 accoa[c] + nadh[c] + fadh2[c]
30	accoa[c]	2	C23H34N7O17P3S
33	coa[c]	-1	C21H32N7O16P3S
35	nad[c]	-1	C21H26N7O14P2
36	nadh[c]	1	C21H27N7O14P2
458	fad[c]	-1	C27H31N9O15P2
459	fadh2[c]	1	C27H33N9O15P2
896	butcoa[c]	-1	NaN
1099;FAD_14;1 H, 1 O;coa[c] + nad[c] + odecoa[c] + fad[c] -> accoa[c] + nadh[c] + hdcoa[c] + fadh2[c]
30	accoa[c]	1	C23H34N7O17P3S
33	coa[c]	-1	C21H32N7O16P3S
35	nad[c]	-1	C21H26N7O14P2
36	nadh[c]	1	C21H27N7O14P2
311	hdcoa[c]	1	C37H60N7O17P3S
313	odecoa[c]	-1	C39H64N7O17P3S
458	fad[c]	-1	C27H31N9O15P2
459	fadh2[c]	1	C27H33N9O15P2
1100;FAD_15;-55 H, -35 C, -16 O, -3 P, -1 S, -6 N, 1 Na;coa[c] + nad[c] + hdcoa[c] + fad[c] -> accoa[c] + nadh[c] + fadh2[c] + c5tetdcoa[c]
30	accoa[c]	1	C23H34N7O17P3S
33	coa[c]	-1	C21H32N7O16P3S
35	nad[c]	-1	C21H26N7O14P2
36	nadh[c]	1	C21H27N7O14P2
311	hdcoa[c]	-1	C37H60N7O17P3S
458	fad[c]	-1	C27H31N9O15P2
459	fadh2[c]	1	C27H33N9O15P2
897	c5tetdcoa[c]	1	NaN
1101;FAD_16;5 H, 2 C, 1 O;coa[c] + nad[c] + fad[c] + c5tetdcoa[c] -> accoa[c] + nadh[c] + fadh2[c] + c3dodcoa[c]
30	accoa[c]	1	C23H34N7O17P3S
33	coa[c]	-1	C21H32N7O16P3S
35	nad[c]	-1	C21H26N7O14P2
36	nadh[c]	1	C21H27N7O14P2
458	fad[c]	-1	C27H31N9O15P2
459	fadh2[c]	1	C27H33N9O15P2
897	c5tetdcoa[c]	-1	NaN
898	c3dodcoa[c]	1	NaN
1104;FAD_19;1 H;nad[c] + d2hdodcoa[c] -> nadh[c] + dodcoa[c]
35	nad[c]	-1	C21H26N7O14P2
36	nadh[c]	1	C21H27N7O14P2
893	dodcoa[c]	1	NaN
900	d2hdodcoa[c]	-1	NaN
1105;FAD_20;5 H, 2 C, 1 O;coa[c] + nad[c] + fad[c] + nodcoa[c] -> accoa[c] + nadh[c] + fadh2[c] + hepdcoa[c]
30	accoa[c]	1	C23H34N7O17P3S
33	coa[c]	-1	C21H32N7O16P3S
35	nad[c]	-1	C21H26N7O14P2
36	nadh[c]	1	C21H27N7O14P2
458	fad[c]	-1	C27H31N9O15P2
459	fadh2[c]	1	C27H33N9O15P2
901	nodcoa[c]	-1	NaN
902	hepdcoa[c]	1	NaN
1106;FAD_21;5 H, 2 C, 1 O;coa[c] + nad[c] + fad[c] + hepdcoa[c] -> accoa[c] + nadh[c] + fadh2[c] + pentdcoa[c]
30	accoa[c]	1	C23H34N7O17P3S
33	coa[c]	-1	C21H32N7O16P3S
35	nad[c]	-1	C21H26N7O14P2
36	nadh[c]	1	C21H27N7O14P2
458	fad[c]	-1	C27H31N9O15P2
459	fadh2[c]	1	C27H33N9O15P2
902	hepdcoa[c]	-1	NaN
903	pentdcoa[c]	1	NaN
1107;FAD_22;5 H, 2 C, 1 O;coa[c] + nad[c] + fad[c] + pentdcoa[c] -> accoa[c] + nadh[c] + fadh2[c] + tridcoa[c]
30	accoa[c]	1	C23H34N7O17P3S
33	coa[c]	-1	C21H32N7O16P3S
35	nad[c]	-1	C21H26N7O14P2
36	nadh[c]	1	C21H27N7O14P2
458	fad[c]	-1	C27H31N9O15P2
459	fadh2[c]	1	C27H33N9O15P2
903	pentdcoa[c]	-1	NaN
904	tridcoa[c]	1	NaN
1108;FAD_23;5 H, 2 C, 1 O;coa[c] + nad[c] + fad[c] + tridcoa[c] -> accoa[c] + nadh[c] + fadh2[c] + undcoa[c]
30	accoa[c]	1	C23H34N7O17P3S
33	coa[c]	-1	C21H32N7O16P3S
35	nad[c]	-1	C21H26N7O14P2
36	nadh[c]	1	C21H27N7O14P2
458	fad[c]	-1	C27H31N9O15P2
459	fadh2[c]	1	C27H33N9O15P2
904	tridcoa[c]	-1	NaN
905	undcoa[c]	1	NaN
1109;FAD_24;5 H, 2 C, 1 O;coa[c] + nad[c] + fad[c] + undcoa[c] -> accoa[c] + nadh[c] + fadh2[c] + nocoa[c]
30	accoa[c]	1	C23H34N7O17P3S
33	coa[c]	-1	C21H32N7O16P3S
35	nad[c]	-1	C21H26N7O14P2
36	nadh[c]	1	C21H27N7O14P2
458	fad[c]	-1	C27H31N9O15P2
459	fadh2[c]	1	C27H33N9O15P2
905	undcoa[c]	-1	NaN
906	nocoa[c]	1	NaN
1110;FAD_25;5 H, 2 C, 1 O;coa[c] + nad[c] + fad[c] + nocoa[c] -> accoa[c] + nadh[c] + fadh2[c] + hepcoa[c]
30	accoa[c]	1	C23H34N7O17P3S
33	coa[c]	-1	C21H32N7O16P3S
35	nad[c]	-1	C21H26N7O14P2
36	nadh[c]	1	C21H27N7O14P2
458	fad[c]	-1	C27H31N9O15P2
459	fadh2[c]	1	C27H33N9O15P2
906	nocoa[c]	-1	NaN
907	hepcoa[c]	1	NaN
1111;FAD_26;49 H, 28 C, 18 O, 3 P, 1 S, 6 N, -1 Na;coa[c] + nad[c] + fad[c] + hepcoa[c] -> accoa[c] + nadh[c] + fadh2[c] + pentcoa[c]
30	accoa[c]	1	C23H34N7O17P3S
33	coa[c]	-1	C21H32N7O16P3S
35	nad[c]	-1	C21H26N7O14P2
36	nadh[c]	1	C21H27N7O14P2
458	fad[c]	-1	C27H31N9O15P2
459	fadh2[c]	1	C27H33N9O15P2
907	hepcoa[c]	-1	NaN
908	pentcoa[c]	1	C26H44N7O17P3S
1112;FAD_27;-3 H, 1 O;coa[c] + nad[c] + fad[c] + pentcoa[c] -> accoa[c] + nadh[c] + ppcoa[c] + fadh2[c]
30	accoa[c]	1	C23H34N7O17P3S
33	coa[c]	-1	C21H32N7O16P3S
35	nad[c]	-1	C21H26N7O14P2
36	nadh[c]	1	C21H27N7O14P2
70	ppcoa[c]	1	C24H36N7O17P3S
458	fad[c]	-1	C27H31N9O15P2
459	fadh2[c]	1	C27H33N9O15P2
908	pentcoa[c]	-1	C26H44N7O17P3S
1113;3HIBD;-1 H;nad[c] + 3hmp[c] -> h[c] + nadh[c] + 2mop[c]
15	h[c]	1	H
35	nad[c]	-1	C21H26N7O14P2
36	nadh[c]	1	C21H27N7O14P2
638	2mop[c]	1	C4H5O3
909	3hmp[c]	-1	C4H8O3
1114;ALDR;-2 H;h[c] + nadph[c] + arab-D[c] -> nadp[c] + arabl-D[c]
15	h[c]	-1	H
16	nadph[c]	-1	C21H26N7O17P3
18	nadp[c]	1	C21H25N7O17P3
164	arab-D[c]	-1	C5H10O5
910	arabl-D[c]	1	C5H10O5
1115;AL4D;2 H;nad[c] + arabl-D[c] -> h[c] + nadh[c] + xylu-D[c]
15	h[c]	1	H
35	nad[c]	-1	C21H26N7O14P2
36	nadh[c]	1	C21H27N7O14P2
832	xylu-D[c]	1	C5H10O5
910	arabl-D[c]	-1	C5H10O5
1116;MANT1;-135 H, -74 C, -38 O, -1 P, 1 N, 1 Na;decdman1p-tb[c] + PIM4[c] -> decd-tb[c] + LM[c]
112	decd-tb[c]	1	C50H81O4P
513	decdman1p-tb[c]	-1	C56H92O9P
518	PIM4[c]	-1	C68H124O33P
911	LM[c]	1	NaN
1117;ARABT;-8 H, -5 C, -4 O;decda-tb[c] + LM[c] -> decd-tb[c] + LAM[c]
110	decda-tb[c]	-1	C55H89O8P
112	decd-tb[c]	1	C50H81O4P
911	LM[c]	-1	NaN
912	LAM[c]	1	NaN
1118;MANT2;-11 H, -6 C, -5 O;decdman1p-tb[c] + LAM[c] -> decd-tb[c] + ManLAM[c]
112	decd-tb[c]	1	C50H81O4P
513	decdman1p-tb[c]	-1	C56H92O9P
912	LAM[c]	-1	NaN
913	ManLAM[c]	1	NaN
1120;SR1;-8 H, -5 C, -4 O;hoa[c] -> co2[c] + hla[c]
40	co2[c]	1	CO2
914	hoa[c]	-1	C6H8O6
915	hla[c]	1	Unknown
1121;SR2;-1 H, -4 O, -1 P;dhap[c] -> mthgxl[c]
486	dhap[c]	-1	C3H5O6P
916	mthgxl[c]	1	C3H4O2
1122;MR;-6 H, -3 C, -2 O;h[c] + nadh[c] + mthgxl[c] -> nad[c] + lald[c]
15	h[c]	-1	H
35	nad[c]	1	C21H26N7O14P2
36	nadh[c]	-1	C21H27N7O14P2
916	mthgxl[c]	-1	C3H4O2
917	lald[c]	1	Unknown
1123;GLYCS_I;1 H;gthrd[c] + mthgxl[c] -> lgt-s[c]
574	gthrd[c]	-1	C10H16N3O6S
916	mthgxl[c]	-1	C3H4O2
918	lgt-s[c]	1	C13H21N3O8S
1124;GLYCS_II;-1 H;h2o[c] + lgt-s[c] -> h[c] + gthrd[c] + lac-L[c]
10	h2o[c]	-1	H2O
15	h[c]	1	H
574	gthrd[c]	1	C10H16N3O6S
612	lac-L[c]	1	C3H5O3
918	lgt-s[c]	-1	C13H21N3O8S
1125;LALDD;6 H, 3 C, 2 O;h2o[c] + nad[c] + lald[c] -> 2 h[c] + nadh[c] + lac-L[c]
10	h2o[c]	-1	H2O
15	h[c]	2	H
35	nad[c]	-1	C21H26N7O14P2
36	nadh[c]	1	C21H27N7O14P2
612	lac-L[c]	1	C3H5O3
917	lald[c]	-1	Unknown
1127;PreDeh;1 H;pphn[c] <=> h2o[c] + co2[c] + phpyr[c]
10	h2o[c]	1	H2O
40	co2[c]	1	CO2
221	pphn[c]	-1	C10H8O6
725	phpyr[c]	1	C9H7O3
1145;SELCYSS;6 H, 3 C, 2 O, 1 N, 1 R, 1 R, 1 FULLR;selnp[c] + sertrna[sec][c] -> pi[c] + h[c] + sectrna[c]
13	pi[c]	1	HO4P
15	h[c]	1	H
948	selnp[c]	-1	H2O3PSe
949	sertrna[sec][c]	-1	Unknown
950	sectrna[c]	1	C3H6NOSeR
1147;SERTRS2;-6 H, -3 C, -2 O, -1 N, -1 R, -1 R, -1 FULLR;atp[c] + ser-L[c] + trnasecys[c] -> amp[c] + ppi[c] + sertrna[sec][c]
2	atp[c]	-1	C10H12N5O13P3
4	amp[c]	1	C10H12N5O7P
6	ppi[c]	1	HO7P2
273	ser-L[c]	-1	C3H7NO3
949	sertrna[sec][c]	1	Unknown
953	trnasecys[c]	-1	R

## Sheet: iNJ661v_mod
#Rxn;rxnAbbr;imbalance;equation						metabolite without formula
14;ACCC;1 H;co2[c] + hexccoa[c] -> h2o[c] + chexccoa[c]						Each metabolite has formulae.
12	h2o[c]	1	H2O
42	co2[c]	-1	CO2
43	hexccoa[c]	-1	C47H82N7O17P3S
44	chexccoa[c]	1	C48H81N7O18P3S
224;DHNAOT2;-16 H, -10 C;dhna[c] + octdp[c] -> ppi[c] + h[c] + co2[c] + 2dmmq6[c]
6	ppi[c]	1	HO7P2
17	h[c]	1	H
42	co2[c]	1	CO2
153	2dmmq6[c]	1	C40H54O2
328	dhna[c]	-1	C11H7O4
329	octdp[c]	-1	C40H65O7P2
225;DHNPA;1 H;dhnpt[c] -> h[c] + gcald[c] + 2ahhmp[c]
17	h[c]	1	H
129	gcald[c]	1	C2H4O2
330	dhnpt[c]	-1	C9H13N5O4
331	2ahhmp[c]	1	C7H9N5O2
653;MYCFLUX1;-150 H, -77 C, -3 O, 1 R, 1 Y, 1 R, 1 FULLR;mycolate[c] -> rmyc[c]
654	mycolate[c]	-1	C78H150O3
655	rmyc[c]	1	RMYC
654;MYCFLUX2;-162 H, -83 C, -3 O, 1 R, 1 Y, 1 R, 1 FULLR;mmycolate[c] -> rmyc[c]
655	rmyc[c]	1	RMYC
656	mmycolate[c]	-1	C84H162O3
655;MYCFLUX3;-166 H, -85 C, -3 O, 1 R, 1 Y, 1 R, 1 FULLR;kmycolate[c] -> rmyc[c]
655	rmyc[c]	1	RMYC
657	kmycolate[c]	-1	C86H166O3
656;MYCFLUX4;-164 H, -83 C, -4 O, 1 R, 1 Y, 1 R, 1 FULLR;mmmycolate[c] -> rmyc[c]
655	rmyc[c]	1	RMYC
658	mmmycolate[c]	-1	C84H164O4
657;MYCFLUX5;-168 H, -85 C, -4 O, 1 R, 1 Y, 1 R, 1 FULLR;mkmycolate[c] -> rmyc[c]
655	rmyc[c]	1	RMYC
659	mkmycolate[c]	-1	C86H168O4
877;R05224;-1 H;2 atp[c] + h2o[c] + 2 gln_L[c] + hgbyr[c] -> ppi[c] + h[c] + 2 glu_L[c] + 2 adp[c] + hgbam[c]
2	atp[c]	-2	C10H12N5O13P3
6	ppi[c]	1	HO7P2
12	h2o[c]	-1	H2O
17	h[c]	1	H
29	glu_L[c]	2	C5H8NO4
46	adp[c]	2	C10H12N5O10P2
85	gln_L[c]	-2	C5H10N2O3
243	hgbam[c]	1	C45H57N6O12
703	hgbyr[c]	-1	C45H54N4O14
954;THZSN;-1 H;cys_L[c] + tyr_L[c] + dxyl[c] -> 4hba[c] + h2o[c] + h[c] + co2[c] + pyr[c] + nh4[c] + 4mhetz[c]
11	4hba[c]	1	C7H8O2
12	h2o[c]	1	H2O
17	h[c]	1	H
42	co2[c]	1	CO2
58	pyr[c]	1	C3H3O3
77	nh4[c]	1	H4N
159	cys_L[c]	-1	C3H7NO2S
793	tyr_L[c]	-1	C9H11NO3
795	dxyl[c]	-1	C5H10O4
796	4mhetz[c]	1	C6H9NOS
1006;UGLDDS1;-1 H;atp[c] + alaala[c] + uAgl[c] -> pi[c] + adp[c] + uAgla[c]
2	atp[c]	-1	C10H12N5O13P3
15	pi[c]	1	HO4P
46	adp[c]	1	C10H12N5O10P2
139	alaala[c]	-1	C6H12N2O3
688	uAgla[c]	1	C40H62N9O26P2
811	uAgl[c]	-1	C34H52N7O24P2
1007;UGLDDS2;-1 H;atp[c] + alaala[c] + uGgl[c] -> pi[c] + adp[c] + uGgla[c]
2	atp[c]	-1	C10H12N5O13P3
15	pi[c]	1	HO4P
46	adp[c]	1	C10H12N5O10P2
139	alaala[c]	-1	C6H12N2O3
690	uGgla[c]	1	C40H62N9O26P2
812	uGgl[c]	-1	C34H52N7O24P2
1054;PYDX5PS;-1 H;gln_L[c] + g3p[c] + r5p[c] <=> 3 h2o[c] + pi[c] + glu_L[c] + pydx5p[c]
12	h2o[c]	3	H2O
15	pi[c]	1	HO4P
29	glu_L[c]	1	C5H8NO4
85	gln_L[c]	-1	C5H10N2O3
351	g3p[c]	-1	C3H5O6P
709	pydx5p[c]	1	C8H8NO6P
747	r5p[c]	-1	C5H9O8P

## Sheet: iEK1011
ID Rxn	Abbreviation	Description	Reaction	GPR	Subsystem
307	EX_gua_e	Guanine exchange	gua_e ->	0	Extracellular exchange
952	EX_mn2_e	Mn2+ exchange	mn2_e ->	0	Extracellular exchange
953	Mn2t	0	2 h_c + mn2_e <=> 2 h_e + mn2_c	(Rv0924c)	Transport
1084	MNabc_rev	T0034b	atp_c + h2o_c + mn2_c -> pi_c + h_c + adp_c + mn2_e	(Rv2059) and (Rv2060) and (Rv2061c)	Transport
metabolites without formulae
ID Position	Abbreviation	Description	Charged formula	Compartment
401	gua_e[u]	Guanine	0	Unknown
780	adphep_DD_c[u]	ADP-D-glycero-D-manno-heptose	0	Unknown
790	mn2_e[u]	Manganese	0	Unknown
791	mn2_c[u]	Manganese	0	Unknown

## Sheet: sMtb2018
ID_RXN	Abbreviation	Description	Reaction	GPR	Subsystem	Notes	EC Number	References
40	R_ISPG	R08689	2 FERI[c] + 2 H[c] + MDECPP[c] -> 2 FERO[c] + H2O[c] + HMB4PP[c]	(Rv2868c)	Terpenoid backbone biosynthesis	PROTEIN_NAME: 4-hydroxy-3-methylbut-2-en-1-yl diphosphate synthase GENE_NAME: ispG	1.17.7.1	none
111	R_SIRA2	R00859	6 FERO[c] + 3 H2O[c] + H2S[c] <=> 6 FERI[c] + H2SO3[c] + 6 H[c]	(Rv2391)	Sulfur metabolism	PROTEIN_NAME: ferrodoxin-dependent sulfite reductase NIRA GENE_NAME: sirA	1.8.7.1	none
138	R_ISCS	ISCS	CYS[c] + FE2[c] -> ALA[c] + FERO[c]	(Rv3025c) or (Rv1464)	Cysteine and methionine metabolism	PROTEIN_NAME: cysteine desulfurase GENE_NAME: iscS OR csd	4.4.1.-	none
286	BiomassGrowthInVitro	Biomass growth in vitro	0.0033 AC1PIM1[c] + 0.0019 AC1PIM2[c] + 0.0033 AC1PIM6[c] + 0.0033 AC2PIM2[c] + 0.0033 AC2PIM6[c] + 0.2184 ALA[c] + 0.3715 AMYL[c] + 0.0023 ARABINOGALACTANPEPTIDOGLYCAN[c] + 0.0529 ARAFDPP[c] + 0.1148 ARG[c] + 0.0351 ASN[c] + 0.0886 ASP[c] + 57.03 ATP[c] + 0.0402 C78MYCOLATEPP[c] + 0.0124 CAL[c] + 0.0159 COA[c] + 0.0168 CTP[c] + 0.0155 CYS[c] + 0.0102 DATP[c] + 0.0194 DCTP[c] + 0.0194 DGTP[c] + 0…	0	Biomass and Maintenance	PROTEIN_NAME: na GENE_NAME: orphan	none	none
569	R_FPRA	R01195	FERI[c] + H[c] + NADP[c] -> FERO[c] + NADPH[c]	(Rv3106) or (Rv0886)	Nicotinate and nicotinamide metabolism	PROTEIN_NAME: NADPH:adrenodoxin oxidoreductase OR NADPH:adrenodoxin oxidoreductase FprB GENE_NAME: fprA OR frpB	1.18.1.2	none
738	BiomassGrowth	Biomass growth	0.0024 AC1PIM1[c] + 0.0014 AC1PIM2[c] + 0.0024 AC1PIM6[c] + 0.0024 AC2PIM2[c] + 0.0024 AC2PIM6[c] + 0.2184 ALA[c] + 0.2352 AMYL[c] + 0.0017 ARABINOGALACTANPEPTIDOGLYCAN[c] + 0.0388 ARAFDPP[c] + 0.1148 ARG[c] + 0.0351 ASN[c] + 0.0886 ASP[c] + 57.03 ATP[c] + 0.0295 C78MYCOLATEPP[c] + 0.0091 CAL[c] + 0.0132 COA[c] + 0.0168 CTP[c] + 0.0155 CYS[c] + 0.0102 DATP[c] + 0.0194 DCTP[c] + 0.0194 DGTP[c] + 0…	0	Biomass and Maintenance	PROTEIN_NAME: na GENE_NAME: orphan	none	none
801	R_SIRA1	R00790	6 FERO[c] + 2 H2O[c] + NH3[c] <=> 6 FERI[c] + 6 H[c] + NO2[c]	(Rv2391)	Nitrogen metabolism	PROTEIN_NAME: ferrodoxin-dependent sulfite reductase NIRA GENE_NAME: sirA	1.7.7.1	none
1152	R_KGD2	R01197	CO2[c] + 2 FERI[c] + 2 H[c] + SUCCOA[c] <=> AKG[c] + COA[c] + 2 FERO[c]	(Rv1248c) or ((Rv2454c) and (Rv2455c))	Citrate cycle (TCA cycle)	PROTEIN_NAME: 2-oxoglutarate decarboxylase GENE_NAME: kgd OR ( Rv2454c AND Rv2455c )	1.2.7.3	doi: 10.1016/j.chembiol.2011.06.004
		metabolite without formula
		ID	Metabolite
		93	FERI[c]
		95	FERO[c]
