# Supplementary material for: A systematic evaluation of Mycobacterium tuberculosis Genome-Scale Metabolic Networks
Source: PLoS Comput Biol. 2020 Jun 15;16(6):e1007533. doi: 10.1371/journal.pcbi.1007533 (PMC7316355; doi:10.1371/journal.pcbi.1007533)
Supplement: S6 Table — (XLSX) [file pcbi.1007533.s011.xlsx]

## Sheet: Description
S6 Table	List of literature used in the macromolecular composition of biomass reactions of GSMN-TB and iNJ661
S6A	List of literature used in the macromolecular composition of biomass reactions of INJ661
S6B	List of literature used in the macromolecular composition of biomass reactions of GSMN-TB

## Sheet: S6A
Component	% of iNJ661 biomass	References of iNJ661 biomass
Amino acids	0.27	Garcia-Vallve S, Guzman E, Montero MA, Romeu A: HGT-DB: a database of putative horizontally transferred genes in prokaryotic complete genomes. Nucleic acids research. 2003, 31 (1): 187-189. 10.1093/nar/gkg004
		Youmans AS, Youmans GP: Ribonucleic acid, deoxyribonucleic acid, and protein content of cells of different ages of Mycobacterium tuberculosis and the ralationship to immunogenicity. J Bacteriol. 1968, 95 (2): 272-279.
Nucleic acids	0.26	Beste DJ, Peters J, Hooper T, Avignone-Rossa C, Bushell ME, McFadden J: Compiling a molecular inventory for Mycobacterium bovis BCG at two growth rates: evidence for growth rate-mediated regulation of ribosome biosynthesis and lipid metabolism. J Bacteriol. 2005, 187 (5): 1677-1684. 10.1128/JB.187.5.1677-1684.2005
		Youmans AS, Youmans GP: Ribonucleic acid, deoxyribonucleic acid, and protein content of cells of different ages of Mycobacterium tuberculosis and the ralationship to immunogenicity. J Bacteriol. 1968, 95 (2): 272-279.
Sugar and Carbohydrates	0.21	Beste DJ, Peters J, Hooper T, Avignone-Rossa C, Bushell ME, McFadden J: Compiling a molecular inventory for Mycobacterium bovis BCG at two growth rates: evidence for growth rate-mediated regulation of ribosome biosynthesis and lipid metabolism. J Bacteriol. 2005, 187 (5): 1677-1684. 10.1128/JB.187.5.1677-1684.2005
Lipids	0.25	Khuller GK, Taneja R, Kaur S, Verma JN (1982) Lipid composition and virulence of Mycobacterium tuberculosis H37Rv. The Australian journal of experimental biology and medical science 60 (Pt 5): 541-547.
		Subrahmanyam D (1965) Fatty acid composition of phosphatidyl ethanolamine of Mycobacterium tuberculosis. Indian journal of biochemistry 2: 274-275.
		Nandedkar AK (1983) Comparative study of the lipid composition of particular pathogenic and nonpathogenic species of Mycobacterium. Journal of the National Medical Association 75: 69-74.
		Acharya PV, Goldman DS (1970) Chemical composition of the cell wall of the H37Ra strain of Mycobacterium tuberculosis. Journal of bacteriology 102: 733-739.
		Watanabe M, Aoyagi Y, Ridell M, Minnikin DE (2001) Separation and characterization of individual mycolic acids in representative mycobacteria. Microbiology (Reading, England) 147: 1825-1837.
Other	0.01	Dhople AM, Ryon DL (2000) ATP content of Mycobacterium tuberculosis grown in vivo and in vitro. Microbios 101: 81-88.
		Olson WP, Groves MJ, Klegerman ME (1990) Cell mass of Mycobacterium bovis BCG estimated by gas chromatography. Biologicals 18: 83-88.
	1

## Sheet: S6B
Component	% of GSMN-TB biomass	References of GSMN-TB biomass
Amino acids	0.21	Beste, D. J., Peters, J., Hooper, T., Avignone-Rossa, C., Bushell, M. E., and McFadden, J., Compiling a molecular inventory for Mycobacterium bovis BCG at two growth rates: evidence for growth rate-mediated regulation of ribosome biosynthesis and lipid metabolism. J.Bacteriol. 2005; 187:1677-1684.
Nucleic acids	0.06	Beste, D. J., Peters, J., Hooper, T., Avignone-Rossa, C., Bushell, M. E., and McFadden, J., Compiling a molecular inventory for Mycobacterium bovis BCG at two growth rates: evidence for growth rate-mediated regulation of ribosome biosynthesis and lipid metabolism. J.Bacteriol. 2005; 187:1677-1684.
Sugar and Carbohydrates	0.27	Lemassu,A. and Daffe,M. (1994). Structural features of the exocellular polysaccharides of Mycobacterium tuberculosis. Biochem. J. 297 ( Pt 2), 351-357.
		Winder,F.G. and Rooney,S.A. (1970). The effects of isoniazid on the carbohydrates of Mycobacterium tuberculosis BCG. Biochem. J. 117, 355-368.
		Caldes,G. and Prescott,B. (1971). A comparison of the chemical composition of Mycobacterium tuberculosis muris with Mycobacterium tuberculosis bovis (BCG). Biochem. Biophys. Res. Commun. 44, 852-858.
		Brennan,P.J., Rooney,S.A., and Winder,F.G. (1970). The lipids of Mycobacterium tuberculosis BCG: fractionation, composition, turnover and the effects of isoniazid. Ir. J. Med. Sci. 3, 371-390.
		Mahapatra,S., Scherman,H., Brennan,P.J., and Crick,D.C. (2005). N Glycolylation of the nucleotide precursors of peptidoglycan biosynthesis of Mycobacterium spp. is altered by drug treatment. J. Bacteriol. 187, 2341-2347.
Lipids	0.55	Acharya,P.V. and GOLDMAN,D.S. (1970). Chemical composition of the cell wall of the H37Ra strain of Mycobacterium tuberculosis. J. Bacteriol. 102, 733-739.
		Beste,D.J., Peters,J., Hooper,T., Avignone-Rossa,C., Bushell,M.E., and McFadden,J. (2005). Compiling a molecular inventory for Mycobacterium bovis BCG at two growth rates: evidence for growth rate-mediated regulation of ribosome biosynthesis and lipid metabolism. J. Bacteriol. 187, 1677-1684.
		Brennan,P.J., Rooney,S.A., and Winder,F.G. (1970). The lipids of Mycobacterium tuberculosis BCG: fractionation, composition, turnover and the effects of isoniazid. Ir. J. Med. Sci. 3, 371-390.
		Sareen,M. and Khuller,G.K. (1990). Cell wall and membrane changes associated with ethambutol resistance in Mycobacterium tuberculosis H37Ra. Antimicrob. Agents Chemother. 34, 1773-1776.
		Winder,F.G. and Rooney,S.A. (1970). The effects of isoniazid on the carbohydrates of Mycobacterium tuberculosis BCG. Biochem. J. 117, 355-368.
		Chatterjee,D., Bozic,C.M., Knisley,C., Cho,S.N., and Brennan,P.J. (1989). Phenolic glycolipids of Mycobacterium bovis: new structures and synthesis of a corresponding seroreactive neoglycoprotein. Infect. Immun. 57, 322-330.
		Kato,M. and Maeda,J. (1974). Isolation and biochemical activities of trehalose-6-monomycolate of Mycobacterium tuberculosis. Infect. Immun. 9, 8-14.
		NOLL,H. and BLOCH,H. (1953). A toxic lipid component of the tubercle bacillus (cord factor). II. Occurrence in chloroform extracts of young and older bacterial cultures. Am. Rev. Tuberc. 67, 828-852.
		Parrish,N.M., Kuhajda,F.P., Heine,H.S., Bishai,W.R., and Dick,J.D. (1999). Antimycobacterial activity of cerulenin and its effects on lipid biosynthesis. J. Antimicrob. Chemother. 43, 219-226.
		Azuma,I., Yamamura,Y., and Fukushi,K. (1968). Fractionation of mycobacterial cell wall. Isolation of arabinose mycolate and arabinogalactan from cell wall fraction of Mycobacterium tuberculosis strain Aoyama B. J. Bacteriol. 96, 1885-1887.
Other	0.01	Sareen,D., Newton,G.L., Fahey,R.C., and Buchmeier,N.A. (2003). Mycothiol is essential for growth of Mycobacterium tuberculosis Erdman. J. Bacteriol. 185, 6736-6740.
