# Supplementary material for: A systematic evaluation of Mycobacterium tuberculosis Genome-Scale Metabolic Networks
Source: PLoS Comput Biol. 2020 Jun 15;16(6):e1007533. doi: 10.1371/journal.pcbi.1007533 (PMC7316355; doi:10.1371/journal.pcbi.1007533)
Supplement: S9 Table — (XLSX) [file pcbi.1007533.s014.xlsx]

## Sheet: Description
S9 Table. List of Blocked Reactions and Dead End Metabolites in GSMNs of Mtb
Subtable	Spreadsheet name	Description
S9A	General Statistics	Summary of the number of Blocked Reactions per metabolic pathways
S9B	Blocked Reactions	List of Blocked Reactions in Mtb GSMNs
S9C	Dead End Metabolites	List of Dead Ends in Mtb GSMNs

## Sheet: S9A
S9 Table. Blocked Reactions by metabolic pathways in genome scale models of Mtb
Metabolic Pathways	GSMN-TB1.1	iOSDD890	sMtb	iCG760	iSM810	iNJ661v_modified	iEK1011	sMtb2018
Glycolysis	0	1	0	0	1	1	0	0
TCA cycle	0	1	0	1	1	1	0	0
Pentose Phosphate Pathway	0	2	3	0	0	1	1	3
Lipid Metabolism	50	45	12	48	58	16	9	12
Cholesterol degradation	9	-	0	0	0	-	0	0
Cofactor metabolism	13	94	38	9	11	48	38	38
Nucleotide metabolism	2	5	6	1	2	5	1	6
Porphyrin metabolism	0	27	1	0	0	17	-	1
Glyoxylate metabolism	1	5	3	0	0	5	1	3
Sugar metabolism	3	17	4	4	16	16	13	4
Amino Acid metabolism	12	14	8	10	11	14	10	8
Redox metabolism	0	11	0	0	2	8	4	0
Glyoxal Pathway	-	-	2	0	0	-	0	2
Mycothiol biosynthesis	0	-	1	0	0	-	0	1
Urea Cycle	-	3	-	0	0	1	1	-
tRNA charging	-	22	-	-	-	-	3	-
Transport	8	16	2	8	13	8	9	2
Exchange	-	27	12	8	2	12	20	12
Others	0	0	0	0	0	0	18	0
Total ZFR	98 (11%)	290 (27%)	92 (8%)	89(9%)	117(12%)	153 (16%)	138 (11%)	92 (8%)
Dead End Metabolites	25	162	33	84	53	90	110	34

## Sheet: S9B
iNJ661v_modified			GSMN-TB 1.1			iOSDD890			sMtb			iCG760			iSM810			iEK1011			sMtb2018
Rxn name	Rxn description	Formula	Rxn name	Rxn description	Formula	Rxn name	Rxn description	Formula	Rxn name	Rxn description	Formula	Rxn name	Rxn description	Formula	Rxn name	Rxn description	Formula	Rxn name	Rxn description	Formula	Abbreviation	Description	Reaction
BTS3r	biotin synthase	dtbt[c] + 2 s[c] <=> btn[c] + h2s[c]	R10	C6 Compounds, mannose	FRU <=> MAN	FAD_1	acyl-CoA dehydrogenase fadE1-36 AND enoyl-CoA hydratase/isomerase echA1-21 AND 3-hydroxyacyl-CoA dehydrogenase fadB2-5 AND acety... <Preview truncated at 128 characters>	coa[c] + nad[c] + fad[c] + octscoa[c] -> accoa[c] + nadh[c] + fadh2[c] + hexscoa[c]	NAGA	R02059	H2O[c] + AGA6P[c] <=> AC[c] + GA6P[c]	R10	Mannose isomerase	FRU[c] <=> MAN[c]	R10	C6 Compounds, mannose	FRU[c] <=> MAN[c]	DGTP8DETOX	8-oxo-dGTP diphosphohydrolase	h2o_c + 8oxdgtp_c -> ppi_c + h_c + 8oxdgmp_c	R_COBM	R05181	PRECORIN4B[c] + SAM[c] -> PRECORIN5[c] + SAH[c]
AKGDb	oxoglutarate dehydrogenase dihydrolipoamide S succinyltransferase	coa[c] + sdhlam[c] -> dhlam[c] + succoa[c]	R15	GDP-D-rhamnose biosynthesis/ Fructose and mannose metabolism	GDPMAN -> GDPDHDOMAN	FAD_2	acyl-CoA dehydrogenase fadE1-36 AND enoyl-CoA hydratase/isomerase echA1-21 AND 3-hydroxyacyl-CoA dehydrogenase fadB2-5 AND acety... <Preview truncated at 128 characters>	coa[c] + nad[c] + fad[c] + hexscoa[c] -> accoa[c] + nadh[c] + fadh2[c] + tetscoa[c]	ARGA	R00259	ACCOA[c] + GLU[c] <=> COA[c] + NAGLU[c]	R15	Possible GDP-Mannose 4,6-dehydratase gca, gmdA	GDPMAN[c] -> GDPDHDOMAN[c]	R15	GDP-D-rhamnose biosynthesis/ Fructose and mannose metabolism	GDPMAN[c] -> GDPDHDOMAN[c]	DGTP8OXO	RXN-11410	dgtp_c + 2 oh1_c -> h2o_c + 8oxdgtp_c	R_FOLB5	FOLB5	DHMP[c] + O2[c] -> DHXP[c] + FOR[c] + GLAL[c]
4HTHRS	4 Hydroxy L threonine synthase	h2o[c] + phthr[c] -> 4hthr[c] + pi[c]	R16	GDP-D-rhamnose biosynthesis/ Fructose and mannose metabolism	GDPDHDOMAN -> GDPDHDOGAL	FAD_3	acyl-CoA dehydrogenase fadE1-36 AND enoyl-CoA hydratase/isomerase echA1-21 AND 3-hydroxyacyl-CoA dehydrogenase fadB2-5 AND acety... <Preview truncated at 128 characters>	coa[c] + nad[c] + fad[c] + tetscoa[c] -> accoa[c] + nadh[c] + fadh2[c] + doscoa[c]	OELAC	R03470	4CMLAC[c] <=> CO2[c] + 3OELAC[c]	R16	GDP-4-dehydro-6-deoxy-D-mannose epimerase / GDP-4-dehydro-6-L-deoxygalactose reductase	GDPDHDOMAN[c] -> GDPDHDOGAL[c]	R16	GDP-D-rhamnose biosynthesis/ Fructose and mannose metabolism	GDPDHDOMAN[c] -> GDPDHDOGAL[c]	GTP8OXO	RXN-11409	gtp_c + 2 oh1_c -> h2o_c + 8oxgtp_c	R_COBS	R05223	ADENOSYLCOBINAMIDEGDP[c] + ARIZ[c] -> COBCO[c] + GMP[c] + H[c]
ACBIPGT	Adenosyl cobinamide phosphate guanyltransferase	adocbip[c] + gtp[c] + h[c] -> agdpcbi[c] + ppi[c]	R17	GDP-D-rhamnose biosynthesis/ Fructose and mannose metabolism	GDPDHDOGAL + NADPH -> GDPFUC + NADP	FAD_4	acyl-CoA dehydrogenase fadE1-36 AND enoyl-CoA hydratase/isomerase echA1-21 AND 3-hydroxyacyl-CoA dehydrogenase fadB2-5 AND acety... <Preview truncated at 128 characters>	coa[c] + nad[c] + fad[c] + doscoa[c] -> accoa[c] + nadh[c] + fadh2[c] + eiscoa[c]	FADB1	R01976	NADP[c] + HBUTCOA[c] <=> H[c] + NADPH[c] + AACCOA[c]	R17	GDP-4-dehydro-6-deoxy-D-mannose epimerase / GDP-4-dehydro-6-L-deoxygalactose reductase	NADPH[c] + GDPDHDOGAL[c] -> GDPFUC[c] + NADP[c]	R17	GDP-D-rhamnose biosynthesis/ Fructose and mannose metabolism	GDPDHDOGAL[c] + NADPH[c] -> GDPFUC[c] + NADP[c]	AGMT	Agmatinase	h2o_c + agm_c -> ptrc_c + urea_c	R_DEOA	R01570	DTHY[c] + PI[c] <=> DR1P[c] + THY[c]
ADCPS1	adenosylcobinamide phosphate synthase	adcobhex[c] + appl[c] + atp[c] -> adocbi[c] + adp[c] + h[c] + pi[c]	R86	Propanoate metabolism	MK + PROPIONYLCOA -> MKH2 + ACRCOA	FAD_5	acyl-CoA dehydrogenase fadE1-36 AND enoyl-CoA hydratase/isomerase echA1-21 AND 3-hydroxyacyl-CoA dehydrogenase fadB2-5 AND acety... <Preview truncated at 128 characters>	coa[c] + nad[c] + fad[c] + eiscoa[c] -> accoa[c] + nadh[c] + fadh2[c] + octdcoa[c]	COBM	R05181	PRECORIN4B[c] + SAM[c] -> PRECORIN5[c] + SAH[c]	R86	acyl-CoA dehydrogenase	MK[c] + PROPIONYLCOA[c] -> MKH2[c] + ACRCOA[c]	R86	Propanoate metabolism	MK[c] + PROPIONYLCOA[c] -> MKH2[c] + ACRCOA[c]	ARGDC	Arginine decarboxylase	h_c + arg__L_c -> co2_c + agm_c	R_TH2	T00282	H2[e] <=> H2[c]
ALATRS	Alanyl tRNA synthetase	ala_L[c] + atp[c] + trnaala[c] -> alatrna[c] + amp[c] + ppi[c]	R104	Glyoxylate shunt	NAD + GLAL -> NADH + GLYCOLATE	FAD_6	acyl-CoA dehydrogenase fadE1-36 AND enoyl-CoA hydratase/isomerase echA1-21 AND 3-hydroxyacyl-CoA dehydrogenase fadB2-5 AND acety... <Preview truncated at 128 characters>	coa[c] + nad[c] + fad[c] + octdcoa[c] -> accoa[c] + nadh[c] + fadh2[c] + hexdcoa[c]	COBS	R05223	ADENOSYLCOBINAMIDEGDP[c] + ARIZ[c] -> H[c] + GMP[c] + COBCO[c]	R110	adenylyl-sulfate kinase, cysNC	APS[c] + ATP[c] -> PAPS[c] + ADP[c]	R110	adenylyl-sulfate kinase, cysNC	Other	HOAS	0	3 h_c + akg_c + glx_c -> co2_c + hoa_c	R_PHBADD	PHBADD	PHBADIRF[c] + 3 SAM[c] -> PHBADII[c] + 3 SAH[c]
CYRDAAT	cob I yrinic acid a c diamide adenosyltransferase	atp[c] + co1dam[c] + h[c] -> adcobdam[c] + pppi[c]	R110	Sulfate metabolism	ATP + APS -> ADP + PAPS	FAD_7	acyl-CoA dehydrogenase fadE1-36 AND enoyl-CoA hydratase/isomerase echA1-21 AND 3-hydroxyacyl-CoA dehydrogenase fadB2-5 AND acety... <Preview truncated at 128 characters>	coa[c] + nad[c] + fad[c] + hexdcoa[c] -> accoa[c] + nadh[c] + tdcoa[c] + fadh2[c]	AACE	R03758	2A3KB[c] -> CO2[c] + AMINOACETONE[c]	R113	3,5-bisphosphate nucleotidase	PAP[c] -> PI[c] + AMP[c]	R113	Sulfate metabolism	PAP[c] -> PI[c] + AMP[c]	SR1	0	hoa_c -> co2_c + hla_c	R_MCA	MCA	H2O[c] + MYCOTHIOL[c] -> NACYS[c] + NGINS[c]
CYRDAR	cob II yrinic acid a c diamide reductase	2 co2dam[c] + nadh[c] -> 2 co1dam[c] + h[c] + nad[c]	R113	Sulfate metabolism	PAP -> PI + AMP	FAD_20	acyl-CoA dehydrogenase fadE AND enoyl-CoA hydratase/isomerase echA AND 3-hydroxyacyl-CoA dehydrogenase fadB AND acetyl-CoA C-ace... <Preview truncated at 128 characters>	coa[c] + nad[c] + fad[c] + nodcoa[c] -> accoa[c] + nadh[c] + fadh2[c] + hepdcoa[c]	FBIB	R09398	FO[c] + LPPG[c] -> GMP[c] + F4200[c]	R160	3-methyl-2-oxobutanoate dehydrogenase pdhA, pdhB	LIPO[c] + MOP[c] -> CO2[c] + 3MBUTLIPO[c]	R160	Amino acid degradation, Branched chain amino acids, Leucine	LIPO[c] + MOP[c] -> CO2[c] + 3MBUTLIPO[c]	DGC3D	DGC3D	nad_c + 2dglcn_c -> h_c + nadh_c + 3ddgc_c	R_AACE	R03758	2A3KB[c] -> AMINOACETONE[c] + CO2[c]
DB4PS	3 4 Dihydroxy 2 butanone 4 phosphate synthase	ru5p_D[c] -> db4p[c] + for[c] + h[c]	R160	Amino acid degradation, Branched chain amino acids, Leucine	LIPO + MOP -> CO2 + 3MBUTLIPO	FAD_21	acyl-CoA dehydrogenase fadE AND enoyl-CoA hydratase/isomerase echA AND 3-hydroxyacyl-CoA dehydrogenase fadB AND acetyl-CoA C-ace... <Preview truncated at 128 characters>	coa[c] + nad[c] + fad[c] + hepdcoa[c] -> accoa[c] + nadh[c] + fadh2[c] + pentdcoa[c]	FBIA2	R09400	GLU[c] + GTP[c] + F4201[c] -> GDP[c] + PI[c] + F420[c]	R161	dihydrolipoyllysine-residue acetyltransferase, pdhC	COA[c] + 3MBUTLIPO[c] <=> 3MBUTCOA[c] + DLIPO[c]	R161	Amino acid degradation, Branched chain amino acids, Leucine	COA[c] + 3MBUTLIPO[c] <=> DLIPO[c] + 3MBUTCOA[c]	MANPGH	2-O-alpha-mannosyl-6-phosphate-D-glycerate hydrolase	h2o_c + man6pglyc_c -> glyc__R_c + man6p_c	R_FBIB	R09398	FO[c] + LPPG[c] -> F4200[c] + GMP[c]
E4PD	Erythrose 4 phosphate dehydrogenase	e4p[c] + h2o[c] + nad[c] <=> 4per[c] + 2 h[c] + nadh[c]	R161	Amino acid degradation, Branched chain amino acids, Leucine	COA + 3MBUTLIPO <=> DLIPO + 3MBUTCOA	FAD_22	acyl-CoA dehydrogenase fadE AND enoyl-CoA hydratase/isomerase echA AND 3-hydroxyacyl-CoA dehydrogenase fadB AND acetyl-CoA C-ace... <Preview truncated at 128 characters>	coa[c] + nad[c] + fad[c] + pentdcoa[c] -> accoa[c] + nadh[c] + fadh2[c] + tridcoa[c]	FBIA1	R09399	GLU[c] + GTP[c] + F4200[c] -> GDP[c] + PI[c] + F4201[c]	R162	acyl-CoA dehydrogenase	MK[c] + 3MBUTCOA[c] -> 3MBECOA[c] + MKH2[c]	R162	Amino acid degradation, Branched chain amino acids, Leucine	MK[c] + 3MBUTCOA[c] -> MKH2[c] + 3MBECOA[c]	MANT1	0	decdman1p_tb_c + PIM4_c -> decd_tb_c + LM_c	R_FADB1	R01976	HBUTCOA[c] + NADP[c] <=> AACCOA[c] + H[c] + NADPH[c]
FMETTRS	Methionyl tRNA formyltransferase	10fthf[c] + mettrna[c] -> fmettrna[c] + h[c] + thf[c]	R162	Amino acid degradation, Branched chain amino acids, Leucine	MK + 3MBUTCOA -> MKH2 + 3MBECOA	FAD_23	acyl-CoA dehydrogenase fadE AND enoyl-CoA hydratase/isomerase echA AND 3-hydroxyacyl-CoA dehydrogenase fadB AND acetyl-CoA C-ace... <Preview truncated at 128 characters>	coa[c] + nad[c] + fad[c] + tridcoa[c] -> accoa[c] + nadh[c] + fadh2[c] + undcoa[c]	COBU	R05221	ATP[c] + ADENOSYLCOBINAMIDE[c] -> ADP[c] + ADENOSYLCOBINIMIDEP[c]	R163	acetyl-CoA/propionyl-CoA carboxylase carboxytransferase subunit: 6 paralogues in Mtb: accD1, accD2, accD3, accD4, accD5, accD6	BIOTIN_CO2[c] + 3MBECOA[c] -> 0.999 BIOTIN[c] + MGLUTCOA[c]	R163	Amino acid degradation, Branched chain amino acids, Leucine	BIOTIN_CO2[c] + 3MBECOA[c] -> 0.999 BIOTIN[c] + MGLUTCOA[c]	ARABT	0	decda_tb_c + LM_c -> decd_tb_c + LAM_c	R_KDH	KDH	AKG[c] + LIPO[c] <=> CO2[c] + SDLIPO[c]
FOLR2	folate reductase	fol[c] + nadph[c] -> dhf[c] + nadp[c]	R163	Amino acid degradation, Branched chain amino acids, Leucine	BIOTIN_CO2 + 3MBECOA -> 0.999 BIOTIN + MGLUTCOA	FAD_24	acyl-CoA dehydrogenase fadE AND enoyl-CoA hydratase/isomerase echA AND 3-hydroxyacyl-CoA dehydrogenase fadB AND acetyl-CoA C-ace... <Preview truncated at 128 characters>	coa[c] + nad[c] + fad[c] + undcoa[c] -> accoa[c] + nadh[c] + fadh2[c] + nocoa[c]	APRO	R03759	H[c] + NADH[c] + AMINOACETONE[c] -> NAD[c] + 1AMINOPROPAN2OL[c]	R164	methylglutaconyl-CoA hydratase	MGLUTCOA[c] -> HMGLUTCOA[c]	R164	Amino acid degradation, Branched chain amino acids, Leucine	MGLUTCOA[c] -> HMGLUTCOA[c]	MHUD1	Heme Degredation MhuD	h2o_c + o2_c + pheme_c -> fe2_c + mycobilin_c	R_FBIA2	R09400	F4201[c] + GLU[c] + GTP[c] -> F420[c] + GDP[c] + PI[c]
GTPCII2	GTP cyclohydrolase II 25drapp	gtp[c] + 3 h2o[c] -> 25drapp[c] + for[c] + 2 h[c] + ppi[c]	R164	Amino acid degradation, Branched chain amino acids, Leucine	MGLUTCOA -> HMGLUTCOA	FAD_25	acyl-CoA dehydrogenase fadE AND enoyl-CoA hydratase/isomerase echA AND 3-hydroxyacyl-CoA dehydrogenase fadB AND acetyl-CoA C-ace... <Preview truncated at 128 characters>	coa[c] + nad[c] + fad[c] + nocoa[c] -> accoa[c] + nadh[c] + fadh2[c] + hepcoa[c]	DMBI	R09083	H[c] + NADH[c] + O2[c] + FMNH2[c] <=> H2O[c] + NAD[c] + BARB[c] + DMBI[c] + E4P[c]	R165	hydroxymethylglutaryl-CoA lyase	HMGLUTCOA[c] -> ACCOA[c] + ACTAC[c]	R165	Amino acid degradation, Branched chain amino acids, Leucine	HMGLUTCOA[c] -> ACCOA[c] + ACTAC[c]	ADCPS2	Adenosylcobinamide-phosphate synthase	atp_c + adcobhex_c + applp_c -> pi_c + h_c + adocbip_c + adp_c	R_FBIA1	R09399	F4200[c] + GLU[c] + GTP[c] -> F4201[c] + GDP[c] + PI[c]
MPML	Mg protoporphyrin IX magnesium lyase	atp[c] + h2o[c] + mg2[c] + ppp9[c] <=> adp[c] + 3 h[c] + mppp9[c] + pi[c]	R165	Amino acid degradation, Branched chain amino acids, Leucine	HMGLUTCOA -> ACCOA + ACTAC	FAD_26	acyl-CoA dehydrogenase fadE AND enoyl-CoA hydratase/isomerase echA AND 3-hydroxyacyl-CoA dehydrogenase fadB AND acetyl-CoA C-ace... <Preview truncated at 128 characters>	coa[c] + nad[c] + fad[c] + hepcoa[c] -> accoa[c] + nadh[c] + fadh2[c] + pentcoa[c]	ARIZ	R04594	H2O[c] + RIBZ5P[c] <=> PI[c] + ARIZ[c]	R191	4-hydroxyphenylpyruvate dioxygenase	O2[c] + 4HPP[c] -> HOMOGEN[c] + CO2[c]	R191	Amino acid degradation, The aromatic family, Tyrosine	O2[c] + 4HPP[c] -> CO2[c] + HOMOGEN[c]	AMAOTr	Adenosylmethionine-8-amino-7-oxononanoate transaminase	amet_c + 8aonn_c <=> amob_c + dann_c	R_COBU	R05221	ADENOSYLCOBINAMIDE[c] + ATP[c] -> ADENOSYLCOBINIMIDEP[c] + ADP[c]
PC11M	precorrin 4 C11 methyltransferase	amet[c] + pre4[c] -> ahcys[c] + h[c] + pre5[c]	R191	Amino acid degradation, The aromatic family, Tyrosine	O2 + 4HPP -> CO2 + HOMOGEN	FAD_27	acyl-CoA dehydrogenase fadE AND enoyl-CoA hydratase/isomerase echA AND 3-hydroxyacyl-CoA dehydrogenase fadB AND acetyl-CoA C-ace... <Preview truncated at 128 characters>	coa[c] + nad[c] + fad[c] + pentcoa[c] -> accoa[c] + nadh[c] + ppcoa[c] + fadh2[c]	COBI2	R05180	SAM[c] + PRECORIN3B[c] -> PRECORIN4B[c] + SAH[c]	R192	homogentisate 1,2-dioxygenase	HOMOGEN[c] + O2[c] -> MACAC[c]	R192	Amino acid degradation, The aromatic family, Tyrosine	O2[c] + HOMOGEN[c] -> MACAC[c]	AOXSr	8-amino-7-oxononanoate synthase	h_c + ala__L_c + pmcoa_c <=> coa_c + co2_c + 8aonn_c	R_DORIB2	DORIB2	5DA[c] + H2O[c] <=> AD[c] + DORIB[c]
PC17M	precorrin 3B C17 methyltransferase	amet[c] + pre3b[c] -> ahcys[c] + 3 h[c] + pre4[c]	R192	Amino acid degradation, The aromatic family, Tyrosine	O2 + HOMOGEN -> MACAC	AMAOTr	adenosylmethionine 8 amino 7 oxononanoate transaminase	amet[c] + 8aonn[c] <=> amob[c] + dann[c]	MOG	R09726	ATP[c] + MOLYBDOPTERIN[c] -> PPI[c] + AMOLYBDOPTERIN[c]	R193	maleylacetoacetate isomerase	MACAC[c] <=> FUACAC[c]	R193	Amino acid degradation, The aromatic family, Tyrosine	MACAC[c] <=> FUACAC[c]	BACCL	Biotin acetyl CoA carboxylase ligase	atp_c + h_c + btn_c -> ppi_c + btamp_c	R_DORIB1	R02750	ADP[c] + DR5P[c] <=> ATP[c] + DORIB[c]
PC20M	precorrin 2 C20 methyltransferase	amet[c] + dscl[c] -> ahcys[c] + h[c] + pre3a[c]	R193	Amino acid degradation, The aromatic family, Tyrosine	MACAC <=> FUACAC	AOXSr	8 amino 7 oxononanoate synthase	h[c] + ala-L[c] + pmcoa[c] <=> coa[c] + co2[c] + 8aonn[c]	COBO	R05220	H[c] + ATP[c] + COBIRINICACIDACDIAMIDE[c] -> ADENOSYLCOBRINICACIDACDIAMIDE[c] + PPPI[c]	R194	fumarylacetoacetase	FUACAC[c] -> ACTAC[c] + FUM[c]	R194	Amino acid degradation, The aromatic family, Tyrosine	FUACAC[c] -> FUM[c] + ACTAC[c]	CBIAT	Cobinamide adenyltransferase	atp_c + h_c + cbi_c <=> adocbi_c + pppi_c	R_DHA	R01010	DHAP[c] + H2O[c] <=> DHA[c] + PI[c]
PC6AR	precorrin 6A reductase	h[c] + nadph[c] + pre6a[c] -> nadp[c] + pre6b[c]	R194	Amino acid degradation, The aromatic family, Tyrosine	FUACAC -> FUM + ACTAC	BACCL	biotin acetyl CoA carboxylase ligase	atp[c] + h[c] + btn[c] -> ppi[c] + btamp[c]	2PPLA	2PPLA	GTP[c] + LLAC[c] -> GDP[c] + 2PHOSPHOLLACTATE[c]	R464	probable molybdopterin-guanine dinucleotide biosynthesis protein MobA	GTP[c] + MOLYBDENUM[c] -> MOLYBDOPTERIN_GDP[c] + PPI[c]	R331	Nucleotide biosynthesis, de novo biosynthesis of pyrimidine ribonucleotides	UDP[c] + RTHIO[c] + COB_45_II[c] -> OTHIO[c] + DUDP[c] + COB_45_III[c]	CPC6R	Precorrin-6A reductase	h_c + nadph_c + copre6_c -> nadp_c + codhpre6_c	R_TRUB	R01055	R5P[c] + URA[c] <=> H2O[c] + PURI5P[c]
PC6YM	precorrin 6Y C5 15 methyltransferase decarboxylating	2 amet[c] + pre6b[c] -> 2 ahcys[c] + co2[c] + 2 h[c] + pre8[c]	R203	Amino acid biosynthesis, Glutamate family, Arginine	ACCOA + GLU <=> COA + NAGLU	DBTSr	dethiobiotin synthase	atp[c] + co2[c] + dann[c] <=> pi[c] + 3 h[c] + adp[c] + dtbt[c]	COBL	R05149	2 SAM[c] + PRECORIN6Y[c] -> CO2[c] + 2 SAH[c] + PRECORIN8X[c]	R465	Hypothetical reaction	TYR[c] -> TS_COSH_TYR[c]	R360	Nucleotide biosynthesis, de novo biosynthesis of pyrimidine ribonucleotides	GDP[c] + RTHIO[c] + COB_45_II[c] -> OTHIO[c] + DGDP[c] + COB_45_III[c]	DBTS	Dethiobiotin synthase	atp_c + co2_c + dann_c <=> pi_c + 3 h_c + adp_c + dtbt_c	R_ADHE2	R01465	NAD[c] + THR[c] -> 2A3KB[c] + H[c] + NADH[c]
PC8XM	precorrin 8X methylmutase	h[c] + pre8[c] -> hgbyr[c]	R331	Nucleotide biosynthesis, de novo biosynthesis of pyrimidine ribonucleotides	UDP + RTHIO + COB_45_II -> OTHIO + DUDP + COB_45_III	DTBTST	Dethiobiotin: sulfur sulfur transferase	2 amet[c] + dtbt[c] + s[c] -> btn[c] + 2 met-L[c] + 2 dad-5[c]	LPPG	R09397	GTP[c] + 2PHOSPHOLLACTATE[c] -> PPI[c] + LPPG[c]	R480	glycosyltransferase, mshA	UDPNAG[c] + IP[c] -> UDP[c] + NAG_INS[c] + PI[c]	R464	Cofactor biosynthesis, molybdopterin biosynthesis	GTP[c] + MOLYBDENUM[c] -> PPI[c] + MOLYBDOPTERIN_GDP[c]	MPML	Mg-protoporphyrin IX magnesium-lyase	atp_c + h2o_c + ppp9_c + mg2_c <=> pi_c + 3 h_c + adp_c + mppp9_c	R_DEOC	R01066	DR5P[c] -> ACAL[c] + G3P[c]
PERD	Erythronate 4 phosphate 4per dehydrogenase	4per[c] + nad[c] <=> h[c] + nadh[c] + ohpb[c]	R360	Nucleotide biosynthesis, de novo biosynthesis of pyrimidine ribonucleotides	GDP + RTHIO + COB_45_II -> OTHIO + DGDP + COB_45_III	AKGDb	oxoglutarate dehydrogenase dihydrolipoamide S succinyltransferase	coa[c] + sdhlam[c] -> dhlam[c] + succoa[c]	PRE6X	R05219	H2O[c] + SAM[c] + PRECORIN5[c] -> SAH[c] + AC[c] + PRECORIN6X[c]	R481	N-acetyl-1-D-myo-inositol-2-amino-2-deoxy-?-D-glucopyranoside deacetylase, mshB	NAG_INS[c] -> NG_INS[c] + AC[c]	R465	Cofactor biosynthesis, Thiamine biosynthesis	TYR[c] -> TS_COSH_TYR[c]	PNCDC	PNCDC	h_c + ptcys_c -> co2_c + ptth_c	R_GLX1	R02530	GSH[c] + MGLX[c] -> LACGSH[c]
PMDPHT	pyrimidine phosphatase	5aprbu[c] + h2o[c] -> 4r5au[c] + pi[c]	R399	Cofactor biosynthesis, Folate biosynthesis	GTP -> FOR + AHTD	2PLS	2-phospho-L-lactate synthase	gtp[c] + lac-L[c] -> h[c] + gdp[c] + 2plac-L[c]	COBQ1	R05225	4 H2O[c] + 4 ATP[c] + 4 GLN[c] + ADENOSYLCOBRINICACIDACDIAMIDE[c] -> 4 ADP[c] + 4 PI[c] + 4 GLU[c] + ADENOSYLCOBRATE[c]	R482	L-cysteine:1 D-myo-inositol 2-amino-2-deoxy-?-D-glucopyranoside ligase, mshC	NG_INS[c] + ATP[c] + CYS[c] -> CYS_NG_INS[c] + PPI[c] + AMP[c]	R480	Cofactor biosynthesis, mycothiol biosynthesis - hyothetical reaction	IP[c] + UDPNAG[c] -> PI[c] + UDP[c] + NAG_INS[c]	PYDXNO	Pyridoxine oxidase	o2_c + pydxn_c <=> h2o2_c + pydx_c	R_BACA	T00194	ATP[c] + COBCO[e] + H2O[c] -> ADP[c] + COBCO[c] + PI[c]
PNCDC	pantothenoylcysteine decarboxylase	h[c] + ptcys[c] -> co2[c] + ptth[c]	R400	Cofactor biosynthesis, Folate biosynthesis	AHTD -> 3 PI + DHP	LPPGS	LPPG synthetase	h[c] + gtp[c] + 2plac-L[c] -> ppi[c] + lppg[c]	MOBA	MOBA	NAD[c] + GMP[c] + MOLYBDOPTERIN[c] -> H[c] + NADH[c] + H2O[c] + MGD[c]	R483	mycothiol synthase, mshD	ACCOA[c] + CYS_NG_INS[c] -> COA[c] + MYCOTHIOL[c]	R481	Cofactor biosynthesis, mycothiol biosynthesis	NAG_INS[c] -> AC[c] + NG_INS[c]	PYDXO	Pyridoxal oxidase	2 h2o_c + nh4_c + 0.5 o2_c + pydx_c <=> 2 h2o2_c + pydam_c	R_APRO	R03759	AMINOACETONE[c] + H[c] + NADH[c] -> 1AMINOPROPAN2OL[c] + NAD[c]
PYDXNO	pyridoxine oxidase	o2[c] + pydxn[c] <=> h2o2[c] + pydx[c]	R401	Cofactor biosynthesis, Folate biosynthesis	DHP -> GLAL + AHHMP	DMHDRFS	7,8-didemethyl-8-hydroxy-5-deazariboflavin synthetase	h2o[c] + 2 amet[c] + 34hpp[c] + 5a6rac[c] -> 2 h[c] + nh4[c] + 2 met-L[c] + 2 dad-5[c] + fo[c]	MOEA1	R09735	AMOLYBDOPTERIN[c] + MOLYBDATE[c] -> H2O[c] + AMP[c] + MOLYBDENUM[c]	R484	mycothiol oxidation	ELECTROPHILE_X[c] + MYCOTHIOL[c] -> H2X[c] + MYCOTHIOL_S_CONJUGATE[c]	R482	Cofactor biosynthesis, mycothiol biosynthesis	ATP[c] + CYS[c] + NG_INS[c] -> PPI[c] + AMP[c] + CYS_NG_INS[c]	SHCHD3	SHCHD3	nad_c + dscl_c -> h_c + nadh_c + scl2_c	R_DMBI	R09083	FMNH2[c] + H[c] + NADH[c] + O2[c] <=> BARB[c] + DMBI[c] + E4P[c] + H2O[c] + NAD[c]
PYDXO	pyridoxal oxidase	2 h2o[c] + nh4[c] + 0.5 o2[c] + pydx[c] <=> 2 h2o2[c] + pydam[c]	R402	Cofactor biosynthesis, Folate biosynthesis	ATP + AHHMP -> AMP + AHHMD	LPFPLT	LPPG:Fo 2-phospho-L-lactate transferase	lppg[c] + fo[c] -> h[c] + gmp[c] + f420-0[c]	FBIC	R09396	H2O[c] + 4HPP[c] + 2 SAM[c] + A6RP[c] -> NH3[c] + FO[c] + 2 MET[c] + 2 5DA[c] + OX[c]	R484b	mycothiol conjugate amidase, mca	MYCOTHIOL_S_CONJUGATE[c] -> 0.999 NG_INS[c] + N_ACETYL_S_CONJUGATE[c]	R483	Cofactor biosynthesis, mycothiol biosynthesis	ACCOA[c] + CYS_NG_INS[c] -> COA[c] + MYCOTHIOL[c]	SPODM	Superoxide dismutase	2 h_c + 2 o2s_c -> o2_c + h2o2_c	R_ARIZ	R04594	H2O[c] + RIBZ5P[c] <=> ARIZ[c] + PI[c]
R05217	Precorrin 3A Oxygen Precorrin 3B	h[c] + 0.5 o2[c] + pre3a[c] -> pre3b[c]	R403	Cofactor biosynthesis, Folate biosynthesis	GLN + CHOR -> GLU + ADCHOR	GF4GL_0	gamma-F420-0:gamma-L-glutamate ligase	glu-L[c] + gtp[c] + f420-0[c] -> pi[c] + h[c] + gdp[c] + f420-1[c]	COB4	R01492	ATP[c] + COBI[c] <=> COBCO[c] + PPPI[c]	R538	fadD1 - fadD34	ATP[c] + DECANOATE[c] + COA[c] -> DECANOYL_COA[c] + PPI[c] + AMP[c]	R484	Cofactor biosynthesis, mycothiol biosynthesis	MYCOTHIOL[c] + ELECTROPHILE[X][c] -> H2X[c] + MYCOTHIOL_S_CONJUGATE[c]	UPPDC2	Uroporphyrinogen decarboxylase (uroporphyrinogen I)	4 h_c + uppg1_c -> 4 co2_c + cpppg1_c	R_MTR	R00115	2 GSH[c] + NADP[c] <=> GSSG[c] + H[c] + NADPH[c]
R05219	Precorrin 5 Precorrin 6X	amet[c] + h2o[c] + pre5[c] -> ac[c] + ahcys[c] + h[c] + pre6a[c]	R404	Cofactor biosynthesis, Folate biosynthesis	ADCHOR -> PYR + PABA	GF4GL_1	gamma-F420-1:gamma-L-glutamate ligase	glu-L[c] + gtp[c] + f420-1[c] -> pi[c] + h[c] + gdp[c] + f420-2[c]	COB3	R05222	GTP[c] + ADENOSYLCOBINIMIDEP[c] -> PPI[c] + ADENOSYLCOBINAMIDEGDP[c]	R546	fadD1 - fadD34	ATP[c] + COA[c] + DOCOSANOATE[c] -> PPI[c] + AMP[c] + DOCOSANOYL_COA[c]	R484b	Cofactor biosynthesis, mycothiol biosynthesis	MYCOTHIOL_S_CONJUGATE[c] -> 0.999 NG_INS[c] + N_ACETYL_S_CONJUGATE[c]	PYDXS	Pyridoxal 5-phosphate synthase	gln__L_c + ru5p__D_c + g3p_c -> 3 h2o_c + pi_c + h_c + glu__L_c + pydx5p_c	R_CYGLY2	R00899	CYSGLY[c] + H2O[c] <=> CYS[c] + GLY[c]
R05224	Hydrogenobyrinate Hydrogenobyrinate a c diamide	2 atp[c] + 2 gln_L[c] + h2o[c] + hgbyr[c] -> 2 adp[c] + 2 glu_L[c] + h[c] + hgbam[c] + ppi[c]	R405	Cofactor biosynthesis, Folate biosynthesis	AHHMD + PABA -> PPI + DHPT	GF4GL_2	gamma-F420-2:gamma-L-glutamate ligase	glu-L[c] + gtp[c] + f420-2[c] -> pi[c] + h[c] + gdp[c] + f420-3[c]	BISC	R10127	H[c] + NADPH[c] + BIOTINSO[c] -> H2O[c] + NADP[c] + BIOTIN[c]	R592	CDP-diacylglycerol-glycerol-3-phosphate 3-phosphatidyltransferase	GL3P[c] + CDPDG[c] <=> PGP[c] + CMP[c]	R538	acylCoA synthases	ATP[c] + COA[c] + DECANOATE[c] -> PPI[c] + AMP[c] + DECANOYL_COA[c]	PLPS	Pyridoxal-5-phosphate synthase	gln__L_c + g3p_c + r5p_c -> 3 h2o_c + pi_c + h_c + glu__L_c + pydx5p_c	R_GLPQ1	R01470	G3PE[c] + H2O[c] <=> ETHA[c] + GL3P[c]
RZ5PP	alpha ribazole 5 phosphate phosphatase	5prdmbz[c] + h2o[c] -> pi[c] + rdmbzi[c]	R406	Cofactor biosynthesis, Folate biosynthesis	AHHMP + PABA -> DHPT	GF4GL_3	gamma-F420-3:gamma-L-glutamate ligase	glu-L[c] + gtp[c] + f420-3[c] -> pi[c] + h[c] + gdp[c] + f420-4[c]	COBB	R05224	2 H2O[c] + 2 ATP[c] + 2 GLN[c] + HYDROGENOBYRINATE[c] -> 2 ADP[c] + 2 PI[c] + 2 GLU[c] + HYDROGENOBYRINATEACDIAMIDE[c]	R593	phosphatidylglycerophosphatase	PGP[c] -> PG[c] + PI[c]	R546	acylCoA synthases	ATP[c] + COA[c] + DOCOSANOATE[c] -> PPI[c] + AMP[c] + DOCOSANOYL_COA[c]	PDBL_3	0	gln__L_c + ru5p__D_c + dhap_c -> 3 h2o_c + pi_c + h_c + glu__L_c + pydx5p_c	R_OXCOA	R01559	OX[c] + SUCCOA[c] <=> OXCOA[c] + SUCC[c]
SHCHD2	sirohydrochlorin dehydrogenase NAD	dscl[c] + nad[c] -> h[c] + nadh[c] + scl[c]	R407	Cofactor biosynthesis, Folate biosynthesis	ATP + GLU + DHPT -> ADP + PI + DHF	GF4GL_4	gamma-F420-4:gamma-L-glutamate ligase	glu-L[c] + gtp[c] + f420-4[c] -> pi[c] + h[c] + gdp[c] + f420-5[c]	COBK	R05150	H[c] + NADPH[c] + PRECORIN6X[c] -> NADP[c] + PRECORIN6Y[c]	R600	acyl transferase	AC2PIM1[c] + HEXADECANOYL_ACP[c] <=> AC3PIM1[c] + ACP[c]	R592	CDP-diacylglycerol-glycerol-3-phosphate 3-phosphatidyltransferase	Lipid biosyntheis	PDBL_4	0	gln__L_c + dhap_c + r5p_c -> 3 h2o_c + pi_c + h_c + glu__L_c + pydx5p_c	R_COBI2	R05180	PRECORIN3B[c] + SAM[c] -> PRECORIN4B[c] + SAH[c]
SHCHD3	sirohydrochlorin dehydrogenase NAD	nad[c] + pre2[c] -> h[c] + nadh[c] + scl2[c]	R464	Cofactor biosynthesis, molybdopterin biosynthesis	GTP + MOLYBDENUM -> PPI + MOLYBDOPTERIN_GDP	4HTHRS	4 Hydroxy L threonine synthase	h2o[c] + phthr[c] -> 4hthr[c] + pi[c]	COBN	R05227	H2O[c] + ATP[c] + COII[c] + HYDROGENOBYRINATEACDIAMIDE[c] -> H[c] + ADP[c] + PI[c] + COBIIRINICACIDACDIAMIDE[c]	R601	acyl transferase	AC3PIM1[c] + HEXADECANOYL_ACP[c] <=> AC4PIM1[c] + ACP[c]	R593	phosphatidylglycerophosphatase	Lipid biosyntheis	2PLS	2-phospho-L-lactate synthase	gtp_c + lac__L_c -> h_c + gdp_c + 2plac__L_c	R_COBI1	R03948	PRECORIN2[c] + SAM[c] -> PRECORIN3A[c] + SAH[c]
SHCHF2	sirohydrochlorin ferrochetalase	fe2[c] + scl2[c] -> 2 h[c] + sheme[c]	R465	Cofactor biosynthesis, Thiamine biosynthesis	TYR -> TS_COSH_TYR	ACBIPGT	Adenosyl cobinamide phosphate guanyltransferase	h[c] + adocbip[c] + gtp[c] -> ppi[c] + agdpcbi[c]	COB2	R00099	H[c] + NADH[c] + 2 COBII[c] <=> NAD[c] + 2 COBI[c]	R605	acyl transferase	AC3PIM2[c] + HEXADECANOYL_ACP[c] <=> AC4PIM2[c] + ACP[c]	R600	Phosphatidylinositol mannoside (PIM) synthesis	HEXADECANOYL_ACP[c] + AC2PIM1[c] <=> ACP[c] + AC3PIM1[c]	LPPGS	LPPG synthetase	h_c + gtp_c + 2plac__L_c -> ppi_c + lppg_c	R_BARB	R00976	H2O[c] + NAD[c] + URA[c] <=> BARB[c] + H[c] + NADH[c]
TMN	thiaminase	h2o[c] + thm[c] -> 4ahmmp[c] + 4mhetz[c] + h[c]	R538	acylCoA synthases	ATP + COA + DECANOATE -> PPI + AMP + DECANOYL_COA	ADCPS1	adenosylcobinamide phosphate synthase	atp[c] + adcobhex[c] + appl[c] -> pi[c] + h[c] + adp[c] + adocbi[c]	COB1	R00097	NADH[c] + 2 COBIII[c] <=> H[c] + 2 H2O[c] + NAD[c] + 2 COBII[c]	R609	acyl transferase	AC3PIM3[c] + HEXADECANOYL_ACP[c] <=> AC4PIM3[c] + ACP[c]	R601	Phosphatidylinositol mannoside (PIM) synthesis	HEXADECANOYL_ACP[c] + AC3PIM1[c] <=> ACP[c] + AC4PIM1[c]	DMHDRFS_1	DMHDRFS	h2o_c + 2 amet_c + 4r5au_c + 34hpp_c -> nh4_c + oxa_c + 2 met__L_c + 2 dad_5_c + ddhrb_c	R_MOG	R09726	ATP[c] + MOLYBDOPTERIN[c] -> AMOLYBDOPTERIN[c] + PPI[c]
EX_arab_L(e)	L Arabinose exchange	arab_L[e] <=>	R546	acylCoA synthases	ATP + COA + DOCOSANOATE -> PPI + AMP + DOCOSANOYL_COA	AHMMPS	4 amino 5 hydroxymethyl 2 methylpyrimidine synthetase	2 h[c] + air[c] -> pi[c] + 4ahmmp[c] + gcald[c]	COB5	COB5	COBIIRINICACIDACDIAMIDE[c] -> COBIRINICACIDACDIAMIDE[c]	R615	polyketide synthase, pks12, msl6	HEXANOYL_COA[c] + 5 SMMALONYLCOA[c] + 5 MALCOA[c] + 20 NADPH[c] -> PENTA_METHYL_TRICONTANOYL[c] + 11 COA[c] + 20 NADP[c] + 10 C... <Preview truncated at 128 characters>	R605	Phosphatidylinositol mannoside (PIM) synthesis	HEXADECANOYL_ACP[c] + AC3PIM2[c] <=> ACP[c] + AC4PIM2[c]	LPFPLT	LPPG:Fo 2-phospho-L-lactate transferase	lppg_c + ddhrb_c -> h_c + gmp_c + f420_0_c	R_COBO	R05220	ATP[c] + COBIRINICACIDACDIAMIDE[c] + H[c] -> ADENOSYLCOBRINICACIDACDIAMIDE[c] + PPPI[c]
EX_atp(e)	ATP exchange	atp[e] <=>	R592	Phospholipid synthesis, synthesis of phophatidlyglycerol	GL3P + CDPDG <=> CMP + PGP	CYRDAAT	cob I yrinic acid a c diamide adenosyltransferase	atp[c] + h[c] + co1dam[c] -> adcobdam[c] + pppi[c]	COBC	R05226	1AMINOPROPAN2OL[c] + ADENOSYLCOBRATE[c] -> H2O[c] + ADENOSYLCOBINAMIDE[c]	R616	polyketide synthase, pks12, msl7	PENTA_METHYL_TRICONTANOYL[c] + COA[c] -> PENTA_METHYL_TRICONTANOYL_COA[c]	R609	Phosphatidylinositol mannoside (PIM) synthesis	HEXADECANOYL_ACP[c] + AC3PIM3[c] <=> ACP[c] + AC4PIM3[c]	GF4GL_7	GF4GL 0	glu__L_c + gtp_c + f420_0_c -> pi_c + gdp_c + f420_1_c	R_2PPLA	2PPLA	GTP[c] + LLAC[c] -> 2PHOSPHOLLACTATE[c] + GDP[c]
EX_ca2(e)	Calcium exchange	ca2[e] <=>	R593	Phospholipid synthesis, synthesis of phophatidlyglycerol	PGP -> PI + PG	CYRDAR	cob II yrinic acid a c diamide reductase	2 co2dam[c] + fmnh2[c] -> 2 h[c] + fmn[c] + 2 co1dam[c]	COBG	R05217	H[c] + NADH[c] + O2[c] + PRECORIN3A[c] -> H2O[c] + NAD[c] + PRECORIN3B[c]	R617	[]	PENTA_METHYL_TRICONTANOYL_COA[c] + ATP[c] -> PHOSPHO_PENTA_METHYL_TRICONTANOYL_COA[c] + ADP[c]	R615	synthesis of mannosyl beta-1-phosphodolichol (MPD)	20 NADPH[c] + 5 SMMALONYLCOA[c] + 5 MALCOA[c] + HEXANOYL_COA[c] -> 20 NADP[c] + 10 CO2[c] + 11 COA[c] + PENTA_METHYL_TRICONTANO... <Preview truncated at 128 characters>	GF4GL_1	GF4GL 1	glu__L_c + gtp_c + f420_1_c -> pi_c + h_c + gdp_c + f420_2_c	R_GLX2	R01736	H2O[c] + LACGSH[c] -> GSH[c] + LAC[c]
EX_chol(e)	Choline exchange	chol[e] <=>	R600	Phosphatidylinositol mannoside (PIM) synthesis	HEXADECANOYL_ACP + AC2PIM1 <=> ACP + AC3PIM1	DB4PS	3 4 Dihydroxy 2 butanone 4 phosphate synthase	ru5p-D[c] -> h[c] + for[c] + db4p[c]	COBH	R05177	PRECORIN8X[c] -> HYDROGENOBYRINATE[c]	R619	malonyl-CoA-ACP transacylase fabD or fabD2 and acyl carrier protein AcpM	SMMALONYLCOA[c] + ACP[c] -> RMMALONYLACP[c] + COA[c]	R616	synthesis of mannosyl beta-1-phosphodolichol (MPD)	COA[c] + PENTA_METHYL_TRICONTANOYL[c] -> PENTA_METHYL_TRICONTANOYL_COA[c]	CPMPS	Cyclic pyranopterin monophosphate synthase	h2o_c + gtp_c -> ppi_c + cpmp_c	R_MTN1	R00194	H2O[c] + SAH[c] <=> AD[c] + SRH[c]
EX_cl(e)	Chloride exchange	cl[e] <=>	R601	Phosphatidylinositol mannoside (PIM) synthesis	HEXADECANOYL_ACP + AC3PIM1 <=> ACP + AC4PIM1	E4PD	Erythrose 4 phosphate dehydrogenase	h2o[c] + nad[c] + e4p[c] <=> 2 h[c] + nadh[c] + 4per[c]	COBT	R04148	NACN[c] + DMBI[c] <=> H[c] + NAC[c] + RIBZ5P[c]	R644	acyl-CoA-mas transacylase	MAS[c] + 0.25 DOCOSANOYL_ACP[c] + 0.25 OCTACOSANOYL_ACP[c] + 0.25 EICOSANOYL_ACP[c] + 0.25 TETRACOSANOYL_ACP[c] -> ACYL_MAS[c] ... <Preview truncated at 128 characters>	R617	synthesis of mannosyl beta-1-phosphodolichol (MPD)	ATP[c] + PENTA_METHYL_TRICONTANOYL_COA[c] -> ADP[c] + PHOSPHO_PENTA_METHYL_TRICONTANOYL_COA[c]	MOEA1	MNXR79418	mptamp_c + mobd_c -> amp_c + h2o_c + moco_c	R_COBL	R05149	PRECORIN6Y[c] + 2 SAM[c] -> CO2[c] + PRECORIN8X[c] + 2 SAH[c]
EX_cobalt2(e)	Co2 exchange	cobalt2[e] <=>	R605	Phosphatidylinositol mannoside (PIM) synthesis	HEXADECANOYL_ACP + AC3PIM2 <=> ACP + AC4PIM2	FOLR2	folate reductase	nadph[c] + fol[c] -> nadp[c] + dhf[c]	CYGLY2	R00899	H2O[c] + CYSGLY[c] <=> CYS[c] + GLY[c]	R645	Mycocerosic acid synthase, mas	ACYL_MAS[c] + 4 SMMALONYLCOA[c] + 8 NADPH[c] -> MYCOCEROSOYL_MAS[c] + 4 COA[c] + 8 NADP[c] + 4 CO2[c]	R619	lipid biosynthesis, Synthesis of mycolic acids, common reactions	SMMALONYLCOA[c] + ACP[c] -> COA[c] + RMMALONYLACP[c]	MPTAT	Molybdopterin adenylyltransferase	atp_c + h_c + mpt_c -> ppi_c + mptamp_c	R_PHBADB	PHBADB	HBARHAM[c] + SAM[c] -> PHBADI[c] + SAH[c]
EX_crn(e)	L Carnitine exchange	crn[e] <=>	R609	Phosphatidylinositol mannoside (PIM) synthesis	HEXADECANOYL_ACP + AC3PIM3 <=> ACP + AC4PIM3	GLUTRR	glutamyl tRNA reductase	h[c] + nadph[c] + glutrna[c] -> nadp[c] + glu1sa[c] + trnaglu[c]	MTN1	R00194	H2O[c] + SAH[c] <=> AD[c] + SRH[c]	R646	[]	MAS[c] + HEXADECANOYL_COA[c] -> HEXADECANOYL_MAS[c] + COA[c]	R644	lipid biosynthesis, synthesis of branched fatty acids, synthesis of mycocerosic acid	0.25 EICOSANOYL_ACP[c] + 0.25 DOCOSANOYL_ACP[c] + 0.25 TETRACOSANOYL_ACP[c] + 0.25 OCTACOSANOYL_ACP[c] + MAS[c] -> ACP[c] + ACY... <Preview truncated at 128 characters>	MOBA	MNXR63860	h_c + nad_c + gmp_c + mpt_c -> h2o_c + nadh_c + mocogdp_c	R_PHBADC	PHBADC	DTDPRHAM[c] + GDPFUC[c] + PHBADI[c] -> DTDP[c] + GDP[c] + PHBADIRF[c]
EX_cu2(e)	Cu2 exchange	cu2[e] <=>	R615	synthesis of mannosyl beta-1-phosphodolichol (MPD)	20 NADPH + 5 SMMALONYLCOA + 5 MALCOA + HEXANOYL_COA -> 20 NADP + 10 CO2 + 11 COA + PENTA_METHYL_TRICONTANOYL	GTPCII2	GTP cyclohydrolase II 25drapp	3 h2o[c] + gtp[c] -> ppi[c] + 2 h[c] + for[c] + 25drapp[c]	CYCLY1	R00494	H2O[c] + GSH[c] <=> GLU[c] + CYSGLY[c]	R647	polyketide synthase, pks2	6 SMMALONYLCOA[c] + HEXADECANOYL_MAS[c] + 12 NADPH[c] -> MAS[c] + PTHIOCERANOYL_COA[c] + 5 COA[c] + 12 NADP[c] + 6 CO2[c]	R645	lipid biosynthesis, synthesis of branched fatty acids, synthesis of mycocerosic acid	8 NADPH[c] + 4 SMMALONYLCOA[c] + ACYL_MAS[c] -> 8 NADP[c] + 4 CO2[c] + 4 COA[c] + MYCOCEROSOYL_MAS[c]	MOAE1	MNXR85919	h_c + cpmp_c + 2 moadcosh_c -> mpt_c + 2 moadcoo_c	R_FBPA	R07248	2 TREHALOSEMONOMYCOLATE[c] -> TREHALOSEDIMYCOLATE[c] + TRE[c]
EX_glyb(e)	Glycine betaine exchange	glyb[e] <=>	R616	synthesis of mannosyl beta-1-phosphodolichol (MPD)	COA + PENTA_METHYL_TRICONTANOYL -> PENTA_METHYL_TRICONTANOYL_COA	HMPK1	hydroxymethylpyrimidine kinase ATP	atp[c] + 4ahmmp[c] -> h[c] + adp[c] + 4ampm[c]	MTN2	R01401	H2O[c] + 5MTA[c] <=> AD[c] + 5MTR[c]	R648	polyketide synthase, pks2	8 SMMALONYLCOA[c] + HEXADECANOYL_MAS[c] + 15 NADPH[c] -> MAS[c] + HYDROXYPHTHIOCERANOYL_COA[c] + 7 COA[c] + 15 NADP[c] + 8 CO2[... <Preview truncated at 128 characters>	R646	lipid biosynthesis, synthesis of branched fatty acids, synthesis of pthioceranic acid	HEXADECANOYL_COA[c] + MAS[c] -> COA[c] + HEXADECANOYL_MAS[c]	MOEB1	MNXR88174	atp_c + h2s_c + moadcoo_c -> amp_c + ppi_c + h_c + moadcosh_c	R_PHBADA	PHBADA	DTDPRHAM[c] + HBA[c] -> DTDP[c] + HBARHAM[c]
EX_malthp(e)	Maltoheptaose exchange	malthp[e] <=>	R617	synthesis of mannosyl beta-1-phosphodolichol (MPD)	ATP + PENTA_METHYL_TRICONTANOYL_COA -> ADP + PHOSPHO_PENTA_METHYL_TRICONTANOYL_COA	HMPK2	hydroxymethylpyrimidine kinase CTP	4ahmmp[c] + ctp[c] -> h[c] + cdp[c] + 4ampm[c]	MSRA	R07606	H2O[c] + OTHIO[c] + MET[c] <=> RTHIO[c] + METSOX[c]	R650	chorismate pyruvate-lyase	CHOR[c] -> HBA[c] + PYR[c]	R647	lipid biosynthesis, synthesis of branched fatty acids, synthesis of pthioceranic acid	12 NADPH[c] + 6 SMMALONYLCOA[c] + HEXADECANOYL_MAS[c] -> 12 NADP[c] + 6 CO2[c] + 5 COA[c] + MAS[c] + PTHIOCERANOYL_COA[c]	ADMDC	Adenosylmethionine decarboxylase	h_c + amet_c <=> co2_c + ametam_c	R_XYLB	R01639	ATP[c] + XYLU[c] <=> ADP[c] + X5P[c]
EX_mg2(e)	Mg exchange	mg2[e] <=>	R619	lipid biosynthesis, Synthesis of mycolic acids, common reactions	SMMALONYLCOA + ACP -> COA + RMMALONYLACP	HMPK3	hydroxymethylpyrimidine kinase UTP	4ahmmp[c] + utp[c] -> h[c] + udp[c] + 4ampm[c]	EX_CA[e]	Calcium cation exchange	CA[e] <=>	R651	pthiocerol synthase ppsA - ppsE	2 SMMALONYLCOA[c] + ATP[c] + 3 MALCOA[c] + 5 NADPH[c] + DOCOSANOYL_COA[c] -> 5 NADP[c] + 5 CO2[c] + PPI[c] + AMP[c] + PHTHIODIO... <Preview truncated at 128 characters>	R648	lipid biosynthesis, synthesis of branched fatty acids, synthesis of pthioceranic acid	15 NADPH[c] + 8 SMMALONYLCOA[c] + HEXADECANOYL_MAS[c] -> 15 NADP[c] + 8 CO2[c] + 7 COA[c] + MAS[c] + HYDROXYPHTHIOCERANOYL_COA[... <Preview truncated at 128 characters>	AHCYSNS	S-adenosylhomocysteine nucleosidase	h2o_c + ahcys_c -> ade_c + rhcys_c	R_LPPG	R09397	2PHOSPHOLLACTATE[c] + GTP[c] -> LPPG[c] + PPI[c]
EX_tsul(e)	Thiosulfate exchange	tsul[e] <=>	R644	lipid biosynthesis, synthesis of branched fatty acids, synthesis of mycocerosic acid	0.25 EICOSANOYL_ACP + 0.25 DOCOSANOYL_ACP + 0.25 TETRACOSANOYL_ACP + 0.25 OCTACOSANOYL_ACP + MAS -> ACP + ACYL_MAS	HMPK4	hydroxymethylpyrimidine kinase GTP	gtp[c] + 4ahmmp[c] -> h[c] + gdp[c] + 4ampm[c]	EX_CD[e]	Cadmium exchange	CD[e] <=>	R652	phthiodiolone reductase	NADPH[c] + PHTHIODIOLONE_A[c] -> PTT[c] + NADP[c]	R650	Synthesis of Phthiocerol and Phenolphthiocerol, p-hydroxybenzoic acid (HBA) synthesis	CHOR[c] -> PYR[c] + HBA[c]	CYANST	Cyanide sulfurtransferase	cyan_c + tsul_c -> h_c + so3_c + tcynt_c	R_ETHA	R07376	PE[c] + SER[c] <=> ETHA[c] + PS[c]
LPLIPAL2E180	Lysophospholipase L2 2 acylglycerophosphoethanolamine n C180	2agpe180[c] + h2o[c] -> g3pe[c] + h[c] + ocdca[c]	R645	lipid biosynthesis, synthesis of branched fatty acids, synthesis of mycocerosic acid	8 NADPH + 4 SMMALONYLCOA + ACYL_MAS -> 8 NADP + 4 CO2 + 4 COA + MYCOCEROSOYL_MAS	MPML	Mg protoporphyrin IX magnesium lyase	atp[c] + h2o[c] + ppp9[c] + mg2[c] <=> pi[c] + 3 h[c] + adp[c] + mppp9[c]	EX_CL[e]	Chloride exchange	CL[e] <=>	R653	methyltransferase	PTT[c] + SAM[c] -> PTC[c] + SAH[c]	R651	Synthesis of Phthiocerol and Phenolphthiocerol, PHTHIODIOLONE-A synthesis	ATP[c] + 5 NADPH[c] + 2 SMMALONYLCOA[c] + 3 MALCOA[c] + DOCOSANOYL_COA[c] -> 5 NADP[c] + PPI[c] + 5 CO2[c] + AMP[c] + PHTHIODIO... <Preview truncated at 128 characters>	MHPGLUT	5 methyltetrahydropteroyltriglutamate homocysteine S methyltransferase	hcys__L_c + mhpglu_c -> met__L_c + hpglu_c	R_CYCLY1	R00494	GSH[c] + H2O[c] <=> CYSGLY[c] + GLU[c]
MYCFLUX1	mycolic acid conglomeration flux	mycolate[c] -> rmyc[c]	R646	lipid biosynthesis, synthesis of branched fatty acids, synthesis of pthioceranic acid	HEXADECANOYL_COA + MAS -> COA + HEXADECANOYL_MAS	NMO	2 Nitropropane Dioxygenase	o2[c] + fmnh2[c] + ethn[c] <=> h2o[c] + acald[c] + fmn[c] + no2[c]	EX_COBCO[e]	Cobamide coenzyme exchange	COBCO[e] <=>	R654	polyketide-associated protein, papA5	PTC[c] + 2 MYCOCEROSOYL_MAS[c] -> DIM_CYTO[c] + 2 MAS[c]	R652	Synthesis of Phthiocerol and Phenolphthiocerol, PTT synthesis	NADPH[c] + PHTHIODIOLONE[A][c] -> NADP[c] + PTT[c]	MTAN	Methylthioadenosine nucleosidase	h2o_c + 5mta_c -> ade_c + 5mtr_c	R_PRE6X	R05219	H2O[c] + PRECORIN5[c] + SAM[c] -> AC[c] + PRECORIN6X[c] + SAH[c]
MYCFLUX2	mycolic acid conglomeration flux	mmycolate[c] -> rmyc[c]	R647	lipid biosynthesis, synthesis of branched fatty acids, synthesis of pthioceranic acid	12 NADPH + 6 SMMALONYLCOA + HEXADECANOYL_MAS -> 12 NADP + 6 CO2 + 5 COA + MAS + PTHIOCERANOYL_COA	OHPBAT	O Phospho 4 hydroxy L threonine2 oxoglutarate aminotransferase	glu-L[c] + ohpb[c] <=> phthr[c] + akg[c]	EX_COII[e]	Cobalt ion exchange	COII[e] <=>	R655	polyketide synthase, pks15/1, frameshift in H37Rv	ATP[c] + 8 MALCOA[c] + 16 NADPH[c] + HBA[c] -> PHPAA_COA[c] + 7 COA[c] + 9 CO2[c] + PPI[c] + AMP[c]	R653	Synthesis of Phthiocerol and Phenolphthiocerol, phthiocerol (PTC) synthesis	SAM[c] + PTT[c] -> SAH[c] + PTC[c]	MTAP	5 methylthioadenosine phosphorylase	pi_c + 5mta_c -> ade_c + 5mdr1p_c	R_FOR	R00521	FOCOA[c] + H2O[c] -> COA[c] + FOR[c]
MYCFLUX3	mycolic acid conglomeration flux	kmycolate[c] -> rmyc[c]	R648	lipid biosynthesis, synthesis of branched fatty acids, synthesis of pthioceranic acid	15 NADPH + 8 SMMALONYLCOA + HEXADECANOYL_MAS -> 15 NADP + 8 CO2 + 7 COA + MAS + HYDROXYPHTHIOCERANOYL_COA	PC11M	precorrin 4 C11 methyltransferase	amet[c] + pre4[c] -> h[c] + ahcys[c] + pre5[c]	EX_CU[e]	Copper cation exchange	CU[e] <=>	R656	phenolpthiocerol synthase ppsA - ppsE, fadD26, fadD28, pks7	PHPAA_COA[c] + 2 SMMALONYLCOA[c] + 3 MALCOA[c] -> 5 COA[c] + 5 CO2[c] + PHENOLPHTHIODIOLONE_A[c]	R654	Synthesis of Phthiocerol and Phenolphthiocerol, phthiocerol dimycocerosate (DIM) synthesis	2 MYCOCEROSOYL_MAS[c] + PTC[c] -> 2 MAS[c] + DIM_CYTO[c]	EPH	Epoxide hydrolysis	h2o_c + epox_c <=> dhocdc_c	R_CHAA	T00067	CA[e] + 2 H[c] <=> CA[c] + 2 H[e]
MYCFLUX4	mycolic acid conglomeration flux	mmmycolate[c] -> rmyc[c]	R650	Synthesis of Phthiocerol and Phenolphthiocerol, p-hydroxybenzoic acid (HBA) synthesis	CHOR -> PYR + HBA	PC17M	precorrin 3B C17 methyltransferase	amet[c] + pre3b[c] -> 3 h[c] + ahcys[c] + pre4[c]	EX_K[e]	Potassium exchange	K[e] <=>	R657	phenolphthiodiolone reductase	NADPH[c] + PHENOLPHTHIODIOLONE_A[c] -> NADP[c] + PPTT[c]	R656	Synthesis of Phthiocerol and Phenolphthiocerol, phenolpthiocerol (PPTC) synthesis	2 SMMALONYLCOA[c] + 3 MALCOA[c] + PHPAA_COA[c] -> 5 CO2[c] + 5 COA[c] + PHENOLPHTHIODIOLONE[A][c]	EX_arab__L_e	L-Arabinose exchange	arab__L_e ->	R_COBQ1	R05225	ADENOSYLCOBRINICACIDACDIAMIDE[c] + 4 ATP[c] + 4 GLN[c] + 4 H2O[c] -> ADENOSYLCOBRATE[c] + 4 ADP[c] + 4 GLU[c] + 4 PI[c]
MYCFLUX5	mycolic acid conglomeration flux	mkmycolate[c] -> rmyc[c]	R651	Synthesis of Phthiocerol and Phenolphthiocerol, PHTHIODIOLONE-A synthesis	ATP + 5 NADPH + 2 SMMALONYLCOA + 3 MALCOA + DOCOSANOYL_COA -> 5 NADP + PPI + 5 CO2 + AMP + PHTHIODIOLONE[A]	PC20M	precorrin 2 C20 methyltransferase	amet[c] + dscl[c] -> h[c] + ahcys[c] + pre3a[c]	EX_MG[e]	Magnesium cation exchange	MG[e] <=>	R658	methylase	SAM[c] + PPTT[c] -> SAH[c] + PPTC[c]	R657	Synthesis of Phthiocerol and Phenolphthiocerol, phenolpthiocerol (PPTC) synthesis	NADPH[c] + PHENOLPHTHIODIOLONE[A][c] -> NADP[c] + PPTT[c]	EX_atp_e	EX atp LPAREN e RPAREN	atp_e ->	R_MOBA	MOBA	GMP[c] + MOLYBDOPTERIN[c] + NAD[c] -> H2O[c] + H[c] + MGD[c] + NADH[c]
PSD180	Phosphatidylserine decarboxylase n C180	h[c] + ps180[c] -> co2[c] + pe180[c]	R652	Synthesis of Phthiocerol and Phenolphthiocerol, PTT synthesis	NADPH + PHTHIODIOLONE[A] -> NADP + PTT	PC6AR	precorrin 6A reductase	h[c] + nadph[c] + pre6a[c] -> nadp[c] + pre6b[c]	EX_MOLYBDATE[e]	Molybdate exchange	MOLYBDATE[e] <=>	R659	polyketide-associated protein, papA5	2 MYCOCEROSOYL_MAS[c] + PPTC[c] -> 2 MAS[c] + PHDIM_CYTO[c]	R658	Synthesis of Phthiocerol and Phenolphthiocerol, phenolpthiocerol (PPTC) synthesis	SAM[c] + PPTT[c] -> SAH[c] + PPTC[c]	EX_chol_e	Choline exchange	chol_e ->	R_MOEA1	R09735	AMOLYBDOPTERIN[c] + MOLYBDATE[c] -> AMP[c] + H2O[c] + MOLYBDENUM[c]
PSSA180	Phosphatidylserine syntase n C180	cdpdodecg[c] + ser_L[c] -> cmp[c] + h[c] + ps180[c]	R653	Synthesis of Phthiocerol and Phenolphthiocerol, phthiocerol (PTC) synthesis	SAM + PTT -> SAH + PTC	PC6YM	precorrin 6Y C5 15 methyltransferase decarboxylating	2 amet[c] + pre6b[c] -> 2 h[c] + co2[c] + 2 ahcys[c] + pre8[c]	EX_NA[e]	Sodium exchange	NA[e] <=>	R660	RND permease, mmpL7 AND drrABC transporter	PHDIM_CYTO[c] -> PHDIM[c]	R659	Synthesis of Phthiocerol and Phenolphthiocerol, phenolphthiocerol dimycocerosate (PDIM) synthesis	2 MYCOCEROSOYL_MAS[c] + PPTC[c] -> 2 MAS[c] + PHDIM_CYTO[c]	EX_cl_e	Chloride exchange	cl_e <=>	R_FBIC	R09396	4HPP[c] + A6RP[c] + H2O[c] + 2 SAM[c] -> 2 5DA[c] + FO[c] + 2 MET[c] + NH3[c] + OX[c]
THFGLUS	TetrahydrofolateL glutamate gamma ligase ADP forming	atp[c] + glu_L[c] + thf[c] <=> adp[c] + h[c] + pi[c] + thfglu[c]	R654	Synthesis of Phthiocerol and Phenolphthiocerol, phthiocerol dimycocerosate (DIM) synthesis	2 MYCOCEROSOYL_MAS + PTC -> 2 MAS + DIM_CYTO	PC8XM	precorrin 8X methylmutase	h[c] + pre8[c] -> hgbyr[c]	EX_NI[e]	Nickel exchange	NI[e] <=>	R661	glycosyl transferase	DTDPRHAM[c] + PHDIM[c] -> PHDIMRHAM1[c] + DTDP[c]	R660	Synthesis of Phthiocerol and Phenolphthiocerol, phenolphthiocerol dimycocerosate (PDIM) synthesis	PHDIM_CYTO[c] -> PHDIM[c]	EX_crn_e	L-Carnitine exchange	crn_e ->	R_COB4	R01492	ATP[c] + COBI[c] <=> COBCO[c] + PPPI[c]
AGMT	agmatinase	agm[c] + h2o[c] -> ptrc[c] + urea[c]	R656	Synthesis of Phthiocerol and Phenolphthiocerol, phenolpthiocerol (PPTC) synthesis	2 SMMALONYLCOA + 3 MALCOA + PHPAA_COA -> 5 CO2 + 5 COA + PHENOLPHTHIODIOLONE[A]	PERD	Erythronate 4 phosphate 4per dehydrogenase	nad[c] + 4per[c] <=> h[c] + nadh[c] + ohpb[c]	EX_ZN[e]	Zinc cation exchange	ZN[e] <=>	R662	glycosyl transferase	DTDPRHAM[c] + PHDIMRHAM1[c] -> DTDP[c] + PHDIMRHAM2[c]	R661	Phenolic Glycolipid synthesis	PHDIM[c] + DTDPRHAM[c] -> DTDP[c] + PHDIMRHAM1[c]	EX_cu2_e	Cu2+ exchange	cu2_e <=>	R_SCO	R00410	ACTAC[c] + SUCCOA[c] <=> AACCOA[c] + SUCC[c]
ARGDC	arginine decarboxylase	arg_L[c] + h[c] -> agm[c] + co2[c]	R657	Synthesis of Phthiocerol and Phenolphthiocerol, phenolpthiocerol (PPTC) synthesis	NADPH + PHENOLPHTHIODIOLONE[A] -> NADP + PPTT	PMDPHT	pyrimidine phosphatase	h2o[c] + 5aprbu[c] -> pi[c] + 4r5au[c]	SCO	R00410	ACTAC[c] + SUCCOA[c] <=> SUCC[c] + AACCOA[c]	R663	methyltransferase	SAM[c] + PHDIMRHAM2[c] -> SAH[c] + MYCOSIDE_B[c]	R662	Phenolic Glycolipid synthesis	DTDPRHAM[c] + PHDIMRHAM1[c] -> DTDP[c] + PHDIMRHAM2[c]	EX_fe2_e	Fe2+ exchange	fe2_e <=>	R_COB3	R05222	ADENOSYLCOBINIMIDEP[c] + GTP[c] -> ADENOSYLCOBINAMIDEGDP[c] + PPI[c]
GCC2	glycine cleavage system lipoamide irreversible	alpam[c] + thf[c] -> dhlam[c] + mlthf[c] + nh4[c]	R658	Synthesis of Phthiocerol and Phenolphthiocerol, phenolpthiocerol (PPTC) synthesis	SAM + PPTT -> SAH + PPTC	PNCDC	pantothenoylcysteine decarboxylase	h[c] + ptcys[c] -> co2[c] + ptth[c]	FOLB5	FOLB5	O2[c] + DHMP[c] -> DHXP[c] + FOR[c] + GLAL[c]	R672	mas-like gene, msl3	OCTADECANOYL_COA[c] + 3 RMMALONYLACP[c] + 6 NADPH[c] -> COA[c] + 6 NADP[c] + 3 CO2[c] + 2 ACP[c] + MYCOLIPANOIC_ACP[c]	R663	Phenolic Glycolipid synthesis	SAM[c] + PHDIMRHAM2[c] -> SAH[c] + MYCOSIDE[B][c]	EX_glyb_e	Glycine betaine exchange	glyb_e ->	R_BISC	R10127	BIOTINSO[c] + H[c] + NADPH[c] -> BIOTIN[c] + H2O[c] + NADP[c]
GLYCK	glycerate kinase	atp[c] + glyc_R[c] -> 3pg[c] + adp[c] + h[c]	R659	Synthesis of Phthiocerol and Phenolphthiocerol, phenolphthiocerol dimycocerosate (PDIM) synthesis	2 MYCOCEROSOYL_MAS + PPTC -> 2 MAS + PHDIM_CYTO	PYDXNO	pyridoxine oxidase	o2[c] + pydxn[c] <=> h2o2[c] + pydx[c]	FOLB4	FOLB4	O2[c] + DHNP[c] -> DHXP[c] + FOR[c] + GLAL[c]	R673	mas-like gene, msl4	OCTADECANOYL_COA[c] + 3 RMMALONYLACP[c] + 5 NADPH[c] -> MYCOLIPENOYL_ACP[c] + COA[c] + 5 NADP[c] + 3 CO2[c] + 2 ACP[c]	R664	pHBAD1 and pHBAD2 synthesis	HBA[c] + DTDPRHAM[c] -> DTDP[c] + HBARHAM1[c]	EX_k_e	K+ exchange	k_e <=>	R_FOLB4	FOLB4	DHNP[c] + O2[c] -> DHXP[c] + FOR[c] + GLAL[c]
OHPBAT	O Phospho 4 hydroxy L threonine2 oxoglutarate aminotransferase	glu_L[c] + ohpb[c] <=> akg[c] + phthr[c]	R660	Synthesis of Phthiocerol and Phenolphthiocerol, phenolphthiocerol dimycocerosate (PDIM) synthesis	PHDIM_CYTO -> PHDIM	PYDXO	pyridoxal oxidase	2 h2o[c] + nh4[c] + 0.5 o2[c] + pydx[c] <=> 2 h2o2[c] + pydam[c]	FOLC1	R00942	ATP[c] + GLU[c] + THF[c] <=> ADP[c] + PI[c] + THFG[c]	R674	mas-like gene, msl5	OCTADECANOYL_COA[c] + 3 RMMALONYLACP[c] + 4 NADPH[c] -> COA[c] + 4 NADP[c] + 3 CO2[c] + MYCOLIPDIENOYL_ACP[c] + 2 ACP[c]	R665	pHBAD1 and pHBAD2 synthesis	HBA[c] + DTDPRHAM[c] -> DTDP[c] + HBARHAM2[c]	EX_malthp_e	EX malthp LPAREN e RPAREN	malthp_e ->	R_MTN2	R01401	5MTA[c] + H2O[c] <=> 5MTR[c] + AD[c]
ENTCS	enterochelin synthase	3 23dhba[c] + 3 seramp[c] -> 6 amp[c] + enter[c] + 9 h[c]	R661	Phenolic Glycolipid synthesis	PHDIM + DTDPRHAM -> DTDP + PHDIMRHAM1	R05217	Precorrin 3A Oxygen Precorrin 3B	h[c] + 0.5 o2[c] + pre3a[c] -> pre3b[c]	FUCA	R02262	FU1P[c] <=> DHAP[c] + LALD[c]	R694	Decaprenyl diphosphate synthase	7 IPP[c] + FPP[c] -> DPP[c]	R666	pHBAD1 and pHBAD2 synthesis	SAM[c] + HBARHAM2[c] -> SAH[c] + PHBAD1[c]	EX_mg2_e	Mg exchange	mg2_e <=>	R_OELAC	R03470	4CMLAC[c] <=> 3OELAC[c] + CO2[c]
GLYCTO1	Glycolate oxidase	glyclt[c] + o2[c] -> glx[c] + h2o2[c]	R662	Phenolic Glycolipid synthesis	DTDPRHAM + PHDIMRHAM1 -> DTDP + PHDIMRHAM2	R05219	Precorrin 5 Precorrin 6X	h2o[c] + amet[c] + pre5[c] -> h[c] + ac[c] + ahcys[c] + pre6a[c]	MTR	R00115	NADP[c] + 2 GSH[c] <=> H[c] + NADPH[c] + GSSG[c]	CL	cardiolipin synthase	0.647 PG[c] + 0.647 CDPDG[c] -> 0.647 CMP[c] + CL[c]	R667	pHBAD1 and pHBAD2 synthesis	GDPFUC[c] + 3 SAM[c] + DTDP[c] + PHBAD1[c] -> SAH[c] + PHBAD2[c]	EX_na1_e	Sodium exchange	na1_e <=>	R_FUCA	R02262	FU1P[c] <=> DHAP[c] + LALD[c]
GLYCTO2	Glycolate oxidase	glyclt[c] + q8[c] -> glx[c] + q8h2[c]	R663	Phenolic Glycolipid synthesis	SAM + PHDIMRHAM2 -> SAH + MYCOSIDE[B]	R05224	Hydrogenobyrinate Hydrogenobyrinate a c diamide	2 atp[c] + h2o[c] + 2 gln-L[c] + hgbyr[c] -> ppi[c] + h[c] + 2 glu-L[c] + 2 adp[c] + hgbam[c]	GLPQ1	R01470	H2O[c] + G3PE[c] <=> GL3P[c] + ETHA[c]	TDM	mycoyltransferase Antigen-85 complex (FbpA, FbpB, FbpC)	0.522 TREHALOSEMONOMYCOLATE(CY)[c] -> 0.522 TRE[c] + TREHALOSEDIMYCOLATE[c]	R668	sulfolipid-1 (SL-1) synthesis, trehalose sulfate (TRE-S) synthesis	TRE[c] + PAPS[c] -> PAP[c] + TRE[S][c]	EX_no_e	Nitric oxide exchange	no_e ->	R_ARGA	R00259	ACCOA[c] + GLU[c] <=> COA[c] + NAGLU[c]
GLYCTO3	Glycolate oxidase	glyclt[c] + mqn8[c] -> glx[c] + mql8[c]	R664	pHBAD1 and pHBAD2 synthesis	HBA + DTDPRHAM -> DTDP + HBARHAM1	RZ5PP	alpha ribazole 5 phosphate phosphatase	h2o[c] + 5prdmbz[c] -> pi[c] + rdmbzi[c]	ETHA	R07376	PE[c] + SER[c] <=> ETHA[c] + PS[c]	DAT	unidentified acyl transferase	1.38 MYCOLIPENOYL_ACP[c] + 0.69 TRE6P[c] -> DIACYLTREHALOSE[c] + 1.38 ACP[c]	R669	sulfolipid-1 (SL-1) synthesis, acyl trehalose sulfate-COA (ACYL-TRE-S)	0.333 HEXADECANOYL_COA[c] + 0.333 OCTADECANOYL_COA[c] + 0.333 EICOSANOYL_COA[c] + TRE[S][c] -> ACYL_TRE_S_COA[c]	EX_gua_e	Guanine exchange	gua_e ->	R_FOLC1	R00942	ATP[c] + GLU[c] + THF[c] <=> ADP[c] + PI[c] + THFG[c]
GLYCTO4	Glycolate oxidase	2dmmq8[c] + glyclt[c] -> 2dmmql8[c] + glx[c]	R665	pHBAD1 and pHBAD2 synthesis	HBA + DTDPRHAM -> DTDP + HBARHAM2	SHCHD2	sirohydrochlorin dehydrogenase NAD	nad[c] + dscl[c] -> h[c] + nadh[c] + scl[c]	ADHE2	R01465	NAD[c] + THR[c] -> H[c] + NADH[c] + 2A3KB[c]	PAT	unidentified acyl transferase	0.668 MYCOLIPENOYL_ACP[c] + 0.668 MYCOLIPDIENOYL_ACP[c] + 0.334 TRE6P[c] + 0.334 MYCOLIPANOIC_ACP[c] -> POLYACYLTREHALOSE[c] + ... <Preview truncated at 128 characters>	R670	sulfolipid-1 (SL-1) synthesis, SL1278-CYTO synthesis	HYDROXYPHTHIOCERANOYL_COA[c] + ACYL_TRE_S_COA[c] -> 2 COA[c] + SL1278_CYTO[c]	EX_ni2_e	Ni2+ exchange	ni2_e ->	R_CDD	R01878	CYT[c] + H2O[c] <=> NH3[c] + URI[c]
PGLYCP	Phosphoglycolate phosphatase	2pglyc[c] + h2o[c] -> glyclt[c] + pi[c]	R666	pHBAD1 and pHBAD2 synthesis	SAM + HBARHAM2 -> SAH + PHBAD1	SHCHD3	sirohydrochlorin dehydrogenase NAD	nad[c] + pre2[c] -> h[c] + nadh[c] + scl2[c]	GLX1	R02530	GSH[c] + MGLX[c] -> LACGSH[c]	MPD	MPD	1.01 GDPMAN[c] + 1.01 PHOSPHO_PENTA_METHYL_TRICONTANOYL_COA[c] -> 1.01 COA[c] + MPD[c] + 1.01 GDP[c]	R671	sulfolipid-1 (SL-1) synthesis, SL1278-WALL synthesis	SL1278_CYTO[c] -> SL1278_WALL[c]	EX_mn2_e	Mn2+ exchange	mn2_e ->	R_COBB	R05224	2 ATP[c] + 2 GLN[c] + 2 H2O[c] + HYDROGENOBYRINATE[c] -> 2 ADP[c] + 2 GLU[c] + HYDROGENOBYRINATEACDIAMIDE[c] + 2 PI[c]
FAH4	Fatty acid hydroxylase	h[c] + nadph[c] + o2[c] + omtta[c] -> h2o[c] + homtta[c] + nadp[c]	R667	pHBAD1 and pHBAD2 synthesis	GDPFUC + 3 SAM + DTDP + PHBAD1 -> SAH + PHBAD2	SHCHF2	sirohydrochlorin ferrochetalase	fe2[c] + scl2[c] -> 2 h[c] + sheme[c]	GLX2	R01736	H2O[c] + LACGSH[c] -> LAC[c] + GSH[c]	DIM	RND permease, mmpL7 AND drrABC transporter	0.436 DIM_CYTO[c] -> DIM[c]	R672	synthesis of mycolipanoic, mycolipenic (phthienoic), mycolipodienoic acid and polyacyl trehalose	6 NADPH[c] + OCTADECANOYL_COA[c] + 3 RMMALONYLACP[c] -> 6 NADP[c] + 3 CO2[c] + COA[c] + 2 ACP[c] + MYCOLIPANOIC_ACP[c]	EX_pydxn_e	Pyridoxine exchange	pydxn_e <=>	R_PDXH2	R00277	H2O[c] + O2[c] + PYRM5P[c] <=> H2O2[c] + NH3[c] + PYRA5P[c]
FASm3001	fatty acid synthase octa methyl dotriacontanoic acid	3 h[c] + hpmtria[c] + mmcoa_S[c] + 2 nadph[c] -> co2[c] + coa[c] + h2o[c] + 2 nadp[c] + omdtria[c]	R668	sulfolipid-1 (SL-1) synthesis, trehalose sulfate (TRE-S) synthesis	TRE + PAPS -> PAP + TRE[S]	THMDP	thiamin diphosphatase	2 h2o[c] + thmpp[c] -> 2 pi[c] + h[c] + thm[c]	OXCOA	R01559	OX[c] + SUCCOA[c] <=> SUCC[c] + OXCOA[c]	PGL	glycosyltransferase	0.778 SAM[c] + 0.259 MYCOSIDE_B[c] + 0.259 GDPFUC[c] + 0.259 DTDP[c] -> 0.778 SAH[c] + PGL_TB[c]	R673	synthesis of mycolipanoic, mycolipenic (phthienoic), mycolipodienoic acid and polyacyl trehalose	5 NADPH[c] + OCTADECANOYL_COA[c] + 3 RMMALONYLACP[c] -> 5 NADP[c] + 3 CO2[c] + COA[c] + 2 ACP[c] + MYCOLIPENOYL_ACP[c]	EX_mobd_e	Molybdate exchange	mobd_e <=>	R_OXCA	R01908	OXCOA[c] <=> CO2[c] + FOCOA[c]
MCBTS2	mycobactin synthesis	atp[c] + bhb[c] + h[c] + 2 lys_L[c] + 2 o2[c] + odecoa[c] + salc[c] + ser_L[c] -> adp[c] + co2[c] + coa[c] + 5 h2o[c] + mcbtt[c... <Preview truncated at 128 characters>	R669	sulfolipid-1 (SL-1) synthesis, acyl trehalose sulfate-COA (ACYL-TRE-S)	0.333 HEXADECANOYL_COA + 0.333 OCTADECANOYL_COA + 0.333 EICOSANOYL_COA + TRE[S] -> ACYL_TRE_S_COA	TMN	thiaminase	h2o[c] + thm[c] -> h[c] + 4ahmmp[c] + 4mhetz[c]	FOR	R00521	H2O[c] + FOCOA[c] -> COA[c] + FOR[c]	GLUCAN	[]	5.5 GLC[c] -> GLUCAN[c]	R674	synthesis of mycolipanoic, mycolipenic (phthienoic), mycolipodienoic acid and polyacyl trehalose	4 NADPH[c] + OCTADECANOYL_COA[c] + 3 RMMALONYLACP[c] -> 4 NADP[c] + 3 CO2[c] + COA[c] + 2 ACP[c] + MYCOLIPDIENOYL_ACP[c]	EX_pc_TB_e		pc_TB_e ->	R_COBK	R05150	H[c] + NADPH[c] + PRECORIN6X[c] -> NADP[c] + PRECORIN6Y[c]
TMHAS5	trehalose dimycolate synthesis	tdm2[c] + tdm4[c] + tre[c] -> 2 h2o[c] + tmha5[c]	R670	sulfolipid-1 (SL-1) synthesis, SL1278-CYTO synthesis	HYDROXYPHTHIOCERANOYL_COA + ACYL_TRE_S_COA -> 2 COA + SL1278_CYTO	PDBL_1	Pyridoxal biosynthesis lyase-1	gln-L[c] + ru5p-D[c] + g3p[c] -> 3 h2o[c] + pi[c] + h[c] + glu-L[c] + pydx5p[c]	OXCA	R01908	OXCOA[c] <=> CO2[c] + FOCOA[c]	R854	deoxycytidine transport via proton symport	H[c] + DC[e] -> DC[c]	CL	[]	0.647 CDPDG[c] + 0.647 PG[c] -> 0.647 CMP[c] + CL[c]	LPLIPAL2E180	Lysophospholipase L2 (2-acylglycerophosphoethanolamine, n-C18:0)	2agpe180_c + h2o_c -> ocdca_c + h_c + g3pe_c	R_UDGA	R00286	H2O[c] + 2 NAD[c] + UDPG[c] <=> 2 H[c] + 2 NADH[c] + UDPGLCUR[c]
TMHAS6	trehalose dimycolate synthesis	tdm3[c] + tdm4[c] + tre[c] -> 2 h2o[c] + tmha6[c]	R671	sulfolipid-1 (SL-1) synthesis, SL1278-WALL synthesis	SL1278_CYTO -> SL1278_WALL	PDBL_2	Pyridoxal biosynthesis lyase-2	gln-L[c] + g3p[c] + r5p-D[c] -> 3 h2o[c] + pi[c] + h[c] + glu-L[c] + pydx5p[c]	DHA	R01010	H2O[c] + DHAP[c] <=> PI[c] + DHA[c]	R856	thymidine transport via proton symport	H[c] + DT[e] -> DT[c]	SL_1	[]	0.325 PTHIOCERANOYL_COA[c] + 0.325 HYDROXYPHTHIOCERANOYL_COA[c] + 0.325 SL1278_WALL[c] -> 0.65 COA[c] + SL[1][c]	THFGLUS	TetrahydrofolateL glutamate gamma ligase ADP forming	atp_c + glu__L_c + thf_c <=> pi_c + h_c + adp_c + thfglu_c	R_MSRA	R07606	H2O[c] + MET[c] + OTHIO[c] <=> METSOX[c] + RTHIO[c]
TRIATS	tri acyl trehalose sulfonation	3 h[c] + 2 ocdca[c] + tmlgnc[c] + tre[c] -> 3 h2o[c] + triat[c]	R672	synthesis of mycolipanoic, mycolipenic (phthienoic), mycolipodienoic acid and polyacyl trehalose	6 NADPH + OCTADECANOYL_COA + 3 RMMALONYLACP -> 6 NADP + 3 CO2 + COA + 2 ACP + MYCOLIPANOIC_ACP	PDBL_3	Pyridoxal biosynthesis lyase-3	gln-L[c] + ru5p-D[c] + dhap[c] -> 3 h2o[c] + pi[c] + h[c] + glu-L[c] + pydx5p[c]	KDH	KDH	LIPO[c] + AKG[c] <=> CO2[c] + SDLIPO[c]	R857	deoxyuridine transport via proton symport	H[c] + DU[e] -> DU[c]	TDM	[]	0.522 TREHALOSEMONOMYCOLATE_40_CY_41_[c] -> 0.522 TRE[c] + TREHALOSEDIMYCOLATE[c]	FCLPA	L-fuculose 1-phosphate aldolase	fc1p_c <=> dhap_c + lald__L_c	R_COBN	R05227	ATP[c] + COII[c] + H2O[c] + HYDROGENOBYRINATEACDIAMIDE[c] -> ADP[c] + COBIIRINICACIDACDIAMIDE[c] + H[c] + PI[c]
ADMDCr	Adenosylmethionine decarboxylase	amet[c] + h[c] <=> ametam[c] + co2[c]	R673	synthesis of mycolipanoic, mycolipenic (phthienoic), mycolipodienoic acid and polyacyl trehalose	5 NADPH + OCTADECANOYL_COA + 3 RMMALONYLACP -> 5 NADP + 3 CO2 + COA + 2 ACP + MYCOLIPENOYL_ACP	PDBL_4	Pyridoxal biosynthesis lyase-4	gln-L[c] + dhap[c] + r5p-D[c] -> 3 h2o[c] + pi[c] + h[c] + glu-L[c] + pydx5p[c]	FBPA	R07248	2 TREHALOSEMONOMYCOLATE[c] -> TRE[c] + TREHALOSEDIMYCOLATE[c]	R865	D-gluconate transport via proton symport/putative gluconate permease	H[c] + GLUC[e] -> GLUC[c]	DAT	[]	0.69 TRE6P[c] + 1.38 MYCOLIPENOYL_ACP[c] -> 1.38 ACP[c] + DIACYLTREHALOSE[c]	GFUCS	GDP-L-fucose synthase	h_c + nadph_c + gdpddman_c -> nadp_c + gdpfuc_c	R_NAGA	R02059	AGA6P[c] + H2O[c] <=> AC[c] + GA6P[c]
AHCYSNS	S adenosylhomocysteine nucleosidase	ahcys[c] + h2o[c] -> ade[c] + rhcys[c]	R674	synthesis of mycolipanoic, mycolipenic (phthienoic), mycolipodienoic acid and polyacyl trehalose	4 NADPH + OCTADECANOYL_COA + 3 RMMALONYLACP -> 4 NADP + 3 CO2 + COA + 2 ACP + MYCOLIPDIENOYL_ACP	EX_arab_L(e)	L Arabinose exchange	arab-L[e] <=>	MCA	MCA	H2O[c] + MYCOTHIOL[c] -> NGINS[c] + NACYS[c]	R896	uridine transport via proton symport	H[c] + URI[e] -> URI[c]	PAT	[]	0.334 TRE6P[c] + 0.334 MYCOLIPANOIC_ACP[c] + 0.668 MYCOLIPENOYL_ACP[c] + 0.668 MYCOLIPDIENOYL_ACP[c] -> 1.67 ACP[c] + POLYACYLT... <Preview truncated at 128 characters>	GMAND	GDP-D-mannose dehydratase	gdpmann_c -> h2o_c + gdpddman_c	R_COB2	R00099	2 COBII[c] + H[c] + NADH[c] <=> 2 COBI[c] + NAD[c]
HSERTA	homoserine O trans acetylase	accoa[c] + hom_L[c] <=> achms[c] + coa[c]	CL	Phospholipid synthesis, synthesis of cardiolipin	0.647 CDPDG + 0.647 PG -> 0.647 CMP + CL	EX_atp(e)	ATP exchange	atp[e] <=>	XYLB	R01639	ATP[c] + XYLU[c] <=> ADP[c] + X5P[c]	R929	electrophile transport	ELECTROPHILE[X][e] <=> ELECTROPHILE[X][c]	MPD	[]	1.01 GDPMAN[c] + 1.01 PHOSPHO_PENTA_METHYL_TRICONTANOYL_COA[c] -> 1.01 GDP[c] + 1.01 COA[c] + MPD[c]	LIPW	MNXR84636	h2o_c + h_c + pc_TB_c -> 12dgr_TB_c + cholp_c	R_COB1	R00097	2 COBIII[c] + NADH[c] <=> 2 COBII[c] + 2 H2O[c] + H[c] + NAD[c]
MHPGLUT	5 methyltetrahydropteroyltriglutamate homocysteine S methyltransferase	hcys_L[c] + mhpglu[c] -> hpglu[c] + met_L[c]	SL_1	sulfolipid-1 (SL-1) synthesis, SL-1 synthesis	0.325 PTHIOCERANOYL_COA + 0.325 HYDROXYPHTHIOCERANOYL_COA + 0.325 SL1278_WALL -> 0.65 COA + SL[1]	EX_ca2(e)	Calcium exchange	ca2[e] <=>	UDGA	R00286	H2O[c] + 2 NAD[c] + UDPG[c] <=> 2 H[c] + 2 NADH[c] + UDPGLCUR[c]	R930	h2X transport	H2X[e] <=> H2X[c]	DIM	[]	0.436 DIM_CYTO[c] -> DIM[c]	CHOLK_1	Choline kinase	atp_c + h_c + chol_c <=> adp_c + cholp_c	R_COB5	COB5	COBIIRINICACIDACDIAMIDE[c] -> COBIRINICACIDACDIAMIDE[c]
MTAN	methylthioadenosine nucleosidase	5mta[c] + h2o[c] -> 5mtr[c] + ade[c]	TDM	lipid biosynthesis, Synthesis of mycolic acids, MYCOLIC ACID CONDENSATION	0.522 TREHALOSEMONOMYCOLATE_40_CY_41_ -> 0.522 TRE + TREHALOSEDIMYCOLATE	EX_chol(e)	Choline exchange	chol[e] <=>	DORIB2	DORIB2	H2O[c] + 5DA[c] <=> AD[c] + DORIB[c]	R931	n-acetyl-s-conjugate transport	N_ACETYL_S_CONJUGATE[e] <=> N_ACETYL_S_CONJUGATE[c]	GLUCAN	[]	5.5 GLC[c] -> GLUCAN[c]	PGLYCP	Phosphoglycolate phosphatase	h2o_c + 2pglyc_c -> pi_c + glyclt_c	R_COBC	R05226	1AMINOPROPAN2OL[c] + ADENOSYLCOBRATE[c] -> ADENOSYLCOBINAMIDE[c] + H2O[c]
CMLDC	4 carboxymuconolactone decarboxylase	2c25dho[c] -> 5odhf2a[c] + co2[c] + h[c]	DAT	synthesis of mycolipanoic, mycolipenic (phthienoic), mycolipodienoic acid and polyacyl trehalose	0.69 TRE6P + 1.38 MYCOLIPENOYL_ACP -> 1.38 ACP + DIACYLTREHALOSE	EX_cl(e)	Chloride exchange	cl[e] <=>	DORIB1	R02750	ADP[c] + DR5P[c] <=> ATP[c] + DORIB[c]	EX_DC(e)	EX DC(e)	DC[e] ->	R854	Transport reactions, Proton-linked active transport	H[c] -> DC[c]	DM_cpppg1_c	Cpppg1 c Demand reaction	cpppg1_c ->	R_COBG	R05217	H[c] + NADH[c] + O2[c] + PRECORIN3A[c] -> H2O[c] + NAD[c] + PRECORIN3B[c]
UDPGD	UDPglucose 6 dehydrogenase	h2o[c] + 2 nad[c] + udpg[c] -> 3 h[c] + 2 nadh[c] + udpglcur[c]	PAT	synthesis of mycolipanoic, mycolipenic (phthienoic), mycolipodienoic acid and polyacyl trehalose	0.334 TRE6P + 0.334 MYCOLIPANOIC_ACP + 0.668 MYCOLIPENOYL_ACP + 0.668 MYCOLIPDIENOYL_ACP -> 1.67 ACP + POLYACYLTREHALOSE	EX_cobalt2(e)	Co2 exchange	cobalt2[e] <=>	DEOC	R01066	DR5P[c] -> G3P[c] + ACAL[c]	EX_DT(e)	EX DT(e)	DT[e] ->	R856	Transport reactions, Proton-linked active transport	H[c] -> DT[c]	LAT	R00457	akg_c + lys__L_c <=> glu__L_c + L2aadp6sa_c	R_COBH	R05177	PRECORIN8X[c] -> HYDROGENOBYRINATE[c]
AMID4	amidase	ad[c] + h2o[c] -> ac[c] + nh4[c]	MPD	synthesis of mannosyl beta-1-phosphodolichol (MPD)	1.01 GDPMAN + 1.01 PHOSPHO_PENTA_METHYL_TRICONTANOYL_COA -> 1.01 GDP + 1.01 COA + MPD	EX_crn(e)	L Carnitine exchange	crn[e] <=>	PHBADD	PHBADD	3 SAM[c] + PHBADIRF[c] -> 3 SAH[c] + PHBADII[c]	EX_DU(e)	EX DU(e)	DU[e] ->	R857	Transport reactions, Proton-linked active transport	H[c] -> DU[c]	TMHAS5	TMHAS5	tre_c + tdm2_c + tdm4_c -> 2 h2o_c + tmha5_c	R_COBT	R04148	DMBI[c] + NACN[c] <=> H[c] + NAC[c] + RIBZ5P[c]
BETALDHx	betaine aldehyde dehydrogenase	betald[c] + h2o[c] + nad[c] -> glyb[c] + 2 h[c] + nadh[c]	DIM	Synthesis of Phthiocerol and Phenolphthiocerol, phenolphthiocerol dimycocerosate (PDIM) synthesis	0.436 DIM_CYTO -> DIM	EX_cu2(e)	Cu2 exchange	cu2[e] <=>	PHBADB	PHBADB	SAM[c] + HBARHAM[c] -> SAH[c] + PHBADI[c]	EX_ELECTROPHILE[X](e)	EX ELECTROPHILE[X](e)	ELECTROPHILE[X][e] ->	R865	Transport reactions, Proton-linked active transport	H[c] -> GLUC[c]	TMHAS6	TMHAS6	tre_c + tdm3_c + tdm4_c -> 2 h2o_c + tmha6_c	R_EX_CA[e]	Calcium cation exchange	CA[e] <=>
CHOLD	choline dehydrogenase	chol[c] + nad[c] -> betald[c] + h[c] + nadh[c]	GLUCAN	degradation, Branched chain other acids, Leucine	5.5 GLC -> GLUCAN	EX_fe2(e)	Fe2 exchange	fe2[e] <=>	PHBADC	PHBADC	DTDPRHAM[c] + GDPFUC[c] + PHBADI[c] -> GDP[c] + DTDP[c] + PHBADIRF[c]	EX_GLUC(e)	EX GLUC(e)	GLUC[e] ->	R896	Transport reactions, Proton-linked active transport	H[c] -> URI[c]	PKS122	PKS122	coa_c + pmtri_c -> h2o_c + pmtricoa_c	R_EX_CD[e]	Cadmium exchange	CD[e] <=>
SELCYSLY	selenocysteine lyase	dtt[c] + selcys[c] -> ala_L[c] + dttOX[c] + h[c] + seln[c]	R837	Transport reactions, Osmotic shock-sensitive active transport (ABC system)	ATP + ORNxt -> ADP + PI + ORN	EX_glyb(e)	Glycine betaine exchange	glyb[e] <=>	PHBADA	PHBADA	HBA[c] + DTDPRHAM[c] -> DTDP[c] + HBARHAM[c]	EX_H2X(e)	EX H2X(e)	H2X[e] ->	R928	Transport reactions, secreted permease	BSA[c] ->	PKS121	PKS121	29 h_c + 20 nadph_c + 5 malcoa_c + 5 mmcoa__S_c + hexcoa_c -> 8 h2o_c + 20 nadp_c + 11 coa_c + 10 co2_c + pmtri_c	R_EX_CL[e]	Chloride exchange	CL[e] <=>
5DGLCNR	5 dehydro D gluconate reductase	5dglcn[c] + h[c] + nadph[c] <=> glcn[c] + nadp[c]	R854	Transport reactions, Proton-linked active transport	H -> DC	EX_k(e)	K exchange	k[e] <=>	COBI1	R03948	SAM[c] + PRECORIN2[c] -> SAH[c] + PRECORIN3A[c]	EX_N_ACETYL_S_CONJUGATE(e)	EX N ACETYL S CONJUGATE(e)	N_ACETYL_S_CONJUGATE[e] ->	R929	Transport reactions, electrophile x	-> ELECTROPHILE[X][c]	FAH4	FAH4	h_c + nadph_c + o2_c + omtta_c -> h2o_c + nadp_c + homtta_c	R_EX_COBCO[e]	COBCO exchange	COBCO[e] <=>
ACPS1	acyl carrier protein synthase	apoACP[c] + coa[c] -> ACP[c] + h[c] + pap[c]	R856	Transport reactions, Proton-linked active transport	H -> DT	EX_malthp(e)	Maltoheptaose exchange	malthp[e] <=>	DR1P	R01969	PI[c] + DG[c] <=> DR1P[c] + GN[c]	EX_URI(e)	EX URI(e)	URI[e] ->	R930	Transport reactions, H2X	-> H2X[c]	FASm3001	FASm3001	3 h_c + 2 nadph_c + mmcoa__S_c + hpmtria_c -> h2o_c + 2 nadp_c + coa_c + co2_c + omdtria_c	R_EX_COII[e]	COII exchange	COII[e] <=>
NADK	NAD kinase	atp[c] + nad[c] -> adp[c] + h[c] + nadp[c]	R857	Transport reactions, Proton-linked active transport	H -> DU	EX_mg2(e)	Mg exchange	mg2[e] <=>	DGT	R01856	H2O[c] + DGTP[c] <=> PPPI[c] + DG[c]	R668	R668	PAPS[c] + TRE[c] -> PAP[c] + TRE[S][c]	R931	Transport reactions, N acetyl S conjugate	-> N_ACETYL_S_CONJUGATE[c]	MCBTS3	MCBTS3	atp_c + 2 nadp_c + 3.5 o2_c + bhb_c + ser__L_c + 2 lys__L_c + occoa_c + salc_c -> 5 h2o_c + pi_c + 2 h_c + 2 nadph_c + coa_c + co2_c + adp_c + cmcbtt_c	R_EX_CU[e]	Copper cation exchange	CU[e] <=>
NAPRTr	NAPRTase rev	h[c] + nac[c] + prpp[c] <=> nicrnt[c] + ppi[c]	R865	Transport reactions, Proton-linked active transport	H -> GLUC	EX_na1(e)	Sodium exchange	na1[e] <=>	PDXH2	R00277	H2O[c] + O2[c] + PYRM5P[c] <=> NH3[c] + H2O2[c] + PYRA5P[c]	R669	R669	0.33 EICOSANOYL_COA[c] + 0.33 OCTADECANOYL_COA[c] + 0.33 HEXADECANOYL_COA[c] + TRE[S][c] -> ACYL_TRE_S_COA[c]	iNJ661_ACGAMT	Peptidoglycan Metabolism	UDPNAG[c] + UDCPP[c] -> UMP[c] + UNAGA[c]	PGLS	PGLS	4 amet_c + frrppdima_c -> 4 h_c + 4 ahcys_c + mfrrppdima_c	R_EX_K[e]	Potassium exchange	K[e] <=>
NNAM	nicotinamidase	h2o[c] + ncam[c] -> nac[c] + nh4[c]	R896	Transport reactions, Proton-linked active transport	H -> URI	EX_tsul(e)	Thiosulfate exchange	tsul[e] <=>	DEOA	R01570	PI[c] + DTHY[c] <=> DR1P[c] + THY[c]	R670	R670	ACYL_TRE_S_COA[c] + HYDROXYPHTHIOCERANOYL_COA[c] -> 2 COA[c] + SL1278_CYTO[c]	UDPP	Peptidoglycan Metabolism	UDCPDP[c] <=> H[c] + PI[c] + UDCPP[c]	TRIATS	TRIATS	2 ocdca_c + 3 h_c + tmlgnc_c + tre_c -> 3 h2o_c + triat_c	R_EX_MG[e]	Magnesium cation exchange	MG[e] <=>
PDX5PO	pyridoxine 5 phosphate oxidase	o2[c] + pdx5p[c] <=> h2o2[c] + pydx5p[c]	R928	Transport reactions, secreted permease	BSA ->	EX_xyl_D(e)	D Xylose exchange	xyl-D[e] <=>	TRUB	R01055	R5P[c] + URA[c] <=> H2O[c] + PURI5P[c]	SL_1_cyto	SL 1 cyto	0.325 PTHIOCERANOYL_COA[c] + 0.325 HYDROXYPHTHIOCERANOYL_COA[c] + 0.325 SL1278_CYTO[c] -> 0.65 COA[c] + SL[1]_CYTO[c]	iNJ661_FCOAH2	Redox Metabolism	FORCOA[c] -> H[c] + FOR[c] + COA[c]	CMLDC	4 carboxymuconolactone decarboxylase	4cml_c -> h_c + co2_c + 5odhf2a_c	R_EX_MN[e]	Manganese cation exchange	MN[e] <=>
PYAM5PO	pyridoxamine 5 phosphate oxidase	h2o[c] + o2[c] + pyam5p[c] -> h2o2[c] + nh4[c] + pydx5p[c]	R932	Transport reactions, cholesterol	CHOLESTEROLxt -> CHOLESTEROL	EX_ac(e)	Acetate exchange	ac[e] <=>	BARB	R00976	H2O[c] + NAD[c] + URA[c] <=> H[c] + NADH[c] + BARB[c]	SL_1	SL 1	SL[1]_CYTO[c] -> SL[1][c]	iNJ661_GLCP	Sugar Metabolism	PI[c] + GLYCOGEN[c] -> G1P[c]	MBTA3	MBTA3	3 h_c + acac_c + nadh_c + salc_c + thr__L_c + n6hlysmal_c + n6hlys_c -> 6 h2o_c + nad_c + mcbtm_c	R_EX_MOLYBDATE[e]	Molybdate exchange	MOLYBDATE[e] <=>
DRPA	deoxyribose phosphate aldolase	2dr5p[c] -> acald[c] + g3p[c]	R933	cholesterol degradation	CHOLESTEROL -> 4ADSD	EX_4abz(e)	Aminobenzoate exchange	4abz[e] <=>	CDD	R01878	H2O[c] + CYT[c] <=> NH3[c] + URI[c]				iNJ661_GLGC	Sugar Metabolism	ATP[c] + H[c] + G1P[c] -> PPI[c] + ADPGLC[c]	UDPGD	UDPglucose 6-dehydrogenase	h2o_c + 2 nad_c + udpg_c -> 3 h_c + 2 nadh_c + udpglcur_c	R_EX_NA[e]	Sodium exchange	NA[e] <=>
GLNSP1	glutamine synthetase uaaAgld	atp[c] + nh4[c] + uaaAgla[c] -> adp[c] + h[c] + pi[c] + uaaAgtla[c]	R934	cholesterol degradation	4ADSD -> ADD	EX_for(e)	Formate exchange	for[e] <=>	BACA	T00194	H2O[c] + ATP[c] + COBCO[e] -> ADP[c] + PI[c] + COBCO[c]				iNJ661_GLCS1	Sugar Metabolism	ADPGLC[c] -> H[c] + ADP[c] + LINEAR-GLUCAN[c]	BETALDHx	Betaine-aldehyde dehydrogenase	h2o_c + nad_c + betald_c -> 2 h_c + nadh_c + glyb_c	R_EX_NI[e]	Nickel exchange	NI[e] <=>
GLNSP2	glutamine synthetase uaaGgla	atp[c] + nh4[c] + uaaGgla[c] -> adp[c] + h[c] + pi[c] + uaaGgtla[c]	R935	cholesterol degradation	ADD -> 9OHADD	EX_akg(e)	Oxoglutarate exchange	akg[e] <=>	CHAA	T00067	2 H[c] + CA[e] <=> 2 H[e] + CA[c]				GLUCANBRANCH	Sugar Metabolism	LINEAR-GLUCAN[c] -> GLYCOGEN[c]	CHOLD	Choline dehydrogenase	nad_c + chol_c -> h_c + nadh_c + betald_c	R_EX_ZN[e]	Zinc cation exchange	ZN[e] <=>
GLNSP3	glutamine synthetase uaagmda	atp[c] + nh4[c] + uaagmda[c] -> adp[c] + h[c] + pi[c] + uaagtmda[c]	R936	cholesterol degradation	9OHADD -> 3HSA	EX_oxa(e)	Oxalate exchange	oxa[e] <=>							MALTOKINASE	Sugar Metabolism	ATP[c] + MLT[c] -> ADP[c] + MLT1P[c]	ROSFE	RXN-12540	h_c + h2o2_c + fe2_c -> h2o_c + fe3_c + oh1_c
MI3PP	myo inositol 3 phosphatase	h2o[c] + mi3p_D[c] -> inost[c] + pi[c]	R937	cholesterol degradation	3HSA -> 34DHSA	EX_gua(e)	Guanine exchange	gua[e] <=>							MLT1P	Sugar Metabolism	MLT1P[c] -> PI[c] + LINEAR-GLUCAN[c]	MNDNS1	MNDNS1	3 h_c + 2 nadph_c + dhna_c -> 2 h2o_c + 2 nadp_c + mndn_c
MI4PP	myo inositol 4 phosphatase	h2o[c] + mi4p_D[c] -> inost[c] + pi[c]	R938	cholesterol degradation	34DHSA -> 49DHSA	EX_urea(e)	Urea exchange	urea[e] <=>							TREX	Sugar Metabolism	GLYCOGEN[c] -> MALTODEXTRIN[c]	MNDNS2	MNDNS2	3 h_c + 2 nadh_c + dhna_c -> 2 h2o_c + 2 nad_c + mndn_c
PPTGS	Peptidoglycan subunit synthesis	uaagmda[c] -> h[c] + peptido_EC[c] + udcpdp[c]	R939	cholesterol degradation	49DHSA -> DOHNAA	EX_Gln[e]	Glutamine exchange	gln[e] <=>							TREY	Sugar Metabolism	MALTODEXTRIN[c] -> MALTOOLIGOSYL-TREHALOSE[c]	5DGLCNR	5-dehydro-D-gluconate reductase	5dglcn_c + h_c + nadph_c <=> glcn_c + nadp_c
ADCPS2	adenosylcobinamide phosphate synthase	adcobhex[c] + applp[c] + atp[c] -> adocbip[c] + adp[c] + h[c] + pi[c]	R940	cholesterol degradation	3 COA + DOHNAA -> ACCOA + 2 PROPIONYLCOA + 4ANDROSTENEDIONE	EX_ni2(e)	Ni exchange	ni2[e] <=>							TREZ	Sugar Metabolism	MALTOOLIGOSYL-TREHALOSE[c] -> TRE[c]	ACPS1	Acyl-carrier protein synthase	coa_c + apoACP_c -> h_c + ACP_c + pap_c
ADCYRS	adenosylcobyric acid synthase glutamine hydrolysing	adcobdam[c] + 4 atp[c] + 4 gln_L[c] + 4 h2o[c] -> adcobhex[c] + 4 adp[c] + 4 glu_L[c] + 4 h[c] + 4 pi[c]	R941	cholesterol degradation	3 COA + 4ANDROSTENEDIONE -> PYR + 3 PROPIONYLCOA	EX_mn2(e)	Mn exchange	mn2[e] <=>							iNJ661_GLYCL	Folate Metabolism	NAD[c] + THF[c] + GLY[c] -> H[c] + NADH[c] + CO2[c] + METTHF[c] + NH3[c]	NNAM	Nicotinamidase	h2o_c + ncam_c <=> nh4_c + nac_c
ADOCBIK	Adenosyl cobinamide kinase	adocbi[c] + atp[c] -> adocbip[c] + adp[c] + h[c]				EX_mo(e)	Mo exchange	mob[e] <=>							iNJ661_MI3PP	Peptidoglycan Metabolism	MI3PD[c] -> PI[c] + MI[c]	PDX5POi	Pyridoxine 5'-phosphate oxidase	o2_c + pdx5p_c <=> h2o2_c + pydx5p_c
ADOCBLS	Adenosylcobalamin 5 phosphate synthase	agdpcbi[c] + rdmbzi[c] -> adocbl[c] + gmp[c] + h[c]				LPLIPAL2E180	Lysophospholipase L2 2 acylglycerophosphoethanolamine n C180	2agpe180[c] + h2o[c] -> ocdca[c] + h[c] + g3pe[c]							iNJ661_MI4PP	Peptidoglycan Metabolism	MI4PD[c] -> PI[c] + MI[c]	PYAM5PO	Pyridoxamine 5'-phosphate oxidase	h2o_c + o2_c + pyam5p_c -> nh4_c + h2o2_c + pydx5p_c
CBIAT	Cobinamide adenyltransferase	atp[c] + cbi[c] + h[c] <=> adocbi[c] + pppi[c]				PSD180	Phosphatidylserine decarboxylase n C180	h[c] + ps180[c] -> pe180[c] + co2[c]							iNJ661_CODH3	Redox Metabolism	FERI[c] + 2 CO[c] -> 2 H[c] + 2 CO2[c] + FERO[c]	G6PDH3	G6PDH3	g6p_c + f420_2_c -> 6pgl_c + f420_2h2_c
CBLAT	cob I alamin adenosyltransferase	atp[c] + cbl1[c] + h[c] <=> adocbl[c] + pppi[c]				PSSA180	Phosphatidylserine syntase n C180	ser-L[c] + cdpdodecg[c] -> h[c] + cmp[c] + ps180[c]							COxt	Transport	<=> CO[c]	GLNSP1	GLNSP1	atp_c + nh4_c + uaaAgla_c -> pi_c + h_c + adp_c + uaaAgtla_c
COCHL	cobaltochelatase	atp[c] + cobalt2[c] + h2o[c] + hgbam[c] -> adp[c] + co2dam[c] + 2 h[c] + pi[c]				ADCL	4 aminobenzoate synthase	4adcho[c] -> h[c] + pyr[c] + 4abz[c]							iNJ661_MALTabc	Transport	ATP[c] -> H[c] + ADP[c] + PI[c] + MLT[c]	GLNSP2	Glutamine synthetase (uaaGgla)	atp_c + nh4_c + uaaGgla_c -> pi_c + h_c + adp_c + uaaGgtla_c
CPC2MT	precorrin 2 C20 methyltransferase	amet[c] + copre2[c] -> ahcys[c] + copre3[c] + h[c]				ADCS	4 amino 4 deoxychorismate synthase	chor[c] + gln-L[c] -> glu-L[c] + 4adcho[c]							iNJ661_GTMLT	Other Amino Acid Metabolism	ALA[c] + GTHRD[c] -> CGLY[c] + GLUALA[c]	GLNSP3	GLNSP3	atp_c + nh4_c + uaagmda_c -> pi_c + h_c + adp_c + uaagtmda_c
CPC3MT	precorrin 3B C17 methyltransferase	amet[c] + copre3[c] -> ahcys[c] + copre4[c]				DHFS	dihydrofolate synthase	atp[c] + glu-L[c] + dhpt[c] -> pi[c] + h[c] + adp[c] + dhf[c]							iNJ661_MYC1CYC1	Fatty Acid Metabolism	SAM[c] + MEROACIDACP[c] -> H[c] + SAH[c] + MEROACIDCYC1ACP[c]	PPTGS	Peptidoglycan subunit synthesis	uaagmda_c -> h_c + peptido_EC_c + udcpdp_c
CPC4MT	precorrin 4 C11 methyltransferase	amet[c] + copre4[c] -> ahcys[c] + copre5[c] + h[c]				DHNPA	dihydroneopterin aldolase	dhnpt[c] -> h[c] + gcald[c] + 2ahhmp[c]							iNJ661_MYC1CYC2	Fatty Acid Metabolism	SAM[c] + MMEROACIDACP[c] -> H[c] + SAH[c] + MMEROACIDCYC1ACP[c]	PHBADA	PHBADA	4hbz_c + dtdprmn_c -> dtdp_c + rbzn_c
CPC6MT	precorrin 6Y C5 15 methyltransferase decarboxylating	2 amet[c] + codhpre6[c] -> 2 ahcys[c] + co2[c] + copre8[c] + h[c]				DHNPA2	dihydroneopterin aldolase	dhnpt[c] -> gcald[c] + 6hmhpt[c]							iNJ661_MYC1CYC3	Fatty Acid Metabolism	SAM[c] + KMEROACIDACP[c] -> H[c] + SAH[c] + KMEROACIDCYC1ACP[c]	PHBADB	PHBADB	amet_c + rbzn_c -> ahcys_c + phbz1_c
CPC6R	precorrin 6A reductase	copre6[c] + h[c] + nadph[c] -> codhpre6[c] + nadp[c]				DHPS2	dihydropteroate synthase	4abz[c] + 6hmhptpp[c] -> ppi[c] + dhpt[c]							iNJ661_PREPHACPH	Membrane Metabolism	PREPHTHACP[c] -> H[c] + ACP[c] + PREPHTH[c]	PHBADC	PHBADC	h_c + gdpfuc_c + dtdprmn_c + phbz1_c -> gdp_c + dtdp_c + phbz1g_c
CPC8MM	precorrin 8X methylmutase	copre8[c] <=> cobya[c]				DNMPPA	Dihydroneopterin monophosphate dephosphorylase	h2o[c] + dhpmp[c] -> pi[c] + dhnpt[c]							iNJ661_PREPPACPH	Membrane Metabolism	PREPPHTHACP[c] -> H[c] + ACP[c] + PREPPHTH[c]	PHBADD	PHBADD	3 amet_c + phbz1g_c -> 3 h_c + 3 ahcys_c + phbz2_c
SHCHF	sirohydrochlorin ferrochetalase	fe2[c] + scl[c] -> 3 h[c] + sheme[c]				DNTPPA	Dihydroneopterin triphosphate pyrophosphatase	h2o[c] + ahdt[c] -> ppi[c] + h[c] + dhpmp[c]							iNJ661_FASM1601	Membrane Metabolism	H[c] + 2 NADPH[c] + SMMALONYLCOA[c] + HEXADECANOATE[c] -> NADP[c] + CO2[c] + COA[c] + METHYL_OCTADECANOATE[c]	FRRPPDIMAS	FRRPPDIMAS	gdpfuc_c + rrppdima_c -> h_c + gdp_c + frrppdima_c
SHCHF3	sirohydrochlorin ferrochetalase mycobactin	fmcbtt[c] + scl[c] -> 3 h[c] + mcbtt[c] + sheme[c]				FOLD3	dihydropteroate synthase	4abz[c] + 2ahhmd[c] -> ppi[c] + dhpt[c]							iNJ661_FASM180	Membrane Metabolism	15 H[c] + 10 NADPH[c] + SMMALONYLCOA[c] + 4 MALCOA[c] + OCTANOATE[c] -> 10 NADP[c] + 5 CO2[c] + 5 COA[c] + TUBERCULOSTEROYL_ACP[c]	RPPDIMAS	RPPDIMAS	dtdprmn_c + ppdima_c -> h_c + dtdp_c + rppdima_c
UPP3MT	uroporphyrinogen methyltransferase	2 amet[c] + uppg3[c] -> 2 ahcys[c] + dscl[c] + h[c]				GTPCI	GTP cyclohydrolase I	h2o[c] + gtp[c] -> h[c] + for[c] + ahdt[c]							iNJ661_FASM1801	Membrane Metabolism	3 H[c] + 2 NADPH[c] + SMMALONYLCOA[c] + METHYL_OCTADECANOATE[c] -> 2 NADP[c] + CO2[c] + COA[c] + DMARACH[c]	RRPPDIMAS	RRPPDIMAS	dtdprmn_c + rppdima_c -> h_c + dtdp_c + rrppdima_c
UPPDC2	uroporphyrinogen decarboxylase uroporphyrinogen I	4 h[c] + uppg1[c] -> 4 co2[c] + cpppg1[c]				HPPK	2 amino 4 hydroxy 6 hydroxymethyldihydropteridine diphosphokinase	atp[c] + 2ahhmp[c] -> amp[c] + h[c] + 2ahhmd[c]							iNJ661_FASM2001	Membrane Metabolism	H[c] + 2 NADPH[c] + SMMALONYLCOA[c] + DMARACH[c] -> 2 NADP[c] + CO2[c] + COA[c] + TMBHN[c]	DCPDP	Decaprenyl-diphosphatase	h2o_c + decdp_tb_c -> pi_c + h_c + decd_tb_c
GTPDPK	GTP diphosphokinase	atp[c] + gtp[c] -> amp[c] + gdptp[c] + h[c]				HPPK2	6 hydroxymethyl dihydropterin pyrophosphokinase	atp[c] + 6hmhpt[c] -> amp[c] + h[c] + 6hmhptpp[c]							iNJ661_FASM2002	Membrane Metabolism	3 H[c] + 2 NADPH[c] + SMMALONYLCOA[c] + OCTADECANOATE[c] -> 2 NADP[c] + CO2[c] + COA[c] + MARACH[c]	TMDPP	Thymidine phosphorylase	pi_c + thymd_c <=> 2dr1p_c + thym_c
TMDPP	thymidine phosphorylase	pi[c] + thymd[c] <=> 2dr1p[c] + thym[c]				THFGLUS	TetrahydrofolateL glutamate gamma ligase ADP forming	atp[c] + glu-L[c] + thf[c] <=> pi[c] + h[c] + adp[c] + thfglu[c]							iNJ661_MYCTR	Fatty Acid Metabolism	NADP[c] + MYCOTHIOL[c] <=> H[c] + NADPH[c] + MYCOTHIOL_S_CONJUGATE[c]	HOPNTAL	4-hydroxy-2-oxopentanoate aldolase	4h2opntn_c -> acald_c + pyr_c
UREA	urease	h2o[c] + 2 h[c] + urea[c] -> co2[c] + 2 nh4[c]				AGMT	agmatinase	h2o[c] + agm[c] -> ptrc[c] + urea[c]							Pantothenate_Transport	Transport	-> PNTO[c]	2O4EH	0	h2o_c + 2h24pdn_c -> 4h2opntn_c
YUMPS	yUMP synthetase	r5p[c] + ura[c] <=> h2o[c] + psd5p[c]				ARGDC	arginine decarboxylase	h[c] + arg-L[c] -> co2[c] + agm[c]							bDG6P_Transport	Transport	-> bDG6P[c]	MSHOXH	MSHOXH	h2o_c + mshfaldox_c -> h_c + for_c + msh_c
HOPNTAL	4 hydroxy 2 oxopentanoate aldolase	4h2opntn[c] -> acald[c] + pyr[c]				HOAS	2-Hydroxy-3-Oxoadipate synthase	3 h[c] + akg[c] + glx[c] -> co2[c] + hoa[c]										NO	NO	no_c + o2s_c -> no3_c
FRDOr	ferredoxin oxidoreductase	fdxrd[c] + nadp[c] <=> fdxox[c] + h[c] + nadph[c]				SR1	Nonenzymatic spontaneous decarboxylation	hoa[c] -> co2[c] + hla[c]										ORNDC	Ornithine Decarboxylase	h_c + orn_c -> co2_c + ptrc_c
IACGAMS	1D myo inositol 2 Acetamido 2 deoxy D glucopyranoside synthesis	acgam[c] + mi1p_D[c] -> iacgam[c] + pi[c]				GCC2	glycine cleavage system lipoamide irreversible	thf[c] + alpam[c] -> nh4[c] + dhlam[c] + mlthf[c]										PEPA	MNXR86162	pi_c + malt_c -> h2o_c + malt6p_c
IGAMD	1D myo inositol 2 Acetamido 2 deoxy D glucopyranoside deacetylase	h2o[c] + iacgam[c] -> ac[c] + igam[c]				GLYCK	glycerate kinase	atp[c] + glyc-R[c] -> h[c] + adp[c] + 3pg[c]										MDFDH	MDFDH	nad_c + mshfald_c <=> h_c + nadh_c + mshfaldox_c
MDFDH	mycothiol dependent formaldehyde dehydrogenase	mshfald[c] + nad[c] <=> h[c] + mshfaldox[c] + nadh[c]				ENTCS	enterochelin synthase	3 23dhba[c] + 3 seramp[c] -> 6 amp[c] + 9 h[c] + enter[c]										PAPA1	PAPA1	hphthiocnylcoa_c + sl659_c -> coa_c + sl1278_c
MSHOXH	mshfaldox hydrolysis Mtb	h2o[c] + mshfaldox[c] -> for[c] + h[c] + msh[c]				GLYCTO1	Glycolate oxidase	o2[c] + glyclt[c] -> h2o2[c] + glx[c]										PAPA2	PAPA2	h_c + pmtcoa_c + tres_c -> coa_c + sl659_c
APRAUR	5 amino 6 5 phosphoribosylamino uracil reductase	5apru[c] + h[c] + nadph[c] -> 5aprbu[c] + nadp[c]				GLYCTO2	Glycolate oxidase	q8[c] + glyclt[c] -> q8h2[c] + glx[c]										MMPL8	MMPL8	sl1278_c + 2 hphthiocnylcoa_c -> 2 coa_c + sl1_c
DHPPDA	diaminohydroxyphosphoribosylaminopyrimidine deaminase	25dhpp[c] + h2o[c] + h[c] -> 5apru[c] + nh4[c]				GLYCTO3	Glycolate oxidase	mqn8[c] + glyclt[c] -> mql8[c] + glx[c]										CRNabc	L-carnitine transport via ABC system	atp_c + h2o_c + crn_e -> pi_c + h_c + adp_c + crn_c
DHPPDA2	diaminohydroxyphosphoribosylaminopryrimidine deaminase 25drapp	25drapp[c] + h2o[c] + h[c] -> 5apru[c] + nh4[c]				GLYCTO4	Glycolate oxidase	2dmmq8[c] + glyclt[c] -> 2dmmql8[c] + glx[c]										Clt	Major Facilitator(MFS) TCDB:2.A.1.14.6	cl_e <=> cl_c
FMNAT	FMN adenylyltransferase	atp[c] + fmn[c] + h[c] -> fad[c] + ppi[c]				PGLYCP	Phosphoglycolate phosphatase	h2o[c] + 2pglyc[c] -> pi[c] + glyclt[c]										GLYBabc	Glycine betaine transport via ABC system	atp_c + h2o_c + glyb_e -> pi_c + h_c + adp_c + glyb_c
GTPCII	GTP cyclohydrolase II	gtp[c] + 3 h2o[c] -> 25dhpp[c] + for[c] + 2 h[c] + ppi[c]				MANT1	Mannosyltransferase	decdman1p-tb[c] + PIM4[c] -> decd-tb[c] + LM[c]										MALTHPabc	MALTHPabc	atp_c + h2o_c + malthp_e -> pi_c + h_c + adp_c + malthp_c
NNDMBRT	Nicotinate nucleotide dimethylbenzimidazole phosphoribosyltransferase	dmbzid[c] + nicrnt[c] -> 5prdmbz[c] + h[c] + nac[c]				ARABT	Arabinosyltransferase C	decda-tb[c] + LM[c] -> decd-tb[c] + LAM[c]										MGt5	Magnesium transport in/out via permease (no H+)	mg2_c <=> mg2_e
RBFSa	riboflavin synthase	4r5au[c] + db4p[c] -> dmlz[c] + 2 h2o[c] + pi[c]				MANT2	Mannosyltranseferase	decdman1p-tb[c] + LAM[c] -> decd-tb[c] + ManLAM[c]										NOt	NO transport (diffusion)	no_e <=> no_c
RBFSb	riboflavin synthase	2 dmlz[c] -> 4r5au[c] + ribflv[c]				FAH4	Fatty acid hydroxylase	h[c] + nadph[c] + o2[c] + omtta[c] -> h2o[c] + nadp[c] + homtta[c]										NIt5	NIt5	ni2_c <=> ni2_e
ARAI	L arabinose isomerase	arab_L[c] <=> rbl_L[c]				FASm3001	fatty acid synthase octa methyl dotriacontanoic acid	3 h[c] + 2 nadph[c] + mmcoa-S[c] + hpmtria[c] -> h2o[c] + 2 nadp[c] + coa[c] + co2[c] + omdtria[c]										PYDXNtr	Pyridoxine transport via diffusion	pydxn_e <=> pydxn_c
DGC3D	2 deoxy D gluconate 3 dehydrogenase	2dglcn[c] + nad[c] -> 3ddgc[c] + h[c] + nadh[c]				MCBTS2	mycobactin synthesis	atp[c] + h[c] + 2 o2[c] + bhb[c] + ser-L[c] + 2 lys-L[c] + odecoa[c] + salc[c] -> 5 h2o[c] + pi[c] + coa[c] + co2[c] + adp[c] +... <Preview truncated at 128 characters>										PC_TBt	T00157	pc_TB_e <=> pc_TB_c
FCLPA	L fuculose 1 phosphate aldolase	fc1p[c] <=> dhap[c] + lald_L[c]				TRIATS	tri acyl trehalose sulfonation	2 ocdca[c] + 3 h[c] + tmlgnc[c] + tre[c] -> 3 h2o[c] + triat[c]										GLYTRS	Glycyl-tRNA synthetase	atp_c + gly_c + trnagly_c -> amp_c + ppi_c + glytrna_c
MMSAD1	methylmalonate semialdehyde dehydrogenase	2mop[c] + coa[c] + nad[c] -> co2[c] + nadh[c] + ppcoa[c]				S7PI	Sedoheptulose 7 phosphate isomerase	s7p[c] -> gmhep7p[c]										SELCYSS	Selenocysteine synthase	selnp_c + sertrna_sec_c -> pi_c + h_c + sectrna_c
MMSAD2	methylmalonate semialdehyde dehydrogenase propanol	coa[c] + nad[c] + ppal[c] -> h[c] + nadh[c] + ppcoa[c]				AH7PK	D alpha D Heptose 7 phosphate kinase	atp[c] + gmhep7p[c] -> adp[c] + gmhep17bp[c]										TYRTRS	Tyrosyl-tRNA synthetase	atp_c + tyr__L_c + trnatyr_c -> amp_c + ppi_c + tyrtrna_c
MOTH	maltooligosyltrehalose trehalohydrolase	h2o[c] + motre[c] -> maltpt[c] + tre[c]				BH7PK	D beta D Heptose 7 phosphate kinase	atp[c] + gmhep7p[c] -> adp[c] + gbmh17p-D[c]										ACONMT	Trans-aconitate methyltransferase	amet_c + acon_T_c -> ahcys_c + aconm_c
MOTS	maltooligosyltrehalose synthase	malthp[c] -> motre[c]				ABH17BPP_a	D alpha beta D Heptose 1 7 bisphosphate phosphatase	h2o[c] + gmhep17bp[c] -> pi[c] + gmhep1p[c]										SPMS	Spermidine synthase	ametam_c + ptrc_c -> h_c + 5mta_c + spmd_c
RBK_L1r	L ribulokinase L ribulose reversible	atp[c] + rbl_L[c] <=> adp[c] + h[c] + ru5p_L[c]				ABH17BPP_b	D alpha beta D Heptose 1 7 bisphosphate phosphatase	h2o[c] + gmhep17bp[c] -> pi[c] + gbmh1p-D[c]
THZSN	thiazole synthesis from xylulose	cys_L[c] + dxyl[c] + tyr_L[c] -> 4hba[c] + 4mhetz[c] + co2[c] + h2o[c] + h[c] + nh4[c] + pyr[c]				MAN1PT3	D alpha D Heptose 1 phosphate guanylyltransferase	gtp[c] + gmhep1p[c] -> ppi[c] + gamgdp-D[c]
XYLK	xylulokinase	atp[c] + xylu_D[c] -> adp[c] + h[c] + xu5p_D[c]				H1PAT_b	D beta D Heptose 1 phosphate adenylyltransferase	atp[c] + gbmh1p-D[c] -> ppi[c] + adphep-DD[c]
CHLabc	choline transport via ABC system	atp[c] + chol[e] + h2o[c] -> adp[c] + chol[c] + h[c] + pi[c]				HEADP_b	ADP D beta D heptose epimerase	h[c] + nadp[c] + adphep-DD[c] -> nadph[c] + adphep-LD[c]
COBALTt5	cobalt transport inout via permease no H	cobalt2[c] <=> cobalt2[e]				ADMDCr	Adenosylmethionine decarboxylase	h[c] + amet[c] <=> co2[c] + ametam[c]
CRNabc	L carnitine transport via ABC system	atp[c] + crn[e] + h2o[c] -> adp[c] + crn[c] + h[c] + pi[c]				AHCYSNS	S adenosylhomocysteine nucleosidase	h2o[c] + ahcys[c] -> ade[c] + rhcys[c]
Clt	chlorideion transport out via diffusion	cl[e] <=> cl[c]				MHPGLUT	5 methyltetrahydropteroyltriglutamate homocysteine S methyltransferase	hcys-L[c] + mhpglu[c] -> met-L[c] + hpglu[c]
GLYBabc	Glycine betaine transport via ABC system	atp[c] + glyb[e] + h2o[c] -> adp[c] + glyb[c] + h[c] + pi[c]				MTAN	methylthioadenosine nucleosidase	h2o[c] + 5mta[c] -> ade[c] + 5mtr[c]
MALTHPabc	maltoheptaose transport via ABC system	atp[c] + h2o[c] + malthp[e] -> adp[c] + h[c] + malthp[c] + pi[c]				CMLDC	4 carboxymuconolactone decarboxylase	2c25dho[c] -> h[c] + co2[c] + 5odhf2a[c]
MGt5	magnesium transport inout via permease no H	mg2[c] <=> mg2[e]				MBP_1	Molybdopterin biosynthesis protein-1	h2o[c] + gtp[c] -> ppi[c] + cpmp[c]
TSULabc	thiosulfate transport via ABC system	atp[c] + h2o[c] + tsul[e] -> adp[c] + h[c] + pi[c] + tsul[c]				MPTSS	MPT synthase sulfurylase	atp[c] + MoaD[c] -> ppi[c] + MoaD-AMP[c]
MNDNS1	menadione synthase	dhna[c] + 3 h[c] + 2 nadph[c] -> 2 h2o[c] + mndn[c] + 2 nadp[c]				MBP_2	Molybdopterin biosynthesis protein-2	cys-L[c] + MoaD-AMP[c] -> ala-L[c] + MoaD-SH[c]
MNDNS2	menadione synthase	dhna[c] + 3 h[c] + 2 nadh[c] -> 2 h2o[c] + mndn[c] + 2 nad[c]				MODBS	Molybdopterin synthase	cpmp[c] + 2 MoaD-SH[c] -> 2 h2o[c] + 2 MoaD[c] + mobpt[c]
PHTHCLS	phthiocol synthesis	h[c] + mndn[c] + nadph[c] + o2[c] -> h2o[c] + nadp[c] + phthcl[c]				MODAT	Molybdopterin adenylyltransferase	atp[c] + h2[c] + mobpt[c] -> ppi[c] + mobptamp[c]
SPMS	spermidine synthase	ametam[c] + ptrc[c] -> 5mta[c] + h[c] + spmd[c]				MOCO	Molybdenum-molybdopterin ligase	mob[c] + mobptamp[c] -> amp[c] + h2o[c] + moco[c]
						MGDS	Molybdopterin-guanine dinucleotide biosynthesis protein	3 h[c] + gtp[c] + moco[c] -> ppi[c] + mgd[c]
						MYCFLUX1	mycolic acid conglomeration flux	mycolate[c] -> rmyc[c]
						MYCFLUX2	mycolic acid conglomeration flux	mmycolate[c] -> rmyc[c]
						MYCFLUX3	mycolic acid conglomeration flux	kmycolate[c] -> rmyc[c]
						MYCFLUX4	mycolic acid conglomeration flux	mmmycolate[c] -> rmyc[c]
						MYCFLUX5	mycolic acid conglomeration flux	mkmycolate[c] -> rmyc[c]
						UDPGD	UDPglucose 6 dehydrogenase	h2o[c] + 2 nad[c] + udpg[c] -> 3 h[c] + 2 nadh[c] + udpglcur[c]
						BETALDHx	betaine aldehyde dehydrogenase	h2o[c] + nad[c] + betald[c] -> 2 h[c] + nadh[c] + glyb[c]
						CHOLD	choline dehydrogenase	nad[c] + chol[c] -> h[c] + nadh[c] + betald[c]
						SELCYSLY	selenocysteine lyase	dtt[c] + selcys[c] -> h[c] + ala-L[c] + dttOX[c] + seln[c]
						TAU	taurine dioxygenase	akg[c] + o2[c] + taur[c] -> 2 h[c] + co2[c] + succ[c] + so3[c] + aacald[c]
						5DGLCNR	5 dehydro D gluconate reductase	5dglcn[c] + h[c] + nadph[c] <=> glcn[c] + nadp[c]
						ACPS1	acyl carrier protein synthase	coa[c] + apoACP[c] -> h[c] + ACP[c] + pap[c]
						NAPRTr	NAPRTase rev	h[c] + prpp[c] + nac[c] <=> ppi[c] + nicrnt[c]
						NNAM	nicotinamidase	h2o[c] + ncam[c] -> nh4[c] + nac[c]
						PDX5PO	pyridoxine 5 phosphate oxidase	o2[c] + pdx5p[c] <=> h2o2[c] + pydx5p[c]
						PYAM5PO	pyridoxamine 5 phosphate oxidase	h2o[c] + o2[c] + pyam5p[c] -> nh4[c] + h2o2[c] + pydx5p[c]
						DRPA	deoxyribose phosphate aldolase	2dr5p[c] -> acald[c] + g3p[c]
						G6PDH	glucose 6 phosphate dehydrogenase	g6p[c] + f420-2[c] -> 6pgl[c] + f420-2h2[c]
						GLNSP1	glutamine synthetase uaaAgld	atp[c] + nh4[c] + uaaAgla[c] -> pi[c] + h[c] + adp[c] + uaaAgtla[c]
						GLNSP2	glutamine synthetase uaaGgla	atp[c] + nh4[c] + uaaGgla[c] -> pi[c] + h[c] + adp[c] + uaaGgtla[c]
						GLNSP3	glutamine synthetase uaagmda	atp[c] + nh4[c] + uaagmda[c] -> pi[c] + h[c] + adp[c] + uaagtmda[c]
						MI3PP	myo inositol 3 phosphatase	h2o[c] + mi3p-D[c] -> pi[c] + inost[c]
						MI4PP	myo inositol 4 phosphatase	h2o[c] + mi4p-D[c] -> pi[c] + inost[c]
						PPTGS	Peptidoglycan subunit synthesis	uaagmda[c] -> h[c] + peptido-EC[c] + udcpdp[c]
						DCPDP	decaprenyl diphosphatase	h2o[c] + decdp-tb[c] -> pi[c] + h[c] + decd-tb[c]
						UCE_1	Uncharacterized Enzyme	3 h[c] + ipdp[c] + ggdp[c] -> ppi[c] + ptdp[c]
						PRTT	Trans Pentaprenyltrantransferase	3 h[c] + ipdp[c] + ptdp[c] -> ppi[c] + hpdp[c]
						HTPS	Heptaprenyl pyrophosphate synthase	3 h[c] + ipdp[c] + hpdp[c] -> ppi[c] + htdp[c]
						ADCPS2	adenosylcobinamide phosphate synthase	atp[c] + adcobhex[c] + applp[c] -> pi[c] + h[c] + adocbip[c] + adp[c]
						ADCYRS	adenosylcobyric acid synthase glutamine hydrolysing	4 atp[c] + 4 h2o[c] + 4 gln-L[c] + adcobdam[c] -> 4 pi[c] + 4 h[c] + 4 glu-L[c] + 4 adp[c] + adcobhex[c]
						ADOCBIK	Adenosyl cobinamide kinase	atp[c] + adocbi[c] -> h[c] + adocbip[c] + adp[c]
						ADOCBLS	Adenosylcobalamin 5 phosphate synthase	agdpcbi[c] + rdmbzi[c] -> h[c] + adocbl[c] + gmp[c]
						CBIAT	Cobinamide adenyltransferase	atp[c] + h[c] + cbi[c] <=> adocbi[c] + pppi[c]
						CBLAT	cob I alamin adenosyltransferase	atp[c] + h[c] + cbl1[c] <=> pppi[c] + adocbl[c]
						COCHL	cobaltochelatase	atp[c] + h2o[c] + cobalt2[c] + hgbam[c] -> pi[c] + 2 h[c] + adp[c] + co2dam[c]
						CPC2MT	precorrin 2 C20 methyltransferase	amet[c] + copre2[c] -> h[c] + ahcys[c] + copre3[c]
						CPC3MT	precorrin 3B C17 methyltransferase	amet[c] + copre3[c] -> ahcys[c] + copre4[c]
						CPC4MT	precorrin 4 C11 methyltransferase	amet[c] + copre4[c] -> h[c] + ahcys[c] + copre5[c]
						CPC6MT	precorrin 6Y C5 15 methyltransferase decarboxylating	2 amet[c] + codhpre6[c] -> h[c] + co2[c] + 2 ahcys[c] + copre8[c]
						CPC6R	precorrin 6A reductase	h[c] + nadph[c] + copre6[c] -> nadp[c] + codhpre6[c]
						CPC8MM	precorrin 8X methylmutase	copre8[c] <=> cobya[c]
						CPPPGO	coproporphyrinogen oxidase O2 required	2 h[c] + o2[c] + cpppg3[c] -> 2 h2o[c] + 2 co2[c] + pppg9[c]
						FCLT	Ferrochelatase	fe2[c] + ppp9[c] -> 2 h[c] + pheme[c]
						FCLT2	Ferrochelatase	ppp9[c] + fmcbtt[c] -> 2 h[c] + pheme[c] + mcbtt[c]
						G1SATi	glutamate 1 semialdehyde aminotransferase	glu1sa[c] -> 5aop[c]
						HMBS	hydroxymethylbilane synthase	h2o[c] + 4 ppbng[c] -> 4 nh4[c] + hmbil[c]
						PPBNGS	porphobilinogen synthase	2 5aop[c] -> 2 h2o[c] + h[c] + ppbng[c]
						PPPGO	protoporphyrinogen oxidase aerobic	1.5 o2[c] + pppg9[c] -> 3 h2o[c] + ppp9[c]
						SHCHF	sirohydrochlorin ferrochetalase	fe2[c] + scl[c] -> 3 h[c] + sheme[c]
						SHCHF3	sirohydrochlorin ferrochetalase mycobactin	fmcbtt[c] + scl[c] -> 3 h[c] + mcbtt[c] + sheme[c]
						UPP3MT	uroporphyrinogen methyltransferase	2 amet[c] + uppg3[c] -> h[c] + 2 ahcys[c] + dscl[c]
						UPP3S	uroporphyrinogen III synthase	hmbil[c] -> h2o[c] + uppg3[c]
						UPPDC1	uroporphyrinogen decarboxylase uroporphyrinogen III	4 h[c] + uppg3[c] -> 4 co2[c] + cpppg3[c]
						UPPDC2	uroporphyrinogen decarboxylase uroporphyrinogen I	4 h[c] + uppg1[c] -> 4 co2[c] + cpppg1[c]
						TMDPP	thymidine phosphorylase	pi[c] + thymd[c] <=> 2dr1p[c] + thym[c]
						UREA	urease	h2o[c] + 2 h[c] + urea[c] -> co2[c] + 2 nh4[c]
						ADPRDP	ADP ribose diphosphatase	h2o[c] + adprib[c] -> amp[c] + r5p[c]
						YUMPS	yUMP synthetase	ura[c] + r5p[c] <=> h2o[c] + psd5p[c]
						HOPNTAL	4 hydroxy 2 oxopentanoate aldolase	4h2opntn[c] -> acald[c] + pyr[c]
						2O4EH	2-oxopent-4-enoate hydratase	h2o[c] + 2h24pdn[c] -> 4h2opntn[c]
						CMCBTFU	carboxymycobactin Fe3 unloading	fcmcbtt[c] -> cmcbtt[c] + fe3[c]
						CYANST	Cyanide sulfurtransferase	cyan[c] + tsul[c] -> h[c] + so3[c] + tcynt[c]
						FE3Ri	Fe III reduction	2 fe3[c] + fadh2[c] -> 2 h[c] + fad[c] + 2 fe2[c]
						FETRANS	Mycobactin Fe transfer	fmcbtt[c] <=> fe2[c] + mcbtt[c]
						IACGAMS	1D myo inositol 2 Acetamido 2 deoxy D glucopyranoside synthesis	acgam[c] + mi1p-D[c] -> pi[c] + iacgam[c]
						IGAMD	1D myo inositol 2 Acetamido 2 deoxy D glucopyranoside deacetylase	h2o[c] + iacgam[c] -> ac[c] + igam[c]
						MDFDH	mycothiol dependent formaldehyde dehydrogenase	nad[c] + mshfald[c] <=> h[c] + nadh[c] + mshfaldox[c]
						MSHOXH	mshfaldox hydrolysis Mtb	h2o[c] + mshfaldox[c] -> h[c] + for[c] + msh[c]
						APRAUR	5 amino 6 5 phosphoribosylamino uracil reductase	h[c] + nadph[c] + 5apru[c] -> nadp[c] + 5aprbu[c]
						DHPPDA	diaminohydroxyphosphoribosylaminopyrimidine deaminase	h2o[c] + h[c] + 25dhpp[c] -> nh4[c] + 5apru[c]
						DHPPDA2	diaminohydroxyphosphoribosylaminopryrimidine deaminase 25drapp	h2o[c] + h[c] + 25drapp[c] -> nh4[c] + 5apru[c]
						FMNAT	FMN adenylyltransferase	atp[c] + h[c] + fmn[c] -> ppi[c] + fad[c]
						GTPCII	GTP cyclohydrolase II	3 h2o[c] + gtp[c] -> ppi[c] + 2 h[c] + for[c] + 25dhpp[c]
						NNDMBRT	Nicotinate nucleotide dimethylbenzimidazole phosphoribosyltransferase	nicrnt[c] + dmbzid[c] -> h[c] + nac[c] + 5prdmbz[c]
						RBFSa	riboflavin synthase	db4p[c] + 4r5au[c] -> 2 h2o[c] + pi[c] + dmlz[c]
						RBFSb	riboflavin synthase	2 dmlz[c] -> ribflv[c] + 4r5au[c]
						ARAI	L arabinose isomerase	arab-L[c] <=> rbl-L[c]
						DGC3D	2 deoxy D gluconate 3 dehydrogenase	nad[c] + 2dglcn[c] -> h[c] + nadh[c] + 3ddgc[c]
						FCLPA	L fuculose 1 phosphate aldolase	fc1p[c] <=> dhap[c] + lald-L[c]
						MMSAD1	methylmalonate semialdehyde dehydrogenase	coa[c] + nad[c] + 2mop[c] -> nadh[c] + co2[c] + ppcoa[c]
						MMSAD2	methylmalonate semialdehyde dehydrogenase propanol	coa[c] + nad[c] + ppal[c] -> h[c] + nadh[c] + ppcoa[c]
						MOTH	maltooligosyltrehalose trehalohydrolase	h2o[c] + motre[c] -> maltpt[c] + tre[c]
						MOTS	maltooligosyltrehalose synthase	malthp[c] -> motre[c]
						RBK_L1r	L ribulokinase L ribulose reversible	atp[c] + rbl-L[c] <=> h[c] + adp[c] + ru5p-L[c]
						THZPSN	thiazole phosphate synthesis	atp[c] + cys-L[c] + dxyl5p[c] + tyr-L[c] -> amp[c] + ppi[c] + h2o[c] + h[c] + co2[c] + ala-L[c] + 4hba[c] + 4mpetz[c]
						THZSN	thiazole synthesis from xylulose	cys-L[c] + tyr-L[c] + dxyl[c] -> h2o[c] + h[c] + co2[c] + pyr[c] + nh4[c] + 4hba[c] + 4mhetz[c]
						3HIBD	3-hydroxyisobutyrate dehydrogenase	nad[c] + 3hmp[c] -> h[c] + nadh[c] + 2mop[c]
						TMHAS5	trehalose dimycolate synthesis	tre[c] + tdm2[c] + tdm4[c] -> 2 h2o[c] + tmha5[c]
						TMHAS6	trehalose dimycolate synthesis	tre[c] + tdm3[c] + tdm4[c] -> 2 h2o[c] + tmha6[c]
						PMPK	phosphomethylpyrimidine kinase	atp[c] + 4ampm[c] -> adp[c] + 2mahmp[c]
						TMPKr	thiamine phosphate kinase	atp[c] + thmmp[c] <=> adp[c] + thmpp[c]
						TMPPP	thiamine phosphate diphosphorylase	h[c] + 2mahmp[c] + 4mpetz[c] -> ppi[c] + thmmp[c]
						CHLabc	choline transport via ABC system	atp[c] + h2o[c] + chol[e] -> pi[c] + h[c] + adp[c] + chol[c]
						COBALTt5	cobalt transport inout via permease no H	cobalt2[c] <=> cobalt2[e]
						COt	CO transporter via diffusion	co[c] <=> co[e]
						CRNabc	L carnitine transport via ABC system	atp[c] + h2o[c] + crn[e] -> pi[c] + h[c] + adp[c] + crn[c]
						Clt	chlorideion transport out via diffusion	cl[e] <=> cl[c]
						FE2abc	iron II transport via ABC system	atp[c] + h2o[c] + fe2[e] -> pi[c] + h[c] + adp[c] + fe2[c]
						FE3abc	iron III transport via ABC system	atp[c] + h2o[c] + fe3[e] -> pi[c] + h[c] + adp[c] + fe3[c]
						GLYBabc	Glycine betaine transport via ABC system	atp[c] + h2o[c] + glyb[e] -> pi[c] + h[c] + adp[c] + glyb[c]
						MALTHPabc	maltoheptaose transport via ABC system	atp[c] + h2o[c] + malthp[e] -> pi[c] + h[c] + adp[c] + malthp[c]
						MGt5	magnesium transport inout via permease no H	mg2[c] <=> mg2[e]
						TSULabc	thiosulfate transport via ABC system	atp[c] + h2o[c] + tsul[e] -> pi[c] + h[c] + adp[c] + tsul[c]
						XYLabc	D xylose transport via ABC system	atp[c] + h2o[c] + xyl-D[e] -> pi[c] + h[c] + adp[c] + xyl-D[c]
						Gln_LT	Glutamine transport	atp[e] + h2o[e] + gln-L[e] -> pi[c] + adp[c] + gln[c]
						Ni2t	Ni/Co transport	ni2[e] <=> ni2[c]
						Mn2t	Mn/Fe transport	mn2[e] <=> mn2[c]
						Mot	Mo transport	atp[c] + h2o[c] + mob[e] <=> pi[c] + adp[c] + mob[c]
						ALATRS	Alanyl-tRNA synthetase	atp[c] + ala-L[c] + trnaala[c] -> amp[c] + ppi[c] + alatrna[c]
						ARGTRS	Arginyl-tRNA synthetase	atp[c] + arg-L[c] + trnaarg[c] -> amp[c] + ppi[c] + argtrna[c]
						ASNTRS	Asparaginyl-tRNA synthetase	atp[c] + asn-L[c] + trnaasn[c] -> amp[c] + ppi[c] + asntrna[c]
						ASPTRS	Aspartyl-tRNA synthetase	atp[c] + asp-L[c] + trnaasp[c] -> amp[c] + ppi[c] + asptrna[c]
						CYSTRS	Cysteinyl-tRNA synthetase	atp[c] + cys-L[c] + trnacys[c] -> amp[c] + ppi[c] + cystrna[c]
						FMETTRS	Methionyl-tRNA formyltransferase	10fthf[c] + mettrna[c] -> h[c] + thf[c] + fmettrna[c]
						GLNTRS	Glutaminyl-tRNA synthetase	atp[c] + gln-L[c] + trnagln[c] -> amp[c] + ppi[c] + glntrna[c]
						GLYTRS	Glycyl-tRNA synthetase	atp[c] + gly[c] + trnagly[c] -> amp[c] + ppi[c] + glytrna[c]
						HISTRS	Histidyl-tRNA synthetase	atp[c] + his-L[c] + trnahis[c] -> amp[c] + ppi[c] + histrna[c]
						ILETRS	Isoleucyl-tRNA synthetase	atp[c] + ile-L[c] + trnaile[c] -> amp[c] + ppi[c] + iletrna[c]
						LEUTRS	Leucyl-tRNA synthetase	atp[c] + leu-L[c] + trnaleu[c] -> amp[c] + ppi[c] + leutrna[c]
						LYSTRS	Lysyl-tRNA synthetase	atp[c] + lys-L[c] + trnalys[c] -> amp[c] + ppi[c] + lystrna[c]
						METTRS	Methionyl-tRNA synthetase	atp[c] + met-L[c] + trnamet[c] -> amp[c] + ppi[c] + mettrna[c]
						PHETRS	Phenylalanyl-tRNA synthetase	atp[c] + phe-L[c] + trnaphe[c] -> amp[c] + ppi[c] + phetrna[c]
						PROTRS	Prolyl-tRNA synthetase	atp[c] + pro-L[c] + trnapro[c] -> amp[c] + ppi[c] + protrna[c]
						SELCYSS	selenocysteine synthase	selnp[c] + sertrna[sec][c] -> pi[c] + h[c] + sectrna[c]
						SERTRS	Seryl-tRNA synthetase	atp[c] + ser-L[c] + trnaser[c] -> amp[c] + ppi[c] + sertrna[c]
						SERTRS2	Seryl-tRNA synthetase (selenocystein)	atp[c] + ser-L[c] + trnasecys[c] -> amp[c] + ppi[c] + sertrna[sec][c]
						THRTRS	Threonyl-tRNA synthetase	atp[c] + thr-L[c] + trnathr[c] -> amp[c] + ppi[c] + thrtrna[c]
						TRPTRS	Tryptophanyl-tRNA synthetase	atp[c] + trp-L[c] + trnatrp[c] -> amp[c] + ppi[c] + trptrna[c]
						TYRTRS	tyrosyl-tRNA synthetase	atp[c] + tyr-L[c] + trnatyr[c] -> amp[c] + ppi[c] + tyrtrna[c]
						VALTRS	Valyl-tRNA synthetase	atp[c] + val-L[c] + trnaval[c] -> amp[c] + ppi[c] + valtrna[c]
						MNDNS1	menadione synthase	3 h[c] + 2 nadph[c] + dhna[c] -> 2 h2o[c] + 2 nadp[c] + mndn[c]
						MNDNS2	menadione synthase	3 h[c] + 2 nadh[c] + dhna[c] -> 2 h2o[c] + 2 nad[c] + mndn[c]
						PHTHCLS	phthiocol synthesis	h[c] + nadph[c] + o2[c] + mndn[c] -> h2o[c] + nadp[c] + phthcl[c]
						SPMS	spermidine synthase	ametam[c] + ptrc[c] -> h[c] + 5mta[c] + spmd[c]
						UCBL	Urea Carboxylase	atp[c] + h[c] + hco3[c] + urea[c] <=> pi[c] + adp[c] + u1c[c]
						AHDL	Allophanate Hydrolase	h2o[c] + u1c[c] -> 2 co2[c] + 2 nh3[c]

## Sheet: S9C
iNJ661			iNJ661v_modified			GSMN-TB 1.1			iOSDD890			sMtb			iCG760			iSM810			iEK1011			sMtb 2018
Metabolite Abbreviation	Metabolite Name		Metabolite Abbreviation	Metabolite Name		Metabolite Abbreviation			Metabolite Abbreviation	Metabolite Name		Metabolite Abbreviation	Metabolite Name		Metabolite Abbreviation	Metabolite Name		Metabolite Abbreviation	Metabolite Name		Abbreviation	Description	Charged formula	Abbreviation	Description	Charged formula
23dhba[c]	2-3-Dihydroxybenzoyl-adenylate		23dhba[c]	2-3-Dihydroxybenzoyl-adenylate		COB_45_II			4hthr[c]	4-Hydroxy-L-threonine		DTHY[c]	Thymidine		MAN[c]	MAN		MAN[c]			5dglcn_c[u]	5-Dehydro-D-gluconate	C6H9O7	ADS[c]	Androstenedione	C19H26O2
2c25dho[c]	2-Carboxy-2-5-dihydro-5-oxofuran-2-acetate		2c25dho[c]	2-Carboxy-2-5-dihydro-5-oxofuran-2-acetate		COB_45_III			5dglcn[c]	5-Dehydro-D-gluconate		THY[c]	Thymine		DIM[c]	DIM		ACRCOA[c]			glcn_c[u]	D-Gluconate	C6H11O7	AD[e]	Adenine	C5H5N5
2dglcn[c]	2-Deoxy-D-gluconate		2dglcn[c]	2-Deoxy-D-gluconate		DECANOATE			glcn[c]	D-Gluconate		PHBADII[c]	p-hydroxybenzoic acid derivative II		POLYACYLTREHALOSE[c]	POLYACYLTREHALOSE		MOLYBDOPTERIN_GDP[c]			apoACP_c[u]	Apoprotein [acyl carrier protein]	RHO	AN[e]	Anthranilate	C7H7NO2
2dr5p[c]	2-Deoxy-D-ribose-5-phosphate		2dr5p[c]	2-Deoxy-D-ribose-5-phosphate		DOCOSANOATE			apoACP[c]	apoprotein-acyl-carrier-protein		NACYS[c]	N-acetyl-L-cysteine		PGL_TB[c]	PGL_TB		DECANOATE[c]			applp_c[u]	D-1-Aminopropan-2-ol O-phosphate	C3H9NO4P	BKETOC6ACYLACPFAS[c]	beta-keto-C6-acyl-ACP-FAS	C6H10O2S2R2
2mop[c]	2-Methyl-3-oxopropanoate		2mop[c]	2-Methyl-3-oxopropanoate		PHENOLPHTHIODIOLONE[A]			appl[c]	1-Aminopropan-2-ol		HBUTCOA[c]	(S)-3-Hydroxybutanoyl-CoA		DIACYLTREHALOSE[c]	DIACYLTREHALOSE		DOCOSANOATE[c]			rhcys_c[u]	S-Ribosyl-L-homocysteine	C9H17NO6S	CCHOL[c]	26-Carboxycholest-4-en-3-one	C27H42O3
2pglyc[c]	2-Phosphoglycolate		2pglyc[c]	2-Phosphoglycolate		PHPAA_COA			applp[c]	D-1-Aminopropan-2-ol-O-phosphate		SDLIPO[c]	S-Succinyldihydrolipoamide		GLUCAN[c]	GLUCAN		AC4PIM1[c]			amob_c[u]	S-Adenosyl-4-methylthio-2-oxobutanoate	C15H19N5O6S	DUTP[c]	dUTP	C9H15N2O14P3
3ddgc[c]	3-Dehydro-2-deoxy-D-gluconate		3ddgc[c]	3-Dehydro-2-deoxy-D-gluconate		PPTT			rhcys[c]	S-Ribosyl-L-homocysteine		F420[c]	Coenzyme F420		ELECTROPHILE_X[c]	ELECTROPHILE_X		AC4PIM2[c]			pmcoa_c[u]	Pimeloyl-CoA	C28H41N7O19P3S	E4P[c]	D-Erythrose 4-phosphate	C4H9O7P
4h2opntn[c]	4-Hydroxy-2-oxopentanoate		4h2opntn[c]	4-Hydroxy-2-oxopentanoate		PPTC			sdhlam[c]	S-Succinyldihydrolipoamide		DHA[c]	Glycerone		DECANOATE[c]	DECANOATE		AC4PIM3[c]			tarab__D_c[u]	Tetra-arabinofuranoside	C20H34O17	FADH2[c]	FADH2	C27H35N9O15P2
4hbz[c]	4-Hydroxybenzoate		4hthr[c]	4-Hydroxy-L-threonine		PHDIM_CYTO			amob[c]	S-Adenosyl-4-methylthio-2-oxobutanoate		PURI5P[c]	Pseudouridine 5-phosphate		CL[c]	CL		PHPAA_COA[c]			btamp_c[u]	Biotinyl 5 AMP C20H27N7O9PS	C20H27N7O9PS	HCSCOA[c]	hexacosanoyl-CoA	C47H86N7O17P3S
5caiz[c]	5-phosphoribosyl-5-carboxyaminoimidazole		5dglcn[c]	5-Dehydro-D-gluconate		PHDIM			pmcoa[c]	Pimeloyl-CoA		MGLX[c]	Methylglyoxal		MOLYBDOPTERIN_GDP[c]	MOLYBDOPTERIN_GDP		MYCOSIDE[B][c]			cbi_c[u]	Cobinamide	C48H72CoN11O8	HEPTADECANOATE[e]	heptadecanoate	C17H34O2
5mthf[c]	5-Methyltetrahydrofolate		5mtr[c]	5-Methylthio-D-ribose		PHDIMRHAM1			btamp[c]	Biotinyl-5-AMP		GSSG[c]	Glutathione disulfide		DOCOSANOATE[c]	DOCOSANOATE		HBARHAM1[c]			4cml_c[u]	4-Carboxymuconolactone	C7H6O6	HIS[e]	L-Histidine	C6H9N3O2
5mtr[c]	5-Methylthio-D-ribose		5odhf2a[c]	5-Oxo-4-5-dihydrofuran-2-acetate		PHDIMRHAM2			cbi[c]	Cobinamide		G3PE[c]	sn-glycero-3-Phospoethanolamine		MPD[c]	MPD		PHBAD2[c]			5odhf2a_c[u]	5-Oxo-4,5-dihydrofuran-2-acetate	C6H5O4	IPPMAE[c]	2-Isopropylmaleate	C7H10O4
acgam6p[c]	N-Acetyl-D-glucosamine-6-phosphate		acgam[c]	N-Acetyl-D-glucosamine		MYCOSIDE[B]			cbl1[c]	Cob-I-alamin		SRH[c]	S-Ribosyl-L-homocysteine		AC4PIM1[c]	AC4PIM1		CL[c]			codhpre6_c[u]	Cobalt-dihydro-precorrin 6	C44H47N4O16Co	MALC6ACYLACPFAS[c]	malonyl-C6-acyl-ACP-FAS	C9H14O4S2R2
acglu[c]	N-Acetyl-L-glutamate		achms[c]	O-Acetyl-L-homoserine		ORNxt			2c25dho[c]	2-Carboxy-2-5-dihydro-5-oxofuran-2-acetate		TREHALOSEDIMYCOLATE[c]	alpha,alpha-Trehalose 6,6-bismycolate		AC4PIM3[c]	AC4PIM3		SL[1][c]			copre6_c[u]	Cobalt-precorrin 6	C44H45N4O16Co	PHENOLTRICOSANOATE[c]	Phenoltricosanoic acid	C29H50O3
acysbmn[e]	acetyl-cystine-bimane		ad[c]	acetamide		BSA			5odhf2a[c]	5-Oxo-4-5-dihydrofuran-2-acetate		XYLU[c]	D-Xylulose		AC4PIM2[c]	AC4PIM2		TREHALOSEDIMYCOLATE[c]			crn_c[u]	L-Carnitine	C7H15NO3	PPGPPP[c]	Guanosine 3-diphosphate 5-triphosphate	C10H18N5O20P5
alac_S[c]	S-2-Acetolactate		alatrna[c]	L-Alanyl-tRNA-Ala		CHOLESTEROLxt			co[e]	Carbon-monoxide		CA[c]	Calcium cation		TREHALOSEDIMYCOLATE[c]	TREHALOSEDIMYCOLATE		DIACYLTREHALOSE[c]			cyan_c[u]	Hydrogen cyanide	CHN	PRBAMP[c]	Phosphoribosyl-AMP	C15H23N5O14P2
alatrna[c]	L-Alanyl-tRNA-Ala		alpam[c]	S-aminomethyldihydrolipoamide		CHOLESTEROL			copre2[c]	cobalt-precorrin-2		MGD[c]	Molybdopterin guanine dinucleotide		ACRCOA[c]	ACRCOA		POLYACYLTREHALOSE[c]			tcynt_c[u]	Thiocyanate	CNS	RTHIO[c]	Thioredoxin	C10H14N4O4S2R4
ametam[c]	S-Adenosylmethioninamine		apoACP[c]	apoprotein-acyl-carrier-protein		4ADSD			copre5[c]	cobalt-precorrin-5		MOLYBDENUM[c]	Molybdenum cofactor		DC[c]	DC[c]		MPD[c]			cl_c[u]	Chloride	Cl	SAM[c]	S-Adenosyl-L-methionine	C15H22N6O5S
anth[c]	Anthranilate		appl[c]	1-Aminopropan-2-ol		ADD			copre6[c]	cobalt-precorrin-6		BIOTINSO[c]	Biotin sulfoxide		DT[c]	DT[c]		DIM[c]			2dglcn_c[u]	2-Deoxy-D-gluconate	C6H11O6	SL1278[c]	SL1278_(SL-1_precursor)	C67H128O17S
apoACP[c]	apoprotein-acyl-carrier-protein		applp[c]	D-1-Aminopropan-2-ol-O-phosphate		9OHADD			cobya[c]	Cobyrinate		5MTR[c]	5-Methylthio-D-ribose		DU[c]	DU[c]		GLUCAN[c]			3ddgc_c[u]	3-Dehydro-2-deoxy-D-gluconate	C6H9O6	TD2EC18ACYLACPFAS[c]	trans-delta-2-enoyl-C18-acyl-ACP-FAS	C18H34OS2R2
appl[c]	1-Aminopropan-2-ol		atp[e]	ATP		3HSA			crn[c]	L-Carnitine		4CMLAC[c]	2-Carboxy-2,5-dihydro-5-oxofuran-2-acetate		GLUC[c]	GLUC[c]		ORNxt[c]			seramp_c[u]	L-seryl-AMP	C13H19N6O9P	TETRACOSANOATE[e]	Tetracosanoic acid	C24H48O2
atp[c]	ATP		cbi[c]	Cobinamide		34DHSA			cyan[c]	Hydrogen-cyanide		3OELAC[c]	2-Oxo-2,3-dihydrofuran-5-acetate		URI[c]	URI[c]		DC[c]			atp_e[u]	ATP C10H12N5O13P3	C10H12N5O13P3	TETRADECANOATE[c]	Tetradecanoic acid	C14H28O2
bmnmsh[c]	bimane-conjugated-mycothiol-mtb		cbl1[c]	Cob-I-alamin		49DHSA			tcynt[c]	Thiocyanate		FU1P[c]	L-Fuculose 1-phosphate		ELECTROPHILE[X][c]	ELECTROPHILE[X][c]		DT[c]			fe2_e[u]	Fe2+ mitochondria	Fe	TETRADECANOATE[e]	Tetradecanoic acid	C14H28O2
cbasp[c]	N-Carbamoyl-L-aspartate		cdpdodecg[c]	CDP-1-2-dioctadecanoylglycerol		DOHNAA			cl[c]	Chloride		LALD[c]	(S)-Lactaldehyde		SL[1][c]	SL[1][c]		DU[c]			gua_e[u]	Guanine	0	TETRATETRACONTANOYLACP[c]	C44-acyl-ACP	C44H87OSR
cbi[c]	Cobinamide		cl[c]	Chloride		4ANDROSTENEDIONE			2dglcn[c]	2-Deoxy-D-gluconate		THFG[c]	Tetrahydrofolyl-[Glu](2)		ASP[e]	ASPxt		GLUC[c]			homtta_c[u]	10 hydroxy octa-methyl tetracontatricosanoic acid (C34:0, 8 methyl-branched carbons, 1 hydroxylated carbon)	C42H83O3	TETRATRIACONTANOYLACP[c]	C34-acyl-ACP	C34H67OSR
cdpdhdecg[c]	CDP-1-2-dihexadecanoylglycerol		cobya[c]	Cobyrinate					3ddgc[c]	3-Dehydro-2-deoxy-D-gluconate		CYT[c]	Cytidine		PHE[e]	PHExt		URI[c]			omdtria_c[u]	Octa-methyl dotriacontanoic acid (C32:0 with 7 methyl branches)	C40H79O2	TREHALOSEMONOMYCOLATE[c]	alpha,alpha-Trehalose 6-mycolate	C94H180O13
citr_L[c]	L-Citrulline		copre2[c]	cobalt-precorrin-2					2dr5p[c]	2-Deoxy-D-ribose-5-phosphate		URI[c]	Uridine		CYS[e]	CYSxt		BSA[c]			fc1p_c[u]	L-Fuculose 1-phosphate	C6H11O8P	UDPGAL[c]	UDP-D-galactose	C15H24N2O17P2
cobalt2[e]	Co2		copre5[c]	cobalt-precorrin-5					23dhba[c]	2-3-Dihydroxybenzoyl-adenylate		PYRM5P[c]	Pyridoxamine phosphate		GLY[e]	GLYxt		CHOLESTEROLxt[c]			uaaAgtla_c[u]	Undecaprenyl-diphospho-N-acetylmuramoyl-(N-acetylglucosamine)-L-alanyl-D-glutaminyl-L-lysyl-D-alanyl-D-alanine	C94H155N9O25P2	UDPGLCUR[c]	UDP-glucuronate	C15H22N2O18P2
codhpre6[c]	cobalt-dihydro-precorrin-6		copre6[c]	cobalt-precorrin-6					seramp[c]	L-seryl-AMP		UDPGLCUR[c]	UDP-glucuronate		ASN[e]	ASNxt		UNAGA[c]			uaaGgtla_c[u]	Undecaprenyl-diphospho-N-acetylmuramoyl-(N-acetylglucosamine)-L-alanyl-D-isoglutaminyl-L-lysyl-D-alanyl-D-alanine	C94H155N9O25P2	UDPNAMNGMAGMDAPIMAA[c]	UDP-N-acetylmuramoyl-L-alanyl-D-glutamyl-6-carboxy-Llysyl-D-alanyl-D-alanine	C41H65N9O28P2
copre4[c]	cobalt-precorrin-4		cpppg1[c]	Coproporphyrinogen-I					enter[c]	Enterochelin		METSOX[c]	L-Methionine (S)-S-oxide		ARG[e]	ARGxt		UDCPDP[c]			uaagtmda_c[u]	Undecaprenyl-diphospho-N-acetylmuramoyl-(N-acetylglucosamine)-L-alanyl-D-glutaminyl-meso-2,6-diaminopimeloyl-D-alanyl-D-alanine	C95H154N9O27P2	UDPP[c]	Undecaprenyl phosphate	C55H91O4P
copre5[c]	cobalt-precorrin-5		crn[c]	L-Carnitine					ac[e]	Acetate		AGA6P[c]	N-Acetyl-D-glycosamine 6-phosphate		ALA[e]	ALAxt		FORCOA[c]			trnaglu_c[u]	TRNA (Glu)	R	UDP[c]	UDP	C9H14N2O12P2
copre8[c]	cobalt-precorrin-8		dmbzid[c]	5-6-Dimethylbenzimidazole					4abz[e]	4-Aminobenzoate		COBIII[c]	Aquacob(III)alamin		GLN[e]	GLNxt		MI3PD[c]			malthp_c[u]	Maltoheptaose	C42H72O36	UNDECANOYLCOA[c]	undecanoyl-CoA	C32H56N7O17P3S
cpppg3[c]	Coproporphyrinogen-III		dttOX[c]	Oxidized-dithiothreitol					for[e]	Formate		DHXP[c]	7,8-dihydroxanthopterin		TYR[e]	TYRxt		MI4PD[c]			mshfald_c[u]	Mycothiol conjugated methanol	C18H32N2O13S	URA[e]	Uracil	C4H4N2O2
dmbhn[c]	di-methyl-behenic-acid		dtt[c]	Dithiothreitol					akg[e]	2-Oxoglutarate					TRP[e]	TRPxt		GTHRD[c]			mhpglu_c[u]	5 Methyltetrahydropteroyltri L glutamate C25H36N8O12	C25H36N8O12	3OELAC[c]	2-Oxo-2,3-dihydrofuran-5-acetate	C6H6O4
dtmp[c]	dTMP		dxyl[c]	1-deoxy-D-xylulose					oxa[e]	Oxalate					MET[e]	METxt		CGLY[c]			hpglu_c[u]	Tetrahydropteroyltri L glutamate C24H34N8O12	C24H34N8O12
dttOX[c]	Oxidized-dithiothreitol		enter[c]	Enterochelin					gua[e]	Guanine					SUC[e]	SUC[e]		GLUALA[c]			mppp9_c[u]	Magnesium protoporphyrin	C34H30MgN4O4
dxyl5p[c]	1-deoxy-D-xylulose-5-phosphate		fc1p[c]	L-Fuculose-1-phosphate					urea[e]	Urea					CELB[e]	CELB[e]		MEROACIDACP[c]			5mtr_c[u]	5-Methylthio-D-ribose	C6H12O4S
eig3p[c]	D-erythro-1-Imidazol-4-yl-glycerol-3-phosphate		fdxox[c]	Oxidized-ferredoxin					homtta[c]	10-hydroxy-octa-methyl-tetracontatricosanoic-acid-C340-8-methyl-branched-carbons-1-hydroxylated-carbon					DAPIM[e]	DAPIM[e]		MEROACIDCYC1ACP[c]			ncam_c[u]	Nicotinamide	C6H6N2O
fald[c]	Formaldehyde		fdxrd[c]	Reduced-ferredoxin					omdtria[c]	octa-methyl-dotriacontanoic-acid-C320-with-7-methyl-branches					DGLU[e]	DGLU[e]		MMEROACIDACP[c]			pdx5p_c[u]	Pyridoxine 5'-phosphate	C8H10NO6P
fdred[c]	ferredoxin-reduced-24Fe-4S		fmettrna[c]	N-Formylmethionyl-tRNA					fc1p[c]	L-Fuculose-1-phosphate					MLT[e]	MLT[e]		MMEROACIDCYC1ACP[c]			mfrrppdima_c[u]	Phenolic glycolipid (Mtb)	C121H226O18
fdxox[c]	Oxidized-ferredoxin		fol[c]	Folate					lald-L[c]	L-Lactaldehyde					ORN[e]	ORN[e]		KMEROACIDACP[c]			2pglyc_c[u]	2-Phosphoglycolate	C2H2O6P
fmcbtt[c]	Iron-II-mycobactin-T		gdptp[c]	Guanosine-3-diphosphate-5-triphosphate					fol[c]	Folate					RIB[e]	RIB[e]		KMEROACIDCYC1ACP[c]			ptcys_c[u]	N-Pantothenoylcysteine	C12H21N2O6S
focytc[c]	Ferrocytochrome-c		glcn[c]	D-Gluconate					alpam[c]	S-aminomethyldihydrolipoamide					AD[e]	AD[e]		PREPHTHACP[c]			ptth_c[u]	Pantetheine	C11H22N2O4S
gdpfuc[c]	GDP-L-fucose		glyc_R[c]	R-Glycerate					uaaAgtla[c]	Undecaprenyl-diphospho-N-acetylmuramoyl-N-acetylglucosamine-L-alanyl-D-glutaminyl-L-lysyl-D-alanyl-D-alanine					ADN[e]	ADN[e]		PREPHTH[c]			peptido_EC_c[u]	Peptidoglycan subunit of Escherichia coli	C40H62N8O21
glc_D[c]	D-Glucose		homtta[c]	10-hydroxy-octa-methyl-tetracontatricosanoic-acid-C340-8-methyl-branched-carbons-1-hydroxylated-carbon					uaaGgtla[c]	Undecaprenyl-diphospho-N-acetylmuramoyl-N-acetylglucosamine-L-alanyl-D-isoglutaminyl-L-lysyl-D-alanyl-D-alanine					AKG[e]	AKG[e]		PREPPHTHACP[c]			pyam5p_c[u]	Pyridoxamine 5'-phosphate	C8H12N2O5P
gluala[c]	5-L-Glutamyl-L-alanine		hpglu[c]	Tetrahydropteroyltri-L-glutamate					uaagtmda[c]	Undecaprenyl-diphospho-N-acetylmuramoyl-N-acetylglucosamine-L-alanyl-D-glutaminyl-meso-2-6-diaminopimeloyl-D-alanyl-D-alanine					DA[e]	DA[e]		PREPPHTH[c]			pydam_c[u]	Pyridoxamine	C8H13N2O2
glyc3p[c]	Glycerol-3-phosphate		lald_L[c]	L-Lactaldehyde					glutrna[c]	L-Glutamyl-tRNA-Glu					DALA[e]	DALA[e]		OCTANOATE[c]			scl2_c[u]	Sirohydrochlorin 2	C42H38N4O16
hmtria[c]	hexa-methyl-triacontanoic-acid-C300-plus-6-methyl-branches		maltpt[c]	Maltopentaose					trnaglu[c]	tRNA-Glu					DC[e]	DC[e]		TMBHN[c]			spmd_c[u]	Spermidine	C7H22N3
hom_L[c]	L-Homoserine		mettrna[c]	L-Methionyl-tRNA-Met					glyc-R[c]	R-Glycerate					DIN[e]	DIN[e]		MARACH[c]			sl1_c[u]	Sulfonated tetra-acyl trehalose	C145H280O21S
lac_L[c]	L-Lactate		mhpglu[c]	5-Methyltetrahydropteroyltri-L-glutamate					acgam[c]	N-Acetyl-D-glucosamine					DT[e]	DT[e]		COB_45_II[c]			thfglu_c[u]	Tetrahydrofolyl Glu 2 C24H27N8O9	C24H27N8O9
malthp[c]	Maltoheptaose		mi3p_D[c]	1D-myo-Inositol-3-phosphate					mshfald[c]	mycothiol-conjugated-methanol					DU[e]	DU[e]		COB_45_III[c]			thym_c[u]	Thymine C5H6N2O2	C5H6N2O2
metsox_R_L[c]	L-methionine-R-sulfoxide		mi4p_D[c]	1D-myo-Inositol-4-phosphate					mhpglu[c]	5-Methyltetrahydropteroyltri-L-glutamate					ETH[e]	ETH[e]		H2X[c]			tmha5_c[u]	Tetramycolyl hexaarabinoside (tdm2 + tdm4 + tre) (Mtb)	C362H688O40
mg2[e]	magnesium		mppp9[c]	Magnesium-protoporphyrin					hpglu[c]	Tetrahydropteroyltri-L-glutamate					FUM[e]	FUM[e]		N_ACETYL_S_CONJUGATE[c]			tmha6_c[u]	Tetramycolyl hexaarabinoside (tdm3 + tdm4 + tre) (Mtb)	C364H692O40
mhpglu[c]	5-Methyltetrahydropteroyltri-L-glutamate		mshfald[c]	mycothiol-conjugated-methanol					mi3p-D[c]	1D-myo-Inositol-3-phosphate					GABA[e]	GABA[e]					triat_c[u]	Tri-acyl trehalose	C75H142O14
mi1p_D[c]	1D-myo-Inositol-1-phosphate		ncam[c]	Nicotinamide					mi4p-D[c]	1D-myo-Inositol-4-phosphate					GLAC[e]	GLAC[e]					udpglcur_c[u]	UDP-D-glucuronate	C15H19N2O18P2
mocdca[c]	10-methylstearic-acid		omdtria[c]	octa-methyl-dotriacontanoic-acid-C320-with-7-methyl-branches					ppal[c]	Propanal					GLUC[e]	GLUC[e]					uppg1_c[u]	Uroporphyrinogen I	C40H36N4O16
msa[c]	Malonate-semialdehyde		pdx5p[c]	Pyridoxine-5-phosphate					maltpt[c]	Maltopentaose					GSN[e]	GSN[e]					adphep_DD_c[u]	ADP-D-glycero-D-manno-heptose	0
nadp[c]	Nicotinamide-adenine-dinucleotide-phosphate		peptido_EC[c]	Peptidoglycan-subunit-of-Escherichia-coli					mppp9[c]	Magnesium-protoporphyrin					INS[e]	INS[e]					ni2_c[u]	Nickel	Ni
odecoa[c]	Octadecenoyl-CoA-n-C181CoA		ppal[c]	Propanal					5mtr[c]	5-Methylthio-D-ribose					LAC[e]	LAC[e]					2h24pdn_c[u]	2h24pdn c	C5H5O3
pdima[c]	phthiocerol-dimycocerosate-A-Mtb		pre2[c]	Precorrin-2					ncam[c]	Nicotinamide					LLAC[e]	LLAC[e]					f420_2h2_c[u]	Coenzyme ferredoxin 420-2 (reduced)	C29H37O18N5P1
peamn[c]	Phenethylamine		psd5p[c]	Pseudouridine-5-phosphate					dmbzid[c]	5-6-Dimethylbenzimidazole					MAL[e]	MAL[e]					moco_c[u]	Molybdenum cofactor	C10H14MoN5O8PS2
pi[c]	Phosphate		ptcys[c]	N-Pantothenoylcysteine					ethn[c]	Ethylnitronate					PYR[e]	PYR[e]					LAM_c[u]	Lipoarabinomannan	C79H143O42P1
ppa[c]	Propionate-n-C30		ptth[c]	Pantetheine					pdx5p[c]	Pyridoxine-5-phosphate					URA[e]	URA[e]					hla_c[u]	5-hydroxylevulinc acid	C5H8O4
prbamp[c]	1-5-Phosphoribosyl-AMP		pyam5p[c]	Pyridoxamine-5-phosphate					2pglyc[c]	2-Phosphoglycolate					URI[e]	URI[e]					alatrna_c[u]	L-Alanyl-tRNA(Ala)	C3H6NOR
ps160[c]	phosphatidylserine-dihexadecanoyl-n-C160		pydam[c]	Pyridoxamine					ptcys[c]	N-Pantothenoylcysteine					FRU[e]	FRU[e]					argtrna_c[u]	L-Arginyl-tRNA(Arg)	C6H14N4OR
psd5p[c]	Pseudouridine-5-phosphate		pydxn[c]	Pyridoxine					ptth[c]	Pantetheine					MAN[e]	MAN[e]					asntrna_c[u]	L-Asparaginyl-tRNA(Asn)	C14H24N2O12PR2
ptd1ino160[c]	phosphatidyl-1D-myo-inositol		rhcys[c]	S-Ribosyl-L-homocysteine					peptido-EC[c]	Peptidoglycan-subunit-of-Escherichia-coli					TRE[e]	TRE[e]					asptrna_c[u]	L-Aspartyl-tRNA(Asp)	C4H5NO3R
ptrc[c]	Putrescine		ru5p_L[c]	L-Ribulose-5-phosphate					cdpdodecg[c]	CDP-1-2-dioctadecanoylglycerol					GL3P[e]	GL3P[e]					cystrna_c[u]	L-Cysteinyl-tRNA(Cys)	C3H6NOSR
ptth[c]	Pantetheine		s[c]	Sulfur					pyam5p[c]	Pyridoxamine-5-phosphate					PROPANOATE[e]	PROPANOATE[e]					fmettrna_c[u]	N-Formylmethionyl-tRNA	C6H9NO2SR
pydx5p[c]	Pyridoxal-5-phosphate		sdhlam[c]	S-Succinyldihydrolipoamide					pydxn[c]	Pyridoxine					HEXANOATE[e]	HEXANOATE[e]					glntrna_c[u]	L-Glutaminyl-tRNA(Gln)	C5H9N2O2R
rbl_L[c]	L-Ribulose		selcys[c]	Selenocysteine					pydam[c]	Pyridoxamine					HEXACOSANOATE[e]	HEXACOSANOATE[e]					trnagly_c[u]	TRNA(Gly)	R
rrppdima[c]	rhamnose-rhamnose-phenol-phthiocerol-dimycocerosate-Mtb		seln[c]	Selenide					ru5p-L[c]	L-Ribulose-5-phosphate					TETRACOSANOATE[e]	TETRACOSANOATE[e]					glytrna_c[u]	Glycyl-tRNA(Gly)	C2H4NOR
ru5p_L[c]	L-Ribulose-5-phosphate		seramp[c]	L-seryl-AMP					dtt[c]	Dithiothreitol					TETRADECANOATE[e]	TETRADECANOATE[e]					histrna_c[u]	L-Histidyl-tRNA(His)	C6H8N3OR
scl2[c]	sirohydrochlorin-2		spmd[c]	Spermidine					selcys[c]	Selenocysteine					EICOSANOATE[e]	EICOSANOATE[e]					iletrna_c[u]	L-Isoleucyl-tRNA(Ile)	C6H12NOR
scl[c]	sirohydrochlorin		thfglu[c]	Tetrahydrofolyl-Glu-2					dttOX[c]	Oxidized-dithiothreitol					PENTADECANOATE[e]	PENTADECANOATE[e]					leutrna_c[u]	L-Leucyl-tRNA(Leu)	C6H12NOR
sdhlam[c]	S-Succinyldihydrolipoamide		thym[c]	Thymine					seln[c]	Selenide					HEPTADECANOATE[e]	HEPTADECANOATE[e]					lystrna_c[u]	L-Lysine-tRNA (Lys)	C6H14N2OR
ser_L[c]	L-Serine		tmha5[c]	tetramycolyl-hexaarabinoside-tdm2-tdm4-tre-Mtb					pre2[c]	Precorrin-2					NONADECANOATE[e]	NONADECANOATE[e]					trnaphe_c[u]	TRNA(Phe)	R
so4[c]	Sulfate		tmha6[c]	tetramycolyl-hexaarabinoside-tdm3-tdm4-tre-Mtb					spmd[c]	Spermidine					HEXADECANOATE[e]	HEXADECANOATE[e]					trnapro_c[u]	TRNA(Pro)	R
thdp[c]	2-3-4-5-Tetrahydrodipicolinate		triat[c]	tri-acyl-trehalose					taur[c]	Taurine					9_HEXADECENOATE[e]	9_HEXADECENOATE[e]					selnp_c[u]	Selenophosphate	H2O3PSe
thr_L[c]	L-Threonine		trnaala[c]	tRNA-Ala					aacald[c]	Aminoacetaldehyde					9_OCTADECENOATE[e]	9_OCTADECENOATE[e]					sertrna_sec_c[u]	L-Seryl-tRNA(Sec)	C3H6NO2R
tmha3[c]	tetramycolyl-hexaarabinoside-tdm1-tdm4-tre-Mtb		uaaAgtla[c]	Undecaprenyl-diphospho-N-acetylmuramoyl-N-acetylglucosamine-L-alanyl-D-glutaminyl-L-lysyl-D-alanyl-D-alanine					thfglu[c]	Tetrahydrofolyl-Glu-2					DODECANOATE[e]	DODECANOATE[e]					sectrna_c[u]	L-Selenocysteinyl-tRNA(Sec)	C3H6NOSeR
tmha4[c]	tetramycolyl-hexaarabinoside-tdm2-tdm3-tre-Mtb		uaaGgtla[c]	Undecaprenyl-diphospho-N-acetylmuramoyl-N-acetylglucosamine-L-alanyl-D-isoglutaminyl-L-lysyl-D-alanyl-D-alanine					dxyl[c]	1-deoxy-D-xylulose					TAGcat[e]	TAGcat[e]					sertrna_c[u]	L-Seryl-tRNA(Ser)	C3H6NO2R
tre[e]	Trehalose		uaagtmda[c]	Undecaprenyl-diphospho-N-acetylmuramoyl-N-acetylglucosamine-L-alanyl-D-glutaminyl-meso-2-6-diaminopimeloyl-D-alanyl-D-alanine					thym[c]	Thymine					PHOSPHATIDYLCHOLINE[e]	PHOSPHATIDYLCHOLINE[e]					trnathr_c[u]	TRNA(Thr)	R
tres[c]	trehalose-2-sulfate		udpglcur[c]	UDP-D-glucuronate					tmha5[c]	tetramycolyl-hexaarabinoside-tdm2-tdm4-tre-Mtb					BIOTIN[e]	BIOTIN[e]					trnatrp_c[u]	TRNA(Trp)	R
triat[c]	tri-acyl-trehalose		uppg1[c]	Uroporphyrinogen-I					tmha6[c]	tetramycolyl-hexaarabinoside-tdm3-tdm4-tre-Mtb					CO_II[e]	CO_II[e]					trnatyr_c[u]	TRNA(Tyr)	R
uaGgla[c]	Undecaprenyl-diphospho-N-acetylmuramoyl-L-alanyl-gamma-D-glutamyl-L-lysyl-D-alanyl-D-alanine		xylu_D[c]	D-Xylulose					triat[c]	tri-acyl-trehalose											tyrtrna_c[u]	L-Tyrosyl-tRNA(Tyr)	C9H10NO2R
uaaAgtla[c]	Undecaprenyl-diphospho-N-acetylmuramoyl-N-acetylglucosamine-L-alanyl-D-glutaminyl-L-lysyl-D-alanyl-D-alanine		4mhetz[c]	4-Methyl-5-2-hydroxyethyl-thiazole					udpglcur[c]	UDP-D-glucuronate											valtrna_c[u]	L-Valyl-tRNA(Val)	C5H10NOR
uaaGgtla[c]	Undecaprenyl-diphospho-N-acetylmuramoyl-N-acetylglucosamine-L-alanyl-D-isoglutaminyl-L-lysyl-D-alanyl-D-alanine		glyb[c]	Glycine-betaine					uppg1[c]	Uroporphyrinogen-I											mocogdp_c[u]	Molybdopterin guanine dinucleotide	C20H24N10O13P2S2
udpgal[c]	UDPgalactose		rmyc[c]	mycolate-compounds-all					cpppg1[c]	Coproporphyrinogen-I											phbz2_c[u]	P-hydroxybenzoic acid derivative II	C29H48O15
ump[c]	UMP		sheme[c]	Siroheme					xyl-D[c]	D-Xylose											L2aadp6sa_c[u]	L 2 Aminoadipate 6 semialdehyde C6H11NO3	C6H11NO3
xtsn[c]	Xanthosine								psd5p[c]	Pseudouridine-5-phosphate											mcbtm_c[u]	Mycobactin with malonyl group	C30H41N5O12
xyl_D[c]	D-Xylose								gbmh17p-D[c]	D-glycero-beta-D-manno-heptose 1-7-bisphosphate											5mdr1p_c[u]	5-Methylthio-5-deoxy-D-ribose 1-phosphate	C6H11O7PS
4hba[c]	4-Hydroxy-benzyl-alcohol								gamgdp-D[c]	GDP-D-glycero-alpha-D-manno-heptose											pmtricoa_c[u]	PENTA-METHYL-TRICONTANOYL-COA	C52H92N7O17P3S
4hthr[c]	4-Hydroxy-L-threonine								adphep-LD[c]	ADP-L-glycero-beta-D-manno-heptose											mycobilin_c[u]	Mycobilin	C34H32N4O7
gar[c]	N1-5-Phospho-D-ribosyl-glycinamide								nh3[c]	Ammonia											mmycolate87_c[u]	Methoxy-mycolate C87 (26)	C87H172O4
gly[c]	Glycine								htdp[c]	All trans-heptaprenyl-diphosphate											amycolate82_c[u]	Alpha-mycolate C82 (26)	C82H160O3
phe_L[c]	L-Phenylalanine								adprib[c]	ADP-ribose											malt6p_c[u]	Maltose 6'-phosphate	C12H21O14P
rib_D[e]	D-Ribose								gln-L[e]	L-Glutamine											acon_T_c[u]	Trans-Aconitate	C6H3O6
ser_L[e]	L-Serine								gln[c]	Unknown											aconm_c[u]	E-3-carboxy-2-pentenedioate 6-methyl ester	C7H6O6
									gln[e]	Unknown											man6pglyc_c[u]	2(alpha-D-Mannosyl-6-phosphate)-D-glycerate	C9H14O12P
									ni2[c]	nickel											dhocdc_c[u]	Dihydroxyoctadecadienoate	C18H31O4
									mn2[c]	manganese											epox_c[u]	An epoxide	C18H29O3
									2h24pdn[c]	2-Hydroxy-2,4-pentadienoate											8oxdgmp_c[u]	8-oxo-dGMP	C10H12N5O8P
									f420-2h2[c]	Factor F420-2 (reduced)											8oxgtp_c[u]	8-oxo-GTP	C10H12N5O15P3
									5a6rac[c]	5-amino-6-(D-ribitylamino)uracil											ptdcacoa_c[u]	Pentadecanoyl Coenzyme A	C36H64N7O17P3S
									f420-5[c]	Factor F420-5											ptdca_c[u]	Pentadecanoate C150 C15H29O2	C15H30O2
									mgd[c]	Molybdopterin guanine dinucleotide											nondca_c[u]	Nonadecanoic acid	C19H38O2
									octscoa[c]	Octacosanoyl-CoA											glyb_c[u]	Glycine betaine	C5H11NO2
									nodcoa[c]	Nonadecanoyl-CoA											mndn_c[u]	Menadione	C11H8O2
									3hmp[c]	3-hydroxy-2-methylpropanoate											o2s_c[u]	Superoxide anion	O2
									ManLAM[c]	Mannose-capped Lipoarabinomannan
									hla[c]	Unknown
									trnaala[c]	tRNA-Ala
									alatrna[c]	L-Alanyl-tRNA-Ala
									trnaarg[c]	tRNA(Arg)
									argtrna[c]	L-Arginyl-tRNA(Arg)
									trnaasn[c]	tRNA(Asn)
									asntrna[c]	L-Asparaginyl-tRNA(Asn)
									trnaasp[c]	tRNA(Asp)
									asptrna[c]	L-Aspartyl-tRNA(Asp)
									trnacys[c]	tRNA(Cys)
									cystrna[c]	L-Cysteinyl-tRNA(Cys)
									fmettrna[c]	N-Formylmethionyl-tRNA
									trnagln[c]	tRNA(Gln)
									glntrna[c]	L-Glutaminyl-tRNA(Gln)
									trnagly[c]	tRNA(Gly)
									glytrna[c]	Glycyl-tRNA(Gly)
									trnahis[c]	tRNA(His)
									histrna[c]	L-Histidyl-tRNA(His)
									trnaile[c]	tRNA(Ile)
									iletrna[c]	L-Isoleucyl-tRNA(Ile)
									trnaleu[c]	tRNA(Leu)
									leutrna[c]	L-Leucyl-tRNA(Leu)
									trnalys[c]	tRNA(Lys)
									lystrna[c]	L-Lysine-tRNA (Lys)
									trnamet[c]	tRNA(Met)
									trnaphe[c]	tRNA(Phe)
									phetrna[c]	L-Phenylalanyl-tRNA(Phe)
									trnapro[c]	tRNA(Pro)
									protrna[c]	L-Prolyl-tRNA(Pro)
									selnp[c]	Selenophosphate
									sectrna[c]	L-Selenocysteinyl-tRNA(Sec)
									trnaser[c]	tRNA(Ser)
									sertrna[c]	L-Seryl-tRNA(Ser)
									trnasecys[c]	tRNA(SeCys)
									trnathr[c]	tRNA(Thr)
									thrtrna[c]	L-Threonyl-tRNA(Thr)
									trnatrp[c]	tRNA(Trp)
									trptrna[c]	L-Tryptophanyl-tRNA(Trp)
									trnatyr[c]	tRNA(Tyr)
									tyrtrna[c]	L-Tyrosyl-tRNA(Tyr)
									trnaval[c]	tRNA(Val)
									valtrna[c]	L-Valyl-tRNA(Val)
									gcald[c]	Glycolaldehyde
									glyb[c]	Glycine-betaine
									pheme[c]	Protoheme
									rmyc[c]	mycolate-compounds-all
									sheme[c]	Siroheme
									4hba[c]	4-Hydroxy-benzyl-alcohol
									4mhetz[c]	4-Methyl-5-2-hydroxyethyl-thiazole
									dad-5[c]	5-Deoxyadenosine
									r5p-D[c]	Unknown
