# Supplementary material for: A systematic evaluation of Mycobacterium tuberculosis Genome-Scale Metabolic Networks
Source: PLoS Comput Biol. 2020 Jun 15;16(6):e1007533. doi: 10.1371/journal.pcbi.1007533 (PMC7316355; doi:10.1371/journal.pcbi.1007533)
Supplement: S10 Table — (XLSX) [file pcbi.1007533.s015.xlsx]

## Sheet: Description
S10 Table. List of Thermodynamically infeasible cycles in the Mtb GSMNs
Subtable	Spreadsheet name	Description
S10A	Summary	Summary of the number of Unbounded Reactions and TICs
S10B	GSMN_TB_1.1	List of Thermodynamically Infeasible Cycles in GSMN-TB1.1
S10C	iCG760	List of Thermodynamically Infeasible Cycles in iCG760
S10D	iSM810	List of Thermodynamically Infeasible Cycles in iSM810
S10E	iEK1011	List of Thermodynamically Infeasible Cycles in iEK1011
S10F	iOSDD890	List of Thermodynamically Infeasible Cycles in iOSDD890
S10G	iNJ661v_modified	List of Thermodynamically Infeasible Cycles in iNJ661v_modified
S10H	sMtb	List of Thermodynamically Infeasible Cycles in sMtb
S10I	sMtb2018	List of Thermodynamically Infeasible Cycles in sMtb2018

## Sheet: Summary
Number of Unbounded Reactions and TICs per Mtb GSMN.
GSMNs	Unbounded Rxns	Percentage URs	TICs
iCG760	45	4.66321	8
iSM810	33	3.51812	8
sMtb	70	5.33944	16
GSMN_TB_1.1	27	3.08219	8
iOSDD890	52	4.51389	17
iNJ661v_modified	67	6.35674	23
iEK1011	20	1.62866	4
sMtb2018	75	5.67752	17

## Sheet: GSMN_TB_1.1
REACTIONS	RXN DESCRIPTION	REACTION FORMULA	PATHWAY
TIC_#1.
R37	glucose-6-phosphate isomerase	G6P[c] <=> bDG6P[c]	Glycolysis
R39	glucose-6-phosphate isomerase	bDG6P[c] <=> F6P[c]	Glycolysis
R40	glucose-6-phosphate isomerase, pgi	G6P[c] <=> F6P[c]	Glycolysis
TIC_#2.
R65	malate dehydrogenase	MAL[c] + NAD[c] <=> NADH[c] + OA[c]	Citric acid cycle
R72	malate enzyme (malate dehydrogenase (oxaloacetate-decarboxylating))	MAL[c] + NAD[c] -> NADH[c] + CO2[c] + PYR[c]	Pyruvate metabolism
R100	pyruvate carboxylase	BIOTIN_CO2[c] + PYR[c] -> 0.999 BIOTIN[c] + OA[c]	Citric acid cycle
TIC_#3.
R195	L-Phenylalanine:2-oxoglutarate aminotransferase	AKG[c] + PHE[c] <=> GLU[c] + PHPYR[c]	Phenylalanine, tyrosine, and tryptophan metabolism
R284	aspartate transaminase	GLU[c] + PHPYR[c] <=> AKG[c] + PHE[c]	Phenylalanine, tyrosine, and tryptophan metabolism
TIC_#4.
R190	L-Tyrosine:2-oxoglutarate aminotransferase	AKG[c] + TYR[c] <=> GLU[c] + 4HPP[c]	Phenylalanine, tyrosine, and tryptophan metabolism
R286	aspartate transaminase aspB	GLU[c] + 4HPP[c] <=> AKG[c] + TYR[c]	Phenylalanine, tyrosine, and tryptophan metabolism
TIC_#5.
R328	guanylate kinase	DATP[c] + GMP[c] <=> DADP[c] + GDP[c]	Purine metabolism
R354	nucleoside-diphosphate kinase	ATP[c] + DADP[c] <=> DATP[c] + ADP[c]	Purine metabolism
R357	guanylate kinase	ATP[c] + GMP[c] <=> ADP[c] + GDP[c]	Purine metabolism
TIC_#6.
R73	alcohol dehydrogenase adhA, adh, adhE1, adhB	NADH[c] + ACAL[c] <=> ETH[c] + NAD[c]	Pyruvate metabolism
R74	alcohol dehydrogenase (nadp dependent) adhC	NADPH[c] + ACAL[c] <=> ETH[c] + NADP[c]	Pyruvate metabolism
R376	NAD(P) transhydrogenase (pntAa AND pntAb AND pntB)	NADPH[c] + NAD[c] <=> NADH[c] + NADP[c]	Nicotinamide nucleotide metabolism
TIC_#7.
R73	alcohol dehydrogenase adhA, adh, adhE1, adhB	NADH[c] + ACAL[c] <=> ETH[c] + NAD[c]	Pyruvate metabolism
R74	alcohol dehydrogenase (nadp dependent) adhC	NADPH[c] + ACAL[c] <=> ETH[c] + NADP[c]	Pyruvate metabolism
TIC_#8.
R73	alcohol dehydrogenase adhA, adh, adhE1, adhB	NADH[c] + ACAL[c] <=> ETH[c] + NAD[c]	Pyruvate metabolism
R74	alcohol dehydrogenase (nadp dependent) adhC	NADPH[c] + ACAL[c] <=> ETH[c] + NADP[c]	Pyruvate metabolism
R197	glutamate synthase gltB, gltD	GLN[c] + AKG[c] + NADH[c] <=> 2 GLU[c] + NAD[c]	Glutamate metabolism
R198	glutamate dehydrogenase (NADP)	AKG[c] + NH3[c] + NADPH[c] <=> GLU[c] + NADP[c]	Glutamate metabolism
R712	glutamine-fructose-6-phosphate transaminase	GLN[c] + F6P[c] <=> GLU[c] + GA6P[c]	Membrane metabolism
R714	glucosamine-6-phosphate deaminase	GA6P[c] <=> NH3[c] + F6P[c]	Membrane metabolism

## Sheet: iCG760
REACTIONS	RXN DESCRIPTION	REACTION FORMULA	PATHWAY
TIC_#1.
R37	glucose-6-phosphate isomerase	G6P[c] <=> bDG6P[c]	Glycolysis
R39	glucose-6-phosphate isomerase	bDG6P[c] <=> F6P[c]	Glycolysis
R40	glucose-6-phosphate isomerase, pgi	G6P[c] <=> F6P[c]	Glycolysis
TIC_#2.
R2	NADP-dependent alcohol dehydrogenase	GL[c] + NADP[c] <=> NADPH[c] + T3[c]	Sugar metabolism
R3	alcohol dehydrogenase, adhE1 (NAD-dependent)	GL[c] + NAD[c] <=> NADH[c] + T3[c]	Sugar metabolism
R73	alcohol dehydrogenase adhA, adh, adhE1, adhB	NADH[c] + ACAL[c] <=> ETH[c] + NAD[c]	Pyruvate metabolism
R74	alcohol dehydrogenase (nadp dependent) adhC	NADPH[c] + ACAL[c] <=> ETH[c] + NADP[c]	Pyruvate metabolism
TIC_#3.
R195	L-Phenylalanine:2-oxoglutarate aminotransferase	AKG[c] + PHE[c] <=> GLU[c] + PHPYR[c]	Phenylalanine, tyrosine, and tryptophan metabolism
R284	aspartate transaminase	GLU[c] + PHPYR[c] <=> AKG[c] + PHE[c]	Phenylalanine, tyrosine, and tryptophan metabolism
TIC_#4.
R190	L-Tyrosine:2-oxoglutarate aminotransferase	AKG[c] + TYR[c] <=> GLU[c] + 4HPP[c]	Phenylalanine, tyrosine, and tryptophan metabolism
R286	aspartate transaminase aspB	GLU[c] + 4HPP[c] <=> AKG[c] + TYR[c]	Phenylalanine, tyrosine, and tryptophan metabolism
TIC_#5.
R328	guanylate kinase	DATP[c] + GMP[c] <=> DADP[c] + GDP[c]	Purine metabolism
R354	nucleoside-diphosphate kinase	ATP[c] + DADP[c] <=> DATP[c] + ADP[c]	Purine metabolism
R357	guanylate kinase	ATP[c] + GMP[c] <=> ADP[c] + GDP[c]	Purine metabolism
TIC_#6.
R2	NADP-dependent alcohol dehydrogenase	GL[c] + NADP[c] <=> NADPH[c] + T3[c]	Sugar metabolism
R3	alcohol dehydrogenase, adhE1 (NAD-dependent)	GL[c] + NAD[c] <=> NADH[c] + T3[c]	Sugar metabolism
R376	NAD(P) transhydrogenase (pntAa AND pntAb AND pntB)	NADPH[c] + NAD[c] <=> NADH[c] + NADP[c]	Nicotinamide nucleotide metabolism
TIC_#7.
R2	NADP-dependent alcohol dehydrogenase	GL[c] + NADP[c] <=> NADPH[c] + T3[c]	Sugar metabolism
R3	alcohol dehydrogenase, adhE1 (NAD-dependent)	GL[c] + NAD[c] <=> NADH[c] + T3[c]	Sugar metabolism
TIC_#8.
R2	NADP-dependent alcohol dehydrogenase	GL[c] + NADP[c] <=> NADPH[c] + T3[c]	Sugar metabolism
R3	alcohol dehydrogenase, adhE1 (NAD-dependent)	GL[c] + NAD[c] <=> NADH[c] + T3[c]	Sugar metabolism
R197	glutamate synthase gltB, gltD	GLN[c] + AKG[c] + NADH[c] <=> 2 GLU[c] + NAD[c]	Glutamate metabolism
R198	glutamate dehydrogenase (NADP)	AKG[c] + NH3[c] + NADPH[c] <=> GLU[c] + NADP[c]	Glutamate metabolism
R712	glutamine-fructose-6-phosphate transaminase	GLN[c] + F6P[c] <=> GLU[c] + GA6P[c]	Membrane metabolism
R714	glucosamine-6-phosphate deaminase	GA6P[c] <=> NH3[c] + F6P[c]	Membrane metabolism

## Sheet: iSM810
REACTIONS	RXN DESCRIPTION	REACTION FORMULA	PATHWAY
TIC_#1.
R37	glucose-6-phosphate isomerase	G6P[c] <=> bDG6P[c]	Glycolysis
R39	glucose-6-phosphate isomerase	bDG6P[c] <=> F6P[c]	Glycolysis
R40	glucose-6-phosphate isomerase, pgi	G6P[c] <=> F6P[c]	Glycolysis
TIC_#2.
R65	malate dehydrogenase	MAL[c] + NAD[c] <=> NADH[c] + OA[c]	Citric acid cycle
R72	malate enzyme (malate dehydrogenase (oxaloacetate-decarboxylating))	MAL[c] + NAD[c] -> NADH[c] + CO2[c] + PYR[c]	Pyruvate metabolism
R100	pyruvate carboxylase	BIOTIN_CO2[c] + PYR[c] -> 0.999 BIOTIN[c] + OA[c]	Citric acid cycle
TIC_#3.
R195	L-Phenylalanine:2-oxoglutarate aminotransferase	AKG[c] + PHE[c] <=> GLU[c] + PHPYR[c]	Phenylalanine, tyrosine, and tryptophan metabolism
R284	aspartate transaminase	GLU[c] + PHPYR[c] <=> AKG[c] + PHE[c]	Phenylalanine, tyrosine, and tryptophan metabolism
TIC_#4.
R190	L-Tyrosine:2-oxoglutarate aminotransferase	AKG[c] + TYR[c] <=> GLU[c] + 4HPP[c]	Phenylalanine, tyrosine, and tryptophan metabolism
R286	aspartate transaminase aspB	GLU[c] + 4HPP[c] <=> AKG[c] + TYR[c]	Phenylalanine, tyrosine, and tryptophan metabolism
TIC_#5.
R328	guanylate kinase	DATP[c] + GMP[c] <=> DADP[c] + GDP[c]	Purine metabolism
R354	nucleoside-diphosphate kinase	ATP[c] + DADP[c] <=> DATP[c] + ADP[c]	Purine metabolism
R357	guanylate kinase	ATP[c] + GMP[c] <=> ADP[c] + GDP[c]	Purine metabolism
TIC_#6.
R73	alcohol dehydrogenase adhA, adh, adhE1, adhB	NADH[c] + ACAL[c] <=> ETH[c] + NAD[c]	Pyruvate metabolism
R74	alcohol dehydrogenase (nadp dependent) adhC	NADPH[c] + ACAL[c] <=> ETH[c] + NADP[c]	Pyruvate metabolism
R376	NAD(P) transhydrogenase (pntAa AND pntAb AND pntB)	NADPH[c] + NAD[c] <=> NADH[c] + NADP[c]	Nicotinamide nucleotide metabolism
TIC_#7.
R73	alcohol dehydrogenase adhA, adh, adhE1, adhB	NADH[c] + ACAL[c] <=> ETH[c] + NAD[c]	Pyruvate metabolism
R74	alcohol dehydrogenase (nadp dependent) adhC	NADPH[c] + ACAL[c] <=> ETH[c] + NADP[c]	Pyruvate metabolism
TIC_#8.
R73	alcohol dehydrogenase adhA, adh, adhE1, adhB	NADH[c] + ACAL[c] <=> ETH[c] + NAD[c]	Pyruvate metabolism
R74	alcohol dehydrogenase (nadp dependent) adhC	NADPH[c] + ACAL[c] <=> ETH[c] + NADP[c]	Pyruvate metabolism
R197	glutamate synthase gltB, gltD	GLN[c] + AKG[c] + NADH[c] <=> 2 GLU[c] + NAD[c]	Glutamate metabolism
R198	glutamate dehydrogenase (NADP)	AKG[c] + NH3[c] + NADPH[c] <=> GLU[c] + NADP[c]	Glutamate metabolism
R712	glutamine-fructose-6-phosphate transaminase	GLN[c] + F6P[c] <=> GLU[c] + GA6P[c]	Membrane metabolism
R714	glucosamine-6-phosphate deaminase	GA6P[c] <=> NH3[c] + F6P[c]	Membrane metabolism

## Sheet: iEK1011
REACTIONS	RXN DESCRIPTION	REACTION FORMULA	PATHWAY
TIC_#1.
GTHOr	Glutathione oxidoreductase	h[c] + nadph[c] + gthox[c] <=> nadp[c] + 2 gthrd[c]	Alanine, Aspartate, and Glutamate Metabolism
MYCTR	MYCTR	nadp[c] + 2 msh[c] <=> h[c] + nadph[c] + mssg[c]	Redox Metabolism
TIC_#2.
ADK1	Adenylate kinase	atp[c] + amp[c] <=> 2 adp[c]	Purine and Pyrimidine Biosynthesis
ADK2	Adenylate kinase (Inorganic triphosphate)	amp[c] + pppi[c] <=> ppi[c] + adp[c]	Purine and Pyrimidine Biosynthesis
TIC_#3.
NADH2r	NADH2r	h[c] + nadh[c] + q[c] <=> nad[c] + qh2[c]	Oxidative Phosphorylation
QRr	QRr	h[c] + nadph[c] + q[c] <=> nadp[c] + qh2[c]	Oxidative Phosphorylation
TIC_#4.
GLUDxi	Glutamate dehydrogenase NAD	glu__L[c] + nad[c] + h2o[c] <=> h[c] + akg[c] + nadh[c] + nh4[c]	Alanine, Aspartate, and Glutamate Metabolism
VALTA	Valine transaminase	akg[c] + val__L[c] <=> glu__L[c] + 3mob[c]	Valine, Leucine, and Isoleucine Metabolism
VPAMTr	Valine-pyruvate aminotransferase	ala__L[c] + 3mob[c] <=> pyr[c] + val__L[c]	Valine, Leucine, and Isoleucine Metabolism

## Sheet: iOSDD890
REACTIONS	RXN DESCRIPTION	REACTION FORMULA	PATHWAY
TIC_#1.
DHORD3	dihydroorotic acid dehydrogenase menaquinone 6	mqn6[c] + dhor-S[c] <=> orot[c] + mql6[c]	Pyrimidine Metabolism
FRD5	fumarate reductase	fum[c] + mql6[c] <=> mqn6[c] + succ[c]	Citric Acid Cycle
TIC_#2.
AICART	phosphoribosylaminoimidazolecarboxamide formyltransferase	aicar[c] + 10fthf[c] <=> fprica[c] + thf[c]	Purine Metabolism
AICART2	phosphoribosylaminoimidazolecarboxamide formyltransferase 2	atp[c] + aicar[c] + for[c] <=> pi[c] + adp[c] + fprica[c]	Purine Metabolism
FTHFL	formate tetrahydrofolate ligase	atp[c] + thf[c] + for[c] <=> pi[c] + adp[c] + 10fthf[c]	Cofactor Metabolism
TIC_#3.
ALATA_L	L alanine transaminase	akg[c] + ala-L[c] <=> glu-L[c] + pyr[c]	Alanine and Aspartate Metabolism
GLUDx	glutamate dehydrogenase NAD	h2o[c] + glu-L[c] + nad[c] <=> h[c] + akg[c] + nadh[c] + nh4[c]	Glutamate Metabolism
TIC_#4.
FRDO2r	ferredoxin oxidoreductase	2 nadp[c] + adfdRD[c] <=> 2 nadph[c] + adfdOX[c]	Redox Metabolism
FRDO3r	ferredoxin oxidoreductase	2 nad[c] + adfdRD[c] <=> 2 nadh[c] + adfdOX[c]	Redox Metabolism
HSDx	homoserine dehydrogenase NADH	nad[c] + hom-L[c] <=> h[c] + nadh[c] + aspsa[c]	Glycine Serine and Threonine Metabolism
HSDy	homoserine dehydrogenase NADPH	nadp[c] + hom-L[c] <=> h[c] + nadph[c] + aspsa[c]	Glycine Serine and Threonine Metabolism
TIC_#5.
FRDO2r	ferredoxin oxidoreductase	2 nadp[c] + adfdRD[c] <=> 2 nadph[c] + adfdOX[c]	Redox Metabolism
FRDO3r	ferredoxin oxidoreductase	2 nad[c] + adfdRD[c] <=> 2 nadh[c] + adfdOX[c]	Redox Metabolism
MTHFD	methylenetetrahydrofolate dehydrogenase NADP	nadp[c] + mlthf[c] <=> nadph[c] + methf[c]	Folate Metabolism
MTHFD2	methylenetetrahydrofolate dehydrogenase NAD	nad[c] + mlthf[c] <=> nadh[c] + methf[c]	Cofactor Metabolism
TIC_#6.
GTHOr	glutathione oxidoreductase	h[c] + nadph[c] + gthox[c] <=> nadp[c] + 2 gthrd[c]	Glutamate Metabolism
MYCTR	mycothiol reductase nadp dependent	nadp[c] + 2 msh[c] <=> h[c] + nadph[c] + mssg[c]	Redox Metabolism
MYCTR2	mycothiol reductase glutathione exchange	2 msh[c] + gthox[c] <=> 2 gthrd[c] + mssg[c]	Redox Metabolism
TIC_#7.
FRDO2r	ferredoxin oxidoreductase	2 nadp[c] + adfdRD[c] <=> 2 nadph[c] + adfdOX[c]	Redox Metabolism
FRDO3r	ferredoxin oxidoreductase	2 nad[c] + adfdRD[c] <=> 2 nadh[c] + adfdOX[c]	Redox Metabolism
TIC_#8.
Kt3r	potassium proton antiporter	h[e] + k[c] <=> h[c] + k[e]	Transport
NAKtr	potassium sodium antiporter	na1[e] + k[c] <=> k[e] + na1[c]	Transport
NAt3_1	sodium proton antiporter HNA is 11	h[e] + na1[c] <=> h[c] + na1[e]	Transport
TIC_#9.
ADK1	adenylate kinase	atp[c] + amp[c] <=> 2 adp[c]	Purine Metabolism
ADK3	adentylate kinase GTP	amp[c] + gtp[c] <=> adp[c] + gdp[c]	Nucleotide Sugar Metabolism
NDPK1	nucleoside diphosphate kinase ATPGDP	atp[c] + gdp[c] <=> gtp[c] + adp[c]	Pyrimidine Metabolism
TIC_#10.
ADK1	adenylate kinase	atp[c] + amp[c] <=> 2 adp[c]	Purine Metabolism
ADK4	adentylate kinase ITP	amp[c] + itp[c] <=> adp[c] + idp[c]	Nucleotide Sugar Metabolism
NDPK9	nucleoside diphosphate kinase ATPIDP	atp[c] + idp[c] <=> adp[c] + itp[c]	Pyrimidine Metabolism
TIC_#11.
FRDO2r	ferredoxin oxidoreductase	2 nadp[c] + adfdRD[c] <=> 2 nadph[c] + adfdOX[c]	Redox Metabolism
FRDO3r	ferredoxin oxidoreductase	2 nad[c] + adfdRD[c] <=> 2 nadh[c] + adfdOX[c]	Redox Metabolism
PHTHCLR1	phthiocol reductase NAD	nad[c] + phthclh2[c] <=> h[c] + nadh[c] + phthcl[c]	Ubiquinone Metabolism
PHTHCLR2	phthiocol reductase NAD	nadp[c] + phthclh2[c] <=> h[c] + nadph[c] + phthcl[c]	Ubiquinone Metabolism
TIC_#12.
ADK1	adenylate kinase	atp[c] + amp[c] <=> 2 adp[c]	Purine Metabolism
ADK3	adentylate kinase GTP	amp[c] + gtp[c] <=> adp[c] + gdp[c]	Nucleotide Sugar Metabolism
PEPCK_re	phosphoenolpyruvate carboxykinase GTP	gtp[c] + oaa[c] <=> co2[c] + gdp[c] + pep[c]	Citric Acid Cycle
PPCKr	phosphoenolpyruvate carboxykinase	atp[c] + oaa[c] <=> co2[c] + adp[c] + pep[c]	Citric Acid Cycle
TIC_#13.
ADK1	adenylate kinase	atp[c] + amp[c] <=> 2 adp[c]	Purine Metabolism
ADK2	adenylate kinase Inorganic triphosphate	amp[c] + pppi[c] <=> ppi[c] + adp[c]	Purine Metabolism
TIC_#14.
FRDO2r	ferredoxin oxidoreductase	2 nadp[c] + adfdRD[c] <=> 2 nadph[c] + adfdOX[c]	Redox Metabolism
FRDO3r	ferredoxin oxidoreductase	2 nad[c] + adfdRD[c] <=> 2 nadh[c] + adfdOX[c]	Redox Metabolism
NADH2r	NADH dehydrogenase	h[c] + nadh[c] + q[c] <=> nad[c] + qh2[c]	Redox Metabolism
QRr	Quinone reductase	h[c] + nadph[c] + q[c] <=> nadp[c] + qh2[c]	Redox Metabolism
TIC_#15.
SHSL1r	O succinylhomoserine lyase reversible	cys-L[c] + suchms[c] <=> h[c] + succ[c] + cyst-L[c]	Cysteine Metabolism
SHSL4r	O succinylhomoserine lyase elimination reversible	h2o[c] + suchms[c] <=> h[c] + 2obut[c] + nh4[c] + succ[c]	Cysteine Metabolism
TIC_#16.
OCOAT1r	3 oxoacid CoA transferase	acac[c] + succoa[c] <=> aacoa[c] + succ[c]	Fatty Acid Metabolism
PTAr	phosphotransacetylase	pi[c] + accoa[c] <=> coa[c] + actp[c]	Pyruvate Metabolism
SUCOAS	succinyl CoA synthetase ADP forming	atp[c] + coa[c] + succ[c] <=> pi[c] + adp[c] + succoa[c]	Citric Acid Cycle
TIC_#17.
ARABI	arabinose isomerase	arab-D[c] <=> rbl-D[c]	Sugar Metabolism
FRDO2r	ferredoxin oxidoreductase	2 nadp[c] + adfdRD[c] <=> 2 nadph[c] + adfdOX[c]	Redox Metabolism
FRDO3r	ferredoxin oxidoreductase	2 nad[c] + adfdRD[c] <=> 2 nadh[c] + adfdOX[c]	Redox Metabolism
RBK_Dr	D ribulokinase reversible	atp[c] + rbl-D[c] <=> h[c] + adp[c] + ru5p-D[c]	Sugar Metabolism
RPE	ribulose 5 phosphate 3 epimerase	ru5p-D[c] <=> xu5p-D[c]	Pentose Phosphate Pathway

## Sheet: iNJ661v_mod
REACTIONS	RXN DESCRIPTION	REACTION FORMULA	PATHWAY
TIC_#1.
DHORD3	dihydroorotic acid dehydrogenase menaquinone 6	mqn6[c] + dhor_S[c] <=> orot[c] + mql6[c]	Pyrimidine Metabolism
FRD2	fumarate reductase	fum[c] + mql8[c] <=> mqn8[c] + succ[c]	Citric Acid Cycle
FRD5	fumarate reductase	fum[c] + mql6[c] <=> mqn6[c] + succ[c]	Citric Acid Cycle
TIC_#2.
AICART	phosphoribosylaminoimidazolecarboxamide formyltransferase	aicar[c] + 10fthf[c] <=> fprica[c] + thf[c]	Purine Metabolism
AICART2	phosphoribosylaminoimidazolecarboxamide formyltransferase 2	atp[c] + aicar[c] + for[c] <=> pi[c] + adp[c] + fprica[c]	Purine Metabolism
FTHFL	formate tetrahydrofolate ligase	atp[c] + thf[c] + for[c] <=> pi[c] + adp[c] + 10fthf[c]	Cofactor Metabolism
TIC_#3.
ALATA_L	L alanine transaminase	akg[c] + ala_L[c] <=> glu_L[c] + pyr[c]	Alanine and Aspartate Metabolism
GLUDx	glutamate dehydrogenase NAD	h2o[c] + glu_L[c] + nad[c] <=> h[c] + akg[c] + nadh[c] + nh4[c]	Glutamate Metabolism
TIC_#4.
ALATA_L	L alanine transaminase	akg[c] + ala_L[c] <=> glu_L[c] + pyr[c]	Alanine and Aspartate Metabolism
CTPS2	CTP synthase glutamine	atp[c] + h2o[c] + gln_L[c] + utp[c] <=> pi[c] + 2 h[c] + glu_L[c] + adp[c] + ctp[c]	Pyrimidine Metabolism
FRDO2r	ferredoxin oxidoreductase	2 nadp[c] + adfdRD[c] <=> 2 nadph[c] + adfdOX[c]	Redox Metabolism
FRDO3r	ferredoxin oxidoreductase	2 nad[c] + adfdRD[c] <=> 2 nadh[c] + adfdOX[c]	Redox Metabolism
GLUSy	glutamate synthase NADPH	h[c] + nadph[c] + akg[c] + gln_L[c] <=> nadp[c] + 2 glu_L[c]	Glutamate Metabolism
TIC_#5.
FRDO2r	ferredoxin oxidoreductase	2 nadp[c] + adfdRD[c] <=> 2 nadph[c] + adfdOX[c]	Redox Metabolism
FRDO3r	ferredoxin oxidoreductase	2 nad[c] + adfdRD[c] <=> 2 nadh[c] + adfdOX[c]	Redox Metabolism
HSDx	homoserine dehydrogenase NADH	nad[c] + hom_L[c] <=> h[c] + nadh[c] + aspsa[c]	Glycine Serine and Threonine Metabolism
HSDy	homoserine dehydrogenase NADPH	nadp[c] + hom_L[c] <=> h[c] + nadph[c] + aspsa[c]	Glycine Serine and Threonine Metabolism
TIC_#6.
FRDO2r	ferredoxin oxidoreductase	2 nadp[c] + adfdRD[c] <=> 2 nadph[c] + adfdOX[c]	Redox Metabolism
FRDO3r	ferredoxin oxidoreductase	2 nad[c] + adfdRD[c] <=> 2 nadh[c] + adfdOX[c]	Redox Metabolism
MTHFD	methylenetetrahydrofolate dehydrogenase NADP	nadp[c] + mlthf[c] <=> nadph[c] + methf[c]	Folate Metabolism
MTHFD2	methylenetetrahydrofolate dehydrogenase NAD	nad[c] + mlthf[c] <=> nadh[c] + methf[c]	Cofactor Metabolism
TIC_#7.
GTHOr	glutathione oxidoreductase	h[c] + nadph[c] + gthox[c] <=> nadp[c] + 2 gthrd[c]	Glutamate Metabolism
MYCTR	mycothiol reductase nadp dependent	nadp[c] + 2 msh[c] <=> h[c] + nadph[c] + mssg[c]	Redox Metabolism
MYCTR2	mycothiol reductase glutathione exchange	2 msh[c] + gthox[c] <=> 2 gthrd[c] + mssg[c]	Redox Metabolism
TIC_#8.
FRDO2r	ferredoxin oxidoreductase	2 nadp[c] + adfdRD[c] <=> 2 nadph[c] + adfdOX[c]	Redox Metabolism
FRDO3r	ferredoxin oxidoreductase	2 nad[c] + adfdRD[c] <=> 2 nadh[c] + adfdOX[c]	Redox Metabolism
TIC_#9.
ADK1	adenylate kinase	atp[c] + amp[c] <=> 2 adp[c]	Purine Metabolism
ADK3	adentylate kinase GTP	amp[c] + gtp[c] <=> adp[c] + gdp[c]	Nucleotide Sugar Metabolism
NDPK1	nucleoside diphosphate kinase ATPGDP	atp[c] + gdp[c] <=> gtp[c] + adp[c]	Pyrimidine Metabolism
TIC_#10.
ADK1	adenylate kinase	atp[c] + amp[c] <=> 2 adp[c]	Purine Metabolism
ADK4	adentylate kinase ITP	amp[c] + itp[c] <=> adp[c] + idp[c]	Nucleotide Sugar Metabolism
NDPK9	nucleoside diphosphate kinase ATPIDP	atp[c] + idp[c] <=> adp[c] + itp[c]	Pyrimidine Metabolism
TIC_#11.
ADK1	adenylate kinase	atp[c] + amp[c] <=> 2 adp[c]	Purine Metabolism
ADK2	adenylate kinase Inorganic triphosphate	amp[c] + pppi[c] <=> ppi[c] + adp[c]	Purine Metabolism
DGK1	deoxyguanylate kinase dGMPATP	atp[c] + dgmp[c] <=> adp[c] + dgdp[c]	Purine Metabolism
NDPK5	nucleoside diphosphate kinase ATPdGDP	atp[c] + dgdp[c] <=> adp[c] + dgtp[c]	Pyrimidine Metabolism
NTPTP1	Nucleoside triphosphate tripolyhydrolase	h2o[c] + dgtp[c] <=> pppi[c] + dgsn[c]	Purine Metabolism
TIC_#12.
FRDO2r	ferredoxin oxidoreductase	2 nadp[c] + adfdRD[c] <=> 2 nadph[c] + adfdOX[c]	Redox Metabolism
FRDO3r	ferredoxin oxidoreductase	2 nad[c] + adfdRD[c] <=> 2 nadh[c] + adfdOX[c]	Redox Metabolism
PHTHCLR1	phthiocol reductase NAD	nad[c] + phthclh2[c] <=> h[c] + nadh[c] + phthcl[c]	Ubiquinone Metabolism
PHTHCLR2	phthiocol reductase NAD	nadp[c] + phthclh2[c] <=> h[c] + nadph[c] + phthcl[c]	Ubiquinone Metabolism
TIC_#13.
ADK1	adenylate kinase	atp[c] + amp[c] <=> 2 adp[c]	Purine Metabolism
ADK3	adentylate kinase GTP	amp[c] + gtp[c] <=> adp[c] + gdp[c]	Nucleotide Sugar Metabolism
PEPCK_re	phosphoenolpyruvate carboxykinase GTP	gtp[c] + oaa[c] <=> co2[c] + gdp[c] + pep[c]	Citric Acid Cycle
PPCKr	phosphoenolpyruvate carboxykinase	atp[c] + oaa[c] <=> co2[c] + adp[c] + pep[c]	Citric Acid Cycle
TIC_#14.
ACACCT	acetyl CoAacetoacetyl CoA transferase	acac[c] + accoa[c] <=> aacoa[c] + ac[c]	Pyruvate Metabolism
OCOAT1r	3 oxoacid CoA transferase	acac[c] + succoa[c] <=> aacoa[c] + succ[c]	Fatty Acid Metabolism
TIC_#15.
ADK3	adentylate kinase GTP	amp[c] + gtp[c] <=> adp[c] + gdp[c]	Nucleotide Sugar Metabolism
MDH	malate dehydrogenase	nad[c] + mal_L[c] <=> h[c] + nadh[c] + oaa[c]	Citric Acid Cycle
PEPCK_re	phosphoenolpyruvate carboxykinase GTP	gtp[c] + oaa[c] <=> co2[c] + gdp[c] + pep[c]	Citric Acid Cycle
TIC_#16.
ADK1	adenylate kinase	atp[c] + amp[c] <=> 2 adp[c]	Purine Metabolism
ADK2	adenylate kinase Inorganic triphosphate	amp[c] + pppi[c] <=> ppi[c] + adp[c]	Purine Metabolism
TIC_#17.
ACKr	acetate kinase	atp[c] + ac[c] <=> adp[c] + actp[c]	Pyruvate Metabolism
ADK1	adenylate kinase	atp[c] + amp[c] <=> 2 adp[c]	Purine Metabolism
PTAr	phosphotransacetylase	pi[c] + accoa[c] <=> coa[c] + actp[c]	Pyruvate Metabolism
TIC_#18.
ADK1	adenylate kinase	atp[c] + amp[c] <=> 2 adp[c]	Purine Metabolism
ADK3	adentylate kinase GTP	amp[c] + gtp[c] <=> adp[c] + gdp[c]	Nucleotide Sugar Metabolism
MDH	malate dehydrogenase	nad[c] + mal_L[c] <=> h[c] + nadh[c] + oaa[c]	Citric Acid Cycle
PEPCK_re	phosphoenolpyruvate carboxykinase GTP	gtp[c] + oaa[c] <=> co2[c] + gdp[c] + pep[c]	Citric Acid Cycle
TIC_#19.
FRDO2r	ferredoxin oxidoreductase	2 nadp[c] + adfdRD[c] <=> 2 nadph[c] + adfdOX[c]	Redox Metabolism
FRDO3r	ferredoxin oxidoreductase	2 nad[c] + adfdRD[c] <=> 2 nadh[c] + adfdOX[c]	Redox Metabolism
NADH2r	NADH dehydrogenase	h[c] + nadh[c] + q[c] <=> nad[c] + qh2[c]	Redox Metabolism
QRr	Quinone reductase	h[c] + nadph[c] + q[c] <=> nadp[c] + qh2[c]	Redox Metabolism
TIC_#20.
SHSL1r	O succinylhomoserine lyase reversible	cys_L[c] + suchms[c] <=> h[c] + succ[c] + cyst_L[c]	Cysteine Metabolism
SHSL4r	O succinylhomoserine lyase elimination reversible	h2o[c] + suchms[c] <=> h[c] + 2obut[c] + nh4[c] + succ[c]	Cysteine Metabolism
TIC_#21.
FRD	fumarate reductase	fum[c] + fadh2[c] <=> succ[c] + fad[c]	Citric Acid Cycle
SUCD1i	succinate dehydrogenase	succ[c] + fad[c] <=> fum[c] + fadh2[c]	Citric Acid Cycle
TIC_#22.
ACACCT	acetyl CoAacetoacetyl CoA transferase	acac[c] + accoa[c] <=> aacoa[c] + ac[c]	Pyruvate Metabolism
ADK1	adenylate kinase	atp[c] + amp[c] <=> 2 adp[c]	Purine Metabolism
OCOAT1r	3 oxoacid CoA transferase	acac[c] + succoa[c] <=> aacoa[c] + succ[c]	Fatty Acid Metabolism
SUCOAS	succinyl CoA synthetase ADP forming	atp[c] + coa[c] + succ[c] <=> pi[c] + adp[c] + succoa[c]	Citric Acid Cycle
TIC_#23.
FRDO2r	ferredoxin oxidoreductase	2 nadp[c] + adfdRD[c] <=> 2 nadph[c] + adfdOX[c]	Redox Metabolism
FRDO3r	ferredoxin oxidoreductase	2 nad[c] + adfdRD[c] <=> 2 nadh[c] + adfdOX[c]	Redox Metabolism
THD1	NAD P transhydrogenase B specific	nadph[c] + nad[c] <=> nadp[c] + nadh[c]	Pantothenate and CoA Metabolism

## Sheet: sMtb
REACTIONS	RXN DESCRIPTION	REACTION FORMULA	PATHWAY
TIC_#1.
ISPH2	R08210	H2O[c] + NAD[c] + DMPP[c] <=> HMB4PP[c] + H[c] + NADH[c]	Terpenoid backbone biosynthesis
IDI	R01123	IPP[c] <=> DMPP[c]	Terpenoid backbone biosynthesis
TIC_#2.
ADHA	R00754	H[c] + NADH[c] + ACAL[c] <=> NAD[c] + ETH[c]	Glycolysis / Gluconeogenesis
PROC1	R01248	H[c] + NADH[c] + P5C[c] <=> NAD[c] + PRO[c]	Arginine and proline metabolism
PROC2	R01251	H[c] + NADPH[c] + P5C[c] <=> NADP[c] + PRO[c]	Arginine and proline metabolism
ADHC1	R00746	H[c] + NADPH[c] + ACAL[c] <=> NADP[c] + ETH[c]	Glycolysis / Gluconeogenesis
TIC_#3.
GMK1	GMK1	DATP[c] + GMP[c] <=> DADP[c] + GDP[c]	Purine metabolism
NDK2	R01137	DADP[c] + ATP[c] <=> DATP[c] + ADP[c]	Purine metabolism
GMK2	R00332	GMP[c] + ATP[c] <=> GDP[c] + ADP[c]	Purine metabolism
TIC_#4.
GA6PF6P	R00765	H2O[c] + GA6P[c] <=> NH3[c] + F6P[c]	Amino sugar and nucleotide sugar metabolism
PROC1	R01248	H[c] + NADH[c] + P5C[c] <=> NAD[c] + PRO[c]	Arginine and proline metabolism
PROC2	R01251	H[c] + NADPH[c] + P5C[c] <=> NADP[c] + PRO[c]	Arginine and proline metabolism
GLMS	R00768	GLN[c] + F6P[c] <=> GLU[c] + GA6P[c]	Alanine, aspartate and glutamate metabolism
GLT	R00114	H[c] + NADPH[c] + GLN[c] + AKG[c] <=> NADP[c] + 2 GLU[c]	Alanine, aspartate and glutamate metabolism
TIC_#5.
DFRA2	R02236	NADP[c] + DHF[c] <=> H[c] + NADPH[c] + FOL[c]	Folate biosynthesis
DFRA4	R00940	2 NADP[c] + THF[c] <=> 2 H[c] + 2 NADPH[c] + FOL[c]	Folate biosynthesis
TIC_#6.
PROC1	R01248	H[c] + NADH[c] + P5C[c] <=> NAD[c] + PRO[c]	Arginine and proline metabolism
PROC2	R01251	H[c] + NADPH[c] + P5C[c] <=> NADP[c] + PRO[c]	Arginine and proline metabolism
STHA	R00112	NAD[c] + NADPH[c] <=> NADH[c] + NADP[c]	Nicotinate and nicotinamide metabolism
TIC_#7.
PROC1	R01248	H[c] + NADH[c] + P5C[c] <=> NAD[c] + PRO[c]	Arginine and proline metabolism
PROC2	R01251	H[c] + NADPH[c] + P5C[c] <=> NADP[c] + PRO[c]	Arginine and proline metabolism
DFRA2	R02236	NADP[c] + DHF[c] <=> H[c] + NADPH[c] + FOL[c]	Folate biosynthesis
DFRA3	R00937	2 NAD[c] + THF[c] <=> 2 H[c] + 2 NADH[c] + FOL[c]	Folate biosynthesis
TIC_#8.
PROC1	R01248	H[c] + NADH[c] + P5C[c] <=> NAD[c] + PRO[c]	Arginine and proline metabolism
PROC2	R01251	H[c] + NADPH[c] + P5C[c] <=> NADP[c] + PRO[c]	Arginine and proline metabolism
DFRA2	R02236	NADP[c] + DHF[c] <=> H[c] + NADPH[c] + FOL[c]	Folate biosynthesis
DFRA1	R02235	NAD[c] + DHF[c] <=> H[c] + NADH[c] + FOL[c]	Folate biosynthesis
TIC_#9.
MTHF2	MTHF2	2 H2O[c] + MTHPTGLU[c] <=> 2 GLU[c] + MTHF[c]	Folate biosynthesis
METE	R04405	HCYS[c] + MTHPTGLU[c] <=> MET[c] + THPTGLU[c]	Cysteine and methionine metabolism
THF	THF	2 H2O[c] + THPTGLU[c] <=> 2 GLU[c] + THF[c]	Folate biosynthesis
METH	R00946	HCYS[c] + MTHF[c] <=> MET[c] + THF[c]	Cysteine and methionine metabolism
TIC_#10.
CDSA	CDSA	2 ADP[c] + CTP[c] + PA[c] <=> H2O[c] + 2 ATP[c] + CDPDG[c]	Glycerophospholipid metabolism
NDK6	R00570	ATP[c] + CDP[c] <=> ADP[c] + CTP[c]	Pyrimidine metabolism
CDH	CDH	H2O[c] + CDPDG[c] <=> CMP[c] + PA[c]	Glycerophospholipid metabolism
CMK2	R00512	ATP[c] + CMP[c] <=> ADP[c] + CDP[c]	Pyrimidine metabolism
TIC_#11.
H2CO3	R00132	H2O[c] + CO2[c] <=> H2CO3[c]	Carbon metabolism
S2	S2	H2CO3[c] <=> H[c] + HCO3[c]	Carbon metabolism
TIC_#12.
RMCOA	R02765	SMMALONYLCOA[c] <=> RMMALONYLCOA[c]	Valine, leucine and isoleucine degradation
SUCD	R00405	ADP[c] + PI[c] + SUCCOA[c] <=> ATP[c] + COA[c] + SUCC[c]	Citrate cycle (TCA cycle)
MDH	R00342	NAD[c] + MAL[c] <=> H[c] + NADH[c] + OA[c]	Citrate cycle (TCA cycle)
MUTA	R00833	RMMALONYLCOA[c] <=> SUCCOA[c]	Lipid metabolism
PRPD	R04424	2METHYLCITRATE[c] <=> H2O[c] + 2METHYLCISACONITATE[c]	Propanoate metabolism
MEZ	R00214	NAD[c] + MAL[c] <=> H[c] + NADH[c] + CO2[c] + PYR[c]	Pyruvate metabolism
ACN3	R04425	H2O[c] + 2METHYLCISACONITATE[c] <=> METHYLISOCITRATE[c]	Methylcitrate cycle
TIC_#13.
THYX	R06613	H[c] + NADPH[c] + METTHF[c] + DUMP[c] <=> DTMP[c] + NADP[c] + THF[c]	Pyrimidine metabolism
THYA	R02101	METTHF[c] + DUMP[c] <=> DTMP[c] + DHF[c]	Pyrimidine metabolism
TIC_#14.
TRES	R01557	MLT[c] <=> TRE[c]	Starch and sucrose metabolism
GLGC	R00948	ATP[c] + G1P[c] <=> PPI[c] + ADPGLU[c]	Starch and sucrose metabolism
PPK1	R02184	ATP[c] <=> ADP[c] + nPOLYP[c]	Phosphate metabolism
PGMA2	R00959	G6P[c] <=> G1P[c]	Glycolysis / Gluconeogenesis
AMYL2	R02421	ADPGLU[c] <=> ADP[c] + AMYL[c]	Starch and sucrose metabolism
TIC_#15.
TRES	R01557	MLT[c] <=> TRE[c]	Starch and sucrose metabolism
PPK1	R02184	ATP[c] <=> ADP[c] + nPOLYP[c]	Phosphate metabolism
NDK3	R00156	ATP[c] + UDP[c] <=> ADP[c] + UTP[c]	Pyrimidine metabolism
PGMA2	R00959	G6P[c] <=> G1P[c]	Glycolysis / Gluconeogenesis
AMYL1	R00292	UDPG[c] <=> UDP[c] + AMYL[c]	Starch and sucrose metabolism
TIC_#16.
PGI	R00771	G6P[c] <=> F6P[c]	Glycolysis / Gluconeogenesis
PPK1	R02184	ATP[c] <=> ADP[c] + nPOLYP[c]	Phosphate metabolism
FRGLC	R00307	FRU[c] <=> GLC[c]	Starch and sucrose metabolism
MANA	R00772	MAN6P[c] <=> F6P[c]	Starch and sucrose metabolism
MAN6P	R01326	ATP[c] + MAN[c] <=> ADP[c] + MAN6P[c]	Fructose and mannose metabolism
FRMAN	R00877	FRU[c] <=> MAN[c]	Starch and sucrose metabolism

## Sheet: sMtb2018
REACTIONS	RXN DESCRIPTION	REACTION FORMULA	PATHWAY
TIC_#1.
R_ISPH2	R08210	H2O[c] + NAD[c] + DMPP[c] <=> HMB4PP[c] + H[c] + NADH[c]	Terpenoid backbone biosynthesis
R_IDI	R01123	IPP[c] <=> DMPP[c]	Terpenoid backbone biosynthesis
TIC_#2.
R_ADHA	R00754	H[c] + NADH[c] + ACAL[c] <=> NAD[c] + ETH[c]	Glycolysis / Gluconeogenesis
R_PROC1	R01248	H[c] + NADH[c] + P5C[c] <=> NAD[c] + PRO[c]	Arginine and proline metabolism
R_PROC2	R01251	H[c] + NADPH[c] + P5C[c] <=> NADP[c] + PRO[c]	Arginine and proline metabolism
R_ADHC1	R00746	H[c] + NADPH[c] + ACAL[c] <=> NADP[c] + ETH[c]	Glycolysis / Gluconeogenesis
TIC_#3.
R_GMK1	GMK1	DATP[c] + GMP[c] <=> DADP[c] + GDP[c]	Purine metabolism
R_NDK2	R01137	DADP[c] + ATP[c] <=> DATP[c] + ADP[c]	Purine metabolism
R_GMK2	R00332	GMP[c] + ATP[c] <=> GDP[c] + ADP[c]	Purine metabolism
TIC_#4.
R_GA6PF6P	R00765	H2O[c] + GA6P[c] <=> NH3[c] + F6P[c]	Amino sugar and nucleotide sugar metabolism
R_PROC1	R01248	H[c] + NADH[c] + P5C[c] <=> NAD[c] + PRO[c]	Arginine and proline metabolism
R_PROC2	R01251	H[c] + NADPH[c] + P5C[c] <=> NADP[c] + PRO[c]	Arginine and proline metabolism
R_GLMS	R00768	GLN[c] + F6P[c] <=> GLU[c] + GA6P[c]	Alanine, aspartate and glutamate metabolism
R_GLT	R00114	H[c] + NADPH[c] + GLN[c] + AKG[c] <=> NADP[c] + 2 GLU[c]	Alanine, aspartate and glutamate metabolism
TIC_#5.
R_DFRA2	R02236	NADP[c] + DHF[c] <=> H[c] + NADPH[c] + FOL[c]	Folate biosynthesis
R_DFRA4	R00940	2 NADP[c] + THF[c] <=> 2 H[c] + 2 NADPH[c] + FOL[c]	Folate biosynthesis
TIC_#6.
R_PROC1	R01248	H[c] + NADH[c] + P5C[c] <=> NAD[c] + PRO[c]	Arginine and proline metabolism
R_PROC2	R01251	H[c] + NADPH[c] + P5C[c] <=> NADP[c] + PRO[c]	Arginine and proline metabolism
R_STHA	R00112	NAD[c] + NADPH[c] <=> NADH[c] + NADP[c]	Nicotinate and nicotinamide metabolism
TIC_#7.
R_PROC1	R01248	H[c] + NADH[c] + P5C[c] <=> NAD[c] + PRO[c]	Arginine and proline metabolism
R_PROC2	R01251	H[c] + NADPH[c] + P5C[c] <=> NADP[c] + PRO[c]	Arginine and proline metabolism
R_DFRA2	R02236	NADP[c] + DHF[c] <=> H[c] + NADPH[c] + FOL[c]	Folate biosynthesis
R_DFRA3	R00937	2 NAD[c] + THF[c] <=> 2 H[c] + 2 NADH[c] + FOL[c]	Folate biosynthesis
TIC_#8.
R_PROC1	R01248	H[c] + NADH[c] + P5C[c] <=> NAD[c] + PRO[c]	Arginine and proline metabolism
R_PROC2	R01251	H[c] + NADPH[c] + P5C[c] <=> NADP[c] + PRO[c]	Arginine and proline metabolism
R_DFRA2	R02236	NADP[c] + DHF[c] <=> H[c] + NADPH[c] + FOL[c]	Folate biosynthesis
R_DFRA1	R02235	NAD[c] + DHF[c] <=> H[c] + NADH[c] + FOL[c]	Folate biosynthesis
TIC_#9.
R_PCKA	R00431	GDP[c] + CO2[c] + PEP[c] <=> GTP[c] + OA[c]	Glycolysis / Gluconeogenesis
R_NDK1	R00330	GDP[c] + ATP[c] <=> ADP[c] + GTP[c]	Purine metabolism
R_MDH	R00342	NAD[c] + MAL[c] <=> H[c] + NADH[c] + OA[c]	Citrate cycle (TCA cycle)
R_MEZ	R00214	NAD[c] + MAL[c] <=> H[c] + NADH[c] + CO2[c] + PYR[c]	Pyruvate metabolism
TIC_#10.
R_MTHF2	MTHF2	2 H2O[c] + MTHPTGLU[c] <=> 2 GLU[c] + MTHF[c]	Folate biosynthesis
R_METE	R04405	HCYS[c] + MTHPTGLU[c] <=> MET[c] + THPTGLU[c]	Cysteine and methionine metabolism
R_THF	THF	2 H2O[c] + THPTGLU[c] <=> 2 GLU[c] + THF[c]	Folate biosynthesis
R_METH	R00946	HCYS[c] + MTHF[c] <=> MET[c] + THF[c]	Cysteine and methionine metabolism
TIC_#11.
R_CDSA	CDSA	2 ADP[c] + CTP[c] + PA[c] <=> H2O[c] + 2 ATP[c] + CDPDG[c]	Glycerophospholipid metabolism
R_NDK6	R00570	ATP[c] + CDP[c] <=> ADP[c] + CTP[c]	Pyrimidine metabolism
R_CDH	CDH	H2O[c] + CDPDG[c] <=> CMP[c] + PA[c]	Glycerophospholipid metabolism
R_CMK2	R00512	ATP[c] + CMP[c] <=> ADP[c] + CDP[c]	Pyrimidine metabolism
TIC_#12.
R_H2CO3	R00132	H2O[c] + CO2[c] <=> H2CO3[c]	Carbon metabolism
R_S2	S2	H2CO3[c] <=> H[c] + HCO3[c]	Carbon metabolism
TIC_#13.
R_RMCOA	R02765	SMMALONYLCOA[c] <=> RMMALONYLCOA[c]	Valine, leucine and isoleucine degradation
R_PCKA	R00431	GDP[c] + CO2[c] + PEP[c] <=> GTP[c] + OA[c]	Glycolysis / Gluconeogenesis
R_NDK1	R00330	GDP[c] + ATP[c] <=> ADP[c] + GTP[c]	Purine metabolism
R_SUCD	R00405	ADP[c] + PI[c] + SUCCOA[c] <=> ATP[c] + COA[c] + SUCC[c]	Citrate cycle (TCA cycle)
R_MUTA	R00833	RMMALONYLCOA[c] <=> SUCCOA[c]	Lipid metabolism
R_PRPD	R04424	2METHYLCITRATE[c] <=> H2O[c] + 2METHYLCISACONITATE[c]	Propanoate metabolism
R_ACN3	R04425	H2O[c] + 2METHYLCISACONITATE[c] <=> METHYLISOCITRATE[c]	Methylcitrate cycle
TIC_#14.
R_THYX	R06613	H[c] + NADPH[c] + METTHF[c] + DUMP[c] <=> DTMP[c] + NADP[c] + THF[c]	Pyrimidine metabolism
R_THYA	R02101	METTHF[c] + DUMP[c] <=> DTMP[c] + DHF[c]	Pyrimidine metabolism
TIC_#15.
R_TRES	R01557	MLT[c] <=> TRE[c]	Starch and sucrose metabolism
R_GLGC	R00948	ATP[c] + G1P[c] <=> PPI[c] + ADPGLU[c]	Starch and sucrose metabolism
R_PPK1	R02184	ATP[c] <=> ADP[c] + nPOLYP[c]	Phosphate metabolism
R_PGMA2	R00959	G6P[c] <=> G1P[c]	Glycolysis / Gluconeogenesis
R_AMYL2	R02421	ADPGLU[c] <=> ADP[c] + AMYL[c]	Starch and sucrose metabolism
TIC_#16.
R_TRES	R01557	MLT[c] <=> TRE[c]	Starch and sucrose metabolism
R_PPK1	R02184	ATP[c] <=> ADP[c] + nPOLYP[c]	Phosphate metabolism
R_NDK3	R00156	ATP[c] + UDP[c] <=> ADP[c] + UTP[c]	Pyrimidine metabolism
R_PGMA2	R00959	G6P[c] <=> G1P[c]	Glycolysis / Gluconeogenesis
R_AMYL1	R00292	UDPG[c] <=> UDP[c] + AMYL[c]	Starch and sucrose metabolism
TIC_#17.
R_PGI	R00771	G6P[c] <=> F6P[c]	Glycolysis / Gluconeogenesis
R_PPK1	R02184	ATP[c] <=> ADP[c] + nPOLYP[c]	Phosphate metabolism
R_FRGLC	R00307	FRU[c] <=> GLC[c]	Starch and sucrose metabolism
R_MANA	R00772	MAN6P[c] <=> F6P[c]	Starch and sucrose metabolism
R_MAN6P	R01326	ATP[c] + MAN[c] <=> ADP[c] + MAN6P[c]	Fructose and mannose metabolism
R_FRMAN	R00877	FRU[c] <=> MAN[c]	Starch and sucrose metabolism
