# Supplementary material for: A systematic evaluation of Mycobacterium tuberculosis Genome-Scale Metabolic Networks
Source: PLoS Comput Biol. 2020 Jun 15;16(6):e1007533. doi: 10.1371/journal.pcbi.1007533 (PMC7316355; doi:10.1371/journal.pcbi.1007533)
Supplement: S11 Table — A list of genes of Mtb classified as essential, non-essential, and uncertain for growing in cholesterol minimal medium, the essentiality analysis was obtained by applying the Bayesian/Gumbel Method incorporated into the software TRANSIT. (XLSX) [file pcbi.1007533.s016.xlsx]

## Sheet: Cholesterol_Griffin_Gumbel
# Copyright 2014. Michael A. DeJesus & Thomas R. Ioerger
# Version 1.21; http://saclab.tamu.edu/essentiality/
#
#Command used:	python gumbelMH.py -f cholesterol_griffin.igv -s 10000 -b 1000 -t 1 > output.dat # Cholesterol Griffin
#FDR Corrected thresholds: 0.9895 0.0394
#MH Acceptance-Rate:	0.4541
#Total Iterations Performed:	10999
#Sample Size:	10000
#phi estimate:	0.313141
#Orf	k	n	r	s	zbar	Call
Rv0001	0	32	32	1464	1	E
Rv0002	0	31	31	1167	1	E
Rv0003	10	35	9	140	0.0001	NE
Rv0004	1	8	7	327	0.9952	E
Rv0005	2	43	41	2037	1	E
Rv0006	2	46	44	2243	1	E
Rv0007	4	11	5	393	0.5741	U
Rv0008c	2	4	2	93	0	NE
Rv0009	3	7	2	50	0	NE
Rv0010c	5	10	4	119	0	NE
Rv0011c	0	3	3	133	-1	S
Rv0012	9	16	3	89	0	NE
Rv0013	1	15	12	528	0.9998	E
Rv0014c	0	24	24	1784	1	E
Rv0015c	1	16	15	1244	0.9999	E
Rv0016c	9	37	8	240	0.0083	NE
Rv0017c	12	26	4	64	0	NE
Rv0018c	5	25	12	695	0.9985	E
Rv0019c	7	13	2	20	0	NE
Rv0020c	7	52	44	1055	1	E
Rv0021c	16	23	3	31	0	NE
Rv0022c	8	8	0	0	0	NE
Rv0023	0	12	12	582	0.9999	E
Rv0024	8	13	1	2	0	NE
Rv0025	6	8	1	2	0	NE
Rv0026	8	15	3	188	0	NE
Rv0027	2	5	2	64	0	NE
Rv0028	3	5	2	111	0.0002	NE
Rv0029	13	19	2	30	0	NE
Rv0030	1	5	3	86	0.0006	NE
Rv0031	0	1	1	2	-1	S
Rv0032	27	57	8	98	0	NE
Rv0033	3	3	0	0	-1	S
Rv0034	4	5	1	2	-1	S
Rv0035	21	25	2	110	0	NE
Rv0036c	3	4	1	2	0	NE
Rv0037c	18	21	1	2	0	NE
Rv0038	7	8	1	2	0	NE
Rv0039c	2	4	2	25	0	NE
Rv0040c	7	10	2	22	0	NE
Rv0041	1	73	72	2800	1	E
Rv0042c	4	5	1	2	0	NE
Rv0043c	8	11	1	2	0	NE
Rv0044c	15	20	1	2	0	NE
Rv0045c	6	7	1	2	0	NE
Rv0046c	0	17	17	1084	1	E
Rv0047c	1	8	5	158	0	NE
Rv0048c	13	16	2	17	0	NE
Rv0049	6	9	1	2	0	NE
Rv0050	11	37	10	421	0.96	U
Rv0051	15	34	4	35	0	NE
Rv0052	6	7	1	2	0	NE
Rv0053	1	7	6	261	0.9717	U
Rv0054	0	5	5	218	0.9914	E
Rv0055	0	5	5	201	0.991	E
Rv0056	4	8	3	200	0.0001	NE
Rv0057	6	16	3	72	0	NE
Rv0058	0	38	38	2523	1	E
Rv0059	17	21	1	2	0	NE
Rv0060	1	23	22	998	1	E
Rv0061	4	6	1	2	0	NE
Rv0062	15	22	2	137	0	NE
Rv0063	18	24	3	22	0	NE
Rv0064	34	69	4	128	0	NE
Rv0065	4	8	3	34	0	NE
Rv0066c	0	38	38	2152	1	E
Rv0067c	3	12	6	111	0	NE
Rv0068	8	12	1	2	0	NE
Rv0069c	5	12	2	110	0	NE
Rv0070c	12	18	3	199	0	NE
Rv0071	5	8	3	36	0	NE
Rv0072	13	17	2	36	0	NE
Rv0073	16	16	0	0	0	NE
Rv0074	16	20	1	2	0	NE
Rv0075	19	25	2	82	0	NE
Rv0076c	3	3	0	0	-1	S
Rv0077c	11	15	2	44	0	NE
Rv0078	3	9	3	291	0.1077	U
Rv0078A	8	10	1	2	0	NE
Rv0079	12	14	1	2	0	NE
Rv0080	4	5	1	2	0	NE
Rv0081	5	6	1	2	0	NE
Rv0082	4	7	3	35	0	NE
Rv0083	18	23	2	67	0	NE
Rv0084	6	9	2	233	0	NE
Rv0085	2	4	2	171	0	NE
Rv0086	9	15	1	2	0	NE
Rv0087	6	26	14	845	0.9999	E
Rv0088	4	14	7	238	0.0183	NE
Rv0089	9	11	2	37	0	NE
Rv0090	9	12	1	2	0	NE
Rv0091	8	11	1	2	0	NE
Rv0092	21	30	2	9	0	NE
Rv0093c	5	8	1	2	0	NE
Rv0094c	14	14	0	0	0	NE
Rv0095c	4	10	6	227	0.0101	NE
Rv0096	24	34	4	76	0	NE
Rv0097	15	26	4	79	0	NE
Rv0098	7	12	2	22	0	NE
Rv0099	12	32	6	175	0	NE
Rv0100	2	4	1	2	0	NE
Rv0101	57	122	10	755	0.7793	U
Rv0102	0	42	42	1929	1	E
Rv0103c	22	31	3	82	0	NE
Rv0104	23	28	3	52	0	NE
Rv0105c	2	5	3	69	-1	S
Rv0106	9	12	1	2	0	NE
Rv0107c	34	66	5	186	0	NE
Rv0108c	2	2	0	0	-1	S
Rv0109	14	28	5	239	0.0005	NE
Rv0110	10	13	1	2	0	NE
Rv0111	29	43	4	174	0	NE
Rv0112	6	31	10	236	0.0928	U
Rv0113	3	13	5	228	0.0012	NE
Rv0114	8	10	1	2	0	NE
Rv0115	17	18	1	2	0	NE
Rv0116c	13	18	3	114	0	NE
Rv0117	9	17	5	220	0.0001	NE
Rv0118c	12	26	3	213	0	NE
Rv0119	1	14	10	667	0.9966	E
Rv0120c	8	28	8	451	0.8091	U
Rv0121c	6	10	3	39	0	NE
Rv0122	5	9	3	13	0	NE
Rv0123	1	9	8	316	0.9952	E
Rv0124	7	14	2	101	0	NE
Rv0125	9	10	1	2	0	NE
Rv0126	13	31	3	61	0	NE
Rv0127	0	30	30	1297	1	E
Rv0128	15	20	2	14	0	NE
Rv0129c	13	28	4	135	0	NE
Rv0130	3	4	1	2	0	NE
Rv0131c	11	18	2	11	0	NE
Rv0132c	12	15	1	2	0	NE
Rv0133	6	8	2	28	0	NE
Rv0134	12	12	0	0	0	NE
Rv0135c	2	11	4	152	0	NE
Rv0136	17	23	1	2	0	NE
Rv0137c	8	11	1	2	0	NE
Rv0138	7	7	0	0	0	NE
Rv0139	11	12	1	2	0	NE
Rv0140	11	16	2	12	0	NE
Rv0141c	4	8	3	153	0.0002	NE
Rv0142	5	7	1	2	0	NE
Rv0143c	22	28	2	12	0	NE
Rv0144	12	14	1	2	0	NE
Rv0145	10	15	1	2	0	NE
Rv0146	13	17	1	2	0	NE
Rv0147	22	26	1	2	0	NE
Rv0148	15	17	1	2	0	NE
Rv0149	15	22	3	127	0	NE
Rv0150c	2	4	2	36	0.0001	NE
Rv0151c	30	44	2	41	0	NE
Rv0152c	33	40	2	9	0	NE
Rv0153c	2	11	8	409	0.9895	U
Rv0154c	6	12	2	11	0	NE
Rv0155	7	11	1	2	0	NE
Rv0156	1	1	0	0	-1	S
Rv0157	9	15	2	83	0	NE
Rv0158	14	16	1	2	0	NE
Rv0159c	40	50	2	28	0	NE
Rv0160c	30	42	3	74	0	NE
Rv0161	9	19	4	125	0	NE
Rv0162c	10	17	2	210	0	NE
Rv0163	9	11	1	2	0	NE
Rv0164	2	9	7	141	0.0001	NE
Rv0165c	6	8	2	107	0	NE
Rv0166	20	28	2	80	0	NE
Rv0167	6	7	1	2	0	NE
Rv0168	14	15	1	2	0	NE
Rv0169	33	39	2	38	0	NE
Rv0170	17	18	1	2	0	NE
Rv0171	23	25	1	2	0	NE
Rv0172	28	33	2	134	0	NE
Rv0173	13	16	1	2	0	NE
Rv0174	26	31	1	2	0	NE
Rv0175	7	9	1	2	0	NE
Rv0176	12	15	1	2	0	NE
Rv0177	9	12	1	2	0	NE
Rv0178	7	12	1	2	0	NE
Rv0179c	21	23	1	2	0	NE
Rv0180c	18	29	4	147	0	NE
Rv0181c	9	16	3	83	0	NE
Rv0182c	15	21	2	13	0	NE
Rv0183	14	15	1	2	0	NE
Rv0184	4	11	5	105	0	NE
Rv0185	3	10	3	175	0	NE
Rv0186	12	34	7	416	0.5386	U
Rv0187	4	8	2	38	0	NE
Rv0188	4	11	4	58	0	NE
Rv0189c	0	23	23	1475	1	E
Rv0190	3	3	0	0	-1	S
Rv0191	18	20	1	2	0	NE
Rv0192	14	14	0	0	0	NE
Rv0193c	28	35	2	84	0	NE
Rv0194	45	56	2	165	0	NE
Rv0195	6	6	0	0	0	NE
Rv0196	7	7	0	0	0	NE
Rv0197	19	34	3	111	0	NE
Rv0198c	17	42	9	260	0.0991	U
Rv0199	5	12	5	235	0.0103	NE
Rv0200	5	8	2	12	0	NE
Rv0201c	7	8	1	2	0	NE
Rv0202c	6	39	11	925	0.9938	E
Rv0203	4	4	0	0	0	NE
Rv0204c	5	20	7	489	0.819	U
Rv0205	8	13	2	27	0	NE
Rv0206c	1	34	31	2127	1	E
Rv0207c	7	9	2	135	0	NE
Rv0208c	1	12	11	710	0.9993	E
Rv0209	9	15	2	60	0	NE
Rv0210	9	13	2	36	0	NE
Rv0211	1	25	23	1654	1	E
Rv0212c	6	7	1	2	0	NE
Rv0213c	24	31	2	141	0	NE
Rv0214	21	34	4	97	0	NE
Rv0215c	13	18	2	8	0	NE
Rv0216	5	24	7	411	0.7843	U
Rv0217c	13	21	3	45	0	NE
Rv0218	15	19	2	24	0	NE
Rv0219	8	12	1	2	0	NE
Rv0220	12	25	4	227	0	NE
Rv0221	15	28	3	71	0	NE
Rv0222	4	9	2	9	0	NE
Rv0223c	11	26	6	210	0.0002	NE
Rv0224c	1	16	15	675	1	E
Rv0225	1	20	18	839	1	E
Rv0226c	2	30	28	1649	1	E
Rv0227c	0	24	24	1239	1	E
Rv0228	1	14	13	936	1	E
Rv0229c	9	17	5	23	0	NE
Rv0230c	11	16	2	57	0	NE
Rv0231	35	37	1	2	0	NE
Rv0232	9	9	0	0	0	NE
Rv0233	11	12	1	2	0	NE
Rv0234c	13	24	3	104	0	NE
Rv0235c	12	27	6	205	0	NE
Rv0236A	0	4	4	17	-1	S
Rv0236c	1	40	39	4051	1	E
Rv0237	4	14	3	153	0	NE
Rv0238	1	13	7	147	0.0001	NE
Rv0239	2	2	0	0	-1	S
Rv0240	8	9	1	2	0	NE
Rv0241c	7	17	3	112	0	NE
Rv0242c	3	11	3	105	0	NE
Rv0243	11	20	3	28	0	NE
Rv0244c	9	23	7	583	0.7338	U
Rv0245	3	5	2	104	0	NE
Rv0246	19	34	5	195	0	NE
Rv0247c	4	12	7	377	0.9182	U
Rv0248c	20	40	5	178	0	NE
Rv0249c	12	23	4	27	0	NE
Rv0250c	2	4	1	2	-1	S
Rv0251c	4	6	2	227	0.0005	NE
Rv0252	23	41	4	114	0	NE
Rv0253	3	8	2	10	0	NE
Rv0254c	4	6	1	2	0	NE
Rv0255c	12	15	1	2	0	NE
Rv0256c	20	32	2	16	0	NE
Rv0257	2	4	2	127	0	NE
Rv0258c	2	9	3	112	0	NE
Rv0259c	3	8	2	58	0	NE
Rv0260c	6	21	10	438	0.9887	U
Rv0261c	12	26	4	219	0	NE
Rv0262c	4	8	2	29	0	NE
Rv0263c	10	17	3	78	0	NE
Rv0264c	8	10	1	2	0	NE
Rv0265c	8	9	1	2	0	NE
Rv0266c	33	43	2	77	0	NE
Rv0267	14	16	1	2	0	NE
Rv0268c	12	13	1	2	0	NE
Rv0269c	9	11	1	2	0	NE
Rv0270	24	26	1	2	0	NE
Rv0271c	27	35	1	2	0	NE
Rv0272c	8	16	6	207	0.0001	NE
Rv0273c	9	17	4	74	0	NE
Rv0274	4	9	3	245	0.0014	NE
Rv0275c	5	8	2	99	0	NE
Rv0276	14	18	2	50	0	NE
Rv0277c	5	7	1	2	0	NE
Rv0278c	15	27	5	324	0.0808	U
Rv0279c	17	20	1	2	0	NE
Rv0280	22	26	3	148	0	NE
Rv0281	12	14	1	2	0	NE
Rv0282	1	24	23	1778	1	E
Rv0283	0	24	24	1517	1	E
Rv0284	0	61	61	3802	1	E
Rv0285	0	5	5	186	0.9921	E
Rv0286	1	32	24	1244	1	E
Rv0287	0	5	5	263	0.991	E
Rv0288	0	8	8	275	0.9999	E
Rv0289	1	14	13	582	1	E
Rv0290	0	19	19	1273	1	E
Rv0291	0	13	13	1180	1	E
Rv0292	2	17	15	685	1	E
Rv0293c	15	27	3	23	0	NE
Rv0294	8	15	2	96	0	NE
Rv0295c	4	9	5	242	0.0045	NE
Rv0296c	26	43	5	67	0	NE
Rv0297	7	14	4	236	0.0002	NE
Rv0298	4	5	1	2	-1	S
Rv0299	2	3	1	2	0	NE
Rv0300	5	5	0	0	0	NE
Rv0301	8	8	0	0	0	NE
Rv0302	7	8	1	2	0	NE
Rv0303	12	13	1	2	0	NE
Rv0304c	87	137	7	411	0.0684	U
Rv0305c	37	61	5	166	0	NE
Rv0306	8	9	1	2	0	NE
Rv0307c	6	8	2	66	0	NE
Rv0308	10	16	2	26	0	NE
Rv0309	6	13	6	134	0	NE
Rv0310c	4	12	6	227	0.0127	NE
Rv0311	7	17	6	360	0.5696	U
Rv0312	9	22	7	308	0.5362	U
Rv0313	6	6	0	0	0	NE
Rv0314c	6	7	1	2	0	NE
Rv0315	9	11	1	2	0	NE
Rv0316	6	8	1	2	0	NE
Rv0317c	12	14	2	93	0	NE
Rv0318c	7	8	1	2	0	NE
Rv0319	5	9	4	147	0	NE
Rv0320	11	16	2	12	0	NE
Rv0321	5	7	2	29	0	NE
Rv0322	14	24	2	110	0	NE
Rv0323c	6	12	3	18	0	NE
Rv0324	6	12	4	42	0	NE
Rv0325	6	7	1	2	0	NE
Rv0326	3	10	3	67	0	NE
Rv0327c	6	23	12	560	0.9988	E
Rv0328	5	11	4	195	0	NE
Rv0329c	4	9	3	74	0	NE
Rv0330c	7	10	3	209	0	NE
Rv0331	14	18	2	30	0	NE
Rv0332	11	13	1	2	0	NE
Rv0333	3	4	1	2	0	NE
Rv0334	0	19	19	797	1	E
Rv0335c	1	3	1	2	-1	S
Rv0336	16	18	2	122	0	NE
Rv0337c	1	23	22	1166	1	E
Rv0338c	1	37	36	2394	1	E
Rv0339c	18	30	4	53	0	NE
Rv0340	2	6	3	357	0.4381	U
Rv0341	9	19	4	194	0	NE
Rv0342	20	27	2	127	0	NE
Rv0343	10	13	1	2	0	NE
Rv0344c	8	12	1	2	0	NE
Rv0345	6	7	1	2	0	NE
Rv0346c	16	29	4	102	0	NE
Rv0347	1	18	17	827	0.9999	E
Rv0348	4	19	8	477	0.97	U
Rv0349	7	8	1	2	0	NE
Rv0350	0	17	17	1510	1	E
Rv0351	1	10	9	612	0.9954	E
Rv0352	2	14	12	1026	0.9998	E
Rv0353	4	6	1	2	0	NE
Rv0354c	6	6	0	0	0	NE
Rv0355c	122	172	5	181	0	NE
Rv0356c	8	10	2	25	0	NE
Rv0357c	0	24	24	1140	1	E
Rv0358	2	14	11	531	0.999	E
Rv0359	11	11	0	0	0	NE
Rv0360c	7	9	1	2	0	NE
Rv0361	5	8	2	29	0	NE
Rv0362	3	16	9	595	0.9802	U
Rv0363c	1	18	17	1021	1	E
Rv0364	2	13	11	581	0.9993	E
Rv0365c	15	20	3	41	0	NE
Rv0366c	6	7	1	2	0	NE
Rv0367c	1	2	1	2	-1	S
Rv0368c	11	18	3	253	0.0002	NE
Rv0369c	2	7	5	344	0.9014	U
Rv0370c	6	21	6	174	0	NE
Rv0371c	2	7	4	343	0.5879	U
Rv0372c	2	6	3	166	0.0004	NE
Rv0373c	17	39	6	173	0	NE
Rv0374c	2	6	2	102	0	NE
Rv0375c	4	8	3	213	0.0001	NE
Rv0376c	11	21	3	188	0	NE
Rv0377	5	10	2	31	0	NE
Rv0378	1	3	2	56	-1	S
Rv0379	3	4	1	2	0	NE
Rv0380c	3	11	6	210	0.0015	NE
Rv0381c	12	17	3	148	0	NE
Rv0382c	1	13	12	404	0.9995	E
Rv0383c	1	9	8	633	0.9862	U
Rv0384c	0	25	25	2486	1	E
Rv0385	16	20	2	128	0	NE
Rv0386	31	44	4	409	0.0256	NE
Rv0387c	12	15	3	184	0	NE
Rv0388c	10	10	0	0	0	NE
Rv0389	5	9	2	89	0	NE
Rv0390	0	8	8	322	0.9984	E
Rv0391	3	22	15	722	0.9999	E
Rv0392c	11	16	1	2	0	NE
Rv0393	7	10	2	244	0.0003	NE
Rv0394c	7	10	2	99	0	NE
Rv0395	6	8	2	89	0	NE
Rv0396	3	6	2	9	0	NE
Rv0397	3	4	1	2	0	NE
Rv0398c	4	6	2	155	0	NE
Rv0399c	11	25	8	160	0.0001	NE
Rv0400c	6	11	2	13	0	NE
Rv0401	1	3	2	32	-1	S
Rv0402c	38	56	3	133	0	NE
Rv0403c	5	7	1	2	0	NE
Rv0404	23	87	23	380	1	E
Rv0405	37	124	17	303	0.9995	E
Rv0406c	10	12	1	2	0	NE
Rv0407	12	20	2	189	0	NE
Rv0408	23	44	5	322	0.0763	U
Rv0409	9	16	2	12	0	NE
Rv0410c	1	32	31	1947	1	E
Rv0411c	0	9	9	563	0.9961	E
Rv0412c	0	23	23	1155	1	E
Rv0413	7	8	1	2	0	NE
Rv0414c	0	9	9	493	0.9976	E
Rv0415	0	12	12	947	0.9996	E
Rv0416	0	4	4	85	-1	S
Rv0417	0	16	16	738	1	E
Rv0418	15	28	5	147	0	NE
Rv0419	17	23	2	80	0	NE
Rv0420c	6	7	1	2	0	NE
Rv0421c	3	10	4	238	0.0018	NE
Rv0422c	0	14	14	678	0.9998	E
Rv0423c	1	22	20	1460	1	E
Rv0424c	8	9	1	2	0	NE
Rv0425c	25	41	4	139	0	NE
Rv0426c	3	3	0	0	0	NE
Rv0427c	7	14	3	37	0	NE
Rv0428c	10	17	2	212	0	NE
Rv0429c	1	10	9	487	0.9965	E
Rv0430	0	3	3	66	-1	S
Rv0431	2	10	5	305	0.7721	U
Rv0432	12	13	1	2	0	NE
Rv0433	18	24	3	108	0	NE
Rv0434	12	14	1	2	0	NE
Rv0435c	20	24	2	30	0	NE
Rv0436c	5	17	7	268	0.1997	U
Rv0437c	3	8	3	180	0	NE
Rv0438c	9	15	2	24	0	NE
Rv0439c	13	19	2	13	0	NE
Rv0440	0	13	13	1427	1	E
Rv0441c	7	10	1	2	0	NE
Rv0442c	17	25	3	68	0	NE
Rv0443	10	15	5	108	0	NE
Rv0444c	5	9	2	129	0	NE
Rv0445c	6	10	2	9	0	NE
Rv0446c	12	17	2	26	0	NE
Rv0447c	20	27	2	76	0	NE
Rv0448c	15	16	1	2	0	NE
Rv0449c	18	23	4	111	0	NE
Rv0450c	17	84	18	590	1	E
Rv0451c	1	15	14	293	0.9999	E
Rv0452	10	10	0	0	0	NE
Rv0453	16	23	2	107	0	NE
Rv0454	6	7	1	2	0	NE
Rv0455c	1	12	11	411	0.9996	E
Rv0456A	3	4	1	2	-1	S
Rv0456c	9	12	2	68	0	NE
Rv0457c	23	39	6	95	0	NE
Rv0458	20	23	1	2	0	NE
Rv0459	4	6	1	2	0	NE
Rv0460	2	3	1	2	-1	S
Rv0461	15	17	1	2	0	NE
Rv0462	0	27	27	1209	1	E
Rv0463	3	4	1	2	0	NE
Rv0464c	10	16	3	111	0	NE
Rv0465c	22	27	1	2	0	NE
Rv0466	6	8	1	2	0	NE
Rv0467	1	19	18	1115	1	E
Rv0468	8	13	4	182	0	NE
Rv0469	15	25	3	48	0	NE
Rv0470A	10	11	1	2	0	NE
Rv0470c	8	13	2	56	0	NE
Rv0471c	10	11	1	2	0	NE
Rv0472c	8	11	1	2	0	NE
Rv0473	11	16	2	50	0	NE
Rv0474	6	8	1	2	0	NE
Rv0475	6	10	4	60	0	NE
Rv0476	6	7	1	2	0	NE
Rv0477	5	6	1	2	0	NE
Rv0478	3	3	0	0	0	NE
Rv0479c	1	13	12	675	0.9991	E
Rv0480c	13	16	2	29	0	NE
Rv0481c	10	12	1	2	0	NE
Rv0482	1	14	13	1033	1	E
Rv0483	25	30	2	11	0	NE
Rv0484c	7	9	1	2	0	NE
Rv0485	2	23	10	497	0.9883	U
Rv0486	3	13	10	1112	0.999	E
Rv0487	10	10	0	0	0	NE
Rv0488	9	9	0	0	0	NE
Rv0489	1	12	11	538	0.9984	E
Rv0490	9	16	5	57	0	NE
Rv0491	7	10	1	2	0	NE
Rv0492A	4	4	0	0	0	NE
Rv0492c	13	18	2	259	0.0005	NE
Rv0493c	13	17	4	140	0	NE
Rv0494	6	8	1	2	0	NE
Rv0495c	3	14	9	620	0.9883	U
Rv0496	5	8	3	242	0.0014	NE
Rv0497	5	15	4	102	0	NE
Rv0498	9	12	1	2	0	NE
Rv0499	6	6	0	0	0	NE
Rv0500	0	13	13	848	0.9998	E
Rv0500A	3	5	1	2	0	NE
Rv0500B	2	2	0	0	-1	S
Rv0501	16	26	4	48	0	NE
Rv0502	11	19	4	48	0	NE
Rv0503c	20	21	1	2	0	NE
Rv0504c	1	9	8	349	0.9926	E
Rv0505c	3	22	12	625	0.9988	E
Rv0506	6	9	2	37	0	NE
Rv0507	37	82	13	200	0.0044	NE
Rv0508	5	8	1	2	0	NE
Rv0509	0	22	22	1370	1	E
Rv0510	1	13	12	527	0.9995	E
Rv0511	1	19	18	1519	1	E
Rv0512	1	22	21	951	1	E
Rv0513	5	7	2	148	0	NE
Rv0514	1	2	1	2	-1	S
Rv0515	17	19	2	122	0	NE
Rv0516c	9	9	0	0	0	NE
Rv0517	21	21	0	0	0	NE
Rv0518	9	12	2	165	0	NE
Rv0519c	8	10	1	2	0	NE
Rv0520	5	5	0	0	0	NE
Rv0521	4	5	1	2	0	NE
Rv0522	17	23	2	50	0	NE
Rv0523c	7	9	1	2	0	NE
Rv0524	0	21	21	1234	1	E
Rv0525	1	10	9	504	0.9967	E
Rv0526	0	7	7	427	0.9851	U
Rv0527	0	5	5	508	0.8948	U
Rv0528	0	16	16	1373	1	E
Rv0529	0	18	18	923	1	E
Rv0530	15	18	1	2	0	NE
Rv0531	1	4	3	42	0	NE
Rv0532	12	21	3	158	0	NE
Rv0533c	10	13	1	2	0	NE
Rv0534c	1	12	11	633	0.999	E
Rv0535	6	9	2	36	0	NE
Rv0536	8	12	2	163	0	NE
Rv0537c	17	20	1	2	0	NE
Rv0538	13	15	1	2	0	NE
Rv0539	3	6	1	2	0	NE
Rv0540	5	11	3	90	0	NE
Rv0541c	1	19	18	1250	1	E
Rv0542c	1	15	14	911	0.9999	E
Rv0543c	0	3	3	257	0.9556	U
Rv0544c	5	7	2	17	0	NE
Rv0545c	8	14	3	97	0	NE
Rv0546c	6	8	2	56	0	NE
Rv0547c	7	10	1	2	0	NE
Rv0548c	2	13	11	786	0.9996	E
Rv0549c	3	4	1	2	0	NE
Rv0550c	1	3	2	14	-1	S
Rv0551c	25	33	2	67	0	NE
Rv0552	14	19	2	39	0	NE
Rv0553	1	12	11	949	0.9994	E
Rv0554	12	14	1	2	0	NE
Rv0555	0	15	15	1346	1	E
Rv0556	1	13	12	375	0.9997	E
Rv0557	7	15	3	129	0	NE
Rv0558	0	14	14	608	1	E
Rv0559c	5	7	1	2	0	NE
Rv0560c	10	15	4	21	0	NE
Rv0561c	13	18	2	43	0	NE
Rv0562	1	15	14	704	1	E
Rv0563	1	11	10	538	0.9986	E
Rv0564c	9	12	1	2	0	NE
Rv0565c	24	36	4	122	0	NE
Rv0566c	4	6	1	2	0	NE
Rv0567	17	20	2	63	0	NE
Rv0568	7	12	2	68	0	NE
Rv0569	4	4	0	0	0	NE
Rv0570	19	37	4	126	0	NE
Rv0571c	8	14	1	2	0	NE
Rv0572c	8	8	0	0	0	NE
Rv0573c	11	17	2	42	0	NE
Rv0574c	15	21	3	92	0	NE
Rv0575c	10	14	2	9	0	NE
Rv0576	14	20	3	53	0	NE
Rv0577	11	14	1	2	0	NE
Rv0578c	14	28	3	203	0	NE
Rv0579	12	15	2	113	0	NE
Rv0580c	8	10	2	97	0	NE
Rv0581	4	4	0	0	-1	S
Rv0582	4	10	3	169	0	NE
Rv0583c	7	8	1	2	0	NE
Rv0584	46	62	4	93	0	NE
Rv0585c	20	42	10	303	0.8808	U
Rv0586	6	12	3	37	0	NE
Rv0587	6	13	3	70	0	NE
Rv0588	9	16	5	309	0.3502	U
Rv0589	14	27	4	103	0	NE
Rv0590	6	11	4	184	0	NE
Rv0590A	2	6	3	54	-1	S
Rv0591	19	22	2	69	0	NE
Rv0592	18	29	3	74	0	NE
Rv0593	14	19	2	231	0.0001	NE
Rv0594	26	30	1	2	0	NE
Rv0595c	8	8	0	0	0	NE
Rv0596c	1	5	4	100	0.007	NE
Rv0597c	10	14	2	107	0	NE
Rv0598c	5	7	2	12	0	NE
Rv0599c	4	6	1	2	0	NE
Rv0600c	3	4	1	2	0	NE
Rv0601c	3	4	1	2	0	NE
Rv0602c	8	11	1	2	0	NE
Rv0603	0	2	2	104	-1	S
Rv0604	5	7	1	2	0	NE
Rv0605	9	10	1	2	0	NE
Rv0606	5	9	3	246	0.0014	NE
Rv0607	1	1	0	0	-1	S
Rv0608	1	2	1	2	-1	S
Rv0609	3	7	2	34	0	NE
Rv0609A	1	2	1	2	-1	S
Rv0610c	10	11	1	2	0	NE
Rv0611c	8	13	3	53	0	NE
Rv0612	6	6	0	0	0	NE
Rv0613c	16	17	1	2	0	NE
Rv0614	12	14	1	2	0	NE
Rv0615	4	5	1	2	0	NE
Rv0616c	3	6	1	2	0	NE
Rv0617	2	3	1	2	-1	S
Rv0618	6	9	2	149	0	NE
Rv0619	3	9	5	169	0	NE
Rv0620	2	9	4	157	0	NE
Rv0621	5	9	3	97	0	NE
Rv0622	7	13	4	216	0.0001	NE
Rv0623	1	3	2	141	0.0025	NE
Rv0624	5	7	2	11	0	NE
Rv0625c	6	10	2	188	0	NE
Rv0626	2	4	2	92	0.0016	NE
Rv0627	0	1	1	2	-1	S
Rv0628c	3	4	1	2	0	NE
Rv0629c	10	16	3	104	0	NE
Rv0630c	20	34	4	101	0	NE
Rv0631c	10	19	3	180	0	NE
Rv0632c	7	14	2	17	0	NE
Rv0633c	10	14	3	173	0	NE
Rv0634A	3	6	3	89	0.0039	NE
Rv0634B	0	4	4	156	0.9778	U
Rv0634c	9	13	3	94	0	NE
Rv0635	0	14	14	385	1	E
Rv0636	0	8	8	371	0.9966	E
Rv0637	1	8	7	399	0.9756	U
Rv0638	0	9	9	355	0.9985	E
Rv0639	1	13	12	568	0.9999	E
Rv0640	1	6	5	268	0.8577	U
Rv0641	1	8	7	602	0.9641	U
Rv0642c	2	19	15	786	1	E
Rv0643c	21	23	1	2	0	NE
Rv0644c	11	12	1	2	0	NE
Rv0645c	20	21	1	2	0	NE
Rv0646c	8	10	1	2	0	NE
Rv0647c	2	15	13	1355	1	E
Rv0648	27	38	3	107	0	NE
Rv0649	2	4	2	140	0	NE
Rv0650	5	6	1	2	0	NE
Rv0651	0	6	6	455	0.9592	U
Rv0652	1	1	0	0	-1	S
Rv0653c	6	10	2	102	0	NE
Rv0654	19	27	2	53	0	NE
Rv0655	6	15	6	347	0.6287	U
Rv0656c	5	5	0	0	0	NE
Rv0657c	1	2	1	2	-1	S
Rv0658c	8	17	3	59	0	NE
Rv0659c	3	4	1	2	0	NE
Rv0660c	2	2	0	0	-1	S
Rv0661c	4	5	1	2	0	NE
Rv0662c	5	6	1	2	-1	S
Rv0663	28	47	9	195	0.0001	NE
Rv0664	2	3	1	2	-1	S
Rv0665	4	5	1	2	0	NE
Rv0667	0	39	39	3486	1	E
Rv0668	5	52	46	3819	1	E
Rv0669c	32	37	1	2	0	NE
Rv0670	4	5	1	2	0	NE
Rv0671	9	13	3	134	0	NE
Rv0672	21	27	2	49	0	NE
Rv0673	6	10	2	404	0.082	U
Rv0674	2	7	4	279	0.092	U
Rv0675	3	5	2	99	0	NE
Rv0676c	23	32	3	242	0	NE
Rv0677c	5	6	1	2	0	NE
Rv0678	4	5	1	2	0	NE
Rv0679c	4	6	1	2	0	NE
Rv0680c	3	3	0	0	-1	S
Rv0681	11	13	1	2	0	NE
Rv0682	0	8	8	308	0.9992	E
Rv0683	0	5	5	410	0.9275	U
Rv0684	0	34	34	2016	1	E
Rv0685	1	12	11	909	0.9993	E
Rv0686	10	12	1	2	0	NE
Rv0687	7	17	4	63	0	NE
Rv0688	13	19	2	53	0	NE
Rv0689c	3	4	1	2	-1	S
Rv0690c	10	17	6	198	0	NE
Rv0691c	6	9	1	2	0	NE
Rv0692	1	7	4	120	0	NE
Rv0693	1	19	15	974	0.9999	E
Rv0694	5	18	5	207	0.0001	NE
Rv0695	5	12	5	159	0	NE
Rv0696	4	27	8	308	0.7993	U
Rv0697	4	27	12	742	0.9986	E
Rv0698	5	12	2	19	0	NE
Rv0699	3	3	0	0	0	NE
Rv0700	1	7	6	137	0.0003	NE
Rv0701	0	16	16	527	1	E
Rv0702	0	11	11	563	0.9984	E
Rv0703	0	5	5	242	0.9907	E
Rv0704	0	18	18	827	1	E
Rv0705	0	2	2	113	-1	S
Rv0706	0	9	9	582	0.9969	E
Rv0707	0	14	14	676	1	E
Rv0708	0	10	10	383	0.9992	E
Rv0709	0	4	4	95	-1	S
Rv0710	2	12	10	269	0.9773	U
Rv0711	33	46	2	31	0	NE
Rv0712	9	20	3	64	0	NE
Rv0713	13	20	4	60	0	NE
Rv0714	0	5	5	275	0.9905	E
Rv0715	0	5	5	242	0.9907	E
Rv0716	0	4	4	390	0.867	U
Rv0717	0	3	3	125	-1	S
Rv0718	0	10	10	345	0.9998	E
Rv0719	0	16	16	531	1	E
Rv0720	0	4	4	25	-1	S
Rv0721	1	13	10	544	0.9976	E
Rv0722	0	2	2	115	-1	S
Rv0723	1	3	2	21	0	NE
Rv0724	24	31	2	14	0	NE
Rv0724A	3	5	1	2	0	NE
Rv0725c	6	10	3	196	0	NE
Rv0726c	10	16	2	22	0	NE
Rv0727c	12	13	1	2	0	NE
Rv0728c	4	9	3	271	0.008	NE
Rv0729	13	19	2	103	0	NE
Rv0730	2	4	2	119	0	NE
Rv0731c	8	10	1	2	0	NE
Rv0732	1	28	27	1186	1	E
Rv0733	1	6	5	311	0.8964	U
Rv0734	3	10	3	126	0	NE
Rv0735	6	7	1	2	0	NE
Rv0736	1	9	8	708	0.9873	U
Rv0737	5	5	0	0	0	NE
Rv0738	1	1	0	0	-1	S
Rv0739	16	18	1	2	0	NE
Rv0740	7	10	1	2	0	NE
Rv0741	3	4	1	2	0	NE
Rv0742	4	6	2	69	0	NE
Rv0743c	9	10	1	2	0	NE
Rv0744c	1	9	4	195	0	NE
Rv0745	6	7	1	2	0	NE
Rv0746	7	16	3	188	0	NE
Rv0747	12	17	2	329	0.0197	NE
Rv0748	3	3	0	0	0	NE
Rv0749	5	5	0	0	0	NE
Rv0749A	2	2	0	0	-1	S
Rv0750	4	5	1	2	0	NE
Rv0751c	6	8	1	2	0	NE
Rv0752c	5	16	5	183	0	NE
Rv0753c	14	19	1	2	0	NE
Rv0754	18	31	9	285	0.6374	U
Rv0755A	6	7	1	2	0	NE
Rv0755c	11	56	18	503	1	E
Rv0756c	6	7	1	2	0	NE
Rv0757	1	12	6	410	0.8597	U
Rv0758	2	18	6	471	0.59	U
Rv0759c	1	2	1	2	-1	S
Rv0760c	3	6	2	30	0	NE
Rv0761c	4	14	5	135	0	NE
Rv0762c	6	14	4	131	0	NE
Rv0763c	0	3	3	200	0.951	U
Rv0764c	10	19	3	284	0.0102	NE
Rv0765c	6	12	2	83	0	NE
Rv0766c	12	26	4	123	0	NE
Rv0767c	8	14	2	9	0	NE
Rv0768	15	28	4	184	0	NE
Rv0769	9	17	4	121	0	NE
Rv0770	9	10	1	2	0	NE
Rv0771	8	11	1	2	0	NE
Rv0772	0	25	25	1255	1	E
Rv0773c	12	20	4	138	0	NE
Rv0774c	8	11	2	31	0	NE
Rv0775	7	9	1	2	0	NE
Rv0776c	13	15	2	79	0	NE
Rv0777	1	19	18	1367	1	E
Rv0778	13	22	2	18	0	NE
Rv0779c	6	8	2	99	0	NE
Rv0780	0	26	26	840	1	E
Rv0781	5	26	7	182	0	NE
Rv0782	14	37	8	306	0.7034	U
Rv0783c	6	27	12	447	0.9973	E
Rv0784	4	10	2	27	0	NE
Rv0785	21	36	3	76	0	NE
Rv0786c	5	12	4	99	0	NE
Rv0787	12	16	1	2	0	NE
Rv0787A	0	2	2	48	-1	S
Rv0788	0	12	12	525	0.9998	E
Rv0789c	7	7	0	0	0	NE
Rv0790c	12	21	5	107	0	NE
Rv0791c	7	13	3	63	0	NE
Rv0792c	11	19	3	55	0	NE
Rv0793	8	9	1	2	0	NE
Rv0794c	11	21	6	409	0.4611	U
Rv0795	4	5	1	2	0	NE
Rv0796	23	24	1	2	0	NE
Rv0797	13	13	0	0	0	NE
Rv0798c	6	16	4	80	0	NE
Rv0799c	4	10	3	201	0.0001	NE
Rv0800	10	17	2	39	0	NE
Rv0801	1	2	1	2	-1	S
Rv0802c	8	15	5	55	0	NE
Rv0803	0	35	35	2204	1	E
Rv0804	5	7	1	2	0	NE
Rv0805	4	18	10	536	0.9938	E
Rv0806c	28	42	4	60	0	NE
Rv0807	1	2	1	2	-1	S
Rv0808	1	27	25	1335	1	E
Rv0809	1	15	14	985	0.9999	E
Rv0810c	1	5	4	95	0.0321	NE
Rv0811c	0	17	17	1045	1	E
Rv0812	0	17	17	815	1	E
Rv0813c	12	14	1	2	0	NE
Rv0814c	3	3	0	0	0	NE
Rv0815c	13	15	1	2	0	NE
Rv0816c	2	3	1	2	0	NE
Rv0817c	1	16	15	681	1	E
Rv0818	10	11	1	2	0	NE
Rv0819	7	14	4	336	0.2359	U
Rv0820	12	13	1	2	0	NE
Rv0821c	5	7	1	2	0	NE
Rv0822c	25	30	1	2	0	NE
Rv0823c	12	17	2	80	0	NE
Rv0824c	0	20	20	956	1	E
Rv0825c	7	10	2	8	0	NE
Rv0826	19	22	1	2	0	NE
Rv0827c	5	8	1	2	0	NE
Rv0828c	10	10	0	0	0	NE
Rv0829	4	4	0	0	0	NE
Rv0830	18	21	2	32	0	NE
Rv0831c	17	20	2	31	0	NE
Rv0832	4	4	0	0	0	NE
Rv0833	4	12	4	110	0	NE
Rv0834c	19	28	5	566	0.1457	U
Rv0835	11	15	2	13	0	NE
Rv0836c	9	10	1	2	0	NE
Rv0837c	19	23	1	2	0	NE
Rv0838	4	7	2	112	0	NE
Rv0839	12	15	1	2	0	NE
Rv0840c	7	9	1	2	0	NE
Rv0841	1	3	1	2	-1	S
Rv0842	13	24	5	211	0	NE
Rv0843	14	17	1	2	0	NE
Rv0844c	7	10	2	25	0	NE
Rv0845	21	27	5	64	0	NE
Rv0846c	15	31	4	148	0	NE
Rv0847	4	6	1	2	0	NE
Rv0848	18	29	3	132	0	NE
Rv0849	18	23	1	2	0	NE
Rv0850	8	10	2	35	0	NE
Rv0851c	7	9	1	2	0	NE
Rv0852	8	15	3	59	0	NE
Rv0853c	15	26	6	285	0.0996	U
Rv0854	6	7	1	2	0	NE
Rv0855	9	14	2	290	0.0164	NE
Rv0856	4	5	1	2	0	NE
Rv0857	5	9	2	156	0	NE
Rv0858c	13	21	2	30	0	NE
Rv0859	6	9	1	2	0	NE
Rv0860	7	27	6	339	0.2955	U
Rv0861c	16	27	5	466	0.1983	U
Rv0862c	13	30	6	202	0	NE
Rv0863	5	7	2	32	0	NE
Rv0864	9	11	1	2	0	NE
Rv0865	6	8	1	2	0	NE
Rv0866	4	4	0	0	0	NE
Rv0867c	9	12	2	141	0	NE
Rv0868c	5	7	1	2	0	NE
Rv0869c	10	15	1	2	0	NE
Rv0870c	5	6	1	2	0	NE
Rv0871	2	5	2	12	0	NE
Rv0872c	16	28	7	395	0.5848	U
Rv0873	26	35	2	227	0.0001	NE
Rv0874c	7	10	2	30	0	NE
Rv0875c	3	12	7	285	0.8839	U
Rv0876c	9	26	8	594	0.8919	U
Rv0877	14	16	1	2	0	NE
Rv0878c	17	19	1	2	0	NE
Rv0879c	2	4	2	28	0	NE
Rv0880	0	1	1	2	-1	S
Rv0881	12	15	1	2	0	NE
Rv0882	1	2	1	2	-1	S
Rv0883c	0	6	6	596	0.945	U
Rv0884c	1	13	12	800	0.9997	E
Rv0885	8	15	3	72	0	NE
Rv0886	16	26	5	567	0.2236	U
Rv0887c	3	4	1	2	0	NE
Rv0888	22	31	7	318	0.5675	U
Rv0889c	9	13	2	68	0	NE
Rv0890c	39	48	2	110	0	NE
Rv0891c	17	25	3	74	0	NE
Rv0892	9	43	12	493	0.9972	E
Rv0893c	6	24	8	293	0.7538	U
Rv0894	10	18	6	454	0.6034	U
Rv0895	21	29	3	48	0	NE
Rv0896	1	29	28	1251	1	E
Rv0897c	10	21	6	258	0.0083	NE
Rv0898c	2	2	0	0	-1	S
Rv0899	7	20	11	641	0.9981	E
Rv0900	1	2	1	2	-1	S
Rv0901	7	9	1	2	0	NE
Rv0902c	2	15	13	949	0.9998	E
Rv0903c	1	10	9	585	0.9948	E
Rv0904c	17	25	2	39	0	NE
Rv0905	6	10	2	41	0	NE
Rv0906	12	16	1	2	0	NE
Rv0907	12	40	9	373	0.9002	U
Rv0908	18	31	3	214	0	NE
Rv0909	2	3	1	2	0	NE
Rv0910	4	7	2	52	0	NE
Rv0911	8	16	5	220	0.0001	NE
Rv0912	3	5	1	2	0	NE
Rv0913c	11	41	7	156	0	NE
Rv0914c	14	17	2	33	0	NE
Rv0915c	11	20	3	59	0	NE
Rv0916c	2	6	3	120	0.0001	NE
Rv0917	25	42	2	47	0	NE
Rv0918	6	8	1	2	0	NE
Rv0919	8	10	1	2	0	NE
Rv0920c	12	22	5	170	0	NE
Rv0921	5	7	1	2	0	NE
Rv0922	15	18	1	2	0	NE
Rv0923c	15	22	4	117	0	NE
Rv0924c	14	20	3	123	0	NE
Rv0925c	15	18	1	2	0	NE
Rv0926c	13	21	2	47	0	NE
Rv0927c	5	6	1	2	0	NE
Rv0928	12	22	6	378	0.5615	U
Rv0929	11	17	3	73	0	NE
Rv0930	12	17	2	10	0	NE
Rv0931c	38	45	1	2	0	NE
Rv0932c	18	25	3	30	0	NE
Rv0933	9	12	2	91	0	NE
Rv0934	17	22	2	17	0	NE
Rv0935	10	12	1	2	0	NE
Rv0936	14	20	2	11	0	NE
Rv0937c	4	12	6	464	0.8564	U
Rv0938	12	43	12	630	0.9947	E
Rv0939	13	32	7	143	0	NE
Rv0940c	9	16	5	138	0	NE
Rv0941c	8	9	1	2	0	NE
Rv0942	7	8	1	2	0	NE
Rv0943c	12	17	1	2	0	NE
Rv0944	6	9	2	64	0	NE
Rv0945	2	8	4	345	0.5005	U
Rv0946c	1	20	19	1602	1	E
Rv0948c	2	7	5	150	0.0001	NE
Rv0949	3	45	24	965	1	E
Rv0950c	12	21	3	78	0	NE
Rv0951	0	16	16	841	1	E
Rv0952	0	12	12	895	0.9997	E
Rv0953c	14	14	0	0	0	NE
Rv0954	17	29	3	23	0	NE
Rv0955	3	19	15	964	1	E
Rv0956	2	15	13	545	0.9998	E
Rv0957	0	24	24	1490	1	E
Rv0958	13	16	2	26	0	NE
Rv0959	11	19	3	175	0	NE
Rv0960	4	7	2	79	0	NE
Rv0961	4	7	2	11	0	NE
Rv0962c	13	15	1	2	0	NE
Rv0963c	8	11	1	2	0	NE
Rv0964c	4	5	1	2	0	NE
Rv0965c	6	7	1	2	0	NE
Rv0966c	8	10	1	2	0	NE
Rv0967	1	1	0	0	-1	S
Rv0968	4	6	1	2	0	NE
Rv0969	17	21	2	215	0	NE
Rv0970	5	12	3	233	0.0006	NE
Rv0971c	4	7	1	2	0	NE
Rv0972c	10	18	2	90	0	NE
Rv0973c	4	25	10	701	0.985	U
Rv0974c	4	20	7	467	0.7469	U
Rv0975c	11	20	2	10	0	NE
Rv0976c	14	20	2	71	0	NE
Rv0977	22	32	2	82	0	NE
Rv0978c	9	10	1	2	0	NE
Rv0979A	0	2	2	131	-1	S
Rv0979c	0	2	2	61	-1	S
Rv0980c	17	17	0	0	0	NE
Rv0981	9	11	1	2	0	NE
Rv0982	2	23	21	1324	1	E
Rv0983	9	19	4	64	0	NE
Rv0984	3	5	1	2	0	NE
Rv0985c	9	10	1	2	0	NE
Rv0986	6	25	16	467	1	E
Rv0987	25	94	17	425	0.9999	E
Rv0988	7	41	14	392	0.9997	E
Rv0989c	14	19	2	16	0	NE
Rv0990c	4	8	3	277	0.0354	NE
Rv0991c	3	3	0	0	-1	S
Rv0992c	4	6	1	2	0	NE
Rv0993	1	15	14	850	1	E
Rv0994	11	14	2	17	0	NE
Rv0995	4	6	1	2	0	NE
Rv0996	14	18	1	2	0	NE
Rv0997	6	7	1	2	0	NE
Rv0998	7	13	3	256	0.001	NE
Rv0999	11	11	0	0	0	NE
Rv1000c	7	9	1	2	0	NE
Rv1001	16	21	2	95	0	NE
Rv1002c	0	24	24	1435	1	E
Rv1003	7	9	2	63	0	NE
Rv1004c	9	13	1	2	0	NE
Rv1005c	3	25	22	1137	1	E
Rv1006	33	42	1	2	0	NE
Rv1007c	0	31	31	1520	1	E
Rv1008	11	13	2	176	0	NE
Rv1009	8	12	3	423	0.108	U
Rv1010	6	12	1	2	0	NE
Rv1011	0	13	13	834	0.9998	E
Rv1012	5	6	1	2	0	NE
Rv1013	9	22	3	43	0	NE
Rv1014c	1	12	11	481	0.9994	E
Rv1015c	2	11	6	173	0	NE
Rv1016c	5	7	1	2	0	NE
Rv1017c	1	13	12	934	1	E
Rv1018c	0	24	24	1260	1	E
Rv1019	8	9	1	2	0	NE
Rv1020	29	40	3	458	0.0172	NE
Rv1021	6	14	4	54	0	NE
Rv1022	5	15	4	75	0	NE
Rv1023	0	17	17	1281	1	E
Rv1024	0	8	8	292	0.9989	E
Rv1025	0	7	7	416	0.9863	U
Rv1026	2	8	3	141	0	NE
Rv1027c	6	12	2	65	0	NE
Rv1028A	2	3	1	2	-1	S
Rv1028c	14	28	3	178	0	NE
Rv1029	19	28	4	521	0.0927	U
Rv1030	8	15	2	11	0	NE
Rv1031	7	10	1	2	0	NE
Rv1032c	19	25	2	39	0	NE
Rv1033c	12	15	1	2	0	NE
Rv1034c	0	3	3	284	0.9554	U
Rv1035c	2	5	3	226	0.0002	NE
Rv1036c	4	5	1	2	0	NE
Rv1037c	5	5	0	0	0	NE
Rv1038c	3	3	0	0	0	NE
Rv1039c	22	24	2	104	0	NE
Rv1040c	8	9	1	2	0	NE
Rv1041c	17	19	1	2	0	NE
Rv1043c	12	15	1	2	0	NE
Rv1044	2	13	11	476	0.9992	E
Rv1045	11	12	1	2	0	NE
Rv1046c	4	5	1	2	0	NE
Rv1047	13	17	2	44	0	NE
Rv1048c	16	24	6	48	0	NE
Rv1049	4	4	0	0	0	NE
Rv1050	6	12	3	225	0.0001	NE
Rv1051c	2	8	4	263	0.0251	NE
Rv1052	4	7	2	4	0	NE
Rv1053c	1	3	2	46	-1	S
Rv1054	1	5	4	133	0.0124	NE
Rv1055	1	3	2	13	-1	S
Rv1056	18	23	1	2	0	NE
Rv1057	17	20	1	2	0	NE
Rv1058	18	30	4	84	0	NE
Rv1059	3	10	7	503	0.9088	U
Rv1060	3	5	1	2	0	NE
Rv1061	9	14	1	2	0	NE
Rv1062	5	6	1	2	0	NE
Rv1063c	8	15	5	432	0.4785	U
Rv1064c	6	7	1	2	0	NE
Rv1065	9	10	1	2	0	NE
Rv1066	3	5	1	2	0	NE
Rv1067c	11	16	4	347	0.0873	U
Rv1068c	10	14	3	164	0	NE
Rv1069c	17	21	1	2	0	NE
Rv1070c	7	8	1	2	0	NE
Rv1071c	10	13	1	2	0	NE
Rv1072	1	18	10	428	0.9941	E
Rv1073	17	19	1	2	0	NE
Rv1074c	8	11	2	9	0	NE
Rv1075c	15	19	2	126	0	NE
Rv1076	6	22	12	429	0.9992	E
Rv1077	20	28	2	9	0	NE
Rv1078	2	18	12	362	0.9991	E
Rv1079	8	19	4	352	0.1402	U
Rv1080c	2	10	8	460	0.9917	E
Rv1081c	1	7	4	276	0.2348	U
Rv1082	8	13	3	91	0	NE
Rv1083	2	4	1	2	0	NE
Rv1084	15	26	3	98	0	NE
Rv1085c	4	11	3	134	0	NE
Rv1086	6	15	3	302	0.0732	U
Rv1087	19	22	2	44	0	NE
Rv1087A	6	8	1	2	0	NE
Rv1088	2	6	3	70	0	NE
Rv1089	3	4	1	2	-1	S
Rv1089A	2	2	0	0	-1	S
Rv1090	7	7	0	0	0	NE
Rv1091	16	27	5	641	0.1853	U
Rv1092c	2	20	18	886	1	E
Rv1093	0	14	14	1212	1	E
Rv1094	1	13	12	642	0.9997	E
Rv1095	9	13	1	2	0	NE
Rv1096	7	20	6	274	0.1064	U
Rv1097c	8	18	3	196	0	NE
Rv1098c	0	12	12	1226	0.9999	E
Rv1099c	3	14	6	548	0.7654	U
Rv1100	5	10	3	164	0	NE
Rv1101c	15	18	2	218	0	NE
Rv1102c	8	9	1	2	0	NE
Rv1103c	8	8	0	0	0	NE
Rv1104	7	11	2	54	0	NE
Rv1105	6	11	1	2	0	NE
Rv1106c	11	19	2	24	0	NE
Rv1107c	3	3	0	0	0	NE
Rv1108c	7	10	1	2	0	NE
Rv1109c	5	9	3	133	0	NE
Rv1110	0	14	14	889	1	E
Rv1111c	11	25	9	316	0.955	U
Rv1112	4	11	5	292	0.2138	U
Rv1113	1	2	1	2	-1	S
Rv1114	3	3	0	0	0	NE
Rv1115	7	19	4	41	0	NE
Rv1116	2	3	1	2	-1	S
Rv1116A	4	5	1	2	0	NE
Rv1117	3	4	1	2	0	NE
Rv1118c	10	12	1	2	0	NE
Rv1119c	1	3	2	42	-1	S
Rv1120c	1	4	2	258	0.0116	NE
Rv1121	8	24	7	193	0	NE
Rv1122	1	15	14	1011	1	E
Rv1123c	6	8	2	25	0	NE
Rv1124	6	12	2	90	0	NE
Rv1125	11	23	5	357	0.2562	U
Rv1126c	1	11	7	418	0.9559	U
Rv1127c	1	19	18	1286	1	E
Rv1128c	5	30	14	451	0.9997	E
Rv1129c	3	27	11	459	0.9907	E
Rv1130	3	27	15	844	0.9998	E
Rv1131	3	17	8	318	0.915	U
Rv1132	13	27	3	106	0	NE
Rv1133c	0	36	36	2266	1	E
Rv1134	4	6	2	87	0	NE
Rv1135A	4	6	1	2	0	NE
Rv1135c	18	26	4	272	0.0027	NE
Rv1136	4	4	0	0	0	NE
Rv1137c	2	2	0	0	-1	S
Rv1138c	10	17	2	20	0	NE
Rv1139c	8	12	2	19	0	NE
Rv1140	6	11	2	66	0	NE
Rv1141c	10	14	1	2	0	NE
Rv1142c	6	8	1	2	0	NE
Rv1143	12	16	2	11	0	NE
Rv1144	11	12	1	2	0	NE
Rv1145	7	11	2	136	0	NE
Rv1146	18	23	2	46	0	NE
Rv1147	6	10	3	186	0	NE
Rv1148c	17	23	1	2	0	NE
Rv1149	5	6	1	2	0	NE
Rv1151c	8	10	1	2	0	NE
Rv1152	2	5	3	163	0	NE
Rv1153c	15	19	3	68	0	NE
Rv1154c	13	16	2	19	0	NE
Rv1155	7	11	2	9	0	NE
Rv1156	7	12	3	41	0	NE
Rv1157c	5	9	2	73	0	NE
Rv1158c	6	11	2	178	0	NE
Rv1159	4	29	24	1034	1	E
Rv1159A	4	13	6	86	0	NE
Rv1160	5	5	0	0	0	NE
Rv1161	43	75	7	305	0.1189	U
Rv1162	29	35	2	40	0	NE
Rv1163	11	15	1	2	0	NE
Rv1164	14	19	1	2	0	NE
Rv1165	13	16	2	51	0	NE
Rv1166	1	24	23	1706	1	E
Rv1167c	3	10	4	333	0.4573	U
Rv1168c	13	17	2	43	0	NE
Rv1169c	3	4	1	2	-1	S
Rv1170	7	12	2	16	0	NE
Rv1171	5	7	2	67	0	NE
Rv1172c	10	16	2	17	0	NE
Rv1173	14	44	10	494	0.9455	U
Rv1174c	7	9	2	18	0	NE
Rv1175c	20	29	2	44	0	NE
Rv1176c	9	15	3	51	0	NE
Rv1177	0	7	7	197	0.9988	E
Rv1178	15	21	2	43	0	NE
Rv1179c	30	41	2	63	0	NE
Rv1180	14	26	2	21	0	NE
Rv1181	44	70	8	307	0.2519	U
Rv1182	21	40	3	99	0	NE
Rv1183	5	53	19	1099	1	E
Rv1184c	15	23	2	159	0	NE
Rv1185c	23	32	2	19	0	NE
Rv1186c	10	19	3	80	0	NE
Rv1187	6	24	9	449	0.9458	U
Rv1188	7	22	4	70	0	NE
Rv1189	5	9	2	303	0.0442	U
Rv1190	7	9	1	2	0	NE
Rv1191	8	9	1	2	0	NE
Rv1192	9	14	2	118	0	NE
Rv1193	3	21	8	473	0.8981	U
Rv1194c	12	19	3	96	0	NE
Rv1195	6	6	0	0	0	NE
Rv1196	10	11	1	2	0	NE
Rv1197	4	4	0	0	0	NE
Rv1198	4	4	0	0	0	NE
Rv1199c	13	17	2	44	0	NE
Rv1200	24	30	2	54	0	NE
Rv1201c	0	11	11	744	0.9998	E
Rv1202	1	17	16	888	0.9999	E
Rv1203c	6	8	1	2	0	NE
Rv1204c	17	17	0	0	0	NE
Rv1205	10	13	1	2	0	NE
Rv1206	28	38	2	41	0	NE
Rv1207	4	10	3	35	0	NE
Rv1208	0	14	14	865	1	E
Rv1209	3	5	2	97	0	NE
Rv1210	8	11	3	27	0	NE
Rv1211	2	5	3	113	-1	S
Rv1212c	22	33	2	65	0	NE
Rv1213	20	31	3	47	0	NE
Rv1214c	3	5	1	2	-1	S
Rv1215c	12	27	6	281	0.0628	U
Rv1216c	16	20	3	29	0	NE
Rv1217c	10	21	4	280	0.0102	NE
Rv1218c	5	6	1	2	0	NE
Rv1219c	7	10	2	12	0	NE
Rv1220c	8	11	3	147	0	NE
Rv1221	7	17	6	192	0	NE
Rv1222	1	3	1	2	0	NE
Rv1223	3	23	20	1352	1	E
Rv1224	1	6	5	220	0.4124	U
Rv1225c	6	7	1	2	0	NE
Rv1226c	11	15	2	84	0	NE
Rv1227c	5	6	1	2	0	NE
Rv1228	8	9	1	2	0	NE
Rv1229c	2	17	15	1083	1	E
Rv1230c	14	20	2	36	0	NE
Rv1231c	6	7	1	2	0	NE
Rv1232c	9	11	2	152	0	NE
Rv1233c	11	20	2	17	0	NE
Rv1234	4	9	4	248	0.0074	NE
Rv1235	13	30	5	102	0	NE
Rv1236	8	19	3	103	0	NE
Rv1237	5	13	2	55	0	NE
Rv1238	9	26	5	149	0	NE
Rv1239c	17	26	2	95	0	NE
Rv1240	0	5	5	813	0.891	U
Rv1241	1	1	0	0	-1	S
Rv1242	9	10	1	2	0	NE
Rv1243c	15	19	1	2	0	NE
Rv1244	7	8	1	2	0	NE
Rv1245c	9	14	2	56	0	NE
Rv1246c	7	8	1	2	0	NE
Rv1247c	3	6	2	29	0	NE
Rv1248c	0	46	46	3554	1	E
Rv1249c	10	13	1	2	0	NE
Rv1250	21	32	2	10	0	NE
Rv1251c	33	58	7	176	0	NE
Rv1252c	4	8	2	231	0.0001	NE
Rv1253	16	35	7	244	0.0033	NE
Rv1254	2	27	25	911	1	E
Rv1255c	4	9	4	74	0	NE
Rv1256c	10	16	2	8	0	NE
Rv1257c	10	16	2	139	0	NE
Rv1258c	18	22	2	28	0	NE
Rv1259	5	14	3	39	0	NE
Rv1260	14	28	8	260	0.1068	U
Rv1261c	7	12	2	56	0	NE
Rv1262c	4	4	0	0	0	NE
Rv1263	15	22	1	2	0	NE
Rv1264	10	14	2	157	0	NE
Rv1265	4	12	4	272	0.0355	NE
Rv1266c	23	29	2	83	0	NE
Rv1267c	16	21	2	87	0	NE
Rv1268c	9	11	1	2	0	NE
Rv1269c	6	9	2	38	0	NE
Rv1270c	10	12	2	245	0.0002	NE
Rv1271c	5	8	2	15	0	NE
Rv1272c	8	31	10	332	0.9642	U
Rv1273c	6	32	9	270	0.3007	U
Rv1274	0	4	4	395	0.8702	U
Rv1275	1	7	6	404	0.9471	U
Rv1276c	4	8	4	145	0	NE
Rv1277	17	20	2	33	0	NE
Rv1278	11	28	8	558	0.783	U
Rv1279	19	30	5	108	0	NE
Rv1280c	15	26	4	197	0	NE
Rv1281c	16	28	2	32	0	NE
Rv1282c	10	16	3	36	0	NE
Rv1283c	12	21	3	70	0	NE
Rv1284	3	7	3	295	0.1891	U
Rv1285	0	16	16	985	1	E
Rv1286	0	35	35	1834	1	E
Rv1287	10	13	1	2	0	NE
Rv1288	28	34	3	72	0	NE
Rv1289	5	11	4	214	0	NE
Rv1290A	3	7	2	84	0	NE
Rv1290c	31	35	1	2	0	NE
Rv1291c	4	4	0	0	0	NE
Rv1292	0	34	34	1443	1	E
Rv1293	0	27	27	1247	1	E
Rv1294	0	24	24	1295	1	E
Rv1295	2	21	19	999	1	E
Rv1296	0	16	16	839	1	E
Rv1297	0	22	22	1746	1	E
Rv1298	1	7	6	170	0.645	U
Rv1299	0	14	14	584	1	E
Rv1300	0	14	14	752	1	E
Rv1301	0	11	11	592	0.9998	E
Rv1302	4	20	16	1036	1	E
Rv1303	1	4	3	73	0	NE
Rv1304	0	11	11	687	0.9994	E
Rv1305	0	8	8	234	1	E
Rv1306	0	4	4	330	0.9414	U
Rv1307	0	20	20	1300	1	E
Rv1308	1	26	24	1362	1	E
Rv1309	0	19	19	895	1	E
Rv1310	0	20	20	1378	1	E
Rv1311	0	2	2	312	-1	S
Rv1312	3	10	7	196	0.0023	NE
Rv1313c	14	17	1	2	0	NE
Rv1314c	11	16	3	59	0	NE
Rv1315	0	17	17	1219	1	E
Rv1316c	6	9	3	152	0	NE
Rv1317c	12	13	1	2	0	NE
Rv1318c	15	20	2	71	0	NE
Rv1319c	25	29	1	2	0	NE
Rv1320c	24	30	2	41	0	NE
Rv1321	10	12	2	12	0	NE
Rv1322	4	6	2	16	0	NE
Rv1322A	5	7	1	2	0	NE
Rv1323	11	15	2	167	0	NE
Rv1324	1	6	5	346	0.7497	U
Rv1325c	5	11	5	834	0.5736	U
Rv1326c	1	43	42	1998	1	E
Rv1327c	0	39	39	1981	1	E
Rv1328	26	45	4	91	0	NE
Rv1329c	10	25	5	179	0	NE
Rv1330c	17	23	2	12	0	NE
Rv1331	4	5	1	2	0	NE
Rv1332	5	7	2	245	0.0009	NE
Rv1333	9	13	2	134	0	NE
Rv1334	11	12	1	2	0	NE
Rv1335	5	5	0	0	0	NE
Rv1336	16	19	2	65	0	NE
Rv1337	10	13	1	2	0	NE
Rv1338	1	17	16	640	1	E
Rv1339	0	20	20	810	1	E
Rv1340	1	13	6	279	0.3708	U
Rv1341	5	6	1	2	0	NE
Rv1342c	0	5	5	134	-1	S
Rv1343c	0	12	12	331	0.9999	E
Rv1344	9	10	1	2	0	NE
Rv1345	18	23	2	100	0	NE
Rv1346	8	15	3	150	0	NE
Rv1347c	1	13	8	177	0.0009	NE
Rv1348	0	38	38	2297	1	E
Rv1349	1	20	19	1457	1	E
Rv1350	3	15	9	596	0.9903	E
Rv1351	6	10	1	2	0	NE
Rv1352	5	6	1	2	0	NE
Rv1353c	5	13	2	8	0	NE
Rv1354c	21	44	5	131	0	NE
Rv1355c	15	41	9	434	0.8805	U
Rv1356c	12	28	5	138	0	NE
Rv1357c	11	14	2	45	0	NE
Rv1358	45	74	5	79	0	NE
Rv1359	11	17	3	50	0	NE
Rv1360	12	14	1	2	0	NE
Rv1361c	11	15	2	24	0	NE
Rv1362c	10	15	3	118	0	NE
Rv1363c	7	8	1	2	0	NE
Rv1364c	24	33	2	22	0	NE
Rv1365c	4	6	2	46	0	NE
Rv1366	12	19	3	63	0	NE
Rv1367c	14	17	1	2	0	NE
Rv1368	7	8	1	2	0	NE
Rv1369c	22	23	1	2	0	NE
Rv1370c	5	5	0	0	0	NE
Rv1371	9	30	7	145	0	NE
Rv1372	5	18	4	146	0	NE
Rv1373	18	19	1	2	0	NE
Rv1374c	11	14	2	6	0	NE
Rv1375	19	22	1	2	0	NE
Rv1376	14	17	1	2	0	NE
Rv1377c	10	12	1	2	0	NE
Rv1378c	19	25	2	4	0	NE
Rv1379	1	7	6	270	0.5717	U
Rv1380	0	13	13	790	0.9999	E
Rv1381	0	11	11	1015	0.9996	E
Rv1382	0	6	6	284	0.9966	E
Rv1383	0	13	13	1117	1	E
Rv1384	0	46	46	3189	1	E
Rv1385	1	7	6	664	0.9323	U
Rv1386	4	6	1	2	0	NE
Rv1387	22	26	1	2	0	NE
Rv1388	2	8	4	395	0.5408	U
Rv1389	0	6	6	387	0.9739	U
Rv1390	0	8	8	327	0.9983	E
Rv1391	1	21	19	1202	1	E
Rv1392	1	20	19	1141	1	E
Rv1393c	23	28	2	56	0	NE
Rv1394c	14	19	2	140	0	NE
Rv1395	11	18	3	168	0	NE
Rv1396c	8	13	3	131	0	NE
Rv1397c	3	6	1	2	-1	S
Rv1398c	4	4	0	0	0	NE
Rv1399c	9	16	2	32	0	NE
Rv1400c	7	19	5	219	0.0003	NE
Rv1401	2	9	5	82	0	NE
Rv1402	1	28	27	1924	1	E
Rv1403c	12	16	2	32	0	NE
Rv1404	1	8	7	455	0.9813	U
Rv1405c	11	12	1	2	0	NE
Rv1406	0	9	9	462	0.9971	E
Rv1407	16	21	3	108	0	NE
Rv1408	1	13	12	640	0.9997	E
Rv1409	1	14	13	875	1	E
Rv1410c	13	30	5	241	0.0008	NE
Rv1411c	4	9	4	124	0	NE
Rv1412	1	7	6	483	0.9478	U
Rv1413	6	6	0	0	0	NE
Rv1414	2	4	1	2	0	NE
Rv1415	0	15	15	1128	1	E
Rv1416	0	4	4	120	-1	S
Rv1417	1	8	5	264	0.1884	U
Rv1418	12	15	2	24	0	NE
Rv1419	4	6	2	12	0	NE
Rv1420	9	29	13	541	0.9983	E
Rv1421	11	20	4	81	0	NE
Rv1422	4	11	3	449	0.1405	U
Rv1423	0	12	12	825	0.9998	E
Rv1424c	10	20	5	281	0.084	U
Rv1425	15	19	1	2	0	NE
Rv1426c	12	29	6	111	0	NE
Rv1427c	13	20	3	426	0.0472	U
Rv1428c	9	19	4	109	0	NE
Rv1429	15	23	3	33	0	NE
Rv1430	25	40	5	232	0.0002	NE
Rv1431	15	25	5	232	0.0002	NE
Rv1432	0	16	16	1151	1	E
Rv1433	15	18	2	12	0	NE
Rv1434	1	1	0	0	-1	S
Rv1435c	8	16	3	29	0	NE
Rv1436	1	15	14	958	1	E
Rv1437	0	16	16	1178	1	E
Rv1438	0	16	16	766	1	E
Rv1439c	6	7	1	2	0	NE
Rv1440	1	6	4	123	0.1078	U
Rv1441c	11	18	2	27	0	NE
Rv1442	28	38	2	226	0	NE
Rv1443c	0	3	3	476	0.6373	U
Rv1444c	2	3	1	2	0	NE
Rv1445c	6	10	2	29	0	NE
Rv1446c	5	15	5	281	0.1007	U
Rv1447c	9	20	7	580	0.7866	U
Rv1448c	3	13	5	285	0.106	U
Rv1449c	1	26	25	2019	1	E
Rv1450c	15	33	8	518	0.641	U
Rv1451	0	16	16	822	1	E
Rv1452c	13	17	2	161	0	NE
Rv1453	10	12	2	83	0	NE
Rv1454c	12	17	2	66	0	NE
Rv1455	11	13	1	2	0	NE
Rv1456c	1	14	13	755	0.9999	E
Rv1457c	0	8	8	614	0.9887	U
Rv1458c	4	14	4	344	0.2441	U
Rv1459c	4	26	11	679	0.9937	E
Rv1460	2	9	7	578	0.9588	U
Rv1461	0	59	59	2393	1	E
Rv1462	0	14	14	943	0.9999	E
Rv1463	0	12	12	753	0.9997	E
Rv1464	0	15	15	1088	1	E
Rv1465	1	8	7	350	0.9816	U
Rv1466	0	1	1	2	-1	S
Rv1467c	17	28	4	188	0	NE
Rv1468c	6	11	4	519	0.2699	U
Rv1469	13	21	4	118	0	NE
Rv1470	4	5	1	2	0	NE
Rv1471	2	3	1	2	0	NE
Rv1472	11	16	2	16	0	NE
Rv1473	13	25	4	225	0	NE
Rv1473A	2	4	2	19	-1	S
Rv1474c	3	8	3	85	0	NE
Rv1475c	1	56	55	2796	1	E
Rv1476	0	7	7	548	0.9789	U
Rv1477	3	25	21	1216	1	E
Rv1478	8	9	1	2	0	NE
Rv1479	0	14	14	947	0.9998	E
Rv1480	1	6	5	747	0.859	U
Rv1481	1	14	13	941	0.9998	E
Rv1482c	7	15	4	137	0	NE
Rv1483	0	13	13	693	1	E
Rv1484	0	10	10	774	0.9986	E
Rv1485	0	25	25	917	1	E
Rv1486c	6	8	1	2	0	NE
Rv1487	2	4	2	91	0	NE
Rv1488	12	16	1	2	0	NE
Rv1489	7	7	0	0	0	NE
Rv1489A	4	4	0	0	-1	S
Rv1490	12	38	8	158	0	NE
Rv1491c	10	15	3	85	0	NE
Rv1492	12	17	2	191	0	NE
Rv1493	17	32	4	269	0.0015	NE
Rv1494	4	8	3	97	0.0001	NE
Rv1495	5	6	1	2	0	NE
Rv1496	6	9	2	9	0	NE
Rv1497	11	17	3	31	0	NE
Rv1498A	3	3	0	0	0	NE
Rv1498c	13	17	2	19	0	NE
Rv1499	4	5	1	2	0	NE
Rv1500	13	36	10	192	0.001	NE
Rv1501	10	34	10	212	0.0073	NE
Rv1502	8	33	7	83	0	NE
Rv1503c	11	18	4	45	0	NE
Rv1504c	12	13	1	2	0	NE
Rv1505c	7	27	15	289	1	E
Rv1506c	6	20	5	168	0	NE
Rv1507A	4	15	10	207	0.0565	U
Rv1507c	3	29	18	405	1	E
Rv1508A	5	14	4	151	0	NE
Rv1508c	32	44	3	96	0	NE
Rv1509	5	20	12	419	0.9991	E
Rv1510	21	23	1	2	0	NE
Rv1511	18	20	2	95	0	NE
Rv1512	0	13	13	890	0.9999	E
Rv1513	3	7	2	48	0	NE
Rv1514c	8	19	4	164	0	NE
Rv1515c	7	18	4	130	0	NE
Rv1516c	7	11	3	119	0	NE
Rv1517	6	15	4	53	0	NE
Rv1518	9	13	1	2	0	NE
Rv1519	1	3	2	91	0.0011	NE
Rv1520	20	26	2	31	0	NE
Rv1521	25	39	5	74	0	NE
Rv1522c	28	52	13	213	0.021	NE
Rv1523	16	21	1	2	0	NE
Rv1524	8	14	4	331	0.1488	U
Rv1525	6	23	8	262	0.2199	U
Rv1526c	6	18	7	431	0.8314	U
Rv1527c	57	100	5	178	0	NE
Rv1528c	6	7	1	2	0	NE
Rv1529	17	37	7	229	0.0008	NE
Rv1530	8	25	4	83	0	NE
Rv1531	4	8	3	44	0	NE
Rv1532c	4	6	2	60	0	NE
Rv1533	5	11	3	450	0.1379	U
Rv1534	12	17	2	11	0	NE
Rv1535	4	5	1	2	0	NE
Rv1536	0	79	79	3100	1	E
Rv1537	11	14	2	25	0	NE
Rv1538c	0	14	14	868	0.9999	E
Rv1539	1	9	8	428	0.9914	E
Rv1540	0	14	14	679	1	E
Rv1541c	8	9	1	2	0	NE
Rv1542c	7	8	1	2	0	NE
Rv1543	11	15	2	67	0	NE
Rv1544	8	11	2	111	0	NE
Rv1545	2	4	1	2	0	NE
Rv1546	5	6	1	2	0	NE
Rv1547	1	48	47	3149	1	E
Rv1548c	15	43	9	227	0.0044	NE
Rv1549	8	9	1	2	0	NE
Rv1550	16	23	2	18	0	NE
Rv1551	18	33	7	69	0	NE
Rv1552	20	41	11	318	0.9821	U
Rv1553	10	14	2	20	0	NE
Rv1554	8	10	1	2	0	NE
Rv1555	5	5	0	0	0	NE
Rv1556	12	14	1	2	0	NE
Rv1557	12	21	3	144	0	NE
Rv1558	8	10	1	2	0	NE
Rv1559	1	27	26	1231	1	E
Rv1560	0	3	3	111	-1	S
Rv1561	3	9	6	204	0.0024	NE
Rv1562c	15	37	8	446	0.7785	U
Rv1563c	8	36	8	740	0.8466	U
Rv1564c	19	49	13	566	0.9968	E
Rv1565c	1	46	44	2039	1	E
Rv1566c	7	11	3	287	0.057	U
Rv1567c	6	10	2	9	0	NE
Rv1568	1	16	8	594	0.9411	U
Rv1569	0	7	7	913	0.9822	U
Rv1570	0	2	2	370	-1	S
Rv1571	1	3	2	52	0	NE
Rv1572c	0	1	1	2	-1	S
Rv1573	0	1	1	2	-1	S
Rv1574	2	4	1	2	0	NE
Rv1575	2	9	5	45	0	NE
Rv1576c	1	9	7	949	0.9716	U
Rv1577c	0	8	8	447	0.9938	E
Rv1578c	0	4	4	194	0.9784	U
Rv1579c	3	4	1	2	-1	S
Rv1580c	3	5	1	2	0	NE
Rv1581c	4	7	3	120	0	NE
Rv1582c	8	33	6	191	0	NE
Rv1583c	3	5	2	175	0.0001	NE
Rv1584c	2	3	1	2	-1	S
Rv1585c	3	10	6	242	0.0543	U
Rv1586c	15	24	6	273	0.0394	U
Rv1587c	7	8	1	2	0	NE
Rv1588c	5	11	5	326	0.6256	U
Rv1589	1	11	10	872	0.9987	E
Rv1590	0	3	3	31	-1	S
Rv1591	9	9	0	0	0	NE
Rv1592c	20	25	2	86	0	NE
Rv1593c	5	12	7	202	0.0006	NE
Rv1594	0	10	10	876	0.999	E
Rv1595	0	24	24	1419	1	E
Rv1596	2	15	13	790	1	E
Rv1597	10	12	1	2	0	NE
Rv1598c	6	9	1	2	0	NE
Rv1599	0	17	17	1291	1	E
Rv1600	0	26	26	1108	1	E
Rv1601	0	15	15	522	1	E
Rv1602	1	11	10	575	0.9986	E
Rv1603	1	10	9	676	0.9956	E
Rv1604	7	13	3	136	0	NE
Rv1605	0	7	7	645	0.9767	U
Rv1606	1	9	8	295	0.9982	E
Rv1607	9	10	1	2	0	NE
Rv1608c	5	9	2	31	0	NE
Rv1609	0	26	26	1430	1	E
Rv1610	0	5	5	405	0.9329	U
Rv1611	0	12	12	679	0.9997	E
Rv1612	0	18	18	1041	1	E
Rv1613	0	19	19	769	1	E
Rv1614	2	27	24	794	1	E
Rv1615	7	10	1	2	0	NE
Rv1616	7	11	3	94	0	NE
Rv1617	1	14	13	1196	1	E
Rv1618	14	19	1	2	0	NE
Rv1619	11	23	3	192	0	NE
Rv1620c	1	19	18	1359	1	E
Rv1621c	1	20	12	620	0.9988	E
Rv1622c	3	22	16	715	1	E
Rv1623c	5	23	9	617	0.9696	U
Rv1624c	4	5	1	2	0	NE
Rv1625c	25	31	3	62	0	NE
Rv1626	2	5	3	88	0	NE
Rv1627c	6	20	8	333	0.8954	U
Rv1628c	1	7	5	259	0.1695	U
Rv1629	1	42	41	2594	1	E
Rv1630	0	17	17	1326	1	E
Rv1631	0	12	12	846	1	E
Rv1632c	10	11	1	2	0	NE
Rv1633	21	38	3	65	0	NE
Rv1634	31	33	1	2	0	NE
Rv1635c	26	32	1	2	0	NE
Rv1636	1	10	9	375	0.9967	E
Rv1637c	13	14	1	2	0	NE
Rv1638	15	39	5	113	0	NE
Rv1638A	2	5	3	59	0.0002	NE
Rv1639c	10	19	3	146	0	NE
Rv1640c	25	66	8	367	0.4416	U
Rv1641	0	12	12	568	0.9994	E
Rv1642	0	1	1	2	-1	S
Rv1643	0	8	8	228	0.9997	E
Rv1644	11	11	0	0	0	NE
Rv1645c	22	24	1	2	0	NE
Rv1646	18	19	1	2	0	NE
Rv1647	10	12	2	74	0	NE
Rv1648	12	14	1	2	0	NE
Rv1649	0	13	13	844	1	E
Rv1650	0	37	37	2408	1	E
Rv1651c	41	55	2	38	0	NE
Rv1652	0	15	15	782	1	E
Rv1653	1	5	4	1040	0.815	U
Rv1654	0	4	4	554	0.7649	U
Rv1655	0	10	10	1010	0.9988	E
Rv1656	0	5	5	509	0.9007	U
Rv1657	2	4	1	2	0	NE
Rv1658	0	18	18	1124	1	E
Rv1659	0	8	8	1051	0.9954	E
Rv1660	9	11	1	2	0	NE
Rv1661	26	82	14	680	0.9962	E
Rv1662	12	67	13	801	0.996	E
Rv1663	6	19	10	753	0.991	E
Rv1664	12	47	13	638	0.997	E
Rv1665	9	13	3	129	0	NE
Rv1666c	13	20	2	23	0	NE
Rv1667c	10	11	1	2	0	NE
Rv1668c	7	14	2	154	0	NE
Rv1669	8	9	1	2	0	NE
Rv1670	9	11	1	2	0	NE
Rv1671	5	16	6	154	0	NE
Rv1672c	13	22	3	174	0	NE
Rv1673c	9	16	3	83	0	NE
Rv1674c	7	10	2	12	0	NE
Rv1675c	6	11	4	252	0.0073	NE
Rv1676	4	10	6	322	0.8191	U
Rv1677	3	12	6	293	0.7048	U
Rv1678	3	10	4	333	0.3791	U
Rv1679	2	11	4	165	0	NE
Rv1680	8	15	3	62	0	NE
Rv1681	14	16	1	2	0	NE
Rv1682	8	16	4	213	0	NE
Rv1683	9	41	6	247	0.001	NE
Rv1684	0	4	4	43	-1	S
Rv1685c	1	7	4	308	0.4897	U
Rv1686c	4	14	6	312	0.741	U
Rv1687c	6	12	3	77	0	NE
Rv1688	7	9	1	2	0	NE
Rv1689	0	20	20	1144	1	E
Rv1690	3	8	2	10	0	NE
Rv1691	5	11	4	108	0	NE
Rv1692	7	12	2	187	0	NE
Rv1693	1	1	0	0	-1	S
Rv1694	4	11	5	324	0.5326	U
Rv1695	0	8	8	850	0.992	E
Rv1696	12	22	3	347	0.0358	NE
Rv1697	2	18	16	1072	1	E
Rv1698	6	14	6	130	0	NE
Rv1699	0	37	37	1714	1	E
Rv1700	2	11	6	144	0	NE
Rv1701	7	15	4	106	0	NE
Rv1702c	14	24	4	147	0	NE
Rv1703c	13	15	1	2	0	NE
Rv1704c	17	22	2	197	0	NE
Rv1705c	17	27	6	144	0	NE
Rv1706A	0	2	2	122	-1	S
Rv1706c	14	21	2	27	0	NE
Rv1707	13	22	3	36	0	NE
Rv1708	2	19	16	666	1	E
Rv1709	9	11	1	2	0	NE
Rv1710	9	15	3	92	0	NE
Rv1711	0	10	10	594	0.9985	E
Rv1712	0	13	13	615	0.9999	E
Rv1713	0	12	12	1243	0.9998	E
Rv1714	5	8	2	165	0	NE
Rv1715	2	10	5	301	0.4177	U
Rv1716	2	12	6	389	0.7909	U
Rv1717	4	4	0	0	0	NE
Rv1718	6	7	1	2	0	NE
Rv1719	3	7	2	42	0	NE
Rv1720c	7	9	1	2	0	NE
Rv1721c	1	2	1	2	-1	S
Rv1722	19	23	1	2	0	NE
Rv1723	13	18	2	175	0	NE
Rv1724c	9	14	2	18	0	NE
Rv1725c	8	13	2	44	0	NE
Rv1726	10	16	3	272	0.0037	NE
Rv1727	5	6	1	2	0	NE
Rv1728c	9	20	7	183	0.0001	NE
Rv1729c	7	22	8	207	0.0009	NE
Rv1730c	11	31	12	561	0.997	E
Rv1731	16	25	2	53	0	NE
Rv1732c	8	9	1	2	0	NE
Rv1733c	4	5	1	2	0	NE
Rv1734c	3	3	0	0	0	NE
Rv1735c	6	8	2	56	0	NE
Rv1736c	34	42	1	2	0	NE
Rv1737c	13	15	1	2	0	NE
Rv1738	3	3	0	0	0	NE
Rv1739c	29	42	3	52	0	NE
Rv1740	2	4	2	44	-1	S
Rv1741	5	7	1	2	0	NE
Rv1742	12	14	1	2	0	NE
Rv1743	21	34	3	79	0	NE
Rv1744c	6	8	1	2	0	NE
Rv1745c	7	13	2	47	0	NE
Rv1746	12	13	1	2	0	NE
Rv1747	25	34	2	103	0	NE
Rv1748	10	13	1	2	0	NE
Rv1749c	9	16	3	64	0	NE
Rv1750c	26	40	4	52	0	NE
Rv1751	10	19	3	69	0	NE
Rv1752	3	5	2	200	0.0001	NE
Rv1753c	23	67	7	85	0	NE
Rv1754c	27	41	5	114	0	NE
Rv1755c	7	20	6	157	0	NE
Rv1756c	22	23	1	2	0	NE
Rv1757c	4	5	1	2	0	NE
Rv1758	8	12	3	66	0	NE
Rv1759c	16	27	4	320	0.0345	NE
Rv1760	18	28	4	230	0	NE
Rv1761c	4	6	1	2	0	NE
Rv1762c	8	10	1	2	0	NE
Rv1763	5	5	0	0	0	NE
Rv1764	22	23	1	2	0	NE
Rv1765A	4	4	0	0	0	NE
Rv1765c	6	7	1	2	0	NE
Rv1766	3	3	0	0	0	NE
Rv1767	5	8	3	128	0	NE
Rv1768	19	21	1	2	0	NE
Rv1769	17	23	3	187	0	NE
Rv1770	14	17	1	2	0	NE
Rv1771	20	26	2	10	0	NE
Rv1772	1	5	2	106	0	NE
Rv1773c	7	11	2	49	0	NE
Rv1774	22	30	1	2	0	NE
Rv1775	12	14	1	2	0	NE
Rv1776c	6	12	2	33	0	NE
Rv1777	11	28	7	331	0.6651	U
Rv1778c	3	6	2	36	0	NE
Rv1779c	9	15	4	394	0.1101	U
Rv1780	13	14	1	2	0	NE
Rv1781c	22	27	1	2	0	NE
Rv1782	4	20	15	1200	1	E
Rv1783	4	18	7	236	0.0044	NE
Rv1784	6	42	11	356	0.9718	U
Rv1785c	9	22	4	108	0	NE
Rv1786	1	1	0	0	-1	S
Rv1787	14	20	3	69	0	NE
Rv1788	5	6	1	2	0	NE
Rv1789	14	21	2	12	0	NE
Rv1790	13	21	5	94	0	NE
Rv1791	1	6	5	201	0.9777	U
Rv1793	4	6	2	151	0	NE
Rv1794	4	22	8	213	0.0018	NE
Rv1795	7	23	10	533	0.9832	U
Rv1796	13	34	7	230	0.0006	NE
Rv1797	1	15	13	855	0.9999	E
Rv1798	5	31	21	1214	1	E
Rv1799	1	2	1	2	-1	S
Rv1800	24	40	3	156	0	NE
Rv1801	18	26	2	31	0	NE
Rv1802	16	22	2	16	0	NE
Rv1803c	22	35	5	321	0.0976	U
Rv1804c	7	11	2	24	0	NE
Rv1805c	5	7	2	87	0	NE
Rv1806	4	6	1	2	0	NE
Rv1807	14	21	2	110	0	NE
Rv1808	24	29	1	2	0	NE
Rv1809	13	24	3	92	0	NE
Rv1810	10	13	1	2	0	NE
Rv1811	15	16	1	2	0	NE
Rv1812c	17	24	4	113	0	NE
Rv1813c	8	10	1	2	0	NE
Rv1814	20	25	1	2	0	NE
Rv1815	8	9	1	2	0	NE
Rv1816	9	15	2	18	0	NE
Rv1817	26	30	2	59	0	NE
Rv1818c	10	17	2	30	0	NE
Rv1819c	28	34	2	18	0	NE
Rv1820	15	20	1	2	0	NE
Rv1821	27	39	3	35	0	NE
Rv1822	1	17	16	480	1	E
Rv1823	8	16	4	273	0.0145	NE
Rv1824	3	5	1	2	0	NE
Rv1825	8	10	1	2	0	NE
Rv1826	0	9	9	375	0.9985	E
Rv1827	0	8	8	455	0.9942	E
Rv1828	0	14	14	676	0.9999	E
Rv1829	5	10	2	66	0	NE
Rv1830	1	12	11	567	0.9993	E
Rv1831	4	5	1	2	-1	S
Rv1832	1	58	57	2681	1	E
Rv1833c	11	14	1	2	0	NE
Rv1834	8	13	2	19	0	NE
Rv1835c	33	42	3	26	0	NE
Rv1836c	7	43	9	272	0.246	U
Rv1837c	0	27	27	2177	1	E
Rv1838c	10	10	0	0	0	NE
Rv1839c	3	3	0	0	-1	S
Rv1840c	10	17	5	428	0.3045	U
Rv1841c	8	13	4	181	0	NE
Rv1842c	12	16	1	2	0	NE
Rv1843c	19	23	2	59	0	NE
Rv1844c	18	18	0	0	0	NE
Rv1845c	2	15	11	777	0.9989	E
Rv1846c	3	3	0	0	0	NE
Rv1847	2	6	2	88	0	NE
Rv1848	2	2	0	0	-1	S
Rv1849	1	6	5	252	0.9587	U
Rv1850	13	19	3	327	0.0394	U
Rv1851	2	2	0	0	-1	S
Rv1852	3	6	1	2	0	NE
Rv1853	3	7	3	315	0.3584	U
Rv1854c	1	20	19	1340	1	E
Rv1855c	14	15	1	2	0	NE
Rv1856c	4	5	1	2	0	NE
Rv1857	5	6	1	2	0	NE
Rv1858	17	23	2	15	0	NE
Rv1859	14	16	1	2	0	NE
Rv1860	12	16	1	2	0	NE
Rv1861	4	8	4	141	0.0014	NE
Rv1862	13	15	1	2	0	NE
Rv1863c	8	10	1	2	0	NE
Rv1864c	9	10	1	2	0	NE
Rv1865c	10	13	1	2	0	NE
Rv1866	17	35	10	239	0.0415	U
Rv1867	15	21	2	240	0.0001	NE
Rv1868	23	33	2	19	0	NE
Rv1869c	20	26	2	83	0	NE
Rv1870c	10	13	2	34	0	NE
Rv1871c	8	9	1	2	0	NE
Rv1872c	9	14	2	90	0	NE
Rv1873	10	11	1	2	0	NE
Rv1874	11	12	1	2	0	NE
Rv1875	5	5	0	0	0	NE
Rv1876	9	10	1	2	0	NE
Rv1877	30	34	1	2	0	NE
Rv1878	16	28	3	39	0	NE
Rv1879	12	20	2	29	0	NE
Rv1880c	12	16	2	51	0	NE
Rv1881c	5	8	1	2	0	NE
Rv1882c	14	16	1	2	0	NE
Rv1883c	6	7	1	2	0	NE
Rv1884c	4	6	1	2	0	NE
Rv1885c	9	14	3	48	0	NE
Rv1886c	22	25	1	2	0	NE
Rv1887	16	26	4	37	0	NE
Rv1888A	1	1	0	0	-1	S
Rv1888c	13	19	3	62	0	NE
Rv1889c	1	4	3	252	0.0869	U
Rv1890c	5	8	2	36	0	NE
Rv1891	8	9	1	2	0	NE
Rv1892	6	8	1	2	0	NE
Rv1893	1	1	0	0	-1	S
Rv1894c	10	14	3	159	0	NE
Rv1895	14	19	1	2	0	NE
Rv1896c	11	20	3	52	0	NE
Rv1897c	4	5	1	2	0	NE
Rv1898	4	4	0	0	0	NE
Rv1899c	10	11	1	2	0	NE
Rv1900c	16	25	3	32	0	NE
Rv1901	16	19	1	2	0	NE
Rv1902c	24	34	3	85	0	NE
Rv1903	6	6	0	0	0	NE
Rv1904	7	10	3	101	0	NE
Rv1905c	17	19	1	2	0	NE
Rv1906c	6	10	2	26	0	NE
Rv1907c	6	10	2	117	0	NE
Rv1908c	0	39	39	2109	1	E
Rv1909c	4	12	7	246	0.1353	U
Rv1910c	11	13	1	2	0	NE
Rv1911c	5	9	1	2	0	NE
Rv1912c	9	15	3	85	0	NE
Rv1913	4	11	3	43	0	NE
Rv1914c	6	7	1	2	0	NE
Rv1915	15	21	2	237	0	NE
Rv1916	13	18	5	207	0	NE
Rv1917c	55	122	10	149	0	NE
Rv1918c	30	76	13	353	0.9909	E
Rv1919c	5	7	2	29	0	NE
Rv1920	9	13	3	219	0.0002	NE
Rv1921c	16	22	2	30	0	NE
Rv1922	18	21	1	2	0	NE
Rv1923	30	34	2	21	0	NE
Rv1924c	11	12	1	2	0	NE
Rv1925	33	39	1	2	0	NE
Rv1926c	6	9	1	2	0	NE
Rv1927	12	17	2	61	0	NE
Rv1928c	14	19	1	2	0	NE
Rv1929c	6	9	1	2	0	NE
Rv1930c	4	6	1	2	0	NE
Rv1931c	1	5	3	152	0	NE
Rv1932	7	9	1	2	0	NE
Rv1933c	6	10	2	141	0	NE
Rv1934c	11	12	1	2	0	NE
Rv1935c	7	10	2	202	0	NE
Rv1936	16	18	1	2	0	NE
Rv1937	24	49	7	260	0.0074	NE
Rv1938	10	17	3	50	0	NE
Rv1939	1	5	3	185	0.0001	NE
Rv1940	7	9	1	2	0	NE
Rv1941	2	4	2	14	0	NE
Rv1942c	1	2	1	2	-1	S
Rv1943c	4	10	6	175	0.0006	NE
Rv1944c	5	8	2	26	0	NE
Rv1945	15	21	2	46	0	NE
Rv1946c	5	7	2	37	0	NE
Rv1947	5	6	1	2	0	NE
Rv1948c	9	17	5	93	0	NE
Rv1949c	11	21	6	137	0	NE
Rv1950c	5	5	0	0	-1	S
Rv1951c	4	6	2	137	0	NE
Rv1952	1	2	1	2	-1	S
Rv1953	6	13	5	18	0	NE
Rv1954c	7	7	0	0	0	NE
Rv1955	6	7	1	2	0	NE
Rv1956	5	8	2	4	0	NE
Rv1957	5	13	4	26	0	NE
Rv1958c	3	10	5	238	0.0183	NE
Rv1959c	4	7	3	99	0	NE
Rv1960c	3	4	1	2	0	NE
Rv1961	7	9	1	2	0	NE
Rv1962c	11	14	1	2	0	NE
[truncated: 1,991 more rows]
