# Supplementary material for: A systematic evaluation of Mycobacterium tuberculosis Genome-Scale Metabolic Networks
Source: PLoS Comput Biol. 2020 Jun 15;16(6):e1007533. doi: 10.1371/journal.pcbi.1007533 (PMC7316355; doi:10.1371/journal.pcbi.1007533)
Supplement: S12 Table — A list of genes of Mtb classified as essential, non-essential, and uncertain for growing in glycerol minimal medium, the essentiality analysis was obtained by applying the Bayesian/Gumbel Method incorporated into the software TRANSIT. (XLSX) [file pcbi.1007533.s017.xlsx]

## Sheet: output_glycerol_griffin
# Copyright 2014. Michael A. DeJesus & Thomas R. Ioerger
# Version 1.21; http://saclab.tamu.edu/essentiality/
#
#Command used:	python gumbelMH.py -f glycerol_griffin.igv -s 10000 -b 1000 -t 1 > output.dat # Glycerol Griffin
#FDR Corrected thresholds: 0.9904 0.0377
#MH Acceptance-Rate:	0.425
#Total Iterations Performed:	10999
#Sample Size:	10000
#phi estimate:	0.287084
#Orf	k	n	r	s	zbar	Call
Rv0001	1	32	31	1365	1	E
Rv0002	0	31	31	1167	1	E
Rv0003	12	35	7	71	0	NE
Rv0004	2	8	6	308	0.9887	U
Rv0005	3	43	40	1997	1	E
Rv0006	2	46	44	2243	1	E
Rv0007	4	11	5	393	0.6335	U
Rv0008c	3	4	1	2	0	NE
Rv0009	7	7	0	0	0	NE
Rv0010c	6	10	3	29	0	NE
Rv0011c	0	3	3	133	-1	S
Rv0012	11	16	3	89	0	NE
Rv0013	1	15	14	640	1	E
Rv0014c	0	24	24	1784	1	E
Rv0015c	1	16	15	1244	1	E
Rv0016c	13	37	6	133	0	NE
Rv0017c	12	26	4	149	0	NE
Rv0018c	7	25	12	695	0.9995	E
Rv0019c	8	13	2	20	0	NE
Rv0020c	7	52	43	1029	1	E
Rv0021c	20	23	1	2	0	NE
Rv0022c	8	8	0	0	0	NE
Rv0023	0	12	12	582	0.9999	E
Rv0024	11	13	1	2	0	NE
Rv0025	7	8	1	2	0	NE
Rv0026	11	15	1	2	0	NE
Rv0027	2	5	2	31	0	NE
Rv0028	2	5	3	128	0.0007	NE
Rv0029	15	19	1	2	0	NE
Rv0030	1	5	3	86	0.0009	NE
Rv0031	0	1	1	2	-1	S
Rv0032	28	57	12	231	0.1368	U
Rv0033	3	3	0	0	-1	S
Rv0034	4	5	1	2	-1	S
Rv0035	22	25	1	2	0	NE
Rv0036c	4	4	0	0	0	NE
Rv0037c	13	21	4	335	0.1188	U
Rv0038	6	8	1	2	0	NE
Rv0039c	2	4	2	25	0	NE
Rv0040c	5	10	3	61	0	NE
Rv0041	1	73	72	2800	1	E
Rv0042c	3	5	1	2	0	NE
Rv0043c	8	11	1	2	0	NE
Rv0044c	16	20	1	2	0	NE
Rv0045c	7	7	0	0	0	NE
Rv0046c	0	17	17	1084	1	E
Rv0047c	3	8	2	56	0	NE
Rv0048c	15	16	1	2	0	NE
Rv0049	6	9	1	2	0	NE
Rv0050	12	37	10	421	0.9792	U
Rv0051	19	34	2	22	0	NE
Rv0052	6	7	1	2	0	NE
Rv0053	0	7	7	281	0.9992	E
Rv0054	0	5	5	218	0.993	E
Rv0055	1	5	3	69	0.0002	NE
Rv0056	6	8	2	108	0	NE
Rv0057	7	16	3	72	0	NE
Rv0058	0	38	38	2523	1	E
Rv0059	17	21	1	2	0	NE
Rv0060	1	23	22	998	1	E
Rv0061	3	6	2	10	0	NE
Rv0062	19	22	1	2	0	NE
Rv0063	20	24	3	22	0	NE
Rv0064	34	69	4	167	0	NE
Rv0065	4	8	2	20	0	NE
Rv0066c	1	38	25	1656	1	E
Rv0067c	4	12	5	327	0.7783	U
Rv0068	8	12	2	195	0	NE
Rv0069c	7	12	2	99	0	NE
Rv0070c	11	18	3	277	0.0065	NE
Rv0071	5	8	3	36	0	NE
Rv0072	13	17	3	97	0	NE
Rv0073	15	16	1	2	0	NE
Rv0074	11	20	3	107	0	NE
Rv0075	20	25	1	2	0	NE
Rv0076c	3	3	0	0	-1	S
Rv0077c	11	15	3	197	0	NE
Rv0078	4	9	2	91	0	NE
Rv0078A	9	10	1	2	0	NE
Rv0079	11	14	1	2	0	NE
Rv0080	3	5	1	2	0	NE
Rv0081	5	6	1	2	0	NE
Rv0082	4	7	3	35	0	NE
Rv0083	17	23	3	77	0	NE
Rv0084	8	9	1	2	0	NE
Rv0085	2	4	2	171	0	NE
Rv0086	9	15	1	2	0	NE
Rv0087	7	26	6	231	0.0008	NE
Rv0088	3	14	8	409	0.9798	U
Rv0089	9	11	1	2	0	NE
Rv0090	8	12	1	2	0	NE
Rv0091	8	11	2	56	0	NE
Rv0092	22	30	3	140	0	NE
Rv0093c	4	8	2	56	0	NE
Rv0094c	14	14	0	0	0	NE
Rv0095c	4	10	4	83	0	NE
Rv0096	21	34	3	106	0	NE
Rv0097	15	26	2	41	0	NE
Rv0098	7	12	2	22	0	NE
Rv0099	11	32	7	416	0.7451	U
Rv0100	2	4	1	2	0	NE
Rv0101	68	122	5	362	0.0122	NE
Rv0102	0	42	42	1929	1	E
Rv0103c	24	31	2	12	0	NE
Rv0104	21	28	3	52	0	NE
Rv0105c	3	5	1	2	-1	S
Rv0106	9	12	1	2	0	NE
Rv0107c	34	66	9	287	0.3509	U
Rv0108c	2	2	0	0	-1	S
Rv0109	13	28	3	92	0	NE
Rv0110	11	13	1	2	0	NE
Rv0111	28	43	4	174	0	NE
Rv0112	7	31	8	202	0.0012	NE
Rv0113	3	13	4	213	0.0001	NE
Rv0114	7	10	1	2	0	NE
Rv0115	16	18	1	2	0	NE
Rv0116c	16	18	1	2	0	NE
Rv0117	9	17	4	170	0	NE
Rv0118c	10	26	9	528	0.9706	U
Rv0119	0	14	14	971	1	E
Rv0120c	12	28	8	451	0.8804	U
Rv0121c	6	10	3	39	0	NE
Rv0122	4	9	3	13	0	NE
Rv0123	1	9	8	316	0.998	E
Rv0124	8	14	2	101	0	NE
Rv0125	9	10	1	2	0	NE
Rv0126	5	31	9	575	0.9676	U
Rv0127	1	30	29	1232	1	E
Rv0128	16	20	2	14	0	NE
Rv0129c	10	28	6	102	0	NE
Rv0130	4	4	0	0	0	NE
Rv0131c	15	18	1	2	0	NE
Rv0132c	11	15	1	2	0	NE
Rv0133	7	8	1	2	0	NE
Rv0134	11	12	1	2	0	NE
Rv0135c	6	11	2	46	0	NE
Rv0136	19	23	1	2	0	NE
Rv0137c	8	11	1	2	0	NE
Rv0138	7	7	0	0	0	NE
Rv0139	11	12	1	2	0	NE
Rv0140	10	16	4	77	0	NE
Rv0141c	5	8	2	106	0	NE
Rv0142	6	7	1	2	0	NE
Rv0143c	21	28	2	22	0	NE
Rv0144	11	14	1	2	0	NE
Rv0145	10	15	3	159	0	NE
Rv0146	14	17	1	2	0	NE
Rv0147	23	26	1	2	0	NE
Rv0148	16	17	1	2	0	NE
Rv0149	14	22	6	241	0.0057	NE
Rv0150c	3	4	1	2	0	NE
Rv0151c	36	44	3	57	0	NE
Rv0152c	34	40	1	2	0	NE
Rv0153c	5	11	3	103	0	NE
Rv0154c	8	12	3	336	0.0953	U
Rv0155	7	11	2	12	0	NE
Rv0156	1	1	0	0	-1	S
Rv0157	10	15	2	83	0	NE
Rv0158	14	16	1	2	0	NE
Rv0159c	42	50	2	17	0	NE
Rv0160c	33	42	2	22	0	NE
Rv0161	9	19	3	120	0	NE
Rv0162c	9	17	2	210	0	NE
Rv0163	10	11	1	2	0	NE
Rv0164	2	9	7	141	0.0001	NE
Rv0165c	6	8	2	107	0	NE
Rv0166	20	28	3	129	0	NE
Rv0167	6	7	1	2	0	NE
Rv0168	13	15	1	2	0	NE
Rv0169	32	39	2	38	0	NE
Rv0170	14	18	2	19	0	NE
Rv0171	21	25	1	2	0	NE
Rv0172	26	33	1	2	0	NE
Rv0173	11	16	2	87	0	NE
Rv0174	23	31	2	10	0	NE
Rv0175	7	9	1	2	0	NE
Rv0176	12	15	1	2	0	NE
Rv0177	9	12	1	2	0	NE
Rv0178	9	12	1	2	0	NE
Rv0179c	18	23	2	13	0	NE
Rv0180c	16	29	5	77	0	NE
Rv0181c	12	16	1	2	0	NE
Rv0182c	18	21	2	13	0	NE
Rv0183	13	15	1	2	0	NE
Rv0184	6	11	2	16	0	NE
Rv0185	3	10	3	175	0	NE
Rv0186	17	34	7	416	0.6377	U
Rv0187	4	8	3	199	0	NE
Rv0188	8	11	1	2	0	NE
Rv0189c	0	23	23	1475	1	E
Rv0190	2	3	1	2	-1	S
Rv0191	17	20	1	2	0	NE
Rv0192	14	14	0	0	0	NE
Rv0193c	29	35	2	86	0	NE
Rv0194	44	56	2	31	0	NE
Rv0195	6	6	0	0	0	NE
Rv0196	7	7	0	0	0	NE
Rv0197	18	34	3	218	0	NE
Rv0198c	19	42	8	195	0	NE
Rv0199	6	12	2	23	0	NE
Rv0200	3	8	3	94	0	NE
Rv0201c	7	8	1	2	0	NE
Rv0202c	20	39	4	394	0.0377	U
Rv0203	4	4	0	0	0	NE
Rv0204c	7	20	10	564	0.9958	E
Rv0205	8	13	2	27	0	NE
Rv0206c	1	34	31	2127	1	E
Rv0207c	6	9	2	135	0	NE
Rv0208c	3	12	4	153	0	NE
Rv0209	11	15	2	60	0	NE
Rv0210	9	13	2	36	0	NE
Rv0211	2	25	23	1654	1	E
Rv0212c	6	7	1	2	0	NE
Rv0213c	26	31	1	2	0	NE
Rv0214	25	34	2	22	0	NE
Rv0215c	12	18	2	8	0	NE
Rv0216	10	24	4	62	0	NE
Rv0217c	14	21	2	43	0	NE
Rv0218	15	19	2	24	0	NE
Rv0219	8	12	1	2	0	NE
Rv0220	13	25	5	76	0	NE
Rv0221	17	28	2	38	0	NE
Rv0222	4	9	3	280	0.0268	NE
Rv0223c	13	26	5	125	0	NE
Rv0224c	1	16	15	675	1	E
Rv0225	0	20	20	988	1	E
Rv0226c	2	30	28	1649	1	E
Rv0227c	0	24	24	1239	1	E
Rv0228	1	14	13	936	1	E
Rv0229c	9	17	4	65	0	NE
Rv0230c	14	16	2	36	0	NE
Rv0231	33	37	1	2	0	NE
Rv0232	9	9	0	0	0	NE
Rv0233	10	12	1	2	0	NE
Rv0234c	14	24	2	31	0	NE
Rv0235c	13	27	8	291	0.7108	U
Rv0236A	1	4	3	13	-1	S
Rv0236c	1	40	39	4051	1	E
Rv0237	5	14	3	153	0	NE
Rv0238	1	13	7	147	0.0001	NE
Rv0239	2	2	0	0	-1	S
Rv0240	6	9	2	113	0	NE
Rv0241c	4	17	4	152	0	NE
Rv0242c	2	11	4	211	0	NE
Rv0243	11	20	4	59	0	NE
Rv0244c	18	23	1	2	0	NE
Rv0245	5	5	0	0	0	NE
Rv0246	20	34	4	51	0	NE
Rv0247c	0	12	12	711	0.9998	E
Rv0248c	5	40	23	1082	1	E
Rv0249c	3	23	14	370	0.9999	E
Rv0250c	2	4	1	2	-1	S
Rv0251c	6	6	0	0	0	NE
Rv0252	25	41	5	252	0.0003	NE
Rv0253	6	8	1	2	0	NE
Rv0254c	5	6	1	2	0	NE
Rv0255c	11	15	1	2	0	NE
Rv0256c	24	32	4	212	0	NE
Rv0257	3	4	1	2	0	NE
Rv0258c	2	9	3	112	0	NE
Rv0259c	5	8	1	2	0	NE
Rv0260c	8	21	10	438	0.9939	E
Rv0261c	14	26	7	175	0.0001	NE
Rv0262c	5	8	2	29	0	NE
Rv0263c	11	17	1	2	0	NE
Rv0264c	9	10	1	2	0	NE
Rv0265c	8	9	1	2	0	NE
Rv0266c	34	43	2	77	0	NE
Rv0267	15	16	1	2	0	NE
Rv0268c	11	13	1	2	0	NE
Rv0269c	9	11	1	2	0	NE
Rv0270	23	26	1	2	0	NE
Rv0271c	29	35	1	2	0	NE
Rv0272c	9	16	3	26	0	NE
Rv0273c	9	17	3	61	0	NE
Rv0274	5	9	2	69	0	NE
Rv0275c	6	8	1	2	0	NE
Rv0276	15	18	1	2	0	NE
Rv0277c	5	7	1	2	0	NE
Rv0278c	16	27	5	324	0.1035	U
Rv0279c	17	20	1	2	0	NE
Rv0280	23	26	3	148	0	NE
Rv0281	13	14	1	2	0	NE
Rv0282	1	24	23	1778	1	E
Rv0283	0	24	24	1517	1	E
Rv0284	0	61	61	3802	1	E
Rv0285	0	5	5	186	0.9933	E
Rv0286	1	32	30	1245	1	E
Rv0287	0	5	5	263	0.9941	E
Rv0288	0	8	8	275	0.999	E
Rv0289	0	14	14	779	1	E
Rv0290	0	19	19	1273	1	E
Rv0291	0	13	13	1180	1	E
Rv0292	2	17	15	685	1	E
Rv0293c	15	27	3	23	0	NE
Rv0294	8	15	4	50	0	NE
Rv0295c	6	9	2	9	0	NE
Rv0296c	29	43	5	67	0	NE
Rv0297	7	14	4	236	0.0002	NE
Rv0298	4	5	1	2	-1	S
Rv0299	2	3	1	2	0	NE
Rv0300	5	5	0	0	0	NE
Rv0301	8	8	0	0	0	NE
Rv0302	6	8	1	2	0	NE
Rv0303	13	13	0	0	0	NE
Rv0304c	83	137	7	176	0	NE
Rv0305c	36	61	6	284	0.0278	NE
Rv0306	7	9	1	2	0	NE
Rv0307c	6	8	2	66	0	NE
Rv0308	9	16	3	48	0	NE
Rv0309	7	13	4	82	0	NE
Rv0310c	6	12	2	8	0	NE
Rv0311	9	17	6	360	0.6659	U
Rv0312	6	22	7	308	0.6393	U
Rv0313	5	6	1	2	0	NE
Rv0314c	6	7	1	2	0	NE
Rv0315	8	11	2	61	0	NE
Rv0316	6	8	1	2	0	NE
Rv0317c	13	14	1	2	0	NE
Rv0318c	7	8	1	2	0	NE
Rv0319	7	9	1	2	0	NE
Rv0320	13	16	1	2	0	NE
Rv0321	6	7	1	2	0	NE
Rv0322	15	24	2	72	0	NE
Rv0323c	6	12	2	10	0	NE
Rv0324	6	12	3	28	0	NE
Rv0325	6	7	1	2	0	NE
Rv0326	4	10	4	110	0	NE
Rv0327c	9	23	9	218	0.012	NE
Rv0328	7	11	3	76	0	NE
Rv0329c	5	9	2	18	0	NE
Rv0330c	9	10	1	2	0	NE
Rv0331	14	18	2	30	0	NE
Rv0332	12	13	1	2	0	NE
Rv0333	3	4	1	2	0	NE
Rv0334	0	19	19	797	1	E
Rv0335c	1	3	1	2	-1	S
Rv0336	17	18	1	2	0	NE
Rv0337c	1	23	22	1166	1	E
Rv0338c	1	37	36	2394	1	E
Rv0339c	18	30	3	80	0	NE
Rv0340	2	6	3	357	0.4723	U
Rv0341	9	19	4	194	0	NE
Rv0342	21	27	3	47	0	NE
Rv0343	10	13	1	2	0	NE
Rv0344c	9	12	1	2	0	NE
Rv0345	6	7	1	2	0	NE
Rv0346c	13	29	4	125	0	NE
Rv0347	2	18	16	811	1	E
Rv0348	5	19	8	477	0.9803	U
Rv0349	5	8	2	33	0	NE
Rv0350	0	17	17	1510	1	E
Rv0351	1	10	9	612	0.9978	E
Rv0352	2	14	12	1026	1	E
Rv0353	5	6	1	2	0	NE
Rv0354c	5	6	1	2	0	NE
Rv0355c	130	172	4	157	0	NE
Rv0356c	8	10	1	2	0	NE
Rv0357c	0	24	24	1140	1	E
Rv0358	2	14	11	531	0.9997	E
Rv0359	11	11	0	0	0	NE
Rv0360c	7	9	1	2	0	NE
Rv0361	5	8	2	29	0	NE
Rv0362	13	16	2	82	0	NE
Rv0363c	1	18	17	1021	1	E
Rv0364	2	13	11	581	0.9997	E
Rv0365c	16	20	2	8	0	NE
Rv0366c	5	7	1	2	0	NE
Rv0367c	2	2	0	0	-1	S
Rv0368c	14	18	2	178	0	NE
Rv0369c	4	7	2	122	0	NE
Rv0370c	7	21	8	435	0.9665	U
Rv0371c	1	7	5	482	0.8738	U
Rv0372c	2	6	3	166	0.0008	NE
Rv0373c	17	39	9	222	0.0038	NE
Rv0374c	3	6	2	102	0	NE
Rv0375c	4	8	3	251	0.0016	NE
Rv0376c	14	21	2	189	0	NE
Rv0377	5	10	2	31	0	NE
Rv0378	1	3	2	56	-1	S
Rv0379	3	4	1	2	0	NE
Rv0380c	5	11	4	169	0	NE
Rv0381c	14	17	1	2	0	NE
Rv0382c	0	13	13	443	0.9999	E
Rv0383c	1	9	8	633	0.9901	U
Rv0384c	0	25	25	2486	1	E
Rv0385	16	20	3	148	0	NE
Rv0386	34	44	3	254	0.0001	NE
Rv0387c	12	15	1	2	0	NE
Rv0388c	7	10	2	81	0	NE
Rv0389	7	9	1	2	0	NE
Rv0390	5	8	2	23	0	NE
Rv0391	9	22	6	396	0.6342	U
Rv0392c	11	16	2	32	0	NE
Rv0393	8	10	2	244	0.0006	NE
Rv0394c	7	10	2	99	0	NE
Rv0395	7	8	1	2	0	NE
Rv0396	3	6	2	9	0	NE
Rv0397	3	4	1	2	0	NE
Rv0398c	4	6	2	155	0	NE
Rv0399c	13	25	7	136	0	NE
Rv0400c	6	11	3	31	0	NE
Rv0401	2	3	1	2	-1	S
Rv0402c	38	56	6	143	0	NE
Rv0403c	5	7	1	2	0	NE
Rv0404	22	87	27	495	1	E
Rv0405	36	124	17	303	0.9999	E
Rv0406c	11	12	1	2	0	NE
Rv0407	17	20	2	189	0	NE
Rv0408	24	44	5	164	0	NE
Rv0409	10	16	2	8	0	NE
Rv0410c	1	32	31	1947	1	E
Rv0411c	0	9	9	563	0.9981	E
Rv0412c	0	23	23	1155	1	E
Rv0413	7	8	1	2	0	NE
Rv0414c	0	9	9	493	0.9978	E
Rv0415	0	12	12	947	1	E
Rv0416	0	4	4	85	-1	S
Rv0417	1	16	15	672	1	E
Rv0418	19	28	3	67	0	NE
Rv0419	17	23	3	90	0	NE
Rv0420c	7	7	0	0	0	NE
Rv0421c	4	10	4	238	0.0016	NE
Rv0422c	0	14	14	678	0.9999	E
Rv0423c	1	22	20	1460	1	E
Rv0424c	7	9	1	2	0	NE
Rv0425c	28	41	3	261	0.0004	NE
Rv0426c	3	3	0	0	0	NE
Rv0427c	8	14	2	19	0	NE
Rv0428c	11	17	2	212	0.0001	NE
Rv0429c	1	10	9	487	0.9973	E
Rv0430	0	3	3	66	-1	S
Rv0431	1	10	9	386	0.9983	E
Rv0432	12	13	1	2	0	NE
Rv0433	18	24	3	108	0	NE
Rv0434	11	14	1	2	0	NE
Rv0435c	21	24	1	2	0	NE
Rv0436c	5	17	8	282	0.8132	U
Rv0437c	2	8	6	446	0.9588	U
Rv0438c	12	15	1	2	0	NE
Rv0439c	14	19	2	28	0	NE
Rv0440	0	13	13	1427	1	E
Rv0441c	8	10	1	2	0	NE
Rv0442c	17	25	2	56	0	NE
Rv0443	11	15	3	87	0	NE
Rv0444c	5	9	1	2	0	NE
Rv0445c	8	10	1	2	0	NE
Rv0446c	12	17	2	20	0	NE
Rv0447c	23	27	1	2	0	NE
Rv0448c	16	16	0	0	0	NE
Rv0449c	19	23	2	33	0	NE
Rv0450c	35	84	14	370	0.9985	E
Rv0451c	4	15	6	144	0	NE
Rv0452	10	10	0	0	0	NE
Rv0453	17	23	2	107	0	NE
Rv0454	7	7	0	0	0	NE
Rv0455c	1	12	11	411	0.9997	E
Rv0456A	3	4	1	2	-1	S
Rv0456c	9	12	1	2	0	NE
Rv0457c	20	39	7	174	0	NE
Rv0458	18	23	1	2	0	NE
Rv0459	4	6	1	2	0	NE
Rv0460	2	3	1	2	-1	S
Rv0461	15	17	1	2	0	NE
Rv0462	0	27	27	1209	1	E
Rv0463	3	4	1	2	0	NE
Rv0464c	12	16	2	97	0	NE
Rv0465c	21	27	1	2	0	NE
Rv0466	5	8	2	33	0	NE
Rv0467	5	19	9	342	0.9774	U
Rv0468	11	13	1	2	0	NE
Rv0469	17	25	3	100	0	NE
Rv0470A	10	11	1	2	0	NE
Rv0470c	9	13	2	185	0	NE
Rv0471c	10	11	1	2	0	NE
Rv0472c	5	11	4	180	0	NE
Rv0473	11	16	1	2	0	NE
Rv0474	7	8	1	2	0	NE
Rv0475	8	10	2	19	0	NE
Rv0476	6	7	1	2	0	NE
Rv0477	5	6	1	2	0	NE
Rv0478	3	3	0	0	0	NE
Rv0479c	1	13	12	675	0.9996	E
Rv0480c	14	16	1	2	0	NE
Rv0481c	10	12	1	2	0	NE
Rv0482	1	14	13	1033	1	E
Rv0483	26	30	1	2	0	NE
Rv0484c	6	9	1	2	0	NE
Rv0485	19	23	2	110	0	NE
Rv0486	2	13	10	1112	0.9995	E
Rv0487	10	10	0	0	0	NE
Rv0488	8	9	1	2	0	NE
Rv0489	1	12	11	538	0.9996	E
Rv0490	10	16	4	36	0	NE
Rv0491	7	10	1	2	0	NE
Rv0492A	4	4	0	0	0	NE
Rv0492c	14	18	1	2	0	NE
Rv0493c	14	17	2	53	0	NE
Rv0494	6	8	2	38	0	NE
Rv0495c	10	14	2	19	0	NE
Rv0496	5	8	3	242	0.0018	NE
Rv0497	2	15	9	476	0.9927	E
Rv0498	10	12	1	2	0	NE
Rv0499	6	6	0	0	0	NE
Rv0500	0	13	13	848	1	E
Rv0500A	4	5	1	2	0	NE
Rv0500B	2	2	0	0	-1	S
Rv0501	17	26	2	18	0	NE
Rv0502	11	19	5	67	0	NE
Rv0503c	20	21	1	2	0	NE
Rv0504c	2	9	7	265	0.6122	U
Rv0505c	3	22	15	880	1	E
Rv0506	8	9	1	2	0	NE
Rv0507	40	82	13	200	0.0113	NE
Rv0508	5	8	1	2	0	NE
Rv0509	0	22	22	1370	1	E
Rv0510	1	13	12	527	0.9999	E
Rv0511	1	19	18	1519	1	E
Rv0512	1	22	21	951	1	E
Rv0513	5	7	2	148	0	NE
Rv0514	1	2	1	2	-1	S
Rv0515	18	19	1	2	0	NE
Rv0516c	9	9	0	0	0	NE
Rv0517	21	21	0	0	0	NE
Rv0518	11	12	1	2	0	NE
Rv0519c	8	10	1	2	0	NE
Rv0520	5	5	0	0	0	NE
Rv0521	4	5	1	2	0	NE
Rv0522	18	23	2	50	0	NE
Rv0523c	5	9	3	72	0	NE
Rv0524	0	21	21	1234	1	E
Rv0525	1	10	9	504	0.9978	E
Rv0526	0	7	7	427	0.9923	E
Rv0527	0	5	5	508	0.9198	U
Rv0528	0	16	16	1373	1	E
Rv0529	0	18	18	923	1	E
Rv0530	15	18	1	2	0	NE
Rv0531	1	4	3	42	0	NE
Rv0532	12	21	3	158	0	NE
Rv0533c	10	13	1	2	0	NE
Rv0534c	1	12	11	633	0.9996	E
Rv0535	4	9	4	191	0	NE
Rv0536	10	12	1	2	0	NE
Rv0537c	17	20	1	2	0	NE
Rv0538	12	15	1	2	0	NE
Rv0539	3	6	1	2	0	NE
Rv0540	6	11	3	90	0	NE
Rv0541c	1	19	18	1250	1	E
Rv0542c	1	15	14	911	1	E
Rv0543c	0	3	3	257	0.9602	U
Rv0544c	6	7	1	2	0	NE
Rv0545c	9	14	2	8	0	NE
Rv0546c	6	8	2	56	0	NE
Rv0547c	7	10	1	2	0	NE
Rv0548c	2	13	11	786	0.9997	E
Rv0549c	3	4	1	2	0	NE
Rv0550c	1	3	2	14	-1	S
Rv0551c	27	33	2	67	0	NE
Rv0552	12	19	3	55	0	NE
Rv0553	1	12	11	949	0.9998	E
Rv0554	12	14	2	72	0	NE
Rv0555	0	15	15	1346	1	E
Rv0556	0	13	13	455	1	E
Rv0557	6	15	5	407	0.4679	U
Rv0558	0	14	14	608	1	E
Rv0559c	6	7	1	2	0	NE
Rv0560c	8	15	4	21	0	NE
Rv0561c	14	18	2	43	0	NE
Rv0562	1	15	14	704	1	E
Rv0563	1	11	10	538	0.999	E
Rv0564c	9	12	1	2	0	NE
Rv0565c	27	36	2	69	0	NE
Rv0566c	4	6	1	2	0	NE
Rv0567	17	20	2	63	0	NE
Rv0568	8	12	1	2	0	NE
Rv0569	4	4	0	0	0	NE
Rv0570	27	37	4	126	0	NE
Rv0571c	11	14	1	2	0	NE
Rv0572c	8	8	0	0	0	NE
Rv0573c	12	17	2	92	0	NE
Rv0574c	16	21	2	19	0	NE
Rv0575c	10	14	1	2	0	NE
Rv0576	11	20	2	14	0	NE
Rv0577	11	14	2	10	0	NE
Rv0578c	14	28	3	203	0	NE
Rv0579	11	15	2	88	0	NE
Rv0580c	7	10	2	97	0	NE
Rv0581	4	4	0	0	-1	S
Rv0582	4	10	4	256	0.0376	NE
Rv0583c	8	8	0	0	0	NE
Rv0584	42	62	6	196	0	NE
Rv0585c	20	42	7	229	0.0003	NE
Rv0586	6	12	3	37	0	NE
Rv0587	6	13	3	70	0	NE
Rv0588	8	16	5	309	0.404	U
Rv0589	15	27	4	103	0	NE
Rv0590	10	11	1	2	0	NE
Rv0590A	3	6	2	20	-1	S
Rv0591	16	22	3	245	0.0006	NE
Rv0592	18	29	3	57	0	NE
Rv0593	13	19	3	240	0.0003	NE
Rv0594	26	30	1	2	0	NE
Rv0595c	8	8	0	0	0	NE
Rv0596c	0	5	5	185	0.9921	E
Rv0597c	10	14	2	107	0	NE
Rv0598c	5	7	2	12	0	NE
Rv0599c	3	6	2	56	0	NE
Rv0600c	3	4	1	2	0	NE
Rv0601c	2	4	2	32	0	NE
Rv0602c	8	11	1	2	0	NE
Rv0603	2	2	0	0	-1	S
Rv0604	6	7	1	2	0	NE
Rv0605	10	10	0	0	0	NE
Rv0606	5	9	2	136	0	NE
Rv0607	1	1	0	0	-1	S
Rv0608	1	2	1	2	-1	S
Rv0609	4	7	3	69	0	NE
Rv0609A	1	2	1	2	-1	S
Rv0610c	10	11	1	2	0	NE
Rv0611c	10	13	1	2	0	NE
Rv0612	6	6	0	0	0	NE
Rv0613c	15	17	1	2	0	NE
Rv0614	12	14	1	2	0	NE
Rv0615	4	5	1	2	0	NE
Rv0616c	3	6	1	2	0	NE
Rv0617	2	3	1	2	-1	S
Rv0618	7	9	1	2	0	NE
Rv0619	5	9	3	67	0	NE
Rv0620	3	9	4	157	0	NE
Rv0621	5	9	3	97	0	NE
Rv0622	5	13	4	216	0.0002	NE
Rv0623	1	3	2	141	0.0034	NE
Rv0624	6	7	1	2	0	NE
Rv0625c	8	10	1	2	0	NE
Rv0626	3	4	1	2	0	NE
Rv0627	0	1	1	2	-1	S
Rv0628c	3	4	1	2	0	NE
Rv0629c	11	16	2	23	0	NE
Rv0630c	20	34	6	143	0	NE
Rv0631c	12	19	3	180	0	NE
Rv0632c	6	14	4	117	0	NE
Rv0633c	11	14	2	162	0	NE
Rv0634A	3	6	3	89	0.0062	NE
Rv0634B	0	4	4	156	0.9818	U
Rv0634c	11	13	1	2	0	NE
Rv0635	0	14	14	385	1	E
Rv0636	1	8	7	366	0.9932	E
Rv0637	1	8	7	399	0.9842	U
Rv0638	0	9	9	355	0.9992	E
Rv0639	0	13	13	711	1	E
Rv0640	0	6	6	299	0.9976	E
Rv0641	1	8	7	602	0.9788	U
Rv0642c	5	19	9	587	0.9912	E
Rv0643c	19	23	2	8	0	NE
Rv0644c	11	12	1	2	0	NE
Rv0645c	20	21	1	2	0	NE
Rv0646c	9	10	1	2	0	NE
Rv0647c	2	15	13	1355	0.9998	E
Rv0648	30	38	2	114	0	NE
Rv0649	2	4	2	140	0	NE
Rv0650	5	6	1	2	0	NE
Rv0651	0	6	6	455	0.9746	U
Rv0652	1	1	0	0	-1	S
Rv0653c	6	10	2	102	0	NE
Rv0654	22	27	2	49	0	NE
Rv0655	9	15	2	48	0	NE
Rv0656c	4	5	1	2	0	NE
Rv0657c	1	2	1	2	-1	S
Rv0658c	10	17	1	2	0	NE
Rv0659c	3	4	1	2	0	NE
Rv0660c	2	2	0	0	-1	S
Rv0661c	5	5	0	0	0	NE
Rv0662c	6	6	0	0	-1	S
Rv0663	28	47	10	332	0.9598	U
Rv0664	2	3	1	2	-1	S
Rv0665	3	5	2	85	0.0008	NE
Rv0667	0	39	39	3486	1	E
Rv0668	4	52	46	3819	1	E
Rv0669c	32	37	2	47	0	NE
Rv0670	4	5	1	2	0	NE
Rv0671	11	13	1	2	0	NE
Rv0672	18	27	3	61	0	NE
Rv0673	6	10	3	428	0.1581	U
Rv0674	2	7	4	279	0.1085	U
Rv0675	2	5	3	405	0.365	U
Rv0676c	23	32	2	44	0	NE
Rv0677c	4	6	1	2	0	NE
Rv0678	4	5	1	2	0	NE
Rv0679c	4	6	1	2	0	NE
Rv0680c	3	3	0	0	-1	S
Rv0681	9	13	2	79	0	NE
Rv0682	0	8	8	308	0.9992	E
Rv0683	0	5	5	410	0.9474	U
Rv0684	0	34	34	2016	1	E
Rv0685	1	12	11	909	0.9996	E
Rv0686	12	12	0	0	0	NE
Rv0687	7	17	5	129	0	NE
Rv0688	12	19	2	53	0	NE
Rv0689c	3	4	1	2	-1	S
Rv0690c	13	17	2	8	0	NE
Rv0691c	6	9	1	2	0	NE
Rv0692	6	7	1	2	0	NE
Rv0693	10	19	3	57	0	NE
Rv0694	8	18	3	107	0	NE
Rv0695	7	12	3	149	0	NE
Rv0696	12	27	7	304	0.6622	U
Rv0697	5	27	12	742	0.9991	E
Rv0698	4	12	6	174	0.0001	NE
Rv0699	2	3	1	2	0	NE
Rv0700	1	7	6	137	0.0002	NE
Rv0701	0	16	16	527	1	E
Rv0702	0	11	11	563	0.9997	E
Rv0703	0	5	5	242	0.9931	E
Rv0704	0	18	18	827	1	E
Rv0705	0	2	2	113	-1	S
Rv0706	0	9	9	582	0.9985	E
Rv0707	0	14	14	676	1	E
Rv0708	0	10	10	383	0.9996	E
Rv0709	0	4	4	95	-1	S
Rv0710	2	12	10	269	0.9894	U
Rv0711	34	46	2	31	0	NE
Rv0712	9	20	5	146	0	NE
Rv0713	13	20	3	30	0	NE
Rv0714	0	5	5	275	0.9935	E
Rv0715	0	5	5	242	0.9928	E
Rv0716	0	4	4	390	0.8853	U
Rv0717	0	3	3	125	-1	S
Rv0718	0	10	10	345	0.9998	E
Rv0719	0	16	16	531	1	E
Rv0720	0	4	4	25	-1	S
Rv0721	1	13	10	544	0.9989	E
Rv0722	1	2	1	2	-1	S
Rv0723	1	3	2	21	0	NE
Rv0724	21	31	2	124	0	NE
Rv0724A	4	5	1	2	0	NE
Rv0725c	6	10	3	196	0	NE
Rv0726c	10	16	3	104	0	NE
Rv0727c	10	13	1	2	0	NE
Rv0728c	5	9	2	128	0	NE
Rv0729	13	19	1	2	0	NE
Rv0730	2	4	2	119	0	NE
Rv0731c	8	10	1	2	0	NE
Rv0732	1	28	27	1186	1	E
Rv0733	1	6	5	311	0.9179	U
Rv0734	5	10	2	37	0	NE
Rv0735	7	7	0	0	0	NE
Rv0736	1	9	8	708	0.9936	E
Rv0737	3	5	2	13	0	NE
Rv0738	1	1	0	0	-1	S
Rv0739	16	18	1	2	0	NE
Rv0740	6	10	2	42	0	NE
Rv0741	3	4	1	2	0	NE
Rv0742	4	6	2	69	0	NE
Rv0743c	9	10	1	2	0	NE
Rv0744c	4	9	3	186	0	NE
Rv0745	6	7	1	2	0	NE
Rv0746	8	16	3	188	0	NE
Rv0747	12	17	2	329	0.0153	NE
Rv0748	3	3	0	0	0	NE
Rv0749	5	5	0	0	0	NE
Rv0749A	2	2	0	0	-1	S
Rv0750	4	5	1	2	0	NE
Rv0751c	6	8	1	2	0	NE
Rv0752c	8	16	2	57	0	NE
Rv0753c	15	19	1	2	0	NE
Rv0754	21	31	6	251	0.0046	NE
Rv0755A	6	7	1	2	0	NE
Rv0755c	14	56	19	512	1	E
Rv0756c	7	7	0	0	0	NE
Rv0757	1	12	9	286	0.9775	U
Rv0758	9	18	3	175	0	NE
Rv0759c	0	2	2	110	-1	S
Rv0760c	4	6	1	2	0	NE
Rv0761c	8	14	3	65	0	NE
Rv0762c	11	14	1	2	0	NE
Rv0763c	1	3	2	134	0.0098	NE
Rv0764c	10	19	4	410	0.1377	U
Rv0765c	7	12	1	2	0	NE
Rv0766c	14	26	5	136	0	NE
Rv0767c	9	14	2	191	0	NE
Rv0768	15	28	4	184	0	NE
Rv0769	11	17	3	75	0	NE
Rv0770	8	10	1	2	0	NE
Rv0771	7	11	2	33	0	NE
Rv0772	0	25	25	1255	1	E
Rv0773c	11	20	4	138	0	NE
Rv0774c	6	11	2	31	0	NE
Rv0775	9	9	0	0	0	NE
Rv0776c	13	15	2	79	0	NE
Rv0777	1	19	18	1367	1	E
Rv0778	14	22	2	51	0	NE
Rv0779c	5	8	3	212	0.0001	NE
Rv0780	0	26	26	840	1	E
Rv0781	6	26	8	209	0.0027	NE
Rv0782	13	37	8	306	0.8002	U
Rv0783c	11	27	6	340	0.4374	U
Rv0784	4	10	2	27	0	NE
Rv0785	21	36	3	76	0	NE
Rv0786c	6	12	3	33	0	NE
Rv0787	13	16	2	252	0.0008	NE
Rv0787A	0	2	2	48	-1	S
Rv0788	0	12	12	525	1	E
Rv0789c	6	7	1	2	0	NE
Rv0790c	11	21	5	107	0	NE
Rv0791c	9	13	1	2	0	NE
Rv0792c	12	19	3	55	0	NE
Rv0793	6	9	2	80	0	NE
Rv0794c	11	21	4	243	0.0001	NE
Rv0795	5	5	0	0	0	NE
Rv0796	22	24	1	2	0	NE
Rv0797	13	13	0	0	0	NE
Rv0798c	5	16	6	300	0.6548	U
Rv0799c	3	10	3	201	0.0001	NE
Rv0800	14	17	1	2	0	NE
Rv0801	2	2	0	0	-1	S
Rv0802c	7	15	5	55	0	NE
Rv0803	0	35	35	2204	1	E
Rv0804	5	7	1	2	0	NE
Rv0805	11	18	3	67	0	NE
Rv0806c	31	42	2	39	0	NE
Rv0807	1	2	1	2	-1	S
Rv0808	2	27	25	1335	1	E
Rv0809	1	15	14	985	1	E
Rv0810c	1	5	4	95	0.0344	NE
Rv0811c	0	17	17	1045	1	E
Rv0812	1	17	16	766	1	E
Rv0813c	13	14	1	2	0	NE
Rv0814c	3	3	0	0	0	NE
Rv0815c	14	15	1	2	0	NE
Rv0816c	3	3	0	0	0	NE
Rv0817c	1	16	15	681	1	E
Rv0818	9	11	2	186	0	NE
Rv0819	2	14	12	825	0.9997	E
Rv0820	11	13	1	2	0	NE
Rv0821c	3	7	3	295	0.125	U
Rv0822c	25	30	2	17	0	NE
Rv0823c	11	17	3	130	0	NE
Rv0824c	0	20	20	956	1	E
Rv0825c	8	10	1	2	0	NE
Rv0826	19	22	1	2	0	NE
Rv0827c	6	8	1	2	0	NE
Rv0828c	10	10	0	0	0	NE
Rv0829	4	4	0	0	0	NE
Rv0830	18	21	2	32	0	NE
Rv0831c	17	20	1	2	0	NE
Rv0832	3	4	1	2	0	NE
Rv0833	3	12	4	110	0	NE
Rv0834c	20	28	2	257	0.0001	NE
Rv0835	12	15	2	13	0	NE
Rv0836c	9	10	1	2	0	NE
Rv0837c	19	23	1	2	0	NE
Rv0838	5	7	2	112	0	NE
Rv0839	13	15	1	2	0	NE
Rv0840c	7	9	1	2	0	NE
Rv0841	2	3	1	2	-1	S
Rv0842	15	24	5	211	0	NE
Rv0843	13	17	1	2	0	NE
Rv0844c	9	10	1	2	0	NE
Rv0845	19	27	5	64	0	NE
Rv0846c	16	31	4	148	0	NE
Rv0847	4	6	1	2	0	NE
Rv0848	17	29	2	67	0	NE
Rv0849	18	23	1	2	0	NE
Rv0850	8	10	2	35	0	NE
Rv0851c	8	9	1	2	0	NE
Rv0852	7	15	3	59	0	NE
Rv0853c	15	26	3	31	0	NE
Rv0854	6	7	1	2	0	NE
Rv0855	9	14	2	30	0	NE
Rv0856	3	5	1	2	0	NE
Rv0857	6	9	2	12	0	NE
Rv0858c	15	21	2	180	0	NE
Rv0859	4	9	2	43	0	NE
Rv0860	5	27	7	577	0.7401	U
Rv0861c	16	27	5	466	0.2382	U
Rv0862c	13	30	5	275	0.0114	NE
Rv0863	5	7	1	2	0	NE
Rv0864	10	11	1	2	0	NE
Rv0865	5	8	2	23	0	NE
Rv0866	4	4	0	0	0	NE
Rv0867c	9	12	2	13	0	NE
Rv0868c	5	7	1	2	0	NE
Rv0869c	11	15	1	2	0	NE
Rv0870c	5	6	1	2	0	NE
Rv0871	4	5	1	2	0	NE
Rv0872c	21	28	2	50	0	NE
Rv0873	26	35	2	227	0	NE
Rv0874c	7	10	2	30	0	NE
Rv0875c	2	12	10	362	0.9995	E
Rv0876c	13	26	6	176	0	NE
Rv0877	13	16	1	2	0	NE
Rv0878c	18	19	1	2	0	NE
Rv0879c	3	4	1	2	0	NE
Rv0880	0	1	1	2	-1	S
Rv0881	11	15	1	2	0	NE
Rv0882	1	2	1	2	-1	S
Rv0883c	0	6	6	596	0.9636	U
Rv0884c	1	13	12	800	0.9998	E
Rv0885	8	15	3	72	0	NE
Rv0886	18	26	5	567	0.2802	U
Rv0887c	3	4	1	2	0	NE
Rv0888	21	31	7	318	0.6616	U
Rv0889c	12	13	1	2	0	NE
Rv0890c	38	48	2	9	0	NE
Rv0891c	19	25	2	61	0	NE
Rv0892	15	43	5	89	0	NE
Rv0893c	5	24	11	423	0.9986	E
Rv0894	11	18	3	101	0	NE
Rv0895	23	29	1	2	0	NE
Rv0896	0	29	29	1262	1	E
Rv0897c	12	21	4	367	0.1027	U
Rv0898c	2	2	0	0	-1	S
Rv0899	8	20	6	444	0.7036	U
Rv0900	2	2	0	0	-1	S
Rv0901	6	9	2	11	0	NE
Rv0902c	2	15	13	949	1	E
Rv0903c	1	10	9	585	0.9982	E
Rv0904c	18	25	2	159	0	NE
Rv0905	6	10	2	41	0	NE
Rv0906	10	16	4	280	0.0226	NE
Rv0907	15	40	9	373	0.9445	U
Rv0908	21	31	2	58	0	NE
Rv0909	2	3	1	2	0	NE
Rv0910	5	7	2	52	0	NE
Rv0911	10	16	2	68	0	NE
Rv0912	3	5	1	2	0	NE
Rv0913c	13	41	11	369	0.9925	E
Rv0914c	13	17	2	33	0	NE
Rv0915c	14	20	2	20	0	NE
Rv0916c	2	6	2	41	0	NE
Rv0917	24	42	3	88	0	NE
Rv0918	7	8	1	2	0	NE
Rv0919	8	10	1	2	0	NE
Rv0920c	16	22	1	2	0	NE
Rv0921	5	7	1	2	0	NE
Rv0922	15	18	1	2	0	NE
Rv0923c	14	22	4	117	0	NE
Rv0924c	16	20	2	64	0	NE
Rv0925c	13	18	1	2	0	NE
Rv0926c	14	21	2	47	0	NE
Rv0927c	5	6	1	2	0	NE
Rv0928	14	22	5	335	0.3549	U
Rv0929	6	17	3	80	0	NE
Rv0930	12	17	3	98	0	NE
Rv0931c	38	45	1	2	0	NE
Rv0932c	20	25	3	30	0	NE
Rv0933	7	12	4	205	0	NE
Rv0934	19	22	1	2	0	NE
Rv0935	11	12	1	2	0	NE
Rv0936	16	20	2	7	0	NE
Rv0937c	5	12	4	305	0.2969	U
Rv0938	10	43	14	478	0.9992	E
Rv0939	16	32	4	108	0	NE
Rv0940c	8	16	4	95	0	NE
Rv0941c	8	9	1	2	0	NE
Rv0942	7	8	1	2	0	NE
Rv0943c	15	17	1	2	0	NE
Rv0944	6	9	2	64	0	NE
Rv0945	3	8	3	314	0.2351	U
Rv0946c	1	20	19	1602	1	E
Rv0948c	2	7	5	150	0.0003	NE
Rv0949	3	45	38	1671	1	E
Rv0950c	5	21	6	449	0.7163	U
Rv0951	0	16	16	841	1	E
Rv0952	0	12	12	895	1	E
Rv0953c	13	14	1	2	0	NE
Rv0954	17	29	4	52	0	NE
Rv0955	2	19	17	1133	1	E
Rv0956	1	15	13	545	1	E
Rv0957	0	24	24	1490	1	E
Rv0958	11	16	3	214	0	NE
Rv0959	8	19	6	336	0.462	U
Rv0960	4	7	2	79	0	NE
Rv0961	3	7	3	57	0	NE
Rv0962c	14	15	1	2	0	NE
Rv0963c	8	11	1	2	0	NE
Rv0964c	4	5	1	2	0	NE
Rv0965c	6	7	1	2	0	NE
Rv0966c	7	10	2	25	0	NE
Rv0967	1	1	0	0	-1	S
Rv0968	5	6	1	2	0	NE
Rv0969	17	21	3	493	0.0385	U
Rv0970	4	12	3	77	0	NE
Rv0971c	5	7	1	2	0	NE
Rv0972c	6	18	6	168	0	NE
Rv0973c	5	25	10	701	0.9922	E
Rv0974c	4	20	7	344	0.7866	U
Rv0975c	11	20	2	10	0	NE
Rv0976c	16	20	2	71	0	NE
Rv0977	20	32	5	719	0.2096	U
Rv0978c	8	10	1	2	0	NE
Rv0979A	0	2	2	131	-1	S
Rv0979c	0	2	2	61	-1	S
Rv0980c	14	17	1	2	0	NE
Rv0981	9	11	2	111	0	NE
Rv0982	2	23	21	1324	1	E
Rv0983	13	19	2	35	0	NE
Rv0984	2	5	3	157	0	NE
Rv0985c	9	10	1	2	0	NE
Rv0986	6	25	16	467	1	E
Rv0987	27	94	15	321	0.9991	E
Rv0988	8	41	12	304	0.9973	E
Rv0989c	14	19	1	2	0	NE
Rv0990c	5	8	1	2	0	NE
Rv0991c	3	3	0	0	-1	S
Rv0992c	4	6	1	2	0	NE
Rv0993	1	15	14	850	1	E
Rv0994	8	14	2	17	0	NE
Rv0995	6	6	0	0	0	NE
Rv0996	15	18	1	2	0	NE
Rv0997	5	7	2	118	0	NE
Rv0998	8	13	3	256	0.0013	NE
Rv0999	10	11	1	2	0	NE
Rv1000c	7	9	1	2	0	NE
Rv1001	15	21	2	90	0	NE
Rv1002c	0	24	24	1435	1	E
Rv1003	5	9	2	63	0	NE
Rv1004c	9	13	1	2	0	NE
Rv1005c	3	25	22	1137	1	E
Rv1006	28	42	3	42	0	NE
Rv1007c	0	31	31	1520	1	E
Rv1008	11	13	1	2	0	NE
Rv1009	5	12	4	542	0.3075	U
Rv1010	3	12	5	142	0	NE
Rv1011	0	13	13	834	1	E
Rv1012	5	6	1	2	0	NE
Rv1013	9	22	3	102	0	NE
Rv1014c	1	12	11	481	0.9999	E
Rv1015c	1	11	10	606	0.999	E
Rv1016c	5	7	1	2	0	NE
Rv1017c	1	13	12	934	1	E
Rv1018c	0	24	24	1260	1	E
Rv1019	9	9	0	0	0	NE
Rv1020	31	40	3	458	0.0146	NE
Rv1021	7	14	5	138	0	NE
Rv1022	4	15	5	79	0	NE
Rv1023	0	17	17	1281	1	E
Rv1024	0	8	8	292	0.9995	E
Rv1025	0	7	7	416	0.9911	E
Rv1026	3	8	5	606	0.746	U
Rv1027c	3	12	5	125	0	NE
Rv1028A	2	3	1	2	-1	S
Rv1028c	14	28	3	235	0	NE
Rv1029	18	28	4	521	0.1038	U
Rv1030	11	15	2	130	0	NE
Rv1031	6	10	3	55	0	NE
Rv1032c	23	25	1	2	0	NE
Rv1033c	13	15	1	2	0	NE
Rv1034c	3	3	0	0	0	NE
Rv1035c	1	5	3	226	0.0006	NE
Rv1036c	4	5	1	2	0	NE
Rv1037c	5	5	0	0	0	NE
Rv1038c	3	3	0	0	0	NE
Rv1039c	18	24	4	140	0	NE
Rv1040c	8	9	1	2	0	NE
Rv1041c	18	19	1	2	0	NE
Rv1043c	12	15	1	2	0	NE
Rv1044	2	13	11	476	0.9992	E
Rv1045	11	12	1	2	0	NE
Rv1046c	5	5	0	0	0	NE
Rv1047	15	17	2	44	0	NE
Rv1048c	17	24	5	41	0	NE
Rv1049	4	4	0	0	0	NE
Rv1050	10	12	1	2	0	NE
Rv1051c	3	8	4	263	0.0275	NE
Rv1052	5	7	1	2	0	NE
Rv1053c	2	3	1	2	-1	S
Rv1054	2	5	2	54	0	NE
Rv1055	1	3	2	13	-1	S
Rv1056	17	23	2	93	0	NE
Rv1057	17	20	1	2	0	NE
Rv1058	15	30	5	147	0	NE
Rv1059	2	10	8	605	0.9854	U
Rv1060	3	5	1	2	0	NE
Rv1061	8	14	2	79	0	NE
Rv1062	6	6	0	0	0	NE
Rv1063c	9	15	4	308	0.1868	U
Rv1064c	4	7	1	2	0	NE
Rv1065	10	10	0	0	0	NE
Rv1066	4	5	1	2	0	NE
Rv1067c	11	16	4	347	0.1033	U
Rv1068c	8	14	5	431	0.3982	U
Rv1069c	19	21	1	2	0	NE
Rv1070c	7	8	1	2	0	NE
Rv1071c	12	13	1	2	0	NE
Rv1072	3	18	13	740	1	E
Rv1073	16	19	1	2	0	NE
Rv1074c	9	11	1	2	0	NE
Rv1075c	16	19	2	126	0	NE
Rv1076	8	22	11	406	0.9992	E
Rv1077	20	28	3	72	0	NE
Rv1078	1	18	12	362	0.9997	E
Rv1079	9	19	4	373	0.1688	U
Rv1080c	1	10	9	477	0.9982	E
Rv1081c	0	7	7	383	0.9937	E
Rv1082	10	13	1	2	0	NE
Rv1083	1	4	2	29	0	NE
Rv1084	19	26	2	204	0	NE
Rv1085c	2	11	6	182	0	NE
Rv1086	1	15	9	544	0.9948	E
Rv1087	19	22	1	2	0	NE
Rv1087A	8	8	0	0	0	NE
Rv1088	2	6	3	70	0	NE
Rv1089	3	4	1	2	-1	S
Rv1089A	2	2	0	0	-1	S
Rv1090	7	7	0	0	0	NE
Rv1091	14	27	5	498	0.1735	U
Rv1092c	1	20	19	902	1	E
Rv1093	0	14	14	1212	1	E
Rv1094	1	13	12	642	0.9999	E
Rv1095	7	13	3	207	0.0001	NE
Rv1096	10	20	3	85	0	NE
Rv1097c	6	18	5	86	0	NE
Rv1098c	0	12	12	1226	1	E
Rv1099c	2	14	9	588	0.9937	E
Rv1100	6	10	2	127	0	NE
Rv1101c	14	18	2	218	0.0001	NE
Rv1102c	7	9	1	2	0	NE
Rv1103c	8	8	0	0	0	NE
Rv1104	8	11	2	54	0	NE
Rv1105	7	11	1	2	0	NE
Rv1106c	14	19	2	13	0	NE
Rv1107c	3	3	0	0	0	NE
Rv1108c	8	10	1	2	0	NE
Rv1109c	5	9	3	133	0	NE
Rv1110	0	14	14	889	1	E
Rv1111c	10	25	12	548	0.9994	E
Rv1112	5	11	4	267	0.0123	NE
Rv1113	1	2	1	2	-1	S
Rv1114	3	3	0	0	0	NE
Rv1115	9	19	5	84	0	NE
Rv1116	0	3	3	131	-1	S
Rv1116A	3	5	2	88	0.0003	NE
Rv1117	3	4	1	2	0	NE
Rv1118c	10	12	1	2	0	NE
Rv1119c	1	3	2	42	-1	S
Rv1120c	1	4	2	258	0.0135	NE
Rv1121	10	24	7	193	0	NE
Rv1122	1	15	14	1011	1	E
Rv1123c	5	8	3	98	0	NE
Rv1124	5	12	2	90	0	NE
Rv1125	17	23	3	148	0	NE
Rv1126c	1	11	7	235	0.0317	NE
Rv1127c	5	19	7	649	0.8883	U
Rv1128c	9	30	8	214	0.0015	NE
Rv1129c	10	27	5	159	0	NE
Rv1130	17	27	3	41	0	NE
Rv1131	6	17	3	100	0	NE
Rv1132	19	27	2	67	0	NE
Rv1133c	0	36	36	2266	1	E
Rv1134	5	6	1	2	0	NE
Rv1135A	3	6	2	9	0	NE
Rv1135c	18	26	2	30	0	NE
Rv1136	4	4	0	0	0	NE
Rv1137c	2	2	0	0	-1	S
Rv1138c	10	17	4	157	0	NE
Rv1139c	8	12	2	19	0	NE
Rv1140	6	11	2	66	0	NE
Rv1141c	10	14	1	2	0	NE
Rv1142c	7	8	1	2	0	NE
Rv1143	13	16	2	11	0	NE
Rv1144	11	12	1	2	0	NE
Rv1145	7	11	1	2	0	NE
Rv1146	17	23	2	46	0	NE
Rv1147	5	10	3	186	0	NE
Rv1148c	17	23	2	10	0	NE
Rv1149	5	6	1	2	0	NE
Rv1151c	8	10	1	2	0	NE
Rv1152	4	5	1	2	0	NE
Rv1153c	14	19	3	68	0	NE
Rv1154c	13	16	2	190	0	NE
Rv1155	9	11	1	2	0	NE
Rv1156	9	12	2	13	0	NE
Rv1157c	5	9	2	73	0	NE
Rv1158c	4	11	5	209	0.0005	NE
Rv1159	7	29	9	478	0.9719	U
Rv1159A	6	13	3	42	0	NE
Rv1160	5	5	0	0	0	NE
Rv1161	46	75	6	293	0.0348	NE
Rv1162	31	35	1	2	0	NE
Rv1163	13	15	1	2	0	NE
Rv1164	14	19	1	2	0	NE
Rv1165	13	16	2	51	0	NE
Rv1166	1	24	23	1706	1	E
Rv1167c	4	10	4	333	0.495	U
Rv1168c	13	17	2	43	0	NE
Rv1169c	3	4	1	2	-1	S
Rv1170	4	12	6	244	0.0164	NE
Rv1171	5	7	1	2	0	NE
Rv1172c	12	16	1	2	0	NE
Rv1173	13	44	12	792	0.9984	E
Rv1174c	9	9	0	0	0	NE
Rv1175c	20	29	4	103	0	NE
Rv1176c	11	15	2	30	0	NE
Rv1177	0	7	7	197	0.9992	E
Rv1178	15	21	3	65	0	NE
Rv1179c	33	41	2	16	0	NE
Rv1180	11	26	4	216	0	NE
Rv1181	44	70	7	188	0	NE
Rv1182	24	40	2	68	0	NE
Rv1183	27	53	8	208	0.0004	NE
Rv1184c	17	23	2	159	0	NE
Rv1185c	23	32	2	19	0	NE
Rv1186c	10	19	3	191	0	NE
Rv1187	5	24	9	449	0.9693	U
Rv1188	8	22	7	331	0.8931	U
Rv1189	5	9	2	303	0.0422	U
Rv1190	7	9	2	79	0	NE
Rv1191	6	9	2	151	0	NE
Rv1192	10	14	1	2	0	NE
Rv1193	9	21	5	363	0.3108	U
Rv1194c	12	19	3	96	0	NE
Rv1195	6	6	0	0	0	NE
Rv1196	9	11	1	2	0	NE
Rv1197	4	4	0	0	0	NE
Rv1198	4	4	0	0	0	NE
Rv1199c	15	17	2	44	0	NE
Rv1200	25	30	1	2	0	NE
Rv1201c	0	11	11	744	0.9999	E
Rv1202	1	17	16	888	1	E
Rv1203c	4	8	4	265	0.0655	U
Rv1204c	17	17	0	0	0	NE
Rv1205	11	13	1	2	0	NE
Rv1206	28	38	5	148	0	NE
Rv1207	5	10	2	8	0	NE
Rv1208	0	14	14	865	1	E
Rv1209	4	5	1	2	0	NE
Rv1210	9	11	2	19	0	NE
Rv1211	2	5	3	113	-1	S
Rv1212c	23	33	3	54	0	NE
Rv1213	21	31	3	47	0	NE
Rv1214c	4	5	1	2	-1	S
Rv1215c	15	27	6	281	0.0812	U
Rv1216c	15	20	3	29	0	NE
Rv1217c	11	21	3	155	0	NE
Rv1218c	4	6	1	2	0	NE
Rv1219c	8	10	2	12	0	NE
Rv1220c	7	11	3	147	0	NE
Rv1221	3	17	14	505	1	E
Rv1222	1	3	1	2	0	NE
Rv1223	3	23	20	1352	1	E
Rv1224	1	6	5	220	0.4839	U
Rv1225c	6	7	1	2	0	NE
Rv1226c	10	15	3	141	0	NE
Rv1227c	5	6	1	2	0	NE
Rv1228	8	9	1	2	0	NE
Rv1229c	2	17	15	1083	1	E
Rv1230c	15	20	2	76	0	NE
Rv1231c	5	7	2	27	0	NE
Rv1232c	8	11	2	152	0	NE
Rv1233c	13	20	2	17	0	NE
Rv1234	6	9	2	54	0	NE
Rv1235	17	30	4	194	0	NE
Rv1236	10	19	3	96	0	NE
Rv1237	5	13	4	168	0	NE
Rv1238	8	26	11	582	0.9981	E
Rv1239c	17	26	2	52	0	NE
Rv1240	0	5	5	813	0.916	U
Rv1241	1	1	0	0	-1	S
Rv1242	9	10	1	2	0	NE
Rv1243c	14	19	3	363	0.0389	U
Rv1244	6	8	1	2	0	NE
Rv1245c	11	14	2	11	0	NE
Rv1246c	6	8	1	2	0	NE
Rv1247c	4	6	1	2	0	NE
Rv1248c	0	46	46	3554	1	E
Rv1249c	9	13	1	2	0	NE
Rv1250	24	32	2	26	0	NE
Rv1251c	36	58	3	71	0	NE
Rv1252c	7	8	1	2	0	NE
Rv1253	18	35	7	244	0.0057	NE
Rv1254	1	27	25	911	1	E
Rv1255c	5	9	3	49	0	NE
Rv1256c	12	16	1	2	0	NE
Rv1257c	10	16	3	307	0.0434	U
Rv1258c	16	22	3	152	0	NE
Rv1259	9	14	2	28	0	NE
Rv1260	12	28	8	260	0.1643	U
Rv1261c	7	12	2	47	0	NE
Rv1262c	4	4	0	0	0	NE
Rv1263	11	22	3	64	0	NE
Rv1264	10	14	2	157	0	NE
Rv1265	5	12	3	87	0	NE
Rv1266c	26	29	1	2	0	NE
Rv1267c	17	21	2	32	0	NE
Rv1268c	9	11	1	2	0	NE
Rv1269c	7	9	1	2	0	NE
Rv1270c	11	12	1	2	0	NE
Rv1271c	4	8	2	15	0	NE
Rv1272c	13	31	6	171	0	NE
Rv1273c	11	32	6	510	0.45	U
Rv1274	1	4	3	137	0	NE
Rv1275	1	7	6	404	0.9655	U
Rv1276c	4	8	4	145	0	NE
Rv1277	16	20	3	52	0	NE
Rv1278	11	28	8	558	0.8662	U
Rv1279	20	30	5	71	0	NE
Rv1280c	18	26	2	92	0	NE
Rv1281c	15	28	2	106	0	NE
Rv1282c	11	16	2	33	0	NE
Rv1283c	13	21	5	179	0	NE
Rv1284	4	7	1	2	0	NE
Rv1285	0	16	16	985	1	E
Rv1286	2	35	26	1414	1	E
Rv1287	8	13	2	41	0	NE
Rv1288	29	34	4	84	0	NE
Rv1289	8	11	1	2	0	NE
Rv1290A	4	7	2	84	0	NE
Rv1290c	30	35	1	2	0	NE
Rv1291c	4	4	0	0	0	NE
Rv1292	0	34	34	1443	1	E
Rv1293	0	27	27	1247	1	E
Rv1294	0	24	24	1295	1	E
Rv1295	0	21	21	1028	1	E
Rv1296	0	16	16	839	1	E
Rv1297	1	22	18	1578	1	E
Rv1298	1	7	6	170	0.7211	U
Rv1299	0	14	14	584	1	E
Rv1300	0	14	14	752	1	E
Rv1301	0	11	11	592	0.9995	E
Rv1302	4	20	16	1036	1	E
Rv1303	1	4	3	73	0	NE
Rv1304	1	11	10	648	0.999	E
Rv1305	0	8	8	234	0.9998	E
Rv1306	0	4	4	330	0.9578	U
Rv1307	0	20	20	1300	1	E
Rv1308	1	26	24	1362	1	E
Rv1309	0	19	19	895	1	E
Rv1310	0	20	20	1378	1	E
Rv1311	0	2	2	312	-1	S
Rv1312	1	10	5	206	0.0007	NE
Rv1313c	15	17	1	2	0	NE
Rv1314c	11	16	2	45	0	NE
Rv1315	0	17	17	1219	1	E
Rv1316c	6	9	3	152	0	NE
Rv1317c	11	13	1	2	0	NE
Rv1318c	17	20	1	2	0	NE
Rv1319c	25	29	1	2	0	NE
Rv1320c	25	30	2	41	0	NE
Rv1321	8	12	2	12	0	NE
Rv1322	5	6	1	2	0	NE
Rv1322A	6	7	1	2	0	NE
Rv1323	12	15	2	167	0	NE
Rv1324	1	6	5	346	0.7929	U
Rv1325c	6	11	5	834	0.6394	U
Rv1326c	1	43	42	1998	1	E
Rv1327c	0	39	39	1981	1	E
Rv1328	24	45	4	91	0	NE
Rv1329c	11	25	4	171	0	NE
Rv1330c	17	23	2	12	0	NE
Rv1331	4	5	1	2	0	NE
Rv1332	4	7	2	5	0	NE
Rv1333	9	13	2	134	0	NE
Rv1334	12	12	0	0	0	NE
Rv1335	5	5	0	0	0	NE
Rv1336	15	19	1	2	0	NE
Rv1337	10	13	2	33	0	NE
Rv1338	1	17	16	640	1	E
Rv1339	1	20	19	775	1	E
Rv1340	4	13	5	188	0	NE
Rv1341	4	6	1	2	0	NE
Rv1342c	0	5	5	134	-1	S
Rv1343c	1	12	11	207	0.6006	U
Rv1344	8	10	1	2	0	NE
Rv1345	15	23	2	17	0	NE
Rv1346	8	15	3	150	0	NE
Rv1347c	0	13	13	395	1	E
Rv1348	2	38	16	1210	1	E
Rv1349	0	20	20	1723	1	E
Rv1350	8	15	4	123	0	NE
Rv1351	6	10	1	2	0	NE
Rv1352	5	6	1	2	0	NE
Rv1353c	5	13	2	8	0	NE
Rv1354c	25	44	4	134	0	NE
Rv1355c	19	41	9	434	0.9257	U
Rv1356c	12	28	3	116	0	NE
Rv1357c	12	14	2	45	0	NE
Rv1358	45	74	6	95	0	NE
Rv1359	10	17	2	16	0	NE
Rv1360	13	14	1	2	0	NE
Rv1361c	8	15	4	685	0.3115	U
Rv1362c	13	15	1	2	0	NE
Rv1363c	7	8	1	2	0	NE
Rv1364c	15	33	4	74	0	NE
Rv1365c	6	6	0	0	0	NE
Rv1366	14	19	2	34	0	NE
Rv1367c	14	17	1	2	0	NE
Rv1368	7	8	1	2	0	NE
Rv1369c	21	23	1	2	0	NE
Rv1370c	5	5	0	0	0	NE
Rv1371	11	30	7	145	0	NE
Rv1372	6	18	4	146	0	NE
Rv1373	18	19	1	2	0	NE
Rv1374c	11	14	2	6	0	NE
Rv1375	18	22	1	2	0	NE
Rv1376	16	17	1	2	0	NE
Rv1377c	12	12	0	0	0	NE
Rv1378c	18	25	2	4	0	NE
Rv1379	1	7	6	270	0.6561	U
Rv1380	0	13	13	790	0.9999	E
Rv1381	0	11	11	1015	0.9998	E
Rv1382	0	6	6	284	0.9965	E
Rv1383	0	13	13	1117	0.9999	E
Rv1384	0	46	46	3189	1	E
Rv1385	1	7	6	664	0.9535	U
Rv1386	6	6	0	0	0	NE
Rv1387	24	26	1	2	0	NE
Rv1388	2	8	3	371	0.3078	U
Rv1389	0	6	6	387	0.9813	U
Rv1390	0	8	8	327	0.9993	E
Rv1391	1	21	19	1202	1	E
Rv1392	1	20	19	1141	1	E
Rv1393c	21	28	2	56	0	NE
Rv1394c	15	19	1	2	0	NE
Rv1395	12	18	2	46	0	NE
Rv1396c	9	13	2	59	0	NE
Rv1397c	3	6	1	2	-1	S
Rv1398c	4	4	0	0	0	NE
Rv1399c	13	16	1	2	0	NE
Rv1400c	4	19	9	592	0.9904	U
Rv1401	2	9	5	82	0	NE
Rv1402	1	28	27	1924	1	E
Rv1403c	12	16	2	32	0	NE
Rv1404	2	8	6	261	0.2714	U
Rv1405c	11	12	1	2	0	NE
Rv1406	0	9	9	462	0.9984	E
Rv1407	14	21	3	108	0	NE
Rv1408	1	13	12	640	0.9998	E
Rv1409	1	14	13	875	1	E
Rv1410c	14	30	7	394	0.7321	U
Rv1411c	6	9	2	59	0	NE
Rv1412	1	7	6	483	0.959	U
Rv1413	6	6	0	0	0	NE
Rv1414	2	4	2	57	0	NE
Rv1415	0	15	15	1128	1	E
Rv1416	0	4	4	120	-1	S
Rv1417	1	8	5	264	0.2404	U
Rv1418	11	15	2	24	0	NE
Rv1419	5	6	1	2	0	NE
Rv1420	7	29	14	943	1	E
Rv1421	7	20	3	32	0	NE
Rv1422	5	11	6	655	0.8828	U
Rv1423	1	12	10	785	0.9987	E
Rv1424c	11	20	5	281	0.1043	U
Rv1425	13	19	2	11	0	NE
Rv1426c	12	29	4	65	0	NE
Rv1427c	14	20	3	426	0.0479	U
Rv1428c	11	19	2	11	0	NE
Rv1429	15	23	3	33	0	NE
Rv1430	27	40	3	81	0	NE
Rv1431	14	25	4	180	0	NE
Rv1432	6	16	5	224	0.0002	NE
Rv1433	14	18	2	12	0	NE
Rv1434	1	1	0	0	-1	S
Rv1435c	7	16	5	53	0	NE
Rv1436	0	15	15	1006	1	E
Rv1437	0	16	16	1178	1	E
Rv1438	0	16	16	766	1	E
Rv1439c	6	7	1	2	0	NE
Rv1440	1	6	4	123	0.1352	U
Rv1441c	10	18	2	27	0	NE
Rv1442	30	38	2	226	0	NE
Rv1443c	0	3	3	476	0.6643	U
Rv1444c	2	3	1	2	0	NE
Rv1445c	5	10	2	52	0	NE
Rv1446c	4	15	5	281	0.1305	U
Rv1447c	11	20	2	26	0	NE
Rv1448c	3	13	4	105	0	NE
Rv1449c	1	26	25	2019	1	E
Rv1450c	14	33	6	401	0.194	U
Rv1451	0	16	16	822	1	E
Rv1452c	13	17	2	20	0	NE
Rv1453	12	12	0	0	0	NE
Rv1454c	13	17	1	2	0	NE
Rv1455	11	13	1	2	0	NE
Rv1456c	1	14	13	755	1	E
Rv1457c	0	8	8	614	0.9955	E
Rv1458c	2	14	6	503	0.8331	U
Rv1459c	5	26	11	679	0.9979	E
Rv1460	3	9	5	405	0.7148	U
Rv1461	0	59	59	2393	1	E
Rv1462	0	14	14	943	1	E
Rv1463	0	12	12	753	0.9999	E
Rv1464	0	15	15	1088	1	E
Rv1465	1	8	7	350	0.9877	U
Rv1466	0	1	1	2	-1	S
Rv1467c	18	28	2	59	0	NE
Rv1468c	8	11	2	12	0	NE
Rv1469	13	21	2	10	0	NE
Rv1470	5	5	0	0	0	NE
Rv1471	3	3	0	0	0	NE
Rv1472	12	16	1	2	0	NE
Rv1473	14	25	3	20	0	NE
Rv1473A	1	4	3	53	-1	S
Rv1474c	4	8	1	2	0	NE
Rv1475c	1	56	55	2796	1	E
Rv1476	0	7	7	548	0.9866	U
Rv1477	2	25	23	1315	1	E
Rv1478	7	9	1	2	0	NE
Rv1479	0	14	14	947	1	E
Rv1480	1	6	5	747	0.8951	U
Rv1481	1	14	13	941	1	E
Rv1482c	10	15	2	36	0	NE
Rv1483	0	13	13	693	1	E
Rv1484	0	10	10	774	0.9991	E
Rv1485	0	25	25	917	1	E
Rv1486c	8	8	0	0	0	NE
Rv1487	2	4	2	91	0	NE
Rv1488	13	16	1	2	0	NE
Rv1489	7	7	0	0	0	NE
Rv1489A	4	4	0	0	-1	S
Rv1490	12	38	9	193	0.0005	NE
Rv1491c	12	15	1	2	0	NE
Rv1492	12	17	3	84	0	NE
Rv1493	20	32	3	110	0	NE
Rv1494	5	8	3	97	0.0001	NE
Rv1495	6	6	0	0	0	NE
Rv1496	7	9	1	2	0	NE
Rv1497	13	17	3	31	0	NE
Rv1498A	3	3	0	0	0	NE
Rv1498c	14	17	2	19	0	NE
Rv1499	4	5	1	2	0	NE
Rv1500	14	36	9	179	0.0002	NE
Rv1501	10	34	9	191	0.0007	NE
Rv1502	6	33	12	373	0.9997	E
Rv1503c	12	18	3	54	0	NE
Rv1504c	11	13	1	2	0	NE
Rv1505c	6	27	17	390	1	E
Rv1506c	8	20	5	84	0	NE
Rv1507A	6	15	3	37	0	NE
Rv1507c	4	29	18	430	1	E
Rv1508A	7	14	4	151	0	NE
Rv1508c	32	44	2	13	0	NE
Rv1509	5	20	11	336	0.9983	E
Rv1510	22	23	1	2	0	NE
Rv1511	18	20	2	95	0	NE
Rv1512	0	13	13	890	1	E
Rv1513	2	7	4	222	0.0003	NE
Rv1514c	9	19	3	92	0	NE
Rv1515c	11	18	1	2	0	NE
Rv1516c	6	11	1	2	0	NE
Rv1517	7	15	5	96	0	NE
Rv1518	8	13	2	133	0	NE
Rv1519	2	3	1	2	0	NE
Rv1520	23	26	2	31	0	NE
Rv1521	24	39	5	74	0	NE
Rv1522c	29	52	12	202	0.005	NE
Rv1523	16	21	2	59	0	NE
Rv1524	9	14	2	247	0	NE
Rv1525	3	23	9	338	0.9843	U
Rv1526c	8	18	5	251	0.0043	NE
Rv1527c	69	100	3	63	0	NE
Rv1528c	7	7	0	0	0	NE
Rv1529	19	37	6	117	0	NE
Rv1530	10	25	4	419	0.1508	U
Rv1531	3	8	3	44	0	NE
Rv1532c	4	6	2	60	0	NE
Rv1533	7	11	2	329	0.0568	U
Rv1534	13	17	2	11	0	NE
Rv1535	4	5	1	2	0	NE
Rv1536	0	79	79	3100	1	E
Rv1537	10	14	2	25	0	NE
Rv1538c	0	14	14	868	1	E
Rv1539	2	9	7	398	0.9826	U
Rv1540	0	14	14	679	1	E
Rv1541c	8	9	1	2	0	NE
Rv1542c	8	8	0	0	0	NE
Rv1543	9	15	2	15	0	NE
Rv1544	8	11	1	2	0	NE
Rv1545	2	4	1	2	0	NE
Rv1546	5	6	1	2	0	NE
Rv1547	1	48	47	3149	1	E
Rv1548c	15	43	6	205	0	NE
Rv1549	7	9	1	2	0	NE
Rv1550	19	23	3	76	0	NE
Rv1551	19	33	6	61	0	NE
Rv1552	24	41	4	130	0	NE
Rv1553	11	14	2	20	0	NE
Rv1554	6	10	2	31	0	NE
Rv1555	5	5	0	0	0	NE
Rv1556	11	14	2	40	0	NE
Rv1557	13	21	3	144	0	NE
Rv1558	8	10	1	2	0	NE
Rv1559	1	27	26	1231	1	E
Rv1560	1	3	2	13	-1	S
Rv1561	5	9	3	76	0	NE
Rv1562c	15	37	8	446	0.8577	U
Rv1563c	8	36	8	461	0.8271	U
Rv1564c	22	49	14	664	0.9999	E
Rv1565c	5	46	14	944	0.9999	E
Rv1566c	6	11	2	209	0	NE
Rv1567c	6	10	2	9	0	NE
Rv1568	0	16	16	1227	1	E
Rv1569	1	7	3	393	0.1926	U
Rv1570	0	2	2	370	-1	S
Rv1571	0	3	3	462	0.6889	U
Rv1572c	0	1	1	2	-1	S
Rv1573	0	1	1	2	-1	S
Rv1574	2	4	2	46	0	NE
Rv1575	3	9	5	45	0	NE
Rv1576c	1	9	7	963	0.9853	U
Rv1577c	2	8	5	113	0	NE
Rv1578c	1	4	3	150	0.1817	U
Rv1579c	2	4	2	37	-1	S
Rv1580c	4	5	1	2	0	NE
Rv1581c	6	7	1	2	0	NE
Rv1582c	8	33	12	464	0.9986	E
Rv1583c	4	5	1	2	0	NE
Rv1584c	2	3	1	2	-1	S
Rv1585c	2	10	8	362	0.9958	E
Rv1586c	15	24	6	273	0.0627	U
Rv1587c	8	8	0	0	0	NE
Rv1588c	8	11	1	2	0	NE
Rv1589	1	11	10	872	0.9992	E
Rv1590	0	3	3	31	-1	S
Rv1591	9	9	0	0	0	NE
Rv1592c	20	25	2	86	0	NE
Rv1593c	6	12	2	4	0	NE
Rv1594	0	10	10	876	0.9993	E
Rv1595	0	24	24	1419	1	E
Rv1596	2	15	13	790	1	E
Rv1597	10	12	2	29	0	NE
Rv1598c	6	9	1	2	0	NE
Rv1599	0	17	17	1291	1	E
Rv1600	0	26	26	1108	1	E
Rv1601	0	15	15	522	1	E
Rv1602	1	11	10	575	0.9992	E
Rv1603	1	10	9	676	0.9967	E
Rv1604	5	13	6	295	0.6557	U
Rv1605	0	7	7	645	0.9863	U
Rv1606	1	9	8	295	0.9994	E
Rv1607	8	10	2	17	0	NE
Rv1608c	6	9	2	31	0	NE
Rv1609	1	26	25	1337	1	E
Rv1610	0	5	5	405	0.9428	U
Rv1611	0	12	12	679	1	E
Rv1612	0	18	18	1041	1	E
Rv1613	0	19	19	769	1	E
Rv1614	2	27	24	794	1	E
Rv1615	7	10	1	2	0	NE
Rv1616	7	11	3	94	0	NE
Rv1617	1	14	13	1196	1	E
Rv1618	16	19	1	2	0	NE
Rv1619	9	23	7	310	0.7252	U
Rv1620c	2	19	13	964	0.9999	E
Rv1621c	1	20	13	893	0.9999	E
Rv1622c	2	22	8	224	0.0074	NE
Rv1623c	5	23	9	617	0.9814	U
Rv1624c	4	5	1	2	0	NE
Rv1625c	25	31	3	62	0	NE
Rv1626	5	5	0	0	0	NE
Rv1627c	12	20	7	313	0.7841	U
Rv1628c	3	7	3	35	0	NE
Rv1629	2	42	40	2558	1	E
Rv1630	0	17	17	1326	1	E
Rv1631	0	12	12	846	0.9999	E
Rv1632c	11	11	0	0	0	NE
Rv1633	21	38	4	138	0	NE
Rv1634	30	33	1	2	0	NE
Rv1635c	25	32	2	41	0	NE
Rv1636	1	10	9	375	0.9984	E
Rv1637c	13	14	1	2	0	NE
Rv1638	22	39	3	59	0	NE
Rv1638A	2	5	3	59	0.0006	NE
Rv1639c	11	19	3	146	0	NE
Rv1640c	37	66	6	574	0.1687	U
Rv1641	2	12	10	403	0.999	E
Rv1642	0	1	1	2	-1	S
Rv1643	0	8	8	228	0.9993	E
Rv1644	11	11	0	0	0	NE
Rv1645c	22	24	1	2	0	NE
Rv1646	17	19	2	14	0	NE
Rv1647	9	12	1	2	0	NE
Rv1648	13	14	1	2	0	NE
Rv1649	0	13	13	844	1	E
Rv1650	0	37	37	2408	1	E
Rv1651c	42	55	3	107	0	NE
Rv1652	0	15	15	782	1	E
Rv1653	1	5	4	1040	0.8454	U
Rv1654	0	4	4	554	0.8023	U
Rv1655	0	10	10	1010	0.9996	E
Rv1656	0	5	5	509	0.9212	U
Rv1657	2	4	1	2	0	NE
Rv1658	0	18	18	1124	1	E
Rv1659	0	8	8	1051	0.9971	E
Rv1660	10	11	1	2	0	NE
Rv1661	21	82	12	656	0.9879	U
Rv1662	10	67	17	1441	1	E
Rv1663	4	19	12	867	0.9998	E
Rv1664	19	47	7	416	0.4653	U
Rv1665	7	13	3	49	0	NE
Rv1666c	15	20	1	2	0	NE
Rv1667c	7	11	2	25	0	NE
Rv1668c	8	14	2	154	0	NE
Rv1669	3	9	2	40	0	NE
Rv1670	9	11	1	2	0	NE
Rv1671	6	16	5	117	0	NE
Rv1672c	13	22	4	217	0	NE
Rv1673c	8	16	3	83	0	NE
Rv1674c	7	10	2	12	0	NE
Rv1675c	8	11	3	146	0	NE
Rv1676	4	10	6	322	0.8764	U
Rv1677	4	12	3	48	0	NE
Rv1678	4	10	4	333	0.4275	U
Rv1679	3	11	3	44	0	NE
Rv1680	8	15	3	62	0	NE
Rv1681	14	16	1	2	0	NE
Rv1682	7	16	2	13	0	NE
Rv1683	8	41	10	937	0.9918	E
Rv1684	0	4	4	43	-1	S
Rv1685c	0	7	7	528	0.9885	U
Rv1686c	4	14	5	165	0	NE
Rv1687c	6	12	2	60	0	NE
Rv1688	7	9	1	2	0	NE
Rv1689	0	20	20	1144	1	E
Rv1690	4	8	2	10	0	NE
Rv1691	6	11	2	30	0	NE
Rv1692	10	12	1	2	0	NE
Rv1693	1	1	0	0	-1	S
Rv1694	5	11	5	324	0.601	U
Rv1695	0	8	8	850	0.995	E
Rv1696	11	22	5	504	0.2736	U
Rv1697	2	18	16	1072	1	E
Rv1698	2	14	5	144	0	NE
Rv1699	0	37	37	1714	1	E
Rv1700	1	11	5	385	0.7811	U
Rv1701	7	15	5	325	0.4753	U
Rv1702c	17	24	4	147	0	NE
Rv1703c	13	15	1	2	0	NE
Rv1704c	18	22	2	197	0	NE
Rv1705c	17	27	6	144	0	NE
Rv1706A	0	2	2	122	-1	S
Rv1706c	15	21	2	252	0.0003	NE
Rv1707	15	22	3	36	0	NE
Rv1708	2	19	16	666	1	E
Rv1709	8	11	1	2	0	NE
Rv1710	10	15	2	80	0	NE
Rv1711	0	10	10	594	0.9993	E
Rv1712	1	13	11	508	0.9996	E
Rv1713	0	12	12	1243	1	E
Rv1714	5	8	2	165	0	NE
Rv1715	4	10	2	114	0	NE
Rv1716	8	12	2	10	0	NE
Rv1717	4	4	0	0	0	NE
Rv1718	6	7	1	2	0	NE
Rv1719	3	7	2	51	0	NE
Rv1720c	6	9	2	28	0	NE
Rv1721c	1	2	1	2	-1	S
Rv1722	20	23	1	2	0	NE
Rv1723	14	18	1	2	0	NE
Rv1724c	9	14	2	18	0	NE
Rv1725c	9	13	2	61	0	NE
Rv1726	12	16	2	20	0	NE
Rv1727	5	6	1	2	0	NE
Rv1728c	12	20	2	45	0	NE
Rv1729c	8	22	4	140	0	NE
Rv1730c	13	31	7	220	0.0013	NE
Rv1731	18	25	1	2	0	NE
Rv1732c	8	9	1	2	0	NE
Rv1733c	4	5	1	2	0	NE
Rv1734c	3	3	0	0	0	NE
Rv1735c	5	8	2	56	0	NE
Rv1736c	34	42	1	2	0	NE
Rv1737c	14	15	1	2	0	NE
Rv1738	3	3	0	0	0	NE
Rv1739c	28	42	3	52	0	NE
Rv1740	2	4	2	44	-1	S
Rv1741	5	7	1	2	0	NE
Rv1742	12	14	1	2	0	NE
Rv1743	23	34	2	8	0	NE
Rv1744c	6	8	1	2	0	NE
Rv1745c	7	13	4	130	0	NE
Rv1746	12	13	1	2	0	NE
Rv1747	24	34	2	88	0	NE
Rv1748	10	13	2	33	0	NE
Rv1749c	12	16	1	2	0	NE
Rv1750c	25	40	4	52	0	NE
Rv1751	10	19	4	219	0	NE
Rv1752	4	5	1	2	0	NE
Rv1753c	17	67	12	179	0.0003	NE
Rv1754c	25	41	5	114	0	NE
Rv1755c	3	20	6	157	0	NE
Rv1756c	21	23	1	2	0	NE
Rv1757c	5	5	0	0	0	NE
Rv1758	8	12	3	66	0	NE
Rv1759c	16	27	4	320	0.0397	U
Rv1760	19	28	4	230	0.0002	NE
Rv1761c	4	6	1	2	0	NE
Rv1762c	7	10	2	139	0	NE
Rv1763	5	5	0	0	0	NE
Rv1764	21	23	1	2	0	NE
Rv1765A	4	4	0	0	0	NE
Rv1765c	7	7	0	0	0	NE
Rv1766	2	3	1	2	0	NE
Rv1767	6	8	1	2	0	NE
Rv1768	20	21	1	2	0	NE
Rv1769	18	23	2	54	0	NE
Rv1770	14	17	2	195	0	NE
Rv1771	18	26	2	68	0	NE
Rv1772	2	5	2	106	0	NE
Rv1773c	6	11	5	260	0.0359	NE
Rv1774	22	30	1	2	0	NE
Rv1775	10	14	1	2	0	NE
Rv1776c	5	12	2	54	0	NE
Rv1777	13	28	4	72	0	NE
Rv1778c	3	6	1	2	0	NE
Rv1779c	8	15	4	394	0.1209	U
Rv1780	12	14	2	74	0	NE
Rv1781c	20	27	1	2	0	NE
Rv1782	6	20	10	672	0.9965	E
Rv1783	0	18	18	1248	1	E
Rv1784	7	42	11	356	0.9865	U
Rv1785c	13	22	3	26	0	NE
Rv1786	1	1	0	0	-1	S
Rv1787	13	20	3	69	0	NE
Rv1788	6	6	0	0	0	NE
Rv1789	17	21	2	40	0	NE
Rv1790	17	21	2	15	0	NE
Rv1791	2	6	3	65	0	NE
Rv1793	6	6	0	0	0	NE
Rv1794	7	22	6	94	0	NE
Rv1795	8	23	8	416	0.9181	U
Rv1796	14	34	5	205	0	NE
Rv1797	2	15	8	561	0.9792	U
Rv1798	16	31	6	179	0	NE
Rv1799	1	2	1	2	-1	S
Rv1800	28	40	3	72	0	NE
Rv1801	21	26	2	23	0	NE
Rv1802	18	22	1	2	0	NE
Rv1803c	21	35	5	321	0.1303	U
Rv1804c	6	11	4	154	0	NE
Rv1805c	4	7	3	94	0	NE
Rv1806	3	6	1	2	0	NE
Rv1807	9	21	4	223	0.0001	NE
Rv1808	26	29	1	2	0	NE
Rv1809	12	24	4	268	0.0037	NE
Rv1810	10	13	1	2	0	NE
Rv1811	15	16	1	2	0	NE
Rv1812c	19	24	1	2	0	NE
Rv1813c	9	10	1	2	0	NE
Rv1814	21	25	1	2	0	NE
Rv1815	8	9	1	2	0	NE
Rv1816	8	15	2	18	0	NE
Rv1817	26	30	1	2	0	NE
Rv1818c	10	17	3	449	0.0624	U
Rv1819c	29	34	2	19	0	NE
Rv1820	17	20	1	2	0	NE
Rv1821	12	39	12	754	0.9983	E
Rv1822	1	17	16	480	1	E
Rv1823	12	16	1	2	0	NE
Rv1824	4	5	1	2	0	NE
Rv1825	9	10	1	2	0	NE
Rv1826	0	9	9	375	0.9994	E
Rv1827	0	8	8	455	0.9976	E
Rv1828	0	14	14	676	1	E
Rv1829	8	10	1	2	0	NE
Rv1830	1	12	11	567	0.9997	E
Rv1831	4	5	1	2	-1	S
Rv1832	1	58	57	2681	1	E
Rv1833c	10	14	2	28	0	NE
Rv1834	9	13	1	2	0	NE
Rv1835c	37	42	2	20	0	NE
Rv1836c	2	43	31	1720	1	E
Rv1837c	1	27	25	2078	1	E
Rv1838c	9	10	1	2	0	NE
Rv1839c	3	3	0	0	-1	S
Rv1840c	9	17	6	455	0.6455	U
Rv1841c	10	13	3	128	0	NE
Rv1842c	11	16	2	9	0	NE
Rv1843c	20	23	2	59	0	NE
Rv1844c	17	18	1	2	0	NE
Rv1845c	3	15	9	402	0.9917	E
Rv1846c	3	3	0	0	0	NE
Rv1847	3	6	1	2	0	NE
Rv1848	2	2	0	0	-1	S
Rv1849	2	6	4	238	0.6804	U
Rv1850	13	19	2	62	0	NE
Rv1851	1	2	1	2	-1	S
Rv1852	3	6	1	2	0	NE
Rv1853	3	7	1	2	0	NE
Rv1854c	1	20	19	1340	1	E
Rv1855c	13	15	2	71	0	NE
Rv1856c	3	5	1	2	0	NE
Rv1857	5	6	1	2	0	NE
Rv1858	20	23	1	2	0	NE
Rv1859	12	16	1	2	0	NE
Rv1860	12	16	1	2	0	NE
Rv1861	3	8	5	216	0.7602	U
Rv1862	13	15	1	2	0	NE
Rv1863c	8	10	1	2	0	NE
Rv1864c	8	10	1	2	0	NE
Rv1865c	11	13	1	2	0	NE
Rv1866	17	35	6	87	0	NE
Rv1867	13	21	2	240	0	NE
Rv1868	23	33	3	221	0	NE
Rv1869c	21	26	2	14	0	NE
Rv1870c	11	13	1	2	0	NE
Rv1871c	8	9	1	2	0	NE
Rv1872c	9	14	2	90	0	NE
Rv1873	11	11	0	0	0	NE
Rv1874	11	12	1	2	0	NE
Rv1875	5	5	0	0	0	NE
Rv1876	8	10	1	2	0	NE
Rv1877	31	34	1	2	0	NE
Rv1878	19	28	2	11	0	NE
Rv1879	15	20	2	34	0	NE
Rv1880c	12	16	2	51	0	NE
Rv1881c	7	8	1	2	0	NE
Rv1882c	14	16	1	2	0	NE
Rv1883c	7	7	0	0	0	NE
Rv1884c	5	6	1	2	0	NE
Rv1885c	9	14	3	48	0	NE
Rv1886c	19	25	2	43	0	NE
Rv1887	17	26	4	37	0	NE
Rv1888A	0	1	1	2	-1	S
Rv1888c	12	19	3	62	0	NE
Rv1889c	2	4	2	168	0	NE
Rv1890c	6	8	1	2	0	NE
Rv1891	8	9	1	2	0	NE
Rv1892	5	8	3	34	0	NE
Rv1893	1	1	0	0	-1	S
Rv1894c	11	14	2	14	0	NE
Rv1895	15	19	1	2	0	NE
Rv1896c	10	20	6	164	0	NE
Rv1897c	4	5	1	2	0	NE
Rv1898	3	4	1	2	0	NE
Rv1899c	11	11	0	0	0	NE
Rv1900c	18	25	2	25	0	NE
Rv1901	16	19	1	2	0	NE
Rv1902c	23	34	4	125	0	NE
Rv1903	6	6	0	0	0	NE
Rv1904	9	10	1	2	0	NE
Rv1905c	17	19	1	2	0	NE
Rv1906c	6	10	2	26	0	NE
Rv1907c	6	10	1	2	0	NE
Rv1908c	0	39	39	2109	1	E
Rv1909c	3	12	7	246	0.1951	U
Rv1910c	10	13	1	2	0	NE
Rv1911c	6	9	2	10	0	NE
Rv1912c	11	15	1	2	0	NE
Rv1913	5	11	2	52	0	NE
Rv1914c	5	7	1	2	0	NE
Rv1915	16	21	2	237	0.0002	NE
Rv1916	14	18	2	27	0	NE
Rv1917c	53	122	11	206	0.0013	NE
Rv1918c	27	76	25	476	1	E
Rv1919c	6	7	1	2	0	NE
Rv1920	10	13	2	59	0	NE
Rv1921c	19	22	1	2	0	NE
Rv1922	16	21	1	2	0	NE
Rv1923	30	34	1	2	0	NE
Rv1924c	11	12	1	2	0	NE
Rv1925	30	39	1	2	0	NE
Rv1926c	6	9	2	14	0	NE
Rv1927	14	17	1	2	0	NE
Rv1928c	14	19	1	2	0	NE
Rv1929c	6	9	1	2	0	NE
Rv1930c	5	6	1	2	0	NE
Rv1931c	1	5	3	152	0	NE
Rv1932	6	9	1	2	0	NE
Rv1933c	8	10	1	2	0	NE
Rv1934c	10	12	2	11	0	NE
Rv1935c	9	10	1	2	0	NE
Rv1936	17	18	1	2	0	NE
Rv1937	27	49	6	321	0.1839	U
Rv1938	9	17	3	50	0	NE
Rv1939	1	5	3	185	0.0001	NE
Rv1940	6	9	3	419	0.1573	U
Rv1941	3	4	1	2	0	NE
Rv1942c	1	2	1	2	-1	S
Rv1943c	3	10	7	215	0.1305	U
Rv1944c	5	8	2	26	0	NE
Rv1945	14	21	2	46	0	NE
Rv1946c	5	7	2	37	0	NE
Rv1947	5	6	1	2	0	NE
Rv1948c	9	17	3	18	0	NE
Rv1949c	14	21	3	55	0	NE
Rv1950c	5	5	0	0	-1	S
Rv1951c	4	6	1	2	0	NE
Rv1952	2	2	0	0	-1	S
Rv1953	7	13	3	9	0	NE
Rv1954c	7	7	0	0	0	NE
Rv1955	6	7	1	2	0	NE
Rv1956	5	8	2	4	0	NE
Rv1957	9	13	1	2	0	NE
Rv1958c	5	10	3	202	0	NE
Rv1959c	5	7	2	63	0	NE
Rv1960c	3	4	1	2	0	NE
Rv1961	7	9	1	2	0	NE
Rv1962c	10	14	1	2	0	NE
[truncated: 1,991 more rows]
