# Supplementary material for: A systematic evaluation of Mycobacterium tuberculosis Genome-Scale Metabolic Networks
Source: PLoS Comput Biol. 2020 Jun 15;16(6):e1007533. doi: 10.1371/journal.pcbi.1007533 (PMC7316355; doi:10.1371/journal.pcbi.1007533)
Supplement: S13 Table — Genes whose in silico knockouts give growth rate values lesser than 5% of the maximum growth rate are classified as essential, otherwise are classified as non-essential. (XLSX) [file pcbi.1007533.s018.xlsx]

## Sheet: Description
S13 Table. Predictive power of Mtb GSMNs for classifying essential and non essential genes on cholesterol minimal medium (Griffin)
Subtable	Spreadsheet name	Description
S13A	Global metrics	Global predictive metrics obtained for the Mtb GSMNs growing on cholesterol minimal medium
S13B	GSMN-TB1.1	List of genes classified as true-positive, true-negative, false-positive and false-negative for GSMN-TB1.1 growing on cholesterol minimal medium
S13C	sMtb	List of genes classified as true-positive, true-negative, false-positive and false-negative for sMtb growing on cholesterol minimal medium
S13D	iCG760	List of genes classified as true-positive, true-negative, false-positive and false-negative for iCG760 growing on cholesterol minimal medium
S13E	iSM810	List of genes classified as true-positive, true-negative, false-positive and false-negative for iSM810 growing on cholesterol minimal medium of genes classified
S13F	iEK1011	List of genes classified as true-positive, true-negative, false-positive and false-negative for iEK1011 growing on cholesterol minimal medium
S13G	sMtb2018	List of genes classified as true-positive, true-negative, false-positive and false-negative for sMtb2018 growing on cholesterol minimal medium
Gene knockouts with growth rate values lesser than 5% of the maximum growth rate was used for classifying essential genes.

## Sheet: Global metrics
		S13 Table - Gene essentiality predictive metrics of Mtb GSMNs growing on cholesterol minimal medium (Griffin). Gene knockouts with growth rate values lesser than 5% of the maximum growth rate was used for classifying essential genes.
			sMtb	GSMN-TB1.1	iCG760	iSM810	iEK1011	sMtb2018
		Model Genes	915	759	760	810	1011	930
		Evaluated Genes	774	633	629	682	866	787
		True Positives	213	170	171	171	215	201
		True Negatives	393	310	302	342	502	414
		False Negatives	107	127	126	143	127	120
		False Positives	61	26	30	26	22	52
		Sensitivity	0.665625	0.572391	0.575758	0.544586	0.628655	0.626168
		Specificity	0.865639	0.922619	0.909639	0.929348	0.958015	0.888412
		Positive Predictive Value	0.777372	0.867347	0.850746	0.86802	0.907173	0.794466
		Negative Predictive Value	0.786	0.709382	0.705607	0.705155	0.798092	0.775281
		Fall out	0.134361	0.077381	0.0903614	0.0706522	0.0419847	0.111588
		False Discovery Rate	0.222628	0.132653	0.149254	0.13198	0.092827	0.205534
		False Negative Rate	0.334375	0.427609	0.424242	0.455414	0.371345	0.373832
		Accuracy	0.782946	0.758294	0.751987	0.752199	0.827945	0.781449
		Mathews Correlation Coefficient	0.547083	0.534309	0.519665	0.521198	0.64324	0.541462
		Uncertain Genes	129	112	117	117	128	131
		Too Small Genes	11	7	11	7	12	11
		Not found genes	1	7	3	4	5	1

## Sheet: GSMN-TB1.1
Vector_LocusNames	InsilicoEssential	ExperimentalEssential	Confusion_Matrix		Rxns	FVAmin	FVAmax
Rv3696c	NE	NE	TN		R1	0	1.07518e-05
Rv3302c	NE	E	FN		R4	0	0.000359129
Rv2249c	NE	NE	TN		R5	0	0
Rv0458	NE	NE	TN		R6	0	0
Rv2205c	NE	NE	TN		R7	0	0.000359129
Rv2436	NE	NE	TN		R8	0	0
Rv0363c	E	E	TP		R9	0	0
Rv3255c	E	E	TP		R10	0	0
Rv3257c	NE	E	FN		R11	-0.00613624	-0.00613618
Rv3308	NE	NE	TN		R12	-0.00613624	-0.00613618
Rv3264c	E	E	TP		R13	0.00613618	0.00613624
Rv2051c	E	E	TP		R14	0.00266752	0.00266754
Rv1511	NE	NE	TN		R15	0	0
Rv1512	NE	E	FN		R16	0	0
Rv0620	NE	NE	TN		R17	0	0
Rv0619	NE	NE	TN		R18	0	0
Rv0618	NE	NE	TN		R19	0	0
Rv3634c	NE	E	FN		R20	0.00219456	0.00219458
Rv0501	NE	NE	TN		R21	0.00323918	0.00344439
Rv0536	NE	NE	TN		R22	0.00144594	0.00144596
Rv0993	E	E	TP		R23	0.00144594	0.00144596
Rv0046c	NE	E	FN		R24	0	0.00035913
Rv1822	NE	E	FN		R25	0	0
Rv2701c	E	NE	FP		R26	0	0
Rv2471	NE	NE	TN		R27	0.00104461	0.00124983
Rv3490	E	E	TP		R28	0.00181715	0.00238149
Rv3401	NE	NE	TN		R29	0.00181715	0.00238149
Rv3372	NE	E	FN		R30	-0.00238149	-0.00217628
Rv2900c	E	NE	FP		R31	0	0.000205217
Rv0650	NE	NE	TN		R32	0.00253805	0.00253813
Rv0946c	E	E	TP		R33	0	0.000718259
Rv3068c	E	NE	FP		R34	0	0.00238149
Rv3010c	NE	NE	TN		R35	0	0.000718259
Rv2029c	NE	NE	TN		R36	0	0.00238149
Rv1438	E	E	TP		R37	-1000	999.996
Rv1436	E	E	TP		R38	0.00331233	0.00351755
Rv1437	E	E	TP		R39	-999.998	999.999
Rv3214	NE	NE	TN		R40	-1000	999.996
Rv0489	NE	E	FN		R41	0	0.000359129
Rv1023	E	E	TP		R43	0.256989	0.257348
Rv1617	NE	E	FN		R44	-0.257067	-0.256989
Rv2241	NE	E	FN		R45	-0.261641	-0.261562
Rv2215	NE	E	FN		R46	-0.649514	-0.649435
Rv0462	NE	E	FN		R48	-0.649514	-0.649435
Rv0896	NE	E	FN		R49	-1.36134	-1.18735
Rv0889c	NE	NE	TN		R50	-1.36134	-1.18735
Rv1475c	NE	E	FN		R51	0	0.00143652
Rv3339c	NE	NE	TN		R52	0	6.52963e-05
Rv0066c	NE	E	FN		R53	0	6.52963e-05
Rv1248c	NE	E	FN		R54	0.0994247	0.0994916
Rv0555	E	E	TP		R55	0.342401	0.516102
Rv2454c	NE	E	FN		R56	0.342448	0.516149
Rv2455c	NE	E	FN		R57	0.342448	0.516149
Rv0952	NE	E	FN		R58	0.0644423	0.064586
Rv0951	NE	E	FN		R59	0	8.20666e-05
Rv1098c	E	E	TP		R60	0	8.20666e-05
Rv3667	NE	NE	TN		R61	0	6.68014e-05
Rv1127c	NE	E	FN		R62	0	6.3833e-05
Rv0728c	NE	NE	TN		R63	-0.00534621	-0.00332132
Rv1872c	NE	NE	TN		R64	1.07602	1.25
Rv0694	NE	NE	TN		R65	1.64585	1000
Rv2332	NE	NE	TN		R67	0	0.000478839
Rv1862	NE	NE	TN		R68	0.99998	1.00012
Rv1530	NE	NE	TN		R69	0	0.000478839
Rv0162c	NE	NE	TN		R70	0	0
Rv0761c	NE	NE	TN		R71	-7.73834e-08	0
Rv3045	NE	NE	TN		R72	-998.299	0.0556094
Rv0409	NE	NE	TN		R73	-1000	999
Rv3280	E	E	TP		R74	-1000	999
Rv1130	NE	E	FN		R75	1.00102	1.00332
Rv0467	NE	E	FN		R76	1.00102	1.00314
Rv1121	NE	NE	TN		R77	0	0.000359129
Rv1445c	NE	NE	TN		R78	0	7.98065e-05
Rv1122	NE	E	FN		R79	0	0
Rv1844c	NE	NE	TN		R80	0	998.354
Rv1449c	E	E	TP		R81	0	0
Rv0478	NE	NE	TN		R82	0.0972368	0.0973979
Rv0211	NE	E	FN		R83	0.0972368	0.0973979
Rv1837c	NE	E	FN		R84	0.0972368	0.0973979
Rv1257c	NE	NE	TN		R85	0.0972368	0.0973979
Rv3356c	E	E	TP		R86	0	0
Rv1285	E	E	TP		R87	0	7.73834e-05
Rv1286	NE	E	FN		R88	0	7.73834e-05
Rv2392	E	E	TP		R89	0	7.73834e-05
Rv2391	E	E	TP		R90	-0.245019	-0.244889
Rv1162	NE	NE	TN		R91	0.243248	0.243327
Rv1164	NE	NE	TN		R92	-0.00042556	0.000412408
Rv1163	NE	NE	TN		R93	0	0.00144897
Rv1736c	NE	NE	TN		R94	0.119881	0.121356
Rv3145	NE	NE	TN		R95	0	0.00144897
Rv3146	NE	NE	TN		R96	0.125008	0.126483
Rv3147	NE	NE	TN		R97	-0.119946	-0.119881
Rv3149	NE	NE	TN		R98	0	0.000118084
Rv3152	NE	NE	TN		R99	0	0.000118084
Rv3153	NE	NE	TN		R100	-998.465	-0.110299
Rv3154	NE	NE	TN		R101	-1.37486	-1.19932
Rv3155	NE	NE	TN		R102	0.277892	0.451707
Rv3158	NE	NE	TN		R103	0.451586	0.625338
Rv1854c	NE	E	FN		R104	0	0
Rv0392c	NE	NE	TN		R105	0	0
Rv3319	NE	NE	TN		R106	0.6987	0.698709
Rv3316	NE	NE	TN		R107	0.6987	0.698709
Rv3317	NE	NE	TN		R108	0.00404966	0.00404978
Rv1553	NE	NE	TN		R109	0.00301041	0.00301066
Rv1554	NE	NE	TN		R110	0	0
Rv1555	NE	NE	TN		R111	0.00301041	0.00301066
Rv3106	E	NE	FP		R112	0.00301041	0.00301066
Rv2194	NE	E	FN		R113	0	0
Rv2195	NE	E	FN		R114	0	0
Rv2196	NE	E	FN		R119	3.94982	4.12439
Rv1451	NE	E	FN		R120	0	0.000359129
Rv1456c	NE	E	FN		R121	0	0.000359129
Rv3029c	NE	E	FN		R122	0.372326	0.547454
Rv3028c	NE	E	FN		R123	0.00327155	0.00452863
Rv2200c	NE	E	FN		R124	4.49385e-05	4.49389e-05
Rv3043c	NE	E	FN		R125	4.59645	4.59706
Rv2193	NE	E	FN		R126	4.59635	4.59706
Rv1622c	NE	E	FN		R127	0	0.000359129
Rv1308	NE	E	FN		R128	10.4493	10.6235
Rv1304	NE	E	FN		R129	1	1
Rv1310	NE	E	FN		R130	0	0.00143652
Rv1305	NE	E	FN		R131	0.41457	0.416485
Rv1309	NE	E	FN		R132	0	0.00253541
Rv1307	NE	E	FN		R133	-0.00903101	-0.00899835
Rv1811	NE	NE	TN		R134	0.00168127	0.00180315
Rv3628	E	E	TP		R135	0	6.68014e-05
Rv2984	NE	E	FN		R136	0	6.68014e-05
Rv1908c	E	E	TP		R137	0	6.68014e-05
Rv3432c	NE	NE	TN		R138	0	0.000359129
Rv2589	NE	NE	TN		R139	0	0.000143652
Rv0234c	NE	NE	TN		R140	0	0.000143652
Rv1731	NE	NE	TN		R141	0	0.000143652
Rv1188	NE	NE	TN		R142	0	0.000359129
Rv1223	NE	E	FN		R143	0	0.000205217
Rv1001	NE	NE	TN		R144	0	0.00504212
Rv2321c	NE	NE	TN		R145	0.00582028	0.00582033
Rv2322c	NE	NE	TN		R146	1.95385e-05	1.95387e-05
Rv2531c	E	NE	FP		R147	1.95385e-05	1.95387e-05
Rv2601	E	NE	FP		R148	0	0
Rv2210c	E	E	TP		R149	-0.102744	-0.102663
Rv2497c	NE	NE	TN		R150	0.0994096	0.0994913
Rv1070c	NE	NE	TN		R151	0.0994096	0.0994913
Rv0905	NE	NE	TN		R152	0.0994096	0.0994913
Rv2486	NE	NE	TN		R153	0.0994096	0.0994913
Rv1472	NE	NE	TN		R154	0.0994096	0.0994913
Rv3774	NE	NE	TN		R155	0.0994096	0.0994913
Rv1144	NE	NE	TN		R156	0.00144594	998.356
Rv1074c	NE	NE	TN		R157	0	0
Rv0904c	NE	NE	TN		R158	0	0
Rv3799c	E	E	TP		R159	0	0
Rv2247	NE	E	FN		R160	0	0
Rv1492	NE	NE	TN		R161	0	0
Rv1493	NE	NE	TN		R162	0	0
Rv2504c	NE	NE	TN		R163	0	0
Rv2503c	NE	NE	TN		R164	0	0
Rv0751c	NE	NE	TN		R165	0	0
Rv0753c	NE	NE	TN		R166	0	0.000478839
Rv3601c	E	E	TP		R167	-0.000478839	0
Rv1538c	NE	E	FN		R168	0	3.02397e-05
Rv2259	NE	NE	TN		R169	0	3.02397e-05
Rv2211c	NE	E	FN		R170	0	3.02397e-05
Rv1093	NE	E	FN		R171	0	3.02397e-05
Rv0070c	NE	NE	TN		R172	0	3.02397e-05
Rv1832	NE	E	FN		R173	0	3.02397e-05
Rv0069c	NE	NE	TN		R174	0	3.02397e-05
Rv1464	NE	E	FN		R175	0	0.000359129
Rv0337c	NE	E	FN		R176	0.000707294	0.0007073
Rv1322A	NE	NE	TN		R177	0.998204	0.998424
Rv2220	E	E	TP		R178	0	0
Rv1878	NE	NE	TN		R179	0	0
Rv2860c	NE	NE	TN		R180	0	0
Rv3859c	NE	E	FN		R181	0	1000
Rv3858c	NE	E	FN		R182	0	0
Rv2476c	NE	E	FN		R183	0	7.98065e-05
Rv2439c	NE	E	FN		R184	0	0.173634
Rv2427c	NE	NE	TN		R185	0.530305	0.703945
Rv0500	E	E	TP		R186	0	0.173634
Rv1652	E	E	TP		R186b	0	0.347267
Rv1655	E	E	TP		R187	0	0.173634
Rv1383	E	E	TP		R188	0	0.000359129
Rv1384	E	E	TP		R189	0	0.000179565
Rv1658	E	E	TP		R190	-1000	999.998
Rv1659	E	E	TP		R191	0	0
Rv3002c	NE	NE	TN		R192	0	0
Rv3003c	NE	E	FN		R193	0	0
Rv3001c	E	E	TP		R194	0	0
Rv0189c	E	E	TP		R195	-1000	999.998
Rv1559	NE	E	FN		R196	0	0.000359129
Rv3509c	NE	NE	TN		R197	-999.642	999.258
Rv1820	NE	NE	TN		R198	-998.901	1000
Rv3470c	NE	NE	TN		R199	0	0.00504212
Rv3710	E	E	TP		R200	0	0.00504212
Rv2988c	E	E	TP		R201	0.00468299	0.00504212
Rv2987c	E	E	TP		R202	0.00234149	0.00252106
Rv2995c	E	E	TP		R203	0	0
Rv2201	NE	E	FN		R204	0.00583982	0.0108819
Rv3709c	E	E	TP		R205	0.00583982	0.0108819
Rv3708c	E	E	TP		R206	0.00583982	0.0108819
Rv1294	E	E	TP		R207	0.00583982	0.0108819
Rv1296	E	E	TP		R208	0.00910901	0.00910908
Rv1295	E	E	TP		R209	0.00582028	0.0060255
Rv2753c	E	E	TP		R210	0.00582028	0.0060255
Rv2773c	E	E	TP		R211	0.117845	0.117927
Rv1201c	E	E	TP		R212	0.117845	0.117927
Rv0858c	NE	NE	TN		R213	0.117845	0.117927
Rv1202	E	E	TP		R214	0.00695758	0.00695764
Rv2726c	E	E	TP		R215	0	0.000179565
Rv1293	E	E	TP		R216	0	4.28756e-05
Rv3340	NE	E	FN		R217	0	4.28756e-05
Rv2458	NE	NE	TN		R218	0	4.28756e-05
Rv2124c	NE	NE	TN		R219	-0.0994909	-0.0994096
Rv1133c	E	E	TP		R220	0.00751787	0.00751793
Rv2780	E	NE	FP		R221	0.00751787	0.00751793
Rv2996c	E	E	TP		R222	0.00751787	0.00751793
Rv0884c	E	E	TP		R223	0.00751787	0.00751793
Rv3042c	E	E	TP		R224	0.00751787	0.00751793
Rv2335	NE	NE	TN		R225	-0.277266	-0.276907
Rv2334	NE	NE	TN		R226	0	0.000205217
Rv1336	NE	NE	TN		R227	0.00991595	0.00999575
Rv3341	NE	E	FN		R228	0.00991595	0.00999575
Rv1077	NE	NE	TN		R229	0.00611578	0.00619559
Rv1392	E	E	TP		R230	0.00464954	0.0048291
Rv3248c	E	E	TP		R231	0.00464954	0.0048291
Rv2121c	E	E	TP		R232	0.00380016	0.00380019
Rv1606	E	E	TP		R233	0.00190008	0.0019001
Rv1603	E	E	TP		R234	0.00380016	0.00380019
Rv1602	E	E	TP		R235	0.00380016	0.00380019
Rv1601	E	E	TP		R236	0.00380016	0.00380019
Rv3772	NE	NE	TN		R237	0.00380016	0.00380019
Rv1600	NE	E	FN		R238	0.0016056	0.00160561
Rv1599	E	E	TP		R239	0	0.00154605
Rv2178c	E	E	TP		R240	0	0.000179565
Rv2538c	E	E	TP		R241	0	0.000359129
Rv2537c	E	E	TP		R242	0	0.000130593
Rv3227	E	E	TP		R243	0	0
Rv2540c	E	E	TP		R244	0	0
Rv1609	E	E	TP		R245	0.00404966	0.00404978
Rv1611	E	E	TP		R246	0.0176517	0.0176519
Rv1613	E	E	TP		R247	0.537911	0.711901
Rv1612	E	E	TP		R248	0.537911	0.711901
Rv1885c	NE	NE	TN		R249	0.537911	0.711901
Rv0948c	NE	NE	TN		R250	0.00141747	0.00167684
Rv3838c	E	E	TP		R251	0.00141747	0.00167684
Rv3754	E	E	TP		R252	0	0.00154605
Rv1017c	E	E	TP		R253	0	0.000179565
Rv1380	E	E	TP		R254	0	0.00154605
Rv1381	E	E	TP		R255	0	0.00154605
Rv2139	E	E	TP		R256	0	0.000179565
Rv0382c	E	E	TP		R257	0	0.000359129
Rv1712	E	E	TP		R258	0	1000
Rv1699	E	E	TP		R259	0.00264984	0.00278043
Rv3051c	E	E	TP		R260	0.00258341	0.002714
Rv3048c	E	E	TP		R261	0.0017394	0.00173941
Rv0570	NE	NE	TN		R262	0.0017394	0.00173941
Rv0321	NE	NE	TN		R263	0.0017394	0.00173941
Rv2697c	E	E	TP		R264	0.0017394	0.00173941
Rv2754c	NE	E	FN		R265	0.0017394	0.00173941
Rv2764c	NE	E	FN		R266	0.0017394	0.00173941
Rv3247c	E	E	TP		R267	0.0017394	0.00173941
Rv3913	E	E	TP		R268	0.0017394	0.00173941
Rv3309c	NE	NE	TN		R269	0.0017394	0.00173941
Rv0808	E	E	TP		R270	0.00512714	0.00512721
Rv0772	E	E	TP		R271	0.00512714	0.00512721
Rv0956	E	E	TP		R272	0.00512714	0.00512721
Rv0803	E	E	TP		R273	0.00512714	0.00512721
Rv0809	E	E	TP		R274	0.00512714	0.00512721
Rv3276c	E	E	TP		R275	0.00512714	0.00512721
Rv0780	E	E	TP		R276	0.00512714	0.00512721
Rv0777	E	E	TP		R277	0.00110385	0.00110386
Rv0957	E	E	TP		R278	0.00110385	0.00110386
Rv1625c	NE	NE	TN		R279	0.00110385	0.00110386
Rv2435c	NE	NE	TN		R280	0.00110385	0.00110386
Rv0535	E	NE	FP		R281	0.00110385	0.00110386
Rv2584c	NE	NE	TN		R282	0.00373803	0.00373811
Rv3624c	NE	E	FN		R283	0.00217424	0.00217426
Rv3307	E	NE	FP		R284	-999.998	1000
Rv2583c	NE	E	FN		R285	0.00156378	0.00156386
Rv0357c	E	E	TP		R286	-999.998	1000
Rv2202c	NE	E	FN		R287	0.363135	0.363614
Rv3411c	E	E	TP		R288	0.00328872	0.00328875
Rv3410c	E	E	TP		R289	0.00328872	0.00328875
Rv1843c	E	NE	FP		R290	0.00328872	0.00328875
Rv3396c	E	E	TP		R291	0.00328872	0.00328875
Rv1595	E	E	TP		R292	0.00328872	0.00328875
Rv1594	E	E	TP		R293	0.00555644	0.00555648
Rv1596	E	E	TP		R294	0.0105113	0.0108705
Rv2043c	NE	NE	TN		R295	0	0.00226726
Rv0573c	NE	NE	TN		R296	0	0.00226726
Rv2421c	E	E	TP		R297	0.000768484	0.00127126
Rv2438c	E	E	TP		R298	0	0.000143652
Rv0410c	NE	E	FN		R299	0.000912135	0.00127126
Rv0155	NE	NE	TN		R300	0	0.000359129
Rv0157	NE	NE	TN		R301	0.00047885	0.000478854
Rv1695	E	E	TP		R302	0.00011972	0.000478854
Rv2713	NE	NE	TN		R303	0	0.000359129
Rv3303c	NE	NE	TN		R304	0.00047885	0.000478854
Rv3199c	NE	NE	TN		R305	0.000552002	0.000552006
Rv1415	NE	E	FN		R306	0.00795491	0.00831411
Rv1940	E	NE	FP		R307	0.00922617	0.00922625
Rv1409	NE	E	FN		R308	0	0.000205217
Rv2786c	E	E	TP		R309	0	0.000205217
Rv2225	E	E	TP		R310	0.00579238	0.00579263
Rv2573	E	NE	FP		R311	0	1000
Rv3602c	E	E	TP		R312	0	1000
Rv1092c	E	E	TP		R313	0.348662	0.348666
Rv1391	E	E	TP		R314	0.348662	0.348666
Rv1631	E	E	TP		R315	0.348662	0.348666
Rv2794c	NE	E	FN		R316	0.348662	0.348666
Rv3609c	NE	E	FN		R317	0.348662	0.348666
Rv0013	NE	E	FN		R318	0.348299	0.348303
Rv0812	NE	E	FN		R319	0.348299	0.348303
Rv1207	NE	NE	TN		R320	0.348299	0.348303
Rv2447c	NE	E	FN		R321	0.350038	0.350043
Rv2763c	NE	E	FN		R322	0.350038	0.350043
Rv3025c	NE	E	FN		R323	0	0.000205217
Rv3215	NE	E	FN		R324	0	0.000205217
Rv2386c	NE	E	FN		R325	0	0.000205217
Rv0542c	E	E	TP		R326	0	0.000205217
Rv0553	E	E	TP		R327	0	0.000205217
Rv0548c	E	E	TP		R328	-999.997	1000
Rv0534c	E	E	TP		R329	0.00011972	0.000478854
Rv0032	NE	NE	TN		R330	0.00011972	0.000478854
Rv1589	NE	E	FN		R331	0	0
Rv3588c	NE	E	FN		R332	1.95385e-05	1.95387e-05
Rv3285	E	E	TP		R333	0	0.000478839
Rv2217	E	E	TP		R334	0	0
Rv2218	E	E	TP		R335	0	0.000205217
Rv2992c	E	E	TP		R336	0	0
Rv0509	E	E	TP		R337	0	0.000205217
Rv0524	E	E	TP		R338	-0.000158324	4.70158e-05
Rv0512	E	E	TP		R338b	4.68924e-05	4.70158e-05
Rv0510	E	E	TP		R339	-0.000205217	0
Rv0511	E	E	TP		R340	-0.000412408	6.65543e-05
Rv2678c	E	E	TP		R341	0	0
Rv1300	NE	E	FN		R342	0	0.000359129
Rv1485	E	E	TP		R343	0	0.000359129
Rv2847c	NE	E	FN		R344	0	0.000205217
Rv2066	NE	NE	TN		R345	0	0.000205217
Rv2071c	NE	NE	TN		R346	0	0.000205217
Rv2070c	NE	NE	TN		R347	0	9.57679e-05
Rv2065	NE	NE	TN		R348	0	9.57679e-05
Rv2848c	NE	NE	TN		R349	0.346691	0.346896
Rv2849c	NE	NE	TN		R350	0.346691	0.346896
Rv0255c	NE	NE	TN		R351	0.729788	0.730267
Rv0254c	NE	NE	TN		R351b	0.002171	0.00278043
Rv2208	NE	NE	TN		R352	0.000335198	0.000478854
Rv3206c	NE	E	FN		R353	0	0.000143652
Rv3109	NE	E	FN		R354	-999.996	1000
Rv3116	NE	NE	TN		R355	0.0033478	0.00334788
Rv3111	NE	NE	TN		R356	0.0033478	0.00334788
Rv3119	NE	NE	TN		R357	-999.996	1000
Rv0866	NE	NE	TN		R358	1.55458	1.73013
Rv3322c	NE	NE	TN		R359	0.000912135	0.000912143
Rv0994	NE	NE	TN		R360	0	0
Rv0438c	NE	NE	TN		R361	0.000912135	0.00111735
Rv2453c	NE	NE	TN		R362	0.00150076	0.00209931
Rv0423c	E	E	TP		R363	0	0.00023942
Rv0422c	E	E	TP		R364	0.00174018	0.0017402
Rv0417	E	E	TP		R365	0.00174018	0.0017402
Rv0414c	E	E	TP		R366	0	0
Rv3262	NE	NE	TN		R367	0	0
Rv3263	NE	NE	TN		R368	0.00174018	0.0017402
Rv0486	NE	E	FN		R369	0	0.0017402
Rv1170	NE	NE	TN		R370	0	0.0017402
Rv1082	NE	NE	TN		R371	0	0
Rv2384	NE	NE	TN		R372	0	0
Rv2380c	NE	E	FN		R373	0	0
Rv0649	NE	NE	TN		R374	0	0
Rv2244	NE	E	FN		R375	0	0.000205217
Rv2524c	E	E	TP		R376	-1000	1000
Rv0035	NE	NE	TN		R377	0.00716524	0.00752437
Rv0099	NE	NE	TN		R378	0	0.000359129
Rv0119	NE	E	FN		R379	0	1000
Rv0166	NE	NE	TN		R380	0	0.000205217
Rv0214	NE	NE	TN		R381	0.000846017	0.000846094
Rv0270	NE	NE	TN		R382	0.000846017	0.000846094
Rv0275c	NE	NE	TN		R383	0.000846017	0.000846094
Rv0404	NE	E	FN		R384	0.000846017	0.000846094
Rv0551c	NE	NE	TN		R385	0.00169203	0.00169205
Rv0852	NE	NE	TN		R386	0.00169203	0.00169205
Rv1058	NE	NE	TN		R387	0.000846017	0.000846024
Rv1185c	NE	NE	TN		R388	0.000846017	0.000846024
Rv1206	NE	NE	TN		R388b	0	0
Rv1345	NE	NE	TN		R388c	0	0
Rv1521	NE	NE	TN		R388d	0	0
Rv1529	NE	NE	TN		R389	0.000310662	0.000310665
Rv1750c	NE	NE	TN		R390	0.000707294	0.0007073
Rv1925	NE	NE	TN		R391	0.000707294	0.0007073
Rv2187	NE	NE	TN		R392	0.000707294	0.0007073
Rv2505c	NE	NE	TN		R393	0.000707294	0.0007073
Rv2590	NE	NE	TN		R394	0.000707294	0.0007073
Rv2930	NE	NE	TN		R395	0.000707294	0.0007073
Rv2941	NE	NE	TN		R396	0.000707294	0.0007073
Rv2948c	NE	NE	TN		R397	0.000707294	0.0007073
Rv2950c	NE	NE	TN		R398	2.34462e-05	2.34464e-05
Rv3089	NE	NE	TN		R399	0	0
Rv3506	NE	NE	TN		R400	0	0
Rv3513c	NE	NE	TN		R401	0	0
Rv3561	NE	NE	TN		R402	0	0
Rv3801c	E	E	TP		R403	0	0
Rv3826	NE	E	FN		R404	0	0
Rv0131c	NE	NE	TN		R405	0	0
Rv0154c	NE	NE	TN		R406	0	0
Rv0215c	NE	NE	TN		R407	0	0
Rv0231	NE	NE	TN		R408	0	0.000359129
Rv0271c	NE	NE	TN		R409	0	0.000359129
Rv0400c	NE	NE	TN		R410	0	0.000359129
Rv0752c	NE	NE	TN		R411	3.9077e-06	3.90773e-06
Rv0873	NE	NE	TN		R412	0.000285262	0.000285265
Rv0972c	NE	NE	TN		R413	0.000285262	0.000285265
Rv0975c	NE	NE	TN		R414	0.000285262	0.000285265
Rv1346	NE	NE	TN		R415	0.000285262	0.000285265
Rv1467c	NE	NE	TN		R416	0.000285262	0.000285265
Rv1679	NE	NE	TN		R417	0.000285262	0.000285265
Rv1933c	NE	NE	TN		R418	0.000285262	0.000285265
Rv1934c	NE	NE	TN		R419	0	1.23406e-07
Rv2724c	NE	NE	TN		R420	0	1.23406e-07
Rv3061c	NE	NE	TN		R421	0	1.23406e-07
Rv3139	NE	NE	TN		R422	0	1.23406e-07
Rv3274c	NE	NE	TN		R423	0	1.23406e-07
Rv3543c	NE	E	FN		R424	0	1.23406e-07
Rv3544c	NE	E	FN		R425	0.349344	0.349467
Rv3560c	NE	E	FN		R426	0.00104461	0.00116802
Rv3564	NE	E	FN		R427	0.00104461	0.00116802
Rv3573c	NE	NE	TN		R427b	2.34462e-05	2.34464e-05
Rv3761c	NE	NE	TN		R427c	2.34462e-05	2.34464e-05
Rv3797	NE	NE	TN		R428	0.000312616	0.000312619
Rv0672	NE	NE	TN		R429	0.000312616	0.000312619
Rv0222	NE	NE	TN		R430	0.000312616	0.000312619
Rv0456c	NE	NE	TN		R431	0.000156308	0.000156309
Rv0632c	NE	NE	TN		R432	3.9077e-05	3.90773e-05
Rv0675	NE	NE	TN		R433	3.9077e-05	3.90773e-05
Rv0971c	NE	NE	TN		R434	3.9077e-05	3.90773e-05
Rv1071c	NE	NE	TN		R435	3.69083e-05	3.90773e-05
Rv1141c	NE	NE	TN		R436	0	2.16872e-06
Rv1142c	NE	NE	TN		R437	3.9077e-05	3.90773e-05
Rv1935c	NE	NE	TN		R438	3.9077e-05	3.90773e-05
Rv2679	NE	NE	TN		R439	3.9077e-05	3.90773e-05
Rv2831	NE	NE	TN		R440	0	0
Rv3516	NE	NE	TN		R441	0	0
Rv0468	NE	NE	TN		R442	0	0
Rv1912c	NE	NE	TN		R443	0	0
Rv3141	NE	NE	TN		R444	0	0
Rv0243	NE	NE	TN		R445	0	0
Rv3556c	NE	E	FN		R446	0	0
Rv1323	NE	NE	TN		R447	0	0
Rv0859	NE	NE	TN		R448	0	0
Rv3097c	NE	NE	TN		R449	0	0
Rv0183	NE	NE	TN		R450	0	0
Rv2854	NE	NE	TN		R451	0	0
Rv2482c	E	NE	FP		R452	0	0
Rv1551	NE	NE	TN		R453	0	0
Rv2483c	NE	NE	TN		R454	0	0
Rv2182c	NE	E	FN		R455	0	0
Rv2881c	E	E	TP		R456	0	0
Rv0217c	NE	NE	TN		R457	0	0
Rv0220	NE	NE	TN		R457b	0	0
Rv0646c	NE	NE	TN		R457c	0	0
Rv1076	NE	E	FN		R458	0	0
Rv1104	NE	NE	TN		R459	0	0.000143652
Rv1105	NE	NE	TN		R460	0	0
Rv1399c	NE	NE	TN		R461	0	0
Rv1400c	NE	NE	TN		R462	0	0
Rv1426c	NE	NE	TN		R463	0	0
Rv1497	NE	NE	TN		R464	0	0
Rv1755c	NE	NE	TN		R465	0	0
Rv1900c	NE	NE	TN		R466	0.00036276	0.00036574
Rv1923	NE	NE	TN		R467	0.00036276	0.00036574
Rv2284	NE	NE	TN		R468	0.00036276	0.000493459
Rv2349c	NE	NE	TN		R469	0.00036276	0.000493459
Rv2350c	NE	NE	TN		R470	0.00036276	0.00036574
Rv2351c	NE	NE	TN		R471	0.00036276	0.000493459
Rv2385	NE	NE	TN		R472	0.00036276	0.000493459
Rv2463	NE	NE	TN		R473	0.00036276	0.000493459
Rv2485c	NE	NE	TN		R474	0	0.000130593
Rv2970c	NE	NE	TN		R475	0	7.73834e-08
Rv3084	NE	NE	TN		R476	0	7.73834e-08
Rv3176c	NE	NE	TN		R477	0	7.73834e-08
Rv3487c	NE	NE	TN		R478	0	7.73834e-08
Rv3775	NE	NE	TN		R479	0	7.73834e-08
Rv2982c	NE	NE	TN		R480	0	0
Rv2746c	NE	E	FN		R481	0	0
Rv2610c	E	E	TP		R482	0	0
Rv2611c	E	E	TP		R483	0	0
Rv0557	E	NE	FP		R484	0	0
Rv1500	E	NE	FP		R484b	0	0
Rv2048c	NE	E	FN		R485	0	0
Rv0533c	E	NE	FP		R486	2.34462e-05	2.34464e-05
Rv1483	NE	E	FN		R487	0	0
Rv1350	NE	E	FN		R488	0	0
Rv2002	NE	NE	TN		R489	0	0
Rv0242c	NE	NE	TN		R490	0	0
Rv2766c	NE	NE	TN		R491	0	0
Rv0635	NE	E	FN		R492	0	0
Rv0636	E	E	TP		R493	0	0
Rv2245	NE	E	FN		R494	0	0
Rv2246	NE	E	FN		R495	0.108977	0.110233
Rv0098	NE	NE	TN		R496	0.0108038	0.0109833
Rv0130	NE	NE	TN		R497	0	0.000179565
Rv1484	NE	E	FN		R497b	2.34462e-05	2.34464e-05
Rv0643c	E	NE	FP		R498	0	5.98549e-05
Rv0503c	E	NE	FP		R499	0.00615147	0.00656191
Rv0642c	E	E	TP		R500	4.28664e-06	0.000542981
Rv0644c	E	NE	FP		R501	4.28664e-06	0.000722546
Rv0645c	E	NE	FP		R502	0.000363117	0.000722546
Rv3800c	E	E	TP		R503	0.0010489	0.00176716
Rv3802c	E	E	TP		R504	0	0.000359129
Rv1288	NE	NE	TN		R505	4.28666e-06	0.000542981
Rv0519c	NE	NE	TN		R506	0.0010489	0.00176716
Rv0774c	NE	NE	TN		R507	0	0.000359129
Rv2006	NE	E	FN		R508	0.00104461	0.00104462
Rv2940c	E	NE	FP		R509	0	0.000179565
Rv2931	NE	NE	TN		R510	0	5.98549e-05
Rv2932	NE	NE	TN		R511	0.000367703	0.000778136
Rv2933	NE	NE	TN		R512	4.28664e-06	0.000542981
Rv2934	NE	NE	TN		R513	4.28664e-06	0.000722546
Rv2935	NE	NE	TN		R514	0.000363117	0.000722546
Rv2951c	NE	NE	TN		R515	0.0010489	0.00176716
Rv2952	NE	NE	TN		R516	0	0.000359129
Rv2939	NE	NE	TN		R517	4.28666e-06	0.000542981
Rv1661	NE	E	FN		R518	0.0010489	0.00176716
Rv2942	NE	NE	TN		R519	0	0.000359129
Rv2937	NE	NE	TN		R520	0.000363117	0.000722546
Rv2938	NE	NE	TN		R521	-0.000359129	0.000359129
Rv2962c	NE	NE	TN		R522	4.28664e-06	0.000423271
Rv2958c	NE	NE	TN		R533	0.000726235	0.000786687
Rv2959c	NE	NE	TN		R534	0.000726235	0.000786687
Rv2957	NE	NE	TN		R535	0.000363117	0.000722546
Rv3529c	NE	NE	TN		R536	0.000363117	0.000722546
Rv1373	NE	NE	TN		R537	0	0
Rv2267c	NE	NE	TN		R538	0	0
Rv3823c	NE	E	FN		R539	0	0
Rv1180	NE	NE	TN		R540	0	0
Rv1182	NE	NE	TN		R541	0	1.15501e-05
Rv1183	NE	E	FN		R542	0	0
Rv3379c	NE	NE	TN		R543	0	5.77504e-06
Rv2682c	NE	E	FN		R544	0	5.77504e-06
Rv2870c	E	E	TP		R545	0	5.77504e-06
Rv3582c	E	E	TP		R546	0	0
Rv1011	E	E	TP		R547	0	5.77504e-06
Rv2868c	E	E	TP		R548	0	5.77504e-06
Rv3382c	NE	NE	TN		R549	0	5.77504e-06
Rv1110	NE	E	FN		R550	0	0
Rv1745c	E	NE	FP		R551	0	5.77504e-06
Rv3383c	NE	NE	TN		R552	0	0.000359129
Rv2173	NE	NE	TN		R553	0	0.000359129
Rv0562	E	E	TP		R554	0	0.000179565
Rv2361c	E	E	TP		R555	0	0.000359129
Rv3806c	E	E	TP		R556	0	0.000359129
Rv3790	E	E	TP		R557	0	0.000359129
Rv3791	E	E	TP		R558	0	5.13042e-05
Rv3423c	E	E	TP		R559	0	5.98549e-05
Rv2981c	E	E	TP		R560	0	0.000179565
Rv3265c	NE	E	FN		R561	0	0.000179565
Rv3808c	E	E	TP		R562	0	0.000179565
Rv3792	E	E	TP		R563	0	0.000179565
Rv3794	E	E	TP		R564	0	0.000179565
Rv3795	E	E	TP		R565	0	0.000359129
Rv0334	E	E	TP		R566	0	0.000179565
Rv3464	NE	E	FN		R567	0	0.000179565
Rv3784	NE	NE	TN		R568	0	0.000179565
Rv3266c	E	E	TP		R569	0	0.000179565
Rv3809c	E	E	TP		R570	0	0.000179565
Rv3436c	NE	E	FN		R571	0.000906586	0.000917338
Rv1338	E	E	TP		R571b	-4.97848e-05	0
Rv1018c	E	E	TP		R572	0	5.77504e-05
Rv1315	E	E	TP		R573	0	1.07518e-05
Rv0482	E	E	TP		R574	0	1.07518e-05
Rv3818	E	NE	FP		R575	0	0.000359129
Rv2152c	E	E	TP		R576	0	0.000359129
Rv2155c	E	E	TP		R577	0	5.98549e-05
Rv2158c	E	E	TP		R578	0	5.98549e-05
Rv2157c	E	E	TP		R579	0	5.98549e-05
Rv2156c	E	E	TP		R580	0	5.98549e-05
Rv2153c	E	E	TP		R581	0	5.98549e-05
Rv0437c	E	NE	FP		R582	0	5.98549e-05
Rv3130c	NE	NE	TN		R583	0.00138723	0.00139799
Rv3734c	NE	NE	TN		R587	0.00138723	0.00139799
Rv3234c	NE	NE	TN		R588	0.000480647	0.000480651
Rv3088	NE	NE	TN		R589	0.000480647	0.000480651
Rv1760	NE	NE	TN		R590	0	0
Rv2285	NE	NE	TN		R591	0.00283318	0.00319231
Rv0221	NE	NE	TN		R592	0	0
Rv3740c	NE	NE	TN		R593	0	0
Rv3087	NE	NE	TN		R594	0.00144594	0.00144596
Rv3371	NE	NE	TN		R595	0.00144594	0.00144596
Rv3480c	NE	NE	TN		R596	0.00144594	0.00144596
Rv3233c	NE	NE	TN		R597	0.00144594	0.00144596
Rv1425	NE	NE	TN		R598	0.00144594	0.00144596
Rv0895	NE	NE	TN		R599	0.000288388	0.000288391
Rv2484c	NE	NE	TN		R600	0	0
Rv3793	E	E	TP		R601	0	0
Rv1886c	E	NE	FP		R602	0.00115755	0.00115756
Rv0129c	E	NE	FP		R603	0.00029239	0.000292392
Rv1348	NE	E	FN		R604	4.00148e-06	4.00152e-06
Rv1349	NE	E	FN		R605	0	0
Rv0194	NE	NE	TN		R606	0.000865165	0.000865172
Rv1819c	NE	NE	TN		R607	0.000865165	0.000865172
Rv1747	NE	NE	TN		R608	0.000865165	0.000865172
Rv1687c	NE	NE	TN		R609	0	0
Rv1737c	NE	NE	TN		R610	0.000865165	0.000865172
Rv2127	NE	NE	TN		R611	0.000865165	0.000865172
Rv2834c	NE	NE	TN		R612	0.000576777	0.000576781
Rv0411c	NE	E	FN		R613	0.000576777	0.000576781
Rv2565	NE	NE	TN		R614	0.000288388	0.000288391
Rv0934	NE	NE	TN		R615	0	0
Rv0936	NE	NE	TN		R616	0	0
Rv0935	NE	NE	TN		R617	0	0
Rv0933	NE	NE	TN		R618	0.108977	0.110233
Rv0932c	NE	NE	TN		R619	0	0
Rv0930	NE	NE	TN		R620	0.00104461	0.00104462
Rv0929	NE	NE	TN		R621	0.00104461	0.00104462
Rv2397c	E	E	TP		R622	0.00104461	0.00104462
Rv2398c	E	E	TP		R623	0.00104461	0.00104462
Rv2399c	E	E	TP		R624	0.00083569	0.000835697
Rv2400c	E	E	TP		R625	0.00083569	0.000835697
Rv2281	NE	NE	TN		R626	0.00083569	0.000835697
Rv2833c	NE	NE	TN		R627	0.00083569	0.000835697
Rv2835c	NE	NE	TN		R628	0.000208923	0.000208924
Rv3497c	NE	E	FN		R629	0.000208923	0.000208924
Rv1106c	NE	NE	TN		R630	0.000208923	0.000208924
Rv3537	NE	E	FN		R631	0.000208923	0.000208924
Rv3526	NE	E	FN		R632	5.22306e-05	5.22311e-05
Rv3571	NE	E	FN		R633	5.22306e-05	5.22311e-05
Rv3572	NE	NE	TN		R634	0.000104461	0.000104462
Rv3567c	NE	E	FN		R635	5.22306e-05	5.22311e-05
Rv3568c	NE	E	FN		R636	5.22306e-05	5.22311e-05
Rv3569c	NE	E	FN		R637	0.00104461	0.00104462
Rv3522	NE	NE	TN		R638	0.00104461	0.00104462
Rv3523	NE	NE	TN		R639	0.00104461	0.00104462
Rv3534c	NE	NE	TN		R640	0.00104461	0.00104462
Rv3535c	NE	NE	TN		R641	0.00104461	0.00104462
Rv3536c	NE	NE	TN		R642	0.00104461	0.00104462
					R643	0.000318478	0.00031848
					R644	0	0
					R645	0	0
					R646	0	0
					R647	0	0
					R648	0	0
					R649	0.00144594	0.00144596
					R650	0	0
					R651	0	0
					R652	0	0
					R653	0	0
					R654	0	0
					R656	0	0
					R657	0	0
					R658	0	0
					R659	0	0
					R660	0	0
					R661	0	0
					R662	0	0
					R663	0	0
					R664	0	0
					R665	0	0
					R666	0	0
					R667	0	0
					R668	0	0
					R669	0	0
					R670	0	0
					R671	0	0
					R672	0	0
					R673	0	0
					R674	0	0
					R678	0.00695505	0.00695803
					R679	0.00659229	0.00659235
					R680	0.00659229	0.00659235
					R681	0.00659229	0.00659235
					R682	0.00659229	0.00659235
					R683	0.00659229	0.00659235
					R684	0.00659229	0.00659235
					R685	0.000715109	0.000715115
					R686	0.000715109	0.000715115
					R687	0.000715109	0.000715115
					R688	0.000285262	0.000285265
					R689	0.000285262	0.000285265
					R690	0.000285262	0.000285265
					R691	0.000285262	0.000285265
					R692	0.000285262	0.000285265
					R693	0.000285262	0.000285265
					R694	0.00039077	0.000390773
					R695	0.00660057	0.00660063
					R696	0.00660057	0.00660063
					R697	0.00660057	0.00660063
					R698	0.00438913	0.00438917
					R699	0.00219456	0.00219458
					R700	7.31521e-05	7.31528e-05
					R701	7.31521e-05	7.31528e-05
					R702	7.31521e-05	7.31528e-05
					R705	7.31521e-05	7.31528e-05
					R706	7.31521e-05	7.31528e-05
					R707	7.31521e-05	7.31528e-05
					R708	7.31521e-05	7.31528e-05
					R709	7.31521e-05	7.31528e-05
					R710	7.31521e-05	7.31528e-05
					R711	0.00219456	0.00219458
					R712	-999.996	998.905
					R713	0.00219456	0.00219458
					R714	-1000	998.901
					R715	-0.00446232	-0.00446228
					R716	0.00446228	0.00446232
					R717	0.00446228	0.00446232
					R718	0.00219456	0.00219458
					R719	0.00219456	0.00219458
					R722	0.0015362	0.00153621
					R723	0.00219456	0.00219458
					R724	0.00219456	0.00219458
					R725	0.00219456	0.00219458
					R726	0.00219456	0.00219458
					R727	0.00219456	0.00219458
					R728	0.00219456	0.00219458
					R729	0.00219456	0.00219458
					R730	0.00219456	0.00219458
					R731	7.31521e-05	7.31528e-05
					PROT	0.00836248	0.00836255
					RNA	0.00140677	0.00140678
					DNA	0.000859694	0.000859701
					SM_MOL	0.00195385	0.00195387
					PE	0.00039077	0.000390773
					TAG	0.00078154	0.000831325
					PIMS	0.00351693	0.00351696
					LAM	0.000312616	0.000312619
					MAPC	0.00914402	0.0091441
					P_L_GLX	0.00664309	0.00664315
					CL	0	0
					LM	2.00074e-05	2.00076e-05
					SL_1	0	0
					TDM	0	0
					TMM	0.00217628	0.0021763
					DAT	0	0
					PAT	0	0
					MPD	0	0
					DIM	0	0
					GLUCAN	0	0
					BIOMASS	0.039077	0.0390773
					BXT	0.039077	0.0390773
					R800	-0.0496714	-0.049641
					R801	0	0
					R803	0	0
					R804	2.30266	2.30306
					R805	-1.49464	-1.49455
					R806	0	0
					R807	0	0
					R808	0	0
					R809	0	0
					R810	0	0
					R811	0	0
					R812	0	0
					R814	0	0
					R815	0	0
					R816	0	0
					R817	0	0
					R818	0	0
					R819	0	0
					R820	0	0
					R821	0	0
					R822	0.999985	1
					R823	0	0
					R824	0	0
					R825	0	0
					R826	0	0
					R827	0	0
					R828	0	0
					R829	0	0
					R830	0	0
					R831	0	0
					R832	0	0
					R833	0	0
					R834	0	0
					R835	0	0
					R836	0	0
					R837	0	0
					R838	0.0629256	0.0634592
					R839	0	0
					R840	0	0
					R841	0.00301041	0.00301066
					R842	0	0
					R843	0	0
					R844	0	0
					R845	0	0
					R846	0	0
					R847	0	0
					R848	0	0
					R849	0	0
					R850	0	0
					R851	0	0
					R852	0	0
					R853	0	0
					R854	0	0
					R855	0	0
					R856	0	0
					R857	0	0
					R858	0.99998	1
					R859	0	0
					R860	0	0
					R861	0	0
					R862	0	0
					R863	0	0
					R864	0	0
					R865	0	0
					R866	0	0
					R867	0	0
					R868	0	0
					R869	0	0
					R870	0	0
					R871	0	0
					R872	0	0
					R873	0	0
					R874	0	0
					R875	0	0
					R876	0	0
					R877	0	0
					R878	0	0
					R879	0	0
					R880	0	0
					R881	0	0
					R882	0.999521	1
					R883	0	0
					R884	0	0
					R885	0	0
					R886	0	0
					R887	0	0
					R888	0	0
					R889	0	0
					R890	0	0
					R891	0	0
					R892	0	0
					R893	0	0
					R894	0	0
					R895	0	0
					R896	0	0
					R897	0	0
					R898	0	0
					R899	0	0
					R900	0	0
					R901	0	0
					R902	0	0
					R903	0	0
					R904	0	0
					R905	0	0
					R906	0	0
					R907	0	0
					R908	0	0
					R909	0	0
					R910	0	0
					R911	0	0
					R912	0	0
					R913	0	0
					R914	0	0
					R915	0	0
					R916	0	0
					R917	0	0
					R918	0	0
					R919	0	0
					R920	0	0
					R921	0	0
					R922	0	0
					R923	0	0
					R924	4.68924e-05	4.68928e-05
					R925	0	0
					R926	0	0
					R927	0	0
					R928	0	0
					R929	0	0
					R930	0	0
					R931	0	0
					R932	0	0
					R933	0	0
					R934	0	0
					R935	0	0
					R936	0	0
					R937	0	0
					R938	0	0
					R939	0	0
					R940	0	0
					R941	0	0

## Sheet: sMtb
Vector_LocusNames	InsilicoEssential	ExperimentalEssential	Confusion_Matrix		Rxns	FVAmin	FVAmax
Rv3382c	NE	NE	TN		ISPH1	0	1000
Rv1110	NE	E	FN		ISPH2	-0.248918	999.751
Rv3247c	E	E	TP		GMK1	-999.979	999.998
Rv2932	E	NE	FP		TMK	0.00221549	0.0022155
Rv1162	NE	NE	TN		PPSB1	0.000482195	0.000482196
Rv1164	NE	NE	TN		TSUCCB	-16.4421	15.4421
Rv1163	NE	NE	TN		PPSB3	0.000128585	0.000128586
Rv1736c	NE	NE	TN		PPSB2	0.000821035	0.000821037
Rv1438	E	E	TP		HBA	0.00130323	0.00130323
Rv1017c	E	E	TP		HOGEN	0.000188079	0.000195833
Rv3794	E	E	TP		NARG	0	0
Rv3795	E	E	TP		TPIA	-15.9232	-0.481085
Rv3793	E	E	TP		OGSAL	0	5.16863e-06
Rv2071c	NE	NE	TN		PRSA	0.117617	31.0019
Rv2397c	E	E	TP		FOLK	0	0.000175056
Rv2398c	E	E	TP		EMB	0.000369248	0.000369249
Rv2399c	E	E	TP		ECHA20	0	1.72287e-06
Rv2400c	E	E	TP		COBM	0	0
Rv1739c	E	NE	FP		CYSA12	0	15.4421
Rv0363c	E	E	TP		FBA1	0	0
Rv3051c	E	E	TP		FBA2	-0.446253	-0.446245
Rv3048c	E	E	TP		CYSA11	0.0201349	15.4623
Rv1484	E	E	TP		NRDE2	0.00421378	0.00642928
Rv0321	NE	NE	TN		NRDE1	0.00421378	0.00421379
Rv1322A	NE	NE	TN		TNO3	0	0
Rv2241	NE	E	FN		INHA13	0.0128151	0.0128151
Rv3790	E	E	TP		FOLB5	0	0
Rv3791	E	E	TP		CAMP	0	15.4421
Rv2996c	E	E	TP		DCD	0	0.0022155
Rv0728c	E	NE	FP		FOLB1	0	0.000175056
Rv2868c	E	E	TP		INHA12	0.0128151	0.0128151
Rv1011	E	E	TP		FOLB3	0	0.000175056
Rv3582c	E	E	TP		FOLB2	0	0.000175056
Rv2524c	E	E	TP		RMCOA	-999.853	-0.0782712
Rv3490	E	E	TP		ACEE	0	5.16863e-06
Rv2247	NE	E	FN		INHA10	0.0128151	0.0128151
Rv3799c	E	E	TP		ARAFDPP	0.0346442	0.0346443
Rv3280	E	E	TP		SERA	0.137871	15.58
Rv3285	E	E	TP		ISPG	0.248917	0.248918
Rv0904c	NE	NE	TN		ISPF	0.248917	0.248918
Rv2202c	NE	E	FN		ISPE	0.248917	0.248918
Rv0542c	E	E	TP		ISPD	0.248917	0.248918
Rv0553	E	E	TP		FAS5	0.00104626	0.129356
Rv0548c	E	E	TP		FAS4	0.00104626	0.129356
Rv0534c	E	E	TP		FAS7	0.00104626	0.129356
Rv2920c	NE	NE	TN		FAS6	0.00104626	0.129356
Rv0780	E	E	TP		FAS1	0	0.114226
Rv0644c	E	NE	FP		OTSA	0.0103824	10.3051
Rv0503c	NE	NE	TN		FAS3	0	0.0270657
Rv2208	NE	NE	TN		FAS2	0	0.0296491
Rv1485	E	E	TP		ACCD6	-1.31192	29.8148
Rv0524	NE	E	FN		ACCD4	0.0128151	0.0128151
Rv2139	E	E	TP		ACCD3	0	10.2947
Rv2786c	E	E	TP		FAS8	0.00104626	0.129356
Rv3314c	NE	NE	TN		CBHK	-30.843	10.336
Rv3667	NE	NE	TN		MENE	0.00256302	0.00256303
Rv0511	E	E	TP		TLEUA	0	15.4421
Rv0510	E	E	TP		MENB	0.00256302	0.00256303
Rv0512	E	E	TP		MENA	0.00256302	0.00256303
Rv0414c	E	E	TP		HPPP	0.00256302	0.00256303
Rv1170	E	NE	FP		AMT	-1.09058	10
Rv0417	E	E	TP		HEMH2	0.0437451	0.0437485
Rv2677c	NE	E	FN		MMAA25	0.00194789	0.0019479
Rv1300	NE	E	FN		COBS	0	0
Rv0467	NE	E	FN		HEMH1	0.000347528	0.000347529
Rv1915	NE	NE	TN		HEML	0.00416517	0.00417035
Rv1916	NE	NE	TN		PYRD2	0	5.16862e-06
Rv2287	NE	NE	TN		RIBF2	0.00280194	0.00280195
Rv3236c	NE	NE	TN		PYR	-5.16862e-06	0
Rv0423c	E	E	TP		DEOA	0	0
Rv0824c	E	E	TP		ACS2	0	0
Rv1094	E	E	TP		HEMD	0.000521292	0.000521293
Rv3229c	E	E	TP		ACS1	0	15.7639
Rv1092c	E	E	TP		HEMC	0.000521292	0.000521293
Rv1631	E	E	TP		HEMB	0.00208517	0.00208517
Rv0131c	NE	NE	TN		THIE	0.000173764	10.2949
Rv0154c	NE	NE	TN		MSHB	0.00284539	0.00284539
Rv0215c	NE	NE	TN		THIG	0.000173764	0.000173764
Rv0231	NE	NE	TN		HEMY	0.000347528	0.000347529
Rv0271c	NE	NE	TN		ICL1	0.254677	0.512143
Rv0400c	NE	NE	TN		YJCE	-27.4235	181.861
Rv0752c	NE	NE	TN		THIC	0.000173764	0.000173764
Rv0873	NE	NE	TN		DESA13	0.00344726	0.00344727
Rv0972c	NE	NE	TN		DESA12	0.00176848	0.00176849
Rv0975c	NE	NE	TN		DESA11	0.00185819	0.00185819
Rv1467c	NE	NE	TN		COAA	0.00427894	0.00427895
Rv1679	NE	NE	TN		PCOA	0	7.04812e-07
Rv1933c	NE	NE	TN		TDGLUB	0	15.4421
Rv1934c	NE	NE	TN		COAD	0.00427894	0.00427895
Rv2724c	NE	NE	TN		COAE	0.00427894	0.00427895
Rv3061c	NE	NE	TN		BO11	2.17205e-05	2.27542e-05
Rv3139	NE	NE	TN		BO10	2.17205e-05	2.27542e-05
Rv3274c	NE	NE	TN		BO13	0	7.38375e-07
Rv3564	NE	E	FN		FADD268	0	7.72106
Rv3573c	NE	NE	TN		BO15	0	2.43048e-05
Rv3761c	NE	NE	TN		BO14	0	5.16862e-06
Rv3797	NE	NE	TN		BO17	0	2.43048e-05
Rv0672	NE	NE	TN		BO16	0	2.43048e-05
Rv0222	NE	NE	TN		BO19	0	2.43048e-05
Rv0456c	NE	NE	TN		BO18	0	2.43048e-05
Rv0632c	NE	NE	TN		FADD261	0.000482195	0.000482196
Rv0675	NE	NE	TN		FADD267	0	7.72106
Rv0905	NE	NE	TN		FADD266	0	7.72106
Rv0971c	NE	NE	TN		FADD265	0	7.72106
Rv1070c	NE	NE	TN		FADD264	0.000821035	0.000821037
Rv1071c	NE	NE	TN		CSD	0	10.2956
Rv1141c	NE	NE	TN		BKDA1	0	1.72288e-06
Rv1142c	NE	NE	TN		BKDA2	0	1.72288e-06
Rv1472	NE	NE	TN		SIRA2	-0.0187551	-0.0187448
Rv1935c	NE	NE	TN		TGABAB	0	15.4421
Rv2486	NE	NE	TN		CHOL1	0	1.72288e-06
Rv2679	NE	NE	TN		GLNH2	0	15.4421
Rv2831	NE	NE	TN		MAS8	0.000495227	0.000495229
Rv3373	NE	NE	TN		FAS42	0	0.0811886
Rv3516	NE	NE	TN		FAS43	0	0.0811886
Rv3774	NE	NE	TN		PHBADD	0	0
Rv0468	NE	NE	TN		FAS41	0	0.0811886
Rv1912c	NE	NE	TN		FAS46	0	0.0636905
Rv3141	NE	NE	TN		FAS47	0	0.0636905
Rv0243	NE	NE	TN		FAS44	0	0.0787086
Rv0859	NE	NE	TN		FAS45	0	0.0636905
Rv1074c	NE	NE	TN		FAS48	0	0.0636905
Rv1323	NE	NE	TN		FAS49	0	0.0636905
Rv3556c	NE	E	FN		ILVE1	0.0322115	0.0322141
Rv2930	E	NE	FP		ILVE2	0.0298222	0.0298248
Rv1464	NE	E	FN		ILVE3	-0.0139471	-0.0139446
Rv2497c	NE	NE	TN		TEICN	-0.0232525	0
Rv2391	E	E	TP		PPNK	0.00295399	0.002954
Rv0522	NE	NE	TN		GUAA	0.0212426	0.0212439
Rv1106c	NE	NE	TN		MBTA2	6.52484e-05	6.52486e-05
Rv0411c	NE	E	FN		MBTA3	6.53353e-05	6.53354e-05
Rv0072	NE	NE	TN		ADHA	-1000	999.233
Rv0073	NE	NE	TN		MCA	0	0
Rv2563	NE	NE	TN		AACE	0	0
Rv2564	NE	NE	TN		MPET	0	10.2947
Rv2940c	E	NE	FP		ISCS	0.000347528	0.000347529
Rv2210c	E	E	TP		LYSA	0.00727706	0.00727965
Rv1695	E	E	TP		MSHD	0.00284539	0.00284539
Rv3396c	E	E	TP		KASB19	0.00512604	0.00512605
Rv2384	E	NE	FP		KASB18	0.00689452	0.00689454
Rv2380c	E	E	TP		KASB15	0.0128151	0.0128151
Rv2379c	E	E	TP		DCTA1A	0	15.4421
Rv1862	NE	NE	TN		DCTA1B	0	15.4421
Rv1530	NE	NE	TN		KASB16	0.0128151	0.0128151
Rv0162c	NE	NE	TN		KASB11	0.0128151	0.0128151
Rv0761c	NE	NE	TN		KASB10	0.0128151	0.0128151
Rv1082	NE	NE	TN		KASB13	0.0128151	0.0128151
Rv3025c	E	E	TP		KASB12	0.0128151	0.0128151
Rv1293	E	E	TP		FADD28	0	7.72106
Rv2246	E	E	TP		TDPMB	0	15.4421
Rv2245	E	E	TP		HMGCOA	0	7.75293e-06
Rv2443	NE	NE	TN		USPA4	0	15.4421
Rv0035	NE	NE	TN		USPA3	0	15.4421
Rv0099	NE	NE	TN		CYSQ1	0.00139011	0.00139012
Rv0119	NE	E	FN		CYSQ2	0	30.8842
Rv0166	NE	NE	TN		PCAA3	0.00176848	0.00176849
Rv0214	NE	NE	TN		PCAA2	0.00406239	0.0040624
Rv0270	NE	NE	TN		PCAA1	0.00185819	0.00185819
Rv0404	NE	E	FN		FADE282	0	1.72287e-06
Rv0551c	NE	NE	TN		CDSA	-999.993	999.747
Rv0852	NE	NE	TN		FADD27	0	7.72106
Rv1058	NE	NE	TN		FAS37	0.000829056	0.129139
Rv1185c	NE	NE	TN		FAS36	0.000829056	0.129139
Rv1206	NE	NE	TN		FAS35	0.000829056	0.129139
Rv1521	NE	NE	TN		FAS34	0.000829056	0.129139
Rv1529	NE	NE	TN		FAS33	0.000829056	0.129139
Rv1549	NE	NE	TN		FAS32	0.000829056	0.129139
Rv1550	NE	NE	TN		FAS31	0.000829056	0.129139
Rv1750c	NE	NE	TN		FAS30	0.000829056	0.129139
Rv1925	NE	NE	TN		HPT3	0	0
Rv2187	NE	NE	TN		HPT2	0	0
Rv2505c	NE	NE	TN		HPT1	0	15.4421
Rv2590	NE	NE	TN		FOLE	0.000173764	0.000175056
Rv2941	NE	NE	TN		FAS39	0.000807335	0.129142
Rv2948c	E	NE	FP		FAS38	0.000829056	0.129139
Rv2950c	NE	NE	TN		GA6PF6P	-1000	31.0291
Rv3089	NE	NE	TN		TSUCCA	-15.4421	16.4421
Rv3506	NE	NE	TN		TADN	-1.6322e-06	0
Rv3513c	NE	NE	TN		OTSB2	0	10.2947
Rv3561	NE	NE	TN		HSAF	0	1.72287e-06
Rv3801c	E	E	TP		PGSA1	0.00238925	0.00238926
Rv3826	NE	E	FN		TVALB	0	15.4421
Rv2316	NE	NE	TN		PGSA3	0.00395313	0.00395314
Rv2317	NE	E	FN		PGSA2	0.00197657	0.00197657
Rv1235	NE	NE	TN		MAS6	0.000660303	0.000660305
Rv1236	NE	NE	TN		MCACP	0.00330152	0.00330152
Rv1237	NE	NE	TN		RIBC	0.0076239	0.00762493
Rv1238	NE	NE	TN		PPSC1	0.000482195	0.000482196
Rv2039c	NE	NE	TN		OTSB1	0.00640755	0.00640756
Rv2040c	NE	NE	TN		ECHA192	0	1.72287e-06
Rv2041c	NE	NE	TN		MNTH	-30.8842	30.8842
Rv2131c	E	E	TP		NAGINSP	0.00284539	0.00284539
Rv0470c	E	NE	FP		GLCB	0.254851	0.512317
Rv3544c	NE	E	FN		UPPP	0.0203955	0.0203956
Rv3543c	NE	E	FN		ANSA	0.992371	16.4345
Rv2881c	NE	E	FN		INO1	0.00523464	0.00523465
Rv3624c	NE	E	FN		PNCA	0	0
Rv3609c	E	E	TP		FADE2	0	5.16862e-06
Rv2006	NE	E	FN		FADE3	0	8.61437e-07
Rv3372	NE	E	FN		PHEN	0.0163699	0.0163792
Rv3534c	NE	NE	TN		FADE1	0	5.16862e-06
Rv2746c	E	E	TP		FADE6	0	8.61437e-07
Rv1822	E	E	TP		FADE7	0	8.61437e-07
Rv2933	E	NE	FP		FADE4	0	8.61437e-07
Rv0924c	NE	NE	TN		FADE5	0	8.61437e-07
Rv0486	E	E	TP		FADE233	0	1.72288e-06
Rv1837c	NE	E	FN		FADE232	0	7.75293e-06
Rv2136c	E	NE	FP		FADE231	0	1.72288e-06
Rv1538c	NE	E	FN		PHEA	0.00931809	0.00931965
Rv0046c	E	E	TP		KATG1	0	0
Rv2043c	NE	NE	TN		KATG2	0.0140397	11.5956
Rv1885c	NE	NE	TN		GLTA1	0	999.774
Rv0948c	NE	NE	TN		BIOF	0	7.04812e-07
Rv3838c	E	E	TP		TLEUB	0	15.4421
Rv1908c	NE	E	FN		PYRD1	0.0206076	0.0206179
Rv0032	NE	NE	TN		MMAA26	0.00149937	0.00149937
Rv3601c	E	E	TP		TETH	0.767475	1
Rv3262	NE	NE	TN		MMAA24	0.00167878	0.00167878
Rv2691	NE	NE	TN		MMAA23	0.00176848	0.00176849
Rv2692	NE	NE	TN		ICL2	0	999.774
Rv3293	NE	NE	TN		MMAA21	0.00185819	0.00185819
Rv3567c	NE	E	FN		PAND	0.00427894	0.00428042
Rv1409	NE	E	FN		FBIB	0	0
Rv0211	NE	E	FN		TREY	0	1000
Rv1248c	NE	E	FN		TKB	0	15.4421
Rv3265c	E	E	TP		PCA	0	30.8842
Rv2531c	E	NE	FP		FAS17	0.00104626	0.129356
Rv1483	NE	E	FN		PCD	0	2.58431e-06
Rv1350	NE	E	FN		TCADA	0	2.58431e-06
Rv2002	NE	NE	TN		FAS16	0.00104626	0.129356
Rv0242c	NE	NE	TN		METB4	0	0.0209055
Rv2766c	NE	NE	TN		METB1	0	0.0209055
Rv3800c	E	E	TP		METB2	-0.0069609	0.0139497
Rv3696c	NE	NE	TN		METB3	0	0.0209055
Rv0254c	NE	NE	TN		ADD1	0	15.4426
Rv1023	E	E	TP		HSA	0	1.72287e-06
Rv3097c	NE	NE	TN		ADD2	0	15.4426
Rv0217c	NE	NE	TN		RIBD1	0.0076239	0.00762493
Rv0220	NE	NE	TN		PCKA	0	30.8842
Rv0646c	NE	NE	TN		FABD	0.180271	0.947808
Rv1076	NE	E	FN		FADB3	0	1.72287e-06
Rv1104	NE	NE	TN		FADB2	0	1.72287e-06
Rv1105	NE	NE	TN		FADB1	0	0
Rv1399c	NE	NE	TN		KDH	0	0
Rv1400c	NE	NE	TN		FADD344	0	7.72106
Rv1426c	NE	NE	TN		FADD345	0	7.72106
Rv1497	NE	NE	TN		FADD346	0	7.72188
Rv1755c	NE	NE	TN		FADD347	0	7.72106
Rv1900c	NE	NE	TN		FADD341	0	7.72106
Rv1923	NE	NE	TN		FADD342	0	7.72106
Rv2284	NE	NE	TN		RIBD2	0.0076239	0.00762493
Rv2349c	NE	NE	TN		DPHRAM	0	1000
Rv2350c	NE	NE	TN		WBBL	0.000369248	0.000369249
Rv2351c	NE	NE	TN		PTRSC	0.000760217	0.000760219
Rv2385	NE	NE	TN		ECHA81	0	1.72288e-06
Rv2463	NE	NE	TN		ECHA82	0	1.72288e-06
Rv2485c	NE	NE	TN		FBIA2	0	0
Rv2970c	NE	NE	TN		FBIA1	0	0
Rv3084	NE	NE	TN		PG	0.00395313	0.00395314
Rv3176c	NE	NE	TN		KASB20	0.00344726	0.00344727
Rv3487c	NE	NE	TN		FABG18	0.0109569	0.0109569
Rv3775	NE	NE	TN		PKS136	0.00149937	0.00149937
Rv2217	E	E	TP		GLPK	0	30.8842
Rv3001c	E	E	TP		COBU	0	0
Rv2218	E	E	TP		ENO	-16.8168	-1.37469
Rv0191	NE	NE	TN		FADD348	0.000482195	7.72154
Rv3569c	NE	E	FN		HIBUT	0	1.72288e-06
Rv3818	E	NE	FP		FADD349	0	7.72106
Rv0500	E	E	TP		PPGPP	0	10.2947
Rv1625c	NE	NE	TN		FAS68	0	0.0636905
Rv2435c	NE	NE	TN		LIPY	0	1.54438
Rv1264	NE	NE	TN		PKS133	0.00176848	0.00176849
Rv1318c	NE	NE	TN		PKS132	0.00406239	0.0040624
Rv1319c	NE	NE	TN		PKS131	0.00185819	0.00185819
Rv1320c	NE	NE	TN		CHCD	0	1.72287e-06
Rv2152c	E	E	TP		LIPW	0	0
Rv0482	E	E	TP		PKS135	0.00194789	0.0019479
Rv1315	E	E	TP		PKS134	0.00167878	0.00167878
Rv3310	NE	NE	TN		SAMA	0.000760217	0.000760219
Rv2215	NE	E	FN		LIPB	0.000217205	0.000217206
Rv2157c	E	E	TP		ILVC2	0.0139446	0.0139471
Rv2158c	E	E	TP		LIPA	0.000217205	0.000217206
Rv3423c	E	E	TP		BiomassGrowthInVitro	0	0
Rv1077	NE	NE	TN		ILVC3	0.0663127	0.0663204
Rv2793c	NE	E	FN		TLLAC	-5.16862e-06	0
Rv0884c	E	E	TP		HDAD	0	1.72287e-06
Rv3042c	E	E	TP		NAMH	0.00775422	0.00775424
Rv0505c	E	E	TP		NAMN	0	0
Rv0126	NE	NE	TN		GLNH1	0	15.4421
Rv3588c	NE	E	FN		PROC1	-999.98	1000
Rv3273	NE	NE	TN		PROC2	-999.98	1000
Rv3266c	NE	E	FN		CYA	0	15.4421
Rv3339c	NE	NE	TN		TCO2	-2.48713	0
Rv0066c	NE	E	FN		DORIB2	0	0
Rv2259	NE	NE	TN		DORIB1	0	0
Rv1622c	E	E	TP		MURC	0.0110775	0.0110775
Rv1620c	NE	E	FN		MURB	0.0197005	0.0197005
Rv1621c	NE	E	FN		MURA	0.0197005	0.0197005
Rv2194	E	E	TP		DHA	0	0
Rv2195	E	E	TP		DLAT	0	5.16863e-06
Rv2196	E	E	TP		MURF	0.0110775	0.0110775
Rv1451	E	E	TP		MURE	0.0110775	0.0110775
Rv1456c	E	E	TP		ALR	0.0221549	0.0221601
Rv3029c	E	E	TP		CBS	0	15.4535
Rv3028c	E	E	TP		TRUB	0	0
Rv2200c	E	E	TP		SERC	0.137871	15.58
Rv3043c	E	E	TP		SERB	0.137871	15.58
Rv2193	E	E	TP		TRES	-1000	0
Rv0252	NE	NE	TN		MK	0.00256302	0.00256303
Rv0253	NE	NE	TN		H2CO3	0.0455479	1000
Rv2928	E	NE	FP		RMLD	-0.000369249	1000
Rv1213	NE	NE	TN		UDPP	0.0234147	0.0234148
Rv1326c	NE	E	FN		TTAG	-5.16863e-06	0
Rv3356c	NE	E	FN		ICD	0	5.16862e-06
Rv1327c	NE	E	FN		ADHE2	0	0
Rv1603	E	E	TP		CYDB	8.39404	19.9756
Rv2995c	E	E	TP		CYDA	0.000173764	0.000173764
Rv1188	NE	NE	TN		NIRB2	0	25.9575
Rv1328	NE	NE	TN		TESA8	7.81938e-05	7.8194e-05
Rv1594	E	E	TP		ISUCC	0	23.1632
Rv1596	E	E	TP		GLGC	-999.884	997.751
Rv0478	NE	NE	TN		GLGB	0	15.4421
Rv2641	NE	NE	TN		FOLD2	0.0717201	0.0717314
Rv3409c	NE	NE	TN		GLGE	0	1000
Rv3808c	E	E	TP		HISA2	0.00745013	0.00745252
Rv1819c	NE	NE	TN		PDHB	0	7.75293e-06
Rv2601	E	NE	FP		LEUB	0.0322115	0.0322193
Rv2447c	E	E	TP		HISA1	0.00473507	0.00473636
Rv2228c	NE	E	FN		THEXC	-0.0178865	0
Rv1500	E	NE	FP		P5C	0	5.16862e-06
Rv3806c	E	E	TP		GLGP	0	997.678
Rv2361c	E	E	TP		PPSC2	0.000821035	0.000821037
Rv2855	NE	NE	TN		NADA	0.0062555	0.00625552
Rv2471	NE	NE	TN		NADC	0.0062555	0.00625552
Rv3309c	NE	NE	TN		ACCA1	0	7.75293e-06
Rv1437	E	E	TP		TTYR	-1.55059e-06	0
Rv1832	NE	E	FN		DEOC	0	0
Rv0946c	NE	E	FN		GLX1	0	0
Rv2847c	E	E	TP		CHOD	0	1.72288e-06
Rv2427c	NE	NE	TN		3HSA	0	1.72287e-06
Rv2439c	NE	E	FN		GLFT2	0.000369248	0.000369249
Rv3248c	E	E	TP		BACA	0	0
Rv1712	E	E	TP		APRO	0	0
Rv2421c	E	E	TP		FADD6	0	7.72106
Rv2856	NE	NE	TN		SPEE	0.000760217	0.000760219
Rv2952	E	NE	FP		FOLC2	0.000173764	0.000175056
Rv3708c	E	E	TP		DMBI	0	0
Rv3709c	E	E	TP		KASB14	0.0128151	0.0128151
Rv1121	NE	NE	TN		PPSB4	0.000218943	0.000218943
Rv2773c	E	E	TP		ACPIM3	0.000521292	0.000521293
Rv1613	E	E	TP		ACPIM2	0.00104258	0.00104259
Rv1612	E	E	TP		ARIZ	0	0
Rv3257c	NE	E	FN		ACPIM7	0.000521292	0.000521293
Rv3308	NE	NE	TN		ACPIM6	0.000521292	0.000521293
Rv3264c	E	E	TP		ACPIM5	0.000521292	0.000521293
Rv3568c	NE	E	FN		ACPIM4	0.000521292	0.000521293
Rv3842c	NE	NE	TN		FAS9	0.00104626	0.129356
Rv0317c	NE	NE	TN		SUGL	0	0
Rv3536c	NE	NE	TN		ACPIM8	0.000521292	0.000521293
Rv1655	E	E	TP		S1	0.0200697	30.9043
Rv0858c	NE	NE	TN		S2	0	999.954
Rv3130c	NE	NE	TN		S3	0	25.9575
Rv3734c	NE	NE	TN		DPPR	0.0346442	0.0346443
Rv3234c	NE	NE	TN		DPPP	0.0203955	0.0203956
Rv3088	NE	NE	TN		MTR	0	0
Rv0221	NE	NE	TN		MMAA22	0.00406239	0.0040624
Rv0895	NE	NE	TN		T4HBZA	-0.000173764	-0.000173764
Rv1425	NE	NE	TN		AGLA2	0	0
Rv1760	NE	NE	TN		AGLA1	0	510.268
Rv2285	NE	NE	TN		UPP	0	5.16862e-06
Rv2484c	NE	NE	TN		PGK	-16.6789	-1.23682
Rv3087	NE	NE	TN		GCVB	0.0237242	0.0237345
Rv3233c	NE	NE	TN		PGI	-20.678	999.693
Rv3371	NE	NE	TN		CYSG2	0.000173764	0.000173764
Rv3480c	NE	NE	TN		CYSG3	0.000173764	0.000173764
Rv3740c	NE	NE	TN		CYSG1	0.000173764	0.000173764
Rv0649	NE	NE	TN		PROA	0	30.9043
Rv2244	E	E	TP		PROB	0	30.9043
Rv2066	NE	NE	TN		SAHH	0.0405298	10.3353
Rv0557	NE	NE	TN		CMK1	0.0320595	0.0320595
Rv3002c	NE	NE	TN		FADD9	0	7.72106
Rv3003c	NE	E	FN		NADD1	0	15.4421
Rv1820	NE	NE	TN		NADD2	0.0062555	0.00625552
Rv3509c	NE	NE	TN		NICT1	0	15.4421
Rv1285	E	E	TP		DIMA	0.000173764	0.000173764
Rv1286	E	E	TP		ASD	0.0593632	0.0593735
Rv2931	E	NE	FP		FADD322	0.00406239	0.0040624
Rv0619	NE	NE	TN		KASB9	0.0128151	0.0128151
Rv0618	NE	NE	TN		ASK	0.0593632	0.0593735
Rv3411c	E	E	TP		ZWF2	0	1.55059e-05
Rv3410c	E	E	TP		DAPB1	0	0.0183571
Rv1843c	E	NE	FP		DAPB2	0	0.0183571
Rv1658	E	E	TP		TRPA	0.00473507	0.00473636
Rv2977c	E	E	TP		PYRF	0.0206128	0.0206179
Rv2678c	E	E	TP		THYXN	-3.44575e-06	0
Rv3535c	NE	NE	TN		TESA2	0.000198091	0.000198091
Rv3436c	NE	E	FN		TAC	-0.232525	0
Rv2984	NE	E	FN		MANB2	-0.0256303	-0.0256302
Rv1018c	E	E	TP		MAS9	0.00231106	0.00231107
Rv2763c	NE	E	FN		MANB1	0.0256302	0.0256303
Rv1604	NE	NE	TN		FADD323	0.00176848	0.00176849
Rv2701c	NE	NE	TN		TG3P	-5.16862e-06	0
Rv3792	E	E	TP		CYGLY2	0	0
Rv2476c	NE	E	FN		HSAC	0	1.72287e-06
Rv1347c	E	NE	FP		MAS1	0	0.0709703
Rv0422c	E	E	TP		MAS2	0.00264121	0.00264122
Rv0865	NE	NE	TN		MAS3	0.00556045	0.00556046
Rv3772	NE	NE	TN		MAS4	0.000660303	0.000660305
Rv1600	NE	E	FN		GLPQ1	0	0
Rv0952	NE	E	FN		HSAE	0	1.72287e-06
Rv0951	NE	E	FN		MAS7	0.00247614	0.00247614
Rv3109	NE	E	FN		OXCOA	0	0
Rv0869c	NE	NE	TN		ARGD1	0.0256954	30.93
Rv3116	E	NE	FP		ARGD2	0.0183545	0.0183571
Rv3111	E	NE	FP		TAG	0.00154867	1.54592
Rv0337c	NE	E	FN		INHA21	0.00344726	0.00344727
Rv2334	NE	NE	TN		INHA20	0.00512604	0.00512605
Rv0848	NE	NE	TN		FABD13	-0.114226	0
Rv1336	NE	NE	TN		FABD12	-0.00634153	0.114226
Rv0635	E	E	TP		FABD11	-5.16862e-06	0.0258393
Rv0636	E	E	TP		FABD10	0	0.0270657
Rv2211c	NE	E	FN		COBI2	0	0
Rv1826	NE	E	FN		COBI1	0	0
Rv3068c	E	NE	FP		FADD3415	0	7.72106
Rv2753c	E	E	TP		FABG17	0.0128151	0.0128151
Rv2726c	E	E	TP		MGTA	0	0.00186797
Rv1202	E	E	TP		MACAC	0.000188079	0.000195833
Rv2252	E	NE	FP		ILVN	0.0663127	0.0663204
Rv2289	NE	NE	TN		HLA	0	5.16863e-06
Rv3383c	NE	NE	TN		CYSD	0.0201349	0.0201452
Rv2173	NE	NE	TN		PPSA1	0.000482195	0.000482196
Rv0812	E	E	TP		FABG2	0	0.0636905
Rv2589	NE	NE	TN		GALTB	0	0
Rv3551	NE	E	FN		FADD3410	0	7.72106
Rv3552	NE	E	FN		BIRA	0	10.2947
Rv2051c	E	E	TP		FADD3411	0	7.72106
Rv1512	E	E	TP		TAKG	-0.116262	0
Rv2188c	NE	E	FN		TAL	-0.0397943	-0.0397866
Rv3010c	NE	NE	TN		GUAB2	0.0212426	0.0212439
Rv3215	NE	E	FN		ARGG	0.0249351	15.4671
Rv2386c	E	E	TP		TLAC	-5.16862e-06	0
Rv1098c	NE	E	FN		FADD343	0	7.72106
Rv3106	NE	NE	TN		FABD2	-5.16862e-06	0.0290873
Rv2849c	NE	NE	TN		TAN	-2.21512e-06	0
Rv1745c	NE	NE	TN		FABD1	-0.128283	-0.00343184
Rv1617	NE	E	FN		THIL	0.000173764	0.000173764
Rv0555	E	E	TP		PPTHIO4	7.81938e-05	7.8194e-05
Rv1445c	NE	NE	TN		PPTHIO5	0.00130323	0.00130323
Rv1144	NE	NE	TN		PPTHIO2	0.000742841	0.000742843
Rv0934	NE	NE	TN		P6C	0	2.58431e-06
Rv0936	NE	NE	TN		TPYRI	-1.93823e-06	0
Rv0935	NE	NE	TN		PPTHIO1	0.000430066	0.000430067
Rv0933	NE	NE	TN		FAS14	0.00104626	0.129356
Rv0932c	NE	NE	TN		FABD7	-0.0475493	7.72636
Rv0930	NE	NE	TN		T9OCD	-0.0258361	0
Rv0929	NE	NE	TN		ARGB	0.0256954	30.93
Rv0545c	NE	NE	TN		HEME	0.000347528	0.000347529
Rv2281	NE	NE	TN		TXAN	0	0
Rv3526	NE	E	FN		DCTA2B	0	15.4421
Rv3571	NE	E	FN		FADD3418	0	7.72106
Rv1122	NE	E	FN		HSAG1	-29.8842	1
Rv1844c	NE	NE	TN		GLMS	-999.966	31.0631
Rv1469	NE	NE	TN		PPK1	0	1000
Rv2458	NE	NE	TN		GLMU	0.0339926	0.0339927
Rv2392	E	E	TP		DFRA2	-1000	1000
Rv0458	NE	NE	TN		FABG9	0.0128151	0.0128151
Rv0147	NE	NE	TN		IMPA	0.00238925	0.00238926
Rv0768	NE	NE	TN		AFTA	0.000369248	0.000369249
Rv2988c	E	E	TP		FADD30	0	7.72106
Rv2987c	E	E	TP		FAS24	0.000829056	0.129139
Rv2610c	E	E	TP		FAS25	0.000829056	0.129139
Rv2895c	E	NE	FP		FAS26	0.000829056	0.129139
Rv1348	E	E	TP		FAS27	0.000829056	0.129139
Rv1349	E	E	TP		FAS20	0.000829056	0.129139
Rv1180	E	NE	FP		FAS21	0.000829056	0.129139
Rv1183	E	E	TP		FAS22	0.000829056	0.129139
Rv1182	E	NE	FP		FAS23	0.000829056	0.129139
Rv3710	E	E	TP		TCYSA	0	15.4421
Rv2320c	NE	NE	TN		PTHIO3	1.39011e-05	1.39012e-05
Rv0634c	NE	NE	TN		PTHIO2	0.000198091	0.000198091
Rv0107c	NE	NE	TN		FAS28	0.000829056	0.129139
Rv1239c	NE	NE	TN		GDH	0	1000
Rv1811	NE	NE	TN		TCITR	-0.116262	0
Rv1606	E	E	TP		HSAG2	0	1.72287e-06
Rv1602	E	E	TP		DHNP	0.000173764	0.000175056
Rv2121c	E	E	TP		NAGINS	0.00284539	0.00284539
Rv1599	E	E	TP		CYSN	0.0201349	30.9044
Rv0091	NE	NE	TN		MBTK2	6.52484e-05	6.52486e-05
Rv1511	NE	NE	TN		MBTK3	6.53353e-05	6.53354e-05
Rv1308	E	E	TP		TCITB	0	15.4421
Rv1304	E	E	TP		MBTK1	6.52484e-05	6.52486e-05
Rv1310	E	E	TP		THID1	0.000173764	10.2949
Rv1305	E	E	TP		THID2	0.000173764	10.2949
Rv1309	E	E	TP		NDK1	-30.8425	15.4839
Rv1307	E	E	TP		NDK2	-999.977	1000
Rv2951c	E	NE	FP		NDK3	0.0437668	1000
Rv2942	E	NE	FP		NDK4	0.00421378	15.4463
Rv2936	E	NE	FP		NDK5	0.00258474	0.00258475
Rv2937	E	NE	FP		NDK6	-999.746	999.996
Rv2938	E	NE	FP		NDK7	0.00421378	15.4474
Rv2945c	E	NE	FP		BARB	0	0
Rv1294	E	E	TP		PPGPPP	0	10.2947
Rv0069c	NE	NE	TN		MOG	0	0
Rv1295	E	E	TP		TCELB	0	0
Rv1296	E	E	TP		ACCA3	0	10.2947
Rv1492	NE	NE	TN		MAS5	0.00264121	0.00264122
Rv1493	NE	NE	TN		HISC2	0.00745013	0.00745252
Rv2934	E	NE	FP		SUCD	-1000	-0.225732
Rv2953	E	NE	FP		MOAA1	0.000173764	0.000173764
Rv2959c	NE	NE	TN		ASPB2	0.00931809	0.00931965
Rv2957	NE	NE	TN		ASPB3	0	1000
Rv2958c	NE	NE	TN		MOP	0.0322115	0.0322193
Rv3824c	E	NE	FP		ASPB1	0.00686368	0.00686523
Rv1886c	NE	NE	TN		HIAA	0	1.72287e-06
Rv0129c	NE	NE	TN		CYSK1	0	10.3023
Rv3803c	NE	NE	TN		HADA1	0	0.0787086
Rv0993	NE	E	FN		HADA2	0	0.0636905
Rv2962c	NE	NE	TN		HADA3	0	0.0548355
Rv3756c	NE	NE	TN		HADA4	0	0.0542247
Rv3757c	NE	NE	TN		HADA5	0	0.0473303
Rv3758c	NE	NE	TN		HADA6	0.0128151	0.0128203
Rv3759c	NE	NE	TN		HADA7	0.0128151	0.0128151
Rv0620	NE	NE	TN		DCMP	0	15.4421
Rv2982c	NE	NE	TN		GCVT	0.0237242	0.0237345
Rv0564c	NE	NE	TN		PGMA2	0.0729157	997.751
Rv1093	NE	E	FN		DAPA	0.0183545	0.0183571
Rv0070c	NE	NE	TN		DAPF	0.0183545	0.0183571
Rv1940	E	NE	FP		DAPE	0.0183545	0.0183571
Rv1415	NE	E	FN		TDGLUA	0	15.4421
Rv3913	E	E	TP		DAG	0.0154867	0.146667
Rv0729	NE	NE	TN		CDH	-1000	999.74
Rv3802c	E	E	TP		ACTAC1	0	7.75293e-06
Rv3307	E	NE	FP		ACTAC2	0.000188079	0.000195833
Rv3045	NE	NE	TN		IDSA1	0.0233061	0.0233062
Rv2153c	E	E	TP		MDH	-32.4042	1000
Rv2438c	E	E	TP		PABA	0.000173764	0.000175979
Rv0642c	E	E	TP		USPA1	0	15.4421
Rv0777	E	E	TP		THI	0	10.2947
Rv3470c	NE	NE	TN		GABT	-0.116262	30.8842
Rv0373c	NE	NE	TN		CHE1	0.000173764	0.000173764
Rv0374c	NE	NE	TN		TFRUB	0	0
Rv0375c	NE	NE	TN		IPDAB	0	1.72287e-06
Rv3119	NE	NE	TN		PGMA1	-0.0339927	-0.0339926
Rv0866	NE	NE	TN		FUCAC	0.000188079	0.000195833
Rv3322c	E	NE	FP		PPM1	0.011968	0.011968
Rv2388c	E	NE	FP		TESA7	5.21292e-05	5.21293e-05
Rv1338	E	E	TP		TESA6	0.000742841	0.000742843
Rv3545c	NE	NE	TN		TESA5	0.000430066	0.000430067
Rv1611	E	E	TP		BO12	0	7.38375e-07
Rv1207	NE	NE	TN		TESA3	1.39011e-05	1.39012e-05
Rv0570	NE	NE	TN		SNOP	0	1.93823e-06
Rv1981c	NE	NE	TN		TESA1	0.000114684	0.000114685
Rv1345	NE	NE	TN		A6RP	0.0076239	0.00762493
Rv1344	NE	NE	TN		EPIA2	0.00521292	0.00521293
Rv0562	E	E	TP		EPIA1	0.00521292	0.00521293
Rv1857	NE	NE	TN		PIMB	0	0.00186797
Rv1858	NE	NE	TN		PFKA	0	30.8842
Rv1859	NE	NE	TN		TRIFL	-1.03372e-06	0
Rv1130	NE	E	FN		HADA19	0.00689452	0.00689454
Rv1383	E	E	TP		ENTC	0.00275885	0.00275886
Rv1384	E	E	TP		PAPA2	0.00139011	0.00139012
Rv3341	NE	E	FN		FUM	0.14612	15.5882
Rv1373	NE	NE	TN		FADD263	0.000482195	0.000482196
Rv2267c	NE	NE	TN		FPRA	11.2451	89.0897
Rv3529c	NE	NE	TN		COBO	0	0
Rv2754c	NE	E	FN		FADD262	0.000821035	0.000821037
Rv2436	NE	NE	TN		TCOIIA	0	15.4421
Rv2220	NE	E	FN		IDI	-0.225611	999.774
Rv2222c	NE	NE	TN		TCOIIB	0	15.4421
Rv1878	NE	NE	TN		PYKA	0	30.8842
Rv2860c	NE	NE	TN		MEND2	0.00256302	0.00256303
Rv1607	NE	NE	TN		DEVB	0	1.55059e-05
Rv3809c	E	E	TP		MACOA	0	1.72288e-06
Rv2900c	NE	NE	TN		PSTS1B	0	15.4421
Rv1257c	NE	NE	TN		PSTS1A	0.231931	15.6741
Rv3634c	NE	E	FN		KSH	0	1.72287e-06
Rv0501	NE	NE	TN		GND2	0	1.55059e-05
Rv0536	NE	NE	TN		CTPD2	0	15.4421
Rv3859c	NE	E	FN		CTPD1	0	15.4421
Rv3858c	NE	E	FN		PTHIO1	0.000114684	0.000114685
Rv0255c	NE	NE	TN		MMUM	0	10.2947
Rv2453c	NE	NE	TN		2PPLA	0	0
Rv0392c	NE	NE	TN		TGSN	0	0
Rv1854c	NE	E	FN		CYSH	0.0187448	0.0187551
Rv1704c	NE	NE	TN		ACAL	0	30.8842
Rv0994	NE	NE	TN		LEUC2	-0.0322193	-0.0322115
Rv0438c	NE	NE	TN		LEUC1	-0.0322193	-0.0322115
Rv2780	E	NE	FP		TCYSB	0	15.4421
Rv2584c	NE	NE	TN		PTHIO5	0.000347528	0.000347529
Rv0753c	NE	NE	TN		MBTA1	6.52484e-05	6.52486e-05
Rv3302c	NE	E	FN		HADA21	0.00344726	0.00344727
Rv2249c	NE	NE	TN		FAS29	0.000829056	0.129139
Rv0650	NE	NE	TN		INHA4	0	0.0542247
Rv0751c	NE	NE	TN		INHA5	0	0.0473303
Rv0437c	E	NE	FP		INHA6	0.0128151	0.0128203
Rv3560c	NE	E	FN		INHA7	0.0128151	0.0128151
Rv2321c	NE	NE	TN		INHA1	0	0.0787086
Rv2322c	NE	NE	TN		INHA2	0	0.0636905
Rv0808	E	E	TP		INHA3	0	0.0548355
Rv3497c	NE	E	FN		PIMA	0.00238925	0.00238926
Rv1652	E	E	TP		VIUB	0.000173764	0.000173764
Rv2713	NE	NE	TN		FADD321	0.00185819	0.00185819
Rv0155	NE	NE	TN		INHA8	0.0128151	0.0128151
Rv0157	NE	NE	TN		INHA9	0.0128151	0.0128151
Rv1659	E	E	TP		TH2O	-45.3319	-13.0796
Rv2935	E	NE	FP		NAGA1P	0.0339926	0.0339927
Rv2504c	NE	NE	TN		TMAN	0	0
Rv2503c	NE	NE	TN		TCL1	0	15.4421
Rv0896	NE	E	FN		TCL2	0	15.4421
Rv0889c	NE	NE	TN		PKS33	4.3441e-05	4.34411e-05
Rv0266c	NE	NE	TN		PKS32	8.6882e-05	8.68822e-05
Rv3379c	NE	NE	TN		PKS31	2.17205e-05	2.17206e-05
Rv2682c	NE	E	FN		DR1P	0	0
Rv1288	NE	NE	TN		KASB1	0	0.0636905
Rv0519c	NE	NE	TN		FAS69	0	0.0787086
Rv0774c	NE	NE	TN		KASB3	0	0.0543533
Rv1436	E	E	TP		KASB2	0	0.0548355
Rv0643c	E	NE	FP		KASB5	0.0128151	0.0128203
Rv1442	NE	NE	TN		KASB4	0	0.0475493
Rv1449c	E	E	TP		KASB7	0.0128151	0.0128151
Rv3255c	NE	E	FN		KASB6	0.0128151	0.0128151
Rv2611c	E	E	TP		LEUA	0.0322115	0.0322193
Rv3540c	NE	E	FN		KASB8	0.0128151	0.0128151
Rv1601	E	E	TP		FAS62	0	0.0473303
Rv0803	E	E	TP		FAS63	0	0.0473303
Rv0788	E	E	TP		FAS64	0	0.0473303
Rv0809	E	E	TP		FAS65	0	0.0473303
Rv0956	E	E	TP		FAS66	0	0.0542247
Rv2335	NE	NE	TN		FAS67	0	0.0548355
Rv3276c	E	E	TP		ROCE2	0	15.4421
Rv0772	E	E	TP		GLX2	0	0
Rv2201	NE	E	FN		MGTE2	0	15.4421
Rv1380	E	E	TP		HISI	0.00745013	0.00745252
Rv1381	E	E	TP		HISH	0.00745013	0.00745252
Rv0357c	E	E	TP		HISG	0.00745013	0.00745252
Rv2606c	NE	E	FN		THEPD	-0.0258361	0
Rv2130c	E	E	TP		HISE	0.00745013	0.00745252
Rv2964	NE	NE	TN		HISD	0.00745013	0.00745252
Rv2155c	E	E	TP		NICT2	0	15.4421
Rv3704c	NE	NE	TN		SAMOX	0	7.04812e-07
Rv2870c	E	E	TP		MTN1	0	0
Rv2332	NE	NE	TN		FADE324	0.00194789	0.0019479
Rv0573c	NE	NE	TN		ACCD22	0	30.8842
Rv1559	NE	E	FN		GCA	0.00521292	0.00521293
Rv0189c	E	E	TP		FABD3	-0.0664622	7.73331
Rv0771	NE	NE	TN		ATP	22.3841	53.2684
Rv3823c	E	E	TP		TPYR	-5.16863e-06	0
Rv0346c	NE	NE	TN		DGMP	0	15.4421
Rv2127	NE	NE	TN		PTTPDIM	0.000651615	0.000651617
Rv0727c	NE	NE	TN		FABG3	0	0.0548355
Rv2483c	NE	NE	TN		FABG1	0	0.0787086
Rv2182c	NE	E	FN		FABG6	0.0128151	0.0128203
Rv3319	NE	NE	TN		FABG7	0.0128151	0.0128151
Rv3316	NE	NE	TN		FABG4	0	0.0543533
Rv3317	NE	NE	TN		FABG5	0	0.0475493
Rv0248c	NE	NE	TN		MMPL72	0.000173764	0.000173764
Rv0249c	NE	NE	TN		MMPL73	0.000651615	0.000651617
Rv1553	NE	NE	TN		FABG8	0.0128151	0.0128151
Rv1554	NE	NE	TN		MMPL71	0.000173764	0.000173764
Rv1555	NE	NE	TN		FAS40	0	0.0811886
Rv1737c	NE	NE	TN		MMPL74	0.000651615	0.000651617
Rv2329c	NE	NE	TN		FADD3420	0	7.72106
Rv0261c	NE	NE	TN		THRA	0.0410087	0.041019
Rv0267	NE	NE	TN		SDAA	0	15.4421
Rv1589	NE	E	FN		THRC	0.0201135	0.041019
Rv3214	NE	NE	TN		THRB	0.0201135	0.041019
Rv0489	NE	E	FN		MUTA	-999.853	-0.0782712
Rv1133c	E	E	TP		COBL	0	0
Rv2833c	NE	NE	TN		PPSD3	0.000482195	0.000482196
Rv2834c	NE	NE	TN		PHBADB	0	0
Rv2835c	NE	NE	TN		PPSD1	0.000128585	0.000128586
Rv1001	NE	NE	TN		PHBADC	0	0
Rv3340	NE	E	FN		PAPA1	0.00139011	0.00139012
Rv2697c	E	E	TP		FAS70	0.000807335	0.129139
Rv2156c	E	E	TP		FBPA	0	0
Rv2225	E	E	TP		GLUCA	0	1000
Rv3602c	E	E	TP		TCITA	0	16.4421
Rv0410c	NE	E	FN		ECHA193	0	1.72287e-06
Rv2573	E	NE	FP		GALU	0	999.956
Rv1391	E	E	TP		PHBADA	0	0
Rv3206c	E	E	TP		TGABAA	0	15.4421
Rv0234c	NE	NE	TN		PROZ2	0	15.4421
Rv1731	NE	NE	TN		GSEALD	0.00416517	0.00417035
Rv0462	NE	E	FN		GALK	0	0
Rv2482c	NE	NE	TN		TAD	-3.44575e-06	0
Rv1551	NE	NE	TN		GPSA	0.0285842	23.1918
Rv3303c	NE	NE	TN		GLYA1	0.101967	0.101972
Rv1408	NE	E	FN		RIBA1	0.0152478	0.0152499
Rv0125	NE	NE	TN		RIBA2	0.0076239	0.00762493
Rv0334	E	E	TP		GLYA2	0.000173764	0.000175056
Rv3464	NE	E	FN		TRXB2	0.0316033	0.0316137
Rv3784	NE	NE	TN		PPSC4	0.000218943	0.000218943
Rv2124c	NE	NE	TN		BGLS	0	0
Rv3145	E	NE	FP		AGPGLCN	0.000369248	0.000369249
Rv3146	E	NE	FP		XYLB	0	0
Rv3147	E	NE	FP		MYCOPP	0.0128151	0.0128151
Rv3149	E	NE	FP		DEOD7	-15.4421	0.000436042
Rv3152	E	NE	FP		NDK8	0	0.0022155
Rv3153	E	NE	FP		ADHC1	-1000	999.233
Rv3154	E	NE	FP		ADHC2	0	15.4421
Rv3155	E	NE	FP		HADA13	0.0128151	0.0128151
Rv3158	E	NE	FP		MURG	0.0110775	0.0110775
Rv1392	E	E	TP		Maintenance	1	1
Rv0409	NE	NE	TN		FADE8	0	8.61437e-07
Rv1159	E	E	TP		TVALA	0	15.4421
Rv2205c	NE	NE	TN		TDA	-0.000436042	0
Rv1852	NE	NE	TN		DEOD2	0	0
Rv1609	E	E	TP		KASB17	0.0109569	0.0109569
Rv2583c	E	E	TP		NADE2	0	0.00625552
Rv0013	E	E	TP		FMN	-5.16862e-06	0
Rv3537	NE	E	FN		MMAA42	0.00344726	0.00344727
Rv1699	E	E	TP		LPPG	0	0
Rv2344c	NE	NE	TN		PURB2	0.0437451	0.0437485
Rv3315c	NE	NE	TN		PURB1	0.0299526	15.4721
Rv2848c	NE	NE	TN		ETHA	0	0
Rv2939	E	NE	FP		ILVB1	0.0139446	0.0139471
Rv3754	E	E	TP		COCO2	-2.48713	0
Rv2607	NE	NE	TN		MOAE1	0.000173764	0.000173764
Rv3432c	NE	NE	TN		MYCO2	0.00149937	0.00149937
Rv3253c	NE	NE	TN		HEMN1	0.000346712	0.000347529
Rv1999c	NE	NE	TN		HEMN2	0	8.16099e-07
Rv1979c	NE	NE	TN		MBTI	0.000195832	0.000195833
Rv3075c	NE	NE	TN		ROCE3	0	15.4421
Rv2498c	NE	NE	TN		MURI	0.0110775	0.12734
Rv0118c	NE	NE	TN		CYP1	0	1.72287e-06
Rv1201c	E	E	TP		TRPC	0.00473507	0.00473636
Rv1595	E	E	TP		RMLC	0	1000
Rv0957	E	E	TP		TFOL	-1.29216e-06	0
Rv2070c	NE	NE	TN		5OPRO	0	15.4421
Rv0533c	NE	NE	TN		FOLP2	0	0.000175056
Rv0535	E	NE	FP		TTRE	0	0
Rv1872c	NE	NE	TN		NRDZ1	0.00221549	0.0022155
Rv0694	NE	NE	TN		BiomassGrowth	0.217205	0.217206
Rv0391	NE	E	FN		OHSER	0	0.0209055
Rv0322	NE	NE	TN		BO9	2.17205e-05	2.34434e-05
Rv0137c	NE	NE	TN		BO8	0	2.43048e-05
Rv0183	NE	NE	TN		PROP	0	2.58431e-06
Rv2854	NE	NE	TN		TLAAA	-2.58431e-06	0
Rv3199c	NE	NE	TN		CYCLY1	0	0
Rv3817	NE	NE	TN		NIRB1	0	25.9575
Rv1475c	NE	E	FN		BO1	0	5.16862e-06
Rv2764c	NE	E	FN		PRE6X	0	0
Rv2178c	E	E	TP		BO3	0	5.16862e-06
Rv2048c	E	E	TP		BO2	0	5.16862e-06
Rv0092	NE	NE	TN		BO5	0	5.16862e-06
Rv0103c	NE	NE	TN		BO4	0	5.16862e-06
Rv2981c	E	E	TP		BO7	0	2.68891e-05
Rv2454c	NE	E	FN		BO6	0	5.16862e-06
Rv2455c	NE	E	FN		FADD281	0	7.72107
Rv0382c	E	E	TP		FADD283	0	7.72107
Rv1692	NE	NE	TN		PDIMA	0.000651615	0.000651617
Rv2946c	E	NE	FP		HIPB	0	1.72287e-06
Rv2947c	E	NE	FP		GRCC1	0.00256302	0.00256303
Rv2538c	E	E	TP		INHA18	0.0109569	0.0109569
Rv3523	NE	NE	TN		HIPA	0	1.72287e-06
Rv3522	NE	NE	TN		INHA16	0.0128151	0.0128151
Rv3628	E	E	TP		INHA17	0.0128151	0.0128151
Rv3825c	E	NE	FP		FADE323	0.00167878	0.00167878
Rv1346	E	NE	FP		INHA15	0.0128151	0.0128151
Rv3032	NE	E	FN		FADE325	0.00149937	0.00149937
Rv1212c	NE	NE	TN		MODA2	0	15.4421
Rv1127c	E	E	TP		MODA1	0	15.4421
Rv2065	NE	NE	TN		INHA11	0.0128151	0.0128151
Rv0908	NE	NE	TN		BKDC2	0	7.75293e-06
Rv1997	NE	NE	TN		PRPD	0	999.774
Rv1992c	NE	NE	TN		BKDC1	0	1.72288e-06
Rv0969	NE	NE	TN		CARA	0.0455479	0.16181
Rv2059	NE	NE	TN		METX	0	0.0209055
Rv2061c	NE	NE	TN		MEND1	0.00256302	0.00256303
Rv2540c	E	E	TP		FOR	0	0
Rv2537c	E	E	TP		TGLYCO	-5.16862e-06	0
Rv3227	E	E	TP		TRESU	0.00139011	0.00139012
Rv2207	NE	E	FN		ALDC	0	15.4421
Rv3290c	NE	NE	TN		CTFPP	0.0203955	0.0203956
					HOA	0	5.16863e-06
					TFRUA	0	0
					GMK2	-999.977	1000
					TILEA	0	15.4421
					TILEB	0	15.4421
					CHOLCOA	0	1.72287e-06
					TTHRB	0	15.4421
					GMK3	0	15.4421
					TTHRA	0	15.4421
					CTPI1	0	15.4421
					CTPI2	0	15.4421
					THYX	-999.998	1000
					RBSK	0	30.8842
					HADA8	0.0128151	0.0128151
					GLN	0	30.8842
					CHAA	0	0
					DRFA	0	1000
					HADA9	0.0128151	0.0128151
					GLF	0.0110775	0.0110775
					FABG21	0.00344726	0.00344727
					FABG20	0.00512604	0.00512605
					SIRA1	3.15292	25.9575
					MMAA41	0.00167878	0.00167878
					TINS	-1.6322e-06	0
					FDHF	0	1.03372e-05
					GLX	0.000168595	0.000175056
					GALE	0.0110775	0.0110775
					GLT	-0.375919	1000
					ECHA191	0	1.72287e-06
					DCTA3B	0	15.4421
					COBQ1	0	0
					DCTA3A	0	16.4421
					NADE1	0	0.00625552
					MOBA	0	0
					PTGLCN	0.0110775	0.0110775
					TPPCH	0	0
					FAS11	0.00104626	0.129356
					FAS10	0.00104626	0.129356
					FAS13	0.00104626	0.129356
					FAS12	0.00104626	0.129356
					FAS15	0.00104626	0.129356
					TPNTO	-1.47675e-06	0
					TKA	0	15.4421
					PTTDIM	0.000173764	0.000173764
					FAS19	0.00104626	0.129356
					FAS18	0.00104626	0.129356
					DAGD	0	0.013118
					NDH	0	23.1632
					CYCA4	-1.03373e-05	0
					CYCA5	-5.16862e-06	0
					MOEA1	0	0
					CYCA1	-5.16862e-06	0
					CYCA2	0	15.4421
					ALD	0.0801486	0.0801538
					ARGJ	0.0256954	30.93
					FBIC	0	0
					APT	0	30.8842
					MMSA	0	1.72288e-06
					PPGK2	0	1000
					GLPD2	0	23.1632
					PPGK1	0	1000
					MMSB	0	1.72288e-06
					PSD	0.000781938	0.00078194
					FADE30	0	1.72287e-06
					ROCD	0	30.9043
					PURF	0.0439189	0.0439223
					DFRA4	-1000	1000
					PTA1	-15.1889	31.5277
					PPSA4	0	0.0475493
					FADD3417	0	7.72106
					FABD9	0	5.16862e-06
					FABD8	-0.0128203	0.0345152
					MCE4A	0	1.72287e-06
					FOLD1	0.0717201	0.0717314
					PPSA2	0.000821035	0.000821037
					PPSA3	0	0.0543533
					FRGLC	-20.4344	999.936
					ARGF	0.0249351	0.141197
					ILVC1	0.0139446	0.0139471
					ARGC	0.0256954	30.93
					MTHF2	-1000	999.953
					FABD5	-0.0554958	7.72553
					FABD4	0	0.0258393
					TPHE	-1.55059e-06	0
					STHA	-1000	1000
					HADA18	0.0109569	0.0109569
					ARGH	0.0249351	15.4671
					THEXD	-0.0290656	0
					CYP3	0	1.72287e-06
					MGTE1	0	15.4421
					TO2	8.41841	20
					PPSD2	0.000218943	0.000218943
					CYP2	0	1.72287e-06
					PPSE7	5.21292e-05	5.21293e-05
					COB4	0	0
					SCO	0	0
					COB3	0	0
					PTHIO4	2.08517e-05	2.08517e-05
					GLTA2	0	30.8842
					OPLA	0	15.4421
					DXS2	0.249091	0.249091
					OSB	0.00256302	0.00256303
					TMMYCO	0.00640755	0.00640756
					FADD29	0	7.72106
					TGLUB	0	15.4421
					GAP	-16.6789	-1.23682
					MMAA31	0.00167878	0.00167878
					FADD3412	0	7.72106
					TDPMA	0	15.4421
					TMLTB	0	15.4421
					TMLTA	0	15.4421
					RIBF1	0	30.8842
					FAS61	0	0.0473303
					PROZ3	0	15.4421
					BISC	0	0
					PROZ1	0	15.4421
					USPA2	0	15.4421
					DEOD4	-15.4426	1.6322e-06
					DEOD5	0	0
					DEOD6	0.0110992	30.8953
					THEXN	-1.03372e-06	0
					TGLUA	0	15.4421
					TKT2	-0.0397943	-0.0397866
					DEOD3	-30.8835	0.00119626
					T9HED	-0.0290656	0
					FADD3413	0	7.72106
					TPEND	-0.0290656	0
					DEOD8	-0.000436042	15.4421
					MANA	-1000	20.3707
					ACPIM1B	0.000521292	0.00238926
					PPSC3	0.000128585	0.000128586
					PRCOA1	0	1.72287e-06
					HISB2	0.00745013	0.00745252
					FOLB4	0	0
					GLPX	0.446245	31.3305
					HISB1	0.00745013	0.00745252
					HEMT	0	10.2947
					TDEC	-1.72287e-06	0
					PURL	0.0439189	0.0439223
					PURM	0.0439189	0.0439223
					PURN	0.0439189	0.0439223
					CYSE	0	10.3023
					CGMP2	0	15.4421
					CGMP1	0	15.4421
					PURK	0.0437451	0.0437485
					PURD	0.0439189	0.0439223
					ASNB	0	15.4421
					PYRB	0.0206128	0.0206179
					PYRC	0.0206128	0.0206179
					DFRA3	-1000	1000
					PURA	0.0299526	15.4721
					DFRA1	-1000	1000
					PYRI5P	-1.93823e-06	0
					TMETB	0	15.4421
					CYSS	0.00284539	0.00284539
					ACPIM1A	0	0.00186797
					TMETA	0	15.4421
					PURU	-0.0233961	-0.0233826
					FADE281	0	1.72287e-06
					MAN6P	-999.974	20.3963
					HADA17	0.0128151	0.0128151
					HADA12	0.0128151	0.0128151
					TORNA	0	15.4421
					HADA10	0.0128151	0.0128151
					HADA11	0.0128151	0.0128151
					HADA16	0.0128151	0.0128151
					RIBFL	-0.00762392	30.8766
					HADA14	0.0128151	0.0128151
					HADA15	0.0128151	0.0128151
					MAS12	0.000165076	0.000165076
					MURD	0.0110775	0.0110775
					MAS10	0.000330152	0.000330152
					MAS11	0.000165076	0.000165076
					GSHA	0	15.4421
					TORNB	0	15.4421
					DES13	0.00167878	0.00167878
					DES12	0.00406239	0.0040624
					DXR	0.248917	0.248918
					BKDC	0	1.72288e-06
					MEZ	-997.844	32.8145
					FAS55	0	0.0542247
					FAS54	0	0.0548355
					FAS57	0	0.0542247
					NACN	0	0
					FAS51	0	0.0548355
					FAS50	0	0.0548355
					FAS53	0	0.0548355
					FAS52	0	0.0548355
					MTN2	0	0
					TACAL	-0.232525	0
					FAS59	0	0.0542247
					FAS58	0	0.0542247
					ILVA	0	0.0209055
					HCYS	0	15.4421
					ILVD2	0.0663127	0.0663204
					ILVD1	0.0139446	0.0139471
					OELAC	0	0
					MMPL8	0.00139011	0.00139012
					TGL	-5.16862e-06	0
					TASPA	0	15.4421
					TASPB	0	15.4421
					MMAA32	0.00194789	0.0019479
					FPP	0.0233061	0.0233062
					THISA	0	15.4421
					FUCA	0	0
					PLSC1	0	0.0709703
					TKT1	-0.0651417	-0.0651351
					FABG14	0.0128151	0.0128151
					FABG15	0.0128151	0.0128151
					FABG16	0.0128151	0.0128151
					SDHA	0.0472988	0.0473168
					FABG10	0.0128151	0.0128151
					FABG11	0.0128151	0.0128151
					FABG12	0.0128151	0.0128151
					FABG13	0.0128151	0.0128151
					ARGA	0	0
					BIOD	0	7.04812e-07
					NARK	-11.0906	0
					BIOA	0	7.04812e-07
					FABG19	0.00689452	0.00689454
					TDIN	-0.000436042	0
					BIOB	0	7.04812e-07
					GPM2	-16.8168	-1.37469
					METE	-999.953	1000
					IDSA12	0.00256302	0.00256303
					UGPC1	0	15.4421
					UGPC2	0	15.4421
					THF	-999.953	1000
					PPSD4	0.000821035	0.000821037
					AROK	0.0253408	0.0253507
					PPSE8	7.81938e-05	7.8194e-05
					HEMF2	0.000347528	0.000347529
					FADD282	0	7.72106
					TPROP	0	0
					PPSE1	0.000114684	0.000114685
					PPSE2	0.000198091	0.000198091
					PPSE3	1.39011e-05	1.39012e-05
					PPSE4	2.08517e-05	2.08517e-05
					PPSE5	0.000430066	0.000430067
					PPSE6	0.000742841	0.000742843
					FADD284	0	7.72106
					ARCA	0	15.4421
					FOLC1	0	0
					METC	0	0.0209055
					TFE2	0.00104258	0.00104259
					TUREA	0	0
					TSUC	0	0
					DUT	0.00221549	0.0022155
					INHA19	0.00689452	0.00689454
					MRAY	0.0110775	0.0110775
					PANB	0.00427894	0.00428042
					PANC	0.00427894	0.00428042
					PKNG	0	0
					TESA4	2.08517e-05	2.08517e-05
					5ALEV	0	5.16863e-06
					PANT	0.00427894	0.00428042
					DFP1	0.00427894	0.00427895
					MOEB1	0.000347528	0.000347529
					INHA14	0.0128151	0.0128151
					GABD	-0.116262	30.8842
					LPDC1	-0.000217206	-0.000209452
					PLSB21	0	0.124851
					PLSB22	0	0.00452326
					LPDC2	0.0237242	0.0237345
					RPE	-0.104934	-0.104922
					PEPA	0	1000
					MYCOE	0.0128151	0.0128151
					FADD3414	0	7.72106
					DFP2	0.00427894	0.00427895
					ACYP	0	30.8842
					RMLA	0.000369248	0.000369249
					RMLB	0.000369248	0.000369249
					METH	-999.953	1000
					FADD5	0	7.72106
					FADD4	0	7.72106
					FADD7	0	7.72106
					FAS56	0	0.0542247
					NUO	16.7881	39.9513
					METK	0.0417244	10.3365
					FADD3	0	1.72287e-06
					ACKA1	0	0
					PIME1	0.000521292	0.000521293
					CMK3	0	15.4421
					3PG	0	15.4421
					PIME2	0.000521292	0.000521293
					RIBH	0.0152478	0.0152499
					FADD8	0	7.72106
					PROZ4	0	15.4421
					UREC	0	0
					TRPE	0.00473507	0.00473728
					RELA	0.000173764	10.2949
					TRPG	0.000173764	0.000175979
					TRPD	0.00473507	0.00473636
					KSTD	0	1.72287e-06
					PYRG1	0	0.0100783
					PYRG2	0	0.0100783
					PTA2	0	5.16862e-06
					DCTA2A	0	16.4421
					ANSP2B	0	15.4421
					ANSP2A	0.999995	16.4421
					XAN	0.0110992	30.8953
					FADA	0	1.72288e-06
					MTHF1	0.0474804	0.0474907
					FAS60	0	0.0473303
					THISB	0	15.4421
					DGT	0	0
					TNO	0	0
					CDD	0	0
					COBB	0	0
					PAPA52	0.00130323	0.00130323
					TURA	-5.16862e-06	0
					PAPA51	0.000347528	0.000347529
					TYRA	0.00705176	0.00706106
					CMK2	-999.74	1000
					PDXH1	-1.93823e-06	0
					PDXH2	0	0
					GADB	0	30.8842
					FADD3419	0	7.72106
					ROCE1B	0	15.4421
					ROCE1A	0	15.4421
					THIA	-1.72287e-06	0
					CITE	0.487857	31.6202
					FABD6	-0.0543533	7.72154
					OXCA	0	0
					SAOPIM	0.0183545	0.0183571
					NADB2	0.00625034	23.1694
					PURH1	0.0511952	0.0511987
					COBK	0	0
					PURH2	0.0511952	0.0511987
					NADB1	0	5.16863e-06
					FABH	0	0.0787086
					PNP	0.000760217	0.000760219
					LIDD2	-5.16862e-06	0
					CADA	0	2.58431e-06
					METZ	0	0.0209055
					RPIB	0.0896816	0.0896893
					TTRP	-1.29216e-06	0
					TGN	0	0
					UDGA	0	0
					FOLP1	0	0.000175056
					MSRA	0	0
					ACCD23	0.0185789	1000
					ACCD21	0	999.954
					MAGD	0	0.013118
					NRDZ2	0	0.0022155
					NUDC	0	15.4421
					COBN	0	0
					NAGA	0	0
					COB2	0	0
					COB1	0	0
					CHOLP	0	0
					ACN3	0	999.774
					COB5	0	0
					DEOD1	0	0
					ROCA	0	30.8842
					ACN2	0.254677	0.512143
					TNAC	0	0
					THYA	-999.998	1000
					TCO	-2.48713	0
					AROG	0.0253408	0.0253507
					OPP	0.00256302	0.00256303
					PKS121	2.17205e-05	2.17206e-05
					PKS122	2.17205e-05	2.17206e-05
					ACN1	0.254677	0.512143
					ADK	1.71339	32.5976
					CTPA1	0	15.4421
					CTPA2	0	15.4421
					KGD1	0	30.8842
					DDLA	0.0110775	0.0110775
					KGD2	0.129101	31.0133
					PYRE	0.0206128	0.0206179
					TTETD	-5.16862e-06	0
					TBIOT	-7.04812e-07	0
					GL	0	30.8863
					FADD222	0.000821035	0.000821037
					TTETC	-0.0193771	0
					AROB	0.0253408	0.0253507
					CYCA3	0	15.4421
					FADD17	0	1.72287e-06
					FADD221	0.000482195	0.000482196
					IDSA11	0.00256302	0.00256303
					FADE51	0	1.72287e-06
					FADE52	0	1.72287e-06
					PPA	2.32204	1000
					TPABA	-2.21513e-06	0
					ACPM	0.000456131	0.000456132
					PKS2	0.00556045	0.00556046
					MBTN	6.52484e-05	6.52486e-05
					AMYL2	-999.884	997.751
					TNOND	-0.0232525	0
					ACKA2	0	31.5277
					MBTG	0.000391664	0.000391665
					FADD3416	0	7.72107
					COBC	0	0
					TDODN	-2.58431e-06	0
					NAGDPP	0.000369248	0.000369249
					COBG	0	0
					PPDK	1.44507	32.3293
					HADA20	0.00512604	0.00512605
					COBH	0	0
					TNA2	0	15.4421
					TMNA	0	30.8842
					TMNB	0	30.8842
					TNA1	0	15.4421
					ASPC	0	1000
					AROF	0.0253408	0.0253507
					AROE	0.0253408	0.0253507
					AROD	0.0253408	0.0253507
					AMYL1	-10.3162	999.935
					AROA	0.0253408	0.0253507
					COBT	0	0
					PPTHIO3	5.21292e-05	5.21293e-05
					PSSA	0.000781938	0.00078194
					TFOR	-1.03372e-05	0
					FRMAN	-999.936	20.4344
					LAT	0	2.58431e-06
					PGMA3	-30.8961	30.8724
					PLSC2	0	0.0153791
					EX_4HBENZALC[e]	0.000173764	0.000173764
					EX_9HEXADECENOATE[e]	0	0.0290656
					EX_9OCTADECENOATE[e]	0	0.0258361
					EX_ACAL[e]	0	0.232525
					EX_AC[e]	0	0.232525
					EX_ADN[e]	0	1.6322e-06
					EX_AD[e]	0	3.44575e-06
					EX_AKG[e]	0	0.116262
					EX_ALA[e]	0	5.16862e-06
					EX_AN[e]	0	2.21512e-06
					EX_ARG[e]	0	0.116262
					EX_ASN[e]	-1	-0.999995
					EX_ASP[e]	0	5.16862e-06
					EX_BIOTIN[e]	0	7.04812e-07
					EX_CADA[e]	0	2.58431e-06
					EX_CA[e]	0	0
					EX_CD[e]	0	0
					EX_CELB[e]	0	0
					EX_CHOLESTEROL[e]	-1.72287e-06	0
					EX_CHOL[e]	0	0
					EX_CITR[e]	0	0.116262
					EX_CIT[e]	-1	-0.999995
					EX_CL[e]	0	0
					EX_CO2[e]	0	2.48713
					EX_COBCO[e]	0	0
					EX_COII[e]	0	0
					EX_CO[e]	0	2.48713
					EX_CU[e]	0	0
					EX_CYS[e]	0	5.16862e-06
					EX_DALA[e]	0	5.16862e-06
					EX_DAPIM[e]	0	2.58431e-06
					EX_DA[e]	0	0.000436042
					EX_DECANOATE[e]	0	1.72288e-06
					EX_DGLU[e]	0	0.116262
					EX_DIN[e]	0	0.000436042
					EX_DODECANOATE[e]	0	2.58431e-06
					EX_EICOSANOATE[e]	0	0.0232525
					EX_ETH[e]	-1	-0.767475
					EX_FE2[e]	-0.00104259	-0.00104258
					EX_FE3[e]	-0.000173764	-0.000173764
					EX_FOL[e]	0	1.29216e-06
					EX_FOR[e]	0	1.03372e-05
					EX_FRU[e]	0	0
					EX_FUM[e]	0	5.16863e-06
					EX_G3P[e]	0	5.16862e-06
					EX_GABA[e]	0	0.116262
					EX_GL3P[e]	0	5.16863e-06
					EX_GLAC[e]	0	0
					EX_GLC[e]	0	2.58431e-06
					EX_GLN[e]	0	0.116262
					EX_GLU[e]	0	0.116262
					EX_GLYCOLATE[e]	0	5.16862e-06
					EX_GLY[e]	0	1.03372e-05
					EX_GL[e]	0	5.16862e-06
					EX_GN[e]	0	0
					EX_GSN[e]	0	0
					EX_H2O[e]	13.0796	45.3319
					EX_HEPTADECANOATE[e]	0	0.0258361
					EX_HEXACOSANOATE[e]	0	0.0178865
					EX_HEXADECANOATE[e]	0	0.0290656
					EX_HEXANOATE[e]	0	1.03372e-06
					EX_HIA[e]	0	1.72287e-06
					EX_HIS[e]	0	2.38552e-06
					EX_HYXN[e]	0	3.44575e-06
					EX_H[e]	-181.022	-11.2504
					EX_Hr[e]	0	92.6527
					EX_ILE[e]	0	2.58431e-06
					EX_INS[e]	0	1.6322e-06
					EX_K[e]	0	0
					EX_LAAA[e]	0	2.58431e-06
					EX_LAC[e]	0	5.16863e-06
					EX_LEU[e]	0	2.58431e-06
					EX_LLAC[e]	0	5.16862e-06
					EX_LYS[e]	0	2.58431e-06
					EX_MAL[e]	0	5.16862e-06
					EX_MAN[e]	0	0
					EX_MET[e]	0	1.03372e-05
					EX_MG[e]	0	0
					EX_MLT[e]	0	1.29216e-06
					EX_MN[e]	0	0
					EX_MOLYBDATE[e]	0	0
					EX_NAC[e]	0	0
					EX_NA[e]	0	0
					EX_NH3[e]	-10	1.09058
					EX_NI[e]	0	0
					EX_NO2[e]	0	11.0906
					EX_NO3[e]	0	0
					EX_NONADECANOATE[e]	0	0.0232525
					EX_NO[e]	0	0
					EX_O2[e]	-20	-8.41841
					EX_ORN[e]	0	0.116262
					EX_PABA[e]	0	2.21512e-06
					EX_PENTADECANOATE[e]	0	0.0290656
					EX_PHE[e]	0	1.55059e-06
					EX_PHOSPHATIDYLCHOLINE[e]	0	0
					EX_PI[e]	-0.231937	-0.231931
					EX_PNTO[e]	0	1.47675e-06
					EX_PROPANOATE[e]	0	0
					EX_PRO[e]	0	0.116262
					EX_PYRI[e]	0	1.93823e-06
					EX_PYR[e]	0	5.16862e-06
					EX_RIBFLAV[e]	0	1.03372e-06
					EX_RIB[e]	0	3.10117e-06
					EX_SER[e]	0	5.16862e-06
					EX_SLF[e]	-0.0201452	-0.0201349
					EX_SUCC[e]	0	0.116262
					EX_SUC[e]	0	0
					EX_TAG[e]	0	5.16862e-06
					EX_TETRACOSANOATE[e]	0	0.0193771
					EX_TETRADECANOATE[e]	0	5.16862e-06
					EX_THR[e]	0	5.16862e-06
					EX_TRE[e]	0	0
					EX_TRP[e]	0	1.29216e-06
					EX_TYR[e]	0	1.55059e-06
					EX_URA[e]	0	5.16862e-06
					EX_UREA[e]	0	0
					EX_VAL[e]	0	2.58431e-06
					EX_XAN[e]	0	0
					EX_ZN[e]	0	0

## Sheet: iCG760
Vector_LocusNames	InsilicoEssential	ExperimentalEssential	Confusion_Matrix		Rxns	FVAmin	FVAmax
Rv0013	NE	E	FN		R1	0	0.0153719
Rv0032	E	NE	FP		R2	-1000	1000
Rv0035	NE	NE	TN		R3	-1000	1000
Rv0046c	NE	E	FN		R4	0	22.3033
Rv0066c	NE	E	FN		R5	0	0.0153719
Rv0069c	NE	NE	TN		R6	0	0.0153719
Rv0070c	NE	NE	TN		R7	0	494.835
Rv0098	NE	NE	TN		R8	0	0
Rv0099	NE	NE	TN		R9	0	0
Rv0119	NE	E	FN		R10	0	0
Rv0129c	E	NE	FP		R11	-0.0288388	-0.0288387
Rv0130	NE	NE	TN		R12	-0.0288388	-0.0288387
Rv0131c	NE	NE	TN		R13	0.0288387	0.0288388
Rv0154c	NE	NE	TN		R14	0.0179164	0.0179164
Rv0155	NE	NE	TN		R15	0	0
Rv0157	NE	NE	TN		R16	0	0
Rv0162c	NE	NE	TN		R17	0	0
Rv0166	NE	NE	TN		R18	0	0
Rv0183	NE	NE	TN		R19	0	0
Rv0189c	E	E	TP		R20	0.0123577	0.0123578
Rv0194	NE	NE	TN		R21	0.01824	282.781
Rv0211	NE	E	FN		R22	0.00464921	0.00464922
Rv0214	NE	NE	TN		R23	0.00464921	0.00464922
Rv0215c	NE	NE	TN		R24	0	179.948
Rv0217c	NE	NE	TN		R25	0	0
Rv0220	NE	NE	TN		R26	0	0
Rv0222	NE	NE	TN		R27	0.00588229	282.769
Rv0231	NE	NE	TN		R28	0	282.775
Rv0234c	NE	NE	TN		R29	0	282.775
Rv0242c	NE	NE	TN		R30	-282.775	-0.0122548
Rv0243	NE	NE	TN		R31	0	282.763
Rv0254c	NE	NE	TN		R32	0	0.0160798
Rv0255c	NE	NE	TN		R33	0	359.896
Rv0270	NE	NE	TN		R34	0	282.775
Rv0271c	NE	NE	TN		R35	0	359.896
Rv0275c	NE	NE	TN		R36	0	282.775
Rv0295c	NE	NE	TN		R37	-1000	1000
Rv0321	NE	NE	TN		R38	0.018652	282.782
Rv0334	E	E	TP		R39	-1000	999.995
Rv0337c	NE	E	FN		R40	-1000	999.995
Rv0357c	E	E	TP		R41	0	494.835
Rv0363c	E	E	TP		R42	0	494.835
Rv0382c	E	E	TP		R43	1.73869	496.574
Rv0392c	NE	NE	TN		R44	-1.75305	-1.73869
Rv0400c	NE	NE	TN		R45	-1.77542	-1.76004
Rv0404	NE	E	FN		R46	-4.38206	-4.36669
Rv0409	NE	NE	TN		R48	-4.38206	-4.36669
Rv0410c	NE	E	FN		R49	-290.536	-7.77252
Rv0411c	NE	E	FN		R50	-290.536	-7.77252
Rv0414c	E	E	TP		R51	0	659.781
Rv0417	E	E	TP		R52	0	0.0143534
Rv0422c	E	E	TP		R53	0	0.0143534
Rv0423c	E	E	TP		R54	0	3.43276
Rv0437c	E	NE	FP		R55	0	495.772
Rv0438c	NE	NE	TN		R56	0.179443	2.36447
Rv0456c	NE	NE	TN		R57	0.179443	2.36447
Rv0458	NE	NE	TN		R58	0.179443	2.36447
Rv0462	NE	E	FN		R61	0	1.92177
Rv0467	NE	E	FN		R63	-9.39351	659.758
Rv0468	NE	NE	TN		R64	9.52876	296.189
Rv0478	NE	NE	TN		R65	-646.974	296.189
Rv0482	E	E	TP		R66	0	494.835
Rv0486	NE	E	FN		R67	0	283.705
Rv0489	NE	E	FN		R68	0	1.02153
Rv0500	E	E	TP		R69	5.88799	667.56
Rv0501	NE	NE	TN		R70	0	0
Rv0503c	E	NE	FP		R71	-1.38979e-06	0
Rv0509	E	E	TP		R72	0	659.781
Rv0510	E	E	TP		R73	-1000	1000
Rv0511	E	E	TP		R74	-1000	1000
Rv0512	E	E	TP		R75	0	496.483
Rv0519c	E	NE	FP		R76	-282.335	496.483
Rv0524	E	E	TP		R77	0	494.835
Rv0533c	E	NE	FP		R78	0	8.74012
Rv0534c	E	E	TP		R79	0	0
Rv0535	E	NE	FP		R80	0	0.0215206
Rv0536	NE	NE	TN		R81	0	0
Rv0542c	E	E	TP		R82	5.40524	15.8021
Rv0548c	E	E	TP		R83	5.40524	15.8021
Rv0551c	NE	NE	TN		R84	5.40524	15.8021
Rv0553	E	E	TP		R85	5.40524	15.8021
Rv0555	E	E	TP		R86	0	0
Rv0557	E	NE	FP		R87	0	0.00138979
Rv0562	E	E	TP		R88	0	0.00138979
Rv0573c	NE	NE	TN		R89	0	0.00138979
Rv0618	NE	NE	TN		R90	-1.69441	-1.67912
Rv0619	NE	NE	TN		R91	1.66933	1.68369
Rv0620	NE	NE	TN		R92	-494.84	659.776
Rv0632c	NE	NE	TN		R93	0	0.00717668
Rv0642c	E	E	TP		R94	0.823321	0.830964
Rv0643c	E	NE	FP		R95	0	0.00717668
Rv0644c	E	NE	FP		R96	0.855803	0.863444
Rv0645c	E	NE	FP		R97	-0.830964	-0.823321
Rv0646c	NE	NE	TN		R98	0	0.02153
Rv0649	NE	NE	TN		R99	0	0.02153
Rv0650	NE	NE	TN		R100	0	0.0215206
Rv0672	NE	NE	TN		R101	-1.96185	659.71
Rv0675	NE	NE	TN		R102	0	1.92177
Rv0694	NE	NE	TN		R103	0	2.18502
Rv0728c	NE	NE	TN		R104	0	0
Rv0751c	NE	NE	TN		R105	0	0
Rv0752c	NE	NE	TN		R106	4.42415	4.42417
Rv0753c	NE	NE	TN		R107	4.42415	4.42417
Rv0761c	NE	NE	TN		R108	0.0279196	0.0279412
Rv0772	E	E	TP		R109	0.0268365	0.0268797
Rv0774c	E	NE	FP		R110	0	0
Rv0777	E	E	TP		R111	0.0268365	0.0268797
Rv0780	E	E	TP		R112	0.0268365	0.0268797
Rv0803	E	E	TP		R113	0	0
Rv0808	E	E	TP		R114	0	0
Rv0809	E	E	TP		R119	0	22.3033
Rv0812	NE	E	FN		R120	0	22.3033
Rv0852	NE	NE	TN		R121	0	22.3033
Rv0858c	NE	NE	TN		R122	7.74837	33.5956
Rv0859	NE	NE	TN		R123	-25.0393	-2.50038
Rv0866	NE	NE	TN		R124	0.000284684	0.000284685
Rv0873	NE	NE	TN		R125	7.75017	34.436
Rv0884c	E	E	TP		R126	0	34.436
Rv0889c	NE	NE	TN		R127	0	34.436
Rv0896	NE	E	FN		R128	80.2856	742.854
Rv0904c	NE	NE	TN		R129	1	1
Rv0905	NE	NE	TN		R130	0	509.724
Rv0929	NE	NE	TN		R131	0	679.632
Rv0930	NE	NE	TN		R132	0	359.896
Rv0932c	NE	NE	TN		R133	-0.0806328	-0.0805034
Rv0933	NE	NE	TN		R134	0.0106602	11.1675
Rv0934	NE	NE	TN		R135	0	1.92177
Rv0935	NE	NE	TN		R136	0	1.92177
Rv0936	NE	NE	TN		R137	0	1.92177
Rv0946c	E	E	TP		R138	0	22.3033
Rv0948c	NE	NE	TN		R139	0	2.18502
Rv0951	NE	E	FN		R140	0	2.18502
Rv0952	NE	E	FN		R141	0	2.18502
Rv0956	E	E	TP		R142	0	494.835
Rv0957	E	E	TP		R143	0	282.763
Rv0971c	NE	NE	TN		R144	0	494.865
Rv0972c	NE	NE	TN		R145	0.0368712	0.0368856
Rv0975c	NE	NE	TN		R146	0.000123776	0.000123776
Rv0993	E	E	TP		R147	0.000123776	0.000123776
Rv0994	NE	NE	TN		R148	0	0
Rv1001	NE	NE	TN		R149	0.0818286	2.21591
Rv1011	E	E	TP		R150	0	3.43276
Rv1017c	E	E	TP		R151	0	3.43276
Rv1018c	E	E	TP		R152	0	3.43276
Rv1023	E	E	TP		R153	0	3.43276
Rv1058	NE	NE	TN		R154	0	3.43276
Rv1070c	NE	NE	TN		R155	0	3.43276
Rv1071c	NE	NE	TN		R156	0.00464921	0.0261699
Rv1074c	NE	NE	TN		R157	0	0
Rv1076	NE	E	FN		R158	0	0
Rv1077	NE	NE	TN		R159	0	0
Rv1082	NE	NE	TN		R160	0	0
Rv1092c	E	E	TP		R161	0	0
Rv1093	NE	E	FN		R162	0	0
Rv1098c	NE	E	FN		R163	0	0
Rv1104	NE	NE	TN		R164	0	0
Rv1105	NE	NE	TN		R165	0	0
Rv1106c	NE	NE	TN		R166	0	659.781
Rv1110	NE	E	FN		R167	-659.781	0
Rv1121	NE	NE	TN		R168	0	2.11973
Rv1122	NE	E	FN		R169	0	2.11973
Rv1127c	NE	E	FN		R170	0	2.11973
Rv1130	NE	E	FN		R171	0	2.11973
Rv1133c	E	E	TP		R172	0	2.11973
Rv1141c	NE	NE	TN		R173	0	2.11973
Rv1142c	NE	NE	TN		R174	0	2.11973
Rv1144	NE	NE	TN		R175	0	22.3033
Rv1162	NE	NE	TN		R176	0.00448067	0.00448069
Rv1163	NE	NE	TN		R177	0.988695	283.752
Rv1164	NE	NE	TN		R178	0	0
Rv1170	NE	NE	TN		R179	0	0
Rv1180	NE	NE	TN		R180	0	0
Rv1182	NE	NE	TN		R181	0	1000
Rv1183	NE	E	FN		R182	0	2.15635e-05
Rv1185c	NE	NE	TN		R183	0	8.74012
Rv1188	NE	NE	TN		R184	1.10071	1.10072
Rv1201c	E	E	TP		R185	3.35887	3.35888
Rv1202	E	E	TP		R186	1.10071	1.10072
Rv1206	NE	NE	TN		R187	1.10071	1.10072
Rv1207	NE	NE	TN		R188	0	282.763
Rv1223	NE	E	FN		R189	0	180.167
Rv1248c	NE	E	FN		R190	-1000	999.99
Rv1257c	NE	NE	TN		R191	0	0
Rv1285	E	E	TP		R192	0	0
Rv1286	NE	E	FN		R193	0	0
Rv1288	E	NE	FP		R194	0	0
Rv1293	E	E	TP		R195	-1000	999.986
Rv1294	E	E	TP		R196	0	494.835
Rv1295	E	E	TP		R197	-992.529	1000
Rv1296	E	E	TP		R198	-992.529	1000
Rv1300	NE	E	FN		R199	0	494.865
Rv1304	NE	E	FN		R200	0	494.865
Rv1305	NE	E	FN		R201	0.0296665	494.865
Rv1307	NE	E	FN		R202	0.0148333	11.1665
Rv1308	NE	E	FN		R203	0	0
Rv1309	NE	E	FN		R204	0.036995	494.902
Rv1310	NE	E	FN		R205	0.036995	494.902
Rv1315	E	E	TP		R206	0.036995	494.902
Rv1323	NE	NE	TN		R207	0.036995	494.902
Rv1336	NE	NE	TN		R208	0.0577051	0.0577195
Rv1338	E	E	TP		R209	0.0368712	282.8
Rv1345	NE	NE	TN		R210	0.0368712	282.8
Rv1346	NE	NE	TN		R211	0	0.0143534
Rv1348	NE	E	FN		R212	0	0.0143534
Rv1349	NE	E	FN		R213	0	0.0143534
Rv1350	NE	E	FN		R214	0.044076	0.0441191
Rv1380	E	E	TP		R215	0	9.37098
Rv1381	E	E	TP		R216	0.102436	3.54955
Rv1383	E	E	TP		R217	0.102436	3.54955
Rv1384	E	E	TP		R218	0.102436	3.54955
Rv1391	E	E	TP		R219	0.102436	2.23652
Rv1392	E	E	TP		R220	0.0476253	0.0476685
Rv1399c	NE	NE	TN		R221	0.0476253	0.0476685
Rv1400c	NE	NE	TN		R222	0.0476253	0.0476685
Rv1408	NE	E	FN		R223	0.0476253	0.0476685
Rv1409	NE	E	FN		R224	0.0476253	0.0476685
Rv1415	NE	E	FN		R225	3.68106	296.532
Rv1426c	NE	NE	TN		R226	0	282.763
Rv1436	E	E	TP		R227	0.167591	9.42299
Rv1437	E	E	TP		R228	0.167591	9.42299
Rv1438	E	E	TP		R229	0.145062	9.40046
Rv1445c	NE	NE	TN		R230	0.0294546	9.40046
Rv1449c	E	E	TP		R231	0.0294546	9.40046
Rv1451	NE	E	FN		R232	0.0225291	0.0225507
Rv1456c	NE	E	FN		R233	0.0112646	0.0112753
Rv1464	NE	E	FN		R234	0.0225291	0.0225507
Rv1467c	NE	NE	TN		R235	0.0225291	0.0225507
Rv1472	NE	NE	TN		R236	0.0225291	0.0225507
Rv1475c	E	E	TP		R237	0.0225291	0.0225507
Rv1483	NE	E	FN		R238	0.0101714	0.0101929
Rv1484	E	E	TP		R239	0	9.37098
Rv1485	E	E	TP		R240	0	9.37098
Rv1492	NE	NE	TN		R241	0	282.763
Rv1493	NE	NE	TN		R242	0	179.94
Rv1497	NE	NE	TN		R243	0	0
Rv1500	E	NE	FP		R244	0	0
Rv1511	NE	NE	TN		R245	0.0279196	0.0279412
Rv1512	NE	E	FN		R246	0.111071	0.111093
Rv1521	NE	NE	TN		R247	3.40583	286.169
Rv1529	NE	NE	TN		R248	3.40583	286.169
Rv1530	NE	NE	TN		R249	3.40583	286.169
Rv1538c	NE	E	FN		R250	0	179.946
Rv1551	NE	NE	TN		R251	0	179.946
Rv1553	NE	NE	TN		R252	0	9.37098
Rv1554	NE	NE	TN		R253	0	9.37098
Rv1555	NE	NE	TN		R254	0	9.37098
Rv1559	NE	E	FN		R255	0	9.37098
Rv1589	E	E	TP		R256	0	9.37098
Rv1594	E	E	TP		R257	0	282.773
Rv1595	E	E	TP		R258	0	1000
Rv1596	E	E	TP		R259	0.0190518	179.959
Rv1599	E	E	TP		R260	0.0147482	179.955
Rv1600	NE	E	FN		R261	0.011019	0.0110334
Rv1601	E	E	TP		R262	0.011019	0.0110334
Rv1602	E	E	TP		R263	0.011019	0.0110334
Rv1603	E	E	TP		R264	0.011019	0.0110334
Rv1606	E	E	TP		R265	0.011019	0.0110334
Rv1609	E	E	TP		R266	0.011019	0.0110334
Rv1611	E	E	TP		R267	0.011019	0.0110334
Rv1612	E	E	TP		R268	0.011019	0.0110334
Rv1613	E	E	TP		R269	0.011019	0.0110334
Rv1617	NE	E	FN		R270	0.0324802	0.0325233
Rv1622c	E	E	TP		R271	0.0324802	0.0325233
Rv1625c	NE	NE	TN		R272	0.0324802	0.0325233
Rv1631	E	E	TP		R273	0.0324802	0.0325233
Rv1652	E	E	TP		R274	0.0324802	0.0325233
Rv1655	E	E	TP		R275	0.0324802	0.0325233
Rv1658	E	E	TP		R276	0.0324802	0.0325233
Rv1659	E	E	TP		R277	0.00699282	0.0070359
Rv1661	NE	E	FN		R278	0.00699282	0.00699285
Rv1679	NE	NE	TN		R279	0.00699282	0.00699285
Rv1687c	NE	NE	TN		R280	0.00699282	0.00699285
Rv1695	E	E	TP		R281	0.00699282	0.00699285
Rv1699	E	E	TP		R282	0.0236802	0.0236816
Rv1712	E	E	TP		R283	0.0137737	0.0137738
Rv1731	NE	NE	TN		R284	-999.986	1000
Rv1736c	NE	NE	TN		R285	0.0099065	0.00990789
Rv1737c	NE	NE	TN		R286	-999.99	1000
Rv1745c	E	NE	FP		R287	2.49298	662.274
Rv1747	NE	NE	TN		R288	0.0208339	0.020834
Rv1750c	NE	NE	TN		R289	0.0208339	0.020834
Rv1755c	NE	NE	TN		R290	0.0208339	0.020834
Rv1811	NE	NE	TN		R291	0.0208339	0.020834
Rv1819c	NE	NE	TN		R292	0.0208339	0.020834
Rv1820	NE	NE	TN		R293	0.0336036	0.0336037
Rv1822	NE	E	FN		R294	0.0611679	282.826
Rv1832	E	E	TP		R295	0	0.0151215
Rv1837c	NE	E	FN		R296	0	0.0151215
Rv1843c	E	NE	FP		R297	0.00577834	0.00881186
Rv1844c	NE	NE	TN		R299	0.00577834	282.77
Rv1852	NE	NE	TN		R300	0	0.0030335
Rv1854c	NE	E	FN		R301	0.00303349	0.0030335
Rv1862	NE	NE	TN		R302	-22.3003	0.0030335
Rv1872c	NE	NE	TN		R303	0	22.3033
Rv1878	NE	NE	TN		R304	0.00303349	0.0030335
Rv1885c	NE	NE	TN		R305	0.00344541	0.00344543
Rv1886c	E	NE	FP		R306	0.0191517	0.0221853
Rv1900c	NE	NE	TN		R307	0.0279636	0.0279637
Rv1908c	E	E	TP		R308	0	282.763
Rv1912c	NE	NE	TN		R309	0	282.763
Rv1915	NE	NE	TN		R310	0.0444602	0.0445033
Rv1916	NE	NE	TN		R311	0	1000
Rv1923	NE	NE	TN		R312	0	1000
Rv1925	NE	NE	TN		R313	2.2074	2.20742
Rv1933c	NE	NE	TN		R314	2.2074	2.20742
Rv1934c	NE	NE	TN		R315	2.2074	2.20742
Rv1935c	NE	NE	TN		R316	2.2074	2.20742
Rv1940	E	NE	FP		R317	2.2074	2.20742
Rv2002	NE	NE	TN		R318	2.20572	2.20573
Rv2006	NE	E	FN		R319	2.20572	2.20573
Rv2029c	NE	NE	TN		R320	2.20572	2.20573
Rv2043c	NE	NE	TN		R321	2.21674	2.21676
Rv2048c	NE	E	FN		R322	2.21674	2.21676
Rv2051c	E	E	TP		R323	0	282.763
Rv2065	NE	NE	TN		R324	0	282.763
Rv2066	NE	NE	TN		R325	0	282.763
Rv2070c	NE	NE	TN		R326	0	282.763
Rv2071c	NE	NE	TN		R327	0	282.763
Rv2121c	E	E	TP		R328	-999.979	999.997
Rv2124c	NE	NE	TN		R329	0	0.0030335
Rv2127	NE	NE	TN		R330	0	0.0030335
Rv2130c	NE	E	FN		R332	0.000123776	0.000123776
Rv2139	E	E	TP		R333	0	659.781
Rv2152c	E	E	TP		R334	0	0
Rv2153c	E	E	TP		R335	0	282.763
Rv2155c	E	E	TP		R336	0	0
Rv2156c	E	E	TP		R337	0	282.763
Rv2157c	E	E	TP		R338	-282.759	0.00420147
Rv2158c	E	E	TP		R338b	0.00417991	0.00420147
Rv2173	NE	NE	TN		R339	-282.763	0
Rv2178c	E	E	TP		R340	-659.776	0.00432525
Rv2182c	NE	E	FN		R341	0	0
Rv2187	NE	NE	TN		R342	0	494.835
Rv2193	NE	E	FN		R343	0	494.835
Rv2194	NE	E	FN		R344	0	282.763
Rv2195	NE	E	FN		R345	0	282.763
Rv2196	NE	E	FN		R346	0	282.763
Rv2200c	NE	E	FN		R347	0	0.0325175
Rv2201	NE	E	FN		R348	0	0.0325175
Rv2202c	NE	E	FN		R349	2.19553	284.959
Rv2205c	NE	NE	TN		R350	2.19553	284.959
Rv2208	NE	NE	TN		R351	19.9955	681.66
Rv2210c	E	E	TP		R351b	-659.762	179.959
Rv2211c	E	E	TP		R352	0.00303349	0.0030335
Rv2215	NE	E	FN		R354	-999.976	1000
Rv2217	E	E	TP		R355	0.0212082	0.0212096
Rv2218	E	E	TP		R356	0.0212082	0.0212096
Rv2220	E	E	TP		R357	-999.976	1000
Rv2225	E	E	TP		R358	-657.47	285.481
Rv2241	NE	E	FN		R359	0.00577834	0.00577836
Rv2244	E	E	TP		R361	0.00577834	282.769
Rv2245	NE	E	FN		R362	0	22.3136
Rv2246	NE	E	FN		R363	0	22.3136
Rv2247	NE	E	FN		R364	0.0102887	0.0102887
Rv2249c	NE	NE	TN		R365	0.0102887	0.0102887
Rv2259	NE	NE	TN		R366	0	0
Rv2281	NE	NE	TN		R367	0	0
Rv2284	NE	NE	TN		R368	0.0102887	0.0102887
Rv2321c	NE	NE	TN		R369	0	0.0102887
Rv2322c	NE	NE	TN		R370	0	0.0102887
Rv2332	NE	NE	TN		R371	0	0
Rv2334	NE	NE	TN		R372	0	0
Rv2335	NE	NE	TN		R373	0	0
Rv2349c	NE	NE	TN		R374	0	0
Rv2350c	NE	NE	TN		R375	0	282.763
Rv2351c	NE	NE	TN		R376	-1000	1000
Rv2361c	NE	E	FN		R377	0.0524219	494.888
Rv2380c	NE	E	FN		R378	0	494.835
Rv2384	NE	NE	TN		R379	0	1000
Rv2385	NE	NE	TN		R380	0	282.763
Rv2386c	NE	E	FN		R381	0.00535948	0.00536087
Rv2388c	NE	NE	TN		R382	0.00535948	0.00536087
Rv2391	E	E	TP		R383	0.00535948	0.00536087
Rv2392	E	E	TP		R384	0.00535948	0.00536087
Rv2397c	E	E	TP		R385	0.010719	0.010719
Rv2398c	E	E	TP		R386	0.010719	0.010719
Rv2399c	E	E	TP		R387	0.00535948	0.0053595
Rv2400c	E	E	TP		R388	0.00535948	0.0053595
Rv2421c	E	E	TP		R389	0.00196803	0.00196804
Rv2427c	NE	NE	TN		R390	0.00448067	0.00448069
Rv2435c	NE	NE	TN		R391	0.00448067	0.00448069
Rv2436	NE	NE	TN		R392	0.00448067	0.00448069
Rv2438c	E	E	TP		R393	0.00448067	0.00448069
Rv2439c	NE	E	FN		R394	0.00448067	0.00448069
Rv2447c	NE	E	FN		R395	0.00448067	0.00448069
Rv2453c	NE	NE	TN		R396	0.00448067	0.00448069
Rv2458	NE	NE	TN		R397	0.00448067	0.00448069
Rv2463	NE	NE	TN		R398	0.000148531	0.000148531
Rv2471	NE	NE	TN		R399	0	0
Rv2476c	NE	E	FN		R400	0	0
Rv2482c	E	NE	FP		R401	0	0
Rv2483c	NE	NE	TN		R402	0	0
Rv2485c	NE	NE	TN		R403	0	0
Rv2486	NE	NE	TN		R404	0	0
Rv2497c	NE	NE	TN		R405	0	0
Rv2503c	NE	NE	TN		R406	0	0
Rv2504c	NE	NE	TN		R407	0	0
Rv2505c	NE	NE	TN		R408	0	22.3033
Rv2524c	E	E	TP		R409	0	494.835
Rv2531c	E	NE	FP		R410	0	494.835
Rv2537c	E	E	TP		R411	2.47551e-05	2.47552e-05
Rv2538c	E	E	TP		R412	0.00180712	0.00180772
Rv2540c	E	E	TP		R413	0.00180712	0.00180713
Rv2565	NE	NE	TN		R414	0.00180712	0.00180713
Rv2573	E	NE	FP		R415	0.00180712	0.00180713
Rv2583c	NE	E	FN		R416	0.00180712	0.00180713
Rv2584c	NE	NE	TN		R417	0.00180712	0.00180713
Rv2589	NE	NE	TN		R418	0.00180712	0.00180713
Rv2590	NE	NE	TN		R419	0.00388285	0.00390441
Rv2601	E	NE	FP		R420	0.00388285	0.00390441
Rv2610c	E	E	TP		R421	0.00388285	0.00390441
Rv2611c	E	E	TP		R422	0.00388285	0.00390441
Rv2677c	NE	E	FN		R423	0.00388285	0.00390441
Rv2678c	E	E	TP		R424	0.00388285	0.00390441
Rv2679	NE	NE	TN		R425	6.09445	6.11602
Rv2682c	NE	E	FN		R426	3.88873	3.91029
Rv2697c	E	E	TP		R427	3.88873	3.91029
Rv2701c	E	NE	FP		R427b	0.000148531	0.000148531
Rv2713	NE	NE	TN		R427c	0.000148531	0.000148531
Rv2724c	NE	NE	TN		R428	0.00198041	0.00198042
Rv2726c	E	E	TP		R429	0.00198041	0.00198042
Rv2746c	NE	E	FN		R430	0.00198041	0.00198042
Rv2753c	E	E	TP		R431	0.000990204	0.000990208
Rv2754c	NE	E	FN		R432	0.000247551	0.000247552
Rv2763c	NE	E	FN		R433	0.000247551	0.000247552
Rv2764c	NE	E	FN		R434	0.000247551	0.000247552
Rv2766c	NE	NE	TN		R435	0.00024324	0.000247552
Rv2773c	E	E	TP		R436	0	4.31096e-06
Rv2780	E	NE	FP		R437	0.000247551	0.000247552
Rv2786c	E	E	TP		R438	0.000247551	0.000247552
Rv2794c	NE	E	FN		R439	0.000247551	0.000247552
Rv2831	NE	NE	TN		R440	0	0
Rv2833c	NE	NE	TN		R441	0	0
Rv2834c	NE	NE	TN		R442	0	0
Rv2835c	NE	NE	TN		R443	0	0
Rv2847c	NE	E	FN		R444	0	0
Rv2848c	NE	NE	TN		R445	0	0
Rv2849c	NE	NE	TN		R446	0	0
Rv2854	NE	NE	TN		R447	0	0
Rv2860c	NE	NE	TN		R448	0	0
Rv2868c	E	E	TP		R449	0	0
Rv2870c	E	E	TP		R450	0	0
Rv2881c	E	E	TP		R451	0	0
Rv2900c	NE	NE	TN		R452	0	0
Rv2930	NE	NE	TN		R453	0	0
Rv2931	NE	NE	TN		R454	0	0
Rv2932	NE	NE	TN		R455	0	0
Rv2933	NE	NE	TN		R456	0	0
Rv2934	NE	NE	TN		R457	0	0
Rv2935	NE	NE	TN		R458	0	0
Rv2936	NE	NE	TN		R459	0	0
Rv2937	NE	NE	TN		R460	0	0
Rv2938	NE	NE	TN		R461	0	0
Rv2939	NE	NE	TN		R462	0	0
Rv2940c	E	NE	FP		R463	0	0
Rv2941	NE	NE	TN		R464	0	0
Rv2942	NE	NE	TN		R465	0	0
Rv2946c	NE	NE	TN		R466	0.00167912	0.00169441
Rv2947c	NE	NE	TN		R467	0.00167912	0.00169441
Rv2948c	NE	NE	TN		R468	0.00167912	179.942
Rv2950c	NE	NE	TN		R469	0.00167912	179.942
Rv2951c	NE	NE	TN		R470	0.00167912	0.00169441
Rv2952	NE	NE	TN		R471	0.00167912	179.942
Rv2957	NE	NE	TN		R472	0.00167912	179.942
Rv2958c	NE	NE	TN		R473	0.00167912	179.942
Rv2959c	NE	NE	TN		R474	0	179.94
Rv2962c	NE	NE	TN		R475	0	1.38979e-06
Rv2970c	NE	NE	TN		R476	0	1.38979e-06
Rv2981c	E	E	TP		R477	0	1.38979e-06
Rv2982c	NE	NE	TN		R478	0	1.38979e-06
Rv2984	NE	E	FN		R479	0	1.38979e-06
Rv2987c	E	E	TP		R480	0	0
Rv2988c	E	E	TP		R481	0	0
Rv2992c	E	E	TP		R482	0	0
Rv2995c	E	E	TP		R483	0	0
Rv2996c	E	E	TP		R484	0	0
Rv3001c	E	E	TP		R484b	0	0
Rv3002c	NE	NE	TN		R485	0	5.94124e-07
Rv3003c	NE	E	FN		R486	0.000148531	0.000148531
Rv3010c	NE	NE	TN		R487	0	5.94124e-07
Rv3025c	NE	E	FN		R488	0	5.94124e-07
Rv3028c	NE	E	FN		R489	0	5.94124e-07
Rv3029c	NE	E	FN		R490	0	5.94124e-07
Rv3042c	E	E	TP		R491	0	5.94124e-07
Rv3043c	NE	E	FN		R492	0	5.94124e-07
Rv3045	NE	NE	TN		R493	0	2.97062e-07
Rv3048c	E	E	TP		R494	0	2.97062e-07
Rv3051c	E	E	TP		R495	3.8782	3.89976
Rv3061c	NE	NE	TN		R496	0.540983	0.551749
Rv3068c	E	NE	FP		R497	0	0.0107603
Rv3075c	NE	NE	TN		R497b	0.000148531	0.000148531
Rv3084	NE	NE	TN		R498	0	0.00358677
Rv3089	NE	NE	TN		R499	0	0.00307438
Rv3097c	NE	NE	TN		R500	0.51932	0.543915
Rv3106	E	NE	FP		R501	0	0.00269008
Rv3109	NE	E	FN		R502	0	0.0215206
Rv3111	NE	NE	TN		R503	0	0.00239118
Rv3116	NE	NE	TN		R504	0	0.00215206
Rv3119	NE	NE	TN		R505	0	0.00195642
Rv3130c	E	NE	FP		R506	0	0.00179339
Rv3139	NE	NE	TN		R507	0	0.00165543
Rv3141	NE	NE	TN		R508	0.00588229	0.00588231
Rv3145	NE	NE	TN		R509	0	0.0107603
Rv3146	NE	NE	TN		R510	0	0.00358677
Rv3147	NE	NE	TN		R511	-0.0185969	-0.0155224
Rv3149	NE	NE	TN		R512	0.51932	0.543915
Rv3152	NE	NE	TN		R513	0	0.00269008
Rv3153	NE	NE	TN		R514	0	0.0215206
Rv3154	NE	NE	TN		R515	0	0.00239118
Rv3155	NE	NE	TN		R516	0	0.00215206
Rv3158	NE	NE	TN		R517	0	0.00195642
Rv3176c	NE	NE	TN		R518	0	0.00179339
Rv3199c	NE	NE	TN		R519	0	0.00165543
Rv3206c	NE	E	FN		R520	0	0.0215206
Rv3214	NE	NE	TN		R521	-0.0215206	0.0215206
Rv3215	NE	E	FN		R522	-0.0215206	0.00358677
Rv3227	E	E	TP		R533	0	0.00358677
Rv3247c	E	E	TP		R534	0	0.00358677
Rv3248c	E	E	TP		R535	0	0.0215206
Rv3255c	E	E	TP		R536	0	0.0215206
Rv3257c	NE	E	FN		R537	0	0
Rv3262	NE	NE	TN		R538	0	0
Rv3263	NE	NE	TN		R539	0	0
Rv3264c	E	E	TP		R540	0	0
Rv3265c	NE	E	FN		R541	1.1988	1.20567
Rv3274c	NE	NE	TN		R542	0	0
Rv3276c	E	E	TP		R543	0.599401	0.602837
Rv3280	E	E	TP		R544	0.599401	0.602837
Rv3285	E	E	TP		R545	0.599401	0.602837
Rv3302c	NE	E	FN		R546	0	0
Rv3303c	NE	NE	TN		R547	0.599401	0.602837
Rv3307	E	NE	FP		R548	0.599401	0.602837
Rv3308	NE	NE	TN		R549	0.599401	0.602837
Rv3309c	NE	NE	TN		R550	0	0
Rv3316	NE	NE	TN		R551	0.599401	0.602837
Rv3317	NE	NE	TN		R552	0	0.00165543
Rv3319	NE	NE	TN		R553	0.0234013	0.025195
Rv3322c	NE	NE	TN		R554	0.0526848	0.0546419
Rv3339c	NE	NE	TN		R555	0.0526848	0.0548376
Rv3341	NE	E	FN		R556	0.0760861	0.0784783
Rv3356c	E	E	TP		R557	0.10537	0.108061
Rv3372	NE	E	FN		R558	0.14534	0.148416
Rv3373	NE	NE	TN		R559	0.14534	0.148929
Rv3379c	NE	NE	TN		R560	0.14534	0.148929
Rv3382c	NE	NE	TN		R561	0.14534	0.148929
Rv3383c	NE	NE	TN		R562	0.14534	0.148929
Rv3396c	E	E	TP		R563	0.14534	0.156102
Rv3401	NE	NE	TN		R564	0.14534	0.156102
Rv3409c	NE	NE	TN		R565	0.0292835	0.0508045
Rv3410c	E	E	TP		R566	0	0.00307438
Rv3411c	E	E	TP		R567	0	0.00307438
Rv3423c	E	E	TP		R568	0	0.00307438
Rv3432c	NE	NE	TN		R569	0	0.00307438
Rv3436c	NE	E	FN		R570	0	0.00307438
Rv3464	NE	E	FN		R571	0.00459455	0.0199664
Rv3470c	NE	NE	TN		R571b	-5.19687	-5.16725
Rv3487c	NE	NE	TN		R572	5.99401	6.02837
Rv3490	E	E	TP		R573	0	0.0153719
Rv3492c	NE	E	FN		R574	0	0.0153719
Rv3493c	NE	E	FN		R575	0.0292835	0.0508045
Rv3497c	NE	E	FN		R576	0.0292835	0.0508045
Rv3506	NE	NE	TN		R577	0.0585671	0.0621546
Rv3509c	NE	NE	TN		R578	0.0585671	0.0621546
Rv3513c	NE	NE	TN		R579	0.0585671	0.0621546
Rv3516	NE	NE	TN		R580	0.0585671	0.0621546
Rv3522	NE	NE	TN		R581	0.0585671	0.0621546
Rv3523	NE	NE	TN		R582	0.0585671	0.0621546
Rv3526	NE	E	FN		R583	0.00642147	0.0217934
Rv3534c	NE	NE	TN		R587	0.00642147	0.0217934
Rv3535c	NE	NE	TN		R588	0.00182693	0.00182693
Rv3536c	NE	NE	TN		R589	0.00182693	0.00182693
Rv3537	NE	E	FN		R590	0	0
Rv3540c	NE	E	FN		R591	0.0110707	22.3144
Rv3543c	NE	E	FN		R592	0	0
Rv3544c	NE	E	FN		R593	0	0
Rv3545c	NE	NE	TN		R594	0.00464921	0.00464922
Rv3556c	NE	E	FN		R595	0.00464921	0.00464922
Rv3560c	NE	E	FN		R596	0.00464921	0.00464922
Rv3561	NE	NE	TN		R597	0.00464921	0.00464922
Rv3564	NE	E	FN		R598	0.00464921	0.00464922
Rv3567c	NE	E	FN		R599	0.000811967	0.00081197
Rv3568c	NE	E	FN		R600	0	0
Rv3569c	NE	E	FN		R601	0	0
Rv3571	NE	E	FN		R602	0.00383724	0.00383725
Rv3573c	NE	NE	TN		R603	0.00140134	0.00140134
Rv3582c	E	E	TP		R604	0.000589369	0.000589372
Rv3588c	NE	E	FN		R605	0	0
Rv3601c	E	E	TP		R606	0.0024359	0.00243591
Rv3602c	E	E	TP		R607	0.0024359	0.00243591
Rv3609c	NE	E	FN		R608	0.0024359	0.00243591
Rv3624c	NE	E	FN		R609	0	0
Rv3628	E	E	TP		R610	0.0024359	0.00243591
Rv3634c	NE	E	FN		R611	0.0024359	0.00243591
Rv3667	NE	NE	TN		R612	0.00162393	0.00162394
Rv3696c	NE	NE	TN		R613	0.00162393	0.00162394
Rv3708c	E	E	TP		R614	0.000811967	0.00081197
Rv3709c	E	E	TP		R615	0	0
Rv3710	E	E	TP		R616	0	0
Rv3754	E	E	TP		R617	0	0
Rv3761c	NE	NE	TN		R618	3.8782	3.89976
Rv3772	NE	NE	TN		R619	0	0
Rv3774	NE	NE	TN		R620	0.00588229	0.00588231
Rv3775	NE	NE	TN		R621	0.00588229	0.00588231
Rv3784	NE	NE	TN		R622	0.00588229	0.00588231
Rv3790	E	E	TP		R623	0.00588229	0.00588231
Rv3791	E	E	TP		R624	0.00470583	0.00470585
Rv3792	E	E	TP		R625	0.00470583	0.00470585
Rv3793	E	E	TP		R626	0.00470583	0.00470585
Rv3794	NE	E	FN		R627	0.00470583	0.00470585
Rv3795	NE	E	FN		R628	0.00117646	0.00117646
Rv3797	NE	NE	TN		R629	0.00117646	0.00117646
Rv3799c	E	E	TP		R630	0.00117646	0.00117646
Rv3800c	E	E	TP		R631	0.00117646	0.00117646
Rv3801c	E	E	TP		R632	0.000294114	0.000294115
Rv3802c	E	E	TP		R633	0.000294114	0.000294115
Rv3806c	E	E	TP		R634	0.000588229	0.000588231
Rv3808c	E	E	TP		R635	0.000294114	0.000294115
Rv3809c	E	E	TP		R636	0.000294114	0.000294115
Rv3818	E	NE	FP		R637	0.00588229	0.00588231
Rv3821	NE	NE	TN		R638	0.00588229	0.00588231
Rv3822	NE	NE	TN		R639	0.00588229	0.00588231
Rv3823c	NE	E	FN		R640	0.00588229	0.00588231
Rv3824c	NE	NE	TN		R641	0.00588229	0.00588231
Rv3825c	NE	NE	TN		R642	0.00588229	0.00588231
Rv3826	NE	E	FN		R643	0.00201754	0.00201755
Rv3838c	E	E	TP		R644	0	0
Rv3858c	NE	E	FN		R645	0	0
Rv3859c	NE	E	FN		R646	0	0
Rv3913	E	E	TP		R647	0	0
					R648	0	0
					R649	0.00464921	0.00464922
					R650	0	0
					R651	0	0
					R652	0	0
					R653	0	0
					R654	0	0
					R655	0	0
					R656	0	0
					R657	0	0
					R658	0	0
					R659	0	0
					R660	0	0
					R661	0	0
					R662	0	0
					R663	0	0
					R672	0	0
					R673	0	0
					R674	0	0
					R678	0.0186859	0.0187012
					R679	0.0170068	0.0170068
					R680	0.0170068	0.0170068
					R681	0.0170068	0.0170068
					R682	0.0170068	0.0170068
					R683	0.0170068	0.0170068
					R684	0.0170068	0.0170068
					R685	0.00205467	0.00205468
					R686	0.00205467	0.00205468
					R687	0.00205467	0.00205468
					R688	0.00180712	0.00180713
					R689	0.00180712	0.00180713
					R690	0.00180712	0.00180713
					R691	0.00180712	0.00180713
					R692	0.00180712	0.00180713
					R693	0.00180712	0.00180713
					R694	0	0
					R695	0.236447	0.236448
					R696	0.236447	0.236448
					R697	0.236447	0.236448
					R698	0.0247155	0.0247156
					R699	0.0123577	0.0123578
					R700	0.000411925	0.000411926
					R701	0.000411925	0.000411926
					R702	0.000411925	0.000411926
					R705	0.000411925	0.000411926
					R706	0.000411925	0.000411926
					R707	0.000411925	0.000411926
					R708	0.000411925	0.000411926
					R709	0.000411925	0.000411926
					R710	0.000411925	0.000411926
					R711	0.0123577	0.0123578
					R712	-999.975	1000
					R713	0.0123577	0.0123578
					R714	-1000	999.975
					R715	-0.0251275	-0.0251274
					R716	0.0251274	0.0251275
					R717	0.0251274	0.0251275
					R718	0.0123577	0.0123578
					R719	0.0123577	0.0123578
					R722	0.00865042	0.00865045
					R723	0.0123577	0.0123578
					R724	0.0123577	0.0123578
					R725	0.0123577	0.0123578
					R726	0.0123577	0.0123578
					R727	0.0123577	0.0123578
					R728	0.0123577	0.0123578
					R729	0.0123577	0.0123578
					R730	0.0123577	0.0123578
					R731	0.000411925	0.000411926
					PROT	0.0529759	0.0529761
					RNA	0.00891184	0.00891187
					DNA	0.00544612	0.00544614
					SM_MOL	0.0123776	0.0123776
					PE	0.00148531	0.00148531
					TAG	5.17122	5.20084
					PIMS	0.00990204	0.00990208
					LAM	0.0460445	0.0460447
					MAPC	0.0514906	0.0514908
					P_L_GLX	0.00866429	0.00866432
					CL	0	0
					LM	0.00294685	0.00294686
					TDM	0	0
					TMM	0.0122548	0.0122548
					DAT	0	0
					PAT	0	0
					MPD	0	0
					DIM	0	0
					PGL	0	0
					GLUCAN	0	0
					BIOMASSe	0.247551	0.247552
					R923	0	0.000297062
					R800	9.99996	10
					R801	0	0
					R802	-1000	979.342
					R803	-979.342	1000
					R804	13.0194	20
					R805	-6.28574	0
					R806	-0.0160798	0
					R807	0	0
					R808	-1000	0
					R809	-1.02153	0
					R810	-4.30838e-05	0
					R811	-1.43756e-05	0
					R812	0	0
					R814	0	0
					R815	-1.07817e-05	0
					R816	0	0
					R817	-0.0153719	0
					R818	0	0
					R819	0	0
					R820	0	0
					R821	0	0
					R822	0.999978	1
					R823	0	0
					R824	0	0
					R825	0	0
					R826	0	0
					R827	0	0
					R828	0	0
					R829	0	0
					R830	0	0
					R831	0	659.781
					R832	0	659.781
					R833	0	659.781
					R834	0	659.781
					R835	0	0
					R836	0	0
					R837	0	0
					R838	0	1
					R839	0	659.781
					R840	0	0
					R841	0.0268365	0.0268797
					R842	0	659.781
					R843	0	659.781
					R844	0	1000
					R845	0	0
					R847	0	0
					R848	0	0
					R849	0	0
					R850	0	0
					R851	0	1
					R852	0	0
					R853	0	0
					R854	0	0
					R855	0	0
					R856	0	0
					R857	0	0
					R858	0	1
					R859	0	0
					R860	0	0
					R861	0	0
					R862	0	0
					R863	0	0
					R864	0	0
					R865	0	0
					R866	0	0
					R867	0	0
					R868	0	1000
					R869	0	1000
					R870	0	1000
					R871	0	1000
					R872	0	0
					R873	0	0
					R874	0	1000
					R875	0	1000
					R876	0	0
					R877	0	1000
					R878	0	1000
					R879	0	0
					R880	0	0
					R881	0	0
					R882	0	1
					R883	0	1000
					R884	0	1000
					R885	0	0
					R886	0	1000
					R887	0	1000
					R888	0	1000
					R889	0	989.683
					R890	0	1000
					R891	0	1000
					R892	0	1000
					R893	0	0
					R894	0	0
					R895	0	0
					R896	0	0
					R897	0	1000
					R898	0	1000
					R899	0	0
					R900	0	0
					R901	0	0
					R902	0	0
					R903	0	2.15635e-05
					R904	0	1
					R905	0	0
					R906	0	0
					R907	0	0
					R908	0	0
					R909	0	0
					R910	0	0
					R911	0	0
					R912	0	0
					R913	0	0
					R914	0	0
					R915	0	0
					R916	0	0
					R917	0	0
					R918	0	0
					R920	0	0
					R921	0	0
					R922	0	0
					R924	0	0.000297062
					R925	0	0
					R926	0	0
					R927	0	0
					R929	0	0
					R930	0	0
					R931	0	0
					EX_9_HEXADECENOATE(e)	0	0
					EX_9_OCTADECENOATE(e)	0	0
					EX_ACAL(e)	0	1.02153
					EX_AC(e)	0	2.73947
					EX_ADN(e)	0	0
					EX_AD(e)	0	0
					EX_AKG(e)	0	0
					EX_ALA(e)	0	0
					EX_AN(e)	0	4.30838e-05
					EX_ARG(e)	0	0
					EX_ASN(e)	-1	-0.999978
					EX_ASP(e)	0	0
					EX_BIOTIN(e)	0	0
					EX_CADA(e)	0	2.15635e-05
					EX_CELB(e)	0	0
					EX_CITR(e)	0	1.43756e-05
					EX_CIT(e)	-1	0
					EX_CO2(e)	0	6.28574
					EX_CO_II(e)	0	0
					EX_CYS(e)	0	0
					EX_DALA(e)	0	0
					EX_DAPIM(e)	0	0
					EX_DA(e)	0	0
					EX_DC(e)	0	0
					EX_DGLU(e)	0	0
					EX_DIN(e)	0	0
					EX_DODECANOATE(e)	0	0
					EX_DT(e)	0	0
					EX_DU(e)	0	0
					EX_EICOSANOATE(e)	0	0
					EX_ELECTROPHILE[X](e)	0	0
					EX_ETH(e)	-1	0
					EX_FE3(e)	-0.000297062	-0.000297061
					EX_FOR(e)	0	0.0160798
					EX_FRU(e)	0	0
					EX_FUM(e)	0	0
					EX_GABA(e)	0	0
					EX_GL3P(e)	0	0
					EX_GLAC(e)	0	0
					EX_GLC(e)	0	0
					EX_GLN(e)	0	0
					EX_GLUC(e)	0	0
					EX_GLU(e)	0	0
					EX_GLYCOLATE(e)	0	0
					EX_GLY(e)	0	0
					EX_GL(e)	0	0
					EX_GN(e)	0	0
					EX_GSN(e)	0	0
					EX_H2X(e)	0	0
					EX_HEPTADECANOATE(e)	0	0
					EX_HEXACOSANOATE(e)	0	0
					EX_HEXADECANOATE(e)	0	0
					EX_HEXANOATE(e)	0	0
					EX_HIS(e)	0	1.4366e-05
					EX_HYXN(e)	0	1.07817e-05
					EX_ILE(e)	0	4.31269e-05
					EX_INS(e)	0	0
					EX_LAC(e)	0	0
					EX_LEU(e)	0	4.31269e-05
					EX_LLAC(e)	0	0
					EX_LYS(e)	0	2.15635e-05
					EX_MAL(e)	0	0
					EX_MAN(e)	0	0
					EX_MET(e)	0	0
					EX_MLT(e)	0	0
					EX_MO2(e)	0	0
					EX_NAC(e)	0	0
					EX_NH3(e)	-10	-9.99996
					EX_NO2(e)	0	0
					EX_NO3(e)	0	0
					EX_NONADECANOATE(e)	0	0
					EX_N_ACETYL_S_CONJUGATE(e)	0	0
					EX_O2(e)	-20	-13.0194
					EX_ORN(e)	0	0
					EX_PENTADECANOATE(e)	0	0
					EX_PHE(e)	0	0
					EX_PHOSPHATIDYLCHOLINE(e)	0	0
					EX_PI(e)	-1	-0.967483
					EX_PROPANOATE(e)	0	0
					EX_PRO(e)	0	4.31269e-05
					EX_PYR(e)	0	0
					EX_RIB(e)	0	0
					EX_SER(e)	0	4.31269e-05
					EX_SLF(e)	-0.0268797	-0.0268365
					EX_SUCC(e)	0	1.96328
					EX_SUC(e)	0	0
					EX_T3(e)	0	0.0153719
					EX_TAGcat(e)	0	0
					EX_TETRACOSANOATE(e)	0	0
					EX_TETRADECANOATE(e)	0	0
					EX_THR(e)	0	4.31269e-05
					EX_TRE(e)	0	0
					EX_TRP(e)	0	0
					EX_TYR(e)	0	0
					EX_URA(e)	0	0
					EX_UREA(e)	0	0
					EX_URI(e)	0	0
					EX_VAL(e)	0	4.31269e-05
					EX_XAN(e)	0	0
					Ht2r	-979.342	1000
					EX_H(e)	-1000	979.342
					R846	0	0
					EX_CHOLESTEROL(e)	-1	-0.764475
					R932	0.764475	1
					R933	0.764475	1
					R934	0.764475	1
					R935	0.764475	1
					R936	0.764475	1
					R937	0.764475	1
					R938	0.764475	1
					R939	0.764475	1
					R940	0.764475	1
					R941	0.764475	1
					R668	0	0
					R669	0	0
					R670	0	0
					SL_1_cyto	0	0
					SL_1	0	0

## Sheet: iSM810
Vector_LocusNames	InsilicoEssential	ExperimentalEssential	Confusion_Matrix		Rxns	FVAmin	FVAmax
Rv0013	NE	E	FN		R1	0	1.0692
Rv0032	NE	NE	TN		R4	0	20.4113
Rv0035	NE	NE	TN		R5	0	0
Rv0046c	NE	E	FN		R6	0	0
Rv0066c	NE	E	FN		R7	0	25.2822
Rv0069c	NE	NE	TN		R8	0	0
Rv0070c	NE	NE	TN		R9	0	0
Rv0098	NE	NE	TN		R10	0	0
Rv0099	NE	NE	TN		R11	-0.0377616	-0.0377615
Rv0119	NE	E	FN		R12	-0.0377616	-0.0377615
Rv0129c	E	NE	FP		R13	0.0377615	0.0377616
Rv0130	NE	NE	TN		R14	0.0164157	0.0164157
Rv0131c	NE	NE	TN		R15	0	0
Rv0154c	NE	NE	TN		R16	0	0
Rv0155	NE	NE	TN		R17	0	0
Rv0157	NE	NE	TN		R18	0	0
Rv0162c	NE	NE	TN		R19	0	0
Rv0166	NE	NE	TN		R20	0.0135051	0.0135052
Rv0183	NE	NE	TN		R21	0.0199336	14.4669
Rv0189c	E	E	TP		R22	0.00889819	0.00889822
Rv0194	NE	NE	TN		R23	0.00889819	0.00889822
Rv0211	NE	E	FN		R24	0	9.20205
Rv0214	NE	NE	TN		R25	0	0
Rv0215c	NE	NE	TN		R26	0	0
Rv0217c	NE	NE	TN		R27	0.00642844	14.4534
Rv0220	NE	NE	TN		R28	0	14.4604
Rv0221	NE	NE	TN		R29	0	14.4604
Rv0222	NE	NE	TN		R30	-14.4604	-0.0133926
Rv0231	NE	NE	TN		R31	0	14.447
Rv0234c	NE	NE	TN		R32	0.0156189	0.0156204
Rv0242c	NE	NE	TN		R33	0	18.4041
Rv0243	NE	NE	TN		R34	0	14.4604
Rv0254c	NE	NE	TN		R35	0	18.4041
Rv0255c	NE	NE	TN		R36	0	14.4604
Rv0270	NE	NE	TN		R37	-1000	1000
Rv0271c	NE	NE	TN		R38	0.0203837	14.4673
Rv0275c	NE	NE	TN		R39	-1000	999.991
Rv0321	NE	NE	TN		R40	-1000	999.991
Rv0334	E	E	TP		R41	0	25.2822
Rv0337c	NE	E	FN		R43	1.581	26.8632
Rv0357c	E	E	TP		R44	-1.59672	-1.581
Rv0363c	E	E	TP		R45	-1.62487	-1.60914
Rv0382c	E	E	TP		R46	-4.01038	-3.99463
Rv0392c	NE	NE	TN		R48	-4.01038	-3.99463
Rv0400c	NE	NE	TN		R49	-32.5864	-7.30415
Rv0404	NE	E	FN		R50	-32.5864	-7.30415
Rv0409	NE	NE	TN		R51	0	101.129
Rv0410c	NE	E	FN		R52	0	0.015712
Rv0411c	NE	E	FN		R53	0	0.015712
Rv0414c	E	E	TP		R54	0.462002	6.65612
Rv0417	E	E	TP		R55	0.396283	4.36115
Rv0422c	E	E	TP		R56	0.396572	4.36144
Rv0423c	E	E	TP		R57	0.396572	4.36144
Rv0437c	E	NE	FP		R58	0.396572	4.36144
Rv0438c	NE	NE	TN		R59	0	3.72548
Rv0456c	NE	NE	TN		R60	0	3.72548
Rv0458	NE	NE	TN		R61	0	3.72548
Rv0462	NE	E	FN		R62	0	3.96487
Rv0467	NE	E	FN		R63	-7.35099	37.4048
Rv0468	NE	NE	TN		R64	12.2373	32.8081
Rv0478	NE	NE	TN		R65	-4.72721	1000
Rv0482	E	E	TP		R67	0	16.4855
Rv0486	NE	E	FN		R68	0	1.02357
Rv0489	NE	E	FN		R69	0	33.7096
Rv0500	E	E	TP		R70	0	0
Rv0501	NE	NE	TN		R71	-1.52096e-06	0
Rv0503c	E	NE	FP		R72	-987.763	23.0043
Rv0509	E	E	TP		R73	-1000	1000
Rv0510	E	E	TP		R74	-1000	1000
Rv0511	E	E	TP		R75	0	28.8496
Rv0512	E	E	TP		R76	-14.0184	16.2132
Rv0519c	NE	NE	TN		R77	0	25.2822
Rv0524	E	E	TP		R78	0	4.45059
Rv0533c	E	NE	FP		R79	0	1
Rv0534c	E	E	TP		R80	0	998.782
Rv0535	E	NE	FP		R81	0	1
Rv0536	NE	NE	TN		R82	6.34217	15.2124
Rv0542c	E	E	TP		R83	6.34217	15.2124
Rv0548c	E	E	TP		R84	6.34217	15.2124
Rv0551c	NE	NE	TN		R85	6.34217	15.2124
Rv0553	E	E	TP		R86	0	0
Rv0555	E	E	TP		R87	0	0.00152096
Rv0557	E	NE	FP		R88	0	0.00152096
Rv0562	E	E	TP		R89	0	0.00152096
Rv0570	NE	NE	TN		R90	-1.52257	-1.50584
Rv0573c	NE	NE	TN		R91	1.49644	1.51216
Rv0618	NE	NE	TN		R92	-25.2826	33.7092
Rv0619	NE	NE	TN		R93	0	0.00785599
Rv0620	NE	NE	TN		R94	0.737145	0.745511
Rv0632c	NE	NE	TN		R95	0	0.00785599
Rv0635	NE	E	FN		R96	0.768699	0.777063
Rv0636	E	E	TP		R97	-0.745511	-0.737145
Rv0642c	E	E	TP		R98	0	0.023568
Rv0643c	E	NE	FP		R99	0	0.023568
Rv0644c	E	NE	FP		R100	-1000	-1.21833
Rv0645c	E	NE	FP		R101	-108.51	26.3288
Rv0646c	NE	NE	TN		R102	0	3.72548
Rv0649	NE	NE	TN		R103	0	5.03338
Rv0650	NE	NE	TN		R104	0	0
Rv0672	NE	NE	TN		R105	0	0
Rv0675	NE	NE	TN		R106	4.29901	4.29903
Rv0694	NE	NE	TN		R107	4.29901	4.29903
Rv0728c	NE	NE	TN		R108	0.0249212	0.0249448
Rv0751c	NE	NE	TN		R109	0.0185258	0.018573
Rv0752c	NE	NE	TN		R110	0	0
Rv0753c	NE	NE	TN		R111	0.0185258	0.018573
Rv0761c	NE	NE	TN		R112	0.0185258	0.018573
Rv0772	E	E	TP		R113	0	0
Rv0774c	NE	NE	TN		R114	0	0
Rv0777	E	E	TP		R119	0	20.4113
Rv0780	E	E	TP		R120	0	20.4113
Rv0803	E	E	TP		R121	0	20.4113
Rv0808	E	E	TP		R122	11.4192	38.5935
Rv0809	E	E	TP		R123	-27.6466	-2.65963
Rv0812	NE	E	FN		R124	0.000276547	0.000276548
Rv0852	NE	NE	TN		R125	26.1208	39.9673
Rv0858c	NE	NE	TN		R126	14.6851	39.9673
Rv0859	NE	NE	TN		R127	0	25.2822
Rv0866	NE	NE	TN		R128	54.4111	96.291
Rv0873	NE	NE	TN		R129	1	1
Rv0884c	E	E	TP		R130	0	29.8281
Rv0889c	NE	NE	TN		R131	0	39.7708
Rv0895	NE	NE	TN		R132	0	18.4041
Rv0896	NE	E	FN		R133	-0.0557129	1.92686
Rv0904c	NE	NE	TN		R134	0.010355	5.06894
Rv0905	NE	NE	TN		R135	0	3.72548
Rv0929	NE	NE	TN		R136	0	3.72548
Rv0930	NE	NE	TN		R137	0	3.72548
Rv0932c	NE	NE	TN		R138	0	20.4113
Rv0933	NE	NE	TN		R139	0	3.76359
Rv0934	NE	NE	TN		R140	0	3.76359
Rv0935	NE	NE	TN		R141	0	3.76359
Rv0936	NE	NE	TN		R142	0	25.2822
Rv0946c	E	E	TP		R143	0	14.447
Rv0948c	NE	NE	TN		R144	0	25.311
Rv0951	NE	E	FN		R145	0.0358175	0.0358176
Rv0952	NE	E	FN		R146	0.000120238	0.000120238
Rv0956	E	E	TP		R147	0.000120238	0.000120238
Rv0957	E	E	TP		R148	0	0
Rv0971c	NE	NE	TN		R149	0.0777211	3.41934
Rv0972c	NE	NE	TN		R150	0	6.65612
Rv0975c	NE	NE	TN		R151	0	6.65612
Rv0993	E	E	TP		R152	0	6.65612
Rv0994	NE	NE	TN		R153	0	6.65612
Rv1001	NE	NE	TN		R154	0	6.65612
Rv1011	E	E	TP		R155	0	6.65612
Rv1017c	E	E	TP		R156	0.00889819	998.791
Rv1018c	E	E	TP		R157	0	0
Rv1023	E	E	TP		R158	0	0
Rv1058	NE	NE	TN		R159	0	0
Rv1070c	NE	NE	TN		R160	0	0
Rv1071c	NE	NE	TN		R161	0	0
Rv1074c	NE	NE	TN		R162	0	0
Rv1076	NE	E	FN		R163	0	0
Rv1077	NE	NE	TN		R164	0	0
Rv1082	NE	NE	TN		R165	0	0
Rv1092c	E	E	TP		R166	0	33.7096
Rv1093	NE	E	FN		R167	-33.7096	0
Rv1098c	E	E	TP		R168	0	3.32805
Rv1104	NE	NE	TN		R169	0	3.32805
Rv1105	NE	NE	TN		R170	0	3.32805
Rv1106c	NE	NE	TN		R171	0	3.32805
Rv1110	NE	E	FN		R172	0	3.32805
Rv1121	NE	NE	TN		R173	0	3.32805
Rv1122	NE	E	FN		R174	0	3.32805
Rv1127c	NE	E	FN		R175	0	20.4113
Rv1130	NE	E	FN		R176	0.00435262	0.00435263
Rv1133c	E	E	TP		R177	0.989015	15.436
Rv1141c	NE	NE	TN		R178	0	0
Rv1142c	NE	NE	TN		R179	0	0
Rv1144	NE	NE	TN		R180	0	0
Rv1162	NE	NE	TN		R181	0	1000
Rv1163	NE	NE	TN		R182	0	0
Rv1164	NE	NE	TN		R183	0	3.45059
Rv1170	NE	NE	TN		R184	0	1.06852
Rv1180	NE	NE	TN		R185	3.26272	4.33125
Rv1182	NE	NE	TN		R186	0	1.06852
Rv1183	NE	E	FN		R186b	0	2.13705
Rv1185c	NE	NE	TN		R187	0	1.06852
Rv1188	NE	NE	TN		R188	0	25.2822
Rv1201c	E	E	TP		R189	0	13.9157
Rv1202	E	E	TP		R190	-1000	999.99
Rv1206	NE	NE	TN		R191	0	0
Rv1207	NE	NE	TN		R192	0	0
Rv1223	NE	E	FN		R193	0	0
Rv1248c	NE	E	FN		R194	0	0
Rv1257c	NE	NE	TN		R195	-1000	999.987
Rv1285	E	E	TP		R196	0	25.2822
Rv1286	NE	E	FN		R197	-992.226	1000
Rv1288	NE	NE	TN		R198	-991.842	1000
Rv1293	E	E	TP		R199	0	25.311
Rv1294	E	E	TP		R200	0	25.311
Rv1295	E	E	TP		R201	0.0288186	25.311
Rv1296	E	E	TP		R202	0.0144093	10.2201
Rv1300	NE	E	FN		R203	0	0
Rv1304	NE	E	FN		R204	0.0359377	25.3469
Rv1305	NE	E	FN		R205	0.0359377	25.3469
Rv1307	NE	E	FN		R206	0.0359377	25.3469
Rv1308	NE	E	FN		R207	0.0359377	25.3469
Rv1309	NE	E	FN		R208	0.0560559	0.0560561
Rv1310	NE	E	FN		R209	0.0358175	14.4828
Rv1315	E	E	TP		R210	0.0358175	14.4828
Rv1322A	NE	NE	TN		R211	0	0.015712
Rv1323	NE	NE	TN		R212	0	0.015712
Rv1336	NE	NE	TN		R213	0	0.015712
Rv1338	E	E	TP		R214	0.0428163	0.0428164
Rv1345	NE	NE	TN		R215	0	7.3242
Rv1346	NE	NE	TN		R216	0.419691	6.76957
Rv1348	NE	E	FN		R217	0.419691	6.76957
Rv1349	NE	E	FN		R218	0.419691	6.76957
Rv1350	NE	E	FN		R219	0.0977398	3.43936
Rv1373	NE	NE	TN		R220	0.0462642	0.0462644
Rv1380	E	E	TP		R221	0.0462642	0.0462644
Rv1381	E	E	TP		R222	0.0462642	0.0462644
Rv1383	E	E	TP		R223	0.0462642	0.0462644
Rv1384	E	E	TP		R224	0.0462642	0.0462644
Rv1391	E	E	TP		R225	3.86733	29.1984
Rv1392	E	E	TP		R226	0	14.447
Rv1399c	NE	NE	TN		R227	0.480713	7.3796
Rv1400c	NE	NE	TN		R228	0.480713	7.3796
Rv1409	NE	E	FN		R229	0.457327	7.35622
Rv1415	NE	E	FN		R230	0.0286128	7.35281
Rv1425	NE	NE	TN		R231	0.0286128	7.35281
Rv1426c	NE	NE	TN		R232	0.0233858	0.0233859
Rv1436	E	E	TP		R233	0.0116929	0.011693
Rv1437	E	E	TP		R234	0.0233858	0.0233859
Rv1438	E	E	TP		R235	0.0233858	0.0233859
Rv1445c	NE	NE	TN		R236	0.0233858	0.0233859
Rv1449c	E	E	TP		R237	0.0233858	0.0233859
Rv1451	NE	E	FN		R238	0.00988068	0.00988072
Rv1456c	NE	E	FN		R239	0	7.32761
Rv1464	NE	E	FN		R240	0	7.3242
Rv1467c	NE	NE	TN		R241	0	25.2822
Rv1472	NE	NE	TN		R242	0	9.19352
Rv1475c	NE	E	FN		R243	0	0
Rv1483	NE	E	FN		R244	0	0
Rv1484	NE	E	FN		R245	0.0249212	0.0249448
Rv1485	E	E	TP		R246	0.108627	0.10865
Rv1492	NE	NE	TN		R247	3.30952	28.5917
Rv1493	NE	NE	TN		R248	3.30952	28.5917
Rv1497	NE	NE	TN		R249	3.30952	28.5917
Rv1500	E	NE	FP		R250	0	12.6457
Rv1511	NE	NE	TN		R251	0	12.6457
Rv1512	NE	E	FN		R252	0	7.32761
Rv1521	NE	NE	TN		R253	0	7.3242
Rv1529	NE	NE	TN		R254	0	6.43762
Rv1530	NE	NE	TN		R255	0	6.43762
Rv1538c	NE	E	FN		R256	0	7.3242
Rv1551	NE	NE	TN		R257	0	25.2914
Rv1553	NE	NE	TN		R258	0	1000
Rv1554	NE	NE	TN		R259	0.0163069	9.20983
Rv1555	NE	NE	TN		R260	0.015898	9.20942
Rv1559	NE	E	FN		R261	0.0107041	0.0107041
Rv1589	NE	E	FN		R262	0.0107041	0.0107041
Rv1594	E	E	TP		R263	0.0107041	0.0107041
Rv1595	E	E	TP		R264	0.0107041	0.0107041
Rv1596	E	E	TP		R265	0.0107041	0.0107041
Rv1599	E	E	TP		R266	0.0107041	0.0107041
Rv1600	NE	E	FN		R267	0.0107041	0.0107041
Rv1601	E	E	TP		R268	0.0107041	0.0107041
Rv1602	E	E	TP		R269	0.0107041	0.0107041
Rv1603	E	E	TP		R270	0.0315519	0.0315534
Rv1606	E	E	TP		R271	0.0315519	0.0315534
Rv1609	E	E	TP		R272	0.0315519	0.0315534
Rv1611	E	E	TP		R273	0.0315519	0.0315534
Rv1612	E	E	TP		R274	0.0315519	0.0315534
Rv1613	E	E	TP		R275	0.0315519	0.0315534
Rv1617	NE	E	FN		R276	0.0315519	0.0315534
Rv1622c	NE	E	FN		R277	0.00679297	0.00679299
Rv1625c	NE	NE	TN		R278	0.00679297	0.00679299
Rv1631	E	E	TP		R279	0.00679297	0.00679299
Rv1652	E	E	TP		R280	0.00679297	0.00679299
Rv1655	E	E	TP		R281	0.00679297	0.00679299
Rv1658	E	E	TP		R282	0.0230035	0.023005
Rv1659	E	E	TP		R283	0.0133801	0.0133801
Rv1661	NE	E	FN		R284	-999.987	1000
Rv1679	NE	NE	TN		R285	0.00962337	0.00962489
Rv1687c	NE	NE	TN		R286	-999.99	1000
Rv1695	E	E	TP		R287	2.23397	35.9436
Rv1699	E	E	TP		R288	0.0202385	0.0202385
Rv1712	E	E	TP		R289	0.0202385	0.0202385
Rv1731	NE	NE	TN		R290	0.0202385	0.0202385
Rv1736c	NE	NE	TN		R291	0.0202385	0.0202385
Rv1737c	NE	NE	TN		R292	0.0202385	0.0202385
Rv1745c	E	NE	FP		R293	0.0341938	0.0341939
Rv1747	NE	NE	TN		R294	0.0646857	14.5146
Rv1750c	NE	NE	TN		R295	0	0.0146893
Rv1755c	NE	NE	TN		R296	0	0.0146893
Rv1760	NE	NE	TN		R297	0	0.00856002
Rv1811	NE	NE	TN		R298	0	0.00856002
Rv1819c	NE	NE	TN		R299	0.00561319	14.4555
Rv1820	NE	NE	TN		R300	0	0.0029468
Rv1822	NE	E	FN		R301	0.00294679	0.0029468
Rv1832	NE	E	FN		R302	-20.4084	0.0029468
Rv1837c	NE	E	FN		R303	0	20.4113
Rv1843c	E	NE	FP		R304	0.00294679	0.0029468
Rv1844c	NE	NE	TN		R305	0.00339696	0.00339698
Rv1854c	NE	E	FN		R306	0.048217	20.274
Rv1862	NE	NE	TN		R307	0.056777	20.2825
Rv1872c	NE	NE	TN		R308	0	14.447
Rv1878	NE	NE	TN		R309	0	14.447
Rv1885c	NE	NE	TN		R310	0.0356458	0.0356929
Rv1886c	E	NE	FP		R311	0	1000
Rv1900c	NE	NE	TN		R312	0	1000
Rv1908c	E	E	TP		R313	2.14491	2.14492
Rv1912c	NE	NE	TN		R314	2.14491	2.14492
Rv1923	NE	NE	TN		R315	2.14491	2.14492
Rv1925	NE	NE	TN		R316	2.14491	2.14492
Rv1933c	NE	NE	TN		R317	2.14491	2.14492
Rv1934c	NE	NE	TN		R318	2.1434	2.14341
Rv1935c	NE	NE	TN		R319	2.1434	2.14341
Rv1940	E	NE	FP		R320	2.1434	2.14341
Rv2002	NE	NE	TN		R321	2.1541	2.15411
Rv2006	NE	E	FN		R322	2.1541	2.15411
Rv2029c	NE	NE	TN		R323	0	14.447
Rv2043c	NE	NE	TN		R324	0	14.447
Rv2048c	NE	E	FN		R325	0	14.447
Rv2051c	E	E	TP		R326	0	14.447
Rv2065	NE	NE	TN		R327	0	14.447
Rv2066	NE	NE	TN		R328	-999.979	999.997
Rv2070c	NE	NE	TN		R329	0	0.0029468
Rv2071c	NE	NE	TN		R330	0	0.0029468
Rv2121c	E	E	TP		R331	0	0
Rv2124c	NE	NE	TN		R332	0.000120238	0.000120238
Rv2127	NE	NE	TN		R333	0	33.7096
Rv2130c	NE	E	FN		R334	0	0
Rv2139	E	E	TP		R335	0	14.447
Rv2152c	E	E	TP		R336	0	0
Rv2153c	E	E	TP		R337	0	14.447
Rv2155c	E	E	TP		R338	-14.4467	0.000312155
Rv2156c	E	E	TP		R338b	0.000288571	0.000312155
Rv2157c	E	E	TP		R339	-14.447	0
Rv2158c	E	E	TP		R340	-33.7092	0.000432393
Rv2173	NE	NE	TN		R341	0	0
Rv2178c	E	E	TP		R342	0	25.2822
Rv2182c	NE	E	FN		R343	0	25.2822
Rv2187	NE	NE	TN		R344	0	14.447
Rv2193	NE	E	FN		R345	0	14.447
Rv2194	NE	E	FN		R346	0	14.447
Rv2195	NE	E	FN		R347	0	3.05391
Rv2196	NE	E	FN		R348	0	3.05391
Rv2200c	NE	E	FN		R349	2.1335	16.5805
Rv2201	NE	E	FN		R350	2.1335	16.5805
Rv2202c	NE	E	FN		R351	5.95194	39.7025
Rv2205c	NE	NE	TN		R351b	-33.6933	9.20983
Rv2208	NE	NE	TN		R352	0	0.0029468
Rv2210c	E	E	TP		R353	0	0.0029468
Rv2211c	NE	E	FN		R354	-999.976	1000
Rv2215	NE	E	FN		R355	0.0206021	0.0206036
Rv2217	E	E	TP		R356	0.0206021	0.0206036
Rv2218	E	E	TP		R357	-999.976	1000
Rv2220	E	E	TP		R358	-24.1425	110.696
Rv2225	E	E	TP		R359	0.00561319	0.00561321
Rv2241	NE	E	FN		R360	0	0
Rv2244	NE	E	FN		R361	0.00561319	14.4526
Rv2245	NE	E	FN		R362	0	20.422
Rv2246	NE	E	FN		R363	0	10.1172
Rv2247	NE	E	FN		R364	0.0107089	0.010709
Rv2249c	NE	NE	TN		R365	0.0107089	0.010709
Rv2259	NE	NE	TN		R366	0	0
Rv2267c	NE	NE	TN		R367	0	0
Rv2281	NE	NE	TN		R368	0.0107089	0.010709
Rv2284	NE	NE	TN		R369	0	0.010709
Rv2285	NE	NE	TN		R370	0	0.010709
Rv2321c	NE	NE	TN		R371	0	0
Rv2322c	NE	NE	TN		R372	0	0
Rv2332	NE	NE	TN		R373	0	0
Rv2334	NE	NE	TN		R374	0	0
Rv2335	NE	NE	TN		R375	0	14.447
Rv2349c	NE	NE	TN		R376	-1000	1000
Rv2350c	NE	NE	TN		R377	0.0440942	25.3263
Rv2351c	NE	NE	TN		R378	0	25.2822
Rv2361c	E	E	TP		R379	0	1000
Rv2380c	NE	E	FN		R380	0	14.447
Rv2384	NE	NE	TN		R381	0.00520631	0.00520783
Rv2385	NE	NE	TN		R382	0.00520631	0.00520783
Rv2386c	NE	E	FN		R383	0.00520631	0.00520783
Rv2388c	NE	NE	TN		R384	0.00520631	0.00520783
Rv2391	E	E	TP		R385	0.0104126	0.0104127
Rv2392	E	E	TP		R386	0.0104126	0.0104127
Rv2397c	E	E	TP		R387	0.00520631	0.00520633
Rv2398c	E	E	TP		R388	0.00520631	0.00520633
Rv2399c	E	E	TP		R388b	0	0
Rv2400c	E	E	TP		R388c	0	0
Rv2421c	E	E	TP		R388d	0	0
Rv2427c	NE	NE	TN		R389	0.00191178	0.00191179
Rv2435c	NE	NE	TN		R390	0.00435262	0.00435263
Rv2436	NE	NE	TN		R391	0.00435262	0.00435263
Rv2438c	E	E	TP		R392	0.00435262	0.00435263
Rv2439c	NE	E	FN		R393	0.00435262	0.00435263
Rv2447c	NE	E	FN		R394	0.00435262	0.00435263
Rv2453c	NE	NE	TN		R395	0.00435262	0.00435263
Rv2454c	NE	E	FN		R396	0.00435262	0.00435263
Rv2455c	NE	E	FN		R397	0.00435262	0.00435263
Rv2458	NE	NE	TN		R398	0.000144286	0.000144286
Rv2463	NE	NE	TN		R399	0	0
Rv2471	NE	NE	TN		R400	0	0
Rv2476c	NE	E	FN		R401	0	0
Rv2482c	E	NE	FP		R402	0	0
Rv2483c	NE	NE	TN		R403	0	0
Rv2484c	NE	NE	TN		R404	0	0
Rv2485c	NE	NE	TN		R405	0	0
Rv2486	NE	NE	TN		R406	0	0
Rv2497c	NE	NE	TN		R407	0	0
Rv2503c	NE	NE	TN		R408	0	20.4113
Rv2504c	NE	NE	TN		R409	0	25.2822
Rv2505c	NE	NE	TN		R410	0	25.2822
Rv2524c	E	E	TP		R411	2.40476e-05	2.40477e-05
Rv2531c	E	NE	FP		R412	0.00175547	0.00175548
Rv2537c	E	E	TP		R413	0.00175547	0.00175548
Rv2538c	E	E	TP		R414	0.00175547	0.00175548
Rv2540c	E	E	TP		R415	0.00175547	0.00175548
Rv2565	NE	NE	TN		R416	0.00175547	0.00175548
Rv2573	E	NE	FP		R417	0.00175547	0.00175548
Rv2583c	NE	E	FN		R418	0.00175547	0.00175548
Rv2584c	NE	NE	TN		R419	0	2.35837e-05
Rv2589	NE	NE	TN		R420	0	2.35837e-05
Rv2590	NE	NE	TN		R421	0	2.35837e-05
Rv2601	E	NE	FP		R422	0	2.35837e-05
Rv2610c	E	E	TP		R423	0	2.35837e-05
Rv2611c	E	E	TP		R424	0	2.35837e-05
Rv2677c	NE	E	FN		R425	2.14983	2.17341
Rv2678c	E	E	TP		R426	0.00642844	0.0300121
Rv2679	NE	NE	TN		R427	0.00642844	0.0300121
Rv2682c	NE	E	FN		R427b	0.000144286	0.000144286
Rv2697c	E	E	TP		R427c	0.000144286	0.000144286
Rv2701c	E	NE	FP		R428	0.00192381	0.00192382
Rv2713	NE	NE	TN		R429	0.00192381	0.00192382
Rv2724c	NE	NE	TN		R430	0.00192381	0.00192382
Rv2726c	E	E	TP		R431	0.000961904	0.000961908
Rv2746c	NE	E	FN		R432	0.000240476	0.000240477
Rv2753c	E	E	TP		R433	0.000240476	0.000240477
Rv2754c	NE	E	FN		R434	0.000240476	0.000240477
Rv2763c	NE	E	FN		R435	0.000235761	0.000240477
Rv2764c	NE	E	FN		R436	0	4.71485e-06
Rv2766c	NE	NE	TN		R437	0.000240476	0.000240477
Rv2773c	E	E	TP		R438	0.000240476	0.000240477
Rv2780	E	NE	FP		R439	0.000240476	0.000240477
Rv2786c	E	E	TP		R440	0	0
Rv2794c	NE	E	FN		R441	0	0
Rv2831	NE	NE	TN		R442	0	0
Rv2833c	NE	NE	TN		R443	0	0
Rv2834c	NE	NE	TN		R444	0	0
Rv2835c	NE	NE	TN		R445	0	0
Rv2847c	NE	E	FN		R446	0	0
Rv2848c	NE	NE	TN		R447	0	0
Rv2849c	NE	NE	TN		R448	0	0
Rv2854	NE	NE	TN		R449	0	0
Rv2860c	NE	NE	TN		R450	0	0
Rv2868c	E	E	TP		R451	0	0
Rv2870c	E	E	TP		R452	0	0
Rv2881c	E	E	TP		R453	0	0
Rv2900c	E	NE	FP		R454	0	0
Rv2930	NE	NE	TN		R455	0	0
Rv2931	NE	NE	TN		R456	0	0
Rv2932	NE	NE	TN		R457	0	0
Rv2933	NE	NE	TN		R457b	0	0
Rv2934	NE	NE	TN		R457c	0	0
Rv2935	NE	NE	TN		R458	0	0
Rv2937	NE	NE	TN		R459	0	0.0115068
Rv2938	NE	NE	TN		R460	0	0
Rv2939	NE	NE	TN		R461	0	0
Rv2940c	E	NE	FP		R462	0	0
Rv2941	NE	NE	TN		R463	0	0
Rv2942	NE	NE	TN		R464	0	0
Rv2948c	NE	NE	TN		R465	0	0
Rv2950c	NE	NE	TN		R466	0.00150584	0.00152257
Rv2951c	NE	NE	TN		R467	0.00150584	0.00152257
Rv2952	NE	NE	TN		R468	0.00150584	9.19505
Rv2957	NE	NE	TN		R469	0.00150584	9.19505
Rv2958c	NE	NE	TN		R470	0.00150584	0.00152257
Rv2959c	NE	NE	TN		R471	0.00150584	9.19505
Rv2962c	NE	NE	TN		R472	0.00150584	9.19505
Rv2970c	NE	NE	TN		R473	0.00150584	9.19505
Rv2981c	E	E	TP		R474	0	9.19352
Rv2982c	NE	NE	TN		R475	0	1.52096e-06
Rv2984	NE	E	FN		R476	0	1.52096e-06
Rv2987c	E	E	TP		R477	0	1.52096e-06
Rv2988c	E	E	TP		R478	0	1.52096e-06
Rv2992c	E	E	TP		R479	0	1.52096e-06
Rv2995c	E	E	TP		R480	0	0
Rv2996c	E	E	TP		R481	0	0
Rv3001c	E	E	TP		R482	0	0
Rv3002c	NE	NE	TN		R483	0	0
Rv3003c	NE	E	FN		R484	0	0
Rv3010c	NE	NE	TN		R484b	0	0
Rv3025c	NE	E	FN		R485	0	0
Rv3028c	NE	E	FN		R486	0.000144286	0.000144286
Rv3029c	NE	E	FN		R487	0	0
Rv3042c	E	E	TP		R488	0	0
Rv3043c	NE	E	FN		R489	0	0
Rv3045	NE	NE	TN		R490	0	0
Rv3048c	E	E	TP		R491	0	0
Rv3051c	E	E	TP		R492	0	0
Rv3061c	NE	NE	TN		R493	0	0
Rv3068c	E	NE	FP		R494	0	0
Rv3084	NE	NE	TN		R495	1.23298	25.5661
Rv3087	NE	NE	TN		R496	0.161687	10.3673
Rv3088	NE	NE	TN		R497	0	10.2057
Rv3089	NE	NE	TN		R497b	0.000144286	0.000144286
Rv3097c	NE	NE	TN		R498	0	3.40188
Rv3106	E	NE	FP		R499	0	2.93572
Rv3109	NE	E	FN		R500	0	3.62624
Rv3111	NE	NE	TN		R501	0	2.65501
Rv3116	NE	NE	TN		R502	0	3.09854
Rv3119	NE	NE	TN		R503	0	2.36001
Rv3130c	NE	NE	TN		R504	0	2.12401
Rv3139	NE	NE	TN		R505	0	1.93092
Rv3141	NE	NE	TN		R506	0	1.77027
Rv3145	NE	NE	TN		R507	0	1.6341
Rv3146	NE	NE	TN		R508	0.00642844	0.00642847
Rv3147	NE	NE	TN		R509	0	10.2057
Rv3149	NE	NE	TN		R510	0	3.40188
Rv3152	NE	NE	TN		R511	-0.0355929	2.90013
Rv3153	NE	NE	TN		R512	0	3.62624
Rv3154	NE	NE	TN		R513	0	2.65501
Rv3155	NE	NE	TN		R514	0	3.09854
Rv3158	NE	NE	TN		R515	0	2.36001
Rv3176c	NE	NE	TN		R516	0	2.12401
Rv3199c	NE	NE	TN		R517	0	1.93092
Rv3206c	NE	E	FN		R518	0	1.77027
Rv3214	NE	NE	TN		R519	0	1.6341
Rv3215	NE	E	FN		R520	0	20.4113
Rv3227	E	E	TP		R521	-20.4113	20.4113
Rv3233c	NE	NE	TN		R522	-20.4113	3.40188
Rv3234c	NE	NE	TN		R533	0	3.40188
Rv3247c	E	E	TP		R534	0	3.40188
Rv3248c	E	E	TP		R535	0	20.4113
Rv3255c	E	E	TP		R536	0	20.4113
Rv3257c	NE	E	FN		R537	0	0
Rv3262	NE	NE	TN		R538	0	0
Rv3263	NE	NE	TN		R539	0	0
Rv3264c	E	E	TP		R540	0	0
Rv3265c	NE	E	FN		R541	0.324805	1.12238
Rv3266c	E	E	TP		R542	0	0
Rv3274c	NE	NE	TN		R543	0.162403	0.561189
Rv3276c	E	E	TP		R544	0.162403	0.561189
Rv3280	E	E	TP		R545	0.162403	0.561189
Rv3285	E	E	TP		R546	0	0
Rv3302c	NE	E	FN		R547	0.162403	0.561189
Rv3303c	NE	NE	TN		R548	0.162403	0.561189
Rv3307	E	NE	FP		R549	0.162403	0.561189
Rv3308	NE	NE	TN		R550	0	0
Rv3309c	NE	NE	TN		R551	0.162403	0.561189
Rv3316	NE	NE	TN		R552	0	1.6341
Rv3317	NE	NE	TN		R553	0	1.77001
Rv3319	NE	NE	TN		R554	0.0061637	1.93708
Rv3322c	NE	NE	TN		R555	0.0061637	2.13017
Rv3339c	NE	NE	TN		R556	0.00589897	2.36591
Rv3340	NE	E	FN		R557	0	2.57328
Rv3341	NE	E	FN		R558	0	2.9159
Rv3356c	E	E	TP		R559	0	3.40188
Rv3371	NE	NE	TN		R560	0	3.47616
Rv3372	NE	E	FN		R561	0	3.47616
Rv3379c	NE	NE	TN		R562	0	3.47616
Rv3382c	NE	NE	TN		R563	0	10.2057
Rv3383c	NE	NE	TN		R564	0	10.2057
Rv3396c	E	E	TP		R565	0.0061637	3.1047
Rv3401	NE	NE	TN		R566	0	3.47616
Rv3410c	E	E	TP		R567	0	3.47616
Rv3411c	E	E	TP		R568	0	3.47616
Rv3423c	E	E	TP		R569	0	3.47616
Rv3432c	NE	NE	TN		R570	0	3.47616
Rv3436c	NE	E	FN		R571	0.00557904	1.07478
Rv3464	E	E	TP		R571b	-4.83783	-1.40002
Rv3470c	NE	NE	TN		R572	1.62403	5.61189
Rv3480c	NE	NE	TN		R573	0	1.0692
Rv3487c	NE	NE	TN		R574	0	1.0692
Rv3490	E	E	TP		R575	0.0061637	20.4175
Rv3497c	NE	E	FN		R576	0.0061637	20.4175
Rv3506	NE	NE	TN		R577	0.0123274	3.41421
Rv3509c	NE	NE	TN		R578	0.0123274	3.41421
Rv3513c	NE	NE	TN		R579	0.0123274	3.41421
Rv3516	NE	NE	TN		R580	0.0123274	3.41421
Rv3522	NE	NE	TN		R581	0.0123274	3.41421
Rv3523	NE	NE	TN		R582	0.0123274	3.41421
Rv3526	NE	E	FN		R583	0.0085369	1.07774
Rv3529c	NE	NE	TN		R587	0.0085369	1.07774
Rv3534c	NE	NE	TN		R588	0.00295785	20.2287
Rv3535c	NE	NE	TN		R589	0.00295785	0.00295787
Rv3536c	NE	NE	TN		R590	0	0
Rv3537	NE	E	FN		R591	0.0174351	20.4287
Rv3543c	NE	E	FN		R592	0	0
Rv3544c	NE	E	FN		R593	0	0
Rv3556c	NE	E	FN		R594	0.00889819	0.00889822
Rv3560c	NE	E	FN		R595	0.00889819	0.00889822
Rv3561	NE	NE	TN		R596	0.00889819	0.00889822
Rv3564	NE	E	FN		R597	0.00889819	0.00889822
Rv3567c	NE	E	FN		R598	0.00889819	0.00889822
Rv3568c	NE	E	FN		R599	0.00177471	0.00177472
Rv3569c	NE	E	FN		R600	0	0
Rv3571	NE	E	FN		R601	0	0
Rv3572	NE	NE	TN		R602	0.00712348	0.0071235
Rv3573c	NE	NE	TN		R603	0.00179934	0.00179934
Rv3582c	E	E	TP		R604	2.46247e-05	2.46248e-05
Rv3588c	NE	E	FN		R605	0	0
Rv3601c	E	E	TP		R606	0.00532414	0.00532416
Rv3602c	E	E	TP		R607	0.00532414	0.00532416
Rv3609c	NE	E	FN		R608	0.00532414	0.00532416
Rv3624c	NE	E	FN		R609	0	0
Rv3628	E	E	TP		R610	0.00532414	0.00532416
Rv3634c	NE	E	FN		R611	0.00532414	0.00532416
Rv3667	NE	NE	TN		R612	0.00354943	0.00354944
Rv3696c	NE	NE	TN		R613	0.00354943	0.00354944
Rv3708c	E	E	TP		R614	0.00177471	0.00177472
Rv3709c	E	E	TP		R615	0	0
Rv3710	E	E	TP		R616	0	0
Rv3734c	NE	NE	TN		R617	0	0
Rv3740c	NE	NE	TN		R618	1.23298	25.5661
Rv3754	E	E	TP		R619	0	0
Rv3761c	NE	NE	TN		R620	0.00642844	0.00642847
Rv3772	NE	NE	TN		R621	0.00642844	0.00642847
Rv3774	NE	NE	TN		R622	0.00642844	0.00642847
Rv3775	NE	NE	TN		R623	0.00642844	0.00642847
Rv3784	NE	NE	TN		R624	0.00514275	0.00514277
Rv3790	E	E	TP		R625	0.00514275	0.00514277
Rv3791	E	E	TP		R626	0.00514275	0.00514277
Rv3792	E	E	TP		R627	0.00514275	0.00514277
Rv3793	E	E	TP		R628	0.00128569	0.00128569
Rv3794	E	E	TP		R629	0.00128569	0.00128569
Rv3795	E	E	TP		R630	0.00128569	0.00128569
Rv3797	NE	NE	TN		R631	0.00128569	0.00128569
Rv3799c	E	E	TP		R632	0.000321422	0.000321423
Rv3800c	E	E	TP		R633	0.000321422	0.000321423
Rv3801c	E	E	TP		R634	0.000642844	0.000642847
Rv3802c	E	E	TP		R635	0.000321422	0.000321423
Rv3806c	E	E	TP		R636	0.000321422	0.000321423
Rv3808c	E	E	TP		R637	0.00642844	0.00642847
Rv3809c	E	E	TP		R638	0.00642844	0.00642847
Rv3818	E	NE	FP		R639	0.00642844	0.00642847
Rv3823c	NE	E	FN		R640	0.00642844	0.00642847
Rv3826	NE	E	FN		R641	0.00642844	0.00642847
Rv3838c	E	E	TP		R642	0.00642844	0.00642847
Rv3858c	NE	E	FN		R643	0.00195988	0.00195989
Rv3859c	NE	E	FN		R644	0	0
Rv3913	E	E	TP		R645	0	0
Rv0805	NE	E	FN		R646	0	0
Rv1302	NE	E	FN		R647	0	0
Rv2289	NE	NE	TN		R648	0	0
Rv2136c	NE	NE	TN		R649	0.00889819	0.00889822
Rv2605c	NE	NE	TN		R650	0	0
Rv1328	NE	NE	TN		R651	0	0
Rv1213	NE	NE	TN		R652	0	0
Rv1212c	NE	NE	TN		R653	0	0
Rv3032	NE	E	FN		R654	0	0
Rv1326c	NE	E	FN		R656	0	0
Rv0127	NE	E	FN		R657	0	0
Rv1327c	NE	E	FN		R658	0	0
Rv1564c	NE	E	FN		R659	0	0
Rv1826	NE	E	FN		R660	0	0
Rv1604	NE	NE	TN		R661	0	0
Rv0855	NE	NE	TN		R662	0	0
Rv1094	NE	E	FN		R663	0	0
Rv0824c	NE	E	FN		R664	0	0
Rv0373c	NE	NE	TN		R665	0	0
Rv0374c	NE	NE	TN		R666	0	0
Rv0375c	NE	NE	TN		R667	0	0
Rv1236	NE	NE	TN		R668	0	0
Rv1237	NE	NE	TN		R669	0	0
Rv1238	NE	NE	TN		R670	0	0
Rv0773c	NE	NE	TN		R671	0	0
Rv2394	NE	NE	TN		R672	0	0
Rv0470c	NE	NE	TN		R673	0	0
Rv2928	NE	NE	TN		R674	0	0
Rv1662	NE	E	FN		R678	0.0420741	0.0420909
Rv1663	NE	E	FN		R679	0.0405683	0.0405685
Rv2855	NE	NE	TN		R680	0.0405683	0.0405685
Rv0252	NE	NE	TN		R681	0.0405683	0.0405685
Rv0253	NE	NE	TN		R682	0.0405683	0.0405685
Rv1264	NE	NE	TN		R683	0.0405683	0.0405685
Rv1647	NE	NE	TN		R684	0.0405683	0.0405685
Rv2212	NE	NE	TN		R685	0.00440071	0.00440073
Rv0386	NE	NE	TN		R686	0.00440071	0.00440073
Rv1318c	NE	NE	TN		R687	0.00440071	0.00440073
Rv1319c	NE	NE	TN		R688	0.00175547	0.00175548
Rv1320c	NE	NE	TN		R689	0.00175547	0.00175548
Rv3645	NE	E	FN		R690	0.00175547	0.00175548
Rv3389c	NE	NE	TN		R691	0.00175547	0.00175548
Rv3545c	NE	NE	TN		R692	0.00175547	0.00175548
Rv3541c	NE	E	FN		R693	0.00175547	0.00175548
Rv3542c	NE	NE	TN		R694	0.00240476	0.00240477
Rv3540c	NE	E	FN		R695	0.0406193	0.0406194
					R696	0.0406193	0.0406194
					R697	0.0406193	0.0406194
					R698	0.0270103	0.0270104
					R699	0.0135051	0.0135052
					R700	0.000450171	0.000450173
					R701	0.000450171	0.000450173
					R702	0.000450171	0.000450173
					R705	0.000450171	0.000450173
					R706	0.000450171	0.000450173
					R707	0.000450171	0.000450173
					R708	0.000450171	0.000450173
					R709	0.000450171	0.000450173
					R710	0.000450171	0.000450173
					R711	0.0135051	0.0135052
					R712	-999.973	1000
					R713	0.0135051	0.0135052
					R714	-1000	999.973
					R715	-0.0274605	-0.0274604
					R716	0.0274604	0.0274605
					R717	0.0274604	0.0274605
					R718	0.0135051	0.0135052
					R719	0.0135051	0.0135052
					R722	0.00945359	0.00945363
					R723	0.0135051	0.0135052
					R724	0.0135051	0.0135052
					R725	0.0135051	0.0135052
					R726	0.0135051	0.0135052
					R727	0.0135051	0.0135052
					R728	0.0135051	0.0135052
					R729	0.0135051	0.0135052
					R730	0.0135051	0.0135052
					R731	0.000450171	0.000450173
					PROT	0.0514619	0.0514621
					RNA	0.00865714	0.00865717
					DNA	0.00529047	0.00529049
					SM_MOL	0.0120238	0.0120238
					PE	0.00240476	0.00240477
					TAG	1.40483	4.84264
					PIMS	0.0216428	0.0216429
					LAM	0.00192381	0.00192382
					MAPC	0.0562714	0.0562716
					P_L_GLX	0.0408809	0.0408811
					CL	0	0
					LM	0.000123124	0.000123124
					SL_1	0	0
					TDM	0	0
					TMM	0.0133926	0.0133926
					DAT	0	0
					PAT	0	0
					MPD	0	0
					DIM	0	0
					GLUCAN	0	0
					BIOMASS	0.240476	0.240477
					BXT	0.240476	0.240477
					R800	9.99995	10
					R801	0	0
					R803	0	0
					R804	13.0807	20
					R805	-10.5545	-3.42344
					R806	0	0
					R807	0	0
					R808	0	0
					R809	0	0
					R810	0	0
					R811	0	0
					R812	0	0
					R814	0	0
					R815	0	0
					R816	0	0
					R817	0	0
					R818	0	0
					R819	0	0
					R820	0	0
					R821	0	0
					R822	0.999976	1
					R823	0	0
					R824	0	0
					R825	0	0
					R826	0	0
					R827	0	0
					R828	0	0
					R829	0	0
					R830	0	0
					R831	0	0
					R832	0	0
					R833	0	0
					R834	0	0
					R835	0	0
					R836	0	0
					R837	0	0
					R838	0	1
					R839	0	0
					R840	0	0
					R841	0.0185258	0.018573
					R842	0	0
					R843	0	0
					R844	0	0
					R845	0	0
					R846	0	0
					R847	0	0
					R848	0	0
					R849	0	0
					R850	0	0
					R851	0	0
					R852	0	0
					R853	0	0
					R854	0	0
					R855	0	0
					R856	0	0
					R857	0	0
					R858	0	1
					R859	0	0
					R860	0	0
					R861	0	0
					R862	0	0
					R863	0	0
					R864	0	0
					R865	0	0
					R866	0	0
					R867	0	0
					R868	0	0
					R869	0	0
					R870	0	0
					R871	0	0
					R872	0	0
					R873	0	0
					R874	0	0
					R875	0	0
					R876	0	0
					R877	0	0
					R878	0	0
					R879	0	0
					R880	0	0
					R881	0	0
					R882	0	1
					R883	0	0
					R884	0	0
					R885	0	0
					R886	0	0
					R887	0	0
					R888	0	0
					R889	0	0
					R890	0	0
					R891	0	0
					R892	0	0
					R893	0	0
					R894	0	0
					R895	0	0
					R896	0	0
					R897	0	0
					R898	0	0
					R899	0	0
					R900	0	0
					R901	0	0
					R902	0	0
					R903	0	0
					R904	0	0
					R905	0	0
					R906	0	0
					R907	0	0
					R908	0	0
					R909	0	0
					R910	0	0
					R911	0	0
					R912	0	0
					R913	0	0
					R914	0	0
					R915	0	0
					R916	0	0
					R917	0	0
					R918	0	0
					R919	0	0
					R920	0	0
					R921	0	0
					R922	0	0
					R923	0	0
					R924	0.000288571	0.000288572
					R925	0	0
					R926	0	0
					R927	0	0
					R928	0	0
					R929	0	0
					R930	0	0
					R931	0	0
					R932	0.830376	1
					R934	0.830376	1
					R935	0.830376	1
					R936	0.830376	1
					R937	0.830376	1
					R938	0.830376	1
					R940	0.603833	1
					R941	0.603833	1
					iNJ661_ACGAMT	0	0
					iNJ661_CDAPPA160	0	20.2258
					UDPP	0	0
					iNJ661_FCOAH2	0	0
					iNJ661_GLCP	0	0
					iNJ661_GLGC	0	0
					iNJ661_GLCS1	0	0
					GLUCANBRANCH	0	0
					MALTOKINASE	0	0
					MLT1P	0	0
					TREX	0	0
					TREY	0	0
					TREZ	0	0
					iNJ661_GLYCL	0	0
					iNJ661_MI3PP	0	0
					iNJ661_MI4PP	0	0
					iNJ661_DESAT18	0	2.19616
					iNJ661_CODH3	0	0
					COxt	0	0
					iNJ661_MALTabc	0	0
					iNJ661_GTMLT	0	0
					iNJ661_MYC1CYC1	0	0
					iNJ661_MYC1CYC2	0	0
					iNJ661_MYC1CYC3	0	0
					iNJ661_PREPHACPH	0	0
					iNJ661_PREPPACPH	0	0
					iNJ661_FASM1601	0	0
					iNJ661_FASM180	0	0
					iNJ661_FASM1801	0	0
					iNJ661_FASM2001	0	0
					iNJ661_FASM2002	0	0
					iNJ661_MYCTR	0	0
					R116	0	0
					3B-HydroxysteroidDehydrogenase	0.830376	1
					Pantothenate_Transport	0	0
					R-c12-enoyl-CoAhydratase	0	1000
					R-c12-enoyl-CoAdehydratase	0	1000
					R-c14-enoyl-CoAhydratase	0	1000
					R-c14-enoyl-CoAdehydratase	0	1000
					R-c16-enoyl-CoAhydratase	0	1000
					R-c16-enoyl-CoAdehydratase	0	1000
					Cholesterol_Cyp125	0.830376	1
					Cholesterol_FadD	0.830376	1
					Cholesterol_FadE	0.830376	1
					Cholesterol_echA	0.830376	1
					Cholesterol_fadB	0.830376	1
					Chol_fadA5	0.830376	1
					Chol_fadE	0.830376	1
					Chol_echA	0.830376	1
					Chol_fadB	0.830376	1
					Bisnorchol_fadA5	0.830376	1
					Bisnorchol_fadE	0.830376	1
					Bisnorchol_MaoC	0.830376	1
					Bisnorchol_Ltp2	0.830376	1
					Androst_HsaD	0.830376	1
					Androst_HsaEFG	0.830376	1
					DOHNAA_fadD3	0	0.396167
					DOHNAA_hydroxy	0	0.396167
					DOHNAA_fadE30	0	0.396167
					DOHNAA_hydroxy2	0	0.396167
					DOHNAA_oxo	0	0.396167
					HMOOI-CARBOXYLATE-Transport	-0.396167	0
					DOHNAA_carboxylate	0	0.396167
					bDG6P_Transport	0	0

## Sheet: iEK1011
Vector_LocusNames	InsilicoEssential	ExperimentalEssential	Confusion_Matrix		Rxns	FVAmin	FVAmax
Rv2573	E	NE	FP		2AGPEAT160	0	2.67867e-05
Rv2589	NE	NE	TN		2AGPEAT180	0	2.67867e-05
Rv1135A	NE	NE	TN		5DGLCNR	0	0
Rv1323	NE	NE	TN		AACPS10	0.00286642	0.00286644
Rv3535c	NE	NE	TN		AACPS11	0.000300936	0.000302709
Rv0254c	NE	NE	TN		AACPS3	0.000829543	0.00085633
Rv3280	E	E	TP		ABTA	0	2.67867e-05
Rv3285	E	E	TP		ACACT1r	0	6.69703e-08
Rv3799c	E	E	TP		ACALD	0.999914	1.00003
Rv3441c	E	E	TP		ACBIPGT	0	0
Rv1302	E	E	TP		ACCC	0.00219781	0.00219783
Rv3002c	NE	NE	TN		ACChex_1	0.00219781	0.00219783
Rv3003c	NE	E	FN		ACGAMPM	-8.57176e-05	0
Rv3470c	NE	NE	TN		ACGAMT	3.40902e-05	3.40905e-05
Rv0409	NE	NE	TN		ACGK	0.00561579	0.0121064
Rv1820	NE	NE	TN		ACGS	0	0
Rv3509c	NE	NE	TN		ACHBS	0.00409134	0.00409868
Rv1475c	E	E	TP		ACKr	0	0.000142863
Rv1655	E	E	TP		ACLS	0.0200596	0.0200753
Rv3310	NE	NE	TN		ACODA	0	0
Rv3667	NE	NE	TN		ACONT	1.58997	1.59008
Rv0812	E	E	TP		ACOTA	-0.0121064	-0.00561579
Rv2236c	NE	NE	TN		ACP1_FMN	0	5.35735e-05
Rv0013	E	E	TP		ACPS1	0	0
Rv1005c	E	E	TP		ACS	0	3.89625e-05
Rv0255c	NE	NE	TN		ACS2	0	0
Rv0386	NE	NE	TN		ACYSBMNt	0	0
Rv1120c	NE	NE	TN		ADA	0	5.35735e-05
Rv1264	NE	NE	TN		ADCL	3.7308e-05	4.10134e-05
Rv1318c	NE	NE	TN		ADCPS1	0	0
Rv1319c	NE	NE	TN		ADCPS2	0	0
Rv1320c	NE	NE	TN		ADCS	3.7308e-05	4.10134e-05
Rv1625c	NE	NE	TN		ADCYRS	0	0
Rv1647	NE	NE	TN		ADK1	-999.904	0.0964413
Rv1900c	NE	NE	TN		ADK2	0	1000
Rv2212	NE	NE	TN		ADMDC	0	0
Rv2435c	NE	NE	TN		ADNCYC	0	2.67867e-05
Rv3645	NE	E	FN		ADNK1	0	0.00406106
Rv2202c	NE	E	FN		ADNK3	0	0.00406106
Rv2208	NE	NE	TN		ADNK4	0	0.00406106
Rv2584c	NE	NE	TN		ADOCBIK	0	0
Rv1286	E	E	TP		ADOCBLS	0	0
Rv0777	E	E	TP		ADPT	0.000959479	0.00103984
Rv0357c	E	E	TP		ADSK	0	5.35735e-05
Rv3792	E	E	TP		ADSL1r	0.00860924	0.00866281
Rv2182c	NE	E	FN		ADSL2r	0.0198452	0.0198461
Rv2483c	NE	NE	TN		ADSS	0.00860924	0.00866281
Rv1652	E	E	TP		AFTA	3.40902e-05	3.40905e-05
Rv3248c	E	E	TP		AGDC	0	8.57176e-05
Rv0091	NE	NE	TN		AGMT	0	0
Rv0423c	E	E	TP		AGPAT160	0.000829543	0.000836687
Rv0957	E	E	TP		AGPAT160190	0.00172694	0.00172696
Rv3276c	E	E	TP		AGPAT190	0.00056974	0.000569745
Rv2215	NE	E	FN		AGPR	-0.0121064	-0.00561579
Rv2911	NE	NE	TN		AHCi	0.00502054	0.0050384
Rv3330	NE	NE	TN		AHCYSNS	0	0
Rv2981c	E	E	TP		AHMMPS	3.7308e-05	3.73083e-05
Rv2780	NE	NE	TN		AICART	0.0233389	0.0233423
Rv3423c	E	E	TP		AIRCr	0.0198452	0.0198461
Rv1895	NE	NE	TN		AKGDb	0	5.35735e-05
Rv2259	NE	NE	TN		ALAALAD	0	5.35735e-05
Rv3045	NE	NE	TN		ALAALAr	0.0019437	0.00199727
Rv0147	NE	NE	TN		ALAD_L	0	999.966
Rv0458	NE	NE	TN		ALAR	0.0038874	0.00399455
Rv0768	NE	NE	TN		ALAt2r	-1.71435e-05	0
Rv3293	NE	NE	TN		ALDD1	0	0
Rv1263	NE	NE	TN		ALDD19xr	0	3.43787e-06
Rv2888c	NE	NE	TN		ALDD2x	0	8.57176e-05
Rv3175	NE	NE	TN		AMAOTr	0	0
Rv3375	NE	NE	TN		AMID4	0	0
Rv2467	NE	NE	TN		AMMQT8	0.00049672	0.000550298
Rv1609	E	E	TP		AMMQT8_2	0	5.35735e-05
Rv0032	NE	NE	TN		AMPTASECG	0	1.78578e-05
Rv1409	NE	E	FN		ANPRT	0.000938483	0.000940838
Rv2531c	NE	NE	TN		ANS	0.000938483	0.000940838
Rv1001	NE	NE	TN		AOXSr	0	0
Rv1659	E	E	TP		APRAUR	0.00163689	0.0016369
Rv1658	E	E	TP		ARACHTA	0	4.10067e-07
Rv2320c	NE	NE	TN		ARB_Dabc	0	0
Rv3708c	E	E	TP		ARBabc	0	7.14313e-05
Rv1538c	NE	E	FN		ARBt2r	-7.14313e-05	0
Rv2201	NE	E	FN		ARGDC	0	0
Rv0346c	NE	NE	TN		ARGDr	0	2.67867e-05
Rv2127	NE	NE	TN		ARGSL	0.00561579	0.00564257
Rv3601c	E	E	TP		ARGSS	0.00561579	0.00564257
Rv1380	E	E	TP		ARGt5r	-5.10224e-06	0
Rv3709c	E	E	TP		ASAD	-0.0174409	-0.0174321
Rv1595	E	E	TP		ASNN	0.99776	0.997793
Rv0337c	NE	E	FN		ASNS1	0	1.78578e-05
Rv2121c	E	E	TP		ASNt2r	0.999984	1
Rv1304	E	E	TP		ASP1DC	0.000914046	0.00093119
Rv1305	E	E	TP		ASPCT	0.0144076	0.0144106
Rv1307	E	E	TP		ASPK	0.0174321	0.0174409
Rv1308	E	E	TP		ASPO5	0	1.58736e-05
Rv1309	E	E	TP		ASPTA	0.923944	0.923998
Rv1310	E	E	TP		ASPt2r	-1.58736e-05	0
Rv0522	NE	NE	TN		AST	0	7.65336e-06
Rv0223c	NE	NE	TN		ATPPRT	0.00349375	0.00349719
Rv2131c	NE	E	FN		ATPS4r	4.81302	4.81323
Rv1589	NE	E	FN		BACCL	0	0
Rv0107c	NE	NE	TN		BALAt2r	-1.71435e-05	0
Rv1908c	NE	E	FN		BDH	-6.63483e-08	0
Rv1607	NE	NE	TN		BETALDHx	0	0
Rv2849c	NE	NE	TN		BMNMSHS	0	0
Rv1383	E	E	TP		BMNt	0	0
Rv1384	E	E	TP		BPNT	0	5.35735e-05
Rv2289	NE	NE	TN		BTS2	-1.81349e-06	0
Rv1011	E	E	TP		BTS3r	-1.81349e-06	0
Rv3756c	NE	NE	TN		CAATPS	0	0.000214294
Rv3757c	NE	NE	TN		CAT	0.000617971	0.000725117
Rv3758c	NE	NE	TN		CAt4	-0.000428588	0
Rv3759c	NE	NE	TN		CBIAT	0	0
Rv0948c	NE	NE	TN		CBLAT	0	0
Rv1885c	NE	NE	TN		CBPS	0.0200233	0.020031
Rv2540c	E	E	TP		CDAPPA160	0	2.67867e-05
Rv2130c	E	E	TP		CDAPPA160190	0	2.67867e-05
Rv2498c	NE	NE	TN		CDAPPA190	0	2.67867e-05
Rv3075c	NE	NE	TN		CDPMEK	0.0221754	0.0221802
Rv1822	E	E	TP		CDPPT160	0	1.78578e-05
Rv1348	E	E	TP		CDPPT160190	0.000577574	0.000577579
Rv1349	E	E	TP		CHLabc	0	2.67867e-05
Rv2895c	E	NE	FP		CHOLD	0	0
Rv0464c	NE	NE	TN		CHORM	0.00376149	0.00376492
Rv0771	NE	NE	TN		CHORS	0.00558851	0.00559221
Rv1239c	NE	NE	TN		CHRPL	0.000300936	0.000302709
Rv2070c	NE	NE	TN		CIGAMS	0.000610919	0.000610924
Rv2388c	E	NE	FP		CITL	0	8.57176e-05
Rv0889c	NE	NE	TN		CITabc	0.999979	1
Rv0896	NE	E	FN		CLPNS160190	0.000273234	0.000273237
Rv1699	E	E	TP		CMCBTFL	0.000194186	0.000261158
Rv0390	NE	E	FN		CMCBTFU	0.000194186	0.000261158
Rv0815c	NE	NE	TN		CMLDC	0	0
Rv2291	NE	NE	TN		CO2t	-3.53147	0
Rv3117	NE	NE	TN		COAt	-9.62398e-07	0
Rv3283	NE	NE	TN		COBALTt5	0	0
Rv2194	E	E	TP		COCHL	0	0
Rv2195	E	E	TP		COt	0	3.57157e-05
Rv2196	E	E	TP		CPC6R	0	0
Rv1451	E	E	TP		CPPPGO	7.4616e-05	7.46166e-05
Rv2193	E	E	TP		CRNabc	0	0
Rv2200c	E	E	TP		CS	0.589966	0.59008
Rv3043c	E	E	TP		CTPS1	0.0133377	0.0134448
Rv1336	NE	NE	TN		CTPS2	0	5.35735e-05
Rv2334	NE	NE	TN		CYANST	0	0
Rv0075	NE	NE	TN		CYO1a	0	6.52913
Rv2294	NE	NE	TN		CYO1b	0	6.52913
Rv1077	NE	NE	TN		CYRDAAT	0	0
Rv1620c	NE	E	FN		CYRDAR2	0	0
Rv1621c	NE	E	FN		CYSS	0	5.35735e-05
Rv1622c	E	E	TP		CYSTL	0	5.35735e-05
Rv3315c	NE	NE	TN		CYSTS	0.00252	0.00271643
Rv1712	E	E	TP		CYTBD	0.0143004	6.54361
Rv0143c	NE	NE	TN		CYTBD2	0	6.52921
Rv0092	NE	NE	TN		CYTD	0	2.67867e-05
Rv0103c	NE	NE	TN		CYTDK2	0	5.35735e-05
Rv0499	NE	NE	TN		CYTDt2	-3.03246e-06	0
Rv2252	NE	NE	TN		CYTK1	0.0126183	0.0126719
Rv1905c	NE	NE	TN		CYTK2	0	2.67867e-05
Rv1704c	NE	NE	TN		Clt	0	0
Rv1293	E	E	TP		Cuabc	0	2.67867e-05
Rv2726c	E	E	TP		Cut1	0	2.67867e-05
Rv2881c	E	E	TP		DADA	0	5.35735e-05
Rv1940	E	NE	FP		DADK	-0.000162851	-0.000136063
Rv2136c	E	NE	FP		DAGK160	0	5.35735e-05
Rv3807c	E	NE	FP		DALAOX	0	0.000107147
Rv3790	E	E	TP		DALAt2r	-1.71435e-05	0
Rv3791	E	E	TP		DAPDC	0.00367512	0.00368076
Rv3806c	E	E	TP		DAPE	0.00376666	0.0037723
Rv0321	NE	NE	TN		DASYN160	0.000491906	0.000518693
Rv2178c	E	E	TP		DASYN160190	0.00140992	0.0014367
Rv3229c	NE	E	FN		DASYN190190	0.000270949	0.000297736
Rv0824c	NE	E	FN		DB4PS	0.00327378	0.00327381
Rv1094	NE	E	FN		DBTS	0	0
Rv1714	NE	NE	TN		DCPDP	0	0
Rv1928c	NE	NE	TN		DCPDPP	0.0024204	0.00242042
Rv0189c	E	E	TP		DCPDPS	0	0.0015954
Rv2773c	E	E	TP		DCPE	0.0024204	0.00242042
Rv2753c	E	E	TP		DCPT	0.0024204	0.00242042
Rv2763c	NE	E	FN		DCTPD	0	5.35735e-05
Rv2447c	E	E	TP		DCTPD2	0	5.35735e-05
Rv0534c	E	E	TP		DCYTD	0	0
Rv1381	E	E	TP		DDPA	0.00558851	0.00559339
Rv1207	NE	NE	TN		DESAT16	0	0.00307381
Rv2537c	E	E	TP		DESAT18_1	0	5.35735e-05
Rv2538c	E	E	TP		DGC3D	0	0
Rv2173	NE	NE	TN		DGK1	0	0
Rv3383c	NE	NE	TN		DHAD1	0.0200596	0.0200753
Rv1110	NE	E	FN		DHAD2	0.00409134	0.00409868
Rv1631	E	E	TP		DHDPRy	0.00376666	0.0037723
Rv0478	NE	NE	TN		DHDPS	0.00376666	0.0037723
Rv3247c	E	E	TP		DHFR_copy1	-1000	0.000512989
Rv2697c	NE	E	FN		DHFS	3.7308e-05	3.73083e-05
Rv2870c	E	E	TP		DHNAOT	0.000550293	0.000550298
Rv2682c	NE	E	FN		DHNPA_1	0	3.73083e-05
Rv3379c	NE	NE	TN		DHNPA2r	0	3.73083e-05
Rv1023	E	E	TP		DHORTS	-0.0144106	-0.0144076
Rv0098	NE	NE	TN		DHPPDA	0	0.0016369
Rv1618	NE	NE	TN		DHPPDA2	0	0.0016369
Rv2605c	NE	NE	TN		DHPS2	0	3.73083e-05
Rv0035	NE	NE	TN		DHQTi	0.00558851	0.00559339
Rv0099	NE	NE	TN		DHQS	0.00558851	0.00559339
Rv0119	NE	E	FN		DMATT	0.00222029	0.00222148
Rv0166	NE	NE	TN		DMPPS	0	0.0221802
Rv0214	NE	NE	TN		DNMPPA	3.7308e-05	3.73083e-05
Rv0270	NE	NE	TN		DNTPPA	3.7308e-05	3.73083e-05
Rv0404	NE	E	FN		DPCOAK	0.000914046	0.000915008
Rv0551c	NE	NE	TN		DPPS	0	0.0015954
Rv0852	NE	NE	TN		DPR	0.000914046	0.000915008
Rv1058	NE	NE	TN		DRPA	0	7.25396e-06
Rv1185c	NE	NE	TN		DSERt2	0	0
Rv1206	NE	NE	TN		DTMPK	0.000475677	0.000502464
Rv1521	NE	NE	TN		DURIK1	0	0
Rv1529	NE	NE	TN		DURIPP	0	0
Rv1549	NE	NE	TN		DUTPDP	0	2.67867e-05
Rv1550	NE	NE	TN		DXPRIi	0.0221754	0.0221802
Rv1750c	NE	NE	TN		DXPS	0.0222127	0.0222175
Rv1925	NE	NE	TN		ENO	-0.288566	-0.288494
Rv2187	NE	NE	TN		ETHAt	-7.02603e-06	0
Rv2505c	NE	NE	TN		EX_acysbmn_e	0	0
Rv2590	NE	NE	TN		EX_ala_B_e	0	1.71435e-05
Rv2930	NE	NE	TN		EX_ala__D_e	0	1.71435e-05
Rv2941	NE	NE	TN		EX_ala__L_e	0	1.71435e-05
Rv2948c	NE	NE	TN		EX_arab__D_e	0	0
Rv2950c	NE	NE	TN		EX_arab__L_e	0	0
Rv3089	NE	NE	TN		EX_arg__L_e	0	5.10224e-06
Rv3506	NE	NE	TN		EX_asn__L_e	-1	-0.999984
Rv3513c	NE	NE	TN		EX_asp__L_e	0	1.58736e-05
Rv3561	NE	NE	TN		EX_atp_e	0	0
Rv3801c	E	E	TP		EX_bmn_e	0	0
Rv3826	NE	E	FN		EX_ca2_e	0	0
Rv0468	NE	NE	TN		EX_chol_e	0	0
Rv0859	NE	NE	TN		EX_cit_e	-1	-0.999979
Rv1144	NE	NE	TN		EX_cl_e	0	0
Rv1350	E	E	TP		EX_co2_e	0	3.53147
Rv1484	E	E	TP		EX_coa_e	0	9.62398e-07
Rv2524c	E	E	TP		EX_cobalt2_e	0	0
Rv2947c	E	NE	FP		EX_crn_e	0	0
Rv0533c	NE	NE	TN		EX_cu2_e	0	0
Rv1662	NE	E	FN		EX_cytd_e	0	3.03246e-06
Rv1663	NE	E	FN		EX_etha_e	0	7.02603e-06
Rv2940c	E	NE	FP		EX_fe2_e	0	0
Rv0363c	E	E	TP		EX_fe3_e	-0.000261158	-0.000261156
Rv0727c	NE	NE	TN		EX_fum_e	0	1.58736e-05
Rv1485	E	E	TP		EX_gal_e	0	0
Rv0087	NE	E	FN		EX_glc__D_e	0	0
Rv2900c	NE	NE	TN		EX_glu__L_e	0	1.78578e-05
Rv0084	NE	NE	TN		EX_gly_e	0	2.5975e-05
Rv2786c	E	E	TP		EX_glyb_e	0	0
Rv2211c	NE	E	FN		EX_glyc3p_e	0	0
Rv1553	NE	NE	TN		EX_glyc_e	0	9.52418e-06
Rv1554	NE	NE	TN		EX_gthrd_e	0	0
Rv1555	NE	NE	TN		EX_h2_e	0	0.000107147
Rv3316	NE	NE	TN		EX_h2co3_e	0	3.53147
Rv3317	NE	NE	TN		EX_h2o_e	-0.146501	3.38505
Rv3319	NE	NE	TN		EX_h2s_e	0	7.14313e-06
Rv0248c	NE	NE	TN		EX_h_e	-4.58872	-4.58842
Rv2957	NE	NE	TN		EX_hdca_e	0	0
Rv0992c	NE	NE	TN		EX_his__L_e	0	3.43328e-06
Rv2964	NE	NE	TN		EX_id3acald_e	0	2.35488e-06
Rv1098c	NE	E	FN		EX_ile__L_e	0	5.49472e-06
Rv2443	E	NE	FP		EX_k_e	0	0
Rv2610c	E	E	TP		EX_lac__L_e	0	1.71435e-05
Rv1500	E	NE	FP		EX_lcts_e	0	0
Rv2188c	E	E	TP		EX_leu__L_e	0	9.11889e-06
Rv1159	E	E	TP		EX_lys__L_e	0	5.63932e-06
Rv0334	E	E	TP		EX_mal__L_e	0	1.58736e-05
Rv0524	E	E	TP		EX_malt_e	0	0
Rv1551	NE	NE	TN		EX_malthp_e	0	0
Rv2482c	NE	NE	TN		EX_meoh_e	0	0
Rv2427c	NE	NE	TN		EX_met__L_e	0	0
Rv1121	NE	NE	TN		EX_mg2_e	0	0
Rv3782	E	E	TP		EX_na1_e	0	0
Rv3808c	E	E	TP		EX_nh4_e	1.67954	1.67958
Rv0620	NE	NE	TN		EX_no2_e	0	7.14313e-06
Rv0618	NE	NE	TN		EX_no3_e	0	0
Rv0619	NE	NE	TN		EX_no_e	0	0
Rv0993	E	E	TP		EX_o2_e	-3.29582	-3.2957
Rv1436	E	E	TP		EX_ocdca_e	0	0
Rv0956	E	E	TP		EX_orn_e	0	1.07147e-05
Rv1832	NE	E	FN		EX_pac_e	0	3.43787e-06
Rv1826	NE	E	FN		EX_pdima_e	0	4.10067e-07
Rv3303c	NE	NE	TN		EX_phdca_e	0	1.77347e-06
Rv3436c	E	E	TP		EX_phe__L_e	0	3.33099e-06
Rv1512	NE	E	FN		EX_pi_e	-0.0620706	-0.0620668
Rv0070c	NE	NE	TN		EX_ppa_e	0	0
Rv1093	NE	E	FN		EX_ppdima_e	0	3.73714e-07
Rv1235	NE	NE	TN		EX_pro__L_e	0	1.12786e-05
Rv1236	NE	NE	TN		EX_pyr_e	0	2.04089e-05
Rv1237	NE	NE	TN		EX_rib__D_e	0	0
Rv1238	NE	NE	TN		EX_ser__D_e	0	0
Rv2039c	NE	NE	TN		EX_ser__L_e	0	1.47789e-05
Rv2040c	NE	NE	TN		EX_skm_e	0	4.88884e-06
Rv2041c	NE	NE	TN		EX_so4_e	-0.0062172	-0.00621006
Rv2316	NE	NE	TN		EX_succ_e	1.58313	1.58325
Rv2317	NE	E	FN		EX_tartr__L_e	0	0
Rv1213	NE	NE	TN		EX_thr__L_e	0	8.74669e-06
Rv1878	NE	NE	TN		EX_tre_e	0	0
Rv2220	NE	E	FN		EX_trp__L_e	0	2.30424e-06
Rv2222c	NE	NE	TN		EX_tsul_e	0	0
Rv2860c	NE	NE	TN		EX_ttdca_e	0	0
Rv2439c	NE	E	FN		EX_tyr__L_e	0	3.43787e-06
Rv3704c	NE	NE	TN		EX_val__L_e	0	8.57176e-06
Rv3432c	NE	NE	TN		EX_ac_e	0.0063762	0.00660478
Rv2476c	NE	E	FN		EX_4abz_e	0	3.70537e-06
Rv0808	E	E	TP		EX_for_e	0	7.14313e-05
Rv1338	E	E	TP		EX_akg_e	0	1.78578e-05
Rv3858c	NE	E	FN		EX_gua_e	0	0
Rv3859c	NE	E	FN		EX_ad_e	0	0
Rv2833c	NE	NE	TN		ADtr	0	0
Rv2834c	NE	NE	TN		EX_urea_e	0	0
Rv2835c	NE	NE	TN		FACOAE140_1	0	2.67867e-05
Rv2205c	NE	NE	TN		FACOAE160	0	2.67867e-05
Rv1257c	NE	NE	TN		FACOAE180	0	2.67867e-05
Rv3696c	NE	NE	TN		FACOAL140_1	0	2.67867e-05
Rv1511	NE	NE	TN		FACOAL160	0.000683809	0.00377727
Rv3396c	E	E	TP		FACOAL161	-0.00307381	2.89586e-06
Rv2051c	E	E	TP		FACOAL180	0	5.35735e-05
Rv1122	NE	E	FN		FACOAL181_2	-5.35735e-05	1.09894e-05
Rv1844c	NE	NE	TN		FACOAL200	0	4.10067e-07
Rv0317c	NE	NE	TN		FACOAL80	-3.66315e-06	3.22247e-06
Rv2277c	NE	NE	TN		FACOALPHDCA	-0.000302709	-0.000300936
Rv3842c	NE	NE	TN		FACOALPREPH	-4.10067e-07	2.67867e-05
Rv2855	NE	NE	TN		FAH4	0	0
Rv1280c	NE	NE	TN		FAMPL1	0.00075149	0.00075498
Rv1281c	NE	NE	TN		FAMPL2	0.000498295	0.000501779
Rv1282c	NE	NE	TN		FAMPL3	0.000395418	0.000398903
Rv1283c	NE	NE	TN		FAMPL4	0.000102737	0.000102738
Rv0773c	NE	NE	TN		FAMPL5	0.000442906	0.000446394
Rv2394	NE	NE	TN		FAO1	0	1.71435e-06
Rv3609c	E	E	TP		FAO10	0	1.40521e-06
Rv1415	NE	E	FN		FAO11	0	1.61123e-06
Rv2583c	NE	E	FN		FAO2	0	1.483e-06
Rv3624c	NE	E	FN		FAO3	0	1.30667e-06
Rv3273	NE	NE	TN		FAS100	0.0269234	0.0269271
Rv3588c	NE	E	FN		FAS120	0.0269234	0.0269271
Rv2458	NE	NE	TN		FAS140	0.0269234	0.0269271
Rv0650	NE	NE	TN		FAS160	0.023281	0.0263578
Rv1599	E	E	TP		FAS161	0	0.00307381
Rv1601	E	E	TP		FAS180	0.0102396	0.0102931
Rv0510	E	E	TP		FAS181	0.000405735	0.000470298
Rv0422c	E	E	TP		FAS200	0.00109667	0.0010979
Rv3469c	NE	NE	TN		FAS240_L	0.00711687	0.00711694
Rv3534c	NE	NE	TN		FAS260	0.00711687	0.00711694
Rv1294	E	E	TP		FAS80_L	0.0342576	0.0342608
Rv3341	NE	E	FN		FASPHDCA	0.000300936	0.000302709
Rv1296	E	E	TP		FASm1601	5.48428e-05	5.48432e-05
Rv1600	NE	E	FN		FASm180	0.00733415	0.00733421
Rv3772	NE	NE	TN		FASm1801	5.48428e-05	5.48432e-05
Rv0066c	NE	E	FN		FASm2001	5.48428e-05	5.48432e-05
Rv3339c	NE	NE	TN		FASm2002	0.000343047	0.00034305
Rv3215	E	E	TP		FASm220	0.000365618	0.000366439
Rv0467	NE	E	FN		FASm2201	5.48428e-05	5.48432e-05
Rv1915	NE	NE	TN		FASm2202	0.000343047	0.00034305
Rv1916	NE	NE	TN		FASm240	0	8.20133e-07
Rv1602	E	E	TP		FASm2401	5.48428e-05	5.48432e-05
Rv1170	E	NE	FP		FASm2402	0.000343047	0.00034305
Rv1611	E	E	TP		FASm260	0	8.20133e-07
Rv2210c	E	E	TP		FASm2601	5.48428e-05	5.48432e-05
Rv1843c	E	NE	FP		FASm2602	0.000109686	0.000109686
Rv3410c	E	E	TP		FASm280	0	8.20133e-07
Rv3411c	E	E	TP		FASm2801	5.48428e-05	5.48432e-05
Rv3393	E	NE	FP		FASm2802	0.000109686	0.000109686
Rv1745c	NE	NE	TN		FASm300	0.000109686	0.000109686
Rv3382c	NE	NE	TN		FASm3001	0	0
Rv2995c	E	E	TP		FASm320	0.000109686	0.000109686
Rv2987c	E	E	TP		FASm340	0.000109686	0.000109686
Rv2988c	E	E	TP		FBA	-0.0913322	-0.091307
Rv3710	E	E	TP		FBP	0.091307	0.0913605
Rv3001c	E	E	TP		FCLPA	0	0
Rv1030	NE	NE	TN		FCLT	0	7.46166e-05
Rv1031	NE	NE	TN		FCLT2	0	7.46166e-05
Rv1373	NE	NE	TN		FCOAH2	0	2.67867e-05
Rv2267c	NE	NE	TN		FDH	0.00484083	0.00504322
Rv3529c	NE	NE	TN		FE3Ri	0.000111924	0.000111925
Rv2691	NE	NE	TN		FETRANS	-7.46166e-05	0
Rv2692	NE	NE	TN		FHL	0	0.000107147
Rv0694	NE	NE	TN		FMNAT	0.000601592	0.000601597
Rv0183	NE	NE	TN		FOLD3	0	3.73083e-05
Rv0215c	NE	NE	TN		DHFR_copy2	0	1000
Rv0752c	NE	NE	TN		FOMETRi	-5.35735e-05	0
Rv0873	NE	NE	TN		FORMCOAL	-2.67867e-05	2.67867e-05
Rv3274c	NE	NE	TN		FRD	0.0155502	1000
Rv3564	NE	E	FN		FRD2	0	1.38254e-05
Rv1872c	NE	NE	TN		FRD3	0	1.38254e-05
Rv0191	NE	NE	TN		FRRPPDIMAS	0	0
Rv1837c	NE	E	FN		FTHFCL	0	5.35735e-05
Rv2471	NE	NE	TN		FTHFD	0	9.52418e-05
Rv3264c	E	E	TP		FUM	0.0184988	0.0185684
Rv3255c	E	E	TP		FUMt2r	-1.58736e-05	0
Rv2611c	E	E	TP		G16MTM1	0.000577574	0.000577579
Rv2379c	NE	E	FN		G16MTM10	5.38168e-05	5.38173e-05
Rv2380c	NE	E	FN		G16MTM2	0	0.000247541
Rv2384	NE	NE	TN		G16MTM4	0.000118733	0.000118734
Rv2247	NE	E	FN		G16MTM5	5.6475e-05	5.64755e-05
Rv2332	NE	NE	TN		G16MTM6	0.000251642	0.000499185
Rv3582c	E	E	TP		G16MTM7	0.000251642	0.000251645
Rv1392	E	E	TP		G16MTM8	0.000178286	0.000178287
Rv1133c	E	E	TP		G16MTM9	0.000112857	0.000112858
Rv2124c	E	NE	FP		G1PACT	0.0153971	0.0154828
Rv0137c	NE	NE	TN		G1PTT	3.40902e-05	3.40905e-05
Rv2674	NE	NE	TN		G1SAT	0.000895392	0.0008954
Rv1604	NE	NE	TN		G3PAT160	0	2.67867e-05
Rv2701c	NE	NE	TN		G3PAT190	0.00056974	0.000569745
Rv0046c	E	E	TP		G5SADs	0.00643703	0.0064906
Rv0855	NE	NE	TN		G5SD	0	0.0064906
Rv1143	NE	NE	TN		G5SD2	0	0.0064906
Rv1322A	NE	NE	TN		G6PDH2r	0	7.56332e-05
Rv1492	NE	NE	TN		GALFT	3.40902e-05	3.40905e-05
Rv1493	NE	NE	TN		GALKr	0	0
Rv0753c	NE	NE	TN		GALT	0	0
Rv2225	E	E	TP		GALUi	0.00267518	0.0137509
Rv0958	NE	NE	TN		GALt2	0	0
Rv1082	NE	NE	TN		GAPD	-0.229691	-0.229665
Rv3356c	E	E	TP		GARFT	0.0198825	0.0198834
Rv0126	NE	NE	TN		GCCa	0	0.0087146
Rv0470c	E	NE	FP		GCCb	0	0.0087146
Rv0503c	NE	NE	TN		GCCc	0	0.0087146
Rv0644c	E	NE	FP		GF6PTA	0.0153971	0.0153972
Rv0642c	NE	E	FN		GFUCS	0	0
Rv0645c	NE	NE	TN		GGLUCT2	0	1.78578e-05
Rv3800c	E	E	TP		GHMT2r	0.0441913	0.0442576
Rv1483	NE	E	FN		GK1	0.00336705	0.00339383
Rv2245	E	E	TP		GLCabc	0	0
Rv2246	E	E	TP		GLGC	0	0.0220443
Rv0082	NE	NE	TN		GLNS	0.0984381	0.0984917
Rv3145	NE	NE	TN		GLNSP1	0	0
Rv3146	NE	NE	TN		GLNSP2	0	0
Rv3147	NE	NE	TN		GLNSP3	0	0
Rv3149	NE	NE	TN		GLU5K	0	0.0064906
Rv3152	NE	NE	TN		GLUCYS	0	1.78578e-05
Rv3153	NE	NE	TN		GLUDC	0	2.67867e-05
Rv3154	NE	NE	TN		GLUDxi	-999.187	0.778841
Rv3155	NE	NE	TN		GLUPRT	0.0198825	0.0198834
Rv3158	NE	NE	TN		GLUR	-0.00194372	-0.0019437
Rv0392c	NE	NE	TN		GLUSy	0	5.35735e-05
Rv1854c	NE	E	FN		GLUt2r	-1.78578e-05	0
Rv1695	E	E	TP		GLXO1	0	2.67867e-05
Rv2438c	E	E	TP		GLYBabc	0	0
Rv0155	NE	NE	TN		GLYC3Pabc	0	0
Rv0157	NE	NE	TN		GLYCK	0	2.67867e-05
Rv2713	NE	NE	TN		GLYCL	0	0.0087146
Rv3236c	NE	NE	TN		GLYCTO1	0	7.46162e-05
Rv0573c	NE	NE	TN		GLYCTO2	0	7.46166e-05
Rv1330c	NE	NE	TN		GLYCTO3	0	7.46166e-05
Rv0261c	NE	NE	TN		GLYCTO4	0	1.38254e-05
Rv0267	NE	NE	TN		GLYCt	0	9.52418e-06
Rv1737c	NE	NE	TN		GLYK	0	5.35735e-05
Rv2329c	NE	NE	TN		GLYt2r	-2.5975e-05	0
Rv2287	NE	NE	TN		GMAND	0	0
Rv2920c	NE	NE	TN		GMPS2	0.0147297	0.0147431
Rv2043c	NE	NE	TN		GMT1	0.000175208	0.000175209
Rv2421c	E	E	TP		GND	0	7.56332e-05
Rv2207	NE	E	FN		GPDDA2	0	7.14313e-06
Rv1596	E	E	TP		GRTT	0.00222029	0.00222148
Rv1162	NE	NE	TN		GSNK	0	5.35735e-05
Rv1163	NE	NE	TN		GTHOr	-1000	0
Rv1164	NE	NE	TN		GTHRDt2_1	0	0
Rv1736c	NE	NE	TN		GTHS	0	1.78578e-05
Rv0548c	E	E	TP		GTMLT	0	1.78578e-05
Rv1160	NE	NE	TN		GTPCI	3.7308e-05	3.73083e-05
Rv2344c	NE	NE	TN		GTPCII	0	0.0016369
Rv0252	NE	NE	TN		GTPCII2	0	0.0016369
Rv0253	NE	NE	TN		GTPDPK	0	1.78578e-05
Rv3265c	E	E	TP		GTPH1	0	2.67867e-05
Rv2503c	NE	NE	TN		GUACYC	0	2.67867e-05
Rv2504c	NE	NE	TN		GUAD	0	1.33934e-05
Rv0266c	NE	NE	TN		GUAPRT	0	5.35735e-05
Rv2321c	NE	NE	TN		H2CO3D	0	3.53147
Rv2322c	NE	NE	TN		H2CO3TP	-3.53147	0
Rv0382c	E	E	TP		H2Ot	-3.38505	0.146501
Rv0118c	NE	NE	TN		H2St1	0	7.14313e-06
Rv0555	E	E	TP		H2td	0	0.000107147
Rv1248c	NE	E	FN		HCO3E	0.345521	0.345575
Rv0500	E	E	TP		HCYSMT	0	1.78578e-05
Rv3602c	E	E	TP		HDCAt2	0	0
Rv1755c	NE	NE	TN		HEX1	0	5.35735e-05
Rv2156c	E	E	TP		HISTD	0.00349375	0.00349719
Rv2392	E	E	TP		HISTP	0.00349375	0.00349719
Rv2071c	NE	NE	TN		HISt2r	-3.43328e-06	0
Rv2066	NE	NE	TN		HMBS	0.000111924	0.000111925
Rv2065	NE	NE	TN		HMPK1	0	5.51658e-05
Rv0805	NE	E	FN		HMPK2	0	5.51658e-05
Rv0462	NE	E	FN		HMPK3	0	5.51658e-05
Rv0843	NE	NE	TN		HMPK4	0	5.51658e-05
Rv2241	NE	E	FN		HOPNTAL	0	0
Rv2939	NE	NE	TN		HPPK	0	3.73083e-05
Rv2936	NE	NE	TN		HPPK2	0	3.73083e-05
Rv2937	NE	NE	TN		HSDy	-0.0136742	-0.0136655
Rv2938	NE	NE	TN		HSERTA	0.00576528	0.0059096
Rv2942	NE	NE	TN		HSK	0.00632884	0.00790018
Rv2945c	NE	NE	TN		HSST	0	0.00157134
Rv2607	NE	NE	TN		HSTPT	0.00349375	0.00349719
Rv0211	NE	E	FN		HXPRT	0	5.35735e-05
Rv2029c	NE	NE	TN		ICDHyr	1.55168	1.55173
Rv3010c	NE	NE	TN		ICHORS	0.000550293	0.00055036
Rv0728c	E	NE	FP		ICL	0.0382395	0.0383538
Rv2996c	E	E	TP		ID3ACALDt	0	2.35488e-06
Rv0946c	E	E	TP		IG3PS	0.00349375	0.00349719
Rv1437	E	E	TP		IGAMD	0.000610919	0.000610924
Rv1445c	NE	NE	TN		IGPDH	0.00349375	0.00349719
Rv0489	NE	E	FN		IGPS	0.000938483	0.000940838
Rv3214	NE	NE	TN		ILETA	-0.00409683	-0.00409134
Rv3068c	NE	NE	TN		ILEt2r	-5.49472e-06	0
Rv2746c	E	E	TP		IMPC	-0.0233423	-0.0233389
Rv2951c	NE	NE	TN		IMPD	0.0147297	0.0147298
Rv2952	NE	NE	TN		INDPYRD	0	2.35488e-06
Rv0545c	NE	NE	TN		INSH	0.00101305	0.00103984
Rv0820	NE	NE	TN		INSK	0	5.35735e-05
Rv0929	NE	NE	TN		IPDDI	-0.0199587	0.00222148
Rv0930	NE	NE	TN		IPDPS	0	0.0221802
Rv0932c	NE	NE	TN		IPMD	0.00954665	0.00955577
Rv0933	NE	NE	TN		IPPMIa	-0.00955577	-0.00954665
Rv0934	NE	NE	TN		IPPMIb	-0.00955577	-0.00954665
Rv0935	NE	NE	TN		IPPS	0.00954665	0.00955577
Rv0936	NE	NE	TN		KARA1	-0.0200753	-0.0200596
Rv2281	NE	NE	TN		KARA2	0.00409134	0.00409868
Rv3257c	NE	E	FN		Kabc	0	5.35735e-05
Rv3308	NE	NE	TN		Kt1	0	1000
Rv1092c	E	E	TP		LACZ	0	0
Rv3628	E	E	TP		LCTSabc	0	0
Rv0512	E	E	TP		LDH_L	-6.53305	-0.00389004
Rv1391	E	E	TP		LEUTA	-0.00955577	-0.00954665
Rv1127c	NE	E	FN		LEUt2r	-9.11889e-06	0
Rv2984	NE	E	FN		LO	0	1.47789e-05
Rv3754	E	E	TP		LPLIPAL2E160	0	7.14313e-06
Rv3838c	E	E	TP		LPLIPAL2E180	0	0
Rv2677c	E	E	TP		LYSt5r	-5.63932e-06	0
Rv2163c	E	E	TP		L_LACD	0	0.000107147
Rv3627c	E	E	TP		L_LACD2	0	6.52913
Rv0772	E	E	TP		L_LACD3	0	6.52913
Rv0809	E	E	TP		L_LACt2r	-1.71435e-05	0.000107147
Rv1603	E	E	TP		L_LACt3	0	0.000107147
Rv1606	E	E	TP		MALS	0.0383141	0.0384284
Rv0780	E	E	TP		MALT	0	5.35735e-05
Rv2928	NE	NE	TN		MALTHPabc	0	0
Rv2931	NE	NE	TN		MALTabc	0	0
Rv2932	NE	NE	TN		MALt2r	-1.58736e-05	0
Rv2933	NE	NE	TN		MAN1PT	0	5.35735e-05
Rv2934	NE	NE	TN		MAN1PT2	0.00317539	0.00322899
Rv2935	NE	NE	TN		MAN6PI	-0.00766238	-0.00766232
Rv0788	E	E	TP		MANAT1	7.83934e-05	0.000325935
Rv0803	E	E	TP		MANAT2	0	0.000247541
Rv1188	NE	NE	TN		MANAT3	5.9413e-05	5.94135e-05
Rv1017c	E	E	TP		MCBTS_1	0	3.34852e-08
Rv3227	E	E	TP		MCBTS2_1	0	3.31742e-08
Rv0437c	E	NE	FP		MCBTS3	0	0
Rv0884c	E	E	TP		MCD	0	5.35735e-05
Rv0018c	E	E	TP		MCOATA	0.0339516	0.0339658
Rv0505c	E	E	TP		MDFDH	0	0
Rv3042c	E	E	TP		MDH	-0.032279	0.0569432
Rv3307	NE	NE	TN		ME1	0	0.0891507
Rv1155	NE	NE	TN		MECDPDH	0.0221486	0.0221802
Rv2074	NE	NE	TN		MECDPS	0.0221754	0.0221802
Rv1617	NE	E	FN		MEOHt2	0	0
Rv1902c	NE	NE	TN		MEPCT	0.0221754	0.0221802
Rv3777	NE	NE	TN		METAT	0.00663877	0.00665663
Rv1594	E	E	TP		METOX1s	0	0.000107147
Rv2848c	NE	NE	TN		METOX2s	0	0.000107147
Rv2436	NE	NE	TN		METS	0.00826582	0.00827019
Rv0570	NE	NE	TN		METSOXR1	0	0.000107147
Rv1981c	NE	NE	TN		METSOXR2	0	0.000107147
Rv3048c	E	E	TP		METabc	0	0
Rv3051c	E	E	TP		MGt5	0	0
Rv1408	NE	E	FN		MHPGLUT	0	0
Rv2962c	NE	NE	TN		MI1PP	0	0.000595432
Rv2958c	NE	NE	TN		MI1PS	0	0.000577579
Rv2228c	NE	E	FN		MI3PP	0	0.000577579
Rv3113	NE	E	FN		MMCD	0	5.35735e-05
Rv1285	E	E	TP		MME_1	-1.20165e-05	0
Rv1202	E	E	TP		MMM2r	-1.20165e-05	0
Rv0858c	NE	NE	TN		MMSAD1	0	1.568e-05
Rv2335	NE	NE	TN		MMSAD2	0.0039116	0.00392083
Rv0069c	NE	NE	TN		MN6PP	0.00443336	0.00443339
Rv2847c	E	E	TP		MNDNS1	0	0
Rv1200	NE	NE	TN		MNDNS2	0	0
Rv2601	NE	NE	TN		MOHMT	0.000914046	0.000915008
Rv0432	NE	NE	TN		MPML	0	0
Rv3846	NE	E	FN		MSHAMID	0	0
Rv0234c	NE	NE	TN		MSHOXH	0	0
Rv1731	NE	NE	TN		MSHS	0.000610919	0.000610924
Rv0542c	E	E	TP		MTAN	0	0
Rv0553	E	E	TP		MTHFC	0.0432214	0.0433166
Rv0249c	NE	NE	TN		MTHFD	0.0432214	0.0433166
Rv0951	NE	E	FN		MTHFR2	0.00826582	0.00827019
Rv0952	NE	E	FN		MTI	0	0.0110221
Rv1739c	E	NE	FP		MYC1CYC1	0.00075149	0.00075498
Rv2397c	E	E	TP		MYC1CYC2	0.000498295	0.000501779
Rv2398c	E	E	TP		MYC1CYC3	0.000395418	0.000398903
Rv2399c	E	E	TP		MYC1CYC4	0.000102737	0.000102738
Rv2400c	E	E	TP		MYC1CYC5	0.000442906	0.000446394
Rv1672c	NE	NE	TN		MYC1M1	0.000102737	0.000102738
Rv3266c	E	E	TP		MYC1M2	0.000442906	0.000446394
Rv3464	E	E	TP		MYC2CYC1	0.00075149	0.00075498
Rv3784	NE	NE	TN		MYC2CYC2	0.000498295	0.000501779
Rv1201c	E	E	TP		MYC2CYC3	0.000395418	0.000398903
Rv1559	NE	E	FN		MYCON1	0.00075149	0.00075498
Rv1295	E	E	TP		MYCON2	0.000498295	0.000501779
Rv3737	NE	NE	TN		MYCON3	0.000395418	0.000398903
Rv0417	E	E	TP		MYCON4	0.000102737	0.000102738
Rv1449c	E	E	TP		MYCON5	0.000442906	0.000446394
Rv3314c	NE	NE	TN		MYCSacp50	0.00075149	0.00075498
Rv2764c	NE	E	FN		MYCSacp56	0.000601032	0.000604516
Rv2977c	E	E	TP		MYCSacp58	0.000841808	0.000841816
Rv0414c	E	E	TP		MYCTR	-1000	0
Rv1438	E	E	TP		MYCTR2	0	1000
Rv3913	E	E	TP		NADH10	0	6.52913
Rv2006	NE	E	FN		NADH2r	-3.85834	1000
Rv3372	NE	E	FN		NADH5	0	6.52913
Rv3490	E	E	TP		NADH9	0	1.38254e-05
Rv0295c	NE	NE	TN		NADK	0.000634236	0.000634241
Rv1612	E	E	TP		NADS2	0.00134309	0.0013431
Rv1613	E	E	TP		NADTRHD	0	1000
Rv2158c	E	E	TP		NAKtr	0	1000
Rv1315	E	E	TP		NAPRT	0	0
Rv1018c	E	E	TP		NARK	0	7.14313e-06
Rv2153c	E	E	TP		NAt	-1000	0
Rv2155c	E	E	TP		NDPK1	0.312777	0.406026
Rv2152c	E	E	TP		NDPK2	0.0211395	0.0327282
Rv3818	E	NE	FP		NDPK3	0.0116868	0.0118045
Rv0482	E	E	TP		NDPK4	0.000509767	0.000536554
Rv2361c	NE	E	FN		NDPK5	0.000904719	0.00496578
Rv0501	NE	NE	TN		NDPK6	-0.000475681	2.67867e-05
Rv0536	NE	NE	TN		NDPK7	0.000904719	0.000958292
Rv3634c	NE	E	FN		NDPK8	0.000475677	0.000502464
Rv3809c	E	E	TP		NH4OHDs	0	6.30276e-06
Rv0322	NE	NE	TN		NH4t	-1.67958	-1.67954
Rv2157c	E	E	TP		NNAM	0	0
Rv2883c	E	E	TP		NNATr	0.00134309	0.0013431
Rv0511	E	E	TP		NNDMBRT	0	0
Rv2678c	E	E	TP		NNDPR	0.00134309	0.0013431
Rv3309c	NE	NE	TN		NO	0	0
Rv1852	NE	NE	TN		NO3R1	0	0
Rv0729	NE	NE	TN		NO3R2	0	0
Rv2793c	NE	E	FN		NOt	0	0
Rv3300c	NE	NE	TN		NPHS	0.000550293	0.000550298
Rv0113	NE	NE	TN		NTD1	0	0
Rv0115	NE	NE	TN		NTD10	0	5.35735e-05
Rv2868c	NE	E	FN		NTD11	0	5.35735e-05
Rv1130	NE	E	FN		NTD2	0	5.35735e-05
Rv0072	NE	NE	TN		NTD3	0	0
Rv0073	NE	NE	TN		NTD4	0	5.35735e-05
Rv0411c	NE	E	FN		NTD5	0	5.35735e-05
Rv2564	NE	NE	TN		NTD6	0	0
Rv3401	NE	NE	TN		NTD7	0	5.35735e-05
Rv3340	NE	E	FN		NTD8	0	0
Rv2606c	NE	E	FN		NTD9	0	5.35735e-05
Rv2856	NE	NE	TN		NTPP2	0	2.67867e-05
Rv0924c	NE	NE	TN		NTPP3	0	2.67867e-05
Rv3536c	NE	NE	TN		NTPP4	0	2.67867e-05
Rv0132c	NE	NE	TN		NTPP5	0	2.67867e-05
Rv0407	NE	NE	TN		NTPP7	0	2.67867e-05
Rv3262	NE	NE	TN		NTPP8	0	2.67867e-05
Rv0869c	NE	NE	TN		NTPTP1	0	0
Rv3109	NE	E	FN		NTPTP2	0	2.67867e-05
Rv3111	NE	NE	TN		NTRIR2x	0	6.30276e-06
Rv3116	NE	NE	TN		NTRIRx	0	6.30276e-06
Rv0131c	NE	NE	TN		NTRIRy	0	6.30276e-06
Rv0154c	NE	NE	TN		O16RHAT	3.40902e-05	3.40905e-05
Rv0222	NE	NE	TN		O2t	3.2957	3.29582
Rv0231	NE	NE	TN		OCBT	0.00561579	0.00562344
Rv0243	NE	NE	TN		OCDCAt2	0	0
Rv0271c	NE	NE	TN		OCOAT1	-6.69703e-08	0
Rv0400c	NE	NE	TN		OMCDC	0.00954665	0.00955577
Rv0456c	NE	NE	TN		OMPDC	0.0144076	0.0144106
Rv0632c	NE	NE	TN		OPAH	0	1.78578e-05
Rv0672	NE	NE	TN		ORNTA	0	0.0064906
Rv0675	NE	NE	TN		ORNTAC	0.00561579	0.0121064
Rv0905	NE	NE	TN		ORNt	-1.07147e-05	0
Rv0971c	NE	NE	TN		ORPT	-0.0144106	-0.0144076
Rv0972c	NE	NE	TN		OXACOAL	0	2.67867e-05
Rv0975c	NE	NE	TN		OXCDC	0	2.67867e-05
Rv1070c	NE	NE	TN		OXGDC	0	2.67867e-05
Rv1071c	NE	NE	TN		P5CD	0	5.35735e-05
Rv1074c	NE	NE	TN		P5CR	0	0.00645085
Rv1141c	NE	NE	TN		P5CRx	0	0.00645085
Rv1142c	NE	NE	TN		PACt2r	-3.43787e-06	0
Rv1346	NE	NE	TN		PANTS	0.000914046	0.000915008
Rv1467c	NE	NE	TN		PAPA160	0	5.35735e-05
Rv1472	NE	NE	TN		PAPPT1	0.000926078	0.000926086
Rv1679	NE	NE	TN		PAPPT2	0.000926078	0.000926086
Rv1912c	NE	NE	TN		PAPPT3	4.59821e-05	4.59825e-05
Rv1933c	NE	NE	TN		PAPSR	-0.000301918	-0.000248341
Rv1934c	NE	NE	TN		PATS	5.83404e-05	5.83409e-05
Rv1935c	NE	NE	TN		PC	0	5.35735e-05
Rv2486	NE	NE	TN		PC11M	0	0
Rv2679	NE	NE	TN		PC17M	0	0
Rv2724c	NE	NE	TN		PC20M	0	0
Rv2831	NE	NE	TN		PC6AR	0	0
Rv3061c	NE	NE	TN		PC6YM	0	0
Rv3139	NE	NE	TN		PC8XM	0	0
Rv3141	NE	NE	TN		PDE1	0	2.67867e-05
Rv3373	NE	NE	TN		PDE4	0	2.67867e-05
Rv3516	NE	NE	TN		PDH	0	2.67867e-05
Rv3543c	NE	E	FN		PDHa	0	2.67867e-05
Rv3544c	NE	E	FN		PDHbr	0	2.67867e-05
Rv3556c	NE	E	FN		PDHcr	0	5.35735e-05
Rv3560c	NE	E	FN		PDIMAS	0	4.10067e-07
Rv3573c	NE	NE	TN		PDIMAT	0	4.10067e-07
Rv3761c	NE	NE	TN		PDX5POi	0	0
Rv3774	NE	NE	TN		PEAMNO	0	3.43787e-06
Rv3797	NE	NE	TN		PEPCK_re	0.30171	0.390914
Rv0751c	NE	NE	TN		PFK	0	5.35735e-05
Rv1635c	NE	NE	TN		PFL	0	2.67867e-05
Rv2174	NE	E	FN		PGAMT	-0.0154828	-0.0153971
Rv2181	NE	NE	TN		PGCD	0.0588293	0.0589015
Rv3793	E	E	TP		PGI	-0.0352786	-0.035203
Rv2298	NE	NE	TN		PGK	0.229665	0.229691
Rv0634c	NE	NE	TN		PGL	0	7.56332e-05
Rv2641	NE	NE	TN		PGLS	0	0
Rv0577	NE	NE	TN		PGLYCP	0	0
Rv0911	NE	NE	TN		PGM	0.288494	0.288566
Rv0848	NE	NE	TN		PGMT	-0.0247535	-0.0137046
Rv0684	NE	E	FN		PGPP160	0.000302521	0.000302524
Rv1464	NE	E	FN		PGPP160190	0.000832341	0.000832349
Rv3025c	NE	E	FN		PGPP190	0.000270949	0.000270952
Rv1689	NE	E	FN		PGPPT3	4.55624e-05	4.55628e-05
Rv1106c	NE	NE	TN		PGSA160	0.000302521	0.000302524
Rv3567c	NE	E	FN		PGSA160190	0.000832341	0.000832349
Rv3569c	NE	E	FN		PGSA190	0.000270949	0.000270952
Rv3409c	NE	NE	TN		PHDCATA	-0.000302709	-0.000300936
Rv3568c	NE	E	FN		PHDCAt	-1.77347e-06	0
Rv3551	NE	E	FN		PHETA1	-0.00224667	-0.00224324
Rv3552	NE	E	FN		PHEt2r	-3.33099e-06	0
Rv3526	NE	E	FN		PHTHDLS	0	4.10067e-07
Rv3571	NE	E	FN		PHTHDLS2	0	3.73714e-07
Rv3541c	NE	E	FN		PHTHS	0	4.10067e-07
Rv3545c	NE	NE	TN		PHTHS2	0	3.73714e-07
Rv3540c	NE	E	FN		PHYCBOXL	0	3.43787e-06
Rv3537	NE	E	FN		PIabc	0.0620668	0.0620706
Rv3523	NE	NE	TN		PLCD	0	1.78578e-05
Rv3522	NE	NE	TN		PLIPA1E160	0	2.67867e-05
Rv3497c	NE	E	FN		PLIPA1E180	0	2.67867e-05
Rv0438c	NE	NE	TN		PMANM	-0.00322899	-0.00322896
Rv0994	NE	NE	TN		PMDPHT	0.00163689	0.0016369
Rv0865	NE	NE	TN		PMPK	3.7308e-05	5.51658e-05
Rv2453c	NE	NE	TN		PNCDC	0	0
Rv0866	NE	NE	TN		PNTK	0.000914046	0.000915008
Rv3119	NE	NE	TN		PPA	0.160778	0.171805
Rv3322c	NE	NE	TN		PPAtr	0	0
Rv3206c	NE	E	FN		PPBNGS	0.000447696	0.0004477
Rv1857	NE	NE	TN		PPCDC	0.000914046	0.000915008
Rv1858	NE	NE	TN		PPCOAC	0.0117505	0.0118041
Rv1859	NE	NE	TN		PPDIMAS	0	3.73714e-07
Rv2959c	NE	NE	TN		PPDIMAT	0	3.73714e-07
Rv0486	E	E	TP		PPDK	0	5.35735e-05
Rv3290c	NE	NE	TN		G6PP	0.00750135	0.00766207
Rv2454c	NE	E	FN		PPK2	0	1000
Rv2455c	NE	E	FN		PPNCL3	0.000914046	0.000915008
Rv2497c	NE	NE	TN		PPND	0.00151825	0.00152169
Rv2059	NE	NE	TN		PPNDH	0.00224324	0.00224667
Rv2061c	NE	NE	TN		PPPGO	7.4616e-05	7.46166e-05
Rv1819c	NE	NE	TN		PPTGS	0	0
Rv0202c	NE	E	FN		PPTGS_TB1	0.00087907	0.000879077
Rv0203	NE	NE	TN		PPTGS_TB2	0.00087907	0.000879077
Rv0206c	NE	E	FN		PRAGSr	0.0198825	0.0198834
Rv1456c	E	E	TP		PRAIS	0.0198825	0.0198834
Rv3028c	E	E	TP		PRAIi	0.000938483	0.000940838
Rv3029c	E	E	TP		PRAMPC	0.00349375	0.00349719
Rv3106	NE	NE	TN		PRASCSi	0.0198452	0.0198461
Rv0373c	NE	NE	TN		PRATPP	0.00349375	0.00349719
Rv0374c	NE	NE	TN		PRDX	0	0
Rv0375c	NE	NE	TN		PREPHACPH	0	2.67867e-05
Rv0021c	NE	NE	TN		PREPPACPH	0	3.73714e-07
Rv1894c	NE	NE	TN		PREPTHS	0	4.10067e-07
Rv2781c	NE	NE	TN		PREPTHS2	0	3.73714e-07
Rv3824c	NE	NE	TN		PREPTTA	-4.10067e-07	2.67867e-05
Rv3823c	NE	E	FN		PRFGS	0.0198825	0.0198834
Rv3825c	E	NE	FP		PRMICI	0.00349375	0.00349719
Rv2391	E	E	TP		PROD2	0	1.38254e-05
Rv0391	NE	E	FN		PROabc	0	7.14313e-05
Rv1334	NE	NE	TN		PROt2r	-7.14313e-05	0
Rv1347c	NE	NE	TN		PRPPS	0.0434988	0.0435256
Rv0162c	NE	NE	TN		PSCVT	0.00558851	0.00559221
Rv0761c	NE	NE	TN		PSD160	0.000189385	0.000196528
Rv1530	NE	NE	TN		PSERT	0.0588293	0.0589015
Rv1862	NE	NE	TN		PSP_L	0.0587051	0.0589015
Rv3086	NE	NE	TN		PSSA160	0.000189385	0.000196528
Rv0535	NE	NE	TN		PTAr	-0.000142863	0
Rv2048c	NE	E	FN		PTPATi	0.000914046	0.000915008
Rv0127	NE	E	FN		PUNP1	0.000959479	0.00106663
Rv1327c	NE	E	FN		PUNP2	-5.35735e-05	0
Rv1564c	NE	E	FN		PUNP3	0	5.35735e-05
Rv1326c	E	E	TP		PUNP4	0	0
Rv3031	E	E	TP		PUNP5	-0.00106663	-0.000959479
Rv1328	NE	NE	TN		PUNP6	0	5.35735e-05
Rv1212c	NE	NE	TN		PUNP7	0	5.35735e-05
Rv3032	NE	E	FN		PYAM5PO	0	0
Rv2139	E	E	TP		PYDXNO	0	0
Rv2386c	NE	E	FN		PYDXO	0	0
Rv3377c	NE	E	FN		PYK	0	0.0891507
Rv3378c	NE	E	FN		PYRDC	0	2.67867e-05
Rv2249c	NE	NE	TN		PYRt2	-2.0409e-05	0
Rv3302c	NE	E	FN		QRr	-996.155	3.85834
Rv0564c	NE	NE	TN		QULNS	0.00134309	0.0013431
Rv2982c	NE	NE	TN		R05217	0	0
Rv1692	E	NE	FP		R05219	0	0
Rv2673	E	E	TP		R05224_2	0	0
Rv3794	E	E	TP		RBFK	0.00163689	0.00169046
Rv3795	E	E	TP		RBFSa	0.00327378	0.00327381
Rv3805c	E	E	TP		RBFSb	0.00163689	0.0016369
Rv0562	E	E	TP		RBK	0	2.67867e-05
Rv3703c	NE	NE	TN		RIBabc	0	0
Rv3700c	NE	NE	TN		RNDR1	0.000638526	0.000638532
Rv2754c	NE	E	FN		RNDR2	0.000904719	0.000904727
Rv3592	NE	NE	TN		RNDR3	0.000904719	0.000958292
Rv3802c	E	E	TP		RNDR4	0	0.000475681
Rv0519c	NE	NE	TN		RNTR4	0	0.000475681
Rv0774c	NE	NE	TN		RPE	-0.0330494	-0.0329941
Rv1288	NE	NE	TN		RPI	-0.029796	-0.0297708
Rv0125	NE	NE	TN		RPPDIMAS	0	0
Rv3199c	NE	NE	TN		RRPPDIMAS	0	0
Rv3701c	NE	NE	TN		RZ5PP	0	0
Rv0294	NE	NE	TN		SADH	0	7.65336e-06
Rv0648	NE	NE	TN		SADT	0.00621006	0.0062172
Rv0134	NE	NE	TN		SDPDS	0.00376666	0.0037723
Rv1124	NE	NE	TN		SDPTA	-0.0037723	-0.00376666
Rv1938	NE	NE	TN		SERAT	0	5.35735e-05
Rv2740	NE	NE	TN		SERD_D	0	0
Rv3176c	NE	NE	TN		SERD_L	0	5.35735e-05
Rv3617	NE	NE	TN		SERt2r	-1.47789e-05	0
Rv3670	NE	E	FN		SGDS	0	7.65336e-06
Rv0129c	NE	NE	TN		SGSAD	0	7.65336e-06
Rv1886c	NE	NE	TN		SHCHD2	3.7308e-05	3.73083e-05
Rv3803c	NE	NE	TN		SHCHD3	0	0
Rv0413	NE	NE	TN		SHCHF	3.7308e-05	3.73083e-05
Rv0221	NE	NE	TN		SHK3Dr	0.00558851	0.00559339
Rv0895	NE	NE	TN		SHKK	0.00558851	0.00559221
Rv1425	NE	NE	TN		SHSL1	-0.00266431	-0.00252
Rv1760	NE	NE	TN		SHSL4r	0.00252	0.00409868
Rv2285	NE	NE	TN		SKMt2	-4.88884e-06	0
Rv2484c	NE	NE	TN		SOTA	0	7.65336e-06
Rv3087	NE	NE	TN		SPMS	0	0
Rv3088	NE	NE	TN		SPODM	0	0
Rv3130c	NE	NE	TN		SSALx	0	2.67868e-05
Rv3233c	NE	NE	TN		SSALy	0	2.67867e-05
Rv3234c	NE	NE	TN		SUCBZL	0.000550293	0.000550298
Rv3371	NE	NE	TN		SUCBZS	0.000550293	0.000550298
Rv3480c	NE	NE	TN		SUCCt2r	-1.58325	-1.58313
Rv3734c	NE	NE	TN		SUCD1	0	999.984
Rv3740c	NE	NE	TN		SUCOAS	-1.52557	-1.524
Rv3097c	NE	NE	TN		SULabc	0.00621006	0.0062172
Rv0217c	NE	NE	TN		TALA	-0.0137306	-0.0137028
Rv0220	NE	NE	TN		TARTD	0	0
Rv0646c	NE	NE	TN		TARTRt7	0	0
Rv1076	NE	E	FN		TATS	5.48428e-05	5.48432e-05
Rv1104	NE	NE	TN		TDMS1	0.000154362	0.000154363
Rv1105	NE	NE	TN		TDMS2	0.000102737	0.000102738
Rv1399c	NE	NE	TN		TDMS3	9.54882e-05	0.000102458
Rv1400c	NE	NE	TN		TDMS4	5.1485e-05	5.14855e-05
Rv1426c	NE	NE	TN		TDPDRE	3.40902e-05	3.40905e-05
Rv1497	NE	NE	TN		TDPDRR	3.40902e-05	3.40905e-05
Rv1923	NE	NE	TN		TDPGDH	3.40902e-05	3.40905e-05
Rv2284	NE	NE	TN		THDPS	0.00376666	0.0037723
Rv2349c	NE	NE	TN		THFGLUS	0	0
Rv2350c	NE	NE	TN		THMDP	0	1.33934e-05
Rv2351c	NE	NE	TN		THRD_L	0	0.00157134
Rv2385	NE	NE	TN		THRS	0.00632884	0.00790018
Rv2463	NE	NE	TN		THRt2r	-8.74669e-06	0
Rv2485c	NE	NE	TN		THZPSN	3.7308e-05	3.73083e-05
Rv2970c	NE	NE	TN		TKT1	-0.0137304	-0.0137028
Rv3084	NE	NE	TN		TKT2	-0.0193198	-0.0192913
Rv3487c	NE	NE	TN		TMDK1	0	5.35735e-05
Rv3775	NE	NE	TN		TMDPP	0	0
Rv3817	NE	NE	TN		TMDS	0	0.000475681
Rv0904c	NE	NE	TN		TMHAS1	5.15783e-05	5.15788e-05
Rv0114	NE	NE	TN		TMHAS2	5.12985e-05	5.12989e-05
					TMHAS3	5.1485e-05	5.14855e-05
					TMHAS4	5.11586e-05	5.1159e-05
					TMHAS5	0	0
					TMHAS6	0	0
					TMN	0	1.78578e-05
					TMPK	3.7308e-05	5.07014e-05
					TMPPP	3.7308e-05	5.51658e-05
					TPI	-0.0977937	-0.0977669
					TRDR	0.00883178	0.00893893
					TRE6PP	0.00134977	0.0124255
					TRE6PS	0.00165247	0.0127282
					TRESULT	0.000301915	0.000301918
					TREabc	0	0
					TRIATS	0	0
					TRPS1	0	0.000940838
					TRPS2	0	0.000940838
					TRPS3	0	0.000940838
					TRPTA	0	2.35488e-06
					TRPt2r	-2.30424e-06	0
					TSULabc	0	0
					TTDCAt2	0	0
					TYRTA	-0.00152169	-0.00151825
					TYRt2r	-3.43787e-06	0
					UAAGDS	4.59821e-05	4.59825e-05
					UAAGLS1	0.000926078	0.000926086
					UAAGLS2	0.000926078	0.000926086
					UAGCVT	0.00207395	0.00207397
					UAGDP	0.00466266	0.0046627
					UAGPT1	0.000926078	0.000926086
					UAGPT2	0.000926078	0.000926086
					UAGPT3	4.59821e-05	4.59825e-05
					UAMAGS	0.00189814	0.00189815
					UAMAS	0.00189814	0.00189815
					UAMRH	4.55624e-05	4.55628e-05
					UAPGR	0.00207395	0.00207397
					UDCPDP	0.00335352	0.00335355
					UDCPDPS	0	0.0015954
					UDPDPS	0	0.0015954
					UDPDPS2	0	0.0015954
					UDPG4E	0.00102271	0.00102271
					UDPGALM	0.00102271	0.00102271
					UDPGD	0	0
					UGAGDS	4.55624e-05	4.55628e-05
					UGGPT3	4.55624e-05	4.55628e-05
					UGLDDS1_1	0.000926078	0.000926086
					UGLDDS2_2	0.000926078	0.000926086
					UGMAGS	4.55624e-05	4.55628e-05
					UGMAS	4.55624e-05	4.55628e-05
					UGMDDS	4.59821e-05	4.59825e-05
					UGMDDS2	4.55624e-05	4.55628e-05
					UMPK	0.0163853	0.0164121
					UPP3MT	3.7308e-05	3.73083e-05
					UPP3S	0.000111924	0.000111925
					UPPDC1	7.4616e-05	7.46166e-05
					UPPDC2	0	0
					UPPRT	0	0
					UREA	0	0
					URIDK2r	-0.000475681	-0.00044889
					URIK2	0	5.35735e-05
					VALTA	-1000	-0.03425
					VALt2r	-8.57176e-06	0
					XPPT	0	5.35735e-05
					XYLK	0	0
					YUMPS	0	0
					S7PI	0	3.8381e-06
					GMHEPK	0	3.8381e-06
					HMEDS	0	2.67867e-05
					HMEDR	0	2.67867e-05
					FRTT	0.000550293	0.00214687
					MCITD	0	1.20165e-05
					MCITS	0	1.20165e-05
					MICITDr	0	1.20165e-05
					MCITL2	0	1.20165e-05
					GLNabc	0	0
					TREP	0	5.35735e-05
					HDECH	-0.00256363	-0.0025297
					DTBTST	0	3.62698e-06
					IPDPUDCT	0	0.0015954
					AHSERL2	0.00576528	0.0059096
					PYDXS	0	0
					PLPS	0	0
					PDBL_3	0	0
					PDBL_4	0	0
					EX_ni2_e	0	0
					NIt5	0	0
					EX_mn2_e	0	0
					Mn2t	0	0.000107147
					2O4EH	0	0
					G6PDH3	0	0
					2PLS	0	0
					LPPGS	0	0
					DMHDRFS_1	0	0
					LPFPLT	0	0
					GF4GL_7	0	0
					GF4GL_1	0	0
					CPMPS	0	0
					FAD_1	0	0
					FAD_2	0	0
					FAD_3	0	0
					FAD_4	0	0
					FAD_5	0	0
					FAD_6	0	0
					FAD_7	0	0
					FAD_8	0	3.66314e-06
					FAD_9	0	3.66315e-06
					FAD_10	0	3.66315e-06
					FAD_11	0	3.22247e-06
					FAD_12	0	3.22247e-06
					FAD_13	0	3.22247e-06
					FAD_14	0	1.09894e-05
					FAD_15	0	2.89586e-06
					FAD_16	0	2.89586e-06
					FAD_17	0	2.89586e-06
					FAD_18	0	2.89586e-06
					FAD_19	0	2.89586e-06
					FAD_20	0	0
					FAD_21	0	0
					FAD_22	0	0
					FAD_23	0	0
					FAD_24	0	0
					FAD_25	0	0
					FAD_26	0	0
					FAD_27	0	0
					HIBD	0	1.568e-05
					ALDR	0	0
					AL4D	0	0
					MANT1	0	0
					ARABT	0	0
					HOAS	0	0
					SR1	0	0
					MGSA	0	2.67867e-05
					ALCD22_L	-2.67867e-05	0
					GLYCS_I	0	2.67867e-05
					GLYCS_II	0	2.67867e-05
					LCADi	0	2.67867e-05
					CYST_II	0	0.000142863
					NTP3	0	5.35735e-05
					ISCS	7.4616e-05	7.46166e-05
					GLYTRS	0	0
					SELCYSS	0	0
					TYRTRS	0	0
					BIOMASS__2	0.046635	0.0466354
					ECHA20	0.0039116	0.00392083
					CHOL1	0.00380968	0.00392083
					FADE282	0.0039116	0.00392083
					HOPNTAL2_1	0.0039116	0.00392083
					ECHA192	0.0039116	0.00392083
					HSA	0.0039116	0.00392083
					FADB3	0.0039116	0.00392083
					FADB2	0.0039116	0.00392083
					CHCD	0.0039116	0.00392083
					HDAD	0.0039116	0.00392083
					CHOD	0	0.000107147
					3HSA	0.0039116	0.00392083
					HSAC	0.0039116	0.00392083
					HSAE	0.0039116	0.00392083
					HIAA	0.0039116	0.00392083
					IPDAB	0	0.00392083
					KSH	0.0039116	0.00392083
					ECHA193	0.0039116	0.00392083
					CYP1	0.0039116	0.00392083
					HIPB	0	0.00392083
					HIPA	0	0.00392083
					CHOLCOA	0.0039116	0.00392083
					ECHA191	0.0039116	0.00392083
					FADE30	0.0039116	0.00392083
					CYP3	0.0039116	0.00392083
					CYP2	0.0039116	0.00392083
					PRCOA1	0.0039116	0.00392083
					FADE281	0.0039116	0.00392083
					FADD3	0	0.00392083
					KSTD	0.0039116	0.00392083
					FADD17	0.0039116	0.00392083
					FADE51	0.0039116	0.00392083
					FADE52	0.0039116	0.00392083
					HIAt	-0.00392083	-0.0039116
					MACCOAT	0	7.34722e-06
					ACCOAC	0.313721	0.313801
					CHSTEROLt_1	0.0039116	0.00392083
					EX_chsterol_e	-0.00392083	-0.0039116
					MOEA1	0	0
					MPTAT	0	0
					MOBA	0	0
					MOAE1	0	0
					MOEB1	0	0
					MOBDabc	0	2.67867e-05
					MOBDabc_rev	0	2.67867e-05
					PHBADA	0	0
					PHBADB	0	0
					PHBADC	0	0
					PHBADD	0	0
					MI3PS	0.000610919	0.0011885
					NAGINSP	0.000610919	0.000610924
					NAGINS	0.000610919	0.000610924
					LAT	0	0
					KGD2	-1.52934	-1.52929
					ASPO6	0.00132721	0.0013431
					ECOAH12	0	1.568e-05
					FADE233	0	1.568e-05
					BKDC	0	1.568e-05
					BKDA2	0	1.568e-05
					3HBCOAHL	0	1.568e-05
					AKGDa	0	5.35735e-05
					ACt2r_1	-0.00660478	-0.0063762
					EX_4hba_e	3.7308e-05	3.73083e-05
					4HBAt	-3.73083e-05	-3.7308e-05
					4ABZt	0	3.70537e-06
					CHLabc_rev	0	2.67867e-05
					GCALDD	7.4616e-05	7.46166e-05
					PYDXNtr	0	0
					EX_pydxn_e	0	0
					GLYALDDr	0	2.67867e-05
					FORt	-7.14313e-05	0
					GLYCLTt	-1.42863e-05	0
					EX_glyclt_e	0	1.42863e-05
					NO3t3	0	0
					ROSFE	0	0
					MNabc_rev	0	0.000107147
					ADOCBIAH	0	0
					ADOCBLabc	0	0
					COB2	0	0
					CBL2OR_1	0	0
					DRBK	0	7.25396e-06
					5DOAN_1	0	7.25396e-06
					AKGt2r_1	-1.78578e-05	0
					EX_co_e	0	3.57157e-05
					PHEMEt	0	0
					EX_pheme_e	0	0
					HEMEOS	7.4616e-05	7.46166e-05
					HEMEAS	3.7308e-05	3.73083e-05
					GSEALD	0.000895392	0.0008954
					CPPPGO2_1	0	0
					EX_hia_e	0.0039116	0.00392083
					L_LACDcm_1	0.0039116	0.00392397
					FPRA	3.02309	3.02319
					COCO2	-3.57157e-05	0
					ACALDt	-8.57176e-05	0
					EX_acald_e	0	8.57176e-05
					NMO	0	7.14313e-06
					OCDCEAt	-2.99712e-06	0
					EX_ocdcea_e	0	2.99712e-06
					UREAt_2	0	0
					PAPA1	0	0
					PAPA2	0	0
					MMPL8	0	0
					PKS2	0.000298464	0.000298467
					MAS3	0.000298464	0.000298467
					EX_gln__L_e	0	0
					SIRA2	-0.00591528	-0.00590814
					APSR	0.00615648	0.0062172
					SHSL2r	0	0.000142863
					CYSK2_I	0	0
					CYSM_I	0	2.25573e-05
					CYSM_II	0	2.25573e-05
					CYSO_I	0	2.25573e-05
					CYSO_II	0	2.25573e-05
					THMP	0	1.78578e-05
					VIUB	0	6.69704e-05
					MBTK3	0	3.34852e-08
					MBTG	0	6.69703e-08
					MBTA3	0	0
					ALCD2ir	-1	-0.999961
					ETOHt3	-1	-0.999961
					EX_etoh_e	-1	-0.999961
					MTAP	0	0
					PKS122	0	0
					PKS121	0	0
					ORNDC	0	0
					MBTA1	0	3.34852e-08
					HACD9	0	7.34722e-06
					ECOAH9ir	0	7.34722e-06
					ACOADH1	0	7.34722e-06
					BKDC1	0	7.34722e-06
					MAK	0	0.0110221
					GLGE	0	0.0110221
					TREY	0	5.35735e-05
					GLGB	0.0109686	0.0109953
					GLGP	0	2.67867e-05
					AMYL2	0	0.0220443
					DHORDi	0	0.000107147
					SHCHCS3	0.000550293	0.000550298
					SEPHCHCS	0.000550293	0.000550298
					SALSYN	0	6.69704e-08
					APPLDHr	0	0
					AOBUTDs	0	0
					THRD	0	0
					EX_adocbl_e	0	0
					DMBI	0	0
					BARB	0	0
					HETZK	0	1.78578e-05
					GLYDHDA_copy1	-3.72685e-05	0
					EX_mobd_e	0	0
					TBSYNLDPS	0	1.19052e-06
					TBSNLS1	0	1.19052e-06
					TBSNLS2	0	1.19052e-06
					TBSNLS3	0	1.19052e-06
					3M2OPLOXRD	0	7.34722e-06
					BPNT2	0	5.35735e-05
					G3PD5	0	6.52913
					G3PD1ir	0.00511689	6.53425
					G3PT	0.00058485	0.000638423
					DHORD2	0.0143004	0.0144106
					PPAKr	0	0
					PTA2	0	0
					EMB	3.40902e-05	3.40905e-05
					BTNTe	0	0
					EX_btn_e	0	0
					GLYDHDA_copy2	-3.72685e-05	0
					OPP	0.000550293	0.000550298
					HEXTT	0.000550293	0.000550298
					PPTT	0.000550293	0.000550298
					GGTT	0.000550293	0.000550298
					ACYP_2	0	5.35735e-05
					GTPDPDP	0	1.78578e-05
					PPGPPDP	0	1.78578e-05
					AKGDH	0	5.35735e-05
					EX_nodcoa_e	0	0
					NODCOAt	0	0
					EX_octscoa_e	0	0
					OCTSCOAt	0	0
					ATPM	1	1
					VPAMTr	-999.99	-0.0246511
					EGTB	0	1.45613e-06
					EGTC	0	1.45613e-06
					EGTE	0	1.45613e-06
					TMDS3	0	0.000475681
					MHUD1	0	0
					OTSB1	0	1.39378e-05
					MYCOPP	0.00137573	0.00138967
					TMMYCO	0	1.39378e-05
					MYCOE	0.00137573	0.00138967
					PPM1	0.00137573	0.00137574
					PEPA	0	0
					NADDP_1	0	2.67867e-05
					NMNAT_1	0	2.67867e-05
					EGTD	0	1.45613e-06
					ACONMT	0	0
					MANPGH	0	0
					EPH	0	0
					FBPA	0	6.96891e-06
					DGTP8DETOX	0	0
					DGTP8OXO	0	0
					GTP8OXO	0	0
					TAG	0	0
					LIPY	0	0
					LIPW	0	0
					CHOLK_1	0	0
					PC_TBt	0	0
					BIRA	0	2.67867e-05
					ACCD3	0	2.67867e-05
					ACCA3	0	2.67867e-05
					GMHEPPA	0	3.8381e-06
					ALCD19y	-2.67867e-05	0
					EX_pc_TB_e	0	0
					DM_ergoth_c	0	1.45613e-06
					DM_tbsinol_c	0	1.19052e-06
					DM_isotbsinol_13S_c	0	1.19052e-06
					DM_isotbsinol_13R_c	0	1.19052e-06
					DM_psd5p_c	0	0
					DM_cpppg1_c	0	0
					DM_scys__L_c	0	0
					DM_gmhep1p_c	0	3.8381e-06

## Sheet: sMtb2018
Vector_LocusNames	InsilicoEssential	ExperimentalEssential	Confusion_Matrix		Rxns	FVAmin	FVAmax
Rv3382c	NE	NE	TN		R_ISPH1	0	1000
Rv1110	NE	E	FN		R_ISPH2	-0.690553	999.309
Rv3247c	E	E	TP		R_GMK1	-999.941	999.994
Rv2932	E	NE	FP		R_TMK	0.00614629	0.00614629
Rv1162	NE	NE	TN		R_PPSB1	0.00133772	0.00133772
Rv1163	NE	NE	TN		R_TSUCCB	-3.45961	2.45961
Rv1164	NE	NE	TN		R_PPSB3	0.000356726	0.000356726
Rv1736c	NE	NE	TN		R_PPSB2	0.00227774	0.00227774
Rv1438	E	E	TP		R_HBA	0.00361546	0.00361546
Rv1017c	E	E	TP		R_HOGEN	0	2.06397e-06
Rv3793	E	E	TP		R_NARG	0	0
Rv3794	E	E	TP		R_TPIA	-3.79408	-1.33447
Rv3795	E	E	TP		R_TPA	0	2.17265e-07
Rv2071c	NE	NE	TN		R_OGSAL	0	1.37602e-06
Rv1739c	E	NE	FP		R_PRSA	0.326295	5.24552
Rv2397c	E	E	TP		R_FOLK	0	0.000482187
Rv2398c	E	E	TP		R_EMB	0.00102438	0.00102438
Rv2399c	E	E	TP		R_ECHA20	1	1
Rv2400c	E	E	TP		R_COBM	0	0
Rv0363c	E	E	TP		R_CYSA12	0	2.45961
Rv3048c	E	E	TP		R_FBA1	0	0
Rv3051c	E	E	TP		R_FBA2	-1.23781	-1.23781
Rv1484	E	E	TP		R_CYSA11	0.0558589	2.51547
Rv0321	NE	NE	TN		R_NRDE2	0.01169	0.0178363
Rv1322A	NE	NE	TN		R_NRDE1	0.01169	0.0116902
Rv2241	NE	E	FN		R_TNO3	0	0
Rv3790	E	E	TP		R_INHA13	0.035552	0.035552
Rv3791	E	E	TP		R_FOLB5	0	0
Rv0728c	E	NE	FP		R_CAMP	0	2.45961
Rv2996c	E	E	TP		R_DCD	0	0.00614629
Rv2868c	E	E	TP		R_FOLB1	0	0.000482187
Rv1011	E	E	TP		R_INHA12	0.035552	0.035552
Rv3582c	E	E	TP		R_FOLB3	0	0.000482187
Rv2524c	E	E	TP		R_FOLB2	0	0.000482187
Rv3490	E	E	TP		R_RMCOA	-997.217	3.65094
Rv2247	NE	E	FN		R_ACEE	0	1.37603e-06
Rv3280	E	E	TP		R_INHA10	0.035552	0.035552
Rv3285	E	E	TP		R_ARAFDPP	0.096111	0.096111
Rv3799c	E	E	TP		R_SERA	0.382485	5.30171
Rv0904c	NE	NE	TN		R_ISPG	0.690553	0.690553
Rv2202c	NE	E	FN		R_ISPF	0.690553	0.690553
Rv0542c	E	E	TP		R_ISPE	0.690553	0.690553
Rv0553	E	E	TP		R_ISPD	0.690553	0.690553
Rv0548c	E	E	TP		R_FAS5	0.262372	0.789435
Rv0534c	E	E	TP		R_FAS4	0.262372	0.789435
Rv2920c	NE	NE	TN		R_FAS7	0.262372	0.789435
Rv0780	E	E	TP		R_FAS6	0.262372	0.789435
Rv0503c	NE	NE	TN		R_FAS1	0.0211377	0.636044
Rv0644c	E	NE	FP		R_OTSA	0.0288032	1.66855
Rv2208	NE	NE	TN		R_FAS3	0.0105689	3.69999
Rv1485	E	E	TP		R_FAS2	0.0105689	3.69999
Rv0524	NE	E	FN		R_ACCD6	-6.73353	1.87512
Rv2139	E	E	TP		R_ACCD4	0.035552	0.035552
Rv2786c	E	E	TP		R_ACCD3	0	1.63974
Rv3314c	NE	NE	TN		R_FAS8	0.262372	0.789435
Rv3667	NE	NE	TN		R_CBHK	-4.80468	1.75429
Rv0511	E	E	TP		R_MENE	0.00711041	0.00711041
Rv0510	E	E	TP		R_TLEUA	0	2.45961
Rv0512	E	E	TP		R_MENB	0.00711041	0.00711041
Rv0414c	E	E	TP		R_MENA	0.00711041	0.00711041
Rv1170	E	NE	FP		R_HPPP	0.00711041	0.00711041
Rv0417	E	E	TP		R_AMT	0.522934	6.50369
Rv1300	NE	E	FN		R_HEMH2	0.121359	0.121359
Rv2677c	NE	E	FN		R_MMAA25	0.00540391	0.00540391
Rv0467	NE	E	FN		R_COBS	0	0
Rv1915	NE	NE	TN		R_HEMH1	0.000964123	0.000964123
Rv1916	NE	NE	TN		R_HEML	0.0115681	0.0115695
Rv2287	NE	NE	TN		R_PYRD2	0	0.0571852
Rv3236c	NE	NE	TN		R_RIBF2	0.00777324	0.00777324
Rv0423c	E	E	TP		R_PYR	-6.8801e-07	0
Rv0824c	E	E	TP		R_DEOA	0	0
Rv1094	E	E	TP		R_ACS2	0	0
Rv3229c	E	E	TP		R_HEMD	0.00144618	0.00144618
Rv1092c	E	E	TP		R_ACS1	0	2.86513
Rv1631	E	E	TP		R_HEMC	0.00144618	0.00144618
Rv0131c	NE	NE	TN		R_HEMB	0.00578474	0.00578474
Rv0154c	NE	NE	TN		R_THIE	0.000482062	1.64022
Rv0215c	NE	NE	TN		R_MSHB	0.00789376	0.00789376
Rv0222	NE	NE	TN		R_THIG	0.000482062	0.000482062
Rv0231	NE	NE	TN		R_HEMY	0.000964123	0.000964123
Rv0243	NE	NE	TN		R_ICL1	0.254836	0.254838
Rv0271c	NE	NE	TN		R_YJCE	15.5632	76.2771
Rv0400c	NE	NE	TN		R_TH2	0	0
Rv0456c	NE	NE	TN		R_THIC	0.000482062	0.000482062
Rv0468	NE	NE	TN		R_DESA13	0.0095635	0.0095635
Rv0632c	NE	NE	TN		R_DESA12	0.00490618	0.00490618
Rv0672	NE	NE	TN		R_DESA11	0.00515505	0.00515505
Rv0675	NE	NE	TN		R_COAA	0.0118708	0.0118708
Rv0752c	NE	NE	TN		R_PCOA	0	7.78875e-08
Rv0859	NE	NE	TN		R_TDGLUB	0	2.45961
Rv0873	NE	NE	TN		R_COAD	0.0118708	0.0118708
Rv0905	NE	NE	TN		R_COAE	0.0118708	0.0118708
Rv0971c	NE	NE	TN		R_BO11	6.02577e-05	0.52712
Rv0972c	NE	NE	TN		R_BO10	6.02577e-05	0.52712
Rv0975c	NE	NE	TN		R_BO13	0	0.52706
Rv1070c	NE	NE	TN		R_FADD268	0	1.22981
Rv1071c	NE	NE	TN		R_BO15	0	0.52712
Rv1074c	NE	NE	TN		R_BO14	0	3.68942
Rv1141c	NE	NE	TN		R_BO17	0	0.52712
Rv1142c	NE	NE	TN		R_BO16	0	0.52712
Rv1323	NE	NE	TN		R_BO19	0	0.52712
Rv1467c	NE	NE	TN		R_BO18	0	0.52712
Rv1472	NE	NE	TN		R_FADD261	0.00133772	0.00133772
Rv1679	NE	NE	TN		R_FADD267	0	1.22981
Rv1912c	NE	NE	TN		R_FADD266	0	1.22981
Rv1933c	NE	NE	TN		R_FADD265	0	1.22981
Rv1934c	NE	NE	TN		R_FADD264	0.00227774	0.00227774
Rv1935c	NE	NE	TN		R_CSD	0	2.4632
Rv2486	NE	NE	TN		R_BKDA1	0	1.37602e-06
Rv2679	NE	NE	TN		R_BKDA2	0	6.88016e-07
Rv2724c	NE	NE	TN		R_SIRA2	-0.0520031	-0.0520024
Rv2831	NE	NE	TN		R_TGABAB	0	2.45961
Rv3061c	NE	NE	TN		R_CHOL1	0	1
Rv3139	NE	NE	TN		R_GLNH2	0	2.45961
Rv3141	NE	NE	TN		R_MAS8	0.00137388	0.00137388
Rv3274c	NE	NE	TN		R_FAS42	0	3.83846
Rv3373	NE	NE	TN		R_FAS43	0	3.83846
Rv3516	NE	NE	TN		R_PHBADD	0	0
Rv3556c	NE	E	FN		R_FAS41	0	3.83846
Rv3564	NE	E	FN		R_FAS46	0	0.642232
Rv3573c	NE	NE	TN		R_FAS47	0	0.642232
Rv3761c	NE	NE	TN		R_FAS44	0	0.708858
Rv3774	NE	NE	TN		R_FAS45	0	0.642232
Rv3797	NE	NE	TN		R_FAS48	0	0.642232
Rv2930	E	NE	FP		R_FAS49	0	0.642232
Rv1464	NE	E	FN		R_ILVE1	0.0893622	0.0893624
Rv2497c	NE	NE	TN		R_ILVE2	0.0827338	0.0827342
Rv2391	E	E	TP		R_ILVE3	-0.0386858	-0.0386854
Rv0522	NE	NE	TN		R_TEICN	-1.37602e-07	0
Rv1106c	NE	NE	TN		R_PPNK	0.00819505	0.00819505
Rv0072	NE	NE	TN		R_GUAA	0.058932	0.0589322
Rv0073	NE	NE	TN		R_MBTA2	0.000181014	0.000181014
Rv0411c	NE	E	FN		R_MBTA3	0.000181255	0.000181255
Rv2563	NE	NE	TN		R_ADHA	-1000	999
Rv2564	NE	NE	TN		R_MCA	0	0
Rv2940c	E	NE	FP		R_AACE	0	0
Rv2210c	E	E	TP		R_MPET	0	1.63974
Rv1695	E	E	TP		R_ISCS	0.000964123	0.000964123
Rv3396c	E	E	TP		R_LYSA	0.0201883	0.0201886
Rv2379c	E	E	TP		R_MSHD	0.00789376	0.00789376
Rv2380c	E	E	TP		R_KASB19	0.0142208	0.0142208
Rv2384	E	NE	FP		R_KASB18	0.019127	0.019127
Rv0162c	NE	NE	TN		R_KASB15	0.035552	0.035552
Rv0761c	NE	NE	TN		R_DCTA1A	0	2.45961
Rv1530	NE	NE	TN		R_DCTA1B	0	2.45961
Rv1862	NE	NE	TN		R_KASB16	0.035552	0.035552
Rv1082	NE	NE	TN		R_KASB11	0.035552	0.035552
Rv3025c	E	E	TP		R_KASB10	0.035552	0.035552
Rv1293	E	E	TP		R_KASB13	0.035552	0.035552
Rv2245	E	E	TP		R_KASB12	0.035552	0.035552
Rv2246	E	E	TP		R_FADD28	0	1.22981
Rv2443	NE	NE	TN		R_TDPMB	0	2.45961
Rv0035	NE	NE	TN		R_HMGCOA	0.000541219	0.000543283
Rv0099	NE	NE	TN		R_USPA4	0	2.45961
Rv0119	NE	E	FN		R_USPA3	0	2.45961
Rv0166	NE	NE	TN		R_CYSQ1	0.00385649	0.00385649
Rv0214	NE	NE	TN		R_CYSQ2	0	4.91923
Rv0270	NE	NE	TN		R_PCAA3	0.00490618	0.00490618
Rv0404	NE	E	FN		R_PCAA2	0.01127	0.01127
Rv0551c	NE	NE	TN		R_PCAA1	0.00515505	0.00515505
Rv0852	NE	NE	TN		R_FADE282	1	1
Rv1058	NE	NE	TN		R_CDSA	-999.98	999.298
Rv1185c	NE	NE	TN		R_FADD27	0	1.22981
Rv1206	NE	NE	TN		R_FAS37	0.261769	0.788832
Rv1521	NE	NE	TN		R_FAS36	0.261769	0.788832
Rv1529	NE	NE	TN		R_FAS35	0.261769	0.788832
Rv1549	NE	NE	TN		R_FAS34	0.261769	0.788832
Rv1550	NE	NE	TN		R_FAS33	0.261769	0.788832
Rv1750c	NE	NE	TN		R_FAS32	0.261769	0.788832
Rv1925	NE	NE	TN		R_FAS31	0.261769	0.788832
Rv2187	NE	NE	TN		R_FAS30	0.261769	0.788832
Rv2505c	NE	NE	TN		R_HPT3	0	0
Rv2590	NE	NE	TN		R_HPT2	0	2.17267e-07
Rv2941	NE	NE	TN		R_HPT1	0	2.45961
Rv2948c	E	NE	FP		R_FOLE	0.000482062	0.000482187
Rv2950c	NE	NE	TN		R_FAS39	0.261709	3.95119
Rv3089	NE	NE	TN		R_FAS38	0.261769	0.788832
Rv3506	NE	NE	TN		R_GA6PF6P	-1000	3.54691
Rv3513c	NE	NE	TN		R_TSUCCA	-2.45961	3.45961
Rv3561	NE	NE	TN		R_TADN	-2.17267e-07	0
Rv3801c	E	E	TP		R_OTSB2	0	1.63974
Rv3826	NE	E	FN		R_HSAF	1	1
Rv1235	NE	NE	TN		R_PGSA1	0.00662835	0.00662835
Rv1236	NE	NE	TN		R_TVALB	0	2.45961
Rv1237	NE	NE	TN		R_PGSA3	0.0109669	0.0109669
Rv1238	NE	NE	TN		R_PGSA2	0.00548345	0.00548345
Rv2039c	NE	NE	TN		R_MAS6	0.00183183	0.00183183
Rv2040c	NE	NE	TN		R_MCACP	0.00915917	0.00915917
Rv2041c	NE	NE	TN		R_RIBC	0.0211505	0.0211506
Rv2316	NE	NE	TN		R_PPSC1	0.00133772	0.00133772
Rv2317	NE	E	FN		R_OTSB1	0.017776	0.017776
Rv2131c	E	E	TP		R_ECHA192	1	1
Rv0470c	E	NE	FP		R_MNTH	-4.91923	4.91923
Rv3543c	NE	E	FN		R_NAGINSP	0.00789376	0.00789376
Rv3544c	NE	E	FN		R_GLCB	0.255318	0.255321
Rv2881c	NE	E	FN		R_UPPP	0.056582	0.056582
Rv3624c	NE	E	FN		R_ANSA	0.978849	3.43846
Rv3609c	E	E	TP		R_INO1	0.0145221	0.0145221
Rv2006	NE	E	FN		R_PNCA	0	0
Rv3372	NE	E	FN		R_FADE2	0	3.68942
Rv3534c	NE	NE	TN		R_FADE3	0	0.614903
Rv2746c	E	E	TP		R_PHEN	0.044892	0.0448941
Rv1822	E	E	TP		R_FADE1	0	3.68942
Rv2933	E	NE	FP		R_FADE6	0	0.614903
Rv0924c	NE	NE	TN		R_FADE7	0	0.614903
Rv0486	E	E	TP		R_FADE4	0	0.614903
Rv1837c	NE	E	FN		R_FADE5	0	0.614903
Rv2136c	E	NE	FP		R_FADE233	0	6.88016e-07
Rv1538c	NE	E	FN		R_FADE232	0.000541219	0.000543283
Rv0046c	E	E	TP		R_FADE231	0	1.37602e-06
Rv2043c	NE	NE	TN		R_PHEA	0.0258506	0.0258508
Rv0948c	NE	NE	TN		R_KATG1	0	0
Rv1885c	NE	NE	TN		R_KATG2	0.00168653	1.0771
Rv3838c	E	E	TP		R_GLTA1	0	1000
Rv1908c	NE	E	FN		R_BIOF	0	7.78875e-08
Rv0032	NE	NE	TN		R_TLEUB	0	2.45961
Rv3601c	E	E	TP		R_PYRD1	0	0.0571852
Rv3262	NE	NE	TN		R_MMAA26	0.00415959	0.00415959
Rv2691	NE	NE	TN		R_TETH	0.999999	1
Rv2692	NE	NE	TN		R_MMAA24	0.00465732	0.00465732
Rv3316	NE	NE	TN		R_MMAA23	0.00490618	0.00490618
Rv3317	NE	NE	TN		R_ICL2	0	1000
Rv3319	NE	NE	TN		R_MMAA21	0.00515505	0.00515505
Rv3293	NE	NE	TN		R_PAND	0.0118708	0.011871
Rv3567c	NE	E	FN		R_FBIB	0	0
Rv1409	NE	E	FN		R_TREY	0	1000
Rv0211	NE	E	FN		R_TKB	0	2.45961
Rv1248c	NE	E	FN		R_PCA	0	4.91923
Rv3265c	E	E	TP		R_SDH2	-7.55872	-3.8693
Rv2531c	E	NE	FP		R_FAS17	0.262372	0.789435
Rv0242c	NE	NE	TN		R_PCD	0	3.44007e-07
Rv1350	NE	E	FN		R_TCADA	0	3.44005e-07
Rv1483	NE	E	FN		R_FAS16	0.262372	0.789435
Rv2002	NE	NE	TN		R_METB4	0	0.9137
Rv2766c	NE	NE	TN		R_METB1	0	0.9137
Rv3800c	E	E	TP		R_METB2	-0.0192829	0.906784
Rv3696c	NE	NE	TN		R_METB3	0	0.9137
Rv0254c	NE	NE	TN		R_ADD1	0	2.46082
Rv1023	E	E	TP		R_HSA	1	1
Rv3097c	NE	NE	TN		R_ADD2	0	2.46082
Rv0217c	NE	NE	TN		R_RIBD1	0.0211505	0.0211506
Rv0220	NE	NE	TN		R_PCKA	-999.884	0.911997
Rv0646c	NE	NE	TN		R_FABD	0.648078	4.87037
Rv1076	NE	E	FN		R_FADB3	1	1
Rv1104	NE	NE	TN		R_FADB2	1	1
Rv1105	NE	NE	TN		R_FADB1	0	0
Rv1399c	NE	NE	TN		R_KDH	0	0
Rv1400c	NE	NE	TN		R_FADD344	0	1.22981
Rv1426c	NE	NE	TN		R_FADD345	0	1.22981
Rv1497	NE	NE	TN		R_FADD346	0	1.23208
Rv1755c	NE	NE	TN		R_FADD347	0	1.22981
Rv1900c	NE	NE	TN		R_FADD341	0	1.22981
Rv1923	NE	NE	TN		R_FADD342	0	1.22981
Rv2284	NE	NE	TN		R_RIBD2	0.0211505	0.0211506
Rv2349c	NE	NE	TN		R_DPHRAM	0	1000
Rv2350c	NE	NE	TN		R_WBBL	0.00102438	0.00102438
Rv2351c	NE	NE	TN		R_PTRSC	0.00210902	0.00210902
Rv2385	NE	NE	TN		R_ECHA81	0	1.37602e-06
Rv2463	NE	NE	TN		R_ECHA82	0	6.88016e-07
Rv2485c	NE	NE	TN		R_FBIA2	0	0
Rv2970c	NE	NE	TN		R_FBIA1	0	0
Rv3084	NE	NE	TN		R_PG	0.0109669	0.0109669
Rv3176c	NE	NE	TN		R_KASB20	0.0095635	0.0095635
Rv3487c	NE	NE	TN		R_FABG18	0.030397	0.030397
Rv3775	NE	NE	TN		R_PKS136	0.00415959	0.00415959
Rv2217	E	E	TP		R_GLPK	0	4.91923
Rv3001c	E	E	TP		R_COBU	0	0
Rv2218	E	E	TP		R_ENO	-8.73224	-3.81302
Rv0191	NE	NE	TN		R_FADD348	0.00133772	1.23114
Rv3569c	NE	E	FN		R_HIBUT	0	6.88016e-07
Rv3818	E	NE	FP		R_FADD349	0	1.22981
Rv0500	E	E	TP		R_PPGPP	0	1.63974
Rv1264	NE	NE	TN		R_FAS68	0	0.642232
Rv1318c	NE	NE	TN		R_LIPY	0	0.246417
Rv1319c	NE	NE	TN		R_PKS133	0.00490618	0.00490618
Rv1320c	NE	NE	TN		R_PKS132	0.01127	0.01127
Rv1625c	NE	NE	TN		R_PKS131	0.00515505	0.00515505
Rv2435c	NE	NE	TN		R_CHCD	1	1
Rv2152c	E	E	TP		R_LIPW	0	0
Rv0482	E	E	TP		R_PKS135	0.00540391	0.00540391
Rv1315	E	E	TP		R_PKS134	0.00465732	0.00465732
Rv3310	NE	NE	TN		R_SAMA	0.00210902	0.00210902
Rv2215	NE	E	FN		R_LIPB	0.000602577	0.000602577
Rv2157c	E	E	TP		R_ILVC2	0.0386854	0.0386868
Rv2158c	E	E	TP		R_LIPA	0.000602577	0.000602577
Rv3423c	E	E	TP		BiomassGrowthInVitro	0	0
Rv1077	NE	NE	TN		R_ILVC3	0.184508	0.184511
Rv2793c	NE	E	FN		R_TLLAC	-6.88012e-07	0
Rv0884c	E	E	TP		R_HDAD	1	1
Rv0505c	E	E	TP		R_NAMH	0.021512	0.021512
Rv3042c	E	E	TP		R_NAMN	0	0
Rv0126	NE	NE	TN		R_GLNH1	0	2.45961
Rv3273	NE	NE	TN		R_PROC1	-999.944	1000
Rv3588c	NE	E	FN		R_PROC2	-999.944	1000
Rv3266c	NE	E	FN		R_CYA	0	2.45961
Rv0066c	NE	E	FN		R_TCO2	-2.24336	-2.24335
Rv3339c	NE	NE	TN		R_DORIB2	0	0
Rv2259	NE	NE	TN		R_DORIB1	0	0
Rv1620c	NE	E	FN		R_MURC	0.0307314	0.0307314
Rv1621c	NE	E	FN		R_MURB	0.0546537	0.0546537
Rv1622c	NE	E	FN		R_MURA	0.0546537	0.0546537
Rv0252	NE	NE	TN		R_DHA	0	0
Rv0253	NE	NE	TN		R_DLAT	0	1.37603e-06
Rv2928	E	NE	FP		R_MURF	0.0307314	0.0307314
Rv1213	NE	NE	TN		R_MURE	0.0307314	0.0307314
Rv1326c	NE	E	FN		R_ALR	0.0614629	0.0614635
Rv3356c	NE	E	FN		R_CBS	0	4.95074
Rv1327c	NE	E	FN		R_TRUB	0	0
Rv1603	E	E	TP		R_SERC	0.382485	5.30171
Rv2995c	E	E	TP		R_SERB	0.382485	5.30171
Rv1188	NE	NE	TN		R_TRES	-1000	0
Rv1328	NE	NE	TN		R_MK	0.00711041	0.00711041
Rv1594	E	E	TP		R_H2CO3	0.126902	1000
Rv1596	E	E	TP		R_RMLD	-0.00102438	999.999
Rv0478	NE	NE	TN		R_UDPP	0.0649578	0.0649578
Rv2641	NE	NE	TN		R_TTAG	-4.41034e-08	0
Rv3409c	NE	NE	TN		R_TDAG	-6.37049e-08	0
Rv3808c	E	E	TP		R_ICD	0	1.37602e-06
Rv1819c	NE	NE	TN		R_ADHE2	0	0
Rv2601	E	NE	FP		R_CYD	0	2.45961
Rv2447c	E	E	TP		R_NIRB2	0	11.9591
Rv2228c	NE	E	FN		R_TESA8	0.000216928	0.000216928
Rv1500	E	NE	FP		R_ISUCC	0	3.68942
Rv3806c	E	E	TP		R_GLGC	-999.677	996.768
Rv2361c	E	E	TP		R_GLGB	0	2.45961
Rv2855	NE	NE	TN		R_FOLD2	0.198971	0.198972
Rv2471	NE	NE	TN		R_GLGE	0	1000
Rv3309c	NE	NE	TN		R_HISA2	0.0206684	0.0206687
Rv1437	E	E	TP		R_PDHB	0.000541219	0.000543283
Rv1832	NE	E	FN		R_LEUB	0.0899034	0.0899057
Rv0946c	NE	E	FN		R_HISA1	0.0131362	0.0131364
Rv2847c	E	E	TP		R_THEXC	-1.05848e-07	0
Rv2427c	NE	NE	TN		R_P5C	0	3.68942
Rv2439c	NE	E	FN		R_GLGP	0	996.567
Rv3248c	E	E	TP		R_PPSC2	0.00227774	0.00227774
Rv1712	E	E	TP		R_NADA	0.0173542	0.0173542
Rv2421c	E	E	TP		R_NADC	0.0173542	0.0173542
Rv2856	NE	NE	TN		R_ACCA1	0.000541219	0.000543283
Rv2952	E	NE	FP		R_TTYR	-2.06403e-07	0
Rv3708c	E	E	TP		R_DEOC	0	0
Rv3709c	E	E	TP		R_GLX1	0	0
Rv1121	NE	NE	TN		R_CHOD	0	1
Rv2773c	E	E	TP		R_3HSA	1	1
Rv1612	E	E	TP		R_GLFT2	0.00102438	0.00102438
Rv1613	E	E	TP		R_BACA	0	0
Rv3257c	NE	E	FN		R_APRO	0	0
Rv3308	NE	NE	TN		R_FADD6	0	1.22981
Rv3264c	E	E	TP		R_SPEE	0.00210902	0.00210902
Rv3568c	NE	E	FN		R_FOLC2	0.000482062	0.000482187
Rv0317c	NE	NE	TN		R_DMBI	0	0
Rv3842c	NE	NE	TN		R_KASB14	0.035552	0.035552
Rv3536c	NE	NE	TN		R_PPSB4	0.000607398	0.000607398
Rv1655	E	E	TP		R_ACPIM3	0.00144618	0.00144618
Rv0858c	NE	NE	TN		R_ACPIM2	0.00289237	0.00289237
Rv0221	NE	NE	TN		R_ARIZ	0	0
Rv0895	NE	NE	TN		R_ACPIM7	0.00144618	0.00144618
Rv1425	NE	NE	TN		R_ACPIM6	0.00144618	0.00144618
Rv1760	NE	NE	TN		R_ACPIM5	0.00144618	0.00144618
Rv2285	NE	NE	TN		R_ACPIM4	0.00144618	0.00144618
Rv2484c	NE	NE	TN		R_FAS9	0.262372	0.789435
Rv3087	NE	NE	TN		R_SUGL	0	0
Rv3088	NE	NE	TN		R_ACPIM8	0.00144618	0.00144618
Rv3130c	NE	NE	TN		R_S1	0.0556781	4.9749
Rv3233c	NE	NE	TN		R_S2	0.000541219	999.874
Rv3234c	NE	NE	TN		R_S3	0	11.9591
Rv3371	NE	NE	TN		R_DPPR	0.096111	0.096111
Rv3480c	NE	NE	TN		R_DPPP	0.056582	0.056582
Rv3734c	NE	NE	TN		R_MTR	0	0
Rv3740c	NE	NE	TN		R_MMAA22	0.01127	0.01127
Rv0649	NE	NE	TN		R_T4HBZA	-0.000482062	-0.000482062
Rv2244	E	E	TP		R_AGLA2	0	0
Rv2066	NE	NE	TN		R_AGLA1	0	501.565
Rv0557	NE	NE	TN		R_UPP	0	6.88013e-07
Rv1820	NE	NE	TN		R_PGK	-5.89015	-3.43053
Rv3002c	NE	NE	TN		R_GCVB	0.0658299	0.0658313
Rv3003c	NE	E	FN		R_PGI	-3.52509	999.147
Rv3509c	NE	NE	TN		R_CYSG2	0.000482062	0.000482062
Rv1285	E	E	TP		R_CYSG3	0.000482062	0.000482062
Rv1286	E	E	TP		R_CYSG1	0.000482062	0.000482062
Rv2931	E	NE	FP		R_PROA	0	4.9749
Rv0618	NE	NE	TN		R_PROB	0	4.9749
Rv0619	NE	NE	TN		R_SAHH	0.112439	1.75218
Rv1843c	E	NE	FP		R_CMK1	0.0889404	0.0889404
Rv3410c	E	E	TP		R_FADD9	0	1.22981
Rv3411c	E	E	TP		R_NADD1	0	2.45961
Rv1658	E	E	TP		R_NADD2	0.0173542	0.0173542
Rv2977c	E	E	TP		R_NICT1	0	2.45961
Rv0081	NE	NE	TN		R_DIMA	0.000482062	0.000482062
Rv0082	NE	NE	TN		R_ASD	0.164687	1.03279
Rv0083	NE	NE	TN		R_FADD322	0.01127	0.01127
Rv0084	NE	NE	TN		R_KASB9	0.035552	0.035552
Rv0085	NE	NE	TN		R_ASK	0.164687	1.03279
Rv0086	NE	NE	TN		R_ZWF2	0	2.06403e-06
Rv0087	NE	E	FN		R_DAPB1	0	0.05092
Rv0088	NE	NE	TN		R_DAPB2	0	0.05092
Rv2678c	E	E	TP		R_TRPA	0.0131362	0.0131364
Rv3535c	NE	NE	TN		R_PYRF	0.0571846	0.0571852
Rv3436c	NE	E	FN		R_THYXN	-4.58673e-07	0
Rv2984	NE	E	FN		R_TESA2	0.00054955	0.00054955
Rv1018c	E	E	TP		R_TAC	-1.37603e-06	0
Rv2763c	NE	E	FN		R_MANB2	-0.0711041	-0.0711041
Rv1604	NE	NE	TN		R_MAS9	0.00641142	0.00641142
Rv2701c	NE	NE	TN		R_MANB1	0.0711041	0.0711041
Rv3792	E	E	TP		R_FADD323	0.00490618	0.00490618
Rv2476c	NE	E	FN		R_TG3P	-6.88013e-07	0
Rv1347c	E	NE	FP		R_CYGLY2	0	0
Rv0422c	E	E	TP		R_HSAC	1	1
Rv0865	NE	NE	TN		R_MAS1	0	3.44006e-06
Rv1600	NE	E	FN		R_MAS2	0.00732734	0.00732734
Rv3772	NE	NE	TN		R_MAS3	0.015426	0.015426
Rv0951	NE	E	FN		R_MAS4	0.00183183	0.00183183
Rv0952	NE	E	FN		R_GLPQ1	0	0
Rv0869c	NE	NE	TN		R_HSAE	1	1
Rv3109	NE	E	FN		R_MAS7	0.00686938	0.00686938
Rv3111	E	NE	FP		R_OXCOA	0	0
Rv3116	E	NE	FP		R_ARGD1	0.0712849	5.04619
Rv0337c	NE	E	FN		R_ARGD2	0.0509197	0.05092
Rv0848	NE	NE	TN		R_TAG	0.00429637	0.250713
Rv1336	NE	NE	TN		R_INHA21	0.0095635	0.0095635
Rv2334	NE	NE	TN		R_INHA20	0.0142208	0.0142208
Rv0635	E	E	TP		R_FABD13	-0.636044	-0.0211377
Rv0636	E	E	TP		R_FABD12	-3.67885	0.625475
Rv1826	NE	E	FN		R_FABD11	-3.68942	3.68942
Rv2211c	NE	E	FN		R_FABD10	0.0105689	3.69999
Rv3068c	E	NE	FP		R_COBI2	0	0
Rv2753c	E	E	TP		R_COBI1	0	0
Rv2726c	E	E	TP		R_FADD3415	0	1.22981
Rv1202	E	E	TP		R_FABG17	0.035552	0.035552
Rv2252	E	NE	FP		R_MGTA	0	0.00518216
Rv2289	NE	NE	TN		R_MACAC	0	2.06397e-06
Rv2173	NE	NE	TN		R_ILVN	0.184508	0.184511
Rv3383c	NE	NE	TN		R_HLA	0	1.37602e-06
Rv0812	E	E	TP		R_CYSD	0.0558589	0.0558596
Rv2589	NE	NE	TN		R_PPSA1	0.00133772	0.00133772
Rv3551	NE	E	FN		R_FABG2	0	3.79864
Rv3552	NE	E	FN		R_GALTB	0	0
Rv2051c	E	E	TP		R_FADD3410	0	1.22981
Rv1512	E	E	TP		R_BIRA	0	1.63974
Rv2188c	NE	E	FN		R_FADD3411	0	1.22981
Rv3010c	NE	NE	TN		R_TAKG	-6.88011e-07	0
Rv2386c	E	E	TP		R_TAL	-0.110573	-0.110572
Rv3215	NE	E	FN		R_GUAB2	0.058932	0.0589322
Rv1098c	NE	E	FN		R_ARGG	0.0691758	2.52879
Rv3106	NE	NE	TN		R_TLAC	-6.8801e-07	0
Rv2849c	NE	NE	TN		R_FADD343	0	1.22981
Rv1745c	NE	NE	TN		R_FABD2	-3.68942	0.52712
Rv1617	NE	E	FN		R_TAN	-2.94862e-07	0
Rv0555	E	E	TP		R_FABD1	-0.0722524	-0.0722456
Rv1445c	NE	NE	TN		R_THIL	0.000482062	0.000482062
Rv1144	NE	NE	TN		R_HYD	0	0
Rv0545c	NE	NE	TN		R_HEOX	0.000482062	0.000482062
Rv0929	NE	NE	TN		R_PPTHIO4	0.000216928	0.000216928
Rv0930	NE	NE	TN		R_PPTHIO5	0.00361546	0.00361546
Rv0932c	NE	NE	TN		R_PPTHIO2	0.00206081	0.00206081
Rv0933	NE	NE	TN		R_P6C	0	3.44007e-07
Rv0934	NE	NE	TN		R_TPYRI	-2.58005e-07	0
Rv0935	NE	NE	TN		R_PPTHIO1	0.0011931	0.0011931
Rv0936	NE	NE	TN		R_FAS14	0.262372	0.789435
Rv2281	NE	NE	TN		R_FABD7	-3.7717	3.70227
Rv3526	NE	E	FN		R_T9OCD	-1.52892e-07	0
Rv3571	NE	E	FN		R_ARGB	0.0712849	5.04619
Rv1122	NE	E	FN		R_HEME	0.000964123	0.000964123
Rv1844c	NE	NE	TN		R_TXAN	0	0
Rv1469	NE	NE	TN		R_DCTA2B	0	2.45961
Rv2458	NE	NE	TN		R_FADD3418	0	1.22981
Rv2392	E	E	TP		R_HSAG1	-3.91923	1
Rv0147	NE	NE	TN		R_GLMS	-999.906	3.64121
Rv0458	NE	NE	TN		R_PPK1	0	1000
Rv0768	NE	NE	TN		R_GLMU	0.0943033	0.0943033
Rv2987c	E	E	TP		R_DFRA2	-1000	1000
Rv2988c	E	E	TP		R_FABG9	0.035552	0.035552
Rv2610c	E	E	TP		R_IMPA	0.00662835	0.00662835
Rv1348	E	E	TP		R_AFTA	0.00102438	0.00102438
Rv1349	E	E	TP		R_FADD30	0	1.22981
Rv2895c	E	NE	FP		R_FAS24	0.261769	0.788832
Rv1180	E	NE	FP		R_FAS25	0.261769	0.788832
Rv1183	E	E	TP		R_FAS26	0.261769	0.788832
Rv1182	E	NE	FP		R_FAS27	0.261769	0.788832
Rv3710	E	E	TP		R_FAS20	0.261769	0.788832
Rv2320c	NE	NE	TN		R_FAS21	0.261769	0.788832
Rv0634c	NE	NE	TN		R_FAS22	0.261769	0.788832
Rv0107c	NE	NE	TN		R_FAS23	0.261769	0.788832
Rv1239c	NE	NE	TN		R_TCYSA	0	2.45961
Rv1811	NE	NE	TN		R_PTHIO3	3.85649e-05	3.85649e-05
Rv1606	E	E	TP		R_PTHIO2	0.00054955	0.00054955
Rv1602	E	E	TP		R_FAS28	0.261769	0.788832
Rv2121c	E	E	TP		R_GDH	0	999.269
Rv1599	E	E	TP		R_TCITR	-6.88015e-07	0
Rv0091	NE	NE	TN		R_HSAG2	1	1
Rv1511	NE	NE	TN		R_DHNP	0.000482062	0.000482187
Rv1304	E	E	TP		R_NAGINS	0.00789376	0.00789376
Rv1305	E	E	TP		R_CYSN	0.0558589	4.97509
Rv1307	E	E	TP		R_MBTK2	0.000181014	0.000181014
Rv1308	E	E	TP		R_MBTK3	0.000181255	0.000181255
Rv1309	E	E	TP		R_TCITB	0	2.45961
Rv1310	E	E	TP		R_MBTK1	0.000181014	0.000181014
Rv2951c	E	NE	FP		R_THID1	0.000482062	1.64022
Rv2936	E	NE	FP		R_THID2	0.000482062	1.64022
Rv2937	E	NE	FP		R_NDK1	-0.796181	1000
Rv2938	E	NE	FP		R_NDK2	-999.935	1000
Rv2942	E	NE	FP		R_NDK3	0.121419	1000
Rv2945c	E	NE	FP		R_NDK4	0.01169	2.4713
Rv1294	E	E	TP		R_NDK5	0.00717067	0.00717067
Rv0069c	NE	NE	TN		R_NDK6	-999.296	999.988
Rv1295	E	E	TP		R_NDK7	0.01169	2.47438
Rv1296	E	E	TP		R_BARB	0	0
Rv1492	NE	NE	TN		R_PPGPPP	0	1.63974
Rv1493	NE	NE	TN		R_MOG	0	0
Rv2934	E	NE	FP		R_TCELB	0	0
Rv2953	E	NE	FP		R_ACCA3	0	1.63974
Rv2959c	NE	NE	TN		R_MAS5	0.00732734	0.00732734
Rv2957	NE	NE	TN		R_HISC2	0.0206684	0.0206687
Rv2958c	NE	NE	TN		R_SUCD	-999.742	3.24185
Rv3824c	E	NE	FP		R_MOAA1	0.000482062	0.000482062
Rv0129c	NE	NE	TN		R_ASPB2	0.0258506	0.0258508
Rv1886c	NE	NE	TN		R_ASPB3	0	1000
Rv3803c	NE	NE	TN		R_MOP	0.0899034	0.0899057
Rv0993	NE	E	FN		R_ASPB1	0.0190414	0.0190416
Rv2962c	NE	NE	TN		R_HIAA	1	1
Rv3756c	NE	NE	TN		R_CYSK1	0	2.47537
Rv3757c	NE	NE	TN		R_HADA1	0	3.83846
Rv3758c	NE	NE	TN		R_HADA2	0	3.79864
Rv3759c	NE	NE	TN		R_HADA3	0	3.78624
Rv0620	NE	NE	TN		R_HADA4	0	3.78455
Rv0564c	NE	NE	TN		R_HADA5	0	3.77109
Rv2982c	NE	NE	TN		R_HADA6	0.035552	3.72497
Rv0070c	NE	NE	TN		R_HADA7	0.035552	0.035552
Rv1093	NE	E	FN		R_DCMP	0	2.45961
Rv1940	E	NE	FP		R_GCVT	0.0658299	0.0658313
Rv1415	NE	E	FN		R_PGMA2	0.202285	996.769
Rv3913	E	E	TP		R_DAPA	0.0509197	0.05092
Rv0729	NE	NE	TN		R_DAPF	0.0509197	0.05092
Rv3802c	E	E	TP		R_DAPE	0.0509197	0.05092
Rv3307	E	NE	FP		R_TDGLUA	0	2.45961
Rv3045	NE	NE	TN		R_DAG	0.0429637	0.0429672
Rv2153c	E	E	TP		R_CDH	-1000	999.278
Rv2438c	E	E	TP		R_ACTAC1	0.000541219	0.000543283
Rv0642c	E	E	TP		R_ACTAC2	0	2.06397e-06
Rv0777	E	E	TP		R_IDSA1	0.0646565	0.0646565
Rv3470c	NE	NE	TN		R_MDH	-2.05789	1000
Rv0368c	NE	NE	TN		R_PABA	0.000482062	0.000482356
Rv0370c	NE	NE	TN		R_USPA1	0	2.45961
Rv0372c	NE	NE	TN		R_THI	0	1.63974
Rv0373c	NE	NE	TN		R_GABT	-6.88008e-07	4.91923
Rv0374c	NE	NE	TN		R_CHE1	0.000482062	0.000482062
Rv0375c	NE	NE	TN		R_TFRUB	0	0
Rv0376c	NE	NE	TN		R_IPDAB	0	1
Rv0866	NE	NE	TN		R_PGMA1	-0.0943033	-0.0943033
Rv3119	NE	NE	TN		R_FUCAC	0	2.06397e-06
Rv3322c	E	NE	FP		R_PPM1	0.033202	0.033202
Rv2388c	E	NE	FP		R_TESA7	0.000144618	0.000144618
Rv1338	E	E	TP		R_TESA6	0.00206081	0.00206081
Rv3545c	NE	NE	TN		R_TESA5	0.0011931	0.0011931
Rv1611	E	E	TP		R_BO12	0	0.52706
Rv1207	NE	NE	TN		R_TESA3	3.85649e-05	3.85649e-05
Rv0570	NE	NE	TN		R_SNOP	0	2.58004e-07
Rv1981c	NE	NE	TN		R_TESA1	0.000318161	0.000318161
Rv1345	NE	NE	TN		R_A6RP	0.0211505	0.0211506
Rv1344	NE	NE	TN		R_EPIA2	0.0144618	0.0144618
Rv0562	E	E	TP		R_EPIA1	0.0144618	0.0144618
Rv1857	NE	NE	TN		R_PIMB	0	0.00518216
Rv1858	NE	NE	TN		R_PFKA	0	4.91923
Rv1859	NE	NE	TN		R_TRIFL	-1.37602e-07	0
Rv1130	NE	E	FN		R_HADA19	0.019127	0.019127
Rv1383	E	E	TP		R_ENTC	0.00765369	0.00765369
Rv1384	E	E	TP		R_PAPA2	0.00385649	0.00385649
Rv3341	NE	E	FN		R_FUM	2.95314	5.41275
Rv1373	NE	NE	TN		R_FADD263	0.00133772	0.00133772
Rv2267c	NE	NE	TN		R_FPRA	23.6289	59.5062
Rv3529c	NE	NE	TN		R_COBO	0	0
Rv2754c	NE	E	FN		R_FADD262	0.00227774	0.00227774
Rv2436	NE	NE	TN		R_TCOIIA	0	2.45961
Rv1878	NE	NE	TN		R_IDI	-0.625897	999.374
Rv2220	NE	E	FN		R_TCOIIB	0	2.45961
Rv2222c	NE	NE	TN		R_PYKA	0	1000
Rv2860c	NE	NE	TN		R_MEND2	0.00711041	0.00711041
Rv1607	NE	NE	TN		R_DEVB	0	2.06403e-06
Rv3809c	E	E	TP		R_MACOA	0	1.37602e-06
Rv2900c	NE	NE	TN		R_PSTS1B	0	2.45961
Rv1257c	NE	NE	TN		R_PSTS1A	0.643432	3.10304
Rv0501	NE	NE	TN		R_KSH	1	1
Rv0536	NE	NE	TN		R_GND2	0	2.06403e-06
Rv3634c	NE	E	FN		R_CTPD2	0	2.45961
Rv3858c	NE	E	FN		R_CTPD1	0	2.45961
Rv3859c	NE	E	FN		R_PTHIO1	0.000318161	0.000318161
Rv0255c	NE	NE	TN		R_MMUM	0	1.63974
Rv2453c	NE	NE	TN		R_2PPLA	0	0
Rv0392c	NE	NE	TN		R_TGSN	-1.08633e-07	0
Rv1854c	NE	E	FN		R_CYSH	0.0520024	0.0520031
Rv1704c	NE	NE	TN		R_ACAL	0	4.91923
Rv0438c	NE	NE	TN		R_LEUC2	-0.0899057	-0.0899034
Rv0994	NE	NE	TN		R_LEUC1	-0.0899057	-0.0899034
Rv2780	E	NE	FP		R_TCYSB	0	2.45961
Rv2584c	NE	NE	TN		R_PTHIO5	0.000964123	0.000964123
Rv0753c	NE	NE	TN		R_MBTA1	0.000181014	0.000181014
Rv2249c	NE	NE	TN		R_HADA21	0.0095635	0.0095635
Rv3302c	NE	E	FN		R_FAS29	0.261769	0.788832
Rv0650	NE	NE	TN		R_INHA4	0	3.78455
Rv0751c	NE	NE	TN		R_INHA5	0	3.77109
Rv0437c	E	NE	FP		R_INHA6	0.035552	3.72497
Rv3560c	NE	E	FN		R_INHA7	0.035552	0.035552
Rv2321c	NE	NE	TN		R_INHA1	0	3.83846
Rv2322c	NE	NE	TN		R_INHA2	0	3.79864
Rv0808	E	E	TP		R_INHA3	0	3.78624
Rv3497c	NE	E	FN		R_PIMA	0.00662835	0.00662835
Rv1652	E	E	TP		R_VIUB	0.000482062	0.000482062
Rv0155	NE	NE	TN		R_FADD321	0.00515505	0.00515505
Rv0157	NE	NE	TN		R_INHA8	0.035552	0.035552
Rv2713	NE	NE	TN		R_INHA9	0.035552	0.035552
Rv1659	E	E	TP		R_TH2O	-34.0328	-22.0725
Rv2935	E	NE	FP		R_NAGA1P	0.0943033	0.0943033
Rv2503c	NE	NE	TN		R_TMAN	0	0
Rv2504c	NE	NE	TN		R_TCL1	0	2.45961
Rv0889c	NE	NE	TN		R_TCL2	0	2.45961
Rv0896	NE	E	FN		R_PKS33	0.000120515	0.000120515
Rv0266c	NE	NE	TN		R_PKS32	0.000241031	0.000241031
Rv2682c	NE	E	FN		R_PKS31	6.02577e-05	6.02577e-05
Rv3379c	NE	NE	TN		R_DR1P	0	2.17265e-07
Rv0519c	NE	NE	TN		R_KASB1	0	3.79864
Rv0774c	NE	NE	TN		R_FAS69	0	0.708858
Rv1288	NE	NE	TN		R_KASB3	0	3.7849
Rv1436	E	E	TP		R_KASB2	0	3.78624
Rv0643c	E	NE	FP		R_KASB5	0.035552	3.72497
Rv1442	NE	NE	TN		R_KASB4	0	3.7717
Rv1449c	E	E	TP		R_KASB7	0.035552	0.035552
Rv3255c	NE	E	FN		R_KASB6	0.035552	0.035552
Rv2611c	E	E	TP		R_LEUA	0.0899034	0.0899057
Rv3540c	NE	E	FN		R_KASB8	0.035552	0.035552
Rv1601	E	E	TP		R_FAS62	0	0.504476
Rv0788	E	E	TP		R_FAS63	0	0.504476
Rv0803	E	E	TP		R_FAS64	0	0.504476
Rv0809	E	E	TP		R_FAS65	0	0.504476
Rv0956	E	E	TP		R_FAS66	0	0.542913
Rv2335	NE	NE	TN		R_FAS67	0	0.587691
Rv3276c	E	E	TP		R_ROCE2	0	2.45961
Rv0772	E	E	TP		R_GLX2	0	0
Rv2201	NE	E	FN		R_MGTE2	0	2.45961
Rv1380	E	E	TP		R_HISI	0.0206684	0.0206687
Rv1381	E	E	TP		R_HISH	0.0206684	0.0206687
Rv0357c	E	E	TP		R_HISG	0.0206684	0.0206687
Rv2606c	NE	E	FN		R_THEPD	-1.5289e-07	0
Rv2130c	E	E	TP		R_HISE	0.0206684	0.0206687
Rv2964	NE	NE	TN		R_HISD	0.0206684	0.0206687
Rv2155c	E	E	TP		R_NICT2	0	2.45961
Rv3704c	NE	NE	TN		R_SAMOX	0	7.78875e-08
Rv2870c	E	E	TP		R_MTN1	0	0
Rv2332	NE	NE	TN		R_FADE324	0.00540391	0.00540391
Rv0573c	NE	NE	TN		R_ACCD22	0	4.91923
Rv1559	NE	E	FN		R_GCA	0.0144618	0.0144618
Rv0189c	E	E	TP		R_FABD3	-3.80633	3.72155
Rv0771	NE	NE	TN		R_ATP	56.113	61.0322
Rv3823c	E	E	TP		R_TPYR	-6.88014e-07	0
Rv0346c	NE	NE	TN		R_DGMP	0	2.45961
Rv2127	NE	NE	TN		R_PTTPDIM	0.00180773	0.00180773
Rv0727c	NE	NE	TN		R_FABG3	0	3.78624
Rv2182c	NE	E	FN		R_FABG1	0	3.83846
Rv2483c	NE	NE	TN		R_FABG6	0.035552	3.72497
Rv1451	NE	E	FN		R_FABG7	0.035552	0.035552
Rv1456c	NE	E	FN		R_FABG4	0	3.7849
Rv2193	NE	E	FN		R_FABG5	0	3.7717
Rv2194	NE	E	FN		R_MMPL72	0.000482062	0.000482062
Rv2195	NE	E	FN		R_MMPL73	0.00180773	0.00180773
Rv2196	NE	E	FN		R_FABG8	0.035552	0.035552
Rv2200c	NE	E	FN		R_MMPL71	0.000482062	0.000482062
Rv3028c	NE	E	FN		R_FAS40	0	3.83846
Rv3029c	NE	E	FN		R_MMPL74	0.00180773	0.00180773
Rv3043c	NE	E	FN		R_FADD3420	0	1.22981
Rv0248c	NE	NE	TN		R_THRA	0.113768	0.981866
Rv0249c	NE	NE	TN		R_SDAA	0	4.91923
Rv1553	NE	NE	TN		R_THRC	0.0557996	0.969499
Rv1554	NE	NE	TN		R_THRB	0.0557996	0.969499
Rv1555	NE	NE	TN		R_MUTA	-997.217	3.65094
Rv2852c	NE	NE	TN		R_COBL	0	0
Rv0261c	NE	NE	TN		R_PPSD3	0.00133772	0.00133772
Rv0267	NE	NE	TN		R_PHBADB	0	0
Rv1737c	NE	NE	TN		R_PPSD1	0.000356726	0.000356726
Rv2329c	NE	NE	TN		R_PHBADC	0	0
Rv1589	NE	E	FN		R_PAPA1	0.00385649	0.00385649
Rv0489	NE	E	FN		R_FAS70	0	0.788832
Rv3214	NE	NE	TN		R_FBPA	0	0
Rv1133c	E	E	TP		R_GLUCA	0	1000
Rv2833c	NE	NE	TN		R_TCITA	0	3.45961
Rv2834c	NE	NE	TN		R_ECHA193	1	1
Rv2835c	NE	NE	TN		R_GALU	0	999.879
Rv1001	NE	NE	TN		R_PHBADA	0	0
Rv3340	NE	E	FN		R_TGABAA	0	2.45961
Rv2697c	E	E	TP		R_PROZ2	0	2.45961
Rv2156c	E	E	TP		R_GSEALD	0.0115681	0.0115695
Rv2225	E	E	TP		R_GALK	0	0
Rv3602c	E	E	TP		R_TAD	-4.58676e-07	0
Rv0410c	NE	E	FN		R_GPSA	0.0792991	3.76872
Rv2573	E	NE	FP		R_GLYA1	0.282879	0.28288
Rv1391	E	E	TP		R_RIBA1	0.0423009	0.0423012
Rv3206c	E	E	TP		R_RIBA2	0.0211505	0.0211506
Rv0234c	NE	NE	TN		R_GLYA2	0.000482062	0.000482187
Rv1731	NE	NE	TN		R_TRXB2	0.087675	0.0876756
Rv0462	NE	E	FN		R_PPSC4	0.000607398	0.000607398
Rv2482c	NE	NE	TN		R_BGLS	0	0
Rv1551	NE	NE	TN		R_AGPGLCN	0.00102438	0.00102438
Rv3303c	NE	NE	TN		R_XYLB	0	0
Rv1408	NE	E	FN		R_MYCOPP	0.035552	0.035552
Rv0125	NE	NE	TN		R_DEOD7	-2.45961	0.00120537
Rv0334	E	E	TP		R_NDK8	0	0.00614629
Rv3464	NE	E	FN		R_ADHC1	-1000	999
Rv3784	NE	NE	TN		R_ADHC2	0	2.45961
Rv2124c	NE	NE	TN		R_HADA13	0.035552	0.035552
Rv3145	NE	NE	TN		R_MURG	0.0307314	0.0307314
Rv3146	NE	NE	TN		R_Maintenance	1	1
Rv3147	NE	NE	TN		R_FADE8	0	0.614903
Rv3149	NE	NE	TN		R_TVALA	0	2.45961
Rv3152	NE	NE	TN		R_TDA	-0.00120537	0
Rv3153	NE	NE	TN		R_DEOD2	0	0
Rv3154	NE	NE	TN		R_KASB17	0.030397	0.030397
Rv3155	NE	NE	TN		R_NADE2	0	0.0173542
Rv3158	NE	NE	TN		R_FMN	-1	-1
Rv1392	E	E	TP		R_MMAA42	0.0095635	0.0095635
Rv0409	NE	NE	TN		R_LPPG	0	0
Rv1159	E	E	TP		R_PURB2	0.121359	0.121359
Rv2205c	NE	NE	TN		R_PURB1	0.0830954	2.54271
Rv1852	NE	NE	TN		R_ETHA	0	0
Rv1609	E	E	TP		R_ILVB1	0.0386854	0.0386868
Rv2583c	E	E	TP		R_COX	0	0
Rv0013	E	E	TP		R_MOAE1	0.000482062	0.000482062
Rv3537	NE	E	FN		R_MYCO2	0.00415959	0.00415959
Rv1699	E	E	TP		R_HEMN1	0.000964015	0.000964123
Rv2344c	NE	NE	TN		R_HEMN2	0	1.08634e-07
Rv3315c	NE	NE	TN		R_MBTI	0.000543283	0.000543283
Rv2848c	NE	NE	TN		R_ROCE3	0	2.45961
Rv2939	E	NE	FP		R_MURI	0.0307314	0.0307321
Rv3754	E	E	TP		R_CYP1	1	1
Rv2607	NE	NE	TN		R_TRPC	0.0131362	0.0131364
Rv3432c	NE	NE	TN		R_RMLC	0	1000
Rv1979c	NE	NE	TN		R_TFOL	-1.25093e-07	0
Rv1999c	NE	NE	TN		R_5OPRO	0	2.45961
Rv3253c	NE	NE	TN		R_FOLP2	0	0.000482187
Rv2498c	NE	NE	TN		R_TTRE	0	0
Rv3075c	NE	NE	TN		R_NRDZ1	0.00614629	0.00614629
Rv0118c	NE	NE	TN		BiomassGrowth	0.602577	0.602577
Rv1201c	E	E	TP		R_OHSER	0	0.926067
Rv1595	E	E	TP		R_BO9	6.02577e-05	0.52712
Rv0957	E	E	TP		R_BO8	0	0.52712
Rv2070c	NE	NE	TN		R_PROP	0	0.434049
Rv0533c	NE	NE	TN		R_TLAAA	-3.44007e-07	0
Rv0535	E	NE	FP		R_CYCLY1	0	0
Rv0694	NE	NE	TN		R_NIRB1	0	11.9591
Rv1872c	NE	NE	TN		R_BO1	0	3.68942
Rv0391	NE	E	FN		R_PRE6X	0	0
Rv0322	NE	NE	TN		R_BO3	0	3.68942
Rv0137c	NE	NE	TN		R_BO2	0	3.68942
Rv0183	NE	NE	TN		R_BO5	0	3.68942
Rv2854	NE	NE	TN		R_BO4	0	3.68942
Rv3199c	NE	NE	TN		R_BO7	0	0.52712
Rv3817	NE	NE	TN		R_BO6	0	3.68942
Rv1475c	NE	E	FN		R_FADD281	0	1.22981
Rv2764c	NE	E	FN		R_FADD283	0	1.22981
Rv2178c	E	E	TP		R_PDIMA	0.00180773	0.00180773
Rv2048c	E	E	TP		R_HIPB	0	1
Rv0092	NE	NE	TN		R_GRCC1	0.00711041	0.00711041
Rv0103c	NE	NE	TN		R_INHA18	0.030397	0.030397
Rv2981c	E	E	TP		R_HIPA	0	1
Rv2454c	NE	E	FN		R_INHA16	0.035552	0.035552
Rv2455c	NE	E	FN		R_INHA17	0.035552	0.035552
Rv0382c	E	E	TP		R_FADE323	0.00465732	0.00465732
Rv1692	NE	NE	TN		R_INHA15	0.035552	0.035552
Rv2946c	E	NE	FP		R_FADE325	0.00415959	0.00415959
Rv2947c	E	NE	FP		R_MODA2	0	2.45961
Rv2538c	E	E	TP		R_MODA1	0	2.45961
Rv3523	NE	NE	TN		R_INHA11	0.035552	0.035552
Rv3522	NE	NE	TN		R_BKDC2	0.000541219	0.000543283
Rv3628	E	E	TP		R_PRPD	0	1000
Rv3825c	E	NE	FP		R_BKDC1	0	1.37602e-06
Rv1346	E	NE	FP		R_CARA	0.12636	0.126361
Rv1212c	NE	NE	TN		R_METX	0	0.926067
Rv3032	NE	E	FN		R_MEND1	0.00711041	0.00711041
Rv1127c	NE	E	FN		R_FOR	0	0
Rv2065	NE	NE	TN		R_TGLYCO	-1.37603e-06	0
Rv0908	NE	NE	TN		R_TRESU	0.00385649	0.00385649
Rv0969	NE	NE	TN		R_ALDC	0	2.45961
Rv1992c	NE	NE	TN		R_CTFPP	0.056582	0.056582
Rv1997	NE	NE	TN		R_HOA	0	1.37602e-06
Rv2059	NE	NE	TN		R_TFRUA	0	0
Rv2061c	NE	NE	TN		R_GMK2	-999.935	1000
Rv2540c	E	E	TP		R_TILEA	0	2.45961
Rv2537c	E	E	TP		R_TILEB	0	2.45961
Rv3227	E	E	TP		R_CHOLCOA	1	1
Rv2207	NE	E	FN		R_TTHRB	0	2.45961
Rv3290c	NE	NE	TN		R_GMK3	0	2.45961
					R_TTHRA	0	2.45961
					R_CTPI1	0	2.45961
					R_CTPI2	0	2.45961
					R_THYX	-999.994	1000
					R_RBSK	0	4.91923
					R_HADA8	0.035552	0.035552
					R_GLN	0	4.91923
					R_CHAA	0	0
					R_DRFA	0	1000
					R_HADA9	0.035552	0.035552
					R_GLF	0.0307314	0.0307314
					R_FABG21	0.0095635	0.0095635
					R_FABG20	0.0142208	0.0142208
					R_SIRA1	4.8083	11.9591
					R_MMAA41	0.00465732	0.00465732
					R_TINS	-2.17266e-07	0
					R_FDHF	0	1.37602e-06
					R_GLX	0.000480686	0.000482187
					R_GALE	0.0307314	0.0307314
					R_GLT	0.731357	1000
					R_ECHA191	1	1
					R_DCTA3B	0	2.45961
					R_COBQ1	0	0
					R_DCTA3A	0	3.45961
					R_NADE1	0	0.0173542
					R_MOBA	0	0
					R_PTGLCN	0.0307314	0.0307314
					R_TPPCH	0	0
					R_FAS11	0.262372	0.789435
					R_FAS10	0.262372	0.789435
					R_FAS13	0.262372	0.789435
					R_FAS12	0.262372	0.789435
					R_FAS15	0.262372	0.789435
					R_TPNTO	-1.96575e-07	0
					R_TKA	0	2.45961
					R_PTTDIM	0.000482062	0.000482062
					R_FAS19	0.262372	0.789435
					R_FAS18	0.262372	0.789435
					R_DAGD	0	3.44005e-07
					R_NDH	0	3.68942
					R_CYCA4	-1.37603e-06	0
					R_CYCA5	-6.88012e-07	0
					R_MOEA1	0	0
					R_CYCA1	-6.88013e-07	0
					R_CYCA2	0	2.45961
					R_ALD	0.222351	0.222352
					R_ARGJ	0.0712849	5.04619
					R_FBIC	0	0
					R_APT	0	4.91923
					R_MMSA	0	6.88016e-07
					R_PPGK2	0	1000
					R_GLPD2	0	3.68942
					R_PPGK1	0	1000
					R_MMSB	0	6.88016e-07
					R_PSD	0.00216928	0.00216928
					R_FADE30	1	1
					R_ROCD	0	4.9749
					R_PURF	0.121841	0.121842
					R_DFRA4	-1000	1000
					R_PTA1	-2.08308	5.73025
					R_PPSA4	0	3.7717
					R_FADD3417	0	1.22981
					R_FABD9	0	3.68942
					R_FABD8	-3.72497	3.73554
					R_MCE4A	1	1
					R_FOLD1	0.198971	0.198972
					R_PPSA2	0.00227774	0.00227774
					R_PPSA3	0	3.7849
					R_FRGLC	-2.84918	999.823
					R_ARGF	0.0691758	0.0691765
					R_ILVC1	0.0386854	0.0386868
					R_ARGC	0.0712849	5.04619
					R_MTHF2	-1000	999.868
					R_FABD5	-3.78807	3.69999
					R_FABD4	0	3.68942
					R_TPHE	-2.06403e-07	0
					R_STHA	-1000	1000
					R_HADA18	0.030397	0.030397
					R_ARGH	0.0691758	2.52879
					R_THEXD	-1.72003e-07	0
					R_CYP3	1	1
					R_MGTE1	0	2.45961
					R_TO2	18.9459	20
					R_PPSD2	0.000607398	0.000607398
					R_CYP2	1	1
					R_PPSE7	0.000144618	0.000144618
					R_COB4	0	0
					R_SCO	0	0
					R_COB3	0	0
					R_PTHIO4	5.78474e-05	5.78474e-05
					R_GLTA2	0	4.91923
					R_OPLA	0	2.45961
					R_DXS2	0.691035	0.691035
					R_OSB	0.00711041	0.00711041
					R_TMMYCO	0.017776	0.017776
					R_FADD29	0	1.22981
					R_TGLUB	0	2.45961
					R_GAP	-5.89015	-3.43053
					R_MMAA31	0.00465732	0.00465732
					R_FADD3412	0	1.22981
					R_TDPMA	0	2.45961
					R_TMLTB	0	2.45961
					R_TMLTA	0	2.45961
					R_RIBF1	0	4.91923
					R_FAS61	0	0.504476
					R_PROZ3	0	2.45961
					R_BISC	0	0
					R_PROZ1	0	2.45961
					R_USPA2	0	2.45961
					R_DEOD4	-2.46082	2.17266e-07
					R_DEOD5	0	1.08633e-07
					R_DEOD6	0.0307917	4.95002
					R_THEXN	-4.58675e-07	0
					R_TGLUA	0	2.45961
					R_TKT2	-0.110573	-0.110572
					R_DEOD3	-4.91712	0.00331439
					R_T9HED	-1.72003e-07	0
					R_FADD3413	0	1.22981
					R_TPEND	-1.72002e-07	0
					R_DEOD8	-0.00120537	2.45961
					R_MANA	-1000	2.67251
					R_ACPIM1B	0.00144618	0.00662835
					R_PPSC3	0.000356726	0.000356726
					R_PRCOA1	1	1
					R_HISB2	0.0206684	0.0206687
					R_FOLB4	0	0
					R_GLPX	1.23781	6.15704
					R_HISB1	0.0206684	0.0206687
					R_HEMT	0	1.63974
					R_TDEC	-2.75203e-07	0
					R_PURL	0.121841	0.121842
					R_PURM	0.121841	0.121842
					R_PURN	0.121841	0.121842
					R_CYSE	0	2.47537
					R_CGMP2	0	2.45961
					R_CGMP1	0	2.45961
					R_PURK	0.121359	0.121359
					R_PURD	0.121841	0.121842
					R_ASNB	0	2.45961
					R_PYRB	0.0571846	0.0571852
					R_PYRC	0.0571846	0.0571852
					R_DFRA3	-1000	1000
					R_PURA	0.0830954	2.54271
					R_DFRA1	-1000	1000
					R_PYRI5P	-2.58004e-07	0
					R_TMETB	0	2.45961
					R_CYSS	0.00789376	0.00789376
					R_ACPIM1A	0	0.00518216
					R_TMETA	0	2.45961
					R_PURU	-0.064898	-0.0648962
					R_FADE281	1	1
					R_MAN6P	-999.929	2.74361
					R_HADA17	0.035552	0.035552
					R_HADA12	0.035552	0.035552
					R_TORNA	0	2.45961
					R_HADA10	0.035552	0.035552
					R_HADA11	0.035552	0.035552
					R_HADA16	0.035552	0.035552
					R_RIBFL	-0.0211505	4.89808
					R_HADA14	0.035552	0.035552
					R_HADA15	0.035552	0.035552
					R_MAS12	0.000457959	0.000457959
					R_MURD	0.0307314	0.0307314
					R_MAS10	0.000915917	0.000915917
					R_MAS11	0.000457959	0.000457959
					R_GSHA	0	2.45961
					R_TORNB	0	2.45961
					R_DES13	0.00465732	0.00465732
					R_DES12	0.01127	0.01127
					R_DXR	0.690553	0.690553
					R_BKDC	0	6.88016e-07
					R_MEZ	-1000	5.26635
					R_FAS55	0	0.542913
					R_FAS54	0	0.587691
					R_FAS57	0	0.542913
					R_NACN	0	0
					R_FAS51	0	0.587691
					R_FAS50	0	0.587691
					R_FAS53	0	0.587691
					R_FAS52	0	0.587691
					R_MTN2	0	0
					R_TACAL	-1.37603e-06	0
					R_FAS59	0	0.542913
					R_FAS58	0	0.542913
					R_ILVA	0	0.9137
					R_HCYS	0	4.91923
					R_ILVD2	0.184508	0.184511
					R_ILVD1	0.0386854	0.0386868
					R_OELAC	0	0
					R_MMPL8	0.00385649	0.00385649
					R_TGL	-6.88011e-07	0
					R_TASPA	0	2.45961
					R_TASPB	0	2.45961
					R_MMAA32	0.00540391	0.00540391
					R_FPP	0.0646565	0.0646565
					R_THISA	0	2.45961
					R_FUCA	0	0
					R_PLSC1	0	3.44006e-06
					R_TKT1	-0.180353	-0.180351
					R_FABG14	0.035552	0.035552
					R_FABG15	0.035552	0.035552
					R_FABG16	0.035552	0.035552
					R_QCRCTA	12.5111	14.9707
					R_SDH1	6.54881	1000
					R_FRD	0	993.451
					R_MQO	0	3.68942
					R_FABG10	0.035552	0.035552
					R_FABG11	0.035552	0.035552
					R_FABG12	0.035552	0.035552
					R_FABG13	0.035552	0.035552
					R_ARGA	0	0
					R_BIOD	0	7.78875e-08
					R_NARK	-5.97955	0
					R_BIOA	0	7.78875e-08
					R_FABG19	0.019127	0.019127
					R_TDIN	-0.00120537	0
					R_BIOB	0	7.78875e-08
					R_GPM2	-8.73224	-3.81302
					R_METE	-999.868	1000
					R_IDSA12	0.00711041	0.00711041
					R_UGPC1	0	2.45961
					R_UGPC2	0	2.45961
					R_THF	-999.868	1000
					R_PPSD4	0.00227774	0.00227774
					R_AROK	0.0697794	0.0697814
					R_PPSE8	0.000216928	0.000216928
					R_HEMF2	0.000964123	0.000964123
					R_FADD282	0	1.22981
					R_TPROP	0	0
					R_PPSE1	0.000318161	0.000318161
					R_PPSE2	0.00054955	0.00054955
					R_PPSE3	3.85649e-05	3.85649e-05
					R_PPSE4	5.78474e-05	5.78474e-05
					R_PPSE5	0.0011931	0.0011931
					R_PPSE6	0.00206081	0.00206081
					R_FADD284	0	1.22981
					R_ARCA	0	2.45961
					R_FOLC1	0	0
					R_METC	0	0.794776
					R_TFE2	0.00289237	0.00289237
					R_TUREA	0	0
					R_TSUC	0	0
					R_DUT	0.00614629	0.00614629
					R_INHA19	0.019127	0.019127
					R_MRAY	0.0307314	0.0307314
					R_PANB	0.0118708	0.011871
					R_PANC	0.0118708	0.011871
					R_PKNG	0	0
					R_TESA4	5.78474e-05	5.78474e-05
					R_5ALEV	0	1.37602e-06
					R_PANT	0.0118708	0.011871
					R_DFP1	0.0118708	0.0118708
					R_MOEB1	0.000964123	0.000964123
					R_INHA14	0.035552	0.035552
					R_GABD	-6.88012e-07	4.91923
					R_LPDC1	-6.13576e-05	-5.79176e-05
					R_PLSB21	0.0627249	0.0627317
					R_PLSB22	0	9.82877e-08
					R_LPDC2	0.0658299	0.0658313
					R_RPE	-0.290925	-0.290923
					R_PEPA	0	1000
					R_MYCOE	0.035552	0.035552
					R_FADD3414	0	1.22981
					R_DFP2	0.0118708	0.0118708
					R_ACYP	0	4.91923
					R_RMLA	0.00102438	0.00102438
					R_RMLB	0.00102438	0.00102438
					R_METH	-999.868	1000
					R_FADD5	0	1.22981
					R_FADD4	0	1.22981
					R_FADD7	0	1.22981
					R_FAS56	0	0.542913
					R_NUO	19.6287	23.3181
					R_METK	0.115753	1.7555
					R_FADD3	0	1
					R_ACKA1	0	0
					R_PIME1	0.00144618	0.00144618
					R_CMK3	0	2.45961
					R_3PG	0	2.45961
					R_PIME2	0.00144618	0.00144618
					R_RIBH	0.0423009	0.0423012
					R_FADD8	0	1.22981
					R_PROZ4	0	2.45961
					R_UREC	0	0
					R_TRPE	0.0131362	0.0131365
					R_RELA	0.000482062	1.64022
					R_TRPG	0.000482062	0.000482356
					R_TRPD	0.0131362	0.0131364
					R_KSTD	1	1
					R_PYRG1	0	0.0279596
					R_PYRG2	0	0.0279596
					R_PTA2	0	0.868099
					R_DCTA2A	0	3.45961
					R_ANSP2B	0	2.45961
					R_ANSP2A	0.999999	3.45961
					R_XAN	0.0307917	4.95002
					R_FADA	0	1.37602e-06
					R_MTHF1	0.131722	0.131722
					R_FAS60	0	0.504476
					R_THISB	0	2.45961
					R_DGT	0	2.17265e-07
					R_TNO	0	0
					R_CDD	0	0
					R_COBB	0	0
					R_PAPA52	0.00361546	0.00361546
					R_TURA	-6.88013e-07	0
					R_PAPA51	0.000964123	0.000964123
					R_TYRA	0.0190414	0.0190435
					R_CMK2	-999.278	1000
					R_PDXH1	-2.58004e-07	0
					R_PDXH2	0	0
					R_GADB	0	4.91923
					R_FADD3419	0	1.22981
					R_ROCE1B	0	2.45961
					R_ROCE1A	0	2.45961
					R_THIA	-1	-1
					R_CITE	0.745162	5.66439
					R_FABD6	-3.7849	3.69076
					R_OXCA	0	0
					R_SAOPIM	0.0509197	0.05092
					R_NADB2	0	2.11816
					R_PURH1	0.142027	0.142028
					R_COBK	0	0
					R_PURH2	0.142027	0.142028
					R_NADB1	0	3.70677
					R_FABH	0	3.83846
					R_PNP	0.00210902	0.00210902
					R_LIDD2	-6.88012e-07	0
					R_CADA	0	3.44005e-07
					R_METZ	0	0.794776
					R_RPIB	0.248624	0.248624
					R_TTRP	-1.72003e-07	0
					R_TGN	-1.4743e-07	0
					R_UDGA	0	0
					R_FOLP1	0	0.000482187
					R_MSRA	0	0
					R_ACCD23	0	1000
					R_ACCD21	0	999.873
					R_MAGD	0	3.44005e-07
					R_NRDZ2	0	0.00614629
					R_NUDC	0	2.45961
					R_COBN	0	0
					R_NAGA	0	0
					R_COB2	0	0
					R_COB1	0	0
					R_CHOLP	0	0
					R_ACN3	0	1000
					R_COB5	0	0
					R_DEOD1	0	0
					R_ROCA	0	4.91923
					R_ACN2	0.254836	0.254838
					R_TNAC	0	0
					R_THYA	-999.994	1000
					R_TCO	0	0
					R_AROG	0.0697794	0.0697814
					R_OPP	0.00711041	0.00711041
					R_PKS121	6.02577e-05	6.02577e-05
					R_PKS122	6.02577e-05	6.02577e-05
					R_ACN1	0.254836	0.254838
					R_ADK	1.74436	6.66359
					R_CTPA1	0	2.45961
					R_CTPA2	0	2.45961
					R_KGD1	0	4.91923
					R_DDLA	0.0307314	0.0307314
					R_KGD2	0.35817	5.2774
					R_PYRE	0.0571846	0.0571852
					R_TTETD	-1.96575e-07	0
					R_TBIOT	-7.78875e-08	0
					R_GL	0.00560053	4.92483
					R_FADD222	0.00227774	0.00227774
					R_TTETC	-1.14668e-07	0
					R_AROB	0.0697794	0.0697814
					R_CYCA3	0	2.45961
					R_FADD17	1	1
					R_FADD221	0.00133772	0.00133772
					R_IDSA11	0.00711041	0.00711041
					R_FADE51	1	1
					R_FADE52	1	1
					R_PPA	3.4329	1000
					R_TPABA	-2.94861e-07	0
					R_ACPM	0.00126541	0.00126541
					R_PKS2	0.015426	0.015426
					R_MBTN	0.000181014	0.000181014
					R_AMYL2	-999.677	996.768
					R_TNOND	-1.37602e-07	0
					R_ACKA2	0	5.73025
					R_MBTG	0.00108657	0.00108657
					R_FADD3416	0	1.22981
					R_COBC	0	0
					R_TDODN	-2.29337e-07	0
					R_NAGDPP	0.00102438	0.00102438
					R_COBG	0	0
					R_PPDK	0	4.91923
					R_HADA20	0.0142208	0.0142208
					R_COBH	0	0
					R_TNA2	0	2.45961
					R_TMNA	0	4.91923
					R_TMNB	0	4.91923
					R_TNA1	0	2.45961
					R_ASPC	0	1000
					R_AROF	0.0697794	0.0697814
					R_AROE	0.0697794	0.0697814
					R_AROD	0.0697794	0.0697814
					R_AMYL1	-1.69928	999.819
					R_AROA	0.0697794	0.0697814
					R_COBT	0	0
					R_PPTHIO3	0.000144618	0.000144618
					R_PSSA	0.00216928	0.00216928
					R_TFOR	-1.37603e-06	0
					R_FRMAN	-999.823	2.84918
					R_LAT	0	3.44007e-07
					R_PGMA3	-4.95213	4.88633
					R_PLSC2	0.00627248	0.00627317
					R_EX_4HBENZALC[e]	0.000482062	0.000482062
					R_EX_9HEXADECENOATE[e]	0	1.72004e-07
					R_EX_9OCTADECENOATE[e]	0	1.52892e-07
					R_EX_ACAL[e]	0	1.37602e-06
					R_EX_AC[e]	0	1.37602e-06
					R_EX_ADN[e]	0	2.17268e-07
					R_EX_AD[e]	0	4.58677e-07
					R_EX_AKG[e]	0	6.88011e-07
					R_EX_ALA[e]	0	6.88013e-07
					R_EX_AN[e]	0	2.94863e-07
					R_EX_ARG[e]	0	6.8801e-07
					R_EX_ASN[e]	-1	-0.999999
					R_EX_ASP[e]	0	6.88013e-07
					R_EX_BIOTIN[e]	0	7.78883e-08
					R_EX_CADA[e]	0	3.44005e-07
					R_EX_CA[e]	0	0
					R_EX_CD[e]	0	0
					R_EX_CELB[e]	0	0
					R_EX_CHOLESTEROL[e]	-1	-1
					R_EX_CHOL[e]	0	0
					R_EX_CITR[e]	0	6.88011e-07
					R_EX_CIT[e]	-1	-1
					R_EX_CL[e]	0	0
					R_EX_CO2[e]	2.24335	2.24336
					R_EX_COBCO[e]	0	0
					R_EX_COII[e]	0	0
					R_EX_CO[e]	0	0
					R_EX_CU[e]	0	0
					R_EX_CYS[e]	0	6.88014e-07
					R_EX_DALA[e]	0	6.88014e-07
					R_EX_DAPIM[e]	0	3.44007e-07
					R_EX_DA[e]	0	0.00120537
					R_EX_DAG[e]	0	6.37051e-08
					R_EX_DECANOATE[e]	0	2.75203e-07
					R_EX_DGLU[e]	0	6.88016e-07
					R_EX_DIN[e]	0	0.00120537
					R_EX_DODECANOATE[e]	0	2.29336e-07
					R_EX_EICOSANOATE[e]	0	1.37602e-07
					R_EX_ETH[e]	-1	-0.999999
					R_EX_FE2[e]	-0.00289237	-0.00289237
					R_EX_FE3[e]	-0.000482062	-0.000482062
					R_EX_FOL[e]	0	1.25093e-07
					R_EX_FOR[e]	0	1.37602e-06
					R_EX_FRU[e]	0	0
					R_EX_FUM[e]	0	6.88012e-07
					R_EX_G3P[e]	0	6.88011e-07
					R_EX_GABA[e]	0	6.88013e-07
					R_EX_GL3P[e]	0	6.88016e-07
					R_EX_GLAC[e]	0	0
					R_EX_GLC[e]	0	3.44009e-07
					R_EX_GLN[e]	0	6.88013e-07
					R_EX_GLU[e]	0	6.88014e-07
					R_EX_GLYCOLATE[e]	0	1.37603e-06
					R_EX_GLY[e]	0	1.37602e-06
					R_EX_GL[e]	0	6.88011e-07
					R_EX_GN[e]	0	1.47429e-07
					R_EX_GSN[e]	0	1.08633e-07
					R_EX_H2[e]	0	0
					R_EX_H2O[e]	22.0725	34.0328
					R_EX_HEPTADECANOATE[e]	0	1.52892e-07
					R_EX_HEXACOSANOATE[e]	0	1.05847e-07
					R_EX_HEXADECANOATE[e]	0	1.72003e-07
					R_EX_HEXANOATE[e]	0	4.58674e-07
					R_EX_HIA[e]	1	1
					R_EX_HIS[e]	0	3.17546e-07
					R_EX_HYXN[e]	0	4.58674e-07
					R_EX_H[e]	-75.2783	-24.6433
					R_EX_Hr[e]	0	14.7577
					R_EX_ILE[e]	0	3.44007e-07
					R_EX_INS[e]	0	2.17266e-07
					R_EX_K[e]	0	0
					R_EX_LAAA[e]	0	3.44005e-07
					R_EX_LAC[e]	0	6.88015e-07
					R_EX_LEU[e]	0	2.75205e-07
					R_EX_LLAC[e]	0	6.88017e-07
					R_EX_LYS[e]	0	3.44006e-07
					R_EX_MAL[e]	0	6.88015e-07
					R_EX_MAN[e]	0	0
					R_EX_MET[e]	0	4.58678e-07
					R_EX_MG[e]	0	0
					R_EX_MLT[e]	0	1.72004e-07
					R_EX_MN[e]	0	0
					R_EX_MOLYBDATE[e]	0	0
					R_EX_NAC[e]	0	0
					R_EX_NA[e]	0	0
					R_EX_NH3[e]	-6.50369	-0.522934
					R_EX_NI[e]	0	0
					R_EX_NO2[e]	0	5.97955
					R_EX_NO3[e]	0	0
					R_EX_NONADECANOATE[e]	0	1.37602e-07
					R_EX_NO[e]	0	0
					R_EX_O2[e]	-20	-18.9459
					R_EX_ORN[e]	0	6.88015e-07
					R_EX_PABA[e]	0	2.94863e-07
					R_EX_PENTADECANOATE[e]	0	1.72003e-07
					R_EX_PHE[e]	0	2.06404e-07
					R_EX_PHOSPHATIDYLCHOLINE[e]	0	0
					R_EX_PI[e]	-0.643432	-0.643432
					R_EX_PNTO[e]	0	1.96576e-07
					R_EX_PROPANOATE[e]	0	0
					R_EX_PRO[e]	0	6.88014e-07
					R_EX_PYRI[e]	0	2.58007e-07
					R_EX_PYR[e]	0	6.88009e-07
					R_EX_RIBFLAV[e]	0	1.37603e-07
					R_EX_RIB[e]	0	4.12808e-07
					R_EX_SER[e]	0	6.88011e-07
					R_EX_SLF[e]	-0.0558596	-0.0558589
					R_EX_SUCC[e]	0	6.8802e-07
					R_EX_SUC[e]	0	0
					R_EX_TAG[e]	0	4.4103e-08
					R_EX_TETRACOSANOATE[e]	0	1.14669e-07
					R_EX_TETRADECANOATE[e]	0	1.96575e-07
					R_EX_THR[e]	0	6.88015e-07
					R_EX_TRE[e]	0	0
					R_EX_TRP[e]	0	1.72003e-07
					R_EX_TYR[e]	0	2.06404e-07
					R_EX_URA[e]	0	6.88012e-07
					R_EX_UREA[e]	0	0
					R_EX_VAL[e]	0	3.44005e-07
					R_EX_XAN[e]	0	0
					R_EX_ZN[e]	0	0

## Sheet: Common_FN_and_FP
Common FN elements in GSMN-TB sMtb iCG760 iSM810 iEK1011 sMtb2018 :							Common FP elements in GSMN-TB sMtb iCG760 iSM810 iEK1011 sMtb2018 :
Rv3302c							Rv1843c
Rv3257c							Rv1940
Rv3634c							Rv2573
Rv3372							Rv1500
Rv0489							Rv0644c
Rv1617							Rv2940c
Rv2241							Rv3818
Rv2215							Rv0437c
Rv0462
Rv0896
Rv0066c
Rv1248c
Rv0952
Rv0951
Rv1130
Rv0467
Rv1122
Rv0211
Rv1837c
Rv1854c
Rv2984
Rv2247
Rv1538c
Rv1093
Rv1464
Rv0337c
Rv3859c
Rv3858c
Rv2476c
Rv2439c
Rv3003c
Rv1559
Rv2201
Rv3341
Rv1600
Rv2754c
Rv2764c
Rv3624c
Rv2202c
Rv1415
Rv1409
Rv2763c
Rv3588c
Rv3109
Rv0119
Rv0404
Rv3826
Rv3543c
Rv3544c
Rv3560c
Rv3564
Rv3556c
Rv2182c
Rv1076
Rv1483
Rv2006
Rv2682c
Rv1110
Rv0411c
Rv3497c
Rv3537
Rv3526
Rv3571
Rv3567c
Rv3568c
Rv3569c

## Sheet: common_FNgenes
Common FN	Start	End	Length	Strand	AA Length	Gene Symbol	Product	GO
Rv3302c	3687685	3689442	1758	-	585	glpD2	Glycerol-3-phosphate dehydrogenase (EC 1.1.5.3)
Rv3257c	3637312	3638688	1377	-	458	manB	Phosphomannomutase (EC 5.4.2.8)	GO:0004615|phosphomannomutase activity
Rv3634c	4072667	4073611	945	-	314	galE1	UDP-glucose 4-epimerase (EC 5.1.3.2)	GO:0003978|UDP-glucose 4-epimerase activity
Rv3372	3786314	3787489	1176	+	391	otsB2	Trehalose-6-phosphate phosphatase (EC 3.1.3.12)
Rv0489	578405	579175	771	+	256	gpm1	Phosphoglycerate mutase (EC 5.4.2.11)
Rv1617	1816273	1817607	1335	+	444	pykA	Pyruvate kinase (EC 2.7.1.40)	GO:0004743|pyruvate kinase activity
Rv2241	2512452	2515244	2793	+	930	aceE	Pyruvate dehydrogenase E1 component (EC 1.2.4.1)	GO:0004739|pyruvate dehydrogenase (acetyl-transferring) activity
Rv2215	2482073	2483626	1554	+	517	dlaT	Dihydrolipoamide acetyltransferase component of pyruvate dehydrogenase complex (EC 2.3.1.12)	GO:0004742|dihydrolipoyllysine-residue acetyltransferase activity
Rv0462	552614	554008	1395	+	464	lpd	Dihydrolipoamide dehydrogenase (EC 1.8.1.4)	GO:0004148|dihydrolipoyl dehydrogenase activity
Rv0896	999472	1000767	1296	+	431	gltA	Citrate synthase (si) (EC 2.3.3.1)	GO:0004108|citrate (Si)-synthase activity
Rv0066c	72274	74511	2238	-	745	icd2	Isocitrate dehydrogenase [NADP] (EC 1.1.1.42); Monomeric isocitrate dehydrogenase [NADP] (EC 1.1.1.42)	GO:0004450|isocitrate dehydrogenase (NADP+) activity
Rv1248c	1389357	1393052	3696	-	1231	kgd	Dihydrolipoamide succinyltransferase component (E2) of 2-oxoglutarate dehydrogenase complex (EC 2.3.1.61) / 2-oxoglutarate dehydrogenase E1 component (EC 1.2.4.2) @ 2-oxoglutarate decarboxylase (EC 4.1.1.71) @ 2-hydroxy-3-oxoadipate synthase (EC 2.2.1.5)	GO:0004149|dihydrolipoyllysine-residue succinyltransferase activity;GO:0004591|oxoglutarate dehydrogenase (succinyl-transferring) activity;GO:0008683|2-oxoglutarate decarboxylase activity;GO:0050439|2-hydroxy-3-oxoadipate synthase activity
Rv0952	1063140	1064051	912	+	303	sucD	Succinyl-CoA ligase [ADP-forming] alpha chain (EC 6.2.1.5)	GO:0004775|succinate-CoA ligase (ADP-forming) activity
Rv0951	1061964	1063127	1164	+	387	sucC	Succinyl-CoA ligase [ADP-forming] beta chain (EC 6.2.1.5)	GO:0004775|succinate-CoA ligase (ADP-forming) activity
Rv1130	1254609	1256135	1527	+	508		2-methylcitrate dehydratase (EC 4.2.1.79)	GO:0047547|2-methylcitrate dehydratase activity
Rv0467	557527	558813	1287	+	428	icl	Isocitrate lyase (EC 4.1.3.1) @ Methylisocitrate lyase (EC 4.1.3.30)	GO:0004451|isocitrate lyase activity;GO:0046421|methylisocitrate lyase activity
Rv1122	1245207	1246151	945	+	314	gnd2	6-phosphogluconate dehydrogenase, decarboxylating (EC 1.1.1.44)	GO:0004616|phosphogluconate dehydrogenase (decarboxylating) activity
Rv0211	251782	253602	1821	+	606	pckA	Phosphoenolpyruvate carboxykinase [GTP] (EC 4.1.1.32)	GO:0004613|phosphoenolpyruvate carboxykinase (GTP) activity
Rv1837c	2084756	2086981	2226	-	741	glcB	Malate synthase G (EC 2.3.3.9)	GO:0004474|malate synthase activity
Rv1854c	2101651	2102991	1341	-	446	ndh	NADH dehydrogenase (EC 1.6.99.3)	GO:0003954|NADH dehydrogenase activity
Rv2984	3339854	3342082	2229	+	742	ppk	Polyphosphate kinase (EC 2.7.4.1)	GO:0008976|polyphosphate kinase activity
Rv2247	2520743	2522164	1422	+	473	accD6	Propionyl-CoA carboxylase beta chain (EC 6.4.1.3)	GO:0004658|propionyl-CoA carboxylase activity
Rv1538c	1741212	1742159	948	-	315	ansA	L-asparaginase (EC 3.5.1.1)	GO:0004067|asparaginase activity
Rv1093	1220538	1221854	1317	+	438	glyA	Serine hydroxymethyltransferase (EC 2.1.2.1)	GO:0004372|glycine hydroxymethyltransferase activity
Rv1464	1651530	1652771	1242	+	413	csd	Cysteine desulfurase (EC 2.8.1.7) => SufS	GO:0031071|cysteine desulfurase activity
Rv0337c	401873	403162	1290	-	429	aspC	Alanine transaminase (EC 2.6.1.2)
Rv3859c	4331498	4336081	4584	-	1527	gltB	Glutamate synthase [NADPH] large chain (EC 1.4.1.13)	GO:0004355|glutamate synthase (NADPH) activity
Rv3858c	4330039	4331505	1467	-	488	gltD	Glutamate synthase [NADPH] small chain (EC 1.4.1.13)	GO:0004355|glutamate synthase (NADPH) activity
Rv2476c	2777388	2782277	4890	-	1629	gdh	NAD-specific glutamate dehydrogenase (EC 1.4.1.2), large form
Rv2439c	2737117	2738199	1083	-	360	proB	Glutamate 5-kinase (EC 2.7.2.11) / RNA-binding C-terminal domain PUA	GO:0004349|glutamate 5-kinase activity
Rv3003c	3361130	3362986	1857	-	618	ilvB1	Acetolactate synthase large subunit (EC 2.2.1.6)	GO:0003984|acetolactate synthase activity
Rv1559	1763428	1764717	1290	+	429	ilvA	Threonine dehydratase biosynthetic (EC 4.3.1.19)	GO:0004794|L-threonine ammonia-lyase activity
Rv2201	2464997	2466955	1959	+	652	asnB	Asparagine synthetase [glutamine-hydrolyzing] (EC 6.3.5.4) AsnB	GO:0004066|asparagine synthase (glutamine-hydrolyzing) activity
Rv3341	3727488	3728627	1140	+	379	metX	Homoserine O-acetyltransferase (EC 2.3.1.31)	GO:0004414|homoserine O-acetyltransferase activity
Rv1600	1801052	1802038	987	+	328	hisC1	Histidinol-phosphate aminotransferase (EC 2.6.1.9)	GO:0004400|histidinol-phosphate transaminase activity
Rv2754c	3067193	3067945	753	-	250	thyX	Thymidylate synthase ThyX (EC 2.1.1.148)	GO:0050797|thymidylate synthase (FAD) activity
Rv2764c	3073680	3074471	792	-	263	thyA	Thymidylate synthase (EC 2.1.1.45)	GO:0004799|thymidylate synthase activity
Rv3624c	4063254	4063856	603	-	200	hpt	Hypoxanthine-guanine phosphoribosyltransferase (EC 2.4.2.8)	GO:0004422|hypoxanthine phosphoribosyltransferase activity
Rv2202c	2467053	2468027	975	-	324	cbhK	Adenosine kinase (EC 2.7.1.20)
Rv1415	1590406	1591674	1269	+	422	ribA2	3,4-dihydroxy-2-butanone 4-phosphate synthase (EC 4.1.99.12) / GTP cyclohydrolase II (EC 3.5.4.25)	GO:0003935|GTP cyclohydrolase II activity
Rv1409	1585194	1586213	1020	+	339	ribG	Diaminohydroxyphosphoribosylaminopyrimidine deaminase (EC 3.5.4.26) / 5-amino-6-(5-phosphoribosylamino)uracil reductase (EC 1.1.1.193)	GO:0008703|5-amino-6-(5-phosphoribosylamino)uracil reductase activity;GO:0008835|diaminohydroxyphosphoribosylaminopyrimidine deaminase activity
Rv2763c	3073130	3073615	486	-	161	dfrA	Dihydrofolate reductase (EC 1.5.1.3)	GO:0004146|dihydrofolate reductase activity
Rv3588c	4029871	4030494	624	-	207		Carbonic anhydrase, beta class (EC 4.2.1.1)	GO:0004089|carbonate dehydratase activity
Rv3109
Rv0119	143998	145626	1629	+	542	fadD7	CoA ligase @ Long-chain fatty-acid-CoA ligase (EC 6.2.1.3), Mycobacterial subgroup FadD7	GO:0004467|long-chain fatty acid-CoA ligase activity
Rv0404	484037	485734	1698	+	565	fadD30	Polyketide synthase modules and related proteins @ Long-chain fatty-acid-AMP ligase, Mycobacterial subgroup FadD30
Rv3826	4300529	4301566	1038	+	345	fadD23	Polyketide synthase modules and related proteins @ Long-chain fatty-acid-AMP ligase, Mycobacterial subgroup FadD23
Rv3543c	3981977	3983140	1164	-	387	fadE29	Acyl-CoA dehydrogenase (EC 1.3.8.-), Mycobacterial subgroup FadE29; Acyl-CoA dehydrogenase IgrC
Rv3544c	3983125	3984144	1020	-	339	fadE28	Acyl-CoA dehydrogenase (EC 1.3.8.-), Mycobacterial subgroup FadE28; Acyl-CoA dehydrogenase IgrB
Rv3560c	4000432	4001589	1158	-	385	fadE30	Acyl-CoA dehydrogenase (EC 1.3.8.1), Mycobacterial subgroup FadE30	GO:0004085|butyryl-CoA dehydrogenase activity
Rv3564	4005271	4006203	933	+	310	fadE33	Acyl-CoA dehydrogenase (EC 1.3.8.1), Mycobacterial subgroup FadE33	GO:0004085|butyryl-CoA dehydrogenase activity
Rv3556c	3995804	3996964	1161	-	386	fadA6	Probable acetyl-CoA acetyltransferase FadA6 (EC 2.3.1.9)
Rv2182c	2444586	2445329	744	-	247		Acyl-CoA:1-acyl-sn-glycerol-3-phosphate acyltransferase (EC 2.3.1.51)	GO:0003841|1-acylglycerol-3-phosphate O-acyltransferase activity
Rv1076	1200593	1201660	1068	+	355	lipU	Esterase/lipase Rv1076/Rv3487c
Rv1483	1673440	1674183	744	+	247	fabG1	3-oxoacyl-[acyl-carrier protein] reductase (EC 1.1.1.100), FadG	GO:0004316|3-oxoacyl-[acyl-carrier-protein] reductase (NADPH) activity
Rv2006	2252002	2255985	3984	+	1327	otsB1	Not trehalose-6-phosphate phosphatase
Rv2682c	2998052	2999968	1917	-	638	dxs1	1-deoxy-D-xylulose 5-phosphate synthase (EC 2.2.1.7)	GO:0008661|1-deoxy-D-xylulose-5-phosphate synthase activity
Rv1110	1236158	1237192	1035	+	344	ispH	4-hydroxy-3-methylbut-2-enyl diphosphate reductase (EC 1.17.7.4)
Rv0411c	497314	498240	927	-	308	glnH	Glutamine ABC transporter, substrate-binding protein GlnH
Rv3497c	3915883	3916956	1074	-	357	mce4C	MCE-family protein MceC
Rv3537	3975360	3977060	1701	+	566		3-oxosteroid 1-dehydrogenase (EC 1.3.99.4)
Rv3526	3962544	3963599	1056	+	351		3-ketosteroid-9-alpha-monooxygenase, oxygenase component (EC 1.14.13.142)	GO:0036200|3-ketosteroid 9-alpha-monooxygenase activity
Rv3571	4012417	4013493	1077	+	358	hmp	Putative oxidoreductase
Rv3567c	4008719	4009282	564	-	187		Flavin-dependent monooxygenase, reductase subunit HsaB (EC 1.5.1.36)	GO:0036382|flavin reductase (NADH) activity
Rv3568c	4009297	4010199	903	-	300	bphC	Iron-dependent extradiol dioxygenase (EC 1.13.11.25)	GO:0047071|3,4-dihydroxy-9,10-secoandrosta-1,3,5(10)-triene-9,17-dione 4,5-dioxygenase activity
Rv3569c	4010196	4011071	876	-	291	bphD	4,5-9,10-diseco-3-hydroxy-5,9,17-trioxoandrosta-1(10),2-diene-4-oate hydrolase (EC 3.7.1.17)

[truncated: 1 more sheets: common_FPgenes]
