# Supplementary material for: A systematic evaluation of Mycobacterium tuberculosis Genome-Scale Metabolic Networks
Source: PLoS Comput Biol. 2020 Jun 15;16(6):e1007533. doi: 10.1371/journal.pcbi.1007533 (PMC7316355; doi:10.1371/journal.pcbi.1007533)
Supplement: S14 Table — Genes whose in silico knockouts give growth rate values lesser than 5% of the maximum growth rate are classified as essential, otherwise are classified as non-essential. (XLSX) [file pcbi.1007533.s019.xlsx]

## Sheet: Description
S14 Table. Predictive power of Mtb GSMNs for classifying essential and non essential genes on glycerol minimal medium (Griffin)
Subtable	Spreadsheet name	Description
S14A	Global metrics	Global predictive metrics obtained for the Mtb GSMNs growing on glycerol minimal medium
S14B	GSMN-TB1.1	List of genes classified as true-positive, true-negative, false-positive and false-negative for GSMN-TB1.1 growing on glycerol minimal medium
S14C	iNJ661v_modified	List of genes classified as true-positive, true-negative, false-positive and false-negative for iNJ661v_modified growing on glycerol minimal medium
S14D	iOSDD890	List of genes classified as true-positive, true-negative, false-positive and false-negative for iOSDD890 growing on glycerol minimal medium
S14E	sMtb	List of genes classified as true-positive, true-negative, false-positive and false-negative for sMtb growing on glycerol minimal medium
S14F	iCG760	List of genes classified as true-positive, true-negative, false-positive and false-negative for iCG760 growing on glycerol minimal medium
S14G	iSM810	List of genes classified as true-positive, true-negative, false-positive and false-negative for iSM810 growing on glycerol minimal medium of genes classified
S14H	iEK1011	List of genes classified as true-positive, true-negative, false-positive and false-negative for iEK1011 growing on glycerol minimal medium
S14I	sMtb2018	List of genes classified as true-positive, true-negative, false-positive and false-negative for sMtb2018 growing on glycerol minimal medium
Gene knockouts with growth rate values lesser than 5% of the maximum growth rate was used for classifying essential genes.

## Sheet: Global metrics
		Table S14 - Gene essentiality predictive metrics of Mtb GSMNs growing in glycerol minimal medium (Griffin). Gene knockouts with growth rate values lesser than 5% of the maximum growth rate was used for classifying essential genes.
			sMtb	GSMN-TB1.1	iCG760	iSM810	iEK1011	sMtb2018	iNJ661v_mod	iOSDD890
		Model Genes	915	759	760	810	1011	930	665	890
		Evaluated Genes	774	633	629	682	866	787	569	763
		True Positives	208	168	173	169	205	191	160	120
		True Negatives	393	310	302	342	502	414	235	382
		False Negatives	112	129	124	145	137	130	127	219
		False Positives	61	26	30	26	22	52	47	42
		Sensitivity	0.65	0.565657	0.582492	0.538217	0.599415	0.595016	0.557491	0.353982
		Specificity	0.865639	0.922619	0.909639	0.929348	0.958015	0.888412	0.833333	0.900943
		Positive Predictive Value	0.773234	0.865979	0.852217	0.866667	0.903084	0.786008	0.772947	0.740741
		Negative Predictive Value	0.778218	0.70615	0.70892	0.702259	0.785603	0.761029	0.649171	0.635607
		Fall out	0.134361	0.077381	0.0903614	0.0706522	0.0419847	0.111588	0.166667	0.0990566
		False Discovery Rate	0.226766	0.134021	0.147783	0.133333	0.0969163	0.213992	0.227053	0.259259
		False Negative Rate	0.35	0.434343	0.417508	0.461783	0.400585	0.404984	0.442509	0.646018
		Accuracy	0.776486	0.755134	0.755167	0.749267	0.816397	0.768742	0.6942	0.657929
		Mathews Correlation Coefficient	0.533245	0.528542	0.525502	0.515761	0.619592	0.51425	0.40617	0.309743
		Uncertain Genes	129	112	117	117	128	131	87	114
		Too Small Genes	11	7	11	7	12	11	8	10
		Not found genes	1	7	3	4	5	1	1	3

## Sheet: GSMN-TB1.1
Vector_LocusNames	InsilicoEssential	ExperimentalEssential	Confusion_Matrix		Rxns	FVAmin	FVAmax
Rv3696c	NE	NE	TN		R1	0	2.2752e-05
Rv3302c	NE	E	FN		R4	0	0.000759955
Rv2249c	NE	NE	TN		R5	0	0
Rv0458	NE	NE	TN		R6	0	0
Rv2205c	NE	NE	TN		R7	0	0.000759955
Rv2436	NE	NE	TN		R8	0	0
Rv0363c	E	E	TP		R9	0	0
Rv3255c	E	E	TP		R10	0	0
Rv3257c	NE	E	FN		R11	-0.00799739	-0.00799728
Rv3308	NE	NE	TN		R12	-0.00799739	-0.00799728
Rv3264c	E	E	TP		R13	0.00799728	0.00799739
Rv2051c	E	E	TP		R14	0.00347658	0.00347663
Rv1511	NE	NE	TN		R15	0	0
Rv1512	NE	E	FN		R16	0	0
Rv0620	NE	NE	TN		R17	0	0
Rv0619	NE	NE	TN		R18	0	0
Rv0618	NE	NE	TN		R19	0	0
Rv3634c	NE	E	FN		R20	0.00286017	0.00286021
Rv0501	NE	NE	TN		R21	0.00422161	0.00465587
Rv0536	NE	NE	TN		R22	0.0018845	0.00188452
Rv0993	E	E	TP		R23	0.0018845	0.00188452
Rv0046c	NE	E	FN		R24	0	0.000759955
Rv1822	NE	E	FN		R25	0	0
Rv2701c	E	NE	FP		R26	0	0
Rv2471	NE	NE	TN		R27	0.00136144	0.0017957
Rv3490	E	E	TP		R28	0.00207638	0.0032706
Rv3401	NE	NE	TN		R29	0.00207638	0.0032706
Rv3372	NE	E	FN		R30	-0.0032706	-0.00283634
Rv2900c	E	NE	FP		R31	0	0.00043426
Rv0650	NE	NE	TN		R32	0.00330784	0.003308
Rv0946c	E	E	TP		R33	0	0.00151991
Rv3068c	E	NE	FP		R34	0	0.0032706
Rv3010c	NE	NE	TN		R35	0	0.00151991
Rv2029c	NE	NE	TN		R36	0	0.0032706
Rv1438	E	E	TP		R37	-1000	999.996
Rv1436	E	E	TP		R38	0.00431695	0.00475121
Rv1437	E	E	TP		R39	-999.998	999.998
Rv3214	NE	NE	TN		R40	-1000	999.996
Rv0489	NE	E	FN		R41	0	0.000759955
Rv1023	E	E	TP		R43	0.334992	0.335752
Rv1617	NE	E	FN		R44	-0.335159	-0.334992
Rv2241	NE	E	FN		R45	-0.34112	-0.340953
Rv2215	NE	E	FN		R46	-0.846813	-0.846646
Rv0462	NE	E	FN		R48	-0.846813	-0.846646
Rv0896	NE	E	FN		R49	-1.5302	-1.04779
Rv0889c	NE	NE	TN		R50	-1.5302	-1.04779
Rv1475c	E	E	TP		R51	0	0.00303982
Rv3339c	NE	NE	TN		R52	0	0.000138174
Rv0066c	NE	E	FN		R53	0	0.000138174
Rv1248c	NE	E	FN		R54	0.218797	0.218938
Rv0555	E	E	TP		R55	0.0839265	0.565653
Rv2454c	NE	E	FN		R56	0.0839876	0.565714
Rv2455c	NE	E	FN		R57	0.0839876	0.565714
Rv0952	NE	E	FN		R58	0.0839876	0.0842916
Rv0951	NE	E	FN		R59	0	0.000173661
Rv1098c	E	E	TP		R60	0	0.000173661
Rv3667	NE	NE	TN		R61	0	0.000141359
Rv1127c	NE	E	FN		R62	0	0.000135077
Rv0728c	NE	NE	TN		R63	-0.00703258	-0.00393947
Rv1872c	NE	NE	TN		R64	1.12933	1.61155
Rv0694	NE	NE	TN		R65	1.93053	1000
Rv2332	NE	NE	TN		R67	0	0.00101327
Rv1862	NE	NE	TN		R68	0.999958	1.00025
Rv1530	NE	NE	TN		R69	0	0.00101327
Rv0162c	NE	NE	TN		R70	0	0
Rv0761c	NE	NE	TN		R71	-1.63751e-07	0
Rv3045	NE	NE	TN		R72	-997.908	0.162225
Rv0409	NE	NE	TN		R73	-1000	999
Rv3280	E	E	TP		R74	-1000	999
Rv1130	NE	E	FN		R75	1.00094	1.00462
Rv0467	NE	E	FN		R76	1.00094	1.00424
Rv1121	NE	NE	TN		R77	0	0.000759955
Rv1445c	NE	NE	TN		R78	0	0.000168879
Rv1122	NE	E	FN		R79	0	0
Rv1844c	NE	NE	TN		R80	0	998.069
Rv1449c	E	E	TP		R81	0	0
Rv0478	NE	NE	TN		R82	0.215933	0.216274
Rv0211	NE	E	FN		R83	0.215933	0.216274
Rv1837c	NE	E	FN		R84	0.215933	0.216274
Rv1257c	NE	NE	TN		R85	0.215933	0.216274
Rv3356c	E	E	TP		R86	0	0
Rv1285	E	E	TP		R87	0	0.000163751
Rv1286	NE	E	FN		R88	0	0.000163751
Rv2392	E	E	TP		R89	0	0.000163751
Rv2391	E	E	TP		R90	-0.319456	-0.319181
Rv1162	NE	NE	TN		R91	0.317084	0.317251
Rv1164	NE	NE	TN		R92	-0.000846534	0.000926694
Rv1163	NE	NE	TN		R93	0	0.00306616
Rv1736c	NE	NE	TN		R94	0.156249	0.159372
Rv3145	NE	NE	TN		R95	0	0.00306616
Rv3146	NE	NE	TN		R96	0.162932	0.166054
Rv3147	NE	NE	TN		R97	-0.156387	-0.156249
Rv3149	NE	NE	TN		R98	0	0.000249878
Rv3152	NE	NE	TN		R99	0	0.000249878
Rv3153	NE	NE	TN		R100	-998.213	-0.143652
Rv3154	NE	NE	TN		R101	-1.5487	-1.06301
Rv3155	NE	NE	TN		R102	0	0.481726
Rv3158	NE	NE	TN		R103	0.481471	0.963453
Rv1854c	NE	E	FN		R104	0	0
Rv0392c	NE	NE	TN		R105	0	0
Rv3319	NE	NE	TN		R106	0.910704	0.910723
Rv3316	NE	NE	TN		R107	0.910704	0.910723
Rv3317	NE	NE	TN		R108	0.00527791	0.00527817
Rv1553	NE	NE	TN		R109	0.00392347	0.00392399
Rv1554	NE	NE	TN		R110	0	0
Rv1555	NE	NE	TN		R111	0.00392347	0.00392399
Rv3106	E	NE	FP		R112	0.00392347	0.00392399
Rv2194	NE	E	FN		R113	0	0
Rv2195	NE	E	FN		R114	0	0
Rv2196	NE	E	FN		R119	4.70154	5.18525
Rv1451	NE	E	FN		R120	0	0.000759955
Rv1456c	NE	E	FN		R121	0	0.000759955
Rv3029c	NE	E	FN		R122	0.211964	0.696774
Rv3028c	NE	E	FN		R123	0.00324216	0.00590226
Rv2200c	NE	E	FN		R124	5.85684e-05	5.85692e-05
Rv3043c	NE	E	FN		R125	5.61635	5.61762
Rv2193	NE	E	FN		R126	5.61611	5.61763
Rv1622c	NE	E	FN		R127	0	0.000759955
Rv1308	NE	E	FN		R128	12.5134	12.9962
Rv1304	NE	E	FN		R129	1	1
Rv1310	NE	E	FN		R130	0	0.00303982
Rv1305	NE	E	FN		R131	0.539319	0.543372
Rv1309	NE	E	FN		R132	0	0.00359629
Rv1307	NE	E	FN		R133	-0.0117707	-0.0117016
Rv1811	NE	NE	TN		R134	0.00218943	0.00244734
Rv3628	E	E	TP		R135	0	0.000141359
Rv2984	NE	E	FN		R136	0	0.000141359
Rv1908c	E	E	TP		R137	0	0.000141359
Rv3432c	NE	NE	TN		R138	0	0.000759955
Rv2589	NE	NE	TN		R139	0	0.000303982
Rv0234c	NE	NE	TN		R140	0	0.000303982
Rv1731	NE	NE	TN		R141	0	0.000303982
Rv1188	NE	NE	TN		R142	0	0.000759955
Rv1223	NE	E	FN		R143	0	0.00043426
Rv1001	NE	NE	TN		R144	0	0.00686329
Rv2321c	NE	NE	TN		R145	0.00758557	0.00758568
Rv2322c	NE	NE	TN		R146	2.54645e-05	2.54649e-05
Rv2531c	E	NE	FP		R147	2.54645e-05	2.54649e-05
Rv2601	E	NE	FP		R148	0	0
Rv2210c	E	E	TP		R149	-0.223176	-0.223004
Rv2497c	NE	NE	TN		R150	0.218765	0.218938
Rv1070c	NE	NE	TN		R151	0.218765	0.218938
Rv0905	NE	NE	TN		R152	0.218765	0.218938
Rv2486	NE	NE	TN		R153	0.218765	0.218938
Rv1472	NE	NE	TN		R154	0.218765	0.218938
Rv3774	NE	NE	TN		R155	0.218765	0.218938
Rv1144	NE	NE	TN		R156	0.0018845	998.071
Rv1074c	NE	NE	TN		R157	0	0
Rv0904c	NE	NE	TN		R158	0	0
Rv3799c	E	E	TP		R159	0	0
Rv2247	NE	E	FN		R160	0	0
Rv1492	NE	NE	TN		R161	0	0
Rv1493	NE	NE	TN		R162	0	0
Rv2504c	NE	NE	TN		R163	0	0
Rv2503c	NE	NE	TN		R164	0	0
Rv0751c	NE	NE	TN		R165	0	0
Rv0753c	NE	NE	TN		R166	0	0.00101327
Rv3601c	E	E	TP		R167	-0.00101327	0
Rv1538c	NE	E	FN		R168	0	6.39904e-05
Rv2259	NE	NE	TN		R169	0	6.39904e-05
Rv2211c	NE	E	FN		R170	0	6.39904e-05
Rv1093	NE	E	FN		R171	0	6.39904e-05
Rv0070c	NE	NE	TN		R172	0	6.39904e-05
Rv1832	NE	E	FN		R173	0	6.39904e-05
Rv0069c	NE	NE	TN		R174	0	6.39904e-05
Rv1464	NE	E	FN		R175	0	0.000759955
Rv0337c	NE	E	FN		R176	0.000921815	0.000921828
Rv1322A	NE	NE	TN		R177	0.997647	0.998113
Rv2220	E	E	TP		R178	0	0
Rv1878	NE	NE	TN		R179	0	0
Rv2860c	NE	NE	TN		R180	0	0
Rv3859c	NE	E	FN		R181	0	1000
Rv3858c	NE	E	FN		R182	0	0
Rv2476c	NE	E	FN		R183	0	0.000168879
Rv2439c	NE	E	FN		R184	0.244567	0.726298
Rv2427c	NE	NE	TN		R185	0.191235	0.672961
Rv0500	E	E	TP		R186	0.244567	0.726298
Rv1652	E	E	TP		R186b	0	0.963453
Rv1655	E	E	TP		R187	0.244567	0.726298
Rv1383	E	E	TP		R188	0	0.000759955
Rv1384	E	E	TP		R189	0	0.000379977
Rv1658	E	E	TP		R190	-1000	999.998
Rv1659	E	E	TP		R191	0	0
Rv3002c	NE	NE	TN		R192	0	0
Rv3003c	NE	E	FN		R193	0	0
Rv3001c	E	E	TP		R194	0	0
Rv0189c	E	E	TP		R195	-1000	999.997
Rv1559	NE	E	FN		R196	0	0.000759955
Rv3509c	NE	NE	TN		R197	-999.73	999.033
Rv1820	NE	NE	TN		R198	-998.764	1000
Rv3470c	NE	NE	TN		R199	0	0.00686329
Rv3710	E	E	TP		R200	0	0.00686329
Rv2988c	E	E	TP		R201	0.00610333	0.00686329
Rv2987c	E	E	TP		R202	0.00305167	0.00343164
Rv2995c	E	E	TP		R203	0	0
Rv2201	NE	E	FN		R204	0.00761103	0.0144743
Rv3709c	E	E	TP		R205	0.00761103	0.0144743
Rv3708c	E	E	TP		R206	0.00761103	0.0144743
Rv1294	E	E	TP		R207	0.00761103	0.0144743
Rv1296	E	E	TP		R208	0.0118718	0.0118719
Rv1295	E	E	TP		R209	0.00758557	0.00801983
Rv2753c	E	E	TP		R210	0.00758557	0.00801983
Rv2773c	E	E	TP		R211	0.242792	0.242964
Rv1201c	E	E	TP		R212	0.242792	0.242964
Rv0858c	NE	NE	TN		R213	0.242792	0.242964
Rv1202	E	E	TP		R214	0.00906781	0.00906793
Rv2726c	E	E	TP		R215	0	0.000379977
Rv1293	E	E	TP		R216	0	9.07292e-05
Rv3340	NE	E	FN		R217	0	9.07292e-05
Rv2458	NE	NE	TN		R218	0	9.07292e-05
Rv2124c	NE	NE	TN		R219	-0.218937	-0.218765
Rv1133c	E	E	TP		R220	0.00979803	0.00979816
Rv2780	E	NE	FP		R221	0.00979803	0.00979816
Rv2996c	NE	E	FN		R222	0.00979803	0.00979816
Rv0884c	NE	E	FN		R223	0.00979803	0.00979816
Rv3042c	NE	E	FN		R224	0.00979803	0.00979816
Rv2335	NE	NE	TN		R225	-0.0580617	-0.0573017
Rv2334	NE	NE	TN		R226	0	0.00043426
Rv1336	NE	NE	TN		R227	0.0129234	0.0130923
Rv3341	NE	E	FN		R228	0.0129234	0.0130923
Rv1077	NE	NE	TN		R229	0.00797069	0.00813957
Rv1392	E	E	TP		R230	0.00605974	0.00643971
Rv3248c	E	E	TP		R231	0.00605974	0.00643971
Rv2121c	E	E	TP		R232	0.00495274	0.00495281
Rv1606	E	E	TP		R233	0.00247637	0.00247641
Rv1603	E	E	TP		R234	0.00495274	0.00495281
Rv1602	E	E	TP		R235	0.00495274	0.00495281
Rv1601	E	E	TP		R236	0.00495274	0.00495281
Rv3772	NE	NE	TN		R237	0.00495274	0.00495281
Rv1600	NE	E	FN		R238	0.00209257	0.0020926
Rv1599	E	E	TP		R239	0	0.00207984
Rv2178c	E	E	TP		R240	0	0.000379977
Rv2538c	E	E	TP		R241	0	0.000759955
Rv2537c	E	E	TP		R242	0	0.000276347
Rv3227	E	E	TP		R243	0	0
Rv2540c	E	E	TP		R244	0	0
Rv1609	E	E	TP		R245	0.00527791	0.00527817
Rv1611	E	E	TP		R246	0.0230054	0.0230058
Rv1613	E	E	TP		R247	0.201147	0.683551
Rv1612	E	E	TP		R248	0.201147	0.683551
Rv1885c	NE	NE	TN		R249	0.201147	0.683551
Rv0948c	NE	NE	TN		R250	0.00178252	0.00233137
Rv3838c	E	E	TP		R251	0.00178252	0.00233137
Rv3754	E	E	TP		R252	0	0.00207984
Rv1017c	E	E	TP		R253	0	0.000379977
Rv1380	E	E	TP		R254	0	0.00207984
Rv1381	E	E	TP		R255	0	0.00207984
Rv2139	E	E	TP		R256	0	0.000379977
Rv0382c	E	E	TP		R257	0	0.000759955
Rv1712	E	E	TP		R258	0	1000
Rv1699	E	E	TP		R259	0.00345353	0.00372988
Rv3051c	E	E	TP		R260	0.00336695	0.0036433
Rv3048c	E	E	TP		R261	0.00226695	0.00226698
Rv0570	NE	NE	TN		R262	0.00226695	0.00226698
Rv0321	NE	NE	TN		R263	0.00226695	0.00226698
Rv2697c	E	E	TP		R264	0.00226695	0.00226698
Rv2754c	NE	E	FN		R265	0.00226695	0.00226698
Rv2764c	NE	E	FN		R266	0.00226695	0.00226698
Rv3247c	E	E	TP		R267	0.00226695	0.00226698
Rv3913	E	E	TP		R268	0.00226695	0.00226698
Rv3309c	NE	NE	TN		R269	0.00226695	0.00226698
Rv0808	E	E	TP		R270	0.00668219	0.00668235
Rv0772	E	E	TP		R271	0.00668219	0.00668235
Rv0956	E	E	TP		R272	0.00668219	0.00668235
Rv0803	E	E	TP		R273	0.00668219	0.00668235
Rv0809	E	E	TP		R274	0.00668219	0.00668235
Rv3276c	E	E	TP		R275	0.00668219	0.00668235
Rv0780	E	E	TP		R276	0.00668219	0.00668235
Rv0777	E	E	TP		R277	0.00143864	0.00143866
Rv0957	E	E	TP		R278	0.00143864	0.00143866
Rv1625c	NE	NE	TN		R279	0.00143864	0.00143866
Rv2435c	NE	NE	TN		R280	0.00143864	0.00143866
Rv0535	E	NE	FP		R281	0.00143864	0.00143866
Rv2584c	NE	NE	TN		R282	0.00487177	0.00487193
Rv3624c	NE	E	FN		R283	0.00283369	0.00283373
Rv3307	E	NE	FP		R284	-999.997	1000
Rv2583c	NE	E	FN		R285	0.00203808	0.00203824
Rv0357c	E	E	TP		R286	-999.998	1000
Rv2202c	NE	E	FN		R287	0.473362	0.474376
Rv3411c	E	E	TP		R288	0.00428618	0.00428624
Rv3410c	E	E	TP		R289	0.00428618	0.00428624
Rv1843c	E	NE	FP		R290	0.00428618	0.00428624
Rv3396c	E	E	TP		R291	0.00428618	0.00428624
Rv1595	E	E	TP		R292	0.00428618	0.00428624
Rv1594	E	E	TP		R293	0.0072417	0.0072418
Rv1596	E	E	TP		R294	0.0136994	0.0144011
Rv2043c	NE	NE	TN		R295	0	0.00311095
Rv0573c	NE	NE	TN		R296	0	0.00311095
Rv2421c	E	E	TP		R297	0.000884803	0.00181287
Rv2438c	E	E	TP		R298	0	0.000303982
Rv0410c	NE	E	FN		R299	0.00118878	0.00189051
Rv0155	NE	NE	TN		R300	0	0.000624086
Rv0157	NE	NE	TN		R301	0.000624084	0.000624093
Rv1695	E	E	TP		R302	-0.000135871	0.000624093
Rv2713	NE	NE	TN		R303	0	0.000759955
Rv3303c	NE	NE	TN		R304	0.000624084	0.000624093
Rv3199c	NE	NE	TN		R305	0.000719423	0.000719433
Rv1415	NE	E	FN		R306	0.0102116	0.0108358
Rv1940	E	NE	FP		R307	0.0120245	0.0120246
Rv1409	NE	E	FN		R308	0	0.00043426
Rv2786c	E	E	TP		R309	0	0.00043426
Rv2225	E	E	TP		R310	0.00754921	0.00754973
Rv2573	E	NE	FP		R311	0	1000
Rv3602c	E	E	TP		R312	0	1000
Rv1092c	E	E	TP		R313	0.4545	0.454509
Rv1391	E	E	TP		R314	0.4545	0.454509
Rv1631	E	E	TP		R315	0.4545	0.454509
Rv2794c	NE	E	FN		R316	0.4545	0.454509
Rv3609c	NE	E	FN		R317	0.4545	0.454509
Rv0013	NE	E	FN		R318	0.453938	0.453947
Rv0812	NE	E	FN		R319	0.453938	0.453947
Rv1207	NE	NE	TN		R320	0.453938	0.453947
Rv2447c	NE	E	FN		R321	0.456205	0.456214
Rv2763c	NE	E	FN		R322	0.456205	0.456214
Rv3025c	NE	E	FN		R323	0	0.00043426
Rv3215	NE	E	FN		R324	0	0.00043426
Rv2386c	NE	E	FN		R325	0	0.00043426
Rv0542c	E	E	TP		R326	0	0.00043426
Rv0553	E	E	TP		R327	0	0.00043426
Rv0548c	E	E	TP		R328	-999.996	999.999
Rv0534c	E	E	TP		R329	0	0.000624093
Rv0032	NE	NE	TN		R330	0	0.000624093
Rv1589	NE	E	FN		R331	0	0
Rv3588c	NE	E	FN		R332	2.54645e-05	2.54649e-05
Rv3285	E	E	TP		R333	0	0.00101327
Rv2217	E	E	TP		R334	0	0
Rv2218	E	E	TP		R335	0	0.00043426
Rv2992c	E	E	TP		R336	0	0
Rv0509	E	E	TP		R337	0	0.00043426
Rv0524	E	E	TP		R338	-0.000373145	6.13759e-05
Rv0512	E	E	TP		R338b	6.11148e-05	6.13759e-05
Rv0510	E	E	TP		R339	-0.00043426	0
Rv0511	E	E	TP		R340	-0.000926694	8.68404e-05
Rv2678c	E	E	TP		R341	0	0
Rv1300	NE	E	FN		R342	0	0.000759955
Rv1485	E	E	TP		R343	0	0.000759955
Rv2847c	NE	E	FN		R344	0	0.00043426
Rv2066	NE	NE	TN		R345	0	0.00043426
Rv2071c	NE	NE	TN		R346	0	0.00043426
Rv2070c	NE	NE	TN		R347	0	0.000202655
Rv2065	NE	NE	TN		R348	0	0.000202655
Rv2848c	NE	NE	TN		R349	0.451841	0.452276
Rv2849c	NE	NE	TN		R350	0.451841	0.452276
Rv0255c	NE	NE	TN		R351	0.951221	0.952235
Rv0254c	NE	NE	TN		R351b	0.00244026	0.00372988
Rv2208	NE	NE	TN		R352	0.000320102	0.000624093
Rv3206c	NE	E	FN		R353	0	0.000303982
Rv3109	NE	E	FN		R354	-999.995	1000
Rv3116	NE	NE	TN		R355	0.00436319	0.00436335
Rv3111	NE	NE	TN		R356	0.00436319	0.00436335
Rv3119	NE	NE	TN		R357	-999.995	1000
Rv0866	NE	NE	TN		R358	1.52602	2.01172
Rv3322c	NE	NE	TN		R359	0.00118878	0.0011888
Rv0994	NE	NE	TN		R360	0	0
Rv0438c	NE	NE	TN		R361	0.00118878	0.00162304
Rv2453c	NE	NE	TN		R362	0.00176134	0.00302793
Rv0423c	E	E	TP		R363	0	0.000506636
Rv0422c	E	E	TP		R364	0.00226798	0.00226801
Rv0417	E	E	TP		R365	0.00226798	0.00226801
Rv0414c	E	E	TP		R366	0	0
Rv3262	NE	NE	TN		R367	0	0
Rv3263	NE	NE	TN		R368	0.00226798	0.00226801
Rv0486	NE	E	FN		R369	0	0.00226801
Rv1170	NE	NE	TN		R370	0	0.00226801
Rv1082	NE	NE	TN		R371	0	0
Rv2384	NE	NE	TN		R372	0	0
Rv2380c	NE	E	FN		R373	0	0
Rv0649	NE	NE	TN		R374	0	0
Rv2244	NE	E	FN		R375	0	0.00043426
Rv2524c	E	E	TP		R376	-1000	1000
Rv0035	NE	NE	TN		R377	0.00933845	0.0100984
Rv0099	NE	NE	TN		R378	0	0.000759955
Rv0119	NE	E	FN		R379	0	1000
Rv0166	NE	NE	TN		R380	0	0.00043426
Rv0214	NE	NE	TN		R381	0.00110261	0.00110278
Rv0270	NE	NE	TN		R382	0.00110261	0.00110278
Rv0275c	NE	NE	TN		R383	0.00110261	0.00110278
Rv0404	NE	E	FN		R384	0.00110261	0.00110278
Rv0551c	NE	NE	TN		R385	0.00220523	0.00220526
Rv0852	NE	NE	TN		R386	0.00220523	0.00220526
Rv1058	NE	NE	TN		R387	0.00110261	0.00110263
Rv1185c	NE	NE	TN		R388	0.00110261	0.00110263
Rv1206	NE	NE	TN		R388b	0	0
Rv1345	NE	NE	TN		R388c	0	0
Rv1521	NE	NE	TN		R388d	0	0
Rv1529	NE	NE	TN		R389	0.000404886	0.000404891
Rv1750c	NE	NE	TN		R390	0.000921815	0.000921828
Rv1925	NE	NE	TN		R391	0.000921815	0.000921828
Rv2187	NE	NE	TN		R392	0.000921815	0.000921828
Rv2505c	NE	NE	TN		R393	0.000921815	0.000921828
Rv2590	NE	NE	TN		R394	0.000921815	0.000921828
Rv2930	NE	NE	TN		R395	0.000921815	0.000921828
Rv2941	NE	NE	TN		R396	0.000921815	0.000921828
Rv2948c	NE	NE	TN		R397	0.000921815	0.000921828
Rv2950c	NE	NE	TN		R398	3.05574e-05	3.05578e-05
Rv3089	NE	NE	TN		R399	0	0
Rv3506	NE	NE	TN		R400	0	0
Rv3513c	NE	NE	TN		R401	0	0
Rv3561	NE	NE	TN		R402	0	0
Rv3801c	E	E	TP		R403	0	0
Rv3826	NE	E	FN		R404	0	0
Rv0131c	NE	NE	TN		R405	0	0
Rv0154c	NE	NE	TN		R406	0	0
Rv0215c	NE	NE	TN		R407	0	0
Rv0231	NE	NE	TN		R408	0	0.000759955
Rv0271c	NE	NE	TN		R409	0	0.000759955
Rv0400c	NE	NE	TN		R410	0	0.000759955
Rv0752c	NE	NE	TN		R411	5.0929e-06	5.09297e-06
Rv0873	NE	NE	TN		R412	0.000371782	0.000371787
Rv0972c	NE	NE	TN		R413	0.000371782	0.000371787
Rv0975c	NE	NE	TN		R414	0.000371782	0.000371787
Rv1346	NE	NE	TN		R415	0.000371782	0.000371787
Rv1467c	NE	NE	TN		R416	0.000371782	0.000371787
Rv1679	NE	NE	TN		R417	0.000371782	0.000371787
Rv1933c	NE	NE	TN		R418	0.000371782	0.000371787
Rv1934c	NE	NE	TN		R419	0	2.61141e-07
Rv2724c	NE	NE	TN		R420	0	2.61141e-07
Rv3061c	NE	NE	TN		R421	0	2.61141e-07
Rv3139	NE	NE	TN		R422	0	2.61141e-07
Rv3274c	NE	NE	TN		R423	0	2.61141e-07
Rv3543c	NE	E	FN		R424	0	2.61141e-07
Rv3544c	NE	E	FN		R425	0.455299	0.45556
Rv3560c	NE	E	FN		R426	0.00136144	0.00162258
Rv3564	NE	E	FN		R427	0.00136144	0.00162258
Rv3573c	NE	NE	TN		R427b	3.05574e-05	3.05578e-05
Rv3761c	NE	NE	TN		R427c	3.05574e-05	3.05578e-05
Rv3797	NE	NE	TN		R428	0.000407432	0.000407438
Rv0672	NE	NE	TN		R429	0.000407432	0.000407438
Rv0222	NE	NE	TN		R430	0.000407432	0.000407438
Rv0456c	NE	NE	TN		R431	0.000203716	0.000203719
Rv0632c	NE	NE	TN		R432	5.0929e-05	5.09297e-05
Rv0675	NE	NE	TN		R433	5.0929e-05	5.09297e-05
Rv0971c	NE	NE	TN		R434	5.0929e-05	5.09297e-05
Rv1071c	NE	NE	TN		R435	4.63398e-05	5.09297e-05
Rv1141c	NE	NE	TN		R436	0	4.58922e-06
Rv1142c	NE	NE	TN		R437	5.0929e-05	5.09297e-05
Rv1935c	NE	NE	TN		R438	5.0929e-05	5.09297e-05
Rv2679	NE	NE	TN		R439	5.0929e-05	5.09297e-05
Rv2831	NE	NE	TN		R440	0	0
Rv3516	NE	NE	TN		R441	0	0
Rv0468	NE	NE	TN		R442	0	0
Rv1912c	NE	NE	TN		R443	0	0
Rv3141	NE	NE	TN		R444	0	0
Rv0243	NE	NE	TN		R445	0	0
Rv3556c	NE	E	FN		R446	0	0
Rv1323	NE	NE	TN		R447	0	0
Rv0859	NE	NE	TN		R448	0	0
Rv3097c	NE	NE	TN		R449	0	0
Rv0183	NE	NE	TN		R450	0	0
Rv2854	NE	NE	TN		R451	0	0
Rv2482c	E	NE	FP		R452	0	0
Rv1551	NE	NE	TN		R453	0	0
Rv2483c	NE	NE	TN		R454	0	0
Rv2182c	NE	E	FN		R455	0	0
Rv2881c	E	E	TP		R456	0	0
Rv0217c	NE	NE	TN		R457	0	0
Rv0220	NE	NE	TN		R457b	0	0
Rv0646c	NE	NE	TN		R457c	0	0
Rv1076	NE	E	FN		R458	0	0
Rv1104	NE	NE	TN		R459	0	0.000303982
Rv1105	NE	NE	TN		R460	0	0
Rv1399c	NE	NE	TN		R461	0	0
Rv1400c	NE	NE	TN		R462	0	0
Rv1426c	NE	NE	TN		R463	0	0
Rv1497	NE	NE	TN		R464	0	0
Rv1755c	NE	NE	TN		R465	0	0
Rv1900c	NE	NE	TN		R466	0.000562028	0.000568333
Rv1923	NE	NE	TN		R467	0.000562028	0.000568333
Rv2284	NE	NE	TN		R468	0.000562028	0.000838601
Rv2349c	NE	NE	TN		R469	0.000562028	0.000838601
Rv2350c	NE	NE	TN		R470	0.000562028	0.000568333
Rv2351c	NE	NE	TN		R471	0.000562028	0.000838601
Rv2385	NE	NE	TN		R472	0.000562028	0.000838601
Rv2463	NE	NE	TN		R473	0.000562028	0.000838601
Rv2485c	NE	NE	TN		R474	0	0.000276347
Rv2970c	NE	NE	TN		R475	0	1.63751e-07
Rv3084	NE	NE	TN		R476	0	1.63751e-07
Rv3176c	NE	NE	TN		R477	0	1.63751e-07
Rv3487c	NE	NE	TN		R478	0	1.63751e-07
Rv3775	NE	NE	TN		R479	0	1.63751e-07
Rv2982c	NE	NE	TN		R480	0	0
Rv2746c	NE	E	FN		R481	0	0
Rv2610c	E	E	TP		R482	0	0
Rv2611c	E	E	TP		R483	0	0
Rv0557	E	NE	FP		R484	0	0
Rv1500	E	NE	FP		R484b	0	0
Rv2048c	NE	E	FN		R485	0	0
Rv0533c	E	NE	FP		R486	3.05574e-05	3.05578e-05
Rv1483	NE	E	FN		R487	0	0
Rv1350	NE	E	FN		R488	0	0
Rv2002	NE	NE	TN		R489	0	0
Rv0242c	NE	NE	TN		R490	0	0
Rv2766c	NE	NE	TN		R491	0	0
Rv0635	NE	E	FN		R492	0	0
Rv0636	E	E	TP		R493	0	0
Rv2245	NE	E	FN		R494	0	0
Rv2246	NE	E	FN		R495	0.142029	0.144689
Rv0098	NE	NE	TN		R496	0.0140805	0.0144605
Rv0130	NE	NE	TN		R497	0	0.000379977
Rv1484	NE	E	FN		R497b	3.05574e-05	3.05578e-05
Rv0643c	E	NE	FP		R498	0	0.000126659
Rv0503c	E	NE	FP		R499	0.00772531	0.00859383
Rv0642c	E	E	TP		R500	0	0.000853617
Rv0644c	E	NE	FP		R501	0	0.00123359
Rv0645c	E	NE	FP		R502	0.000473008	0.00104272
Rv3800c	E	E	TP		R503	0.00107513	0.00245188
Rv3802c	E	E	TP		R504	0	0.000759955
Rv1288	NE	NE	TN		R505	0	0.000853617
Rv0519c	NE	NE	TN		R506	0.00107513	0.00240416
Rv0774c	NE	NE	TN		R507	0	0.000759955
Rv2006	NE	E	FN		R508	0.00136144	0.00136146
Rv2940c	E	NE	FP		R509	0	0.000379977
Rv2931	NE	NE	TN		R510	0	0.000126659
Rv2932	NE	NE	TN		R511	0.000187325	0.00105584
Rv2933	NE	NE	TN		R512	0	0.000853617
Rv2934	NE	NE	TN		R513	0	0.00123359
Rv2935	NE	NE	TN		R514	0.000473008	0.00104272
Rv2951c	NE	NE	TN		R515	0.00107513	0.00245188
Rv2952	NE	NE	TN		R516	0	0.000759955
Rv2939	NE	NE	TN		R517	0	0.000853617
Rv1661	NE	E	FN		R518	0.00107513	0.00240416
Rv2942	NE	NE	TN		R519	0	0.000759955
Rv2937	NE	NE	TN		R520	0.000473008	0.00123359
Rv2938	NE	NE	TN		R521	-0.000759955	0.000759955
Rv2962c	NE	NE	TN		R522	-0.000286315	0.000600299
Rv2958c	NE	NE	TN		R533	0.000946015	0.00107394
Rv2959c	NE	NE	TN		R534	0.000946015	0.00107394
Rv2957	NE	NE	TN		R535	0.000473008	0.00123359
Rv3529c	NE	NE	TN		R536	0.000473008	0.00123359
Rv1373	NE	NE	TN		R537	0	0
Rv2267c	NE	NE	TN		R538	0	0
Rv3823c	NE	E	FN		R539	0	0
Rv1180	NE	NE	TN		R540	0	0
Rv1182	NE	NE	TN		R541	0	2.44411e-05
Rv1183	NE	E	FN		R542	0	0
Rv3379c	NE	NE	TN		R543	0	1.22206e-05
Rv2682c	NE	E	FN		R544	0	1.22206e-05
Rv2870c	E	E	TP		R545	0	1.22206e-05
Rv3582c	E	E	TP		R546	0	0
Rv1011	E	E	TP		R547	0	1.22206e-05
Rv2868c	E	E	TP		R548	0	1.22206e-05
Rv3382c	NE	NE	TN		R549	0	1.22206e-05
Rv1110	NE	E	FN		R550	0	0
Rv1745c	E	NE	FP		R551	0	1.22206e-05
Rv3383c	NE	NE	TN		R552	0	0.000759955
Rv2173	NE	NE	TN		R553	0	0.000569078
Rv0562	E	E	TP		R554	0	0.000379977
Rv2361c	E	E	TP		R555	0	0.000759955
Rv3806c	E	E	TP		R556	0	0.000616797
Rv3790	E	E	TP		R557	0	0.000759955
Rv3791	E	E	TP		R558	0	0.000108565
Rv3423c	E	E	TP		R559	0	0.000126659
Rv2981c	E	E	TP		R560	0	0.000379977
Rv3265c	NE	E	FN		R561	0	0.000379977
Rv3808c	E	E	TP		R562	0	0.000379977
Rv3792	E	E	TP		R563	0	0.000379977
Rv3794	E	E	TP		R564	0	0.000379977
Rv3795	E	E	TP		R565	0	0.000569078
Rv0334	E	E	TP		R566	0	0.000379977
Rv3464	NE	E	FN		R567	0	0.000379977
Rv3784	NE	NE	TN		R568	0	0.000379977
Rv3266c	E	E	TP		R569	0	0.000379977
Rv3809c	E	E	TP		R570	0	0.000379977
Rv3436c	NE	E	FN		R571	0.00118155	0.0012043
Rv1338	E	E	TP		R571b	-0.00010535	0
Rv1018c	E	E	TP		R572	0	0.000122206
Rv1315	E	E	TP		R573	0	2.2752e-05
Rv0482	E	E	TP		R574	0	2.2752e-05
Rv3818	E	NE	FP		R575	0	0.000759955
Rv2152c	E	E	TP		R576	0	0.000759955
Rv2155c	E	E	TP		R577	0	0.000126659
Rv2158c	E	E	TP		R578	0	0.000126659
Rv2157c	E	E	TP		R579	0	0.000126659
Rv2156c	E	E	TP		R580	0	0.000126659
Rv2153c	E	E	TP		R581	0	0.000126659
Rv0437c	E	NE	FP		R582	0	0.000126659
Rv3130c	NE	NE	TN		R583	0.00180798	0.00183073
Rv3734c	NE	NE	TN		R587	0.00180798	0.00183073
Rv3234c	NE	NE	TN		R588	0.000626427	0.000626435
Rv3088	NE	NE	TN		R589	0.000626427	0.000626435
Rv1760	NE	NE	TN		R590	0	0
Rv2285	NE	NE	TN		R591	0.00369247	0.00445243
Rv0221	NE	NE	TN		R592	0	0
Rv3740c	NE	NE	TN		R593	0	0
Rv3087	NE	NE	TN		R594	0.0018845	0.00188452
Rv3371	NE	NE	TN		R595	0.0018845	0.00188452
Rv3480c	NE	NE	TN		R596	0.0018845	0.00188452
Rv3233c	NE	NE	TN		R597	0.0018845	0.00188452
Rv1425	NE	NE	TN		R598	0.0018845	0.00188452
Rv0895	NE	NE	TN		R599	0.000375856	0.000375861
Rv2484c	NE	NE	TN		R600	0	0
Rv3793	E	E	TP		R601	0	0
Rv1886c	E	NE	FP		R602	0.00150864	0.00150866
Rv0129c	E	NE	FP		R603	0.000381071	0.000381076
Rv1348	NE	E	FN		R604	5.21513e-06	5.2152e-06
Rv1349	NE	E	FN		R605	0	0
Rv0194	NE	NE	TN		R606	0.00112757	0.00112758
Rv1819c	NE	NE	TN		R607	0.00112757	0.00112758
Rv1747	NE	NE	TN		R608	0.00112757	0.00112758
Rv1687c	NE	NE	TN		R609	0	0
Rv1737c	NE	NE	TN		R610	0.00112757	0.00112758
Rv2127	NE	NE	TN		R611	0.00112757	0.00112758
Rv2834c	NE	NE	TN		R612	0.000751712	0.000751723
Rv0411c	NE	E	FN		R613	0.000751712	0.000751723
Rv2565	NE	NE	TN		R614	0.000375856	0.000375861
Rv0934	NE	NE	TN		R615	0	0
Rv0936	NE	NE	TN		R616	0	0
Rv0935	NE	NE	TN		R617	0	0
Rv0933	NE	NE	TN		R618	0.142029	0.144689
Rv0932c	NE	NE	TN		R619	0	0
Rv0930	NE	NE	TN		R620	0.00136144	0.00136146
Rv0929	NE	NE	TN		R621	0.00136144	0.00136146
Rv2397c	E	E	TP		R622	0.00136144	0.00136146
Rv2398c	E	E	TP		R623	0.00136144	0.00136146
Rv2399c	E	E	TP		R624	0.00108915	0.00108917
Rv2400c	E	E	TP		R625	0.00108915	0.00108917
Rv2281	NE	NE	TN		R626	0.00108915	0.00108917
Rv2833c	NE	NE	TN		R627	0.00108915	0.00108917
Rv2835c	NE	NE	TN		R628	0.000272288	0.000272292
Rv3497c	NE	E	FN		R629	0.000272288	0.000272292
Rv1106c	NE	NE	TN		R630	0.000272288	0.000272292
Rv3537	NE	E	FN		R631	0.000272288	0.000272292
Rv3526	NE	E	FN		R632	6.80721e-05	6.80731e-05
Rv3571	NE	E	FN		R633	6.80721e-05	6.80731e-05
Rv3572	NE	NE	TN		R634	0.000136144	0.000136146
Rv3567c	NE	E	FN		R635	6.80721e-05	6.80731e-05
Rv3568c	NE	E	FN		R636	6.80721e-05	6.80731e-05
Rv3569c	NE	E	FN		R637	0.00136144	0.00136146
Rv3522	NE	NE	TN		R638	0.00136144	0.00136146
Rv3523	NE	NE	TN		R639	0.00136144	0.00136146
Rv3534c	NE	NE	TN		R640	0.00136144	0.00136146
Rv3535c	NE	NE	TN		R641	0.00136144	0.00136146
Rv3536c	NE	NE	TN		R642	0.00136144	0.00136146
					R643	0.000415071	0.000415077
					R644	0	0
					R645	0	0
					R646	0	0
					R647	0	0
					R648	0	0
					R649	0.0018845	0.00188452
					R650	0	0
					R651	0	0
					R652	0	0
					R653	0	0
					R654	0	0
					R656	0	0
					R657	0	0
					R658	0	0
					R659	0	0
					R660	0	0
					R661	0	0
					R662	0	0
					R663	0	0
					R664	0	0
					R665	0	0
					R666	0	0
					R667	0	0
					R668	0	0
					R669	0	0
					R670	0	0
					R671	0	0
					R672	0	0
					R673	0	0
					R674	0	0
					R678	0.00915375	0.00916006
					R679	0.00859172	0.00859184
					R680	0.00859172	0.00859184
					R681	0.00859172	0.00859184
					R682	0.00859172	0.00859184
					R683	0.00859172	0.00859184
					R684	0.00859172	0.00859184
					R685	0.000932001	0.000932014
					R686	0.000932001	0.000932014
					R687	0.000932001	0.000932014
					R688	0.000371782	0.000371787
					R689	0.000371782	0.000371787
					R690	0.000371782	0.000371787
					R691	0.000371782	0.000371787
					R692	0.000371782	0.000371787
					R693	0.000371782	0.000371787
					R694	0.00050929	0.000509297
					R695	0.00860252	0.00860264
					R696	0.00860252	0.00860264
					R697	0.00860252	0.00860264
					R698	0.00572035	0.00572043
					R699	0.00286017	0.00286021
					R700	9.53391e-05	9.53404e-05
					R701	9.53391e-05	9.53404e-05
					R702	9.53391e-05	9.53404e-05
					R705	9.53391e-05	9.53404e-05
					R706	9.53391e-05	9.53404e-05
					R707	9.53391e-05	9.53404e-05
					R708	9.53391e-05	9.53404e-05
					R709	9.53391e-05	9.53404e-05
					R710	9.53391e-05	9.53404e-05
					R711	0.00286017	0.00286021
					R712	-999.994	998.77
					R713	0.00286017	0.00286021
					R714	-1000	998.764
					R715	-0.00581577	-0.00581568
					R716	0.00581568	0.00581577
					R717	0.00581568	0.00581577
					R718	0.00286017	0.00286021
					R719	0.00286017	0.00286021
					R722	0.00200212	0.00200215
					R723	0.00286017	0.00286021
					R724	0.00286017	0.00286021
					R725	0.00286017	0.00286021
					R726	0.00286017	0.00286021
					R727	0.00286017	0.00286021
					R728	0.00286017	0.00286021
					R729	0.00286017	0.00286021
					R730	0.00286017	0.00286021
					R731	9.53391e-05	9.53404e-05
					PROT	0.0108988	0.010899
					RNA	0.00183344	0.00183347
					DNA	0.00112044	0.00112045
					SM_MOL	0.00254645	0.00254649
					PE	0.00050929	0.000509297
					TAG	0.00101858	0.00112393
					PIMS	0.00458361	0.00458367
					LAM	0.000407432	0.000407438
					MAPC	0.0119174	0.0119176
					P_L_GLX	0.00865793	0.00865805
					CL	0	0
					LM	2.60756e-05	2.6076e-05
					SL_1	0	0
					TDM	0	0
					TMM	0.00283634	0.00283638
					DAT	0	0
					PAT	0	0
					MPD	0	0
					DIM	0	0
					GLUCAN	0	0
					BIOMASS	0.050929	0.0509297
					BXT	0.050929	0.0509297
					R800	-0.457872	-0.457807
					R801	0	0
					R803	0	0
					R804	2.81388	2.81471
					R805	-2.21628	-2.21609
					R806	0	0
					R807	0	0
					R808	0	0
					R809	0	0
					R810	0	0
					R811	0	0
					R812	0	0
					R814	0	0
					R815	0	0
					R816	0	0
					R817	0	0
					R818	0	0
					R819	0	0
					R820	0	0
					R821	0	0
					R822	0.999968	1
					R823	0	0
					R824	0	0
					R825	0	0
					R826	0	0
					R827	0	0
					R828	0	0
					R829	0	0
					R830	0	0
					R831	0	0
					R832	0	0
					R833	0	0
					R834	0	0
					R835	0	0
					R836	0	0
					R837	0	0
					R838	0.385444	0.386573
					R839	0	0
					R840	0	0
					R841	0.00392347	0.00392399
					R842	0	0
					R843	0	0
					R844	0	0
					R845	0	0
					R846	0	0
					R847	0	0
					R848	0	0
					R849	0	0
					R850	0	0
					R851	0	0
					R852	0	0
					R853	0	0
					R854	0	0
					R855	0	0
					R856	0	0
					R857	0	0
					R858	0.999958	1
					R859	0	0
					R860	0	0
					R861	0	0
					R862	0	0
					R863	0	0
					R864	0	0
					R865	0	0
					R866	0.99994	1
					R867	0	0
					R868	0	0
					R869	0	0
					R870	0	0
					R871	0	0
					R872	0	0
					R873	0	0
					R874	0	0
					R875	0	0
					R876	0	0
					R877	0	0
					R878	0	0
					R879	0	0
					R880	0	0
					R881	0	0
					R882	0.998987	1
					R883	0	0
					R884	0	0
					R885	0	0
					R886	0	0
					R887	0	0
					R888	0	0
					R889	0	0
					R890	0	0
					R891	0	0
					R892	0	0
					R893	0	0
					R894	0	0
					R895	0	0
					R896	0	0
					R897	0	0
					R898	0	0
					R899	0	0
					R900	0	0
					R901	0	0
					R902	0	0
					R903	0	0
					R904	0	0
					R905	0	0
					R906	0	0
					R907	0	0
					R908	0	0
					R909	0	0
					R910	0	0
					R911	0	0
					R912	0	0
					R913	0	0
					R914	0	0
					R915	0	0
					R916	0	0
					R917	0	0
					R918	0	0
					R919	0	0
					R920	0	0
					R921	0	0
					R922	0	0
					R923	0	0
					R924	6.11148e-05	6.11157e-05
					R925	0	0
					R926	0	0
					R927	0	0
					R928	0	0
					R929	0	0
					R930	0	0
					R931	0	0
					R932	0	0
					R933	0	0
					R934	0	0
					R935	0	0
					R936	0	0
					R937	0	0
					R938	0	0
					R939	0	0
					R940	0	0
					R941	0	0

## Sheet: iNJ661v_mod
Vector_LocusNames	InsilicoEssential	ExperimentalEssential	Confusion_Matrix		Rxns	FVAmin	FVAmax
Rv1295	NE	E	FN		2AGPEAT160	0	1.16349e-05
Rv2573	E	NE	FP		2AGPEAT180	0	1.16349e-05
Rv3815c	E	NE	FP		4HBAt	-9.9885e-08	-9.9885e-08
Rv2589	NE	NE	TN		4HTHRS	0	0
Rv3290c	NE	NE	TN		5DGLCNR	0	0
Rv1323	E	NE	FP		AACPS10	0.00652559	0.00652559
Rv3535c	NE	NE	TN		AACPS11	0.000789191	0.000789402
Rv0254c	NE	NE	TN		AACPS3	0.00763851	0.00764161
Rv3280	E	E	TP		ABTA	0	2.39582
Rv0904c	NE	NE	TN		ACACCT	-1000	1000
Rv3441c	NE	E	FN		ACACT1r	0.000289666	0.000289667
Rv1302	E	E	TP		ACALDi	0	4.58683
Rv0409	NE	NE	TN		ACBIPGT	0	0
Rv1820	NE	NE	TN		ACCC	0.00385806	0.00385806
Rv3002c	E	NE	FP		ACCOACr	0.647088	0.6471
Rv3509c	NE	NE	TN		ACChex	0.00385806	0.00385806
Rv3003c	NE	E	FN		ACGAMPM	-1.16349e-05	0
Rv3470c	NE	NE	TN		ACGAMT	7.30159e-05	7.3016e-05
Rv1475c	E	E	TP		ACGK	0.0120282	0.0258269
Rv1655	E	E	TP		ACGS	0	1.16349e-05
Rv3310	NE	NE	TN		ACHBS	0.00876301	0.00876402
Rv3667	NE	NE	TN		ACKr	-1000	1000
Rv0812	E	E	TP		ACLS	0.0410644	0.0410659
Rv2236c	NE	NE	TN		ACODA	0	1.16349e-05
Rv0013	E	E	TP		ACONT	0.136032	2.44059
Rv1005c	E	E	TP		ACOTA	-0.0258269	-0.0120282
Rv2848c	NE	NE	TN		ACP1_FMN	0	1.1635e-05
Rv0255c	NE	NE	TN		ACPS1	0	0
Rv3713	NE	E	FN		ACS	0	999.818
Rv1318c	NE	NE	TN		ACS2	0	999.818
Rv1319c	NE	NE	TN		ACYSBMNt	0	0
Rv1320c	NE	NE	TN		ADA	0	1.16349e-05
Rv1625c	NE	NE	TN		ADCL	2.99655e-07	2.99655e-07
Rv1647	NE	NE	TN		ADCPS1	0	0
Rv1264	NE	NE	TN		ADCPS2	0	0
Rv2435c	NE	NE	TN		ADCS	2.99655e-07	2.99655e-07
Rv2202c	NE	E	FN		ADCYRS	0	0
Rv2208	NE	NE	TN		ADK1	-1000	1000
Rv2584c	NE	NE	TN		ADK2	-999.999	999.819
Rv1285	E	E	TP		ADK3	-1000	1000
Rv1286	E	E	TP		ADK4	-1000	1000
Rv0777	E	E	TP		ADMDCr	0	0
Rv0357c	E	E	TP		ADNCYC	0	1.16349e-05
Rv3793	E	E	TP		ADNK1	0	0.00837281
Rv3794	E	E	TP		ADNK3	0	0.00837281
Rv3795	E	E	TP		ADNK4	0	0.00837281
Rv3792	E	E	TP		ADOCBIK	0	0
Rv2182c	NE	E	FN		ADOCBLS	0	0
Rv2483c	E	NE	FP		ADPT	0	1.16349e-05
Rv1652	E	E	TP		ADSK	0.00652279	0.00652538
Rv3248c	E	E	TP		ADSL1r	0.0186225	0.0186341
Rv0091	NE	NE	TN		ADSL2r	0.0396124	0.0396126
Rv0423c	E	E	TP		ADSS	0.0186225	0.0186341
Rv0957	E	E	TP		AFE	7.30159e-05	7.3016e-05
Rv3257c	NE	E	FN		AFTA	7.30159e-05	7.3016e-05
Rv3276c	NE	E	FN		AGDC	0	1.16349e-05
Rv2215	NE	E	FN		AGMT	0	0
Rv3330	NE	NE	TN		AGPAT160	0.00177675	0.00177831
Rv2981c	E	E	TP		AGPAT160190	0.004085	0.004085
Rv2780	NE	NE	TN		AGPAT190	0.0012203	0.0012203
Rv3423c	E	E	TP		AGPR	-0.0258269	-0.0120282
Rv2992c	E	E	TP		AHC	0.00836117	0.00836699
Rv2259	NE	NE	TN		AHCYSNS	0	0
Rv1895	NE	NE	TN		AHMMPS	9.9885e-08	9.98851e-08
Rv3045	NE	NE	TN		AICART	-999.956	1000
Rv0768	NE	NE	TN		AICART2	-999.956	1000
Rv3293	NE	NE	TN		AIRC2	0	1.16349e-05
Rv0147	NE	NE	TN		AIRC3	-1.16349e-05	0
Rv0558	NE	E	FN		AIRCr	0.0396008	0.0396126
Rv2467	NE	NE	TN		AKGDb	0	0
Rv1609	NE	E	FN		ALAALAD	0	1.16349e-05
Rv2859c	NE	NE	TN		ALAALAr	0.00416311	0.00417474
Rv0032	NE	NE	TN		ALAD_L	0	1000
Rv2531c	NE	NE	TN		ALAR	0.00832621	0.00834948
Rv1001	NE	NE	TN		ALATA_L	-1000	4.53379
Rv1659	NE	E	FN		ALATRS	0	0
Rv1658	NE	E	FN		ALAt2r	-2.90873e-06	0
Rv2320c	NE	NE	TN		ALDD1	0	0
Rv3708c	E	E	TP		ALDD19x	0	6.28913e-07
Rv1538c	NE	E	FN		ALDD2x	0	1.16349e-05
Rv2201	NE	E	FN		AMAOTr	1.9977e-07	6.7956e-07
Rv2127	NE	NE	TN		AMID4	0	0
Rv0346c	NE	NE	TN		AMMQT6	0	0
Rv3601c	E	E	TP		AMMQT8	0	0
Rv1380	E	E	TP		AMMQT8_2	0	0
Rv3709c	E	E	TP		AMPTASECG	0	3.87829e-06
Rv1595	E	E	TP		ANPRT	0.00201009	0.00201057
Rv0337c	NE	E	FN		ANS	0.00201009	0.00201057
Rv2121c	E	E	TP		AOXSr	1.9977e-07	6.7956e-07
Rv1304	NE	E	FN		APATr	0	4.58683
Rv1305	NE	E	FN		APRAUR	4.45487e-05	4.45487e-05
Rv1307	NE	E	FN		ARABF	7.30159e-05	7.3016e-05
Rv1308	NE	E	FN		ARABI	-0.00233796	-0.00233651
Rv1309	NE	E	FN		ARACHTA	2.73685e-05	2.74202e-05
Rv1310	NE	E	FN		ARAI	0	0
Rv0522	NE	NE	TN		ARB_Dabc	-1.45436e-06	0
Rv1589	E	E	TP		ARBabc	0	1.55132e-05
Rv0107c	NE	NE	TN		ARBt2r	-1.55132e-05	0
Rv1908c	NE	E	FN		ARGDC	0	0
Rv1607	NE	NE	TN		ARGDr	-0.0120311	-0.0120165
Rv2849c	NE	NE	TN		ARGSL	0	1.16349e-05
Rv1383	E	E	TP		ARGSS	0	1.16349e-05
Rv2289	NE	NE	TN		ARGt5r	-1.13511e-06	0
Rv1011	E	E	TP		ARI	-0.00562233	0
Rv3756c	NE	NE	TN		ASAD	-0.0346142	-0.0346125
Rv3757c	NE	NE	TN		ASNN	0.995233	0.995247
Rv3758c	NE	NE	TN		ASNS1	0	1.16349e-05
Rv3759c	NE	NE	TN		ASNt2r	0.999997	1
Rv1885c	E	NE	FP		ASP1DC	5.76336e-05	4.58689
Rv2540c	E	E	TP		ASPCT	0.0395204	0.039521
Rv2130c	NE	E	FN		ASPK	0.0346125	0.0346142
Rv2498c	NE	NE	TN		ASPO1	0	2.32699e-05
Rv2075c	NE	NE	TN		ASPO5	0.000227638	0.000227638
Rv0771	NE	NE	TN		ASPTA	-3.73629	0.850565
Rv1239c	NE	NE	TN		ASPt2r	-2.73764e-06	0
Rv0373c	NE	NE	TN		AST	0	2.90873e-06
Rv0374c	NE	NE	TN		ATPPRT	0.00405703	0.00405783
Rv0375c	NE	NE	TN		ATPS1	1	1
Rv2066	NE	NE	TN		ATPS4r	7.68794	7.68798
Rv2071c	NE	NE	TN		BACCL	0	0
Rv2070c	NE	NE	TN		BALAt2r	-2.90872e-06	0
Rv2065	NE	NE	TN		BDH	-0.000289667	-0.000289666
Rv2388c	E	NE	FP		BETALDHx	0	0
Rv0889c	NE	NE	TN		BMNMSHS	0	0
Rv0896	NE	E	FN		BMNt	0	0
Rv1699	E	E	TP		BPNT	0.00652279	0.00652538
Rv3283	NE	NE	TN		BTS2	1.9977e-07	6.7956e-07
Rv2194	NE	E	FN		BTS3r	0	0
Rv2195	NE	E	FN		CAATPS	0	4.65395e-05
Rv2196	NE	E	FN		CAT	0	1.16349e-05
Rv1451	NE	E	FN		CAt4	-9.30791e-05	0
Rv2193	NE	E	FN		CBIAT	0	0
Rv2200c	NE	E	FN		CBLAT	0	0
Rv3043c	NE	E	FN		CBPS	0.0515486	0.0515515
Rv0306	NE	NE	TN		CDAPPA160	0	1.16349e-05
Rv0848	NE	NE	TN		CDAPPA160190	0	1.16349e-05
Rv1336	NE	NE	TN		CDAPPA190	0	1.16349e-05
Rv2334	NE	NE	TN		CDPMEK	0.00517814	0.00517814
Rv3340	E	E	TP		CDPPT160	0	5.81746e-06
Rv1077	NE	NE	TN		CDPPT160190	0.00162323	0.00162323
Rv1620c	NE	E	FN		CHLabc	0	0
Rv1621c	NE	E	FN		CHOLD	0	0
Rv1622c	NE	E	FN		CHORM	0.00797672	0.00797735
Rv3315c	NE	NE	TN		CHORS	0.011066	0.0110666
Rv1712	NE	E	FN		CHRPL	0.000789191	0.000789402
Rv0143c	NE	NE	TN		CIGAMS	0	0
Rv0103c	NE	NE	TN		CITLr	-1.44059	0.863979
Rv0499	NE	NE	TN		CITabc	0.999998	1
Rv1905c	NE	NE	TN		CLPNS160190	0.000585226	0.000585227
Rv1704c	NE	NE	TN		CMCBTFL	0.000149628	0.000149728
Rv1293	E	E	TP		CMCBTFU	0	9.98851e-08
Rv2726c	E	E	TP		CMLDC	0	0
Rv2881c	E	E	TP		CO2t	-8.93457	0
Rv2136c	E	NE	FP		COAt	-2.24829e-07	0
Rv3790	NE	E	FN		COBALTt5	0	0
Rv3791	NE	E	FN		COCHL	0	0
Rv3806c	E	E	TP		CODH2r	-4.58683	0
Rv0321	NE	NE	TN		CODH3	0	2.29342
Rv2178c	E	E	TP		COt	0	2.32698e-05
Rv3229c	E	E	TP		CPC2MT	0	0
Rv1094	NE	E	FN		CPC3MT	0	0
Rv0824c	NE	E	FN		CPC4MT	0	0
Rv1928c	NE	NE	TN		CPC6MT	0	0
Rv1714	NE	NE	TN		CPC6R	0	0
Rv0189c	E	E	TP		CPC8MM	0	0
Rv2773c	E	E	TP		CPPPGO	9.9885e-08	9.98851e-08
Rv2753c	E	E	TP		CRNabc	0	0
Rv2763c	E	E	TP		CS	0	1.16349e-05
Rv2447c	E	E	TP		CTPS1	0	1000
Rv0534c	NE	E	FN		CTPS2	-999.974	0.0257433
Rv2139	E	E	TP		CYANST	0	1000
Rv1381	E	E	TP		CYO1a	0	0
Rv1409	E	E	TP		CYO1b	0	0
Rv1207	NE	NE	TN		CYRDAAT	0	0
Rv2537c	E	E	TP		CYRDAR	0	0
Rv2538c	E	E	TP		CYSS	0.00576257	0.00576305
Rv1631	E	E	TP		CYSTGL	0	999.996
Rv0478	NE	NE	TN		CYSTL	0.00350716	0.0035188
Rv3247c	NE	E	FN		CYSTS	0	1.16349e-05
Rv2697c	NE	E	FN		CYTBD	0	12.7221
Rv2870c	E	E	TP		CYTBD2	0	12.7221
Rv2682c	NE	E	FN		CYTD	0	5.81745e-06
Rv3379c	NE	NE	TN		CYTDK2	0	1.16349e-05
Rv1023	NE	E	FN		CYTDt2r	-6.46386e-07	0
Rv3214	NE	NE	TN		CYTK1	-0.0148539	-0.0147788
Rv1618	NE	NE	TN		CYTK2	-0.000671351	-0.000653899
Rv3826	NE	E	FN		Clt	0	0
Rv1529	NE	NE	TN		Cuabc	0	5.81745e-06
Rv1185c	E	NE	FP		Cut1	0	5.81745e-06
Rv2590	NE	NE	TN		DADA	0	1.16349e-05
Rv2930	NE	NE	TN		DADK	-0.000360433	-0.000337164
Rv3801c	E	E	TP		DAGK160	0	1.16349e-05
Rv0468	NE	NE	TN		DALAOX	0	2.32698e-05
Rv0859	NE	NE	TN		DALAt2r	-2.90873e-06	0
Rv1350	E	E	TP		DAPDC	0.00845087	0.0084519
Rv2524c	E	E	TP		DAPE	0.00864694	0.00864798
Rv1484	E	E	TP		DASYN160	0.00105359	0.00106522
Rv2947c	E	NE	FP		DASYN160190	0.00340598	0.00341761
Rv0533c	NE	NE	TN		DASYN190190	0.000580332	0.000591967
Rv1663	E	E	TP		DB4PS	8.90974e-05	8.90975e-05
Rv1662	E	E	TP		DBTSr	1.9977e-07	6.7956e-07
Rv2940c	E	NE	FP		DCPDP	1.9977e-07	1.9977e-07
Rv0363c	E	E	TP		DCPDPP	0	0.00562233
Rv0727c	NE	NE	TN		DCPDPP2	0	0.00562233
Rv1485	NE	E	FN		DCPDPS	1.9977e-07	0.000470758
Rv2605c	NE	NE	TN		DCPE	0	0.00562233
Rv2900c	NE	NE	TN		DCPT	9.9885e-08	0.00562243
Rv1348	NE	E	FN		DCPT2	0	0.00562233
Rv1349	NE	E	FN		DCTPD	0	1.16349e-05
Rv0084	NE	NE	TN		DCTPD2	0	1.16349e-05
Rv1406	NE	E	FN		DCYTD	0	5.81746e-06
Rv2786c	E	E	TP		DDPA	0.011066	0.0110669
Rv2211c	E	E	TP		DESAT16	0.00109274	0.00109403
Rv1553	NE	NE	TN		DESAT18	0	0.00112497
Rv1554	NE	NE	TN		DGC3D	0	0
Rv1555	NE	NE	TN		DGK1	-1000	-0.181648
Rv3316	NE	NE	TN		DHAD1	0.0410644	0.0410659
Rv3317	NE	NE	TN		DHAD2	0.00876301	0.00876402
Rv3319	NE	NE	TN		DHDPRy	0.00864694	0.00864798
Rv0248c	NE	NE	TN		DHDPS	0.00864694	0.00864798
Rv3106	NE	NE	TN		DHFR	0.00036508	0.00036508
Rv2454c	NE	E	FN		DHFS	2.99655e-07	2.99655e-07
Rv2455c	NE	E	FN		DHNAOT	0	0
Rv2957	E	NE	FP		DHNAOT2	0	0
Rv2964	NE	NE	TN		DHNPA	0	2.99655e-07
Rv1098c	NE	E	FN		DHNPA2	0	2.99655e-07
Rv2443	NE	NE	TN		DHORD2	0	12.7221
Rv2610c	E	E	TP		DHORD3	-1000	0.039521
Rv0557	NE	NE	TN		DHORD5	0	1000
Rv1018c	E	E	TP		DHORTS	-0.039521	-0.0395204
Rv0334	E	E	TP		DHPPDA	0	4.45487e-05
Rv0524	E	E	TP		DHPPDA2	0	4.45487e-05
Rv1551	E	NE	FP		DHPS2	0	2.99655e-07
Rv0564c	NE	NE	TN		DHQD	0.011066	0.0110669
Rv2249c	NE	NE	TN		DHQS	0.011066	0.0110669
Rv2982c	NE	NE	TN		DMATT	0.000470758	0.000470758
Rv3302c	NE	E	FN		DMPPS	0	0.00517814
Rv2427c	NE	NE	TN		DNMPPA	2.99655e-07	2.99655e-07
Rv1121	NE	NE	TN		DNTPPA	2.99655e-07	2.99655e-07
Rv3808c	E	E	TP		DPCOAK	5.75338e-05	5.77586e-05
Rv0620	E	NE	FP		DPPS	0	0.000470559
Rv0618	E	NE	FP		DPR	5.76336e-05	5.78585e-05
Rv0619	E	NE	FP		DRPA	0	0
Rv0993	E	E	TP		DSERt2r	0	0
Rv1436	NE	E	FN		DTMPK	0	1.16349e-05
Rv0956	NE	E	FN		DURIK1	0	1.16349e-05
Rv0389	NE	NE	TN		DURIPP	0	5.81746e-06
Rv1832	NE	E	FN		DUTPDP	0	1.16349e-05
Rv3303c	NE	NE	TN		DXPRIi	0.00517814	0.00517814
Rv3436c	E	E	TP		DXPS	0.00517824	0.00517824
Rv1512	E	E	TP		E4PD	0	0
Rv1093	NE	E	FN		ECHH_0	0	4.58683
Rv0070c	NE	NE	TN		ENO	-1.75215	0.552422
Rv1328	NE	NE	TN		ENTCS	0	0
Rv1236	E	NE	FP		ETHAt	-1.55133e-06	0
Rv1237	E	NE	FP		EX_4hba(e)	9.9885e-08	9.98851e-08
Rv1238	E	NE	FP		EX_acysbmn(e)	0	0
Rv1213	NE	NE	TN		EX_ala_B(e)	0	2.90872e-06
Rv1878	NE	NE	TN		EX_ala_D(e)	0	2.90871e-06
Rv2220	NE	E	FN		EX_ala_L(e)	0	2.90873e-06
Rv2222c	NE	NE	TN		EX_arab_D(e)	0	1.45437e-06
Rv2860c	NE	NE	TN		EX_arab_L(e)	0	0
Rv2439c	NE	E	FN		EX_arg_L(e)	0	1.13511e-06
Rv3704c	NE	NE	TN		EX_asn_L(e)	-1	-0.999997
Rv3432c	NE	NE	TN		EX_asp_L(e)	0	2.73763e-06
Rv2476c	NE	E	FN		EX_atp(e)	0	0
Rv1602	NE	E	FN		EX_bmn(e)	0	0
Rv0808	NE	E	FN		EX_ca2(e)	0	0
Rv1338	E	E	TP		EX_chol(e)	0	0
Rv3858c	NE	E	FN		EX_cit(e)	-1	-0.999998
Rv3859c	NE	E	FN		EX_cl(e)	0	0
Rv0509	E	E	TP		EX_co2(e)	0	8.93457
Rv2833c	NE	NE	TN		EX_co(e)	0	2.32699e-05
Rv2834c	NE	NE	TN		EX_coa(e)	0	2.2483e-07
Rv2835c	NE	NE	TN		EX_cobalt2(e)	0	0
Rv2205c	NE	NE	TN		EX_crn(e)	0	0
Rv1826	NE	E	FN		EX_cu2(e)	0	0
Rv1257c	NE	NE	TN		EX_cytd(e)	0	6.46385e-07
Rv3696c	NE	NE	TN		EX_etha(e)	0	1.55132e-06
Rv1511	NE	NE	TN		EX_fe2(e)	-9.98851e-08	0
Rv3396c	E	E	TP		EX_fe3(e)	-0.000149728	-0.000149628
Rv2051c	E	E	TP		EX_fum(e)	0	2.73763e-06
Rv1844c	NE	NE	TN		EX_gal(e)	0	0
Rv1122	NE	E	FN		EX_gcald(e)	3.9954e-07	3.9954e-07
Rv0317c	NE	NE	TN		EX_glc(e)	0	0
Rv3842c	NE	NE	TN		EX_glu_L(e)	0	2.02345e-06
Rv2855	NE	NE	TN		EX_gly(e)	0	4.65396e-06
Rv0773c	NE	NE	TN		EX_glyb(e)	0	0
Rv2394	NE	NE	TN		EX_glyc3p(e)	0	0
Rv3609c	E	E	TP		EX_glyc(e)	-1	-0.999998
Rv1415	NE	E	FN		EX_gthrd(e)	0	0
Rv1940	NE	NE	TN		EX_h2(e)	0	2.32699e-05
Rv2583c	NE	E	FN		EX_h2co3(e)	0	8.93457
Rv3273	NE	NE	TN		EX_h2o(e)	-2.58992	6.34467
Rv3588c	E	E	TP		EX_h2s(e)	0	2.58553e-06
Rv0511	E	E	TP		EX_h(e)	-4.30759	-4.30758
Rv2458	NE	NE	TN		EX_hdca(e)	0	0
Rv0650	NE	NE	TN		EX_his_L(e)	0	8.02408e-07
Rv1599	E	E	TP		EX_id3acald(e)	0	4.79791e-07
Rv0510	E	E	TP		EX_ile_L(e)	0	1.01173e-06
Rv0422c	E	E	TP		EX_k(e)	-9.9885e-08	-9.9885e-08
Rv3469c	NE	NE	TN		EX_lac_L(e)	0	2.90873e-06
Rv3534c	NE	NE	TN		EX_lcts(e)	0	0
Rv1294	E	E	TP		EX_leu_L(e)	0	1.10809e-06
Rv3341	NE	E	FN		EX_lys_L(e)	0	1.03421e-06
Rv1296	NE	E	FN		EX_mal_L(e)	0	2.73762e-06
Rv1600	NE	E	FN		EX_malt(e)	0	0
Rv3772	NE	NE	TN		EX_malthp(e)	0	0
Rv3624c	NE	E	FN		EX_meoh(e)	0	0
Rv0486	NE	E	FN		EX_met_L(e)	0	0
Rv3339c	NE	NE	TN		EX_mg2(e)	0	0
Rv0066c	NE	E	FN		EX_na1(e)	-9.9885e-08	-9.9885e-08
Rv3215	NE	E	FN		EX_nh4(e)	1.34464	1.34464
Rv1915	NE	NE	TN		EX_no2(e)	0	0
Rv1916	NE	NE	TN		EX_no3(e)	0	0
Rv0467	NE	E	FN		EX_no(e)	0	0
Rv1170	NE	NE	TN		EX_o2(e)	-6.36417	-6.36416
Rv1601	E	E	TP		EX_ocdca(e)	0	0
Rv1611	E	E	TP		EX_orn(e)	0	1.50128e-06
Rv2210c	E	E	TP		EX_pac(e)	0	6.28913e-07
Rv1843c	E	NE	FP		EX_pdima(e)	0	5.17107e-08
Rv3410c	E	E	TP		EX_phdca(e)	0	2.10587e-07
Rv3411c	E	E	TP		EX_phe_L(e)	0	6.12362e-07
Rv3393	NE	NE	TN		EX_pi(e)	-0.111463	-0.111462
Rv1745c	NE	NE	TN		EX_ppa(e)	0	2.44944e-06
Rv2995c	E	E	TP		EX_ppdima(e)	0	4.99352e-08
Rv2987c	E	E	TP		EX_pro_L(e)	0	1.55131e-06
Rv2988c	E	E	TP		EX_pyr(e)	0	3.32427e-06
Rv3710	E	E	TP		EX_rib_D(e)	0	0
Rv3001c	E	E	TP		EX_ser_D(e)	0	0
Rv1030	NE	NE	TN		EX_ser_L(e)	0	2.58554e-06
Rv1031	NE	NE	TN		EX_skm(e)	0	8.94991e-07
Rv3236c	E	NE	FP		EX_so4(e)	-0.00652538	-0.00652279
Rv2316	NE	NE	TN		EX_succ(e)	0	2.44945e-06
Rv2317	NE	E	FN		EX_tartr_L(e)	0	0
Rv0694	NE	NE	TN		EX_thr_L(e)	0	1.66214e-06
Rv0183	NE	NE	TN		EX_tre(e)	0	0
Rv1872c	NE	NE	TN		EX_trp_L(e)	0	4.70097e-07
Rv1902c	NE	NE	TN		EX_tsul(e)	0	0
Rv0191	NE	NE	TN		EX_ttdca(e)	0	0
Rv1837c	NE	E	FN		EX_tyr_L(e)	0	6.28915e-07
Rv2471	NE	NE	TN		EX_val_L(e)	0	1.45436e-06
Rv3264c	E	E	TP		EX_xyl_D(e)	-9.98851e-08	-9.9885e-08
Rv3255c	E	E	TP		FACOAE140	0	1.16349e-05
Rv2611c	E	E	TP		FACOAE160	0	1.16349e-05
Rv2379c	E	E	TP		FACOAE180	0	1.16349e-05
Rv2380c	E	E	TP		FACOAL140	0	1.16349e-05
Rv2384	E	NE	FP		FACOAL160	0.00191809	0.00192973
Rv1347c	NE	NE	TN		FACOAL161	-0.00109403	-0.00109274
Rv0649	NE	NE	TN		FACOAL180	0	0.00113544
Rv2332	NE	NE	TN		FACOAL181	-0.000984931	0.000140039
Rv3582c	E	E	TP		FACOAL200	2.73685e-05	2.74202e-05
Rv1392	E	E	TP		FACOAL80	0.000149628	0.000149628
Rv2124c	E	NE	FP		FACOALPHDCA	-0.000644768	-0.000644558
Rv0137c	NE	NE	TN		FACOALPREPH	-2.74202e-05	-1.57336e-05
Rv2674	NE	NE	TN		FAH4	0	0
Rv1133c	NE	E	FN		FAMPL1	0.00197942	0.00197942
Rv2701c	NE	NE	TN		FAMPL2	0.000330619	0.00033062
Rv1604	NE	NE	TN		FAMPL3	0.000443689	0.00044369
Rv0046c	E	E	TP		FAMPL4	0.00055616	0.00055616
Rv0855	E	NE	FP		FAMPL5	0.000548169	0.000548169
Rv1492	E	NE	FP		FAO1	0	1.66213e-06
Rv1493	E	NE	FP		FAO10	0	1.16349e-06
Rv0753c	NE	NE	TN		FAO11	0	1.29277e-06
Rv1692	E	NE	FP		FAO2	0	1.45436e-06
Rv2225	E	E	TP		FAO3	0	1.29277e-06
Rv0958	NE	NE	TN		FAS100	0.0566797	0.0566814
Rv1082	NE	NE	TN		FAS120	0.0566797	0.0566814
Rv3356c	E	E	TP		FAS140	0.0566797	0.0566814
Rv0126	NE	NE	TN		FAS160	0.0554618	0.0554633
Rv0470c	E	NE	FP		FAS161	0	0
Rv0503c	NE	NE	TN		FAS180	0.0208314	0.0219565
Rv0644c	E	NE	FP		FAS181	0	0.00112497
Rv0642c	NE	E	FN		FAS200	0.00272027	0.00272042
Rv0645c	NE	NE	TN		FAS240_L	0.0135446	0.0135446
Rv3800c	E	E	TP		FAS260	0.0135446	0.0135446
Rv1483	NE	E	FN		FAS80_L	0.0729241	0.0729258
Rv2245	E	E	TP		FASPHDCA	0.000789191	0.000789402
Rv2246	E	E	TP		FASm1601	0.000231034	0.000231034
Rv0098	E	NE	FP		FASm180	0.0160948	0.0160948
Rv0082	NE	NE	TN		FASm1801	0.000231034	0.000231034
Rv3145	NE	NE	TN		FASm2001	0.000231034	0.000231034
Rv3146	NE	NE	TN		FASm2002	0.000961893	0.000961893
Rv3147	NE	NE	TN		FASm220	0.0011271	0.00112721
Rv3149	NE	NE	TN		FASm2201	0.000231034	0.000231034
Rv3152	NE	NE	TN		FASm2202	0.000961893	0.000961893
Rv3153	NE	NE	TN		FASm240	0.000344004	0.000344107
Rv3154	NE	NE	TN		FASm2401	0.000231034	0.000231034
Rv3155	NE	NE	TN		FASm2402	0.000961893	0.000961893
Rv3158	NE	NE	TN		FASm260	0.000344004	0.000344107
Rv1695	E	E	TP		FASm2601	0.000231034	0.000231034
Rv2438c	E	E	TP		FASm2602	0.000462068	0.000462068
Rv0155	NE	NE	TN		FASm280	0.000344004	0.000344107
Rv0157	NE	NE	TN		FASm2801	0.000231034	0.000231034
Rv0573c	NE	NE	TN		FASm2802	0.000462068	0.000462068
Rv0261c	NE	NE	TN		FASm300	0.000462068	0.000462068
Rv0267	NE	NE	TN		FASm3001	0	0
Rv1737c	NE	NE	TN		FASm320	0.000462068	0.000462068
Rv2329c	NE	NE	TN		FASm340	0.000462068	0.000462068
Rv2287	NE	NE	TN		FBA	-0.148527	-0.148523
Rv2920c	NE	NE	TN		FBP	0.148523	0.148535
Rv2043c	NE	NE	TN		FCLPA	0	0
Rv2421c	E	E	TP		FCLT	0	9.98851e-08
Rv2207	NE	E	FN		FCLT2	0	9.98851e-08
Rv1596	E	E	TP		FCOAH2	0	1.16349e-05
Rv1162	NE	NE	TN		FDH	0	4.58683
Rv1163	NE	NE	TN		FE2abc	0	9.98851e-08
Rv1164	NE	NE	TN		FE3Ri	0	4.99425e-08
Rv0548c	NE	E	FN		FE3abc	0	9.98851e-08
Rv2344c	NE	NE	TN		FETRANS	-9.9885e-08	0
Rv0252	NE	NE	TN		FHL	0	4.58683
Rv0253	NE	NE	TN		FMETTRS	0	0
Rv2391	NE	E	FN		FMNAT	2.22744e-05	2.22744e-05
Rv3265c	E	E	TP		FOLD3	0	2.99655e-07
Rv2503c	NE	NE	TN		FOLR2	0	0
Rv2504c	NE	NE	TN		FOMETR	-1.17348e-05	-9.9885e-08
Rv0884c	E	E	TP		FORMCOAL	-2.39582	1.16349e-05
Rv0266c	NE	NE	TN		FRD	-1000	1000
Rv2321c	NE	NE	TN		FRD2	-12.7221	999.934
Rv2322c	NE	NE	TN		FRD3	0	12.6165
Rv0382c	E	E	TP		FRD5	-1000	0.039521
Rv0118c	NE	NE	TN		FRDO2r	-1000	1000
Rv1248c	NE	E	FN		FRDO3r	-1000	1000
Rv0555	NE	E	FN		FRDOr	0	0
Rv0500	E	E	TP		FRRPPDIMAS	0.000118264	0.000118264
Rv3602c	E	E	TP		FTHFCL	0	1.16349e-05
Rv1755c	NE	NE	TN		FTHFD	0	1.16349e-05
Rv2156c	E	E	TP		FTHFL	-1000	999.979
Rv2392	E	E	TP		FUM	0.124078	2.42865
Rv0805	NE	E	FN		FUMt2r	-2.73762e-06	0
Rv2241	NE	E	FN		G16MTM1	0.00162323	0.00162323
Rv0462	NE	E	FN		G16MTM10	0.000115267	0.000115267
Rv0843	NE	NE	TN		G16MTM2	0	0.00053019
Rv2497c	NE	NE	TN		G16MTM4	0.000254307	0.000254307
Rv2941	E	NE	FP		G16MTM5	0.000120961	0.000120961
Rv2945c	E	NE	FP		G16MTM6	0.000717774	0.00124796
Rv2607	NE	NE	TN		G16MTM7	0.000538979	0.00053898
Rv0211	NE	E	FN		G16MTM8	0.00038186	0.000381861
Rv2029c	NE	NE	TN		G16MTM9	0.000241722	0.000241722
Rv3010c	NE	NE	TN		G1PACT	0.0316697	0.0316814
Rv0728c	NE	NE	TN		G1PTT	0.000309544	0.000309544
Rv2996c	NE	E	FN		G1SATi	1.59816e-06	1.59816e-06
Rv0946c	E	E	TP		G3PAT160	0.00586175	0.0058633
Rv1437	NE	E	FN		G3PAT190	0.0012203	0.0012203
Rv1445c	NE	NE	TN		G3PD1	0.987957	0.987959
Rv0489	NE	E	FN		G5SADs	0.0137871	0.0137988
Rv3068c	E	NE	FP		G5SD	0	0.0137988
Rv1822	NE	E	FN		G5SD2	0	0.0137988
Rv2746c	NE	E	FN		G6PDH2	0	1.16349e-05
Rv0936	NE	NE	TN		GALFT	7.30159e-05	7.3016e-05
Rv0820	NE	NE	TN		GALKr	-0.00554102	-0.00554102
Rv0545c	NE	NE	TN		GALT	-0.00554102	-0.00554102
Rv2281	NE	NE	TN		GALUi	0.0114992	0.0114992
Rv3308	NE	NE	TN		GALt2	0	0
Rv1092c	E	E	TP		GAPD	0.648224	0.648228
Rv3628	NE	E	FN		GARFT	0.0396125	0.0396127
Rv0512	E	E	TP		GCALDt	-3.9954e-07	-3.9954e-07
Rv1391	E	E	TP		GCC2	0	0
Rv2247	NE	E	FN		GCCa	0	2.30456
Rv3285	NE	E	FN		GCCb	0	2.30456
Rv1127c	NE	E	FN		GCCc	0	2.30456
Rv2984	NE	E	FN		GF6PTAr	0.0316698	0.0316699
Rv3754	E	E	TP		GFUCS	0.000118264	0.000118264
Rv3838c	E	E	TP		GGLUCT2	0	3.87829e-06
Rv2677c	E	E	TP		GHMT2	0.0731549	2.37771
Rv2163c	E	E	TP		GK1	0.000698348	0.000721618
Rv0772	E	E	TP		GLCP	0	999.818
Rv0809	E	E	TP		GLCS1	0	999.818
Rv1603	E	E	TP		GLCabc	0	0
Rv1606	E	E	TP		GLGC	0	999.818
Rv0780	E	E	TP		GLNS	0	1.16349e-05
Rv2928	E	NE	FP		GLNSP1	0	0
Rv2931	E	NE	FP		GLNSP2	0	0
Rv2932	E	NE	FP		GLNSP3	0	0
Rv2933	E	NE	FP		GLU5K	0	0.0137988
Rv2934	E	NE	FP		GLUCYS	0	3.87829e-06
Rv2935	E	NE	FP		GLUDC	0	2.39582
Rv0788	E	E	TP		GLUDx	-1000	1000
Rv0803	E	E	TP		GLUPRT	0.0396125	0.0396127
Rv1188	NE	NE	TN		GLUR	-0.00416311	-0.00416311
Rv1017c	E	E	TP		GLUSy	-0.225356	999.775
Rv3227	E	E	TP		GLUTRR	1.59816e-06	1.59816e-06
Rv0437c	E	NE	FP		GLUTRS	1.59816e-06	1.59816e-06
Rv0505c	NE	E	FN		GLUt2r	-2.02346e-06	0
Rv3042c	E	E	TP		GLXO1	0	2.39582
Rv3307	NE	NE	TN		GLYBabc	0	0
Rv1617	NE	E	FN		GLYC3Pabc	0	0
Rv0162c	NE	NE	TN		GLYCK	0	0
Rv3777	NE	NE	TN		GLYCL	0	2.30456
Rv1594	E	E	TP		GLYCTO1	0	0
Rv2436	NE	NE	TN		GLYCTO2	0	0
Rv0570	E	NE	FP		GLYCTO3	0	0
Rv1981c	E	NE	FP		GLYCTO4	0	0
Rv3048c	E	E	TP		GLYCt	-1	-0.999998
Rv3051c	E	E	TP		GLYK	0.99805	0.998052
Rv1408	NE	E	FN		GLYt2r	-4.65396e-06	0
Rv2962c	E	NE	FP		GMAND	0.000118264	0.000118264
Rv2958c	E	NE	FP		GMPS2	0.025047	0.0250508
Rv3113	NE	E	FN		GMT1	0.000375268	0.000375268
Rv2386c	E	E	TP		GMT2	0.000584127	0.000584128
Rv1202	E	E	TP		GND	0	1.16349e-05
Rv0858c	E	NE	FP		GPDDA2	0	1.55133e-06
Rv1464	NE	E	FN		GRTT	0.000470758	0.000470758
Rv2335	E	NE	FP		GSNK	0	1.16349e-05
Rv0069c	NE	NE	TN		GTHOr	-1000	1000
Rv2847c	NE	E	FN		GTHRDt2	0	0
Rv0391	E	E	TP		GTHS	0	3.87829e-06
Rv1200	NE	NE	TN		GTMLT	0	3.87829e-06
Rv2601	NE	NE	TN		GTPCI	2.99655e-07	2.99655e-07
Rv3846	NE	E	FN		GTPCII	0	4.45487e-05
Rv0432	NE	NE	TN		GTPCII2	0	4.45487e-05
Rv0234c	NE	NE	TN		GTPDPK	0	0
Rv1731	NE	NE	TN		GTPH1	0	5.81746e-06
Rv0542c	NE	E	FN		GUACYC	0	1.16349e-05
Rv0553	NE	E	FN		GUAD	0	3.87831e-06
Rv0951	NE	E	FN		GUAPRT	0	5.81745e-06
Rv0952	NE	E	FN		H2CO3D	0	8.93457
Rv1739c	NE	NE	TN		H2CO3TP	-8.93457	0
Rv2397c	NE	E	FN		H2Ot	-6.34467	2.58992
Rv2398c	NE	E	FN		H2St1	0	2.58553e-06
Rv2399c	NE	E	FN		H2td	0	2.32699e-05
Rv2400c	NE	E	FN		HAS	0.000584127	0.000584128
Rv1672c	NE	NE	TN		HCO3E	0.698637	0.698649
Rv3266c	E	E	TP		HCYSMT	0	5.81745e-06
Rv3784	NE	NE	TN		HDCAt2	0	0
Rv3464	NE	E	FN		HEX1	0	1.16349e-05
Rv2713	NE	NE	TN		HISTD	0.00405703	0.00405783
Rv1201c	E	E	TP		HISTP	0.00405703	0.00405783
Rv1559	NE	E	FN		HISt2r	-8.02408e-07	0
Rv3737	NE	NE	TN		HMBS	1.9977e-07	1.9977e-07
Rv2291	NE	NE	TN		HMPK1	0	9.98851e-08
Rv0417	E	E	TP		HMPK2	0	9.98851e-08
Rv1449c	E	E	TP		HMPK3	0	9.98851e-08
Rv3314c	NE	NE	TN		HMPK4	0	9.98851e-08
Rv2754c	NE	E	FN		HOPNTAL	0	0
Rv2764c	NE	E	FN		HPPK	0	2.99655e-07
Rv2977c	E	E	TP		HPPK2	0	2.99655e-07
Rv0414c	E	E	TP		HSDx	-1000	999.974
Rv1438	NE	E	FN		HSDy	-1000	999.974
Rv3913	E	E	TP		HSERTA	0	0
Rv2006	E	E	TP		HSK	0	0.0259673
Rv3372	E	E	TP		HSST	0	0.0259673
Rv3490	E	E	TP		HSTPT	0.00405703	0.00405783
Rv1373	NE	NE	TN		HXPRT	0	5.81746e-06
Rv0295c	NE	NE	TN		IACGAMS	0	0
Rv1612	E	E	TP		ICDHy	0.0447759	2.44059
Rv1613	E	E	TP		ICHORSi	0	0
Rv2158c	E	E	TP		ICL	0	2.39582
Rv1315	E	E	TP		ID3ACALDt	0	4.7979e-07
Rv2153c	E	E	TP		IG3PS	0.00405703	0.00405783
Rv2155c	E	E	TP		IGAMD	0	0
Rv2152c	E	E	TP		IGPDH	0.00405703	0.00405783
Rv3818	E	NE	FP		IGPS	0.00201009	0.00201057
Rv0482	E	E	TP		ILETA	-0.00876402	-0.00876301
Rv2361c	NE	E	FN		ILEt2r	-1.01173e-06	0
Rv0501	NE	NE	TN		IMPC	-0.0436702	-0.0436694
Rv3634c	NE	E	FN		IMPD	0.025047	0.025047
Rv0536	NE	NE	TN		INDPYRD	0	4.79787e-07
Rv3809c	E	E	TP		INSH	0	1.16349e-05
Rv0322	NE	NE	TN		INSK	0	1.16349e-05
Rv2157c	E	E	TP		IPDDI	-0.00470738	0.000470758
Rv2678c	E	E	TP		IPDPS	0	0.00517814
Rv3309c	NE	NE	TN		IPMD	0.0204475	0.0204486
Rv2883c	NE	E	FN		IPPMIa	-0.0204486	-0.0204475
Rv0729	NE	NE	TN		IPPMIb	-0.0204486	-0.0204475
Rv2793c	NE	E	FN		IPPS	0.0204475	0.0204486
Rv3455c	NE	E	FN		KARA1i	0.0410644	0.0410659
Rv1130	NE	E	FN		KARA2i	0.00876301	0.00876402
Rv2606c	E	E	TP		Kabc	0	0
					Kt3r	-1.9977e-07	-1.9977e-07
					LACZ	0	0
					LCTSabc	0	0
					LDH_L	-12.6165	0
					LEUTA	-0.0204486	-0.0204475
					LEUt2r	-1.10809e-06	0
					LO	0	5.81747e-06
					LPLIPAL2E160	0	1.55133e-06
					LPLIPAL2E180	0	0
					LYSt5r	-1.03421e-06	0
					L_LACD	0	0
					L_LACD2	0	12.6165
					L_LACD3	0	12.6165
					L_LACt2r	-2.90872e-06	2.32699e-05
					L_LACt3	0	2.32698e-05
					MALS	0	2.39582
					MALT	0	0
					MALTHPabc	0	0
					MALTabc	0	0
					MALt2r	-2.73763e-06	0
					MAN1PT	0	0.00639494
					MAN1PT2	0	0.00639494
					MAN6PI	-0.0158905	-0.0158905
					MANAT1	0.000167907	0.000698097
					MANAT2	0	0.00053019
					MANAT3	0.000127253	0.000127254
					MCBTS	0.000140039	0.000140039
					MCBTS2	0	0
					MCBTS3	0.000149628	0.000149628
					MCD	0	1.16349e-05
					MCOATA	0.059238	0.0592397
					MDFDH	0	0
					MDH	-999.754	4.82447
					ME1	0	1000
					MECDPDH	0.00517814	0.00517814
					MECDPS	0.00517814	0.00517814
					MEOHt2	0	0
					MEPCT	0.00517814	0.00517814
					METAT	0.00838345	0.00838927
					METOX1s	0	1.16349e-05
					METOX2s	0	1.16349e-05
					METS	0.0118683	0.0118684
					METSOXR1	0	1.16349e-05
					METSOXR2	0	1.16349e-05
					METabc	0	0
					MGt5	0	0
					MHPGLUT	0	0
					MI1PP	0.00162323	0.00162905
					MI1PS	0.00162323	0.00162323
					MI3PP	0	0
					MI4PP	0	0
					MMCD	0	1.16349e-05
					MME	0.0254111	0.0254228
					MMM2r	0.0254111	0.0254228
					MMSAD1	0	0
					MMSAD2	0	0
					MMSAD3	0	4.58683
					MN6PP	0.00949557	0.00949558
					MNDNS1	0	0
					MNDNS2	0	0
					MOHMT	5.76336e-05	5.78585e-05
					MOTH	0	0
					MOTS	0	0
					MPML	0	0
					MSHAMID	0	0
					MSHOXH	0	0
					MSHS	0	0
					MTAN	0	0
					MTHFC	0.0608639	4.66998
					MTHFD	-999.939	1000
					MTHFD2	-999.939	1000
					MTHFR2	0.0118683	0.0118684
					MTI	0	0
					MYC1CYC1	0.00197942	0.00197942
					MYC1CYC2	0.000330619	0.00033062
					MYC1CYC3	0.000443689	0.00044369
					MYC1CYC4	0.00055616	0.00055616
					MYC1CYC5	0.000548169	0.000548169
					MYC1M1	0.00055616	0.00055616
					MYC1M2	0.000548169	0.000548169
					MYC2CYC1	0.00197942	0.00197942
					MYC2CYC2	0.000330619	0.00033062
					MYC2CYC3	0.000443689	0.00044369
					MYCFLUX1	0	0
					MYCFLUX2	0	0
					MYCFLUX3	0	0
					MYCFLUX4	0	0
					MYCFLUX5	0	0
					MYCON1	0.00197942	0.00197942
					MYCON2	0.000330619	0.00033062
					MYCON3	0.000443689	0.00044369
					MYCON4	0.00055616	0.00055616
					MYCON5	0.000548169	0.000548169
					MYCSacp50	0.00197942	0.00197942
					MYCSacp56	0.000886779	0.00088678
					MYCSacp58	0.000991858	0.000991859
					MYCTR	-1000	1000
					MYCTR2	-1000	1000
					NADH10	0	12.6165
					NADH2r	-1000	1000
					NADH5	0	12.6165
					NADH9	0	12.6165
					NADK	4.46486e-05	4.46486e-05
					NADS2	0.000227538	0.000227538
					NADTRHD	0	1000
					NAKtr	9.9885e-08	9.9885e-08
					NAPRTr	0	0
					NARK	0	0
					NAt3_1	0	0
					NDPK1	-1000	1000
					NDPK2	0.040368	0.0407446
					NDPK3	-0.0155253	-0.0154443
					NDPK4	0.000309544	0.000321179
					NDPK5	-999.999	-0.172622
					NDPK6	-0.000370697	1.16349e-05
					NDPK7	0	1.16349e-05
					NDPK8	0	1.16349e-05
					NDPK9	-1000	1000
					NH4OHDs	0	0
					NH4t	-1.34464	-1.34464
					NNAM	0	0
					NNAT	0.000227538	0.000227538
					NNDMBRT	0	0
					NNDPR	0.000227538	0.000227538
					NO	0	0
					NO3R1	0	0
					NO3R2	0	0
					NO3t7	0	0
					NOt	0	0
					NPHS	0	0
					NTD1	0	1.16349e-05
					NTD10	0	5.81746e-06
					NTD11	0	1.16349e-05
					NTD2	0	1.16349e-05
					NTD3	0	5.81746e-06
					NTD4	0	1.16349e-05
					NTD5	0	1.16349e-05
					NTD6	0	1.16349e-05
					NTD7	0	1.16349e-05
					NTD8	0.180983	999.999
					NTD9	0	1.16349e-05
					NTPP2	0	1.16349e-05
					NTPP3	0	1.16349e-05
					NTPP4	0	1.16349e-05
					NTPP5	0	1.16349e-05
					NTPP7	0	1.16349e-05
					NTPP8	0	1.16349e-05
					NTPTP1	-999.999	-0.180983
					NTPTP2	0	1.16349e-05
					NTRIR2x	0	0
					NTRIRx	0	0
					NTRIRy	0	0
					O16RHAT	7.30159e-05	7.3016e-05
					O2t	6.36416	6.36417
					OCBT	0.0120282	0.0120311
					OCDCAt2	0	0
					OCOAT1r	-1000	1000
					OCTDPS	0	0
					OHPBAT	0	0
					OMCDC	0.0204475	0.0204486
					OMPDC	0.0395204	0.039521
					OPAH	0	3.87829e-06
					ORNTA	0	0.0137988
					ORNTAC	0.0120165	0.0258269
					ORNt	-1.50128e-06	0
					ORPT	-0.039521	-0.0395204
					OXACOAL	0	2.39582
					OXCDC	0	2.39582
					OXGDC	0	2.39582
					OXGDC2	0	0
					P5CD	0	1.16349e-05
					P5CR	0	12.6303
					P5CRx	0	12.6303
					PACt2r	-6.28913e-07	0
					PANTS	5.76336e-05	5.78585e-05
					PAPA160	0	1.16349e-05
					PAPPT1	0.00198352	0.00198352
					PAPPT2	0.00198352	0.00198352
					PAPPT3	9.84866e-05	9.84867e-05
					PAPR	0.00576257	0.00576515
					PATS	0.000124956	0.000124956
					PC	0	1.16349e-05
					PC11M	0	0
					PC17M	0	0
					PC20M	0	0
					PC6AR	0	0
					PC6YM	0	0
					PC8XM	0	0
					PDE1	0	1.16349e-05
					PDE4	0	1.16349e-05
					PDH	0	4.58683
					PDHa	0	4.58683
					PDHbr	0	4.58683
					PDHc	0	1000
					PDHcr	-1000	4.58683
					PDIMAS	2.73685e-05	2.74202e-05
					PDIMAT	9.9885e-08	1.51596e-07
					PDX5PO	0	0
					PEAMNO	0	6.28913e-07
					PEPCK_re	-1000	1000
					PERD	0	0
					PFK	0	1.16349e-05
					PFL	0	4.60912
					PGAMT	-0.0316814	-0.0316697
					PGCD	0.0958063	2.40038
					PGI	-0.0335075	-0.0334958
					PGK	-0.648228	-0.648224
					PGL	0	1.16349e-05
					PGLS	0.000118264	0.000118264
					PGLYCP	0	0
					PGM	-0.552422	1.75215
					PGMT	-0.0118087	-0.0118087
					PGPP160	0.000647954	0.000647955
					PGPP160190	0.00178275	0.00178275
					PGPP190	0.000580332	0.000580332
					PGPPT3	9.75876e-05	9.75877e-05
					PGSA160	0.000647954	0.000647955
					PGSA160190	0.00178275	0.00178275
					PGSA190	0.000580332	0.000580332
					PHDCATA	-0.000644768	-0.000644558
					PHDCAt	-2.10587e-07	0
					PHETA1	-0.0048053	-0.00480467
					PHEt2r	-6.12362e-07	0
					PHTHCLR1	-1000	1000
					PHTHCLR2	-1000	1000
					PHTHCLS	0	0
					PHTHDLS	2.73685e-05	2.74202e-05
					PHTHDLS2	0.000144633	0.000144683
					PHTHS	2.73685e-05	2.74202e-05
					PHTHS2	0.000144633	0.000144683
					PHTO	0	2.32698e-05
					PHYCBOXL	0	6.28913e-07
					PIabc	0	1.16349e-05
					PIt	-0.111463	-0.111451
					PLCD	0	5.81746e-06
					PLIPA1E160	0	1.16349e-05
					PLIPA1E180	0	1.16349e-05
					PMANM	-0.00639494	-0.00639494
					PMDPHT	4.45487e-05	4.45487e-05
					PMPK	9.9885e-08	9.98851e-08
					PNCDC	0	0
					PNTK	5.76336e-05	5.78585e-05
					PPA	0	1.16349e-05
					PPAtr	-2.44946e-06	0
					PPBNGS	7.9908e-07	7.99081e-07
					PPCDC	5.76336e-05	5.78585e-05
					PPCKr	-1000	1000
					PPCOAC	0	1.16349e-05
					PPCSCT	0	999.818
					PPDIMAS	0.000144633	0.000144683
					PPDIMAT	9.9885e-08	1.4982e-07
					PPDK	0	999.818
					PPGKr	-0.0163079	-0.0162962
					PPK2	0	1000
					PPNCL	0	5.78585e-05
					PPNCL2	0	5.78585e-05
					PPNCL3	0	5.78585e-05
					PPND	0.00317205	0.00317268
					PPNDH	0.00480467	0.0048053
					PPPGO	9.9885e-08	9.98851e-08
					PPTGS	0	0
					PPTGS_TB1	0.00188283	0.00188283
					PPTGS_TB2	0.00188283	0.00188283
					PRAGSr	0.0396125	0.0396127
					PRAIS	0.0396125	0.0396127
					PRAIi	0.00201009	0.00201057
					PRAMPC	0.00405703	0.00405783
					PRASCS	0.0396124	0.0396126
					PRATPP	0.00405703	0.00405783
					PRDX	0	0
					PREPHACPH	0	1.16349e-05
					PREPPACPH	0.000144633	0.000144683
					PREPTHS	2.73685e-05	2.74202e-05
					PREPTHS2	0.000144633	0.000144683
					PREPTTA	-2.74202e-05	-1.57336e-05
					PRFGS	0.0396125	0.0396127
					PRMICIi	0.00405703	0.00405783
					PROD2	0	12.6165
					PROabc	0	1.55132e-05
					PROt2r	-1.55132e-05	0
					PRPPS	0.09105	0.0910616
					PSCVT	0.011066	0.0110666
					PSD160	0.000405633	0.000407184
					PSD180	0	0
					PSERT	0.0958063	2.40038
					PSP_L	0.0958063	2.40038
					PSSA160	0.000405633	0.000407184
					PSSA180	0	0
					PTAr	-1000	1000
					PTPATi	5.75338e-05	5.77586e-05
					PUNP1	-1.16349e-05	1.16349e-05
					PUNP2	-1.16349e-05	1.16349e-05
					PUNP3	0	1.16349e-05
					PUNP4	-1.16349e-05	0
					PUNP5	-1.16349e-05	0
					PUNP6	0	1.16349e-05
					PUNP7	0	5.81746e-06
					PYAM5PO	0	0
					PYDXNO	0	0
					PYDXO	0	0
					PYK	0	1000
					PYRDC	0	4.58683
					PYRt2r	-3.32426e-06	0
					QRr	-1000	1000
					QULNS	0.000227638	0.000227638
					R05217	0	0
					R05219	0	0
					R05224	0	0
					RBFK	4.45487e-05	5.61836e-05
					RBFSa	8.90974e-05	8.90975e-05
					RBFSb	4.45487e-05	4.45487e-05
					RBK	-0.0021698	-0.00215817
					RBK_Dr	-0.00233796	-0.00233651
					RBK_L1r	0	0
					RIBabc	0	0
					RNDR1	0.000348798	0.000360433
					RNDR2	0.000653499	0.000665135
					RNDR3	0.000665534	0.000677169
					RNDR4	0	0.000370697
					RNTR4	0	0.000370697
					RPE	-0.0674681	-0.0674593
					RPI	-0.0650454	-0.065041
					RPPDIMAS	0.000118264	0.000118264
					RRPPDIMAS	0.000118264	0.000118264
					RZ5PP	0	0
					SADH	0	2.90873e-06
					SADT	0.00651116	0.00652538
					SADT2	0	1.16349e-05
					SALCS	0.000289667	0.000289667
					SDPDS	0.00864694	0.00864798
					SDPTA	-0.00864798	-0.00864694
					SELCYSLY	0	0
					SERAT	0.00576257	0.00576305
					SERD_D	0	0
					SERD_L	0	1.16349e-05
					SERt2r	-2.58553e-06	0
					SGDS	0	2.90873e-06
					SGSAD	0	2.90873e-06
					SHCHCS	0	0
					SHCHCS2	0	0
					SHCHD2	0	0
					SHCHD3	0	0
					SHCHF	0	0
					SHCHF2	0	0
					SHCHF3	0	0
					SHK3Dr	0.011066	0.0110669
					SHKK	0.011066	0.0110666
					SHSL1r	0.00350716	1000
					SHSL4r	-1000	0.0224601
					SKMt2	-8.9499e-07	0
					SOTA	0	2.90873e-06
					SPMS	0	0
					SPODM	0	2.32698e-05
					SSALx	0	2.39582
					SSALy	0	2.39582
					SUCBZL	0	0
					SUCBZS	0	0
					SUCCt2r	-2.44945e-06	0
					SUCD1i	-1000	1000
					SUCOAS	-1000	1000
					SULR	-0.00576515	-0.00576257
					SULabc	0.00652279	0.00652538
					TALA	-0.0282011	-0.0281967
					TARTD	0	0
					TARTRt7	0	0
					TAS	0.000876191	0.000876192
					TATS	0.000117465	0.000117465
					TATSO	0.000113569	0.000113569
					TDMS1	0.000330619	0.00033062
					TDMS2	0.000220047	0.000220047
					TDMS3	0.000219447	0.000219448
					TDMS4	0.000110273	0.000110273
					TDPDRE	0.000309544	0.000309544
					TDPDRR	0.000309544	0.000309544
					TDPGDH	0.000309544	0.000309544
					THD1	-1000	1000
					THDPS	0.00864694	0.00864798
					THFGLUS	0	0
					THMDP	0	0
					THRD_Lr	-0.0136971	0.0122712
					THRS	0	0.0259673
					THRt2r	-1.66213e-06	0
					THSFST	-1000	0
					THZPSN	9.9885e-08	9.98851e-08
					THZSN	0	0
					TKT1	-0.0282011	-0.0281967
					TKT2	-0.0392671	-0.0392626
					TMDK1	0	1.16349e-05
					TMDPP	0	0
					TMDS	0.00036488	0.00036488
					TMHAS1	0.000110473	0.000110473
					TMHAS2	0.000109874	0.000109874
					TMHAS3	0.000110273	0.000110273
					TMHAS4	0.000109574	0.000109574
					TMHAS5	0	0
					TMHAS6	0	0
					TMN	0	0
					TMPKr	9.9885e-08	9.9885e-08
					TMPPP	9.9885e-08	9.98851e-08
					TPI	0.839204	0.839208
					TRDR	0.00780691	0.00781855
					TRE6PP	0.00311931	0.00311931
					TRE6PS	0.00376766	0.00376767
					TRESULT	0.000760225	0.000760225
					TREabc	0	0
					TRIATS	0	0
					TRPS1	0	0.00201057
					TRPS2	0	0.00201057
					TRPS3	0	0.00201057
					TRPTA	0	4.79787e-07
					TRPt2r	-4.70099e-07	0
					TSULabc	0	0
					TTDCAt2	0	0
					TYRTA	-0.00317268	-0.00317205
					TYRt2r	-6.28915e-07	0
					UAAGDS	9.84866e-05	9.84867e-05
					UAAGLS1	0.00198352	0.00198352
					UAAGLS2	0.00198352	0.00198352
					UAGCVT	0.00444209	0.00444209
					UAGDP	0.00867821	0.00867822
					UAGPT1	0.00198352	0.00198352
					UAGPT2	0.00198352	0.00198352
					UAGPT3	9.84866e-05	9.84867e-05
					UAMAGS	0.00406552	0.00406552
					UAMAS	0.00406552	0.00406552
					UAMRH	9.75876e-05	9.75877e-05
					UAPGR	0.00444209	0.00444209
					UDCPDP	0.00423612	0.00423613
					UDCPDPS	0	0.000470559
					UDPDPS	0	0.000470559
					UDPDPS2	0	0.000470559
					UDPG4E	0.0077315	0.0077315
					UDPGALM	0.00219048	0.00219048
					UDPGD	0	0
					UGAGDS	9.75876e-05	9.75877e-05
					UGGPT3	9.75876e-05	9.75877e-05
					UGLDDS1	0.00198352	0.00198352
					UGLDDS2	0.00198352	0.00198352
					UGMAGS	9.75876e-05	9.75877e-05
					UGMAS	9.75876e-05	9.75877e-05
					UGMDDS	9.84866e-05	9.84867e-05
					UGMDDS2	9.75876e-05	9.75877e-05
					UMPK	-999.969	0.0306233
					UPP3MT	0	0
					UPP3S	9.9885e-08	9.98851e-08
					UPPDC1	9.9885e-08	9.98851e-08
					UPPDC2	0	0
					UPPRT	0	5.81746e-06
					UREA	0	0
					URIDK1	0	1000
					URIDK2r	-0.000370697	-0.000353245
					URIK2	0	1.16349e-05
					VALTA	-0.0205608	-0.0205593
					VALt2r	-1.45436e-06	0
					XPPT	0	5.81746e-06
					XYLK	0	0
					XYLabc	9.9885e-08	9.98851e-08
					YUMPS	0	0
					biomass_Mtb_9_60atp_test_NOF	0.099885	0.0998851
					PMCOAS	1.9977e-07	6.7956e-07
					SAMREGEN	9.9885e-08	3.3978e-07
					MCS	0	1.16349e-05
					MCONT	0	1.16349e-05
					MCL	0	1.16349e-05
					OCTAt2	0	0
					EX_octa(e)	0	0
					DCAt2	0	0
					EX_dca(e)	0	0
					DDCAt2	0	0
					EX_ddca(e)	0	0
					HDCEAt2	0	0
					EX_hdcea(e)	0	0
					OCDCEAt2	0	0
					EX_ocdcea(e)	0	0
					ARACHt2	0	0
					EX_arach(e)	0	0
					TTCt2	0	0
					EX_ttc(e)	0	0
					HEXCt2	0	0
					EX_hexc(e)	0	0
					EX_btn(e)	0	4.7979e-07
					btnt	-4.79791e-07	0
					EX_pydxn(e)	0	0
					pydxnt	0	0
					PYDX5PS	2.22744e-05	2.22744e-05

## Sheet: iOSDD890
Vector_LocusNames	InsilicoEssential	ExperimentalEssential	Confusion_Matrix			Rxns	FVAmin	FVAmax
Rv1295	NE	E	FN			2AGPEAT160	0	113.007
Rv2573	NE	NE	TN			2AGPEAT180	0	113.007
Rv3815c	E	NE	FP			4HTHRS	0	0
Rv2589	NE	NE	TN			5DGLCNR	0	0
Rv3290c	NE	NE	TN			AACPS10	0.0162949	0.0162949
Rv1323	NE	NE	TN			AACPS11	0.00197043	0.00197065
Rv1867	NE	NE	TN			AACPS3	0.0044367	10.0105
Rv3535c	NE	NE	TN			ABTA	0	2.33315e-06
Rv0254c	NE	NE	TN			ACACCT	0	999.999
Rv3280	E	E	TP			ACACT1r	0.000723321	0.000723321
Rv0904c	NE	NE	TN			ACALDi	0	0.986467
Rv1722	NE	NE	TN			ACBIPGT	0	0
Rv3441c	NE	E	FN			ACCC	0.00963389	0.00963389
Rv1302	E	E	TP			ACCOACr	1.61582	227.63
Rv0409	NE	NE	TN			ACChex	0.00963389	0.00963389
Rv1820	NE	NE	TN			ACGAMPM	-226.014	0
Rv3002c	E	NE	FP			ACGAMT	0.000182327	0.000182327
Rv3509c	NE	NE	TN			ACGK	0.0300353	226.079
Rv3003c	NE	E	FN			ACGS	0	226.014
Rv3470c	NE	NE	TN			ACHBS	0.021882	0.0218831
Rv1475c	E	E	TP			ACKr	0	1000
Rv1655	E	E	TP			ACLS	0.102397	0.102398
Rv3310	NE	NE	TN			ACODA	0	226.014
Rv3667	NE	NE	TN			ACPr	0	0.361786
Rv0812	NE	E	FN			ACONT	0.111804	0.111807
Rv2236c	NE	NE	TN			ACOTA	-226.079	-0.0300353
Rv0013	NE	E	FN			ACP1_FMN	0	226.014
Rv1005c	NE	E	FN			ACPS1	0	0
Rv2848c	NE	NE	TN			ACS	0	226.014
Rv0255c	NE	NE	TN			ACS2	0	226.014
Rv3713	NE	E	FN			ACYSBMNt	0	0
Rv1318c	NE	NE	TN			ADA	0	113.018
Rv1319c	NE	NE	TN			ADCL	0	0
Rv1320c	NE	NE	TN			ADCPS1	0	0
Rv1625c	NE	NE	TN			ADCPS2	0	0
Rv1647	NE	NE	TN			ADCS	0	0
Rv1264	NE	NE	TN			ADCYRS	0	0
Rv2212	NE	NE	TN			ADK1	-1000	1000
Rv2435c	NE	NE	TN			ADK2	0	1000
Rv1120c	NE	NE	TN			ADK3	-1000	1000
Rv1900c	NE	NE	TN			ADK4	-1000	1000
Rv3377c	NE	E	FN			ADMDCr	0	0
Rv3645	NE	E	FN			ADNCYC	0	113.007
Rv2202c	NE	E	FN			ADNK1	0	226.03
Rv2208	NE	NE	TN			ADNK3	0	226.03
Rv2584c	NE	NE	TN			ADNK4	0	226.03
Rv1285	E	E	TP			ADOCBIK	0	0
Rv1286	E	E	TP			ADOCBLS	0	0
Rv0777	E	E	TP			ADPT	0	75.3487
Rv0357c	E	E	TP			ADSK	0.0160877	18.8709
Rv3794	E	E	TP			ADSL1r	0.0456787	113.063
Rv3795	E	E	TP			ADSL2r	0.0979803	0.0979807
Rv3792	E	E	TP			ADSS	0.0456787	113.063
Rv2182c	NE	E	FN			AFE	0.000182327	0.000182327
Rv2483c	NE	NE	TN			AFTA	0.000182327	0.000182327
Rv1652	E	E	TP			AGDC	0	226.014
Rv3248c	E	E	TP			AGMT	0	0
Rv0091	NE	NE	TN			AGPAT160	0.0044367	0.00443903
Rv0423c	NE	E	FN			AGPAT160190	0.0102006	0.0102006
Rv0957	E	E	TP			AGPAT190	0.00304718	0.00304718
Rv3257c	NE	E	FN			AGPR	-226.079	-0.0300353
Rv3276c	NE	E	FN			AHC	0.020878	75.359
Rv2215	NE	E	FN			AHCYSNS	0	0
Rv3330	E	NE	FP			AHMMPS	0	0
Rv2981c	E	E	TP			AICART	-999.892	1000
Rv2780	NE	NE	TN			AICART2	-999.892	1000
Rv3423c	NE	E	FN			AIRC2	0	226.014
Rv2148c	NE	NE	TN			AIRC3	-226.014	0
Rv2259	NE	NE	TN			AIRCr	-225.916	0.0979807
Rv1895	NE	NE	TN			AKGDb	0	0
Rv3045	NE	NE	TN			ALAALAD	0	226.014
Rv0768	NE	NE	TN			ALAALAr	0.0103956	226.025
Rv3293	NE	NE	TN			ALAD_L	0	1000
Rv0147	NE	NE	TN			ALAR	0.0207912	39.9754
Rv0458	NE	NE	TN			ALATA_L	-998.966	97.0966
Rv0558	NE	E	FN			ALAt2r	-2.33315e-06	0
Rv2467	NE	NE	TN			ALDD1	0	0
Rv1609	NE	E	FN			ALDD19x	0	6.99944e-07
Rv2859c	NE	NE	TN			ALDD2x	0	0.986467
Rv0032	NE	NE	TN			AMAOTr	0	0
Rv2531c	NE	NE	TN			AMID4	0	0
Rv1001	NE	NE	TN			AMMQT6	0	0
Rv1659	NE	E	FN			AMMQT8	0	0
Rv1658	NE	E	FN			AMMQT8_2	0	0
Rv2320c	NE	NE	TN			AMPTASECG	0	75.3381
Rv3708c	E	E	TP			ANPRT	0.00501935	0.00501993
Rv1538c	NE	E	FN			ANS	0.00501935	0.00501993
Rv2201	NE	E	FN			AOXSr	0	0
Rv2127	NE	NE	TN			APATr	0	0.986467
Rv0346c	NE	NE	TN			APRAUR	0	0
Rv3601c	NE	E	FN			ARABF	0.000182327	0.000182327
Rv1380	E	E	TP			ARABI	-999.839	-0.00583446
Rv3709c	E	E	TP			ARACHTA	6.80919e-05	6.81475e-05
Rv1595	NE	E	FN			ARAI	0	0
Rv0337c	NE	E	FN			ARB_Dabc	0	0
Rv2121c	E	E	TP			ARBabc	0	301.352
Rv1304	NE	E	FN			ARBt2r	-301.352	0
Rv1305	NE	E	FN			ARGDC	0	0
Rv1307	NE	E	FN			ARGDr	-45.2329	112.977
Rv1308	NE	E	FN			ARGSL	0	113.007
Rv1309	NE	E	FN			ARGSS	0	113.007
Rv1310	NE	E	FN			ARGt5r	-1.16657e-06	0
Rv0522	NE	NE	TN			ARI	-0.0140392	0
Rv0223c	NE	NE	TN			ASAD	-0.0863771	-0.0863747
Rv1589	NE	E	FN			ASNN	0.988101	76.3262
Rv0107c	NE	NE	TN			ASNS1	0	75.3381
Rv1908c	NE	E	FN			ASNt2r	0.999998	1
Rv1607	NE	NE	TN			ASP1DC	0	0.986467
Rv2849c	NE	NE	TN			ASPCT	0.0986857	0.0986865
Rv1314c	NE	NE	TN			ASPK	0.0863747	0.0863771
Rv1383	E	E	TP			ASPO1	0	39.9547
Rv1384	E	E	TP			ASPO5	0	0
Rv2289	NE	NE	TN			ASPTA	-113.003	0.629376
Rv1011	E	E	TP			ASPt2r	-2.33315e-06	0
Rv3756c	NE	NE	TN			AST	0	45.2029
Rv3757c	NE	NE	TN			ATPPRT	0.0101307	0.0101321
Rv3758c	NE	NE	TN			ATPS1	1	1
Rv3759c	NE	NE	TN			ATPS4r	24.2533	659.02
Rv1885c	NE	NE	TN			BACCL	0	0
Rv0948c	NE	NE	TN			BALAt2r	-2.33315e-06	0
Rv2540c	E	E	TP			BDH	-0.000723321	-0.000723321
Rv2130c	NE	E	FN			BETALDHx	0	0
Rv2498c	NE	NE	TN			BMNMSHS	0	0
Rv3075c	NE	NE	TN			BMNt	0	0
Rv0771	NE	NE	TN			BPNT	0.0160877	18.8709
Rv0464c	NE	NE	TN			BTS2	-96.9002	-1.16609
Rv1239c	NE	NE	TN			BTS3r	1.16609	96.9002
Rv0373c	NE	NE	TN			CAATPS	0	500
Rv0374c	NE	NE	TN			CAT	0	19.9773
Rv0375c	NE	NE	TN			CAt4	-1000	0
Rv2066	NE	NE	TN			CBIAT	0	0
Rv2071c	NE	NE	TN			CBLAT	0	0
Rv2070c	NE	NE	TN			CBPS	0.128721	45.3316
Rv2065	NE	NE	TN			CDAPPA160	0	113.007
Rv2388c	NE	NE	TN			CDAPPA160190	0	113.007
Rv0889c	NE	NE	TN			CDAPPA190	0	113.007
Rv0896	NE	E	FN			CDPMEK	0.0129225	0.0129225
Rv1699	E	E	TP			CDPPT160	0	75.3381
Rv3283	NE	NE	TN			CDPPT160190	0.00405334	0.00405334
Rv0390	NE	E	FN			CHLabc	0	0
Rv2194	NE	E	FN			CHOLD	0	0
Rv2195	NE	E	FN			CHORM	0.0199183	0.019919
Rv2196	NE	E	FN			CHORS	0.0276314	0.0276321
Rv1451	NE	E	FN			CHRPL	0.00197043	0.00197065
Rv2193	NE	E	FN			CIGAMS	0	0
Rv2200c	NE	E	FN			CITLr	0.888193	226.902
Rv3043c	NE	E	FN			CITabc	0.999999	1
Rv0306	NE	NE	TN			CLPNS160190	0.00146136	0.00146136
Rv0848	NE	NE	TN			CMCBTFL	0.000373633	0.000373633
Rv1336	NE	NE	TN			CMCBTFU	0	0
Rv2334	NE	NE	TN			CMLDC	0	0
Rv3340	NE	E	FN			CO2t	-2.8671	0
Rv0075	NE	NE	TN			COAt	-3.49972e-07	0
Rv1077	NE	NE	TN			COBALTt5	0	0
Rv1620c	NE	E	FN			COCHL	0	0
Rv1621c	NE	E	FN			CODH2r	-0.986467	0
Rv1622c	NE	E	FN			CODH3	0	0.493234
Rv3315c	NE	NE	TN			COt	0	0
Rv1712	NE	E	FN			CPC2MT	0	0
Rv0143c	NE	NE	TN			CPC3MT	0	0
Rv0092	NE	NE	TN			CPC4MT	0	0
Rv0103c	NE	NE	TN			CPC6MT	0	0
Rv0499	NE	NE	TN			CPC6R	0	0
Rv2252	NE	NE	TN			CPC8MM	0	0
Rv1905c	NE	NE	TN			CPPPGO	0	0
Rv1704c	NE	NE	TN			CRNabc	0	0
Rv1293	E	E	TP			CS	0	226.014
Rv2726c	E	E	TP			CTPS1	0	226.079
Rv2881c	E	E	TP			CTPS2	0	113.039
Rv2482c	NE	NE	TN			CYANST	0	0
Rv2136c	E	NE	FP			CYO1a	0	39.9547
Rv3807c	NE	NE	TN			CYO1b	0	39.9547
Rv3790	NE	E	FN			CYRDAAT	0	0
Rv3791	NE	E	FN			CYRDAR	0	0
Rv3806c	NE	E	FN			CYSS	0	72.6814
Rv0321	NE	NE	TN			CYSTGL	0	1000
Rv2178c	E	E	TP			CYSTL	0	113.129
Rv3229c	NE	E	FN			CYSTS	0	113.185
Rv1094	NE	E	FN			CYTBD	0	39.9899
Rv0824c	NE	E	FN			CYTBD2	0	39.9899
Rv1928c	NE	NE	TN			CYTD	0	113.007
Rv1714	NE	NE	TN			CYTDK2	0	226.014
Rv0189c	E	E	TP			CYTDt2r	-8.74929e-07	0
Rv2773c	E	E	TP			CYTK1	-113.044	112.97
Rv2753c	E	E	TP			CYTK2	-0.00257303	113.005
Rv2763c	E	E	TP			Clt	0	0
Rv2447c	NE	E	FN			Cuabc	0	113.007
Rv0534c	NE	E	FN			Cut1	0	113.007
Rv2139	E	E	TP			DADA	0	113.018
Rv1381	E	E	TP			DADK	-0.000870979	113.006
Rv1409	NE	E	FN			DAGK160	0	226.014
Rv1207	NE	NE	TN			DALAOX	0	39.9547
Rv2537c	E	E	TP			DALAt2r	-2.33315e-06	0
Rv2538c	E	E	TP			DAPDC	0.0211025	0.0211037
Rv1631	NE	E	FN			DAPE	0.0215921	0.0215933
Rv0478	NE	NE	TN			DASYN160	0.00263089	113.01
Rv3247c	NE	E	FN			DASYN160190	0.00850501	113.016
Rv2697c	NE	E	FN			DASYN190190	0.00144914	113.009
Rv2870c	E	E	TP			DB4PS	0	0
Rv2682c	NE	E	FN			DBTSr	0	0
Rv3379c	NE	NE	TN			DCPDP	0	0
Rv1023	NE	E	FN			DCPDPP	0	0.0140392
Rv3214	NE	NE	TN			DCPDPP2	0	0.0140392
Rv1618	NE	NE	TN			DCPDPS	0	0.00117477
Rv3826	NE	E	FN			DCPE	0	0.0140392
Rv1529	NE	NE	TN			DCPT	0	0.0140392
Rv1185c	NE	NE	TN			DCPT2	0	0.0140392
Rv2590	NE	NE	TN			DCTPD	0	0.000911135
Rv0099	NE	NE	TN			DCTPD2	0	226.014
Rv2930	NE	NE	TN			DCYTD	0	0.000911135
Rv3801c	E	E	TP			DDPA	0.0276314	0.0276324
Rv0468	NE	NE	TN			DESAT16	0	6.67069
Rv0859	NE	NE	TN			DESAT18	0	5.72054
Rv1144	NE	NE	TN			DGC3D	0	0
Rv1350	E	E	TP			DGK1	-0.0016609	-0.00166089
Rv2524c	E	E	TP			DHAD1	0.102397	0.102398
Rv1484	E	E	TP			DHAD2	0.021882	0.0218831
Rv2947c	E	NE	FP			DHDPRy	0.0215921	0.0215933
Rv0533c	NE	NE	TN			DHDPS	0.0215921	0.0215933
Rv1663	E	E	TP			DHFR	0.000911135	0.000911135
Rv1662	E	E	TP			DHFS	0	0
Rv2940c	E	NE	FP			DHNAOT	0	0
Rv0363c	E	E	TP			DHNAOT2	0	0
Rv2131c	NE	E	FN			DHNPA	0	0
Rv0727c	NE	NE	TN			DHNPA2	0	0
Rv1485	NE	E	FN			DHORD2	0	39.9899
Rv2605c	NE	NE	TN			DHORD3	-1000	0.063451
Rv2900c	NE	NE	TN			DHORD5	0	1000
Rv0087	NE	E	FN			DHORTS	-0.0986865	-0.0986857
Rv1348	NE	E	FN			DHPPDA	0	0
Rv1349	NE	E	FN			DHPPDA2	0	0
Rv0084	NE	NE	TN			DHPS2	0	0
Rv2331	NE	NE	TN			DHQD	0.0276314	0.0276324
Rv2786c	NE	E	FN			DHQS	0.0276314	0.0276324
Rv2211c	NE	E	FN			DMATT	0.00117477	0.00117477
Rv1553	NE	NE	TN			DMPPS	0	0.0129225
Rv1554	NE	NE	TN			DNMPPA	0	0
Rv1555	NE	NE	TN			DNTPPA	0	0
Rv3316	NE	NE	TN			DPCOAK	0	3.49972e-07
Rv3317	NE	NE	TN			DPPS	0	0.00117477
Rv3319	NE	NE	TN			DPR	0	3.49972e-07
Rv0248c	NE	NE	TN			DRPA	0	0
Rv3106	NE	NE	TN			DSERt2r	0	0
Rv2454c	NE	E	FN			DTMPK	0	113.007
Rv2455c	NE	E	FN			DURIK1	0	226.014
Rv0085	NE	NE	TN			DURIPP	0	0
Rv2957	E	NE	FP			DUTPDP	0	113.007
Rv0992c	NE	NE	TN			DXPRIi	0.0129225	0.0129225
Rv2964	NE	NE	TN			DXPS	0.0129225	0.0129225
Rv1098c	NE	E	FN			E4PD	0	0
Rv2443	NE	NE	TN			ECHH_0	0	0.986467
Rv2610c	E	E	TP			ENO	-124.397	-1.27029
Rv1500	E	NE	FP			ENTCS	0	0
Rv0557	NE	NE	TN			ETHAt	-2.33315e-06	0
Rv2188c	E	E	TP			EX_acysbmn(e)	0	0
Rv1159	E	E	TP			EX_ala_B(e)	0	2.33314e-06
Rv1018c	E	E	TP			EX_ala_D(e)	0	2.33315e-06
Rv0334	E	E	TP			EX_ala_L(e)	0	2.33315e-06
Rv0524	NE	E	FN			EX_arab_D(e)	0	0
Rv1551	E	NE	FP			EX_arab_L(e)	0	0
Rv0564c	NE	NE	TN			EX_arg_L(e)	0	1.16657e-06
Rv2249c	NE	NE	TN			EX_asn_L(e)	-1	-0.999998
Rv2982c	NE	NE	TN			EX_asp_L(e)	0	2.33315e-06
Rv3302c	NE	E	FN			EX_atp(e)	0	0
Rv2427c	NE	NE	TN			EX_bmn(e)	0	0
Rv1121	NE	NE	TN			EX_ca2(e)	0	0
Rv3808c	E	E	TP			EX_chol(e)	0	0
Rv0620	E	NE	FP			EX_cit(e)	-1	-0.999999
Rv0618	E	NE	FP			EX_cl(e)	0	0
Rv0619	E	NE	FP			EX_co2(e)	0	2.8671
Rv0993	E	E	TP			EX_coa(e)	0	3.49973e-07
Rv1436	NE	E	FN			EX_cobalt2(e)	0	0
Rv0956	NE	E	FN			EX_crn(e)	0	0
Rv0389	NE	NE	TN			EX_cu2(e)	0	0
Rv1832	NE	E	FN			EX_cytd(e)	0	8.7493e-07
Rv3303c	NE	NE	TN			EX_etha(e)	0	2.33315e-06
Rv3436c	E	E	TP			EX_fe2(e)	0	0
Rv1512	NE	E	FN			EX_fe3(e)	-0.000373633	-0.000373633
Rv1508A	NE	NE	TN			EX_fum(e)	0	2.33314e-06
Rv1093	NE	E	FN			EX_gal(e)	0	0
Rv0070c	NE	NE	TN			EX_glc(e)	0	0
Rv1328	NE	NE	TN			EX_glu_L(e)	0	1.16657e-06
Rv1326c	NE	E	FN			EX_gly(e)	0	2.33315e-06
Rv1236	NE	NE	TN			EX_glyb(e)	0	0
Rv1237	NE	NE	TN			EX_glyc3p(e)	0	0
Rv1238	NE	NE	TN			EX_glyc(e)	-1	-0.999998
Rv1213	NE	NE	TN			EX_gthrd(e)	0	0
Rv1878	E	NE	FP			EX_h2(e)	0	0.986467
Rv2220	E	E	TP			EX_h2co3(e)	0	2.8671
Rv2222c	E	NE	FP			EX_h2o(e)	0.666289	126.049
Rv2860c	E	NE	FP			EX_h2s(e)	0	18.8548
Rv2439c	NE	E	FN			EX_h(e)	-1000	-95.9428
Rv3704c	NE	NE	TN			EX_hdca(e)	0	0
Rv3432c	NE	NE	TN			EX_his_L(e)	0	1.39989e-06
Rv2476c	NE	E	FN			EX_id3acald(e)	0	5.83287e-07
Rv1602	NE	E	FN			EX_ile_L(e)	0	1.16657e-06
Rv0808	NE	E	FN			EX_k(e)	0	0
Rv1338	E	E	TP			EX_lac_L(e)	0	2.33315e-06
Rv3858c	NE	E	FN			EX_lcts(e)	0	0
Rv3859c	NE	E	FN			EX_leu_L(e)	0	7.77716e-07
Rv0509	NE	E	FN			EX_lys_L(e)	0	1.16657e-06
Rv2833c	NE	NE	TN			EX_mal_L(e)	0	2.33315e-06
Rv2834c	NE	NE	TN			EX_malt(e)	0	0
Rv2835c	NE	NE	TN			EX_malthp(e)	0	0
Rv2205c	NE	NE	TN			EX_meoh(e)	0	0
Rv1826	NE	E	FN			EX_met_L(e)	0	0
Rv0811c	NE	E	FN			EX_mg2(e)	0	0
Rv1257c	NE	NE	TN			EX_na1(e)	0	0
Rv3696c	NE	NE	TN			EX_nh4(e)	0.369624	0.369628
Rv1511	NE	NE	TN			EX_no2(e)	0	0
Rv3396c	E	E	TP			EX_no3(e)	0	0
Rv2051c	E	E	TP			EX_no(e)	0	0
Rv1844c	NE	NE	TN			EX_o2(e)	-20	-0.0226743
Rv1122	NE	E	FN			EX_ocdca(e)	0	0
Rv0317c	NE	NE	TN			EX_orn(e)	0	1.16657e-06
Rv2277c	NE	NE	TN			EX_pac(e)	0	6.99945e-07
Rv3842c	NE	NE	TN			EX_pdima(e)	0	5.55511e-08
Rv2855	NE	NE	TN			EX_phdca(e)	0	2.25789e-07
Rv1280c	NE	NE	TN			EX_phe_L(e)	0	6.99945e-07
Rv1281c	NE	NE	TN			EX_pi(e)	-1	-0.276427
Rv1282c	NE	NE	TN			EX_ppa(e)	0	2.33315e-06
Rv1283c	NE	NE	TN			EX_ppdima(e)	0	5.51137e-08
Rv0773c	NE	NE	TN			EX_pro_L(e)	0	1.16658e-06
Rv2394	NE	NE	TN			EX_pyr(e)	0	2.33315e-06
Rv3609c	NE	E	FN			EX_rib_D(e)	0	0
Rv1415	NE	E	FN			EX_ser_D(e)	0	0
Rv1940	NE	NE	TN			EX_ser_L(e)	0	2.33315e-06
Rv2583c	NE	E	FN			EX_skm(e)	0	9.99921e-07
Rv0386	NE	NE	TN			EX_so4(e)	-18.8709	-0.0160877
Rv3273	NE	NE	TN			EX_succ(e)	0	2.33315e-06
Rv3588c	NE	E	FN			EX_tartr_L(e)	0	0
Rv0511	NE	E	FN			EX_thr_L(e)	0	2.33315e-06
Rv2458	NE	NE	TN			EX_tre(e)	0	0
Rv0650	NE	NE	TN			EX_trp_L(e)	0	5.83287e-07
Rv1599	E	E	TP			EX_tsul(e)	0	0
Rv0510	NE	E	FN			EX_ttdca(e)	0	0
Rv0422c	NE	E	FN			EX_tyr_L(e)	0	6.99945e-07
Rv3469c	NE	NE	TN			EX_val_L(e)	0	1.16657e-06
Rv3534c	NE	NE	TN			EX_xyl_D(e)	0	0
Rv1294	E	E	TP			EX_ac(e)	0	0
Rv3341	NE	E	FN			EX_4abz(e)	0	0
Rv1296	NE	E	FN			EX_for(e)	0	0
Rv1600	NE	E	FN			EX_akg(e)	0	0
Rv3772	NE	NE	TN			EX_oxa(e)	0	0
Rv3624c	NE	E	FN			EX_gua(e)	0	0
Rv0486	NE	E	FN			EX_ad(e)	0	0
Rv3339c	NE	NE	TN			Adt	0	0
Rv0066c	NE	E	FN			EX_urea(e)	0	0
Rv3215	NE	E	FN			FACOAE140	0	113.007
Rv1915	NE	NE	TN			FACOAE160	0	113.007
Rv1916	NE	NE	TN			FACOAE180	0	113.007
Rv0467	NE	E	FN			FACOAL140	0	113.007
Rv1170	NE	NE	TN			FACOAL160	0.00206097	113.027
Rv1601	E	E	TP			FACOAL161	-5.00736	9.98866
Rv1611	E	E	TP			FACOAL180	0	113.014
Rv2210c	E	E	TP			FACOAL181	-4.44186	5.71808
Rv1843c	E	NE	FP			FACOAL200	6.80919e-05	6.81475e-05
Rv3410c	E	E	TP			FACOAL80	-13.3178	13.3186
Rv3411c	E	E	TP			FACOALPHDCA	-0.00160974	-0.00160951
Rv3393	E	NE	FP			FACOALPREPH	-6.81475e-05	113.007
Rv1745c	NE	NE	TN			FAH4	0	0
Rv2995c	E	E	TP			FAMPL1	0.00494278	0.00494278
Rv2987c	E	E	TP			FAMPL2	0.000825584	0.000825584
Rv2988c	E	E	TP			FAMPL3	0.00110793	0.00110793
Rv3710	E	E	TP			FAMPL4	0.00138878	0.00138878
Rv3001c	E	E	TP			FAMPL5	0.00136882	0.00136882
Rv1030	NE	NE	TN			FAO1	0	6.65911
Rv1031	NE	NE	TN			FAO10	0	4.43941
Rv2691	NE	NE	TN			FAO11	0	6.65911
Rv2692	NE	NE	TN			FAO2	0	5.70781
Rv2316	NE	NE	TN			FAO3	0	4.99433
Rv2317	NE	E	FN			FAS100	0.141533	13.4597
Rv0694	NE	NE	TN			FAS120	0.141533	13.4597
Rv0183	NE	NE	TN			FAS140	0.141533	13.4597
Rv0215c	NE	NE	TN			FAS160	0.121123	10.1272
Rv0752c	NE	NE	TN			FAS161	0	6.67069
Rv0873	NE	NE	TN			FAS180	0.0520165	5.77255
Rv3274c	NE	NE	TN			FAS181	0	5.72054
Rv3564	NE	E	FN			FAS200	0.00679148	0.00679165
Rv1872c	NE	NE	TN			FAS240_L	0.033822	0.033822
Rv1902c	NE	NE	TN			FAS260	0.033822	0.033822
Rv0191	NE	NE	TN			FAS80_L	0.182096	13.5003
Rv1837c	NE	E	FN			FASPHDCA	0.00197043	0.00197065
Rv2471	NE	NE	TN			FASm1601	0.000576911	0.000576911
Rv3264c	E	E	TP			FASm180	0.04019	0.04019
Rv3255c	NE	E	FN			FASm1801	0.000576911	0.000576911
Rv3256c	NE	NE	TN			FASm2001	0.000576911	0.000576911
Rv2611c	E	E	TP			FASm2002	0.00240192	0.00240193
Rv2379c	E	E	TP			FASm220	0.00281347	0.00281358
Rv2380c	E	E	TP			FASm2201	0.000576911	0.000576911
Rv2384	E	NE	FP			FASm2202	0.00240192	0.00240193
Rv1347c	NE	NE	TN			FASm240	0.000858008	0.000858119
Rv2244	NE	E	FN			FASm2401	0.000576911	0.000576911
Rv0649	NE	NE	TN			FASm2402	0.00240192	0.00240193
Rv2332	NE	NE	TN			FASm260	0.000858008	0.000858119
Rv3582c	E	E	TP			FASm2601	0.000576911	0.000576911
Rv1392	E	E	TP			FASm2602	0.00115382	0.00115382
Rv2124c	E	NE	FP			FASm280	0.000858008	0.000858119
Rv0137c	NE	NE	TN			FASm2801	0.000576911	0.000576911
Rv2674	NE	NE	TN			FASm2802	0.00115382	0.00115382
Rv1133c	NE	E	FN			FASm300	0.00115382	0.00115382
Rv2701c	NE	NE	TN			FASm3001	0	0
Rv1604	NE	NE	TN			FASm320	0.00115382	0.00115382
Rv3137	NE	E	FN			FASm340	0.00115382	0.00115382
Rv0046c	E	E	TP			FBA	-0.369688	-0.369686
Rv0855	NE	NE	TN			FBP	0.369686	226.384
Rv1322A	NE	NE	TN			FCLPA	0	0
Rv1492	E	NE	FP			FCLT	0	0
Rv1493	E	NE	FP			FCLT2	0	0
Rv0753c	NE	NE	TN			FCOAH2	0	113.007
Rv1692	E	NE	FP			FDH	0	0.986467
Rv2225	NE	E	FN			FE2abc	0	0
Rv0958	NE	NE	TN			FE3Ri	0	0
Rv1082	NE	NE	TN			FE3abc	0	0
Rv3356c	NE	E	FN			FETRANS	0	0
Rv0126	NE	NE	TN			FHL	0	0.986467
Rv0470c	E	NE	FP			FMNAT	0	0
Rv0503c	NE	NE	TN			FOLD3	0	0
Rv0644c	E	NE	FP			FOLR2	0	0
Rv0642c	NE	E	FN			FOMETR	-226.014	0
Rv0645c	NE	NE	TN			FORMCOAL	-2.33314e-06	113.007
Rv3800c	E	E	TP			FRD	0	1000
Rv1483	NE	E	FN			FRD2	0	1000
Rv2245	E	E	TP			FRD3	0	39.9547
Rv2246	E	E	TP			FRD5	-1000	0.063451
Rv0098	NE	NE	TN			FRDO2r	-1000	1000
Rv0082	NE	NE	TN			FRDO3r	-1000	1000
Rv3145	NE	NE	TN			FRDOr	-0.025845	0
Rv3146	NE	NE	TN			FRRPPDIMAS	0.000295314	0.000295315
Rv3147	NE	NE	TN			FTHFCL	0	226.014
Rv3149	NE	NE	TN			FTHFD	0	226.014
Rv3152	NE	NE	TN			FTHFL	-999.945	1000
Rv3153	NE	NE	TN			FUM	0.080208	113.098
Rv3154	NE	NE	TN			FUMt2r	-2.33315e-06	0
Rv3155	NE	NE	TN			G16MTM1	0.00405334	0.00405334
Rv3158	NE	NE	TN			G16MTM10	0.000287832	0.000287832
Rv1695	NE	E	FN			G16MTM2	0	0.00132393
Rv2438c	NE	E	FN			G16MTM4	0.000635026	0.000635026
Rv0155	NE	NE	TN			G16MTM5	0.000302049	0.000302049
Rv0157	NE	NE	TN			G16MTM6	0.00179234	0.00311627
Rv3236c	NE	NE	TN			G16MTM7	0.00134588	0.00134588
Rv0573c	NE	NE	TN			G16MTM8	0.000953536	0.000953537
Rv1330c	NE	NE	TN			G16MTM9	0.000603599	0.000603599
Rv0261c	NE	NE	TN			G1PACT	0.0790819	226.093
Rv0267	NE	NE	TN			G1PTT	0.000772956	0.000772956
Rv1737c	NE	NE	TN			G1SATi	0	0
Rv2329c	NE	NE	TN			G3PAT160	0	10.006
Rv2287	NE	NE	TN			G3PAT190	0.00304718	0.00304718
Rv2920c	NE	NE	TN			G3PD1	0.969931	0.969933
Rv2043c	NE	NE	TN			G5SADs	0.0344276	226.049
Rv2421c	NE	E	FN			G5SD	0	226.049
Rv2207	NE	E	FN			G5SD2	0	226.049
Rv1596	NE	E	FN			G6PDH2	0	6.99945e-06
Rv1162	NE	NE	TN			GALFT	0.000182327	0.000182327
Rv1163	NE	NE	TN			GALKr	-0.0138364	-0.0138364
Rv1164	NE	NE	TN			GALT	-0.0138364	-0.0138364
Rv1736c	NE	NE	TN			GALUi	0.0287143	226.043
Rv0021c	NE	NE	TN			GALt2	0	0
Rv1894c	NE	NE	TN			GAPD	-0.598374	0.125201
Rv0548c	NE	E	FN			GARFT	0.0979803	0.0979807
Rv1160	NE	NE	TN			GCC2	0	0
Rv2344c	NE	NE	TN			GCCa	0	2.33314e-06
Rv0252	NE	NE	TN			GCCb	0	2.33314e-06
Rv0253	NE	NE	TN			GCCc	0	2.33314e-06
Rv2391	NE	E	FN			GF6PTAr	0.0790819	0.079082
Rv3265c	NE	E	FN			GFUCS	0.000295314	0.000295315
Rv2503c	E	NE	FP			GGLUCT2	0	75.3381
Rv2504c	E	NE	FP			GHMT2	0.181738	0.181741
Rv0884c	E	E	TP			GK1	0.00166089	113.009
Rv0266c	NE	NE	TN			GLCP	0	226.014
Rv2321c	NE	NE	TN			GLCS1	0	226.014
Rv2322c	NE	NE	TN			GLCabc	0	0
Rv0382c	E	E	TP			GLGC	0	226.014
Rv0118c	NE	NE	TN			GLNS	0.495842	226.51
Rv1248c	NE	E	FN			GLNSP1	0	0
Rv0555	NE	E	FN			GLNSP2	0	0
Rv0500	E	E	TP			GLNSP3	0	0
Rv3602c	NE	E	FN			GLU5K	0	226.049
Rv1755c	NE	NE	TN			GLUCYS	0	75.3381
Rv2156c	E	E	TP			GLUDC	0	2.33315e-06
Rv2392	E	E	TP			GLUDx	-1000	225.964
Rv0805	NE	E	FN			GLUPRT	0.0979803	0.0979807
Rv2241	NE	E	FN			GLUR	-0.0103956	-0.0103956
Rv0462	NE	E	FN			GLUSy	0	226.014
Rv0843	NE	NE	TN			GLUTRR	0	0
Rv2497c	NE	NE	TN			GLUt2r	-1.16657e-06	0
Rv2941	E	NE	FP			GLXO1	0	2.33315e-06
Rv2945c	NE	NE	TN			GLYBabc	0	0
Rv2607	NE	NE	TN			GLYC3Pabc	0	0
Rv0211	NE	E	FN			GLYCK	0	0
Rv2029c	NE	NE	TN			GLYCL	0	2.33314e-06
Rv3010c	NE	NE	TN			GLYCTO1	0	0
Rv0728c	NE	NE	TN			GLYCTO2	0	0
Rv2996c	NE	E	FN			GLYCTO3	0	0
Rv0946c	E	E	TP			GLYCTO4	0	0
Rv1437	NE	E	FN			GLYCt	-1	-0.999998
Rv1445c	NE	NE	TN			GLYK	0.995134	0.995136
Rv0489	NE	E	FN			GLYt2r	-2.33315e-06	0
Rv2419c	NE	NE	TN			GMAND	0.000295314	0.000295315
Rv3068c	NE	NE	TN			GMPS2	0.0624323	37.7333
Rv1822	NE	E	FN			GMT1	0.000937075	0.000937075
Rv2746c	NE	E	FN			GMT2	0.00145861	0.00145861
Rv0936	NE	NE	TN			GND	0	6.99945e-06
Rv0820	NE	NE	TN			GPDDA2	0	2.33315e-06
Rv0545c	NE	NE	TN			GRTT	0.00117477	0.00117477
Rv2281	NE	NE	TN			GSNK	0	226.014
Rv3308	NE	NE	TN			GTHOr	-1000	1000
Rv1092c	NE	E	FN			GTHRDt2	0	0
Rv3600c	NE	NE	TN			GTHS	0	75.3381
Rv3628	E	E	TP			GTMLT	0	75.3381
Rv0512	NE	E	FN			GTPCI	0	0
Rv1391	NE	E	FN			GTPCII	0	0
Rv2247	NE	E	FN			GTPCII2	0	0
Rv3285	NE	E	FN			GTPDPK	0	75.3381
Rv1127c	NE	E	FN			GTPH1	0	113.007
Rv2984	NE	E	FN			GUACYC	0	113.007
Rv3754	E	E	TP			GUAD	0	37.6709
Rv3838c	E	E	TP			GUAPRT	0	75.3417
Rv2677c	NE	E	FN			H2CO3D	0	2.8671
Rv2163c	E	E	TP			H2CO3TP	-2.8671	0
Rv0016c	E	NE	FP			H2Ot	-126.049	-0.666289
Rv2911	E	NE	FP			H2St1	0	18.8548
Rv3627c	E	E	TP			H2td	0	0.986467
Rv0772	E	E	TP			HAS	0.00145861	0.00145861
Rv0809	E	E	TP			HCO3E	1.74454	227.759
Rv1603	E	E	TP			HCYSMT	0	75.3381
Rv1606	E	E	TP			HDCAt2	0	0
Rv0780	E	E	TP			HEX1	0	226.014
Rv2928	E	NE	FP			HISTD	0.0101307	0.0101321
Rv2931	E	NE	FP			HISTP	0.0101307	0.0101321
Rv2932	E	NE	FP			HISt2r	-1.39989e-06	0
Rv2933	E	NE	FP			HMBS	0	0
Rv2934	E	NE	FP			HMPK1	0	0
Rv2935	E	NE	FP			HMPK2	0	0
Rv0788	E	E	TP			HMPK3	0	0
Rv0803	E	E	TP			HMPK4	0	0
Rv1188	NE	NE	TN			HOPNTAL	0	0
Rv1017c	E	E	TP			HPPK	0	0
Rv3227	E	E	TP			HPPK2	0	0
Rv0437c	E	NE	FP			HSDx	-1000	999.935
Rv0505c	NE	E	FN			HSDy	-1000	999.935
Rv3042c	NE	E	FN			HSERTA	0	0.0647849
Rv3914	NE	E	FN			HSK	0	0.0647849
Rv3307	NE	NE	TN			HSST	0	0.0647849
Rv0121c	NE	NE	TN			HSTPT	0.0101307	0.0101321
Rv1155	NE	NE	TN			HXPRT	0	75.3417
Rv2074	NE	NE	TN			IACGAMS	0	0
Rv1617	NE	E	FN			ICDHy	0.111804	0.111807
Rv0162c	NE	NE	TN			ICHORSi	0	0
Rv3777	NE	NE	TN			ICL	0	2.33315e-06
Rv1594	NE	E	FN			ID3ACALDt	0	5.83286e-07
Rv2436	NE	NE	TN			IG3PS	0.0101307	0.0101321
Rv0570	E	NE	FP			IGAMD	0	0
Rv1981c	E	NE	FP			IGPDH	0.0101307	0.0101321
Rv3048c	E	E	TP			IGPS	0.00501935	0.00501993
Rv3051c	E	E	TP			ILETA	-0.0218831	-0.021882
Rv3052c	E	E	TP			ILEt2r	-1.16657e-06	0
Rv1408	NE	E	FN			IMPC	-0.108112	-0.108111
Rv2962c	E	NE	FP			IMPD	0.0624323	0.0624324
Rv2958c	E	NE	FP			INDPYRD	0	5.83287e-07
Rv3113	NE	E	FN			INSH	0.00541817	75.3487
Rv2386c	E	E	TP			INSK	0	226.014
Rv1202	E	E	TP			IPDDI	-0.0117477	0.00117477
Rv0858c	NE	NE	TN			IPDPS	0	0.0129225
Rv1178	NE	NE	TN			IPMD	0.051059	0.0510598
Rv1464	NE	E	FN			IPPMIa	-0.0510598	-0.051059
Rv2335	NE	NE	TN			IPPMIb	-0.0510598	-0.051059
Rv0069c	NE	NE	TN			IPPS	0.051059	0.0510598
Rv2847c	NE	E	FN			KARA1i	0.102397	0.102398
Rv0391	NE	E	FN			KARA2i	0.021882	0.0218831
Rv1200	NE	NE	TN			Kabc	0	180.811
Rv2601	NE	NE	TN			Kt3r	-1000	1000
Rv3846	NE	E	FN			LACZ	0	0
Rv0432	NE	NE	TN			LCTSabc	0	0
Rv0234c	NE	NE	TN			LDH_L	-39.9547	0.723573
Rv1731	NE	NE	TN			LEUTA	-0.0510598	-0.051059
Rv0542c	NE	E	FN			LEUt2r	-7.77716e-07	0
Rv0553	NE	E	FN			LO	0	0.986467
Rv0951	NE	E	FN			LPLIPAL2E160	0	2.33315e-06
Rv0952	NE	E	FN			LPLIPAL2E180	0	0
Rv2331A	E	NE	FP			LYSt5r	-1.16657e-06	0
Rv1707	NE	NE	TN			L_LACD	0	39.9547
Rv1739c	NE	NE	TN			L_LACD2	0	39.9547
Rv2397c	NE	E	FN			L_LACD3	0	39.9547
Rv2398c	NE	E	FN			L_LACt2r	-2.33315e-06	452.029
Rv2399c	NE	E	FN			L_LACt3	0	452.029
Rv2400c	NE	E	FN			MALS	0	2.33315e-06
Rv1672c	NE	NE	TN			MALT	0	226.014
Rv3406	NE	NE	TN			MALTHPabc	0	0
Rv0097	NE	NE	TN			MALTabc	0	0
Rv3266c	E	E	TP			MALt2r	-2.33315e-06	0
Rv3634c	NE	E	FN			MAN1PT	0	0.0159687
Rv3784	NE	NE	TN			MAN1PT2	0	0.0159687
Rv3464	NE	E	FN			MAN6PI	-0.0396799	-0.0396799
Rv1201c	E	E	TP			MANAT1	0.000419277	0.0017432
Rv1559	NE	E	FN			MANAT2	0	0.00132393
Rv3737	NE	NE	TN			MANAT3	0.000317762	0.000317763
Rv0417	NE	E	FN			MCBTS	0.000349688	0.000349688
Rv1449c	E	E	TP			MCBTS2	0	0
Rv3314c	NE	NE	TN			MCBTS3	0.000373633	0.000373633
Rv2754c	NE	E	FN			MCD	0	226.014
Rv2764c	NE	E	FN			MCOATA	0.14792	0.147922
Rv2977c	NE	E	FN			MDFDH	0	0
Rv0414c	NE	E	FN			MDH	-226.178	113.098
Rv1438	NE	E	FN			ME1	0	226.258
Rv3913	E	E	TP			MECDPDH	0	0.0129225
Rv2006	E	E	TP			MECDPS	0.0129225	0.0129225
Rv3372	E	E	TP			MEOHt2	0	0
Rv3490	E	E	TP			MEPCT	0.0129225	0.0129225
Rv1373	NE	NE	TN			METAT	0.020878	75.359
Rv0295c	NE	NE	TN			METOX1s	0	19.9773
Rv3529c	NE	NE	TN			METOX2s	0	19.9773
Rv2267c	NE	NE	TN			METS	0.0295801	0.0295801
Rv1612	E	E	TP			METSOXR1	0	19.9773
Rv1613	E	E	TP			METSOXR2	0	19.9773
Rv2158c	E	E	TP			METabc	0	0
Rv1315	E	E	TP			MGt5	0	0
Rv2852c	NE	NE	TN			MHPGLUT	0	0
Rv2153c	E	E	TP			MI1PP	0.00405334	75.3422
Rv2155c	E	E	TP			MI1PS	0.00405334	0.00405334
Rv2152c	E	E	TP			MI3PP	0	0
Rv3818	E	NE	FP			MI4PP	0	0
Rv0482	E	E	TP			MMCD	0	226.014
Rv2361c	NE	E	FN			MME	0.0634487	113.192
Rv0501	NE	NE	TN			MMM2r	0.0634487	113.192
Rv0536	NE	NE	TN			MMSAD1	0	0
Rv0806c	NE	NE	TN			MMSAD2	0	0
Rv3809c	E	E	TP			MMSAD3	0	0.986467
Rv0322	NE	NE	TN			MN6PP	0.0237112	0.0237112
Rv2157c	E	E	TP			MNDNS1	0	0
Rv2883c	NE	E	FN			MNDNS2	0	0
Rv2678c	NE	E	FN			MOHMT	0	3.49972e-07
Rv3309c	NE	NE	TN			MOTH	0	0
Rv0729	NE	NE	TN			MOTS	0	0
Rv0498	NE	NE	TN			MPML	0	0
Rv2793c	NE	E	FN			MSHAMID	0	0
Rv3455c	NE	E	FN			MSHOXH	0	0
Rv1711	NE	E	FN			MSHS	0	0
Rv1540	NE	E	FN			MTAN	0	0
Rv3300c	NE	NE	TN			MTHFC	0.151247	0.151252
Rv0113	NE	NE	TN			MTHFD	-999.849	1000
Rv0115	NE	NE	TN			MTHFD2	-999.849	1000
Rv0114	NE	NE	TN			MTHFR2	0.0295801	0.0295801
Rv0263c	NE	NE	TN			MTI	0	226.014
Rv0264c	NE	NE	TN			MYC1CYC1	0.00494278	0.00494278
Rv2868c	NE	E	FN			MYC1CYC2	0.000825584	0.000825584
Rv1110	NE	E	FN			MYC1CYC3	0.00110793	0.00110793
Rv3382c	NE	NE	TN			MYC1CYC4	0.00138878	0.00138878
Rv0562	NE	E	FN			MYC1CYC5	0.00136882	0.00136882
Rv0989c	NE	NE	TN			MYC1M1	0.00138878	0.00138878
Rv1026	NE	NE	TN			MYC1M2	0.00136882	0.00136882
Rv0496	NE	NE	TN			MYC2CYC1	0.00494278	0.00494278
Rv1130	NE	E	FN			MYC2CYC2	0.000825584	0.000825584
Rv0392c	NE	NE	TN			MYC2CYC3	0.00110793	0.00110793
Rv1812c	NE	NE	TN			MYCFLUX1	0	0
Rv1854c	NE	E	FN			MYCFLUX2	0	0
Rv1700	NE	NE	TN			MYCFLUX3	0	0
Rv0072	NE	NE	TN			MYCFLUX4	0	0
Rv0073	NE	NE	TN			MYCFLUX5	0	0
Rv0411c	NE	E	FN			MYCON1	0.00494278	0.00494278
Rv2564	NE	NE	TN			MYCON2	0.000825584	0.000825584
Rv3401	NE	NE	TN			MYCON3	0.00110793	0.00110793
Rv2218	NE	E	FN			MYCON4	0.00138878	0.00138878
Rv2606c	NE	E	FN			MYCON5	0.00136882	0.00136882
Rv2856	NE	NE	TN			MYCSacp50	0.00494278	0.00494278
Rv0924c	NE	NE	TN			MYCSacp56	0.00221436	0.00221436
Rv3536c	NE	NE	TN			MYCSacp58	0.00247675	0.00247675
Rv1857	NE	NE	TN			MYCTR	-1000	1000
Rv1858	NE	NE	TN			MYCTR2	-1000	1000
Rv1859	NE	NE	TN			NADH10	0	39.9547
Rv0407	NE	NE	TN			NADH2r	-1000	1000
Rv0132c	NE	NE	TN			NADH5	0	39.9547
Rv3262	NE	NE	TN			NADH9	0	39.9547
Rv3109	NE	E	FN			NADK	0	0
Rv0869c	NE	NE	TN			NADS2	0	0
Rv3111	NE	NE	TN			NADTRHD	0	1000
Rv0864	NE	NE	TN			NAKtr	-1000	1000
Rv3324c	NE	NE	TN			NAPRTr	0	0
Rv3112	NE	E	FN			NARK	0	0
Rv0868c	NE	NE	TN			NAt3_1	-1000	1000
Rv3119	NE	NE	TN			NDPK1	-1000	1000
Rv0866	NE	NE	TN			NDPK2	0.100802	226.116
Rv3323c	NE	NE	TN			NDPK3	-113.046	112.968
Rv0865	NE	NE	TN			NDPK4	0.000772956	113.008
Rv0994	NE	NE	TN			NDPK5	0	226.03
Rv2453c	NE	NE	TN			NDPK6	-0.000911135	113.007
Rv0131c	NE	NE	TN			NDPK7	0	113.008
Rv0154c	NE	NE	TN			NDPK8	0	113.007
Rv0231	NE	NE	TN			NDPK9	-1000	1000
Rv0271c	NE	NE	TN			NH4OHDs	0	0
Rv0400c	NE	NE	TN			NH4t	-0.369628	-0.369624
Rv0972c	NE	NE	TN			NNAM	0	0
Rv0975c	NE	NE	TN			NNAT	0	0
Rv1346	NE	NE	TN			NNDMBRT	0	0
Rv1467c	NE	NE	TN			NNDPR	0	0
Rv1679	NE	NE	TN			NO	0	0
Rv1933c	NE	NE	TN			NO3R1	0	0
Rv1934c	NE	NE	TN			NO3R2	0	0
Rv2724c	NE	NE	TN			NMO	0	0
Rv3061c	NE	NE	TN			NO3t7	0	0
Rv3139	NE	NE	TN			NOt	0	0
Rv3543c	NE	E	FN			NPHS	0	0
Rv3544c	NE	E	FN			NTD1	0	226.014
Rv3560c	NE	E	FN			NTD10	0	75.3417
Rv3573c	NE	NE	TN			NTD11	0	226.014
Rv3761c	NE	NE	TN			NTD2	0	226.014
Rv3797	NE	NE	TN			NTD3	0	0.000911135
Rv0672	NE	NE	TN			NTD4	0	226.014
Rv0222	NE	NE	TN			NTD5	0	226.014
Rv0456c	NE	NE	TN			NTD6	0	0
Rv0632c	NE	NE	TN			NTD7	0	226.014
Rv0675	NE	NE	TN			NTD8	0	0
Rv0971c	NE	NE	TN			NTD9	0	226.014
Rv1070c	NE	NE	TN			NTPP2	0	113.007
Rv1071c	NE	NE	TN			NTPP3	0	113.007
Rv1141c	NE	NE	TN			NTPP4	0	113.007
Rv1142c	NE	NE	TN			NTPP5	0	113.007
Rv1472	NE	NE	TN			NTPP7	0	113.007
Rv1935c	NE	NE	TN			NTPP8	0	113.007
Rv2486	NE	NE	TN			NTPTP1	0	0
Rv2679	NE	NE	TN			NTPTP2	0	113.007
Rv2831	NE	NE	TN			NTRIR2x	0	0
Rv3516	NE	NE	TN			NTRIRx	0	0
Rv3774	NE	NE	TN			NTRIRy	0	0
Rv0905	NE	NE	TN			O16RHAT	0.000182327	0.000182327
Rv3373	NE	NE	TN			O2t	0.0226743	20
Rv1912c	NE	NE	TN			OCBT	0.0300353	45.2329
Rv3141	NE	NE	TN			OCDCAt2	0	0
Rv0243	NE	NE	TN			OCOAT1r	-1000	-0.000723321
Rv1074c	NE	NE	TN			OCTDPS	0	0
Rv3556c	NE	E	FN			OHPBAT	0	0
Rv0751c	NE	NE	TN			OMCDC	0.051059	0.0510598
Rv1166	NE	E	FN			OMPDC	0.0986857	0.0986865
Rv1635c	NE	NE	TN			OPAH	0	75.3381
Rv2174	NE	E	FN			ORNTA	0	226.049
Rv2181	NE	NE	TN			ORNTAC	-225.984	226.079
Rv3793	NE	E	FN			ORNt	-1.16657e-06	0
Rv2298	NE	NE	TN			ORPT	-0.0986865	-0.0986857
Rv0577	NE	NE	TN			OXACOAL	0	2.33315e-06
Rv0911	NE	NE	TN			OXCDC	0	2.33315e-06
Rv3684	NE	NE	TN			OXGDC	0	2.33315e-06
Rv0684	NE	E	FN			OXGDC2	0	0
Rv3025c	NE	E	FN			P5CD	0	226.014
Rv2555c	NE	E	FN			P5CR	0	39.9891
Rv1292	NE	E	FN			P5CRx	0	39.9891
Rv3009c	NE	E	FN			PACt2r	-6.99944e-07	0
Rv3011c	NE	E	FN			PANTS	0	3.49972e-07
Rv2572c	NE	E	FN			PAPA160	0	226.014
Rv3580c	NE	E	FN			PAPPT1	0.004953	0.00495301
Rv1406	NE	E	FN			PAPPT2	0.004953	0.00495301
Rv2580c	NE	E	FN			PAPPT3	0.000245929	0.000245929
Rv1536	NE	E	FN			PAPR	0.0141893	18.869
Rv0041	NE	E	FN			PATS	0.000312026	0.000312026
Rv3598c	NE	E	FN			PC	0	226.014
Rv1007c	NE	E	FN			PC11M	0	0
Rv1649	NE	E	FN			PC17M	0	0
Rv1650	NE	E	FN			PC20M	0	0
Rv2845c	NE	E	FN			PC6AR	0	0
Rv3834c	NE	E	FN			PC6YM	0	0
Rv2614c	NE	E	FN			PC8XM	0	0
Rv3336c	NE	E	FN			PDE1	0	113.007
Rv1689	NE	E	FN			PDE4	0	113.007
Rv2448c	NE	E	FN			PDH	0	0.986467
						PDHa	0	0.986467
						PDHbr	0	0.986467
						PDHc	0	0.986467
						PDIMAS	6.80919e-05	6.81475e-05
						PDIMAT	0	5.55511e-08
						PDX5PO	0	0
						PEAMNO	0	6.99944e-07
						PEPCK_re	-1000	1000
						PERD	0	0
						PFK	0	226.014
						PFL	0.0548395	1.04131
						PGAMT	-226.093	-0.0790819
						PGCD	1.39548	124.522
						PGI	-0.0836488	-0.0836418
						PGK	-0.125201	0.598374
						PGL	0	6.99945e-06
						PGLS	0.000295314	0.000295315
						PGLYCP	0	0
						PGM	1.27029	124.397
						PGMT	-226.044	-0.0294873
						PGPP160	0.00161799	0.00161799
						PGPP160190	0.00445167	0.00445167
						PGPP190	0.00144914	0.00144914
						PGPPT3	0.000243684	0.000243684
						PGSA160	0.00161799	0.00161799
						PGSA160190	0.00445167	0.00445167
						PGSA190	0.00144914	0.00144914
						PHDCATA	-0.00160974	-0.00160951
						PHDCAt	-2.25789e-07	0
						PHETA1	-0.0119983	-0.0119976
						PHEt2r	-6.99944e-07	0
						PHTHCLR1	-1000	1000
						PHTHCLR2	-1000	1000
						PHTHCLS	0	0
						PHTHDLS	6.80919e-05	6.81475e-05
						PHTHDLS2	0.000360912	0.000360967
						PHTHS	6.80919e-05	6.81475e-05
						PHTHS2	0.000360912	0.000360967
						PHTO	0	39.9547
						PHYCBOXL	0	6.99944e-07
						PIabc	0	226.014
						PIt	-1	225.738
						PLCD	0	75.3381
						PLIPA1E160	0	113.007
						PLIPA1E180	0	113.007
						PMANM	-0.0159687	-0.0159687
						PMDPHT	0	0
						PMPK	0	0
						PNCDC	0	0
						PNTK	0	3.49972e-07
						PPA	0.439255	226.454
						PPAtr	-2.33315e-06	0
						PPBNGS	0	0
						PPCDC	0	3.49972e-07
						PPCKr	-1000	1000
						PPCOAC	0	226.014
						PPCSCT	0	226.014
						PPDIMAS	0.000360912	0.000360967
						PPDIMAT	0	5.51137e-08
						PPDK	0	226.014
						PPGKr	-226.055	451.988
						PPK2	0	1000
						PPNCL	0	3.49972e-07
						PPNCL2	0	3.49972e-07
						PPNCL3	0	3.49972e-07
						PPND	0.00792061	0.00792131
						PPNDH	90.2806	994.411
						PPPGO	0	0
						PPTGS	0	0
						PPTGS_TB1	0.00470159	0.00470159
						PPTGS_TB2	0.00470159	0.00470159
						PRAGSr	0.0979803	0.0979807
						PRAIS	0.0979803	0.0979807
						PRAIi	0.00501935	0.00501993
						PRAMPC	0.0101307	0.0101321
						PRASCS	0.0979803	0.0979807
						PRATPP	0.0101307	0.0101321
						PRDX	0	0
						PREPHACPH	0	113.007
						PREPPACPH	0.000360912	0.000360967
						PREPTHS	6.80919e-05	6.81475e-05
						PREPTHS2	0.000360912	0.000360967
						PREPTTA	-6.81475e-05	113.007
						PRFGS	0.0979803	0.0979807
						PRMICIi	0.0101307	0.0101321
						PROD2	0	39.9547
						PROabc	0	301.352
						PROt2r	-301.352	0
						PRPPS	0.231273	75.5745
						PSCVT	0.0276314	0.0276321
						PSD160	0.0010129	0.00101523
						PSD180	0	0
						PSERT	1.39548	124.522
						PSP_L	0.223911	113.975
						PSSA160	0.0010129	0.00101523
						PSSA180	0	0
						PTAr	-1000	0.361786
						PTPATi	0	3.49972e-07
						PUNP1	0	113.02
						PUNP2	-113.018	0
						PUNP3	0	75.3417
						PUNP4	0	0
						PUNP5	-113.02	0
						PUNP6	0	113.018
						PUNP7	0	75.3417
						PYAM5PO	0	0
						PYDXNO	0	0
						PYDXO	0	0
						PYK	0	226.258
						PYRDC	0	0.986467
						PYRt2r	-2.33315e-06	0
						QRr	-1000	1000
						QULNS	0	0
						R05217	0	0
						R05219	0	0
						R05224	0	0
						RBFK	0	226.014
						RBFSa	0	0
						RBFSb	0	0
						RBK	0	75.3433
						RBK_Dr	-999.839	-0.00583446
						RBK_L1r	0	0
						RIBabc	0	0
						RNDR1	0.000870978	0.000870979
						RNDR2	0.00166089	0.0016609
						RNDR3	0.00166189	0.00257303
						RNDR4	0	0.000911135
						RNTR4	0	0.000911135
						RPE	-1000	-0.167278
						RPI	-0.16145	-0.161448
						RPPDIMAS	0.000295314	0.000295315
						RRPPDIMAS	0.000295314	0.000295315
						RZ5PP	0	0
						SADH	0	45.2029
						SADT	0	18.8709
						SADT2	0	17.4193
						SALCS	0.000723321	0.000723321
						SDPDS	0.0215921	0.0215933
						SDPTA	-0.0215933	-0.0215921
						SELCYSLY	0	0
						SERAT	0	72.6814
						SERD_D	0	0
						SERD_L	0	113.129
						SERt2r	-2.33315e-06	0
						SGDS	0	45.2029
						SGSAD	0	45.2029
						SHCHCS	0	0
						SHCHCS2	0	0
						SHCHD2	0	0
						SHCHD3	0	0
						SHCHF	0	0
						SHCHF2	0	0
						SHCHF3	0	0
						SHK3Dr	0.0276314	0.0276324
						SHKK	0.0276314	0.0276321
						SHSL1r	-0.0560829	1000
						SHSL4r	-1000	0.0560829
						SKMt2	-9.99919e-07	0
						SOTA	0	45.2029
						SPMS	0	0
						SPODM	0	39.9547
						SSALx	0	2.33315e-06
						SSALy	0	2.33315e-06
						SUCBZL	0	0
						SUCBZS	0	0
						SUCCt2r	-2.33315e-06	0
						SUCD1i	0	1000
						SUCOAS	-1000	113.269
						SULR	-18.869	-0.0141893
						SULabc	0.0160877	18.8709
						TALA	-0.069826	-0.0698232
						TARTD	0	0
						TARTRt7	0	0
						TAS	0.00218792	0.00218792
						TATS	0.000293319	0.000293319
						TATSO	0.000283592	0.000283592
						TAU	0	0
						TDMS1	0.000825584	0.000825584
						TDMS2	0.000549474	0.000549475
						TDMS3	0.000547978	0.000547978
						TDMS4	0.000275361	0.000275361
						TDPDRE	0.000772956	0.000772956
						TDPDRR	0.000772956	0.000772956
						TDPGDH	0.000772956	0.000772956
						THDPS	0.0215921	0.0215933
						THFGLUS	0	0
						THMDP	0	0
						THRD_Lr	-0.0342009	0.0305852
						THRS	0	0.0647849
						THRt2r	-2.33315e-06	0
						THZPSN	0	0
						THZSN	0	0
						TKT1	-0.069826	-0.0698232
						TKT2	-0.0974575	-0.0974545
						TMDK1	0	226.014
						TMDPP	0	0
						TMDS	0.000911135	0.000911135
						TMHAS1	0.00027586	0.00027586
						TMHAS2	0.000274363	0.000274363
						TMHAS3	0.000275361	0.000275361
						TMHAS4	0.000273615	0.000273615
						TMHAS5	0	0
						TMHAS6	0	0
						TMN	0	0
						TMPKr	0	0
						TMPPP	0	0
						TPI	-0.123328	0.600247
						TRDR	0.0192942	32.1924
						TRE6PP	0.00778917	226.022
						TRE6PS	0.00940816	226.024
						TRESULT	0.00189834	0.00189834
						TREabc	0	0
						TRIATS	0	0
						TRPS1	0	0.00501993
						TRPS2	0	0.00501993
						TRPS3	0	0.00501993
						TRPTA	0	5.83287e-07
						TRPt2r	-5.83287e-07	0
						TSULabc	0	0
						TTDCAt2	0	0
						TYRTA	-0.00792131	-0.00792061
						TYRt2r	-6.99945e-07	0
						UAAGDS	0.000245929	0.000245929
						UAAGLS1	0.004953	0.00495301
						UAAGLS2	0.004953	0.00495301
						UAGCVT	0.0110923	0.0110923
						UAGDP	0.0216702	0.0216702
						UAGPT1	0.004953	0.00495301
						UAGPT2	0.004953	0.00495301
						UAGPT3	0.000245929	0.000245929
						UAMAGS	0.0101519	0.0101519
						UAMAS	0.0101519	0.0101519
						UAMRH	0.000243684	0.000243684
						UAPGR	0.0110923	0.0110923
						UDCPDP	0.0105779	0.010578
						UDCPDPS	0	0.00117477
						UDPDPS	0	0.00117477
						UDPDPS2	0	0.00117477
						UDPG4E	0.0193062	0.0193062
						UDPGALM	0.0054698	0.00546981
						UDPGD	0	0
						UGAGDS	0.000243684	0.000243684
						UGGPT3	0.000243684	0.000243684
						UGLDDS1	0.004953	0.00495301
						UGLDDS2	0.004953	0.00495301
						UGMAGS	0.000243684	0.000243684
						UGMAS	0.000243684	0.000243684
						UGMDDS	0.000245929	0.000245929
						UGMDDS2	0.000243684	0.000243684
						UMPK	0.0764398	113.084
						UPP3MT	0	0
						UPP3S	0	0
						UPPDC1	0	0
						UPPDC2	0	0
						UPPRT	0	0
						UREA	0	0
						URIDK2r	-0.000911135	113.006
						URIK2	0	226.014
						VALTA	-0.0513395	-0.0513383
						VALt2r	-1.16658e-06	0
						XPPT	0	75.3417
						XYLK	0	999.833
						XYLabc	0	0
						YUMPS	0	0
						S7PI	0	0
						AH7PK	0	0
						BH7PK	0	0
						ABH17BPP_a	0	0
						ABH17BPP_b	0	0
						MAN1PT3	0	0
						H1PAT_b	0	0
						HEADP_b	0	0
						UCBL	0	0
						AHDL	0	0
						HMEDS	0	0.0129225
						HMEDR	0	0.0129225
						FRTT	0	0.00117477
						UCE_1	0	0
						PRTT	0	0
						HTPS	0	0
						PPPGP	0	75.3381
						PPGPP	0	75.3381
						2MCD	0	113.129
						2MCS	0	113.129
						2MID	0	113.129
						2MIL	0	113.129
						ADPRDP	0	0
						Gln_LT	0	0
						EX_Gln[e]	0	0
						TREP	0	226.014
						HDECH	-0.0146396	9.99139
						DTBTST	0	0
						IPDPUDCT	0	0.00117477
						ACHMSSH	0	0.0647849
						PDBL_1	0	0
						PDBL_2	0	0
						PDBL_3	0	0
						PDBL_4	0	0
						EX_ni2(e)	0	0
						Ni2t	0	0
						EX_mn2(e)	0	0
						Mn2t	0	0
						2O4EH	0	0
						EX_mo(e)	0	0
						Mot	0	0
						G6PDH	0	0
						2PLS	0	0
						LPPGS	0	0
						DMHDRFS	0	0
						LPFPLT	0	0
						GF4GL_0	0	0
						GF4GL_1	0	0
						GF4GL_2	0	0
						GF4GL_3	0	0
						GF4GL_4	0	0
						MBP_1	0	0
						MPTSS	0	0
						MBP_2	0	0
						MODBS	0	0
						MODAT	0	0
						MOCO	0	0
						MGDS	0	0
						FAD_1	0	0
						FAD_2	0	0
						FAD_3	0	0
						FAD_4	0	0
						FAD_5	0	0
						FAD_6	0	0
						FAD_7	0	0
						FAD_8	0	13.3182
						FAD_9	0	13.3182
						FAD_10	0	13.3182
						FAD_11	0	13.3182
						FAD_12	0	13.3182
						FAD_13	0	13.3182
						FAD_14	0	5.71773
						FAD_15	0	9.98866
						FAD_16	0	9.98866
						FAD_17	0	9.98866
						FAD_18	0	9.98866
						FAD_19	0	9.98866
						FAD_20	0	0
						FAD_21	0	0
						FAD_22	0	0
						FAD_23	0	0
						FAD_24	0	0
						FAD_25	0	0
						FAD_26	0	0
						FAD_27	0	0
						3HIBD	0	0
						ALDR	0	999.833
						AL4D	0	999.833
						MANT1	0	0
						ARABT	0	0
						MANT2	0	0
						HOAS	0	0
						SR1	0	0
						SR2	0	0.723573
						MR	0	0.723573
						GLYCS_I	0	0.723573
						GLYCS_II	0	0.723573
						LALDD	0	0.723573
						CYST_II	0	96.9086
						PreDeh	-994.399	-90.2686
						FUSA1	0	226.014
						ISCS	2.33217	193.8
						ALATRS	0	0
						ARGTRS	0	0
						ASNTRS	0	0
						ASPTRS	0	0
						CYSTRS	0	0
						FMETTRS	0	0
						GLNTRS	0	0
						GLYTRS	0	0
						HISTRS	0	0
						ILETRS	0	0
						LEUTRS	0	0
						LYSTRS	0	0
						METTRS	0	0
						PHETRS	0	0
						PROTRS	0	0
						SELCYSS	0	0
						SERTRS	0	0
						SERTRS2	0	0
						THRTRS	0	0
						TRPTRS	0	0
						TYRTRS	0	0
						VALTRS	0	0
						biomass_Mtb_9_60atp	0.249421	0.249421

## Sheet: sMtb
Vector_LocusNames	InsilicoEssential	ExperimentalEssential	Confusion_Matrix		Rxns	FVAmin	FVAmax
Rv3382c	NE	NE	TN		ISPH1	0	1000
Rv1110	NE	E	FN		ISPH2	-0.345277	999.655
Rv3247c	E	E	TP		GMK1	-999.971	999.997
Rv2932	E	NE	FP		TMK	0.00307314	0.00307314
Rv1162	NE	NE	TN		PPSB1	0.000668859	0.000668861
Rv1164	NE	NE	TN		TSUCCB	-13.6185	12.6185
Rv1163	NE	NE	TN		PPSB3	0.000178362	0.000178363
Rv1736c	NE	NE	TN		PPSB2	0.00113887	0.00113887
Rv1438	NE	E	FN		HBA	0.00180773	0.00180773
Rv1017c	E	E	TP		HOGEN	0	2.09465e-05
Rv3794	E	E	TP		NARG	0	0
Rv3795	E	E	TP		TPIA	-12.7844	0.332767
Rv3793	E	E	TP		OGSAL	0	1.39643e-05
Rv2071c	NE	NE	TN		PRSA	0.163147	25.4002
Rv2397c	E	E	TP		FOLK	0	0.0002423
Rv2398c	E	E	TP		EMB	0.00051219	0.00051219
Rv2399c	E	E	TP		ECHA20	0	0
Rv2400c	E	E	TP		COBM	0	0
Rv1739c	E	NE	FP		CYSA12	0	12.6185
Rv0363c	E	E	TP		FBA1	0	0
Rv3051c	E	E	TP		FBA2	-0.618913	-0.618906
Rv3048c	E	E	TP		CYSA11	0.0279294	12.6465
Rv1484	E	E	TP		NRDE2	0.00584499	0.00891814
Rv0321	NE	NE	TN		NRDE1	0.00584499	0.005845
Rv1322A	NE	NE	TN		TNO3	0	0
Rv2241	NE	E	FN		INHA13	0.017776	0.017776
Rv3790	E	E	TP		FOLB5	0	0
Rv3791	E	E	TP		CAMP	0	12.6185
Rv2996c	E	E	TP		DCD	0	0.00307314
Rv0728c	E	NE	FP		FOLB1	0	0.0002423
Rv2868c	E	E	TP		INHA12	0.017776	0.017776
Rv1011	E	E	TP		FOLB3	0	0.0002423
Rv3582c	E	E	TP		FOLB2	0	0.0002423
Rv2524c	E	E	TP		RMCOA	-999.795	0.117035
Rv3490	E	E	TP		ACEE	0	1.39643e-05
Rv2247	NE	E	FN		INHA10	0.017776	0.017776
Rv3799c	E	E	TP		ARAFDPP	0.0480554	0.0480555
Rv3280	E	E	TP		SERA	0.191242	12.8098
Rv3285	E	E	TP		ISPG	0.345276	0.345277
Rv0904c	NE	NE	TN		ISPF	0.345276	0.345277
Rv2202c	NE	E	FN		ISPE	0.345276	0.345277
Rv0542c	E	E	TP		ISPD	0.345276	0.345277
Rv0553	E	E	TP		FAS5	0.131159	0.163422
Rv0548c	E	E	TP		FAS4	0.131159	0.163422
Rv0534c	E	E	TP		FAS7	0.131159	0.163422
Rv2920c	NE	NE	TN		FAS6	0.131159	0.163422
Rv0780	E	E	TP		FAS1	0.0105622	0.0481969
Rv0644c	E	NE	FP		OTSA	0.0144016	8.42675
Rv0503c	NE	NE	TN		FAS3	0.0052811	0.230898
Rv2208	NE	NE	TN		FAS2	0.0052811	0.230898
Rv1485	E	E	TP		ACCD6	-1.74766	23.715
Rv0524	NE	E	FN		ACCD4	0.017776	0.017776
Rv2139	E	E	TP		ACCD3	0	8.41235
Rv2786c	E	E	TP		FAS8	0.131159	0.163422
Rv3314c	NE	NE	TN		CBHK	-25.1798	8.46963
Rv3667	NE	NE	TN		MENE	0.0035552	0.0035552
Rv0511	E	E	TP		TLEUA	0	12.6185
Rv0510	E	E	TP		MENB	0.0035552	0.0035552
Rv0512	E	E	TP		MENA	0.0035552	0.0035552
Rv0414c	E	E	TP		HPPP	0.0035552	0.0035552
Rv1170	E	NE	FP		AMT	-0.738535	10
Rv0417	E	E	TP		HEMH2	0.0606794	0.0606841
Rv2677c	NE	E	FN		MMAA25	0.00270195	0.00270196
Rv1300	NE	E	FN		COBS	0	0
Rv0467	NE	E	FN		HEMH1	0.000482061	0.000482062
Rv1915	NE	NE	TN		HEML	0.00577077	0.00578474
Rv1916	NE	NE	TN		PYRD2	0	0.0285992
Rv2287	NE	NE	TN		RIBF2	0.00388662	0.00388662
Rv3236c	NE	NE	TN		PYR	-6.98216e-06	0
Rv0423c	E	E	TP		DEOA	0	0
Rv0824c	E	E	TP		ACS2	0	0
Rv1094	E	E	TP		HEMD	0.000723091	0.000723092
Rv3229c	E	E	TP		ACS1	0	13.0713
Rv1092c	E	E	TP		HEMC	0.000723091	0.000723092
Rv1631	E	E	TP		HEMB	0.00289236	0.00289237
Rv0131c	NE	NE	TN		THIE	0.00024103	8.41259
Rv0154c	NE	NE	TN		MSHB	0.00394687	0.00394688
Rv0215c	NE	NE	TN		THIG	0.00024103	0.000241031
Rv0231	NE	NE	TN		HEMY	0.000482061	0.000482062
Rv0271c	NE	NE	TN		ICL1	0.127413	0.127441
Rv0400c	NE	NE	TN		YJCE	-15.5639	165.714
Rv0752c	NE	NE	TN		THIC	0.00024103	0.000241031
Rv0873	NE	NE	TN		DESA13	0.00478174	0.00478175
Rv0972c	NE	NE	TN		DESA12	0.00245309	0.00245309
Rv0975c	NE	NE	TN		DESA11	0.00257752	0.00257752
Rv1467c	NE	NE	TN		COAA	0.00593537	0.00593538
Rv1679	NE	NE	TN		PCOA	0	7.90434e-07
Rv1933c	NE	NE	TN		TDGLUB	0	12.6185
Rv1934c	NE	NE	TN		COAD	0.00593537	0.00593538
Rv2724c	NE	NE	TN		COAE	0.00593537	0.00593538
Rv3061c	NE	NE	TN		BO11	3.01288e-05	0.0322605
Rv3139	NE	NE	TN		BO10	3.01288e-05	0.0322605
Rv3274c	NE	NE	TN		BO13	0	0.0322304
Rv3564	NE	E	FN		FADD268	0	6.30926
Rv3573c	NE	NE	TN		BO15	0	0.0322605
Rv3761c	NE	NE	TN		BO14	0	0.225613
Rv3797	NE	NE	TN		BO17	0	0.0322605
Rv0672	NE	NE	TN		BO16	0	0.0322605
Rv0222	NE	NE	TN		BO19	0	0.0322605
Rv0456c	NE	NE	TN		BO18	0	0.0322605
Rv0632c	NE	NE	TN		FADD261	0.000668859	0.000668861
Rv0675	NE	NE	TN		FADD267	0	6.30926
Rv0905	NE	NE	TN		FADD266	0	6.30926
Rv0971c	NE	NE	TN		FADD265	0	6.30926
Rv1070c	NE	NE	TN		FADD264	0.00113887	0.00113887
Rv1071c	NE	NE	TN		CSD	0	8.41355
Rv1141c	NE	NE	TN		BKDA1	0	1.39643e-05
Rv1142c	NE	NE	TN		BKDA2	0	6.98216e-06
Rv1472	NE	NE	TN		SIRA2	-0.0260081	-0.0260012
Rv1935c	NE	NE	TN		TGABAB	0	12.6185
Rv2486	NE	NE	TN		CHOL1	0	0
Rv2679	NE	NE	TN		GLNH2	0	12.6185
Rv2831	NE	NE	TN		MAS8	0.000686937	0.000686938
Rv3373	NE	NE	TN		FAS42	0	0.300134
Rv3516	NE	NE	TN		FAS43	0	0.300134
Rv3774	NE	NE	TN		PHBADD	0	0
Rv0468	NE	NE	TN		FAS41	0	0.300134
Rv1912c	NE	NE	TN		FAS46	0	0.141217
Rv3141	NE	NE	TN		FAS47	0	0.141217
Rv0243	NE	NE	TN		FAS44	0	0.152044
Rv0859	NE	NE	TN		FAS45	0	0.141217
Rv1074c	NE	NE	TN		FAS48	0	0.141217
Rv1323	NE	NE	TN		FAS49	0	0.141217
Rv3556c	NE	E	FN		ILVE1	0.044681	0.0446838
Rv2930	E	NE	FP		ILVE2	0.0413668	0.0413703
Rv1464	NE	E	FN		ILVE3	-0.0193462	-0.0193427
Rv2497c	NE	NE	TN		TEICN	-1.39643e-06	0
Rv2391	E	E	TP		PPNK	0.00409752	0.00409752
Rv0522	NE	NE	TN		GUAA	0.029466	0.0294674
Rv1106c	NE	NE	TN		MBTA2	9.05069e-05	9.05071e-05
Rv0411c	NE	E	FN		MBTA3	9.06274e-05	9.06276e-05
Rv0072	NE	NE	TN		ADHA	-1000	999
Rv0073	NE	NE	TN		MCA	0	0
Rv2563	NE	NE	TN		AACE	0	0
Rv2564	NE	NE	TN		MPET	0	8.41235
Rv2940c	E	NE	FP		ISCS	0.000482061	0.000482062
Rv2210c	E	E	TP		LYSA	0.0100941	0.0100976
Rv1695	E	E	TP		MSHD	0.00394687	0.00394688
Rv3396c	E	E	TP		KASB19	0.0071104	0.00711041
Rv2384	E	NE	FP		KASB18	0.00956348	0.0095635
Rv2380c	E	E	TP		KASB15	0.017776	0.017776
Rv2379c	E	E	TP		DCTA1A	0	12.6185
Rv1862	NE	NE	TN		DCTA1B	0	12.6185
Rv1530	NE	NE	TN		KASB16	0.017776	0.017776
Rv0162c	NE	NE	TN		KASB11	0.017776	0.017776
Rv0761c	NE	NE	TN		KASB10	0.017776	0.017776
Rv1082	NE	NE	TN		KASB13	0.017776	0.017776
Rv3025c	E	E	TP		KASB12	0.017776	0.017776
Rv1293	E	E	TP		FADD28	0	6.30926
Rv2246	E	E	TP		TDPMB	0	12.6185
Rv2245	E	E	TP		HMGCOA	0.000250695	0.000271642
Rv2443	NE	NE	TN		USPA4	0	12.6185
Rv0035	NE	NE	TN		USPA3	0	12.6185
Rv0099	NE	NE	TN		CYSQ1	0.00192824	0.00192825
Rv0119	NE	E	FN		CYSQ2	0	25.2371
Rv0166	NE	NE	TN		PCAA3	0.00245309	0.00245309
Rv0214	NE	NE	TN		PCAA2	0.00563499	0.005635
Rv0270	NE	NE	TN		PCAA1	0.00257752	0.00257752
Rv0404	NE	E	FN		FADE282	0	0
Rv0551c	NE	NE	TN		CDSA	-999.99	999.649
Rv0852	NE	NE	TN		FADD27	0	6.30926
Rv1058	NE	NE	TN		FAS37	0.130858	0.163121
Rv1185c	NE	NE	TN		FAS36	0.130858	0.163121
Rv1206	NE	NE	TN		FAS35	0.130858	0.163121
Rv1521	NE	NE	TN		FAS34	0.130858	0.163121
Rv1529	NE	NE	TN		FAS33	0.130858	0.163121
Rv1549	NE	NE	TN		FAS32	0.130858	0.163121
Rv1550	NE	NE	TN		FAS31	0.130858	0.163121
Rv1750c	NE	NE	TN		FAS30	0.130858	0.163121
Rv1925	NE	NE	TN		HPT3	0	0
Rv2187	NE	NE	TN		HPT2	0	0
Rv2505c	NE	NE	TN		HPT1	0	12.6185
Rv2590	NE	NE	TN		FOLE	0.00024103	0.0002423
Rv2941	NE	NE	TN		FAS39	0.130828	0.356499
Rv2948c	E	NE	FP		FAS38	0.130858	0.163121
Rv2950c	NE	NE	TN		GA6PF6P	-1000	25.0509
Rv3089	NE	NE	TN		TSUCCA	-12.6185	13.6185
Rv3506	NE	NE	TN		TADN	-2.20489e-06	0
Rv3513c	NE	NE	TN		OTSB2	0	8.41235
Rv3561	NE	NE	TN		HSAF	0	0
Rv3801c	E	E	TP		PGSA1	0.00331417	0.00331417
Rv3826	NE	E	FN		TVALB	0	12.6185
Rv2316	NE	NE	TN		PGSA3	0.00548344	0.00548345
Rv2317	NE	E	FN		PGSA2	0.00274172	0.00274173
Rv1235	NE	NE	TN		MAS6	0.000915916	0.000915917
Rv1236	NE	NE	TN		MCACP	0.00457958	0.00457959
Rv1237	NE	NE	TN		RIBC	0.0105752	0.0105766
Rv1238	NE	NE	TN		PPSC1	0.000668859	0.000668861
Rv2039c	NE	NE	TN		OTSB1	0.008888	0.00888801
Rv2040c	NE	NE	TN		ECHA192	0	0
Rv2041c	NE	NE	TN		MNTH	-25.2371	25.2371
Rv2131c	E	E	TP		NAGINSP	0.00394687	0.00394688
Rv0470c	E	NE	FP		GLCB	0.127654	0.127682
Rv3544c	NE	E	FN		UPPP	0.0282909	0.028291
Rv3543c	NE	E	FN		ANSA	0.989418	13.608
Rv2881c	NE	E	FN		INO1	0.00726104	0.00726105
Rv3624c	NE	E	FN		PNCA	0	0
Rv3609c	E	E	TP		FADE2	0	0.225613
Rv2006	NE	E	FN		FADE3	0	0.0376022
Rv3372	NE	E	FN		PHEN	0.022446	0.0224669
Rv3534c	NE	NE	TN		FADE1	0	0.225613
Rv2746c	E	E	TP		FADE6	0	0.0376022
Rv1822	E	E	TP		FADE7	0	0.0376022
Rv2933	E	NE	FP		FADE4	0	0.0376022
Rv0924c	NE	NE	TN		FADE5	0	0.0376022
Rv0486	E	E	TP		FADE233	0	6.98216e-06
Rv1837c	NE	E	FN		FADE232	0.000250695	0.000271642
Rv2136c	E	NE	FP		FADE231	0	1.39643e-05
Rv1538c	NE	E	FN		PHEA	0.0129253	0.0129273
Rv0046c	E	E	TP		KATG1	0	0
Rv2043c	NE	NE	TN		KATG2	0.000836624	9.46474
Rv1885c	NE	NE	TN		GLTA1	0	999.912
Rv0948c	NE	NE	TN		BIOF	0	7.90434e-07
Rv3838c	E	E	TP		TLEUB	0	12.6185
Rv1908c	NE	E	FN		PYRD1	0	0.0285992
Rv0032	NE	NE	TN		MMAA26	0.00207979	0.00207979
Rv3601c	E	E	TP		TETH	0.999986	1
Rv3262	NE	NE	TN		MMAA24	0.00232865	0.00232866
Rv2691	NE	NE	TN		MMAA23	0.00245309	0.00245309
Rv2692	NE	NE	TN		ICL2	0	999.912
Rv3293	NE	NE	TN		MMAA21	0.00257752	0.00257752
Rv3567c	NE	E	FN		PAND	0.00593537	0.00593737
Rv1409	NE	E	FN		FBIB	0	0
Rv0211	NE	E	FN		TREY	0	1000
Rv1248c	NE	E	FN		TKB	0	12.6185
Rv3265c	E	E	TP		PCA	0	25.2371
Rv2531c	E	NE	FP		FAS17	0.131159	0.163422
Rv1483	NE	E	FN		PCD	0	3.49109e-06
Rv1350	NE	E	FN		TCADA	0	3.49108e-06
Rv2002	NE	NE	TN		FAS16	0.131159	0.163422
Rv0242c	NE	NE	TN		METB4	0	0.254597
Rv2766c	NE	NE	TN		METB1	0	0.254597
Rv3800c	E	E	TP		METB2	-0.00964587	0.244956
Rv3696c	NE	NE	TN		METB3	0	0.254597
Rv0254c	NE	NE	TN		ADD1	0	12.6191
Rv1023	NE	E	FN		HSA	0	0
Rv3097c	NE	NE	TN		ADD2	0	12.6191
Rv0217c	NE	NE	TN		RIBD1	0.0105752	0.0105766
Rv0220	NE	NE	TN		PCKA	0	25.2371
Rv0646c	NE	NE	TN		FABD	0.323992	0.816247
Rv1076	NE	E	FN		FADB3	0	0
Rv1104	NE	NE	TN		FADB2	0	0
Rv1105	NE	NE	TN		FADB1	0	0
Rv1399c	NE	NE	TN		KDH	0	0
Rv1400c	NE	NE	TN		FADD344	0	6.30926
Rv1426c	NE	NE	TN		FADD345	0	6.30926
Rv1497	NE	NE	TN		FADD346	0	6.3104
Rv1755c	NE	NE	TN		FADD347	0	6.30926
Rv1900c	NE	NE	TN		FADD341	0	6.30926
Rv1923	NE	NE	TN		FADD342	0	6.30926
Rv2284	NE	NE	TN		RIBD2	0.0105752	0.0105766
Rv2349c	NE	NE	TN		DPHRAM	0	1000
Rv2350c	NE	NE	TN		WBBL	0.00051219	0.00051219
Rv2351c	NE	NE	TN		PTRSC	0.00105451	0.00105451
Rv2385	NE	NE	TN		ECHA81	0	1.39643e-05
Rv2463	NE	NE	TN		ECHA82	0	6.98216e-06
Rv2485c	NE	NE	TN		FBIA2	0	0
Rv2970c	NE	NE	TN		FBIA1	0	0
Rv3084	NE	NE	TN		PG	0.00548344	0.00548345
Rv3176c	NE	NE	TN		KASB20	0.00478174	0.00478175
Rv3487c	NE	NE	TN		FABG18	0.0151985	0.0151985
Rv3775	NE	NE	TN		PKS136	0.00207979	0.00207979
Rv2217	E	E	TP		GLPK	0	26.2343
Rv3001c	E	E	TP		COBU	0	0
Rv2218	E	E	TP		ENO	-13.525	-0.906505
Rv0191	NE	NE	TN		FADD348	0.000668859	6.30993
Rv3569c	NE	E	FN		HIBUT	0	6.98216e-06
Rv3818	E	NE	FP		FADD349	0	6.30926
Rv0500	E	E	TP		PPGPP	0	8.41235
Rv1625c	NE	NE	TN		FAS68	0	0.141217
Rv2435c	NE	NE	TN		LIPY	0	1.26208
Rv1264	NE	NE	TN		PKS133	0.00245309	0.00245309
Rv1318c	NE	NE	TN		PKS132	0.00563499	0.005635
Rv1319c	NE	NE	TN		PKS131	0.00257752	0.00257752
Rv1320c	NE	NE	TN		CHCD	0	0
Rv2152c	E	E	TP		LIPW	0	0
Rv0482	E	E	TP		PKS135	0.00270195	0.00270196
Rv1315	E	E	TP		PKS134	0.00232865	0.00232866
Rv3310	NE	NE	TN		SAMA	0.00105451	0.00105451
Rv2215	NE	E	FN		LIPB	0.000301288	0.000301289
Rv2157c	E	E	TP		ILVC2	0.0193427	0.0193567
Rv2158c	E	E	TP		LIPA	0.000301288	0.000301289
Rv3423c	E	E	TP		BiomassGrowthInVitro	0	0
Rv1077	NE	NE	TN		ILVC3	0.0922339	0.0922618
Rv2793c	NE	E	FN		TLLAC	-6.98216e-06	0
Rv0884c	E	E	TP		HDAD	0	0
Rv3042c	E	E	TP		NAMH	0.010756	0.010756
Rv0505c	E	E	TP		NAMN	0	0
Rv0126	NE	NE	TN		GLNH1	0	12.6185
Rv3588c	NE	E	FN		PROC1	-999.972	1000
Rv3273	NE	NE	TN		PROC2	-999.972	1000
Rv3266c	NE	E	FN		CYA	0	12.6185
Rv3339c	NE	NE	TN		TCO2	-2.1217	0
Rv0066c	NE	E	FN		DORIB2	0	0
Rv2259	NE	NE	TN		DORIB1	0	0
Rv1622c	E	E	TP		MURC	0.0153657	0.0153657
Rv1620c	NE	E	FN		MURB	0.0273268	0.0273269
Rv1621c	NE	E	FN		MURA	0.0273268	0.0273269
Rv2194	E	E	TP		DHA	0	0
Rv2195	E	E	TP		DLAT	0	1.39643e-05
Rv2196	E	E	TP		MURF	0.0153657	0.0153657
Rv1451	E	E	TP		MURE	0.0153657	0.0153657
Rv1456c	E	E	TP		ALR	0.0307314	0.0307384
Rv3029c	E	E	TP		CBS	0	12.6343
Rv3028c	E	E	TP		TRUB	0	0
Rv2200c	E	E	TP		SERC	0.191242	12.8098
Rv3043c	E	E	TP		SERB	0.191242	12.8098
Rv2193	E	E	TP		TRES	-1000	0
Rv0252	NE	NE	TN		MK	0.0035552	0.0035552
Rv0253	NE	NE	TN		H2CO3	0.0634308	1000
Rv2928	E	NE	FP		RMLD	-0.00051219	999.999
Rv1213	NE	NE	TN		UDPP	0.0324788	0.0324789
Rv1326c	NE	E	FN		TTAG	-4.47575e-07	0
Rv3356c	NE	E	FN		ICD	0	1.39643e-05
Rv1327c	NE	E	FN		ADHE2	0	0
Rv1603	E	E	TP		CYDB	10.5215	19.9854
Rv2995c	E	E	TP		CYDA	0.00024103	0.000241031
Rv1188	NE	NE	TN		NIRB2	0	24.1531
Rv1328	NE	NE	TN		TESA8	0.000108464	0.000108464
Rv1594	E	E	TP		ISUCC	0	19.1161
Rv1596	E	E	TP		GLGC	-999.839	997.881
Rv0478	NE	NE	TN		GLGB	0	12.6185
Rv2641	NE	NE	TN		FOLD2	0.0994839	0.0994993
Rv3409c	NE	NE	TN		GLGE	0	1000
Rv3808c	E	E	TP		HISA2	0.0103342	0.0103374
Rv1819c	NE	NE	TN		PDHB	0.000250695	0.000271642
Rv2601	E	NE	FP		LEUB	0.0449317	0.0449554
Rv2447c	E	E	TP		HISA1	0.00656808	0.00656982
Rv2228c	NE	E	FN		THEXC	-1.07418e-06	0
Rv1500	E	NE	FP		P5C	0	0.225613
Rv3806c	E	E	TP		GLGP	0	997.78
Rv2361c	E	E	TP		PPSC2	0.00113887	0.00113887
Rv2855	NE	NE	TN		NADA	0.00867709	0.00867711
Rv2471	NE	NE	TN		NADC	0.00867709	0.00867711
Rv3309c	NE	NE	TN		ACCA1	0.000250695	0.000271642
Rv1437	NE	E	FN		TTYR	-2.09465e-06	0
Rv1832	NE	E	FN		DEOC	0	0
Rv0946c	NE	E	FN		GLX1	0	0
Rv2847c	E	E	TP		CHOD	0	0
Rv2427c	NE	NE	TN		3HSA	0	0
Rv2439c	NE	E	FN		GLFT2	0.00051219	0.00051219
Rv3248c	E	E	TP		BACA	0	0
Rv1712	E	E	TP		APRO	0	0
Rv2421c	E	E	TP		FADD6	0	6.30926
Rv2856	NE	NE	TN		SPEE	0.00105451	0.00105451
Rv2952	E	NE	FP		FOLC2	0.00024103	0.0002423
Rv3708c	E	E	TP		DMBI	0	0
Rv3709c	E	E	TP		KASB14	0.017776	0.017776
Rv1121	NE	NE	TN		PPSB4	0.000303698	0.000303699
Rv2773c	E	E	TP		ACPIM3	0.000723091	0.000723092
Rv1613	E	E	TP		ACPIM2	0.00144618	0.00144618
Rv1612	E	E	TP		ARIZ	0	0
Rv3257c	NE	E	FN		ACPIM7	0.000723091	0.000723092
Rv3308	NE	NE	TN		ACPIM6	0.000723091	0.000723092
Rv3264c	E	E	TP		ACPIM5	0.000723091	0.000723092
Rv3568c	NE	E	FN		ACPIM4	0.000723091	0.000723092
Rv3842c	NE	NE	TN		FAS9	0.131159	0.163422
Rv0317c	NE	NE	TN		SUGL	0	0
Rv3536c	NE	NE	TN		ACPIM8	0.000723091	0.000723092
Rv1655	E	E	TP		S1	0.027839	25.2649
Rv0858c	NE	NE	TN		S2	0.000250695	999.937
Rv3130c	NE	NE	TN		S3	0	24.1531
Rv3734c	NE	NE	TN		DPPR	0.0480554	0.0480555
Rv3234c	NE	NE	TN		DPPP	0.0282909	0.028291
Rv3088	NE	NE	TN		MTR	0	0
Rv0221	NE	NE	TN		MMAA22	0.00563499	0.005635
Rv0895	NE	NE	TN		T4HBZA	-0.000241031	-0.00024103
Rv1425	NE	NE	TN		AGLA2	0	0
Rv1760	NE	NE	TN		AGLA1	0	508.375
Rv2285	NE	NE	TN		UPP	0	6.98216e-06
Rv2484c	NE	NE	TN		PGK	-13.8324	-0.715263
Rv3087	NE	NE	TN		GCVB	0.0329083	0.0329222
Rv3233c	NE	NE	TN		PGI	-16.9475	999.574
Rv3371	NE	NE	TN		CYSG2	0.00024103	0.000241031
Rv3480c	NE	NE	TN		CYSG3	0.00024103	0.000241031
Rv3740c	NE	NE	TN		CYSG1	0.00024103	0.000241031
Rv0649	NE	NE	TN		PROA	0	25.2649
Rv2244	E	E	TP		PROB	0	25.2649
Rv2066	NE	NE	TN		SAHH	0.0562194	8.46857
Rv0557	NE	NE	TN		CMK1	0.0444701	0.0444702
Rv3002c	NE	NE	TN		FADD9	0	6.30926
Rv3003c	NE	E	FN		NADD1	0	12.6185
Rv1820	NE	NE	TN		NADD2	0.00867709	0.00867711
Rv3509c	NE	NE	TN		NICT1	0	12.6185
Rv1285	E	E	TP		DIMA	0.00024103	0.000241031
Rv1286	E	E	TP		ASD	0.0823435	0.307956
Rv2931	E	NE	FP		FADD322	0.00563499	0.005635
Rv0619	NE	NE	TN		KASB9	0.017776	0.017776
Rv0618	NE	NE	TN		ASK	0.0823435	0.307956
Rv3411c	E	E	TP		ZWF2	0	2.09465e-05
Rv3410c	E	E	TP		DAPB1	0	0.0254633
Rv1843c	E	NE	FP		DAPB2	0	0.0254633
Rv1658	E	E	TP		TRPA	0.00656808	0.00656982
Rv2977c	E	E	TP		PYRF	0.0285922	0.0285992
Rv2678c	E	E	TP		THYXN	-4.65478e-06	0
Rv3535c	NE	NE	TN		TESA2	0.000274775	0.000274775
Rv3436c	NE	E	FN		TAC	-1.39643e-05	0
Rv2984	NE	E	FN		MANB2	-0.035552	-0.035552
Rv1018c	E	E	TP		MAS9	0.0032057	0.00320571
Rv2763c	NE	E	FN		MANB1	0.035552	0.035552
Rv1604	NE	NE	TN		FADD323	0.00245309	0.00245309
Rv2701c	NE	NE	TN		TG3P	-6.98216e-06	0
Rv3792	E	E	TP		CYGLY2	0	0
Rv2476c	NE	E	FN		HSAC	0	0
Rv1347c	E	NE	FP		MAS1	0	3.49108e-05
Rv0422c	E	E	TP		MAS2	0.00366366	0.00366367
Rv0865	NE	NE	TN		MAS3	0.00771297	0.00771299
Rv3772	NE	NE	TN		MAS4	0.000915916	0.000915917
Rv1600	NE	E	FN		GLPQ1	0	0
Rv0952	NE	E	FN		HSAE	0	0
Rv0951	NE	E	FN		MAS7	0.00343468	0.00343469
Rv3109	NE	E	FN		OXCOA	0	0
Rv0869c	NE	NE	TN		ARGD1	0.0356424	25.3005
Rv3116	E	NE	FP		ARGD2	0.0254598	0.0254633
Rv3111	E	NE	FP		TAG	0.00214818	1.26423
Rv0337c	NE	E	FN		INHA21	0.00478174	0.00478175
Rv2334	NE	NE	TN		INHA20	0.0071104	0.00711041
Rv0848	NE	NE	TN		FABD13	-0.0481969	-0.0105622
Rv1336	NE	NE	TN		FABD12	-0.220328	0.0429113
Rv0635	E	E	TP		FABD11	-0.225613	0.225613
Rv0636	E	E	TP		FABD10	0.0052811	0.230898
Rv2211c	NE	E	FN		COBI2	0	0
Rv1826	NE	E	FN		COBI1	0	0
Rv3068c	E	NE	FP		FADD3415	0	6.30926
Rv2753c	E	E	TP		FABG17	0.017776	0.017776
Rv2726c	E	E	TP		MGTA	0	0.00259108
Rv1202	E	E	TP		MACAC	0	2.09465e-05
Rv2252	E	NE	FP		ILVN	0.0922339	0.0922618
Rv2289	NE	NE	TN		HLA	0	1.39643e-05
Rv3383c	NE	NE	TN		CYSD	0.0279294	0.0279364
Rv2173	NE	NE	TN		PPSA1	0.000668859	0.000668861
Rv0812	E	E	TP		FABG2	0	0.280224
Rv2589	NE	NE	TN		GALTB	0	0
Rv3551	NE	E	FN		FADD3410	0	6.30926
Rv3552	NE	E	FN		BIRA	0	8.41235
Rv2051c	E	E	TP		FADD3411	0	6.30926
Rv1512	E	E	TP		TAKG	-6.98216e-06	0
Rv2188c	NE	E	FN		TAL	-0.0552876	-0.0552792
Rv3010c	NE	NE	TN		GUAB2	0.029466	0.0294674
Rv3215	NE	E	FN		ARGG	0.0345879	12.6531
Rv2386c	E	E	TP		TLAC	-6.98216e-06	0
Rv1098c	NE	E	FN		FADD343	0	6.30926
Rv3106	NE	NE	TN		FABD2	-0.225613	0.0322605
Rv2849c	NE	NE	TN		TAN	-2.99236e-06	0
Rv1745c	NE	NE	TN		FABD1	-0.0361593	-0.0360905
Rv1617	NE	E	FN		THIL	0.00024103	0.000241031
Rv0555	E	E	TP		PPTHIO4	0.000108464	0.000108464
Rv1445c	NE	NE	TN		PPTHIO5	0.00180773	0.00180773
Rv1144	NE	NE	TN		PPTHIO2	0.0010304	0.00103041
Rv0934	NE	NE	TN		P6C	0	3.49109e-06
Rv0936	NE	NE	TN		TPYRI	-2.61831e-06	0
Rv0935	NE	NE	TN		PPTHIO1	0.00059655	0.000596551
Rv0933	NE	NE	TN		FAS14	0.131159	0.163422
Rv0932c	NE	NE	TN		FABD7	-0.266753	6.52886
Rv0930	NE	NE	TN		T9OCD	-1.55159e-06	0
Rv0929	NE	NE	TN		ARGB	0.0356424	25.3005
Rv0545c	NE	NE	TN		HEME	0.000482061	0.000482062
Rv2281	NE	NE	TN		TXAN	0	0
Rv3526	NE	E	FN		DCTA2B	0	12.6185
Rv3571	NE	E	FN		FADD3418	0	6.30926
Rv1122	NE	E	FN		HSAG1	-24.2371	1
Rv1844c	NE	NE	TN		GLMS	-999.953	25.098
Rv1469	NE	NE	TN		PPK1	0	1000
Rv2458	NE	NE	TN		GLMU	0.0471516	0.0471517
Rv2392	E	E	TP		DFRA2	-1000	1000
Rv0458	NE	NE	TN		FABG9	0.017776	0.017776
Rv0147	NE	NE	TN		IMPA	0.00331417	0.00331417
Rv0768	NE	NE	TN		AFTA	0.00051219	0.00051219
Rv2988c	E	E	TP		FADD30	0	6.30926
Rv2987c	E	E	TP		FAS24	0.130858	0.163121
Rv2610c	E	E	TP		FAS25	0.130858	0.163121
Rv2895c	E	NE	FP		FAS26	0.130858	0.163121
Rv1348	E	E	TP		FAS27	0.130858	0.163121
Rv1349	E	E	TP		FAS20	0.130858	0.163121
Rv1180	E	NE	FP		FAS21	0.130858	0.163121
Rv1183	E	E	TP		FAS22	0.130858	0.163121
Rv1182	E	NE	FP		FAS23	0.130858	0.163121
Rv3710	E	E	TP		TCYSA	0	12.6185
Rv2320c	NE	NE	TN		PTHIO3	1.92824e-05	1.92825e-05
Rv0634c	NE	NE	TN		PTHIO2	0.000274775	0.000274775
Rv0107c	NE	NE	TN		FAS28	0.130858	0.163121
Rv1239c	NE	NE	TN		GDH	0	1000
Rv1811	NE	NE	TN		TCITR	-6.98216e-06	0
Rv1606	E	E	TP		HSAG2	0	0
Rv1602	E	E	TP		DHNP	0.00024103	0.0002423
Rv2121c	E	E	TP		NAGINS	0.00394687	0.00394688
Rv1599	E	E	TP		CYSN	0.0279294	25.265
Rv0091	NE	NE	TN		MBTK2	9.05069e-05	9.05071e-05
Rv1511	NE	NE	TN		MBTK3	9.06274e-05	9.06276e-05
Rv1308	E	E	TP		TCITB	0	12.6185
Rv1304	E	E	TP		MBTK1	9.05069e-05	9.05071e-05
Rv1310	E	E	TP		THID1	0.00024103	8.41259
Rv1305	E	E	TP		THID2	0.00024103	8.41259
Rv1309	E	E	TP		NDK1	-25.1791	12.6764
Rv1307	E	E	TP		NDK2	-999.967	1000
Rv2951c	E	NE	FP		NDK3	0.0607095	1000
Rv2942	E	NE	FP		NDK4	0.00584499	12.6244
Rv2936	E	NE	FP		NDK5	0.00358533	0.00358533
Rv2937	E	NE	FP		NDK6	-999.648	999.994
Rv2938	E	NE	FP		NDK7	0.00584499	12.6259
Rv2945c	E	NE	FP		BARB	0	0
Rv1294	E	E	TP		PPGPPP	0	8.41235
Rv0069c	NE	NE	TN		MOG	0	0
Rv1295	E	E	TP		TCELB	0	0
Rv1296	E	E	TP		ACCA3	0	8.41235
Rv1492	NE	NE	TN		MAS5	0.00366366	0.00366367
Rv1493	NE	NE	TN		HISC2	0.0103342	0.0103374
Rv2934	E	NE	FP		SUCD	-1000	-0.0875106
Rv2953	E	NE	FP		MOAA1	0.00024103	0.000241031
Rv2959c	NE	NE	TN		ASPB2	0.0129253	0.0129273
Rv2957	NE	NE	TN		ASPB3	0	1000
Rv2958c	NE	NE	TN		MOP	0.0449317	0.0449554
Rv3824c	E	NE	FP		ASPB1	0.0095207	0.0095228
Rv1886c	NE	NE	TN		HIAA	0	0
Rv0129c	NE	NE	TN		CYSK1	0	8.42286
Rv3803c	NE	NE	TN		HADA1	0	0.300134
Rv0993	NE	E	FN		HADA2	0	0.280224
Rv2962c	NE	NE	TN		HADA3	0	0.274024
Rv3756c	NE	NE	TN		HADA4	0	0.273177
Rv3757c	NE	NE	TN		HADA5	0	0.26645
Rv3758c	NE	NE	TN		HADA6	0.017776	0.243389
Rv3759c	NE	NE	TN		HADA7	0.017776	0.017776
Rv0620	NE	NE	TN		DCMP	0	12.6185
Rv2982c	NE	NE	TN		GCVT	0.0329083	0.0329222
Rv0564c	NE	NE	TN		PGMA2	0.101142	997.881
Rv1093	NE	E	FN		DAPA	0.0254598	0.0254633
Rv0070c	NE	NE	TN		DAPF	0.0254598	0.0254633
Rv1940	E	NE	FP		DAPE	0.0254598	0.0254633
Rv1415	NE	E	FN		TDGLUA	0	12.6185
Rv3913	E	E	TP		DAG	0.0214818	0.0215167
Rv0729	NE	NE	TN		CDH	-1000	999.639
Rv3802c	E	E	TP		ACTAC1	0.000250695	0.000271642
Rv3307	E	NE	FP		ACTAC2	0	2.09465e-05
Rv3045	NE	NE	TN		IDSA1	0.0323282	0.0323283
Rv2153c	E	E	TP		MDH	-26.81	1000
Rv2438c	E	E	TP		PABA	0.00024103	0.000244023
Rv0642c	E	E	TP		USPA1	0	12.6185
Rv0777	E	E	TP		THI	0	8.41235
Rv3470c	NE	NE	TN		GABT	-6.98217e-06	25.2371
Rv0373c	NE	NE	TN		CHE1	0.00024103	0.000241031
Rv0374c	NE	NE	TN		TFRUB	0	0
Rv0375c	NE	NE	TN		IPDAB	0	0
Rv3119	NE	NE	TN		PGMA1	-0.0471517	-0.0471516
Rv0866	NE	NE	TN		FUCAC	0	2.09465e-05
Rv3322c	E	NE	FP		PPM1	0.016601	0.016601
Rv2388c	E	NE	FP		TESA7	7.23091e-05	7.23092e-05
Rv1338	E	E	TP		TESA6	0.0010304	0.00103041
Rv3545c	NE	NE	TN		TESA5	0.00059655	0.000596551
Rv1611	E	E	TP		BO12	0	0.0322304
Rv1207	NE	NE	TN		TESA3	1.92824e-05	1.92825e-05
Rv0570	NE	NE	TN		SNOP	0	2.61831e-06
Rv1981c	NE	NE	TN		TESA1	0.00015908	0.00015908
Rv1345	NE	NE	TN		A6RP	0.0105752	0.0105766
Rv1344	NE	NE	TN		EPIA2	0.00723091	0.00723092
Rv0562	E	E	TP		EPIA1	0.00723091	0.00723092
Rv1857	NE	NE	TN		PIMB	0	0.00259108
Rv1858	NE	NE	TN		PFKA	0	25.2371
Rv1859	NE	NE	TN		TRIFL	-1.39643e-06	0
Rv1130	NE	E	FN		HADA19	0.00956348	0.0095635
Rv1383	E	E	TP		ENTC	0.00382684	0.00382685
Rv1384	E	E	TP		PAPA2	0.00192824	0.00192825
Rv3341	NE	E	FN		FUM	-0.0234362	12.5951
Rv1373	NE	NE	TN		FADD263	0.000668859	0.000668861
Rv2267c	NE	NE	TN		FPRA	17.0776	88.9965
Rv3529c	NE	NE	TN		COBO	0	0
Rv2754c	NE	E	FN		FADD262	0.00113887	0.00113887
Rv2436	NE	NE	TN		TCOIIA	0	12.6185
Rv2220	NE	E	FN		IDI	-0.312948	999.687
Rv2222c	NE	NE	TN		TCOIIB	0	12.6185
Rv1878	NE	NE	TN		PYKA	0	25.2371
Rv2860c	NE	NE	TN		MEND2	0.0035552	0.0035552
Rv1607	NE	NE	TN		DEVB	0	2.09465e-05
Rv3809c	E	E	TP		MACOA	0	1.39643e-05
Rv2900c	NE	NE	TN		PSTS1B	0	12.6185
Rv1257c	NE	NE	TN		PSTS1A	0.321715	12.9402
Rv3634c	NE	E	FN		KSH	0	0
Rv0501	NE	NE	TN		GND2	0	2.09465e-05
Rv0536	NE	NE	TN		CTPD2	0	12.6185
Rv3859c	NE	E	FN		CTPD1	0	12.6185
Rv3858c	NE	E	FN		PTHIO1	0.00015908	0.00015908
Rv0255c	NE	NE	TN		MMUM	0	8.41235
Rv2453c	NE	NE	TN		2PPLA	0	0
Rv0392c	NE	NE	TN		TGSN	0	0
Rv1854c	NE	E	FN		CYSH	0.0260012	0.0260081
Rv1704c	NE	NE	TN		ACAL	0	25.2371
Rv0994	NE	NE	TN		LEUC2	-0.0449554	-0.0449317
Rv0438c	NE	NE	TN		LEUC1	-0.0449554	-0.0449317
Rv2780	E	NE	FP		TCYSB	0	12.6185
Rv2584c	NE	NE	TN		PTHIO5	0.000482061	0.000482062
Rv0753c	NE	NE	TN		MBTA1	9.05069e-05	9.05071e-05
Rv3302c	NE	E	FN		HADA21	0.00478174	0.00478175
Rv2249c	NE	NE	TN		FAS29	0.130858	0.163121
Rv0650	NE	NE	TN		INHA4	0	0.273177
Rv0751c	NE	NE	TN		INHA5	0	0.26645
Rv0437c	E	NE	FP		INHA6	0.017776	0.243389
Rv3560c	NE	E	FN		INHA7	0.017776	0.017776
Rv2321c	NE	NE	TN		INHA1	0	0.300134
Rv2322c	NE	NE	TN		INHA2	0	0.280224
Rv0808	E	E	TP		INHA3	0	0.274024
Rv3497c	NE	E	FN		PIMA	0.00331417	0.00331417
Rv1652	E	E	TP		VIUB	0.00024103	0.000241031
Rv2713	NE	NE	TN		FADD321	0.00257752	0.00257752
Rv0155	NE	NE	TN		INHA8	0.017776	0.017776
Rv0157	NE	NE	TN		INHA9	0.017776	0.017776
Rv1659	E	E	TP		TH2O	-47.1381	-18.0709
Rv2935	E	NE	FP		NAGA1P	0.0471516	0.0471517
Rv2504c	NE	NE	TN		TMAN	0	0
Rv2503c	NE	NE	TN		TCL1	0	12.6185
Rv0896	NE	E	FN		TCL2	0	12.6185
Rv0889c	NE	NE	TN		PKS33	6.02576e-05	6.02577e-05
Rv0266c	NE	NE	TN		PKS32	0.000120515	0.000120515
Rv3379c	NE	NE	TN		PKS31	3.01288e-05	3.01289e-05
Rv2682c	NE	E	FN		DR1P	0	0
Rv1288	NE	NE	TN		KASB1	0	0.280224
Rv0519c	NE	NE	TN		FAS69	0	0.152044
Rv0774c	NE	NE	TN		KASB3	0	0.273355
Rv1436	NE	E	FN		KASB2	0	0.274024
Rv0643c	E	NE	FP		KASB5	0.017776	0.243389
Rv1442	NE	NE	TN		KASB4	0	0.266753
Rv1449c	E	E	TP		KASB7	0.017776	0.017776
Rv3255c	NE	E	FN		KASB6	0.017776	0.017776
Rv2611c	E	E	TP		LEUA	0.0449317	0.0449554
Rv3540c	NE	E	FN		KASB8	0.017776	0.017776
Rv1601	E	E	TP		FAS62	0	0.0983113
Rv0803	E	E	TP		FAS63	0	0.0983113
Rv0788	E	E	TP		FAS64	0	0.0983113
Rv0809	E	E	TP		FAS65	0	0.0983113
Rv0956	E	E	TP		FAS66	0	0.11268
Rv2335	NE	NE	TN		FAS67	0	0.131936
Rv3276c	E	E	TP		ROCE2	0	12.6185
Rv0772	E	E	TP		GLX2	0	0
Rv2201	NE	E	FN		MGTE2	0	12.6185
Rv1380	E	E	TP		HISI	0.0103342	0.0103374
Rv1381	E	E	TP		HISH	0.0103342	0.0103374
Rv0357c	E	E	TP		HISG	0.0103342	0.0103374
Rv2606c	NE	E	FN		THEPD	-1.55159e-06	0
Rv2130c	E	E	TP		HISE	0.0103342	0.0103374
Rv2964	NE	NE	TN		HISD	0.0103342	0.0103374
Rv2155c	E	E	TP		NICT2	0	12.6185
Rv3704c	NE	NE	TN		SAMOX	0	7.90434e-07
Rv2870c	E	E	TP		MTN1	0	0
Rv2332	NE	NE	TN		FADE324	0.00270195	0.00270196
Rv0573c	NE	NE	TN		ACCD22	0	25.2371
Rv1559	NE	E	FN		GCA	0.00723091	0.00723092
Rv0189c	E	E	TP		FABD3	-0.284069	6.5385
Rv0771	NE	NE	TN		ATP	28.0572	53.2943
Rv3823c	E	E	TP		TPYR	-6.98216e-06	0
Rv0346c	NE	NE	TN		DGMP	0	12.6185
Rv2127	NE	NE	TN		PTTPDIM	0.000903864	0.000903866
Rv0727c	NE	NE	TN		FABG3	0	0.274024
Rv2483c	NE	NE	TN		FABG1	0	0.300134
Rv2182c	NE	E	FN		FABG6	0.017776	0.243389
Rv3319	NE	NE	TN		FABG7	0.017776	0.017776
Rv3316	NE	NE	TN		FABG4	0	0.273355
Rv3317	NE	NE	TN		FABG5	0	0.266753
Rv0248c	NE	NE	TN		MMPL72	0.00024103	0.000241031
Rv0249c	NE	NE	TN		MMPL73	0.000903864	0.000903866
Rv1553	NE	NE	TN		FABG8	0.017776	0.017776
Rv1554	NE	NE	TN		MMPL71	0.00024103	0.000241031
Rv1555	NE	NE	TN		FAS40	0	0.300134
Rv1737c	NE	NE	TN		MMPL74	0.000903864	0.000903866
Rv2329c	NE	NE	TN		FADD3420	0	6.30926
Rv0261c	NE	NE	TN		THRA	0.0568837	0.282497
Rv0267	NE	NE	TN		SDAA	0	12.6185
Rv1589	NE	E	FN		THRC	0.0278998	0.282497
Rv3214	NE	NE	TN		THRB	0.0278998	0.282497
Rv0489	NE	E	FN		MUTA	-999.795	0.117035
Rv1133c	E	E	TP		COBL	0	0
Rv2833c	NE	NE	TN		PPSD3	0.000668859	0.000668861
Rv2834c	NE	NE	TN		PHBADB	0	0
Rv2835c	NE	NE	TN		PPSD1	0.000178362	0.000178363
Rv1001	NE	NE	TN		PHBADC	0	0
Rv3340	NE	E	FN		PAPA1	0.00192824	0.00192825
Rv2697c	E	E	TP		FAS70	0	0.163121
Rv2156c	E	E	TP		FBPA	0	0
Rv2225	E	E	TP		GLUCA	0	1000
Rv3602c	E	E	TP		TCITA	0	13.6185
Rv0410c	NE	E	FN		ECHA193	0	0
Rv2573	E	NE	FP		GALU	0	999.939
Rv1391	E	E	TP		PHBADA	0	0
Rv3206c	E	E	TP		TGABAA	0	12.6185
Rv0234c	NE	NE	TN		PROZ2	0	12.6185
Rv1731	NE	NE	TN		GSEALD	0.00577077	0.00578474
Rv0462	NE	E	FN		GALK	0	0
Rv2482c	NE	NE	TN		TAD	-4.65477e-06	0
Rv1551	NE	NE	TN		GPSA	-0.96035	18.2167
Rv3303c	NE	NE	TN		GLYA1	0.141439	0.141446
Rv1408	NE	E	FN		RIBA1	0.0211504	0.0211532
Rv0125	NE	NE	TN		RIBA2	0.0105752	0.0105766
Rv0334	E	E	TP		GLYA2	0.00024103	0.0002423
Rv3464	NE	E	FN		TRXB2	0.0438374	0.0438444
Rv3784	NE	NE	TN		PPSC4	0.000303698	0.000303699
Rv2124c	NE	NE	TN		BGLS	0	0
Rv3145	E	NE	FP		AGPGLCN	0.00051219	0.00051219
Rv3146	E	NE	FP		XYLB	0	0
Rv3147	E	NE	FP		MYCOPP	0.017776	0.017776
Rv3149	E	NE	FP		DEOD7	-12.6185	0.000604781
Rv3152	E	NE	FP		NDK8	0	0.00307314
Rv3153	E	NE	FP		ADHC1	-1000	999
Rv3154	E	NE	FP		ADHC2	0	13.1171
Rv3155	E	NE	FP		HADA13	0.017776	0.017776
Rv3158	E	NE	FP		MURG	0.0153657	0.0153657
Rv1392	E	E	TP		Maintenance	1	1
Rv0409	NE	NE	TN		FADE8	0	0.0376022
Rv1159	E	E	TP		TVALA	0	12.6185
Rv2205c	NE	NE	TN		TDA	-0.000604781	0
Rv1852	NE	NE	TN		DEOD2	0	0
Rv1609	E	E	TP		KASB17	0.0151985	0.0151985
Rv2583c	E	E	TP		NADE2	0	0.00867711
Rv0013	E	E	TP		FMN	-6.98216e-06	0
Rv3537	NE	E	FN		MMAA42	0.00478174	0.00478175
Rv1699	E	E	TP		LPPG	0	0
Rv2344c	NE	NE	TN		PURB2	0.0606794	0.0606841
Rv3315c	NE	NE	TN		PURB1	0.0415476	12.6601
Rv2848c	NE	NE	TN		ETHA	0	0
Rv2939	E	NE	FP		ILVB1	0.0193427	0.0193567
Rv3754	E	E	TP		COCO2	-2.1217	0
Rv2607	NE	NE	TN		MOAE1	0.00024103	0.000241031
Rv3432c	NE	NE	TN		MYCO2	0.00207979	0.00207979
Rv3253c	NE	NE	TN		HEMN1	0.000480958	0.000482062
Rv1999c	NE	NE	TN		HEMN2	0	1.10245e-06
Rv1979c	NE	NE	TN		MBTI	0.000271641	0.000271642
Rv3075c	NE	NE	TN		ROCE3	0	12.6185
Rv2498c	NE	NE	TN		MURI	0.0153657	0.0153727
Rv0118c	NE	NE	TN		CYP1	0	0
Rv1201c	E	E	TP		TRPC	0.00656808	0.00656982
Rv1595	E	E	TP		RMLC	0	1000
Rv0957	E	E	TP		TFOL	-1.26949e-06	0
Rv2070c	NE	NE	TN		5OPRO	0	12.6185
Rv0533c	NE	NE	TN		FOLP2	0	0.0002423
Rv0535	E	NE	FP		TTRE	0	0
Rv1872c	NE	NE	TN		NRDZ1	0.00307314	0.00307314
Rv0694	NE	NE	TN		BiomassGrowth	0.301288	0.301289
Rv0391	NE	E	FN		OHSER	0	0.254597
Rv0322	NE	NE	TN		BO9	3.01288e-05	0.0322605
Rv0137c	NE	NE	TN		BO8	0	0.0322605
Rv0183	NE	NE	TN		PROP	0	0.112806
Rv2854	NE	NE	TN		TLAAA	-3.49109e-06	0
Rv3199c	NE	NE	TN		CYCLY1	0	0
Rv3817	NE	NE	TN		NIRB1	0	24.1531
Rv1475c	NE	E	FN		BO1	0	0.225613
Rv2764c	NE	E	FN		PRE6X	0	0
Rv2178c	E	E	TP		BO3	0	0.225613
Rv2048c	E	E	TP		BO2	0	0.225613
Rv0092	NE	NE	TN		BO5	0	0.225613
Rv0103c	NE	NE	TN		BO4	0	0.225613
Rv2981c	E	E	TP		BO7	0	0.0322605
Rv2454c	NE	E	FN		BO6	0	0.225613
Rv2455c	NE	E	FN		FADD281	0	6.30926
Rv0382c	E	E	TP		FADD283	0	6.30926
Rv1692	NE	NE	TN		PDIMA	0.000903864	0.000903866
Rv2946c	E	NE	FP		HIPB	0	0
Rv2947c	E	NE	FP		GRCC1	0.0035552	0.0035552
Rv2538c	E	E	TP		INHA18	0.0151985	0.0151985
Rv3523	NE	NE	TN		HIPA	0	0
Rv3522	NE	NE	TN		INHA16	0.017776	0.017776
Rv3628	E	E	TP		INHA17	0.017776	0.017776
Rv3825c	E	NE	FP		FADE323	0.00232865	0.00232866
Rv1346	E	NE	FP		INHA15	0.017776	0.017776
Rv3032	NE	E	FN		FADE325	0.00207979	0.00207979
Rv1212c	NE	NE	TN		MODA2	0	12.6185
Rv1127c	NE	E	FN		MODA1	0	12.6185
Rv2065	NE	NE	TN		INHA11	0.017776	0.017776
Rv0908	NE	NE	TN		BKDC2	0.000250695	0.000271642
Rv1997	NE	NE	TN		PRPD	0	999.912
Rv1992c	NE	NE	TN		BKDC1	0	1.39643e-05
Rv0969	NE	NE	TN		CARA	0.0631801	0.0631871
Rv2059	NE	NE	TN		METX	0	0.254597
Rv2061c	NE	NE	TN		MEND1	0.0035552	0.0035552
Rv2540c	E	E	TP		FOR	0	0
Rv2537c	E	E	TP		TGLYCO	-1.39643e-05	0
Rv3227	E	E	TP		TRESU	0.00192824	0.00192825
Rv2207	NE	E	FN		ALDC	0	13.1171
Rv3290c	NE	NE	TN		CTFPP	0.0282909	0.028291
					HOA	0	1.39643e-05
					TFRUA	0	0
					GMK2	-999.967	1000
					TILEA	0	12.6185
					TILEB	0	12.6185
					CHOLCOA	0	0
					TTHRB	0	12.6185
					GMK3	0	12.6185
					TTHRA	0	12.6185
					CTPI1	0	12.6185
					CTPI2	0	12.6185
					THYX	-999.997	1000
					RBSK	0	25.2371
					HADA8	0.017776	0.017776
					GLN	0	25.2371
					CHAA	0	0
					DRFA	0	1000
					HADA9	0.017776	0.017776
					GLF	0.0153657	0.0153657
					FABG21	0.00478174	0.00478175
					FABG20	0.0071104	0.00711041
					SIRA1	4.00853	24.1531
					MMAA41	0.00232865	0.00232866
					TINS	-2.20489e-06	0
					FDHF	0	1.39643e-05
					GLX	0.000227066	0.0002423
					GALE	0.0153657	0.0153657
					GLT	-0.134336	1000
					ECHA191	0	0
					DCTA3B	0	12.6185
					COBQ1	0	0
					DCTA3A	0	13.6185
					NADE1	0	0.00867711
					MOBA	0	0
					PTGLCN	0.0153657	0.0153657
					TPPCH	0	0
					FAS11	0.131159	0.163422
					FAS10	0.131159	0.163422
					FAS13	0.131159	0.163422
					FAS12	0.131159	0.163422
					FAS15	0.131159	0.163422
					TPNTO	-1.9949e-06	0
					TKA	0	12.6185
					PTTDIM	0.00024103	0.000241031
					FAS19	0.131159	0.163422
					FAS18	0.131159	0.163422
					DAGD	0	3.49108e-06
					NDH	0	18.9278
					CYCA4	-1.39643e-05	0
					CYCA5	-6.98216e-06	0
					MOEA1	0	0
					CYCA1	-6.98216e-06	0
					CYCA2	0	12.6185
					ALD	0.111175	0.111189
					ARGJ	0.0356424	25.3005
					FBIC	0	0
					APT	0	25.2371
					MMSA	0	6.98216e-06
					PPGK2	0	1000
					GLPD2	0	18.9278
					PPGK1	0	1000
					MMSB	0	6.98216e-06
					PSD	0.00108464	0.00108464
					FADE30	0	0
					ROCD	0	25.2649
					PURF	0.0609204	0.0609251
					DFRA4	-1000	1000
					PTA1	-12.1803	26.1426
					PPSA4	0	0.266753
					FADD3417	0	6.30926
					FABD9	0	0.225613
					FABD8	-0.243389	0.248674
					MCE4A	0	0
					FOLD1	0.0994839	0.0994993
					PPSA2	0.00113887	0.00113887
					PPSA3	0	0.273355
					FRGLC	-16.6096	999.912
					ARGF	0.0345879	0.0345948
					ILVC1	0.0193427	0.0193567
					ARGC	0.0356424	25.3005
					MTHF2	-1000	999.934
					FABD5	-0.27494	6.52772
					FABD4	0	0.225613
					TPHE	-2.09465e-06	0
					STHA	-1000	1000
					HADA18	0.0151985	0.0151985
					ARGH	0.0345879	12.6531
					THEXD	-1.74554e-06	0
					CYP3	0	0
					MGTE1	0	12.6185
					TO2	10.5361	20
					PPSD2	0.000303698	0.000303699
					CYP2	0	0
					PPSE7	7.23091e-05	7.23092e-05
					COB4	0	0
					SCO	0	0
					COB3	0	0
					PTHIO4	2.89236e-05	2.89237e-05
					GLTA2	0	25.2371
					OPLA	0	12.6185
					DXS2	0.345517	0.345518
					OSB	0.0035552	0.0035552
					TMMYCO	0.008888	0.00888801
					FADD29	0	6.30926
					TGLUB	0	12.6185
					GAP	-13.8324	-0.715263
					MMAA31	0.00232865	0.00232866
					FADD3412	0	6.30926
					TDPMA	0	12.6185
					TMLTB	0	12.6185
					TMLTA	0	12.6185
					RIBF1	0	25.2371
					FAS61	0	0.0983113
					PROZ3	0	12.6185
					BISC	0	0
					PROZ1	0	12.6185
					USPA2	0	12.6185
					DEOD4	-12.6191	2.20489e-06
					DEOD5	0	0
					DEOD6	0.0153958	25.2525
					THEXN	-4.65477e-06	0
					TGLUA	0	12.6185
					TKT2	-0.0552876	-0.0552792
					DEOD3	-25.236	0.00165929
					T9HED	-1.74554e-06	0
					FADD3413	0	6.30926
					TPEND	-1.74554e-06	0
					DEOD8	-0.000604781	12.6185
					MANA	-1000	16.5212
					ACPIM1B	0.000723091	0.00331417
					PPSC3	0.000178362	0.000178363
					PRCOA1	0	0
					HISB2	0.0103342	0.0103374
					FOLB4	0	0
					GLPX	0.618906	25.856
					HISB1	0.0103342	0.0103374
					HEMT	0	8.41235
					TDEC	-2.79286e-06	0
					PURL	0.0609204	0.0609251
					PURM	0.0609204	0.0609251
					PURN	0.0609204	0.0609251
					CYSE	0	8.42286
					CGMP2	0	12.6185
					CGMP1	0	12.6185
					PURK	0.0606794	0.0606841
					PURD	0.0609204	0.0609251
					ASNB	0	12.6185
					PYRB	0.0285922	0.0285992
					PYRC	0.0285922	0.0285992
					DFRA3	-1000	1000
					PURA	0.0415476	12.6601
					DFRA1	-1000	1000
					PYRI5P	-2.61831e-06	0
					TMETB	0	12.6185
					CYSS	0.00394687	0.00394688
					ACPIM1A	0	0.00259108
					TMETA	0	12.6185
					PURU	-0.0324529	-0.0324348
					FADE281	0	0
					MAN6P	-999.964	16.5568
					HADA17	0.017776	0.017776
					HADA12	0.017776	0.017776
					TORNA	0	12.6185
					HADA10	0.017776	0.017776
					HADA11	0.017776	0.017776
					HADA16	0.017776	0.017776
					RIBFL	-0.0105752	25.2265
					HADA14	0.017776	0.017776
					HADA15	0.017776	0.017776
					MAS12	0.000228979	0.000228979
					MURD	0.0153657	0.0153657
					MAS10	0.000457958	0.000457959
					MAS11	0.000228979	0.000228979
					GSHA	0	12.6185
					TORNB	0	12.6185
					DES13	0.00232865	0.00232866
					DES12	0.00563499	0.005635
					DXR	0.345276	0.345277
					BKDC	0	6.98216e-06
					MEZ	-998.235	26.9142
					FAS55	0	0.11268
					FAS54	0	0.131936
					FAS57	0	0.11268
					NACN	0	0
					FAS51	0	0.131936
					FAS50	0	0.131936
					FAS53	0	0.131936
					FAS52	0	0.131936
					MTN2	0	0
					TACAL	-1.39643e-05	0
					FAS59	0	0.11268
					FAS58	0	0.11268
					ILVA	0	0.254597
					HCYS	0	12.6185
					ILVD2	0.0922339	0.0922618
					ILVD1	0.0193427	0.0193567
					OELAC	0	0
					MMPL8	0.00192824	0.00192825
					TGL	0.999993	1
					TASPA	0	12.6185
					TASPB	0	12.6185
					MMAA32	0.00270195	0.00270196
					FPP	0.0323282	0.0323283
					THISA	0	12.6185
					FUCA	0	0
					PLSC1	0	3.49108e-05
					TKT1	-0.0901898	-0.0901688
					FABG14	0.017776	0.017776
					FABG15	0.017776	0.017776
					FABG16	0.017776	0.017776
					SDHA	-0.160251	0.0653688
					FABG10	0.017776	0.017776
					FABG11	0.017776	0.017776
					FABG12	0.017776	0.017776
					FABG13	0.017776	0.017776
					ARGA	0	0
					BIOD	0	7.90434e-07
					NARK	-10.7385	0
					BIOA	0	7.90434e-07
					FABG19	0.00956348	0.0095635
					TDIN	-0.000604781	0
					BIOB	0	7.90434e-07
					GPM2	-13.525	-0.906505
					METE	-999.934	1000
					IDSA12	0.0035552	0.0035552
					UGPC1	0	12.6185
					UGPC2	0	12.6185
					THF	-999.934	1000
					PPSD4	0.00113887	0.00113887
					AROK	0.0348896	0.0349106
					PPSE8	0.000108464	0.000108464
					HEMF2	0.000482061	0.000482062
					FADD282	0	6.30926
					TPROP	0	0
					PPSE1	0.00015908	0.00015908
					PPSE2	0.000274775	0.000274775
					PPSE3	1.92824e-05	1.92825e-05
					PPSE4	2.89236e-05	2.89237e-05
					PPSE5	0.00059655	0.000596551
					PPSE6	0.0010304	0.00103041
					FADD284	0	6.30926
					ARCA	0	12.6185
					FOLC1	0	0
					METC	0	0.254597
					TFE2	0.00144618	0.00144618
					TUREA	0	0
					TSUC	0	0
					DUT	0.00307314	0.00307314
					INHA19	0.00956348	0.0095635
					MRAY	0.0153657	0.0153657
					PANB	0.00593537	0.00593737
					PANC	0.00593537	0.00593737
					PKNG	0	0
					TESA4	2.89236e-05	2.89237e-05
					5ALEV	0	1.39643e-05
					PANT	0.00593537	0.00593737
					DFP1	0.00593537	0.00593538
					MOEB1	0.000482061	0.000482062
					INHA14	0.017776	0.017776
					GABD	-6.98216e-06	25.2371
					LPDC1	-5.05932e-05	-1.56824e-05
					PLSB21	0.0313302	0.031399
					PLSB22	0	9.97452e-07
					LPDC2	0.0329083	0.0329222
					RPE	-0.145469	-0.145448
					PEPA	0	1000
					MYCOE	0.017776	0.017776
					FADD3414	0	6.30926
					DFP2	0.00593537	0.00593538
					ACYP	0	25.2371
					RMLA	0.00051219	0.00051219
					RMLB	0.00051219	0.00051219
					METH	-999.934	1000
					FADD5	0	6.30926
					FADD4	0	6.30926
					FADD7	0	6.30926
					FAS56	0	0.11268
					NUO	21.0429	39.9707
					METK	0.0578765	8.47023
					FADD3	0	0
					ACKA1	0	0
					PIME1	0.000723091	0.000723092
					CMK3	0	12.6185
					3PG	0	13.1171
					PIME2	0.000723091	0.000723092
					RIBH	0.0211504	0.0211532
					FADD8	0	6.30926
					PROZ4	0	12.6185
					UREC	0	0
					TRPE	0.00656808	0.00657107
					RELA	0.00024103	8.41259
					TRPG	0.00024103	0.000244023
					TRPD	0.00656808	0.00656982
					KSTD	0	0
					PYRG1	0	0.0139798
					PYRG2	0	0.0139798
					PTA2	0	0.225613
					DCTA2A	0	13.6185
					ANSP2B	0	12.6185
					ANSP2A	0.999993	13.6185
					XAN	0.0153958	25.2525
					FADA	0	1.39643e-05
					MTHF1	0.0658607	0.0658653
					FAS60	0	0.0983113
					THISB	0	12.6185
					DGT	0	0
					TNO	0	0
					CDD	0	0
					COBB	0	0
					PAPA52	0.00180773	0.00180773
					TURA	-6.98216e-06	0
					PAPA51	0.000482061	0.000482062
					TYRA	0.0095207	0.00954165
					CMK2	-999.639	1000
					PDXH1	-2.61831e-06	0
					PDXH2	0	0
					GADB	0	25.2371
					FADD3419	0	6.30926
					ROCE1B	0	12.6185
					ROCE1A	0	12.6185
					THIA	0	0
					CITE	0.872559	26.1096
					FABD6	-0.273355	6.52311
					OXCA	0	0
					SAOPIM	0.0254598	0.0254633
					NADB2	0	18.9278
					PURH1	0.0710136	0.0710182
					COBK	0	0
					PURH2	0.0710136	0.0710182
					NADB1	0	0.225613
					FABH	0	0.300134
					PNP	0.00105451	0.00105451
					LIDD2	-6.98216e-06	0
					CADA	0	3.49108e-06
					METZ	0	0.254597
					RPIB	0.124311	0.124319
					TTRP	-1.74554e-06	0
					TGN	0	0
					UDGA	0	0
					FOLP1	0	0.0002423
					MSRA	0	0
					ACCD23	0	1000
					ACCD21	0	999.937
					MAGD	0	3.49108e-06
					NRDZ2	0	0.00307314
					NUDC	0	12.6185
					COBN	0	0
					NAGA	0	0
					COB2	0	0
					COB1	0	0
					CHOLP	0	0
					ACN3	0	999.912
					COB5	0	0
					DEOD1	0	0
					ROCA	0	25.2371
					ACN2	0.127413	0.127441
					TNAC	0	0
					THYA	-999.997	1000
					TCO	-2.1217	0
					AROG	0.0348896	0.0349106
					OPP	0.0035552	0.0035552
					PKS121	3.01288e-05	3.01289e-05
					PKS122	3.01288e-05	3.01289e-05
					ACN1	0.127413	0.127441
					ADK	1.37579	26.6128
					CTPA1	0	12.6185
					CTPA2	0	12.6185
					KGD1	0	25.2371
					DDLA	0.0153657	0.0153657
					KGD2	0.179072	25.4161
					PYRE	0.0285922	0.0285992
					TTETD	-1.9949e-06	0
					TBIOT	-7.90434e-07	0
					GL	0	25.2371
					FADD222	0.00113887	0.00113887
					TTETC	-1.16369e-06	0
					AROB	0.0348896	0.0349106
					CYCA3	0	12.6185
					FADD17	0	0
					FADD221	0.000668859	0.000668861
					IDSA11	0.0035552	0.0035552
					FADE51	0	0
					FADE52	0	0
					PPA	2.22006	1000
					TPABA	-2.99236e-06	0
					ACPM	0.000632705	0.000632706
					PKS2	0.00771297	0.00771299
					MBTN	9.05069e-05	9.05071e-05
					AMYL2	-999.839	997.881
					TNOND	-1.39643e-06	0
					ACKA2	0	26.1426
					MBTG	0.000543283	0.000543283
					FADD3416	0	6.30926
					COBC	0	0
					TDODN	-2.32739e-06	0
					NAGDPP	0.00051219	0.00051219
					COBG	0	0
					PPDK	1.00361	26.2407
					HADA20	0.0071104	0.00711041
					COBH	0	0
					TNA2	0	12.6185
					TMNA	0	25.2371
					TMNB	0	25.2371
					TNA1	0	12.6185
					ASPC	0	1000
					AROF	0.0348896	0.0349106
					AROE	0.0348896	0.0349106
					AROD	0.0348896	0.0349106
					AMYL1	-8.44212	999.91
					AROA	0.0348896	0.0349106
					COBT	0	0
					PPTHIO3	7.23091e-05	7.23092e-05
					PSSA	0.00108464	0.00108464
					TFOR	-1.39643e-05	0
					FRMAN	-999.912	16.6096
					LAT	0	3.49109e-06
					PGMA3	-25.2535	25.2206
					PLSC2	0.00313292	0.0031399
					EX_4HBENZALC[e]	0.00024103	0.000241031
					EX_9HEXADECENOATE[e]	0	1.74554e-06
					EX_9OCTADECENOATE[e]	0	1.55159e-06
					EX_ACAL[e]	0	1.39643e-05
					EX_AC[e]	0	1.39643e-05
					EX_ADN[e]	0	2.20489e-06
					EX_AD[e]	0	4.65477e-06
					EX_AKG[e]	0	6.98217e-06
					EX_ALA[e]	0	6.98216e-06
					EX_AN[e]	0	2.99236e-06
					EX_ARG[e]	0	6.98216e-06
					EX_ASN[e]	-1	-0.999993
					EX_ASP[e]	0	6.98216e-06
					EX_BIOTIN[e]	0	7.90433e-07
					EX_CADA[e]	0	3.49108e-06
					EX_CA[e]	0	0
					EX_CD[e]	0	0
					EX_CELB[e]	0	0
					EX_CHOLESTEROL[e]	0	0
					EX_CHOL[e]	0	0
					EX_CITR[e]	0	6.98216e-06
					EX_CIT[e]	-1	-0.999995
					EX_CL[e]	0	0
					EX_CO2[e]	0	2.1217
					EX_COBCO[e]	0	0
					EX_COII[e]	0	0
					EX_CO[e]	0	2.1217
					EX_CU[e]	0	0
					EX_CYS[e]	0	6.98216e-06
					EX_DALA[e]	0	6.98216e-06
					EX_DAPIM[e]	0	3.49108e-06
					EX_DA[e]	0	0.000604781
					EX_DECANOATE[e]	0	2.79286e-06
					EX_DGLU[e]	0	6.98216e-06
					EX_DIN[e]	0	0.000604781
					EX_DODECANOATE[e]	0	2.32739e-06
					EX_EICOSANOATE[e]	0	1.39643e-06
					EX_ETH[e]	-1	-0.999986
					EX_FE2[e]	-0.00144618	-0.00144618
					EX_FE3[e]	-0.000241031	-0.00024103
					EX_FOL[e]	0	1.26948e-06
					EX_FOR[e]	0	1.39643e-05
					EX_FRU[e]	0	0
					EX_FUM[e]	0	6.98216e-06
					EX_G3P[e]	0	6.98216e-06
					EX_GABA[e]	0	6.98216e-06
					EX_GL3P[e]	0	6.98216e-06
					EX_GLAC[e]	0	0
					EX_GLC[e]	0	3.49108e-06
					EX_GLN[e]	0	6.98216e-06
					EX_GLU[e]	0	6.98216e-06
					EX_GLYCOLATE[e]	0	1.39643e-05
					EX_GLY[e]	0	1.39643e-05
					EX_GL[e]	-1	-0.999993
					EX_GN[e]	0	0
					EX_GSN[e]	0	0
					EX_H2O[e]	18.0709	47.1381
					EX_HEPTADECANOATE[e]	0	1.55159e-06
					EX_HEXACOSANOATE[e]	0	1.07418e-06
					EX_HEXADECANOATE[e]	0	1.74554e-06
					EX_HEXANOATE[e]	0	4.65477e-06
					EX_HIA[e]	0	0
					EX_HIS[e]	0	3.22254e-06
					EX_HYXN[e]	0	4.65478e-06
					EX_H[e]	-164.715	-17.0849
					EX_Hr[e]	0	75.7112
					EX_ILE[e]	0	3.49108e-06
					EX_INS[e]	0	2.20489e-06
					EX_K[e]	0	0
					EX_LAAA[e]	0	3.49108e-06
					EX_LAC[e]	0	6.98217e-06
					EX_LEU[e]	0	2.79286e-06
					EX_LLAC[e]	0	6.98217e-06
					EX_LYS[e]	0	3.49108e-06
					EX_MAL[e]	0	6.98216e-06
					EX_MAN[e]	0	0
					EX_MET[e]	0	4.65477e-06
					EX_MG[e]	0	0
					EX_MLT[e]	0	1.74554e-06
					EX_MN[e]	0	0
					EX_MOLYBDATE[e]	0	0
					EX_NAC[e]	0	0
					EX_NA[e]	0	0
					EX_NH3[e]	-10	0.738535
					EX_NI[e]	0	0
					EX_NO2[e]	0	10.7385
					EX_NO3[e]	0	0
					EX_NONADECANOATE[e]	0	1.39643e-06
					EX_NO[e]	0	0
					EX_O2[e]	-20	-10.5361
					EX_ORN[e]	0	6.98216e-06
					EX_PABA[e]	0	2.99236e-06
					EX_PENTADECANOATE[e]	0	1.74554e-06
					EX_PHE[e]	0	2.09465e-06
					EX_PHOSPHATIDYLCHOLINE[e]	0	0
					EX_PI[e]	-0.321722	-0.321715
					EX_PNTO[e]	0	1.9949e-06
					EX_PROPANOATE[e]	0	0
					EX_PRO[e]	0	6.98217e-06
					EX_PYRI[e]	0	2.61831e-06
					EX_PYR[e]	0	6.98216e-06
					EX_RIBFLAV[e]	0	1.39643e-06
					EX_RIB[e]	0	4.1893e-06
					EX_SER[e]	0	6.98216e-06
					EX_SLF[e]	-0.0279364	-0.0279294
					EX_SUCC[e]	0	6.98216e-06
					EX_SUC[e]	0	0
					EX_TAG[e]	0	4.47575e-07
					EX_TETRACOSANOATE[e]	0	1.16369e-06
					EX_TETRADECANOATE[e]	0	1.9949e-06
					EX_THR[e]	0	6.98216e-06
					EX_TRE[e]	0	0
					EX_TRP[e]	0	1.74554e-06
					EX_TYR[e]	0	2.09465e-06
					EX_URA[e]	0	6.98216e-06
					EX_UREA[e]	0	0
					EX_VAL[e]	0	3.49108e-06
					EX_XAN[e]	0	0
					EX_ZN[e]	0	0

## Sheet: iCG760
Vector_LocusNames	InsilicoEssential	ExperimentalEssential	Confusion_Matrix		Rxns	FVAmin	FVAmax
Rv0013	NE	E	FN		R1	0	1.00001
Rv0032	E	NE	FP		R2	-1000	1000
Rv0035	NE	NE	TN		R3	-1000	1000
Rv0046c	NE	E	FN		R4	0	4.27198
Rv0066c	NE	E	FN		R5	0	1.00001
Rv0069c	NE	NE	TN		R6	0	1.00001
Rv0070c	NE	NE	TN		R7	0	483.021
Rv0098	NE	NE	TN		R8	0	0
Rv0099	NE	NE	TN		R9	0	0
Rv0119	NE	E	FN		R10	0	0
Rv0129c	E	NE	FP		R11	-0.0119589	-0.0119589
Rv0130	NE	NE	TN		R12	-0.0119589	-0.0119589
Rv0131c	NE	NE	TN		R13	0.0119589	0.0119589
Rv0154c	NE	NE	TN		R14	0.00742959	0.00742961
Rv0155	NE	NE	TN		R15	0	0
Rv0157	NE	NE	TN		R16	0	0
Rv0162c	NE	NE	TN		R17	0	0
Rv0166	NE	NE	TN		R18	0	0
Rv0183	NE	NE	TN		R19	0	0
Rv0189c	E	E	TP		R20	0.00512454	0.00512455
Rv0194	NE	NE	TN		R21	0.00756382	276.019
Rv0211	NE	E	FN		R22	0.00192794	0.00192795
Rv0214	NE	NE	TN		R23	0.00192794	0.00192795
Rv0215c	NE	NE	TN		R24	0	175.647
Rv0217c	NE	NE	TN		R25	0	0
Rv0220	NE	NE	TN		R26	0	0
Rv0222	NE	NE	TN		R27	0.00243928	276.014
Rv0231	NE	NE	TN		R28	0	276.017
Rv0234c	NE	NE	TN		R29	0	276.017
Rv0242c	NE	NE	TN		R30	-276.017	-0.00508183
Rv0243	NE	NE	TN		R31	0	276.012
Rv0254c	NE	NE	TN		R32	0	0.00666747
Rv0255c	NE	NE	TN		R33	0	351.294
Rv0270	NE	NE	TN		R34	0	276.017
Rv0271c	NE	NE	TN		R35	0	351.294
Rv0275c	NE	NE	TN		R36	0	276.017
Rv0295c	NE	NE	TN		R37	-1000	1000
Rv0321	NE	NE	TN		R38	0.00773464	276.02
Rv0334	E	E	TP		R39	-1000	999.998
Rv0337c	NE	E	FN		R40	-1000	999.998
Rv0357c	E	E	TP		R41	0	483.021
Rv0363c	E	E	TP		R42	0	483.021
Rv0382c	E	E	TP		R43	0.721002	483.742
Rv0392c	NE	NE	TN		R44	-0.721039	-0.721002
Rv0400c	NE	NE	TN		R45	-0.729897	0.270141
Rv0404	NE	E	FN		R46	-1.81082	-0.810787
Rv0409	NE	NE	TN		R48	-1.81082	-0.810787
Rv0410c	NE	E	FN		R49	-278.275	-2.22293
Rv0411c	NE	E	FN		R50	-278.275	-2.22293
Rv0414c	E	E	TP		R51	0	644.121
Rv0417	E	E	TP		R52	0	1.90134e-05
Rv0422c	E	E	TP		R53	0	1.90134e-05
Rv0423c	E	E	TP		R54	0	1.92036e-05
Rv0437c	E	NE	FP		R55	0	483.021
Rv0438c	NE	NE	TN		R56	0.601701	0.601739
Rv0456c	NE	NE	TN		R57	0.601701	0.601739
Rv0458	NE	NE	TN		R58	0.0744117	0.601739
Rv0462	NE	E	FN		R61	0	1.92036e-05
Rv0467	NE	E	FN		R63	-2.19692	644.018
Rv0468	NE	NE	TN		R64	1.85636	278.396
Rv0478	NE	NE	TN		R65	-641.21	278.923
Rv0482	E	E	TP		R66	0.398261	483.419
Rv0486	NE	E	FN		R67	0	276.84
Rv0489	NE	E	FN		R68	0.999981	1.00006
Rv0500	E	E	TP		R69	0	644.028
Rv0501	NE	NE	TN		R70	0	0
Rv0503c	E	NE	FP		R71	-2.64141e-08	0
Rv0509	E	E	TP		R72	0	644.121
Rv0510	E	E	TP		R73	-1000	999
Rv0511	E	E	TP		R74	-1000	999
Rv0512	E	E	TP		R75	0	484.471
Rv0519c	E	NE	FP		R76	-275.413	484.471
Rv0524	E	E	TP		R77	0	483.021
Rv0533c	E	NE	FP		R78	0	2.13599
Rv0534c	E	E	TP		R79	0	0
Rv0535	E	NE	FP		R80	0	0.00192109
Rv0536	NE	NE	TN		R81	0	0
Rv0542c	E	E	TP		R82	0.0159608	2.15195
Rv0548c	E	E	TP		R83	0.0159608	2.15195
Rv0551c	NE	NE	TN		R84	0.0159608	2.15195
Rv0553	E	E	TP		R85	0.0159608	2.15195
Rv0555	E	E	TP		R86	0	0
Rv0557	E	NE	FP		R87	0	2.64141e-05
Rv0562	E	E	TP		R88	0	2.64141e-05
Rv0573c	NE	NE	TN		R89	0	2.64141e-05
Rv0618	NE	NE	TN		R90	-0.696723	-0.696667
Rv0619	NE	NE	TN		R91	0.69224	0.692278
Rv0620	NE	NE	TN		R92	-483.022	644.026
Rv0632c	NE	NE	TN		R93	0	0.000959782
Rv0642c	E	E	TP		R94	0.341599	0.342568
Rv0643c	E	NE	FP		R95	0	0.000959782
Rv0644c	E	NE	FP		R96	0.355068	0.356037
Rv0645c	E	NE	FP		R97	-0.341627	-0.341599
Rv0646c	NE	NE	TN		R98	0	5.64807e-05
Rv0649	NE	NE	TN		R99	0	5.64807e-05
Rv0650	NE	NE	TN		R100	0	0.00192109
Rv0672	NE	NE	TN		R101	-2.34851	641.773
Rv0675	NE	NE	TN		R102	0	0.527328
Rv0694	NE	NE	TN		R103	0.527289	0.527328
Rv0728c	NE	NE	TN		R104	0	0
Rv0751c	NE	NE	TN		R105	0	0
Rv0752c	NE	NE	TN		R106	1.83461	1.83463
Rv0753c	NE	NE	TN		R107	1.83461	1.83463
Rv0761c	NE	NE	TN		R108	0.0111896	0.0111915
Rv0772	E	E	TP		R109	0.0103523	0.0103562
Rv0774c	E	NE	FP		R110	0	0
Rv0777	E	E	TP		R111	0.0103523	0.0103562
Rv0780	E	E	TP		R112	0.0103523	0.0103562
Rv0803	E	E	TP		R113	0	0
Rv0808	E	E	TP		R114	0	0
Rv0809	E	E	TP		R119	0	4.27198
Rv0812	NE	E	FN		R120	0	4.27198
Rv0852	NE	NE	TN		R121	0	4.27198
Rv0858c	NE	NE	TN		R122	0.515458	5.31902
Rv0859	NE	NE	TN		R123	-4.77149	-0.499507
Rv0866	NE	NE	TN		R124	0.000118053	0.000118054
Rv0873	NE	NE	TN		R125	0.516207	5.31977
Rv0884c	E	E	TP		R126	0	5.31979
Rv0889c	NE	NE	TN		R127	0	5.31979
Rv0896	NE	E	FN		R128	29.2459	673.274
Rv0904c	NE	NE	TN		R129	1	1
Rv0905	NE	NE	TN		R130	0	486.066
Rv0929	NE	NE	TN		R131	0	648.088
Rv0930	NE	NE	TN		R132	0	351.294
Rv0932c	NE	NE	TN		R133	-0.031066	-0.0310545
Rv0933	NE	NE	TN		R134	0.00442086	2.14255
Rv0934	NE	NE	TN		R135	0	1.92036e-05
Rv0935	NE	NE	TN		R136	0	1.92036e-05
Rv0936	NE	NE	TN		R137	0	1.92036e-05
Rv0946c	E	E	TP		R138	0	4.27198
Rv0948c	NE	NE	TN		R139	0	0.527328
Rv0951	NE	E	FN		R140	0	0.527328
Rv0952	NE	E	FN		R141	0	0.527328
Rv0956	E	E	TP		R142	0	483.021
Rv0957	E	E	TP		R143	0	276.012
Rv0971c	NE	NE	TN		R144	0	483.033
Rv0972c	NE	NE	TN		R145	0.0152898	0.0152962
Rv0975c	NE	NE	TN		R146	5.13275e-05	5.13276e-05
Rv0993	E	E	TP		R147	5.13275e-05	5.13276e-05
Rv0994	NE	NE	TN		R148	0	0
Rv1001	NE	NE	TN		R149	0.0379654	0.0398946
Rv1011	E	E	TP		R150	0	1.92036e-05
Rv1017c	E	E	TP		R151	0	1.92036e-05
Rv1018c	E	E	TP		R152	0	1.92036e-05
Rv1023	NE	E	FN		R153	0	1.92036e-05
Rv1058	NE	NE	TN		R154	0	1.92036e-05
Rv1070c	NE	NE	TN		R155	0	1.92036e-05
Rv1071c	NE	NE	TN		R156	0.00192794	0.00384903
Rv1074c	NE	NE	TN		R157	0	0
Rv1076	NE	E	FN		R158	0	0
Rv1077	NE	NE	TN		R159	0	0
Rv1082	NE	NE	TN		R160	0	0
Rv1092c	E	E	TP		R161	0	0
Rv1093	NE	E	FN		R162	0	0
Rv1098c	NE	E	FN		R163	0	0
Rv1104	NE	NE	TN		R164	0	0
Rv1105	NE	NE	TN		R165	0	0
Rv1106c	NE	NE	TN		R166	0	644.028
Rv1110	NE	E	FN		R167	-644.028	0
Rv1121	NE	NE	TN		R168	0	9.6018e-06
Rv1122	NE	E	FN		R169	0	9.6018e-06
Rv1127c	NE	E	FN		R170	0	9.6018e-06
Rv1130	NE	E	FN		R171	0	9.6018e-06
Rv1133c	E	E	TP		R172	0	9.6018e-06
Rv1141c	NE	NE	TN		R173	0	9.6018e-06
Rv1142c	NE	NE	TN		R174	0	9.6018e-06
Rv1144	NE	NE	TN		R175	0	4.27198
Rv1162	NE	NE	TN		R176	0.00185806	0.00185806
Rv1163	NE	NE	TN		R177	0.995311	277.007
Rv1164	NE	NE	TN		R178	0	0
Rv1170	NE	NE	TN		R179	0	0
Rv1180	NE	NE	TN		R180	0	0
Rv1182	NE	NE	TN		R181	0	1000
Rv1183	NE	E	FN		R182	0	4.8009e-06
Rv1185c	NE	NE	TN		R183	0	2.13599
Rv1188	NE	NE	TN		R184	0.456252	0.456255
Rv1201c	E	E	TP		R185	1.39267	1.39268
Rv1202	E	E	TP		R186	0.456252	0.456255
Rv1206	NE	NE	TN		R187	0.456252	0.456255
Rv1207	NE	NE	TN		R188	0	276.052
Rv1223	NE	E	FN		R189	0	175.685
Rv1248c	NE	E	FN		R190	-1000	999.996
Rv1257c	NE	NE	TN		R191	0	0
Rv1285	E	E	TP		R192	0	0
Rv1286	NE	E	FN		R193	0	0
Rv1288	E	NE	FP		R194	0	0
Rv1293	E	E	TP		R195	-1000	999.994
Rv1294	E	E	TP		R196	0	483.021
Rv1295	E	E	TP		R197	-997.484	1000
Rv1296	E	E	TP		R198	-997.484	1000
Rv1300	NE	E	FN		R199	0	483.033
Rv1304	E	E	TP		R200	0	483.033
Rv1305	E	E	TP		R201	0.0123022	483.033
Rv1307	E	E	TP		R202	0.00615109	2.14214
Rv1308	E	E	TP		R203	0	0
Rv1309	E	E	TP		R204	0.0153412	483.048
Rv1310	E	E	TP		R205	0.0153412	483.048
Rv1315	E	E	TP		R206	0.0153412	483.048
Rv1323	NE	NE	TN		R207	0.0153412	483.048
Rv1336	NE	NE	TN		R208	0.0239293	0.0239357
Rv1338	E	E	TP		R209	0.0152898	276.027
Rv1345	NE	NE	TN		R210	0.0152898	276.027
Rv1346	NE	NE	TN		R211	0	0.00191956
Rv1348	NE	E	FN		R212	0	0.00191956
Rv1349	NE	E	FN		R213	0	0.00191956
Rv1350	NE	E	FN		R214	0.0182775	0.0182823
Rv1380	E	E	TP		R215	0	2.18758
Rv1381	E	E	TP		R216	0.046511	0.0484498
Rv1383	E	E	TP		R217	0.046511	0.0484498
Rv1384	E	E	TP		R218	0.046511	0.0484498
Rv1391	E	E	TP		R219	0.046511	0.0484402
Rv1392	E	E	TP		R220	0.0197494	0.0197532
Rv1399c	NE	NE	TN		R221	0.0197494	0.0197532
Rv1400c	NE	NE	TN		R222	0.0197494	0.0197532
Rv1408	NE	E	FN		R223	0.0197494	0.0197532
Rv1409	NE	E	FN		R224	0.0197494	0.0197532
Rv1415	NE	E	FN		R225	0.944795	278.788
Rv1426c	NE	NE	TN		R226	0	276.012
Rv1436	NE	E	FN		R227	0.0731416	2.20913
Rv1437	NE	E	FN		R228	0.0731416	2.20913
Rv1438	NE	E	FN		R229	0.0637991	2.19979
Rv1445c	NE	NE	TN		R230	0.0122143	2.19979
Rv1449c	E	E	TP		R231	0.0122143	2.19979
Rv1451	NE	E	FN		R232	0.00934243	0.00934723
Rv1456c	NE	E	FN		R233	0.00467121	0.00467361
Rv1464	NE	E	FN		R234	0.00934243	0.00934723
Rv1467c	NE	NE	TN		R235	0.00934243	0.00934723
Rv1472	NE	NE	TN		R236	0.00934243	0.00934723
Rv1475c	E	E	TP		R237	0.00934243	0.00934723
Rv1483	NE	E	FN		R238	0.00421789	0.00422269
Rv1484	E	E	TP		R239	0	2.18758
Rv1485	E	E	TP		R240	0	2.18758
Rv1492	NE	NE	TN		R241	0	276.052
Rv1493	NE	NE	TN		R242	0	175.644
Rv1497	NE	NE	TN		R243	0	0
Rv1500	E	NE	FP		R244	0	0
Rv1511	NE	NE	TN		R245	0.0111896	0.0111915
Rv1512	NE	E	FN		R246	0.0456712	0.0456731
Rv1521	NE	NE	TN		R247	1.41214	277.464
Rv1529	NE	NE	TN		R248	1.41214	277.464
Rv1530	NE	NE	TN		R249	1.41214	277.464
Rv1538c	NE	E	FN		R250	0	175.672
Rv1551	NE	NE	TN		R251	0	175.672
Rv1553	NE	NE	TN		R252	0	2.18758
Rv1554	NE	NE	TN		R253	0	2.18758
Rv1555	NE	NE	TN		R254	0	2.18758
Rv1559	NE	E	FN		R255	0	2.18758
Rv1589	E	E	TP		R256	0	2.18758
Rv1594	E	E	TP		R257	0	276.056
Rv1595	E	E	TP		R258	0	1000
Rv1596	E	E	TP		R259	0.00751231	175.651
Rv1599	E	E	TP		R260	0.0061158	175.65
Rv1600	NE	E	FN		R261	0.00456938	0.0045738
Rv1601	E	E	TP		R262	0.00456938	0.0045738
Rv1602	E	E	TP		R263	0.00456938	0.0045738
Rv1603	E	E	TP		R264	0.00456938	0.0045738
Rv1606	E	E	TP		R265	0.00456938	0.0045738
Rv1609	E	E	TP		R266	0.00456938	0.0045738
Rv1611	E	E	TP		R267	0.00456938	0.0045738
Rv1612	E	E	TP		R268	0.00456938	0.0045738
Rv1613	E	E	TP		R269	0.00456938	0.0045738
Rv1617	NE	E	FN		R270	0.013469	0.0134731
Rv1622c	E	E	TP		R271	0.013469	0.0134731
Rv1625c	NE	NE	TN		R272	0.013469	0.0134731
Rv1631	E	E	TP		R273	0.013469	0.0134731
Rv1652	E	E	TP		R274	0.013469	0.0134731
Rv1655	E	E	TP		R275	0.013469	0.0134731
Rv1658	E	E	TP		R276	0.013469	0.0134731
Rv1659	E	E	TP		R277	0.0028998	0.00290391
Rv1661	NE	E	FN		R278	0.0028998	0.00289981
Rv1679	NE	NE	TN		R279	0.0028998	0.00289981
Rv1687c	NE	NE	TN		R280	0.0028998	0.00289981
Rv1695	E	E	TP		R281	0.0028998	0.00289981
Rv1699	E	E	TP		R282	0.00981977	0.0098198
Rv1712	E	E	TP		R283	0.00571172	0.00571174
Rv1731	NE	NE	TN		R284	-999.994	1000
Rv1736c	NE	NE	TN		R285	0.00410805	0.00410807
Rv1737c	NE	NE	TN		R286	-999.996	1000
Rv1745c	E	NE	FP		R287	1.0338	645.062
Rv1747	NE	NE	TN		R288	0.00863944	0.00863946
Rv1750c	NE	NE	TN		R289	0.00863944	0.00863946
Rv1755c	NE	NE	TN		R290	0.00863944	0.00863946
Rv1811	NE	NE	TN		R291	0.00863944	0.00863946
Rv1819c	NE	NE	TN		R292	0.00863944	0.00863946
Rv1820	NE	NE	TN		R293	0.0139348	0.0139348
Rv1822	NE	E	FN		R294	0.0253652	276.038
Rv1832	E	E	TP		R295	0	0.00627059
Rv1837c	NE	E	FN		R296	0	0.00627059
Rv1843c	E	NE	FP		R297	0.00239617	0.00365412
Rv1844c	NE	NE	TN		R299	0.00239617	276.015
Rv1852	NE	NE	TN		R300	0	0.00125794
Rv1854c	NE	E	FN		R301	0.00125793	0.00125794
Rv1862	NE	NE	TN		R302	-4.27072	0.00125794
Rv1872c	NE	NE	TN		R303	0	4.27198
Rv1878	NE	NE	TN		R304	0.00125793	0.00125794
Rv1885c	NE	NE	TN		R305	0.00142875	0.00142876
Rv1886c	E	NE	FP		R306	0.00794188	0.00919984
Rv1900c	NE	NE	TN		R307	0.011596	0.011596
Rv1908c	E	E	TP		R308	0	276.012
Rv1912c	NE	NE	TN		R309	0	276.012
Rv1915	NE	NE	TN		R310	0.0176606	0.0176644
Rv1916	NE	NE	TN		R311	0	1000
Rv1923	NE	NE	TN		R312	0	1000
Rv1925	NE	NE	TN		R313	0.915371	0.915377
Rv1933c	NE	NE	TN		R314	0.915371	0.915377
Rv1934c	NE	NE	TN		R315	0.915371	0.915377
Rv1935c	NE	NE	TN		R316	0.915371	0.915377
Rv1940	E	NE	FP		R317	0.915371	0.915377
Rv2002	NE	NE	TN		R318	0.914674	0.914681
Rv2006	NE	E	FN		R319	0.914674	0.914681
Rv2029c	NE	NE	TN		R320	0.914674	0.914681
Rv2043c	NE	NE	TN		R321	0.919244	0.91925
Rv2048c	NE	E	FN		R322	0.919244	0.91925
Rv2051c	E	E	TP		R323	0	276.012
Rv2065	NE	NE	TN		R324	0	276.012
Rv2066	NE	NE	TN		R325	0	276.012
Rv2070c	NE	NE	TN		R326	0	276.012
Rv2071c	NE	NE	TN		R327	0	276.012
Rv2121c	E	E	TP		R328	-999.991	999.999
Rv2124c	NE	NE	TN		R329	0	0.00125794
Rv2127	NE	NE	TN		R330	0	0.00125794
Rv2130c	NE	E	FN		R332	5.13275e-05	5.13276e-05
Rv2139	E	E	TP		R333	0	644.028
Rv2152c	E	E	TP		R334	0	0
Rv2153c	E	E	TP		R335	0	276.012
Rv2155c	E	E	TP		R336	0	0
Rv2156c	E	E	TP		R337	0	276.012
Rv2157c	E	E	TP		R338	-276.011	0.00134711
Rv2158c	E	E	TP		R338b	0.00134519	0.00134711
Rv2173	NE	NE	TN		R339	-276.012	0
Rv2178c	E	E	TP		R340	-644.026	0.00139844
Rv2182c	NE	E	FN		R341	0	0
Rv2187	NE	NE	TN		R342	0	483.021
Rv2193	NE	E	FN		R343	0	483.021
Rv2194	NE	E	FN		R344	0	276.012
Rv2195	NE	E	FN		R345	0	276.012
Rv2196	NE	E	FN		R346	0	276.012
Rv2200c	NE	E	FN		R347	0	5.78299e-05
Rv2201	NE	E	FN		R348	0	5.78299e-05
Rv2202c	NE	E	FN		R349	0.910449	276.922
Rv2205c	NE	NE	TN		R350	0.910449	276.922
Rv2208	NE	NE	TN		R351	4.9012	648.929
Rv2210c	E	E	TP		R351b	-644.02	175.651
Rv2211c	E	E	TP		R352	0.00125793	0.00125794
Rv2215	NE	E	FN		R354	-999.99	1000
Rv2217	E	E	TP		R355	0.00879466	0.00879469
Rv2218	E	E	TP		R356	0.00879466	0.00879469
Rv2220	E	E	TP		R357	-999.99	1000
Rv2225	E	E	TP		R358	-640.844	279.289
Rv2241	NE	E	FN		R359	0.00239617	0.00239618
Rv2244	E	E	TP		R361	0.00239617	276.014
Rv2245	NE	E	FN		R362	0	4.27625
Rv2246	NE	E	FN		R363	0	4.27625
Rv2247	NE	E	FN		R364	0.00426654	0.00426655
Rv2249c	NE	NE	TN		R365	0.00426654	0.00426655
Rv2259	NE	NE	TN		R366	0	0
Rv2281	NE	NE	TN		R367	0	0
Rv2284	NE	NE	TN		R368	0.00426654	0.00426655
Rv2321c	NE	NE	TN		R369	0	0.00426655
Rv2322c	NE	NE	TN		R370	0	0.00426655
Rv2332	NE	NE	TN		R371	0	0
Rv2334	NE	NE	TN		R372	0	0
Rv2335	NE	NE	TN		R373	0	0
Rv2349c	NE	NE	TN		R374	0	0
Rv2350c	NE	NE	TN		R375	0	276.012
Rv2351c	NE	NE	TN		R376	-1000	1000
Rv2361c	NE	E	FN		R377	0.0209621	483.042
Rv2380c	NE	E	FN		R378	0	483.021
Rv2384	NE	NE	TN		R379	0	1000
Rv2385	NE	NE	TN		R380	0	276.012
Rv2386c	NE	E	FN		R381	0.00222248	0.00222251
Rv2388c	NE	NE	TN		R382	0.00222248	0.00222251
Rv2391	E	E	TP		R383	0.00222248	0.00222251
Rv2392	E	E	TP		R384	0.00222248	0.00222251
Rv2397c	E	E	TP		R385	0.00444496	0.00444497
Rv2398c	E	E	TP		R386	0.00444496	0.00444497
Rv2399c	E	E	TP		R387	0.00222248	0.00222249
Rv2400c	E	E	TP		R388	0.00222248	0.00222249
Rv2421c	E	E	TP		R389	0.000816107	0.000816109
Rv2427c	NE	NE	TN		R390	0.00185806	0.00185806
Rv2435c	NE	NE	TN		R391	0.00185806	0.00185806
Rv2436	NE	NE	TN		R392	0.00185806	0.00185806
Rv2438c	E	E	TP		R393	0.00185806	0.00185806
Rv2439c	NE	E	FN		R394	0.00185806	0.00185806
Rv2447c	NE	E	FN		R395	0.00185806	0.00185806
Rv2453c	NE	NE	TN		R396	0.00185806	0.00185806
Rv2458	NE	NE	TN		R397	0.00185806	0.00185806
Rv2463	NE	NE	TN		R398	6.1593e-05	6.15931e-05
Rv2471	NE	NE	TN		R399	0	0
Rv2476c	NE	E	FN		R400	0	0
Rv2482c	E	NE	FP		R401	0	0
Rv2483c	NE	NE	TN		R402	0	0
Rv2485c	NE	NE	TN		R403	0	0
Rv2486	NE	NE	TN		R404	0	0
Rv2497c	NE	NE	TN		R405	0	0
Rv2503c	NE	NE	TN		R406	0	0
Rv2504c	NE	NE	TN		R407	0	0
Rv2505c	NE	NE	TN		R408	0	4.27198
Rv2524c	E	E	TP		R409	0	483.021
Rv2531c	E	NE	FP		R410	0	483.021
Rv2537c	E	E	TP		R411	1.02655e-05	1.02655e-05
Rv2538c	E	E	TP		R412	0.000749381	0.000749629
Rv2540c	E	E	TP		R413	0.000749381	0.000749383
Rv2565	NE	NE	TN		R414	0.000749381	0.000749383
Rv2573	E	NE	FP		R415	0.000749381	0.000749383
Rv2583c	NE	E	FN		R416	0.000749381	0.000749383
Rv2584c	NE	NE	TN		R417	0.000749381	0.000749383
Rv2589	NE	NE	TN		R418	0.000749381	0.000749383
Rv2590	NE	NE	TN		R419	0.001222	0.00122393
Rv2601	E	NE	FP		R420	0.001222	0.00122393
Rv2610c	E	E	TP		R421	0.001222	0.00122393
Rv2611c	E	E	TP		R422	0.001222	0.00122393
Rv2677c	NE	E	FN		R423	0.001222	0.00122393
Rv2678c	E	E	TP		R424	0.001222	0.00122393
Rv2679	NE	NE	TN		R425	2.13912	2.14104
Rv2682c	NE	E	FN		R426	1.22444	1.22637
Rv2697c	E	E	TP		R427	1.22444	1.22637
Rv2701c	E	NE	FP		R427b	6.1593e-05	6.15931e-05
Rv2713	NE	NE	TN		R427c	6.1593e-05	6.15931e-05
Rv2724c	NE	NE	TN		R428	0.00082124	0.000821242
Rv2726c	E	E	TP		R429	0.00082124	0.000821242
Rv2746c	NE	E	FN		R430	0.00082124	0.000821242
Rv2753c	E	E	TP		R431	0.00041062	0.000410621
Rv2754c	NE	E	FN		R432	0.000102655	0.000102655
Rv2763c	NE	E	FN		R433	0.000102655	0.000102655
Rv2764c	NE	E	FN		R434	0.000102655	0.000102655
Rv2766c	NE	NE	TN		R435	0.000101141	0.000102655
Rv2773c	E	E	TP		R436	0	1.51448e-06
Rv2780	E	NE	FP		R437	0.000102655	0.000102655
Rv2786c	E	E	TP		R438	0.000102655	0.000102655
Rv2794c	NE	E	FN		R439	0.000102655	0.000102655
Rv2831	NE	NE	TN		R440	0	0
Rv2833c	NE	NE	TN		R441	0	0
Rv2834c	NE	NE	TN		R442	0	0
Rv2835c	NE	NE	TN		R443	0	0
Rv2847c	NE	E	FN		R444	0	0
Rv2848c	NE	NE	TN		R445	0	0
Rv2849c	NE	NE	TN		R446	0	0
Rv2854	NE	NE	TN		R447	0	0
Rv2860c	NE	NE	TN		R448	0	0
Rv2868c	E	E	TP		R449	0	0
Rv2870c	E	E	TP		R450	0	0
Rv2881c	E	E	TP		R451	0	0
Rv2900c	NE	NE	TN		R452	0	0
Rv2930	NE	NE	TN		R453	0	0
Rv2931	NE	NE	TN		R454	0	0
Rv2932	NE	NE	TN		R455	0	0
Rv2933	NE	NE	TN		R456	0	0
Rv2934	NE	NE	TN		R457	0	0
Rv2935	NE	NE	TN		R458	0	0
Rv2936	NE	NE	TN		R459	0	0
Rv2937	NE	NE	TN		R460	0	0
Rv2938	NE	NE	TN		R461	0	0
Rv2939	NE	NE	TN		R462	0	0
Rv2940c	E	NE	FP		R463	0	0
Rv2941	NE	NE	TN		R464	0	0
Rv2942	NE	NE	TN		R465	0	0
Rv2946c	NE	NE	TN		R466	0.000696667	0.000698606
Rv2947c	NE	NE	TN		R467	0.000696667	0.000698606
Rv2948c	NE	NE	TN		R468	0.000696667	175.645
Rv2950c	NE	NE	TN		R469	0.000696667	175.645
Rv2951c	NE	NE	TN		R470	0.000696667	0.000698606
Rv2952	NE	NE	TN		R471	0.000696667	175.645
Rv2957	NE	NE	TN		R472	0.000696667	175.645
Rv2958c	NE	NE	TN		R473	0.000696667	175.645
Rv2959c	NE	NE	TN		R474	0	175.644
Rv2962c	NE	NE	TN		R475	0	2.64141e-08
Rv2970c	NE	NE	TN		R476	0	2.64141e-08
Rv2981c	E	E	TP		R477	0	2.64141e-08
Rv2982c	NE	NE	TN		R478	0	2.64141e-08
Rv2984	NE	E	FN		R479	0	2.64141e-08
Rv2987c	E	E	TP		R480	0	0
Rv2988c	E	E	TP		R481	0	0
Rv2992c	E	E	TP		R482	0	0
Rv2995c	E	E	TP		R483	0	0
Rv2996c	E	E	TP		R484	0	0
Rv3001c	E	E	TP		R484b	0	0
Rv3002c	NE	NE	TN		R485	0	2.46372e-07
Rv3003c	NE	E	FN		R486	6.1593e-05	6.15931e-05
Rv3010c	NE	NE	TN		R487	0	2.46372e-07
Rv3025c	NE	E	FN		R488	0	2.46372e-07
Rv3028c	NE	E	FN		R489	0	2.46372e-07
Rv3029c	NE	E	FN		R490	0	2.46372e-07
Rv3042c	E	E	TP		R491	0	2.46372e-07
Rv3043c	NE	E	FN		R492	0	2.46372e-07
Rv3045	NE	NE	TN		R493	0	1.23186e-07
Rv3048c	E	E	TP		R494	0	1.23186e-07
Rv3051c	E	E	TP		R495	1.22008	1.222
Rv3061c	NE	NE	TN		R496	0.168887	0.169848
Rv3068c	E	NE	FP		R497	0	0.000960544
Rv3075c	NE	NE	TN		R497b	6.1593e-05	6.15931e-05
Rv3084	NE	NE	TN		R498	0	0.000320181
Rv3089	NE	NE	TN		R499	0	0.000274441
Rv3097c	NE	NE	TN		R500	0.166905	0.1691
Rv3106	E	NE	FP		R501	0	0.000240136
Rv3109	NE	E	FN		R502	0	0.00192109
Rv3111	NE	NE	TN		R503	0	0.000213454
Rv3116	NE	NE	TN		R504	0	0.000192109
Rv3119	NE	NE	TN		R505	0	0.000174644
Rv3130c	E	NE	FP		R506	0	0.000160091
Rv3139	NE	NE	TN		R507	0	0.000147776
Rv3141	NE	NE	TN		R508	0.00243928	0.00243929
Rv3145	NE	NE	TN		R509	0	0.000960544
Rv3146	NE	NE	TN		R510	0	0.000320181
Rv3147	NE	NE	TN		R511	-0.00771179	-0.00743733
Rv3149	NE	NE	TN		R512	0.166905	0.1691
Rv3152	NE	NE	TN		R513	0	0.000240136
Rv3153	NE	NE	TN		R514	0	0.00192109
Rv3154	NE	NE	TN		R515	0	0.000213454
Rv3155	NE	NE	TN		R516	0	0.000192109
Rv3158	NE	NE	TN		R517	0	0.000174644
Rv3176c	NE	NE	TN		R518	0	0.000160091
Rv3199c	NE	NE	TN		R519	0	0.000147776
Rv3206c	NE	E	FN		R520	0	0.00192109
Rv3214	NE	NE	TN		R521	-0.00192109	0.00192109
Rv3215	NE	E	FN		R522	-0.00192109	0.000320181
Rv3227	E	E	TP		R533	0	0.000320181
Rv3247c	E	E	TP		R534	0	0.000320181
Rv3248c	E	E	TP		R535	0	0.00192109
Rv3255c	E	E	TP		R536	0	0.00192109
Rv3257c	NE	E	FN		R537	0	0
Rv3262	NE	NE	TN		R538	0	0
Rv3263	NE	NE	TN		R539	0	0
Rv3264c	E	E	TP		R540	0	0
Rv3265c	NE	E	FN		R541	0.373428	0.37344
Rv3274c	NE	NE	TN		R542	0	0
Rv3276c	E	E	TP		R543	0.186714	0.18672
Rv3280	E	E	TP		R544	0.186714	0.18672
Rv3285	E	E	TP		R545	0.186714	0.18672
Rv3302c	NE	E	FN		R546	0	0
Rv3303c	NE	NE	TN		R547	0.186714	0.18672
Rv3307	E	NE	FP		R548	0.186714	0.18672
Rv3308	NE	NE	TN		R549	0.186714	0.18672
Rv3309c	NE	NE	TN		R550	0	0
Rv3316	NE	NE	TN		R551	0.186714	0.18672
Rv3317	NE	NE	TN		R552	0	0.000147776
Rv3319	NE	NE	TN		R553	0.00650509	0.00666521
Rv3322c	NE	NE	TN		R554	0.0154495	0.0156242
Rv3339c	NE	NE	TN		R555	0.0154495	0.0156416
Rv3341	NE	E	FN		R556	0.0219546	0.0221681
Rv3356c	E	E	TP		R557	0.0308989	0.0311392
Rv3372	NE	E	FN		R558	0.0410759	0.0413505
Rv3373	NE	NE	TN		R559	0.0410759	0.0413963
Rv3379c	NE	NE	TN		R560	0.0410759	0.0413963
Rv3382c	NE	NE	TN		R561	0.0410759	0.0413963
Rv3383c	NE	NE	TN		R562	0.0410759	0.0413963
Rv3396c	E	E	TP		R563	0.0410759	0.0420366
Rv3401	NE	NE	TN		R564	0.0410759	0.0420366
Rv3409c	NE	NE	TN		R565	0.00894437	0.0108655
Rv3410c	E	E	TP		R566	0	0.000274441
Rv3411c	E	E	TP		R567	0	0.000274441
Rv3423c	E	E	TP		R568	0	0.000274441
Rv3432c	NE	NE	TN		R569	0	0.000274441
Rv3436c	NE	E	FN		R570	0	0.000274441
Rv3464	NE	E	FN		R571	0.00190528	0.00191717
Rv3470c	NE	NE	TN		R571b	-1.60966	-1.6096
Rv3487c	NE	NE	TN		R572	1.86714	1.8672
Rv3490	E	E	TP		R573	0	1.18982e-05
Rv3492c	NE	E	FN		R574	0	1.18982e-05
Rv3493c	NE	E	FN		R575	0.00894437	0.0108655
Rv3497c	NE	E	FN		R576	0.00894437	0.0108655
Rv3506	NE	NE	TN		R577	0.0178887	0.018209
Rv3509c	NE	NE	TN		R578	0.0178887	0.018209
Rv3513c	NE	NE	TN		R579	0.0178887	0.018209
Rv3516	NE	NE	TN		R580	0.0178887	0.018209
Rv3522	NE	NE	TN		R581	0.0178887	0.018209
Rv3523	NE	NE	TN		R582	0.0178887	0.018209
Rv3526	NE	E	FN		R583	0.00266287	0.00267477
Rv3534c	NE	NE	TN		R587	0.00266287	0.00267477
Rv3535c	NE	NE	TN		R588	0.000757594	0.000757596
Rv3536c	NE	NE	TN		R589	0.000757594	0.000757596
Rv3537	NE	E	FN		R590	0	0
Rv3540c	NE	E	FN		R591	-0.995409	4.27657
Rv3543c	NE	E	FN		R592	0	0
Rv3544c	NE	E	FN		R593	0	0
Rv3545c	NE	NE	TN		R594	0.00192794	0.00192795
Rv3556c	NE	E	FN		R595	0.00192794	0.00192795
Rv3560c	NE	E	FN		R596	0.00192794	0.00192795
Rv3561	NE	NE	TN		R597	0.00192794	0.00192795
Rv3564	NE	E	FN		R598	0.00192794	0.00192795
Rv3567c	NE	E	FN		R599	0.000336708	0.000336709
Rv3568c	NE	E	FN		R600	0	0
Rv3569c	NE	E	FN		R601	0	0
Rv3571	NE	E	FN		R602	0.00159123	0.00159124
Rv3573c	NE	NE	TN		R603	0.000581109	0.000581111
Rv3582c	E	E	TP		R604	0.000244401	0.000244402
Rv3588c	NE	E	FN		R605	0	0
Rv3601c	E	E	TP		R606	0.00101013	0.00101013
Rv3602c	E	E	TP		R607	0.00101013	0.00101013
Rv3609c	NE	E	FN		R608	0.00101013	0.00101013
Rv3624c	NE	E	FN		R609	0	0
Rv3628	E	E	TP		R610	0.00101013	0.00101013
Rv3634c	NE	E	FN		R611	0.00101013	0.00101013
Rv3667	NE	NE	TN		R612	0.000673417	0.000673418
Rv3696c	NE	NE	TN		R613	0.000673417	0.000673418
Rv3708c	E	E	TP		R614	0.000336708	0.000336709
Rv3709c	E	E	TP		R615	0	0
Rv3710	E	E	TP		R616	0	0
Rv3754	E	E	TP		R617	0	0
Rv3761c	NE	NE	TN		R618	1.22008	1.222
Rv3772	NE	NE	TN		R619	0	0
Rv3774	NE	NE	TN		R620	0.00243928	0.00243929
Rv3775	NE	NE	TN		R621	0.00243928	0.00243929
Rv3784	NE	NE	TN		R622	0.00243928	0.00243929
Rv3790	E	E	TP		R623	0.00243928	0.00243929
Rv3791	E	E	TP		R624	0.00195142	0.00195143
Rv3792	E	E	TP		R625	0.00195142	0.00195143
Rv3793	E	E	TP		R626	0.00195142	0.00195143
Rv3794	NE	E	FN		R627	0.00195142	0.00195143
Rv3795	NE	E	FN		R628	0.000487856	0.000487857
Rv3797	NE	NE	TN		R629	0.000487856	0.000487857
Rv3799c	E	E	TP		R630	0.000487856	0.000487857
Rv3800c	E	E	TP		R631	0.000487856	0.000487857
Rv3801c	E	E	TP		R632	0.000121964	0.000121964
Rv3802c	E	E	TP		R633	0.000121964	0.000121964
Rv3806c	E	E	TP		R634	0.000243928	0.000243929
Rv3808c	E	E	TP		R635	0.000121964	0.000121964
Rv3809c	E	E	TP		R636	0.000121964	0.000121964
Rv3818	E	NE	FP		R637	0.00243928	0.00243929
Rv3821	NE	NE	TN		R638	0.00243928	0.00243929
Rv3822	NE	NE	TN		R639	0.00243928	0.00243929
Rv3823c	NE	E	FN		R640	0.00243928	0.00243929
Rv3824c	NE	NE	TN		R641	0.00243928	0.00243929
Rv3825c	NE	NE	TN		R642	0.00243928	0.00243929
Rv3826	NE	E	FN		R643	0.000836638	0.00083664
Rv3838c	E	E	TP		R644	0	0
Rv3858c	NE	E	FN		R645	0	0
Rv3859c	NE	E	FN		R646	0	0
Rv3913	E	E	TP		R647	0	0
					R648	0	0
					R649	0.00192794	0.00192795
					R650	0	0
					R651	0	0
					R652	0	0
					R653	0	0
					R654	0	0
					R655	0	0
					R656	0	0
					R657	0	0
					R658	0	0
					R659	0	0
					R660	0	0
					R661	0	0
					R662	0	0
					R663	0	0
					R672	0	0
					R673	0	0
					R674	0	0
					R678	0.00774907	0.007751
					R679	0.0070524	0.00705241
					R680	0.0070524	0.00705241
					R681	0.0070524	0.00705241
					R682	0.0070524	0.00705241
					R683	0.0070524	0.00705241
					R684	0.0070524	0.00705241
					R685	0.000852036	0.000852038
					R686	0.000852036	0.000852038
					R687	0.000852036	0.000852038
					R688	0.000749381	0.000749383
					R689	0.000749381	0.000749383
					R690	0.000749381	0.000749383
					R691	0.000749381	0.000749383
					R692	0.000749381	0.000749383
					R693	0.000749381	0.000749383
					R694	0	0
					R695	0.0980503	0.0980505
					R696	0.0980503	0.0980505
					R697	0.0980503	0.0980505
					R698	0.0102491	0.0102491
					R699	0.00512454	0.00512455
					R700	0.000170818	0.000170818
					R701	0.000170818	0.000170818
					R702	0.000170818	0.000170818
					R705	0.000170818	0.000170818
					R706	0.000170818	0.000170818
					R707	0.000170818	0.000170818
					R708	0.000170818	0.000170818
					R709	0.000170818	0.000170818
					R710	0.000170818	0.000170818
					R711	0.00512454	0.00512455
					R712	-999.99	1000
					R713	0.00512454	0.00512455
					R714	-1000	999.99
					R715	-0.0104199	-0.0104199
					R716	0.0104199	0.0104199
					R717	0.0104199	0.0104199
					R718	0.00512454	0.00512455
					R719	0.00512454	0.00512455
					R722	0.00358718	0.00358718
					R723	0.00512454	0.00512455
					R724	0.00512454	0.00512455
					R725	0.00512454	0.00512455
					R726	0.00512454	0.00512455
					R727	0.00512454	0.00512455
					R728	0.00512454	0.00512455
					R729	0.00512454	0.00512455
					R730	0.00512454	0.00512455
					R731	0.000170818	0.000170818
					PROT	0.0219682	0.0219682
					RNA	0.00369558	0.00369559
					DNA	0.00225841	0.00225842
					SM_MOL	0.00513275	0.00513276
					PE	0.00061593	0.000615931
					TAG	1.61125	1.6113
					PIMS	0.0041062	0.00410621
					LAM	0.0190938	0.0190939
					MAPC	0.0213522	0.0213523
					P_L_GLX	0.00359293	0.00359293
					CL	0	0
					LM	0.00122201	0.00122201
					TDM	0	0
					TMM	0.00508183	0.00508184
					DAT	0	0
					PAT	0	0
					MPD	0	0
					DIM	0	0
					PGL	0	0
					GLUCAN	0	0
					BIOMASSe	0.102655	0.102655
					R923	0	0.000123186
					R800	2.97539	2.97542
					R801	0	0
					R802	-1000	932.083
					R803	-932.083	1000
					R804	2.40189	3.73978
					R805	-2.05965	-2.05105
					R806	-0.00666747	0
					R807	0	0
					R808	-1000	0
					R809	-1.92036e-05	0
					R810	-4.11212e-06	0
					R811	-6.4012e-06	0
					R812	0.99999	1
					R814	0	0
					R815	-6.4012e-06	0
					R816	0	0
					R817	-9.6018e-06	0
					R818	0	0
					R819	0	0
					R820	0	0
					R821	0	0
					R822	0.99999	1
					R823	0	0
					R824	0	0
					R825	0	0
					R826	0	0
					R827	0	0
					R828	0	0
					R829	0	0
					R830	0	0
					R831	0	644.028
					R832	0	644.028
					R833	0	644.028
					R834	0	644.028
					R835	0	0
					R836	0	0
					R837	0	0
					R838	0	1
					R839	0	644.028
					R840	0	0
					R841	0.0103523	0.0103562
					R842	0	644.028
					R843	0	644.028
					R844	0	1000
					R845	0	0
					R847	0	0
					R848	0	0
					R849	0	0
					R850	0	0
					R851	0	1
					R852	0	0
					R853	0	0
					R854	0	0
					R855	0	0
					R856	0	0
					R857	0	0
					R858	0.999981	1
					R859	0	0
					R860	0	0
					R861	0	0
					R862	0	0
					R863	0	0
					R864	0	0
					R865	0	0
					R866	0	0
					R867	0	0
					R868	0	1000
					R869	0	1000
					R870	0	1000
					R871	0	1000
					R872	0	0
					R873	0	0
					R874	0	1000
					R875	0	1000
					R876	0	0
					R877	0	1000
					R878	0	1000
					R879	0	0
					R880	0	0
					R881	0	0
					R882	0	1
					R883	0	1000
					R884	0	1000
					R885	0	0
					R886	0	1000
					R887	0	1000
					R888	0	1000
					R889	0	966.542
					R890	0	1000
					R891	0	1000
					R892	0	1000
					R893	0	0
					R894	0	0
					R895	0	0
					R896	0	0
					R897	0	1000
					R898	0	1000
					R899	0	0
					R900	0	0
					R901	0	0
					R902	0	0
					R903	0	4.8009e-06
					R904	0	1
					R905	0	0
					R906	0	0
					R907	0	0
					R908	0	0
					R909	0	0
					R910	0	0
					R911	0	0
					R912	0	0
					R913	0	0
					R914	0	0
					R915	0	0
					R916	0	0
					R917	0	0
					R918	0	0
					R920	0	0
					R921	0	0
					R922	0	0
					R924	0	0.000123186
					R925	0	0
					R926	0	0
					R927	0	0
					R929	0	0
					R930	0	0
					R931	0	0
					EX_9_HEXADECENOATE(e)	0	0
					EX_9_OCTADECENOATE(e)	0	0
					EX_ACAL(e)	0	1.92036e-05
					EX_AC(e)	0	1.92036e-05
					EX_ADN(e)	0	0
					EX_AD(e)	0	0
					EX_AKG(e)	0	0
					EX_ALA(e)	0	0
					EX_AN(e)	0	4.11212e-06
					EX_ARG(e)	0	0
					EX_ASN(e)	-1	-0.99999
					EX_ASP(e)	0	0
					EX_BIOTIN(e)	0	0
					EX_CADA(e)	0	4.8009e-06
					EX_CELB(e)	0	0
					EX_CITR(e)	0	6.4012e-06
					EX_CIT(e)	-1	-0.999994
					EX_CO2(e)	2.05105	2.05965
					EX_CO_II(e)	0	0
					EX_CYS(e)	0	0
					EX_DALA(e)	0	0
					EX_DAPIM(e)	0	0
					EX_DA(e)	0	0
					EX_DC(e)	0	0
					EX_DGLU(e)	0	0
					EX_DIN(e)	0	0
					EX_DODECANOATE(e)	0	0
					EX_DT(e)	0	0
					EX_DU(e)	0	0
					EX_EICOSANOATE(e)	0	0
					EX_ELECTROPHILE[X](e)	0	0
					EX_ETH(e)	-1	-0.999981
					EX_FE3(e)	-0.000123186	-0.000123186
					EX_FOR(e)	0	0.00666747
					EX_FRU(e)	0	0
					EX_FUM(e)	0	0
					EX_GABA(e)	0	0
					EX_GL3P(e)	0	0
					EX_GLAC(e)	0	0
					EX_GLC(e)	0	0
					EX_GLN(e)	0	0
					EX_GLUC(e)	0	0
					EX_GLU(e)	0	0
					EX_GLYCOLATE(e)	0	0
					EX_GLY(e)	0	0
					EX_GL(e)	-1	-0.99999
					EX_GN(e)	0	0
					EX_GSN(e)	0	0
					EX_H2X(e)	0	0
					EX_HEPTADECANOATE(e)	0	0
					EX_HEXACOSANOATE(e)	0	0
					EX_HEXADECANOATE(e)	0	0
					EX_HEXANOATE(e)	0	0
					EX_HIS(e)	0	4.42479e-06
					EX_HYXN(e)	0	6.4012e-06
					EX_ILE(e)	0	4.8009e-06
					EX_INS(e)	0	0
					EX_LAC(e)	0	0
					EX_LEU(e)	0	3.84072e-06
					EX_LLAC(e)	0	0
					EX_LYS(e)	0	4.8009e-06
					EX_MAL(e)	0	0
					EX_MAN(e)	0	0
					EX_MET(e)	0	0
					EX_MLT(e)	0	0
					EX_MO2(e)	0	0
					EX_NAC(e)	0	0
					EX_NH3(e)	-2.97542	-2.97539
					EX_NO2(e)	0	0
					EX_NO3(e)	0	0
					EX_NONADECANOATE(e)	0	0
					EX_N_ACETYL_S_CONJUGATE(e)	0	0
					EX_O2(e)	-3.73978	-2.40189
					EX_ORN(e)	0	0
					EX_PENTADECANOATE(e)	0	0
					EX_PHE(e)	0	0
					EX_PHOSPHATIDYLCHOLINE(e)	0	0
					EX_PI(e)	-1	-0.999942
					EX_PROPANOATE(e)	0	0
					EX_PRO(e)	0	6.4012e-06
					EX_PYR(e)	0	0
					EX_RIB(e)	0	0
					EX_SER(e)	0	9.6018e-06
					EX_SLF(e)	-0.0103562	-0.0103523
					EX_SUCC(e)	0	9.6018e-06
					EX_SUC(e)	0	0
					EX_T3(e)	0	9.6018e-06
					EX_TAGcat(e)	0	0
					EX_TETRACOSANOATE(e)	0	0
					EX_TETRADECANOATE(e)	0	0
					EX_THR(e)	0	9.6018e-06
					EX_TRE(e)	0	0
					EX_TRP(e)	0	0
					EX_TYR(e)	0	0
					EX_URA(e)	0	0
					EX_UREA(e)	0	0
					EX_URI(e)	0	0
					EX_VAL(e)	0	4.8009e-06
					EX_XAN(e)	0	0
					Ht2r	-932.083	1000
					EX_H(e)	-1000	932.083
					R846	0	0
					EX_CHOLESTEROL(e)	0	0
					R932	0	0
					R933	0	0
					R934	0	0
					R935	0	0
					R936	0	0
					R937	0	0
					R938	0	0
					R939	0	0
					R940	0	0
					R941	0	0
					R668	0	0
					R669	0	0
					R670	0	0
					SL_1_cyto	0	0
					SL_1	0	0

## Sheet: iSM810
Vector_LocusNames	InsilicoEssential	ExperimentalEssential	Confusion_Matrix		Rxns	FVAmin	FVAmax
Rv0013	NE	E	FN		R1	0	2.2752e-05
Rv0032	NE	NE	TN		R4	0	0.000759955
Rv0035	NE	NE	TN		R5	0	0
Rv0046c	NE	E	FN		R6	0	0
Rv0066c	NE	E	FN		R7	0	0.000759955
Rv0069c	NE	NE	TN		R8	0	0
Rv0070c	NE	NE	TN		R9	0	0
Rv0098	NE	NE	TN		R10	0	0
Rv0099	NE	NE	TN		R11	-0.00799739	-0.00799728
Rv0119	NE	E	FN		R12	-0.00799739	-0.00799728
Rv0129c	E	NE	FP		R13	0.00799728	0.00799739
Rv0130	NE	NE	TN		R14	0.00347658	0.00347663
Rv0131c	NE	NE	TN		R15	0	0
Rv0154c	NE	NE	TN		R16	0	0
Rv0155	NE	NE	TN		R17	0	0
Rv0157	NE	NE	TN		R18	0	0
Rv0162c	NE	NE	TN		R19	0	0
Rv0166	NE	NE	TN		R20	0.00286017	0.00286021
Rv0183	NE	NE	TN		R21	0.00422161	0.00465587
Rv0189c	E	E	TP		R22	0.0018845	0.00188452
Rv0194	NE	NE	TN		R23	0.0018845	0.00188452
Rv0211	NE	E	FN		R24	0	0.000759955
Rv0214	NE	NE	TN		R25	0	0
Rv0215c	NE	NE	TN		R26	0	0
Rv0217c	NE	NE	TN		R27	0.00136144	0.0017957
Rv0220	NE	NE	TN		R28	0.00207638	0.0032706
Rv0221	NE	NE	TN		R29	0.00207638	0.0032706
Rv0222	NE	NE	TN		R30	-0.0032706	-0.00283634
Rv0231	NE	NE	TN		R31	0	0.00043426
Rv0234c	NE	NE	TN		R32	0.00330784	0.003308
Rv0242c	NE	NE	TN		R33	0	0.00151991
Rv0243	NE	NE	TN		R34	0	0.0032706
Rv0254c	NE	NE	TN		R35	0	0.00151991
Rv0255c	NE	NE	TN		R36	0	0.0032706
Rv0270	NE	NE	TN		R37	-1000	999.996
Rv0271c	NE	NE	TN		R38	0.00431695	0.00475121
Rv0275c	NE	NE	TN		R39	-999.998	999.998
Rv0321	NE	NE	TN		R40	-1000	999.996
Rv0334	E	E	TP		R41	0	0.000759955
Rv0337c	NE	E	FN		R43	0.334992	0.335752
Rv0357c	E	E	TP		R44	-0.335159	-0.334992
Rv0363c	E	E	TP		R45	-0.34112	-0.340953
Rv0382c	E	E	TP		R46	-0.846813	-0.846646
Rv0392c	NE	NE	TN		R48	-0.846813	-0.846646
Rv0400c	NE	NE	TN		R49	-1.5302	-1.04779
Rv0404	NE	E	FN		R50	-1.5302	-1.04779
Rv0409	NE	NE	TN		R51	0	0.00303982
Rv0410c	NE	E	FN		R52	0	0.000138174
Rv0411c	NE	E	FN		R53	0	0.000138174
Rv0414c	E	E	TP		R54	0.218797	0.218938
Rv0417	E	E	TP		R55	0.0839265	0.565653
Rv0422c	E	E	TP		R56	0.0839876	0.565714
Rv0423c	E	E	TP		R57	0.0839876	0.565714
Rv0437c	E	NE	FP		R58	0.0839876	0.0842916
Rv0438c	NE	NE	TN		R59	0	0.000173661
Rv0456c	NE	NE	TN		R60	0	0.000173661
Rv0458	NE	NE	TN		R61	0	0.000141359
Rv0462	NE	E	FN		R62	0	0.000135077
Rv0467	NE	E	FN		R63	-0.00703258	-0.00393947
Rv0468	NE	NE	TN		R64	1.12933	1.61155
Rv0478	NE	NE	TN		R65	1.93053	1000
Rv0482	E	E	TP		R67	0	0.00101327
Rv0486	NE	E	FN		R68	0.999958	1.00025
Rv0489	NE	E	FN		R69	0	0.00101327
Rv0500	E	E	TP		R70	0	0
Rv0501	NE	NE	TN		R71	-1.63751e-07	0
Rv0503c	E	NE	FP		R72	-997.908	0.162225
Rv0509	E	E	TP		R73	-1000	999
Rv0510	E	E	TP		R74	-1000	999
Rv0511	E	E	TP		R75	1.00094	1.00462
Rv0512	E	E	TP		R76	1.00094	1.00424
Rv0519c	NE	NE	TN		R77	0	0.000759955
Rv0524	E	E	TP		R78	0	0.000168879
Rv0533c	E	NE	FP		R79	0	0
Rv0534c	E	E	TP		R80	0	998.069
Rv0535	E	NE	FP		R81	0	0
Rv0536	NE	NE	TN		R82	0.215933	0.216274
Rv0542c	E	E	TP		R83	0.215933	0.216274
Rv0548c	E	E	TP		R84	0.215933	0.216274
Rv0551c	NE	NE	TN		R85	0.215933	0.216274
Rv0553	E	E	TP		R86	0	0
Rv0555	E	E	TP		R87	0	0.000163751
Rv0557	E	NE	FP		R88	0	0.000163751
Rv0562	E	E	TP		R89	0	0.000163751
Rv0570	NE	NE	TN		R90	-0.319456	-0.319181
Rv0573c	NE	NE	TN		R91	0.317084	0.317251
Rv0618	NE	NE	TN		R92	-0.000846534	0.000926694
Rv0619	NE	NE	TN		R93	0	0.00306616
Rv0620	NE	NE	TN		R94	0.156249	0.159372
Rv0632c	NE	NE	TN		R95	0	0.00306616
Rv0635	NE	E	FN		R96	0.162932	0.166054
Rv0636	E	E	TP		R97	-0.156387	-0.156249
Rv0642c	E	E	TP		R98	0	0.000249878
Rv0643c	E	NE	FP		R99	0	0.000249878
Rv0644c	E	NE	FP		R100	-998.213	-0.143652
Rv0645c	E	NE	FP		R101	-1.5487	-1.06301
Rv0646c	NE	NE	TN		R102	0	0.481726
Rv0649	NE	NE	TN		R103	0.481471	0.963453
Rv0650	NE	NE	TN		R104	0	0
Rv0672	NE	NE	TN		R105	0	0
Rv0675	NE	NE	TN		R106	0.910704	0.910723
Rv0694	NE	NE	TN		R107	0.910704	0.910723
Rv0728c	NE	NE	TN		R108	0.00527791	0.00527817
Rv0751c	NE	NE	TN		R109	0.00392347	0.00392399
Rv0752c	NE	NE	TN		R110	0	0
Rv0753c	NE	NE	TN		R111	0.00392347	0.00392399
Rv0761c	NE	NE	TN		R112	0.00392347	0.00392399
Rv0772	E	E	TP		R113	0	0
Rv0774c	NE	NE	TN		R114	0	0
Rv0777	E	E	TP		R119	4.70154	5.18525
Rv0780	E	E	TP		R120	0	0.000759955
Rv0803	E	E	TP		R121	0	0.000759955
Rv0808	E	E	TP		R122	0.211964	0.696774
Rv0809	E	E	TP		R123	0.00324216	0.00590226
Rv0812	NE	E	FN		R124	5.85684e-05	5.85692e-05
Rv0852	NE	NE	TN		R125	5.61635	5.61762
Rv0858c	NE	NE	TN		R126	5.61611	5.61763
Rv0859	NE	NE	TN		R127	0	0.000759955
Rv0866	NE	NE	TN		R128	12.5134	12.9964
Rv0873	NE	NE	TN		R129	1	1
Rv0884c	NE	E	FN		R130	0	0.00303982
Rv0889c	NE	NE	TN		R131	0.539319	0.543372
Rv0895	NE	NE	TN		R132	0	0.00359629
Rv0896	NE	E	FN		R133	-0.0117707	-0.0117016
Rv0904c	NE	NE	TN		R134	0.00218943	0.00244734
Rv0905	NE	NE	TN		R135	0	0.000141359
Rv0929	NE	NE	TN		R136	0	0.000141359
Rv0930	NE	NE	TN		R137	0	0.000141359
Rv0932c	NE	NE	TN		R138	0	0.000759955
Rv0933	NE	NE	TN		R139	0	0.000303982
Rv0934	NE	NE	TN		R140	0	0.000303982
Rv0935	NE	NE	TN		R141	0	0.000303982
Rv0936	NE	NE	TN		R142	0	0.000759955
Rv0946c	E	E	TP		R143	0	0.00043426
Rv0948c	NE	NE	TN		R144	0	0.00686329
Rv0951	NE	E	FN		R145	0.00758557	0.00758568
Rv0952	NE	E	FN		R146	2.54645e-05	2.54649e-05
Rv0956	E	E	TP		R147	2.54645e-05	2.54649e-05
Rv0957	E	E	TP		R148	0	0
Rv0971c	NE	NE	TN		R149	-0.223176	-0.223004
Rv0972c	NE	NE	TN		R150	0.218765	0.218938
Rv0975c	NE	NE	TN		R151	0.218765	0.218938
Rv0993	E	E	TP		R152	0.218765	0.218938
Rv0994	NE	NE	TN		R153	0.218765	0.218938
Rv1001	NE	NE	TN		R154	0.218765	0.218938
Rv1011	E	E	TP		R155	0.218765	0.218938
Rv1017c	E	E	TP		R156	0.0018845	998.071
Rv1018c	E	E	TP		R157	0	0
Rv1023	E	E	TP		R158	0	0
Rv1058	NE	NE	TN		R159	0	0
Rv1070c	NE	NE	TN		R160	0	0
Rv1071c	NE	NE	TN		R161	0	0
Rv1074c	NE	NE	TN		R162	0	0
Rv1076	NE	E	FN		R163	0	0
Rv1077	NE	NE	TN		R164	0	0
Rv1082	NE	NE	TN		R165	0	0
Rv1092c	E	E	TP		R166	0	0.00101327
Rv1093	NE	E	FN		R167	-0.00101327	0
Rv1098c	E	E	TP		R168	0	6.39904e-05
Rv1104	NE	NE	TN		R169	0	6.39904e-05
Rv1105	NE	NE	TN		R170	0	6.39904e-05
Rv1106c	NE	NE	TN		R171	0	6.39904e-05
Rv1110	NE	E	FN		R172	0	6.39904e-05
Rv1121	NE	NE	TN		R173	0	6.39904e-05
Rv1122	NE	E	FN		R174	0	6.39904e-05
Rv1127c	NE	E	FN		R175	0	0.000759955
Rv1130	NE	E	FN		R176	0.000921815	0.000921828
Rv1133c	E	E	TP		R177	0.997647	0.998113
Rv1141c	NE	NE	TN		R178	0	0
Rv1142c	NE	NE	TN		R179	0	0
Rv1144	NE	NE	TN		R180	0	0
Rv1162	NE	NE	TN		R181	0	1000
Rv1163	NE	NE	TN		R182	0	0
Rv1164	NE	NE	TN		R183	0	0.000168879
Rv1170	NE	NE	TN		R184	0.244567	0.726298
Rv1180	NE	NE	TN		R185	0.191235	0.672961
Rv1182	NE	NE	TN		R186	0.244567	0.726298
Rv1183	NE	E	FN		R186b	0	0.963453
Rv1185c	NE	NE	TN		R187	0.244567	0.726298
Rv1188	NE	NE	TN		R188	0	0.000759955
Rv1201c	E	E	TP		R189	0	0.000379977
Rv1202	E	E	TP		R190	-1000	999.998
Rv1206	NE	NE	TN		R191	0	0
Rv1207	NE	NE	TN		R192	0	0
Rv1223	NE	E	FN		R193	0	0
Rv1248c	NE	E	FN		R194	0	0
Rv1257c	NE	NE	TN		R195	-1000	999.997
Rv1285	E	E	TP		R196	0	0.000759955
Rv1286	NE	E	FN		R197	-999.73	999.033
Rv1288	NE	NE	TN		R198	-998.764	1000
Rv1293	E	E	TP		R199	0	0.00686329
Rv1294	E	E	TP		R200	0	0.00686329
Rv1295	E	E	TP		R201	0.00610333	0.00686329
Rv1296	E	E	TP		R202	0.00305167	0.00343164
Rv1300	NE	E	FN		R203	0	0
Rv1304	NE	E	FN		R204	0.00761103	0.0144743
Rv1305	NE	E	FN		R205	0.00761103	0.0144743
Rv1307	NE	E	FN		R206	0.00761103	0.0144743
Rv1308	NE	E	FN		R207	0.00761103	0.0144743
Rv1309	NE	E	FN		R208	0.0118718	0.0118719
Rv1310	NE	E	FN		R209	0.00758557	0.00801983
Rv1315	E	E	TP		R210	0.00758557	0.00801983
Rv1322A	NE	NE	TN		R211	0.242792	0.242964
Rv1323	NE	NE	TN		R212	0.242792	0.242964
Rv1336	NE	NE	TN		R213	0.242792	0.242964
Rv1338	E	E	TP		R214	0.00906781	0.00906793
Rv1345	NE	NE	TN		R215	0	0.000379977
Rv1346	NE	NE	TN		R216	0	9.07292e-05
Rv1348	NE	E	FN		R217	0	9.07292e-05
Rv1349	NE	E	FN		R218	0	9.07292e-05
Rv1350	NE	E	FN		R219	-0.218937	-0.218765
Rv1373	NE	NE	TN		R220	0.00979803	0.00979816
Rv1380	E	E	TP		R221	0.00979803	0.00979816
Rv1381	E	E	TP		R222	0.00979803	0.00979816
Rv1383	E	E	TP		R223	0.00979803	0.00979816
Rv1384	E	E	TP		R224	0.00979803	0.00979816
Rv1391	E	E	TP		R225	-0.0580617	-0.0573017
Rv1392	E	E	TP		R226	0	0.00043426
Rv1399c	NE	NE	TN		R227	0.0129234	0.0130923
Rv1400c	NE	NE	TN		R228	0.0129234	0.0130923
Rv1409	NE	E	FN		R229	0.00797069	0.00813957
Rv1415	NE	E	FN		R230	0.00605974	0.00643971
Rv1425	NE	NE	TN		R231	0.00605974	0.00643971
Rv1426c	NE	NE	TN		R232	0.00495274	0.00495281
Rv1436	E	E	TP		R233	0.00247637	0.00247641
Rv1437	E	E	TP		R234	0.00495274	0.00495281
Rv1438	E	E	TP		R235	0.00495274	0.00495281
Rv1445c	NE	NE	TN		R236	0.00495274	0.00495281
Rv1449c	E	E	TP		R237	0.00495274	0.00495281
Rv1451	NE	E	FN		R238	0.00209257	0.0020926
Rv1456c	NE	E	FN		R239	0	0.00207984
Rv1464	NE	E	FN		R240	0	0.000379977
Rv1467c	NE	NE	TN		R241	0	0.000759955
Rv1472	NE	NE	TN		R242	0	0.000276347
Rv1475c	E	E	TP		R243	0	0
Rv1483	NE	E	FN		R244	0	0
Rv1484	NE	E	FN		R245	0.00527791	0.00527817
Rv1485	E	E	TP		R246	0.0230054	0.0230058
Rv1492	NE	NE	TN		R247	0.201147	0.683551
Rv1493	NE	NE	TN		R248	0.201147	0.683551
Rv1497	NE	NE	TN		R249	0.201147	0.683551
Rv1500	E	NE	FP		R250	0.00178252	0.00233137
Rv1511	NE	NE	TN		R251	0.00178252	0.00233137
Rv1512	NE	E	FN		R252	0	0.00207984
Rv1521	NE	NE	TN		R253	0	0.000379977
Rv1529	NE	NE	TN		R254	0	0.00207984
Rv1530	NE	NE	TN		R255	0	0.00207984
Rv1538c	NE	E	FN		R256	0	0.000379977
Rv1551	NE	NE	TN		R257	0	0.000759955
Rv1553	NE	NE	TN		R258	0	1000
Rv1554	NE	NE	TN		R259	0.00345353	0.00372988
Rv1555	NE	NE	TN		R260	0.00336695	0.0036433
Rv1559	NE	E	FN		R261	0.00226695	0.00226698
Rv1589	NE	E	FN		R262	0.00226695	0.00226698
Rv1594	E	E	TP		R263	0.00226695	0.00226698
Rv1595	E	E	TP		R264	0.00226695	0.00226698
Rv1596	E	E	TP		R265	0.00226695	0.00226698
Rv1599	E	E	TP		R266	0.00226695	0.00226698
Rv1600	NE	E	FN		R267	0.00226695	0.00226698
Rv1601	E	E	TP		R268	0.00226695	0.00226698
Rv1602	E	E	TP		R269	0.00226695	0.00226698
Rv1603	E	E	TP		R270	0.00668219	0.00668235
Rv1606	E	E	TP		R271	0.00668219	0.00668235
Rv1609	E	E	TP		R272	0.00668219	0.00668235
Rv1611	E	E	TP		R273	0.00668219	0.00668235
Rv1612	E	E	TP		R274	0.00668219	0.00668235
Rv1613	E	E	TP		R275	0.00668219	0.00668235
Rv1617	NE	E	FN		R276	0.00668219	0.00668235
Rv1622c	NE	E	FN		R277	0.00143864	0.00143866
Rv1625c	NE	NE	TN		R278	0.00143864	0.00143866
Rv1631	E	E	TP		R279	0.00143864	0.00143866
Rv1652	E	E	TP		R280	0.00143864	0.00143866
Rv1655	E	E	TP		R281	0.00143864	0.00143866
Rv1658	E	E	TP		R282	0.00487177	0.00487193
Rv1659	E	E	TP		R283	0.00283369	0.00283373
Rv1661	NE	E	FN		R284	-999.997	1000
Rv1679	NE	NE	TN		R285	0.00203808	0.00203824
Rv1687c	NE	NE	TN		R286	-999.998	1000
Rv1695	E	E	TP		R287	0.473362	0.474376
Rv1699	E	E	TP		R288	0.00428618	0.00428624
Rv1712	E	E	TP		R289	0.00428618	0.00428624
Rv1731	NE	NE	TN		R290	0.00428618	0.00428624
Rv1736c	NE	NE	TN		R291	0.00428618	0.00428624
Rv1737c	NE	NE	TN		R292	0.00428618	0.00428624
Rv1745c	E	NE	FP		R293	0.0072417	0.0072418
Rv1747	NE	NE	TN		R294	0.0136994	0.0144011
Rv1750c	NE	NE	TN		R295	0	0.00311095
Rv1755c	NE	NE	TN		R296	0	0.00311095
Rv1760	NE	NE	TN		R297	0.000884803	0.00181287
Rv1811	NE	NE	TN		R298	0	0.000303982
Rv1819c	NE	NE	TN		R299	0.00118878	0.00189051
Rv1820	NE	NE	TN		R300	0	0.000624086
Rv1822	NE	E	FN		R301	0.000624084	0.000624093
Rv1832	NE	E	FN		R302	-0.000135871	0.000624093
Rv1837c	NE	E	FN		R303	0	0.000759955
Rv1843c	E	NE	FP		R304	0.000624084	0.000624093
Rv1844c	NE	NE	TN		R305	0.000719423	0.000719433
Rv1854c	NE	E	FN		R306	0.0102116	0.0114436
Rv1862	NE	NE	TN		R307	0.0120245	0.0126324
Rv1872c	NE	NE	TN		R308	0	0.00043426
Rv1878	NE	NE	TN		R309	0	0.00043426
Rv1885c	NE	NE	TN		R310	0.00754921	0.00754973
Rv1886c	E	NE	FP		R311	0	1000
Rv1900c	NE	NE	TN		R312	0	1000
Rv1908c	E	E	TP		R313	0.4545	0.454509
Rv1912c	NE	NE	TN		R314	0.4545	0.454509
Rv1923	NE	NE	TN		R315	0.4545	0.454509
Rv1925	NE	NE	TN		R316	0.4545	0.454509
Rv1933c	NE	NE	TN		R317	0.4545	0.454509
Rv1934c	NE	NE	TN		R318	0.453938	0.453947
Rv1935c	NE	NE	TN		R319	0.453938	0.453947
Rv1940	E	NE	FP		R320	0.453938	0.453947
Rv2002	NE	NE	TN		R321	0.456205	0.456214
Rv2006	NE	E	FN		R322	0.456205	0.456214
Rv2029c	NE	NE	TN		R323	0	0.00043426
Rv2043c	NE	NE	TN		R324	0	0.00043426
Rv2048c	NE	E	FN		R325	0	0.00043426
Rv2051c	E	E	TP		R326	0	0.00043426
Rv2065	NE	NE	TN		R327	0	0.00043426
Rv2066	NE	NE	TN		R328	-999.996	999.999
Rv2070c	NE	NE	TN		R329	0	0.000624093
Rv2071c	NE	NE	TN		R330	0	0.000624093
Rv2121c	E	E	TP		R331	0	0
Rv2124c	NE	NE	TN		R332	2.54645e-05	2.54649e-05
Rv2127	NE	NE	TN		R333	0	0.00101327
Rv2130c	NE	E	FN		R334	0	0
Rv2139	E	E	TP		R335	0	0.00043426
Rv2152c	E	E	TP		R336	0	0
Rv2153c	E	E	TP		R337	0	0.00043426
Rv2155c	E	E	TP		R338	-0.000373145	6.13759e-05
Rv2156c	E	E	TP		R338b	6.11148e-05	6.13759e-05
Rv2157c	E	E	TP		R339	-0.00043426	0
Rv2158c	E	E	TP		R340	-0.000926694	8.68404e-05
Rv2173	NE	NE	TN		R341	0	0
Rv2178c	E	E	TP		R342	0	0.000759955
Rv2182c	NE	E	FN		R343	0	0.000759955
Rv2187	NE	NE	TN		R344	0	0.00043426
Rv2193	NE	E	FN		R345	0	0.00043426
Rv2194	NE	E	FN		R346	0	0.00043426
Rv2195	NE	E	FN		R347	0	0.000202655
Rv2196	NE	E	FN		R348	0	0.000202655
Rv2200c	NE	E	FN		R349	0.451841	0.452276
Rv2201	NE	E	FN		R350	0.451841	0.452276
Rv2202c	NE	E	FN		R351	0.951221	0.952235
Rv2205c	NE	NE	TN		R351b	0.00244026	0.00372988
Rv2208	NE	NE	TN		R352	0.000320102	0.000624093
Rv2210c	E	E	TP		R353	0	0.000303982
Rv2211c	NE	E	FN		R354	-999.995	1000
Rv2215	NE	E	FN		R355	0.00436319	0.00436335
Rv2217	E	E	TP		R356	0.00436319	0.00436335
Rv2218	E	E	TP		R357	-999.995	1000
Rv2220	E	E	TP		R358	1.52602	2.01172
Rv2225	E	E	TP		R359	0.00118878	0.0011888
Rv2241	NE	E	FN		R360	0	0
Rv2244	NE	E	FN		R361	0.00118878	0.00162304
Rv2245	NE	E	FN		R362	0.00176134	0.00302793
Rv2246	NE	E	FN		R363	0	0.000506636
Rv2247	NE	E	FN		R364	0.00226798	0.00226801
Rv2249c	NE	NE	TN		R365	0.00226798	0.00226801
Rv2259	NE	NE	TN		R366	0	0
Rv2267c	NE	NE	TN		R367	0	0
Rv2281	NE	NE	TN		R368	0.00226798	0.00226801
Rv2284	NE	NE	TN		R369	0	0.00226801
Rv2285	NE	NE	TN		R370	0	0.00226801
Rv2321c	NE	NE	TN		R371	0	0
Rv2322c	NE	NE	TN		R372	0	0
Rv2332	NE	NE	TN		R373	0	0
Rv2334	NE	NE	TN		R374	0	0
Rv2335	NE	NE	TN		R375	0	0.00043426
Rv2349c	NE	NE	TN		R376	-1000	1000
Rv2350c	NE	NE	TN		R377	0.00933845	0.0100984
Rv2351c	NE	NE	TN		R378	0	0.000759955
Rv2361c	E	E	TP		R379	0	1000
Rv2380c	NE	E	FN		R380	0	0.00043426
Rv2384	NE	NE	TN		R381	0.00110261	0.00110278
Rv2385	NE	NE	TN		R382	0.00110261	0.00110278
Rv2386c	NE	E	FN		R383	0.00110261	0.00110278
Rv2388c	NE	NE	TN		R384	0.00110261	0.00110278
Rv2391	E	E	TP		R385	0.00220523	0.00220526
Rv2392	E	E	TP		R386	0.00220523	0.00220526
Rv2397c	E	E	TP		R387	0.00110261	0.00110263
Rv2398c	E	E	TP		R388	0.00110261	0.00110263
Rv2399c	E	E	TP		R388b	0	0
Rv2400c	E	E	TP		R388c	0	0
Rv2421c	E	E	TP		R388d	0	0
Rv2427c	NE	NE	TN		R389	0.000404886	0.000404891
Rv2435c	NE	NE	TN		R390	0.000921815	0.000921828
Rv2436	NE	NE	TN		R391	0.000921815	0.000921828
Rv2438c	E	E	TP		R392	0.000921815	0.000921828
Rv2439c	NE	E	FN		R393	0.000921815	0.000921828
Rv2447c	NE	E	FN		R394	0.000921815	0.000921828
Rv2453c	NE	NE	TN		R395	0.000921815	0.000921828
Rv2454c	NE	E	FN		R396	0.000921815	0.000921828
Rv2455c	NE	E	FN		R397	0.000921815	0.000921828
Rv2458	NE	NE	TN		R398	3.05574e-05	3.05578e-05
Rv2463	NE	NE	TN		R399	0	0
Rv2471	NE	NE	TN		R400	0	0
Rv2476c	NE	E	FN		R401	0	0
Rv2482c	E	NE	FP		R402	0	0
Rv2483c	NE	NE	TN		R403	0	0
Rv2484c	NE	NE	TN		R404	0	0
Rv2485c	NE	NE	TN		R405	0	0
Rv2486	NE	NE	TN		R406	0	0
Rv2497c	NE	NE	TN		R407	0	0
Rv2503c	NE	NE	TN		R408	0	0.000759955
Rv2504c	NE	NE	TN		R409	0	0.000759955
Rv2505c	NE	NE	TN		R410	0	0.000759955
Rv2524c	E	E	TP		R411	5.0929e-06	5.09297e-06
Rv2531c	E	NE	FP		R412	0.000371782	0.000371787
Rv2537c	E	E	TP		R413	0.000371782	0.000371787
Rv2538c	E	E	TP		R414	0.000371782	0.000371787
Rv2540c	E	E	TP		R415	0.000371782	0.000371787
Rv2565	NE	NE	TN		R416	0.000371782	0.000371787
Rv2573	E	NE	FP		R417	0.000371782	0.000371787
Rv2583c	NE	E	FN		R418	0.000371782	0.000371787
Rv2584c	NE	NE	TN		R419	0	2.61141e-07
Rv2589	NE	NE	TN		R420	0	2.61141e-07
Rv2590	NE	NE	TN		R421	0	2.61141e-07
Rv2601	E	NE	FP		R422	0	2.61141e-07
Rv2610c	E	E	TP		R423	0	2.61141e-07
Rv2611c	E	E	TP		R424	0	2.61141e-07
Rv2677c	NE	E	FN		R425	0.455299	0.45556
Rv2678c	E	E	TP		R426	0.00136144	0.00162258
Rv2679	NE	NE	TN		R427	0.00136144	0.00162258
Rv2682c	NE	E	FN		R427b	3.05574e-05	3.05578e-05
Rv2697c	E	E	TP		R427c	3.05574e-05	3.05578e-05
Rv2701c	E	NE	FP		R428	0.000407432	0.000407438
Rv2713	NE	NE	TN		R429	0.000407432	0.000407438
Rv2724c	NE	NE	TN		R430	0.000407432	0.000407438
Rv2726c	E	E	TP		R431	0.000203716	0.000203719
Rv2746c	NE	E	FN		R432	5.0929e-05	5.09297e-05
Rv2753c	E	E	TP		R433	5.0929e-05	5.09297e-05
Rv2754c	NE	E	FN		R434	5.0929e-05	5.09297e-05
Rv2763c	NE	E	FN		R435	4.63398e-05	5.09297e-05
Rv2764c	NE	E	FN		R436	0	4.58922e-06
Rv2766c	NE	NE	TN		R437	5.0929e-05	5.09297e-05
Rv2773c	E	E	TP		R438	5.0929e-05	5.09297e-05
Rv2780	E	NE	FP		R439	5.0929e-05	5.09297e-05
Rv2786c	E	E	TP		R440	0	0
Rv2794c	NE	E	FN		R441	0	0
Rv2831	NE	NE	TN		R442	0	0
Rv2833c	NE	NE	TN		R443	0	0
Rv2834c	NE	NE	TN		R444	0	0
Rv2835c	NE	NE	TN		R445	0	0
Rv2847c	NE	E	FN		R446	0	0
Rv2848c	NE	NE	TN		R447	0	0
Rv2849c	NE	NE	TN		R448	0	0
Rv2854	NE	NE	TN		R449	0	0
Rv2860c	NE	NE	TN		R450	0	0
Rv2868c	E	E	TP		R451	0	0
Rv2870c	E	E	TP		R452	0	0
Rv2881c	E	E	TP		R453	0	0
Rv2900c	E	NE	FP		R454	0	0
Rv2930	NE	NE	TN		R455	0	0
Rv2931	NE	NE	TN		R456	0	0
Rv2932	NE	NE	TN		R457	0	0
Rv2933	NE	NE	TN		R457b	0	0
Rv2934	NE	NE	TN		R457c	0	0
Rv2935	NE	NE	TN		R458	0	0
Rv2937	NE	NE	TN		R459	0	0.000303982
Rv2938	NE	NE	TN		R460	0	0
Rv2939	NE	NE	TN		R461	0	0
Rv2940c	E	NE	FP		R462	0	0
Rv2941	NE	NE	TN		R463	0	0
Rv2942	NE	NE	TN		R464	0	0
Rv2948c	NE	NE	TN		R465	0	0
Rv2950c	NE	NE	TN		R466	0.000562028	0.000568333
Rv2951c	NE	NE	TN		R467	0.000562028	0.000568333
Rv2952	NE	NE	TN		R468	0.000562028	0.000838601
Rv2957	NE	NE	TN		R469	0.000562028	0.000838601
Rv2958c	NE	NE	TN		R470	0.000562028	0.000568333
Rv2959c	NE	NE	TN		R471	0.000562028	0.000838601
Rv2962c	NE	NE	TN		R472	0.000562028	0.000838601
Rv2970c	NE	NE	TN		R473	0.000562028	0.000838601
Rv2981c	E	E	TP		R474	0	0.000276347
Rv2982c	NE	NE	TN		R475	0	1.63751e-07
Rv2984	NE	E	FN		R476	0	1.63751e-07
Rv2987c	E	E	TP		R477	0	1.63751e-07
Rv2988c	E	E	TP		R478	0	1.63751e-07
Rv2992c	E	E	TP		R479	0	1.63751e-07
Rv2995c	E	E	TP		R480	0	0
Rv2996c	NE	E	FN		R481	0	0
Rv3001c	E	E	TP		R482	0	0
Rv3002c	NE	NE	TN		R483	0	0
Rv3003c	NE	E	FN		R484	0	0
Rv3010c	NE	NE	TN		R484b	0	0
Rv3025c	NE	E	FN		R485	0	0
Rv3028c	NE	E	FN		R486	3.05574e-05	3.05578e-05
Rv3029c	NE	E	FN		R487	0	0
Rv3042c	NE	E	FN		R488	0	0
Rv3043c	NE	E	FN		R489	0	0
Rv3045	NE	NE	TN		R490	0	0
Rv3048c	E	E	TP		R491	0	0
Rv3051c	E	E	TP		R492	0	0
Rv3061c	NE	NE	TN		R493	0	0
Rv3068c	E	NE	FP		R494	0	0
Rv3084	NE	NE	TN		R495	0.142029	0.144689
Rv3087	NE	NE	TN		R496	0.0140805	0.0144605
Rv3088	NE	NE	TN		R497	0	0.000379977
Rv3089	NE	NE	TN		R497b	3.05574e-05	3.05578e-05
Rv3097c	NE	NE	TN		R498	0	0.000126659
Rv3106	E	NE	FP		R499	0.00772531	0.00859383
Rv3109	NE	E	FN		R500	0	0.000853617
Rv3111	NE	NE	TN		R501	0	0.00123359
Rv3116	NE	NE	TN		R502	0.000328886	0.00104272
Rv3119	NE	NE	TN		R503	0.00107513	0.00245188
Rv3130c	NE	NE	TN		R504	0	0.000759955
Rv3139	NE	NE	TN		R505	0	0.000853617
Rv3141	NE	NE	TN		R506	0.00107513	0.00240416
Rv3145	NE	NE	TN		R507	0	0.000759955
Rv3146	NE	NE	TN		R508	0.00136144	0.00136146
Rv3147	NE	NE	TN		R509	0	0.000379977
Rv3149	NE	NE	TN		R510	0	0.000126659
Rv3152	NE	NE	TN		R511	0.000187325	0.00105584
Rv3153	NE	NE	TN		R512	0	0.000853617
Rv3154	NE	NE	TN		R513	0	0.00123359
Rv3155	NE	NE	TN		R514	0.000328886	0.00104272
Rv3158	NE	NE	TN		R515	0.00107513	0.00245188
Rv3176c	NE	NE	TN		R516	0	0.000759955
Rv3199c	NE	NE	TN		R517	0	0.000853617
Rv3206c	NE	E	FN		R518	0.00107513	0.00240416
Rv3214	NE	NE	TN		R519	0	0.000759955
Rv3215	NE	E	FN		R520	0.000473008	0.00123359
Rv3227	E	E	TP		R521	-0.000759955	0.000759955
Rv3233c	NE	NE	TN		R522	-0.000286315	0.000600299
Rv3234c	NE	NE	TN		R533	0.000946015	0.00107394
Rv3247c	E	E	TP		R534	0.000946015	0.00107394
Rv3248c	E	E	TP		R535	0.000473008	0.00123359
Rv3255c	E	E	TP		R536	0.000473008	0.00123359
Rv3257c	NE	E	FN		R537	0	0
Rv3262	NE	NE	TN		R538	0	0
Rv3263	NE	NE	TN		R539	0	0
Rv3264c	E	E	TP		R540	0	0
Rv3265c	NE	E	FN		R541	0	2.44411e-05
Rv3266c	E	E	TP		R542	0	0
Rv3274c	NE	NE	TN		R543	0	1.22206e-05
Rv3276c	E	E	TP		R544	0	1.22206e-05
Rv3280	E	E	TP		R545	0	1.22206e-05
Rv3285	E	E	TP		R546	0	0
Rv3302c	NE	E	FN		R547	0	1.22206e-05
Rv3303c	NE	NE	TN		R548	0	1.22206e-05
Rv3307	E	NE	FP		R549	0	1.22206e-05
Rv3308	NE	NE	TN		R550	0	0
Rv3309c	NE	NE	TN		R551	0	1.22206e-05
Rv3316	NE	NE	TN		R552	0	0.000759955
Rv3317	NE	NE	TN		R553	0	0.000569078
Rv3319	NE	NE	TN		R554	0	0.000379977
Rv3322c	NE	NE	TN		R555	0	0.000759955
Rv3339c	NE	NE	TN		R556	0	0.000616797
Rv3340	NE	E	FN		R557	0	0.000759955
Rv3341	NE	E	FN		R558	0	0.000108565
Rv3356c	E	E	TP		R559	0	0.000126659
Rv3371	NE	NE	TN		R560	0	0.000379977
Rv3372	NE	E	FN		R561	0	0.000379977
Rv3379c	NE	NE	TN		R562	0	0.000379977
Rv3382c	NE	NE	TN		R563	0	0.000379977
Rv3383c	NE	NE	TN		R564	0	0.000379977
Rv3396c	E	E	TP		R565	0	0.000569078
Rv3401	NE	NE	TN		R566	0	0.000379977
Rv3410c	E	E	TP		R567	0	0.000379977
Rv3411c	E	E	TP		R568	0	0.000379977
Rv3423c	E	E	TP		R569	0	0.000379977
Rv3432c	NE	NE	TN		R570	0	0.000379977
Rv3436c	NE	E	FN		R571	0.00118155	0.0012043
Rv3464	E	E	TP		R571b	-0.00010535	0
Rv3470c	NE	NE	TN		R572	0	0.000122206
Rv3480c	NE	NE	TN		R573	0	2.2752e-05
Rv3487c	NE	NE	TN		R574	0	2.2752e-05
Rv3490	E	E	TP		R575	0	0.000759955
Rv3497c	NE	E	FN		R576	0	0.000759955
Rv3506	NE	NE	TN		R577	0	0.000126659
Rv3509c	NE	NE	TN		R578	0	0.000126659
Rv3513c	NE	NE	TN		R579	0	0.000126659
Rv3516	NE	NE	TN		R580	0	0.000126659
Rv3522	NE	NE	TN		R581	0	0.000126659
Rv3523	NE	NE	TN		R582	0	0.000126659
Rv3526	NE	E	FN		R583	0.00180798	0.00183073
Rv3529c	NE	NE	TN		R587	0.00180798	0.00183073
Rv3534c	NE	NE	TN		R588	0.000626427	0.00123439
Rv3535c	NE	NE	TN		R589	0.000626427	0.000626435
Rv3536c	NE	NE	TN		R590	0	0
Rv3537	NE	E	FN		R591	0.00369247	0.00445243
Rv3543c	NE	E	FN		R592	0	0
Rv3544c	NE	E	FN		R593	0	0
Rv3556c	NE	E	FN		R594	0.0018845	0.00188452
Rv3560c	NE	E	FN		R595	0.0018845	0.00188452
Rv3561	NE	NE	TN		R596	0.0018845	0.00188452
Rv3564	NE	E	FN		R597	0.0018845	0.00188452
Rv3567c	NE	E	FN		R598	0.0018845	0.00188452
Rv3568c	NE	E	FN		R599	0.000375856	0.000375861
Rv3569c	NE	E	FN		R600	0	0
Rv3571	NE	E	FN		R601	0	0
Rv3572	NE	NE	TN		R602	0.00150864	0.00150866
Rv3573c	NE	NE	TN		R603	0.000381071	0.000381076
Rv3582c	E	E	TP		R604	5.21513e-06	5.2152e-06
Rv3588c	NE	E	FN		R605	0	0
Rv3601c	E	E	TP		R606	0.00112757	0.00112758
Rv3602c	E	E	TP		R607	0.00112757	0.00112758
Rv3609c	NE	E	FN		R608	0.00112757	0.00112758
Rv3624c	NE	E	FN		R609	0	0
Rv3628	E	E	TP		R610	0.00112757	0.00112758
Rv3634c	NE	E	FN		R611	0.00112757	0.00112758
Rv3667	NE	NE	TN		R612	0.000751712	0.000751723
Rv3696c	NE	NE	TN		R613	0.000751712	0.000751723
Rv3708c	E	E	TP		R614	0.000375856	0.000375861
Rv3709c	E	E	TP		R615	0	0
Rv3710	E	E	TP		R616	0	0
Rv3734c	NE	NE	TN		R617	0	0
Rv3740c	NE	NE	TN		R618	0.142029	0.144689
Rv3754	E	E	TP		R619	0	0
Rv3761c	NE	NE	TN		R620	0.00136144	0.00136146
Rv3772	NE	NE	TN		R621	0.00136144	0.00136146
Rv3774	NE	NE	TN		R622	0.00136144	0.00136146
Rv3775	NE	NE	TN		R623	0.00136144	0.00136146
Rv3784	NE	NE	TN		R624	0.00108915	0.00108917
Rv3790	E	E	TP		R625	0.00108915	0.00108917
Rv3791	E	E	TP		R626	0.00108915	0.00108917
Rv3792	E	E	TP		R627	0.00108915	0.00108917
Rv3793	E	E	TP		R628	0.000272288	0.000272292
Rv3794	E	E	TP		R629	0.000272288	0.000272292
Rv3795	E	E	TP		R630	0.000272288	0.000272292
Rv3797	NE	NE	TN		R631	0.000272288	0.000272292
Rv3799c	E	E	TP		R632	6.80721e-05	6.80731e-05
Rv3800c	E	E	TP		R633	6.80721e-05	6.80731e-05
Rv3801c	E	E	TP		R634	0.000136144	0.000136146
Rv3802c	E	E	TP		R635	6.80721e-05	6.80731e-05
Rv3806c	E	E	TP		R636	6.80721e-05	6.80731e-05
Rv3808c	E	E	TP		R637	0.00136144	0.00136146
Rv3809c	E	E	TP		R638	0.00136144	0.00136146
Rv3818	E	NE	FP		R639	0.00136144	0.00136146
Rv3823c	NE	E	FN		R640	0.00136144	0.00136146
Rv3826	NE	E	FN		R641	0.00136144	0.00136146
Rv3838c	E	E	TP		R642	0.00136144	0.00136146
Rv3858c	NE	E	FN		R643	0.000415071	0.000415077
Rv3859c	NE	E	FN		R644	0	0
Rv3913	E	E	TP		R645	0	0
Rv0805	NE	E	FN		R646	0	0
Rv1302	NE	E	FN		R647	0	0
Rv2289	NE	NE	TN		R648	0	0
Rv2136c	NE	NE	TN		R649	0.0018845	0.00188452
Rv2605c	NE	NE	TN		R650	0	0
Rv1328	NE	NE	TN		R651	0	0
Rv1213	NE	NE	TN		R652	0	0
Rv1212c	NE	NE	TN		R653	0	0
Rv3032	NE	E	FN		R654	0	0
Rv1326c	NE	E	FN		R656	0	0
Rv0127	NE	E	FN		R657	0	0
Rv1327c	NE	E	FN		R658	0	0
Rv1564c	NE	E	FN		R659	0	0
Rv1826	NE	E	FN		R660	0	0
Rv1604	NE	NE	TN		R661	0	0
Rv0855	NE	NE	TN		R662	0	0
Rv1094	NE	E	FN		R663	0	0
Rv0824c	NE	E	FN		R664	0	0
Rv0373c	NE	NE	TN		R665	0	0
Rv0374c	NE	NE	TN		R666	0	0
Rv0375c	NE	NE	TN		R667	0	0
Rv1236	NE	NE	TN		R668	0	0
Rv1237	NE	NE	TN		R669	0	0
Rv1238	NE	NE	TN		R670	0	0
Rv0773c	NE	NE	TN		R671	0	0
Rv2394	NE	NE	TN		R672	0	0
Rv0470c	NE	NE	TN		R673	0	0
Rv2928	NE	NE	TN		R674	0	0
Rv1662	NE	E	FN		R678	0.00915375	0.00916006
Rv1663	NE	E	FN		R679	0.00859172	0.00859184
Rv2855	NE	NE	TN		R680	0.00859172	0.00859184
Rv0252	NE	NE	TN		R681	0.00859172	0.00859184
Rv0253	NE	NE	TN		R682	0.00859172	0.00859184
Rv1264	NE	NE	TN		R683	0.00859172	0.00859184
Rv1647	NE	NE	TN		R684	0.00859172	0.00859184
Rv2212	NE	NE	TN		R685	0.000932001	0.000932014
Rv0386	NE	NE	TN		R686	0.000932001	0.000932014
Rv1318c	NE	NE	TN		R687	0.000932001	0.000932014
Rv1319c	NE	NE	TN		R688	0.000371782	0.000371787
Rv1320c	NE	NE	TN		R689	0.000371782	0.000371787
Rv3645	NE	E	FN		R690	0.000371782	0.000371787
Rv3389c	NE	NE	TN		R691	0.000371782	0.000371787
Rv3545c	NE	NE	TN		R692	0.000371782	0.000371787
Rv3541c	NE	E	FN		R693	0.000371782	0.000371787
Rv3542c	NE	NE	TN		R694	0.00050929	0.000509297
Rv3540c	NE	E	FN		R695	0.00860252	0.00860264
					R696	0.00860252	0.00860264
					R697	0.00860252	0.00860264
					R698	0.00572035	0.00572043
					R699	0.00286017	0.00286021
					R700	9.53391e-05	9.53404e-05
					R701	9.53391e-05	9.53404e-05
					R702	9.53391e-05	9.53404e-05
					R705	9.53391e-05	9.53404e-05
					R706	9.53391e-05	9.53404e-05
					R707	9.53391e-05	9.53404e-05
					R708	9.53391e-05	9.53404e-05
					R709	9.53391e-05	9.53404e-05
					R710	9.53391e-05	9.53404e-05
					R711	0.00286017	0.00286021
					R712	-999.994	998.77
					R713	0.00286017	0.00286021
					R714	-1000	998.764
					R715	-0.00581577	-0.00581568
					R716	0.00581568	0.00581577
					R717	0.00581568	0.00581577
					R718	0.00286017	0.00286021
					R719	0.00286017	0.00286021
					R722	0.00200212	0.00200215
					R723	0.00286017	0.00286021
					R724	0.00286017	0.00286021
					R725	0.00286017	0.00286021
					R726	0.00286017	0.00286021
					R727	0.00286017	0.00286021
					R728	0.00286017	0.00286021
					R729	0.00286017	0.00286021
					R730	0.00286017	0.00286021
					R731	9.53391e-05	9.53404e-05
					PROT	0.0108988	0.010899
					RNA	0.00183344	0.00183347
					DNA	0.00112044	0.00112045
					SM_MOL	0.00254645	0.00254649
					PE	0.00050929	0.000509297
					TAG	0.00101858	0.00112393
					PIMS	0.00458361	0.00458367
					LAM	0.000407432	0.000407438
					MAPC	0.0119174	0.0119176
					P_L_GLX	0.00865793	0.00865805
					CL	0	0
					LM	2.60756e-05	2.6076e-05
					SL_1	0	0
					TDM	0	0
					TMM	0.00283634	0.00283638
					DAT	0	0
					PAT	0	0
					MPD	0	0
					DIM	0	0
					GLUCAN	0	0
					BIOMASS	0.050929	0.0509297
					BXT	0.050929	0.0509297
					R800	-0.457872	-0.457807
					R801	0	0
					R803	0	0
					R804	2.81388	2.81471
					R805	-2.21628	-2.21609
					R806	0	0
					R807	0	0
					R808	0	0
					R809	0	0
					R810	0	0
					R811	0	0
					R812	0	0
					R814	0	0
					R815	0	0
					R816	0	0
					R817	0	0
					R818	0	0
					R819	0	0
					R820	0	0
					R821	0	0
					R822	0.999968	1
					R823	0	0
					R824	0	0
					R825	0	0
					R826	0	0
					R827	0	0
					R828	0	0
					R829	0	0
					R830	0	0
					R831	0	0
					R832	0	0
					R833	0	0
					R834	0	0
					R835	0	0
					R836	0	0
					R837	0	0
					R838	0.385444	0.386573
					R839	0	0
					R840	0	0
					R841	0.00392347	0.00392399
					R842	0	0
					R843	0	0
					R844	0	0
					R845	0	0
					R846	0	0
					R847	0	0
					R848	0	0
					R849	0	0
					R850	0	0
					R851	0	0
					R852	0	0
					R853	0	0
					R854	0	0
					R855	0	0
					R856	0	0
					R857	0	0
					R858	0.999958	1
					R859	0	0
					R860	0	0
					R861	0	0
					R862	0	0
					R863	0	0
					R864	0	0
					R865	0	0
					R866	0.99994	1
					R867	0	0
					R868	0	0
					R869	0	0
					R870	0	0
					R871	0	0
					R872	0	0
					R873	0	0
					R874	0	0
					R875	0	0
					R876	0	0
					R877	0	0
					R878	0	0
					R879	0	0
					R880	0	0
					R881	0	0
					R882	0.998987	1
					R883	0	0
					R884	0	0
					R885	0	0
					R886	0	0
					R887	0	0
					R888	0	0
					R889	0	0
					R890	0	0
					R891	0	0
					R892	0	0
					R893	0	0
					R894	0	0
					R895	0	0
					R896	0	0
					R897	0	0
					R898	0	0
					R899	0	0
					R900	0	0
					R901	0	0
					R902	0	0
					R903	0	0
					R904	0	0
					R905	0	0
					R906	0	0
					R907	0	0
					R908	0	0
					R909	0	0
					R910	0	0
					R911	0	0
					R912	0	0
					R913	0	0
					R914	0	0
					R915	0	0
					R916	0	0
					R917	0	0
					R918	0	0
					R919	0	0
					R920	0	0
					R921	0	0
					R922	0	0
					R923	0	0
					R924	6.11148e-05	6.11157e-05
					R925	0	0
					R926	0	0
					R927	0	0
					R928	0	0
					R929	0	0
					R930	0	0
					R931	0	0
					R932	0	0
					R934	0	0
					R935	0	0
					R936	0	0
					R937	0	0
					R938	0	0
					R940	0	0
					R941	0	0
					iNJ661_ACGAMT	0	0
					iNJ661_CDAPPA160	0	0.000607964
					UDPP	0	0
					iNJ661_FCOAH2	0	0
					iNJ661_GLCP	0	0
					iNJ661_GLGC	0	0
					iNJ661_GLCS1	0	0
					GLUCANBRANCH	0	0
					MALTOKINASE	0	0
					MLT1P	0	0
					TREX	0	0
					TREY	0	0
					TREZ	0	0
					iNJ661_GLYCL	0	0
					iNJ661_MI3PP	0	0
					iNJ661_MI4PP	0	0
					iNJ661_DESAT18	0	0.000144753
					iNJ661_CODH3	0	0
					COxt	0	0
					iNJ661_MALTabc	0	0
					iNJ661_GTMLT	0	0
					iNJ661_MYC1CYC1	0	0
					iNJ661_MYC1CYC2	0	0
					iNJ661_MYC1CYC3	0	0
					iNJ661_PREPHACPH	0	0
					iNJ661_PREPPACPH	0	0
					iNJ661_FASM1601	0	0
					iNJ661_FASM180	0	0
					iNJ661_FASM1801	0	0
					iNJ661_FASM2001	0	0
					iNJ661_FASM2002	0	0
					iNJ661_MYCTR	0	0
					R116	0	0
					3B-HydroxysteroidDehydrogenase	0	0
					Pantothenate_Transport	0	0
					R-c12-enoyl-CoAhydratase	0	1000
					R-c12-enoyl-CoAdehydratase	0	1000
					R-c14-enoyl-CoAhydratase	0	1000
					R-c14-enoyl-CoAdehydratase	0	1000
					R-c16-enoyl-CoAhydratase	0	1000
					R-c16-enoyl-CoAdehydratase	0	1000
					Cholesterol_Cyp125	0	0
					Cholesterol_FadD	0	0
					Cholesterol_FadE	0	0
					Cholesterol_echA	0	0
					Cholesterol_fadB	0	0
					Chol_fadA5	0	0
					Chol_fadE	0	0
					Chol_echA	0	0
					Chol_fadB	0	0
					Bisnorchol_fadA5	0	0
					Bisnorchol_fadE	0	0
					Bisnorchol_MaoC	0	0
					Bisnorchol_Ltp2	0	0
					Androst_HsaD	0	0
					Androst_HsaEFG	0	0
					DOHNAA_fadD3	0	0
					DOHNAA_hydroxy	0	0
					DOHNAA_fadE30	0	0
					DOHNAA_hydroxy2	0	0
					DOHNAA_oxo	0	0
					HMOOI-CARBOXYLATE-Transport	0	0
					DOHNAA_carboxylate	0	0
					bDG6P_Transport	0	0

## Sheet: iEK1011
Vector_LocusNames	InsilicoEssential	ExperimentalEssential	Confusion_Matrix		Rxns	FVAmin	FVAmax
Rv2573	E	NE	FP		2AGPEAT160	0	6.62146e-06
Rv2589	NE	NE	TN		2AGPEAT180	0	6.62146e-06
Rv1135A	NE	NE	TN		5DGLCNR	0	0
Rv1323	NE	NE	TN		AACPS10	0.00457048	0.00457048
Rv3535c	NE	NE	TN		AACPS11	0.000479839	0.000480208
Rv0254c	NE	NE	TN		AACPS3	0.0013227	0.00132932
Rv3280	E	E	TP		ABTA	0	6.62146e-06
Rv3285	E	E	TP		ACACT1r	0	1.65614e-08
Rv3799c	E	E	TP		ACALD	0.999987	1.42128
Rv3441c	E	E	TP		ACBIPGT	0	0
Rv1302	E	E	TP		ACCC	0.00350439	0.0035044
Rv3002c	NE	NE	TN		ACChex_1	0.00350439	0.0035044
Rv3003c	NE	E	FN		ACGAMPM	-1.32429e-05	0
Rv3470c	NE	NE	TN		ACGAMT	5.43564e-05	5.43565e-05
Rv0409	NE	NE	TN		ACGK	0.00895431	0.0192313
Rv1820	NE	NE	TN		ACGS	0	0
Rv3509c	NE	NE	TN		ACHBS	0.00652359	0.0065282
Rv1475c	E	E	TP		ACKr	0.000952914	0.0104078
Rv1655	E	E	TP		ACLS	0.0507162	0.0507239
Rv3310	NE	NE	TN		ACODA	0	0
Rv3667	NE	NE	TN		ACONT	1.82647	1.82652
Rv0812	E	E	TP		ACOTA	-0.0192313	-0.00895431
Rv2236c	NE	NE	TN		ACP1_FMN	0	1.32429e-05
Rv0013	E	E	TP		ACPS1	0	0
Rv1005c	E	E	TP		ACS	0	1.32429e-05
Rv0255c	NE	NE	TN		ACS2	0	0
Rv0386	NE	NE	TN		ACYSBMNt	0	0
Rv1120c	NE	NE	TN		ADA	0	1.32429e-05
Rv1264	NE	NE	TN		ADCL	5.94872e-05	6.05794e-05
Rv1318c	NE	NE	TN		ADCPS1	0	0
Rv1319c	NE	NE	TN		ADCPS2	0	0
Rv1320c	NE	NE	TN		ADCS	5.94872e-05	6.05794e-05
Rv1625c	NE	NE	TN		ADCYRS	0	0
Rv1647	NE	NE	TN		ADK1	-999.853	0.147457
Rv1900c	NE	NE	TN		ADK2	0	1000
Rv2212	NE	NE	TN		ADMDC	0	0
Rv2435c	NE	NE	TN		ADNCYC	0	6.62146e-06
Rv3645	NE	E	FN		ADNK1	0	0.00640313
Rv2202c	NE	E	FN		ADNK3	0	0.00640313
Rv2208	NE	NE	TN		ADNK4	0	0.00640313
Rv2584c	NE	NE	TN		ADOCBIK	0	0
Rv1286	E	E	TP		ADOCBLS	0	0
Rv0777	E	E	TP		ADPT	0.00160206	0.00162192
Rv0357c	E	E	TP		ADSK	0	1.32429e-05
Rv3792	E	E	TP		ADSL1r	0.0137273	0.0137406
Rv2182c	NE	E	FN		ADSL2r	0.0316429	0.0316432
Rv2483c	NE	NE	TN		ADSS	0.0137273	0.0137406
Rv1652	E	E	TP		AFTA	5.43564e-05	5.43565e-05
Rv3248c	E	E	TP		AGDC	0	1.32429e-05
Rv0091	NE	NE	TN		AGMT	0	0
Rv0423c	E	E	TP		AGPAT160	0.0013227	0.00132511
Rv0957	E	E	TP		AGPAT160190	0.00275359	0.00275359
Rv3276c	E	E	TP		AGPAT190	0.000908444	0.000908445
Rv2215	NE	E	FN		AGPR	-0.0192313	-0.00895431
Rv2911	NE	NE	TN		AHCi	0.00800519	0.00800961
Rv3330	NE	NE	TN		AHCYSNS	0	0
Rv2981c	E	E	TP		AHMMPS	5.94872e-05	5.94873e-05
Rv2780	NE	NE	TN		AICART	0.0372136	0.0372146
Rv3423c	E	E	TP		AIRCr	0.0316429	0.0316432
Rv1895	NE	NE	TN		AKGDb	0	1.32429e-05
Rv2259	NE	NE	TN		ALAALAD	0	1.32429e-05
Rv3045	NE	NE	TN		ALAALAr	0.00309921	0.00311245
Rv0147	NE	NE	TN		ALAD_L	0	999.945
Rv0458	NE	NE	TN		ALAR	0.00619842	0.0062249
Rv0768	NE	NE	TN		ALAt2r	-6.23196e-06	0
Rv3293	NE	NE	TN		ALDD1	0	0
Rv1263	NE	NE	TN		ALDD19xr	0	1.08105e-06
Rv2888c	NE	NE	TN		ALDD2x	0	1.32429e-05
Rv3175	NE	NE	TN		AMAOTr	0	0
Rv3375	NE	NE	TN		AMID4	0	0
Rv2467	NE	NE	TN		AMMQT8	0.000864193	0.000877437
Rv1609	E	E	TP		AMMQT8_2	0	1.32429e-05
Rv0032	NE	NE	TN		AMPTASECG	0	4.41431e-06
Rv1409	NE	E	FN		ANPRT	0.0014964	0.00149711
Rv2531c	NE	NE	TN		ANS	0.0014964	0.00149711
Rv1001	NE	NE	TN		AOXSr	0	0
Rv1659	E	E	TP		APRAUR	0.00261	0.00261
Rv1658	E	E	TP		ARACHTA	0	7.96267e-08
Rv2320c	NE	NE	TN		ARB_Dabc	0	0
Rv3708c	E	E	TP		ARBabc	0	1.76572e-05
Rv1538c	NE	E	FN		ARBt2r	-1.76572e-05	0
Rv2201	NE	E	FN		ARGDC	0	0
Rv0346c	NE	NE	TN		ARGDr	0	6.62146e-06
Rv2127	NE	NE	TN		ARGSL	0.00895431	0.00896093
Rv3601c	E	E	TP		ARGSS	0.00895431	0.00896093
Rv1380	E	E	TP		ARGt5r	-1.26123e-06	0
Rv3709c	E	E	TP		ASAD	-0.0277999	-0.0277953
Rv1595	E	E	TP		ASNN	0.996448	0.996458
Rv0337c	NE	E	FN		ASNS1	0	4.4143e-06
Rv2121c	E	E	TP		ASNt2r	0.999994	1
Rv1304	NE	E	FN		ASP1DC	0.00145744	0.00146367
Rv1305	NE	E	FN		ASPCT	0.0229727	0.0229736
Rv1307	NE	E	FN		ASPK	0.0277953	0.0277999
Rv1308	NE	E	FN		ASPO5	0	5.57596e-06
Rv1309	NE	E	FN		ASPTA	0.878802	0.878816
Rv1310	NE	E	FN		ASPt2r	-5.57597e-06	0
Rv0522	NE	NE	TN		AST	0	1.89184e-06
Rv0223c	NE	NE	TN		ATPPRT	0.00557075	0.00557174
Rv2131c	NE	E	FN		ATPS4r	6.11743	6.1176
Rv1589	NE	E	FN		BACCL	0	0
Rv0107c	NE	NE	TN		BALAt2r	-6.23196e-06	0
Rv1908c	NE	E	FN		BDH	-1.63266e-08	0
Rv1607	NE	NE	TN		BETALDHx	0	0
Rv2849c	NE	NE	TN		BMNMSHS	0	0
Rv1383	E	E	TP		BMNt	0	0
Rv1384	E	E	TP		BPNT	0	1.3243e-05
Rv2289	NE	NE	TN		BTS2	-5.88574e-07	0
Rv1011	E	E	TP		BTS3r	-5.88574e-07	0
Rv3756c	NE	NE	TN		CAATPS	0	5.29717e-05
Rv3757c	NE	NE	TN		CAT	0.00105753	0.00108401
Rv3758c	NE	NE	TN		CAt4	-0.000105943	0
Rv3759c	NE	NE	TN		CBIAT	0	0
Rv0948c	NE	NE	TN		CBLAT	0	0
Rv1885c	NE	NE	TN		CBPS	0.031927	0.0319289
Rv2540c	E	E	TP		CDAPPA160	0	6.62146e-06
Rv2130c	E	E	TP		CDAPPA160190	0	6.62146e-06
Rv2498c	NE	NE	TN		CDAPPA190	0	6.62146e-06
Rv3075c	NE	NE	TN		CDPMEK	0.0353584	0.0353599
Rv1822	E	E	TP		CDPPT160	0	4.4143e-06
Rv1348	E	E	TP		CDPPT160190	0.000920936	0.000920937
Rv1349	E	E	TP		CHLabc	0	6.62146e-06
Rv2895c	E	NE	FP		CHOLD	0	0
Rv0464c	NE	NE	TN		CHORM	0.00599765	0.00599873
Rv0771	NE	NE	TN		CHORS	0.00891081	0.0089119
Rv1239c	NE	NE	TN		CHRPL	0.000479839	0.000480208
Rv2070c	NE	NE	TN		CIGAMS	0.000974103	0.000974104
Rv2388c	E	NE	FP		CITL	0	1.32429e-05
Rv0889c	NE	NE	TN		CITabc	0.999995	1
Rv0896	NE	E	FN		CLPNS160190	0.000435669	0.00043567
Rv1699	E	E	TP		CMCBTFL	0.000399849	0.000416411
Rv0390	NE	E	FN		CMCBTFU	0.000399849	0.000416411
Rv0815c	NE	NE	TN		CMLDC	0	0
Rv2291	NE	NE	TN		CO2t	-4.27786	0
Rv3117	NE	NE	TN		COAt	-2.73755e-07	0
Rv3283	NE	NE	TN		COBALTt5	0	0
Rv2194	E	E	TP		COCHL	0	0
Rv2195	E	E	TP		COt	0	8.82861e-06
Rv2196	E	E	TP		CPC6R	0	0
Rv1451	E	E	TP		CPPPGO	0.000118974	0.000118975
Rv2193	E	E	TP		CRNabc	0	0
Rv2200c	E	E	TP		CS	0.826466	0.826533
Rv3043c	E	E	TP		CTPS1	0.0213389	0.0213654
Rv1336	NE	NE	TN		CTPS2	0	1.32429e-05
Rv2334	NE	NE	TN		CYANST	0	0
Rv0075	NE	NE	TN		CYO1a	0	9.07541
Rv2294	NE	NE	TN		CYO1b	0	9.07541
Rv1077	NE	NE	TN		CYRDAAT	0	0
Rv1620c	NE	E	FN		CYRDAR2	0	0
Rv1621c	NE	E	FN		CYSS	0	1.32429e-05
Rv1622c	E	E	TP		CYSTL	0	1.32429e-05
Rv3315c	NE	NE	TN		CYSTS	0	0.00425914
Rv1712	E	E	TP		CYTBD	0.0229462	9.0985
Rv0143c	NE	NE	TN		CYTBD2	0	9.07552
Rv0092	NE	NE	TN		CYTD	0	6.62146e-06
Rv0103c	NE	NE	TN		CYTDK2	0	1.32429e-05
Rv0499	NE	NE	TN		CYTDt2	-8.82861e-07	0
Rv2252	NE	NE	TN		CYTK1	0.0201559	0.0201691
Rv1905c	NE	NE	TN		CYTK2	0	6.62146e-06
Rv1704c	NE	NE	TN		Clt	0	0
Rv1293	E	E	TP		Cuabc	0	6.62146e-06
Rv2726c	E	E	TP		Cut1	0	6.62146e-06
Rv2881c	E	E	TP		DADA	0	1.32429e-05
Rv1940	E	NE	FP		DADK	-0.000259662	-0.00025304
Rv2136c	E	NE	FP		DAGK160	0	1.32429e-05
Rv3807c	E	NE	FP		DALAOX	0	2.64858e-05
Rv3790	E	E	TP		DALAt2r	-6.23196e-06	0
Rv3791	E	E	TP		DAPDC	0.00585994	0.0058617
Rv3806c	E	E	TP		DAPE	0.0060059	0.00600767
Rv0321	NE	NE	TN		DASYN160	0.000784339	0.00079096
Rv2178c	E	E	TP		DASYN160190	0.0022481	0.00225472
Rv3229c	NE	E	FN		DASYN190190	0.000432026	0.000438647
Rv0824c	NE	E	FN		DB4PS	0.00522	0.00522001
Rv1094	NE	E	FN		DBTS	0	0
Rv1714	NE	NE	TN		DCPDP	0	0
Rv1928c	NE	NE	TN		DCPDPP	0.00385931	0.00385931
Rv0189c	E	E	TP		DCPDPS	0	0.00254382
Rv2773c	E	E	TP		DCPE	0.00385931	0.00385931
Rv2753c	E	E	TP		DCPT	0.00385931	0.00385931
Rv2763c	NE	E	FN		DCTPD	0	1.32429e-05
Rv2447c	E	E	TP		DCTPD2	0	1.32429e-05
Rv0534c	E	E	TP		DCYTD	0	0
Rv1381	E	E	TP		DDPA	0.00891081	0.00891235
Rv1207	NE	NE	TN		DESAT16	0	0.00489218
Rv2537c	E	E	TP		DESAT18_1	0	1.32429e-05
Rv2538c	E	E	TP		DGC3D	0	0
Rv2173	NE	NE	TN		DGK1	0	0
Rv3383c	NE	NE	TN		DHAD1	0.0507162	0.0507239
Rv1110	NE	E	FN		DHAD2	0.00652359	0.0065282
Rv1631	E	E	TP		DHDPRy	0.0060059	0.00600767
Rv0478	NE	NE	TN		DHDPS	0.0060059	0.00600767
Rv3247c	E	E	TP		DHFR_copy1	-1000	0.00081795
Rv2697c	NE	E	FN		DHFS	5.94872e-05	5.94873e-05
Rv2870c	E	E	TP		DHNAOT	0.000877436	0.000877437
Rv2682c	NE	E	FN		DHNPA_1	0	5.94873e-05
Rv3379c	NE	NE	TN		DHNPA2r	0	5.94873e-05
Rv1023	NE	E	FN		DHORTS	-0.0229736	-0.0229727
Rv0098	NE	NE	TN		DHPPDA	0	0.00261
Rv1618	NE	NE	TN		DHPPDA2	0	0.00261
Rv2605c	NE	NE	TN		DHPS2	0	5.94873e-05
Rv0035	NE	NE	TN		DHQTi	0.00891081	0.00891235
Rv0099	NE	NE	TN		DHQS	0.00891081	0.00891235
Rv0119	NE	E	FN		DMATT	0.00354023	0.00354059
Rv0166	NE	NE	TN		DMPPS	0	0.0353599
Rv0214	NE	NE	TN		DNMPPA	5.94872e-05	5.94873e-05
Rv0270	NE	NE	TN		DNTPPA	5.94872e-05	5.94873e-05
Rv0404	NE	E	FN		DPCOAK	0.00145744	0.00145771
Rv0551c	NE	NE	TN		DPPS	0	0.00254382
Rv0852	NE	NE	TN		DPR	0.00145744	0.00145771
Rv1058	NE	NE	TN		DRPA	0	2.3543e-06
Rv1185c	NE	NE	TN		DSERt2	0	0
Rv1206	NE	NE	TN		DTMPK	0.000758462	0.000765083
Rv1521	NE	NE	TN		DURIK1	0	0
Rv1529	NE	NE	TN		DURIPP	0	0
Rv1549	NE	NE	TN		DUTPDP	0	6.62146e-06
Rv1550	NE	NE	TN		DXPRIi	0.0353584	0.0353599
Rv1750c	NE	NE	TN		DXPS	0.0354179	0.0354194
Rv1925	NE	NE	TN		ENO	0.539923	0.540033
Rv2187	NE	NE	TN		ETHAt	-1.99893e-06	0
Rv2505c	NE	NE	TN		EX_acysbmn_e	0	0
Rv2590	NE	NE	TN		EX_ala_B_e	0	6.23196e-06
Rv2930	NE	NE	TN		EX_ala__D_e	0	6.23196e-06
Rv2941	NE	NE	TN		EX_ala__L_e	0	6.23196e-06
Rv2948c	NE	NE	TN		EX_arab__D_e	0	0
Rv2950c	NE	NE	TN		EX_arab__L_e	0	0
Rv3089	NE	NE	TN		EX_arg__L_e	0	1.26123e-06
Rv3506	NE	NE	TN		EX_asn__L_e	-1	-0.999994
Rv3513c	NE	NE	TN		EX_asp__L_e	0	5.57596e-06
Rv3561	NE	NE	TN		EX_atp_e	0	0
Rv3801c	E	E	TP		EX_bmn_e	0	0
Rv3826	NE	E	FN		EX_ca2_e	0	0
Rv0468	NE	NE	TN		EX_chol_e	0	0
Rv0859	NE	NE	TN		EX_cit_e	-1	-0.999995
Rv1144	NE	NE	TN		EX_cl_e	0	0
Rv1350	E	E	TP		EX_co2_e	0	4.27786
Rv1484	E	E	TP		EX_coa_e	0	2.73755e-07
Rv2524c	E	E	TP		EX_cobalt2_e	0	0
Rv2947c	E	NE	FP		EX_crn_e	0	0
Rv0533c	NE	NE	TN		EX_cu2_e	0	0
Rv1662	NE	E	FN		EX_cytd_e	0	8.82861e-07
Rv1663	NE	E	FN		EX_etha_e	0	1.99893e-06
Rv2940c	E	NE	FP		EX_fe2_e	0	0
Rv0363c	E	E	TP		EX_fe3_e	-0.000416411	-0.00041641
Rv0727c	NE	NE	TN		EX_fum_e	0	5.57596e-06
Rv1485	E	E	TP		EX_gal_e	0	0
Rv0087	NE	E	FN		EX_glc__D_e	0	0
Rv2900c	NE	NE	TN		EX_glu__L_e	0	4.4143e-06
Rv0084	NE	NE	TN		EX_gly_e	0	8.47546e-06
Rv2786c	E	E	TP		EX_glyb_e	0	0
Rv2211c	NE	E	FN		EX_glyc3p_e	0	0
Rv1553	NE	NE	TN		EX_glyc_e	-1	-0.999996
Rv1554	NE	NE	TN		EX_gthrd_e	0	0
Rv1555	NE	NE	TN		EX_h2_e	0	2.64858e-05
Rv3316	NE	NE	TN		EX_h2co3_e	0	4.27786
Rv3317	NE	NE	TN		EX_h2o_e	1.788	6.06586
Rv3319	NE	NE	TN		EX_h2s_e	0	1.76572e-06
Rv0248c	NE	NE	TN		EX_h_e	-4.46408	-4.46401
Rv2957	NE	NE	TN		EX_hdca_e	0	0
Rv0992c	NE	NE	TN		EX_his__L_e	0	9.85519e-07
Rv2964	NE	NE	TN		EX_id3acald_e	0	7.06289e-07
Rv1098c	NE	E	FN		EX_ile__L_e	0	1.70876e-06
Rv2443	E	NE	FP		EX_k_e	0	0
Rv2610c	E	E	TP		EX_lac__L_e	0	6.23196e-06
Rv1500	E	NE	FP		EX_lcts_e	0	0
Rv2188c	E	E	TP		EX_leu__L_e	0	2.71649e-06
Rv1159	E	E	TP		EX_lys__L_e	0	1.76572e-06
Rv0334	E	E	TP		EX_mal__L_e	0	5.57596e-06
Rv0524	E	E	TP		EX_malt_e	0	0
Rv1551	NE	NE	TN		EX_malthp_e	0	0
Rv2482c	NE	NE	TN		EX_meoh_e	0	0
Rv2427c	NE	NE	TN		EX_met__L_e	0	0
Rv1121	NE	NE	TN		EX_mg2_e	0	0
Rv3782	E	E	TP		EX_na1_e	0	0
Rv3808c	E	E	TP		EX_nh4_e	1.48908	1.48909
Rv0620	NE	NE	TN		EX_no2_e	0	2.4078e-06
Rv0618	NE	NE	TN		EX_no3_e	0	0
Rv0619	NE	NE	TN		EX_no_e	0	0
Rv0993	E	E	TP		EX_o2_e	-4.55631	-4.55614
Rv1436	NE	E	FN		EX_ocdca_e	0	0
Rv0956	E	E	TP		EX_orn_e	0	2.64858e-06
Rv1832	NE	E	FN		EX_pac_e	0	1.08105e-06
Rv1826	NE	E	FN		EX_pdima_e	0	7.96267e-08
Rv3303c	NE	NE	TN		EX_phdca_e	0	3.69141e-07
Rv3436c	E	E	TP		EX_phe__L_e	0	1.03866e-06
Rv1512	NE	E	FN		EX_pi_e	-0.0989659	-0.0989648
Rv0070c	NE	NE	TN		EX_ppa_e	0	0
Rv1093	NE	E	FN		EX_ppdima_e	0	7.58092e-08
Rv1235	NE	NE	TN		EX_pro__L_e	0	2.78798e-06
Rv1236	NE	NE	TN		EX_pyr_e	0	8.14948e-06
Rv1237	NE	NE	TN		EX_rib__D_e	0	0
Rv1238	NE	NE	TN		EX_ser__D_e	0	0
Rv2039c	NE	NE	TN		EX_ser__L_e	0	5.04492e-06
Rv2040c	NE	NE	TN		EX_skm_e	0	1.53541e-06
Rv2041c	NE	NE	TN		EX_so4_e	-0.00990363	-0.00990187
Rv2316	NE	NE	TN		EX_succ_e	1.80933	1.80938
Rv2317	NE	E	FN		EX_tartr__L_e	0	0
Rv1213	NE	NE	TN		EX_thr__L_e	0	2.58398e-06
Rv1878	NE	NE	TN		EX_tre_e	0	0
Rv2220	NE	E	FN		EX_trp__L_e	0	6.87943e-07
Rv2222c	NE	NE	TN		EX_tsul_e	0	0
Rv2860c	NE	NE	TN		EX_ttdca_e	0	0
Rv2439c	NE	E	FN		EX_tyr__L_e	0	1.08105e-06
Rv3704c	NE	NE	TN		EX_val__L_e	0	3.11598e-06
Rv3432c	NE	NE	TN		EX_ac_e	0	2.11887e-05
Rv2476c	NE	E	FN		EX_4abz_e	0	1.0922e-06
Rv0808	E	E	TP		EX_for_e	0	1.76572e-05
Rv1338	E	E	TP		EX_akg_e	0	4.4143e-06
Rv3858c	NE	E	FN		EX_gua_e	0	0
Rv3859c	NE	E	FN		EX_ad_e	0	0
Rv2833c	NE	NE	TN		ADtr	0	0
Rv2834c	NE	NE	TN		EX_urea_e	0	0
Rv2835c	NE	NE	TN		FACOAE140_1	0	6.62146e-06
Rv2205c	NE	NE	TN		FACOAE160	0	6.62146e-06
Rv1257c	NE	NE	TN		FACOAE180	0	6.62146e-06
Rv3696c	NE	NE	TN		FACOAL140_1	0	6.62146e-06
Rv1511	NE	NE	TN		FACOAL160	0.00109033	0.00598672
Rv3396c	E	E	TP		FACOAL161	-0.00489218	9.13304e-07
Rv2051c	E	E	TP		FACOAL180	0	1.32429e-05
Rv1122	NE	E	FN		FACOAL181_2	-1.32429e-05	3.41753e-06
Rv1844c	NE	NE	TN		FACOAL200	0	7.96267e-08
Rv0317c	NE	NE	TN		FACOAL80	-1.13918e-06	9.71957e-07
Rv2277c	NE	NE	TN		FACOALPHDCA	-0.000480208	-0.000479839
Rv3842c	NE	NE	TN		FACOALPREPH	-7.96267e-08	6.62146e-06
Rv2855	NE	NE	TN		FAH4	0	0
Rv1280c	NE	NE	TN		FAMPL1	0.00120308	0.0012038
Rv1281c	NE	NE	TN		FAMPL2	0.000794526	0.000795247
Rv1282c	NE	NE	TN		FAMPL3	0.00063049	0.000631211
Rv1283c	NE	NE	TN		FAMPL4	0.000163813	0.000163813
Rv0773c	NE	NE	TN		FAMPL5	0.000711044	0.000711765
Rv2394	NE	NE	TN		FAO1	0	5.24472e-07
Rv3609c	E	E	TP		FAO10	0	4.25475e-07
Rv1415	NE	E	FN		FAO11	0	4.85978e-07
Rv2583c	NE	E	FN		FAO2	0	4.54692e-07
Rv3624c	NE	E	FN		FAO3	0	4.013e-07
Rv3273	NE	NE	TN		FAS100	0.0429291	0.0429302
Rv3588c	NE	E	FN		FAS120	0.0429291	0.0429302
Rv2458	NE	NE	TN		FAS140	0.0429291	0.0429302
Rv0650	NE	NE	TN		FAS160	0.0371302	0.0420233
Rv1599	E	E	TP		FAS161	0	0.00489218
Rv1601	E	E	TP		FAS180	0.0163269	0.0163401
Rv0510	E	E	TP		FAS181	0.000719119	0.000735779
Rv0422c	E	E	TP		FAS200	0.00174863	0.00174887
Rv3469c	NE	NE	TN		FAS240_L	0.0113478	0.0113478
Rv3534c	NE	NE	TN		FAS260	0.0113478	0.0113478
Rv1294	E	E	TP		FAS80_L	0.0546233	0.0546243
Rv3341	NE	E	FN		FASPHDCA	0.000479839	0.000480208
Rv1296	E	E	TP		FASm1601	8.74462e-05	8.74463e-05
Rv1600	NE	E	FN		FASm180	0.0116942	0.0116942
Rv3772	NE	NE	TN		FASm1801	8.74462e-05	8.74463e-05
Rv0066c	NE	E	FN		FASm2001	8.74462e-05	8.74463e-05
Rv3339c	NE	NE	TN		FASm2002	0.000546985	0.000546986
Rv3215	E	E	TP		FASm220	0.000582975	0.000583134
Rv0467	NE	E	FN		FASm2201	8.74462e-05	8.74463e-05
Rv1915	NE	NE	TN		FASm2202	0.000546985	0.000546986
Rv1916	NE	NE	TN		FASm240	0	1.59253e-07
Rv1602	E	E	TP		FASm2401	8.74462e-05	8.74463e-05
Rv1170	E	NE	FP		FASm2402	0.000546985	0.000546986
Rv1611	E	E	TP		FASm260	0	1.59253e-07
Rv2210c	E	E	TP		FASm2601	8.74462e-05	8.74463e-05
Rv1843c	E	NE	FP		FASm2602	0.000174892	0.000174893
Rv3410c	E	E	TP		FASm280	0	1.59253e-07
Rv3411c	E	E	TP		FASm2801	8.74462e-05	8.74463e-05
Rv3393	E	NE	FP		FASm2802	0.000174892	0.000174893
Rv1745c	NE	NE	TN		FASm300	0.000174892	0.000174893
Rv3382c	NE	NE	TN		FASm3001	0	0
Rv2995c	E	E	TP		FASm320	0.000174892	0.000174893
Rv2987c	E	E	TP		FASm340	0.000174892	0.000174893
Rv2988c	E	E	TP		FBA	-0.1456	-0.145588
Rv3710	E	E	TP		FBP	0.145588	0.145601
Rv3001c	E	E	TP		FCLPA	0	0
Rv1030	NE	NE	TN		FCLT	0	0.000118975
Rv1031	NE	NE	TN		FCLT2	0	0.000118975
Rv1373	NE	NE	TN		FCOAH2	0	6.62146e-06
Rv2267c	NE	NE	TN		FDH	0.007863	0.42923
Rv3529c	NE	NE	TN		FE3Ri	0.000178462	0.000178462
Rv2691	NE	NE	TN		FETRANS	-0.000118975	0
Rv2692	NE	NE	TN		FHL	0	2.64858e-05
Rv0694	NE	NE	TN		FMNAT	0.000959231	0.000959232
Rv0183	NE	NE	TN		FOLD3	0	5.94873e-05
Rv0215c	NE	NE	TN		DHFR_copy2	0	1000
Rv0752c	NE	NE	TN		FOMETRi	-1.32429e-05	0
Rv0873	NE	NE	TN		FORMCOAL	-0.000121878	6.62146e-06
Rv3274c	NE	NE	TN		FRD	0.0185572	1000
Rv3564	NE	E	FN		FRD2	0	4.60623e-06
Rv1872c	NE	NE	TN		FRD3	0	4.60623e-06
Rv0191	NE	NE	TN		FRRPPDIMAS	0	0
Rv1837c	NE	E	FN		FTHFCL	0	1.32429e-05
Rv2471	NE	NE	TN		FTHFD	0	0.000211887
Rv3264c	E	E	TP		FUM	0.0357614	0.0357802
Rv3255c	E	E	TP		FUMt2r	-5.57596e-06	0
Rv2611c	E	E	TP		G16MTM1	0.000920936	0.000920937
Rv2379c	NE	E	FN		G16MTM10	8.58103e-05	8.58104e-05
Rv2380c	NE	E	FN		G16MTM2	0	0.000394698
Rv2384	NE	NE	TN		G16MTM4	0.000189318	0.000189318
Rv2247	NE	E	FN		G16MTM5	9.00487e-05	9.00489e-05
Rv2332	NE	NE	TN		G16MTM6	0.000401241	0.00079594
Rv3582c	E	E	TP		G16MTM7	0.000401241	0.000401242
Rv1392	E	E	TP		G16MTM8	0.000284274	0.000284275
Rv1133c	E	E	TP		G16MTM9	0.000179949	0.000179949
Rv2124c	E	NE	FP		G1PACT	0.0245505	0.0245638
Rv0137c	NE	NE	TN		G1PTT	5.43564e-05	5.43565e-05
Rv2674	NE	NE	TN		G1SAT	0.00142769	0.00142769
Rv1604	NE	NE	TN		G3PAT160	0	6.62146e-06
Rv2701c	NE	NE	TN		G3PAT190	0.000908444	0.000908445
Rv0046c	E	E	TP		G5SADs	0.0102638	0.010277
Rv0855	NE	NE	TN		G5SD	0	0.010277
Rv1143	NE	NE	TN		G5SD2	0	0.010277
Rv1322A	NE	NE	TN		G6PDH2r	0	3.53144e-05
Rv1492	NE	NE	TN		GALFT	5.43564e-05	5.43565e-05
Rv1493	NE	NE	TN		GALKr	0	0
Rv0753c	NE	NE	TN		GALT	0	0
Rv2225	E	E	TP		GALUi	0.00433773	0.0218534
Rv0958	NE	NE	TN		GALt2	0	0
Rv1082	NE	NE	TN		GAPD	0.633789	0.633802
Rv3356c	E	E	TP		GARFT	0.0317024	0.0317026
Rv0126	NE	NE	TN		GCCa	0	0.0139848
Rv0470c	E	NE	FP		GCCb	0	0.0139848
Rv0503c	NE	NE	TN		GCCc	0	0.0139848
Rv0644c	E	NE	FP		GF6PTA	0.0245505	0.0245505
Rv0642c	NE	E	FN		GFUCS	0	0
Rv0645c	NE	NE	TN		GGLUCT2	0	4.41431e-06
Rv3800c	E	E	TP		GHMT2r	0.0704294	0.0705387
Rv1483	NE	E	FN		GK1	0.00536872	0.00537534
Rv2245	E	E	TP		GLCabc	0	0
Rv2246	E	E	TP		GLGC	0	0.035005
Rv0082	NE	NE	TN		GLNS	0.156958	0.156972
Rv3145	NE	NE	TN		GLNSP1	0	0
Rv3146	NE	NE	TN		GLNSP2	0	0
Rv3147	NE	NE	TN		GLNSP3	0	0
Rv3149	NE	NE	TN		GLU5K	0	0.010277
Rv3152	NE	NE	TN		GLUCYS	0	4.41431e-06
Rv3153	NE	NE	TN		GLUDC	0	6.62146e-06
Rv3154	NE	NE	TN		GLUDxi	-999.298	0.647351
Rv3155	NE	NE	TN		GLUPRT	0.0317024	0.0317026
Rv3158	NE	NE	TN		GLUR	-0.00309921	-0.00309921
Rv0392c	NE	NE	TN		GLUSy	0	1.32429e-05
Rv1854c	NE	E	FN		GLUt2r	-4.4143e-06	0
Rv1695	E	E	TP		GLXO1	0	0.000121878
Rv2438c	E	E	TP		GLYBabc	0	0
Rv0155	NE	NE	TN		GLYC3Pabc	0	0
Rv0157	NE	NE	TN		GLYCK	0	1.32429e-05
Rv2713	NE	NE	TN		GLYCL	0	0.0139848
Rv3236c	NE	NE	TN		GLYCTO1	0	2.64858e-05
Rv0573c	NE	NE	TN		GLYCTO2	0	0.000118975
Rv1330c	NE	NE	TN		GLYCTO3	0	0.000118975
Rv0261c	NE	NE	TN		GLYCTO4	0	4.60623e-06
Rv0267	NE	NE	TN		GLYCt	-1	-0.999996
Rv1737c	NE	NE	TN		GLYK	0.999054	0.999081
Rv2329c	NE	NE	TN		GLYt2r	-8.47546e-06	0
Rv2287	NE	NE	TN		GMAND	0	0
Rv2920c	NE	NE	TN		GMPS2	0.0234863	0.0234896
Rv2043c	NE	NE	TN		GMT1	0.000279367	0.000279367
Rv2421c	E	E	TP		GND	0	3.53144e-05
Rv2207	NE	E	FN		GPDDA2	0	2.4078e-06
Rv1596	E	E	TP		GRTT	0.00354023	0.00354059
Rv1162	NE	NE	TN		GSNK	0	1.32429e-05
Rv1163	NE	NE	TN		GTHOr	-1000	0
Rv1164	NE	NE	TN		GTHRDt2_1	0	0
Rv1736c	NE	NE	TN		GTHS	0	4.41431e-06
Rv0548c	E	E	TP		GTMLT	0	4.41431e-06
Rv1160	NE	NE	TN		GTPCI	5.94872e-05	5.94873e-05
Rv2344c	NE	NE	TN		GTPCII	0	0.00261
Rv0252	NE	NE	TN		GTPCII2	0	0.00261
Rv0253	NE	NE	TN		GTPDPK	0	4.41431e-06
Rv3265c	E	E	TP		GTPH1	0	6.62146e-06
Rv2503c	NE	NE	TN		GUACYC	0	6.62146e-06
Rv2504c	NE	NE	TN		GUAD	0	3.31073e-06
Rv0266c	NE	NE	TN		GUAPRT	0	1.32429e-05
Rv2321c	NE	NE	TN		H2CO3D	0	4.27786
Rv2322c	NE	NE	TN		H2CO3TP	-4.27786	0
Rv0382c	E	E	TP		H2Ot	-6.06586	-1.788
Rv0118c	NE	NE	TN		H2St1	0	1.76572e-06
Rv0555	E	E	TP		H2td	0	2.64858e-05
Rv1248c	NE	E	FN		HCO3E	0.55093	0.550943
Rv0500	E	E	TP		HCYSMT	0	4.41431e-06
Rv3602c	E	E	TP		HDCAt2	0	0
Rv1755c	NE	NE	TN		HEX1	0	1.32429e-05
Rv2156c	E	E	TP		HISTD	0.00557075	0.00557174
Rv2392	E	E	TP		HISTP	0.00557075	0.00557174
Rv2071c	NE	NE	TN		HISt2r	-9.85519e-07	0
Rv2066	NE	NE	TN		HMBS	0.000178462	0.000178462
Rv2065	NE	NE	TN		HMPK1	0	6.39015e-05
Rv0805	NE	E	FN		HMPK2	0	6.39015e-05
Rv0462	NE	E	FN		HMPK3	0	6.39015e-05
Rv0843	NE	NE	TN		HMPK4	0	6.39015e-05
Rv2241	NE	E	FN		HOPNTAL	0	0
Rv2939	NE	NE	TN		HPPK	0	5.94873e-05
Rv2936	NE	NE	TN		HPPK2	0	5.94873e-05
Rv2937	NE	NE	TN		HSDy	-0.021794	-0.0217894
Rv2938	NE	NE	TN		HSERTA	0	0.00942085
Rv2942	NE	NE	TN		HSK	0.0100913	0.021794
Rv2945c	NE	NE	TN		HSST	0	0.0117028
Rv2607	NE	NE	TN		HSTPT	0.00557075	0.00557174
Rv0211	NE	E	FN		HXPRT	0	1.32429e-05
Rv2029c	NE	NE	TN		ICDHyr	1.82647	1.82652
Rv3010c	NE	NE	TN		ICHORS	0.000877436	0.000877453
Rv0728c	E	NE	FP		ICL	0	6.83505e-06
Rv2996c	E	E	TP		ID3ACALDt	0	7.06289e-07
Rv0946c	E	E	TP		IG3PS	0.00557075	0.00557174
Rv1437	NE	E	FN		IGAMD	0.000974103	0.000974104
Rv1445c	NE	NE	TN		IGPDH	0.00557075	0.00557174
Rv0489	NE	E	FN		IGPS	0.0014964	0.00149711
Rv3214	NE	NE	TN		ILETA	-0.0065253	-0.00652359
Rv3068c	NE	NE	TN		ILEt2r	-1.70876e-06	0
Rv2746c	E	E	TP		IMPC	-0.0372146	-0.0372136
Rv2951c	NE	NE	TN		IMPD	0.0234863	0.0234863
Rv2952	NE	NE	TN		INDPYRD	0	7.06289e-07
Rv0545c	NE	NE	TN		INSH	0.0016153	0.00162192
Rv0820	NE	NE	TN		INSK	0	1.32429e-05
Rv0929	NE	NE	TN		IPDDI	-0.0318193	0.00354059
Rv0930	NE	NE	TN		IPDPS	0	0.0353599
Rv0932c	NE	NE	TN		IPMD	0.015222	0.0152247
Rv0933	NE	NE	TN		IPPMIa	-0.0152247	-0.015222
Rv0934	NE	NE	TN		IPPMIb	-0.0152247	-0.015222
Rv0935	NE	NE	TN		IPPS	0.015222	0.0152247
Rv0936	NE	NE	TN		KARA1	-0.0507239	-0.0507162
Rv2281	NE	NE	TN		KARA2	0.00652359	0.0065282
Rv3257c	NE	E	FN		Kabc	0	1.32429e-05
Rv3308	NE	NE	TN		Kt1	0	1000
Rv1092c	E	E	TP		LACZ	0	0
Rv3628	E	E	TP		LCTSabc	0	0
Rv0512	E	E	TP		LDH_L	-9.07541	6.62146e-06
Rv1391	E	E	TP		LEUTA	-0.0152247	-0.015222
Rv1127c	NE	E	FN		LEUt2r	-2.7165e-06	0
Rv2984	NE	E	FN		LO	0	6.62146e-06
Rv3754	E	E	TP		LPLIPAL2E160	0	2.4078e-06
Rv3838c	E	E	TP		LPLIPAL2E180	0	0
Rv2677c	E	E	TP		LYSt5r	-1.76572e-06	0
Rv2163c	E	E	TP		L_LACD	0	2.64858e-05
Rv3627c	E	E	TP		L_LACD2	0	9.07541
Rv0772	E	E	TP		L_LACD3	0	9.07541
Rv0809	E	E	TP		L_LACt2r	-6.23196e-06	2.64858e-05
Rv1603	E	E	TP		L_LACt3	0	2.64858e-05
Rv1606	E	E	TP		MALS	0	0.000121878
Rv0780	E	E	TP		MALT	0	1.32429e-05
Rv2928	NE	NE	TN		MALTHPabc	0	0
Rv2931	NE	NE	TN		MALTabc	0	0
Rv2932	NE	NE	TN		MALt2r	-5.57596e-06	0
Rv2933	NE	NE	TN		MAN1PT	0	1.32429e-05
Rv2934	NE	NE	TN		MAN1PT2	0.0051353	0.00514855
Rv2935	NE	NE	TN		MAN6PI	-0.0122175	-0.0122175
Rv0788	E	E	TP		MANAT1	0.000124997	0.000519696
Rv0803	E	E	TP		MANAT2	0	0.000394698
Rv1188	NE	NE	TN		MANAT3	9.47334e-05	9.47335e-05
Rv1017c	E	E	TP		MCBTS_1	0	8.2807e-09
Rv3227	E	E	TP		MCBTS2_1	0	8.1633e-09
Rv0437c	E	NE	FP		MCBTS3	0	0
Rv0884c	E	E	TP		MCD	0	1.32429e-05
Rv0018c	E	E	TP		MCOATA	0.0541354	0.0541384
Rv0505c	E	E	TP		MDFDH	0	0
Rv3042c	E	E	TP		MDH	-0.57121	0.0358918
Rv3307	NE	NE	TN		ME1	0	0.607059
Rv1155	NE	NE	TN		MECDPDH	0.0353518	0.0353599
Rv2074	NE	NE	TN		MECDPS	0.0353584	0.0353599
Rv1617	NE	E	FN		MEOHt2	0	0
Rv1902c	NE	NE	TN		MEPCT	0.0353584	0.0353599
Rv3777	NE	NE	TN		METAT	0.0105854	0.0105899
Rv1594	E	E	TP		METOX1s	0	2.64858e-05
Rv2848c	NE	NE	TN		METOX2s	0	2.64858e-05
Rv2436	NE	NE	TN		METS	0.0131798	0.0131809
Rv0570	NE	NE	TN		METSOXR1	0	2.64858e-05
Rv1981c	NE	NE	TN		METSOXR2	0	2.64858e-05
Rv3048c	E	E	TP		METabc	0	0
Rv3051c	E	E	TP		MGt5	0	0
Rv1408	NE	E	FN		MHPGLUT	0	0
Rv2962c	NE	NE	TN		MI1PP	0	0.000925351
Rv2958c	NE	NE	TN		MI1PS	0	0.000920937
Rv2228c	NE	E	FN		MI3PP	0	0.000920937
Rv3113	NE	E	FN		MMCD	0	1.32429e-05
Rv1285	E	E	TP		MME_1	-2.7165e-06	0
Rv1202	E	E	TP		MMM2r	-2.7165e-06	0
Rv0858c	NE	NE	TN		MMSAD1	0.0187314	0.0187387
Rv2335	NE	NE	TN		MMSAD2	0	0
Rv0069c	NE	NE	TN		MN6PP	0.00706894	0.00706895
Rv2847c	E	E	TP		MNDNS1	0	0
Rv1200	NE	NE	TN		MNDNS2	0	0
Rv2601	NE	NE	TN		MOHMT	0.00145744	0.00145771
Rv0432	NE	NE	TN		MPML	0	0
Rv3846	NE	E	FN		MSHAMID	0	0
Rv0234c	NE	NE	TN		MSHOXH	0	0
Rv1731	NE	NE	TN		MSHS	0.000974103	0.000974104
Rv0542c	E	E	TP		MTAN	0	0
Rv0553	E	E	TP		MTHFC	0.068916	0.0691279
Rv0249c	NE	NE	TN		MTHFD	0.068916	0.0691279
Rv0951	NE	E	FN		MTHFR2	0.0131798	0.0131809
Rv0952	NE	E	FN		MTI	0	0.0175025
Rv1739c	E	NE	FP		MYC1CYC1	0.00120308	0.0012038
Rv2397c	E	E	TP		MYC1CYC2	0.000794526	0.000795247
Rv2398c	E	E	TP		MYC1CYC3	0.00063049	0.000631211
Rv2399c	E	E	TP		MYC1CYC4	0.000163813	0.000163813
Rv2400c	E	E	TP		MYC1CYC5	0.000711044	0.000711765
Rv1672c	NE	NE	TN		MYC1M1	0.000163813	0.000163813
Rv3266c	E	E	TP		MYC1M2	0.000711044	0.000711765
Rv3464	E	E	TP		MYC2CYC1	0.00120308	0.0012038
Rv3784	NE	NE	TN		MYC2CYC2	0.000794526	0.000795247
Rv1201c	E	E	TP		MYC2CYC3	0.00063049	0.000631211
Rv1559	NE	E	FN		MYCON1	0.00120308	0.0012038
Rv1295	E	E	TP		MYCON2	0.000794526	0.000795247
Rv3737	NE	NE	TN		MYCON3	0.00063049	0.000631211
Rv0417	E	E	TP		MYCON4	0.000163813	0.000163813
Rv1449c	E	E	TP		MYCON5	0.000711044	0.000711765
Rv3314c	NE	NE	TN		MYCSacp50	0.00120308	0.0012038
Rv2764c	NE	E	FN		MYCSacp56	0.000958339	0.000959059
Rv2977c	E	E	TP		MYCSacp58	0.00134225	0.00134226
Rv0414c	E	E	TP		MYCTR	-1000	0
Rv1438	NE	E	FN		MYCTR2	0	1000
Rv3913	E	E	TP		NADH10	0	9.07541
Rv2006	NE	E	FN		NADH2r	-4.1902	1000
Rv3372	NE	E	FN		NADH5	0	9.07541
Rv3490	E	E	TP		NADH9	0	4.60623e-06
Rv0295c	NE	NE	TN		NADK	0.00101128	0.00101128
Rv1612	E	E	TP		NADS2	0.00214154	0.00214154
Rv1613	E	E	TP		NADTRHD	0	1000
Rv2158c	E	E	TP		NAKtr	0	1000
Rv1315	E	E	TP		NAPRT	0	0
Rv1018c	E	E	TP		NARK	0	2.4078e-06
Rv2153c	E	E	TP		NAt	-1000	0
Rv2155c	E	E	TP		NDPK1	-0.501268	0.11233
Rv2152c	E	E	TP		NDPK2	0.0337788	0.0521125
Rv3818	E	NE	FP		NDPK3	0.0187067	0.0187861
Rv0482	E	E	TP		NDPK4	0.000812818	0.00081944
Rv2361c	NE	E	FN		NDPK5	0.00144256	0.0078457
Rv0501	NE	NE	TN		NDPK6	-0.000758463	6.62146e-06
Rv0536	NE	NE	TN		NDPK7	0.00144256	0.00145581
Rv3634c	NE	E	FN		NDPK8	0.000758462	0.000765083
Rv3809c	E	E	TP		NH4OHDs	0	2.03737e-06
Rv0322	NE	NE	TN		NH4t	-1.48909	-1.48908
Rv2157c	E	E	TP		NNAM	0	0
Rv2883c	E	E	TP		NNATr	0.00214154	0.00214154
Rv0511	E	E	TP		NNDMBRT	0	0
Rv2678c	E	E	TP		NNDPR	0.00214154	0.00214154
Rv3309c	NE	NE	TN		NO	0	0
Rv1852	NE	NE	TN		NO3R1	0	0
Rv0729	NE	NE	TN		NO3R2	0	0
Rv2793c	NE	E	FN		NOt	0	0
Rv3300c	NE	NE	TN		NPHS	0.000877436	0.000877437
Rv0113	NE	NE	TN		NTD1	0	0
Rv0115	NE	NE	TN		NTD10	0	1.32429e-05
Rv2868c	NE	E	FN		NTD11	0	1.32429e-05
Rv1130	NE	E	FN		NTD2	0	1.32429e-05
Rv0072	NE	NE	TN		NTD3	0	0
Rv0073	NE	NE	TN		NTD4	0	1.32429e-05
Rv0411c	NE	E	FN		NTD5	0	1.32429e-05
Rv2564	NE	NE	TN		NTD6	0	0
Rv3401	NE	NE	TN		NTD7	0	1.32429e-05
Rv3340	NE	E	FN		NTD8	0	0
Rv2606c	NE	E	FN		NTD9	0	1.32429e-05
Rv2856	NE	NE	TN		NTPP2	0	6.62145e-06
Rv0924c	NE	NE	TN		NTPP3	0	6.62146e-06
Rv3536c	NE	NE	TN		NTPP4	0	6.62146e-06
Rv0132c	NE	NE	TN		NTPP5	0	6.62146e-06
Rv0407	NE	NE	TN		NTPP7	0	6.62146e-06
Rv3262	NE	NE	TN		NTPP8	0	6.62146e-06
Rv0869c	NE	NE	TN		NTPTP1	0	0
Rv3109	NE	E	FN		NTPTP2	0	6.62146e-06
Rv3111	NE	NE	TN		NTRIR2x	0	2.03737e-06
Rv3116	NE	NE	TN		NTRIRx	0	2.03737e-06
Rv0131c	NE	NE	TN		NTRIRy	0	2.03737e-06
Rv0154c	NE	NE	TN		O16RHAT	5.43564e-05	5.43565e-05
Rv0222	NE	NE	TN		O2t	4.55614	4.55631
Rv0231	NE	NE	TN		OCBT	0.00895431	0.0089562
Rv0243	NE	NE	TN		OCDCAt2	0	0
Rv0271c	NE	NE	TN		OCOAT1	-1.65614e-08	0
Rv0400c	NE	NE	TN		OMCDC	0.015222	0.0152247
Rv0456c	NE	NE	TN		OMPDC	0.0229727	0.0229736
Rv0632c	NE	NE	TN		OPAH	0	4.41431e-06
Rv0672	NE	NE	TN		ORNTA	0	0.010277
Rv0675	NE	NE	TN		ORNTAC	0.00895431	0.0192313
Rv0905	NE	NE	TN		ORNt	-2.64858e-06	0
Rv0971c	NE	NE	TN		ORPT	-0.0229736	-0.0229727
Rv0972c	NE	NE	TN		OXACOAL	0	0.000121878
Rv0975c	NE	NE	TN		OXCDC	0	0.000121878
Rv1070c	NE	NE	TN		OXGDC	0	6.62145e-06
Rv1071c	NE	NE	TN		P5CD	0	1.32429e-05
Rv1074c	NE	NE	TN		P5CR	0	0.0102684
Rv1141c	NE	NE	TN		P5CRx	0	0.0102684
Rv1142c	NE	NE	TN		PACt2r	-1.08105e-06	0
Rv1346	NE	NE	TN		PANTS	0.00145744	0.00145771
Rv1467c	NE	NE	TN		PAPA160	0	1.32429e-05
Rv1472	NE	NE	TN		PAPPT1	0.00147662	0.00147662
Rv1679	NE	NE	TN		PAPPT2	0.00147662	0.00147662
Rv1912c	NE	NE	TN		PAPPT3	7.3318e-05	7.33181e-05
Rv1933c	NE	NE	TN		PAPSR	-0.000481401	-0.000468157
Rv1934c	NE	NE	TN		PATS	9.30231e-05	9.30232e-05
Rv1935c	NE	NE	TN		PC	0	1.32429e-05
Rv2486	NE	NE	TN		PC11M	0	0
Rv2679	NE	NE	TN		PC17M	0	0
Rv2724c	NE	NE	TN		PC20M	0	0
Rv2831	NE	NE	TN		PC6AR	0	0
Rv3061c	NE	NE	TN		PC6YM	0	0
Rv3139	NE	NE	TN		PC8XM	0	0
Rv3141	NE	NE	TN		PDE1	0	6.62146e-06
Rv3373	NE	NE	TN		PDE4	0	6.62146e-06
Rv3516	NE	NE	TN		PDH	0	0.421276
Rv3543c	NE	E	FN		PDHa	0	0.421276
Rv3544c	NE	E	FN		PDHbr	0	0.421276
Rv3556c	NE	E	FN		PDHcr	0.018736	0.440013
Rv3560c	NE	E	FN		PDIMAS	0	7.96267e-08
Rv3573c	NE	NE	TN		PDIMAT	0	7.96267e-08
Rv3761c	NE	NE	TN		PDX5POi	0	0
Rv3774	NE	NE	TN		PEAMNO	0	1.08105e-06
Rv3797	NE	NE	TN		PEPCK_re	-0.518914	0.088235
Rv0751c	NE	NE	TN		PFK	0	1.32429e-05
Rv1635c	NE	NE	TN		PFL	0	0.421276
Rv2174	NE	E	FN		PGAMT	-0.0245638	-0.0245505
Rv2181	NE	NE	TN		PGCD	0.0937695	0.0938789
Rv3793	E	E	TP		PGI	-0.0561661	-0.0561308
Rv2298	NE	NE	TN		PGK	-0.633802	-0.633789
Rv0634c	NE	NE	TN		PGL	0	3.53144e-05
Rv2641	NE	NE	TN		PGLS	0	0
Rv0577	NE	NE	TN		PGLYCP	0	0
Rv0911	NE	NE	TN		PGM	-0.540033	-0.539923
Rv0848	NE	NE	TN		PGMT	-0.039397	-0.0218879
Rv0684	NE	E	FN		PGPP160	0.000482367	0.000482367
Rv1464	NE	E	FN		PGPP160190	0.00132716	0.00132716
Rv3025c	NE	E	FN		PGPP190	0.000432026	0.000432026
Rv1689	NE	E	FN		PGPPT3	7.26487e-05	7.26488e-05
Rv1106c	NE	NE	TN		PGSA160	0.000482367	0.000482367
Rv3567c	NE	E	FN		PGSA160190	0.00132716	0.00132716
Rv3569c	NE	E	FN		PGSA190	0.000432026	0.000432026
Rv3409c	NE	NE	TN		PHDCATA	-0.000480208	-0.000479839
Rv3568c	NE	E	FN		PHDCAt	-3.6914e-07	0
Rv3551	NE	E	FN		PHETA1	-0.0035779	-0.00357682
Rv3552	NE	E	FN		PHEt2r	-1.03866e-06	0
Rv3526	NE	E	FN		PHTHDLS	0	7.96267e-08
Rv3571	NE	E	FN		PHTHDLS2	0	7.58092e-08
Rv3541c	NE	E	FN		PHTHS	0	7.96267e-08
Rv3545c	NE	NE	TN		PHTHS2	0	7.58092e-08
Rv3540c	NE	E	FN		PHYCBOXL	0	1.08105e-06
Rv3537	NE	E	FN		PIabc	0.0989648	0.0989659
Rv3523	NE	NE	TN		PLCD	0	4.4143e-06
Rv3522	NE	NE	TN		PLIPA1E160	0	6.62146e-06
Rv3497c	NE	E	FN		PLIPA1E180	0	6.62146e-06
Rv0438c	NE	NE	TN		PMANM	-0.00514855	-0.00514854
Rv0994	NE	NE	TN		PMDPHT	0.00261	0.00261
Rv0865	NE	NE	TN		PMPK	5.94872e-05	6.39015e-05
Rv2453c	NE	NE	TN		PNCDC	0	0
Rv0866	NE	NE	TN		PNTK	0.00145744	0.00145771
Rv3119	NE	NE	TN		PPA	0.250121	0.267624
Rv3322c	NE	NE	TN		PPAtr	0	0
Rv3206c	NE	E	FN		PPBNGS	0.000713846	0.000713847
Rv1857	NE	NE	TN		PPCDC	0.00145744	0.00145771
Rv1858	NE	NE	TN		PPCOAC	0.018736	0.0187493
Rv1859	NE	NE	TN		PPDIMAS	0	7.58092e-08
Rv2959c	NE	NE	TN		PPDIMAT	0	7.58092e-08
Rv0486	E	E	TP		PPDK	0	1.32429e-05
Rv3290c	NE	NE	TN		G6PP	0.0121052	0.0121449
Rv2454c	NE	E	FN		PPK2	0	1000
Rv2455c	NE	E	FN		PPNCL3	0.00145744	0.00145771
Rv2497c	E	NE	FP		PPND	0.00242083	0.00242191
Rv2059	NE	NE	TN		PPNDH	0.00357682	0.0035779
Rv2061c	NE	NE	TN		PPPGO	0.000118974	0.000118975
Rv1819c	NE	NE	TN		PPTGS	0	0
Rv0202c	NE	E	FN		PPTGS_TB1	0.00140167	0.00140167
Rv0203	NE	NE	TN		PPTGS_TB2	0.00140167	0.00140167
Rv0206c	NE	E	FN		PRAGSr	0.0317024	0.0317026
Rv1456c	E	E	TP		PRAIS	0.0317024	0.0317026
Rv3028c	E	E	TP		PRAIi	0.0014964	0.00149711
Rv3029c	E	E	TP		PRAMPC	0.00557075	0.00557174
Rv3106	NE	NE	TN		PRASCSi	0.0316429	0.0316432
Rv0373c	NE	NE	TN		PRATPP	0.00557075	0.00557174
Rv0374c	NE	NE	TN		PRDX	0	0
Rv0375c	NE	NE	TN		PREPHACPH	0	6.62146e-06
Rv0021c	NE	NE	TN		PREPPACPH	0	7.58092e-08
Rv1894c	NE	NE	TN		PREPTHS	0	7.96267e-08
Rv2781c	NE	NE	TN		PREPTHS2	0	7.58092e-08
Rv3824c	NE	NE	TN		PREPTTA	-7.96267e-08	6.62146e-06
Rv3823c	NE	E	FN		PRFGS	0.0317024	0.0317026
Rv3825c	E	NE	FP		PRMICI	0.00557075	0.00557174
Rv2391	E	E	TP		PROD2	0	4.60623e-06
Rv0391	NE	E	FN		PROabc	0	1.76572e-05
Rv1334	NE	NE	TN		PROt2r	-1.76572e-05	0
Rv1347c	NE	NE	TN		PRPPS	0.0693584	0.069365
Rv0162c	NE	NE	TN		PSCVT	0.00891081	0.0089119
Rv0761c	NE	NE	TN		PSD160	0.000301972	0.00030438
Rv1530	NE	NE	TN		PSERT	0.0937695	0.0938789
Rv1862	NE	NE	TN		PSP_L	0.0895236	0.0938789
Rv3086	NE	NE	TN		PSSA160	0.000301972	0.00030438
Rv0535	NE	NE	TN		PTAr	-0.0104078	-0.000952914
Rv2048c	NE	E	FN		PTPATi	0.00145744	0.00145771
Rv0127	NE	E	FN		PUNP1	0.00160206	0.00162854
Rv1327c	NE	E	FN		PUNP2	-1.32429e-05	0
Rv1564c	NE	E	FN		PUNP3	0	1.32429e-05
Rv1326c	E	E	TP		PUNP4	0	0
Rv3031	E	E	TP		PUNP5	-0.00162854	-0.00160206
Rv1328	NE	NE	TN		PUNP6	0	1.32429e-05
Rv1212c	NE	NE	TN		PUNP7	0	1.32429e-05
Rv3032	NE	E	FN		PYAM5PO	0	0
Rv2139	E	E	TP		PYDXNO	0	0
Rv2386c	NE	E	FN		PYDXO	0	0
Rv3377c	NE	E	FN		PYK	0	0.607059
Rv3378c	NE	E	FN		PYRDC	0	0.421276
Rv2249c	NE	NE	TN		PYRt2	-8.14949e-06	0
Rv3302c	NE	E	FN		QRr	-995.83	4.1902
Rv0564c	NE	NE	TN		QULNS	0.00214154	0.00214154
Rv2982c	NE	NE	TN		R05217	0	0
Rv1692	NE	NE	TN		R05219	0	0
Rv2673	E	E	TP		R05224_2	0	0
Rv3794	E	E	TP		RBFK	0.00261	0.00262324
Rv3795	E	E	TP		RBFSa	0.00522	0.00522001
Rv3805c	E	E	TP		RBFSb	0.00261	0.00261
Rv0562	E	E	TP		RBK	0	6.62146e-06
Rv3703c	NE	NE	TN		RIBabc	0	0
Rv3700c	NE	NE	TN		RNDR1	0.00101812	0.00101812
Rv2754c	NE	E	FN		RNDR2	0.00144256	0.00144257
Rv3592	NE	NE	TN		RNDR3	0.00144256	0.00145581
Rv3802c	E	E	TP		RNDR4	0	0.000758463
Rv0519c	NE	NE	TN		RNTR4	0	0.000758463
Rv0774c	NE	NE	TN		RPE	-0.0526907	-0.0526656
Rv1288	NE	NE	TN		RPI	-0.0474809	-0.0474692
Rv0125	NE	NE	TN		RPPDIMAS	0	0
Rv3199c	NE	NE	TN		RRPPDIMAS	0	0
Rv3701c	NE	NE	TN		RZ5PP	0	0
Rv0294	NE	NE	TN		SADH	0	1.89184e-06
Rv0648	NE	NE	TN		SADT	0.00990187	0.00990363
Rv0134	NE	NE	TN		SDPDS	0.0060059	0.00600767
Rv1124	NE	NE	TN		SDPTA	-0.00600767	-0.0060059
Rv1938	NE	NE	TN		SERAT	0	1.32429e-05
Rv2740	NE	NE	TN		SERD_D	0	0
Rv3176c	NE	NE	TN		SERD_L	0	1.32429e-05
Rv3617	NE	NE	TN		SERt2r	-5.04492e-06	0
Rv3670	NE	E	FN		SGDS	0	1.89184e-06
Rv0129c	NE	NE	TN		SGSAD	0	1.89184e-06
Rv1886c	NE	NE	TN		SHCHD2	5.94872e-05	5.94873e-05
Rv3803c	NE	NE	TN		SHCHD3	0	0
Rv0413	NE	NE	TN		SHCHF	5.94872e-05	5.94873e-05
Rv0221	NE	NE	TN		SHK3Dr	0.00891081	0.00891235
Rv0895	NE	NE	TN		SHKK	0.00891081	0.0089119
Rv1425	NE	NE	TN		SHSL1	-0.00424628	1.32429e-05
Rv1760	NE	NE	TN		SHSL4r	-0.00517458	0.0065282
Rv2285	NE	NE	TN		SKMt2	-1.53541e-06	0
Rv2484c	NE	NE	TN		SOTA	0	1.89184e-06
Rv3087	NE	NE	TN		SPMS	0	0
Rv3088	NE	NE	TN		SPODM	0	0
Rv3130c	NE	NE	TN		SSALx	0	6.62146e-06
Rv3233c	NE	NE	TN		SSALy	0	6.62146e-06
Rv3234c	NE	NE	TN		SUCBZL	0.000877436	0.000877437
Rv3371	NE	NE	TN		SUCBZS	0.000877436	0.000877437
Rv3480c	NE	NE	TN		SUCCt2r	-1.80938	-1.80933
Rv3734c	NE	NE	TN		SUCD1	0	999.981
Rv3740c	NE	NE	TN		SUCOAS	-1.78482	-1.77307
Rv3097c	NE	NE	TN		SULabc	0.00990187	0.00990363
Rv0217c	NE	NE	TN		TALA	-0.02189	-0.0218774
Rv0220	NE	NE	TN		TARTD	0	0
Rv0646c	NE	NE	TN		TARTRt7	0	0
Rv1076	NE	E	FN		TATS	8.74462e-05	8.74463e-05
Rv1104	NE	NE	TN		TDMS1	0.000246128	0.000246129
Rv1105	NE	NE	TN		TDMS2	0.000163813	0.000163813
Rv1399c	NE	NE	TN		TDMS3	0.000161925	0.000163367
Rv1400c	NE	NE	TN		TDMS4	8.20923e-05	8.20924e-05
Rv1426c	NE	NE	TN		TDPDRE	5.43564e-05	5.43565e-05
Rv1497	NE	NE	TN		TDPDRR	5.43564e-05	5.43565e-05
Rv1923	NE	NE	TN		TDPGDH	5.43564e-05	5.43565e-05
Rv2284	NE	NE	TN		THDPS	0.0060059	0.00600767
Rv2349c	NE	NE	TN		THFGLUS	0	0
Rv2350c	NE	NE	TN		THMDP	0	3.31073e-06
Rv2351c	NE	NE	TN		THRD_L	0	0.0117028
Rv2385	NE	NE	TN		THRS	0.0100913	0.021794
Rv2463	NE	NE	TN		THRt2r	-2.58398e-06	0
Rv2485c	NE	NE	TN		THZPSN	5.94872e-05	5.94873e-05
Rv2970c	NE	NE	TN		TKT1	-0.02189	-0.0218774
Rv3084	NE	NE	TN		TKT2	-0.030801	-0.0307882
Rv3487c	NE	NE	TN		TMDK1	0	1.32429e-05
Rv3775	NE	NE	TN		TMDPP	0	0
Rv3817	NE	NE	TN		TMDS	0	0.000758463
Rv0904c	NE	NE	TN		TMHAS1	8.22411e-05	8.22412e-05
Rv0114	NE	NE	TN		TMHAS2	8.17949e-05	8.1795e-05
					TMHAS3	8.20923e-05	8.20924e-05
					TMHAS4	8.15718e-05	8.15719e-05
					TMHAS5	0	0
					TMHAS6	0	0
					TMN	0	4.41431e-06
					TMPK	5.94872e-05	6.27979e-05
					TMPPP	5.94872e-05	6.39015e-05
					TPI	0.844098	0.844112
					TRDR	0.0140822	0.0141087
					TRE6PP	0.00222437	0.0197401
					TRE6PS	0.00270703	0.0202228
					TRESULT	0.0004814	0.000481401
					TREabc	0	0
					TRIATS	0	0
					TRPS1	0	0.00149711
					TRPS2	0	0.00149711
					TRPS3	0	0.00149711
					TRPTA	0	7.06289e-07
					TRPt2r	-6.87944e-07	0
					TSULabc	0	0
					TTDCAt2	0	0
					TYRTA	-0.00242191	-0.00242083
					TYRt2r	-1.08105e-06	0
					UAAGDS	7.3318e-05	7.33181e-05
					UAAGLS1	0.00147662	0.00147662
					UAAGLS2	0.00147662	0.00147662
					UAGCVT	0.00330689	0.0033069
					UAGDP	0.00743456	0.00743457
					UAGPT1	0.00147662	0.00147662
					UAGPT2	0.00147662	0.00147662
					UAGPT3	7.3318e-05	7.33181e-05
					UAMAGS	0.00302656	0.00302656
					UAMAS	0.00302656	0.00302656
					UAMRH	7.26487e-05	7.26488e-05
					UAPGR	0.00330689	0.0033069
					UDCPDP	0.00534716	0.00534716
					UDCPDPS	0	0.00254382
					UDPDPS	0	0.00254382
					UDPDPS2	0	0.00254382
					UDPG4E	0.00163069	0.0016307
					UDPGALM	0.00163069	0.0016307
					UDPGD	0	0
					UGAGDS	7.26487e-05	7.26488e-05
					UGGPT3	7.26487e-05	7.26488e-05
					UGLDDS1_1	0.00147662	0.00147662
					UGLDDS2_2	0.00147662	0.00147662
					UGMAGS	7.26487e-05	7.26488e-05
					UGMAS	7.26487e-05	7.26488e-05
					UGMDDS	7.3318e-05	7.33181e-05
					UGMDDS2	7.26487e-05	7.26488e-05
					UMPK	0.0261263	0.0261329
					UPP3MT	5.94872e-05	5.94873e-05
					UPP3S	0.000178462	0.000178462
					UPPDC1	0.000118974	0.000118975
					UPPDC2	0	0
					UPPRT	0	0
					UREA	0	0
					URIDK2r	-0.000758463	-0.00075184
					URIK2	0	1.32429e-05
					VALTA	-1000	-0.0546113
					VALt2r	-3.11598e-06	0
					XPPT	0	1.32429e-05
					XYLK	0	0
					YUMPS	0	0
					S7PI	0	1.13918e-06
					GMHEPK	0	1.13918e-06
					HMEDS	0	6.62146e-06
					HMEDR	0	6.62146e-06
					FRTT	0.000877436	0.00342162
					MCITD	0	2.71649e-06
					MCITS	0	2.71649e-06
					MICITDr	0	2.71649e-06
					MCITL2	0	2.71649e-06
					GLNabc	0	0
					TREP	0	1.32429e-05
					HDECH	-0.00407869	-0.00406966
					DTBTST	0	1.17715e-06
					IPDPUDCT	0	0.00254382
					AHSERL2	0	0.00942085
					PYDXS	0	0
					PLPS	0	0
					PDBL_3	0	0
					PDBL_4	0	0
					EX_ni2_e	0	0
					NIt5	0	0
					EX_mn2_e	0	0
					Mn2t	0	2.64858e-05
					2O4EH	0	0
					G6PDH3	0	0
					2PLS	0	0
					LPPGS	0	0
					DMHDRFS_1	0	0
					LPFPLT	0	0
					GF4GL_7	0	0
					GF4GL_1	0	0
					CPMPS	0	0
					FAD_1	0	0
					FAD_2	0	0
					FAD_3	0	0
					FAD_4	0	0
					FAD_5	0	0
					FAD_6	0	0
					FAD_7	0	0
					FAD_8	0	1.13918e-06
					FAD_9	0	1.13918e-06
					FAD_10	0	1.13918e-06
					FAD_11	0	9.71957e-07
					FAD_12	0	9.71957e-07
					FAD_13	0	9.71957e-07
					FAD_14	0	3.41753e-06
					FAD_15	0	9.13304e-07
					FAD_16	0	9.13304e-07
					FAD_17	0	9.13304e-07
					FAD_18	0	9.13304e-07
					FAD_19	0	9.13304e-07
					FAD_20	0	0
					FAD_21	0	0
					FAD_22	0	0
					FAD_23	0	0
					FAD_24	0	0
					FAD_25	0	0
					FAD_26	0	0
					FAD_27	0	0
					HIBD	0.0187314	0.0187387
					ALDR	0	0
					AL4D	0	0
					MANT1	0	0
					ARABT	0	0
					HOAS	0	0
					SR1	0	0
					MGSA	0	6.62145e-06
					ALCD22_L	-6.62146e-06	0
					GLYCS_I	0	6.62146e-06
					GLYCS_II	0	6.62146e-06
					LCADi	0	6.62146e-06
					CYST_II	0	0.00425914
					NTP3	0	1.32429e-05
					ISCS	0.000118974	0.000118975
					GLYTRS	0	0
					SELCYSS	0	0
					TYRTRS	0	0
					BIOMASS__2	0.074359	0.0743591
					ECHA20	0	0
					CHOL1	0	0
					FADE282	0	0
					HOPNTAL2_1	0	0
					ECHA192	0	0
					HSA	0	0
					FADB3	0	0
					FADB2	0	0
					CHCD	0	0
					HDAD	0	0
					CHOD	0	0
					3HSA	0	0
					HSAC	0	0
					HSAE	0	0
					HIAA	0	0
					IPDAB	0	0
					KSH	0	0
					ECHA193	0	0
					CYP1	0	0
					HIPB	0	0
					HIPA	0	0
					CHOLCOA	0	0
					ECHA191	0	0
					FADE30	0	0
					CYP3	0	0
					CYP2	0	0
					PRCOA1	0	0
					FADE281	0	0
					FADD3	0	0
					KSTD	0	0
					FADD17	0	0
					FADE51	0	0
					FADE52	0	0
					HIAt	0	0
					MACCOAT	0	4.60623e-06
					ACCOAC	0.50026	0.50028
					CHSTEROLt_1	0	0
					EX_chsterol_e	0	0
					MOEA1	0	0
					MPTAT	0	0
					MOBA	0	0
					MOAE1	0	0
					MOEB1	0	0
					MOBDabc	0	6.62146e-06
					MOBDabc_rev	0	6.62146e-06
					PHBADA	0	0
					PHBADB	0	0
					PHBADC	0	0
					PHBADD	0	0
					MI3PS	0.000974103	0.00189504
					NAGINSP	0.000974103	0.000974104
					NAGINS	0.000974103	0.000974104
					LAT	0	0
					KGD2	-1.79083	-1.79077
					ASPO6	0.00213596	0.00214154
					ECOAH12	0.0187314	0.0187387
					FADE233	0.0187314	0.0187387
					BKDC	0.0187314	0.0187387
					BKDA2	0.0187314	0.0187387
					3HBCOAHL	0.0187314	0.0187387
					AKGDa	0	1.32429e-05
					ACt2r_1	-2.11887e-05	0
					EX_4hba_e	5.94872e-05	5.94873e-05
					4HBAt	-5.94873e-05	-5.94872e-05
					4ABZt	0	1.0922e-06
					CHLabc_rev	0	6.62146e-06
					GCALDD	0.000118974	0.000118975
					PYDXNtr	0	0
					EX_pydxn_e	0	0
					GLYALDDr	0	1.32429e-05
					FORt	-1.76572e-05	0
					GLYCLTt	-7.30643e-06	0
					EX_glyclt_e	0	7.30643e-06
					NO3t3	0	0
					ROSFE	0	0
					MNabc_rev	0	2.64858e-05
					ADOCBIAH	0	0
					ADOCBLabc	0	0
					COB2	0	0
					CBL2OR_1	0	0
					DRBK	0	2.3543e-06
					5DOAN_1	0	2.3543e-06
					AKGt2r_1	-4.4143e-06	0
					EX_co_e	0	8.82861e-06
					PHEMEt	0	0
					EX_pheme_e	0	0
					HEMEOS	0.000118974	0.000118975
					HEMEAS	5.94872e-05	5.94873e-05
					GSEALD	0.00142769	0.00142769
					CPPPGO2_1	0	0
					EX_hia_e	0	0
					L_LACDcm_1	0	2.4078e-06
					FPRA	3.52496	3.52507
					COCO2	-8.82861e-06	0
					ACALDt	-8.14948e-06	0
					EX_acald_e	0	8.14948e-06
					NMO	0	2.4078e-06
					OCDCEAt	-4.92759e-07	0
					EX_ocdcea_e	0	4.9276e-07
					UREAt_2	0	0
					PAPA1	0	0
					PAPA2	0	0
					MMPL8	0	0
					PKS2	0.000475898	0.000475898
					MAS3	0.000475898	0.000475898
					EX_gln__L_e	0	0
					SIRA2	-0.00942223	-0.00942047
					APSR	0.00988862	0.00990363
					SHSL2r	0	0.00942085
					CYSK2_I	0	0
					CYSM_I	0	6.62146e-06
					CYSM_II	0	6.62146e-06
					CYSO_I	0	6.62146e-06
					CYSO_II	0	6.62146e-06
					THMP	0	4.4143e-06
					VIUB	0	1.65614e-05
					MBTK3	0	8.2807e-09
					MBTG	0	1.65614e-08
					MBTA3	0	0
					ALCD2ir	-1	-0.999994
					ETOHt3	-1	-0.999994
					EX_etoh_e	-1	-0.999994
					MTAP	0	0
					PKS122	0	0
					PKS121	0	0
					ORNDC	0	0
					MBTA1	0	8.2807e-09
					HACD9	0	4.60623e-06
					ECOAH9ir	0	4.60623e-06
					ACOADH1	0	4.60623e-06
					BKDC1	0	4.60623e-06
					MAK	0	0.0175025
					GLGE	0	0.0175025
					TREY	0	1.32429e-05
					GLGB	0.0174892	0.0174959
					GLGP	0	6.62146e-06
					AMYL2	0	0.035005
					DHORDi	0	2.64858e-05
					SHCHCS3	0.000877436	0.000877437
					SEPHCHCS	0.000877436	0.000877437
					SALSYN	0	1.65614e-08
					APPLDHr	0	0
					AOBUTDs	0	0
					THRD	0	0
					EX_adocbl_e	0	0
					DMBI	0	0
					BARB	0	0
					HETZK	0	4.41431e-06
					GLYDHDA_copy1	-0.000125809	0
					EX_mobd_e	0	0
					TBSYNLDPS	0	3.57917e-07
					TBSNLS1	0	3.57917e-07
					TBSNLS2	0	3.57917e-07
					TBSNLS3	0	3.57917e-07
					3M2OPLOXRD	0	4.60623e-06
					BPNT2	0	1.32429e-05
					G3PD5	0	9.07541
					G3PD1ir	-0.991841	8.08356
					G3PT	0	1.32429e-05
					DHORD2	0.0229462	0.0229736
					PPAKr	0	0
					PTA2	0	0
					EMB	5.43564e-05	5.43565e-05
					BTNTe	0	0
					EX_btn_e	0	0
					GLYDHDA_copy2	-0.000125809	0
					OPP	0.000877436	0.000877437
					HEXTT	0.000877436	0.000877437
					PPTT	0.000877436	0.000877437
					GGTT	0.000877436	0.000877437
					ACYP_2	0	1.32429e-05
					GTPDPDP	0	4.41431e-06
					PPGPPDP	0	4.41431e-06
					AKGDH	0	1.32429e-05
					EX_nodcoa_e	0	0
					NODCOAt	0	0
					EX_octscoa_e	0	0
					OCTSCOAt	0	0
					ATPM	1	1
					VPAMTr	-999.985	-0.0393059
					EGTB	0	3.83853e-07
					EGTC	0	3.83853e-07
					EGTE	0	3.83853e-07
					TMDS3	0	0.000758463
					MHUD1	0	0
					OTSB1	0	2.88281e-06
					MYCOPP	0.00219359	0.00219647
					TMMYCO	0	2.88281e-06
					MYCOE	0.00219359	0.00219647
					PPM1	0.00219359	0.00219359
					PEPA	0	0
					NADDP_1	0	6.62146e-06
					NMNAT_1	0	6.62146e-06
					EGTD	0	3.83853e-07
					ACONMT	0	0
					MANPGH	0	0
					EPH	0	0
					FBPA	0	1.44141e-06
					DGTP8DETOX	0	0
					DGTP8OXO	0	0
					GTP8OXO	0	0
					TAG	0	0
					LIPY	0	0
					LIPW	0	0
					CHOLK_1	0	0
					PC_TBt	0	0
					BIRA	0	6.62146e-06
					ACCD3	0	6.62146e-06
					ACCA3	0	6.62146e-06
					GMHEPPA	0	1.13918e-06
					ALCD19y	-1.32429e-05	0
					EX_pc_TB_e	0	0
					DM_ergoth_c	0	3.83853e-07
					DM_tbsinol_c	0	3.57917e-07
					DM_isotbsinol_13S_c	0	3.57917e-07
					DM_isotbsinol_13R_c	0	3.57917e-07
					DM_psd5p_c	0	0
					DM_cpppg1_c	0	0
					DM_scys__L_c	0	0
					DM_gmhep1p_c	0	1.13918e-06

## Sheet: sMtb2018
Vector_LocusNames	InsilicoEssential	ExperimentalEssential	Confusion_Matrix		Rxns	FVAmin	FVAmax
Rv3382c	NE	NE	TN		R_ISPH1	0	1000
Rv1110	NE	E	FN		R_ISPH2	-0.345277	999.655
Rv3247c	E	E	TP		R_GMK1	-999.971	999.997
Rv2932	E	NE	FP		R_TMK	0.00307314	0.00307314
Rv1162	NE	NE	TN		R_PPSB1	0.000668859	0.000668861
Rv1163	NE	NE	TN		R_TSUCCB	-34.2312	33.2312
Rv1164	NE	NE	TN		R_PPSB3	0.000178362	0.000178363
Rv1736c	NE	NE	TN		R_PPSB2	0.00113887	0.00113887
Rv1438	NE	E	FN		R_HBA	0.00180773	0.00180773
Rv1017c	E	E	TP		R_HOGEN	0	2.09465e-05
Rv3793	E	E	TP		R_NARG	0	0
Rv3794	E	E	TP		R_TPIA	-33.3971	0.332767
Rv3795	E	E	TP		R_TPA	0	2.20489e-06
Rv2071c	NE	NE	TN		R_OGSAL	0	1.39643e-05
Rv1739c	E	NE	FP		R_PRSA	0.163147	66.6256
Rv2397c	E	E	TP		R_FOLK	0	0.0002423
Rv2398c	E	E	TP		R_EMB	0.00051219	0.00051219
Rv2399c	E	E	TP		R_ECHA20	0	0
Rv2400c	E	E	TP		R_COBM	0	0
Rv0363c	E	E	TP		R_CYSA12	0	33.2312
Rv3048c	E	E	TP		R_FBA1	0	0
Rv3051c	E	E	TP		R_FBA2	-0.618913	-0.618906
Rv1484	E	E	TP		R_CYSA11	0.0279294	33.2592
Rv0321	NE	NE	TN		R_NRDE2	0.00584499	0.00891814
Rv1322A	NE	NE	TN		R_NRDE1	0.00584499	0.00584719
Rv2241	NE	E	FN		R_TNO3	0	0
Rv3790	E	E	TP		R_INHA13	0.017776	0.017776
Rv3791	E	E	TP		R_FOLB5	0	0
Rv0728c	E	NE	FP		R_CAMP	0	33.2312
Rv2996c	E	E	TP		R_DCD	0	0.00307314
Rv2868c	E	E	TP		R_FOLB1	0	0.0002423
Rv1011	E	E	TP		R_INHA12	0.017776	0.017776
Rv3582c	E	E	TP		R_FOLB3	0	0.0002423
Rv2524c	E	E	TP		R_FOLB2	0	0.0002423
Rv3490	E	E	TP		R_RMCOA	-999.795	11.6201
Rv2247	NE	E	FN		R_ACEE	0	1.39643e-05
Rv3280	E	E	TP		R_INHA10	0.017776	0.017776
Rv3285	E	E	TP		R_ARAFDPP	0.0480554	0.0480555
Rv3799c	E	E	TP		R_SERA	0.191242	66.6537
Rv0904c	NE	NE	TN		R_ISPG	0.345276	0.345277
Rv2202c	NE	E	FN		R_ISPF	0.345276	0.345277
Rv0542c	E	E	TP		R_ISPE	0.345276	0.345277
Rv0553	E	E	TP		R_ISPD	0.345276	0.345277
Rv0548c	E	E	TP		R_FAS5	0.131159	5.8682
Rv0534c	E	E	TP		R_FAS4	0.131159	5.8682
Rv2920c	NE	NE	TN		R_FAS7	0.131159	5.8682
Rv0780	E	E	TP		R_FAS6	0.131159	5.8682
Rv0503c	NE	NE	TN		R_FAS1	0.0105622	6.70377
Rv0644c	E	NE	FP		R_OTSA	0.0144016	22.1686
Rv2208	NE	NE	TN		R_FAS3	0.0052811	40.1643
Rv1485	E	E	TP		R_FAS2	0.0052811	40.1643
Rv0524	NE	E	FN		R_ACCD6	-41.6811	64.9404
Rv2139	E	E	TP		R_ACCD4	0.017776	0.017776
Rv2786c	E	E	TP		R_ACCD3	0	22.1542
Rv3314c	NE	NE	TN		R_FAS8	0.131159	5.8682
Rv3667	NE	NE	TN		R_CBHK	-66.4052	22.2114
Rv0511	E	E	TP		R_MENE	0.0035552	0.0035552
Rv0510	E	E	TP		R_TLEUA	0	33.2312
Rv0512	E	E	TP		R_MENB	0.0035552	0.0035552
Rv0414c	E	E	TP		R_MENA	0.0035552	0.0035552
Rv1170	E	NE	FP		R_HPPP	0.0035552	0.0035552
Rv0417	E	E	TP		R_AMT	-0.738535	10
Rv1300	NE	E	FN		R_HEMH2	0.0606794	0.0606841
Rv2677c	NE	E	FN		R_MMAA25	0.00270195	0.00270196
Rv0467	NE	E	FN		R_COBS	0	0
Rv1915	NE	NE	TN		R_HEMH1	0.000482061	0.000482062
Rv1916	NE	NE	TN		R_HEML	0.00577077	0.00578474
Rv2287	NE	NE	TN		R_PYRD2	0	0.0285992
Rv3236c	NE	NE	TN		R_RIBF2	0.00388662	0.00388662
Rv0423c	E	E	TP		R_PYR	-6.98216e-06	0
Rv0824c	E	E	TP		R_DEOA	0	0
Rv1094	E	E	TP		R_ACS2	0	0
Rv3229c	E	E	TP		R_HEMD	0.000723091	0.000723092
Rv1092c	E	E	TP		R_ACS1	0	33.684
Rv1631	E	E	TP		R_HEMC	0.000723091	0.000723092
Rv0131c	NE	NE	TN		R_HEMB	0.00289236	0.00289237
Rv0154c	NE	NE	TN		R_THIE	0.00024103	22.1544
Rv0215c	NE	NE	TN		R_MSHB	0.00394687	0.00394688
Rv0222	NE	NE	TN		R_THIG	0.00024103	0.000241031
Rv0231	NE	NE	TN		R_HEMY	0.000482061	0.000482062
Rv0243	NE	NE	TN		R_ICL1	0.127413	0.127441
Rv0271c	NE	NE	TN		R_YJCE	-97.3075	285.147
Rv0400c	NE	NE	TN		R_TH2	0	0
Rv0456c	NE	NE	TN		R_THIC	0.00024103	0.000241031
Rv0468	NE	NE	TN		R_DESA13	0.00478174	0.00478175
Rv0632c	NE	NE	TN		R_DESA12	0.00245309	0.00245309
Rv0672	NE	NE	TN		R_DESA11	0.00257752	0.00257752
Rv0675	NE	NE	TN		R_COAA	0.00593537	0.00593538
Rv0752c	NE	NE	TN		R_PCOA	0	7.90433e-07
Rv0859	NE	NE	TN		R_TDGLUB	0	33.2312
Rv0873	NE	NE	TN		R_COAD	0.00593537	0.00593538
Rv0905	NE	NE	TN		R_COAE	0.00593537	0.00593538
Rv0971c	NE	NE	TN		R_BO11	3.01288e-05	5.73704
Rv0972c	NE	NE	TN		R_BO10	3.01288e-05	5.73704
Rv0975c	NE	NE	TN		R_BO13	0	5.73701
Rv1070c	NE	NE	TN		R_FADD268	0	16.6156
Rv1071c	NE	NE	TN		R_BO15	0	5.73704
Rv1074c	NE	NE	TN		R_BO14	0	40.159
Rv1141c	NE	NE	TN		R_BO17	0	5.73704
Rv1142c	NE	NE	TN		R_BO16	0	5.73704
Rv1323	NE	NE	TN		R_BO19	0	5.73704
Rv1467c	NE	NE	TN		R_BO18	0	5.73704
Rv1472	NE	NE	TN		R_FADD261	0.000668859	0.000668861
Rv1679	NE	NE	TN		R_FADD267	0	16.6156
Rv1912c	NE	NE	TN		R_FADD266	0	16.6156
Rv1933c	NE	NE	TN		R_FADD265	0	16.6156
Rv1934c	NE	NE	TN		R_FADD264	0.00113887	0.00113887
Rv1935c	NE	NE	TN		R_CSD	0	33.233
Rv2486	NE	NE	TN		R_BKDA1	0	1.39643e-05
Rv2679	NE	NE	TN		R_BKDA2	0	6.98216e-06
Rv2724c	NE	NE	TN		R_SIRA2	-0.0260081	-0.0260012
Rv2831	NE	NE	TN		R_TGABAB	0	33.2312
Rv3061c	NE	NE	TN		R_CHOL1	0	0
Rv3139	NE	NE	TN		R_GLNH2	0	33.2312
Rv3141	NE	NE	TN		R_MAS8	0.000686937	0.000686938
Rv3274c	NE	NE	TN		R_FAS42	0	40.2336
Rv3373	NE	NE	TN		R_FAS43	0	40.2336
Rv3516	NE	NE	TN		R_PHBADD	0	0
Rv3556c	NE	E	FN		R_FAS41	0	40.2336
Rv3564	NE	E	FN		R_FAS46	0	4.57827
Rv3573c	NE	NE	TN		R_FAS47	0	4.57827
Rv3761c	NE	NE	TN		R_FAS44	0	5.14372
Rv3774	NE	NE	TN		R_FAS45	0	4.57827
Rv3797	NE	NE	TN		R_FAS48	0	4.57827
Rv2930	E	NE	FP		R_FAS49	0	4.57827
Rv1464	NE	E	FN		R_ILVE1	0.044681	0.0446838
Rv2497c	NE	NE	TN		R_ILVE2	0.0413668	0.0413703
Rv2391	E	E	TP		R_ILVE3	-0.0193462	-0.0193427
Rv0522	NE	NE	TN		R_TEICN	-1.39643e-06	0
Rv1106c	NE	NE	TN		R_PPNK	0.00409752	0.00409752
Rv0072	NE	NE	TN		R_GUAA	0.029466	0.0294675
Rv0073	NE	NE	TN		R_MBTA2	9.05069e-05	9.05071e-05
Rv0411c	NE	E	FN		R_MBTA3	9.06274e-05	9.06276e-05
Rv2563	NE	NE	TN		R_ADHA	-1000	999
Rv2564	NE	NE	TN		R_MCA	0	0
Rv2940c	E	NE	FP		R_AACE	0	0
Rv2210c	E	E	TP		R_MPET	0	22.1542
Rv1695	E	E	TP		R_ISCS	0.000482061	0.000482062
Rv3396c	E	E	TP		R_LYSA	0.0100941	0.0100976
Rv2379c	E	E	TP		R_MSHD	0.00394687	0.00394688
Rv2380c	E	E	TP		R_KASB19	0.0071104	0.00711041
Rv2384	E	NE	FP		R_KASB18	0.00956348	0.0095635
Rv0162c	NE	NE	TN		R_KASB15	0.017776	0.017776
Rv0761c	NE	NE	TN		R_DCTA1A	0	33.2312
Rv1530	NE	NE	TN		R_DCTA1B	0	33.2312
Rv1862	NE	NE	TN		R_KASB16	0.017776	0.017776
Rv1082	NE	NE	TN		R_KASB11	0.017776	0.017776
Rv3025c	E	E	TP		R_KASB10	0.017776	0.017776
Rv1293	E	E	TP		R_KASB13	0.017776	0.017776
Rv2245	E	E	TP		R_KASB12	0.017776	0.017776
Rv2246	E	E	TP		R_FADD28	0	16.6156
Rv2443	NE	NE	TN		R_TDPMB	0	33.2312
Rv0035	NE	NE	TN		R_HMGCOA	0.000250695	0.000271642
Rv0099	NE	NE	TN		R_USPA4	0	33.2312
Rv0119	NE	E	FN		R_USPA3	0	33.2312
Rv0166	NE	NE	TN		R_CYSQ1	0.00192824	0.00192825
Rv0214	NE	NE	TN		R_CYSQ2	0	66.4625
Rv0270	NE	NE	TN		R_PCAA3	0.00245309	0.00245309
Rv0404	NE	E	FN		R_PCAA2	0.00563499	0.005635
Rv0551c	NE	NE	TN		R_PCAA1	0.00257752	0.00257752
Rv0852	NE	NE	TN		R_FADE282	0	0
Rv1058	NE	NE	TN		R_CDSA	-999.99	999.649
Rv1185c	NE	NE	TN		R_FADD27	0	16.6156
Rv1206	NE	NE	TN		R_FAS37	0.130858	5.8679
Rv1521	NE	NE	TN		R_FAS36	0.130858	5.8679
Rv1529	NE	NE	TN		R_FAS35	0.130858	5.8679
Rv1549	NE	NE	TN		R_FAS34	0.130858	5.8679
Rv1550	NE	NE	TN		R_FAS33	0.130858	5.8679
Rv1750c	NE	NE	TN		R_FAS32	0.130858	5.8679
Rv1925	NE	NE	TN		R_FAS31	0.130858	5.8679
Rv2187	NE	NE	TN		R_FAS30	0.130858	5.8679
Rv2505c	NE	NE	TN		R_HPT3	0	0
Rv2590	NE	NE	TN		R_HPT2	0	2.20489e-06
Rv2941	NE	NE	TN		R_HPT1	0	33.2312
Rv2948c	E	NE	FP		R_FOLE	0.00024103	0.0002423
Rv2950c	NE	NE	TN		R_FAS39	0.130828	40.2899
Rv3089	NE	NE	TN		R_FAS38	0.130858	5.8679
Rv3506	NE	NE	TN		R_GA6PF6P	-1000	66.2763
Rv3513c	NE	NE	TN		R_TSUCCA	-33.2312	34.2312
Rv3561	NE	NE	TN		R_TADN	-2.20489e-06	0
Rv3801c	E	E	TP		R_OTSB2	0	22.1542
Rv3826	NE	E	FN		R_HSAF	0	0
Rv1235	NE	NE	TN		R_PGSA1	0.00331417	0.00331417
Rv1236	NE	NE	TN		R_TVALB	0	33.2312
Rv1237	NE	NE	TN		R_PGSA3	0.00548344	0.00548345
Rv1238	NE	NE	TN		R_PGSA2	0.00274172	0.00274173
Rv2039c	NE	NE	TN		R_MAS6	0.000915916	0.000915917
Rv2040c	NE	NE	TN		R_MCACP	0.00457958	0.00457959
Rv2041c	NE	NE	TN		R_RIBC	0.0105752	0.0105766
Rv2316	NE	NE	TN		R_PPSC1	0.000668859	0.000668861
Rv2317	NE	E	FN		R_OTSB1	0.008888	0.00888801
Rv2131c	E	E	TP		R_ECHA192	0	0
Rv0470c	E	NE	FP		R_MNTH	-66.4625	66.4625
Rv3543c	NE	E	FN		R_NAGINSP	0.00394687	0.00394688
Rv3544c	NE	E	FN		R_GLCB	0.127654	0.127682
Rv2881c	NE	E	FN		R_UPPP	0.0282909	0.028291
Rv3624c	NE	E	FN		R_ANSA	0.989418	34.2207
Rv3609c	E	E	TP		R_INO1	0.00726104	0.00726105
Rv2006	NE	E	FN		R_PNCA	0	0
Rv3372	NE	E	FN		R_FADE2	0	40.159
Rv3534c	NE	NE	TN		R_FADE3	0	6.69317
Rv2746c	E	E	TP		R_PHEN	0.022446	0.0224669
Rv1822	E	E	TP		R_FADE1	0	40.159
Rv2933	E	NE	FP		R_FADE6	0	6.69317
Rv0924c	NE	NE	TN		R_FADE7	0	6.69317
Rv0486	E	E	TP		R_FADE4	0	6.69317
Rv1837c	NE	E	FN		R_FADE5	0	6.69317
Rv2136c	E	NE	FP		R_FADE233	0	6.98216e-06
Rv1538c	NE	E	FN		R_FADE232	0.000250695	0.000271642
Rv0046c	E	E	TP		R_FADE231	0	1.39643e-05
Rv2043c	NE	NE	TN		R_PHEA	0.0129253	0.0129273
Rv0948c	NE	NE	TN		R_KATG1	0	0
Rv1885c	NE	NE	TN		R_KATG2	0.000836624	14.2535
Rv3838c	E	E	TP		R_GLTA1	0	1000
Rv1908c	NE	E	FN		R_BIOF	0	7.90433e-07
Rv0032	NE	NE	TN		R_TLEUB	0	33.2312
Rv3601c	E	E	TP		R_PYRD1	0	0.0285992
Rv3262	NE	NE	TN		R_MMAA26	0.00207979	0.00207979
Rv2691	NE	NE	TN		R_TETH	0.999986	1
Rv2692	NE	NE	TN		R_MMAA24	0.00232865	0.00232866
Rv3316	NE	NE	TN		R_MMAA23	0.00245309	0.00245309
Rv3317	NE	NE	TN		R_ICL2	0	1000
Rv3319	NE	NE	TN		R_MMAA21	0.00257752	0.00257752
Rv3293	NE	NE	TN		R_PAND	0.00593537	0.00593737
Rv3567c	NE	E	FN		R_FBIB	0	0
Rv1409	NE	E	FN		R_TREY	0	1000
Rv0211	NE	E	FN		R_TKB	0	33.2312
Rv1248c	NE	E	FN		R_PCA	0	66.4625
Rv3265c	E	E	TP		R_SDH2	-40.0937	0.0653688
Rv2531c	E	NE	FP		R_FAS17	0.131159	5.8682
Rv0242c	NE	NE	TN		R_PCD	0	3.49108e-06
Rv1350	NE	E	FN		R_TCADA	0	3.49108e-06
Rv1483	NE	E	FN		R_FAS16	0.131159	5.8682
Rv2002	NE	NE	TN		R_METB4	0	11.7515
Rv2766c	NE	NE	TN		R_METB1	0	11.7515
Rv3800c	E	E	TP		R_METB2	-0.00964587	11.748
Rv3696c	NE	NE	TN		R_METB3	0	11.7515
Rv0254c	NE	NE	TN		R_ADD1	0	33.2318
Rv1023	NE	E	FN		R_HSA	0	0
Rv3097c	NE	NE	TN		R_ADD2	0	33.2318
Rv0217c	NE	NE	TN		R_RIBD1	0.0105752	0.0105766
Rv0220	NE	NE	TN		R_PCKA	-999.942	65.4589
Rv0646c	NE	NE	TN		R_FABD	0.323992	40.7497
Rv1076	NE	E	FN		R_FADB3	0	0
Rv1104	NE	NE	TN		R_FADB2	0	0
Rv1105	NE	NE	TN		R_FADB1	0	0
Rv1399c	NE	NE	TN		R_KDH	0	0
Rv1400c	NE	NE	TN		R_FADD344	0	16.6156
Rv1426c	NE	NE	TN		R_FADD345	0	16.6156
Rv1497	NE	NE	TN		R_FADD346	0	16.6168
Rv1755c	NE	NE	TN		R_FADD347	0	16.6156
Rv1900c	NE	NE	TN		R_FADD341	0	16.6156
Rv1923	NE	NE	TN		R_FADD342	0	16.6156
Rv2284	NE	NE	TN		R_RIBD2	0.0105752	0.0105766
Rv2349c	NE	NE	TN		R_DPHRAM	0	1000
Rv2350c	NE	NE	TN		R_WBBL	0.00051219	0.00051219
Rv2351c	NE	NE	TN		R_PTRSC	0.00105451	0.00105451
Rv2385	NE	NE	TN		R_ECHA81	0	1.39643e-05
Rv2463	NE	NE	TN		R_ECHA82	0	6.98216e-06
Rv2485c	NE	NE	TN		R_FBIA2	0	0
Rv2970c	NE	NE	TN		R_FBIA1	0	0
Rv3084	NE	NE	TN		R_PG	0.00548344	0.00548345
Rv3176c	NE	NE	TN		R_KASB20	0.00478174	0.00478175
Rv3487c	NE	NE	TN		R_FABG18	0.0151985	0.0151985
Rv3775	NE	NE	TN		R_PKS136	0.00207979	0.00207979
Rv2217	E	E	TP		R_GLPK	0	67.4597
Rv3001c	E	E	TP		R_COBU	0	0
Rv2218	E	E	TP		R_ENO	-67.369	-0.906505
Rv0191	NE	NE	TN		R_FADD348	0.000668859	16.6163
Rv3569c	NE	E	FN		R_HIBUT	0	6.98216e-06
Rv3818	E	NE	FP		R_FADD349	0	16.6156
Rv0500	E	E	TP		R_PPGPP	0	22.1542
Rv1264	NE	NE	TN		R_FAS68	0	4.57827
Rv1318c	NE	NE	TN		R_LIPY	0	3.32335
Rv1319c	NE	NE	TN		R_PKS133	0.00245309	0.00245309
Rv1320c	NE	NE	TN		R_PKS132	0.00563499	0.005635
Rv1625c	NE	NE	TN		R_PKS131	0.00257752	0.00257752
Rv2435c	NE	NE	TN		R_CHCD	0	0
Rv2152c	E	E	TP		R_LIPW	0	0
Rv0482	E	E	TP		R_PKS135	0.00270195	0.00270196
Rv1315	E	E	TP		R_PKS134	0.00232865	0.00232866
Rv3310	NE	NE	TN		R_SAMA	0.00105451	0.00105451
Rv2215	NE	E	FN		R_LIPB	0.000301288	0.000301289
Rv2157c	E	E	TP		R_ILVC2	0.0193427	0.0193567
Rv2158c	E	E	TP		R_LIPA	0.000301288	0.000301289
Rv3423c	E	E	TP		BiomassGrowthInVitro	0	0
Rv1077	NE	NE	TN		R_ILVC3	0.0922339	0.0922618
Rv2793c	NE	E	FN		R_TLLAC	-6.98216e-06	0
Rv0884c	E	E	TP		R_HDAD	0	0
Rv0505c	E	E	TP		R_NAMH	0.010756	0.010756
Rv3042c	E	E	TP		R_NAMN	0	0
Rv0126	NE	NE	TN		R_GLNH1	0	33.2312
Rv3273	NE	NE	TN		R_PROC1	-999.972	1000
Rv3588c	NE	E	FN		R_PROC2	-999.972	1000
Rv3266c	NE	E	FN		R_CYA	0	33.2312
Rv0066c	NE	E	FN		R_TCO2	-2.1217	-2.12166
Rv3339c	NE	NE	TN		R_DORIB2	0	0
Rv2259	NE	NE	TN		R_DORIB1	0	0
Rv1620c	NE	E	FN		R_MURC	0.0153657	0.0153657
Rv1621c	NE	E	FN		R_MURB	0.0273268	0.0273269
Rv1622c	NE	E	FN		R_MURA	0.0273268	0.0273269
Rv0252	NE	NE	TN		R_DHA	0	0
Rv0253	NE	NE	TN		R_DLAT	0	1.39643e-05
Rv2928	E	NE	FP		R_MURF	0.0153657	0.0153657
Rv1213	NE	NE	TN		R_MURE	0.0153657	0.0153657
Rv1326c	NE	E	FN		R_ALR	0.0307314	0.0307384
Rv3356c	NE	E	FN		R_CBS	0	66.4782
Rv1327c	NE	E	FN		R_TRUB	0	0
Rv1603	E	E	TP		R_SERC	0.191242	66.6537
Rv2995c	E	E	TP		R_SERB	0.191242	66.6537
Rv1188	NE	NE	TN		R_TRES	-1000	0
Rv1328	NE	NE	TN		R_MK	0.0035552	0.0035552
Rv1594	E	E	TP		R_H2CO3	0.0634308	1000
Rv1596	E	E	TP		R_RMLD	-0.00051219	999.999
Rv0478	NE	NE	TN		R_UDPP	0.0324788	0.0324789
Rv2641	NE	NE	TN		R_TTAG	-4.47575e-07	0
Rv3409c	NE	NE	TN		R_TDAG	-6.46497e-07	0
Rv3808c	E	E	TP		R_ICD	0	1.39643e-05
Rv1819c	NE	NE	TN		R_ADHE2	0	0
Rv2601	E	NE	FP		R_CYD	0	19.9854
Rv2447c	E	E	TP		R_NIRB2	0	36.4805
Rv2228c	NE	E	FN		R_TESA8	0.000108464	0.000108464
Rv1500	E	NE	FP		R_ISUCC	0	40.159
Rv3806c	E	E	TP		R_GLGC	-999.839	998.884
Rv2361c	E	E	TP		R_GLGB	0	33.2312
Rv2855	NE	NE	TN		R_FOLD2	0.0994839	0.0994993
Rv2471	NE	NE	TN		R_GLGE	0	1000
Rv3309c	NE	NE	TN		R_HISA2	0.0103342	0.0103374
Rv1437	NE	E	FN		R_PDHB	0.000250695	0.000271642
Rv1832	NE	E	FN		R_LEUB	0.0449317	0.0449554
Rv0946c	NE	E	FN		R_HISA1	0.00656808	0.00656982
Rv2847c	E	E	TP		R_THEXC	-1.07418e-06	0
Rv2427c	NE	NE	TN		R_P5C	0	40.159
Rv2439c	NE	E	FN		R_GLGP	0	998.784
Rv3248c	E	E	TP		R_PPSC2	0.00113887	0.00113887
Rv1712	E	E	TP		R_NADA	0.00867709	0.00867711
Rv2421c	E	E	TP		R_NADC	0.00867709	0.00867711
Rv2856	NE	NE	TN		R_ACCA1	0.000250695	0.000271642
Rv2952	E	NE	FP		R_TTYR	-2.09465e-06	0
Rv3708c	E	E	TP		R_DEOC	0	0
Rv3709c	E	E	TP		R_GLX1	0	0
Rv1121	NE	NE	TN		R_CHOD	0	0
Rv2773c	E	E	TP		R_3HSA	0	0
Rv1612	E	E	TP		R_GLFT2	0.00051219	0.00051219
Rv1613	E	E	TP		R_BACA	0	0
Rv3257c	NE	E	FN		R_APRO	0	0
Rv3308	NE	NE	TN		R_FADD6	0	16.6156
Rv3264c	E	E	TP		R_SPEE	0.00105451	0.00105451
Rv3568c	NE	E	FN		R_FOLC2	0.00024103	0.0002423
Rv0317c	NE	NE	TN		R_DMBI	0	0
Rv3842c	NE	NE	TN		R_KASB14	0.017776	0.017776
Rv3536c	NE	NE	TN		R_PPSB4	0.000303698	0.000303699
Rv1655	E	E	TP		R_ACPIM3	0.000723091	0.000723092
Rv0858c	NE	NE	TN		R_ACPIM2	0.00144618	0.00144618
Rv0221	NE	NE	TN		R_ARIZ	0	0
Rv0895	NE	NE	TN		R_ACPIM7	0.000723091	0.000723092
Rv1425	NE	NE	TN		R_ACPIM6	0.000723091	0.000723092
Rv1760	NE	NE	TN		R_ACPIM5	0.000723091	0.000723092
Rv2285	NE	NE	TN		R_ACPIM4	0.000723091	0.000723092
Rv2484c	NE	NE	TN		R_FAS9	0.131159	5.8682
Rv3087	NE	NE	TN		R_SUGL	0	0
Rv3088	NE	NE	TN		R_ACPIM8	0.000723091	0.000723092
Rv3130c	NE	NE	TN		R_S1	0.027839	66.4903
Rv3233c	NE	NE	TN		R_S2	0.000250695	999.937
Rv3234c	NE	NE	TN		R_S3	0	36.4805
Rv3371	NE	NE	TN		R_DPPR	0.0480554	0.0480555
Rv3480c	NE	NE	TN		R_DPPP	0.0282909	0.028291
Rv3734c	NE	NE	TN		R_MTR	0	0
Rv3740c	NE	NE	TN		R_MMAA22	0.00563499	0.005635
Rv0649	NE	NE	TN		R_T4HBZA	-0.000241031	-0.00024103
Rv2244	E	E	TP		R_AGLA2	0	0
Rv2066	NE	NE	TN		R_AGLA1	0	522.117
Rv0557	NE	NE	TN		R_UPP	0	6.98216e-06
Rv1820	NE	NE	TN		R_PGK	-34.4451	-0.715263
Rv3002c	NE	NE	TN		R_GCVB	0.0329083	0.0329222
Rv3003c	NE	E	FN		R_PGI	-44.4311	999.574
Rv3509c	NE	NE	TN		R_CYSG2	0.00024103	0.000241031
Rv1285	E	E	TP		R_CYSG3	0.00024103	0.000241031
Rv1286	E	E	TP		R_CYSG1	0.00024103	0.000241031
Rv2931	E	NE	FP		R_PROA	0	66.4903
Rv0618	NE	NE	TN		R_PROB	0	66.4903
Rv0619	NE	NE	TN		R_SAHH	0.0562194	22.2104
Rv1843c	E	NE	FP		R_CMK1	0.0444701	0.0444702
Rv3410c	E	E	TP		R_FADD9	0	16.6156
Rv3411c	E	E	TP		R_NADD1	0	33.2312
Rv1658	E	E	TP		R_NADD2	0.00867709	0.00867711
Rv2977c	E	E	TP		R_NICT1	0	33.2312
Rv0081	NE	NE	TN		R_DIMA	0.00024103	0.000241031
Rv0082	NE	NE	TN		R_ASD	0.0823435	11.811
Rv0083	NE	NE	TN		R_FADD322	0.00563499	0.005635
Rv0084	NE	NE	TN		R_KASB9	0.017776	0.017776
Rv0085	NE	NE	TN		R_ASK	0.0823435	11.811
Rv0086	NE	NE	TN		R_ZWF2	0	2.09465e-05
Rv0087	NE	E	FN		R_DAPB1	0	0.0254633
Rv0088	NE	NE	TN		R_DAPB2	0	0.0254633
Rv2678c	E	E	TP		R_TRPA	0.00656808	0.00656982
Rv3535c	NE	NE	TN		R_PYRF	0.0285922	0.0285992
Rv3436c	NE	E	FN		R_THYXN	-4.65478e-06	0
Rv2984	NE	E	FN		R_TESA2	0.000274775	0.000274775
Rv1018c	E	E	TP		R_TAC	-1.39643e-05	0
Rv2763c	NE	E	FN		R_MANB2	-0.035552	-0.035552
Rv1604	NE	NE	TN		R_MAS9	0.0032057	0.00320571
Rv2701c	NE	NE	TN		R_MANB1	0.035552	0.035552
Rv3792	E	E	TP		R_FADD323	0.00245309	0.00245309
Rv2476c	NE	E	FN		R_TG3P	-6.98216e-06	0
Rv1347c	E	NE	FP		R_CYGLY2	0	0
Rv0422c	E	E	TP		R_HSAC	0	0
Rv0865	NE	NE	TN		R_MAS1	0	3.49108e-05
Rv1600	NE	E	FN		R_MAS2	0.00366366	0.00366367
Rv3772	NE	NE	TN		R_MAS3	0.00771297	0.00771299
Rv0951	NE	E	FN		R_MAS4	0.000915916	0.000915917
Rv0952	NE	E	FN		R_GLPQ1	0	0
Rv0869c	NE	NE	TN		R_HSAE	0	0
Rv3109	NE	E	FN		R_MAS7	0.00343468	0.00343469
Rv3111	E	NE	FP		R_OXCOA	0	0
Rv3116	E	NE	FP		R_ARGD1	0.0356424	66.526
Rv0337c	NE	E	FN		R_ARGD2	0.0254598	0.0254633
Rv0848	NE	NE	TN		R_TAG	0.00214818	3.3255
Rv1336	NE	NE	TN		R_INHA21	0.00478174	0.00478175
Rv2334	NE	NE	TN		R_INHA20	0.0071104	0.00711041
Rv0635	E	E	TP		R_FABD13	-6.70377	-0.0105622
Rv0636	E	E	TP		R_FABD12	-40.1538	6.69849
Rv1826	NE	E	FN		R_FABD11	-40.159	40.159
Rv2211c	NE	E	FN		R_FABD10	0.0052811	40.1643
Rv3068c	E	NE	FP		R_COBI2	0	0
Rv2753c	E	E	TP		R_COBI1	0	0
Rv2726c	E	E	TP		R_FADD3415	0	16.6156
Rv1202	E	E	TP		R_FABG17	0.017776	0.017776
Rv2252	E	NE	FP		R_MGTA	0	0.00259108
Rv2289	NE	NE	TN		R_MACAC	0	2.09465e-05
Rv2173	NE	NE	TN		R_ILVN	0.0922339	0.0922618
Rv3383c	NE	NE	TN		R_HLA	0	1.39643e-05
Rv0812	E	E	TP		R_CYSD	0.0279294	0.0279364
Rv2589	NE	NE	TN		R_PPSA1	0.000668859	0.000668861
Rv3551	NE	E	FN		R_FABG2	0	40.2137
Rv3552	NE	E	FN		R_GALTB	0	0
Rv2051c	E	E	TP		R_FADD3410	0	16.6156
Rv1512	E	E	TP		R_BIRA	0	22.1542
Rv2188c	NE	E	FN		R_FADD3411	0	16.6156
Rv3010c	NE	NE	TN		R_TAKG	-6.98216e-06	0
Rv2386c	E	E	TP		R_TAL	-0.0552876	-0.0552792
Rv3215	NE	E	FN		R_GUAB2	0.029466	0.0294675
Rv1098c	NE	E	FN		R_ARGG	0.0345879	33.2658
Rv3106	NE	NE	TN		R_TLAC	-6.98216e-06	0
Rv2849c	NE	NE	TN		R_FADD343	0	16.6156
Rv1745c	NE	NE	TN		R_FABD2	-40.159	5.73704
Rv1617	NE	E	FN		R_TAN	-2.99236e-06	0
Rv0555	E	E	TP		R_FABD1	-0.0361593	-0.0360905
Rv1445c	NE	NE	TN		R_THIL	0.00024103	0.000241031
Rv1144	NE	NE	TN		R_HYD	0	0
Rv0545c	NE	NE	TN		R_HEOX	0.00024103	0.000241031
Rv0929	NE	NE	TN		R_PPTHIO4	0.000108464	0.000108464
Rv0930	NE	NE	TN		R_PPTHIO5	0.00180773	0.00180773
Rv0932c	NE	NE	TN		R_PPTHIO2	0.0010304	0.00103041
Rv0933	NE	NE	TN		R_P6C	0	3.49108e-06
Rv0934	NE	NE	TN		R_TPYRI	-2.61831e-06	0
Rv0935	NE	NE	TN		R_PPTHIO1	0.00059655	0.000596551
Rv0936	NE	NE	TN		R_FAS14	0.131159	5.8682
Rv2281	NE	NE	TN		R_FABD7	-40.2002	43.3947
Rv3526	NE	E	FN		R_T9OCD	-1.55159e-06	0
Rv3571	NE	E	FN		R_ARGB	0.0356424	66.526
Rv1122	NE	E	FN		R_HEME	0.000482061	0.000482062
Rv1844c	NE	NE	TN		R_TXAN	0	0
Rv1469	NE	NE	TN		R_DCTA2B	0	33.2312
Rv2458	NE	NE	TN		R_FADD3418	0	16.6156
Rv2392	E	E	TP		R_HSAG1	-65.4625	1
Rv0147	NE	NE	TN		R_GLMS	-999.953	66.3235
Rv0458	NE	NE	TN		R_PPK1	0	1000
Rv0768	NE	NE	TN		R_GLMU	0.0471516	0.0471517
Rv2987c	E	E	TP		R_DFRA2	-1000	1000
Rv2988c	E	E	TP		R_FABG9	0.017776	0.017776
Rv2610c	E	E	TP		R_IMPA	0.00331417	0.00331417
Rv1348	E	E	TP		R_AFTA	0.00051219	0.00051219
Rv1349	E	E	TP		R_FADD30	0	16.6156
Rv2895c	E	NE	FP		R_FAS24	0.130858	5.8679
Rv1180	E	NE	FP		R_FAS25	0.130858	5.8679
Rv1183	E	E	TP		R_FAS26	0.130858	5.8679
Rv1182	E	NE	FP		R_FAS27	0.130858	5.8679
Rv3710	E	E	TP		R_FAS20	0.130858	5.8679
Rv2320c	NE	NE	TN		R_FAS21	0.130858	5.8679
Rv0634c	NE	NE	TN		R_FAS22	0.130858	5.8679
Rv0107c	NE	NE	TN		R_FAS23	0.130858	5.8679
Rv1239c	NE	NE	TN		R_TCYSA	0	33.2312
Rv1811	NE	NE	TN		R_PTHIO3	1.92824e-05	1.92825e-05
Rv1606	E	E	TP		R_PTHIO2	0.000274775	0.000274775
Rv1602	E	E	TP		R_FAS28	0.130858	5.8679
Rv2121c	E	E	TP		R_GDH	0	1000
Rv1599	E	E	TP		R_TCITR	-6.98216e-06	0
Rv0091	NE	NE	TN		R_HSAG2	0	0
Rv1511	NE	NE	TN		R_DHNP	0.00024103	0.0002423
Rv1304	NE	E	FN		R_NAGINS	0.00394687	0.00394688
Rv1305	NE	E	FN		R_CYSN	0.0279294	66.4904
Rv1307	NE	E	FN		R_MBTK2	9.05069e-05	9.05071e-05
Rv1308	NE	E	FN		R_MBTK3	9.06274e-05	9.06276e-05
Rv1309	NE	E	FN		R_TCITB	0	33.2312
Rv1310	NE	E	FN		R_MBTK1	9.05069e-05	9.05071e-05
Rv2951c	E	NE	FP		R_THID1	0.00024103	22.1544
Rv2936	E	NE	FP		R_THID2	0.00024103	22.1544
Rv2937	E	NE	FP		R_NDK1	-65.401	1000
Rv2938	E	NE	FP		R_NDK2	-999.967	1000
Rv2942	E	NE	FP		R_NDK3	0.0607095	1000
Rv2945c	E	NE	FP		R_NDK4	0.00584499	33.2371
Rv1294	E	E	TP		R_NDK5	0.00358533	0.00358533
Rv0069c	NE	NE	TN		R_NDK6	-999.648	999.994
Rv1295	E	E	TP		R_NDK7	0.00584499	33.2386
Rv1296	E	E	TP		R_BARB	0	0
Rv1492	NE	NE	TN		R_PPGPPP	0	22.1542
Rv1493	NE	NE	TN		R_MOG	0	0
Rv2934	E	NE	FP		R_TCELB	0	0
Rv2953	E	NE	FP		R_ACCA3	0	22.1542
Rv2959c	NE	NE	TN		R_MAS5	0.00366366	0.00366367
Rv2957	NE	NE	TN		R_HISC2	0.0103342	0.0103374
Rv2958c	NE	NE	TN		R_SUCD	-1000	11.4156
Rv3824c	E	NE	FP		R_MOAA1	0.00024103	0.000241031
Rv0129c	NE	NE	TN		R_ASPB2	0.0129253	0.0129273
Rv1886c	NE	NE	TN		R_ASPB3	0	1000
Rv3803c	NE	NE	TN		R_MOP	0.0449317	0.0449554
Rv0993	NE	E	FN		R_ASPB1	0.0095207	0.0095228
Rv2962c	NE	NE	TN		R_HIAA	0	0
Rv3756c	NE	NE	TN		R_CYSK1	0	33.2391
Rv3757c	NE	NE	TN		R_HADA1	0	40.2336
Rv3758c	NE	NE	TN		R_HADA2	0	40.2137
Rv3759c	NE	NE	TN		R_HADA3	0	40.2075
Rv0620	NE	NE	TN		R_HADA4	0	40.2066
Rv0564c	NE	NE	TN		R_HADA5	0	40.1999
Rv2982c	NE	NE	TN		R_HADA6	0.017776	40.1768
Rv0070c	NE	NE	TN		R_HADA7	0.017776	0.017776
Rv1093	NE	E	FN		R_DCMP	0	33.2312
Rv1940	E	NE	FP		R_GCVT	0.0329083	0.0329222
Rv1415	NE	E	FN		R_PGMA2	0.101142	998.885
Rv3913	E	E	TP		R_DAPA	0.0254598	0.0254633
Rv0729	NE	NE	TN		R_DAPF	0.0254598	0.0254633
Rv3802c	E	E	TP		R_DAPE	0.0254598	0.0254633
Rv3307	E	NE	FP		R_TDGLUA	0	33.2312
Rv3045	NE	NE	TN		R_DAG	0.0214818	0.0215167
Rv2153c	E	E	TP		R_CDH	-1000	999.639
Rv2438c	E	E	TP		R_ACTAC1	0.000250695	0.000271642
Rv0642c	E	E	TP		R_ACTAC2	0	2.09465e-05
Rv0777	E	E	TP		R_IDSA1	0.0323282	0.0323283
Rv3470c	NE	NE	TN		R_MDH	-67.0318	1000
Rv0368c	NE	NE	TN		R_PABA	0.00024103	0.000244023
Rv0370c	NE	NE	TN		R_USPA1	0	33.2312
Rv0372c	NE	NE	TN		R_THI	0	22.1542
Rv0373c	NE	NE	TN		R_GABT	-6.98216e-06	66.4625
Rv0374c	NE	NE	TN		R_CHE1	0.00024103	0.000241031
Rv0375c	NE	NE	TN		R_TFRUB	0	0
Rv0376c	NE	NE	TN		R_IPDAB	0	0
Rv0866	NE	NE	TN		R_PGMA1	-0.0471517	-0.0471516
Rv3119	NE	NE	TN		R_FUCAC	0	2.09465e-05
Rv3322c	E	NE	FP		R_PPM1	0.016601	0.016601
Rv2388c	E	NE	FP		R_TESA7	7.23091e-05	7.23092e-05
Rv1338	E	E	TP		R_TESA6	0.0010304	0.00103041
Rv3545c	NE	NE	TN		R_TESA5	0.00059655	0.000596551
Rv1611	E	E	TP		R_BO12	0	5.73701
Rv1207	NE	NE	TN		R_TESA3	1.92824e-05	1.92825e-05
Rv0570	NE	NE	TN		R_SNOP	0	2.61831e-06
Rv1981c	NE	NE	TN		R_TESA1	0.00015908	0.00015908
Rv1345	NE	NE	TN		R_A6RP	0.0105752	0.0105766
Rv1344	NE	NE	TN		R_EPIA2	0.00723091	0.00723092
Rv0562	E	E	TP		R_EPIA1	0.00723091	0.00723092
Rv1857	NE	NE	TN		R_PIMB	0	0.00259108
Rv1858	NE	NE	TN		R_PFKA	0	66.4625
Rv1859	NE	NE	TN		R_TRIFL	-1.39643e-06	0
Rv1130	NE	E	FN		R_HADA19	0.00956348	0.0095635
Rv1383	E	E	TP		R_ENTC	0.00382684	0.00382685
Rv1384	E	E	TP		R_PAPA2	0.00192824	0.00192825
Rv3341	NE	E	FN		R_FUM	-0.0234362	33.2078
Rv1373	NE	NE	TN		R_FADD263	0.000668859	0.000668861
Rv2267c	NE	NE	TN		R_FPRA	0	84.7531
Rv3529c	NE	NE	TN		R_COBO	0	0
Rv2754c	NE	E	FN		R_FADD262	0.00113887	0.00113887
Rv2436	NE	NE	TN		R_TCOIIA	0	33.2312
Rv1878	NE	NE	TN		R_IDI	-0.312948	999.687
Rv2220	NE	E	FN		R_TCOIIB	0	33.2312
Rv2222c	NE	NE	TN		R_PYKA	0	1000
Rv2860c	NE	NE	TN		R_MEND2	0.0035552	0.0035552
Rv1607	NE	NE	TN		R_DEVB	0	2.09465e-05
Rv3809c	E	E	TP		R_MACOA	0	1.39643e-05
Rv2900c	NE	NE	TN		R_PSTS1B	0	33.2312
Rv1257c	NE	NE	TN		R_PSTS1A	0.321715	33.553
Rv0501	NE	NE	TN		R_KSH	0	0
Rv0536	NE	NE	TN		R_GND2	0	2.09465e-05
Rv3634c	NE	E	FN		R_CTPD2	0	33.2312
Rv3858c	NE	E	FN		R_CTPD1	0	33.2312
Rv3859c	NE	E	FN		R_PTHIO1	0.00015908	0.00015908
Rv0255c	NE	NE	TN		R_MMUM	0	22.1542
Rv2453c	NE	NE	TN		R_2PPLA	0	0
Rv0392c	NE	NE	TN		R_TGSN	-1.10245e-06	0
Rv1854c	NE	E	FN		R_CYSH	0.0260012	0.0260081
Rv1704c	NE	NE	TN		R_ACAL	0	66.4625
Rv0438c	NE	NE	TN		R_LEUC2	-0.0449554	-0.0449317
Rv0994	NE	NE	TN		R_LEUC1	-0.0449554	-0.0449317
Rv2780	E	NE	FP		R_TCYSB	0	33.2312
Rv2584c	NE	NE	TN		R_PTHIO5	0.000482061	0.000482062
Rv0753c	NE	NE	TN		R_MBTA1	9.05069e-05	9.05071e-05
Rv2249c	NE	NE	TN		R_HADA21	0.00478174	0.00478175
Rv3302c	NE	E	FN		R_FAS29	0.130858	5.8679
Rv0650	NE	NE	TN		R_INHA4	0	40.2066
Rv0751c	NE	NE	TN		R_INHA5	0	40.1999
Rv0437c	E	NE	FP		R_INHA6	0.017776	40.1768
Rv3560c	NE	E	FN		R_INHA7	0.017776	0.017776
Rv2321c	NE	NE	TN		R_INHA1	0	40.2336
Rv2322c	NE	NE	TN		R_INHA2	0	40.2137
Rv0808	E	E	TP		R_INHA3	0	40.2075
Rv3497c	NE	E	FN		R_PIMA	0.00331417	0.00331417
Rv1652	E	E	TP		R_VIUB	0.00024103	0.000241031
Rv0155	NE	NE	TN		R_FADD321	0.00257752	0.00257752
Rv0157	NE	NE	TN		R_INHA8	0.017776	0.017776
Rv2713	NE	NE	TN		R_INHA9	0.017776	0.017776
Rv1659	E	E	TP		R_TH2O	-45.0164	-10.5927
Rv2935	E	NE	FP		R_NAGA1P	0.0471516	0.0471517
Rv2503c	NE	NE	TN		R_TMAN	0	0
Rv2504c	NE	NE	TN		R_TCL1	0	33.2312
Rv0889c	NE	NE	TN		R_TCL2	0	33.2312
Rv0896	NE	E	FN		R_PKS33	6.02576e-05	6.02577e-05
Rv0266c	NE	NE	TN		R_PKS32	0.000120515	0.000120515
Rv2682c	NE	E	FN		R_PKS31	3.01288e-05	3.01289e-05
Rv3379c	NE	NE	TN		R_DR1P	0	2.20489e-06
Rv0519c	NE	NE	TN		R_KASB1	0	40.2137
Rv0774c	NE	NE	TN		R_FAS69	0	5.14372
Rv1288	NE	NE	TN		R_KASB3	0	40.2068
Rv1436	NE	E	FN		R_KASB2	0	40.2075
Rv0643c	E	NE	FP		R_KASB5	0.017776	40.1768
Rv1442	NE	NE	TN		R_KASB4	0	40.2002
Rv1449c	E	E	TP		R_KASB7	0.017776	0.017776
Rv3255c	NE	E	FN		R_KASB6	0.017776	0.017776
Rv2611c	E	E	TP		R_LEUA	0.0449317	0.0449554
Rv3540c	NE	E	FN		R_KASB8	0.017776	0.017776
Rv1601	E	E	TP		R_FAS62	0	3.4451
Rv0788	E	E	TP		R_FAS63	0	3.4451
Rv0803	E	E	TP		R_FAS64	0	3.4451
Rv0809	E	E	TP		R_FAS65	0	3.4451
Rv0956	E	E	TP		R_FAS66	0	3.75458
Rv2335	NE	NE	TN		R_FAS67	0	4.12528
Rv3276c	E	E	TP		R_ROCE2	0	33.2312
Rv0772	E	E	TP		R_GLX2	0	0
Rv2201	NE	E	FN		R_MGTE2	0	33.2312
Rv1380	E	E	TP		R_HISI	0.0103342	0.0103374
Rv1381	E	E	TP		R_HISH	0.0103342	0.0103374
Rv0357c	E	E	TP		R_HISG	0.0103342	0.0103374
Rv2606c	NE	E	FN		R_THEPD	-1.55159e-06	0
Rv2130c	E	E	TP		R_HISE	0.0103342	0.0103374
Rv2964	NE	NE	TN		R_HISD	0.0103342	0.0103374
Rv2155c	E	E	TP		R_NICT2	0	33.2312
Rv3704c	NE	NE	TN		R_SAMOX	0	7.90433e-07
Rv2870c	E	E	TP		R_MTN1	0	0
Rv2332	NE	NE	TN		R_FADE324	0.00270195	0.00270196
Rv0573c	NE	NE	TN		R_ACCD22	0	66.4625
Rv1559	NE	E	FN		R_GCA	0.00723091	0.00723092
Rv0189c	E	E	TP		R_FABD3	-40.2175	43.4044
Rv0771	NE	NE	TN		R_ATP	27.0536	93.5161
Rv3823c	E	E	TP		R_TPYR	-6.98216e-06	0
Rv0346c	NE	NE	TN		R_DGMP	0	33.2312
Rv2127	NE	NE	TN		R_PTTPDIM	0.000903864	0.000903866
Rv0727c	NE	NE	TN		R_FABG3	0	40.2075
Rv2182c	NE	E	FN		R_FABG1	0	40.2336
Rv2483c	NE	NE	TN		R_FABG6	0.017776	40.1768
Rv1451	NE	E	FN		R_FABG7	0.017776	0.017776
Rv1456c	NE	E	FN		R_FABG4	0	40.2068
Rv2193	NE	E	FN		R_FABG5	0	40.2002
Rv2194	NE	E	FN		R_MMPL72	0.00024103	0.000241031
Rv2195	NE	E	FN		R_MMPL73	0.000903864	0.000903866
Rv2196	NE	E	FN		R_FABG8	0.017776	0.017776
Rv2200c	NE	E	FN		R_MMPL71	0.00024103	0.000241031
Rv3028c	NE	E	FN		R_FAS40	0	40.2336
Rv3029c	NE	E	FN		R_MMPL74	0.000903864	0.000903866
Rv3043c	NE	E	FN		R_FADD3420	0	16.6156
Rv0248c	NE	NE	TN		R_THRA	0.0568837	11.7856
Rv0249c	NE	NE	TN		R_SDAA	0	66.4625
Rv1553	NE	NE	TN		R_THRC	0.0278998	11.7794
Rv1554	NE	NE	TN		R_THRB	0.0278998	11.7794
Rv1555	NE	NE	TN		R_MUTA	-999.795	11.6201
Rv2852c	NE	NE	TN		R_COBL	0	0
Rv0261c	NE	NE	TN		R_PPSD3	0.000668859	0.000668861
Rv0267	NE	NE	TN		R_PHBADB	0	0
Rv1737c	NE	NE	TN		R_PPSD1	0.000178362	0.000178363
Rv2329c	NE	NE	TN		R_PHBADC	0	0
Rv1589	NE	E	FN		R_PAPA1	0.00192824	0.00192825
Rv0489	NE	E	FN		R_FAS70	0	5.8679
Rv3214	NE	NE	TN		R_FBPA	0	0
Rv1133c	E	E	TP		R_GLUCA	0	1000
Rv2833c	NE	NE	TN		R_TCITA	0	34.2312
Rv2834c	NE	NE	TN		R_ECHA193	0	0
Rv2835c	NE	NE	TN		R_GALU	0	999.939
Rv1001	NE	NE	TN		R_PHBADA	0	0
Rv3340	NE	E	FN		R_TGABAA	0	33.2312
Rv2697c	E	E	TP		R_PROZ2	0	33.2312
Rv2156c	E	E	TP		R_GSEALD	0.00577077	0.00578474
Rv2225	E	E	TP		R_GALK	0	0
Rv3602c	E	E	TP		R_TAD	-4.65477e-06	0
Rv0410c	NE	E	FN		R_GPSA	-0.96035	46.1558
Rv2573	E	NE	FP		R_GLYA1	0.141439	0.141446
Rv1391	E	E	TP		R_RIBA1	0.0211504	0.0211532
Rv3206c	E	E	TP		R_RIBA2	0.0105752	0.0105766
Rv0234c	NE	NE	TN		R_GLYA2	0.00024103	0.0002423
Rv1731	NE	NE	TN		R_TRXB2	0.0438374	0.0438444
Rv0462	NE	E	FN		R_PPSC4	0.000303698	0.000303699
Rv2482c	NE	NE	TN		R_BGLS	0	0
Rv1551	NE	NE	TN		R_AGPGLCN	0.00051219	0.00051219
Rv3303c	NE	NE	TN		R_XYLB	0	0
Rv1408	NE	E	FN		R_MYCOPP	0.017776	0.017776
Rv0125	NE	NE	TN		R_DEOD7	-33.2312	0.000604781
Rv0334	E	E	TP		R_NDK8	0	0.00307314
Rv3464	NE	E	FN		R_ADHC1	-1000	999
Rv3784	NE	NE	TN		R_ADHC2	0	33.7298
Rv2124c	NE	NE	TN		R_HADA13	0.017776	0.017776
Rv3145	NE	NE	TN		R_MURG	0.0153657	0.0153657
Rv3146	NE	NE	TN		R_Maintenance	1	1
Rv3147	NE	NE	TN		R_FADE8	0	6.69317
Rv3149	NE	NE	TN		R_TVALA	0	33.2312
Rv3152	NE	NE	TN		R_TDA	-0.000604781	0
Rv3153	NE	NE	TN		R_DEOD2	0	0
Rv3154	NE	NE	TN		R_KASB17	0.0151985	0.0151985
Rv3155	NE	NE	TN		R_NADE2	0	0.00867711
Rv3158	NE	NE	TN		R_FMN	-6.98216e-06	0
Rv1392	E	E	TP		R_MMAA42	0.00478174	0.00478175
Rv0409	NE	NE	TN		R_LPPG	0	0
Rv1159	E	E	TP		R_PURB2	0.0606794	0.0606841
Rv2205c	NE	NE	TN		R_PURB1	0.0415476	33.2728
Rv1852	NE	NE	TN		R_ETHA	0	0
Rv1609	E	E	TP		R_ILVB1	0.0193427	0.0193567
Rv2583c	E	E	TP		R_COX	0	0
Rv0013	E	E	TP		R_MOAE1	0.00024103	0.000241031
Rv3537	NE	E	FN		R_MYCO2	0.00207979	0.00207979
Rv1699	E	E	TP		R_HEMN1	0.000480958	0.000482062
Rv2344c	NE	NE	TN		R_HEMN2	0	1.10245e-06
Rv3315c	NE	NE	TN		R_MBTI	0.000271641	0.000271642
Rv2848c	NE	NE	TN		R_ROCE3	0	33.2312
Rv2939	E	NE	FP		R_MURI	0.0153657	0.0153727
Rv3754	E	E	TP		R_CYP1	0	0
Rv2607	NE	NE	TN		R_TRPC	0.00656808	0.00656982
Rv3432c	NE	NE	TN		R_RMLC	0	1000
Rv1979c	NE	NE	TN		R_TFOL	-1.26948e-06	0
Rv1999c	NE	NE	TN		R_5OPRO	0	33.2312
Rv3253c	NE	NE	TN		R_FOLP2	0	0.0002423
Rv2498c	NE	NE	TN		R_TTRE	0	0
Rv3075c	NE	NE	TN		R_NRDZ1	0.00307314	0.00307314
Rv0118c	NE	NE	TN		BiomassGrowth	0.301288	0.301289
Rv1201c	E	E	TP		R_OHSER	0	11.7577
Rv1595	E	E	TP		R_BO9	3.01288e-05	5.73704
Rv0957	E	E	TP		R_BO8	0	5.73704
Rv2070c	NE	NE	TN		R_PROP	0	5.86434
Rv0533c	NE	NE	TN		R_TLAAA	-3.49108e-06	0
Rv0535	E	NE	FP		R_CYCLY1	0	0
Rv0694	NE	NE	TN		R_NIRB1	0	36.4805
Rv1872c	NE	NE	TN		R_BO1	0	40.159
Rv0391	NE	E	FN		R_PRE6X	0	0
Rv0322	NE	NE	TN		R_BO3	0	40.159
Rv0137c	NE	NE	TN		R_BO2	0	40.159
Rv0183	NE	NE	TN		R_BO5	0	40.159
Rv2854	NE	NE	TN		R_BO4	0	40.159
Rv3199c	NE	NE	TN		R_BO7	0	5.73704
Rv3817	NE	NE	TN		R_BO6	0	40.159
Rv1475c	NE	E	FN		R_FADD281	0	16.6156
Rv2764c	NE	E	FN		R_FADD283	0	16.6156
Rv2178c	E	E	TP		R_PDIMA	0.000903864	0.000903866
Rv2048c	E	E	TP		R_HIPB	0	0
Rv0092	NE	NE	TN		R_GRCC1	0.0035552	0.0035552
Rv0103c	NE	NE	TN		R_INHA18	0.0151985	0.0151985
Rv2981c	E	E	TP		R_HIPA	0	0
Rv2454c	NE	E	FN		R_INHA16	0.017776	0.017776
Rv2455c	NE	E	FN		R_INHA17	0.017776	0.017776
Rv0382c	E	E	TP		R_FADE323	0.00232865	0.00232866
Rv1692	NE	NE	TN		R_INHA15	0.017776	0.017776
Rv2946c	E	NE	FP		R_FADE325	0.00207979	0.00207979
Rv2947c	E	NE	FP		R_MODA2	0	33.2312
Rv2538c	E	E	TP		R_MODA1	0	33.2312
Rv3523	NE	NE	TN		R_INHA11	0.017776	0.017776
Rv3522	NE	NE	TN		R_BKDC2	0.000250695	0.000271642
Rv3628	E	E	TP		R_PRPD	0	1000
Rv3825c	E	NE	FP		R_BKDC1	0	1.39643e-05
Rv1346	E	NE	FP		R_CARA	0.0631801	0.0631871
Rv1212c	NE	NE	TN		R_METX	0	11.7577
Rv3032	NE	E	FN		R_MEND1	0.0035552	0.0035552
Rv1127c	NE	E	FN		R_FOR	0	0
Rv2065	NE	NE	TN		R_TGLYCO	-1.39643e-05	0
Rv0908	NE	NE	TN		R_TRESU	0.00192824	0.00192825
Rv0969	NE	NE	TN		R_ALDC	0	33.7298
Rv1992c	NE	NE	TN		R_CTFPP	0.0282909	0.028291
Rv1997	NE	NE	TN		R_HOA	0	1.39643e-05
Rv2059	NE	NE	TN		R_TFRUA	0	0
Rv2061c	NE	NE	TN		R_GMK2	-999.967	1000
Rv2540c	E	E	TP		R_TILEA	0	33.2312
Rv2537c	E	E	TP		R_TILEB	0	33.2312
Rv3227	E	E	TP		R_CHOLCOA	0	0
Rv2207	NE	E	FN		R_TTHRB	0	33.2312
Rv3290c	NE	NE	TN		R_GMK3	0	33.2312
					R_TTHRA	0	33.2312
					R_CTPI1	0	33.2312
					R_CTPI2	0	33.2312
					R_THYX	-999.997	1000
					R_RBSK	0	66.4625
					R_HADA8	0.017776	0.017776
					R_GLN	0	66.4625
					R_CHAA	0	0
					R_DRFA	0	1000
					R_HADA9	0.017776	0.017776
					R_GLF	0.0153657	0.0153657
					R_FABG21	0.00478174	0.00478175
					R_FABG20	0.0071104	0.00711041
					R_SIRA1	2.41584	36.4805
					R_MMAA41	0.00232865	0.00232866
					R_TINS	-2.20489e-06	0
					R_FDHF	0	1.39643e-05
					R_GLX	0.000227066	0.0002423
					R_GALE	0.0153657	0.0153657
					R_GLT	-0.134336	1000
					R_ECHA191	0	0
					R_DCTA3B	0	33.2312
					R_COBQ1	0	0
					R_DCTA3A	0	34.2312
					R_NADE1	0	0.00867711
					R_MOBA	0	0
					R_PTGLCN	0.0153657	0.0153657
					R_TPPCH	0	0
					R_FAS11	0.131159	5.8682
					R_FAS10	0.131159	5.8682
					R_FAS13	0.131159	5.8682
					R_FAS12	0.131159	5.8682
					R_FAS15	0.131159	5.8682
					R_TPNTO	-1.9949e-06	0
					R_TKA	0	33.2312
					R_PTTDIM	0.00024103	0.000241031
					R_FAS19	0.131159	5.8682
					R_FAS18	0.131159	5.8682
					R_DAGD	0	3.49108e-06
					R_NDH	0	40.159
					R_CYCA4	-1.39643e-05	0
					R_CYCA5	-6.98216e-06	0
					R_MOEA1	0	0
					R_CYCA1	-6.98216e-06	0
					R_CYCA2	0	33.2312
					R_ALD	0.111175	0.111189
					R_ARGJ	0.0356424	66.526
					R_FBIC	0	0
					R_APT	0	66.4625
					R_MMSA	0	6.98216e-06
					R_PPGK2	0	1000
					R_GLPD2	0	40.159
					R_PPGK1	0	1000
					R_MMSB	0	6.98216e-06
					R_PSD	0.00108464	0.00108464
					R_FADE30	0	0
					R_ROCD	0	66.4903
					R_PURF	0.0609204	0.0609251
					R_DFRA4	-1000	1000
					R_PTA1	-32.793	67.368
					R_PPSA4	0	40.2002
					R_FADD3417	0	16.6156
					R_FABD9	0	40.159
					R_FABD8	-40.1768	40.1821
					R_MCE4A	0	0
					R_FOLD1	0.0994839	0.0994993
					R_PPSA2	0.00113887	0.00113887
					R_PPSA3	0	40.2068
					R_FRGLC	-44.0932	999.912
					R_ARGF	0.0345879	0.0345948
					R_ILVC1	0.0193427	0.0193567
					R_ARGC	0.0356424	66.526
					R_MTHF2	-1000	999.934
					R_FABD5	-40.2084	43.3936
					R_FABD4	0	40.159
					R_TPHE	-2.09465e-06	0
					R_STHA	-1000	1000
					R_HADA18	0.0151985	0.0151985
					R_ARGH	0.0345879	33.2658
					R_THEXD	-1.74554e-06	0
					R_CYP3	0	0
					R_MGTE1	0	33.2312
					R_TO2	5.75804	20
					R_PPSD2	0.000303698	0.000303699
					R_CYP2	0	0
					R_PPSE7	7.23091e-05	7.23092e-05
					R_COB4	0	0
					R_SCO	0	0
					R_COB3	0	0
					R_PTHIO4	2.89236e-05	2.89237e-05
					R_GLTA2	0	66.4625
					R_OPLA	0	33.2312
					R_DXS2	0.345517	0.345518
					R_OSB	0.0035552	0.0035552
					R_TMMYCO	0.008888	0.00888801
					R_FADD29	0	16.6156
					R_TGLUB	0	33.2312
					R_GAP	-34.4451	-0.715263
					R_MMAA31	0.00232865	0.00232866
					R_FADD3412	0	16.6156
					R_TDPMA	0	33.2312
					R_TMLTB	0	33.2312
					R_TMLTA	0	33.2312
					R_RIBF1	0	66.4625
					R_FAS61	0	3.4451
					R_PROZ3	0	33.2312
					R_BISC	0	0
					R_PROZ1	0	33.2312
					R_USPA2	0	33.2312
					R_DEOD4	-33.2318	2.20489e-06
					R_DEOD5	0	1.10245e-06
					R_DEOD6	0.0153958	66.4779
					R_THEXN	-4.65478e-06	0
					R_TGLUA	0	33.2312
					R_TKT2	-0.0552876	-0.0552792
					R_DEOD3	-66.4614	0.00165929
					R_T9HED	-1.74554e-06	0
					R_FADD3413	0	16.6156
					R_TPEND	-1.74554e-06	0
					R_DEOD8	-0.000604781	33.2312
					R_MANA	-1000	44.0048
					R_ACPIM1B	0.000723091	0.00331417
					R_PPSC3	0.000178362	0.000178363
					R_PRCOA1	0	0
					R_HISB2	0.0103342	0.0103374
					R_FOLB4	0	0
					R_GLPX	0.618906	67.0814
					R_HISB1	0.0103342	0.0103374
					R_HEMT	0	22.1542
					R_TDEC	-2.79286e-06	0
					R_PURL	0.0609204	0.0609251
					R_PURM	0.0609204	0.0609251
					R_PURN	0.0609204	0.0609251
					R_CYSE	0	33.2391
					R_CGMP2	0	33.2312
					R_CGMP1	0	33.2312
					R_PURK	0.0606794	0.0606841
					R_PURD	0.0609204	0.0609251
					R_ASNB	0	33.2312
					R_PYRB	0.0285922	0.0285992
					R_PYRC	0.0285922	0.0285992
					R_DFRA3	-1000	1000
					R_PURA	0.0415476	33.2728
					R_DFRA1	-1000	1000
					R_PYRI5P	-2.61831e-06	0
					R_TMETB	0	33.2312
					R_CYSS	0.00394687	0.00394688
					R_ACPIM1A	0	0.00259108
					R_TMETA	0	33.2312
					R_PURU	-0.0324529	-0.0324348
					R_FADE281	0	0
					R_MAN6P	-999.964	44.0404
					R_HADA17	0.017776	0.017776
					R_HADA12	0.017776	0.017776
					R_TORNA	0	33.2312
					R_HADA10	0.017776	0.017776
					R_HADA11	0.017776	0.017776
					R_HADA16	0.017776	0.017776
					R_RIBFL	-0.0105752	66.4519
					R_HADA14	0.017776	0.017776
					R_HADA15	0.017776	0.017776
					R_MAS12	0.000228979	0.000228979
					R_MURD	0.0153657	0.0153657
					R_MAS10	0.000457958	0.000457959
					R_MAS11	0.000228979	0.000228979
					R_GSHA	0	33.2312
					R_TORNB	0	33.2312
					R_DES13	0.00232865	0.00232866
					R_DES12	0.00563499	0.005635
					R_DXR	0.345276	0.345277
					R_BKDC	0	6.98216e-06
					R_MEZ	-1000	67.136
					R_FAS55	0	3.75458
					R_FAS54	0	4.12528
					R_FAS57	0	3.75458
					R_NACN	0	0
					R_FAS51	0	4.12528
					R_FAS50	0	4.12528
					R_FAS53	0	4.12528
					R_FAS52	0	4.12528
					R_MTN2	0	0
					R_TACAL	-1.39643e-05	0
					R_FAS59	0	3.75458
					R_FAS58	0	3.75458
					R_ILVA	0	11.7515
					R_HCYS	0	66.4625
					R_ILVD2	0.0922339	0.0922618
					R_ILVD1	0.0193427	0.0193567
					R_OELAC	0	0
					R_MMPL8	0.00192824	0.00192825
					R_TGL	0.999993	1
					R_TASPA	0	33.2312
					R_TASPB	0	33.2312
					R_MMAA32	0.00270195	0.00270196
					R_FPP	0.0323282	0.0323283
					R_THISA	0	33.2312
					R_FUCA	0	0
					R_PLSC1	0	3.49108e-05
					R_TKT1	-0.0901898	-0.0901688
					R_FABG14	0.017776	0.017776
					R_FABG15	0.017776	0.017776
					R_FABG16	0.017776	0.017776
					R_QCRCTA	0	19.9854
					R_SDH1	0	1000
					R_FRD	0	1000
					R_MQO	0	40.159
					R_FABG10	0.017776	0.017776
					R_FABG11	0.017776	0.017776
					R_FABG12	0.017776	0.017776
					R_FABG13	0.017776	0.017776
					R_ARGA	0	0
					R_BIOD	0	7.90433e-07
					R_NARK	-10.7385	0
					R_BIOA	0	7.90433e-07
					R_FABG19	0.00956348	0.0095635
					R_TDIN	-0.000604781	0
					R_BIOB	0	7.90433e-07
					R_GPM2	-67.369	-0.906505
					R_METE	-999.934	1000
					R_IDSA12	0.0035552	0.0035552
					R_UGPC1	0	33.2312
					R_UGPC2	0	33.2312
					R_THF	-999.934	1000
					R_PPSD4	0.00113887	0.00113887
					R_AROK	0.0348896	0.0349106
					R_PPSE8	0.000108464	0.000108464
					R_HEMF2	0.000482061	0.000482062
					R_FADD282	0	16.6156
					R_TPROP	0	0
					R_PPSE1	0.00015908	0.00015908
					R_PPSE2	0.000274775	0.000274775
					R_PPSE3	1.92824e-05	1.92825e-05
					R_PPSE4	2.89236e-05	2.89237e-05
					R_PPSE5	0.00059655	0.000596551
					R_PPSE6	0.0010304	0.00103041
					R_FADD284	0	16.6156
					R_ARCA	0	33.2312
					R_FOLC1	0	0
					R_METC	0	9.99782
					R_TFE2	0.00144618	0.00144618
					R_TUREA	0	0
					R_TSUC	0	0
					R_DUT	0.00307314	0.00307314
					R_INHA19	0.00956348	0.0095635
					R_MRAY	0.0153657	0.0153657
					R_PANB	0.00593537	0.00593737
					R_PANC	0.00593537	0.00593737
					R_PKNG	0	0
					R_TESA4	2.89236e-05	2.89237e-05
					R_5ALEV	0	1.39643e-05
					R_PANT	0.00593537	0.00593737
					R_DFP1	0.00593537	0.00593538
					R_MOEB1	0.000482061	0.000482062
					R_INHA14	0.017776	0.017776
					R_GABD	-6.98216e-06	66.4625
					R_LPDC1	-5.05932e-05	-1.56824e-05
					R_PLSB21	0.0313302	0.031399
					R_PLSB22	0	9.97452e-07
					R_LPDC2	0.0329083	0.0329222
					R_RPE	-0.145469	-0.145448
					R_PEPA	0	1000
					R_MYCOE	0.017776	0.017776
					R_FADD3414	0	16.6156
					R_DFP2	0.00593537	0.00593538
					R_ACYP	0	66.4625
					R_RMLA	0.00051219	0.00051219
					R_RMLB	0.00051219	0.00051219
					R_METH	-999.934	1000
					R_FADD5	0	16.6156
					R_FADD4	0	16.6156
					R_FADD7	0	16.6156
					R_FAS56	0	3.75458
					R_NUO	0	40.159
					R_METK	0.0578765	22.212
					R_FADD3	0	0
					R_ACKA1	0	0
					R_PIME1	0.000723091	0.000723092
					R_CMK3	0	33.2312
					R_3PG	0	33.7298
					R_PIME2	0.000723091	0.000723092
					R_RIBH	0.0211504	0.0211532
					R_FADD8	0	16.6156
					R_PROZ4	0	33.2312
					R_UREC	0	0
					R_TRPE	0.00656808	0.00657107
					R_RELA	0.00024103	22.1544
					R_TRPG	0.00024103	0.000244023
					R_TRPD	0.00656808	0.00656982
					R_KSTD	0	0
					R_PYRG1	0	0.0139798
					R_PYRG2	0	0.0139798
					R_PTA2	0	11.7287
					R_DCTA2A	0	34.2312
					R_ANSP2B	0	33.2312
					R_ANSP2A	0.999993	34.2312
					R_XAN	0.0153958	66.4779
					R_FADA	0	1.39643e-05
					R_MTHF1	0.0658607	0.0658653
					R_FAS60	0	3.4451
					R_THISB	0	33.2312
					R_DGT	0	2.20489e-06
					R_TNO	0	0
					R_CDD	0	0
					R_COBB	0	0
					R_PAPA52	0.00180773	0.00180773
					R_TURA	-6.98216e-06	0
					R_PAPA51	0.000482061	0.000482062
					R_TYRA	0.0095207	0.00954165
					R_CMK2	-999.639	1000
					R_PDXH1	-2.61831e-06	0
					R_PDXH2	0	0
					R_GADB	0	66.4625
					R_FADD3419	0	16.6156
					R_ROCE1B	0	33.2312
					R_ROCE1A	0	33.2312
					R_THIA	0	0
					R_CITE	0.872559	67.3351
					R_FABD6	-40.2068	43.389
					R_OXCA	0	0
					R_SAOPIM	0.0254598	0.0254633
					R_NADB2	0	28.4889
					R_PURH1	0.0710136	0.0710182
					R_COBK	0	0
					R_PURH2	0.0710136	0.0710182
					R_NADB1	0	40.1677
					R_FABH	0	40.2336
					R_PNP	0.00105451	0.00105451
					R_LIDD2	-6.98216e-06	0
					R_CADA	0	3.49108e-06
					R_METZ	0	9.99782
					R_RPIB	0.124311	0.124319
					R_TTRP	-1.74554e-06	0
					R_TGN	-1.49618e-06	0
					R_UDGA	0	0
					R_FOLP1	0	0.0002423
					R_MSRA	0	0
					R_ACCD23	0	1000
					R_ACCD21	0	999.937
					R_MAGD	0	3.49108e-06
					R_NRDZ2	0	0.00307314
					R_NUDC	0	33.2312
					R_COBN	0	0
					R_NAGA	0	0
					R_COB2	0	0
					R_COB1	0	0
					R_CHOLP	0	0
					R_ACN3	0	1000
					R_COB5	0	0
					R_DEOD1	0	0
					R_ROCA	0	66.4625
					R_ACN2	0.127413	0.127441
					R_TNAC	0	0
					R_THYA	-999.997	1000
					R_TCO	0	0
					R_AROG	0.0348896	0.0349106
					R_OPP	0.0035552	0.0035552
					R_PKS121	3.01288e-05	3.01289e-05
					R_PKS122	3.01288e-05	3.01289e-05
					R_ACN1	0.127413	0.127441
					R_ADK	0.37218	66.8347
					R_CTPA1	0	33.2312
					R_CTPA2	0	33.2312
					R_KGD1	0	66.4625
					R_DDLA	0.0153657	0.0153657
					R_KGD2	0.179072	66.6416
					R_PYRE	0.0285922	0.0285992
					R_TTETD	-1.9949e-06	0
					R_TBIOT	-7.90433e-07	0
					R_GL	0	66.4625
					R_FADD222	0.00113887	0.00113887
					R_TTETC	-1.16369e-06	0
					R_AROB	0.0348896	0.0349106
					R_CYCA3	0	33.2312
					R_FADD17	0	0
					R_FADD221	0.000668859	0.000668861
					R_IDSA11	0.0035552	0.0035552
					R_FADE51	0	0
					R_FADE52	0	0
					R_PPA	1.21645	1000
					R_TPABA	-2.99235e-06	0
					R_ACPM	0.000632705	0.000632706
					R_PKS2	0.00771297	0.00771299
					R_MBTN	9.05069e-05	9.05071e-05
					R_AMYL2	-999.839	998.884
					R_TNOND	-1.39643e-06	0
					R_ACKA2	0	67.368
					R_MBTG	0.000543283	0.000543283
					R_FADD3416	0	16.6156
					R_COBC	0	0
					R_TDODN	-2.32739e-06	0
					R_NAGDPP	0.00051219	0.00051219
					R_COBG	0	0
					R_PPDK	0	66.4625
					R_HADA20	0.0071104	0.00711041
					R_COBH	0	0
					R_TNA2	0	33.2312
					R_TMNA	0	66.4625
					R_TMNB	0	66.4625
					R_TNA1	0	33.2312
					R_ASPC	0	1000
					R_AROF	0.0348896	0.0349106
					R_AROE	0.0348896	0.0349106
					R_AROD	0.0348896	0.0349106
					R_AMYL1	-22.1839	999.91
					R_AROA	0.0348896	0.0349106
					R_COBT	0	0
					R_PPTHIO3	7.23091e-05	7.23092e-05
					R_PSSA	0.00108464	0.00108464
					R_TFOR	-1.39643e-05	0
					R_FRMAN	-999.912	44.0932
					R_LAT	0	3.49108e-06
					R_PGMA3	-66.4789	66.446
					R_PLSC2	0.00313292	0.0031399
					R_EX_4HBENZALC[e]	0.00024103	0.000241031
					R_EX_9HEXADECENOATE[e]	0	1.74554e-06
					R_EX_9OCTADECENOATE[e]	0	1.55159e-06
					R_EX_ACAL[e]	0	1.39643e-05
					R_EX_AC[e]	0	1.39643e-05
					R_EX_ADN[e]	0	2.20489e-06
					R_EX_AD[e]	0	4.65478e-06
					R_EX_AKG[e]	0	6.98216e-06
					R_EX_ALA[e]	0	6.98216e-06
					R_EX_AN[e]	0	2.99236e-06
					R_EX_ARG[e]	0	6.98216e-06
					R_EX_ASN[e]	-1	-0.999993
					R_EX_ASP[e]	0	6.98216e-06
					R_EX_BIOTIN[e]	0	7.90434e-07
					R_EX_CADA[e]	0	3.49108e-06
					R_EX_CA[e]	0	0
					R_EX_CD[e]	0	0
					R_EX_CELB[e]	0	0
					R_EX_CHOLESTEROL[e]	0	0
					R_EX_CHOL[e]	0	0
					R_EX_CITR[e]	0	6.98216e-06
					R_EX_CIT[e]	-1	-0.999995
					R_EX_CL[e]	0	0
					R_EX_CO2[e]	2.12166	2.1217
					R_EX_COBCO[e]	0	0
					R_EX_COII[e]	0	0
					R_EX_CO[e]	0	0
					R_EX_CU[e]	0	0
					R_EX_CYS[e]	0	6.98216e-06
					R_EX_DALA[e]	0	6.98216e-06
					R_EX_DAPIM[e]	0	3.49108e-06
					R_EX_DA[e]	0	0.000604781
					R_EX_DAG[e]	0	6.46497e-07
					R_EX_DECANOATE[e]	0	2.79286e-06
					R_EX_DGLU[e]	0	6.98216e-06
					R_EX_DIN[e]	0	0.000604781
					R_EX_DODECANOATE[e]	0	2.32739e-06
					R_EX_EICOSANOATE[e]	0	1.39643e-06
					R_EX_ETH[e]	-1	-0.999986
					R_EX_FE2[e]	-0.00144618	-0.00144618
					R_EX_FE3[e]	-0.000241031	-0.00024103
					R_EX_FOL[e]	0	1.26949e-06
					R_EX_FOR[e]	0	1.39643e-05
					R_EX_FRU[e]	0	0
					R_EX_FUM[e]	0	6.98216e-06
					R_EX_G3P[e]	0	6.98216e-06
					R_EX_GABA[e]	0	6.98216e-06
					R_EX_GL3P[e]	0	6.98216e-06
					R_EX_GLAC[e]	0	0
					R_EX_GLC[e]	0	3.49108e-06
					R_EX_GLN[e]	0	6.98216e-06
					R_EX_GLU[e]	0	6.98216e-06
					R_EX_GLYCOLATE[e]	0	1.39643e-05
					R_EX_GLY[e]	0	1.39643e-05
					R_EX_GL[e]	-1	-0.999993
					R_EX_GN[e]	0	1.49618e-06
					R_EX_GSN[e]	0	1.10245e-06
					R_EX_H2[e]	0	0
					R_EX_H2O[e]	10.5927	45.0164
					R_EX_HEPTADECANOATE[e]	0	1.55159e-06
					R_EX_HEXACOSANOATE[e]	0	1.07418e-06
					R_EX_HEXADECANOATE[e]	0	1.74554e-06
					R_EX_HEXANOATE[e]	0	4.65477e-06
					R_EX_HIA[e]	0	0
					R_EX_HIS[e]	0	3.22253e-06
					R_EX_HYXN[e]	0	4.65478e-06
					R_EX_H[e]	-284.148	-0.00723091
					R_EX_Hr[e]	0	199.387
					R_EX_ILE[e]	0	3.49108e-06
					R_EX_INS[e]	0	2.20489e-06
					R_EX_K[e]	0	0
					R_EX_LAAA[e]	0	3.49108e-06
					R_EX_LAC[e]	0	6.98217e-06
					R_EX_LEU[e]	0	2.79286e-06
					R_EX_LLAC[e]	0	6.98216e-06
					R_EX_LYS[e]	0	3.49108e-06
					R_EX_MAL[e]	0	6.98216e-06
					R_EX_MAN[e]	0	0
					R_EX_MET[e]	0	4.65477e-06
					R_EX_MG[e]	0	0
					R_EX_MLT[e]	0	1.74554e-06
					R_EX_MN[e]	0	0
					R_EX_MOLYBDATE[e]	0	0
					R_EX_NAC[e]	0	0
					R_EX_NA[e]	0	0
					R_EX_NH3[e]	-10	0.738535
					R_EX_NI[e]	0	0
					R_EX_NO2[e]	0	10.7385
					R_EX_NO3[e]	0	0
					R_EX_NONADECANOATE[e]	0	1.39643e-06
					R_EX_NO[e]	0	0
					R_EX_O2[e]	-20	-5.75804
					R_EX_ORN[e]	0	6.98216e-06
					R_EX_PABA[e]	0	2.99236e-06
					R_EX_PENTADECANOATE[e]	0	1.74554e-06
					R_EX_PHE[e]	0	2.09465e-06
					R_EX_PHOSPHATIDYLCHOLINE[e]	0	0
					R_EX_PI[e]	-0.321722	-0.321715
					R_EX_PNTO[e]	0	1.9949e-06
					R_EX_PROPANOATE[e]	0	0
					R_EX_PRO[e]	0	6.98216e-06
					R_EX_PYRI[e]	0	2.61831e-06
					R_EX_PYR[e]	0	6.98216e-06
					R_EX_RIBFLAV[e]	0	1.39643e-06
					R_EX_RIB[e]	0	4.1893e-06
					R_EX_SER[e]	0	6.98216e-06
					R_EX_SLF[e]	-0.0279364	-0.0279294
					R_EX_SUCC[e]	0	6.98216e-06
					R_EX_SUC[e]	0	0
					R_EX_TAG[e]	0	4.47575e-07
					R_EX_TETRACOSANOATE[e]	0	1.16369e-06
					R_EX_TETRADECANOATE[e]	0	1.9949e-06
					R_EX_THR[e]	0	6.98216e-06
					R_EX_TRE[e]	0	0
					R_EX_TRP[e]	0	1.74554e-06
					R_EX_TYR[e]	0	2.09465e-06
					R_EX_URA[e]	0	6.98216e-06
					R_EX_UREA[e]	0	0
					R_EX_VAL[e]	0	3.49108e-06
					R_EX_XAN[e]	0	0
					R_EX_ZN[e]	0	0

[truncated: 3 more sheets: common_FN_and_FP_genes, common_FNgenes, common_FPgenes]
