# Supplementary material for: A systematic evaluation of Mycobacterium tuberculosis Genome-Scale Metabolic Networks
Source: PLoS Comput Biol. 2020 Jun 15;16(6):e1007533. doi: 10.1371/journal.pcbi.1007533 (PMC7316355; doi:10.1371/journal.pcbi.1007533)
Supplement: S15 Table — Genes whose in silico knockouts give growth rate values lesser than 5% of the maximum growth rate are classified as essential, otherwise are classified as non-essential. (XLSX) [file pcbi.1007533.s020.xlsx]

## Sheet: Description
S15 Table. Predictive power of Mtb GSMNs for classifyingessential and non essential genes on 7H9 OADC medium (DeJesus)
Subtable	Spreadsheet name	Description
S15A	Global metrics	Global predictive metrics obtained for the Mtb GSMNs growing on 7H9 OADC medium
S15B	GSMN-TB1.1	List of genes classified as true-positive, true-negative, false-positive and false-negative for GSMN-TB1.1 growing on 7H9 OADC medium
S15C	iNJ661v_modified	List of genes classified as true-positive, true-negative, false-positive and false-negative for iNJ661v_modified growing on 7H9 OADC medium
S15D	iOSDD890	List of genes classified as true-positive, true-negative, false-positive and false-negative for iOSDD890 growing on 7H9 OADC medium
S15E	sMtb	List of genes classified as true-positive, true-negative, false-positive and false-negative for sMtb growing on 7H9 OADC medium
S15F	iCG760	List of genes classified as true-positive, true-negative, false-positive and false-negative for iCG760 growing on 7H9 OADC medium
S15G	iSM810	List of genes classified as true-positive, true-negative, false-positive and false-negative for iSM810 growing on 7H9 OADC medium of genes classified
S15H	iEK1011	List of genes classified as true-positive, true-negative, false-positive and false-negative for iEK1011 growing on 7H9 OADC medium
S15I	sMtb2018	List of genes classified as true-positive, true-negative, false-positive and false-negative for sMtb2018 growing on 7H9 OADC medium
Gene knockouts with growth rate values lesser than 5% of the maximum growth rate was used for classifyinging essential genes.

## Sheet: Global metrics
	S15 Table - Gene essentiality predictive metrics of Mtb GSMNs growing 7H9 OADC medium (DeJesus). Gene knockouts with growth rate values lesser than 5% of the maximum growth rate was used for classifying essential genes.
		sMtb	iCG760	iSM810	GSMN-TB 1.1	iOSDD890	iNJ661v_modified	iEK1011	sMtb2018
	Model Genes	915	760	810	759	890	665	1011	930
	Evaluated Genes	913	755	804	750	884	662	1005	928
	True Positives	199	180	176	175	122	159	215	189
	True Negatives	537	439	482	438	513	314	665	554
	False Negatives	84	89	104	95	188	109	79	94
	False Positives	93	47	42	42	61	80	46	91
	Sensitivity	0.70318	0.669145	0.628571	0.648148	0.393548	0.593284	0.731293	0.667845
	Specificity	0.852381	0.903292	0.919847	0.9125	0.893728	0.796954	0.935302	0.858915
	Positive Predictive Value	0.681507	0.792952	0.807339	0.806452	0.666667	0.665272	0.823755	0.675
	Negative Predictive Value	0.864734	0.831439	0.822526	0.821764	0.731812	0.742317	0.893817	0.854938
	Fall out	0.147619	0.0967078	0.0801527	0.0875	0.106272	0.203046	0.0646976	0.141085
	False Discovery Rate	0.318493	0.207048	0.192661	0.193548	0.333333	0.334728	0.176245	0.325
	False Negative Rate	0.29682	0.330855	0.371429	0.351852	0.606452	0.406716	0.268707	0.332155
	Accuracy	0.806134	0.819868	0.818408	0.817333	0.718326	0.714502	0.875622	0.800647
	Mathews Correlation Coefficient	0.550881	0.59785	0.587733	0.593471	0.338339	0.398819	0.691614	0.528346
	Uncertain Genes	2	2	2	2	4	2	2	2
	Too Small Genes	0	0	0	0	0	0	0	0
	Not found genes	0	3	4	7	2	1	4	0

## Sheet: GSMN-TB_1.1
Vector_LocusNames	InsilicoEssential	ExperimentalEssential	Confusion_Matrix		Rxns	FVAmin	FVAmax
Rv3696c	NE	NE	TN		R1	0	2.2584
Rv3302c	NE	ES	FN		R4	0	25.6896
Rv2249c	NE	NE	TN		R5	0	0
Rv2858c	NE	NE	TN		R6	0	0
Rv0458	NE	NE	TN		R7	0	32.7183
Rv2205c	NE	NE	TN		R8	0	0
Rv2436	NE	NE	TN		R9	0	0
Rv0363c	NE	ES	FN		R10	0	0
Rv3255c	ES	ES	TP		R11	-0.0346148	-0.0346148
Rv3257c	NE	ES	FN		R12	-0.0346148	-0.0346148
Rv3308	NE	NE	TN		R13	0.0346148	0.0346148
Rv3264c	ES	ES	TP		R14	0.0150477	0.0150477
Rv2051c	ES	ES	TP		R15	0	0
Rv0112	NE	NE	TN		R16	0	0
Rv1511	NE	NE	TN		R17	0	0
Rv1512	NE	NE	TN		R18	0	0
Rv0620	NE	NE	TN		R19	0	0
Rv0619	NE	NE	TN		R20	0.0123797	0.0123798
Rv0618	NE	NE	TN		R21	0.0182725	18.7144
Rv3634c	NE	ES	FN		R22	0.0081567	0.00815671
Rv0501	NE	NE	TN		R23	0.0081567	0.00815671
Rv0536	NE	NE	TN		R24	0	11.9054
Rv0993	ES	ES	TP		R25	0	0
Rv0046c	NE	ES	FN		R26	0	0
Rv2612c	ES	ES	TP		R27	0.00589276	18.7021
Rv1822	NE	ES	FN		R28	0	18.7085
Rv2701c	ES	NE	FP		R29	0	18.7085
Rv2471	NE	NE	TN		R30	-18.7085	-0.0122766
Rv0186	NE	NE	TN		R31	0	18.6962
Rv3490	ES	ES	TP		R32	0.0143174	0.0143177
Rv3401	NE	NE	TN		R33	0	24.8108
Rv3400	NE	NE	TN		R34	0	18.7085
Rv3372	NE	ES	FN		R35	0	24.8108
Rv2900c	ES	NE	FP		R36	0	18.7085
Rv0650	NE	NE	TN		R37	-1000	1000
Rv2702	NE	NE	TN		R38	0.0186852	18.7149
Rv0946c	NE	ES	FN		R39	-999.763	1000
Rv3068c	ES	NE	FP		R40	-999.763	1000
Rv3010c	NE	NE	TN		R41	0	32.7183
Rv2029c	NE	NE	TN		R43	0.449253	33.1676
Rv1099c	NE	NE	TN		R44	-1.20678	-0.449253
Rv1438	NE	ES	FN		R45	-0.73258	0.524948
Rv1436	NE	ES	FN		R46	-2.17349	-0.661751
Rv1437	NE	ES	FN		R48	-2.17349	-0.661751
Rv3214	NE	NE	TN		R49	-37.3933	-3.69549
Rv0489	NE	NE	TN		R50	-37.3933	-3.69549
Rv1023	NE	ES	FN		R51	0	130.873
Rv1617	NE	ES	FN		R52	0	0.00332096
Rv2241	NE	NE	TN		R53	0	0.00332096
Rv2215	NE	NE	TN		R54	0	3.01851
Rv0462	NE	ES	FN		R55	0.576159	3.95357
Rv0896	NE	ES	FN		R56	1.50697	4.95384
Rv0889c	NE	NE	TN		R57	1.50697	4.95384
Rv1131	NE	NE	TN		R58	0	4.95384
Rv1475c	ES	ES	TP		R59	0	3.01851
Rv3339c	NE	NE	TN		R60	0	3.01851
Rv0066c	NE	NE	TN		R61	0	3.01851
Rv1248c	NE	NE	TN		R62	0	3.01851
Rv0555	ES	ES	TP		R63	-6.17187	46.6215
Rv2454c	NE	ES	FN		R64	3.99557	28.2804
Rv2455c	NE	ES	FN		R65	-31.5862	1000
Rv0952	NE	ES	FN		R67	0	18.7584
Rv0951	NE	ES	FN		R68	0	0.00498144
Rv1098c	ES	ES	TP		R69	0	43.6244
Rv1240	NE	NE	TN		R70	0	0
Rv3667	NE	NE	TN		R71	-3.21477e-07	0
Rv1127c	NE	NE	TN		R72	-992.485	43.7406
Rv0728c	NE	NE	TN		R73	-1000	1000
Rv1872c	NE	NE	TN		R74	-1000	1000
Rv0694	NE	NE	TN		R75	0	32.8273
Rv2332	NE	NE	TN		R76	-18.6962	16.4723
Rv1862	NE	NE	TN		R77	0	32.7183
Rv1530	NE	NE	TN		R78	0	5.2496
Rv0162c	NE	NE	TN		R79	0	0
Rv0761c	NE	NE	TN		R80	0	999.992
Rv3045	NE	NE	TN		R81	0	0
Rv0409	NE	NE	TN		R82	0.0422345	6.17537
Rv0408	NE	NE	TN		R83	0.0422345	6.17537
Rv2922A	NE	NE	TN		R84	0.0422345	6.17537
Rv0974c	NE	NE	TN		R85	0.0422345	6.17537
Rv3280	ES	ES	TP		R86	0	0
Rv1130	NE	NE	TN		R87	0	0.000321477
Rv0467	NE	ES	FN		R88	0	0.000321477
Rv3140	NE	NE	TN		R89	0	0.000321477
Rv1447c	NE	NE	TN		R90	-1.38461	-1.38107
Rv1121	NE	NE	TN		R91	1.37174	1.37506
Rv1445c	NE	NE	TN		R92	-32.7187	43.624
Rv1122	NE	ES	FN		R93	0	0.00166048
Rv1844c	NE	NE	TN		R94	0.676074	0.677843
Rv2465c	ES	ES	TP		R95	0	0.00166048
Rv1449c	ES	ES	TP		R96	0.704997	0.706765
Rv1448c	NE	NE	TN		R97	-0.677843	-0.676074
Rv0478	NE	NE	TN		R98	0	0.00498144
Rv2967c	NE	NE	TN		R99	0	0.00498144
Rv0211	NE	NE	TN		R100	-1000	11.797
Rv1837c	NE	ES	FN		R101	-135.618	39.8587
Rv1257c	NE	NE	TN		R102	0	4.95384
Rv3356c	ES	ES	TP		R103	2.52722	6.56978
Rv1285	ES	NE	FP		R104	0	0
Rv1286	NE	ES	FN		R105	0	0
Rv2392	ES	ES	TP		R106	3.94077	3.94077
Rv2391	ES	NE	FP		R107	3.94077	3.94077
Rv1161	NE	NE	TN		R108	0.0228445	0.0228495
Rv1162	NE	NE	TN		R109	0.016982	0.016992
Rv1164	NE	NE	TN		R110	0	0
Rv1163	NE	NE	TN		R111	0.016982	0.016992
Rv1736c	NE	NE	TN		R112	0.016982	0.016992
Rv3145	NE	NE	TN		R113	0	0
Rv3146	NE	NE	TN		R114	0	0
Rv3147	NE	NE	TN		R119	0	25.6896
Rv3148	NE	NE	TN		R120	0	25.6896
Rv3149	NE	NE	TN		R121	0	25.6896
Rv3150	NE	NE	TN		R122	5.10856	39.9684
Rv3151	NE	NE	TN		R123	-38.0883	-3.89628
Rv3152	NE	NE	TN		R124	0.000253503	0.000253503
Rv3153	NE	NE	TN		R125	22.2495	39.97
Rv3154	NE	NE	TN		R126	3.66052	39.9701
Rv3155	NE	NE	TN		R127	0	32.7183
Rv3156	NE	NE	TN		R128	47.3342	91.938
Rv3157	NE	NE	TN		R129	1	1
Rv3158	NE	NE	TN		R130	0	38.7905
Rv1854c	NE	ES	FN		R131	0	51.7206
Rv0392c	NE	NE	TN		R132	0	24.8108
Rv3318	NE	NE	TN		R133	-0.0509705	1.45832
Rv3319	NE	NE	TN		R134	0.00949543	6.55512
Rv3316	NE	NE	TN		R135	0	3.01851
Rv3317	NE	NE	TN		R136	0	3.01851
Rv1552	NE	NE	TN		R137	0	3.01851
Rv1553	NE	NE	TN		R138	0	25.6896
Rv1554	NE	NE	TN		R139	0	5.59031
Rv1555	NE	NE	TN		R140	0	5.59031
Rv3106	ES	NE	FP		R141	0	5.59031
Rv2194	NE	ES	FN		R142	0	32.7183
Rv2195	NE	ES	FN		R143	0	18.6962
Rv2196	NE	ES	FN		R144	0	32.7447
Rv1451	NE	ES	FN		R145	0.0328328	0.0328328
Rv1456c	NE	ES	FN		R146	0.000110219	0.000110219
Rv3029c	NE	ES	FN		R147	0.000110219	0.000110219
Rv3028c	NE	ES	FN		R148	0	0
Rv2200c	NE	ES	FN		R149	0.0823263	1.5949
Rv3043c	NE	ES	FN		R150	0	3.01851
Rv2193	NE	ES	FN		R151	0	3.01851
Rv1623c	NE	NE	TN		R152	0	3.01851
Rv1622c	NE	NE	TN		R153	0	3.01851
Rv1308	NE	ES	FN		R154	0	3.01851
Rv1304	NE	ES	FN		R155	0	3.01851
Rv1310	NE	ES	FN		R156	0.0081567	1000
Rv1305	NE	ES	FN		R157	0	0
Rv1306	NE	ES	FN		R158	0	0
Rv1309	NE	ES	FN		R159	0	0
Rv1307	NE	ES	FN		R160	0	0
Rv1811	NE	NE	TN		R161	0	0
Rv3628	ES	ES	TP		R162	0	0
Rv2984	NE	ES	FN		R163	0	0
Rv0886	NE	NE	TN		R164	0	0
Rv1908c	ES	NE	FP		R165	0	0
Rv3432c	NE	NE	TN		R166	0	43.6244
Rv2589	NE	NE	TN		R167	-43.6244	0
Rv0234c	NE	NE	TN		R168	0	1.50926
Rv1731	NE	NE	TN		R169	0	1.50926
Rv1188	NE	NE	TN		R170	0	1.50926
Rv1187	NE	NE	TN		R171	0	1.50926
Rv1223	NE	ES	FN		R172	0	1.50926
Rv1001	NE	NE	TN		R173	0	1.50926
Rv2321c	NE	NE	TN		R174	0	1.50926
Rv2322c	NE	NE	TN		R175	0	25.6896
Rv1656	ES	ES	TP		R176	0.00398991	0.00398991
Rv2531c	ES	NE	FP		R177	0	18.6962
Rv2601	ES	NE	FP		R178	0	0
Rv2210c	ES	ES	TP		R179	0	0
Rv2497c	NE	NE	TN		R180	0	0
Rv2496c	NE	NE	TN		R181	0	1000
Rv2495c	NE	NE	TN		R182	0	0
Rv1070c	NE	NE	TN		R183	0	5.2496
Rv0905	NE	NE	TN		R184	0	0.979474
Rv2486	NE	NE	TN		R185	2.99083	3.97031
Rv1472	NE	NE	TN		R186	0	0.979474
Rv3774	NE	NE	TN		R186b	0	1.95895
Rv1144	NE	NE	TN		R187	0	0.979474
Rv1074c	NE	NE	TN		R188	0	32.7183
Rv0904c	NE	NE	TN		R189	0	16.4053
Rv2502c	NE	NE	TN		R190	-1000	999.991
Rv3799c	ES	ES	TP		R191	0	0
Rv2247	NE	ES	FN		R192	0	0
Rv1492	NE	NE	TN		R193	0	0
Rv1493	NE	NE	TN		R194	0	0
Rv2504c	NE	NE	TN		R195	-1000	999.988
Rv2503c	NE	NE	TN		R196	0	32.7183
Rv0751c	NE	NE	TN		R197	-993.241	1000
Rv0753c	NE	NE	TN		R198	-993.241	1000
Rv3601c	ES	ES	TP		R199	0	32.7447
Rv1538c	NE	NE	TN		R200	0	32.7447
Rv2259	NE	NE	TN		R201	0.0264172	32.7447
Rv1079	ES	NE	FP		R202	0.0132086	12.858
Rv2211c	NE	ES	FN		R203	0	0
Rv1093	NE	ES	FN		R204	0.032943	32.7777
Rv0070c	NE	NE	TN		R205	0.032943	32.7777
Rv1832	NE	ES	FN		R206	0.032943	32.7777
Rv0069c	NE	NE	TN		R207	0.032943	32.7777
Rv1464	NE	ES	FN		R208	0.0513847	0.0513848
Rv3565	NE	NE	TN		R209	0.0328328	18.729
Rv0337c	NE	ES	FN		R210	0.0328328	18.729
Rv1322A	NE	NE	TN		R211	0	0.00332096
Rv2220	ES	ES	TP		R212	0	0.00332096
Rv1878	NE	NE	TN		R213	0	0.00332096
Rv2860c	NE	NE	TN		R214	0.0392484	0.0392484
Rv3859c	NE	ES	FN		R215	0	6.23828
Rv3858c	NE	ES	FN		R216	0.100677	3.12251
Rv2476c	NE	NE	TN		R217	0.100677	3.12251
Rv2439c	NE	ES	FN		R218	0.100677	3.12251
Rv2427c	NE	NE	TN		R219	0.100677	1.61325
Rv0500	ES	ES	TP		R220	0.042409	0.042409
Rv2747	NE	ES	FN		R221	0.042409	0.042409
Rv1654	ES	ES	TP		R222	0.042409	0.042409
Rv1652	ES	ES	TP		R223	0.042409	0.042409
Rv1655	ES	ES	TP		R224	0.042409	0.042409
Rv1653	ES	ES	TP		R225	4.17769	33.8837
Rv1383	ES	ES	TP		R226	0.010048	18.7062
Rv1384	ES	ES	TP		R227	0.156614	6.28979
Rv1658	ES	ES	TP		R228	0.156614	6.28979
Rv1659	ES	ES	TP		R229	0.135177	6.26835
Rv3002c	NE	NE	TN		R230	0.0262285	6.26451
Rv3003c	NE	ES	FN		R231	0.0262285	6.26451
Rv3001c	ES	ES	TP		R232	0.0214371	0.0214371
Rv0189c	ES	ES	TP		R233	0.0107185	0.0107185
Rv1559	NE	ES	FN		R234	0.0214371	0.0214371
Rv3509c	NE	NE	TN		R235	0.0214371	0.0214371
Rv1820	NE	NE	TN		R236	0.0214371	0.0214371
Rv3470c	NE	NE	TN		R237	0.0214371	0.0214371
Rv3710	ES	ES	TP		R238	0.00905732	0.00905732
Rv2988c	ES	ES	TP		R239	0	6.24212
Rv2987c	ES	ES	TP		R240	0	6.23828
Rv2995c	ES	ES	TP		R241	0	32.7183
Rv2201	ES	ES	TP		R242	0	11.8976
Rv3709c	ES	ES	TP		R243	0	0
Rv3708c	ES	ES	TP		R244	0	0
Rv1294	ES	ES	TP		R245	0.0228445	0.0228495
Rv1296	ES	ES	TP		R246	0.0995749	0.0995799
Rv1295	ES	ES	TP		R247	3.03374	36.7315
Rv2753c	ES	ES	TP		R248	3.03374	36.7315
Rv2773c	ES	ES	TP		R249	3.03374	36.7315
Rv1201c	ES	ES	TP		R250	0	16.3634
Rv0858c	NE	NE	TN		R251	0	16.3634
Rv1202	ES	ES	TP		R252	0	6.24212
Rv2726c	ES	ES	TP		R253	0	6.23828
Rv1293	ES	ES	TP		R254	0	5.31158
Rv3340	NE	NE	TN		R255	0	5.31158
Rv2458	NE	NE	TN		R256	0	6.23828
Rv2124c	NE	NE	TN		R257	0	32.7268
Rv1133c	ES	ES	TP		R258	0	1000
Rv2780	ES	NE	FP		R259	0.014948	11.9125
Rv2996c	ES	ES	TP		R260	0.0145733	11.9121
Rv0884c	ES	ES	TP		R261	0.00981209	0.0098121
Rv3042c	ES	ES	TP		R262	0.00981209	0.0098121
Rv2335	NE	NE	TN		R263	0.00981209	0.0098121
Rv2334	NE	NE	TN		R264	0.00981209	0.0098121
Rv1336	NE	NE	TN		R265	0.00981209	0.0098121
Rv3341	NE	ES	FN		R266	0.00981209	0.0098121
Rv1077	NE	NE	TN		R267	0.00981209	0.0098121
Rv1392	ES	ES	TP		R268	0.00981209	0.0098121
Rv3248c	ES	ES	TP		R269	0.00981209	0.0098121
Rv2121c	ES	ES	TP		R270	0.0289227	0.028923
Rv2122c	ES	ES	TP		R271	0.0289227	0.028923
Rv1606	ES	ES	TP		R272	0.0289227	0.028923
Rv1603	ES	ES	TP		R273	0.0289227	0.028923
Rv1602	ES	ES	TP		R274	0.0289227	0.028923
Rv1601	ES	ES	TP		R275	0.0289227	0.028923
Rv3772	NE	NE	TN		R276	0.0289227	0.028923
Rv1600	NE	ES	FN		R277	0.0062269	0.00622691
Rv1599	ES	ES	TP		R278	0.0062269	0.00622691
Rv2178c	ES	ES	TP		R279	0.0062269	0.00622691
Rv2538c	ES	ES	TP		R280	0.0062269	0.00622691
Rv2537c	ES	ES	TP		R281	0.0062269	0.00622691
Rv2552c	ES	NE	FP		R282	0.0210866	0.0210869
Rv2539c	ES	ES	TP		R283	0.0122651	0.0122651
Rv3227	ES	ES	TP		R284	-999.988	1000
Rv2540c	ES	ES	TP		R285	0.00882145	0.00882177
Rv1609	ES	ES	TP		R286	-999.991	1000
Rv2192c	ES	ES	TP		R287	2.04781	45.6722
Rv1611	ES	ES	TP		R288	0.018552	0.018552
Rv1613	ES	ES	TP		R289	0.018552	0.018552
Rv1612	ES	ES	TP		R290	0.018552	0.018552
Rv1885c	NE	NE	TN		R291	0.018552	0.018552
Rv0948c	NE	ES	FN		R292	0.018552	0.018552
Rv3838c	ES	ES	TP		R293	0.0313444	0.0313444
Rv3754	ES	ES	TP		R294	0.0592954	18.7566
Rv1017c	ES	ES	TP		R295	0	0.0134652
Rv1380	ES	ES	TP		R296	0	0.0134652
Rv1381	ES	ES	TP		R297	0	0.00784668
Rv2139	ES	ES	TP		R298	0	0.00784668
Rv0382c	ES	ES	TP		R299	0.00514544	18.7025
Rv1385	ES	ES	TP		R300	0	0.00270124
Rv1712	ES	ES	TP		R301	0.00270123	0.00270124
Rv2445c	ES	NE	FP		R302	-25.6869	0.00270124
Rv1699	ES	ES	TP		R303	0	25.6896
Rv3051c	ES	ES	TP		R304	0.00270123	0.00270124
Rv3048c	ES	ES	TP		R305	0.00311389	0.0031139
Rv0570	NE	NE	TN		R306	0.044199	0.0469003
Rv0321	NE	NE	TN		R307	0.0520457	0.0520458
Rv2697c	ES	NE	FP		R308	0	18.6962
Rv2754c	NE	ES	FN		R309	0	18.6962
Rv2764c	NE	ES	FN		R310	0.0326754	0.0326853
Rv3247c	ES	ES	TP		R311	0	1000
Rv3913	ES	ES	TP		R312	0	1000
Rv3309c	NE	NE	TN		R313	1.96617	1.96617
Rv0808	ES	ES	TP		R314	1.96617	1.96617
Rv0772	ES	ES	TP		R315	1.96617	1.96617
Rv0956	ES	ES	TP		R316	1.96617	1.96617
Rv0803	ES	ES	TP		R317	1.96617	1.96617
Rv0809	ES	ES	TP		R318	1.96479	1.96479
Rv3276c	ES	ES	TP		R319	1.96479	1.96479
Rv0780	ES	ES	TP		R320	1.96479	1.96479
Rv0777	ES	ES	TP		R321	1.9746	1.9746
Rv0957	ES	ES	TP		R322	1.9746	1.9746
Rv1625c	NE	NE	TN		R323	0	18.6962
Rv2435c	NE	NE	TN		R324	0	18.6962
Rv1389	ES	ES	TP		R325	0	18.6962
Rv0535	ES	NE	FP		R326	0	18.6962
Rv2584c	NE	NE	TN		R327	0	18.6962
Rv3624c	NE	ES	FN		R328	-999.981	999.997
Rv3307	ES	NE	FP		R329	0	0.00270124
Rv3313c	NE	NE	TN		R330	0	0.00270124
Rv2583c	NE	NE	TN		R331	0	0
Rv0357c	ES	ES	TP		R332	0.000110219	0.000110219
Rv0733	ES	NE	FP		R333	0	43.6244
Rv2202c	NE	ES	FN		R334	0	0
Rv3411c	ES	ES	TP		R335	0	18.6962
Rv3410c	ES	ES	TP		R336	0	0
Rv1843c	ES	NE	FP		R337	0	18.6962
Rv3396c	ES	ES	TP		R338	-18.6959	0.000269509
Rv1595	ES	ES	TP		R338b	0.000264524	0.000269509
Rv1594	ES	ES	TP		R339	-18.6962	0
Rv1596	ES	ES	TP		R340	-43.624	0.000379728
Rv2043c	NE	NE	TN		R341	0	0
Rv0573c	NE	NE	TN		R342	0	32.7183
Rv2421c	ES	ES	TP		R343	0	32.7183
Rv2438c	ES	ES	TP		R344	0	18.6962
Rv0410c	NE	NE	TN		R345	0	18.6962
Rv0155	NE	NE	TN		R346	0	18.6962
Rv0157	NE	NE	TN		R347	0	3.60695
Rv1695	ES	ES	TP		R348	0	3.60695
Rv2713	NE	NE	TN		R349	1.95571	20.6519
Rv3303c	NE	NE	TN		R350	1.95571	20.6519
Rv3199c	NE	NE	TN		R351	9.60069	53.4914
Rv1415	NE	ES	FN		R351b	-43.6095	11.9125
Rv1940	ES	NE	FP		R352	0	0.00270124
Rv2671	NE	NE	TN		R353	0	0.00270124
Rv1409	NE	ES	FN		R354	-999.978	1000
Rv1416	ES	ES	TP		R355	0.0188853	0.0188856
Rv1412	ES	NE	FP		R356	0.0188853	0.0188856
Rv2786c	ES	ES	TP		R357	-999.978	1000
Rv2225	ES	ES	TP		R358	-37.8546	137.623
Rv2573	ES	NE	FP		R359	0.00514544	0.00514545
Rv3602c	ES	ES	TP		R360	0	0
Rv1092c	ES	ES	TP		R361	0.00514544	18.7013
Rv1391	ES	ES	TP		R362	0	25.6994
Rv2965c	ES	NE	FP		R363	0	13.0913
Rv1631	ES	ES	TP		R364	0.00981654	0.00981654
Rv2523c	ES	NE	FP		R365	0.00981654	0.00981654
Rv2794c	NE	ES	FN		R366	0	0
Rv3609c	NE	ES	FN		R367	0	0
Rv0757	NE	NE	TN		R368	0.00981654	0.00981654
Rv0758	NE	NE	TN		R369	0	0.00981654
Rv3607c	NE	ES	FN		R370	0	0.00981654
Rv3606c	NE	ES	FN		R371	0	0
Rv0013	NE	ES	FN		R372	0	0
Rv0812	NE	ES	FN		R373	0	0
Rv3608c	NE	ES	FN		R374	0	0
Rv1207	NE	NE	TN		R375	0	18.6962
Rv2447c	NE	ES	FN		R376	-1000	1000
Rv2763c	NE	ES	FN		R377	0.0404198	32.7587
Rv3025c	NE	ES	FN		R378	0	32.7183
Rv3215	NE	ES	FN		R379	0	1000
Rv2386c	NE	ES	FN		R380	0	18.6962
Rv0542c	ES	ES	TP		R381	0.00477246	0.00477278
Rv0553	ES	ES	TP		R382	0.00477246	0.00477278
Rv0548c	ES	ES	TP		R383	0.00477246	0.00477278
Rv0534c	ES	ES	TP		R384	0.00477246	0.00477278
Rv1569	NE	NE	TN		R385	0.00954492	0.00954493
Rv0032	NE	NE	TN		R386	0.00954492	0.00954493
Rv1568	NE	NE	TN		R387	0.00477246	0.00477247
Rv1570	NE	NE	TN		R388	0.00477246	0.00477247
Rv1589	NE	NE	TN		R388b	0	0
Rv3588c	NE	NE	TN		R388c	0	0
Rv1284	NE	NE	TN		R388d	0	0
Rv3279c	ES	ES	TP		R389	0.00175247	0.00175248
Rv2501c	NE	NE	TN		R390	0.00398991	0.00398991
Rv0973c	NE	NE	TN		R391	0.00398991	0.00398991
Rv3285	ES	ES	TP		R392	0.00398991	0.00398991
Rv2217	ES	ES	TP		R393	0.00398991	0.00398991
Rv2218	ES	ES	TP		R394	0.00398991	0.00398991
Rv2992c	ES	ES	TP		R395	0.00398991	0.00398991
Rv0509	ES	ES	TP		R396	0.00398991	0.00398991
Rv0524	ES	ES	TP		R397	0.00398991	0.00398991
Rv0512	ES	ES	TP		R398	0.000132262	0.000132262
Rv0510	ES	ES	TP		R399	0	0
Rv0511	ES	ES	TP		R400	0	0
Rv2678c	ES	ES	TP		R401	0	0
Rv1300	NE	ES	FN		R402	0	0
Rv1485	ES	ES	TP		R403	0	0
Rv2847c	NE	ES	FN		R404	0	0
Rv2066	NE	NE	TN		R405	0	0
Rv2064	NE	NE	TN		R406	0	0
Rv2071c	NE	NE	TN		R407	0	0
Rv2070c	NE	NE	TN		R408	0	25.6896
Rv2072c	NE	NE	TN		R409	0	32.7183
Rv2065	NE	NE	TN		R410	0	32.7183
Rv2848c	NE	NE	TN		R411	2.20437e-05	2.20437e-05
Rv2849c	NE	NE	TN		R412	0.00160919	0.00160919
Rv0255c	NE	NE	TN		R413	0.00160919	0.00160919
Rv2231c	NE	NE	TN		R414	0.00160919	0.00160919
Rv0254c	NE	NE	TN		R415	0.00160919	0.00160919
Rv2208	NE	NE	TN		R416	0.00160919	0.00160919
Rv3206c	NE	ES	FN		R417	0.00160919	0.00160919
Rv3109	NE	NE	TN		R418	0.00160919	0.00160919
Rv3116	NE	NE	TN		R419	0	4.98477e-06
Rv3111	NE	NE	TN		R420	0	4.98477e-06
Rv3119	NE	NE	TN		R421	0	4.98477e-06
Rv0866	NE	NE	TN		R422	0	4.98477e-06
Rv3322c	NE	NE	TN		R423	0	4.98477e-06
Rv0994	NE	NE	TN		R424	0	4.98477e-06
Rv0438c	NE	NE	TN		R425	1.97068	13.8682
Rv2453c	NE	NE	TN		R426	0.00589276	11.9035
Rv0423c	ES	ES	TP		R427	0.00589276	11.9035
Rv0422c	ES	ES	TP		R427b	0.000132262	0.000132262
Rv0417	ES	ES	TP		R427c	0.000132262	0.000132262
Rv0414c	ES	ES	TP		R428	0.0017635	0.0017635
Rv1173	NE	NE	TN		R429	0.0017635	0.0017635
Rv3261	NE	NE	TN		R430	0.0017635	0.0017635
Rv3262	NE	NE	TN		R431	0.000881748	0.000881749
Rv3263	NE	NE	TN		R432	0.000220437	0.000220437
Rv0486	NE	NE	TN		R433	0.000220437	0.000220437
Rv1170	NE	NE	TN		R434	0.000220437	0.000220437
Rv0819	NE	NE	TN		R435	0.00021944	0.000220437
Rv1082	NE	NE	TN		R436	0	9.96555e-07
Rv2384	NE	NE	TN		R437	0.000220437	0.000220437
Rv2383c	NE	NE	TN		R438	0.000220437	0.000220437
Rv2380c	NE	NE	TN		R439	0.000220437	0.000220437
Rv2382c	NE	NE	TN		R440	0	0
Rv2381c	NE	NE	TN		R441	0	0
Rv2243	NE	ES	FN		R442	0	0
Rv0649	NE	NE	TN		R443	0	0
Rv2244	NE	ES	FN		R444	0	0
Rv2524c	ES	ES	TP		R445	0	0
Rv0035	NE	NE	TN		R446	0	0
Rv0099	NE	NE	TN		R447	0	0
Rv0119	NE	NE	TN		R448	0	0
Rv0166	NE	NE	TN		R449	0	0
Rv0214	NE	NE	TN		R450	0	0
Rv0270	NE	NE	TN		R451	0	0
Rv0275c	NE	NE	TN		R452	0	0
Rv0404	NE	NE	TN		R453	0	0
Rv0551c	NE	NE	TN		R454	0	0
Rv0852	NE	NE	TN		R455	0	0
Rv1058	NE	NE	TN		R456	0	0
Rv1185c	NE	NE	TN		R457	0	0
Rv1193	NE	NE	TN		R457b	0	0
Rv1206	NE	NE	TN		R457c	0	0
Rv1345	NE	NE	TN		R458	0	0
Rv1427c	NE	NE	TN		R459	0	0.0105479
Rv1521	NE	NE	TN		R460	0	0
Rv1529	NE	NE	TN		R461	0	0
Rv1750c	NE	NE	TN		R462	0	0
Rv1925	NE	NE	TN		R463	0	0
Rv2187	NE	NE	TN		R464	0	0
Rv2505c	NE	NE	TN		R465	0	0
Rv2590	NE	NE	TN		R466	0.00138107	0.00138461
Rv2930	NE	NE	TN		R467	0.00138107	0.00138461
Rv2941	NE	NE	TN		R468	0.00138107	11.899
Rv2948c	NE	NE	TN		R469	0.00138107	11.899
Rv2950c	NE	NE	TN		R470	0.00138107	0.00138461
Rv3089	NE	NE	TN		R471	0.00138107	11.899
Rv3506	NE	NE	TN		R472	0.00138107	11.899
Rv3513c	NE	NE	TN		R473	0.00138107	11.899
Rv3515c	NE	NE	TN		R474	0	11.8976
Rv3561	NE	NE	TN		R475	0	3.21477e-07
Rv3801c	ES	ES	TP		R476	0	3.21477e-07
Rv3826	NE	NE	TN		R477	0	3.21477e-07
Rv0131c	NE	NE	TN		R478	0	3.21477e-07
Rv0154c	NE	NE	TN		R479	0	3.21477e-07
Rv0215c	NE	NE	TN		R480	0	0
Rv0231	NE	NE	TN		R481	0	0
Rv0244c	NE	NE	TN		R482	0	0
Rv0271c	NE	NE	TN		R483	0	0
Rv0400c	NE	NE	TN		R484	0	0
Rv0752c	NE	NE	TN		R484b	0	0
Rv0873	NE	NE	TN		R485	0	0
Rv0972c	NE	NE	TN		R486	0.000132262	0.000132262
Rv0975c	NE	NE	TN		R487	0	0
Rv1346	NE	NE	TN		R488	0	0
Rv1467c	NE	NE	TN		R489	0	0
Rv1679	NE	NE	TN		R490	0	0
Rv1933c	NE	NE	TN		R491	0	0
Rv1934c	NE	NE	TN		R492	0	0
Rv2724c	NE	NE	TN		R493	0	0
Rv2789c	NE	NE	TN		R494	0	0
Rv3061c	NE	NE	TN		R495	0.0924561	32.2451
Rv3139	NE	NE	TN		R496	0.000132262	12.8449
Rv3274c	NE	NE	TN		R497	0	12.8448
Rv3504	NE	NE	TN		R497b	0.000132262	0.000132262
Rv3505	NE	NE	TN		R498	0	4.28161
Rv3543c	NE	NE	TN		R499	0	3.66995
Rv3544c	NE	NE	TN		R500	0	4.59324
Rv3560c	NE	NE	TN		R501	0	3.2112
Rv3562	NE	NE	TN		R502	0	3.96903
Rv3563	NE	NE	TN		R503	0	2.8544
Rv3564	NE	NE	TN		R504	0	2.56896
Rv3573c	NE	NE	TN		R505	0	2.33542
Rv3761c	NE	NE	TN		R506	0	2.1408
Rv3797	NE	NE	TN		R507	0	1.97613
Rv0672	NE	NE	TN		R508	0.00589276	0.00589276
Rv2500c	NE	NE	TN		R509	0	12.8448
Rv0222	NE	NE	TN		R510	0	4.28161
Rv0456c	NE	NE	TN		R511	-0.0326268	3.63732
Rv0632c	NE	NE	TN		R512	0	4.59324
Rv0673	NE	NE	TN		R513	0	3.2112
Rv0675	NE	NE	TN		R514	0	3.96903
Rv0971c	NE	NE	TN		R515	0	2.8544
Rv1071c	NE	NE	TN		R516	0	2.56896
Rv1141c	NE	NE	TN		R517	0	2.33542
Rv1142c	NE	NE	TN		R518	0	2.1408
Rv1935c	NE	NE	TN		R519	0	1.97613
Rv2679	NE	NE	TN		R520	0	25.6896
Rv2831	NE	NE	TN		R521	-25.6896	25.6896
Rv3039c	NE	ES	FN		R522	-25.6896	4.28161
Rv3516	NE	NE	TN		R533	0	4.28161
Rv3550	NE	NE	TN		R534	0	4.28161
Rv0468	NE	NE	TN		R535	0	25.6896
Rv1715	NE	NE	TN		R536	0	25.6896
Rv1912c	NE	NE	TN		R537	0	0
Rv3141	NE	NE	TN		R538	0	0
Rv0243	NE	NE	TN		R539	0	0
Rv3546	NE	NE	TN		R540	0	0
Rv3556c	NE	NE	TN		R541	1.0535	1.88399
Rv1323	NE	NE	TN		R542	0	0
Rv0859	NE	NE	TN		R543	0.52675	0.941996
Rv3097c	NE	NE	TN		R544	1.2605	1.942
Rv0183	NE	NE	TN		R545	0.52675	0.941996
Rv2854	NE	NE	TN		R546	0	0
Rv2482c	ES	NE	FP		R547	0.52675	0.941996
Rv1551	NE	NE	TN		R548	0.52675	0.941996
Rv2483c	NE	NE	TN		R549	0.52675	0.941996
Rv2182c	NE	ES	FN		R550	0	0
Rv2881c	ES	ES	TP		R551	0.52675	0.941996
Rv0436c	ES	NE	FP		R552	0	1.97613
Rv0217c	NE	NE	TN		R553	0.0193029	2.16011
Rv0220	NE	NE	TN		R554	0.0444985	2.37992
Rv0646c	NE	NE	TN		R555	0.0444985	2.61346
Rv1076	NE	NE	TN		R556	0.0638013	2.91821
Rv1104	NE	NE	TN		R557	0.0889969	3.3002
Rv1105	NE	NE	TN		R558	0.106761	3.77671
Rv1399c	NE	NE	TN		R559	0.106761	4.38837
Rv1400c	NE	NE	TN		R560	0.351498	5.34296
Rv1426c	NE	NE	TN		R561	0.351498	5.34296
Rv1497	NE	NE	TN		R562	0.351498	5.34296
Rv1755c	NE	NE	TN		R563	0.351498	13.4752
Rv1900c	NE	NE	TN		R564	0.351498	13.4752
Rv1923	NE	NE	TN		R565	0.758942	4.99595
Rv2045c	NE	NE	TN		R566	0.151351	5.10392
Rv2284	NE	NE	TN		R567	0.151351	5.10392
Rv2349c	NE	NE	TN		R568	0.151351	5.10392
Rv2350c	NE	NE	TN		R569	0.151351	5.10392
Rv2351c	NE	NE	TN		R570	0.151351	5.10392
Rv2385	NE	NE	TN		R571	0.00511414	1.26351
Rv2463	NE	NE	TN		R571b	-8.12066	-4.54095
Rv2485c	NE	NE	TN		R572	5.2675	9.41996
Rv2970c	NE	NE	TN		R573	0	1.2584
Rv3084	NE	NE	TN		R574	0	1.2584
Rv3176c	NE	NE	TN		R575	0.0251956	25.7148
Rv3203	NE	NE	TN		R576	0.0251956	25.7148
Rv3487c	NE	NE	TN		R577	0.0503912	4.332
Rv3775	NE	NE	TN		R578	0.0503912	4.332
Rv2982c	NE	NE	TN		R579	0.0503912	4.332
Rv2746c	NE	ES	FN		R580	0.0503912	4.332
Rv2610c	ES	ES	TP		R581	0.0503912	4.332
Rv2611c	ES	ES	TP		R582	0.0503912	4.332
Rv0557	ES	NE	FP		R583	0.00782551	1.26622
Rv1500	ES	NE	FP		R587	0.00782551	1.26622
Rv2048c	NE	NE	TN		R588	0.00271138	0.00271138
Rv0533c	ES	NE	FP		R589	0.00271138	0.00271138
Rv1483	NE	ES	FN		R590	0	0
Rv1350	NE	NE	TN		R591	-0.984018	24.7056
Rv2002	NE	NE	TN		R592	0	0
Rv0242c	NE	NE	TN		R593	0	0
Rv2766c	NE	NE	TN		R594	0.0081567	0.00815671
Rv0635	NE	ES	FN		R595	0.0081567	0.00815671
Rv0636	ES	ES	TP		R596	0.0081567	0.00815671
Rv0637	NE	NE	TN		R597	0.0081567	0.00815671
Rv2245	NE	ES	FN		R598	0.0081567	0.00815671
Rv2246	NE	NE	TN		R599	0.00162683	0.00162683
Rv0098	NE	NE	TN		R600	0	0
Rv0130	NE	NE	TN		R601	0	0
Rv1484	NE	ES	FN		R602	0.00652987	0.00652988
Rv0643c	ES	NE	FP		R603	0.0016494	0.0016494
Rv0503c	ES	NE	FP		R604	2.25727e-05	2.25728e-05
Rv0642c	ES	NE	FP		R605	0	0
Rv0644c	ES	NE	FP		R606	0.00488048	0.00488048
Rv0645c	ES	NE	FP		R607	0.00488048	0.00488048
Rv3800c	ES	ES	TP		R608	0.00488048	0.00488048
Rv3802c	ES	ES	TP		R609	0	0
Rv1288	NE	NE	TN		R610	0.00488048	0.00488048
Rv0519c	NE	NE	TN		R611	0.00488048	0.00488048
Rv0774c	NE	NE	TN		R612	0.00325365	0.00325365
Rv2006	NE	NE	TN		R613	0.00325365	0.00325365
Rv2940c	ES	NE	FP		R614	0.00162683	0.00162683
Rv2949c	NE	NE	TN		R615	0	0
Rv2931	NE	NE	TN		R616	0	0
Rv2932	NE	NE	TN		R617	0	0
Rv2933	NE	NE	TN		R618	0.0924561	32.2451
Rv2934	NE	NE	TN		R619	0	0
Rv2935	NE	NE	TN		R620	0.00589276	0.00589276
Rv2951c	NE	NE	TN		R621	0.00589276	0.00589276
Rv2952	NE	NE	TN		R622	0.00589276	0.00589276
Rv2939	NE	NE	TN		R623	0.00589276	0.00589276
Rv1661	NE	NE	TN		R624	0.00471421	0.00471421
Rv2942	NE	NE	TN		R625	0.00471421	0.00471421
Rv2937	NE	NE	TN		R626	0.00471421	0.00471421
Rv2938	NE	NE	TN		R627	0.00471421	0.00471421
Rv2962c	NE	NE	TN		R628	0.00117855	0.00117855
Rv2958c	NE	NE	TN		R629	0.00117855	0.00117855
Rv2959c	NE	NE	TN		R630	0.00117855	0.00117855
Rv2957	NE	NE	TN		R631	0.00117855	0.00117855
Rv3529c	NE	NE	TN		R632	0.000294638	0.000294638
Rv1373	NE	NE	TN		R633	0.000294638	0.000294638
Rv2267c	NE	NE	TN		R634	0.000589276	0.000589276
Rv3823c	NE	NE	TN		R635	0.000294638	0.000294638
Rv1180	NE	NE	TN		R636	0.000294638	0.000294638
Rv1181	NE	NE	TN		R637	0.00589276	0.00589276
Rv1182	NE	NE	TN		R638	0.00589276	0.00589276
Rv1183	NE	NE	TN		R639	0.00589276	0.00589276
Rv3379c	NE	NE	TN		R640	0.00589276	0.00589276
Rv2682c	NE	ES	FN		R641	0.00589276	0.00589276
Rv2870c	ES	ES	TP		R642	0.00589276	0.00589276
Rv3582c	ES	ES	TP		R643	0.00179656	0.00179656
Rv1011	ES	ES	TP		R644	0	0
Rv3581c	ES	ES	TP		R645	0	0
Rv2868c	ES	ES	TP		R646	0	0
Rv3382c	NE	NE	TN		R647	0	0
Rv1110	NE	ES	FN		R648	0	0
Rv1745c	ES	NE	FP		R649	0.0081567	0.00815671
Rv3398c	ES	NE	FP		R650	0	0
Rv3383c	NE	NE	TN		R651	0	0
Rv2173	NE	NE	TN		R652	0	0
Rv1086	ES	NE	FP		R653	0	0
Rv0562	ES	ES	TP		R654	0	0
Rv2361c	ES	ES	TP		R656	0	0
Rv3806c	ES	ES	TP		R657	0	0
Rv3790	ES	ES	TP		R658	0	0
Rv3791	ES	ES	TP		R659	0	0
Rv3423c	ES	ES	TP		R660	0	0
Rv2981c	ES	ES	TP		R661	0	0
Rv3265c	NE	ES	FN		R662	0	0
Rv1525	NE	NE	TN		R663	0	0
Rv3808c	ES	ES	TP		R664	0	0
Rv3792	ES	ES	TP		R665	0	0
Rv3794	ES	ES	TP		R666	0	0
Rv3795	ES	ES	TP		R667	0	0
Rv0334	ES	ES	TP		R668	0	0
Rv3464	NE	ES	FN		R669	0	0
Rv3784	NE	NE	TN		R670	0	0
Rv3465	ES	ES	TP		R671	0	0
Rv3266c	ES	ES	TP		R672	0	0
Rv3809c	ES	ES	TP		R673	0	0
Rv3436c	NE	ES	FN		R674	0	0
Rv1338	ES	ES	TP		R678	0.0385688	0.0385723
Rv1018c	ES	ES	TP		R679	0.0371877	0.0371878
Rv1315	ES	ES	TP		R680	0.0371877	0.0371878
Rv0482	ES	ES	TP		R681	0.0371877	0.0371878
Rv3818	ES	NE	FP		R682	0.0371877	0.0371878
Rv2152c	ES	ES	TP		R683	0.0371877	0.0371878
Rv2155c	ES	ES	TP		R684	0.0371877	0.0371878
Rv2158c	ES	ES	TP		R685	0.004034	0.004034
Rv2157c	ES	ES	TP		R686	0.004034	0.004034
Rv2156c	ES	ES	TP		R687	0.004034	0.004034
Rv2153c	ES	ES	TP		R688	0.00160919	0.00160919
Rv0437c	ES	NE	FP		R689	0.00160919	0.00160919
Rv3130c	NE	NE	TN		R690	0.00160919	0.00160919
Rv3734c	NE	NE	TN		R691	0.00160919	0.00160919
Rv3234c	NE	NE	TN		R692	0.00160919	0.00160919
Rv3088	NE	NE	TN		R693	0.00160919	0.00160919
Rv1760	NE	NE	TN		R694	0.00220437	0.00220437
Rv2285	NE	NE	TN		R695	0.0372345	0.0372345
Rv0221	NE	NE	TN		R696	0.0372345	0.0372345
Rv3740c	NE	NE	TN		R697	0.0372345	0.0372345
Rv3087	NE	NE	TN		R698	0.0247595	0.0247595
Rv3371	NE	NE	TN		R699	0.0123797	0.0123798
Rv3480c	NE	NE	TN		R700	0.000412658	0.000412658
Rv3233c	NE	NE	TN		R701	0.000412658	0.000412658
Rv1425	NE	NE	TN		R702	0.000412658	0.000412658
Rv0895	NE	NE	TN		R705	0.000412658	0.000412658
Rv2484c	NE	NE	TN		R706	0.000412658	0.000412658
Rv3793	ES	ES	TP		R707	0.000412658	0.000412658
Rv3804c	ES	NE	FP		R708	0.000412658	0.000412658
Rv1886c	ES	NE	FP		R709	0.000412658	0.000412658
Rv0129c	ES	NE	FP		R710	0.000412658	0.000412658
Rv1273c	NE	NE	TN		R711	0.0123797	0.0123798
Rv1272c	NE	NE	TN		R712	-999.975	1000
Rv1348	NE	ES	FN		R713	0.0123797	0.0123798
Rv1349	NE	ES	FN		R714	-1000	999.975
Rv0194	NE	NE	TN		R715	-0.0251722	-0.0251721
Rv1819c	NE	NE	TN		R716	0.0251721	0.0251722
Rv1747	NE	NE	TN		R717	0.0251721	0.0251722
Rv1687c	NE	NE	TN		R718	0.0123797	0.0123798
Rv1686c	NE	NE	TN		R719	0.0123797	0.0123798
Rv1737c	NE	NE	TN		R722	0.00866582	0.00866583
Rv2127	NE	NE	TN		R723	0.0123797	0.0123798
Rv2834c	NE	NE	TN		R724	0.0123797	0.0123798
Rv0411c	NE	NE	TN		R725	0.0123797	0.0123798
Rv2565	NE	NE	TN		R726	0.0123797	0.0123798
Rv0934	NE	NE	TN		R727	0.0123797	0.0123798
Rv0936	NE	NE	TN		R728	0.0123797	0.0123798
Rv0935	NE	NE	TN		R729	0.0123797	0.0123798
Rv0933	NE	NE	TN		R730	0.0123797	0.0123798
Rv0932c	NE	NE	TN		R731	0.000412658	0.000412658
Rv0930	NE	NE	TN		PROT	0.0471735	0.0471736
Rv0929	NE	NE	TN		RNA	0.00793573	0.00793574
Rv0928	NE	NE	TN		DNA	0.00484961	0.00484962
Rv2397c	ES	ES	TP		SM_MOL	0.0110219	0.0110219
Rv2398c	ES	ES	TP		PE	0.00220437	0.00220437
Rv2399c	ES	ES	TP		TAG	4.54535	8.12507
Rv2400c	ES	ES	TP		PIMS	0.0198393	0.0198393
Rv2281	NE	NE	TN		LAM	0.0017635	0.0017635
Rv2832c	NE	NE	TN		MAPC	0.0515823	0.0515823
Rv2833c	NE	NE	TN		P_L_GLX	0.0374743	0.0374743
Rv2835c	NE	NE	TN		CL	0	0
Rv3494c	NE	NE	TN		LM	0.000112864	0.000112864
Rv3495c	NE	NE	TN		SL_1	0	0
Rv3496c	NE	NE	TN		TDM	0	0
Rv3497c	NE	NE	TN		TMM	0.0122766	0.0122766
Rv3498c	NE	NE	TN		DAT	0	0
Rv3499c	NE	NE	TN		PAT	0	0
Rv3500c	NE	NE	TN		MPD	0	0
Rv3501c	NE	NE	TN		DIM	0	0
Rv0655	NE	NE	TN		GLUCAN	0	0
Rv1106c	NE	NE	TN		BIOMASS	0.220437	0.220437
Rv3537	NE	NE	TN		BXT	0.220437	0.220437
Rv3526	NE	NE	TN		R800	9.99999	10
Rv3571	NE	NE	TN		R801	0	0
Rv3572	NE	NE	TN		R803	0	0
Rv3570c	NE	NE	TN		R804	11.1425	20
Rv3567c	NE	NE	TN		R805	-8.62572	-2.56691
Rv3568c	NE	NE	TN		R806	0	0
Rv3569c	NE	NE	TN		R807	0	0
Rv3502c	NE	NE	TN		R808	0	0
Rv3538	NE	NE	TN		R809	0	0
Rv3522	NE	NE	TN		R810	0	0
Rv3523	NE	NE	TN		R811	0	0
Rv3534c	NE	NE	TN		R812	0	1
Rv3535c	NE	NE	TN		R814	0	0
Rv3536c	NE	NE	TN		R815	0	0
					R816	0	0
					R817	0	0
					R818	0	0
					R819	0	0
					R820	0	0
					R821	0	0
					R822	0	0
					R823	0	0
					R824	0	0
					R825	0	0
					R826	0	0
					R827	0	0
					R828	0	0
					R829	0	0
					R830	0	0
					R831	0	0
					R832	0	0
					R833	0	0
					R834	0	0
					R835	0	0
					R836	0	0
					R837	0	0
					R838	0	0
					R839	0	0
					R840	0	0
					R841	0.016982	0.016992
					R842	0	0
					R843	0	0
					R844	0	0
					R845	0	0
					R846	0	0
					R847	0	0
					R848	0	0
					R849	0	0
					R850	0	0
					R851	0	1
					R852	0	0
					R853	0	0
					R854	0	0
					R855	0	0
					R856	0	0
					R857	0	0
					R858	0	0
					R859	0	0
					R860	0	0
					R861	0	0
					R862	0	0
					R863	0.245372	1
					R864	0.99999	1
					R865	0	0
					R866	0	0
					R867	0	0
					R868	0	0
					R869	0	0
					R870	0	0
					R871	0	0
					R872	0	0
					R873	0	0
					R874	0	0
					R875	0	0
					R876	0	0
					R877	0	0
					R878	0	0
					R879	0	0
					R880	0	0
					R881	0	0
					R882	0	1
					R883	0	0
					R884	0	0
					R885	0	0
					R886	0	0
					R887	0	0
					R888	0	0
					R889	0	0
					R890	0	0
					R891	0	0
					R892	0	0
					R893	0	0
					R894	0	0
					R895	0	0
					R896	0	0
					R897	0	0
					R898	0	0
					R899	0	0
					R900	0	0
					R901	0	0
					R902	0	0
					R903	0	0
					R904	0	0
					R905	0	0
					R906	0	0
					R907	0	0
					R908	0	0
					R909	0	0
					R910	0	0
					R911	0	0
					R912	0	0
					R913	0	0
					R914	0	0
					R915	0	0
					R916	0	0
					R917	0	0
					R918	0.733747	1
					R919	0	0
					R920	0	0
					R921	0	0
					R922	0	0
					R923	0	0
					R924	0.000264524	0.000264525
					R925	0	0.0118976
					R926	0	0
					R927	0	0
					R928	0	0
					R929	0	0
					R930	0	0
					R931	0	0
					R932	0	0
					R933	0	0
					R934	0	0
					R935	0	0
					R936	0	0
					R937	0	0
					R938	0	0
					R939	0	0
					R940	0	0
					R941	0	0

## Sheet: iNJ661v_modified
Vector_LocusNames	InsilicoEssential	ExperimentalEssential	Confusion_Matrix		Rxns	FVAmin	FVAmax
Rv1295	NE	ES	FN		2AGPEAT160	0	2.03908e-05
Rv2573	ES	NE	FP		2AGPEAT180	0	2.03908e-05
Rv3815c	ES	NE	FP		4HBAt	-3.1918e-07	-3.1918e-07
Rv2589	NE	NE	TN		4HTHRS	0	0
Rv3290c	NE	NE	TN		5DGLCNR	0	0
Rv1323	ES	NE	FP		AACPS10	0.0208523	0.0208524
Rv3535c	NE	NE	TN		AACPS11	0.00252184	0.00252268
Rv0254c	NE	NE	TN		AACPS3	0.0244087	0.0244168
Rv3280	ES	ES	TP		ABTA	0	2.91629
Rv0904c	NE	NE	TN		ACACCT	-997.253	999.999
Rv3281	NE	ES	FN		ACACT1r	0.000925622	0.000925623
Rv3441c	NE	ES	FN		ACALDi	0	2.05937
Rv1302	ES	ES	TP		ACBIPGT	0	0
Rv1654	ES	ES	TP		ACCC	0.0123283	0.0123283
Rv1653	ES	ES	TP		ACCOACr	2.03903	2.03905
Rv0409	NE	NE	TN		ACChex	0.0123283	0.0123283
Rv1820	NE	NE	TN		ACGAMPM	-2.03908e-05	0
Rv3002c	ES	NE	FP		ACGAMT	0.000233321	0.000233321
Rv3509c	NE	NE	TN		ACGK	0.0384357	0.0825125
Rv3003c	NE	ES	FN		ACGS	0	2.03908e-05
Rv3470c	NE	NE	TN		ACHBS	0.028002	0.0280071
Rv1475c	NE	ES	FN		ACKr	-1000	997.252
Rv1655	ES	ES	TP		ACLS	0.13122	0.131231
Rv3310	NE	NE	TN		ACODA	0	2.03908e-05
Rv2523c	NE	NE	TN		ACONT	3.7654	8.01695
Rv3667	NE	NE	TN		ACOTA	-0.0825125	-0.0384357
Rv3313c	NE	NE	TN		ACP1_FMN	0	2.03908e-05
Rv0812	ES	ES	TP		ACPS1	0	0
Rv2236c	NE	NE	TN		ACS	0	998.408
Rv0013	ES	ES	TP		ACS2	0	998.408
Rv1005c	ES	ES	TP		ACYSBMNt	0	0
Rv2848c	NE	NE	TN		ADA	0	2.03908e-05
Rv0255c	NE	NE	TN		ADCL	9.5754e-07	9.57541e-07
Rv3713	NE	ES	FN		ADCPS1	0	0
Rv0733	ES	NE	FP		ADCPS2	0	0
Rv1318c	NE	NE	TN		ADCS	9.5754e-07	9.57541e-07
Rv1319c	NE	NE	TN		ADCYRS	0	0
Rv1320c	NE	NE	TN		ADK1	-1000	1000
Rv1625c	NE	NE	TN		ADK2	-999.998	998.41
Rv1647	NE	NE	TN		ADK3	-1000	1000
Rv1264	NE	NE	TN		ADK4	-1000	1000
Rv2435c	NE	NE	TN		ADMDCr	0	0
Rv2202c	NE	ES	FN		ADNCYC	0	2.03908e-05
Rv2208	NE	NE	TN		ADNK1	0	0.0267383
Rv2584c	NE	NE	TN		ADNK3	0	0.0267383
Rv1285	ES	NE	FP		ADNK4	0	0.0267383
Rv1286	ES	ES	TP		ADOCBIK	0	0
Rv0777	ES	ES	TP		ADOCBLS	0	0
Rv0357c	ES	ES	TP		ADPT	0	2.03908e-05
Rv3793	ES	ES	TP		ADSK	0.0208428	0.0208509
Rv3794	ES	ES	TP		ADSL1r	0.0595076	0.059528
Rv3795	ES	ES	TP		ADSL2r	0.12658	0.126581
Rv3792	ES	ES	TP		ADSS	0.0595076	0.059528
Rv3332	NE	NE	TN		AFE	0.000233321	0.000233321
Rv2182c	NE	ES	FN		AFTA	0.000233321	0.000233321
Rv2483c	ES	NE	FP		AGDC	0	2.03908e-05
Rv1652	ES	ES	TP		AGMT	0	0
Rv3248c	ES	ES	TP		AGPAT160	0.00567757	0.00568165
Rv0091	NE	NE	TN		AGPAT160190	0.0130535	0.0130535
Rv0423c	ES	ES	TP		AGPAT190	0.00389942	0.00389942
Rv0957	ES	ES	TP		AGPR	-0.0825125	-0.0384357
Rv3257c	NE	ES	FN		AHC	0.0267179	0.0267281
Rv3276c	NE	ES	FN		AHCYSNS	0	0
Rv3275c	NE	ES	FN		AHMMPS	3.1918e-07	3.1918e-07
Rv2215	NE	NE	TN		AICART	-999.86	1000
Rv3330	NE	NE	TN		AICART2	-999.86	1000
Rv2981c	ES	ES	TP		AIRC2	0	2.03908e-05
Rv2780	NE	NE	TN		AIRC3	-2.03908e-05	0
Rv3423c	ES	ES	TP		AIRCr	0.12656	0.126581
Rv2992c	ES	ES	TP		AKGDb	0	0
Rv2259	NE	NE	TN		ALAALAD	0	2.03908e-05
Rv1895	NE	NE	TN		ALAALAr	0.0133031	0.0133235
Rv3045	NE	NE	TN		ALAD_L	0	1000
Rv2858c	NE	NE	TN		ALAR	0.0266062	0.026647
Rv0768	NE	NE	TN		ALATA_L	-1000	1.88988
Rv3293	NE	NE	TN		ALATRS	0	0
Rv0147	NE	NE	TN		ALAt2r	-2.03908e-05	0
Rv1568	NE	NE	TN		ALDD1	0	0
Rv2363	NE	NE	TN		ALDD19x	0	2.1464e-06
Rv0558	NE	ES	FN		ALDD2x	0	2.03908e-05
Rv2467	NE	NE	TN		AMAOTr	0	1.81252e-06
Rv2192c	ES	ES	TP		AMID4	0	0
Rv1609	NE	ES	FN		AMMQT6	0	0
Rv2859c	NE	NE	TN		AMMQT8	0	0
Rv1569	NE	NE	TN		AMMQT8_2	0	0
Rv0032	NE	NE	TN		AMPTASECG	0	6.79694e-06
Rv2671	ES	NE	FP		ANPRT	0.00642318	0.00642472
Rv2531c	NE	NE	TN		ANS	0.00642318	0.00642472
Rv1001	NE	NE	TN		AOXSr	0	1.81252e-06
Rv1659	NE	ES	FN		APATr	0	2.05937
Rv1658	NE	ES	FN		APRAUR	0.000142354	0.000142354
Rv2320c	NE	NE	TN		ARABF	0.000233321	0.000233321
Rv3708c	ES	ES	TP		ARABI	-0.00747306	-0.00746626
Rv1538c	NE	NE	TN		ARACHTA	8.74553e-05	8.76981e-05
Rv2201	ES	ES	TP		ARAI	0	0
Rv2127	NE	NE	TN		ARB_Dabc	-6.79694e-06	0
Rv0346c	NE	NE	TN		ARBabc	0	2.71877e-05
Rv3601c	ES	ES	TP		ARBt2r	-2.71877e-05	0
Rv1380	ES	ES	TP		ARGDC	0	0
Rv3709c	ES	ES	TP		ARGDr	-0.0384408	-0.0384153
Rv1595	ES	ES	TP		ARGSL	0	2.03908e-05
Rv3565	NE	NE	TN		ARGSS	0	2.03908e-05
Rv0337c	NE	ES	FN		ARGt5r	-4.2928e-06	0
Rv2121c	ES	ES	TP		ARI	-0.017966	0
Rv1304	NE	ES	FN		ASAD	-0.11061	-0.110604
Rv1305	NE	ES	FN		ASNN	0	2.03908e-05
Rv1306	NE	ES	FN		ASNS1	0.0152246	0.015245
Rv1307	NE	ES	FN		ASNt2r	-9.06258e-06	0
Rv1308	NE	ES	FN		ASP1DC	0.000184167	2.05955
Rv1309	NE	ES	FN		ASPCT	0.126286	0.126288
Rv1310	NE	ES	FN		ASPK	0.110604	0.11061
Rv3279c	NE	ES	FN		ASPO1	0	4.07817e-05
Rv0522	NE	NE	TN		ASPO5	0.000727411	0.000727412
Rv1589	NE	NE	TN		ASPTA	-2.53688	-0.477515
Rv0107c	NE	NE	TN		ASPt2r	-1.63126e-05	0
Rv1908c	NE	NE	TN		AST	0	5.0977e-06
Rv1607	NE	NE	TN		ATPPRT	0.0129641	0.0129663
Rv2849c	NE	NE	TN		ATPS1	1	1
Rv1383	ES	ES	TP		ATPS4r	20.9405	20.9405
Rv2289	NE	NE	TN		BACCL	0	0
Rv1011	ES	ES	TP		BALAt2r	-2.03908e-05	0
Rv2612c	ES	ES	TP		BDH	-0.000925623	-0.000925622
Rv3756c	NE	NE	TN		BETALDHx	0	0
Rv3757c	NE	NE	TN		BMNMSHS	0	0
Rv3758c	NE	NE	TN		BMNt	0	0
Rv3759c	NE	NE	TN		BPNT	0.0208428	0.0208509
Rv1885c	ES	NE	FP		BTS2	0	1.81252e-06
Rv2540c	ES	ES	TP		BTS3r	0	0
Rv2949c	ES	NE	FP		CAATPS	0	8.15632e-05
Rv2130c	NE	ES	FN		CAT	0	2.03908e-05
Rv2498c	NE	NE	TN		CAt4	-0.000163126	0
Rv2075c	NE	NE	TN		CBIAT	0	0
Rv0771	NE	NE	TN		CBLAT	0	0
Rv1239c	NE	NE	TN		CBPS	0.164722	0.164727
Rv2062c	NE	NE	TN		CDAPPA160	0	2.03908e-05
Rv0373c	NE	NE	TN		CDAPPA160190	0	2.03909e-05
Rv0374c	NE	NE	TN		CDAPPA190	0	2.03909e-05
Rv0375c	NE	NE	TN		CDPMEK	0.0165466	0.0165466
Rv2066	NE	NE	TN		CDPPT160	0	1.01954e-05
Rv2071c	NE	NE	TN		CDPPT160190	0.00518699	0.005187
Rv2072c	NE	NE	TN		CHLabc	0	0
Rv2070c	NE	NE	TN		CHOLD	0	0
Rv2065	NE	NE	TN		CHORM	0.0254894	0.0254917
Rv2388c	ES	NE	FP		CHORS	0.035361	0.0353633
Rv0889c	NE	NE	TN		CHRPL	0.00252184	0.00252268
Rv0896	NE	ES	FN		CIGAMS	0	0
Rv1131	NE	NE	TN		CITLr	-7.01695	-2.76539
Rv1699	ES	ES	TP		CITabc	0.999973	1
Rv3283	NE	NE	TN		CLPNS160190	0.00187008	0.00187008
Rv2194	NE	ES	FN		CMCBTFL	0.000478132	0.000478451
Rv2195	NE	ES	FN		CMCBTFU	0	3.1918e-07
Rv2196	NE	ES	FN		CMLDC	0	0
Rv1451	NE	ES	FN		CO2t	-19.009	0
Rv2193	NE	ES	FN		COAt	-6.85406e-07	0
Rv2200c	NE	ES	FN		COBALTt5	0	0
Rv3043c	NE	ES	FN		COCHL	0	0
Rv0306	NE	NE	TN		CODH2r	-8.43187	0
Rv0848	NE	NE	TN		CODH3	0	1.02968
Rv1336	NE	NE	TN		COt	0	6.37271
Rv2334	NE	NE	TN		CPC2MT	0	0
Rv3340	ES	NE	FP		CPC3MT	0	0
Rv1077	NE	NE	TN		CPC4MT	0	0
Rv1620c	NE	NE	TN		CPC6MT	0	0
Rv1621c	NE	NE	TN		CPC6R	0	0
Rv1622c	NE	NE	TN		CPC8MM	0	0
Rv1623c	NE	NE	TN		CPPPGO	3.1918e-07	3.1918e-07
Rv3315c	NE	NE	TN		CRNabc	0	0
Rv1712	NE	ES	FN		CS	0	2.03908e-05
Rv0143c	NE	NE	TN		CTPS1	0	1000
Rv0103c	NE	NE	TN		CTPS2	-999.918	0.0822453
Rv0499	NE	NE	TN		CYANST	0	1000
Rv1905c	NE	NE	TN		CYO1a	0	0
Rv1704c	NE	NE	TN		CYO1b	0	0
Rv1293	ES	ES	TP		CYRDAAT	0	0
Rv2726c	ES	ES	TP		CYRDAR	0	0
Rv2881c	ES	ES	TP		CYSS	0.0184135	0.0184153
Rv1570	NE	NE	TN		CYSTGL	0	999.989
Rv2136c	ES	NE	FP		CYSTL	0.011207	0.0112274
Rv3790	NE	ES	FN		CYSTS	0	2.03908e-05
Rv3791	NE	ES	FN		CYTBD	0	39.9873
Rv3806c	ES	ES	TP		CYTBD2	0	39.9873
Rv0321	NE	NE	TN		CYTD	0	1.01954e-05
Rv2178c	ES	ES	TP		CYTDK2	0	2.03908e-05
Rv3229c	ES	NE	FP		CYTDt2r	-1.94198e-06	0
Rv1094	NE	ES	FN		CYTK1	-0.0474569	-0.0472422
Rv0824c	NE	ES	FN		CYTK2	-0.00213689	-0.00210631
Rv1928c	NE	NE	TN		Clt	0	0
Rv1714	NE	NE	TN		Cuabc	0	1.01954e-05
Rv1389	ES	ES	TP		Cut1	0	1.01954e-05
Rv0189c	ES	ES	TP		DADA	0	2.03908e-05
Rv2773c	ES	ES	TP		DADK	-0.00113497	-0.00109419
Rv2753c	ES	ES	TP		DAGK160	0	2.03908e-05
Rv2763c	ES	ES	TP		DALAOX	0	4.07816e-05
Rv2447c	ES	ES	TP		DALAt2r	-2.03908e-05	0
Rv0534c	NE	ES	FN		DAPDC	0.0270045	0.0270093
Rv3607c	ES	ES	TP		DAPE	0.0276311	0.0276359
Rv2139	ES	ES	TP		DASYN160	0.00336671	0.0033871
Rv1381	ES	ES	TP		DASYN160190	0.0108837	0.0109041
Rv1409	ES	ES	TP		DASYN190190	0.00185444	0.00187483
Rv1207	NE	NE	TN		DB4PS	0.000284709	0.000284709
Rv3608c	NE	ES	FN		DBTSr	0	1.81252e-06
Rv2537c	ES	ES	TP		DCPDP	6.3836e-07	6.3836e-07
Rv2538c	ES	ES	TP		DCPDPP	0	0.017966
Rv3398c	ES	NE	FP		DCPDPP2	0	0.017966
Rv1631	ES	ES	TP		DCPDPS	6.3836e-07	0.0015043
Rv0478	NE	NE	TN		DCPE	0	0.017966
Rv3247c	NE	ES	FN		DCPT	3.1918e-07	0.0179663
Rv2697c	NE	NE	TN		DCPT2	0	0.017966
Rv2870c	ES	ES	TP		DCTPD	0	2.03908e-05
Rv2682c	NE	ES	FN		DCTPD2	0	2.03908e-05
Rv3379c	NE	NE	TN		DCYTD	0	1.01954e-05
Rv1023	NE	ES	FN		DDPA	0.035361	0.0353644
Rv3214	NE	NE	TN		DESAT16	0.00349183	0.00349409
Rv1618	NE	NE	TN		DESAT18	0	2.03908e-06
Rv3826	NE	NE	TN		DGC3D	0	0
Rv1529	NE	NE	TN		DGK1	-1000	-1.5921
Rv1185c	ES	NE	FP		DHAD1	0.13122	0.131231
Rv2590	NE	NE	TN		DHAD2	0.028002	0.0280071
Rv2930	NE	NE	TN		DHDPRy	0.0276311	0.0276359
Rv3801c	ES	ES	TP		DHDPS	0.0276311	0.0276359
Rv0468	NE	NE	TN		DHFR	0.0011666	0.0011666
Rv1715	NE	NE	TN		DHFS	9.5754e-07	9.57541e-07
Rv0859	NE	NE	TN		DHNAOT	0	0
Rv0860	NE	NE	TN		DHNAOT2	0	0
Rv1350	ES	NE	FP		DHNPA	0	9.57541e-07
Rv2524c	ES	ES	TP		DHNPA2	0	9.57541e-07
Rv1484	ES	ES	TP		DHORD2	0	39.9873
Rv2947c	ES	NE	FP		DHORD3	-1000	0.126288
Rv0533c	NE	NE	TN		DHORD5	0	1000
Rv1663	ES	NE	FP		DHORTS	-0.126288	-0.126286
Rv1662	ES	NE	FP		DHPPDA	0	0.000142354
Rv2940c	ES	NE	FP		DHPPDA2	0	0.000142354
Rv0363c	ES	ES	TP		DHPS2	0	9.57541e-07
Rv1099c	ES	NE	FP		DHQD	0.035361	0.0353644
Rv0727c	NE	NE	TN		DHQS	0.035361	0.0353644
Rv1485	NE	ES	FN		DMATT	0.0015043	0.0015043
Rv2605c	NE	NE	TN		DMPPS	0	0.0165466
Rv2899c	NE	NE	TN		DNMPPA	9.5754e-07	9.57541e-07
Rv2900c	NE	NE	TN		DNTPPA	9.5754e-07	9.57541e-07
Rv1348	NE	ES	FN		DPCOAK	0.000183848	0.000184533
Rv1349	NE	ES	FN		DPPS	0	0.00150366
Rv0084	NE	NE	TN		DPR	0.000184167	0.000184852
Rv1406	NE	ES	FN		DRPA	0	0
Rv2786c	ES	ES	TP		DSERt2r	0	0
Rv2211c	ES	ES	TP		DTMPK	0	2.03908e-05
Rv1552	NE	NE	TN		DURIK1	0	2.03908e-05
Rv1553	NE	NE	TN		DURIPP	0	1.01954e-05
Rv1554	NE	NE	TN		DUTPDP	0	2.03908e-05
Rv1555	NE	NE	TN		DXPRIi	0.0165466	0.0165466
Rv3316	NE	NE	TN		DXPS	0.0165469	0.0165469
Rv3317	NE	NE	TN		E4PD	0	0
Rv3318	NE	NE	TN		ECHH_0	0	8.43187
Rv3319	NE	NE	TN		ENO	-4.68178	-0.430224
Rv0247c	NE	NE	TN		ENTCS	0	0
Rv0248c	NE	NE	TN		ETHAt	-4.07816e-06	0
Rv3106	NE	NE	TN		EX_4hba(e)	3.1918e-07	3.1918e-07
Rv0886	NE	NE	TN		EX_acysbmn(e)	0	0
Rv2454c	NE	ES	FN		EX_ala_B(e)	0	2.03908e-05
Rv2455c	NE	ES	FN		EX_ala_D(e)	0	2.03908e-05
Rv2957	ES	NE	FP		EX_ala_L(e)	0	2.03908e-05
Rv2964	NE	NE	TN		EX_arab_D(e)	0	6.79694e-06
Rv1098c	NE	ES	FN		EX_arab_L(e)	0	0
Rv2443	NE	NE	TN		EX_arg_L(e)	0	4.2928e-06
Rv2610c	ES	ES	TP		EX_asn_L(e)	0	9.06257e-06
Rv0557	NE	NE	TN		EX_asp_L(e)	0	1.63126e-05
Rv1018c	ES	ES	TP		EX_atp(e)	0	0
Rv0334	ES	ES	TP		EX_bmn(e)	0	0
Rv0524	ES	ES	TP		EX_ca2(e)	0	0
Rv1551	ES	NE	FP		EX_chol(e)	0	0
Rv0564c	NE	NE	TN		EX_cit(e)	-1	-0.999973
Rv2249c	NE	NE	TN		EX_cl(e)	0	0
Rv2982c	NE	NE	TN		EX_co2(e)	0	19.009
Rv3302c	NE	ES	FN		EX_co(e)	0	6.37271
Rv2427c	NE	NE	TN		EX_coa(e)	0	6.85406e-07
Rv1447c	NE	NE	TN		EX_cobalt2(e)	0	0
Rv1121	NE	NE	TN		EX_crn(e)	0	0
Rv3808c	ES	ES	TP		EX_cu2(e)	0	0
Rv0620	ES	NE	FP		EX_cytd(e)	0	1.94198e-06
Rv0618	ES	NE	FP		EX_etha(e)	0	4.07817e-06
Rv0619	ES	NE	FP		EX_fe2(e)	-3.1918e-07	0
Rv0993	ES	ES	TP		EX_fe3(e)	-0.000478451	-0.000478132
Rv3331	NE	NE	TN		EX_fum(e)	0	1.63127e-05
Rv1436	NE	ES	FN		EX_gal(e)	0	0
Rv0956	NE	ES	FN		EX_gcald(e)	1.27672e-06	1.27672e-06
Rv0389	NE	NE	TN		EX_glc(e)	0	0
Rv1832	NE	ES	FN		EX_glu_L(e)	-1	-0.999984
Rv0794c	NE	NE	TN		EX_gly(e)	0	2.03908e-05
Rv3303c	NE	NE	TN		EX_glyb(e)	0	0
Rv3436c	ES	ES	TP		EX_glyc3p(e)	0	0
Rv1512	ES	NE	FP		EX_glyc(e)	-1	-0.99999
Rv1093	NE	ES	FN		EX_gthrd(e)	0	0
Rv0070c	NE	NE	TN		EX_h2(e)	0	6.37271
Rv1328	NE	NE	TN		EX_h2co3(e)	0	19.009
Rv1236	ES	NE	FP		EX_h2o(e)	-5.86675	19.515
Rv1237	ES	NE	FP		EX_h2s(e)	0	8.15632e-06
Rv1238	ES	NE	FP		EX_h(e)	-3.78742	-3.78732
Rv1213	NE	NE	TN		EX_hdca(e)	0	0
Rv1878	NE	NE	TN		EX_his_L(e)	0	2.1464e-06
Rv2220	NE	ES	FN		EX_id3acald(e)	0	1.53893e-06
Rv2222c	NE	NE	TN		EX_ile_L(e)	0	5.0977e-06
Rv2860c	NE	NE	TN		EX_k(e)	-3.1918e-07	-3.1918e-07
Rv2439c	NE	ES	FN		EX_lac_L(e)	0	2.03908e-05
Rv3704c	NE	NE	TN		EX_lcts(e)	0	0
Rv3432c	NE	NE	TN		EX_leu_L(e)	0	6.79693e-06
Rv2476c	NE	NE	TN		EX_lys_L(e)	0	4.79784e-06
Rv1602	NE	ES	FN		EX_mal_L(e)	0	1.63127e-05
Rv0808	NE	ES	FN		EX_malt(e)	0	0
Rv1338	ES	ES	TP		EX_malthp(e)	0	0
Rv3858c	NE	ES	FN		EX_meoh(e)	0	0
Rv3859c	NE	ES	FN		EX_met_L(e)	0	0
Rv0509	ES	ES	TP		EX_mg2(e)	0	0
Rv2832c	NE	NE	TN		EX_na1(e)	-3.1918e-07	-3.1918e-07
Rv2833c	NE	NE	TN		EX_nh4(e)	-1.09419	-1.09417
Rv2834c	NE	NE	TN		EX_no2(e)	0	0
Rv2835c	NE	NE	TN		EX_no3(e)	0	0
Rv2205c	NE	NE	TN		EX_no(e)	0	0
Rv1826	NE	ES	FN		EX_o2(e)	-20	-20
Rv1257c	NE	NE	TN		EX_ocdca(e)	0	0
Rv3696c	NE	NE	TN		EX_orn(e)	0	9.06258e-06
Rv0112	NE	NE	TN		EX_pac(e)	0	2.1464e-06
Rv1511	NE	NE	TN		EX_pdima(e)	0	2.42748e-07
Rv3396c	ES	ES	TP		EX_phdca(e)	0	8.40858e-07
Rv2051c	ES	ES	TP		EX_phe_L(e)	0	2.26565e-06
Rv1844c	NE	NE	TN		EX_pi(e)	-0.356178	-0.356176
Rv1122	NE	ES	FN		EX_ppa(e)	0	1.63126e-05
Rv0317c	NE	NE	TN		EX_ppdima(e)	0	2.26565e-07
Rv3842c	NE	NE	TN		EX_pro_L(e)	0	1.01954e-05
Rv1086	ES	NE	FP		EX_pyr(e)	0	2.03908e-05
Rv2855	NE	NE	TN		EX_rib_D(e)	0	0
Rv0773c	NE	NE	TN		EX_ser_D(e)	0	0
Rv2394	NE	NE	TN		EX_ser_L(e)	0	1.01954e-05
Rv3609c	ES	ES	TP		EX_skm(e)	0	3.39847e-06
Rv1415	NE	ES	FN		EX_so4(e)	-0.0208509	-0.0208428
Rv1940	NE	NE	TN		EX_succ(e)	0	1.63127e-05
Rv2583c	NE	NE	TN		EX_tartr_L(e)	0	0
Rv3273	NE	NE	TN		EX_thr_L(e)	0	6.79694e-06
Rv3588c	ES	NE	FP		EX_tre(e)	0	0
Rv0511	ES	ES	TP		EX_trp_L(e)	0	1.53893e-06
Rv2458	NE	NE	TN		EX_tsul(e)	0	0
Rv0650	NE	NE	TN		EX_ttdca(e)	0	0
Rv1599	ES	ES	TP		EX_tyr_L(e)	0	2.26564e-06
Rv0510	ES	ES	TP		EX_val_L(e)	0	1.01954e-05
Rv0422c	ES	ES	TP		EX_xyl_D(e)	-3.1918e-07	-3.1918e-07
Rv3469c	NE	NE	TN		FACOAE140	0	2.03908e-05
Rv3534c	NE	NE	TN		FACOAE160	0	2.03908e-05
Rv3606c	NE	ES	FN		FACOAE180	0	2.03908e-05
Rv1294	ES	ES	TP		FACOAL140	0	2.03908e-05
Rv3341	NE	ES	FN		FACOAL160	0.00612921	0.0061496
Rv1296	NE	ES	FN		FACOAL161	-0.00349409	-0.00349183
Rv1600	NE	ES	FN		FACOAL180	0	2.03908e-05
Rv2231c	ES	NE	FP		FACOAL181	0.000445451	0.000447491
Rv3772	NE	NE	TN		FACOAL200	8.74553e-05	8.76981e-05
Rv3624c	NE	ES	FN		FACOAL80	0.000478132	0.000478132
Rv0486	NE	NE	TN		FACOALPHDCA	-0.00206051	-0.00205967
Rv3339c	NE	NE	TN		FACOALPREPH	-8.76981e-05	-6.70645e-05
Rv0066c	NE	NE	TN		FAH4	0	0
Rv3215	NE	ES	FN		FAMPL1	0.00632519	0.00632519
Rv1915	NE	NE	TN		FAMPL2	0.00105649	0.00105649
Rv1916	NE	NE	TN		FAMPL3	0.0014178	0.0014178
Rv0467	NE	ES	FN		FAMPL4	0.00177719	0.0017772
Rv1605	ES	ES	TP		FAMPL5	0.00175166	0.00175166
Rv1170	NE	NE	TN		FAO1	0	2.91297e-06
Rv1601	ES	ES	TP		FAO10	0.996406	0.996411
Rv1611	ES	ES	TP		FAO11	0	2.26565e-06
Rv2210c	ES	ES	TP		FAO2	0	2.54885e-06
Rv1843c	ES	NE	FP		FAO3	0	2.26565e-06
Rv3410c	ES	ES	TP		FAS100	0.177528	0.177531
Rv3411c	ES	ES	TP		FAS120	0.177528	0.177531
Rv0853c	NE	NE	TN		FAS140	0.177528	0.177531
Rv3393	NE	NE	TN		FAS160	0.173636	0.173638
Rv1745c	NE	NE	TN		FAS161	0	0
Rv2995c	ES	ES	TP		FAS180	0.0665663	0.0665685
Rv2987c	ES	ES	TP		FAS181	0	2.03908e-06
Rv2988c	ES	ES	TP		FAS200	0.00869255	0.00869328
Rv3710	ES	ES	TP		FAS240_L	0.0432814	0.0432815
Rv3001c	ES	ES	TP		FAS260	0.0432814	0.0432815
Rv1029	NE	NE	TN		FAS80_L	0.229436	0.229439
Rv1030	NE	NE	TN		FASPHDCA	0.00252184	0.00252268
Rv1031	NE	NE	TN		FASm1601	0.000738263	0.000738264
Rv3236c	ES	NE	FP		FASm180	0.0514304	0.0514305
Rv2316	NE	NE	TN		FASm1801	0.000738263	0.000738264
Rv2317	NE	NE	TN		FASm2001	0.000738263	0.000738264
Rv2318	NE	NE	TN		FASm2002	0.0030737	0.00307371
Rv0694	NE	NE	TN		FASm220	0.00360163	0.00360211
Rv0183	NE	NE	TN		FASm2201	0.000738263	0.000738264
Rv1872c	NE	NE	TN		FASm2202	0.0030737	0.00307371
Rv1902c	NE	NE	TN		FASm240	0.00109926	0.00109974
Rv0191	NE	NE	TN		FASm2401	0.000738263	0.000738264
Rv1837c	NE	ES	FN		FASm2402	0.0030737	0.00307371
Rv2471	NE	NE	TN		FASm260	0.00109926	0.00109974
Rv3264c	ES	ES	TP		FASm2601	0.000738263	0.000738264
Rv3255c	ES	ES	TP		FASm2602	0.00147653	0.00147653
Rv2611c	ES	ES	TP		FASm280	0.00109926	0.00109974
Rv2378c	ES	NE	FP		FASm2801	0.000738263	0.000738264
Rv2379c	ES	NE	FP		FASm2802	0.00147653	0.00147653
Rv2380c	ES	NE	FP		FASm300	0.00147653	0.00147653
Rv2381c	ES	NE	FP		FASm3001	0	0
Rv2382c	ES	NE	FP		FASm320	0.00147653	0.00147653
Rv2383c	ES	NE	FP		FASm340	0.00147653	0.00147653
Rv2384	ES	NE	FP		FBA	-0.474609	-0.474602
Rv1347c	NE	NE	TN		FBP	0.474602	0.474623
Rv2243	NE	ES	FN		FCLPA	0	0
Rv0649	NE	NE	TN		FCLT	0	3.1918e-07
Rv1240	NE	NE	TN		FCLT2	0	3.1918e-07
Rv2332	NE	NE	TN		FCOAH2	0	2.03908e-05
Rv3581c	ES	ES	TP		FDH	0	2.05937
Rv3582c	ES	ES	TP		FE2abc	0	3.1918e-07
Rv1392	ES	ES	TP		FE3Ri	0	1.5959e-07
Rv2124c	ES	NE	FP		FE3abc	0	3.1918e-07
Rv0137c	NE	NE	TN		FETRANS	-3.1918e-07	0
Rv2674	NE	NE	TN		FHL	6.37242	8.43187
Rv1133c	NE	ES	FN		FMETTRS	0	0
Rv2701c	NE	NE	TN		FMNAT	7.11771e-05	7.11772e-05
Rv1604	NE	NE	TN		FOLD3	0	9.57541e-07
Rv0046c	ES	ES	TP		FOLR2	0	0
Rv0855	ES	NE	FP		FOMETR	-2.071e-05	-3.1918e-07
Rv1492	ES	NE	FP		FORMCOAL	-8.01695	2.03908e-05
Rv1493	ES	NE	FP		FRD	-993.025	1000
Rv0753c	NE	NE	TN		FRD2	-39.9873	988.483
Rv1692	ES	NE	FP		FRD3	0	28.3443
Rv2225	ES	ES	TP		FRD5	-1000	0.126288
Rv1562c	NE	NE	TN		FRDO2r	-1000	1000
Rv1563c	NE	NE	TN		FRDO3r	-1000	1000
Rv0958	NE	NE	TN		FRDOr	0	0
Rv1082	NE	NE	TN		FRRPPDIMAS	0.000377909	0.000377909
Rv0819	NE	NE	TN		FTHFCL	0	2.03908e-05
Rv3356c	ES	ES	TP		FTHFD	0	2.03908e-05
Rv0126	NE	NE	TN		FTHFL	-1000	999.932
Rv0470c	ES	NE	FP		FUM	4.7272	8.97878
Rv0503c	NE	NE	TN		FUMt2r	-1.63127e-05	0
Rv0644c	ES	NE	FP		G16MTM1	0.00518699	0.005187
Rv0642c	NE	NE	TN		G16MTM10	0.000368334	0.000368334
Rv0645c	NE	NE	TN		G16MTM2	0	0.00169421
Rv3800c	ES	ES	TP		G16MTM4	0.000812632	0.000812633
Rv1483	NE	ES	FN		G16MTM5	0.000386527	0.000386527
Rv2245	ES	ES	TP		G16MTM6	0.00229363	0.00398784
Rv2246	ES	NE	FP		G16MTM7	0.0017223	0.0017223
Rv0098	ES	NE	FP		G16MTM8	0.00122023	0.00122023
Rv0082	NE	NE	TN		G16MTM9	0.000772416	0.000772416
Rv3145	NE	NE	TN		G1PACT	0.1012	0.10122
Rv3146	NE	NE	TN		G1PTT	0.000989139	0.000989139
Rv3147	NE	NE	TN		G1SATi	5.10688e-06	5.10688e-06
Rv3148	NE	NE	TN		G3PAT160	0.0187311	0.0187352
Rv3149	NE	NE	TN		G3PAT190	0.00389942	0.00389942
Rv3150	NE	NE	TN		G3PD1	0.961514	0.961524
Rv3152	NE	NE	TN		G5SADs	0.0440564	0.0440768
Rv3153	NE	NE	TN		G5SD	0	0.0440768
Rv3154	NE	NE	TN		G5SD2	0	0.0440768
Rv3155	NE	NE	TN		G6PDH2	0	2.03908e-05
Rv3156	NE	NE	TN		GALFT	0.000233321	0.000233321
Rv3157	NE	NE	TN		GALKr	-0.0177062	-0.0177062
Rv3158	NE	NE	TN		GALT	-0.0177062	-0.0177062
Rv1695	ES	ES	TP		GALUi	0.0367453	0.0367453
Rv2438c	ES	ES	TP		GALt2	0	0
Rv0155	NE	NE	TN		GAPD	-0.12409	-0.124078
Rv0157	NE	NE	TN		GARFT	0.126581	0.126581
Rv0573c	NE	NE	TN		GCALDt	-1.27672e-06	-1.27672e-06
Rv0261c	NE	NE	TN		GCC2	0	0
Rv0267	NE	NE	TN		GCCa	0	4.25154
Rv1737c	NE	NE	TN		GCCb	0	4.25154
Rv2329c	NE	NE	TN		GCCc	0	4.25154
Rv2287	NE	NE	TN		GF6PTAr	0.1012	0.1012
Rv2445c	ES	NE	FP		GFUCS	0.000377909	0.000377909
Rv2920c	NE	NE	TN		GGLUCT2	0	6.79694e-06
Rv2043c	NE	NE	TN		GHMT2	0.233765	4.4853
Rv2421c	ES	ES	TP		GK1	0.00224834	0.00228912
Rv2207	NE	NE	TN		GLCP	0	998.408
Rv1596	ES	ES	TP		GLCS1	0	998.408
Rv1161	NE	NE	TN		GLCabc	0	0
Rv1162	NE	NE	TN		GLGC	0	998.408
Rv1163	NE	NE	TN		GLNS	0	2.03908e-05
Rv1164	NE	NE	TN		GLNSP1	0	0
Rv0548c	NE	ES	FN		GLNSP2	0	0
Rv2344c	NE	NE	TN		GLNSP3	0	0
Rv0252	NE	NE	TN		GLU5K	0	0.0440768
Rv0253	NE	NE	TN		GLUCYS	0	6.79694e-06
Rv2391	NE	NE	TN		GLUDC	0	2.91629
Rv3265c	ES	ES	TP		GLUDx	-1000	998.905
Rv1656	ES	ES	TP		GLUPRT	0.126581	0.126581
Rv2503c	NE	NE	TN		GLUR	-0.0133031	-0.0133031
Rv2504c	NE	NE	TN		GLUSy	-0.735328	999.265
Rv0884c	ES	ES	TP		GLUTRR	5.10688e-06	5.10688e-06
Rv1385	ES	ES	TP		GLUTRS	5.10688e-06	5.10688e-06
Rv0266c	NE	NE	TN		GLUt2r	0.999984	1
Rv2321c	NE	NE	TN		GLXO1	0	8.01695
Rv2322c	NE	NE	TN		GLYBabc	0	0
Rv0382c	ES	ES	TP		GLYC3Pabc	0	0
Rv0118c	NE	NE	TN		GLYCK	0	0
Rv1248c	NE	NE	TN		GLYCL	0	4.25154
Rv0555	NE	ES	FN		GLYCTO1	0	0
Rv1187	NE	NE	TN		GLYCTO2	0	0
Rv0500	ES	ES	TP		GLYCTO3	0	0
Rv3602c	ES	ES	TP		GLYCTO4	0	0
Rv1755c	NE	NE	TN		GLYCt	-1	-0.99999
Rv2156c	ES	ES	TP		GLYK	0.993766	0.993776
Rv2392	ES	ES	TP		GLYt2r	-2.03908e-05	0
Rv2967c	NE	NE	TN		GMAND	0.000377909	0.000377909
Rv0805	NE	NE	TN		GMPS2	0.0800369	0.0800437
Rv2241	NE	NE	TN		GMT1	0.00119916	0.00119916
Rv0462	NE	ES	FN		GMT2	0.00186656	0.00186657
Rv0843	NE	NE	TN		GND	0	2.03908e-05
Rv2496c	NE	NE	TN		GPDDA2	0	4.07816e-06
Rv2497c	NE	NE	TN		GRTT	0.0015043	0.0015043
Rv2495c	NE	NE	TN		GSNK	0	2.03908e-05
Rv2941	ES	NE	FP		GTHOr	-1000	1000
Rv2945c	ES	NE	FP		GTHRDt2	0	0
Rv2607	NE	NE	TN		GTHS	0	6.79694e-06
Rv0211	NE	NE	TN		GTMLT	0	6.79694e-06
Rv2029c	NE	NE	TN		GTPCI	9.5754e-07	9.57541e-07
Rv3010c	NE	NE	TN		GTPCII	0	0.000142354
Rv0728c	NE	NE	TN		GTPCII2	0	0.000142354
Rv2996c	NE	ES	FN		GTPDPK	0	0
Rv0946c	ES	ES	TP		GTPH1	0	1.01954e-05
Rv1437	NE	ES	FN		GUACYC	0	2.03908e-05
Rv1445c	NE	NE	TN		GUAD	0	6.79694e-06
Rv0489	NE	NE	TN		GUAPRT	0	1.01954e-05
Rv3068c	ES	NE	FP		H2CO3D	0	19.009
Rv1822	NE	ES	FN		H2CO3TP	-19.009	0
Rv2746c	NE	ES	FN		H2Ot	-19.515	5.86675
Rv0936	NE	NE	TN		H2St1	0	8.15632e-06
Rv0820	NE	NE	TN		H2td	0	6.37271
Rv0545c	NE	NE	TN		HAS	0.00186656	0.00186657
Rv2281	NE	NE	TN		HCO3E	2.20375	2.20377
Rv3308	NE	NE	TN		HCYSMT	0	1.01954e-05
Rv1092c	ES	ES	TP		HDCAt2	0	0
Rv3628	NE	ES	FN		HEX1	0	2.03908e-05
Rv0512	ES	ES	TP		HISTD	0.0129641	0.0129663
Rv1391	ES	ES	TP		HISTP	0.0129641	0.0129663
Rv0973c	NE	NE	TN		HISt2r	-2.1464e-06	0
Rv0974c	NE	NE	TN		HMBS	6.3836e-07	6.3836e-07
Rv2502c	NE	NE	TN		HMPK1	0	3.1918e-07
Rv2247	NE	ES	FN		HMPK2	0	3.1918e-07
Rv2501c	NE	NE	TN		HMPK3	0	3.1918e-07
Rv3285	NE	ES	FN		HMPK4	0	3.1918e-07
Rv1127c	NE	NE	TN		HOPNTAL	0	0
Rv2702	ES	NE	FP		HPPK	0	9.57541e-07
Rv2984	NE	ES	FN		HPPK2	0	9.57541e-07
Rv3754	ES	ES	TP		HSDx	-1000	999.917
Rv3838c	ES	ES	TP		HSDy	-1000	999.917
Rv2677c	ES	ES	TP		HSERTA	0	0
Rv2163c	ES	ES	TP		HSK	0	0.0829792
Rv0772	ES	ES	TP		HSST	0	0.0829792
Rv0809	ES	ES	TP		HSTPT	0.0129641	0.0129663
Rv1603	ES	ES	TP		HXPRT	0	1.01954e-05
Rv1606	ES	ES	TP		IACGAMS	0	0
Rv0780	ES	ES	TP		ICDHy	0	2.05937
Rv2122c	ES	ES	TP		ICHORSi	0	0
Rv2928	ES	NE	FP		ICL	2.73572	8.01695
Rv2931	ES	NE	FP		ID3ACALDt	0	1.53893e-06
Rv2932	ES	NE	FP		IG3PS	0.0129641	0.0129663
Rv2933	ES	NE	FP		IGAMD	0	0
Rv2934	ES	NE	FP		IGPDH	0.0129641	0.0129663
Rv2935	ES	NE	FP		IGPS	0.00642318	0.00642472
Rv0788	ES	ES	TP		ILETA	-0.0280071	-0.028002
Rv0803	ES	ES	TP		ILEt2r	-5.0977e-06	0
Rv1188	NE	NE	TN		IMPC	-0.139547	-0.139545
Rv1017c	ES	ES	TP		IMPD	0.0800369	0.080037
Rv3227	ES	ES	TP		INDPYRD	0	1.53893e-06
Rv0437c	ES	NE	FP		INSH	0	2.03908e-05
Rv0505c	NE	NE	TN		INSK	0	2.03908e-05
Rv3042c	ES	ES	TP		IPDDI	-0.0150423	0.0015043
Rv0436c	ES	NE	FP		IPDPS	0	0.0165466
Rv0408	NE	NE	TN		IPMD	0.0653393	0.0653461
Rv2965c	ES	NE	FP		IPPMIa	-0.0653461	-0.0653393
Rv3307	NE	NE	TN		IPPMIb	-0.0653461	-0.0653393
Rv1617	NE	ES	FN		IPPS	0.0653393	0.0653461
Rv0162c	NE	NE	TN		KARA1i	0.13122	0.131231
Rv3777	NE	NE	TN		KARA2i	0.028002	0.0280071
Rv1594	ES	ES	TP		Kabc	0	0
Rv2064	NE	NE	TN		Kt3r	-6.3836e-07	-6.3836e-07
Rv1412	ES	NE	FP		LACZ	0	0
Rv1416	ES	ES	TP		LCTSabc	0	0
Rv2436	NE	NE	TN		LDH_L	-28.3443	0
Rv0570	ES	NE	FP		LEUTA	-0.0653461	-0.0653393
Rv1981c	ES	NE	FP		LEUt2r	-6.79694e-06	0
Rv3048c	ES	ES	TP		LO	0	1.01954e-05
Rv3051c	ES	ES	TP		LPLIPAL2E160	0	4.07816e-06
Rv1408	NE	ES	FN		LPLIPAL2E180	0	0
Rv2465c	NE	ES	FN		LYSt5r	-4.79784e-06	0
Rv2962c	ES	NE	FP		L_LACD	0	0
Rv2958c	ES	NE	FP		L_LACD2	0	28.3443
Rv3113	NE	NE	TN		L_LACD3	0	28.3443
Rv2386c	ES	ES	TP		L_LACt2r	-2.03908e-05	4.07817e-05
Rv1202	ES	ES	TP		L_LACt3	0	4.07816e-05
Rv0858c	ES	NE	FP		MALS	0	8.01695
Rv1464	NE	ES	FN		MALT	0	0
Rv2335	ES	NE	FP		MALTHPabc	0	0
Rv0069c	NE	NE	TN		MALTabc	0	0
Rv2847c	NE	ES	FN		MALt2r	-1.63127e-05	0
Rv2552c	ES	NE	FP		MAN1PT	0	0.0204349
Rv2539c	ES	ES	TP		MAN1PT2	0	0.0204349
Rv0391	ES	NE	FP		MAN6PI	-0.0507777	-0.0507777
Rv1079	ES	NE	FP		MANAT1	0.000536542	0.00223075
Rv1200	NE	NE	TN		MANAT2	0	0.00169421
Rv2601	NE	NE	TN		MANAT3	0.000406635	0.000406636
Rv3846	NE	ES	FN		MCBTS	0.00044749	0.000447491
Rv0432	NE	NE	TN		MCBTS2	0	0
Rv0234c	NE	NE	TN		MCBTS3	0.000478132	0.000478132
Rv1731	NE	NE	TN		MCD	0	2.03908e-05
Rv0542c	NE	ES	FN		MCOATA	0.189294	0.1893
Rv0553	NE	ES	FN		MDFDH	0	0
Rv0951	NE	ES	FN		MDH	-990.398	16.9957
Rv0952	NE	ES	FN		ME1	0	1000
Rv1739c	NE	NE	TN		MECDPDH	0.0165466	0.0165466
Rv2397c	NE	ES	FN		MECDPS	0.0165466	0.0165466
Rv2398c	NE	ES	FN		MEOHt2	0	0
Rv2399c	NE	ES	FN		MEPCT	0.0165466	0.0165466
Rv2400c	NE	ES	FN		METAT	0.0267891	0.0267993
Rv1448c	NE	NE	TN		METOX1s	0	2.03908e-05
Rv1672c	NE	NE	TN		METOX2s	0	2.03908e-05
Rv3465	ES	ES	TP		METS	0.037925	0.0379252
Rv3266c	ES	ES	TP		METSOXR1	0	2.03908e-05
Rv3784	NE	NE	TN		METSOXR2	0	2.03908e-05
Rv3464	NE	ES	FN		METabc	0	0
Rv3468c	NE	NE	TN		MGt5	0	0
Rv2713	NE	NE	TN		MHPGLUT	0	0
Rv1201c	ES	ES	TP		MI1PP	0.00518699	0.00519719
Rv1559	NE	ES	FN		MI1PS	0.00518699	0.005187
Rv3737	NE	NE	TN		MI3PP	0	0
Rv2291	NE	NE	TN		MI4PP	0	0
Rv0417	ES	ES	TP		MMCD	0	2.03908e-05
Rv1449c	ES	ES	TP		MME	0.0812007	0.0812211
Rv3314c	NE	NE	TN		MMM2r	0.0812007	0.0812211
Rv2754c	NE	ES	FN		MMSAD1	0	0
Rv2764c	NE	ES	FN		MMSAD2	0	0
Rv2977c	ES	ES	TP		MMSAD3	0	2.05937
Rv0414c	ES	ES	TP		MN6PP	0.0303428	0.0303429
Rv1438	NE	ES	FN		MNDNS1	0	0
Rv3913	ES	ES	TP		MNDNS2	0	0
Rv2006	ES	NE	FP		MOHMT	0.000184167	0.000184852
Rv3372	ES	ES	TP		MOTH	0	0
Rv3490	ES	ES	TP		MOTS	0	0
Rv1373	NE	NE	TN		MPML	0	0
Rv0295c	NE	NE	TN		MSHAMID	0	0
Rv1612	ES	ES	TP		MSHOXH	0	0
Rv1613	ES	ES	TP		MSHS	0	0
Rv2158c	ES	ES	TP		MTAN	0	0
Rv1315	ES	ES	TP		MTHFC	0.194489	8.69757
Rv2153c	ES	ES	TP		MTHFD	-999.806	1000
Rv2155c	ES	ES	TP		MTHFD2	-999.806	1000
Rv2152c	ES	ES	TP		MTHFR2	0.037925	0.0379252
Rv3818	ES	NE	FP		MTI	0	0
Rv0482	ES	ES	TP		MYC1CYC1	0.00632519	0.00632519
Rv2361c	NE	ES	FN		MYC1CYC2	0.00105649	0.00105649
Rv0501	NE	NE	TN		MYC1CYC3	0.0014178	0.0014178
Rv3634c	NE	ES	FN		MYC1CYC4	0.00177719	0.0017772
Rv0536	NE	NE	TN		MYC1CYC5	0.00175166	0.00175166
Rv3809c	ES	ES	TP		MYC1M1	0.00177719	0.0017772
Rv0322	NE	NE	TN		MYC1M2	0.00175166	0.00175166
Rv2157c	ES	ES	TP		MYC2CYC1	0.00632519	0.00632519
Rv2678c	ES	ES	TP		MYC2CYC2	0.00105649	0.00105649
Rv3309c	NE	NE	TN		MYC2CYC3	0.0014178	0.0014178
Rv1848	NE	NE	TN		MYCFLUX1	0	0
Rv1849	NE	NE	TN		MYCFLUX2	0	0
Rv1850	NE	NE	TN		MYCFLUX3	0	0
Rv2883c	NE	ES	FN		MYCFLUX4	0	0
Rv0729	NE	NE	TN		MYCFLUX5	0	0
Rv2793c	NE	NE	TN		MYCON1	0.00632519	0.00632519
Rv3455c	NE	ES	FN		MYCON2	0.00105649	0.00105649
Rv1130	NE	NE	TN		MYCON3	0.0014178	0.0014178
Rv2606c	ES	NE	FP		MYCON4	0.00177719	0.0017772
Rv2604c	ES	NE	FP		MYCON5	0.00175166	0.00175166
					MYCSacp50	0.00632519	0.00632519
					MYCSacp56	0.00283368	0.00283368
					MYCSacp58	0.00316946	0.00316946
					MYCTR	-1000	1000
					MYCTR2	-1000	1000
					NADH10	0	28.3443
					NADH2r	-1000	1000
					NADH5	0	28.3443
					NADH9	0	28.3443
					NADK	0.000142673	0.000142674
					NADS2	0.000727092	0.000727093
					NADTRHD	0	1000
					NAKtr	3.1918e-07	3.1918e-07
					NAPRTr	0	0
					NARK	0	0
					NAt3_1	0	0
					NDPK1	-1000	1000
					NDPK2	0.128995	0.130182
					NDPK3	-0.0495938	-0.0493686
					NDPK4	0.000989139	0.00100953
					NDPK5	-999.998	-1.56326
					NDPK6	-0.00117616	2.03908e-05
					NDPK7	0	2.03908e-05
					NDPK8	0	2.03908e-05
					NDPK9	-1000	1000
					NH4OHDs	0	0
					NH4t	1.09417	1.09419
					NNAM	0	0
					NNAT	0.000727092	0.000727093
					NNDMBRT	0	0
					NNDPR	0.000727092	0.000727093
					NO	0	0
					NO3R1	0	0
					NO3R2	0	0
					NO3t7	0	0
					NOt	0	0
					NPHS	0	0
					NTD1	0	2.03908e-05
					NTD10	0	1.01954e-05
					NTD11	0	2.03908e-05
					NTD2	0	2.03908e-05
					NTD3	0	1.01954e-05
					NTD4	0	2.03908e-05
					NTD5	0	2.03908e-05
					NTD6	0	2.03908e-05
					NTD7	0	2.03908e-05
					NTD8	1.58998	999.998
					NTD9	0	2.03908e-05
					NTPP2	0	2.03908e-05
					NTPP3	0	2.03908e-05
					NTPP4	0	2.03908e-05
					NTPP5	0	2.03908e-05
					NTPP7	0	2.03908e-05
					NTPP8	0	2.03908e-05
					NTPTP1	-999.998	-1.58998
					NTPTP2	0	2.03908e-05
					NTRIR2x	0	0
					NTRIRx	0	0
					NTRIRy	0	0
					O16RHAT	0.000233321	0.000233321
					O2t	20	20
					OCBT	0.0384357	0.0384408
					OCDCAt2	0	0
					OCOAT1r	-1000	997.252
					OCTDPS	0	0
					OHPBAT	0	0
					OMCDC	0.0653393	0.0653461
					OMPDC	0.126286	0.126288
					OPAH	0	6.79694e-06
					ORNTA	0	0.0440768
					ORNTAC	0.0384153	0.0825125
					ORNt	-9.06257e-06	0
					ORPT	-0.126288	-0.126286
					OXACOAL	0	8.01695
					OXCDC	0	8.01695
					OXGDC	0	2.91629
					OXGDC2	0	0
					P5CD	0	2.03908e-05
					P5CR	0	28.3883
					P5CRx	0	28.3883
					PACt2r	-2.1464e-06	0
					PANTS	0.000184167	0.000184852
					PAPA160	0	2.03908e-05
					PAPPT1	0.00633828	0.00633828
					PAPPT2	0.00633828	0.00633828
					PAPPT3	0.000314711	0.000314712
					PAPR	0.0184135	0.0184217
					PATS	0.000399294	0.000399294
					PC	0	2.03908e-05
					PC11M	0	0
					PC17M	0	0
					PC20M	0	0
					PC6AR	0	0
					PC6YM	0	0
					PC8XM	0	0
					PDE1	0	2.03908e-05
					PDE4	0	2.03908e-05
					PDH	0	2.05937
					PDHa	0	2.05937
					PDHbr	0	2.05937
					PDHc	0	1000
					PDHcr	-1000	2.05937
					PDIMAS	8.74553e-05	8.76981e-05
					PDIMAT	3.1918e-07	5.61928e-07
					PDX5PO	0	0
					PEAMNO	0	2.1464e-06
					PEPCK_re	-1000	1000
					PERD	0	0
					PFK	0	2.03908e-05
					PFL	0	8.50308
					PGAMT	-0.10122	-0.1012
					PGCD	0.306146	4.55771
					PGI	-0.107055	-0.107035
					PGK	0.124078	0.12409
					PGL	0	2.03908e-05
					PGLS	0.000377909	0.000377909
					PGLYCP	0	0
					PGM	0.430224	4.68178
					PGMT	-0.0377344	-0.0377344
					PGPP160	0.00207052	0.00207052
					PGPP160190	0.00569672	0.00569673
					PGPP190	0.00185444	0.00185444
					PGPPT3	0.000311839	0.000311839
					PGSA160	0.00207052	0.00207052
					PGSA160190	0.00569672	0.00569673
					PGSA190	0.00185444	0.00185444
					PHDCATA	-0.00206051	-0.00205967
					PHDCAt	-8.40858e-07	0
					PHETA1	-0.0153555	-0.0153532
					PHEt2r	-2.26565e-06	0
					PHTHCLR1	-1000	1000
					PHTHCLR2	-1000	1000
					PHTHCLS	0	0
					PHTHDLS	8.74553e-05	8.76981e-05
					PHTHDLS2	0.000462173	0.000462399
					PHTHS	8.74553e-05	8.76981e-05
					PHTHS2	0.000462173	0.000462399
					PHTO	0	4.07816e-05
					PHYCBOXL	0	2.1464e-06
					PIabc	0	2.03908e-05
					PIt	-0.356178	-0.356155
					PLCD	0	1.01954e-05
					PLIPA1E160	0	2.03908e-05
					PLIPA1E180	0	2.03908e-05
					PMANM	-0.0204349	-0.0204349
					PMDPHT	0.000142354	0.000142354
					PMPK	3.1918e-07	3.1918e-07
					PNCDC	0	0
					PNTK	0.000184167	0.000184852
					PPA	0	2.03908e-05
					PPAtr	-1.63127e-05	0
					PPBNGS	2.55344e-06	2.55344e-06
					PPCDC	0.000184167	0.000184852
					PPCKr	-1000	1000
					PPCOAC	0	2.03908e-05
					PPCSCT	0	998.408
					PPDIMAS	0.000462173	0.000462399
					PPDIMAT	3.1918e-07	5.45745e-07
					PPDK	0	998.408
					PPGKr	-0.0520946	-0.0520742
					PPK2	0	1000
					PPNCL	0	0.000184852
					PPNCL2	0	0.000184852
					PPNCL3	0	0.000184852
					PPND	0.0101362	0.0101385
					PPNDH	0.0153532	0.0153555
					PPPGO	3.1918e-07	3.1918e-07
					PPTGS	0	0
					PPTGS_TB1	0.00601654	0.00601655
					PPTGS_TB2	0.00601654	0.00601655
					PRAGSr	0.126581	0.126581
					PRAIS	0.126581	0.126581
					PRAIi	0.00642318	0.00642472
					PRAMPC	0.0129641	0.0129663
					PRASCS	0.12658	0.126581
					PRATPP	0.0129641	0.0129663
					PRDX	0	0
					PREPHACPH	0	2.03908e-05
					PREPPACPH	0.000462173	0.000462399
					PREPTHS	8.74553e-05	8.76981e-05
					PREPTHS2	0.000462173	0.000462399
					PREPTTA	-8.76981e-05	-6.70645e-05
					PRFGS	0.126581	0.126581
					PRMICIi	0.0129641	0.0129663
					PROD2	0	28.3443
					PROabc	0	2.71878e-05
					PROt2r	-2.71878e-05	0
					PRPPS	0.290948	0.290968
					PSCVT	0.035361	0.0353633
					PSD160	0.00129619	0.00130027
					PSD180	0	0
					PSERT	0.306146	4.55771
					PSP_L	0.306146	4.55771
					PSSA160	0.00129619	0.00130027
					PSSA180	0	0
					PTAr	-997.252	1000
					PTPATi	0.000183848	0.000184533
					PUNP1	-2.03908e-05	2.03908e-05
					PUNP2	-2.03908e-05	2.03908e-05
					PUNP3	0	2.03908e-05
					PUNP4	-2.03908e-05	0
					PUNP5	-2.03908e-05	0
					PUNP6	0	2.03908e-05
					PUNP7	0	1.01954e-05
					PYAM5PO	0	0
					PYDXNO	0	0
					PYDXO	0	0
					PYK	0	1000
					PYRDC	0	2.05937
					PYRt2r	-2.03908e-05	0
					QRr	-1000	1000
					QULNS	0.000727411	0.000727412
					R05217	0	0
					R05219	0	0
					R05224	0	0
					RBFK	0.000142354	0.000162745
					RBFSa	0.000284709	0.000284709
					RBFSb	0.000142354	0.000142354
					RBK	-0.00693355	-0.00691316
					RBK_Dr	-0.00747306	-0.00746626
					RBK_L1r	0	0
					RIBabc	0	0
					RNDR1	0.00111458	0.00113497
					RNDR2	0.00210503	0.00212542
					RNDR3	0.0021267	0.00214709
					RNDR4	0	0.00117616
					RNTR4	0	0.00117616
					RPE	-0.215594	-0.215576
					RPI	-0.207845	-0.207836
					RPPDIMAS	0.000377909	0.000377909
					RRPPDIMAS	0.000377909	0.000377909
					RZ5PP	0	0
					SADH	0	5.0977e-06
					SADT	0.0208224	0.0208509
					SADT2	0	2.03908e-05
					SALCS	0.000925622	0.000925623
					SDPDS	0.0276311	0.0276359
					SDPTA	-0.0276359	-0.0276311
					SELCYSLY	0	0
					SERAT	0.0184135	0.0184153
					SERD_D	0	0
					SERD_L	0	2.03908e-05
					SERt2r	-1.01954e-05	0
					SGDS	0	5.0977e-06
					SGSAD	0	5.0977e-06
					SHCHCS	0	0
					SHCHCS2	0	0
					SHCHD2	0	0
					SHCHD3	0	0
					SHCHF	0	0
					SHCHF2	0	0
					SHCHF3	0	0
					SHK3Dr	0.035361	0.0353644
					SHKK	0.035361	0.0353633
					SHSL1r	0.011207	1000
					SHSL4r	-1000	0.0717722
					SKMt2	-3.39847e-06	0
					SOTA	0	5.0977e-06
					SPMS	0	0
					SPODM	0	4.07816e-05
					SSALx	0	2.91629
					SSALy	0	2.91629
					SUCBZL	0	0
					SUCBZS	0	0
					SUCCt2r	-1.63127e-05	0
					SUCD1i	-1000	993.025
					SUCOAS	-1000	997.444
					SULR	-0.0184217	-0.0184135
					SULabc	0.0208428	0.0208509
					TALA	-0.0901165	-0.0901074
					TARTD	0	0
					TARTRt7	0	0
					TAS	0.00279985	0.00279985
					TATS	0.000375356	0.000375356
					TATSO	0.000362908	0.000362908
					TDMS1	0.00105649	0.00105649
					TDMS2	0.000703154	0.000703154
					TDMS3	0.000701238	0.000701239
					TDMS4	0.000352375	0.000352375
					TDPDRE	0.000989139	0.000989139
					TDPDRR	0.000989139	0.000989139
					TDPGDH	0.000989139	0.000989139
					THD1	-1000	1000
					THDPS	0.0276311	0.0276359
					THFGLUS	0	0
					THMDP	0	0
					THRD_Lr	-0.0437702	0.0392141
					THRS	0	0.0829792
					THRt2r	-6.79694e-06	0
					THSFST	-1000	0
					THZPSN	3.1918e-07	3.1918e-07
					THZSN	0	0
					TKT1	-0.0901165	-0.0901074
					TKT2	-0.125477	-0.125468
					TMDK1	0	2.03908e-05
					TMDPP	0	0
					TMDS	0.00116596	0.00116597
					TMHAS1	0.000353013	0.000353013
					TMHAS2	0.000351098	0.000351098
					TMHAS3	0.000352375	0.000352375
					TMHAS4	0.00035014	0.000350141
					TMHAS5	0	0
					TMHAS6	0	0
					TMN	0	0
					TMPKr	3.1918e-07	3.1918e-07
					TMPPP	3.1918e-07	3.1918e-07
					TPI	0.486184	0.486194
					TRDR	0.0249462	0.0249665
					TRE6PP	0.00996767	0.00996768
					TRE6PS	0.0120395	0.0120395
					TRESULT	0.00242928	0.00242928
					TREabc	0	0
					TRIATS	0	0
					TRPS1	0	0.00642472
					TRPS2	0	0.00642472
					TRPS3	0	0.00642472
					TRPTA	0	1.53893e-06
					TRPt2r	-1.53893e-06	0
					TSULabc	0	0
					TTDCAt2	0	0
					TYRTA	-0.0101385	-0.0101362
					TYRt2r	-2.26565e-06	0
					UAAGDS	0.000314711	0.000314712
					UAAGLS1	0.00633828	0.00633828
					UAAGLS2	0.00633828	0.00633828
					UAGCVT	0.0141946	0.0141946
					UAGDP	0.027731	0.027731
					UAGPT1	0.00633828	0.00633828
					UAGPT2	0.00633828	0.00633828
					UAGPT3	0.000314711	0.000314712
					UAMAGS	0.0129913	0.0129913
					UAMAS	0.0129913	0.0129913
					UAMRH	0.000311839	0.000311839
					UAPGR	0.0141946	0.0141946
					UDCPDP	0.0135364	0.0135364
					UDCPDPS	0	0.00150366
					UDPDPS	0	0.00150366
					UDPDPS2	0	0.00150366
					UDPG4E	0.0247058	0.0247058
					UDPGALM	0.00699962	0.00699962
					UDPGD	0	0
					UGAGDS	0.000311839	0.000311839
					UGGPT3	0.000311839	0.000311839
					UGLDDS1	0.00633828	0.00633828
					UGLDDS2	0.00633828	0.00633828
					UGMAGS	0.000311839	0.000311839
					UGMAS	0.000311839	0.000311839
					UGMDDS	0.000314711	0.000314712
					UGMDDS2	0.000311839	0.000311839
					UMPK	-999.902	0.0978392
					UPP3MT	0	0
					UPP3S	3.1918e-07	3.1918e-07
					UPPDC1	3.1918e-07	3.1918e-07
					UPPDC2	0	0
					UPPRT	0	1.01954e-05
					UREA	0	0
					URIDK1	0	1000
					URIDK2r	-0.00117616	-0.00114557
					URIK2	0	2.03908e-05
					VALTA	-0.065707	-0.0656968
					VALt2r	-1.01954e-05	0
					XPPT	0	1.01954e-05
					XYLK	0	0
					XYLabc	3.1918e-07	3.1918e-07
					YUMPS	0	0
					biomass_Mtb_9_60atp_test_NOF	0.31918	0.31918
					PMCOAS	0	1.81252e-06
					SAMREGEN	0	9.06258e-07
					MCS	0	2.03908e-05
					MCONT	0	2.03908e-05
					MCL	0	2.03908e-05
					OCTAt2	0	0
					EX_octa(e)	0	0
					DCAt2	0	0
					EX_dca(e)	0	0
					DDCAt2	0	0
					EX_ddca(e)	0	0
					HDCEAt2	0	0
					EX_hdcea(e)	0	0
					OCDCEAt2	0.999997	1
					EX_ocdcea(e)	-1	-0.999997
					ARACHt2	0	0
					EX_arach(e)	0	0
					TTCt2	0	0
					EX_ttc(e)	0	0
					HEXCt2	0	0
					EX_hexc(e)	0	0
					EX_btn(e)	-6.3836e-07	1.17415e-06
					btnt	-1.17416e-06	6.3836e-07
					EX_pydxn(e)	0	0
					pydxnt	0	0
					PYDX5PS	7.11771e-05	7.11772e-05

## Sheet: iOSDD890
Vector_LocusNames	InsilicoEssential	ExperimentalEssential	Confusion_Matrix		Rxns	FVAmin	FVAmax
Rv1295	NE	ES	FN		2AGPEAT160	0	1.25797e-05
Rv2573	NE	NE	TN		2AGPEAT180	0	1.25797e-05
Rv3815c	ES	NE	FP		4HTHRS	0	0
Rv2589	NE	NE	TN		5DGLCNR	0	0
Rv3290c	NE	NE	TN		AACPS10	0.0414132	0.0414132
Rv1323	NE	NE	TN		AACPS11	0.00500779	0.00500934
Rv1867	NE	NE	TN		AACPS3	0.0112758	0.0113054
Rv3535c	NE	NE	TN		ABTA	0	0.000167729
Rv0254c	NE	NE	TN		ACACCT	6.14043	999.998
Rv3280	ES	ES	TP		ACACT1r	0.0018383	0.00183831
Rv0904c	NE	NE	TN		ACALDi	0	0.000167729
Rv3281	NE	ES	FN		ACBIPGT	0	0
Rv1722	NE	NE	TN		ACCC	0.0244843	0.0244843
Rv3441c	NE	ES	FN		ACCOACr	4.10657	4.10659
Rv1302	ES	ES	TP		ACChex	0.0244843	0.0244843
Rv1654	ES	ES	TP		ACGAMPM	-2.51593e-05	0
Rv1653	NE	ES	FN		ACGAMT	0.000463379	0.00046338
Rv2747	NE	ES	FN		ACGK	0.076334	0.163867
Rv0409	NE	NE	TN		ACGS	0	2.51593e-05
Rv1820	NE	NE	TN		ACHBS	0.0556125	0.0556237
Rv3002c	ES	NE	FP		ACKr	0	993.858
Rv3509c	NE	NE	TN		ACLS	0.26024	0.260276
Rv3003c	NE	ES	FN		ACODA	0	2.51593e-05
Rv3470c	NE	NE	TN		ACPr	0	1.25797e-05
Rv2922A	NE	NE	TN		ACONT	6.14043	7.99659
Rv1475c	NE	ES	FN		ACOTA	-0.163867	-0.076334
Rv1655	ES	ES	TP		ACP1_FMN	0	2.51593e-05
Rv3310	NE	NE	TN		ACPS1	0	0
Rv2523c	NE	NE	TN		ACS	0	2.51593e-05
Rv3667	NE	NE	TN		ACS2	0	2.51593e-05
Rv3313c	NE	NE	TN		ACYSBMNt	0	0
Rv0812	NE	ES	FN		ADA	0	2.51593e-05
Rv2236c	NE	NE	TN		ADCL	0	0
Rv0013	NE	ES	FN		ADCPS1	0	0
Rv1005c	NE	ES	FN		ADCPS2	0	0
Rv2848c	NE	NE	TN		ADCS	0	0
Rv0255c	NE	NE	TN		ADCYRS	0	0
Rv3713	NE	ES	FN		ADK1	-1000	1000
Rv0733	ES	NE	FP		ADK2	0	1000
Rv1318c	NE	NE	TN		ADK3	-1000	1000
Rv1319c	NE	NE	TN		ADK4	-1000	1000
Rv1320c	NE	NE	TN		ADMDCr	0	0
Rv1625c	NE	NE	TN		ADNCYC	0	1.25797e-05
Rv1647	NE	NE	TN		ADNK1	0	0.0393161
Rv1264	NE	NE	TN		ADNK3	0	0.0393161
Rv2212	NE	NE	TN		ADNK4	0	0.0393161
Rv2435c	NE	NE	TN		ADOCBIK	0	0
Rv1120c	NE	NE	TN		ADOCBLS	0	0
Rv1900c	NE	NE	TN		ADPT	0.013745	0.0137827
Rv3377c	NE	NE	TN		ADSK	0.0408864	0.0408938
Rv3645	NE	ES	FN		ADSL1r	0.116091	0.116117
Rv2202c	NE	ES	FN		ADSL2r	0.249015	0.249016
Rv2208	NE	NE	TN		ADSS	0.116091	0.116117
Rv2584c	NE	NE	TN		AFE	0.000463379	0.00046338
Rv1285	ES	NE	FP		AFTA	0.000463379	0.00046338
Rv1286	ES	ES	TP		AGDC	0	2.51593e-05
Rv0777	ES	ES	TP		AGMT	0	0
Rv0357c	ES	ES	TP		AGPAT160	0.0112758	0.0112795
Rv3794	ES	ES	TP		AGPAT160190	0.0259245	0.0259245
Rv3795	ES	ES	TP		AGPAT190	0.00774433	0.00774434
Rv3792	ES	ES	TP		AGPR	-0.163867	-0.076334
Rv3332	NE	NE	TN		AHC	0.0530611	0.0530695
Rv2182c	NE	ES	FN		AHCYSNS	0	0
Rv2483c	NE	NE	TN		AHMMPS	0	0
Rv1652	ES	ES	TP		AICART	-999.725	1000
Rv3248c	ES	ES	TP		AICART2	-999.725	1000
Rv0091	NE	NE	TN		AIRC2	0	2.51593e-05
Rv0423c	NE	ES	FN		AIRC3	-2.51593e-05	0
Rv0957	ES	ES	TP		AIRCr	0.24899	0.249016
Rv3257c	NE	ES	FN		AKGDb	0	0
Rv3276c	NE	ES	FN		ALAALAD	0	2.51593e-05
Rv3275c	NE	ES	FN		ALAALAr	0.0264202	0.0264454
Rv2215	NE	NE	TN		ALAD_L	0	991.452
Rv3330	ES	NE	FP		ALAR	0.0528405	0.0529243
Rv2981c	ES	ES	TP		ALATA_L	-991.825	-0.372492
Rv2780	NE	NE	TN		ALAt2r	-8.38644e-05	0
Rv3423c	NE	ES	FN		ALDD1	0	0
Rv2148c	NE	NE	TN		ALDD19x	0	3.48627e-06
Rv2259	NE	NE	TN		ALDD2x	0	2.18777e-05
Rv1895	NE	NE	TN		AMAOTr	0	0
Rv3045	NE	NE	TN		AMID4	0	0
Rv2858c	NE	NE	TN		AMMQT6	0	0
Rv0768	NE	NE	TN		AMMQT8	0	0
Rv3293	NE	NE	TN		AMMQT8_2	0	0
Rv0147	NE	NE	TN		AMPTASECG	0	8.38644e-06
Rv0458	NE	NE	TN		ANPRT	0.0127566	0.0127587
Rv1568	NE	NE	TN		ANS	0.0127566	0.0127587
Rv2363	NE	NE	TN		AOXSr	0	0
Rv0558	NE	ES	FN		APATr	0	0.000167729
Rv2467	NE	NE	TN		APRAUR	0	0
Rv2192c	ES	ES	TP		ARABF	0.000463379	0.00046338
Rv1609	NE	ES	FN		ARABI	-999.59	-0.0148281
Rv2859c	NE	NE	TN		ARACHTA	0.000173054	0.000173551
Rv1569	NE	NE	TN		ARAI	0	0
Rv0032	NE	NE	TN		ARB_Dabc	0	0
Rv2671	NE	NE	TN		ARBabc	0	3.35458e-05
Rv2531c	NE	NE	TN		ARBt2r	-3.35458e-05	0
Rv1001	NE	NE	TN		ARGDC	0	0
Rv1659	NE	ES	FN		ARGDr	-0.0763397	-0.0763214
Rv1658	NE	ES	FN		ARGSL	0	1.25797e-05
Rv2320c	NE	NE	TN		ARGSS	0	1.25797e-05
Rv3708c	ES	ES	TP		ARGt5r	-5.71803e-06	0
Rv1538c	NE	NE	TN		ARI	-0.0356802	0
Rv2201	ES	ES	TP		ASAD	-0.219532	-0.21952
Rv2127	NE	NE	TN		ASNN	0	8.38644e-06
Rv0346c	NE	NE	TN		ASNS1	0.0302363	0.0302447
Rv3601c	NE	ES	FN		ASNt2r	-7.29256e-06	0
Rv1380	ES	ES	TP		ASP1DC	0	0.000167729
Rv3709c	ES	ES	TP		ASPCT	0.250807	0.25081
Rv1595	NE	ES	FN		ASPK	0.21952	0.219532
Rv3565	NE	NE	TN		ASPO1	0	5.03186e-05
Rv0337c	NE	ES	FN		ASPO5	0	0
Rv2121c	ES	ES	TP		ASPTA	-0.942101	-0.941934
Rv1304	NE	ES	FN		ASPt2r	-8.38642e-05	0
Rv1305	NE	ES	FN		AST	0	5.03186e-06
Rv1306	NE	ES	FN		ATPPRT	0.025747	0.0257494
Rv1307	NE	ES	FN		ATPS1	1	1
Rv1308	NE	ES	FN		ATPS4r	15.9734	15.9735
Rv1309	NE	ES	FN		BACCL	0	0
Rv1310	NE	ES	FN		BALAt2r	-8.38644e-05	0
Rv3279c	NE	ES	FN		BDH	-0.00183831	-0.0018383
Rv0522	NE	NE	TN		BETALDHx	0	0
Rv0223c	NE	NE	TN		BMNMSHS	0	0
Rv1589	NE	NE	TN		BMNt	0	0
Rv0107c	NE	NE	TN		BPNT	0.0408864	0.0408938
Rv1908c	NE	NE	TN		BTS2	0.0358941	0.0360627
Rv1607	NE	NE	TN		BTS3r	-0.0360627	-0.0358941
Rv2849c	NE	NE	TN		CAATPS	0	0.000100637
Rv1314c	NE	NE	TN		CAT	0	2.51593e-05
Rv1383	ES	ES	TP		CAt4	-0.000201275	0
Rv1384	ES	ES	TP		CBIAT	0	0
Rv2289	NE	NE	TN		CBLAT	0	0
Rv1011	ES	ES	TP		CBPS	0.327141	0.327147
Rv2612c	ES	ES	TP		CDAPPA160	0	1.25797e-05
Rv3756c	NE	NE	TN		CDAPPA160190	0	1.25797e-05
Rv3757c	NE	NE	TN		CDAPPA190	0	1.25797e-05
Rv3758c	NE	NE	TN		CDPMEK	0.0328423	0.0328423
Rv3759c	NE	NE	TN		CDPPT160	0	8.38644e-06
Rv1885c	NE	NE	TN		CDPPT160190	0.0103015	0.0103015
Rv0948c	NE	ES	FN		CHLabc	0	0
Rv2540c	ES	ES	TP		CHOLD	0	0
Rv2949c	ES	NE	FP		CHORM	0.0506218	0.0506257
Rv2130c	NE	ES	FN		CHORS	0.0702245	0.0702283
Rv2498c	NE	NE	TN		CHRPL	0.00500779	0.00500934
Rv3075c	NE	NE	TN		CIGAMS	0	0
Rv0771	NE	NE	TN		CITLr	-7.99658	-6.14043
Rv0464c	NE	NE	TN		CITabc	0	2.79548e-05
Rv1239c	NE	NE	TN		CLPNS160190	0.00371401	0.00371401
Rv2062c	NE	NE	TN		CMCBTFL	0.000949579	0.00094958
Rv0373c	NE	NE	TN		CMCBTFU	0	0
Rv0374c	NE	NE	TN		CMLDC	0	0
Rv0375c	NE	NE	TN		CO2t	-9.90441	0
Rv2066	NE	NE	TN		COAt	-8.69562e-07	0
Rv2071c	NE	NE	TN		COBALTt5	0	0
Rv2072c	NE	NE	TN		COCHL	0	0
Rv2070c	NE	NE	TN		CODH2r	-0.000167729	0
Rv2065	NE	NE	TN		CODH3	0	8.38644e-05
Rv2388c	NE	NE	TN		COt	0	0
Rv0889c	NE	NE	TN		CPC2MT	0	0
Rv0896	NE	ES	FN		CPC3MT	0	0
Rv1131	NE	NE	TN		CPC4MT	0	0
Rv1699	ES	ES	TP		CPC6MT	0	0
Rv3283	NE	NE	TN		CPC6R	0	0
Rv0390	NE	NE	TN		CPC8MM	0	0
Rv2194	NE	ES	FN		CPPPGO	0	0
Rv2195	NE	ES	FN		CRNabc	0	0
Rv2196	NE	ES	FN		CS	0	2.51593e-05
Rv1451	NE	ES	FN		CTPS1	0.163275	0.163326
Rv2193	NE	ES	FN		CTPS2	0	2.51593e-05
Rv2200c	NE	ES	FN		CYANST	0	0
Rv3043c	NE	ES	FN		CYO1a	0	19.8861
Rv0306	NE	NE	TN		CYO1b	0	19.8861
Rv0848	NE	NE	TN		CYRDAAT	0	0
Rv1336	NE	NE	TN		CYRDAR	0	0
Rv2334	NE	NE	TN		CYSS	0	1.1702e-05
Rv3340	NE	NE	TN		CYSTGL	0	999.978
Rv0075	NE	NE	TN		CYSTL	0.0219483	0.0221412
Rv1077	NE	NE	TN		CYSTS	0	2.51593e-05
Rv1620c	NE	NE	TN		CYTBD	0	19.8861
Rv1621c	NE	NE	TN		CYTBD2	0	19.8861
Rv1622c	NE	NE	TN		CYTD	0	1.25797e-05
Rv1623c	NE	NE	TN		CYTDK2	0	2.51593e-05
Rv3315c	NE	NE	TN		CYTDt2r	-2.49514e-06	0
Rv1712	NE	ES	FN		CYTK1	-0.0942624	-0.0942373
Rv0143c	NE	NE	TN		CYTK2	-0.00423624	-0.00421108
Rv0092	NE	NE	TN		Clt	0	0
Rv0103c	NE	NE	TN		Cuabc	0	1.25797e-05
Rv0499	NE	NE	TN		Cut1	0	1.25797e-05
Rv2252	NE	NE	TN		DADA	0	2.51593e-05
Rv1905c	NE	NE	TN		DADK	-0.00221357	-0.00220099
Rv1704c	NE	NE	TN		DAGK160	0	2.51593e-05
Rv1293	ES	ES	TP		DALAOX	0	5.03186e-05
Rv2726c	ES	ES	TP		DALAt2r	-8.38644e-05	0
Rv2881c	ES	ES	TP		DAPDC	0.0536316	0.0536406
Rv2482c	NE	NE	TN		DAPE	0.0548759	0.0548849
Rv1570	NE	NE	TN		DASYN160	0.00668636	0.00669894
Rv2136c	ES	NE	FP		DASYN160190	0.0216153	0.0216279
Rv3807c	NE	NE	TN		DASYN190190	0.00368295	0.00369553
Rv3790	NE	ES	FN		DB4PS	0	0
Rv3791	NE	ES	FN		DBTSr	0	0
Rv3806c	NE	ES	FN		DCPDP	0	0
Rv0321	NE	NE	TN		DCPDPP	0	0.0356802
Rv2178c	ES	ES	TP		DCPDPP2	0	0.0356802
Rv3229c	NE	NE	TN		DCPDPS	0	0.00298566
Rv1094	NE	ES	FN		DCPE	0	0.0356802
Rv0824c	NE	ES	FN		DCPT	0	0.0356802
Rv1928c	NE	NE	TN		DCPT2	0	0.0356802
Rv1714	NE	NE	TN		DCTPD	0	2.51593e-05
Rv1389	ES	ES	TP		DCTPD2	0	2.51593e-05
Rv0189c	ES	ES	TP		DCYTD	0	1.25797e-05
Rv2773c	ES	ES	TP		DDPA	0.0702245	0.0702308
Rv2753c	ES	ES	TP		DESAT16	0	0.0441399
Rv2763c	ES	ES	TP		DESAT18	0	0.00715715
Rv2447c	NE	ES	FN		DGC3D	0	0
Rv0534c	NE	ES	FN		DGK1	-0.00422113	-0.00422113
Rv3607c	NE	ES	FN		DHAD1	0.26024	0.260276
Rv2139	ES	ES	TP		DHAD2	0.0556125	0.0556237
Rv1381	ES	ES	TP		DHDPRy	0.0548759	0.0548849
Rv1409	NE	ES	FN		DHDPS	0.0548759	0.0548849
Rv1207	NE	NE	TN		DHFR	0.00231563	0.00231563
Rv3608c	NE	ES	FN		DHFS	0	0
Rv2537c	ES	ES	TP		DHNAOT	0	0
Rv2538c	ES	ES	TP		DHNAOT2	0	0
Rv3398c	ES	NE	FP		DHNPA	0	0
Rv1631	NE	ES	FN		DHNPA2	0	0
Rv0478	NE	NE	TN		DHORD2	0	19.8861
Rv3247c	NE	ES	FN		DHORD3	-1000	0.25081
Rv2697c	NE	NE	TN		DHORD5	0	1000
Rv2870c	ES	ES	TP		DHORTS	-0.25081	-0.250807
Rv2682c	NE	ES	FN		DHPPDA	0	0
Rv3379c	NE	NE	TN		DHPPDA2	0	0
Rv1023	NE	ES	FN		DHPS2	0	0
Rv3214	NE	NE	TN		DHQD	0.0702245	0.0702308
Rv1618	NE	NE	TN		DHQS	0.0702245	0.0702308
Rv3826	NE	NE	TN		DMATT	0.00298566	0.00298566
Rv1529	NE	NE	TN		DMPPS	0	8.38644e-05
Rv1185c	NE	NE	TN		DNMPPA	0	0
Rv2590	NE	NE	TN		DNTPPA	0	0
Rv0099	NE	NE	TN		DPCOAK	0	8.69561e-07
Rv2930	NE	NE	TN		DPPS	0	0.00298566
Rv3801c	ES	ES	TP		DPR	0	8.69562e-07
Rv0468	NE	NE	TN		DRPA	0	0
Rv0859	NE	NE	TN		DSERt2r	0	0
Rv0860	NE	NE	TN		DTMPK	0	1.25797e-05
Rv1144	NE	NE	TN		DURIK1	0	2.51593e-05
Rv1350	ES	NE	FP		DURIPP	0	0
Rv2524c	ES	ES	TP		DUTPDP	0	1.25797e-05
Rv1484	ES	ES	TP		DXPRIi	0.0328423	0.0328423
Rv2947c	ES	NE	FP		DXPS	0.0328423	0.0328423
Rv0533c	NE	NE	TN		E4PD	0	0
Rv1663	ES	NE	FP		ECHH_0	0	0.000167729
Rv1662	ES	NE	FP		ENO	25.3515	27.2077
Rv2940c	ES	NE	FP		ENTCS	0	0
Rv0363c	NE	ES	FN		ETHAt	-3.67289e-06	0
Rv1099c	NE	NE	TN		EX_acysbmn(e)	0	0
Rv2131c	NE	NE	TN		EX_ala_B(e)	0	8.38644e-05
Rv0727c	NE	NE	TN		EX_ala_D(e)	0	8.38644e-05
Rv1485	NE	ES	FN		EX_ala_L(e)	0	8.38644e-05
Rv2605c	NE	NE	TN		EX_arab_D(e)	0	0
Rv2899c	NE	NE	TN		EX_arab_L(e)	0	0
Rv2900c	NE	NE	TN		EX_arg_L(e)	0	5.71803e-06
Rv0087	NE	NE	TN		EX_asn_L(e)	0	7.29256e-06
Rv1348	NE	ES	FN		EX_asp_L(e)	0	8.38644e-05
Rv1349	NE	ES	FN		EX_atp(e)	0	0
Rv0084	NE	NE	TN		EX_bmn(e)	0	0
Rv2331	NE	NE	TN		EX_ca2(e)	0	0
Rv2786c	NE	ES	FN		EX_chol(e)	0	0
Rv2211c	NE	ES	FN		EX_cit(e)	-2.79548e-05	0
Rv1552	NE	NE	TN		EX_cl(e)	0	0
Rv1553	NE	NE	TN		EX_co2(e)	0	9.90441
Rv1554	NE	NE	TN		EX_coa(e)	0	8.69561e-07
Rv1555	NE	NE	TN		EX_cobalt2(e)	0	0
Rv3316	NE	NE	TN		EX_crn(e)	0	0
Rv3317	NE	NE	TN		EX_cu2(e)	0	0
Rv3318	NE	NE	TN		EX_cytd(e)	0	2.49514e-06
Rv3319	NE	NE	TN		EX_etha(e)	0	3.67289e-06
Rv0247c	NE	NE	TN		EX_fe2(e)	0	0
Rv0248c	NE	NE	TN		EX_fe3(e)	-0.00094958	-0.000949579
Rv3106	NE	NE	TN		EX_fum(e)	0	0.000167729
Rv0886	NE	NE	TN		EX_gal(e)	0	0
Rv2454c	NE	ES	FN		EX_glc(e)	-10	-9.99999
Rv2455c	NE	ES	FN		EX_glu_L(e)	5.85628	5.85645
Rv0085	NE	NE	TN		EX_gly(e)	0	4.19322e-05
Rv2957	ES	NE	FP		EX_glyb(e)	0	0
Rv0992c	NE	NE	TN		EX_glyc3p(e)	0	0
Rv2964	NE	NE	TN		EX_glyc(e)	-10	-9.99998
Rv1098c	NE	ES	FN		EX_gthrd(e)	0	0
Rv2443	NE	NE	TN		EX_h2(e)	14.6167	14.617
Rv2610c	ES	ES	TP		EX_h2co3(e)	0	9.90441
Rv1500	ES	NE	FP		EX_h2o(e)	22.199	32.1037
Rv0557	NE	NE	TN		EX_h2s(e)	0	7.3998e-06
Rv2188c	ES	ES	TP		EX_h(e)	-10	-9.9999
Rv1159	ES	NE	FP		EX_hdca(e)	0	0
Rv1018c	ES	ES	TP		EX_his_L(e)	0	2.35501e-06
Rv0334	ES	ES	TP		EX_id3acald(e)	0	2.08791e-06
Rv0524	NE	ES	FN		EX_ile_L(e)	0	1.11819e-05
Rv1551	ES	NE	FP		EX_k(e)	0	0
Rv0564c	NE	NE	TN		EX_lac_L(e)	0	0.000167729
Rv2249c	NE	NE	TN		EX_lcts(e)	0	0
Rv2982c	NE	NE	TN		EX_leu_L(e)	0	1.7971e-05
Rv3302c	NE	ES	FN		EX_lys_L(e)	0	8.98547e-06
Rv2427c	NE	NE	TN		EX_mal_L(e)	0	0.000167729
Rv1447c	NE	NE	TN		EX_malt(e)	0	0
Rv1121	NE	NE	TN		EX_malthp(e)	0	0
Rv3808c	ES	ES	TP		EX_meoh(e)	0	0
Rv0620	ES	NE	FP		EX_met_L(e)	0	0
Rv0618	ES	NE	FP		EX_mg2(e)	0	0
Rv0619	ES	NE	FP		EX_na1(e)	0	0
Rv0993	ES	ES	TP		EX_nh4(e)	-10	-9.99983
Rv3331	NE	NE	TN		EX_no2(e)	0	0
Rv1436	NE	ES	FN		EX_no3(e)	0	0
Rv0956	NE	ES	FN		EX_no(e)	0	0
Rv0389	NE	NE	TN		EX_o2(e)	-10	-9.99998
Rv1832	NE	ES	FN		EX_ocdca(e)	0	0
Rv0794c	NE	NE	TN		EX_orn(e)	0	2.28721e-05
Rv3303c	NE	NE	TN		EX_pac(e)	0	3.48628e-06
Rv3436c	ES	ES	TP		EX_pdima(e)	0	4.96729e-07
Rv1512	NE	NE	TN		EX_phdca(e)	0	1.54668e-06
Rv1508A	NE	NE	TN		EX_phe_L(e)	0	3.83137e-06
Rv1093	NE	ES	FN		EX_pi(e)	-0.702559	-0.702534
Rv0070c	NE	NE	TN		EX_ppa(e)	0	0.000100637
Rv1328	NE	NE	TN		EX_ppdima(e)	0	4.4049e-07
Rv1326c	NE	ES	FN		EX_pro_L(e)	0	3.59419e-05
Rv1236	NE	NE	TN		EX_pyr(e)	0	8.38644e-05
Rv1237	NE	NE	TN		EX_rib_D(e)	0	0
Rv1238	NE	NE	TN		EX_ser_D(e)	0	0
Rv1213	NE	NE	TN		EX_ser_L(e)	0	1.73513e-05
Rv1878	ES	NE	FP		EX_skm(e)	0	6.26373e-06
Rv2220	ES	ES	TP		EX_so4(e)	-0.0408938	-0.0408864
Rv2222c	ES	NE	FP		EX_succ(e)	6.26509	6.26543
Rv2860c	ES	NE	FP		EX_tartr_L(e)	0	0
Rv2439c	NE	ES	FN		EX_thr_L(e)	0	1.25797e-05
Rv3704c	NE	NE	TN		EX_tre(e)	0	0
Rv3432c	NE	NE	TN		EX_trp_L(e)	0	2.13215e-06
Rv2476c	NE	NE	TN		EX_tsul(e)	0	0
Rv1602	NE	ES	FN		EX_ttdca(e)	0	0
Rv0808	NE	ES	FN		EX_tyr_L(e)	0	3.7458e-06
Rv1338	ES	ES	TP		EX_val_L(e)	0	3.59419e-05
Rv3858c	NE	ES	FN		EX_xyl_D(e)	0	0
Rv3859c	NE	ES	FN		EX_ac(e)	0	0
Rv0509	NE	ES	FN		EX_4abz(e)	0	0
Rv2832c	NE	NE	TN		EX_for(e)	0	0
Rv2833c	NE	NE	TN		EX_akg(e)	0	0
Rv2834c	NE	NE	TN		EX_oxa(e)	0	0
Rv2835c	NE	NE	TN		EX_gua(e)	0	0
Rv2205c	NE	NE	TN		EX_ad(e)	0	0
Rv1826	NE	ES	FN		Adt	0	0
Rv0811c	NE	ES	FN		EX_urea(e)	0	0
Rv1257c	NE	NE	TN		FACOAE140	0	1.25797e-05
Rv3696c	NE	NE	TN		FACOAE160	0	1.25797e-05
Rv0112	NE	NE	TN		FACOAE180	0	1.25797e-05
Rv1511	NE	NE	TN		FACOAL140	0	1.25797e-05
Rv3396c	ES	ES	TP		FACOAL160	0.0052379	0.0493856
Rv2051c	ES	ES	TP		FACOAL161	-0.0441388	4.74703e-06
Rv1844c	NE	NE	TN		FACOAL180	0	0.00715715
Rv1122	NE	ES	FN		FACOAL181	-0.00624555	0.000913884
Rv0317c	NE	NE	TN		FACOAL200	0.000173054	0.000173551
Rv2277c	NE	NE	TN		FACOAL80	0.000941193	0.000954611
Rv3842c	NE	NE	TN		FACOALPHDCA	-0.00409209	-0.00409054
Rv1086	NE	NE	TN		FACOALPREPH	-0.000173551	-0.000160474
Rv2855	NE	NE	TN		FAH4	0	0
Rv1280c	NE	NE	TN		FAMPL1	0.012562	0.012562
Rv1281c	NE	NE	TN		FAMPL2	0.0020982	0.0020982
Rv1282c	NE	NE	TN		FAMPL3	0.00281577	0.00281578
Rv1283c	NE	NE	TN		FAMPL4	0.00352954	0.00352955
Rv0773c	NE	NE	TN		FAMPL5	0.00347883	0.00347883
Rv2394	NE	NE	TN		FAO1	0	3.14492e-06
Rv3609c	NE	ES	FN		FAO10	0	2.28721e-06
Rv1415	NE	ES	FN		FAO11	0	2.51593e-06
Rv1940	NE	NE	TN		FAO2	0	2.79548e-06
Rv2583c	NE	NE	TN		FAO3	0	2.51593e-06
Rv0386	NE	NE	TN		FAS100	0.359702	0.359711
Rv3273	NE	NE	TN		FAS120	0.359702	0.359711
Rv3588c	NE	NE	TN		FAS140	0.359702	0.359711
Rv1284	NE	NE	TN		FAS160	0.307834	0.351978
Rv0511	NE	ES	FN		FAS161	0	0.0441399
Rv2458	NE	NE	TN		FAS180	0.132199	0.139356
Rv0650	NE	NE	TN		FAS181	0	0.00715715
Rv1599	ES	ES	TP		FAS200	0.0172604	0.0172619
Rv0510	NE	ES	FN		FAS240_L	0.0859578	0.0859579
Rv0422c	NE	ES	FN		FAS260	0.0859578	0.0859579
Rv3469c	NE	NE	TN		FAS80_L	0.462794	0.462799
Rv3534c	NE	NE	TN		FASPHDCA	0.00500779	0.00500934
Rv3606c	NE	ES	FN		FASm1601	0.00146621	0.00146621
Rv1294	ES	ES	TP		FASm180	0.102142	0.102142
Rv3341	NE	ES	FN		FASm1801	0.00146621	0.00146621
Rv1296	NE	ES	FN		FASm2001	0.00146621	0.00146621
Rv1600	NE	ES	FN		FASm2002	0.00610444	0.00610444
Rv2231c	NE	NE	TN		FASm220	0.00715037	0.00715136
Rv3772	NE	NE	TN		FASm2201	0.00146621	0.00146621
Rv3624c	NE	ES	FN		FASm2202	0.00610444	0.00610444
Rv0486	NE	NE	TN		FASm240	0.00218061	0.0021816
Rv3339c	NE	NE	TN		FASm2401	0.00146621	0.00146621
Rv0066c	NE	NE	TN		FASm2402	0.00610444	0.00610444
Rv3215	NE	ES	FN		FASm260	0.00218061	0.0021816
Rv1915	NE	NE	TN		FASm2601	0.00146621	0.00146621
Rv1916	NE	NE	TN		FASm2602	0.00293241	0.00293241
Rv0467	NE	ES	FN		FASm280	0.00218061	0.0021816
Rv1605	ES	ES	TP		FASm2801	0.00146621	0.00146621
Rv1170	NE	NE	TN		FASm2802	0.00293241	0.00293241
Rv1601	ES	ES	TP		FASm300	0.00293241	0.00293241
Rv1611	ES	ES	TP		FASm3001	0	0
Rv2210c	ES	ES	TP		FASm320	0.00293241	0.00293241
Rv1843c	ES	NE	FP		FASm340	0.00293241	0.00293241
Rv3410c	ES	ES	TP		FBA	9.06044	9.06045
Rv3411c	ES	ES	TP		FBP	0	2.51593e-05
Rv0853c	NE	NE	TN		FCLPA	0	0
Rv3393	ES	NE	FP		FCLT	0	0
Rv1745c	NE	NE	TN		FCLT2	0	0
Rv2995c	ES	ES	TP		FCOAH2	0	1.25797e-05
Rv2987c	ES	ES	TP		FDH	0	0.000167729
Rv2988c	ES	ES	TP		FE2abc	0	0
Rv3710	ES	ES	TP		FE3Ri	0	0
Rv3001c	ES	ES	TP		FE3abc	0	0
Rv1029	NE	NE	TN		FETRANS	0	0
Rv1030	NE	NE	TN		FHL	14.6167	14.617
Rv1031	NE	NE	TN		FMNAT	0	0
Rv2691	NE	NE	TN		FOLD3	0	0
Rv2692	NE	NE	TN		FOLR2	0	0
Rv2316	NE	NE	TN		FOMETR	-2.51593e-05	0
Rv2317	NE	NE	TN		FORMCOAL	-1.85611	1.25797e-05
Rv2318	NE	NE	TN		FRD	0	1000
Rv0694	NE	NE	TN		FRD2	0	1000
Rv0183	NE	NE	TN		FRD3	0	26.0619
Rv0215c	NE	NE	TN		FRD5	-1000	0.25081
Rv0752c	NE	NE	TN		FRDO2r	-1000	1000
Rv0873	NE	NE	TN		FRDO3r	-1000	1000
Rv2789c	NE	NE	TN		FRDOr	-0.0656845	-0.0655168
Rv3274c	NE	NE	TN		FRRPPDIMAS	0.000750535	0.000750536
Rv3563	NE	NE	TN		FTHFCL	0	2.51593e-05
Rv3564	NE	NE	TN		FTHFD	0	2.51593e-05
Rv1872c	NE	NE	TN		FTHFL	-1000	999.865
Rv1902c	NE	NE	TN		FUM	-6.06157	-4.2053
Rv0191	NE	NE	TN		FUMt2r	-0.000167729	0
Rv1837c	NE	ES	FN		G16MTM1	0.0103015	0.0103015
Rv2471	NE	NE	TN		G16MTM10	0.000731518	0.000731519
Rv3264c	ES	ES	TP		G16MTM2	0	0.00336473
Rv3255c	NE	ES	FN		G16MTM4	0.0016139	0.00161391
Rv3256c	NE	NE	TN		G16MTM5	0.00076765	0.000767651
Rv2611c	ES	ES	TP		G16MTM6	0.00455519	0.00791993
Rv2378c	ES	NE	FP		G16MTM7	0.00342051	0.00342052
Rv2379c	ES	NE	FP		G16MTM8	0.00242339	0.00242339
Rv2380c	ES	NE	FP		G16MTM9	0.00153403	0.00153403
Rv2381c	ES	NE	FP		G1PACT	0.200985	0.20101
Rv2382c	ES	NE	FP		G1PTT	0.00196445	0.00196445
Rv2383c	ES	NE	FP		G1SATi	0	0
Rv2384	ES	NE	FP		G3PAT160	0	2.95992e-05
Rv1347c	NE	NE	TN		G3PAT190	0.00774433	0.00774434
Rv2243	NE	ES	FN		G3PD1	9.92357	9.92359
Rv2244	NE	ES	FN		G5SADs	0.0874969	0.0875329
Rv0649	NE	NE	TN		G5SD	0	0.0875329
Rv1240	NE	NE	TN		G5SD2	0	0.0875329
Rv2332	NE	NE	TN		G6PDH2	0	3.28165e-05
Rv3581c	ES	ES	TP		GALFT	0.000463379	0.00046338
Rv3582c	ES	ES	TP		GALKr	-0.0351649	-0.0351649
Rv1392	ES	ES	TP		GALT	-0.0351649	-0.0351649
Rv2124c	ES	NE	FP		GALUi	0.0729769	0.073002
Rv0137c	NE	NE	TN		GALt2	0	0
Rv2674	NE	NE	TN		GAPD	27.7767	27.7767
Rv1133c	NE	ES	FN		GARFT	0.249015	0.249016
Rv2701c	NE	NE	TN		GCC2	0	0
Rv1604	NE	NE	TN		GCCa	0	1.85611
Rv3137	NE	ES	FN		GCCb	0	1.85611
Rv0046c	ES	ES	TP		GCCc	0	1.85611
Rv0855	NE	NE	TN		GF6PTAr	0.200985	0.200985
Rv1322A	NE	NE	TN		GFUCS	0.000750535	0.000750536
Rv1492	ES	NE	FP		GGLUCT2	0	8.38644e-06
Rv1493	ES	NE	FP		GHMT2	0.461884	2.31799
Rv0753c	NE	NE	TN		GK1	0.00422113	0.00423371
Rv1692	ES	NE	FP		GLCP	0	2.51593e-05
Rv2225	NE	ES	FN		GLCS1	0	2.51593e-05
Rv1562c	NE	NE	TN		GLCabc	9.99999	10
Rv1563c	NE	NE	TN		GLGC	0	2.51593e-05
Rv0958	NE	NE	TN		GLNS	1.29041	1.29043
Rv1082	NE	NE	TN		GLNSP1	0	0
Rv0819	NE	NE	TN		GLNSP2	0	0
Rv3356c	NE	ES	FN		GLNSP3	0	0
Rv0126	NE	NE	TN		GLU5K	0	0.0875329
Rv0470c	ES	NE	FP		GLUCYS	0	8.38644e-06
Rv0503c	NE	NE	TN		GLUDC	0	0.000167729
Rv0644c	ES	NE	FP		GLUDx	-1000	-8.54752
Rv0642c	NE	NE	TN		GLUPRT	0.249015	0.249016
Rv0645c	NE	NE	TN		GLUR	-0.0264202	-0.0264202
Rv3800c	ES	ES	TP		GLUSy	0	2.51593e-05
Rv1483	NE	ES	FN		GLUTRR	0	0
Rv2245	ES	ES	TP		GLUt2r	-5.85645	-5.85628
Rv2246	ES	NE	FP		GLXO1	0	1.85611
Rv0098	NE	NE	TN		GLYBabc	0	0
Rv0082	NE	NE	TN		GLYC3Pabc	0	0
Rv3145	NE	NE	TN		GLYCK	0	0
Rv3146	NE	NE	TN		GLYCL	0	1.85611
Rv3147	NE	NE	TN		GLYCTO1	0	0
Rv3148	NE	NE	TN		GLYCTO2	0	0
Rv3149	NE	NE	TN		GLYCTO3	0	0
Rv3150	NE	NE	TN		GLYCTO4	0	0
Rv3151	NE	NE	TN		GLYCt	-10	-9.99998
Rv3152	NE	NE	TN		GLYK	9.98762	9.98764
Rv3153	NE	NE	TN		GLYt2r	-4.19322e-05	0
Rv3154	NE	NE	TN		GMAND	0.000750535	0.000750536
Rv3155	NE	NE	TN		GMPS2	0.15867	0.158677
Rv3156	NE	NE	TN		GMT1	0.00238155	0.00238156
Rv3157	NE	NE	TN		GMT2	0.00370704	0.00370704
Rv3158	NE	NE	TN		GND	0	3.28165e-05
Rv1695	NE	ES	FN		GPDDA2	0	3.67289e-06
Rv2438c	NE	ES	FN		GRTT	0.00298566	0.00298566
Rv0155	NE	NE	TN		GSNK	0	2.51593e-05
Rv0157	NE	NE	TN		GTHOr	-1000	1000
Rv3236c	NE	NE	TN		GTHRDt2	0	0
Rv0573c	NE	NE	TN		GTHS	0	8.38644e-06
Rv1330c	NE	NE	TN		GTMLT	0	8.38644e-06
Rv0261c	NE	NE	TN		GTPCI	0	0
Rv0267	NE	NE	TN		GTPCII	0	0
Rv1737c	NE	NE	TN		GTPCII2	0	0
Rv2329c	NE	NE	TN		GTPDPK	0	8.38643e-06
Rv2287	NE	NE	TN		GTPH1	0	1.25797e-05
Rv2445c	ES	NE	FP		GUACYC	0	1.25797e-05
Rv2920c	NE	NE	TN		GUAD	0	6.28983e-06
Rv2043c	NE	NE	TN		GUAPRT	0	2.51593e-05
Rv2421c	NE	ES	FN		H2CO3D	0	9.90441
Rv2207	NE	NE	TN		H2CO3TP	-9.90441	0
Rv1596	NE	ES	FN		H2Ot	-32.1037	-22.199
Rv1161	NE	NE	TN		H2St1	0	7.3998e-06
Rv1162	NE	NE	TN		H2td	14.6167	14.617
Rv1163	NE	NE	TN		HAS	0.00370704	0.00370704
Rv1164	NE	NE	TN		HCO3E	4.43371	4.43373
Rv1736c	NE	NE	TN		HCYSMT	0	8.38644e-06
Rv0021c	NE	NE	TN		HDCAt2	0	0
Rv1533	NE	NE	TN		HEX1	0	2.51593e-05
Rv1894c	NE	NE	TN		HISTD	0.025747	0.0257494
Rv0548c	NE	ES	FN		HISTP	0.025747	0.0257494
Rv1160	NE	NE	TN		HISt2r	-2.35501e-06	0
Rv2344c	NE	NE	TN		HMBS	0	0
Rv0252	NE	NE	TN		HMPK1	0	0
Rv0253	NE	NE	TN		HMPK2	0	0
Rv2391	NE	NE	TN		HMPK3	0	0
Rv1525	NE	NE	TN		HMPK4	0	0
Rv3265c	NE	ES	FN		HOPNTAL	0	0
Rv1656	ES	ES	TP		HPPK	0	0
Rv2503c	ES	NE	FP		HPPK2	0	0
Rv2504c	ES	NE	FP		HSDx	-1000	999.835
Rv0884c	ES	ES	TP		HSDy	-1000	999.835
Rv1385	ES	ES	TP		HSERTA	0	0.000167729
Rv0266c	NE	NE	TN		HSK	0	0.164656
Rv2321c	NE	NE	TN		HSST	0	0.164656
Rv2322c	NE	NE	TN		HSTPT	0.025747	0.0257494
Rv0382c	ES	ES	TP		HXPRT	0	2.51593e-05
Rv0118c	NE	NE	TN		IACGAMS	0	0
Rv1248c	NE	NE	TN		ICDHy	6.14043	6.14076
Rv0555	NE	ES	FN		ICHORSi	0	0
Rv1187	NE	NE	TN		ICL	0	1.85611
Rv0500	ES	ES	TP		ID3ACALDt	0	2.08791e-06
Rv3602c	NE	ES	FN		IG3PS	0.025747	0.0257494
Rv1755c	NE	NE	TN		IGAMD	0	0
Rv2156c	ES	ES	TP		IGPDH	0.025747	0.0257494
Rv2392	ES	ES	TP		IGPS	0.0127566	0.0127587
Rv2967c	NE	NE	TN		ILETA	-0.0556237	-0.0556125
Rv0805	NE	NE	TN		ILEt2r	-1.11819e-05	0
Rv2241	NE	NE	TN		IMPC	-0.274764	-0.274762
Rv0462	NE	ES	FN		IMPD	0.15867	0.15867
Rv0843	NE	NE	TN		INDPYRD	0	2.08791e-06
Rv2496c	NE	NE	TN		INSH	0.0137702	0.0137827
Rv2497c	NE	NE	TN		INSK	0	2.51593e-05
Rv2495c	NE	NE	TN		IPDDI	0.0029018	0.00298566
Rv2941	ES	NE	FP		IPDPS	0	8.38644e-05
Rv2945c	NE	NE	TN		IPMD	0.129765	0.129783
Rv2607	NE	NE	TN		IPPMIa	-0.129783	-0.129765
Rv0211	NE	NE	TN		IPPMIb	-0.129783	-0.129765
Rv2029c	NE	NE	TN		IPPS	0.129765	0.129783
Rv3010c	NE	NE	TN		KARA1i	0.26024	0.260276
Rv0728c	NE	NE	TN		KARA2i	0.0556125	0.0556237
Rv2996c	NE	ES	FN		Kabc	0	2.01275e-05
Rv0946c	NE	ES	FN		Kt3r	-1000	1000
Rv1437	NE	ES	FN		LACZ	0	0
Rv1445c	NE	NE	TN		LCTSabc	0	0
Rv0489	NE	NE	TN		LDH_L	-26.0619	1.25796e-05
Rv2419c	NE	NE	TN		LEUTA	-0.129783	-0.129765
Rv2135c	NE	NE	TN		LEUt2r	-1.79709e-05	0
Rv3068c	NE	NE	TN		LO	0	1.1702e-05
Rv3400	NE	NE	TN		LPLIPAL2E160	0	3.67289e-06
Rv1822	NE	ES	FN		LPLIPAL2E180	0	0
Rv2746c	NE	ES	FN		LYSt5r	-8.98547e-06	0
Rv0936	NE	NE	TN		L_LACD	0	5.03186e-05
Rv0820	NE	NE	TN		L_LACD2	0	19.8861
Rv0545c	NE	NE	TN		L_LACD3	0	26.0619
Rv2281	NE	NE	TN		L_LACt2r	-0.000167729	5.03186e-05
Rv3308	NE	NE	TN		L_LACt3	0	5.03186e-05
Rv1092c	NE	ES	FN		MALS	0	1.85611
Rv3600c	NE	NE	TN		MALT	0	2.51593e-05
Rv3628	ES	ES	TP		MALTHPabc	0	0
Rv0512	NE	ES	FN		MALTabc	0	0
Rv1391	NE	ES	FN		MALt2r	-0.000167729	0
Rv0973c	NE	NE	TN		MAN1PT	0	2.51593e-05
Rv0974c	NE	NE	TN		MAN1PT2	0.0405589	0.0405841
Rv2502c	NE	NE	TN		MAN6PI	-0.100846	-0.100846
Rv2247	NE	ES	FN		MANAT1	0.00106558	0.00443032
Rv2501c	NE	NE	TN		MANAT2	0	0.00336473
Rv3285	NE	ES	FN		MANAT3	0.000807586	0.000807586
Rv1127c	NE	NE	TN		MCBTS	0.000888725	0.000888725
Rv2702	NE	NE	TN		MCBTS2	0	0
Rv2984	NE	ES	FN		MCBTS3	0.000949579	0.00094958
Rv3754	ES	ES	TP		MCD	0	2.51593e-05
Rv3838c	ES	ES	TP		MCOATA	0.375936	0.375948
Rv2677c	NE	ES	FN		MDFDH	0	0
Rv2163c	ES	ES	TP		MDH	-18.1005	-2.34936
Rv0016c	ES	NE	FP		ME1	0	15.7512
Rv2911	ES	NE	FP		MECDPDH	0	8.38644e-05
Rv3627c	ES	ES	TP		MECDPS	0.0328423	0.0328423
Rv0772	ES	ES	TP		MEOHt2	0	0
Rv0809	ES	ES	TP		MEPCT	0.0328423	0.0328423
Rv1603	ES	ES	TP		METAT	0.0530611	0.0530695
Rv1606	ES	ES	TP		METOX1s	0	2.51593e-05
Rv0780	ES	ES	TP		METOX2s	0	2.51593e-05
Rv2122c	ES	ES	TP		METS	0.0751771	0.0751776
Rv2928	ES	NE	FP		METSOXR1	0	2.51593e-05
Rv2931	ES	NE	FP		METSOXR2	0	2.51593e-05
Rv2932	ES	NE	FP		METabc	0	0
Rv2933	ES	NE	FP		MGt5	0	0
Rv2934	ES	NE	FP		MHPGLUT	0	0
Rv2935	ES	NE	FP		MI1PP	0.0103015	0.0103099
Rv0788	ES	ES	TP		MI1PS	0.0103015	0.0103015
Rv0803	ES	ES	TP		MI3PP	0	0
Rv1188	NE	NE	TN		MI4PP	0	0
Rv1017c	ES	ES	TP		MMCD	0	0.000100637
Rv3227	ES	ES	TP		MME	0.161254	0.161354
Rv0437c	ES	NE	FP		MMM2r	0.161254	0.161354
Rv0505c	NE	NE	TN		MMSAD1	0	0
Rv3042c	NE	ES	FN		MMSAD2	0	0
Rv0436c	ES	NE	FP		MMSAD3	0	0.000167729
Rv0408	NE	NE	TN		MN6PP	0.0602615	0.0602615
Rv3914	NE	NE	TN		MNDNS1	0	0
Rv2965c	NE	NE	TN		MNDNS2	0	0
Rv3307	NE	NE	TN		MOHMT	0	8.69562e-07
Rv0121c	NE	NE	TN		MOTH	0	0
Rv1155	NE	NE	TN		MOTS	0	0
Rv2074	NE	NE	TN		MPML	0	0
Rv1617	NE	ES	FN		MSHAMID	0	0
Rv0162c	NE	NE	TN		MSHOXH	0	0
Rv3777	NE	NE	TN		MSHS	0	0
Rv1594	NE	ES	FN		MTAN	0	0
Rv2064	NE	NE	TN		MTHFC	0.384391	4.09661
Rv1412	NE	NE	TN		MTHFD	-999.616	1000
Rv1416	NE	ES	FN		MTHFD2	-999.616	1000
Rv2436	NE	NE	TN		MTHFR2	0.0751771	0.0751776
Rv0570	ES	NE	FP		MTI	0	2.51593e-05
Rv1981c	ES	NE	FP		MYC1CYC1	0.012562	0.012562
Rv3048c	ES	ES	TP		MYC1CYC2	0.0020982	0.0020982
Rv3051c	ES	ES	TP		MYC1CYC3	0.00281577	0.00281578
Rv3052c	ES	ES	TP		MYC1CYC4	0.00352954	0.00352955
Rv3053c	ES	ES	TP		MYC1CYC5	0.00347883	0.00347883
Rv1408	NE	ES	FN		MYC1M1	0.00352954	0.00352955
Rv2465c	ES	ES	TP		MYC1M2	0.00347883	0.00347883
Rv2962c	ES	NE	FP		MYC2CYC1	0.012562	0.012562
Rv2958c	ES	NE	FP		MYC2CYC2	0.0020982	0.0020982
Rv3113	NE	NE	TN		MYC2CYC3	0.00281577	0.00281578
Rv2386c	ES	ES	TP		MYCFLUX1	0	0
Rv1202	ES	ES	TP		MYCFLUX2	0	0
Rv0858c	NE	NE	TN		MYCFLUX3	0	0
Rv1178	NE	NE	TN		MYCFLUX4	0	0
Rv1464	NE	ES	FN		MYCFLUX5	0	0
Rv2335	NE	NE	TN		MYCON1	0.012562	0.012562
Rv0069c	NE	NE	TN		MYCON2	0.0020982	0.0020982
Rv2847c	NE	ES	FN		MYCON3	0.00281577	0.00281578
Rv2393	NE	NE	TN		MYCON4	0.00352954	0.00352955
Rv2552c	ES	NE	FP		MYCON5	0.00347883	0.00347883
Rv2539c	ES	ES	TP		MYCSacp50	0.012562	0.012562
Rv0391	NE	NE	TN		MYCSacp56	0.00562775	0.00562775
Rv1079	NE	NE	TN		MYCSacp58	0.00629461	0.00629461
Rv1200	NE	NE	TN		MYCTR	-1000	1000
Rv2601	NE	NE	TN		MYCTR2	-1000	1000
Rv3846	NE	ES	FN		NADH10	0	26.0619
Rv0432	NE	NE	TN		NADH2r	-1000	1000
Rv0234c	NE	NE	TN		NADH5	0	19.8861
Rv1731	NE	NE	TN		NADH9	0	26.0619
Rv0542c	NE	ES	FN		NADK	0	0
Rv0553	NE	ES	FN		NADS2	0	0
Rv0951	NE	ES	FN		NADTRHD	0	1000
Rv0952	NE	ES	FN		NAKtr	-1000	1000
Rv2331A	ES	NE	FP		NAPRTr	0	0
Rv1707	NE	NE	TN		NARK	0	0
Rv1739c	NE	NE	TN		NAt3_1	-1000	1000
Rv2397c	NE	ES	FN		NDPK1	-1000	1000
Rv2398c	NE	ES	FN		NDPK2	0.256187	0.258527
Rv2399c	NE	ES	FN		NDPK3	-0.0984987	-0.0984609
Rv2400c	NE	ES	FN		NDPK4	0.00196445	0.00197703
Rv1448c	NE	NE	TN		NDPK5	0	0.0393161
Rv1672c	NE	NE	TN		NDPK6	-0.00231563	1.25797e-05
Rv3406	NE	NE	TN		NDPK7	0	2.51593e-05
Rv0097	NE	NE	TN		NDPK8	0	1.25797e-05
Rv3465	ES	ES	TP		NDPK9	-1000	1000
Rv3266c	ES	ES	TP		NH4OHDs	0	0
Rv3634c	NE	ES	FN		NH4t	9.99983	10
Rv3784	NE	NE	TN		NNAM	0	0
Rv3464	NE	ES	FN		NNAT	0	0
Rv3468c	NE	NE	TN		NNDMBRT	0	0
Rv1201c	ES	ES	TP		NNDPR	0	0
Rv1559	NE	ES	FN		NO	0	0
Rv3737	NE	NE	TN		NO3R1	0	0
Rv0417	NE	ES	FN		NO3R2	0	0
Rv1449c	ES	ES	TP		NMO	0	0
Rv3314c	NE	NE	TN		NO3t7	0	0
Rv2754c	NE	ES	FN		NOt	0	0
Rv2764c	NE	ES	FN		NPHS	0	0
Rv2977c	NE	ES	FN		NTD1	0	2.51593e-05
Rv0414c	NE	ES	FN		NTD10	0	2.51593e-05
Rv1438	NE	ES	FN		NTD11	0	2.51593e-05
Rv3913	ES	ES	TP		NTD2	0	2.51593e-05
Rv2006	ES	NE	FP		NTD3	0	1.25797e-05
Rv3372	ES	ES	TP		NTD4	0	2.51593e-05
Rv3490	ES	ES	TP		NTD5	0	2.51593e-05
Rv1373	NE	NE	TN		NTD6	0	0
Rv0295c	NE	NE	TN		NTD7	0	2.51593e-05
Rv3529c	NE	NE	TN		NTD8	0	0
Rv2267c	NE	NE	TN		NTD9	0	2.51593e-05
Rv1612	ES	ES	TP		NTPP2	0	1.25797e-05
Rv1613	ES	ES	TP		NTPP3	0	1.25797e-05
Rv2158c	ES	ES	TP		NTPP4	0	1.25797e-05
Rv1315	ES	ES	TP		NTPP5	0	1.25797e-05
Rv2852c	NE	NE	TN		NTPP7	0	1.25797e-05
Rv2153c	ES	ES	TP		NTPP8	0	1.25797e-05
Rv2155c	ES	ES	TP		NTPTP1	0	0
Rv2152c	ES	ES	TP		NTPTP2	0	1.25797e-05
Rv3818	ES	NE	FP		NTRIR2x	0	0
Rv0482	ES	ES	TP		NTRIRx	0	0
Rv2361c	NE	ES	FN		NTRIRy	0	0
Rv0501	NE	NE	TN		O16RHAT	0.000463379	0.00046338
Rv0536	NE	NE	TN		O2t	9.99998	10
Rv0806c	NE	NE	TN		OCBT	0.076334	0.0763397
Rv3809c	ES	ES	TP		OCDCAt2	0	0
Rv0322	NE	NE	TN		OCOAT1r	-1000	-6.14227
Rv2157c	ES	ES	TP		OCTDPS	0	0
Rv2883c	NE	ES	FN		OHPBAT	0	0
Rv0260c	NE	NE	TN		OMCDC	0.129765	0.129783
Rv2678c	NE	ES	FN		OMPDC	0.250807	0.25081
Rv1379	NE	NE	TN		OPAH	0	8.38644e-06
Rv3309c	NE	NE	TN		ORNTA	0	0.0875329
Rv1848	NE	NE	TN		ORNTAC	0.0763088	0.163867
Rv1849	NE	NE	TN		ORNt	-2.28721e-05	0
Rv1850	NE	NE	TN		ORPT	-0.25081	-0.250807
Rv0729	NE	NE	TN		OXACOAL	0	1.85611
Rv0498	NE	NE	TN		OXCDC	0	1.85611
Rv2793c	NE	NE	TN		OXGDC	0	0.000167729
Rv3455c	NE	ES	FN		OXGDC2	0	0
Rv1711	NE	ES	FN		P5CD	0	2.51593e-05
Rv1540	NE	ES	FN		P5CR	0	26.1494
Rv3300c	NE	NE	TN		P5CRx	0	26.1494
Rv0113	NE	NE	TN		PACt2r	-3.48627e-06	0
Rv0115	NE	NE	TN		PANTS	0	8.69562e-07
Rv0114	NE	NE	TN		PAPA160	0	2.51593e-05
Rv0263c	NE	NE	TN		PAPPT1	0.0125879	0.012588
Rv0264c	NE	NE	TN		PAPPT2	0.0125879	0.012588
Rv2868c	NE	ES	FN		PAPPT3	0.000625023	0.000625024
Rv1110	NE	ES	FN		PAPR	0.0360618	0.0360692
Rv3382c	NE	NE	TN		PATS	0.000793006	0.000793007
Rv0562	NE	ES	FN		PC	0	2.51593e-05
Rv0989c	NE	NE	TN		PC11M	0	0
Rv1026	NE	NE	TN		PC17M	0	0
Rv0496	NE	NE	TN		PC20M	0	0
Rv1130	NE	NE	TN		PC6AR	0	0
Rv0392c	NE	NE	TN		PC6YM	0	0
Rv1812c	NE	NE	TN		PC8XM	0	0
Rv1854c	NE	ES	FN		PDE1	0	1.25797e-05
Rv1700	NE	NE	TN		PDE4	0	1.25797e-05
Rv0072	NE	NE	TN		PDH	0	0.000167729
Rv0073	NE	NE	TN		PDHa	0	0.000167729
Rv0411c	NE	NE	TN		PDHbr	0	0.000167729
Rv2564	NE	NE	TN		PDHc	0	0.000167729
Rv3401	NE	NE	TN		PDIMAS	0.000173054	0.000173551
Rv2218	NE	ES	FN		PDIMAT	0	4.96729e-07
Rv2604c	NE	NE	TN		PDX5PO	0	0
Rv2606c	NE	NE	TN		PEAMNO	0	3.48627e-06
Rv2856	NE	NE	TN		PEPCK_re	-1000	988.712
Rv0924c	NE	NE	TN		PERD	0	0
Rv3536c	NE	NE	TN		PFK	9.06044	9.06048
Rv1857	NE	NE	TN		PFL	11.0442	14.7564
Rv1858	NE	NE	TN		PGAMT	-0.20101	-0.200985
Rv1859	NE	NE	TN		PGCD	0.569065	2.42517
Rv0407	NE	NE	TN		PGI	9.78739	9.78743
Rv0132c	NE	NE	TN		PGK	-27.7767	-27.7767
Rv1173	NE	NE	TN		PGL	0	3.28165e-05
Rv3261	NE	NE	TN		PGLS	0.000750535	0.000750536
Rv3262	NE	NE	TN		PGLYCP	0	0
Rv3109	NE	NE	TN		PGM	-27.2077	-25.3515
Rv0869c	NE	NE	TN		PGMT	-0.0749665	-0.0749413
Rv3111	NE	NE	TN		PGPP160	0.0041121	0.0041121
Rv0864	NE	NE	TN		PGPP160190	0.0113138	0.0113138
Rv3324c	NE	NE	TN		PGPP190	0.00368295	0.00368295
Rv3112	NE	NE	TN		PGPPT3	0.000619318	0.000619319
Rv0868c	NE	NE	TN		PGSA160	0.0041121	0.0041121
Rv3119	NE	NE	TN		PGSA160190	0.0113138	0.0113138
Rv0866	NE	NE	TN		PGSA190	0.00368295	0.00368295
Rv3323c	NE	NE	TN		PHDCATA	-0.00409209	-0.00409054
Rv0865	NE	NE	TN		PHDCAt	-1.54668e-06	0
Rv0994	NE	NE	TN		PHETA1	-0.0304956	-0.0304918
Rv2453c	NE	NE	TN		PHEt2r	-3.83137e-06	0
Rv0131c	NE	NE	TN		PHTHCLR1	-1000	1000
Rv0154c	NE	NE	TN		PHTHCLR2	-1000	1000
Rv0231	NE	NE	TN		PHTHCLS	0	0
Rv0244c	NE	NE	TN		PHTHDLS	0.000173054	0.000173551
Rv0271c	NE	NE	TN		PHTHDLS2	0.00091725	0.000917691
Rv0400c	NE	NE	TN		PHTHS	0.000173054	0.000173551
Rv0972c	NE	NE	TN		PHTHS2	0.00091725	0.000917691
Rv0975c	NE	NE	TN		PHTO	0	5.03186e-05
Rv1346	NE	NE	TN		PHYCBOXL	0	3.48627e-06
Rv1467c	NE	NE	TN		PIabc	0	2.51593e-05
Rv1679	NE	NE	TN		PIt	-0.702559	-0.702509
Rv1933c	NE	NE	TN		PLCD	0	8.38644e-06
Rv1934c	NE	NE	TN		PLIPA1E160	0	1.25797e-05
Rv2724c	NE	NE	TN		PLIPA1E180	0	1.25797e-05
Rv3061c	NE	NE	TN		PMANM	-0.0405841	-0.0405841
Rv3139	NE	NE	TN		PMDPHT	0	0
Rv3140	NE	NE	TN		PMPK	0	0
Rv3504	NE	NE	TN		PNCDC	0	0
Rv3505	NE	NE	TN		PNTK	0	8.69562e-07
Rv3543c	NE	NE	TN		PPA	1.14659	1.14662
Rv3544c	NE	NE	TN		PPAtr	-0.000100637	0
Rv3560c	NE	NE	TN		PPBNGS	0	0
Rv3562	NE	NE	TN		PPCDC	0	8.69561e-07
Rv3573c	NE	NE	TN		PPCKr	-1000	988.712
Rv3761c	NE	NE	TN		PPCOAC	0	2.51593e-05
Rv3797	NE	NE	TN		PPCSCT	0	0.000100637
Rv0672	NE	NE	TN		PPDIMAS	0.00091725	0.000917691
Rv2500c	NE	NE	TN		PPDIMAT	0	4.4049e-07
Rv0222	NE	NE	TN		PPDK	0	2.51593e-05
Rv0456c	NE	NE	TN		PPGKr	9.89655	9.89663
Rv0632c	NE	NE	TN		PPK2	0	1000
Rv0673	NE	NE	TN		PPNCL	0	8.69561e-07
Rv0675	NE	NE	TN		PPNCL2	0	8.40512e-07
Rv0971c	NE	NE	TN		PPNCL3	0	8.40512e-07
Rv1070c	NE	NE	TN		PPND	0.0201301	0.0201338
Rv1071c	NE	NE	TN		PPNDH	38.6806	38.6899
Rv1141c	NE	NE	TN		PPPGO	0	0
Rv1142c	NE	NE	TN		PPTGS	0	0
Rv1472	NE	NE	TN		PPTGS_TB1	0.011949	0.011949
Rv1935c	NE	NE	TN		PPTGS_TB2	0.011949	0.011949
Rv2486	NE	NE	TN		PRAGSr	0.249015	0.249016
Rv2679	NE	NE	TN		PRAIS	0.249015	0.249016
Rv2831	NE	NE	TN		PRAIi	0.0127566	0.0127587
Rv3039c	NE	ES	FN		PRAMPC	0.025747	0.0257494
Rv3516	NE	NE	TN		PRASCS	0.249015	0.249016
Rv3550	NE	NE	TN		PRATPP	0.025747	0.0257494
Rv3774	NE	NE	TN		PRDX	0	0
Rv0905	NE	NE	TN		PREPHACPH	0	1.25797e-05
Rv3374	NE	NE	TN		PREPPACPH	0.00091725	0.000917691
Rv3373	NE	NE	TN		PREPTHS	0.000173054	0.000173551
Rv1715	NE	NE	TN		PREPTHS2	0.00091725	0.000917691
Rv1912c	NE	NE	TN		PREPTTA	-0.000173551	-0.000160474
Rv3141	NE	NE	TN		PRFGS	0.249015	0.249016
Rv0243	NE	NE	TN		PRMICIi	0.025747	0.0257494
Rv1074c	NE	NE	TN		PROD2	0	26.0619
Rv3546	NE	NE	TN		PROabc	0	3.35458e-05
Rv3556c	NE	NE	TN		PROt2r	-3.59419e-05	0
Rv0751c	NE	NE	TN		PRPPS	0.587776	0.587789
Rv1166	NE	ES	FN		PSCVT	0.0702245	0.0702283
Rv1635c	NE	NE	TN		PSD160	0.00257426	0.00257793
Rv2174	NE	ES	FN		PSD180	0	0
Rv2181	NE	NE	TN		PSERT	0.569065	2.42517
Rv3793	NE	ES	FN		PSP_L	0.569065	2.42517
Rv2298	NE	NE	TN		PSSA160	0.00257426	0.00257793
Rv0577	NE	NE	TN		PSSA180	0	0
Rv0911	NE	NE	TN		PTAr	-993.858	1.25797e-05
Rv3684	NE	NE	TN		PTPATi	0	8.69561e-07
Rv0684	NE	ES	FN		PUNP1	0.013745	0.0137953
Rv3025c	NE	ES	FN		PUNP2	-2.51593e-05	0
Rv2555c	NE	ES	FN		PUNP3	0	2.51593e-05
Rv1292	NE	ES	FN		PUNP4	0	0
Rv3009c	NE	ES	FN		PUNP5	-0.0137953	-0.013745
Rv3011c	NE	ES	FN		PUNP6	0	2.51593e-05
Rv2572c	NE	ES	FN		PUNP7	0	2.51593e-05
Rv3580c	NE	ES	FN		PYAM5PO	0	0
Rv1406	NE	ES	FN		PYDXNO	0	0
Rv2580c	NE	ES	FN		PYDXO	0	0
Rv1536	NE	ES	FN		PYK	0	15.7512
Rv0041	NE	ES	FN		PYRDC	0	0.000167729
Rv1640c	NE	NE	TN		PYRt2r	-8.38644e-05	0
Rv3598c	NE	ES	FN		QRr	-1000	1000
Rv1007c	NE	ES	FN		QULNS	0	0
Rv1649	NE	ES	FN		R05217	0	0
Rv1650	NE	ES	FN		R05219	0	0
Rv2845c	NE	ES	FN		R05224	0	0
Rv3834c	NE	ES	FN		RBFK	0	2.51593e-05
Rv2614c	NE	ES	FN		RBFSa	0	0
Rv3336c	NE	ES	FN		RBFSb	0	0
Rv1689	NE	ES	FN		RBK	0	1.25797e-05
Rv2448c	NE	ES	FN		RBK_Dr	-999.59	-0.0148281
					RBK_L1r	0	0
					RIBabc	0	0
					RNDR1	0.00221357	0.00221357
					RNDR2	0.00422113	0.00422113
					RNDR3	0.00422366	0.00424882
					RNDR4	0	0.00231563
					RNTR4	0	0.00231563
					RPE	-1000	-0.425123
					RPI	-0.410327	-0.410316
					RPPDIMAS	0.000750535	0.000750536
					RRPPDIMAS	0.000750535	0.000750536
					RZ5PP	0	0
					SADH	0	5.03186e-06
					SADT	0.0408613	0.0408938
					SADT2	0	2.51593e-05
					SALCS	0.0018383	0.00183831
					SDPDS	0.0548759	0.0548849
					SDPTA	-0.0548849	-0.0548759
					SELCYSLY	0	0
					SERAT	0	1.1702e-05
					SERD_D	0	0
					SERD_L	0	2.51593e-05
					SERt2r	-1.73513e-05	0
					SGDS	0	5.03186e-06
					SGSAD	0	5.03186e-06
					SHCHCS	0	0
					SHCHCS2	0	0
					SHCHD2	0	0
					SHCHD3	0	0
					SHCHF	0	0
					SHCHF2	0	0
					SHCHF3	0	0
					SHK3Dr	0.0702245	0.0702308
					SHKK	0.0702245	0.0702283
					SHSL1r	0.0219483	1000
					SHSL4r	-1000	0.14254
					SKMt2	-6.26373e-06	0
					SOTA	0	5.03186e-06
					SPMS	0	0
					SPODM	0	5.03186e-05
					SSALx	0	0.000167729
					SSALy	0	0.000167729
					SUCBZL	0	0
					SUCBZS	0	0
					SUCCt2r	-6.26543	-6.26509
					SUCD1i	0	1000
					SUCOAS	-999.784	-5.76149
					SULR	-0.0360692	-0.0360618
					SULabc	0.0408864	0.0408938
					TALA	-0.177461	-0.177449
					TARTD	0	0
					TARTRt7	0	0
					TAS	0.00556055	0.00556056
					TATS	0.000745464	0.000745464
					TATSO	0.000720742	0.000720742
					TAU	0	0
					TDMS1	0.0020982	0.0020982
					TDMS2	0.00139648	0.00139648
					TDMS3	0.00139267	0.00139267
					TDMS4	0.000699823	0.000699824
					TDPDRE	0.00196445	0.00196445
					TDPDRR	0.00196445	0.00196445
					TDPGDH	0.00196445	0.00196445
					THDPS	0.0548759	0.0548849
					THFGLUS	0	0
					THMDP	0	0
					THRD_Lr	-0.0869276	0.0777398
					THRS	0	0.164656
					THRt2r	-1.25796e-05	0
					THZPSN	0	0
					THZSN	0	0
					TKT1	-0.177461	-0.177449
					TKT2	-0.247689	-0.247674
					TMDK1	0	2.51593e-05
					TMDPP	0	0
					TMDS	0.00231563	0.00231563
					TMHAS1	0.000701091	0.000701091
					TMHAS2	0.000697288	0.000697288
					TMHAS3	0.000699823	0.000699824
					TMHAS4	0.000695386	0.000695386
					TMHAS5	0	0
					TMHAS6	0	0
					TMN	0	0
					TMPKr	0	0
					TMPPP	0	0
					TPI	18.984	18.984
					TRDR	0.0490358	0.049061
					TRE6PP	0.019796	0.0198212
					TRE6PS	0.0239106	0.0239358
					TRESULT	0.0048246	0.0048246
					TREabc	0	0
					TRIATS	0	0
					TRPS1	0	0.0127587
					TRPS2	0	0.0127587
					TRPS3	0	0.0127587
					TRPTA	0	2.08791e-06
					TRPt2r	-2.13214e-06	0
					TSULabc	0	0
					TTDCAt2	0	0
					TYRTA	-0.0201338	-0.0201301
					TYRt2r	-3.7458e-06	0
					UAAGDS	0.000625023	0.000625024
					UAAGLS1	0.0125879	0.012588
					UAAGLS2	0.0125879	0.012588
					UAGCVT	0.0281907	0.0281907
					UAGDP	0.0550743	0.0550744
					UAGPT1	0.0125879	0.012588
					UAGPT2	0.0125879	0.012588
					UAGPT3	0.000625023	0.000625024
					UAMAGS	0.0258009	0.0258009
					UAMAS	0.0258009	0.0258009
					UAMRH	0.000619318	0.000619319
					UAPGR	0.0281907	0.0281907
					UDCPDP	0.0268836	0.0268836
					UDCPDPS	0	0.00298566
					UDPDPS	0	0.00298566
					UDPDPS2	0	0.00298566
					UDPG4E	0.0490662	0.0490663
					UDPGALM	0.0139014	0.0139014
					UDPGD	0	0
					UGAGDS	0.000619318	0.000619319
					UGGPT3	0.000619318	0.000619319
					UGLDDS1	0.0125879	0.012588
					UGLDDS2	0.0125879	0.012588
					UGMAGS	0.000619318	0.000619319
					UGMAS	0.000619318	0.000619319
					UGMDDS	0.000625023	0.000625024
					UGMDDS2	0.000619318	0.000619319
					UMPK	0.19427	0.194283
					UPP3MT	0	0
					UPP3S	0	0
					UPPDC1	0	0
					UPPDC2	0	0
					UPPRT	0	0
					UREA	0	0
					URIDK2r	-0.00231563	-0.00230305
					URIK2	0	2.51593e-05
					VALTA	-0.130511	-0.130475
					VALt2r	-3.59419e-05	0
					XPPT	0	2.51593e-05
					XYLK	0	999.575
					XYLabc	0	0
					YUMPS	0	0
					S7PI	0	0
					AH7PK	0	0
					BH7PK	0	0
					ABH17BPP_a	0	0
					ABH17BPP_b	0	0
					MAN1PT3	0	0
					H1PAT_b	0	0
					HEADP_b	0	0
					UCBL	0	0
					AHDL	0	0
					HMEDS	0.0327584	0.0328423
					HMEDR	0.0327584	0.0328423
					FRTT	0	0.00298566
					UCE_1	0	0
					PRTT	0	0
					HTPS	0	0
					PPPGP	0	8.38643e-06
					PPGPP	0	8.38643e-06
					2MCD	0	2.51593e-05
					2MCS	0	2.51593e-05
					2MID	0	2.51593e-05
					2MIL	0	2.51593e-05
					ADPRDP	0	0
					Gln_LT	0	0
					EX_Gln[e]	0	0
					TREP	0	2.51593e-05
					HDECH	-0.037204	-0.0371707
					DTBTST	0	0
					IPDPUDCT	0	0.00298566
					ACHMSSH	0	0.000167729
					PDBL_1	0	0
					PDBL_2	0	0
					PDBL_3	0	0
					PDBL_4	0	0
					EX_ni2(e)	0	0
					Ni2t	0	0
					EX_mn2(e)	0	0
					Mn2t	0	0
					2O4EH	0	0
					EX_mo(e)	0	0
					Mot	0	0
					G6PDH	0	0
					2PLS	0	0
					LPPGS	0	0
					DMHDRFS	0	0
					LPFPLT	0	0
					GF4GL_0	0	0
					GF4GL_1	0	0
					GF4GL_2	0	0
					GF4GL_3	0	0
					GF4GL_4	0	0
					MBP_1	0	0
					MPTSS	0	0
					MBP_2	0	0
					MODBS	0	0
					MODAT	0	0
					MOCO	0	0
					MGDS	0	0
					FAD_1	0	0
					FAD_2	0	0
					FAD_3	0	0
					FAD_4	0	0
					FAD_5	0	0
					FAD_6	0	0
					FAD_7	0	0
					FAD_8	0	8.38644e-06
					FAD_9	0	8.38644e-06
					FAD_10	0	8.38644e-06
					FAD_11	0	5.03187e-06
					FAD_12	0	5.03187e-06
					FAD_13	0	5.03187e-06
					FAD_14	0	2.51594e-05
					FAD_15	0	4.74704e-06
					FAD_16	0	4.74704e-06
					FAD_17	0	4.74704e-06
					FAD_18	0	4.74704e-06
					FAD_19	0	4.74704e-06
					FAD_20	0	0
					FAD_21	0	0
					FAD_22	0	0
					FAD_23	0	0
					FAD_24	0	0
					FAD_25	0	0
					FAD_26	0	0
					FAD_27	0	0
					3HIBD	0	0
					ALDR	0	999.575
					AL4D	0	999.575
					MANT1	0	0
					ARABT	0	0
					MANT2	0	0
					HOAS	0	0
					SR1	0	0
					SR2	0	1.25797e-05
					MR	0	1.25797e-05
					GLYCS_I	0	1.25797e-05
					GLYCS_II	0	1.25797e-05
					LALDD	0	1.25797e-05
					CYST_II	0	2.18776e-05
					PreDeh	-38.6594	-38.6501
					FUSA1	0	2.51593e-05
					ISCS	-0.0721254	-0.0717882
					ALATRS	0	0
					ARGTRS	0	0
					ASNTRS	0	0
					ASPTRS	0	0
					CYSTRS	0	0
					FMETTRS	0	0
					GLNTRS	0	0
					GLYTRS	0	0
					HISTRS	0	0
					ILETRS	0	0
					LEUTRS	0	0
					LYSTRS	0	0
					METTRS	0	0
					PHETRS	0	0
					PROTRS	0	0
					SELCYSS	0	0
					SERTRS	0	0
					SERTRS2	0	0
					THRTRS	0	0
					TRPTRS	0	0
					TYRTRS	0	0
					VALTRS	0	0
					biomass_Mtb_9_60atp	0.633898	0.633898

## Sheet: sMtb
Vector_LocusNames	InsilicoEssential	ExperimentalEssential	Confusion_Matrix		Rxns	FVAmin	FVAmax
Rv3382c	NE	NE	TN		ISPH1	0	1000
Rv1110	NE	ES	FN		ISPH2	-0.491502	999.508
Rv1389	ES	ES	TP		GMK1	-999.958	999.996
Rv3247c	ES	ES	TP		TMK	0.00437462	0.00437462
Rv2932	ES	NE	FP		PPSB1	0.000952122	0.000952124
Rv2949c	ES	NE	FP		TSUCCB	-10.1556	9.41677
Rv1161	NE	NE	TN		PPSB3	0.000253899	0.0002539
Rv1162	NE	NE	TN		PPSB2	0.00162118	0.00162118
Rv1164	NE	NE	TN		HBA	0.0025733	0.00257331
Rv1163	NE	NE	TN		HOGEN	0.000376409	0.000386682
Rv1736c	NE	NE	TN		NARG	0	0
Rv1438	NE	ES	FN		TPIA	-8.86471	1.05007
Rv1017c	ES	ES	TP		OGSAL	0	8.07976e-06
Rv3606c	NE	ES	FN		PRSA	0.232241	19.0658
Rv3794	ES	ES	TP		FOLK	0	0.000344757
Rv3795	ES	ES	TP		EMB	0.000729103	0.000729104
Rv3793	ES	ES	TP		ECHA20	0	0
Rv3550	NE	NE	TN		COBM	0	0
Rv2071c	NE	NE	TN		CYSA12	0	9.41677
Rv2397c	ES	ES	TP		FBA1	0	0
Rv2398c	ES	ES	TP		FBA2	0.118851	0.118861
Rv2399c	ES	ES	TP		CYSA11	0.0397575	9.45653
Rv2400c	ES	ES	TP		NRDE2	0.00832035	0.012695
Rv1739c	ES	NE	FP		NRDE1	0.00832035	0.00832036
Rv0363c	NE	ES	FN		TNO3	0	0
Rv3051c	ES	ES	TP		INHA13	0.0253042	0.0253042
Rv3048c	ES	ES	TP		FOLB5	0	0
Rv1484	ES	ES	TP		CAMP	0	9.41677
Rv3607c	ES	ES	TP		DCD	0	0.00437462
Rv0321	NE	NE	TN		FOLB1	0	0.000344757
Rv1322A	NE	NE	TN		INHA12	0.0253042	0.0253042
Rv2241	NE	NE	TN		FOLB3	0	0.000344757
Rv3790	ES	ES	TP		FOLB2	0	0.000344757
Rv3791	ES	ES	TP		RMCOA	-1000	-0.18022
Rv2996c	ES	ES	TP		ACEE	0	8.07977e-06
Rv0728c	ES	NE	FP		INHA10	0.0253042	0.0253042
Rv2868c	ES	ES	TP		ARAFDPP	0.068407	0.0684071
Rv3581c	ES	ES	TP		SERA	0.272233	9.7623
Rv1011	ES	ES	TP		ISPG	0.491501	0.491502
Rv3582c	ES	ES	TP		ISPF	0.491501	0.491502
Rv2524c	ES	ES	TP		ISPE	0.491501	0.491502
Rv3490	ES	ES	TP		ISPD	0.491501	0.491502
Rv2247	NE	ES	FN		FAS5	0.000428884	0.000447322
Rv3799c	ES	ES	TP		FAS4	0.000428884	0.000447322
Rv3280	ES	ES	TP		FAS7	0.000428884	0.000447322
Rv3281	NE	ES	FN		FAS6	0.000428884	0.000447322
Rv3285	ES	ES	TP		FAS1	0.0407039	0.04073
Rv0904c	NE	NE	TN		OTSA	0.0205007	6.29835
Rv2202c	NE	ES	FN		FAS3	0.00843808	0.00844664
Rv0542c	ES	ES	TP		FAS2	0.00843808	0.00844664
Rv0553	ES	ES	TP		ACCD6	-0.919613	17.9139
Rv0548c	ES	ES	TP		ACCD4	0.0253042	0.0253042
Rv0534c	ES	ES	TP		ACCD3	0	6.27785
Rv2920c	NE	NE	TN		FAS8	0.000428884	0.000447322
Rv0780	ES	ES	TP		CBHK	-18.752	6.35938
Rv0644c	ES	NE	FP		MENE	0.00506083	0.00506084
Rv0503c	NE	NE	TN		TLEUA	0	9.41677
Rv2208	NE	NE	TN		MENB	0.00506083	0.00506084
Rv1485	ES	ES	TP		MENA	0.00506083	0.00506084
Rv0524	NE	ES	FN		HPPP	0.00506083	0.00506084
Rv2139	ES	ES	TP		AMT	0.795698	10
Rv2786c	ES	ES	TP		HEMH2	0.0863772	0.0863818
Rv3314c	NE	NE	TN		MMAA25	0.00384623	0.00384624
Rv3667	NE	NE	TN		COBS	0	0
Rv0511	ES	ES	TP		HEMH1	0.000686214	0.000686216
Rv0510	ES	ES	TP		HEML	0.00822649	0.00823459
Rv0512	ES	ES	TP		PYRD2	0	6.84856e-06
Rv0414c	ES	ES	TP		RIBF2	0.0055326	0.00553261
Rv1170	ES	NE	FP		PYR	-6.84856e-06	0
Rv0417	ES	ES	TP		DEOA	0	0
Rv2677c	NE	ES	FN		ACS2	0	0
Rv1300	NE	ES	FN		HEMD	0.00102932	0.00102932
Rv0467	NE	ES	FN		ACS1	0	9.94021
Rv1915	NE	NE	TN		HEMC	0.00102932	0.00102932
Rv1916	NE	NE	TN		HEMB	0.00411729	0.00411729
Rv2287	NE	NE	TN		THIE	0.000343107	6.27819
Rv3236c	NE	NE	TN		MSHB	0.00561838	0.00561839
Rv0423c	ES	ES	TP		THIG	0.000343107	0.000343108
Rv0824c	ES	ES	TP		HEMY	0.000686214	0.000686216
Rv1094	ES	ES	TP		ICL1	0	2.24718e-05
Rv3229c	ES	NE	FP		YJCE	-3.56086	144.859
Rv1092c	ES	ES	TP		THIC	0.000343107	0.000343108
Rv2965c	ES	NE	FP		DESA13	0.00680682	0.00680683
Rv1631	ES	ES	TP		DESA12	0.00349197	0.00349198
Rv0131c	NE	NE	TN		DESA11	0.0036691	0.00366911
Rv0154c	NE	NE	TN		COAA	0.00844901	0.00844903
Rv0215c	NE	NE	TN		PCOA	0	8.79094e-07
Rv0231	NE	NE	TN		TDGLUB	0	9.41677
Rv0244c	NE	NE	TN		COAD	0.00844901	0.00844903
Rv0271c	NE	NE	TN		COAE	0.00844901	0.00844903
Rv0400c	NE	NE	TN		BO11	4.28884e-05	4.4235e-05
Rv0752c	NE	NE	TN		BO10	4.28884e-05	4.4235e-05
Rv0873	NE	NE	TN		BO13	0	1.03319e-06
Rv0972c	NE	NE	TN		FADD268	0	4.70838
Rv0975c	NE	NE	TN		BO15	0	4.55817e-05
Rv1467c	NE	NE	TN		BO14	0	0.050893
Rv1679	NE	NE	TN		BO17	0	4.55817e-05
Rv1933c	NE	NE	TN		BO16	0	4.55817e-05
Rv1934c	NE	NE	TN		BO19	0	4.55817e-05
Rv2724c	NE	NE	TN		BO18	0	4.55817e-05
Rv2789c	NE	NE	TN		FADD261	0.000952122	0.000952124
Rv3061c	NE	NE	TN		FADD267	0	4.70838
Rv3139	NE	NE	TN		FADD266	0	4.70838
Rv3140	NE	NE	TN		FADD265	0	4.70838
Rv3274c	NE	NE	TN		FADD264	0.00162118	0.00162118
Rv3562	NE	NE	TN		CSD	0	6.32841
Rv3563	NE	NE	TN		BKDA1	0	2.40501e-06
Rv3564	NE	NE	TN		BKDA2	0	2.28285e-06
Rv3573c	NE	NE	TN		SIRA2	-0.0370264	-0.0370127
Rv3761c	NE	NE	TN		TGABAB	0	9.41677
Rv3797	NE	NE	TN		CHOL1	0	0
Rv0672	NE	NE	TN		GLNH2	0	9.41677
Rv2500c	NE	NE	TN		MAS8	0.000977856	0.000977857
Rv0222	NE	NE	TN		FAS42	0	6.84856e-06
Rv0456c	NE	NE	TN		FAS43	0	6.84856e-06
Rv0632c	NE	NE	TN		PHBADD	0	0
Rv0673	NE	NE	TN		FAS41	0	6.84856e-06
Rv0675	NE	NE	TN		FAS46	0	0.0805353
Rv0905	NE	NE	TN		FAS47	0	0.0805353
Rv0971c	NE	NE	TN		FAS44	0.109738	0.160686
Rv1070c	NE	NE	TN		FAS45	0	0.0805353
Rv1071c	NE	NE	TN		FAS48	0	0.0805353
Rv1141c	NE	NE	TN		FAS49	0	0.0805353
Rv1142c	NE	NE	TN		ILVE1	0.0636035	0.0636067
Rv1472	NE	NE	TN		ILVE2	0.0588858	0.0588892
Rv1935c	NE	NE	TN		ILVE3	-0.0275378	-0.0275344
Rv2486	NE	NE	TN		TEICN	-4.49437e-05	0
Rv2679	NE	NE	TN		PPNK	0.00583282	0.00583283
Rv2831	NE	NE	TN		GUAA	0.0419449	0.0419465
Rv3039c	NE	ES	FN		MBTA2	0.000128837	0.000128837
Rv3373	NE	NE	TN		MBTA3	0.000129008	0.000129009
Rv3374	NE	NE	TN		ADHA	-1000	1000
Rv3516	NE	NE	TN		MCA	0	0
Rv3774	NE	NE	TN		AACE	0	0
Rv0468	NE	NE	TN		MPET	0	6.27785
Rv0860	NE	NE	TN		ISCS	0.000686214	0.000686216
Rv1715	NE	NE	TN		LYSA	0.014369	0.0143724
Rv1912c	NE	NE	TN		MSHD	0.00561838	0.00561839
Rv3141	NE	NE	TN		KASB19	0.0101217	0.0101217
Rv0243	NE	NE	TN		KASB18	0.0136136	0.0136137
Rv0859	NE	NE	TN		KASB15	0.0253042	0.0253042
Rv1074c	NE	NE	TN		DCTA1A	0	9.41677
Rv1323	NE	NE	TN		DCTA1B	0	9.41677
Rv3556c	NE	NE	TN		KASB16	0.0253042	0.0253042
Rv2930	ES	NE	FP		KASB11	0.0253042	0.0253042
Rv1464	NE	ES	FN		KASB10	0.0253042	0.0253042
Rv2497c	NE	NE	TN		KASB13	0.0253042	0.0253042
Rv2496c	NE	NE	TN		KASB12	0.0253042	0.0253042
Rv2391	ES	NE	FP		FADD28	0	4.70838
Rv0522	NE	NE	TN		TDPMB	0	9.41677
Rv1106c	NE	NE	TN		HMGCOA	0	1.02728e-05
Rv0411c	NE	NE	TN		USPA4	0	9.41677
Rv0072	NE	NE	TN		USPA3	0.999997	10.4168
Rv0073	NE	NE	TN		CYSQ1	0.00274486	0.00274486
Rv2563	NE	NE	TN		CYSQ2	0	18.8335
Rv2564	NE	NE	TN		PCAA3	0.00349197	0.00349198
Rv2940c	ES	NE	FP		PCAA2	0.00802142	0.00802143
Rv2210c	ES	ES	TP		PCAA1	0.0036691	0.00366911
Rv1695	ES	ES	TP		FADE282	0	0
Rv3396c	ES	ES	TP		CDSA	-999.986	999.5
Rv2384	ES	NE	FP		FADD27	0	4.70838
Rv2383c	ES	NE	FP		FAS37	0	1.84384e-05
Rv2382c	ES	NE	FP		FAS36	0	1.84384e-05
Rv2381c	ES	NE	FP		FAS35	0	1.84384e-05
Rv2380c	ES	NE	FP		FAS34	0	1.84384e-05
Rv2379c	ES	NE	FP		FAS33	0	1.84384e-05
Rv2377c	ES	NE	FP		FAS32	0	1.84384e-05
Rv1862	NE	NE	TN		FAS31	0	1.84384e-05
Rv1530	NE	NE	TN		FAS30	0	1.84384e-05
Rv0162c	NE	NE	TN		HPT3	0	0
Rv0761c	NE	NE	TN		HPT2	0	0
Rv1082	NE	NE	TN		HPT1	0	9.41677
Rv3025c	ES	ES	TP		FOLE	0.000343107	0.000344757
Rv1293	ES	ES	TP		FAS39	0	0.0509115
Rv0819	ES	NE	FP		FAS38	0	1.84384e-05
Rv2246	ES	NE	FP		GA6PF6P	-1000	18.13
Rv2245	ES	ES	TP		TSUCCA	-9.15561	10.4168
Rv2443	NE	NE	TN		TADN	-2.1627e-06	0
Rv0035	NE	NE	TN		OTSB2	0	6.27785
Rv0099	NE	NE	TN		HSAF	0	0
Rv0119	NE	NE	TN		PGSA1	0.00471772	0.00471773
Rv0166	NE	NE	TN		TVALB	0	9.41677
Rv0214	NE	NE	TN		PGSA3	0.00780569	0.0078057
Rv0270	NE	NE	TN		PGSA2	0.00390284	0.00390285
Rv0404	NE	NE	TN		MAS6	0.00130381	0.00130381
Rv0551c	NE	NE	TN		MCACP	0.00651904	0.00651905
Rv0852	NE	NE	TN		RIBC	0.0150538	0.0150552
Rv1058	NE	NE	TN		PPSC1	0.000952122	0.000952124
Rv1185c	NE	NE	TN		OTSB1	0.0126521	0.0126521
Rv1193	NE	NE	TN		ECHA192	0	0
Rv1206	NE	NE	TN		MNTH	-18.8335	18.8335
Rv1427c	NE	NE	TN		NAGINSP	0.00561838	0.00561839
Rv1521	NE	NE	TN		GLCB	0.000335027	0.000365579
Rv1529	NE	NE	TN		UPPP	0.0402722	0.0402723
Rv1549	NE	NE	TN		ANSA	0	9.41677
Rv1550	NE	NE	TN		INO1	0.0103361	0.0103361
Rv1750c	NE	NE	TN		PNCA	0	0
Rv1925	NE	NE	TN		FADE2	0	6.84856e-06
Rv2187	NE	NE	TN		FADE3	0	1.14143e-06
Rv2505c	NE	NE	TN		PHEN	0.0323283	0.0323406
Rv2590	NE	NE	TN		FADE1	0	6.84856e-06
Rv2941	NE	NE	TN		FADE6	0	1.14143e-06
Rv2948c	ES	NE	FP		FADE7	0	1.14143e-06
Rv2950c	NE	NE	TN		FADE4	0	1.14143e-06
Rv3089	NE	NE	TN		FADE5	0	1.14143e-06
Rv3506	NE	NE	TN		FADE233	0	2.28285e-06
Rv3513c	NE	NE	TN		FADE232	0	1.02728e-05
Rv3515c	NE	NE	TN		FADE231	0	2.40501e-06
Rv3561	NE	NE	TN		PHEA	0.0183991	0.0184012
Rv3801c	ES	ES	TP		KATG1	0	0
Rv3826	NE	NE	TN		KATG2	0.0277233	7.0903
Rv2316	NE	NE	TN		GLTA1	0	999.82
Rv2317	NE	NE	TN		BIOF	0	8.79094e-07
Rv2318	NE	NE	TN		TLEUB	0	9.41677
Rv1235	NE	NE	TN		PYRD1	0.0406942	0.0407079
Rv1236	NE	NE	TN		MMAA26	0.00296059	0.00296059
Rv1237	NE	NE	TN		TETH	-4.49437e-05	0
Rv1238	NE	NE	TN		MMAA24	0.00331484	0.00331485
Rv2038c	NE	NE	TN		MMAA23	0.00349197	0.00349198
Rv2039c	NE	NE	TN		ICL2	0	999.82
Rv2040c	NE	NE	TN		MMAA21	0.0036691	0.00366911
Rv2041c	NE	NE	TN		PAND	0.00844901	0.00845097
Rv2131c	ES	NE	FP		FBIB	0	0
Rv0470c	ES	NE	FP		TREY	0	1000
Rv3544c	NE	NE	TN		TKB	0	9.41677
Rv3543c	NE	NE	TN		PCA	0	18.8335
Rv2881c	NE	ES	FN		FAS17	0.000428884	0.000447322
Rv3624c	NE	ES	FN		PCD	0	3.42428e-06
Rv3609c	ES	ES	TP		TCADA	0	3.42428e-06
Rv2006	NE	NE	TN		FAS16	0.000428884	0.000447322
Rv3372	NE	ES	FN		METB4	0	0.0412723
Rv3534c	NE	NE	TN		METB1	0	0.0412723
Rv2612c	ES	ES	TP		METB2	-0.013738	0.0275412
Rv2746c	ES	ES	TP		METB3	0	0.0412723
Rv1822	ES	ES	TP		ADD1	0	9.41763
Rv1412	ES	NE	FP		HSA	0	0
Rv2933	ES	NE	FP		ADD2	0	9.41763
Rv3400	NE	NE	TN		RIBD1	0.0150538	0.0150552
Rv3538	NE	NE	TN		PCKA	0	18.9801
Rv0924c	NE	NE	TN		FABD	0.617057	0.897714
Rv0486	ES	NE	FP		FADB3	0	0
Rv1837c	NE	ES	FN		FADB2	0	0
Rv2136c	ES	NE	FP		FADB1	0	0
Rv1538c	NE	NE	TN		KDH	0	0
Rv0046c	ES	ES	TP		FADD344	0	4.70838
Rv2043c	NE	NE	TN		FADD345	0	4.70838
Rv1885c	NE	NE	TN		FADD346	0	4.71001
Rv0948c	NE	ES	FN		FADD347	0	4.70838
Rv3838c	ES	ES	TP		FADD341	0	4.70838
Rv1908c	NE	NE	TN		FADD342	0	4.70838
Rv1131	NE	NE	TN		RIBD2	0.0150538	0.0150552
Rv1569	NE	NE	TN		DPHRAM	0	1000
Rv0032	NE	NE	TN		WBBL	0.000729103	0.000729104
Rv3601c	ES	ES	TP		PTRSC	0.00150109	0.0015011
Rv3261	NE	NE	TN		ECHA81	0	2.40501e-06
Rv3262	NE	NE	TN		ECHA82	0	2.28285e-06
Rv1563c	NE	NE	TN		FBIA2	0	0
Rv1562c	NE	NE	TN		FBIA1	0	0
Rv2691	NE	NE	TN		PG	0.00780569	0.0078057
Rv2692	NE	NE	TN		KASB20	0.00680682	0.00680683
Rv2967c	NE	NE	TN		FABG18	0.0216351	0.0216351
Rv3293	NE	NE	TN		PKS136	0.00296059	0.00296059
Rv1079	NE	NE	TN		GLPK	0	19.8295
Rv3313c	NE	NE	TN		COBU	0	0
Rv3570c	NE	NE	TN		ENO	-9.20449	0.285584
Rv3567c	NE	NE	TN		FADD348	0.000952122	4.70934
Rv2671	NE	NE	TN		HIBUT	0	2.28285e-06
Rv1409	NE	ES	FN		FADD349	0	4.70838
Rv0211	NE	NE	TN		PPGPP	0	6.27785
Rv2243	ES	ES	TP		FAS68	0	0.0805353
Rv3502c	NE	NE	TN		LIPY	0	0.942001
Rv1248c	NE	NE	TN		PKS133	0.00349197	0.00349198
Rv3265c	ES	ES	TP		PKS132	0.00802142	0.00802143
Rv1525	ES	NE	FP		PKS131	0.0036691	0.00366911
Rv2531c	ES	NE	FP		CHCD	0	0
Rv1483	NE	ES	FN		LIPW	0	0
Rv1350	NE	NE	TN		PKS135	0.00384623	0.00384624
Rv2002	NE	NE	TN		PKS134	0.00331484	0.00331485
Rv0242c	NE	NE	TN		SAMA	0.00150109	0.0015011
Rv2766c	NE	NE	TN		LIPB	0.000428884	0.000428885
Rv3800c	ES	ES	TP		ILVC2	0.0275344	0.0275378
Rv3696c	NE	NE	TN		LIPA	0.000428884	0.000428885
Rv0254c	NE	NE	TN		BiomassGrowthInVitro	0	0
Rv1023	NE	ES	FN		ILVC3	0.130938	0.130949
Rv3097c	NE	NE	TN		TLLAC	-6.84856e-06	0
Rv0217c	NE	NE	TN		HDAD	0	0
Rv0220	NE	NE	TN		NAMH	0.0153112	0.0153112
Rv0646c	NE	NE	TN		NAMN	0	0
Rv1076	NE	NE	TN		GLNH1	0	9.41677
Rv1104	NE	NE	TN		PROC1	-999.96	1000
Rv1105	NE	NE	TN		PROC2	-999.96	1000
Rv1399c	NE	NE	TN		CYA	0	9.41677
Rv1400c	NE	NE	TN		TCO2	-2.46993	0
Rv1426c	NE	NE	TN		DORIB2	0	0
Rv1497	NE	NE	TN		DORIB1	0	0
Rv1755c	NE	NE	TN		MURC	0.0218731	0.0218731
Rv1900c	NE	NE	TN		MURB	0.0388998	0.0388998
Rv1923	NE	NE	TN		MURA	0.0388998	0.0388998
Rv2045c	NE	NE	TN		DHA	0	0
Rv2284	NE	NE	TN		DLAT	0	8.07977e-06
Rv2349c	NE	NE	TN		MURF	0.0218731	0.0218731
Rv2350c	NE	NE	TN		MURE	0.0218731	0.0218731
Rv2351c	NE	NE	TN		ALR	0.0437462	0.043753
Rv2385	NE	NE	TN		CBS	0	9.5125
Rv2463	NE	NE	TN		TRUB	0	0
Rv2485c	NE	NE	TN		SERC	0.272233	9.7623
Rv2970c	NE	NE	TN		SERB	0.272233	9.7623
Rv3084	NE	NE	TN		TRES	-1000	0
Rv3176c	NE	NE	TN		MK	0.00506083	0.00506084
Rv3203	NE	NE	TN		H2CO3	0.089937	1000
Rv3487c	NE	NE	TN		RMLD	-0.000729104	999.999
Rv3775	NE	NE	TN		UDPP	0.0462337	0.0462338
Rv2217	ES	ES	TP		TTAG	-2.397e-06	0
Rv3001c	ES	ES	TP		ICD	0	5.94297e-06
Rv2218	ES	ES	TP		ADHE2	0	0
Rv0191	NE	NE	TN		CYDB	12.8893	19.9519
Rv3569c	NE	NE	TN		CYDA	0.000343107	0.000343108
Rv3818	ES	NE	FP		NIRB2	0	21.7786
Rv0500	ES	ES	TP		TESA8	0.000154398	0.000154398
Rv1625c	NE	NE	TN		ISUCC	0	14.1252
Rv2435c	NE	NE	TN		GLGC	-999.77	998.236
Rv1264	NE	NE	TN		GLGB	0	9.41677
Rv1318c	NE	NE	TN		FOLD2	0.141616	0.141631
Rv1319c	NE	NE	TN		GLGE	0	1000
Rv1320c	NE	NE	TN		HISA2	0.0147107	0.0147139
Rv2152c	ES	ES	TP		PDHB	0	1.02728e-05
Rv0482	ES	ES	TP		LEUB	0.0636035	0.0636138
Rv1315	ES	ES	TP		HISA1	0.00934967	0.00935138
Rv3310	NE	NE	TN		THEXC	-1.12359e-05	0
Rv2215	NE	NE	TN		P5C	0	6.84856e-06
Rv2495c	NE	NE	TN		GLGP	0	998.093
Rv2157c	ES	ES	TP		PPSC2	0.00162118	0.00162118
Rv2158c	ES	ES	TP		NADA	0.0123519	0.0123519
Rv3423c	ES	ES	TP		NADC	0.0123519	0.0123519
Rv1077	NE	NE	TN		ACCA1	0	1.02728e-05
Rv2793c	NE	NE	TN		TTYR	-2.05457e-06	0
Rv0884c	ES	ES	TP		DEOC	0	0
Rv3042c	ES	ES	TP		GLX1	0	0
Rv0505c	ES	NE	FP		CHOD	0	0
Rv0126	NE	NE	TN		3HSA	0	0
Rv3588c	NE	NE	TN		GLFT2	0.000729103	0.000729104
Rv1284	NE	NE	TN		BACA	0	0
Rv3273	NE	NE	TN		APRO	0	0
Rv3266c	NE	ES	FN		FADD6	0	4.70838
Rv3339c	NE	NE	TN		SPEE	0.00150109	0.0015011
Rv0066c	NE	NE	TN		FOLC2	0.000343107	0.000344757
Rv2259	NE	NE	TN		DMBI	0	0
Rv1622c	ES	NE	FP		KASB14	0.0253042	0.0253042
Rv1620c	NE	NE	TN		PPSB4	0.000432315	0.000432316
Rv1621c	NE	NE	TN		ACPIM3	0.00102932	0.00102932
Rv2194	ES	ES	TP		ACPIM2	0.00205864	0.00205865
Rv2195	ES	ES	TP		ARIZ	0	0
Rv2196	ES	ES	TP		ACPIM7	0.00102932	0.00102932
Rv1451	ES	ES	TP		ACPIM6	0.00102932	0.00102932
Rv1456c	ES	ES	TP		ACPIM5	0.00102932	0.00102932
Rv3029c	ES	ES	TP		ACPIM4	0.00102932	0.00102932
Rv3028c	ES	ES	TP		FAS9	0.000428884	0.000447322
Rv2200c	ES	ES	TP		SUGL	0	0
Rv3043c	ES	ES	TP		ACPIM8	0.00102932	0.00102932
Rv2193	ES	ES	TP		S1	0.0396289	18.8732
Rv1623c	ES	NE	FP		S2	0	999.91
Rv0252	NE	NE	TN		S3	0	21.7786
Rv0253	NE	NE	TN		DPPR	0.068407	0.0684071
Rv2928	ES	NE	FP		DPPP	0.0402722	0.0402723
Rv1213	NE	NE	TN		MTR	0	0
Rv1326c	NE	ES	FN		MMAA22	0.00802142	0.00802143
Rv3356c	NE	ES	FN		T4HBZA	-0.000343108	-0.000343107
Rv1327c	NE	ES	FN		AGLA2	0	0
Rv1603	ES	ES	TP		AGLA1	0	506.225
Rv2995c	ES	ES	TP		UPP	0	6.84856e-06
Rv1188	NE	NE	TN		PGK	-9.35696	0.557818
Rv1328	NE	NE	TN		GCVB	0.0468481	0.0468618
Rv1594	ES	ES	TP		PGI	-12.7305	1000
Rv1596	ES	ES	TP		CYSG2	0.000343107	0.000343108
Rv2501c	NE	NE	TN		CYSG3	0.000343107	0.000343108
Rv2502c	NE	NE	TN		CYSG1	0.000343107	0.000343108
Rv0478	NE	NE	TN		PROA	0	18.8732
Rv2641	NE	NE	TN		PROB	0	18.8732
Rv3409c	NE	NE	TN		SAHH	0.0800285	6.35787
Rv3808c	ES	ES	TP		CMK1	0.0633033	0.0633034
Rv1819c	NE	NE	TN		FADD9	0	4.70838
Rv2601	ES	NE	FP		NADD1	0	9.41677
Rv2447c	ES	ES	TP		NADD2	0.0123519	0.0123519
Rv2228c	NE	ES	FN		NICT1	0	9.41677
Rv1500	ES	NE	FP		DIMA	0.000343107	0.000343108
Rv3331	NE	NE	TN		ASD	0.117216	0.11723
Rv3806c	ES	ES	TP		FADD322	0.00802142	0.00802143
Rv2361c	ES	ES	TP		KASB9	0.0253042	0.0253042
Rv2855	NE	NE	TN		ASK	0.117216	0.11723
Rv2471	NE	NE	TN		ZWF2	0	2.05457e-05
Rv3309c	NE	NE	TN		DAPB1	0	0.0362455
Rv1437	NE	ES	FN		DAPB2	0	0.0362455
Rv1832	NE	ES	FN		TRPA	0.00934967	0.00935138
Rv0946c	NE	ES	FN		PYRF	0.0407011	0.0407079
Rv2847c	ES	ES	TP		THYXN	-4.56571e-06	0
Rv2427c	NE	NE	TN		TESA2	0.000391142	0.000391143
Rv2439c	NE	ES	FN		TAC	-4.49437e-05	0
Rv3248c	ES	ES	TP		MANB2	-0.0506084	-0.0506083
Rv1712	ES	ES	TP		MAS9	0.00456333	0.00456333
Rv2421c	ES	ES	TP		MANB1	0.0506083	0.0506084
Rv2856	NE	NE	TN		FADD323	0.00349197	0.00349198
Rv2952	ES	NE	FP		TG3P	-6.84856e-06	0
Rv3708c	ES	ES	TP		CYGLY2	0	0
Rv3709c	ES	ES	TP		HSAC	0	0
Rv1447c	NE	NE	TN		MAS1	0	1.9975e-05
Rv1121	NE	NE	TN		MAS2	0.00521523	0.00521524
Rv2773c	ES	ES	TP		MAS3	0.0109794	0.0109794
Rv1613	ES	ES	TP		MAS4	0.00130381	0.00130381
Rv1612	ES	ES	TP		GLPQ1	0	0
Rv1385	ES	ES	TP		HSAE	0	0
Rv3257c	NE	ES	FN		MAS7	0.00488928	0.00488929
Rv3308	NE	NE	TN		OXCOA	0	0
Rv3264c	ES	ES	TP		ARGD1	0.050737	18.9239
Rv3568c	NE	NE	TN		ARGD2	0.0362421	0.0362455
Rv3842c	NE	NE	TN		TAG	0.00305794	0.945059
Rv0317c	NE	NE	TN		INHA21	0.00680682	0.00680683
Rv3536c	NE	NE	TN		INHA20	0.0101217	0.0101217
Rv1655	ES	ES	TP		FABD13	-0.04073	-0.0407039
Rv0858c	NE	NE	TN		FABD12	0.0322649	0.0322919
Rv3130c	NE	NE	TN		FABD11	-6.84856e-06	6.84856e-06
Rv3734c	NE	NE	TN		FABD10	0.00843808	0.00844664
Rv3234c	NE	NE	TN		COBI2	0	0
Rv3088	NE	NE	TN		COBI1	0	0
Rv0221	NE	NE	TN		FADD3415	0	4.70838
Rv0895	NE	NE	TN		FABG17	0.0253042	0.0253042
Rv1425	NE	NE	TN		MGTA	0	0.00368841
Rv1760	NE	NE	TN		MACAC	0.000376409	0.000386682
Rv2285	NE	NE	TN		ILVN	0.130938	0.130949
Rv2484c	NE	NE	TN		HLA	0	8.07976e-06
Rv3087	NE	NE	TN		CYSD	0.0397575	0.0397712
Rv3233c	NE	NE	TN		PPSA1	0.000952122	0.000952124
Rv3371	NE	NE	TN		FABG2	0	0.0805353
Rv3480c	NE	NE	TN		GALTB	0	0
Rv3740c	NE	NE	TN		FADD3410	0	4.70838
Rv0649	NE	NE	TN		BIRA	0	6.27785
Rv2244	ES	ES	TP		FADD3411	0	4.70838
Rv2066	NE	NE	TN		TAKG	-0.522341	0
Rv0557	NE	NE	TN		TAL	-0.0785745	-0.0785642
Rv3002c	NE	NE	TN		GUAB2	0.0419449	0.0419465
Rv3003c	NE	ES	FN		ARGG	0.0492359	9.46601
Rv1820	NE	NE	TN		TLAC	-6.84856e-06	0
Rv3509c	NE	NE	TN		FADD343	0	4.70838
Rv1285	ES	NE	FP		FABD2	-0.050893	1.84384e-05
Rv1286	ES	ES	TP		TAN	-2.9351e-06	0
Rv2931	ES	NE	FP		FABD1	-0.0202663	-0.0202379
Rv0619	NE	NE	TN		THIL	0.000343107	0.000343108
Rv0618	NE	NE	TN		PPTHIO4	0.000154398	0.000154398
Rv3279c	NE	ES	FN		PPTHIO5	0.0025733	0.00257331
Rv1448c	NE	NE	TN		PPTHIO2	0.00146678	0.00146679
Rv3411c	ES	ES	TP		P6C	0	3.42428e-06
Rv3410c	ES	ES	TP		TPYRI	-2.56821e-06	0
Rv1843c	ES	NE	FP		PPTHIO1	0.00084919	0.000849192
Rv1658	ES	ES	TP		FAS14	0.000428884	0.000447322
Rv2977c	ES	ES	TP		FABD7	-0.0594914	4.71845
Rv1654	ES	ES	TP		T9OCD	0.160631	0.160686
Rv2678c	ES	ES	TP		ARGB	0.050737	18.9239
Rv3535c	NE	NE	TN		HEME	0.000686214	0.000686216
Rv3436c	NE	ES	FN		TXAN	0	0
Rv2984	NE	ES	FN		DCTA2B	0	9.41677
Rv1018c	ES	ES	TP		FADD3418	0	4.70838
Rv2763c	NE	ES	FN		HSAG1	-18.8335	0
Rv1604	NE	NE	TN		GLMS	-999.933	18.1971
Rv2701c	NE	NE	TN		PPK1	0	1000
Rv3792	ES	ES	TP		GLMU	0.0671203	0.0671205
Rv2476c	NE	NE	TN		DFRA2	-1000	1000
Rv1347c	ES	NE	FP		FABG9	0.0253042	0.0253042
Rv0422c	ES	ES	TP		IMPA	0.00471772	0.00471773
Rv2445c	ES	NE	FP		AFTA	0.000729103	0.000729104
Rv0865	NE	NE	TN		FADD30	0	4.70838
Rv3772	NE	NE	TN		FAS24	0	1.84384e-05
Rv1600	NE	ES	FN		FAS25	0	1.84384e-05
Rv0952	NE	ES	FN		FAS26	0	1.84384e-05
Rv0951	NE	ES	FN		FAS27	0	1.84384e-05
Rv3109	NE	NE	TN		FAS20	0	1.84384e-05
Rv0869c	NE	NE	TN		FAS21	0	1.84384e-05
Rv3116	ES	NE	FP		FAS22	0	1.84384e-05
Rv3111	ES	NE	FP		FAS23	0	1.84384e-05
Rv3565	ES	NE	FP		TCYSA	0	9.41677
Rv0337c	NE	ES	FN		PTHIO3	2.74486e-05	2.74486e-05
Rv2334	NE	NE	TN		PTHIO2	0.000391142	0.000391143
Rv0848	NE	NE	TN		FAS28	0	1.84384e-05
Rv1336	NE	NE	TN		GDH	0	999.768
Rv0635	ES	ES	TP		TCITR	-0.522341	0
Rv0636	ES	ES	TP		HSAG2	0	0
Rv0637	ES	NE	FP		DHNP	0.000343107	0.000344757
Rv2211c	NE	ES	FN		NAGINS	0.00561838	0.00561839
Rv1826	NE	ES	FN		CYSN	0.0397575	18.8733
Rv3068c	ES	NE	FP		MBTK2	0.000128837	0.000128837
Rv2753c	ES	ES	TP		MBTK3	0.000129008	0.000129009
Rv2726c	ES	ES	TP		TCITB	0	9.41677
Rv1202	ES	ES	TP		MBTK1	0.000128837	0.000128837
Rv2252	ES	NE	FP		THID1	0.000343107	6.27819
Rv2289	NE	NE	TN		THID2	0.000343107	6.27819
Rv3398c	ES	NE	FP		NDK1	-18.8977	9.4992
Rv3383c	NE	NE	TN		NDK2	-999.954	1000
Rv2173	NE	NE	TN		NDK3	0.0864201	1000
Rv1240	NE	NE	TN		NDK4	0.00832035	9.42509
Rv0812	ES	ES	TP		NDK5	0.00510372	0.00510373
Rv2589	NE	NE	TN		NDK6	-999.499	999.992
Rv2393	ES	NE	FP		NDK7	0.00832035	9.42728
Rv3551	NE	NE	TN		BARB	0	0
Rv3552	NE	NE	TN		PPGPPP	0	6.27785
Rv2051c	ES	ES	TP		MOG	0	0
Rv2604c	NE	NE	TN		TCELB	0	0
Rv1512	ES	NE	FP		ACCA3	0	6.27785
Rv2188c	NE	ES	FN		MAS5	0.00521523	0.00521524
Rv3010c	NE	NE	TN		HISC2	0.0147107	0.0147139
Rv3215	NE	ES	FN		SUCD	-1000	0.528609
Rv2386c	ES	ES	TP		MOAA1	0.000343107	0.000343108
Rv3820c	ES	NE	FP		ASPB2	0.0183991	0.0184012
Rv1098c	NE	ES	FN		ASPB3	0.426527	1000
Rv3106	NE	NE	TN		MOP	0.0636035	0.0636138
Rv0886	NE	NE	TN		ASPB1	0.0135527	0.0135548
Rv2849c	NE	NE	TN		HIAA	0	0
Rv1745c	NE	NE	TN		CYSK1	0	6.34167
Rv1617	NE	ES	FN		HADA1	0	6.84856e-06
Rv0555	ES	ES	TP		HADA2	0	0.0805353
Rv1445c	NE	NE	TN		HADA3	0	0.070762
Rv1144	NE	NE	TN		HADA4	0	0.069556
Rv0934	NE	NE	TN		HADA5	0	0.0590591
Rv0936	NE	NE	TN		HADA6	0.0253042	0.025311
Rv0935	NE	NE	TN		HADA7	0.0253042	0.0253042
Rv0933	NE	NE	TN		DCMP	0	9.41677
Rv0932c	NE	NE	TN		GCVT	0.0468481	0.0468618
Rv0930	NE	NE	TN		PGMA2	0.143976	998.237
Rv0929	NE	NE	TN		DAPA	0.0362421	0.0362455
Rv0928	NE	NE	TN		DAPF	0.0362421	0.0362455
Rv0545c	NE	NE	TN		DAPE	0.0362421	0.0362455
Rv2281	NE	NE	TN		TDGLUA	0	9.41677
Rv3526	NE	NE	TN		DAG	0.0305794	0.0305994
Rv3571	NE	NE	TN		CDH	-1000	999.486
Rv1122	NE	ES	FN		ACTAC1	0	1.02728e-05
Rv1844c	NE	NE	TN		ACTAC2	0.000376409	0.000386682
Rv1469	NE	NE	TN		IDSA1	0.0460193	0.0460193
Rv2458	NE	NE	TN		MDH	-19.5536	1000
Rv2392	ES	ES	TP		PABA	0.000343107	0.000346042
Rv0458	NE	NE	TN		USPA1	0	9.41677
Rv0147	NE	NE	TN		THI	0	6.27785
Rv0768	NE	NE	TN		GABT	-0.522341	18.8335
Rv2988c	ES	ES	TP		CHE1	0.000343107	0.000343108
Rv2987c	ES	ES	TP		TFRUB	0	0
Rv2610c	ES	ES	TP		IPDAB	0	0
Rv2895c	ES	NE	FP		PGMA1	-0.0671205	-0.0671203
Rv1348	ES	ES	TP		FUCAC	0.000376409	0.000386682
Rv1349	ES	ES	TP		PPM1	0.0236315	0.0236315
Rv1180	ES	NE	FP		TESA7	0.000102932	0.000102932
Rv1183	ES	NE	FP		TESA6	0.00146678	0.00146679
Rv1182	ES	NE	FP		TESA5	0.00084919	0.000849192
Rv1181	ES	NE	FP		BO12	0	1.03319e-06
Rv3710	ES	ES	TP		TESA3	2.74486e-05	2.74486e-05
Rv2320c	NE	NE	TN		SNOP	0	2.56821e-06
Rv2581c	NE	ES	FN		TESA1	0.000226451	0.000226451
Rv0634c	NE	NE	TN		A6RP	0.0150538	0.0150552
Rv0362	NE	NE	TN		EPIA2	0.0102932	0.0102932
Rv0107c	NE	NE	TN		EPIA1	0.0102932	0.0102932
Rv1239c	NE	NE	TN		PIMB	0	0.00368841
Rv1811	NE	NE	TN		PFKA	0.118851	18.9524
Rv1606	ES	ES	TP		TRIFL	-1.36971e-06	0
Rv1602	ES	ES	TP		HADA19	0.0136136	0.0136137
Rv1605	ES	ES	TP		ENTC	0.00544751	0.00544752
Rv2121c	ES	ES	TP		PAPA2	0.00274486	0.00274486
Rv2122c	ES	ES	TP		FUM	0.237646	9.65441
Rv1599	ES	ES	TP		FADD263	0.000952122	0.000952124
Rv0091	NE	NE	TN		FPRA	23.7521	91.4834
Rv0112	NE	NE	TN		COBO	0	0
Rv1511	NE	NE	TN		FADD262	0.00162118	0.00162118
Rv1308	NE	ES	FN		TCOIIA	0	9.41677
Rv1304	NE	ES	FN		IDI	-0.445483	999.555
Rv1310	NE	ES	FN		TCOIIB	0	9.41677
Rv1305	NE	ES	FN		PYKA	0	18.9801
Rv1306	NE	ES	FN		MEND2	0.00506083	0.00506084
Rv1309	NE	ES	FN		DEVB	0	2.05457e-05
Rv1307	NE	ES	FN		MACOA	0	2.40501e-06
Rv2951c	ES	NE	FP		PSTS1B	0	9.41677
Rv2942	ES	NE	FP		PSTS1A	0.457962	9.87473
Rv2936	ES	NE	FP		KSH	0	0
Rv2937	ES	NE	FP		GND2	0	2.05457e-05
Rv2938	ES	NE	FP		CTPD2	0	9.41677
Rv2945c	ES	NE	FP		CTPD1	0	9.41677
Rv1294	ES	ES	TP		PTHIO1	0.000226451	0.000226451
Rv0069c	NE	NE	TN		MMUM	0	6.27785
Rv1295	ES	ES	TP		2PPLA	0	0
Rv1296	ES	ES	TP		TGSN	0	0
Rv1492	NE	NE	TN		CYSH	0.0370127	0.0370264
Rv1493	NE	NE	TN		ACAL	0	18.8335
Rv2072c	NE	NE	TN		LEUC2	-0.0636138	-0.0636035
Rv2934	ES	NE	FP		LEUC1	-0.0636138	-0.0636035
Rv2953	ES	NE	FP		TCYSB	0	9.41677
Rv2959c	NE	NE	TN		PTHIO5	0.000686214	0.000686216
Rv2957	NE	NE	TN		MBTA1	0.000128837	0.000128837
Rv2958c	NE	NE	TN		HADA21	0.00680682	0.00680683
Rv3824c	ES	NE	FP		FAS29	0	1.84384e-05
Rv3804c	NE	NE	TN		INHA4	0	0.069556
Rv1886c	NE	NE	TN		INHA5	0	0.0590591
Rv0129c	NE	NE	TN		INHA6	0.0253042	0.025311
Rv3803c	NE	NE	TN		INHA7	0.0253042	0.0253042
Rv0993	NE	ES	FN		INHA1	0	6.84856e-06
Rv2962c	NE	NE	TN		INHA2	0	0.0805353
Rv3756c	NE	NE	TN		INHA3	0	0.070762
Rv3757c	NE	NE	TN		PIMA	0.00471772	0.00471773
Rv3758c	NE	NE	TN		VIUB	0.000343107	0.000343108
Rv3759c	NE	NE	TN		FADD321	0.0036691	0.00366911
Rv0620	NE	NE	TN		INHA8	0.0253042	0.0253042
Rv2982c	NE	NE	TN		INHA9	0.0253042	0.0253042
Rv0564c	NE	NE	TN		TH2O	-51.1037	-23.2727
Rv1093	NE	ES	FN		NAGA1P	0.0671203	0.0671205
Rv0070c	NE	NE	TN		TMAN	0	0
Rv1940	ES	NE	FP		TCL1	0	9.41677
Rv1415	NE	ES	FN		TCL2	0	9.41677
Rv3913	ES	ES	TP		PKS33	8.57768e-05	8.57769e-05
Rv0186	NE	NE	TN		PKS32	0.000171554	0.000171554
Rv0729	NE	NE	TN		PKS31	4.28884e-05	4.28885e-05
Rv3802c	ES	ES	TP		DR1P	0	0
Rv3307	ES	NE	FP		KASB1	0	0.0805353
Rv3045	NE	NE	TN		FAS69	0.0292513	0.160686
Rv2153c	ES	ES	TP		KASB3	0	0.0698099
Rv2438c	ES	ES	TP		KASB2	0	0.070762
Rv0642c	ES	NE	FP		KASB5	0.0253042	0.025311
Rv0777	ES	ES	TP		KASB4	0	0.0594914
Rv3470c	NE	NE	TN		KASB7	0.0253042	0.0253042
Rv0373c	NE	NE	TN		KASB6	0.0253042	0.0253042
Rv0374c	NE	NE	TN		LEUA	0.0636035	0.0636138
Rv0375c	NE	NE	TN		KASB8	0.0253042	0.0253042
Rv3119	NE	NE	TN		FAS62	0	0.0590591
Rv0866	NE	NE	TN		FAS63	0	0.0590591
Rv3322c	ES	NE	FP		FAS64	0	0.0590591
Rv2388c	ES	NE	FP		FAS65	0	0.0590591
Rv1338	ES	ES	TP		FAS66	0	0.069556
Rv3518c	NE	NE	TN		FAS67	0	0.070762
Rv3545c	NE	NE	TN		ROCE2	0	9.41677
Rv1611	ES	ES	TP		GLX2	0	0
Rv3465	NE	ES	FN		MGTE2	0	9.41677
Rv3608c	NE	ES	FN		HISI	0.0147107	0.0147139
Rv1207	NE	NE	TN		HISH	0.0147107	0.0147139
Rv0570	NE	NE	TN		HISG	0.0147107	0.0147139
Rv1981c	NE	NE	TN		THEPD	-6.42053e-06	0
Rv1345	NE	NE	TN		HISE	0.0147107	0.0147139
Rv1344	NE	NE	TN		HISD	0.0147107	0.0147139
Rv0562	ES	ES	TP		NICT2	0	9.41677
Rv1857	NE	NE	TN		SAMOX	0	8.79094e-07
Rv1858	NE	NE	TN		MTN1	0	0
Rv1859	NE	NE	TN		FADE324	0.00384623	0.00384624
Rv1130	NE	NE	TN		ACCD22	0	18.8335
Rv1383	ES	ES	TP		GCA	0.0102932	0.0102932
Rv1384	ES	ES	TP		FABD3	-0.0860082	4.70291
Rv3341	NE	ES	FN		ATP	34.3715	53.205
Rv1373	NE	NE	TN		TPYR	-6.84856e-06	0
Rv2267c	NE	NE	TN		DGMP	0	9.41677
Rv3529c	NE	NE	TN		PTTPDIM	0.00128665	0.00128665
Rv2858c	NE	NE	TN		FABG3	0	0.070762
Rv3504	NE	NE	TN		FABG1	0	6.84856e-06
Rv3505	NE	NE	TN		FABG6	0.0253042	0.025311
Rv2754c	NE	ES	FN		FABG7	0.0253042	0.0253042
Rv2436	NE	NE	TN		FABG4	0	0.0698099
Rv2220	NE	ES	FN		FABG5	0	0.0594914
Rv2222c	NE	NE	TN		MMPL72	0.000343107	0.000343108
Rv1878	NE	NE	TN		MMPL73	0.00128665	0.00128665
Rv2860c	NE	NE	TN		FABG8	0.0253042	0.0253042
Rv1607	NE	NE	TN		MMPL71	0.000343107	0.000343108
Rv3809c	ES	ES	TP		FAS40	0	6.84856e-06
Rv2900c	NE	NE	TN		MMPL74	0.00128665	0.00128665
Rv1257c	NE	NE	TN		FADD3420	0	4.70838
Rv3634c	NE	ES	FN		THRA	0.080974	0.0809877
Rv0501	NE	NE	TN		SDAA	0	9.49007
Rv0536	NE	NE	TN		THRC	0.0397153	0.0809877
Rv3859c	NE	ES	FN		THRB	0.0397153	0.0809877
Rv3858c	NE	ES	FN		MUTA	-1000	-0.18022
Rv0255c	NE	NE	TN		COBL	0	0
Rv2453c	NE	NE	TN		PPSD3	0.000952122	0.000952124
Rv2518c	ES	NE	FP		PHBADB	0	0
Rv0392c	NE	NE	TN		PPSD1	0.000253899	0.0002539
Rv1854c	NE	ES	FN		PHBADC	0	0
Rv1704c	NE	NE	TN		PAPA1	0.00274486	0.00274486
Rv0994	NE	NE	TN		FAS70	0	0.0509115
Rv0438c	NE	NE	TN		FBPA	0	0
Rv2780	ES	NE	FP		GLUCA	0	1000
Rv1653	ES	ES	TP		TCITA	0	10.1556
Rv1173	NE	NE	TN		ECHA193	0	0
Rv2584c	NE	NE	TN		GALU	0	999.914
Rv0753c	NE	NE	TN		PHBADA	0	0
Rv2702	NE	NE	TN		TGABAA	0	9.41677
Rv3302c	NE	ES	FN		PROZ2	0	9.41677
Rv2249c	NE	NE	TN		GSEALD	0.00822649	0.00823459
Rv0650	NE	NE	TN		GALK	0	0
Rv0751c	NE	NE	TN		TAD	-4.56571e-06	0
Rv0437c	ES	NE	FP		GPSA	-0.943559	13.4306
Rv3560c	NE	NE	TN		GLYA1	0.201339	0.201346
Rv2321c	NE	NE	TN		RIBA1	0.0301077	0.0301104
Rv2322c	NE	NE	TN		RIBA2	0.0150538	0.0150552
Rv0808	ES	ES	TP		GLYA2	0.000343107	0.000344757
Rv0408	NE	NE	TN		TRXB2	0.0624026	0.0624163
Rv3499c	NE	NE	TN		PPSC4	0.000432315	0.000432316
Rv3498c	NE	NE	TN		BGLS	0	0
Rv3497c	NE	NE	TN		AGPGLCN	0.000729103	0.000729104
Rv3496c	NE	NE	TN		XYLB	0	0
Rv3495c	NE	NE	TN		MYCOPP	0.0253042	0.0253042
Rv3494c	NE	NE	TN		DEOD7	-9.41677	0.000859931
Rv3500c	NE	NE	TN		NDK8	0	0.00437462
Rv3501c	NE	NE	TN		ADHC1	-1000	1000
Rv1656	ES	ES	TP		ADHC2	0	9.91477
Rv1652	ES	ES	TP		HADA13	0.0253042	0.0253042
Rv2713	NE	NE	TN		MURG	0.0218731	0.0218731
Rv0155	NE	NE	TN		Maintenance	1	1
Rv0157	NE	NE	TN		FADE8	0	1.14143e-06
Rv1659	ES	ES	TP		TVALA	0	9.41677
Rv2935	ES	NE	FP		TDA	-0.000859931	0
Rv2504c	NE	NE	TN		DEOD2	0	0
Rv2503c	NE	NE	TN		KASB17	0.0216351	0.0216351
Rv0896	NE	ES	FN		NADE2	0	0.0123519
Rv0889c	NE	NE	TN		FMN	-6.84856e-06	0
Rv0266c	NE	NE	TN		MMAA42	0.00680682	0.00680683
Rv3379c	NE	NE	TN		LPPG	0	0
Rv2682c	NE	ES	FN		PURB2	0.0863772	0.0863818
Rv1288	NE	NE	TN		PURB1	0.0591431	9.47591
Rv0519c	NE	NE	TN		ETHA	0	0
Rv0774c	NE	NE	TN		ILVB1	0.0275344	0.0275378
Rv1436	NE	ES	FN		COCO2	-2.46993	0
Rv0643c	ES	NE	FP		MOAE1	0.000343107	0.000343108
Rv1442	NE	NE	TN		MYCO2	0.00296059	0.00296059
Rv1449c	ES	ES	TP		HEMN1	0.000685133	0.000686216
Rv3255c	NE	ES	FN		HEMN2	0	1.08135e-06
Rv2611c	ES	ES	TP		MBTI	0.000386682	0.000386682
Rv3540c	NE	NE	TN		ROCE3	0	9.41677
Rv1601	ES	ES	TP		MURI	0.0218731	0.544214
Rv1099c	NE	NE	TN		CYP1	0	0
Rv0803	ES	ES	TP		TRPC	0.00934967	0.00935138
Rv0788	ES	ES	TP		RMLC	0	1000
Rv0809	ES	ES	TP		TFOL	-1.64931e-06	0
Rv0956	ES	ES	TP		5OPRO	0	9.41677
Rv2335	NE	NE	TN		FOLP2	0	0.000344757
Rv3275c	ES	ES	TP		TTRE	0	0
Rv3276c	ES	ES	TP		NRDZ1	0.00437462	0.00437462
Rv0772	ES	ES	TP		BiomassGrowth	0.428884	0.428885
Rv2201	ES	ES	TP		OHSER	0	0.0412723
Rv1380	ES	ES	TP		BO9	4.28884e-05	4.49083e-05
Rv1381	ES	ES	TP		BO8	0	4.55817e-05
Rv0357c	ES	ES	TP		PROP	0	3.42428e-06
Rv2606c	NE	NE	TN		TLAAA	-3.42428e-06	0
Rv2130c	ES	ES	TP		CYCLY1	0	0
Rv2964	NE	NE	TN		NIRB1	0	21.7786
Rv2155c	ES	ES	TP		BO1	0	6.84856e-06
Rv3704c	NE	NE	TN		PRE6X	0	0
Rv2870c	ES	ES	TP		BO3	0	6.84856e-06
Rv2332	NE	NE	TN		BO2	0	6.84856e-06
Rv0573c	NE	NE	TN		BO5	0	6.84856e-06
Rv1559	NE	ES	FN		BO4	0	6.84856e-06
Rv0189c	ES	ES	TP		BO7	0	4.69283e-05
Rv0771	NE	NE	TN		BO6	0	0.050893
Rv3823c	ES	NE	FP		FADD281	0	4.70838
Rv0346c	NE	NE	TN		FADD283	0	4.70838
Rv2127	NE	NE	TN		PDIMA	0.00128665	0.00128665
Rv1086	ES	NE	FP		HIPB	0	0
Rv0727c	NE	NE	TN		GRCC1	0.00506083	0.00506084
Rv2483c	NE	NE	TN		INHA18	0.0216351	0.0216351
Rv2182c	NE	ES	FN		HIPA	0	0
Rv3318	NE	NE	TN		INHA16	0.0253042	0.0253042
Rv3319	NE	NE	TN		INHA17	0.0253042	0.0253042
Rv3316	NE	NE	TN		FADE323	0.00331484	0.00331485
Rv3317	NE	NE	TN		INHA15	0.0253042	0.0253042
Rv0247c	NE	NE	TN		FADE325	0.00296059	0.00296059
Rv0248c	NE	NE	TN		MODA2	0	9.41677
Rv0249c	NE	NE	TN		MODA1	0	9.41677
Rv1552	NE	NE	TN		INHA11	0.0253042	0.0253042
Rv1553	NE	NE	TN		BKDC2	0	1.02728e-05
Rv1554	NE	NE	TN		PRPD	0	999.82
Rv1555	NE	NE	TN		BKDC1	0	2.40501e-06
Rv2747	NE	ES	FN		CARA	0.089937	0.612278
Rv1570	NE	NE	TN		METX	0	0.0412723
Rv1737c	NE	NE	TN		MEND1	0.00506083	0.00506084
Rv2329c	NE	NE	TN		FOR	0	0
Rv0261c	NE	NE	TN		TGLYCO	-8.07976e-06	0
Rv0267	NE	NE	TN		TRESU	0.00274486	0.00274486
Rv1568	NE	NE	TN		ALDC	0	9.91477
Rv1589	NE	NE	TN		CTFPP	0.0402722	0.0402723
Rv3214	NE	NE	TN		HOA	0	8.07976e-06
Rv0489	NE	NE	TN		TFRUA	0	0
Rv1133c	ES	ES	TP		GMK2	-999.954	1000
Rv2832c	NE	NE	TN		TILEA	0	9.41677
Rv2833c	NE	NE	TN		TILEB	0	9.41677
Rv2834c	NE	NE	TN		CHOLCOA	0	0
Rv2835c	NE	NE	TN		TTHRB	0	9.41677
Rv2539c	ES	ES	TP		GMK3	0	9.41677
Rv1001	NE	NE	TN		TTHRA	0	9.41677
Rv3340	NE	NE	TN		CTPI1	0	9.41677
Rv2697c	ES	NE	FP		CTPI2	0	9.41677
Rv2156c	ES	ES	TP		THYX	-999.996	1000
Rv2225	ES	ES	TP		RBSK	0	18.8335
Rv3602c	ES	ES	TP		HADA8	0.0253042	0.0253042
Rv0410c	NE	NE	TN		GLN	0	18.8335
Rv2573	ES	NE	FP		CHAA	0	0
Rv1391	ES	ES	TP		DRFA	0	1000
Rv3206c	ES	ES	TP		HADA9	0.0253042	0.0253042
Rv0234c	NE	NE	TN		GLF	0.0218731	0.0218731
Rv1731	NE	NE	TN		FABG21	0.00680682	0.00680683
Rv0462	NE	ES	FN		FABG20	0.0101217	0.0101217
Rv2482c	NE	NE	TN		SIRA1	4.57287	21.7786
Rv1551	NE	NE	TN		MMAA41	0.00331484	0.00331485
Rv3303c	NE	NE	TN		TINS	-2.1627e-06	0
Rv1408	NE	ES	FN		FDHF	0	1.36971e-05
Rv0125	NE	NE	TN		GLX	0.000335027	0.000344757
Rv2922A	NE	NE	TN		GALE	0.0218731	0.0218731
Rv0334	ES	ES	TP		GLT	0.232286	1000
Rv3464	NE	ES	FN		ECHA191	0	0
Rv3468c	NE	NE	TN		DCTA3B	0	9.41677
Rv3784	NE	NE	TN		COBQ1	0	0
Rv2124c	NE	NE	TN		DCTA3A	0	10.1556
Rv3145	NE	NE	TN		NADE1	0	0.0123519
Rv3146	NE	NE	TN		MOBA	0	0
Rv3147	NE	NE	TN		PTGLCN	0.0218731	0.0218731
Rv3148	NE	NE	TN		TPPCH	0	0
Rv3149	NE	NE	TN		FAS11	0.000428884	0.000447322
Rv3150	NE	NE	TN		FAS10	0.000428884	0.000447322
Rv3151	NE	NE	TN		FAS13	0.000428884	0.000447322
Rv3152	NE	NE	TN		FAS12	0.000428884	0.000447322
Rv3153	NE	NE	TN		FAS15	0.000428884	0.000447322
Rv3154	NE	NE	TN		TPNTO	-1.95673e-06	0
Rv3155	NE	NE	TN		TKA	0	9.41677
Rv3156	NE	NE	TN		PTTDIM	0.000343107	0.000343108
Rv3157	NE	NE	TN		FAS19	0.000428884	0.000447322
Rv3158	NE	NE	TN		FAS18	0.000428884	0.000447322
Rv1392	ES	ES	TP		DAGD	0	1.9975e-06
Rv0409	NE	NE	TN		NDH	0	14.1252
Rv1159	ES	NE	FP		CYCA4	-1.36971e-05	0
Rv2205c	NE	NE	TN		CYCA5	-6.84856e-06	0
Rv1416	ES	ES	TP		MOEA1	0	0
Rv1850	NE	NE	TN		CYCA1	-6.84856e-06	0
Rv1849	NE	NE	TN		CYCA2	0	9.41677
Rv1848	NE	NE	TN		ALD	0.158258	0.158266
Rv1853	NE	NE	TN		ARGJ	0.050737	18.9239
Rv1851	NE	NE	TN		FBIC	0	0
Rv1852	NE	NE	TN		APT	0	18.8335
Rv1609	ES	ES	TP		MMSA	0	2.28285e-06
Rv2583c	ES	NE	FP		PPGK2	0	1000
Rv0013	ES	ES	TP		GLPD2	0	14.1252
Rv2192c	ES	ES	TP		PPGK1	0	1000
Rv3537	NE	NE	TN		MMSB	0	2.28285e-06
Rv1699	ES	ES	TP		PSD	0.00154398	0.00154398
Rv2344c	NE	NE	TN		FADE30	0	0
Rv3315c	NE	NE	TN		ROCD	0	18.8732
Rv2848c	NE	NE	TN		PURF	0.0867203	0.0867249
Rv2939	ES	NE	FP		DFRA4	-1000	1000
Rv3754	ES	ES	TP		PTA1	-8.91396	19.8804
Rv2607	NE	NE	TN		PPSA4	0	0.0594914
Rv3432c	NE	NE	TN		FADD3417	0	4.70838
Rv3253c	NE	NE	TN		FABD9	0	6.84856e-06
Rv1999c	NE	NE	TN		FABD8	-0.025311	0.033755
Rv1979c	NE	NE	TN		MCE4A	0	0
Rv3075c	NE	NE	TN		FOLD1	0.141616	0.141631
Rv2498c	NE	NE	TN		PPSA2	0.00162118	0.00162118
Rv0118c	NE	NE	TN		PPSA3	0	0.0698099
Rv1201c	ES	ES	TP		FRGLC	-13.2494	999.481
Rv1595	ES	ES	TP		ARGF	0.0492359	0.571577
Rv0957	ES	ES	TP		ILVC1	0.0275344	0.0275378
Rv2070c	NE	NE	TN		ARGC	0.050737	18.9239
Rv0533c	NE	NE	TN		MTHF2	-1000	999.906
Rv0535	ES	NE	FP		FABD5	-0.0720658	4.71682
Rv1872c	NE	NE	TN		FABD4	-0.160686	-0.109738
Rv0694	NE	NE	TN		TPHE	-2.05457e-06	0
Rv0391	NE	NE	TN		STHA	-1000	1000
Rv2465c	NE	ES	FN		HADA18	0.0216351	0.0216351
Rv0322	NE	NE	TN		ARGH	0.0492359	9.46601
Rv0137c	NE	NE	TN		THEXD	-8.07977e-06	0
Rv0973c	NE	NE	TN		CYP3	0	0
Rv0974c	NE	NE	TN		MGTE1	0	9.41677
Rv0183	NE	NE	TN		TO2	12.9374	20
Rv2854	NE	NE	TN		PPSD2	0.000432315	0.000432316
Rv3199c	NE	NE	TN		CYP2	0	0
Rv2062c	NE	NE	TN		PPSE7	0.000102932	0.000102932
Rv3332	NE	NE	TN		COB4	0	0
Rv3817	NE	NE	TN		SCO	0	0
Rv1475c	NE	ES	FN		COB3	0	0
Rv1187	NE	NE	TN		PTHIO4	4.11729e-05	4.11729e-05
Rv2764c	NE	ES	FN		GLTA2	0	18.8335
Rv2178c	ES	ES	TP		OPLA	0	9.41677
Rv2048c	ES	NE	FP		DXS2	0.491844	0.491845
Rv0733	ES	NE	FP		OSB	0.00506083	0.00506084
Rv0092	NE	NE	TN		TMMYCO	0.0126521	0.0126521
Rv0103c	NE	NE	TN		FADD29	0	4.70838
Rv2981c	ES	ES	TP		TGLUB	0	9.41677
Rv2454c	NE	ES	FN		GAP	-9.35696	0.557818
Rv2455c	NE	ES	FN		MMAA31	0.00331484	0.00331485
Rv0382c	ES	ES	TP		FADD3412	0	4.70838
Rv1692	NE	NE	TN		TDPMA	0	9.41677
Rv2946c	ES	NE	FP		TMLTB	0	9.41677
Rv2947c	ES	NE	FP		TMLTA	0	9.41677
Rv2538c	ES	ES	TP		RIBF1	0	18.8335
Rv3546	NE	NE	TN		FAS61	0	0.0590591
Rv3523	NE	NE	TN		PROZ3	0	9.41677
Rv3522	NE	NE	TN		BISC	0	0
Rv3628	ES	ES	TP		PROZ1	0	9.41677
Rv3825c	ES	NE	FP		USPA2	0	9.41677
Rv1346	ES	NE	FP		DEOD4	-9.41763	2.1627e-06
Rv3032	NE	ES	FN		DEOD5	0	0
Rv1212c	NE	NE	TN		DEOD6	0.021916	18.8555
Rv2378c	ES	NE	FP		THEXN	-1.34663e-06	0
Rv2231c	NE	NE	TN		TGLUA	0.477659	10.4168
Rv2064	NE	NE	TN		TKT2	-0.0785745	-0.0785642
Rv1127c	NE	NE	TN		DEOD3	-18.832	0.00236102
Rv2065	NE	NE	TN		T9HED	-8.07977e-06	0
Rv0908	NE	NE	TN		FADD3413	0	4.70838
Rv1997	NE	NE	TN		TPEND	-7.49061e-06	0
Rv1992c	NE	NE	TN		DEOD8	-0.000859931	9.41677
Rv0969	NE	NE	TN		MANA	-999.607	13.1237
Rv2059	NE	NE	TN		ACPIM1B	0.00102932	0.00471773
Rv2060	NE	NE	TN		PPSC3	0.000253899	0.0002539
Rv2061c	NE	NE	TN		PRCOA1	0	0
Rv2540c	ES	ES	TP		HISB2	0.0147107	0.0147139
Rv2552c	ES	NE	FP		FOLB4	0	0
Rv2537c	ES	ES	TP		GLPX	0	18.8335
Rv3227	ES	ES	TP		HISB1	0.0147107	0.0147139
Rv2207	NE	NE	TN		HEMT	0	6.27785
Rv0436c	ES	NE	FP		TDEC	-2.01994e-06	0
Rv3290c	NE	NE	TN		PURL	0.0867203	0.0867249
					PURM	0.0867203	0.0867249
					PURN	0.0867203	0.0867249
					CYSE	0	6.34167
					CGMP2	0	9.41677
					CGMP1	0	9.41677
					PURK	0.0863772	0.0863818
					PURD	0.0867203	0.0867249
					ASNB	0.0150538	9.43182
					PYRB	0.0407011	0.0407079
					PYRC	0.0407011	0.0407079
					DFRA3	-1000	1000
					PURA	0.0591431	9.47591
					DFRA1	-1000	1000
					PYRI5P	-2.56821e-06	0
					TMETB	0	9.41677
					CYSS	0.00561838	0.00561839
					ACPIM1A	0	0.00368841
					TMETA	0	9.41677
					PURU	-0.0461949	-0.0461771
					FADE281	0	0
					MAN6P	-999.556	13.1743
					HADA17	0.0253042	0.0253042
					HADA12	0.0253042	0.0253042
					TORNA	0	9.41677
					HADA10	0.0253042	0.0253042
					HADA11	0.0253042	0.0253042
					HADA16	0.0253042	0.0253042
					RIBFL	-0.0150539	18.8185
					HADA14	0.0253042	0.0253042
					HADA15	0.0253042	0.0253042
					MAS12	0.000325952	0.000325952
					MURD	0.0218731	0.0218731
					MAS10	0.000651904	0.000651905
					MAS11	0.000325952	0.000325952
					GSHA	0	9.41677
					TORNB	0	9.41677
					DES13	0.00331484	0.00331485
					DES12	0.00802142	0.00802143
					DXR	0.491501	0.491502
					BKDC	0	2.28285e-06
					MEZ	-999.008	19.7916
					FAS55	0	0.069556
					FAS54	0	0.070762
					FAS57	0	0.069556
					NACN	0	0
					FAS51	0	0.070762
					FAS50	0	0.070762
					FAS53	0	0.070762
					FAS52	0	0.070762
					MTN2	0	0
					TACAL	-4.49437e-05	0
					FAS59	0	0.069556
					FAS58	0	0.069556
					ILVA	0	0.0412723
					HCYS	0	9.49007
					ILVD2	0.130938	0.130949
					ILVD1	0.0275344	0.0275378
					OELAC	0	0
					MMPL8	0.00274486	0.00274486
					TGL	0.999993	1
					TASPA	0	9.41677
					TASPB	0	9.41677
					MMAA32	0.00384623	0.00384624
					FPP	0.0460193	0.0460193
					THISA	0	9.41677
					FUCA	0	0
					PLSC1	0	1.9975e-05
					TKT1	-0.128625	-0.128616
					FABG14	0.0253042	0.0253042
					FABG15	0.0253042	0.0253042
					FABG16	0.0253042	0.0253042
					SDHA	0.042513	0.042537
					FABG10	0.0253042	0.0253042
					FABG11	0.0253042	0.0253042
					FABG12	0.0253042	0.0253042
					FABG13	0.0253042	0.0253042
					ARGA	0	0
					BIOD	0	8.79094e-07
					NARK	-9.2043	0
					BIOA	0	8.79094e-07
					FABG19	0.0136136	0.0136137
					TDIN	-0.000859931	0
					BIOB	0	8.79094e-07
					GPM2	-9.20449	0.285584
					METE	-999.906	1000
					IDSA12	0.00506083	0.00506084
					UGPC1	0	9.41677
					UGPC2	0	9.41677
					THF	-999.906	1000
					PPSD4	0.00162118	0.00162118
					AROK	0.0500419	0.0500551
					PPSE8	0.000154398	0.000154398
					HEMF2	0.000686214	0.000686216
					FADD282	0	4.70838
					TPROP	0	0
					PPSE1	0.000226451	0.000226451
					PPSE2	0.000391142	0.000391143
					PPSE3	2.74486e-05	2.74486e-05
					PPSE4	4.11729e-05	4.11729e-05
					PPSE5	0.00084919	0.000849192
					PPSE6	0.00146678	0.00146679
					FADD284	0	4.70838
					ARCA	0	9.41677
					FOLC1	0	0
					METC	0	0.0412723
					TFE2	0.00205864	0.00205865
					TUREA	0	0
					TSUC	0	0
					DUT	0.00437462	0.00437462
					INHA19	0.0136136	0.0136137
					MRAY	0.0218731	0.0218731
					PANB	0.00844901	0.00845097
					PANC	0.00844901	0.00845097
					PKNG	0	0
					TESA4	4.11729e-05	4.11729e-05
					5ALEV	0	8.07976e-06
					PANT	0.00844901	0.00845097
					DFP1	0.00844901	0.00844903
					MOEB1	0.000686214	0.000686216
					INHA14	0.0253042	0.0253042
					GABD	-0.522341	18.8335
					LPDC1	-0.000428885	-0.000418611
					PLSB21	0.0134533	0.0134899
					PLSB22	0.00091638	0.000917456
					LPDC2	0.0468481	0.0468618
					RPE	-0.207197	-0.207181
					PEPA	0	1000
					MYCOE	0.0253042	0.0253042
					FADD3414	0.160631	4.86902
					DFP2	0.00844901	0.00844903
					ACYP	0	18.8335
					RMLA	0.000729103	0.000729104
					RMLB	0.000729103	0.000729104
					METH	-999.906	1000
					FADD5	0	4.70838
					FADD4	0	4.70838
					FADD7	0	4.70838
					FAS56	0	0.069556
					NUO	25.7786	39.9038
					METK	0.0823873	6.36023
					FADD3	0	0
					ACKA1	0	0
					PIME1	0.00102932	0.00102932
					CMK3	0	9.41677
					3PG	0	9.91477
					PIME2	0.00102932	0.00102932
					RIBH	0.0301077	0.0301104
					FADD8	0	4.70838
					PROZ4	0	9.41677
					UREC	0	0
					TRPE	0.00934967	0.00935261
					RELA	0.000343107	6.27819
					TRPG	0.000343107	0.000346042
					TRPD	0.00934967	0.00935138
					KSTD	0	0
					PYRG1	0	0.0199003
					PYRG2	0	0.0199003
					PTA2	0	6.84856e-06
					DCTA2A	0	10.1556
					ANSP2B	0	9.41677
					ANSP2A	0	9.41677
					XAN	0.021916	18.8555
					FADA	0	2.40501e-06
					MTHF1	0.0937528	0.0937665
					FAS60	0	0.0590591
					THISB	0	9.41677
					DGT	0	0
					TNO	0	0
					CDD	0	0
					COBB	0	0
					PAPA52	0.0025733	0.00257331
					TURA	-6.84856e-06	0
					PAPA51	0.000686214	0.000686216
					TYRA	0.0139291	0.0139415
					CMK2	-999.486	1000
					PDXH1	-2.56821e-06	0
					PDXH2	0	0
					GADB	0	18.8335
					FADD3419	0	4.70838
					ROCE1B	0	9.41677
					ROCE1A	0	9.41677
					THIA	0	0
					CITE	0.999978	19.8335
					FABD6	-0.0698099	4.70934
					OXCA	0	0
					SAOPIM	0.0362421	0.0362455
					NADB2	0.012345	14.1375
					PURH1	0.101088	0.101093
					COBK	0	0
					PURH2	0.101088	0.101093
					NADB1	0	6.84856e-06
					FABH	0	6.84856e-06
					PNP	0.00150109	0.0015011
					LIDD2	-6.84856e-06	0
					CADA	0	3.42428e-06
					METZ	0	0.0412723
					RPIB	0.177083	0.177094
					TTRP	-1.71214e-06	0
					TGN	0	0
					UDGA	0	0
					FOLP1	0	0.000344757
					MSRA	0	0
					ACCD23	0.0712833	1000
					ACCD21	0	999.91
					MAGD	0	1.9975e-06
					NRDZ2	0	0.00437462
					NUDC	0	9.41677
					COBN	0	0
					NAGA	0	0
					COB2	0	0
					COB1	0	0
					CHOLP	0	0
					ACN3	0	999.82
					COB5	0	0
					DEOD1	0	0
					ROCA	0	18.8335
					ACN2	0	2.24718e-05
					TNAC	0	0
					THYA	-999.996	1000
					TCO	-2.46993	0
					AROG	0.0500419	0.0500551
					OPP	0.00506083	0.00506084
					PKS121	4.28884e-05	4.28885e-05
					PKS122	4.28884e-05	4.28885e-05
					ACN1	0	2.24718e-05
					ADK	0.705484	19.539
					CTPA1	0	9.41677
					CTPA2	0	9.41677
					KGD1	0	18.8335
					DDLA	0.0218731	0.0218731
					KGD2	-0.745077	18.0885
					PYRE	0.0407011	0.0407079
					TTETD	-4.03988e-06	0
					TBIOT	-8.79094e-07	0
					GL	0	18.8335
					FADD222	0.00162118	0.00162118
					TTETC	-1.49812e-05	0
					AROB	0.0500419	0.0500551
					CYCA3	0	9.41677
					FADD17	0	0
					FADD221	0.000952122	0.000952124
					IDSA11	0.00506083	0.00506084
					FADE51	0	0
					FADE52	0	0
					PPA	1.9073	1000
					TPABA	-2.9351e-06	0
					ACPM	0.000900656	0.000900658
					PKS2	0.0109794	0.0109794
					MBTN	0.000128837	0.000128837
					AMYL2	-999.77	998.236
					TNOND	-5.61796e-06	0
					ACKA2	0	19.8804
					MBTG	0.000773364	0.000773365
					FADD3416	0	4.70838
					COBC	0	0
					TDODN	-2.69325e-06	0
					NAGDPP	0.000729103	0.000729104
					COBG	0	0
					PPDK	0	18.8335
					HADA20	0.0101217	0.0101217
					COBH	0	0
					TNA2	0	9.41677
					TMNA	0	18.8335
					TMNB	0	18.8335
					TNA1	0	9.41677
					ASPC	0	999.573
					AROF	0.0500419	0.0500551
					AROE	0.0500419	0.0500551
					AROD	0.0500419	0.0500551
					AMYL1	-6.32022	999.871
					AROA	0.0500419	0.0500551
					COBT	0	0
					PPTHIO3	0.000102932	0.000102932
					PSSA	0.00154398	0.00154398
					TFOR	-1.36971e-05	0
					FRMAN	-999.481	13.2494
					LAT	0	3.42428e-06
					PGMA3	-18.857	18.8101
					PLSC2	0.00446268	0.00446668
					EX_4HBENZALC[e]	0.000343107	0.000343108
					EX_9HEXADECENOATE[e]	0	8.07977e-06
					EX_9OCTADECENOATE[e]	-0.160686	-0.160631
					EX_ACAL[e]	0	4.49437e-05
					EX_AC[e]	0	4.49437e-05
					EX_ADN[e]	0	2.16271e-06
					EX_AD[e]	0	4.56571e-06
					EX_AKG[e]	0	0.522341
					EX_ALA[e]	0	6.84856e-06
					EX_AN[e]	0	2.9351e-06
					EX_ARG[e]	0	0.522341
					EX_ASN[e]	0	6.84856e-06
					EX_ASP[e]	0	6.84856e-06
					EX_BIOTIN[e]	0	8.79094e-07
					EX_CADA[e]	0	3.42428e-06
					EX_CA[e]	0	0
					EX_CD[e]	0	0
					EX_CELB[e]	0	0
					EX_CHOLESTEROL[e]	0	0
					EX_CHOL[e]	0	0
					EX_CITR[e]	0	0.522341
					EX_CIT[e]	-1	-0.999994
					EX_CL[e]	0	0
					EX_CO2[e]	0	2.46993
					EX_COBCO[e]	0	0
					EX_COII[e]	0	0
					EX_CO[e]	0	2.46993
					EX_CU[e]	0	0
					EX_CYS[e]	0	6.84856e-06
					EX_DALA[e]	0	6.84856e-06
					EX_DAPIM[e]	0	3.42428e-06
					EX_DA[e]	0	0.000859931
					EX_DECANOATE[e]	0	2.01994e-06
					EX_DGLU[e]	0	0.522341
					EX_DIN[e]	0	0.000859931
					EX_DODECANOATE[e]	0	2.69326e-06
					EX_EICOSANOATE[e]	0	4.49437e-05
					EX_ETH[e]	0	4.49437e-05
					EX_FE2[e]	-0.00205865	-0.00205864
					EX_FE3[e]	-0.000343108	-0.000343107
					EX_FOL[e]	0	1.64931e-06
					EX_FOR[e]	0	1.36971e-05
					EX_FRU[e]	0	0
					EX_FUM[e]	0	6.84856e-06
					EX_G3P[e]	0	6.84856e-06
					EX_GABA[e]	0	0.522341
					EX_GL3P[e]	0	6.84856e-06
					EX_GLAC[e]	0	0
					EX_GLC[e]	-1	-0.999997
					EX_GLN[e]	0	0.522341
					EX_GLU[e]	-1	-0.477659
					EX_GLYCOLATE[e]	0	8.07976e-06
					EX_GLY[e]	0	1.36971e-05
					EX_GL[e]	-1	-0.999993
					EX_GN[e]	0	0
					EX_GSN[e]	0	0
					EX_H2O[e]	23.2727	51.1037
					EX_HEPTADECANOATE[e]	0	6.42053e-06
					EX_HEXACOSANOATE[e]	0	1.12359e-05
					EX_HEXADECANOATE[e]	0	8.07976e-06
					EX_HEXANOATE[e]	0	1.34663e-06
					EX_HIA[e]	0	0
					EX_HIS[e]	0	3.16087e-06
					EX_HYXN[e]	0	4.56571e-06
					EX_H[e]	-144.86	-23.7624
					EX_Hr[e]	0	56.5006
					EX_ILE[e]	0	3.42428e-06
					EX_INS[e]	0	2.1627e-06
					EX_K[e]	0	0
					EX_LAAA[e]	0	3.42428e-06
					EX_LAC[e]	0	6.84856e-06
					EX_LEU[e]	0	3.18185e-06
					EX_LLAC[e]	0	6.84856e-06
					EX_LYS[e]	0	3.42428e-06
					EX_MAL[e]	0	6.84856e-06
					EX_MAN[e]	0	0
					EX_MET[e]	0	1.36971e-05
					EX_MG[e]	0	0
					EX_MLT[e]	0	1.71214e-06
					EX_MN[e]	0	0
					EX_MOLYBDATE[e]	0	0
					EX_NAC[e]	0	0
					EX_NA[e]	0	0
					EX_NH3[e]	-10	-0.795698
					EX_NI[e]	0	0
					EX_NO2[e]	0	9.2043
					EX_NO3[e]	0	0
					EX_NONADECANOATE[e]	0	5.61797e-06
					EX_NO[e]	0	0
					EX_O2[e]	-20	-12.9374
					EX_ORN[e]	0	0.522341
					EX_PABA[e]	0	2.9351e-06
					EX_PENTADECANOATE[e]	0	7.49062e-06
					EX_PHE[e]	0	2.05457e-06
					EX_PHOSPHATIDYLCHOLINE[e]	0	0
					EX_PI[e]	-0.457969	-0.457962
					EX_PNTO[e]	0	1.95673e-06
					EX_PROPANOATE[e]	0	0
					EX_PRO[e]	0	0.522341
					EX_PYRI[e]	0	2.56821e-06
					EX_PYR[e]	0	6.84856e-06
					EX_RIBFLAV[e]	0	1.36971e-06
					EX_RIB[e]	0	4.10914e-06
					EX_SER[e]	0	6.84856e-06
					EX_SLF[e]	-0.0397712	-0.0397575
					EX_SUCC[e]	0	0.522341
					EX_SUC[e]	0	0
					EX_TAG[e]	0	2.397e-06
					EX_TETRACOSANOATE[e]	0	1.49812e-05
					EX_TETRADECANOATE[e]	0	4.03988e-06
					EX_THR[e]	0	6.84856e-06
					EX_TRE[e]	0	0
					EX_TRP[e]	0	1.71214e-06
					EX_TYR[e]	0	2.05457e-06
					EX_URA[e]	0	6.84856e-06
					EX_UREA[e]	0	0
					EX_VAL[e]	0	3.42428e-06
					EX_XAN[e]	0	0
					EX_ZN[e]	0	0

## Sheet: iCG760
Vector_LocusNames	InsilicoEssential	ExperimentalEssential	Confusion_Matrix		Rxns	FVAmin	FVAmax
Rv0013	NE	ES	FN		R1	0	2.83554
Rv0032	NE	NE	TN		R2	-1000	1000
Rv0035	NE	NE	TN		R3	-1000	1000
Rv0046c	NE	ES	FN		R4	0	24.898
Rv0066c	NE	NE	TN		R5	0	2.83554
Rv0069c	NE	NE	TN		R6	0	2.83554
Rv0070c	NE	NE	TN		R7	0	528.213
Rv0098	NE	NE	TN		R8	0	0
Rv0099	NE	NE	TN		R9	0	0
Rv0112	NE	NE	TN		R10	0	0
Rv0119	NE	NE	TN		R11	-0.0264527	-0.0264526
Rv0129c	ES	NE	FP		R12	-0.0264527	-0.0264526
Rv0130	NE	NE	TN		R13	0.0264526	0.0264527
Rv0131c	NE	NE	TN		R14	0.016434	0.016434
Rv0154c	NE	NE	TN		R15	0	0
Rv0155	NE	NE	TN		R16	0	0
Rv0157	NE	NE	TN		R17	0	0
Rv0162c	NE	NE	TN		R18	0	0
Rv0166	NE	NE	TN		R19	0	0
Rv0183	NE	NE	TN		R20	0.0113353	0.0113353
Rv0186	NE	NE	TN		R21	0.0167309	301.853
Rv0189c	ES	ES	TP		R22	0.00426454	0.00426455
Rv0194	NE	NE	TN		R23	0.00426454	0.00426455
Rv0211	NE	NE	TN		R24	0	192.085
Rv0214	NE	NE	TN		R25	0	0
Rv0215c	NE	NE	TN		R26	0	0
Rv0217c	NE	NE	TN		R27	0.0053956	301.842
Rv0220	NE	NE	TN		R28	0	301.848
Rv0222	NE	NE	TN		R29	0	301.848
Rv0231	NE	NE	TN		R30	-301.848	-0.0112408
Rv0234c	NE	NE	TN		R31	0	301.836
Rv0242c	NE	NE	TN		R32	0	0.0147489
Rv0243	NE	NE	TN		R33	0	385.17
Rv0244c	NE	NE	TN		R34	0	301.848
Rv0254c	NE	NE	TN		R35	0	385.17
Rv0255c	NE	NE	TN		R36	0	301.848
Rv0270	NE	NE	TN		R37	-1000	1000
Rv0271c	NE	NE	TN		R38	0.0171087	301.853
Rv0275c	NE	NE	TN		R39	-999.739	1000
Rv0295c	NE	NE	TN		R40	-999.739	1000
Rv0321	NE	NE	TN		R41	0	528.213
Rv0334	ES	ES	TP		R42	0	528.213
Rv0337c	NE	ES	FN		R43	0.594829	528.808
Rv0357c	ES	ES	TP		R44	-1.33626	-0.594829
Rv0363c	NE	ES	FN		R45	-2.4556	0.385579
Rv0382c	ES	ES	TP		R46	-3.84659	-1.00539
Rv0392c	NE	NE	TN		R48	-3.84659	-1.00539
Rv0400c	NE	NE	TN		R49	-306.048	-4.12765
Rv0404	NE	NE	TN		R50	-306.048	-4.12765
Rv0408	NE	NE	TN		R51	0	704.48
Rv0409	NE	NE	TN		R52	0	0.00826425
Rv0410c	NE	NE	TN		R53	0	0.00826425
Rv0411c	NE	NE	TN		R54	0	2.93687
Rv0414c	ES	ES	TP		R55	0.848495	532.097
Rv0417	ES	ES	TP		R56	1.8485	4.8879
Rv0422c	ES	ES	TP		R57	1.8485	4.8879
Rv0423c	ES	ES	TP		R58	0	4.8879
Rv0436c	ES	NE	FP		R61	0	2.93687
Rv0437c	ES	NE	FP		R63	-12.3574	704.264
Rv0438c	NE	NE	TN		R64	2.65093	311.675
Rv0456c	NE	NE	TN		R65	-691.859	314.457
Rv0458	NE	NE	TN		R66	0	528.213
Rv0462	NE	ES	FN		R67	0	301.898
Rv0467	NE	ES	FN		R68	0	0.0123964
Rv0468	NE	NE	TN		R69	0	704.285
Rv0478	NE	NE	TN		R70	0	0
Rv0482	ES	ES	TP		R71	-7.99999e-07	0
Rv0486	NE	NE	TN		R72	0	704.48
Rv0489	NE	NE	TN		R73	-1000	1000
Rv0500	ES	ES	TP		R74	-1000	1000
Rv0501	NE	NE	TN		R75	0	528.321
Rv0503c	ES	NE	FP		R76	-301.836	528.321
Rv0509	ES	ES	TP		R77	0	528.213
Rv0510	ES	ES	TP		R78	0	10.8905
Rv0511	ES	ES	TP		R79	0	0
Rv0512	ES	ES	TP		R80	0	192.078
Rv0519c	ES	NE	FP		R81	0	0
Rv0524	ES	ES	TP		R82	0.0484376	12.2715
Rv0533c	ES	NE	FP		R83	0.0484376	12.2715
Rv0534c	ES	ES	TP		R84	0.0484376	12.2715
Rv0535	ES	NE	FP		R85	0.0484376	12.2715
Rv0536	NE	NE	TN		R86	0	0
Rv0542c	ES	ES	TP		R87	0	0.000799999
Rv0548c	ES	ES	TP		R88	0	0.000799999
Rv0551c	NE	NE	TN		R89	0	0.000799999
Rv0553	ES	ES	TP		R90	-1.54931	-1.54051
Rv0555	ES	ES	TP		R91	1.53121	1.53948
Rv0557	ES	NE	FP		R92	-528.214	704.284
Rv0562	ES	ES	TP		R93	0	0.00413213
Rv0573c	NE	NE	TN		R94	0.755358	0.759759
Rv0618	NE	NE	TN		R95	0	0.00413213
Rv0619	NE	NE	TN		R96	0.785152	0.789552
Rv0620	NE	NE	TN		R97	-0.759759	-0.755358
Rv0632c	NE	NE	TN		R98	0	0.0123964
Rv0642c	ES	NE	FP		R99	0	0.0123964
Rv0643c	ES	NE	FP		R100	0	192.078
Rv0644c	ES	NE	FP		R101	-196.471	700.086
Rv0645c	ES	NE	FP		R102	0	4.8879
Rv0646c	NE	NE	TN		R103	2.6839	5.7233
Rv0649	NE	NE	TN		R104	0	0
Rv0650	NE	NE	TN		R105	0	0
Rv0655	NE	NE	TN		R106	4.0581	4.05811
Rv0672	NE	NE	TN		R107	4.0581	4.05811
Rv0673	NE	NE	TN		R108	0.022048	0.0220604
Rv0675	NE	NE	TN		R109	0.0174929	0.0175178
Rv0694	NE	NE	TN		R110	0	0
Rv0728c	NE	NE	TN		R111	0.0174929	0.0175178
Rv0733	ES	NE	FP		R112	0.0174929	0.0175178
Rv0751c	NE	NE	TN		R113	0	0
Rv0752c	NE	NE	TN		R114	0	0
Rv0753c	NE	NE	TN		R119	0	24.898
Rv0757	NE	NE	TN		R120	0	24.898
Rv0758	NE	NE	TN		R121	0	24.898
Rv0761c	NE	NE	TN		R122	3.58779	39.9457
Rv0772	ES	ES	TP		R123	-38.1679	-3.53935
Rv0774c	ES	NE	FP		R124	0.000261129	0.00026113
Rv0777	ES	ES	TP		R125	3.58945	39.9474
Rv0780	ES	ES	TP		R126	0	39.9474
Rv0803	ES	ES	TP		R127	0	39.9474
Rv0808	ES	ES	TP		R128	52.252	757.087
Rv0809	ES	ES	TP		R129	1	1
Rv0812	NE	ES	FN		R130	0	534.597
Rv0819	NE	NE	TN		R131	0	712.796
Rv0852	NE	NE	TN		R132	0	385.17
Rv0858c	NE	NE	TN		R133	-0.0525476	-0.0524731
Rv0859	NE	NE	TN		R134	0.00977965	12.4635
Rv0866	NE	NE	TN		R135	0	2.93687
Rv0873	NE	NE	TN		R136	0	2.93687
Rv0884c	ES	ES	TP		R137	0	2.93687
Rv0886	NE	NE	TN		R138	0	24.898
Rv0889c	NE	NE	TN		R139	0	5.7233
Rv0896	NE	ES	FN		R140	0	5.7233
Rv0904c	NE	NE	TN		R141	0	5.7233
Rv0905	NE	NE	TN		R142	0	528.213
Rv0928	NE	NE	TN		R143	0	301.836
Rv0929	NE	NE	TN		R144	0	528.241
Rv0930	NE	NE	TN		R145	0.0338206	0.0338288
Rv0932c	NE	NE	TN		R146	0.000113535	0.000113535
Rv0933	NE	NE	TN		R147	0.000113535	0.000113535
Rv0934	NE	NE	TN		R148	0	0
Rv0935	NE	NE	TN		R149	0.0799598	1.55666
Rv0936	NE	NE	TN		R150	0	2.93687
Rv0946c	NE	ES	FN		R151	0	2.93687
Rv0948c	NE	ES	FN		R152	0	2.93687
Rv0951	NE	ES	FN		R153	0	2.93687
Rv0952	NE	ES	FN		R154	0	2.93687
Rv0956	ES	ES	TP		R155	0	2.93687
Rv0957	ES	ES	TP		R156	0.00426454	192.082
Rv0971c	NE	NE	TN		R157	0	0
Rv0972c	NE	NE	TN		R158	0	0
Rv0973c	NE	NE	TN		R159	0	0
Rv0974c	NE	NE	TN		R160	0	0
Rv0975c	NE	NE	TN		R161	0	0
Rv0993	ES	ES	TP		R162	0	0
Rv0994	NE	NE	TN		R163	0	0
Rv1001	NE	NE	TN		R164	0	0
Rv1011	ES	ES	TP		R165	0	0
Rv1017c	ES	ES	TP		R166	0	704.285
Rv1018c	ES	ES	TP		R167	-704.285	0
Rv1023	NE	ES	FN		R168	0	1.46844
Rv1058	NE	NE	TN		R169	0	1.46844
Rv1070c	NE	NE	TN		R170	0	1.46844
Rv1071c	NE	NE	TN		R171	0	1.46844
Rv1074c	NE	NE	TN		R172	0	1.46844
Rv1076	NE	NE	TN		R173	0	1.46844
Rv1077	NE	NE	TN		R174	0	1.46844
Rv1079	ES	NE	FP		R175	0	24.898
Rv1082	NE	NE	TN		R176	0.00410995	0.00410996
Rv1086	ES	NE	FP		R177	0	301.836
Rv1092c	ES	ES	TP		R178	0	0
Rv1093	NE	ES	FN		R179	0	0
Rv1098c	NE	ES	FN		R180	0	0
Rv1099c	NE	NE	TN		R181	0	1000
Rv1104	NE	NE	TN		R182	0	1.24047e-05
Rv1105	NE	NE	TN		R183	0	10.8905
Rv1106c	NE	NE	TN		R184	1.00786	1.00787
Rv1110	NE	ES	FN		R185	3.07918	3.07919
Rv1121	NE	NE	TN		R186	1.00786	1.00787
Rv1122	NE	ES	FN		R187	1.00786	1.00787
Rv1127c	NE	NE	TN		R188	0	301.92
Rv1130	NE	NE	TN		R189	0	192.164
Rv1131	NE	NE	TN		R190	-1000	999.991
Rv1133c	ES	ES	TP		R191	0	0
Rv1141c	NE	NE	TN		R192	0	0
Rv1142c	NE	NE	TN		R193	0	0
Rv1144	NE	NE	TN		R194	0	0
Rv1161	NE	NE	TN		R195	-1000	999.987
Rv1162	NE	NE	TN		R196	0	528.213
Rv1163	NE	NE	TN		R197	-993.23	1000
Rv1164	NE	NE	TN		R198	-993.23	1000
Rv1170	NE	NE	TN		R199	0	528.241
Rv1173	NE	NE	TN		R200	0	528.241
Rv1180	NE	NE	TN		R201	0.0272119	528.241
Rv1181	NE	NE	TN		R202	0.013606	12.4626
Rv1182	NE	NE	TN		R203	0	0
Rv1183	NE	NE	TN		R204	0.0339341	528.275
Rv1185c	NE	NE	TN		R205	0.0339341	528.275
Rv1187	NE	NE	TN		R206	0.0339341	528.275
Rv1188	NE	NE	TN		R207	0.0339341	528.275
Rv1193	NE	NE	TN		R208	0.0529307	0.052939
Rv1201c	ES	ES	TP		R209	0.0338206	301.87
Rv1202	ES	ES	TP		R210	0.0338206	301.87
Rv1206	NE	NE	TN		R211	0	0.00826426
Rv1207	NE	NE	TN		R212	0	0.00826426
Rv1223	NE	ES	FN		R213	0	0.00826426
Rv1240	NE	NE	TN		R214	0.0404292	0.040454
Rv1248c	NE	NE	TN		R215	0	12.3367
Rv1257c	NE	NE	TN		R216	0.0988624	3.044
Rv1272c	NE	NE	TN		R217	0.0988624	3.044
Rv1273c	NE	NE	TN		R218	0.0988624	3.044
Rv1284	NE	NE	TN		R219	0.0988624	1.57556
Rv1285	ES	NE	FP		R220	0.0436849	0.0437097
Rv1286	NE	ES	FN		R221	0.0436849	0.0437097
Rv1288	ES	NE	FP		R222	0.0436849	0.0437097
Rv1293	ES	ES	TP		R223	0.0436849	0.0437097
Rv1294	ES	ES	TP		R224	0.0436849	0.0437097
Rv1295	ES	ES	TP		R225	4.29509	316.802
Rv1296	ES	ES	TP		R226	0.0103503	301.847
Rv1300	NE	ES	FN		R227	0.155065	12.3844
Rv1304	ES	ES	TP		R228	0.155065	12.3844
Rv1305	ES	ES	TP		R229	0.1344	12.3638
Rv1306	ES	ES	TP		R230	0.0270176	12.3638
Rv1307	ES	ES	TP		R231	0.0270176	12.3638
Rv1308	ES	ES	TP		R232	0.0206651	0.0206775
Rv1309	ES	ES	TP		R233	0.0103325	0.0103388
Rv1310	ES	ES	TP		R234	0.0206651	0.0206775
Rv1315	ES	ES	TP		R235	0.0206651	0.0206775
Rv1323	NE	NE	TN		R236	0.0206651	0.0206775
Rv1336	NE	NE	TN		R237	0.0206651	0.0206775
Rv1338	ES	ES	TP		R238	0.00932981	0.00934222
Rv1345	NE	NE	TN		R239	0	12.3367
Rv1346	NE	NE	TN		R240	0	12.3367
Rv1348	NE	ES	FN		R241	0	301.92
Rv1349	NE	ES	FN		R242	0	192.078
Rv1350	NE	NE	TN		R243	0	0
Rv1380	ES	ES	TP		R244	0	0
Rv1381	ES	ES	TP		R245	0.022048	0.0220604
Rv1383	ES	ES	TP		R246	0.09832	0.0983324
Rv1384	ES	ES	TP		R247	3.12226	305.042
Rv1385	ES	ES	TP		R248	3.12226	305.042
Rv1389	ES	ES	TP		R249	3.12226	305.042
Rv1391	ES	ES	TP		R250	0	192.136
Rv1392	ES	ES	TP		R251	0	192.136
Rv1399c	NE	NE	TN		R252	0	12.3367
Rv1400c	NE	NE	TN		R253	0	12.3367
Rv1408	NE	ES	FN		R254	0	12.3367
Rv1409	NE	ES	FN		R255	0	12.3367
Rv1412	ES	NE	FP		R256	0	12.3367
Rv1415	NE	ES	FN		R257	0	301.929
Rv1416	ES	ES	TP		R258	0	1000
Rv1426c	NE	NE	TN		R259	0.0139139	192.092
Rv1427c	NE	NE	TN		R260	0.0135279	192.091
Rv1436	NE	ES	FN		R261	0.0101073	0.0101156
Rv1437	NE	ES	FN		R262	0.0101073	0.0101156
Rv1438	NE	ES	FN		R263	0.0101073	0.0101156
Rv1445c	NE	NE	TN		R264	0.0101073	0.0101156
Rv1447c	NE	NE	TN		R265	0.0101073	0.0101156
Rv1448c	NE	NE	TN		R266	0.0101073	0.0101156
Rv1449c	ES	ES	TP		R267	0.0101073	0.0101156
Rv1451	NE	ES	FN		R268	0.0101073	0.0101156
Rv1456c	NE	ES	FN		R269	0.0101073	0.0101156
Rv1464	NE	ES	FN		R270	0.0297928	0.0298176
Rv1467c	NE	NE	TN		R271	0.0297928	0.0298176
Rv1472	NE	NE	TN		R272	0.0297928	0.0298176
Rv1475c	NE	ES	FN		R273	0.0297928	0.0298176
Rv1483	NE	ES	FN		R274	0.0297928	0.0298176
Rv1484	ES	ES	TP		R275	0.0297928	0.0298176
Rv1485	ES	ES	TP		R276	0.0297928	0.0298176
Rv1492	NE	NE	TN		R277	0.00641425	0.00643903
Rv1493	NE	NE	TN		R278	0.00641425	0.00641426
Rv1497	NE	NE	TN		R279	0.00641425	0.00641426
Rv1500	ES	NE	FP		R280	0.00641425	0.00641426
Rv1511	NE	NE	TN		R281	0.00641425	0.00641426
Rv1512	NE	NE	TN		R282	0.021721	0.0217218
Rv1521	NE	NE	TN		R283	0.0126341	0.0126341
Rv1525	NE	NE	TN		R284	-999.987	1000
Rv1529	NE	NE	TN		R285	0.00908685	0.00908765
Rv1530	NE	NE	TN		R286	-999.991	1000
Rv1538c	NE	NE	TN		R287	2.28672	706.571
Rv1551	NE	NE	TN		R288	0.0191101	0.0191102
Rv1552	NE	NE	TN		R289	0.0191101	0.0191102
Rv1553	NE	NE	TN		R290	0.0191101	0.0191102
Rv1554	NE	NE	TN		R291	0.0191101	0.0191102
Rv1555	NE	NE	TN		R292	0.0191101	0.0191102
Rv1559	NE	ES	FN		R293	0.0308233	0.0308233
Rv1568	NE	NE	TN		R294	0.0561069	301.894
Rv1569	NE	NE	TN		R295	0	0.0138703
Rv1570	NE	NE	TN		R296	0	0.0138703
Rv1589	NE	NE	TN		R297	0.00530024	0.00808277
Rv1594	ES	ES	TP		R299	0.00530024	301.843
Rv1595	ES	ES	TP		R300	0	0.00278251
Rv1596	ES	ES	TP		R301	0.0027825	0.00278251
Rv1599	ES	ES	TP		R302	-24.8952	0.00278251
Rv1600	NE	ES	FN		R303	0	24.898
Rv1601	ES	ES	TP		R304	0.0027825	0.00278251
Rv1602	ES	ES	TP		R305	0.00316035	0.00316035
Rv1603	ES	ES	TP		R306	0.0175671	0.0203497
Rv1606	ES	ES	TP		R307	0.0256499	0.02565
Rv1609	ES	ES	TP		R308	0	301.836
Rv1611	ES	ES	TP		R309	0	301.836
Rv1612	ES	ES	TP		R310	0.0336584	0.0336832
Rv1613	ES	ES	TP		R311	0	1000
Rv1617	NE	ES	FN		R312	0	1000
Rv1622c	ES	NE	FP		R313	2.02477	2.02477
Rv1623c	ES	NE	FP		R314	2.02477	2.02477
Rv1625c	NE	NE	TN		R315	2.02477	2.02477
Rv1631	ES	ES	TP		R316	2.02477	2.02477
Rv1652	ES	ES	TP		R317	2.02477	2.02477
Rv1653	ES	ES	TP		R318	2.02323	2.02323
Rv1654	ES	ES	TP		R319	2.02323	2.02323
Rv1655	ES	ES	TP		R320	2.02323	2.02323
Rv1656	ES	ES	TP		R321	2.03333	2.03334
Rv1658	ES	ES	TP		R322	2.03333	2.03334
Rv1659	ES	ES	TP		R323	0	301.836
Rv1661	NE	NE	TN		R324	0	301.836
Rv1679	NE	NE	TN		R325	0	301.836
Rv1686c	NE	NE	TN		R326	0	301.836
Rv1687c	NE	NE	TN		R327	0	301.836
Rv1695	ES	ES	TP		R328	-999.981	999.997
Rv1699	ES	ES	TP		R329	0	0.00278251
Rv1712	ES	ES	TP		R330	0	0.00278251
Rv1715	NE	NE	TN		R332	0.000113535	0.000113535
Rv1731	NE	NE	TN		R333	0	704.285
Rv1736c	NE	NE	TN		R334	0	0
Rv1737c	NE	NE	TN		R335	0	301.836
Rv1745c	ES	NE	FP		R336	0	0
Rv1747	NE	NE	TN		R337	0	301.836
Rv1750c	NE	NE	TN		R338	-301.836	0.000284887
Rv1755c	NE	NE	TN		R338b	0.000272483	0.000284887
Rv1811	NE	NE	TN		R339	-301.836	0
Rv1819c	NE	NE	TN		R340	-704.284	0.000398422
Rv1820	NE	NE	TN		R341	0	0
Rv1822	NE	ES	FN		R342	0	528.213
Rv1832	ES	ES	TP		R343	0	528.213
Rv1837c	NE	ES	FN		R344	0	301.836
Rv1843c	ES	NE	FP		R345	0	301.836
Rv1844c	NE	NE	TN		R346	0	301.836
Rv1848	NE	NE	TN		R347	0	9.02391
Rv1849	NE	NE	TN		R348	0	9.02391
Rv1850	NE	NE	TN		R349	2.01388	303.85
Rv1851	NE	NE	TN		R350	2.01388	303.85
Rv1852	NE	NE	TN		R351	10.1169	714.657
Rv1853	NE	NE	TN		R351b	-704.271	192.092
Rv1854c	NE	ES	FN		R352	0.0027825	0.00278251
Rv1862	NE	NE	TN		R354	-999.978	1000
Rv1872c	NE	NE	TN		R355	0.0194535	0.0194543
Rv1878	NE	NE	TN		R356	0.0194535	0.0194543
Rv1885c	NE	NE	TN		R357	-999.978	1000
Rv1886c	ES	NE	FP		R358	-698.032	308.284
Rv1900c	NE	NE	TN		R359	0.00530024	0.00530026
Rv1908c	ES	NE	FP		R361	0.00530024	301.842
Rv1912c	NE	NE	TN		R362	0	24.9075
Rv1915	NE	NE	TN		R363	0	24.9075
Rv1916	NE	NE	TN		R364	0.00943742	0.00943744
Rv1923	NE	NE	TN		R365	0.00943742	0.00943744
Rv1925	NE	NE	TN		R366	0	0
Rv1933c	NE	NE	TN		R367	0	0
Rv1934c	NE	NE	TN		R368	0.00943742	0.00943744
Rv1935c	NE	NE	TN		R369	0	0.00943744
Rv1940	ES	NE	FP		R370	0	0.00943744
Rv2002	NE	NE	TN		R371	0	0
Rv2006	NE	NE	TN		R372	0	0
Rv2029c	NE	NE	TN		R373	0	0
Rv2043c	NE	NE	TN		R374	0	0
Rv2045c	NE	NE	TN		R375	0	301.836
Rv2048c	NE	NE	TN		R376	-1000	1000
Rv2051c	ES	ES	TP		R377	0.0409614	528.254
Rv2064	NE	NE	TN		R378	0	528.213
Rv2065	NE	NE	TN		R379	0	1000
Rv2066	NE	NE	TN		R380	0	301.836
Rv2070c	NE	NE	TN		R381	0.00491604	0.00491684
Rv2071c	NE	NE	TN		R382	0.00491604	0.00491684
Rv2072c	NE	NE	TN		R383	0.00491604	0.00491684
Rv2121c	ES	ES	TP		R384	0.00491604	0.00491684
Rv2122c	ES	ES	TP		R385	0.00983209	0.00983211
Rv2124c	NE	NE	TN		R386	0.00983209	0.00983211
Rv2127	NE	NE	TN		R387	0.00491604	0.00491605
Rv2130c	NE	ES	FN		R388	0.00491604	0.00491605
Rv2139	ES	ES	TP		R389	0.0018052	0.0018052
Rv2152c	ES	ES	TP		R390	0.00410995	0.00410996
Rv2153c	ES	ES	TP		R391	0.00410995	0.00410996
Rv2155c	ES	ES	TP		R392	0.00410995	0.00410996
Rv2156c	ES	ES	TP		R393	0.00410995	0.00410996
Rv2157c	ES	ES	TP		R394	0.00410995	0.00410996
Rv2158c	ES	ES	TP		R395	0.00410995	0.00410996
Rv2173	NE	NE	TN		R396	0.00410995	0.00410996
Rv2178c	ES	ES	TP		R397	0.00410995	0.00410996
Rv2182c	NE	ES	FN		R398	0.000136241	0.000136242
Rv2187	NE	NE	TN		R399	0	0
Rv2192c	ES	ES	TP		R400	0	0
Rv2193	NE	ES	FN		R401	0	0
Rv2194	NE	ES	FN		R402	0	0
Rv2195	NE	ES	FN		R403	0	0
Rv2196	NE	ES	FN		R404	0	0
Rv2200c	NE	ES	FN		R405	0	0
Rv2201	ES	ES	TP		R406	0	0
Rv2202c	NE	ES	FN		R407	0	0
Rv2205c	NE	NE	TN		R408	0	24.898
Rv2208	NE	NE	TN		R409	0	528.213
Rv2210c	ES	ES	TP		R410	0	528.213
Rv2211c	ES	ES	TP		R411	2.27069e-05	2.2707e-05
Rv2215	NE	NE	TN		R412	0.0016576	0.00165815
Rv2217	ES	ES	TP		R413	0.0016576	0.00165761
Rv2218	ES	ES	TP		R414	0.0016576	0.00165761
Rv2220	ES	ES	TP		R415	0.0016576	0.00165761
Rv2225	ES	ES	TP		R416	0.0016576	0.00165761
Rv2231c	NE	NE	TN		R417	0.0016576	0.00165761
Rv2241	NE	NE	TN		R418	0.0016576	0.00165761
Rv2243	NE	ES	FN		R419	0	1.24047e-05
Rv2244	ES	ES	TP		R420	0	1.24047e-05
Rv2245	NE	ES	FN		R421	0	1.24047e-05
Rv2246	NE	NE	TN		R422	0	1.24047e-05
Rv2247	NE	ES	FN		R423	0	1.24047e-05
Rv2249c	NE	NE	TN		R424	0	1.24047e-05
Rv2259	NE	NE	TN		R425	2.1176	194.195
Rv2281	NE	NE	TN		R426	0.0943764	192.172
Rv2284	NE	NE	TN		R427	0.0943764	192.172
Rv2321c	NE	NE	TN		R427b	0.000136241	0.000136242
Rv2322c	NE	NE	TN		R427c	0.000136241	0.000136242
Rv2332	NE	NE	TN		R428	0.00181655	0.00181656
Rv2334	NE	NE	TN		R429	0.00181655	0.00181656
Rv2335	NE	NE	TN		R430	0.00181655	0.00181656
Rv2349c	NE	NE	TN		R431	0.000908276	0.000908278
Rv2350c	NE	NE	TN		R432	0.000227069	0.00022707
Rv2351c	NE	NE	TN		R433	0.000227069	0.00022707
Rv2361c	NE	ES	FN		R434	0.000227069	0.00022707
Rv2380c	NE	NE	TN		R435	0.000224589	0.00022707
Rv2381c	NE	NE	TN		R436	0	2.47994e-06
Rv2382c	NE	NE	TN		R437	0.000227069	0.00022707
Rv2383c	NE	NE	TN		R438	0.000227069	0.00022707
Rv2384	NE	NE	TN		R439	0.000227069	0.00022707
Rv2385	NE	NE	TN		R440	0	0
Rv2386c	NE	ES	FN		R441	0	0
Rv2388c	NE	NE	TN		R442	0	0
Rv2391	ES	NE	FP		R443	0	0
Rv2392	ES	ES	TP		R444	0	0
Rv2397c	ES	ES	TP		R445	0	0
Rv2398c	ES	ES	TP		R446	0	0
Rv2399c	ES	ES	TP		R447	0	0
Rv2400c	ES	ES	TP		R448	0	0
Rv2421c	ES	ES	TP		R449	0	0
Rv2427c	NE	NE	TN		R450	0	0
Rv2435c	NE	NE	TN		R451	0	0
Rv2436	NE	NE	TN		R452	0	0
Rv2438c	ES	ES	TP		R453	0	0
Rv2439c	NE	ES	FN		R454	0	0
Rv2445c	ES	NE	FP		R455	0	0
Rv2447c	NE	ES	FN		R456	0	0
Rv2453c	NE	NE	TN		R457	0	0
Rv2458	NE	NE	TN		R458	0	0
Rv2463	NE	NE	TN		R459	0	0
Rv2465c	ES	ES	TP		R460	0	0
Rv2471	NE	NE	TN		R461	0	0
Rv2476c	NE	NE	TN		R462	0	0
Rv2482c	ES	NE	FP		R463	0	0
Rv2483c	NE	NE	TN		R464	0	0
Rv2485c	NE	NE	TN		R465	0	0
Rv2486	NE	NE	TN		R466	0.00154051	0.00154931
Rv2495c	NE	NE	TN		R467	0.00154051	0.00154931
Rv2496c	NE	NE	TN		R468	0.00154051	192.079
Rv2497c	NE	NE	TN		R469	0.00154051	192.079
Rv2500c	NE	NE	TN		R470	0.00154051	0.00154931
Rv2501c	NE	NE	TN		R471	0.00154051	192.079
Rv2502c	NE	NE	TN		R472	0.00154051	192.079
Rv2503c	NE	NE	TN		R473	0.00154051	192.079
Rv2504c	NE	NE	TN		R474	0	192.078
Rv2505c	NE	NE	TN		R475	0	7.99999e-07
Rv2523c	ES	NE	FP		R476	0	7.99999e-07
Rv2524c	ES	ES	TP		R477	0	7.99999e-07
Rv2531c	ES	NE	FP		R478	0	7.99999e-07
Rv2537c	ES	ES	TP		R479	0	7.99999e-07
Rv2538c	ES	ES	TP		R480	0	0
Rv2539c	ES	ES	TP		R481	0	0
Rv2540c	ES	ES	TP		R482	0	0
Rv2552c	ES	NE	FP		R483	0	0
Rv2565	NE	NE	TN		R484	0	0
Rv2573	ES	NE	FP		R484b	0	0
Rv2583c	NE	NE	TN		R485	0	5.44967e-07
Rv2584c	NE	NE	TN		R486	0.000136241	0.000136242
Rv2589	NE	NE	TN		R487	0	5.44967e-07
Rv2590	NE	NE	TN		R488	0	5.44967e-07
Rv2601	ES	NE	FP		R489	0	5.44967e-07
Rv2610c	ES	ES	TP		R490	0	5.44967e-07
Rv2611c	ES	ES	TP		R491	0	5.44967e-07
Rv2612c	ES	ES	TP		R492	0	5.44967e-07
Rv2671	NE	NE	TN		R493	0	2.72483e-07
Rv2677c	NE	ES	FN		R494	0	2.72483e-07
Rv2678c	ES	ES	TP		R495	0.0847163	32.1027
Rv2679	NE	NE	TN		R496	0.000136241	12.4491
Rv2682c	NE	ES	FN		R497	0	12.449
Rv2697c	ES	NE	FP		R497b	0.000136241	0.000136242
Rv2701c	ES	NE	FP		R498	0	4.14967
Rv2702	NE	NE	TN		R499	0	3.55686
Rv2713	NE	NE	TN		R500	0	4.574
Rv2724c	NE	NE	TN		R501	0	3.11225
Rv2726c	ES	ES	TP		R502	0	3.9431
Rv2746c	NE	ES	FN		R503	0	2.76645
Rv2747	NE	ES	FN		R504	0	2.4898
Rv2753c	ES	ES	TP		R505	0	2.26346
Rv2754c	NE	ES	FN		R506	0	2.07484
Rv2763c	NE	ES	FN		R507	0	1.91523
Rv2764c	NE	ES	FN		R508	0.0053956	0.00539561
Rv2766c	NE	NE	TN		R509	0	12.449
Rv2773c	ES	ES	TP		R510	0	4.14967
Rv2780	ES	NE	FP		R511	-0.0170582	3.5398
Rv2786c	ES	ES	TP		R512	0	4.574
Rv2789c	NE	NE	TN		R513	0	3.11225
Rv2794c	NE	ES	FN		R514	0	3.9431
Rv2831	NE	NE	TN		R515	0	2.76645
Rv2832c	NE	NE	TN		R516	0	2.4898
Rv2833c	NE	NE	TN		R517	0	2.26346
Rv2834c	NE	NE	TN		R518	0	2.07484
Rv2835c	NE	NE	TN		R519	0	1.91523
Rv2847c	NE	ES	FN		R520	0	24.898
Rv2848c	NE	NE	TN		R521	-24.898	24.898
Rv2849c	NE	NE	TN		R522	-24.898	4.14967
Rv2854	NE	NE	TN		R533	0	4.14967
Rv2858c	NE	NE	TN		R534	0	4.14967
Rv2860c	NE	NE	TN		R535	0	24.898
Rv2868c	ES	ES	TP		R536	0	24.898
Rv2870c	ES	ES	TP		R537	0	0
Rv2881c	ES	ES	TP		R538	0	0
Rv2900c	NE	NE	TN		R539	0	0
Rv2922A	NE	NE	TN		R540	0	0
Rv2930	NE	NE	TN		R541	1.07991	2.98314
Rv2931	NE	NE	TN		R542	0	0
Rv2932	NE	NE	TN		R543	0.539956	1.49157
Rv2933	NE	NE	TN		R544	1.21364	2.49157
Rv2934	NE	NE	TN		R545	0.539956	1.49157
Rv2935	NE	NE	TN		R546	0	0
Rv2936	NE	NE	TN		R547	0.539956	1.49157
Rv2937	NE	NE	TN		R548	0.539956	1.49157
Rv2938	NE	NE	TN		R549	0.539956	1.49157
Rv2939	NE	NE	TN		R550	0	0
Rv2940c	ES	NE	FP		R551	0.539956	1.49157
Rv2941	NE	NE	TN		R552	0	1.91523
Rv2942	NE	NE	TN		R553	0.0209555	2.09579
Rv2946c	NE	NE	TN		R554	0.0473066	2.31076
Rv2947c	NE	NE	TN		R555	0.0473066	2.53711
Rv2948c	NE	NE	TN		R556	0.0682621	2.83471
Rv2949c	NE	NE	TN		R557	0.0946131	3.20687
Rv2950c	NE	NE	TN		R558	0.130257	3.68712
Rv2951c	NE	NE	TN		R559	0.130257	4.27993
Rv2952	NE	NE	TN		R560	0.218746	5.2846
Rv2957	NE	NE	TN		R561	0.218746	5.2846
Rv2958c	NE	NE	TN		R562	0.218746	5.2846
Rv2959c	NE	NE	TN		R563	0.218746	13.092
Rv2962c	NE	NE	TN		R564	0.218746	13.092
Rv2965c	ES	NE	FP		R565	0.700032	4.96945
Rv2967c	NE	NE	TN		R566	0	5.08674
Rv2970c	NE	NE	TN		R567	0	5.08674
Rv2981c	ES	ES	TP		R568	0	5.08674
Rv2982c	NE	NE	TN		R569	0	5.08674
Rv2984	NE	ES	FN		R570	0	5.08674
Rv2987c	ES	ES	TP		R571	0.0042144	1.83976
Rv2988c	ES	ES	TP		R571b	-12.8583	-4.65479
Rv2992c	ES	ES	TP		R572	5.39956	14.9157
Rv2995c	ES	ES	TP		R573	0	1.83554
Rv2996c	ES	ES	TP		R574	0	1.83554
Rv3001c	ES	ES	TP		R575	0.0263511	24.9244
Rv3002c	NE	NE	TN		R576	0.0263511	24.9244
Rv3003c	NE	ES	FN		R577	0.0527022	4.20237
Rv3010c	NE	NE	TN		R578	0.0527022	4.20237
Rv3025c	NE	ES	FN		R579	0.0527022	4.20237
Rv3028c	NE	ES	FN		R580	0.0527022	4.20237
Rv3029c	NE	ES	FN		R581	0.0527022	4.20237
Rv3039c	NE	ES	FN		R582	0.0527022	4.20237
Rv3042c	ES	ES	TP		R583	0.00589017	1.84143
Rv3043c	NE	ES	FN		R587	0.00589017	1.84143
Rv3045	NE	NE	TN		R588	0.00167577	0.00167577
Rv3048c	ES	ES	TP		R589	0.00167577	0.00167577
Rv3051c	ES	ES	TP		R590	0	0
Rv3061c	NE	NE	TN		R591	-0.989845	24.9082
Rv3068c	ES	NE	FP		R592	0	0
Rv3075c	NE	NE	TN		R593	0	0
Rv3084	NE	NE	TN		R594	0.00426454	0.00426455
Rv3089	NE	NE	TN		R595	0.00426454	0.00426455
Rv3097c	NE	NE	TN		R596	0.00426454	0.00426455
Rv3106	ES	NE	FP		R597	0.00426454	0.00426455
Rv3109	NE	NE	TN		R598	0.00426454	0.00426455
Rv3111	NE	NE	TN		R599	0.000744786	0.000744788
Rv3116	NE	NE	TN		R600	0	0
Rv3119	NE	NE	TN		R601	0	0
Rv3130c	ES	NE	FP		R602	0.00351975	0.00351976
Rv3139	NE	NE	TN		R603	0.00128539	0.0012854
Rv3140	NE	NE	TN		R604	0.000540606	0.000540607
Rv3141	NE	NE	TN		R605	0	0
Rv3145	NE	NE	TN		R606	0.00223436	0.00223436
Rv3146	NE	NE	TN		R607	0.00223436	0.00223436
Rv3147	NE	NE	TN		R608	0.00223436	0.00223436
Rv3148	NE	NE	TN		R609	0	0
Rv3149	NE	NE	TN		R610	0.00223436	0.00223436
Rv3150	NE	NE	TN		R611	0.00223436	0.00223436
Rv3151	NE	NE	TN		R612	0.00148957	0.00148958
Rv3152	NE	NE	TN		R613	0.00148957	0.00148958
Rv3153	NE	NE	TN		R614	0.000744786	0.000744788
Rv3154	NE	NE	TN		R615	0	0
Rv3155	NE	NE	TN		R616	0	0
Rv3156	NE	NE	TN		R617	0	0
Rv3157	NE	NE	TN		R618	0.0847163	32.1027
Rv3158	NE	NE	TN		R619	0	0
Rv3176c	NE	NE	TN		R620	0.0053956	0.00539561
Rv3199c	NE	NE	TN		R621	0.0053956	0.00539561
Rv3203	NE	NE	TN		R622	0.0053956	0.00539561
Rv3206c	NE	ES	FN		R623	0.0053956	0.00539561
Rv3214	NE	NE	TN		R624	0.00431648	0.00431649
Rv3215	NE	ES	FN		R625	0.00431648	0.00431649
Rv3227	ES	ES	TP		R626	0.00431648	0.00431649
Rv3247c	ES	ES	TP		R627	0.00431648	0.00431649
Rv3248c	ES	ES	TP		R628	0.00107912	0.00107912
Rv3255c	ES	ES	TP		R629	0.00107912	0.00107912
Rv3257c	NE	ES	FN		R630	0.00107912	0.00107912
Rv3260c	ES	ES	TP		R631	0.00107912	0.00107912
Rv3261	NE	NE	TN		R632	0.00026978	0.00026978
Rv3262	NE	NE	TN		R633	0.00026978	0.00026978
Rv3263	NE	NE	TN		R634	0.00053956	0.000539561
Rv3264c	ES	ES	TP		R635	0.00026978	0.00026978
Rv3265c	NE	ES	FN		R636	0.00026978	0.00026978
Rv3274c	NE	NE	TN		R637	0.0053956	0.00539561
Rv3276c	ES	ES	TP		R638	0.0053956	0.00539561
Rv3279c	ES	ES	TP		R639	0.0053956	0.00539561
Rv3280	ES	ES	TP		R640	0.0053956	0.00539561
Rv3285	ES	ES	TP		R641	0.0053956	0.00539561
Rv3302c	NE	ES	FN		R642	0.0053956	0.00539561
Rv3303c	NE	NE	TN		R643	0.00185061	0.00185062
Rv3307	ES	NE	FP		R644	0	0
Rv3308	NE	NE	TN		R645	0	0
Rv3309c	NE	NE	TN		R646	0	0
Rv3313c	NE	NE	TN		R647	0	0
Rv3316	NE	NE	TN		R648	0	0
Rv3317	NE	NE	TN		R649	0.00426454	0.00426455
Rv3318	NE	NE	TN		R650	0	0
Rv3319	NE	NE	TN		R651	0	0
Rv3322c	NE	NE	TN		R652	0	0
Rv3339c	NE	NE	TN		R653	0	0
Rv3341	NE	ES	FN		R654	0	0
Rv3356c	ES	ES	TP		R655	0	0
Rv3372	NE	ES	FN		R656	0	0
Rv3373	NE	NE	TN		R657	0	0
Rv3374	NE	NE	TN		R658	0	0
Rv3379c	NE	NE	TN		R659	0	0
Rv3382c	NE	NE	TN		R660	0	0
Rv3383c	NE	NE	TN		R661	0	0
Rv3396c	ES	ES	TP		R662	0	0
Rv3398c	ES	NE	FP		R663	0	0
Rv3400	NE	NE	TN		R672	0	0
Rv3401	NE	NE	TN		R673	0	0
Rv3409c	NE	NE	TN		R674	0	0
Rv3410c	ES	ES	TP		R678	0.0171402	0.017149
Rv3411c	ES	ES	TP		R679	0.0155996	0.0155997
Rv3423c	ES	ES	TP		R680	0.0155996	0.0155997
Rv3432c	NE	NE	TN		R681	0.0155996	0.0155997
Rv3436c	NE	ES	FN		R682	0.0155996	0.0155997
Rv3464	NE	ES	FN		R683	0.0155996	0.0155997
Rv3465	ES	ES	TP		R684	0.0155996	0.0155997
Rv3468c	NE	NE	TN		R685	0.00188467	0.00188468
Rv3470c	NE	NE	TN		R686	0.00188467	0.00188468
Rv3487c	NE	NE	TN		R687	0.00188467	0.00188468
Rv3490	ES	ES	TP		R688	0.0016576	0.00165761
Rv3492c	NE	NE	TN		R689	0.0016576	0.00165761
Rv3493c	NE	NE	TN		R690	0.0016576	0.00165761
Rv3494c	NE	NE	TN		R691	0.0016576	0.00165761
Rv3495c	NE	NE	TN		R692	0.0016576	0.00165761
Rv3496c	NE	NE	TN		R693	0.0016576	0.00165761
Rv3497c	NE	NE	TN		R694	0	0
Rv3498c	NE	NE	TN		R695	0.216884	0.216884
Rv3499c	NE	NE	TN		R696	0.216884	0.216884
Rv3500c	NE	NE	TN		R697	0.216884	0.216884
Rv3501c	NE	NE	TN		R698	0.0226706	0.0226706
Rv3502c	NE	NE	TN		R699	0.0113353	0.0113353
Rv3504	NE	NE	TN		R700	0.000377843	0.000377844
Rv3505	NE	NE	TN		R701	0.000377843	0.000377844
Rv3506	NE	NE	TN		R702	0.000377843	0.000377844
Rv3509c	NE	NE	TN		R705	0.000377843	0.000377844
Rv3513c	NE	NE	TN		R706	0.000377843	0.000377844
Rv3515c	NE	NE	TN		R707	0.000377843	0.000377844
Rv3516	NE	NE	TN		R708	0.000377843	0.000377844
Rv3518c	NE	NE	TN		R709	0.000377843	0.000377844
Rv3522	NE	NE	TN		R710	0.000377843	0.000377844
Rv3523	NE	NE	TN		R711	0.0113353	0.0113353
Rv3526	NE	NE	TN		R712	-999.977	1000
Rv3534c	NE	NE	TN		R713	0.0113353	0.0113353
Rv3535c	NE	NE	TN		R714	-1000	999.977
Rv3536c	NE	NE	TN		R715	-0.0230485	-0.0230484
Rv3537	NE	NE	TN		R716	0.0230484	0.0230485
Rv3538	NE	NE	TN		R717	0.0230484	0.0230485
Rv3540c	NE	NE	TN		R718	0.0113353	0.0113353
Rv3543c	NE	NE	TN		R719	0.0113353	0.0113353
Rv3544c	NE	NE	TN		R722	0.0079347	0.00793472
Rv3545c	NE	NE	TN		R723	0.0113353	0.0113353
Rv3546	NE	NE	TN		R724	0.0113353	0.0113353
Rv3550	NE	NE	TN		R725	0.0113353	0.0113353
Rv3556c	NE	NE	TN		R726	0.0113353	0.0113353
Rv3560c	NE	NE	TN		R727	0.0113353	0.0113353
Rv3561	NE	NE	TN		R728	0.0113353	0.0113353
Rv3562	NE	NE	TN		R729	0.0113353	0.0113353
Rv3563	NE	NE	TN		R730	0.0113353	0.0113353
Rv3564	NE	NE	TN		R731	0.000377843	0.000377844
Rv3565	NE	NE	TN		PROT	0.0485928	0.0485929
Rv3567c	NE	NE	TN		RNA	0.00817448	0.0081745
Rv3568c	NE	NE	TN		DNA	0.00499552	0.00499553
Rv3569c	NE	NE	TN		SM_MOL	0.0113535	0.0113535
Rv3570c	NE	NE	TN		PE	0.00136241	0.00136242
Rv3571	NE	NE	TN		TAG	4.65843	12.862
Rv3573c	NE	NE	TN		PIMS	0.00908276	0.00908278
Rv3581c	ES	ES	TP		LAM	0.0422348	0.0422349
Rv3582c	ES	ES	TP		MAPC	0.0472304	0.0472305
Rv3588c	NE	NE	TN		P_L_GLX	0.00794742	0.00794743
Rv3601c	ES	ES	TP		CL	0	0
Rv3602c	ES	ES	TP		LM	0.00270303	0.00270304
Rv3606c	NE	ES	FN		TDM	0	0
Rv3607c	NE	ES	FN		TMM	0.0112408	0.0112408
Rv3608c	NE	ES	FN		DAT	0	0
Rv3609c	NE	ES	FN		PAT	0	0
Rv3624c	NE	ES	FN		MPD	0	0
Rv3628	ES	ES	TP		DIM	0	0
Rv3634c	NE	ES	FN		PGL	0	0
Rv3667	NE	NE	TN		GLUCAN	0	0
Rv3696c	NE	NE	TN		BIOMASSe	0.227069	0.22707
Rv3708c	ES	ES	TP		R923	0	0.000272483
Rv3709c	ES	ES	TP		R800	9.99998	10
Rv3710	ES	ES	TP		R801	0	0
Rv3754	ES	ES	TP		R802	-1000	1000
Rv3761c	NE	NE	TN		R803	-1000	1000
Rv3772	NE	NE	TN		R804	8.3004	20
Rv3774	NE	NE	TN		R805	-8.6269	-2.63182
Rv3775	NE	NE	TN		R806	-0.0147489	0
Rv3784	NE	NE	TN		R807	0	0
Rv3790	ES	ES	TP		R808	-1000	0
Rv3791	ES	ES	TP		R809	-0.0123964	0
Rv3792	ES	ES	TP		R810	-2.47845e-05	0
Rv3793	ES	ES	TP		R811	-8.26977e-06	0
Rv3794	NE	ES	FN		R812	0	1
Rv3795	NE	ES	FN		R814	0	0
Rv3797	NE	NE	TN		R815	-6.20233e-06	0
Rv3799c	ES	ES	TP		R816	0	0
Rv3800c	ES	ES	TP		R817	-1.26024	0
Rv3801c	ES	ES	TP		R818	0	0
Rv3802c	ES	ES	TP		R819	0	0
Rv3804c	ES	NE	FP		R820	0	0
Rv3806c	ES	ES	TP		R821	0	0
Rv3808c	ES	ES	TP		R822	0	0
Rv3809c	ES	ES	TP		R823	0	0
Rv3818	ES	NE	FP		R824	0	0
Rv3820c	NE	NE	TN		R825	0	0
Rv3821	NE	NE	TN		R826	0	0
Rv3822	NE	NE	TN		R827	0	0
Rv3823c	NE	NE	TN		R828	0	0
Rv3824c	NE	NE	TN		R829	0	0
Rv3825c	NE	NE	TN		R830	0	1
Rv3826	NE	NE	TN		R831	0	704.285
Rv3838c	ES	ES	TP		R832	0	704.285
Rv3858c	NE	ES	FN		R833	0	704.285
Rv3859c	NE	ES	FN		R834	0	704.285
Rv3913	ES	ES	TP		R835	0	0
					R836	0	0
					R837	0	0
					R838	0	1
					R839	0	704.285
					R840	0	0
					R841	0.0174929	0.0175178
					R842	0	704.285
					R843	0	704.285
					R844	0	1000
					R845	0	0
					R847	0	0
					R848	0	0
					R849	0	0
					R850	0	0
					R851	0	1
					R852	0	0
					R853	0	0
					R854	0	0
					R855	0	0
					R856	0	0
					R857	0	0
					R858	0	0
					R859	0	0
					R860	0	0
					R861	0	0
					R862	0	0
					R863	0.265782	1
					R864	0	1
					R865	0	0
					R866	0	0
					R867	0	0
					R868	0	1000
					R869	0	1000
					R870	0	1000
					R871	0	1000
					R872	0	0
					R873	0	0
					R874	0	1000
					R875	0	1000
					R876	0	0
					R877	0	1000
					R878	0	1000
					R879	0	0
					R880	0	0
					R881	0	0
					R882	0	1
					R883	0	1000
					R884	0	1000
					R885	0	0
					R886	0	1000
					R887	0	1000
					R888	0	1000
					R889	0	1000
					R890	0	1000
					R891	0	1000
					R892	0	1000
					R893	0	0
					R894	0	0
					R895	0	0
					R896	0	0
					R897	0	1000
					R898	0	1000
					R899	0	0
					R900	0	0
					R901	0	0
					R902	0	0
					R903	0	1.24047e-05
					R904	0	1
					R905	0	0
					R906	0	0
					R907	0	0
					R908	0	0
					R909	0	0
					R910	0	0
					R911	0	0
					R912	0	0
					R913	0	0
					R914	0	0
					R915	0	0
					R916	0	0
					R917	0	0
					R918	0.673681	1
					R920	0	0
					R921	0	0
					R922	0	0
					R924	0	0.000272483
					R925	7.65761e-05	0.192167
					R926	0	0
					R927	0	0
					R929	0	0
					R930	0	0
					R931	0	0
					EX_9_HEXADECENOATE(e)	0	0
					EX_9_OCTADECENOATE(e)	-1	-0.673681
					EX_ACAL(e)	0	0.0123964
					EX_AC(e)	0	2.93687
					EX_ADN(e)	0	0
					EX_AD(e)	0	0
					EX_AKG(e)	0	0
					EX_ALA(e)	0	0
					EX_AN(e)	0	2.47845e-05
					EX_ARG(e)	0	0
					EX_ASN(e)	0	0
					EX_ASP(e)	0	0
					EX_BIOTIN(e)	-0.192167	-7.65761e-05
					EX_CADA(e)	0	1.24047e-05
					EX_CELB(e)	0	0
					EX_CITR(e)	0	8.26977e-06
					EX_CIT(e)	-1	-0.021043
					EX_CO2(e)	2.63182	8.6269
					EX_CO_II(e)	0	0
					EX_CYS(e)	0	0
					EX_DALA(e)	0	0
					EX_DAPIM(e)	0	0
					EX_DA(e)	0	0
					EX_DC(e)	0	0
					EX_DGLU(e)	0	0
					EX_DIN(e)	0	0
					EX_DODECANOATE(e)	0	0
					EX_DT(e)	0	0
					EX_DU(e)	0	0
					EX_EICOSANOATE(e)	0	0
					EX_ELECTROPHILE[X](e)	0	0
					EX_ETH(e)	0	0
					EX_FE3(e)	-0.000272483	-0.000272483
					EX_FOR(e)	0	0.0147489
					EX_FRU(e)	0	0
					EX_FUM(e)	0	0
					EX_GABA(e)	0	0
					EX_GL3P(e)	0	0
					EX_GLAC(e)	0	0
					EX_GLC(e)	-1	-0.265782
					EX_GLN(e)	0	0
					EX_GLUC(e)	0	0
					EX_GLU(e)	-1	-0.999975
					EX_GLYCOLATE(e)	0	0
					EX_GLY(e)	0	0
					EX_GL(e)	-1	0
					EX_GN(e)	0	0
					EX_GSN(e)	0	0
					EX_H2X(e)	0	0
					EX_HEPTADECANOATE(e)	0	0
					EX_HEXACOSANOATE(e)	0	0
					EX_HEXADECANOATE(e)	0	0
					EX_HEXANOATE(e)	0	0
					EX_HIS(e)	0	8.26426e-06
					EX_HYXN(e)	0	6.20233e-06
					EX_ILE(e)	0	2.48093e-05
					EX_INS(e)	0	0
					EX_LAC(e)	0	0
					EX_LEU(e)	0	2.48093e-05
					EX_LLAC(e)	0	0
					EX_LYS(e)	0	1.24047e-05
					EX_MAL(e)	0	0
					EX_MAN(e)	0	0
					EX_MET(e)	0	0
					EX_MLT(e)	0	0
					EX_MO2(e)	0	0
					EX_NAC(e)	0	0
					EX_NH3(e)	-10	-9.99998
					EX_NO2(e)	0	0
					EX_NO3(e)	0	0
					EX_NONADECANOATE(e)	0	0
					EX_N_ACETYL_S_CONJUGATE(e)	0	0
					EX_O2(e)	-20	-8.3004
					EX_ORN(e)	0	0
					EX_PENTADECANOATE(e)	0	0
					EX_PHE(e)	0	0
					EX_PHOSPHATIDYLCHOLINE(e)	0	0
					EX_PI(e)	-1	0
					EX_PROPANOATE(e)	0	0
					EX_PRO(e)	0	2.48093e-05
					EX_PYR(e)	0	0
					EX_RIB(e)	0	0
					EX_SER(e)	0	2.48093e-05
					EX_SLF(e)	-0.0175178	-0.0174929
					EX_SUCC(e)	0	1.46844
					EX_SUC(e)	0	0
					EX_T3(e)	0	1.26024
					EX_TAGcat(e)	0	0
					EX_TETRACOSANOATE(e)	0	0
					EX_TETRADECANOATE(e)	0	0
					EX_THR(e)	0	2.48093e-05
					EX_TRE(e)	0	0
					EX_TRP(e)	0	0
					EX_TYR(e)	0	0
					EX_URA(e)	0	0
					EX_UREA(e)	0	0
					EX_URI(e)	0	0
					EX_VAL(e)	0	2.48093e-05
					EX_XAN(e)	0	0
					Ht2r	-1000	1000
					EX_H(e)	-1000	1000
					R846	0	0
					EX_CHOLESTEROL(e)	0	0
					R932	0	0
					R933	0	0
					R934	0	0
					R935	0	0
					R936	0	0
					R937	0	0
					R938	0	0
					R939	0	0
					R940	0	0
					R941	0	0
					R668	0	0
					R669	0	0
					R670	0	0
					SL_1_cyto	0	0
					SL_1	0	0

## Sheet: iSM810
Vector_LocusNames	InsilicoEssential	ExperimentalEssential	Confusion_Matrix		Rxns	FVAmin	FVAmax
Rv0013	NE	ES	FN		R1	0	2.2584
Rv0032	NE	NE	TN		R4	0	25.6896
Rv0035	NE	NE	TN		R5	0	0
Rv0046c	NE	ES	FN		R6	0	0
Rv0066c	NE	NE	TN		R7	0	32.7183
Rv0069c	NE	NE	TN		R8	0	0
Rv0070c	NE	NE	TN		R9	0	0
Rv0098	NE	NE	TN		R10	0	0
Rv0099	NE	NE	TN		R11	-0.0346148	-0.0346148
Rv0112	NE	NE	TN		R12	-0.0346148	-0.0346148
Rv0119	NE	NE	TN		R13	0.0346148	0.0346148
Rv0129c	ES	NE	FP		R14	0.0150477	0.0150477
Rv0130	NE	NE	TN		R15	0	0
Rv0131c	NE	NE	TN		R16	0	0
Rv0154c	NE	NE	TN		R17	0	0
Rv0155	NE	NE	TN		R18	0	0
Rv0157	NE	NE	TN		R19	0	0
Rv0162c	NE	NE	TN		R20	0.0123797	0.0123798
Rv0166	NE	NE	TN		R21	0.0182725	18.7144
Rv0183	NE	NE	TN		R22	0.0081567	0.00815671
Rv0186	NE	NE	TN		R23	0.0081567	0.00815671
Rv0189c	ES	ES	TP		R24	0	11.9054
Rv0194	NE	NE	TN		R25	0	0
Rv0211	NE	NE	TN		R26	0	0
Rv0214	NE	NE	TN		R27	0.00589276	18.7021
Rv0215c	NE	NE	TN		R28	0	18.7085
Rv0217c	NE	NE	TN		R29	0	18.7085
Rv0220	NE	NE	TN		R30	-18.7085	-0.0122766
Rv0221	NE	NE	TN		R31	0	18.6962
Rv0222	NE	NE	TN		R32	0.0143174	0.0143177
Rv0231	NE	NE	TN		R33	0	24.8108
Rv0234c	NE	NE	TN		R34	0	18.7085
Rv0242c	NE	NE	TN		R35	0	24.8108
Rv0243	NE	NE	TN		R36	0	18.7085
Rv0244c	NE	NE	TN		R37	-1000	1000
Rv0254c	NE	NE	TN		R38	0.0186852	18.7149
Rv0255c	NE	NE	TN		R39	-999.763	1000
Rv0270	NE	NE	TN		R40	-999.763	1000
Rv0271c	NE	NE	TN		R41	0	32.7183
Rv0275c	NE	NE	TN		R43	0.449253	33.1676
Rv0321	NE	NE	TN		R44	-1.20678	-0.449253
Rv0334	ES	ES	TP		R45	-0.73258	0.524948
Rv0337c	NE	ES	FN		R46	-2.17349	-0.661751
Rv0357c	ES	ES	TP		R48	-2.17349	-0.661751
Rv0363c	NE	ES	FN		R49	-37.3933	-3.69549
Rv0382c	ES	ES	TP		R50	-37.3933	-3.69549
Rv0392c	NE	NE	TN		R51	0	130.873
Rv0400c	NE	NE	TN		R52	0	0.00332096
Rv0404	NE	NE	TN		R53	0	0.00332096
Rv0408	NE	NE	TN		R54	0	3.01851
Rv0409	NE	NE	TN		R55	0.576159	3.95357
Rv0410c	NE	NE	TN		R56	1.50697	4.95384
Rv0411c	NE	NE	TN		R57	1.50697	4.95384
Rv0414c	ES	ES	TP		R58	0	4.95384
Rv0417	ES	ES	TP		R59	0	3.01851
Rv0422c	ES	ES	TP		R60	0	3.01851
Rv0423c	ES	ES	TP		R61	0	3.01851
Rv0436c	ES	NE	FP		R62	0	3.01851
Rv0437c	ES	NE	FP		R63	-6.17187	46.6215
Rv0438c	NE	NE	TN		R64	3.99557	28.2804
Rv0456c	NE	NE	TN		R65	-31.5862	1000
Rv0458	NE	NE	TN		R67	0	18.7584
Rv0462	NE	ES	FN		R68	0	0.00498144
Rv0467	NE	ES	FN		R69	0	43.6244
Rv0468	NE	NE	TN		R70	0	0
Rv0478	NE	NE	TN		R71	-3.21477e-07	0
Rv0482	ES	ES	TP		R72	-992.485	43.7406
Rv0486	NE	NE	TN		R73	-1000	1000
Rv0489	NE	NE	TN		R74	-1000	1000
Rv0500	ES	ES	TP		R75	0	32.8273
Rv0501	NE	NE	TN		R76	-18.6962	16.4723
Rv0503c	ES	NE	FP		R77	0	32.7183
Rv0509	ES	ES	TP		R78	0	5.2496
Rv0510	ES	ES	TP		R79	0	0
Rv0511	ES	ES	TP		R80	0	999.992
Rv0512	ES	ES	TP		R81	0	0
Rv0519c	NE	NE	TN		R82	0.0422345	6.17537
Rv0524	ES	ES	TP		R83	0.0422345	6.17537
Rv0533c	ES	NE	FP		R84	0.0422345	6.17537
Rv0534c	ES	ES	TP		R85	0.0422345	6.17537
Rv0535	ES	NE	FP		R86	0	0
Rv0536	NE	NE	TN		R87	0	0.000321477
Rv0542c	ES	ES	TP		R88	0	0.000321477
Rv0548c	ES	ES	TP		R89	0	0.000321477
Rv0551c	NE	NE	TN		R90	-1.38461	-1.38107
Rv0553	ES	ES	TP		R91	1.37174	1.37506
Rv0555	ES	ES	TP		R92	-32.7187	43.624
Rv0557	ES	NE	FP		R93	0	0.00166048
Rv0562	ES	ES	TP		R94	0.676074	0.677843
Rv0570	NE	NE	TN		R95	0	0.00166048
Rv0573c	NE	NE	TN		R96	0.704997	0.706765
Rv0618	NE	NE	TN		R97	-0.677843	-0.676074
Rv0619	NE	NE	TN		R98	0	0.00498144
Rv0620	NE	NE	TN		R99	0	0.00498144
Rv0632c	NE	NE	TN		R100	-1000	11.797
Rv0635	NE	ES	FN		R101	-135.618	39.8587
Rv0636	ES	ES	TP		R102	0	4.95384
Rv0637	NE	NE	TN		R103	2.52722	6.56978
Rv0642c	ES	NE	FP		R104	0	0
Rv0643c	ES	NE	FP		R105	0	0
Rv0644c	ES	NE	FP		R106	3.94077	3.94077
Rv0645c	ES	NE	FP		R107	3.94077	3.94077
Rv0646c	NE	NE	TN		R108	0.0228445	0.0228495
Rv0649	NE	NE	TN		R109	0.016982	0.016992
Rv0650	NE	NE	TN		R110	0	0
Rv0655	NE	NE	TN		R111	0.016982	0.016992
Rv0672	NE	NE	TN		R112	0.016982	0.016992
Rv0673	NE	NE	TN		R113	0	0
Rv0675	NE	NE	TN		R114	0	0
Rv0694	NE	NE	TN		R119	0	25.6896
Rv0728c	NE	NE	TN		R120	0	25.6896
Rv0733	ES	NE	FP		R121	0	25.6896
Rv0751c	NE	NE	TN		R122	5.10856	39.9684
Rv0752c	NE	NE	TN		R123	-38.0883	-3.89628
Rv0753c	NE	NE	TN		R124	0.000253503	0.000253503
Rv0757	NE	NE	TN		R125	22.2495	39.97
Rv0758	NE	NE	TN		R126	3.66052	39.9701
Rv0761c	NE	NE	TN		R127	0	32.7183
Rv0772	ES	ES	TP		R128	47.3342	100.663
Rv0774c	NE	NE	TN		R129	1	1
Rv0777	ES	ES	TP		R130	0	38.7905
Rv0780	ES	ES	TP		R131	0	51.7206
Rv0803	ES	ES	TP		R132	0	24.8108
Rv0808	ES	ES	TP		R133	-0.0509705	1.45832
Rv0809	ES	ES	TP		R134	0.00949543	6.55512
Rv0812	NE	ES	FN		R135	0	3.01851
Rv0819	NE	NE	TN		R136	0	3.01851
Rv0852	NE	NE	TN		R137	0	3.01851
Rv0858c	NE	NE	TN		R138	0	25.6896
Rv0859	NE	NE	TN		R139	0	5.59031
Rv0866	NE	NE	TN		R140	0	5.59031
Rv0873	NE	NE	TN		R141	0	5.59031
Rv0884c	ES	ES	TP		R142	0	32.7183
Rv0886	NE	NE	TN		R143	0	18.6962
Rv0889c	NE	NE	TN		R144	0	32.7447
Rv0895	NE	NE	TN		R145	0.0328328	0.0328328
Rv0896	NE	ES	FN		R146	0.000110219	0.000110219
Rv0904c	NE	NE	TN		R147	0.000110219	0.000110219
Rv0905	NE	NE	TN		R148	0	0
Rv0928	NE	NE	TN		R149	0.0823263	1.5949
Rv0929	NE	NE	TN		R150	0	3.01851
Rv0930	NE	NE	TN		R151	0	3.01851
Rv0932c	NE	NE	TN		R152	0	3.01851
Rv0933	NE	NE	TN		R153	0	3.01851
Rv0934	NE	NE	TN		R154	0	3.01851
Rv0935	NE	NE	TN		R155	0	3.01851
Rv0936	NE	NE	TN		R156	0.0081567	1000
Rv0946c	NE	ES	FN		R157	0	0
Rv0948c	NE	ES	FN		R158	0	0
Rv0951	NE	ES	FN		R159	0	0
Rv0952	NE	ES	FN		R160	0	0
Rv0956	ES	ES	TP		R161	0	0
Rv0957	ES	ES	TP		R162	0	0
Rv0971c	NE	NE	TN		R163	0	0
Rv0972c	NE	NE	TN		R164	0	0
Rv0973c	NE	NE	TN		R165	0	0
Rv0974c	NE	NE	TN		R166	0	43.6244
Rv0975c	NE	NE	TN		R167	-43.6244	0
Rv0993	ES	ES	TP		R168	0	1.50926
Rv0994	NE	NE	TN		R169	0	1.50926
Rv1001	NE	NE	TN		R170	0	1.50926
Rv1011	ES	ES	TP		R171	0	1.50926
Rv1017c	ES	ES	TP		R172	0	1.50926
Rv1018c	ES	ES	TP		R173	0	1.50926
Rv1023	NE	ES	FN		R174	0	1.50926
Rv1058	NE	NE	TN		R175	0	25.6896
Rv1070c	NE	NE	TN		R176	0.00398991	0.00398991
Rv1071c	NE	NE	TN		R177	0	18.6962
Rv1074c	NE	NE	TN		R178	0	0
Rv1076	NE	NE	TN		R179	0	0
Rv1077	NE	NE	TN		R180	0	0
Rv1079	ES	NE	FP		R181	0	1000
Rv1082	NE	NE	TN		R182	0	0
Rv1086	ES	NE	FP		R183	0	5.2496
Rv1092c	ES	ES	TP		R184	0	0.979474
Rv1093	NE	ES	FN		R185	2.99083	3.97031
Rv1098c	ES	ES	TP		R186	0	0.979474
Rv1099c	NE	NE	TN		R186b	0	1.95895
Rv1104	NE	NE	TN		R187	0	0.979474
Rv1105	NE	NE	TN		R188	0	32.7183
Rv1106c	NE	NE	TN		R189	0	16.4053
Rv1110	NE	ES	FN		R190	-1000	999.991
Rv1121	NE	NE	TN		R191	0	0
Rv1122	NE	ES	FN		R192	0	0
Rv1127c	NE	NE	TN		R193	0	0
Rv1130	NE	NE	TN		R194	0	0
Rv1131	NE	NE	TN		R195	-1000	999.988
Rv1133c	ES	ES	TP		R196	0	32.7183
Rv1141c	NE	NE	TN		R197	-993.241	1000
Rv1142c	NE	NE	TN		R198	-993.241	1000
Rv1144	NE	NE	TN		R199	0	32.7447
Rv1161	NE	NE	TN		R200	0	32.7447
Rv1162	NE	NE	TN		R201	0.0264172	32.7447
Rv1163	NE	NE	TN		R202	0.0132086	12.858
Rv1164	NE	NE	TN		R203	0	0
Rv1170	NE	NE	TN		R204	0.032943	32.7777
Rv1173	NE	NE	TN		R205	0.032943	32.7777
Rv1180	NE	NE	TN		R206	0.032943	32.7777
Rv1181	NE	NE	TN		R207	0.032943	32.7777
Rv1182	NE	NE	TN		R208	0.0513847	0.0513848
Rv1183	NE	NE	TN		R209	0.0328328	18.729
Rv1185c	NE	NE	TN		R210	0.0328328	18.729
Rv1187	NE	NE	TN		R211	0	0.00332096
Rv1188	NE	NE	TN		R212	0	0.00332096
Rv1193	NE	NE	TN		R213	0	0.00332096
Rv1201c	ES	ES	TP		R214	0.0392484	0.0392484
Rv1202	ES	ES	TP		R215	0	6.23828
Rv1206	NE	NE	TN		R216	0.100677	3.12251
Rv1207	NE	NE	TN		R217	0.100677	3.12251
Rv1223	NE	ES	FN		R218	0.100677	3.12251
Rv1240	NE	NE	TN		R219	0.100677	1.61325
Rv1248c	NE	NE	TN		R220	0.042409	0.042409
Rv1257c	NE	NE	TN		R221	0.042409	0.042409
Rv1272c	NE	NE	TN		R222	0.042409	0.042409
Rv1273c	NE	NE	TN		R223	0.042409	0.042409
Rv1284	NE	NE	TN		R224	0.042409	0.042409
Rv1285	ES	NE	FP		R225	4.17769	33.8837
Rv1286	NE	ES	FN		R226	0.010048	18.7062
Rv1288	NE	NE	TN		R227	0.156614	6.28979
Rv1293	ES	ES	TP		R228	0.156614	6.28979
Rv1294	ES	ES	TP		R229	0.135177	6.26835
Rv1295	ES	ES	TP		R230	0.0262285	6.26451
Rv1296	ES	ES	TP		R231	0.0262285	6.26451
Rv1300	NE	ES	FN		R232	0.0214371	0.0214371
Rv1304	NE	ES	FN		R233	0.0107185	0.0107185
Rv1305	NE	ES	FN		R234	0.0214371	0.0214371
Rv1306	NE	ES	FN		R235	0.0214371	0.0214371
Rv1307	NE	ES	FN		R236	0.0214371	0.0214371
Rv1308	NE	ES	FN		R237	0.0214371	0.0214371
Rv1309	NE	ES	FN		R238	0.00905732	0.00905732
Rv1310	NE	ES	FN		R239	0	6.24212
Rv1315	ES	ES	TP		R240	0	6.23828
Rv1322A	NE	NE	TN		R241	0	32.7183
Rv1323	NE	NE	TN		R242	0	11.8976
Rv1336	NE	NE	TN		R243	0	0
Rv1338	ES	ES	TP		R244	0	0
Rv1345	NE	NE	TN		R245	0.0228445	0.0228495
Rv1346	NE	NE	TN		R246	0.0995749	0.0995799
Rv1348	NE	ES	FN		R247	3.03374	36.7315
Rv1349	NE	ES	FN		R248	3.03374	36.7315
Rv1350	NE	NE	TN		R249	3.03374	36.7315
Rv1373	NE	NE	TN		R250	0	16.3634
Rv1380	ES	ES	TP		R251	0	16.3634
Rv1381	ES	ES	TP		R252	0	6.24212
Rv1383	ES	ES	TP		R253	0	6.23828
Rv1384	ES	ES	TP		R254	0	5.31158
Rv1385	ES	ES	TP		R255	0	5.31158
Rv1389	ES	ES	TP		R256	0	6.23828
Rv1391	ES	ES	TP		R257	0	32.7268
Rv1392	ES	ES	TP		R258	0	1000
Rv1399c	NE	NE	TN		R259	0.014948	11.9125
Rv1400c	NE	NE	TN		R260	0.0145733	11.9121
Rv1409	NE	ES	FN		R261	0.00981209	0.0098121
Rv1412	ES	NE	FP		R262	0.00981209	0.0098121
Rv1415	NE	ES	FN		R263	0.00981209	0.0098121
Rv1416	ES	ES	TP		R264	0.00981209	0.0098121
Rv1425	NE	NE	TN		R265	0.00981209	0.0098121
Rv1426c	NE	NE	TN		R266	0.00981209	0.0098121
Rv1427c	NE	NE	TN		R267	0.00981209	0.0098121
Rv1436	NE	ES	FN		R268	0.00981209	0.0098121
Rv1437	NE	ES	FN		R269	0.00981209	0.0098121
Rv1438	NE	ES	FN		R270	0.0289227	0.028923
Rv1445c	NE	NE	TN		R271	0.0289227	0.028923
Rv1447c	NE	NE	TN		R272	0.0289227	0.028923
Rv1448c	NE	NE	TN		R273	0.0289227	0.028923
Rv1449c	ES	ES	TP		R274	0.0289227	0.028923
Rv1451	NE	ES	FN		R275	0.0289227	0.028923
Rv1456c	NE	ES	FN		R276	0.0289227	0.028923
Rv1464	NE	ES	FN		R277	0.0062269	0.00622691
Rv1467c	NE	NE	TN		R278	0.0062269	0.00622691
Rv1472	NE	NE	TN		R279	0.0062269	0.00622691
Rv1475c	ES	ES	TP		R280	0.0062269	0.00622691
Rv1483	NE	ES	FN		R281	0.0062269	0.00622691
Rv1484	NE	ES	FN		R282	0.0210866	0.0210869
Rv1485	ES	ES	TP		R283	0.0122651	0.0122651
Rv1492	NE	NE	TN		R284	-999.988	1000
Rv1493	NE	NE	TN		R285	0.00882145	0.00882177
Rv1497	NE	NE	TN		R286	-999.991	1000
Rv1500	ES	NE	FP		R287	2.04781	45.6722
Rv1511	NE	NE	TN		R288	0.018552	0.018552
Rv1512	NE	NE	TN		R289	0.018552	0.018552
Rv1521	NE	NE	TN		R290	0.018552	0.018552
Rv1525	NE	NE	TN		R291	0.018552	0.018552
Rv1529	NE	NE	TN		R292	0.018552	0.018552
Rv1530	NE	NE	TN		R293	0.0313444	0.0313444
Rv1538c	NE	NE	TN		R294	0.0592954	18.7566
Rv1551	NE	NE	TN		R295	0	0.0134652
Rv1552	NE	NE	TN		R296	0	0.0134652
Rv1553	NE	NE	TN		R297	0	0.00784668
Rv1554	NE	NE	TN		R298	0	0.00784668
Rv1555	NE	NE	TN		R299	0.00514544	18.7025
Rv1559	NE	ES	FN		R300	0	0.00270124
Rv1568	NE	NE	TN		R301	0.00270123	0.00270124
Rv1569	NE	NE	TN		R302	-25.6869	0.00270124
Rv1570	NE	NE	TN		R303	0	25.6896
Rv1589	NE	NE	TN		R304	0.00270123	0.00270124
Rv1594	ES	ES	TP		R305	0.00311389	0.0031139
Rv1595	ES	ES	TP		R306	0.044199	26.2215
Rv1596	ES	ES	TP		R307	0.0520457	26.2267
Rv1599	ES	ES	TP		R308	0	18.6962
Rv1600	NE	ES	FN		R309	0	18.6962
Rv1601	ES	ES	TP		R310	0.0326754	0.0326853
Rv1602	ES	ES	TP		R311	0	1000
Rv1603	ES	ES	TP		R312	0	1000
Rv1606	ES	ES	TP		R313	1.96617	1.96617
Rv1609	ES	ES	TP		R314	1.96617	1.96617
Rv1611	ES	ES	TP		R315	1.96617	1.96617
Rv1612	ES	ES	TP		R316	1.96617	1.96617
Rv1613	ES	ES	TP		R317	1.96617	1.96617
Rv1617	NE	ES	FN		R318	1.96479	1.96479
Rv1622c	NE	NE	TN		R319	1.96479	1.96479
Rv1623c	NE	NE	TN		R320	1.96479	1.96479
Rv1625c	NE	NE	TN		R321	1.9746	1.9746
Rv1631	ES	ES	TP		R322	1.9746	1.9746
Rv1652	ES	ES	TP		R323	0	18.6962
Rv1653	ES	ES	TP		R324	0	18.6962
Rv1654	ES	ES	TP		R325	0	18.6962
Rv1655	ES	ES	TP		R326	0	18.6962
Rv1656	ES	ES	TP		R327	0	18.6962
Rv1658	ES	ES	TP		R328	-999.981	999.997
Rv1659	ES	ES	TP		R329	0	0.00270124
Rv1661	NE	NE	TN		R330	0	0.00270124
Rv1679	NE	NE	TN		R331	0	0
Rv1686c	NE	NE	TN		R332	0.000110219	0.000110219
Rv1687c	NE	NE	TN		R333	0	43.6244
Rv1695	ES	ES	TP		R334	0	0
Rv1699	ES	ES	TP		R335	0	18.6962
Rv1712	ES	ES	TP		R336	0	0
Rv1715	NE	NE	TN		R337	0	18.6962
Rv1731	NE	NE	TN		R338	-18.6959	0.000269509
Rv1736c	NE	NE	TN		R338b	0.000264524	0.000269509
Rv1737c	NE	NE	TN		R339	-18.6962	0
Rv1745c	ES	NE	FP		R340	-43.624	0.000379728
Rv1747	NE	NE	TN		R341	0	0
Rv1750c	NE	NE	TN		R342	0	32.7183
Rv1755c	NE	NE	TN		R343	0	32.7183
Rv1760	NE	NE	TN		R344	0	18.6962
Rv1811	NE	NE	TN		R345	0	18.6962
Rv1819c	NE	NE	TN		R346	0	18.6962
Rv1820	NE	NE	TN		R347	0	3.60695
Rv1822	NE	ES	FN		R348	0	3.60695
Rv1832	NE	ES	FN		R349	1.95571	20.6519
Rv1837c	NE	ES	FN		R350	1.95571	20.6519
Rv1843c	ES	NE	FP		R351	9.60069	53.4914
Rv1844c	NE	NE	TN		R351b	-43.6095	11.9125
Rv1854c	NE	ES	FN		R352	0	0.00270124
Rv1862	NE	NE	TN		R353	0	0.00270124
Rv1872c	NE	NE	TN		R354	-999.978	1000
Rv1878	NE	NE	TN		R355	0.0188853	0.0188856
Rv1885c	NE	NE	TN		R356	0.0188853	0.0188856
Rv1886c	ES	NE	FP		R357	-999.978	1000
Rv1900c	NE	NE	TN		R358	-37.8546	137.623
Rv1908c	ES	NE	FP		R359	0.00514544	0.00514545
Rv1912c	NE	NE	TN		R360	0	0
Rv1923	NE	NE	TN		R361	0.00514544	18.7013
Rv1925	NE	NE	TN		R362	0	25.6994
Rv1933c	NE	NE	TN		R363	0	13.0913
Rv1934c	NE	NE	TN		R364	0.00981654	0.00981654
Rv1935c	NE	NE	TN		R365	0.00981654	0.00981654
Rv1940	ES	NE	FP		R366	0	0
Rv2002	NE	NE	TN		R367	0	0
Rv2006	NE	NE	TN		R368	0.00981654	0.00981654
Rv2029c	NE	NE	TN		R369	0	0.00981654
Rv2043c	NE	NE	TN		R370	0	0.00981654
Rv2045c	NE	NE	TN		R371	0	0
Rv2048c	NE	NE	TN		R372	0	0
Rv2051c	ES	ES	TP		R373	0	0
Rv2064	NE	NE	TN		R374	0	0
Rv2065	NE	NE	TN		R375	0	18.6962
Rv2066	NE	NE	TN		R376	-1000	1000
Rv2070c	NE	NE	TN		R377	0.0404198	32.7587
Rv2071c	NE	NE	TN		R378	0	32.7183
Rv2072c	NE	NE	TN		R379	0	1000
Rv2121c	ES	ES	TP		R380	0	18.6962
Rv2122c	ES	ES	TP		R381	0.00477246	0.00477278
Rv2124c	NE	NE	TN		R382	0.00477246	0.00477278
Rv2127	NE	NE	TN		R383	0.00477246	0.00477278
Rv2130c	NE	ES	FN		R384	0.00477246	0.00477278
Rv2139	ES	ES	TP		R385	0.00954492	0.00954493
Rv2152c	ES	ES	TP		R386	0.00954492	0.00954493
Rv2153c	ES	ES	TP		R387	0.00477246	0.00477247
Rv2155c	ES	ES	TP		R388	0.00477246	0.00477247
Rv2156c	ES	ES	TP		R388b	0	0
Rv2157c	ES	ES	TP		R388c	0	0
Rv2158c	ES	ES	TP		R388d	0	0
Rv2173	NE	NE	TN		R389	0.00175247	0.00175248
Rv2178c	ES	ES	TP		R390	0.00398991	0.00398991
Rv2182c	NE	ES	FN		R391	0.00398991	0.00398991
Rv2187	NE	NE	TN		R392	0.00398991	0.00398991
Rv2192c	ES	ES	TP		R393	0.00398991	0.00398991
Rv2193	NE	ES	FN		R394	0.00398991	0.00398991
Rv2194	NE	ES	FN		R395	0.00398991	0.00398991
Rv2195	NE	ES	FN		R396	0.00398991	0.00398991
Rv2196	NE	ES	FN		R397	0.00398991	0.00398991
Rv2200c	NE	ES	FN		R398	0.000132262	0.000132262
Rv2201	ES	ES	TP		R399	0	0
Rv2202c	NE	ES	FN		R400	0	0
Rv2205c	NE	NE	TN		R401	0	0
Rv2208	NE	NE	TN		R402	0	0
Rv2210c	ES	ES	TP		R403	0	0
Rv2211c	NE	ES	FN		R404	0	0
Rv2215	NE	NE	TN		R405	0	0
Rv2217	ES	ES	TP		R406	0	0
Rv2218	ES	ES	TP		R407	0	0
Rv2220	ES	ES	TP		R408	0	25.6896
Rv2225	ES	ES	TP		R409	0	32.7183
Rv2231c	NE	NE	TN		R410	0	32.7183
Rv2241	NE	NE	TN		R411	2.20437e-05	2.20437e-05
Rv2243	NE	ES	FN		R412	0.00160919	0.00160919
Rv2244	NE	ES	FN		R413	0.00160919	0.00160919
Rv2245	NE	ES	FN		R414	0.00160919	0.00160919
Rv2246	NE	NE	TN		R415	0.00160919	0.00160919
Rv2247	NE	ES	FN		R416	0.00160919	0.00160919
Rv2249c	NE	NE	TN		R417	0.00160919	0.00160919
Rv2259	NE	NE	TN		R418	0.00160919	0.00160919
Rv2267c	NE	NE	TN		R419	0	4.98477e-06
Rv2281	NE	NE	TN		R420	0	4.98477e-06
Rv2284	NE	NE	TN		R421	0	4.98477e-06
Rv2285	NE	NE	TN		R422	0	4.98477e-06
Rv2321c	NE	NE	TN		R423	0	4.98477e-06
Rv2322c	NE	NE	TN		R424	0	4.98477e-06
Rv2332	NE	NE	TN		R425	1.97068	13.8682
Rv2334	NE	NE	TN		R426	0.00589276	11.9035
Rv2335	NE	NE	TN		R427	0.00589276	11.9035
Rv2349c	NE	NE	TN		R427b	0.000132262	0.000132262
Rv2350c	NE	NE	TN		R427c	0.000132262	0.000132262
Rv2351c	NE	NE	TN		R428	0.0017635	0.0017635
Rv2361c	ES	ES	TP		R429	0.0017635	0.0017635
Rv2380c	NE	NE	TN		R430	0.0017635	0.0017635
Rv2381c	NE	NE	TN		R431	0.000881748	0.000881749
Rv2382c	NE	NE	TN		R432	0.000220437	0.000220437
Rv2383c	NE	NE	TN		R433	0.000220437	0.000220437
Rv2384	NE	NE	TN		R434	0.000220437	0.000220437
Rv2385	NE	NE	TN		R435	0.00021944	0.000220437
Rv2386c	NE	ES	FN		R436	0	9.96554e-07
Rv2388c	NE	NE	TN		R437	0.000220437	0.000220437
Rv2391	ES	NE	FP		R438	0.000220437	0.000220437
Rv2392	ES	ES	TP		R439	0.000220437	0.000220437
Rv2397c	ES	ES	TP		R440	0	0
Rv2398c	ES	ES	TP		R441	0	0
Rv2399c	ES	ES	TP		R442	0	0
Rv2400c	ES	ES	TP		R443	0	0
Rv2421c	ES	ES	TP		R444	0	0
Rv2427c	NE	NE	TN		R445	0	0
Rv2435c	NE	NE	TN		R446	0	0
Rv2436	NE	NE	TN		R447	0	0
Rv2438c	ES	ES	TP		R448	0	0
Rv2439c	NE	ES	FN		R449	0	0
Rv2445c	ES	NE	FP		R450	0	0
Rv2447c	NE	ES	FN		R451	0	0
Rv2453c	NE	NE	TN		R452	0	0
Rv2454c	NE	ES	FN		R453	0	0
Rv2455c	NE	ES	FN		R454	0	0
Rv2458	NE	NE	TN		R455	0	0
Rv2463	NE	NE	TN		R456	0	0
Rv2465c	ES	ES	TP		R457	0	0
Rv2471	NE	NE	TN		R457b	0	0
Rv2476c	NE	NE	TN		R457c	0	0
Rv2482c	ES	NE	FP		R458	0	0
Rv2483c	NE	NE	TN		R459	0	0.0105479
Rv2484c	NE	NE	TN		R460	0	0
Rv2485c	NE	NE	TN		R461	0	0
Rv2486	NE	NE	TN		R462	0	0
Rv2495c	NE	NE	TN		R463	0	0
Rv2496c	NE	NE	TN		R464	0	0
Rv2497c	NE	NE	TN		R465	0	0
Rv2500c	NE	NE	TN		R466	0.00138107	0.00138461
Rv2501c	NE	NE	TN		R467	0.00138107	0.00138461
Rv2502c	NE	NE	TN		R468	0.00138107	11.899
Rv2503c	NE	NE	TN		R469	0.00138107	11.899
Rv2504c	NE	NE	TN		R470	0.00138107	0.00138461
Rv2505c	NE	NE	TN		R471	0.00138107	11.899
Rv2523c	ES	NE	FP		R472	0.00138107	11.899
Rv2524c	ES	ES	TP		R473	0.00138107	11.899
Rv2531c	ES	NE	FP		R474	0	11.8976
Rv2537c	ES	ES	TP		R475	0	3.21477e-07
Rv2538c	ES	ES	TP		R476	0	3.21477e-07
Rv2539c	ES	ES	TP		R477	0	3.21477e-07
Rv2540c	ES	ES	TP		R478	0	3.21477e-07
Rv2552c	ES	NE	FP		R479	0	3.21477e-07
Rv2565	NE	NE	TN		R480	0	0
Rv2573	ES	NE	FP		R481	0	0
Rv2583c	NE	NE	TN		R482	0	0
Rv2584c	NE	NE	TN		R483	0	0
Rv2589	NE	NE	TN		R484	0	0
Rv2590	NE	NE	TN		R484b	0	0
Rv2601	ES	NE	FP		R485	0	0
Rv2610c	ES	ES	TP		R486	0.000132262	0.000132262
Rv2611c	ES	ES	TP		R487	0	0
Rv2612c	ES	ES	TP		R488	0	0
Rv2671	NE	NE	TN		R489	0	0
Rv2677c	NE	ES	FN		R490	0	0
Rv2678c	ES	ES	TP		R491	0	0
Rv2679	NE	NE	TN		R492	0	0
Rv2682c	NE	ES	FN		R493	0	0
Rv2697c	ES	NE	FP		R494	0	0
Rv2701c	ES	NE	FP		R495	0.0924561	32.2451
Rv2702	NE	NE	TN		R496	0.000132262	12.8449
Rv2713	NE	NE	TN		R497	0	12.8448
Rv2724c	NE	NE	TN		R497b	0.000132262	0.000132262
Rv2726c	ES	ES	TP		R498	0	4.28161
Rv2746c	NE	ES	FN		R499	0	3.66995
Rv2747	NE	ES	FN		R500	0	4.59324
Rv2753c	ES	ES	TP		R501	0	3.2112
Rv2754c	NE	ES	FN		R502	0	3.96903
Rv2763c	NE	ES	FN		R503	0	2.8544
Rv2764c	NE	ES	FN		R504	0	2.56896
Rv2766c	NE	NE	TN		R505	0	2.33542
Rv2773c	ES	ES	TP		R506	0	2.1408
Rv2780	ES	NE	FP		R507	0	1.97613
Rv2786c	ES	ES	TP		R508	0.00589276	0.00589276
Rv2789c	NE	NE	TN		R509	0	12.8448
Rv2794c	NE	ES	FN		R510	0	4.28161
Rv2831	NE	NE	TN		R511	-0.0326268	3.63732
Rv2832c	NE	NE	TN		R512	0	4.59324
Rv2833c	NE	NE	TN		R513	0	3.2112
Rv2834c	NE	NE	TN		R514	0	3.96903
Rv2835c	NE	NE	TN		R515	0	2.8544
Rv2847c	NE	ES	FN		R516	0	2.56896
Rv2848c	NE	NE	TN		R517	0	2.33542
Rv2849c	NE	NE	TN		R518	0	2.1408
Rv2854	NE	NE	TN		R519	0	1.97613
Rv2858c	NE	NE	TN		R520	0	25.6896
Rv2860c	NE	NE	TN		R521	-25.6896	25.6896
Rv2868c	ES	ES	TP		R522	-25.6896	4.28161
Rv2870c	ES	ES	TP		R533	0	4.28161
Rv2881c	ES	ES	TP		R534	0	4.28161
Rv2900c	ES	NE	FP		R535	0	25.6896
Rv2922A	NE	NE	TN		R536	0	25.6896
Rv2930	NE	NE	TN		R537	0	0
Rv2931	NE	NE	TN		R538	0	0
Rv2932	NE	NE	TN		R539	0	0
Rv2933	NE	NE	TN		R540	0	0
Rv2934	NE	NE	TN		R541	1.0535	1.88399
Rv2935	NE	NE	TN		R542	0	0
Rv2937	NE	NE	TN		R543	0.52675	0.941996
Rv2938	NE	NE	TN		R544	1.2605	1.942
Rv2939	NE	NE	TN		R545	0.52675	0.941996
Rv2940c	ES	NE	FP		R546	0	0
Rv2941	NE	NE	TN		R547	0.52675	0.941996
Rv2942	NE	NE	TN		R548	0.52675	0.941996
Rv2948c	NE	NE	TN		R549	0.52675	0.941996
Rv2949c	NE	NE	TN		R550	0	0
Rv2950c	NE	NE	TN		R551	0.52675	0.941996
Rv2951c	NE	NE	TN		R552	0	1.97613
Rv2952	NE	NE	TN		R553	0.0193029	2.16011
Rv2957	NE	NE	TN		R554	0.0444985	2.37992
Rv2958c	NE	NE	TN		R555	0.0444985	2.61346
Rv2959c	NE	NE	TN		R556	0.0638013	2.91821
Rv2962c	NE	NE	TN		R557	0	3.3002
Rv2965c	ES	NE	FP		R558	0.0177644	3.77671
Rv2967c	NE	NE	TN		R559	0.0177644	4.38837
Rv2970c	NE	NE	TN		R560	0.351498	5.34296
Rv2981c	ES	ES	TP		R561	0.351498	5.34296
Rv2982c	NE	NE	TN		R562	0.351498	5.34296
Rv2984	NE	ES	FN		R563	0.351498	13.4752
Rv2987c	ES	ES	TP		R564	0.351498	13.4752
Rv2988c	ES	ES	TP		R565	0.758942	5.09514
Rv2992c	ES	ES	TP		R566	0.151351	5.17345
Rv2995c	ES	ES	TP		R567	0.151351	5.17345
Rv2996c	ES	ES	TP		R568	0.151351	5.17345
Rv3001c	ES	ES	TP		R569	0.151351	5.17345
Rv3002c	NE	NE	TN		R570	0.151351	5.17345
Rv3003c	NE	ES	FN		R571	0.00511414	1.26351
Rv3010c	NE	NE	TN		R571b	-8.12066	-4.54095
Rv3025c	NE	ES	FN		R572	5.2675	9.41996
Rv3028c	NE	ES	FN		R573	0	1.2584
Rv3029c	NE	ES	FN		R574	0	1.2584
Rv3039c	NE	ES	FN		R575	0.0251956	25.7148
Rv3042c	ES	ES	TP		R576	0.0251956	25.7148
Rv3043c	NE	ES	FN		R577	0.0503912	4.332
Rv3045	NE	NE	TN		R578	0.0503912	4.332
Rv3048c	ES	ES	TP		R579	0.0503912	4.332
Rv3051c	ES	ES	TP		R580	0.0503912	4.332
Rv3061c	NE	NE	TN		R581	0.0503912	4.332
Rv3068c	ES	NE	FP		R582	0.0503912	4.332
Rv3084	NE	NE	TN		R583	0.00782551	1.26622
Rv3087	NE	NE	TN		R587	0.00782551	1.26622
Rv3088	NE	NE	TN		R588	0.00271138	26.1774
Rv3089	NE	NE	TN		R589	0.00271138	0.00271138
Rv3097c	NE	NE	TN		R590	0	0
Rv3106	ES	NE	FP		R591	-0.984018	24.7056
Rv3109	NE	NE	TN		R592	0	0
Rv3111	NE	NE	TN		R593	0	0
Rv3116	NE	NE	TN		R594	0.0081567	0.00815671
Rv3119	NE	NE	TN		R595	0.0081567	0.00815671
Rv3130c	NE	NE	TN		R596	0.0081567	0.00815671
Rv3139	NE	NE	TN		R597	0.0081567	0.00815671
Rv3140	NE	NE	TN		R598	0.0081567	0.00815671
Rv3141	NE	NE	TN		R599	0.00162683	0.00162683
Rv3145	NE	NE	TN		R600	0	0
Rv3146	NE	NE	TN		R601	0	0
Rv3147	NE	NE	TN		R602	0.00652987	0.00652988
Rv3148	NE	NE	TN		R603	0.0016494	0.0016494
Rv3149	NE	NE	TN		R604	2.25727e-05	2.25728e-05
Rv3150	NE	NE	TN		R605	0	0
Rv3151	NE	NE	TN		R606	0.00488048	0.00488048
Rv3152	NE	NE	TN		R607	0.00488048	0.00488048
Rv3153	NE	NE	TN		R608	0.00488048	0.00488048
Rv3154	NE	NE	TN		R609	0	0
Rv3155	NE	NE	TN		R610	0.00488048	0.00488048
Rv3156	NE	NE	TN		R611	0.00488048	0.00488048
Rv3157	NE	NE	TN		R612	0.00325365	0.00325365
Rv3158	NE	NE	TN		R613	0.00325365	0.00325365
Rv3176c	NE	NE	TN		R614	0.00162683	0.00162683
Rv3199c	NE	NE	TN		R615	0	0
Rv3203	NE	NE	TN		R616	0	0
Rv3206c	NE	ES	FN		R617	0	0
Rv3214	NE	NE	TN		R618	0.0924561	32.2451
Rv3215	NE	ES	FN		R619	0	0
Rv3227	ES	ES	TP		R620	0.00589276	0.00589276
Rv3233c	NE	NE	TN		R621	0.00589276	0.00589276
Rv3234c	NE	NE	TN		R622	0.00589276	0.00589276
Rv3247c	ES	ES	TP		R623	0.00589276	0.00589276
Rv3248c	ES	ES	TP		R624	0.00471421	0.00471421
Rv3255c	ES	ES	TP		R625	0.00471421	0.00471421
Rv3257c	NE	ES	FN		R626	0.00471421	0.00471421
Rv3261	NE	NE	TN		R627	0.00471421	0.00471421
Rv3262	NE	NE	TN		R628	0.00117855	0.00117855
Rv3263	NE	NE	TN		R629	0.00117855	0.00117855
Rv3264c	ES	ES	TP		R630	0.00117855	0.00117855
Rv3265c	NE	ES	FN		R631	0.00117855	0.00117855
Rv3266c	ES	ES	TP		R632	0.000294638	0.000294638
Rv3274c	NE	NE	TN		R633	0.000294638	0.000294638
Rv3276c	ES	ES	TP		R634	0.000589276	0.000589276
Rv3279c	ES	ES	TP		R635	0.000294638	0.000294638
Rv3280	ES	ES	TP		R636	0.000294638	0.000294638
Rv3285	ES	ES	TP		R637	0.00589276	0.00589276
Rv3302c	NE	ES	FN		R638	0.00589276	0.00589276
Rv3303c	NE	NE	TN		R639	0.00589276	0.00589276
Rv3307	ES	NE	FP		R640	0.00589276	0.00589276
Rv3308	NE	NE	TN		R641	0.00589276	0.00589276
Rv3309c	NE	NE	TN		R642	0.00589276	0.00589276
Rv3313c	NE	NE	TN		R643	0.00179656	0.00179656
Rv3316	NE	NE	TN		R644	0	0
Rv3317	NE	NE	TN		R645	0	0
Rv3318	NE	NE	TN		R646	0	0
Rv3319	NE	NE	TN		R647	0	0
Rv3322c	NE	NE	TN		R648	0	0
Rv3339c	NE	NE	TN		R649	0.0081567	0.00815671
Rv3340	NE	NE	TN		R650	0	0
Rv3341	NE	ES	FN		R651	0	0
Rv3356c	ES	ES	TP		R652	0	0
Rv3371	NE	NE	TN		R653	0	0
Rv3372	NE	ES	FN		R654	0	0
Rv3379c	NE	NE	TN		R656	0	0
Rv3382c	NE	NE	TN		R657	0	0
Rv3383c	NE	NE	TN		R658	0	0
Rv3396c	ES	ES	TP		R659	0	0
Rv3398c	ES	NE	FP		R660	0	0
Rv3400	NE	NE	TN		R661	0	0
Rv3401	NE	NE	TN		R662	0	0
Rv3410c	ES	ES	TP		R663	0	0
Rv3411c	ES	ES	TP		R664	0	0
Rv3423c	ES	ES	TP		R665	0	0
Rv3432c	NE	NE	TN		R666	0	0
Rv3436c	NE	ES	FN		R667	0	0
Rv3464	ES	ES	TP		R668	0	0
Rv3465	ES	ES	TP		R669	0	0
Rv3468c	NE	NE	TN		R670	0	0
Rv3470c	NE	NE	TN		R671	0	0
Rv3480c	NE	NE	TN		R672	0	0
Rv3487c	NE	NE	TN		R673	0	0
Rv3490	ES	ES	TP		R674	0	0
Rv3494c	NE	NE	TN		R678	0.0385688	0.0385723
Rv3495c	NE	NE	TN		R679	0.0371877	0.0371878
Rv3496c	NE	NE	TN		R680	0.0371877	0.0371878
Rv3497c	NE	NE	TN		R681	0.0371877	0.0371878
Rv3498c	NE	NE	TN		R682	0.0371877	0.0371878
Rv3499c	NE	NE	TN		R683	0.0371877	0.0371878
Rv3500c	NE	NE	TN		R684	0.0371877	0.0371878
Rv3501c	NE	NE	TN		R685	0.004034	0.004034
Rv3502c	NE	NE	TN		R686	0.004034	0.004034
Rv3504	NE	NE	TN		R687	0.004034	0.004034
Rv3505	NE	NE	TN		R688	0.00160919	0.00160919
Rv3506	NE	NE	TN		R689	0.00160919	0.00160919
Rv3509c	NE	NE	TN		R690	0.00160919	0.00160919
Rv3513c	NE	NE	TN		R691	0.00160919	0.00160919
Rv3515c	NE	NE	TN		R692	0.00160919	0.00160919
Rv3516	NE	NE	TN		R693	0.00160919	0.00160919
Rv3522	NE	NE	TN		R694	0.00220437	0.00220437
Rv3523	NE	NE	TN		R695	0.0372345	0.0372345
Rv3526	NE	NE	TN		R696	0.0372345	0.0372345
Rv3529c	NE	NE	TN		R697	0.0372345	0.0372345
Rv3534c	NE	NE	TN		R698	0.0247595	0.0247595
Rv3535c	NE	NE	TN		R699	0.0123797	0.0123798
Rv3536c	NE	NE	TN		R700	0.000412658	0.000412658
Rv3537	NE	NE	TN		R701	0.000412658	0.000412658
Rv3538	NE	NE	TN		R702	0.000412658	0.000412658
Rv3543c	NE	NE	TN		R705	0.000412658	0.000412658
Rv3544c	NE	NE	TN		R706	0.000412658	0.000412658
Rv3546	NE	NE	TN		R707	0.000412658	0.000412658
Rv3550	NE	NE	TN		R708	0.000412658	0.000412658
Rv3556c	NE	NE	TN		R709	0.000412658	0.000412658
Rv3560c	NE	NE	TN		R710	0.000412658	0.000412658
Rv3561	NE	NE	TN		R711	0.0123797	0.0123798
Rv3562	NE	NE	TN		R712	-999.975	1000
Rv3563	NE	NE	TN		R713	0.0123797	0.0123798
Rv3564	NE	NE	TN		R714	-1000	999.975
Rv3565	NE	NE	TN		R715	-0.0251722	-0.0251721
Rv3567c	NE	NE	TN		R716	0.0251721	0.0251722
Rv3568c	NE	NE	TN		R717	0.0251721	0.0251722
Rv3569c	NE	NE	TN		R718	0.0123797	0.0123798
Rv3570c	NE	NE	TN		R719	0.0123797	0.0123798
Rv3571	NE	NE	TN		R722	0.00866582	0.00866583
Rv3572	NE	NE	TN		R723	0.0123797	0.0123798
Rv3573c	NE	NE	TN		R724	0.0123797	0.0123798
Rv3581c	ES	ES	TP		R725	0.0123797	0.0123798
Rv3582c	ES	ES	TP		R726	0.0123797	0.0123798
Rv3588c	NE	NE	TN		R727	0.0123797	0.0123798
Rv3601c	ES	ES	TP		R728	0.0123797	0.0123798
Rv3602c	ES	ES	TP		R729	0.0123797	0.0123798
Rv3606c	NE	ES	FN		R730	0.0123797	0.0123798
Rv3607c	NE	ES	FN		R731	0.000412658	0.000412658
Rv3608c	NE	ES	FN		PROT	0.0471735	0.0471736
Rv3609c	NE	ES	FN		RNA	0.00793573	0.00793574
Rv3624c	NE	ES	FN		DNA	0.00484961	0.00484962
Rv3628	ES	ES	TP		SM_MOL	0.0110219	0.0110219
Rv3634c	NE	ES	FN		PE	0.00220437	0.00220437
Rv3667	NE	NE	TN		TAG	4.54535	8.12507
Rv3696c	NE	NE	TN		PIMS	0.0198393	0.0198393
Rv3708c	ES	ES	TP		LAM	0.0017635	0.0017635
Rv3709c	ES	ES	TP		MAPC	0.0515823	0.0515823
Rv3710	ES	ES	TP		P_L_GLX	0.0374743	0.0374743
Rv3734c	NE	NE	TN		CL	0	0
Rv3740c	NE	NE	TN		LM	0.000112864	0.000112864
Rv3754	ES	ES	TP		SL_1	0	0
Rv3761c	NE	NE	TN		TDM	0	0
Rv3772	NE	NE	TN		TMM	0.0122766	0.0122766
Rv3774	NE	NE	TN		DAT	0	0
Rv3775	NE	NE	TN		PAT	0	0
Rv3784	NE	NE	TN		MPD	0	0
Rv3790	ES	ES	TP		DIM	0	0
Rv3791	ES	ES	TP		GLUCAN	0	0
Rv3792	ES	ES	TP		BIOMASS	0.220437	0.220437
Rv3793	ES	ES	TP		BXT	0.220437	0.220437
Rv3794	ES	ES	TP		R800	9.99999	10
Rv3795	ES	ES	TP		R801	0	0
Rv3797	NE	NE	TN		R803	0	0
Rv3799c	ES	ES	TP		R804	11.1425	20
Rv3800c	ES	ES	TP		R805	-8.62572	-2.56691
Rv3801c	ES	ES	TP		R806	0	0
Rv3802c	ES	ES	TP		R807	0	0
Rv3804c	ES	NE	FP		R808	0	0
Rv3806c	ES	ES	TP		R809	0	0
Rv3808c	ES	ES	TP		R810	0	0
Rv3809c	ES	ES	TP		R811	0	0
Rv3818	ES	NE	FP		R812	0	1
Rv3823c	NE	NE	TN		R814	0	0
Rv3826	NE	NE	TN		R815	0	0
Rv3838c	ES	ES	TP		R816	0	0
Rv3858c	NE	ES	FN		R817	0	0
Rv3859c	NE	ES	FN		R818	0	0
Rv3913	ES	ES	TP		R819	0	0
Rv0805	NE	NE	TN		R820	0	0
Rv1302	NE	ES	FN		R821	0	0
Rv2289	NE	NE	TN		R822	0	0
Rv2136c	NE	NE	TN		R823	0	0
Rv2605c	NE	NE	TN		R824	0	0
Rv1328	NE	NE	TN		R825	0	0
Rv1213	NE	NE	TN		R826	0	0
Rv1212c	NE	NE	TN		R827	0	0
Rv3032	NE	ES	FN		R828	0	0
Rv1326c	NE	ES	FN		R829	0	0
Rv0127	NE	NE	TN		R830	0	0
Rv1327c	NE	ES	FN		R831	0	0
Rv1564c	NE	NE	TN		R832	0	0
Rv1563c	NE	NE	TN		R833	0	0
Rv1562c	NE	NE	TN		R834	0	0
Rv1826	NE	ES	FN		R835	0	0
Rv1604	NE	NE	TN		R836	0	0
Rv0855	NE	NE	TN		R837	0	0
Rv1094	NE	ES	FN		R838	0	0
Rv0824c	NE	ES	FN		R839	0	0
Rv0373c	NE	NE	TN		R840	0	0
Rv0374c	NE	NE	TN		R841	0.016982	0.016992
Rv0375c	NE	NE	TN		R842	0	0
Rv1236	NE	NE	TN		R843	0	0
Rv1237	NE	NE	TN		R844	0	0
Rv1238	NE	NE	TN		R845	0	0
Rv0773c	NE	NE	TN		R846	0	0
Rv2394	NE	NE	TN		R847	0	0
Rv0470c	NE	NE	TN		R848	0	0
Rv2928	NE	NE	TN		R849	0	0
Rv1662	NE	NE	TN		R850	0	0
Rv1663	NE	NE	TN		R851	0	1
Rv2855	NE	NE	TN		R852	0	0
Rv0252	NE	NE	TN		R853	0	0
Rv0253	NE	NE	TN		R854	0	0
Rv1264	NE	NE	TN		R855	0	0
Rv1647	NE	NE	TN		R856	0	0
Rv2212	NE	NE	TN		R857	0	0
Rv0386	NE	NE	TN		R858	0	0
Rv1318c	NE	NE	TN		R859	0	0
Rv1319c	NE	NE	TN		R860	0	0
Rv1320c	NE	NE	TN		R861	0	0
Rv3645	NE	ES	FN		R862	0	0
Rv3389c	NE	NE	TN		R863	0.245372	1
Rv3545c	NE	NE	TN		R864	0.99999	1
Rv3518c	NE	NE	TN		R865	0	0
Rv0860	NE	NE	TN		R866	0	0
Rv3541c	NE	NE	TN		R867	0	0
Rv3542c	NE	NE	TN		R868	0	0
Rv3540c	NE	NE	TN		R869	0	0
					R870	0	0
					R871	0	0
					R872	0	0
					R873	0	0
					R874	0	0
					R875	0	0
					R876	0	0
					R877	0	0
					R878	0	0
					R879	0	0
					R880	0	0
					R881	0	0
					R882	0	1
					R883	0	0
					R884	0	0
					R885	0	0
					R886	0	0
					R887	0	0
					R888	0	0
					R889	0	0
					R890	0	0
					R891	0	0
					R892	0	0
					R893	0	0
					R894	0	0
					R895	0	0
					R896	0	0
					R897	0	0
					R898	0	0
					R899	0	0
					R900	0	0
					R901	0	0
					R902	0	0
					R903	0	0
					R904	0	0
					R905	0	0
					R906	0	0
					R907	0	0
					R908	0	0
					R909	0	0
					R910	0	0
					R911	0	0
					R912	0	0
					R913	0	0
					R914	0	0
					R915	0	0
					R916	0	0
					R917	0	0
					R918	0.733747	1
					R919	0	0
					R920	0	0
					R921	0	0
					R922	0	0
					R923	0	0
					R924	0.000264524	0.000264525
					R925	0	0.0118976
					R926	0	0
					R927	0	0
					R928	0	0
					R929	0	0
					R930	0	0
					R931	0	0
					R932	0	0
					R934	0	0
					R935	0	0
					R936	0	0
					R937	0	0
					R938	0	0
					R940	0	0
					R941	0	0
					iNJ661_ACGAMT	0	0
					iNJ661_CDAPPA160	0	26.1746
					UDPP	0	0
					iNJ661_FCOAH2	0	0
					iNJ661_GLCP	0	0
					iNJ661_GLGC	0	0
					iNJ661_GLCS1	0	0
					GLUCANBRANCH	0	0
					MALTOKINASE	0	0
					MLT1P	0	0
					TREX	0	0
					TREY	0	0
					TREZ	0	0
					iNJ661_GLYCL	0	0
					iNJ661_MI3PP	0	0
					iNJ661_MI4PP	0	0
					iNJ661_DESAT18	0	3.19961
					iNJ661_CODH3	0	0
					COxt	0	0
					iNJ661_MALTabc	0	0
					iNJ661_GTMLT	0	0
					iNJ661_MYC1CYC1	0	0
					iNJ661_MYC1CYC2	0	0
					iNJ661_MYC1CYC3	0	0
					iNJ661_PREPHACPH	0	0
					iNJ661_PREPPACPH	0	0
					iNJ661_FASM1601	0	0
					iNJ661_FASM180	0	0
					iNJ661_FASM1801	0	0
					iNJ661_FASM2001	0	0
					iNJ661_FASM2002	0	0
					iNJ661_MYCTR	0	0
					R116	0	0
					3B-HydroxysteroidDehydrogenase	0	0
					Pantothenate_Transport	0	0
					R-c12-enoyl-CoAhydratase	0	1000
					R-c12-enoyl-CoAdehydratase	0	1000
					R-c14-enoyl-CoAhydratase	0	1000
					R-c14-enoyl-CoAdehydratase	0	1000
					R-c16-enoyl-CoAhydratase	0	1000
					R-c16-enoyl-CoAdehydratase	0	1000
					Cholesterol_Cyp125	0	0
					Cholesterol_FadD	0	0
					Cholesterol_FadE	0	0
					Cholesterol_echA	0	0
					Cholesterol_fadB	0	0
					Chol_fadA5	0	0
					Chol_fadE	0	0
					Chol_echA	0	0
					Chol_fadB	0	0
					Bisnorchol_fadA5	0	0
					Bisnorchol_fadE	0	0
					Bisnorchol_MaoC	0	0
					Bisnorchol_Ltp2	0	0
					Androst_HsaD	0	0
					Androst_HsaEFG	0	0
					DOHNAA_fadD3	0	0
					DOHNAA_hydroxy	0	0
					DOHNAA_fadE30	0	0
					DOHNAA_hydroxy2	0	0
					DOHNAA_oxo	0	0
					HMOOI-CARBOXYLATE-Transport	0	0
					DOHNAA_carboxylate	0	0
					bDG6P_Transport	0	0

## Sheet: iEK1011
Vector_LocusNames	InsilicoEssential	ExperimentalEssential	Confusion_Matrix		Rxns	FVAmin	FVAmax
Rv2573	ES	NE	FP		2AGPEAT160	0	3.48156e-05
Rv2589	NE	NE	TN		2AGPEAT180	0	3.48156e-05
Rv1135A	NE	NE	TN		5DGLCNR	0	0
Rv1323	NE	NE	TN		AACPS10	0.00747445	0.00747449
Rv3535c	NE	NE	TN		AACPS11	0.000784717	0.000786676
Rv0254c	NE	NE	TN		AACPS3	0.034983	0.0350093
Rv3280	ES	ES	TP		ABTA	0	3.48156e-05
Rv3285	ES	ES	TP		ACACT1r	0	8.86268e-08
Rv3799c	ES	ES	TP		ACALD	0.032758	0.897395
Rv3441c	ES	ES	TP		ACBIPGT	0	0
Rv1302	ES	ES	TP		ACCC	0.005731	0.00573103
Rv1654	ES	ES	TP		ACChex_1	0.005731	0.00573103
Rv2747	NE	ES	FN		ACGAMPM	-6.96312e-05	0
Rv3002c	NE	NE	TN		ACGAMT	8.88933e-05	8.88937e-05
Rv3003c	NE	ES	FN		ACGK	0.0146437	0.0314984
Rv3470c	NE	NE	TN		ACGS	0	0
Rv0409	NE	NE	TN		ACHBS	0.0106685	0.0106927
Rv1820	NE	NE	TN		ACKr	0.00148162	0.0170687
Rv3509c	NE	NE	TN		ACLS	0.0829234	0.082964
Rv1475c	NE	ES	FN		ACODA	0	0
Rv1655	ES	ES	TP		ACONT	1.72838	1.72867
Rv3310	NE	NE	TN		ACOTA	-0.0314984	-0.0146437
Rv2523c	NE	NE	TN		ACP1_FMN	0	6.96312e-05
Rv3667	NE	NE	TN		ACPS1	0	0
Rv3313c	NE	NE	TN		ACS	0	6.96312e-05
Rv0812	ES	ES	TP		ACS2	0	0
Rv2236c	NE	NE	TN		ACYSBMNt	0	0
Rv0013	ES	ES	TP		ADA	0	6.96312e-05
Rv1005c	ES	ES	TP		ADCL	9.7284e-05	0.000103189
Rv0255c	NE	NE	TN		ADCPS1	0	0
Rv0733	ES	NE	FP		ADCPS2	0	0
Rv0386	NE	NE	TN		ADCS	9.7284e-05	0.000103189
Rv1120c	NE	NE	TN		ADCYRS	0	0
Rv1264	NE	NE	TN		ADK1	-999.72	0.279824
Rv1318c	NE	NE	TN		ADK2	0	1000
Rv1319c	NE	NE	TN		ADMDC	0	0
Rv1320c	NE	NE	TN		ADNCYC	0	3.48156e-05
Rv1625c	NE	NE	TN		ADNK1	0	0.0105195
Rv1647	NE	NE	TN		ADNK3	0	0.0105195
Rv1900c	NE	NE	TN		ADNK4	0	0.0105195
Rv2212	NE	NE	TN		ADOCBIK	0	0
Rv2435c	NE	NE	TN		ADOCBLS	0	0
Rv3645	NE	ES	FN		ADPT	0.00257199	0.00267644
Rv2202c	NE	ES	FN		ADSK	0	6.96312e-05
Rv2208	NE	NE	TN		ADSL1r	0.0224494	0.022519
Rv2584c	NE	NE	TN		ADSL2r	0.051748	0.0517495
Rv1286	ES	ES	TP		ADSS	0.0224494	0.022519
Rv0777	ES	ES	TP		AFTA	8.88933e-05	8.88937e-05
Rv0357c	ES	ES	TP		AGDC	0	6.96312e-05
Rv3792	ES	ES	TP		AGMT	0	0
Rv3332	NE	NE	TN		AGPAT160	0.034983	0.0350034
Rv2182c	NE	ES	FN		AGPAT160190	0.00450315	0.00450318
Rv2483c	NE	NE	TN		AGPAT190	0.00148565	0.00148566
Rv1652	ES	ES	TP		AGPR	-0.0314984	-0.0146437
Rv3248c	ES	ES	TP		AHCi	0.0130915	0.0131147
Rv0091	NE	NE	TN		AHCYSNS	0	0
Rv0423c	ES	ES	TP		AHMMPS	9.7284e-05	9.72845e-05
Rv0957	ES	ES	TP		AICART	0.0608583	0.0608638
Rv3275c	ES	ES	TP		AIRCr	0.051748	0.0517495
Rv3276c	ES	ES	TP		AKGDb	0	6.96312e-05
Rv2215	NE	NE	TN		ALAALAD	0	6.96312e-05
Rv2911	NE	NE	TN		ALAALAr	0.00506837	0.00513801
Rv3330	NE	NE	TN		ALAD_L	0	999.911
Rv2981c	ES	ES	TP		ALAR	0.0101367	0.010276
Rv2780	NE	NE	TN		ALAt2r	-3.27676e-05	0
Rv3423c	ES	ES	TP		ALDD1	0	0
Rv1895	NE	NE	TN		ALDD19xr	0	5.84318e-06
Rv2259	NE	NE	TN		ALDD2x	0	6.96312e-05
Rv3045	NE	NE	TN		AMAOTr	0	0
Rv2858c	NE	NE	TN		AMID4	0	0
Rv0147	NE	NE	TN		AMMQT8	0.00136531	0.00143495
Rv0458	NE	NE	TN		AMMQT8_2	0	6.96312e-05
Rv0768	NE	NE	TN		AMPTASECG	0	2.32104e-05
Rv3293	NE	NE	TN		ANPRT	0.00244718	0.0024511
Rv1568	NE	NE	TN		ANS	0.00244718	0.0024511
Rv1263	NE	NE	TN		AOXSr	0	0
Rv2363	NE	NE	TN		APRAUR	0.00426834	0.00426836
Rv2888c	NE	NE	TN		ARACHTA	0	7.91826e-07
Rv3175	NE	NE	TN		ARB_Dabc	0	0
Rv3375	NE	NE	TN		ARBabc	0	9.28416e-05
Rv2467	NE	NE	TN		ARBt2r	-9.28416e-05	0
Rv2192c	ES	ES	TP		ARGDC	0	0
Rv1609	ES	ES	TP		ARGDr	0	3.48156e-05
Rv0032	NE	NE	TN		ARGSL	0.0146437	0.0146785
Rv1569	NE	NE	TN		ARGSS	0.0146437	0.0146785
Rv1409	NE	ES	FN		ARGt5r	-6.63154e-06	0
Rv2671	NE	NE	TN		ASAD	-0.04548	-0.0454558
Rv2531c	NE	NE	TN		ASNN	0	2.32104e-05
Rv1001	NE	NE	TN		ASNS1	0.00580044	0.00582365
Rv1659	ES	ES	TP		ASNt2r	-1.29546e-05	0
Rv1658	ES	ES	TP		ASP1DC	0.00238346	0.00241623
Rv2320c	NE	NE	TN		ASPCT	0.037569	0.0375739
Rv3708c	ES	ES	TP		ASPK	0.0454558	0.04548
Rv1538c	NE	NE	TN		ASPO5	0	2.93184e-05
Rv2201	ES	ES	TP		ASPTA	-0.198252	-0.198182
Rv0346c	NE	NE	TN		ASPt2r	-2.93184e-05	0
Rv2127	NE	NE	TN		AST	0	9.94731e-06
Rv3601c	ES	ES	TP		ATPPRT	0.00911028	0.00911573
Rv1380	ES	ES	TP		ATPS4r	6.99994	7.00084
Rv3709c	ES	ES	TP		BACCL	0	0
Rv1595	ES	ES	TP		BALAt2r	-3.27676e-05	0
Rv0337c	ES	ES	TP		BDH	-8.86268e-08	0
Rv2121c	ES	ES	TP		BETALDHx	0	0
Rv1304	NE	ES	FN		BMNMSHS	0	0
Rv1305	NE	ES	FN		BMNt	0	0
Rv1306	NE	ES	FN		BPNT	0	6.96312e-05
Rv1307	NE	ES	FN		BTS2	-3.51082e-06	0
Rv1308	NE	ES	FN		BTS3r	-3.51082e-06	0
Rv1309	NE	ES	FN		CAATPS	0	0.000278525
Rv1310	NE	ES	FN		CAT	0.00168148	0.00182074
Rv3279c	NE	ES	FN		CAt4	-0.00055705	0
Rv0522	NE	NE	TN		CBIAT	0	0
Rv0223c	NE	NE	TN		CBLAT	0	0
Rv2131c	NE	NE	TN		CBPS	0.0522127	0.0522226
Rv1589	NE	NE	TN		CDAPPA160	0	3.48156e-05
Rv0107c	NE	NE	TN		CDAPPA160190	0	3.48156e-05
Rv1908c	NE	NE	TN		CDAPPA190	0	3.48156e-05
Rv1607	NE	NE	TN		CDPMEK	0.0578244	0.0578319
Rv2849c	NE	NE	TN		CDPPT160	0	2.32104e-05
Rv1383	ES	ES	TP		CDPPT160190	0.00150608	0.00150609
Rv1384	ES	ES	TP		CHLabc	0	3.48156e-05
Rv2289	NE	NE	TN		CHOLD	0	0
Rv1011	ES	ES	TP		CHORM	0.00980842	0.00981426
Rv2612c	ES	ES	TP		CHORS	0.0145725	0.0145784
Rv3756c	NE	NE	TN		CHRPL	0.000784717	0.000786676
Rv3757c	NE	NE	TN		CIGAMS	0.00159303	0.00159303
Rv3758c	NE	NE	TN		CITL	0	6.96312e-05
Rv3759c	NE	NE	TN		CITabc	0.999972	1
Rv0948c	NE	ES	FN		CLPNS160190	0.000712484	0.000712487
Rv1885c	NE	NE	TN		CMCBTFL	0.000592361	0.000680991
Rv2540c	ES	ES	TP		CMCBTFU	0.000592361	0.000680991
Rv2949c	ES	NE	FP		CMLDC	0	0
Rv2130c	ES	ES	TP		CO2t	-4.53207	0
Rv2498c	NE	NE	TN		COAt	-1.45952e-06	0
Rv3075c	NE	NE	TN		COBALTt5	0	0
Rv1822	ES	ES	TP		COCHL	0	0
Rv1348	ES	ES	TP		COt	0	4.64208e-05
Rv1349	ES	ES	TP		CPC6R	0	0
Rv2895c	ES	NE	FP		CPPPGO	0.000194568	0.000194569
Rv0464c	NE	NE	TN		CRNabc	0	0
Rv0771	NE	NE	TN		CS	0.72838	0.728728
Rv1239c	NE	NE	TN		CTPS1	0.0348492	0.0349885
Rv2062c	NE	NE	TN		CTPS2	0	6.96312e-05
Rv2070c	NE	NE	TN		CYANST	0	0
Rv2388c	ES	NE	FP		CYO1a	0	11.1751
Rv0889c	NE	NE	TN		CYO1b	0	11.1751
Rv0896	NE	ES	FN		CYRDAAT	0	0
Rv1699	ES	ES	TP		CYRDAR2	0	0
Rv0390	NE	NE	TN		CYSS	0	6.96312e-05
Rv0815c	NE	NE	TN		CYSTL	0	6.96312e-05
Rv2291	NE	NE	TN		CYSTS	0	0.00701328
Rv3117	NE	NE	TN		CYTBD	0.0374298	11.2129
Rv3283	NE	NE	TN		CYTBD2	0	11.1753
Rv2194	ES	ES	TP		CYTD	0	3.48156e-05
Rv2195	ES	ES	TP		CYTDK2	0	6.96312e-05
Rv2196	ES	ES	TP		CYTDt2	-4.85799e-06	0
Rv1451	ES	ES	TP		CYTK1	0.0657661	0.0658358
Rv2193	ES	ES	TP		CYTK2	0	3.48156e-05
Rv2200c	ES	ES	TP		Clt	0	0
Rv3043c	ES	ES	TP		Cuabc	0	3.48156e-05
Rv1336	NE	NE	TN		Cut1	0	3.48156e-05
Rv2334	NE	NE	TN		DADA	0	6.96312e-05
Rv0075	NE	NE	TN		DADK	-0.000424647	-0.000389829
Rv2294	NE	NE	TN		DAGK160	0	6.96312e-05
Rv1077	NE	NE	TN		DALAOX	0	0.000139262
Rv1620c	NE	NE	TN		DALAt2r	-3.27676e-05	0
Rv1621c	NE	NE	TN		DAPDC	0.0095832	0.00959249
Rv1622c	ES	NE	FP		DAPE	0.00982191	0.0098312
Rv1623c	ES	NE	FP		DASYN160	0.0341026	0.0341451
Rv3315c	NE	NE	TN		DASYN160190	0.00367648	0.0037113
Rv1712	ES	ES	TP		DASYN190190	0.000706525	0.000741341
Rv0143c	NE	NE	TN		DB4PS	0.00853667	0.00853671
Rv0092	NE	NE	TN		DBTS	0	0
Rv0103c	NE	NE	TN		DCPDP	0	0
Rv0499	NE	NE	TN		DCPDPP	0.00631142	0.00631145
Rv2252	NE	NE	TN		DCPDPS	0	0.00416013
Rv1905c	NE	NE	TN		DCPE	0.00631142	0.00631145
Rv1704c	NE	NE	TN		DCPT	0.00631142	0.00631145
Rv1293	ES	ES	TP		DCTPD	0	6.96312e-05
Rv2726c	ES	ES	TP		DCTPD2	0	6.96312e-05
Rv2881c	ES	ES	TP		DCYTD	0	0
Rv1940	ES	NE	FP		DDPA	0.0145725	0.0145809
Rv1570	NE	NE	TN		DESAT16	0	1.26602e-05
Rv2136c	ES	NE	FP		DESAT18_1	0.0626188	0.0626689
Rv3807c	ES	NE	FP		DGC3D	0	0
Rv3790	ES	ES	TP		DGK1	0	0
Rv3791	ES	ES	TP		DHAD1	0.0829234	0.082964
Rv3806c	ES	ES	TP		DHAD2	0.0106685	0.0106927
Rv0321	NE	NE	TN		DHDPRy	0.00982191	0.0098312
Rv2178c	ES	ES	TP		DHDPS	0.00982191	0.0098312
Rv3229c	NE	NE	TN		DHFR_copy1	-1000	0.00133766
Rv0824c	NE	ES	FN		DHFS	9.7284e-05	9.72845e-05
Rv1094	NE	ES	FN		DHNAOT	0.00143494	0.00143495
Rv1714	NE	NE	TN		DHNPA_1	0	9.72845e-05
Rv1928c	NE	NE	TN		DHNPA2r	0	9.72845e-05
Rv1389	ES	ES	TP		DHORTS	-0.0375739	-0.037569
Rv0189c	ES	ES	TP		DHPPDA	0	0.00426836
Rv2773c	ES	ES	TP		DHPPDA2	0	0.00426836
Rv2753c	ES	ES	TP		DHPS2	0	9.72845e-05
Rv2763c	NE	ES	FN		DHQTi	0.0145725	0.0145809
Rv2447c	ES	ES	TP		DHQS	0.0145725	0.0145809
Rv0534c	ES	ES	TP		DMATT	0.00578961	0.0057915
Rv3607c	ES	ES	TP		DMPPS	0	0.0578319
Rv1381	ES	ES	TP		DNMPPA	9.7284e-05	9.72845e-05
Rv1207	NE	NE	TN		DNTPPA	9.7284e-05	9.72845e-05
Rv3608c	NE	ES	FN		DPCOAK	0.00238346	0.00238492
Rv2537c	ES	ES	TP		DPPS	0	0.00416013
Rv2538c	ES	ES	TP		DPR	0.00238346	0.00238492
Rv2173	NE	NE	TN		DRPA	0	1.40433e-05
Rv3383c	NE	NE	TN		DSERt2	0	0
Rv3398c	ES	NE	FP		DTMPK	0.00124037	0.00127519
Rv1110	NE	ES	FN		DURIK1	0	0
Rv1631	ES	ES	TP		DURIPP	0	0
Rv0478	NE	NE	TN		DUTPDP	0	3.48156e-05
Rv3247c	ES	ES	TP		DXPRIi	0.0578244	0.0578319
Rv2697c	NE	NE	TN		DXPS	0.0579217	0.0579292
Rv2870c	ES	ES	TP		ENO	2.21439	2.21496
Rv2682c	NE	ES	FN		ETHAt	-6.18944e-05	0
Rv3379c	NE	NE	TN		EX_acysbmn_e	0	0
Rv1023	NE	ES	FN		EX_ala_B_e	0	3.27676e-05
Rv0098	NE	NE	TN		EX_ala__D_e	0	3.27676e-05
Rv1618	NE	NE	TN		EX_ala__L_e	0	3.27676e-05
Rv2605c	NE	NE	TN		EX_arab__D_e	0	0
Rv0035	NE	NE	TN		EX_arab__L_e	0	0
Rv0099	NE	NE	TN		EX_arg__L_e	0	6.63154e-06
Rv0119	NE	NE	TN		EX_asn__L_e	0	1.29546e-05
Rv0166	NE	NE	TN		EX_asp__L_e	0	2.93184e-05
Rv0214	NE	NE	TN		EX_atp_e	0	0
Rv0270	NE	NE	TN		EX_bmn_e	0	0
Rv0404	NE	NE	TN		EX_ca2_e	0	0
Rv0551c	NE	NE	TN		EX_chol_e	0	0
Rv0852	NE	NE	TN		EX_cit_e	-1	-0.999972
Rv1058	NE	NE	TN		EX_cl_e	0	0
Rv1185c	NE	NE	TN		EX_co2_e	0	4.53207
Rv1193	NE	NE	TN		EX_coa_e	0	1.45952e-06
Rv1206	NE	NE	TN		EX_cobalt2_e	0	0
Rv1427c	NE	NE	TN		EX_crn_e	0	0
Rv1521	NE	NE	TN		EX_cu2_e	0	0
Rv1529	NE	NE	TN		EX_cytd_e	0	4.85799e-06
Rv1549	NE	NE	TN		EX_etha_e	0	6.18944e-05
Rv1550	NE	NE	TN		EX_fe2_e	0	0
Rv1750c	NE	NE	TN		EX_fe3_e	-0.000680991	-0.000680988
Rv1925	NE	NE	TN		EX_fum_e	0	2.93184e-05
Rv2187	NE	NE	TN		EX_gal_e	0	0
Rv2505c	NE	NE	TN		EX_glc__D_e	-1	-0.999989
Rv2590	NE	NE	TN		EX_glu__L_e	-1	-0.999977
Rv2930	NE	NE	TN		EX_gly_e	0	4.4564e-05
Rv2941	NE	NE	TN		EX_glyb_e	0	0
Rv2948c	NE	NE	TN		EX_glyc3p_e	0	0
Rv2950c	NE	NE	TN		EX_glyc_e	-1	-0.999981
Rv3089	NE	NE	TN		EX_gthrd_e	0	0
Rv3506	NE	NE	TN		EX_h2_e	0	0.000139262
Rv3513c	NE	NE	TN		EX_h2co3_e	0	4.53207
Rv3515c	NE	NE	TN		EX_h2o_e	4.37285	8.90492
Rv3561	NE	NE	TN		EX_h2s_e	0	9.28416e-06
Rv3801c	ES	ES	TP		EX_h_e	-3.82286	-3.82252
Rv3826	NE	NE	TN		EX_hdca_e	0	0
Rv0468	NE	NE	TN		EX_his__L_e	0	5.45236e-06
Rv0859	NE	NE	TN		EX_id3acald_e	0	3.92288e-06
Rv0860	NE	NE	TN		EX_ile__L_e	0	8.98467e-06
Rv1144	NE	NE	TN		EX_k_e	0	0
Rv1350	ES	NE	FP		EX_lac__L_e	0	3.27676e-05
Rv1484	ES	ES	TP		EX_lcts_e	0	0
Rv2524c	ES	ES	TP		EX_leu__L_e	0	1.42833e-05
Rv2947c	ES	NE	FP		EX_lys__L_e	0	9.28416e-06
Rv0533c	NE	NE	TN		EX_mal__L_e	0	2.93184e-05
Rv1662	NE	NE	TN		EX_malt_e	0	0
Rv1663	NE	NE	TN		EX_malthp_e	0	0
Rv2940c	ES	NE	FP		EX_meoh_e	0	0
Rv0363c	NE	ES	FN		EX_met__L_e	0	0
Rv1099c	NE	NE	TN		EX_mg2_e	0	0
Rv0727c	NE	NE	TN		EX_na1_e	0	0
Rv1485	ES	ES	TP		EX_nh4_e	0.131594	0.131708
Rv0087	NE	NE	TN		EX_no2_e	0.032758	0.0328403
Rv2899c	NE	NE	TN		EX_no3_e	0	0
Rv2900c	NE	NE	TN		EX_no_e	0	0
Rv0084	NE	NE	TN		EX_o2_e	-5.64162	-5.64068
Rv2786c	ES	ES	TP		EX_ocdca_e	-0.0893695	-0.0893194
Rv2211c	NE	ES	FN		EX_orn_e	0	1.39262e-05
Rv1552	NE	NE	TN		EX_pac_e	0	5.84318e-06
Rv1553	NE	NE	TN		EX_pdima_e	0	7.91826e-07
Rv1554	NE	NE	TN		EX_phdca_e	0	1.95914e-06
Rv1555	NE	NE	TN		EX_phe__L_e	0	5.60788e-06
Rv3316	NE	NE	TN		EX_pi_e	-0.161851	-0.161845
Rv3317	NE	NE	TN		EX_ppa_e	0	0
Rv3318	NE	NE	TN		EX_ppdima_e	0	5.70261e-07
Rv3319	NE	NE	TN		EX_pro__L_e	0	1.46592e-05
Rv0247c	NE	NE	TN		EX_pyr_e	0	4.285e-05
Rv0248c	NE	NE	TN		EX_rib__D_e	0	0
Rv2957	NE	NE	TN		EX_ser__D_e	0	0
Rv0992c	NE	NE	TN		EX_ser__L_e	0	2.65262e-05
Rv2964	NE	NE	TN		EX_skm_e	0	8.39773e-06
Rv1098c	NE	ES	FN		EX_so4_e	-0.0162026	-0.0161933
Rv2443	ES	NE	FP		EX_succ_e	2.84421	2.84458
Rv2610c	ES	ES	TP		EX_tartr__L_e	0	0
Rv1500	ES	NE	FP		EX_thr__L_e	0	1.35866e-05
Rv2188c	ES	ES	TP		EX_tre_e	0	0
Rv1159	ES	NE	FP		EX_trp__L_e	0	3.81541e-06
Rv0334	ES	ES	TP		EX_tsul_e	0	0
Rv0524	ES	ES	TP		EX_ttdca_e	0	0
Rv1551	NE	NE	TN		EX_tyr__L_e	0	5.84318e-06
Rv2482c	NE	NE	TN		EX_val__L_e	0	1.63838e-05
Rv2427c	NE	NE	TN		EX_ac_e	0	0.00011141
Rv1121	NE	NE	TN		EX_4abz_e	0	5.90512e-06
Rv1447c	NE	NE	TN		EX_for_e	0	9.28416e-05
Rv3782	ES	ES	TP		EX_akg_e	0	2.32104e-05
Rv3808c	ES	ES	TP		EX_gua_e	0	0
Rv0620	NE	NE	TN		EX_ad_e	0	0
Rv0618	NE	NE	TN		ADtr	0	0
Rv0619	NE	NE	TN		EX_urea_e	0	0
Rv0993	ES	ES	TP		FACOAE140_1	0	3.48156e-05
Rv3331	NE	NE	TN		FACOAE160	0	3.48156e-05
Rv1436	NE	ES	FN		FACOAE180	0	3.48156e-05
Rv0956	ES	ES	TP		FACOAL140_1	0	3.48156e-05
Rv1832	NE	ES	FN		FACOAL160	0.00178309	0.00181791
Rv1826	NE	ES	FN		FACOAL161	-0.0408369	-0.0408165
Rv3303c	NE	NE	TN		FACOAL180	0.0626188	0.0626689
Rv3436c	ES	ES	TP		FACOAL181_2	-0.00123748	-0.00119026
Rv1512	NE	NE	TN		FACOAL200	0	7.91826e-07
Rv0070c	NE	NE	TN		FACOAL80	-0.0206149	-0.0205969
Rv1093	NE	ES	FN		FACOALPHDCA	-0.000786676	-0.000784717
Rv1235	NE	NE	TN		FACOALPREPH	-7.91826e-07	3.48156e-05
Rv1236	NE	NE	TN		FAH4	0	0
Rv1237	NE	NE	TN		FAMPL1	0.00196487	0.00196867
Rv1238	NE	NE	TN		FAMPL2	0.00129935	0.00130314
Rv2038c	NE	NE	TN		FAMPL3	0.00103109	0.00103488
Rv2039c	NE	NE	TN		FAMPL4	0.000267896	0.000267897
Rv2040c	NE	NE	TN		FAMPL5	0.00116021	0.00116401
Rv2041c	NE	NE	TN		FAO1	0	3.76385e-06
Rv2316	NE	NE	TN		FAO10	0	1.16052e-05
Rv2317	NE	NE	TN		FAO11	0	1.16052e-05
Rv2318	NE	NE	TN		FAO2	0	5.20607e-06
Rv1213	NE	NE	TN		FAO3	0	1.01282e-05
Rv1878	NE	NE	TN		FAS100	0.00148273	0.00149047
Rv2220	NE	ES	FN		FAS120	0.00148273	0.00149047
Rv2222c	NE	NE	TN		FAS140	0.00148273	0.00149047
Rv2860c	NE	NE	TN		FAS160	0	7.7368e-06
Rv2439c	NE	ES	FN		FAS161	0	4.80215e-06
Rv3704c	NE	NE	TN		FAS180	0	6.71144e-06
Rv3432c	NE	NE	TN		FAS181	0	7.42733e-06
Rv2476c	NE	NE	TN		FAS200	0.00285966	0.00286204
Rv0808	ES	ES	TP		FAS240_L	0.0185579	0.018558
Rv1338	ES	ES	TP		FAS260	0.0185579	0.018558
Rv3858c	NE	ES	FN		FAS80_L	0	1.03157e-05
Rv3859c	NE	ES	FN		FASPHDCA	0.000784717	0.000786676
Rv2832c	NE	NE	TN		FASm1601	0.000143007	0.000143008
Rv2833c	NE	NE	TN		FASm180	0.0191245	0.0191245
Rv2834c	NE	NE	TN		FASm1801	0.000143007	0.000143008
Rv2835c	NE	NE	TN		FASm2001	0.000143007	0.000143008
Rv2205c	NE	NE	TN		FASm2002	0.000894526	0.000894531
Rv1257c	NE	NE	TN		FASm220	0.000953383	0.000954967
Rv3696c	NE	NE	TN		FASm2201	0.000143007	0.000143008
Rv0112	NE	NE	TN		FASm2202	0.000894526	0.000894531
Rv1511	NE	NE	TN		FASm240	0	1.58365e-06
Rv3396c	ES	ES	TP		FASm2401	0.000143007	0.000143008
Rv2051c	ES	ES	TP		FASm2402	0.000894526	0.000894531
Rv1122	NE	ES	FN		FASm260	0	1.58365e-06
Rv1844c	NE	NE	TN		FASm2601	0.000143007	0.000143008
Rv0317c	NE	NE	TN		FASm2602	0.000286015	0.000286016
Rv2277c	NE	NE	TN		FASm280	0	1.58365e-06
Rv3842c	NE	NE	TN		FASm2801	0.000143007	0.000143008
Rv1086	ES	NE	FP		FASm2802	0.000286015	0.000286016
Rv2855	NE	NE	TN		FASm300	0.000286015	0.000286016
Rv1280c	NE	NE	TN		FASm3001	0	0
Rv1281c	NE	NE	TN		FASm320	0.000286015	0.000286016
Rv1282c	NE	NE	TN		FASm340	0.000286015	0.000286016
Rv1283c	NE	NE	TN		FBA	0.761352	0.761909
Rv0773c	NE	NE	TN		FBP	0	6.96312e-05
Rv2394	NE	NE	TN		FCLPA	0	0
Rv3609c	ES	ES	TP		FCLT	0	0.000194569
Rv1415	NE	ES	FN		FCLT2	0	0.000194569
Rv2583c	NE	NE	TN		FCOAH2	0	3.48156e-05
Rv3624c	NE	ES	FN		FDH	0.012763	0.878099
Rv1284	NE	NE	TN		FE3Ri	0.000291852	0.000291853
Rv3273	NE	NE	TN		FETRANS	-0.000194569	0
Rv3588c	NE	NE	TN		FHL	0	0.000139262
Rv2458	NE	NE	TN		FMNAT	0.0015687	0.00156871
Rv0650	NE	NE	TN		FOLD3	0	9.72845e-05
Rv2702	NE	NE	TN		DHFR_copy2	0	1000
Rv1599	ES	ES	TP		FOMETRi	-6.96312e-05	0
Rv1601	ES	ES	TP		FORMCOAL	-0.000223303	3.48156e-05
Rv0510	ES	ES	TP		FRD	0.174157	1000
Rv0422c	ES	ES	TP		FRD2	0	2.42195e-05
Rv3469c	NE	NE	TN		FRD3	0	2.42195e-05
Rv3534c	NE	NE	TN		FRRPPDIMAS	0	0
Rv3606c	ES	ES	TP		FTHFCL	0	6.96312e-05
Rv1294	ES	ES	TP		FTHFD	0	0.0011141
Rv3341	NE	ES	FN		FUM	-0.0854489	-0.0852981
Rv1296	ES	ES	TP		FUMt2r	-2.93184e-05	0
Rv1600	NE	ES	FN		G16MTM1	0.00150608	0.00150609
Rv3772	NE	NE	TN		G16MTM10	0.000140332	0.000140333
Rv0066c	NE	NE	TN		G16MTM2	0	0.000645482
Rv3339c	NE	NE	TN		G16MTM4	0.000309606	0.000309608
Rv3215	ES	ES	TP		G16MTM5	0.000147264	0.000147264
Rv0467	NE	ES	FN		G16MTM6	0.000656181	0.00130167
Rv1915	NE	NE	TN		G16MTM7	0.000656181	0.000656184
Rv1916	NE	NE	TN		G16MTM8	0.000464896	0.000464898
Rv1602	ES	ES	TP		G16MTM9	0.000294284	0.000294286
Rv1605	ES	ES	TP		G1PACT	0.0401494	0.040219
Rv1170	ES	NE	FP		G1PTT	8.88933e-05	8.88937e-05
Rv1611	ES	ES	TP		G1SAT	0.00233482	0.00233483
Rv2210c	ES	ES	TP		G3PAT160	0	9.28416e-06
Rv1843c	ES	NE	FP		G3PAT190	0.00148565	0.00148566
Rv3410c	ES	ES	TP		G5SADs	0.0167851	0.0168548
Rv3411c	ES	ES	TP		G5SD	0	0.0168548
Rv0853c	NE	NE	TN		G5SD2	0	0.0168548
Rv3393	ES	NE	FP		G6PDH2r	0	0.00167115
Rv1745c	NE	NE	TN		GALFT	8.88933e-05	8.88937e-05
Rv3382c	NE	NE	TN		GALKr	0	0
Rv2995c	ES	ES	TP		GALT	0	0
Rv2987c	ES	ES	TP		GALUi	0.00704584	0.0357866
Rv2988c	ES	ES	TP		GALt2	0	0
Rv3710	ES	ES	TP		GAPD	2.40057	2.40113
Rv3001c	ES	ES	TP		GARFT	0.0518453	0.0518468
Rv1029	NE	NE	TN		GCCa	0	0.0232543
Rv1030	NE	NE	TN		GCCb	0	0.0232543
Rv1031	NE	NE	TN		GCCc	0	0.0232543
Rv1373	NE	NE	TN		GF6PTA	0.0401494	0.0401495
Rv2267c	NE	NE	TN		GFUCS	0	0
Rv3529c	NE	NE	TN		GGLUCT2	0	2.32104e-05
Rv2691	NE	NE	TN		GHMT2r	0.115166	0.115741
Rv2692	NE	NE	TN		GK1	0.00877988	0.0088147
Rv0694	NE	NE	TN		GLCabc	0.999989	1
Rv0183	NE	NE	TN		GLGC	0	0.0573423
Rv0215c	NE	NE	TN		GLNS	0.262487	0.262556
Rv0752c	NE	NE	TN		GLNSP1	0	0
Rv0873	NE	NE	TN		GLNSP2	0	0
Rv2789c	NE	NE	TN		GLNSP3	0	0
Rv3274c	NE	NE	TN		GLU5K	0	0.0168548
Rv3563	NE	NE	TN		GLUCYS	0	2.32104e-05
Rv3564	NE	NE	TN		GLUDC	0	3.48156e-05
Rv1872c	NE	NE	TN		GLUDxi	-999.521	0.390507
Rv0191	NE	NE	TN		GLUPRT	0.0518453	0.0518468
Rv1837c	NE	ES	FN		GLUR	-0.0050684	-0.00506837
Rv2471	NE	NE	TN		GLUSy	0	6.96312e-05
Rv3264c	ES	ES	TP		GLUt2r	0.999977	1
Rv3255c	ES	ES	TP		GLXO1	0	0.000223303
Rv2611c	ES	ES	TP		GLYBabc	0	0
Rv2378c	NE	NE	TN		GLYC3Pabc	0	0
Rv2379c	NE	NE	TN		GLYCK	0	6.96312e-05
Rv2380c	NE	NE	TN		GLYCL	0	0.0232543
Rv2381c	NE	NE	TN		GLYCTO1	0	0.000139262
Rv2382c	NE	NE	TN		GLYCTO2	0	0.000194569
Rv2383c	NE	NE	TN		GLYCTO3	0	0.000194569
Rv2384	NE	NE	TN		GLYCTO4	0	2.42195e-05
Rv2247	NE	ES	FN		GLYCt	-1	-0.999981
Rv3281	ES	ES	TP		GLYK	0.998405	0.998545
Rv2243	ES	ES	TP		GLYt2r	-4.4564e-05	0
Rv1240	NE	NE	TN		GMAND	0	0
Rv2332	NE	NE	TN		GMPS2	0.0384089	0.0384263
Rv3581c	ES	ES	TP		GMT1	0.00045687	0.000456872
Rv3582c	ES	ES	TP		GND	0	0.00167115
Rv1392	ES	ES	TP		GPDDA2	0.0328199	0.0328403
Rv1133c	ES	ES	TP		GRTT	0.00578961	0.0057915
Rv2124c	ES	NE	FP		GSNK	0	6.96312e-05
Rv0137c	NE	NE	TN		GTHOr	-1000	0
Rv2674	NE	NE	TN		GTHRDt2_1	0	0
Rv1604	NE	NE	TN		GTHS	0	2.32104e-05
Rv2701c	NE	NE	TN		GTMLT	0	2.32104e-05
Rv0046c	ES	ES	TP		GTPCI	9.7284e-05	9.72845e-05
Rv0855	NE	NE	TN		GTPCII	0	0.00426836
Rv1143	NE	NE	TN		GTPCII2	0	0.00426836
Rv1322A	NE	NE	TN		GTPDPK	0	2.32104e-05
Rv1492	NE	NE	TN		GTPH1	0	3.48156e-05
Rv1493	NE	NE	TN		GUACYC	0	3.48156e-05
Rv0753c	NE	NE	TN		GUAD	0	1.74078e-05
Rv2225	ES	ES	TP		GUAPRT	0	6.96312e-05
Rv0958	NE	NE	TN		H2CO3D	0	4.53207
Rv2850c	NE	NE	TN		H2CO3TP	-4.53207	0
Rv1082	NE	NE	TN		H2Ot	-8.90492	-4.37285
Rv0819	ES	NE	FP		H2St1	0	9.28416e-06
Rv3356c	ES	ES	TP		H2td	0	0.000139262
Rv0126	NE	NE	TN		HCO3E	0.330201	0.33027
Rv0470c	ES	NE	FP		HCYSMT	0	2.32104e-05
Rv0503c	NE	NE	TN		HDCAt2	0	0
Rv0644c	ES	NE	FP		HEX1	0	6.96312e-05
Rv0642c	NE	NE	TN		HISTD	0.00911028	0.00911573
Rv0645c	NE	NE	TN		HISTP	0.00911028	0.00911573
Rv3800c	ES	ES	TP		HISt2r	-5.45236e-06	0
Rv1483	NE	ES	FN		HMBS	0.000291852	0.000291853
Rv2245	ES	ES	TP		HMPK1	0	0.000120494
Rv2246	ES	NE	FP		HMPK2	0	0.000120494
Rv0082	NE	NE	TN		HMPK3	0	0.000120494
Rv3145	NE	NE	TN		HMPK4	0	0.000120494
Rv3146	NE	NE	TN		HOPNTAL	0	0
Rv3147	NE	NE	TN		HPPK	0	9.72845e-05
Rv3148	NE	NE	TN		HPPK2	0	9.72845e-05
Rv3149	NE	NE	TN		HSDy	-0.0356581	-0.0356339
Rv3150	NE	NE	TN		HSERTA	0	0.0154081
Rv3151	NE	NE	TN		HSK	0.016503	0.0356581
Rv3152	NE	NE	TN		HSST	0	0.0191551
Rv3153	NE	NE	TN		HSTPT	0.00911028	0.00911573
Rv3154	NE	NE	TN		HXPRT	0	6.96312e-05
Rv3155	NE	NE	TN		ICDHyr	1.72838	1.72867
Rv3156	NE	NE	TN		ICHORS	0.00143494	0.00143503
Rv3157	NE	NE	TN		ICL	0	3.59387e-05
Rv3158	NE	NE	TN		ID3ACALDt	0	3.92288e-06
Rv0392c	NE	NE	TN		IG3PS	0.00911028	0.00911573
Rv1854c	NE	ES	FN		IGAMD	0.00159303	0.00159303
Rv1695	ES	ES	TP		IGPDH	0.00911028	0.00911573
Rv2438c	ES	ES	TP		IGPS	0.00244718	0.0024511
Rv0155	NE	NE	TN		ILETA	-0.0106775	-0.0106685
Rv0157	NE	NE	TN		ILEt2r	-8.98467e-06	0
Rv2713	NE	NE	TN		IMPC	-0.0608638	-0.0608583
Rv3236c	NE	NE	TN		IMPD	0.0384089	0.0384091
Rv0573c	NE	NE	TN		INDPYRD	0	3.92288e-06
Rv1330c	NE	NE	TN		INSH	0.00264163	0.00267644
Rv0261c	NE	NE	TN		INSK	0	6.96312e-05
Rv0267	NE	NE	TN		IPDDI	-0.0520404	0.0057915
Rv1737c	NE	NE	TN		IPDPS	0	0.0578319
Rv2329c	NE	NE	TN		IPMD	0.0248938	0.024908
Rv2287	NE	NE	TN		IPPMIa	-0.024908	-0.0248938
Rv2445c	ES	NE	FP		IPPMIb	-0.024908	-0.0248938
Rv2920c	NE	NE	TN		IPPS	0.0248938	0.024908
Rv2043c	NE	NE	TN		KARA1	-0.082964	-0.0829234
Rv2421c	ES	ES	TP		KARA2	0.0106685	0.0106927
Rv2207	NE	NE	TN		Kabc	0	6.96312e-05
Rv1596	ES	ES	TP		Kt1	0	1000
Rv1161	NE	NE	TN		LACZ	0	0
Rv1162	NE	NE	TN		LCTSabc	0	0
Rv1163	NE	NE	TN		LDH_L	-11.2079	-0.0327657
Rv1164	NE	NE	TN		LEUTA	-0.024908	-0.0248938
Rv1736c	NE	NE	TN		LEUt2r	-1.42833e-05	0
Rv0548c	ES	ES	TP		LO	0	3.48156e-05
Rv1160	NE	NE	TN		LPLIPAL2E160	0.0328199	0.0328403
Rv2344c	NE	NE	TN		LPLIPAL2E180	0	0
Rv0252	NE	NE	TN		LYSt5r	-9.28416e-06	0
Rv0253	NE	NE	TN		L_LACD	0	0.000139262
Rv1525	ES	NE	FP		L_LACD2	0	11.1751
Rv3265c	ES	ES	TP		L_LACD3	0	11.1751
Rv1656	ES	ES	TP		L_LACt2r	-3.27676e-05	0.000139262
Rv2503c	NE	NE	TN		L_LACt3	0	0.000139262
Rv2504c	NE	NE	TN		MALS	0	0.000223303
Rv1385	ES	ES	TP		MALT	0	6.96312e-05
Rv0266c	NE	NE	TN		MALTHPabc	0	0
Rv2321c	NE	NE	TN		MALTabc	0	0
Rv2322c	NE	NE	TN		MALt2r	-2.93184e-05	0
Rv1653	ES	ES	TP		MAN1PT	0	6.96312e-05
Rv0382c	ES	ES	TP		MAN1PT2	0.00835018	0.00841985
Rv0118c	NE	NE	TN		MAN6PI	-0.0199803	-0.0199802
Rv0555	ES	ES	TP		MANAT1	0.000204418	0.000849901
Rv1248c	NE	NE	TN		MANAT2	0	0.000645482
Rv1187	NE	NE	TN		MANAT3	0.000154925	0.000154926
Rv0500	ES	ES	TP		MCBTS_1	0	4.43134e-08
Rv3602c	ES	ES	TP		MCBTS2_1	0	4.43134e-08
Rv1755c	NE	NE	TN		MCBTS3	0	0
Rv2156c	ES	ES	TP		MCD	0	6.96312e-05
Rv2392	ES	ES	TP		MCOATA	0.0885318	0.0885475
Rv2967c	NE	NE	TN		MDFDH	0	0
Rv2071c	NE	NE	TN		MDH	-1.25362	-0.0851156
Rv2066	NE	NE	TN		ME1	0	1.16839
Rv2072c	NE	NE	TN		MECDPDH	0.0577896	0.0578319
Rv2065	NE	NE	TN		MECDPS	0.0578244	0.0578319
Rv0805	NE	NE	TN		MEOHt2	0	0
Rv0462	NE	ES	FN		MEPCT	0.0578244	0.0578319
Rv0843	NE	NE	TN		METAT	0.0173112	0.0173344
Rv2241	NE	NE	TN		METOX1s	0	0.000139262
Rv2495c	ES	NE	FP		METOX2s	0	0.000139262
Rv2939	NE	NE	TN		METS	0.0215539	0.0215601
Rv2936	NE	NE	TN		METSOXR1	0	0.000139262
Rv2937	NE	NE	TN		METSOXR2	0	0.000139262
Rv2938	NE	NE	TN		METabc	0	0
Rv2942	NE	NE	TN		MGt5	0	0
Rv2945c	NE	NE	TN		MHPGLUT	0	0
Rv2607	NE	NE	TN		MI1PP	0	0.00152929
Rv0211	NE	NE	TN		MI1PS	0	0.00150609
Rv2029c	NE	NE	TN		MI3PP	0	0.00150609
Rv3010c	NE	NE	TN		MMCD	0	6.96312e-05
Rv0728c	ES	NE	FP		MME_1	-1.42833e-05	0
Rv2996c	ES	ES	TP		MMM2r	-1.42833e-05	0
Rv0946c	NE	ES	FN		MMSAD1	0.0306162	0.0306547
Rv1437	NE	ES	FN		MMSAD2	0	0
Rv1445c	NE	NE	TN		MN6PP	0.0115604	0.0115604
Rv0489	NE	NE	TN		MNDNS1	0	0
Rv3214	NE	NE	TN		MNDNS2	0	0
Rv3068c	NE	NE	TN		MOHMT	0.00238346	0.00238492
Rv3400	NE	NE	TN		MPML	0	0
Rv2746c	ES	ES	TP		MSHAMID	0	0
Rv3565	ES	NE	FP		MSHOXH	0	0
Rv2951c	NE	NE	TN		MSHS	0.00159303	0.00159303
Rv2952	NE	NE	TN		MTAN	0	0
Rv0545c	NE	NE	TN		MTHFC	0.112704	0.113818
Rv0820	NE	NE	TN		MTHFD	0.112704	0.113818
Rv0928	NE	NE	TN		MTHFR2	0.0215539	0.0215601
Rv0929	NE	NE	TN		MTI	0	0.0286711
Rv0930	NE	NE	TN		MYC1CYC1	0.00196487	0.00196867
Rv0932c	NE	NE	TN		MYC1CYC2	0.00129935	0.00130314
Rv0933	NE	NE	TN		MYC1CYC3	0.00103109	0.00103488
Rv0934	NE	NE	TN		MYC1CYC4	0.000267896	0.000267897
Rv0935	NE	NE	TN		MYC1CYC5	0.00116021	0.00116401
Rv0936	NE	NE	TN		MYC1M1	0.000267896	0.000267897
Rv2281	NE	NE	TN		MYC1M2	0.00116021	0.00116401
Rv3257c	NE	ES	FN		MYC2CYC1	0.00196487	0.00196867
Rv3308	NE	NE	TN		MYC2CYC2	0.00129935	0.00130314
Rv1092c	ES	ES	TP		MYC2CYC3	0.00103109	0.00103488
Rv3628	ES	ES	TP		MYCON1	0.00196487	0.00196867
Rv0512	ES	ES	TP		MYCON2	0.00129935	0.00130314
Rv1391	ES	ES	TP		MYCON3	0.00103109	0.00103488
Rv1127c	NE	NE	TN		MYCON4	0.000267896	0.000267897
Rv2984	NE	ES	FN		MYCON5	0.00116021	0.00116401
Rv3754	ES	ES	TP		MYCSacp50	0.00196487	0.00196867
Rv3838c	ES	ES	TP		MYCSacp56	0.00156725	0.00157103
Rv2677c	ES	ES	TP		MYCSacp58	0.00219509	0.0021951
Rv2163c	ES	ES	TP		MYCTR	-1000	0
Rv3627c	ES	ES	TP		MYCTR2	0	1000
Rv0772	ES	ES	TP		NADH10	0	11.1751
Rv0809	ES	ES	TP		NADH2r	-6.16792	1000
Rv1603	ES	ES	TP		NADH5	0	11.1751
Rv1606	ES	ES	TP		NADH9	0	2.42195e-05
Rv0780	ES	ES	TP		NADK	0.00165383	0.00165384
Rv2122c	ES	ES	TP		NADS2	0.00350222	0.00350224
Rv2928	NE	NE	TN		NADTRHD	0	1000
Rv2931	NE	NE	TN		NAKtr	0	1000
Rv2932	NE	NE	TN		NAPRT	0	0
Rv2933	NE	NE	TN		NARK	0.032758	0.0328403
Rv2934	NE	NE	TN		NAt	-1000	0
Rv2935	NE	NE	TN		NDPK1	-2.15161	-0.972331
Rv0788	ES	ES	TP		NDPK2	0.0551932	0.0852716
Rv0803	ES	ES	TP		NDPK3	0.0633722	0.0635739
Rv1188	NE	NE	TN		NDPK4	0.00132926	0.00136408
Rv1017c	ES	ES	TP		NDPK5	0.00235914	0.0128787
Rv3227	ES	ES	TP		NDPK6	-0.00124038	3.48156e-05
Rv0437c	ES	NE	FP		NDPK7	0.00235914	0.00242877
Rv0884c	ES	ES	TP		NDPK8	0.00124037	0.00127519
Rv0018c	ES	ES	TP		NH4OHDs	0	6.96312e-05
Rv0505c	ES	NE	FP		NH4t	-0.131708	-0.131594
Rv3042c	ES	ES	TP		NNAM	0	0
Rv0436c	ES	NE	FP		NNATr	0.00350222	0.00350224
Rv0408	NE	NE	TN		NNDMBRT	0	0
Rv2965c	ES	NE	FP		NNDPR	0.00350222	0.00350224
Rv3307	NE	NE	TN		NO	0	0
Rv1155	NE	NE	TN		NO3R1	0	0
Rv2074	NE	NE	TN		NO3R2	0	0
Rv1617	NE	ES	FN		NOt	0	0
Rv1902c	NE	NE	TN		NPHS	0.00143494	0.00143495
Rv3777	NE	NE	TN		NTD1	0	0
Rv1594	ES	ES	TP		NTD10	0	6.96312e-05
Rv2064	NE	NE	TN		NTD11	0	6.96312e-05
Rv2848c	NE	NE	TN		NTD2	0	6.96312e-05
Rv1416	ES	ES	TP		NTD3	0	0
Rv1412	ES	NE	FP		NTD4	0	6.96312e-05
Rv2436	NE	NE	TN		NTD5	0	6.96312e-05
Rv0570	NE	NE	TN		NTD6	0	0
Rv1981c	NE	NE	TN		NTD7	0	6.96312e-05
Rv3048c	ES	ES	TP		NTD8	0	0
Rv3051c	ES	ES	TP		NTD9	0	6.96312e-05
Rv1408	NE	ES	FN		NTPP2	0	3.48156e-05
Rv2465c	ES	ES	TP		NTPP3	0	3.48156e-05
Rv2962c	NE	NE	TN		NTPP4	0	3.48156e-05
Rv2958c	NE	NE	TN		NTPP5	0	3.48156e-05
Rv2228c	NE	ES	FN		NTPP7	0	3.48156e-05
Rv3113	NE	NE	TN		NTPP8	0	3.48156e-05
Rv1285	ES	NE	FP		NTPTP1	0	0
Rv1202	ES	ES	TP		NTPTP2	0	3.48156e-05
Rv0858c	NE	NE	TN		NTRIR2x	0	6.96312e-05
Rv2335	NE	NE	TN		NTRIRx	0	6.96312e-05
Rv0069c	NE	NE	TN		NTRIRy	0	6.96312e-05
Rv2847c	ES	ES	TP		O16RHAT	8.88933e-05	8.88937e-05
Rv2393	NE	NE	TN		O2t	5.64068	5.64162
Rv2552c	ES	NE	FP		OCBT	0.0146437	0.0146536
Rv2539c	ES	ES	TP		OCDCAt2	0.0893194	0.0893695
Rv1079	NE	NE	TN		OCOAT1	-8.86268e-08	0
Rv1200	NE	NE	TN		OMCDC	0.0248938	0.024908
Rv2601	NE	NE	TN		OMPDC	0.037569	0.0375739
Rv0432	NE	NE	TN		OPAH	0	2.32104e-05
Rv3846	NE	ES	FN		ORNTA	0	0.0168548
Rv0234c	NE	NE	TN		ORNTAC	0.0146437	0.0314984
Rv1731	NE	NE	TN		ORNt	-1.39262e-05	0
Rv0542c	ES	ES	TP		ORPT	-0.0375739	-0.037569
Rv0553	ES	ES	TP		OXACOAL	0	0.000223303
Rv0249c	NE	NE	TN		OXCDC	0	0.000223303
Rv0951	NE	ES	FN		OXGDC	0	3.48156e-05
Rv0952	NE	ES	FN		P5CD	0	6.96312e-05
Rv1739c	ES	NE	FP		P5CR	0	0.0168094
Rv2397c	ES	ES	TP		P5CRx	0	0.0168094
Rv2398c	ES	ES	TP		PACt2r	-5.84318e-06	0
Rv2399c	ES	ES	TP		PANTS	0.00238346	0.00238492
Rv2400c	ES	ES	TP		PAPA160	0	6.96312e-05
Rv1448c	NE	NE	TN		PAPPT1	0.00241483	0.00241484
Rv1672c	NE	NE	TN		PAPPT2	0.00241483	0.00241484
Rv3465	ES	ES	TP		PAPPT3	0.000119903	0.000119903
Rv3266c	ES	ES	TP		PAPSR	-0.000787275	-0.00071764
Rv3464	ES	ES	TP		PATS	0.000152128	0.000152129
Rv3468c	NE	NE	TN		PC	0	6.96312e-05
Rv3784	NE	NE	TN		PC11M	0	0
Rv1201c	ES	ES	TP		PC17M	0	0
Rv1559	NE	ES	FN		PC20M	0	0
Rv1295	ES	ES	TP		PC6AR	0	0
Rv3737	NE	NE	TN		PC6YM	0	0
Rv0417	ES	ES	TP		PC8XM	0	0
Rv1449c	ES	ES	TP		PDE1	0	3.48156e-05
Rv3314c	NE	NE	TN		PDE4	0	3.48156e-05
Rv2764c	NE	ES	FN		PDH	0	0.864567
Rv2977c	ES	ES	TP		PDHa	0	0.864567
Rv0414c	ES	ES	TP		PDHbr	0	0.864567
Rv1438	NE	ES	FN		PDHcr	0.0306404	0.895207
Rv3913	ES	ES	TP		PDIMAS	0	7.91826e-07
Rv2006	NE	NE	TN		PDIMAT	0	7.91826e-07
Rv3372	NE	ES	FN		PDX5POi	0	0
Rv3490	ES	ES	TP		PEAMNO	0	5.84318e-06
Rv0295c	NE	NE	TN		PEPCK_re	-2.18046	-1.01174
Rv1612	ES	ES	TP		PFK	0.761352	0.761978
Rv1613	ES	ES	TP		PFL	0	0.864567
Rv2158c	ES	ES	TP		PGAMT	-0.040219	-0.0401494
Rv1315	ES	ES	TP		PGCD	0.186164	0.186739
Rv1018c	ES	ES	TP		PGI	0.906534	0.908205
Rv2153c	ES	ES	TP		PGK	-2.40113	-2.40057
Rv2155c	ES	ES	TP		PGL	0	0.00167115
Rv2152c	ES	ES	TP		PGLS	0	0
Rv3818	ES	NE	FP		PGLYCP	0	0
Rv0482	ES	ES	TP		PGM	-2.21496	-2.21439
Rv2361c	NE	ES	FN		PGMT	-0.064477	-0.035771
Rv0501	NE	NE	TN		PGPP160	0.000788852	0.000788855
Rv0536	NE	NE	TN		PGPP160190	0.00217041	0.00217042
Rv3634c	NE	ES	FN		PGPP190	0.000706525	0.000706528
Rv3809c	ES	ES	TP		PGPPT3	0.000118808	0.000118809
Rv0322	NE	NE	TN		PGSA160	0.000788852	0.000788855
Rv2157c	ES	ES	TP		PGSA160190	0.00217041	0.00217042
Rv2883c	ES	ES	TP		PGSA190	0.000706525	0.000706528
Rv0511	ES	ES	TP		PHDCATA	-0.000786676	-0.000784717
Rv2678c	ES	ES	TP		PHDCAt	-1.95914e-06	0
Rv3309c	NE	NE	TN		PHETA1	-0.00585529	-0.00584944
Rv1848	NE	NE	TN		PHEt2r	-5.60788e-06	0
Rv1849	NE	NE	TN		PHTHDLS	0	7.91826e-07
Rv1850	NE	NE	TN		PHTHDLS2	0	5.70261e-07
Rv1851	NE	NE	TN		PHTHS	0	7.91826e-07
Rv1852	NE	NE	TN		PHTHS2	0	5.70261e-07
Rv1853	NE	NE	TN		PHYCBOXL	0	5.84318e-06
Rv0729	NE	NE	TN		PIabc	0.161845	0.161851
Rv2793c	NE	NE	TN		PLCD	0	2.32104e-05
Rv3300c	NE	NE	TN		PLIPA1E160	0.0328199	0.0328625
Rv0113	NE	NE	TN		PLIPA1E180	0	3.48156e-05
Rv0115	NE	NE	TN		PMANM	-0.00841985	-0.00841981
Rv2868c	NE	ES	FN		PMDPHT	0.00426834	0.00426836
Rv1130	NE	NE	TN		PMPK	9.7284e-05	0.000120494
Rv1131	NE	NE	TN		PNCDC	0	0
Rv0072	NE	NE	TN		PNTK	0.00238346	0.00238492
Rv0073	NE	NE	TN		PPA	0.480483	0.509169
Rv0411c	NE	NE	TN		PPAtr	0	0
Rv2564	NE	NE	TN		PPBNGS	0.00116741	0.00116741
Rv3401	NE	NE	TN		PPCDC	0.00238346	0.00238492
Rv3340	NE	NE	TN		PPCOAC	0.0306404	0.0307101
Rv2604c	NE	NE	TN		PPDIMAS	0	5.70261e-07
Rv2606c	NE	NE	TN		PPDIMAT	0	5.70261e-07
Rv2856	NE	NE	TN		PPDK	0	6.96312e-05
Rv0924c	NE	NE	TN		G6PP	-0.980299	-0.980091
Rv3536c	NE	NE	TN		PPK2	0	1000
Rv0132c	NE	NE	TN		PPNCL3	0.00238346	0.00238492
Rv0407	NE	NE	TN		PPND	0.00395897	0.00396482
Rv1173	NE	NE	TN		PPNDH	0.00584944	0.00585529
Rv3261	NE	NE	TN		PPPGO	0.000194568	0.000194569
Rv3262	NE	NE	TN		PPTGS	0	0
Rv0869c	NE	NE	TN		PPTGS_TB1	0.00229225	0.00229227
Rv3109	NE	NE	TN		PPTGS_TB2	0.00229225	0.00229227
Rv3111	NE	NE	TN		PRAGSr	0.0518453	0.0518468
Rv3116	NE	NE	TN		PRAIS	0.0518453	0.0518468
Rv0131c	NE	NE	TN		PRAIi	0.00244718	0.0024511
Rv0154c	NE	NE	TN		PRAMPC	0.00911028	0.00911573
Rv0222	NE	NE	TN		PRASCSi	0.051748	0.0517495
Rv0231	NE	NE	TN		PRATPP	0.00911028	0.00911573
Rv0243	NE	NE	TN		PRDX	0	0
Rv0244c	NE	NE	TN		PREPHACPH	0	3.48156e-05
Rv0271c	NE	NE	TN		PREPPACPH	0	5.70261e-07
Rv0400c	NE	NE	TN		PREPTHS	0	7.91826e-07
Rv0456c	NE	NE	TN		PREPTHS2	0	5.70261e-07
Rv0632c	NE	NE	TN		PREPTTA	-7.91826e-07	3.48156e-05
Rv0672	NE	NE	TN		PRFGS	0.0518453	0.0518468
Rv0673	NE	NE	TN		PRMICI	0.00911028	0.00911573
Rv0675	NE	NE	TN		PROD2	0	2.42195e-05
Rv0905	NE	NE	TN		PROabc	0	9.28416e-05
Rv0971c	NE	NE	TN		PROt2r	-9.28416e-05	0
Rv0972c	NE	NE	TN		PRPPS	0.113427	0.113462
Rv0975c	NE	NE	TN		PSCVT	0.0145725	0.0145784
Rv1070c	NE	NE	TN		PSD160	0.0333137	0.0333341
Rv1071c	NE	NE	TN		PSERT	0.186164	0.186739
Rv1074c	NE	NE	TN		PSP_L	0.17922	0.186739
Rv1141c	NE	NE	TN		PSSA160	0.0333137	0.0333341
Rv1142c	NE	NE	TN		PTAr	-0.0170687	-0.00148162
Rv1346	NE	NE	TN		PTPATi	0.00238346	0.00238492
Rv1467c	NE	NE	TN		PUNP1	0.00257199	0.00271126
Rv1472	NE	NE	TN		PUNP2	-6.96312e-05	0
Rv1679	NE	NE	TN		PUNP3	0	6.96312e-05
Rv1715	NE	NE	TN		PUNP4	0	0
Rv1912c	NE	NE	TN		PUNP5	-0.00271126	-0.00257199
Rv1933c	NE	NE	TN		PUNP6	0	6.96312e-05
Rv1934c	NE	NE	TN		PUNP7	0	6.96312e-05
Rv1935c	NE	NE	TN		PYAM5PO	0	0
Rv2486	NE	NE	TN		PYDXNO	0	0
Rv2500c	NE	NE	TN		PYDXO	0	0
Rv2679	NE	NE	TN		PYK	0	1.16839
Rv2724c	NE	NE	TN		PYRDC	0	0.864567
Rv2831	NE	NE	TN		PYRt2	-4.285e-05	0
Rv3039c	NE	ES	FN		QRr	-993.868	6.16792
Rv3061c	NE	NE	TN		QULNS	0.00350222	0.00350224
Rv3139	NE	NE	TN		R05217	0	0
Rv3140	ES	NE	FP		R05219	0	0
Rv3141	NE	NE	TN		R05224_2	0	0
Rv3373	NE	NE	TN		RBFK	0.00426834	0.00433797
Rv3374	NE	NE	TN		RBFSa	0.00853667	0.00853671
Rv3504	NE	NE	TN		RBFSb	0.00426834	0.00426836
Rv3505	NE	NE	TN		RBK	0	3.48156e-05
Rv3516	NE	NE	TN		RIBabc	0	0
Rv3543c	NE	NE	TN		RNDR1	0.00166502	0.00166502
Rv3544c	NE	NE	TN		RNDR2	0.00235914	0.00235915
Rv3546	NE	NE	TN		RNDR3	0.00235914	0.00242877
Rv3550	NE	NE	TN		RNDR4	0	0.00124038
Rv3556c	NE	NE	TN		RNTR4	0	0.00124038
Rv3560c	NE	NE	TN		RPE	-0.086176	-0.0850526
Rv3562	NE	NE	TN		RPI	-0.078187	-0.07763
Rv3573c	NE	NE	TN		RPPDIMAS	0	0
Rv3761c	NE	NE	TN		RRPPDIMAS	0	0
Rv3774	NE	NE	TN		RZ5PP	0	0
Rv3797	NE	NE	TN		SADH	0	9.94731e-06
Rv0751c	NE	NE	TN		SADT	0.0161933	0.0162026
Rv1635c	NE	NE	TN		SDPDS	0.00982191	0.0098312
Rv2174	NE	ES	FN		SDPTA	-0.0098312	-0.00982191
Rv2181	NE	NE	TN		SERAT	0	6.96312e-05
Rv3793	ES	ES	TP		SERD_D	0	0
Rv2298	NE	NE	TN		SERD_L	0	6.96312e-05
Rv0634c	NE	NE	TN		SERt2r	-2.65262e-05	0
Rv2581c	NE	ES	FN		SGDS	0	9.94731e-06
Rv2641	NE	NE	TN		SGSAD	0	9.94731e-06
Rv0577	NE	NE	TN		SHCHD2	9.7284e-05	9.72845e-05
Rv0911	NE	NE	TN		SHCHD3	0	0
Rv0848	NE	NE	TN		SHCHF	9.7284e-05	9.72845e-05
Rv0684	NE	ES	FN		SHK3Dr	0.0145725	0.0145809
Rv1464	NE	ES	FN		SHKK	0.0145725	0.0145784
Rv3025c	NE	ES	FN		SHSL1	-0.0069457	6.96312e-05
Rv1689	NE	ES	FN		SHSL4r	-0.00846241	0.0106927
Rv1106c	NE	NE	TN		SKMt2	-8.39773e-06	0
Rv3538	NE	NE	TN		SOTA	0	9.94731e-06
Rv3567c	NE	NE	TN		SPMS	0	0
Rv3570c	NE	NE	TN		SPODM	0	0
Rv3502c	NE	NE	TN		SSALx	0	3.48156e-05
Rv3569c	NE	NE	TN		SSALy	0	3.48156e-05
Rv3409c	NE	NE	TN		SUCBZL	0.00143494	0.00143495
Rv3568c	NE	NE	TN		SUCBZS	0.00143494	0.00143495
Rv3551	NE	NE	TN		SUCCt2r	-2.84458	-2.84421
Rv3552	NE	NE	TN		SUCD1	0	999.826
Rv3526	NE	NE	TN		SUCOAS	-2.66047	-2.64105
Rv3571	NE	NE	TN		SULabc	0.0161933	0.0162026
Rv3541c	NE	NE	TN		TALA	-0.0358017	-0.03524
Rv3518c	NE	NE	TN		TARTD	0	0
Rv3545c	NE	NE	TN		TARTRt7	0	0
Rv3540c	NE	NE	TN		TATS	0.000143007	0.000143008
Rv3537	NE	NE	TN		TDMS1	0.000402513	0.000402514
Rv3523	NE	NE	TN		TDMS2	0.000267896	0.000267897
Rv3522	NE	NE	TN		TDMS3	0.000259587	0.000267167
Rv3494c	NE	NE	TN		TDMS4	0.000134252	0.000134253
Rv3495c	NE	NE	TN		TDPDRE	8.88933e-05	8.88937e-05
Rv3496c	NE	NE	TN		TDPDRR	8.88933e-05	8.88937e-05
Rv3497c	NE	NE	TN		TDPGDH	8.88933e-05	8.88937e-05
Rv3498c	NE	NE	TN		THDPS	0.00982191	0.0098312
Rv3499c	NE	NE	TN		THFGLUS	0	0
Rv3500c	NE	NE	TN		THMDP	0	1.74078e-05
Rv3501c	NE	NE	TN		THRD_L	0	0.0191551
Rv0438c	NE	NE	TN		THRS	0.016503	0.0356581
Rv0994	NE	NE	TN		THRt2r	-1.35866e-05	0
Rv0865	NE	NE	TN		THZPSN	9.7284e-05	9.72845e-05
Rv2453c	NE	NE	TN		TKT1	-0.0358017	-0.03524
Rv0866	NE	NE	TN		TKT2	-0.0503752	-0.0498126
Rv3119	NE	NE	TN		TMDK1	0	6.96312e-05
Rv3322c	NE	NE	TN		TMDPP	0	0
Rv3206c	NE	ES	FN		TMDS	0	0.00124038
Rv1857	NE	NE	TN		TMHAS1	0.000134495	0.000134496
Rv1858	NE	NE	TN		TMHAS2	0.000133765	0.000133766
Rv1859	NE	NE	TN		TMHAS3	0.000134252	0.000134253
Rv2959c	NE	NE	TN		TMHAS4	0.000133401	0.000133401
Rv0486	ES	NE	FP		TMHAS5	0	0
Rv3290c	NE	NE	TN		TMHAS6	0	0
Rv2454c	NE	ES	FN		TMN	0	2.32104e-05
Rv2455c	NE	ES	FN		TMPK	9.7284e-05	0.000114692
Rv2496c	ES	NE	FP		TMPPP	9.7284e-05	0.000120494
Rv2497c	ES	NE	FP		TPI	1.74451	1.74506
Rv2059	NE	NE	TN		TRDR	0.0230297	0.0231689
Rv2060	NE	NE	TN		TRE6PP	0.00358971	0.0323305
Rv2061c	NE	NE	TN		TRE6PS	0.00437904	0.0331198
Rv2231c	NE	NE	TN		TRESULT	0.000787271	0.000787275
Rv1819c	NE	NE	TN		TREabc	0	0
Rv0202c	NE	NE	TN		TRIATS	0	0
Rv0203	NE	NE	TN		TRPS1	0	0.0024511
Rv0206c	NE	ES	FN		TRPS2	0	0.0024511
Rv1456c	ES	ES	TP		TRPS3	0	0.0024511
Rv3028c	ES	ES	TP		TRPTA	0	3.92288e-06
Rv3029c	ES	ES	TP		TRPt2r	-3.81541e-06	0
Rv0886	NE	NE	TN		TSULabc	0	0
Rv3106	NE	NE	TN		TTDCAt2	0	0
Rv0373c	NE	NE	TN		TYRTA	-0.00396482	-0.00395897
Rv0374c	NE	NE	TN		TYRt2r	-5.84318e-06	0
Rv0375c	NE	NE	TN		UAAGDS	0.000119903	0.000119903
Rv0021c	NE	NE	TN		UAAGLS1	0.00241483	0.00241484
Rv1533	NE	NE	TN		UAAGLS2	0.00241483	0.00241484
Rv1894c	NE	NE	TN		UAGCVT	0.00540802	0.00540804
Rv2781c	NE	NE	TN		UAGDP	0.0121583	0.0121584
Rv3553	NE	NE	TN		UAGPT1	0.00241483	0.00241484
Rv3824c	NE	NE	TN		UAGPT2	0.00241483	0.00241484
Rv3820c	NE	NE	TN		UAGPT3	0.000119903	0.000119903
Rv3823c	NE	NE	TN		UAMAGS	0.00494957	0.00494959
Rv3825c	ES	NE	FP		UAMAS	0.00494957	0.00494959
Rv2391	ES	NE	FP		UAMRH	0.000118808	0.000118809
Rv0391	NE	NE	TN		UAPGR	0.00540802	0.00540804
Rv1334	NE	NE	TN		UDCPDP	0.00874462	0.00874466
Rv1347c	NE	NE	TN		UDCPDPS	0	0.00416013
Rv2377c	NE	NE	TN		UDPDPS	0	0.00416013
Rv0162c	NE	NE	TN		UDPDPS2	0	0.00416013
Rv0761c	NE	NE	TN		UDPG4E	0.0026668	0.00266681
Rv1530	NE	NE	TN		UDPGALM	0.0026668	0.00266681
Rv1862	NE	NE	TN		UDPGD	0	0
Rv3086	NE	NE	TN		UGAGDS	0.000118808	0.000118809
Rv0535	NE	NE	TN		UGGPT3	0.000118808	0.000118809
Rv2048c	NE	NE	TN		UGLDDS1_1	0.00241483	0.00241484
Rv0127	NE	NE	TN		UGLDDS2_2	0.00241483	0.00241484
Rv1327c	NE	ES	FN		UGMAGS	0.000118808	0.000118809
Rv1562c	NE	NE	TN		UGMAS	0.000118808	0.000118809
Rv1563c	NE	NE	TN		UGMDDS	0.000119903	0.000119903
Rv1564c	NE	NE	TN		UGMDDS2	0.000118808	0.000118809
Rv1326c	ES	ES	TP		UMPK	0.0427263	0.0427611
Rv3031	ES	ES	TP		UPP3MT	9.7284e-05	9.72845e-05
Rv1328	NE	NE	TN		UPP3S	0.000291852	0.000291853
Rv1212c	NE	NE	TN		UPPDC1	0.000194568	0.000194569
Rv3032	NE	ES	FN		UPPDC2	0	0
Rv2139	ES	ES	TP		UPPRT	0	0
Rv2386c	NE	ES	FN		UREA	0	0
Rv3377c	NE	NE	TN		URIDK2r	-0.00124038	-0.00120556
Rv3378c	NE	NE	TN		URIK2	0	6.96312e-05
Rv2249c	NE	NE	TN		VALTA	-1000	-0.08931
Rv3302c	NE	ES	FN		VALt2r	-1.63838e-05	0
Rv0564c	NE	NE	TN		XPPT	0	6.96312e-05
Rv2982c	NE	NE	TN		XYLK	0	0
Rv1692	NE	NE	TN		YUMPS	0	0
Rv2673	ES	ES	TP		S7PI	0	6.76578e-06
Rv3794	ES	ES	TP		GMHEPK	0	6.76578e-06
Rv3795	ES	ES	TP		HMEDS	0	3.48156e-05
Rv3805c	ES	ES	TP		HMEDR	0	3.48156e-05
Rv0562	ES	ES	TP		FRTT	0.00143494	0.00559693
Rv2922A	NE	NE	TN		MCITD	0	1.42833e-05
Rv3703c	NE	NE	TN		MCITS	0	1.42833e-05
Rv3702c	NE	NE	TN		MICITDr	0	1.42833e-05
Rv3700c	NE	NE	TN		MCITL2	0	1.42833e-05
Rv2754c	NE	ES	FN		GLNabc	0	0
Rv3592	NE	NE	TN		TREP	0	6.96312e-05
Rv3802c	ES	ES	TP		HDECH	-0.0395066	-0.0394862
Rv0519c	NE	NE	TN		DTBTST	0	7.02163e-06
Rv0774c	NE	NE	TN		IPDPUDCT	0	0.00416013
Rv1288	NE	NE	TN		AHSERL2	0	0.0154081
Rv0125	NE	NE	TN		PYDXS	0	0
Rv3199c	NE	NE	TN		PLPS	0	0
Rv3701c	NE	NE	TN		PDBL_3	0	0
Rv0294	NE	NE	TN		PDBL_4	0	0
Rv0648	NE	NE	TN		EX_ni2_e	0	0
Rv0134	NE	NE	TN		NIt5	0	0
Rv1124	NE	NE	TN		EX_mn2_e	0	0
Rv1938	NE	NE	TN		Mn2t	0	0.000139262
Rv2740	NE	NE	TN		2O4EH	0	0
Rv3176c	NE	NE	TN		G6PDH3	0	0
Rv3617	NE	NE	TN		2PLS	0	0
Rv3670	NE	NE	TN		LPPGS	0	0
Rv0129c	NE	NE	TN		DMHDRFS_1	0	0
Rv1886c	NE	NE	TN		LPFPLT	0	0
Rv3803c	NE	NE	TN		GF4GL_7	0	0
Rv3804c	NE	NE	TN		GF4GL_1	0	0
Rv0413	NE	NE	TN		CPMPS	0	0
Rv0221	NE	NE	TN		FAD_1	0	0
Rv0895	NE	NE	TN		FAD_2	0	0
Rv1425	NE	NE	TN		FAD_3	0	0
Rv1760	NE	NE	TN		FAD_4	0	0
Rv2285	NE	NE	TN		FAD_5	0	0
Rv2484c	NE	NE	TN		FAD_6	0	0
Rv3087	NE	NE	TN		FAD_7	0	0
Rv3088	NE	NE	TN		FAD_8	0	5.98978e-06
Rv3130c	NE	NE	TN		FAD_9	0.0205969	0.0206173
Rv3233c	NE	NE	TN		FAD_10	0.0205969	0.0206173
Rv3234c	NE	NE	TN		FAD_11	0	1.01282e-05
Rv3371	NE	NE	TN		FAD_12	0	1.01282e-05
Rv3480c	NE	NE	TN		FAD_13	0	1.01282e-05
Rv3734c	NE	NE	TN		FAD_14	0.0614211	0.061443
Rv3740c	NE	NE	TN		FAD_15	0.0205969	0.0206173
Rv3097c	NE	NE	TN		FAD_16	0.0205969	0.0206173
Rv0217c	NE	NE	TN		FAD_17	0.0205969	0.0206173
Rv0220	NE	NE	TN		FAD_18	0.0205969	0.0206173
Rv0646c	NE	NE	TN		FAD_19	0.0205969	0.0206173
Rv1076	NE	NE	TN		FAD_20	0	0
Rv1104	NE	NE	TN		FAD_21	0	0
Rv1105	NE	NE	TN		FAD_22	0	0
Rv1399c	NE	NE	TN		FAD_23	0	0
Rv1400c	NE	NE	TN		FAD_24	0	0
Rv1426c	NE	NE	TN		FAD_25	0	0
Rv1497	NE	NE	TN		FAD_26	0	0
Rv1923	NE	NE	TN		FAD_27	0	0
Rv2045c	NE	NE	TN		HIBD	0.0306162	0.0306547
Rv2284	NE	NE	TN		ALDR	0	0
Rv2349c	NE	NE	TN		AL4D	0	0
Rv2350c	NE	NE	TN		MANT1	0	0
Rv2351c	NE	NE	TN		ARABT	0	0
Rv2385	NE	NE	TN		HOAS	0	0
Rv2463	NE	NE	TN		SR1	0	0
Rv2485c	NE	NE	TN		MGSA	0	3.48156e-05
Rv2970c	NE	NE	TN		ALCD22_L	-3.48156e-05	0
Rv3084	NE	NE	TN		GLYCS_I	0	3.48156e-05
Rv3203	NE	NE	TN		GLYCS_II	0	3.48156e-05
Rv3487c	NE	NE	TN		LCADi	0	3.48156e-05
Rv3775	NE	NE	TN		CYST_II	0	0.00701328
Rv3817	NE	NE	TN		NTP3	0	6.96312e-05
Rv0904c	NE	NE	TN		ISCS	0.000194568	0.000194569
Rv0114	NE	NE	TN		GLYTRS	0	0
					SELCYSS	0	0
					TYRTRS	0	0
					BIOMASS__2	0.121605	0.121606
					ECHA20	0	0
					CHOL1	0	0
					FADE282	0	0
					HOPNTAL2_1	0	0
					ECHA192	0	0
					HSA	0	0
					FADB3	0	0
					FADB2	0	0
					CHCD	0	0
					HDAD	0	0
					CHOD	0	0
					3HSA	0	0
					HSAC	0	0
					HSAE	0	0
					HIAA	0	0
					IPDAB	0	0
					KSH	0	0
					ECHA193	0	0
					CYP1	0	0
					HIPB	0	0
					HIPA	0	0
					CHOLCOA	0	0
					ECHA191	0	0
					FADE30	0	0
					CYP3	0	0
					CYP2	0	0
					PRCOA1	0	0
					FADE281	0	0
					FADD3	0	0
					KSTD	0	0
					FADD17	0	0
					FADE51	0	0
					FADE52	0	0
					HIAt	0	0
					MACCOAT	0	2.42195e-05
					ACCOAC	0.247313	0.247417
					CHSTEROLt_1	0	0
					EX_chsterol_e	0	0
					MOEA1	0	0
					MPTAT	0	0
					MOBA	0	0
					MOAE1	0	0
					MOEB1	0	0
					MOBDabc	0	3.48156e-05
					MOBDabc_rev	0	3.48156e-05
					PHBADA	0	0
					PHBADB	0	0
					PHBADC	0	0
					PHBADD	0	0
					MI3PS	0.00159303	0.00309912
					NAGINSP	0.00159303	0.00159303
					NAGINS	0.00159303	0.00159303
					LAT	0	0
					KGD2	-2.67029	-2.67
					ASPO6	0.00347291	0.00350224
					ECOAH12	0.0306162	0.0306547
					FADE233	0.0306162	0.0306547
					BKDC	0.0306162	0.0306547
					BKDA2	0.0306162	0.0306547
					3HBCOAHL	0.0306162	0.0306547
					AKGDa	0	6.96312e-05
					ACt2r_1	-0.00011141	0
					EX_4hba_e	9.7284e-05	9.72845e-05
					4HBAt	-9.72845e-05	-9.7284e-05
					4ABZt	0	5.90512e-06
					CHLabc_rev	0	3.48156e-05
					GCALDD	0.000194568	0.000194569
					PYDXNtr	0	0
					EX_pydxn_e	0	0
					GLYALDDr	0	6.96312e-05
					FORt	-9.28416e-05	0
					GLYCLTt	-3.84172e-05	0
					EX_glyclt_e	0	3.84172e-05
					NO3t3	0	0
					ROSFE	0	0
					MNabc_rev	0	0.000139262
					ADOCBIAH	0	0
					ADOCBLabc	0	0
					COB2	0	0
					CBL2OR_1	0	0
					DRBK	0	1.40433e-05
					5DOAN_1	0	1.40433e-05
					AKGt2r_1	-2.32104e-05	0
					EX_co_e	0	4.64208e-05
					PHEMEt	0	0
					EX_pheme_e	0	0
					HEMEOS	0.000194568	0.000194569
					HEMEAS	9.7284e-05	9.72845e-05
					GSEALD	0.00233482	0.00233483
					CPPPGO2_1	0	0
					EX_hia_e	0	0
					L_LACDcm_1	0.0327657	0.0328403
					FPRA	5.24747	5.24805
					COCO2	-4.64208e-05	0
					ACALDt	-4.285e-05	0
					EX_acald_e	0	4.285e-05
					NMO	0.0327657	0.0328403
					OCDCEAt	-3.97893e-05	0
					EX_ocdcea_e	0	3.97893e-05
					UREAt_2	0	0
					PAPA1	0	0
					PAPA2	0	0
					MMPL8	0	0
					PKS2	0.000778272	0.000778276
					MAS3	0.000778272	0.000778276
					EX_gln__L_e	0	0
					SIRA2	-0.0154153	-0.015406
					APSR	0.0161237	0.0162026
					SHSL2r	0	0.0154081
					CYSK2_I	0	0
					CYSM_I	0	3.48156e-05
					CYSM_II	0	3.48156e-05
					CYSO_I	0	3.48156e-05
					CYSO_II	0	3.48156e-05
					THMP	0	2.32104e-05
					VIUB	0	8.86269e-05
					MBTK3	0	4.42536e-08
					MBTG	0	8.85072e-08
					MBTA3	0	0
					ALCD2ir	0	2.93184e-05
					ETOHt3	0	2.93184e-05
					EX_etoh_e	0	2.93184e-05
					MTAP	0	0
					PKS122	0	0
					PKS121	0	0
					ORNDC	0	0
					MBTA1	0	4.42536e-08
					HACD9	0	2.42195e-05
					ECOAH9ir	0	2.42195e-05
					ACOADH1	0	2.42195e-05
					BKDC1	0	2.42195e-05
					MAK	0	0.0286711
					GLGE	0	0.0286711
					TREY	0	6.96312e-05
					GLGB	0.0286015	0.0286363
					GLGP	0	3.48156e-05
					AMYL2	0	0.0573423
					DHORDi	0	0.000139262
					SHCHCS3	0.00143494	0.00143495
					SEPHCHCS	0.00143494	0.00143495
					SALSYN	0	8.86269e-08
					APPLDHr	0	0
					AOBUTDs	0	0
					THRD	0	0
					EX_adocbl_e	0	0
					DMBI	0	0
					BARB	0	0
					HETZK	0	2.32104e-05
					GLYDHDA_copy1	-0.000230507	0
					EX_mobd_e	0	0
					TBSYNLDPS	0	1.88192e-06
					TBSNLS1	0	1.88192e-06
					TBSNLS2	0	1.88192e-06
					TBSNLS3	0	1.88192e-06
					3M2OPLOXRD	0	2.42195e-05
					BPNT2	0	6.96312e-05
					G3PD5	0	11.1751
					G3PD1ir	-0.986657	10.1884
					G3PT	0	6.96312e-05
					DHORD2	0.0374298	0.0375739
					PPAKr	0	0
					PTA2	0	0
					EMB	8.88933e-05	8.88937e-05
					BTNTe	0	0
					EX_btn_e	0	0
					GLYDHDA_copy2	-0.000230507	0
					OPP	0.00143494	0.00143495
					HEXTT	0.00143494	0.00143495
					PPTT	0.00143494	0.00143495
					GGTT	0.00143494	0.00143495
					ACYP_2	0	6.96312e-05
					GTPDPDP	0	2.32104e-05
					PPGPPDP	0	2.32104e-05
					AKGDH	0	6.96312e-05
					EX_nodcoa_e	0	0
					NODCOAt	0	0
					EX_octscoa_e	0	0
					OCTSCOAt	0	0
					ATPM	1	1.00007
					VPAMTr	-999.975	-0.06428
					EGTB	0	2.05806e-06
					EGTC	0	2.05806e-06
					EGTE	0	2.05806e-06
					TMDS3	0	0.00124038
					MHUD1	0	0
					OTSB1	0	1.51578e-05
					MYCOPP	0.00358735	0.00360251
					TMMYCO	0	1.51578e-05
					MYCOE	0.00358735	0.00360251
					PPM1	0.00358735	0.00358736
					PEPA	0	0
					NADDP_1	0	3.48156e-05
					NMNAT_1	0	3.48156e-05
					EGTD	0	2.05806e-06
					ACONMT	0	0
					MANPGH	0	0
					EPH	0	0
					FBPA	0	7.57891e-06
					DGTP8DETOX	0	0
					DGTP8OXO	0	0
					GTP8OXO	0	0
					TAG	0	0
					LIPY	0	0
					LIPW	0	0
					CHOLK_1	0	0
					PC_TBt	0	0
					BIRA	0	3.48156e-05
					ACCD3	0	3.48156e-05
					ACCA3	0	3.48156e-05
					GMHEPPA	0	6.76578e-06
					ALCD19y	-6.96312e-05	0
					EX_pc_TB_e	0	0
					DM_ergoth_c	0	2.05806e-06
					DM_tbsinol_c	0	1.88192e-06
					DM_isotbsinol_13S_c	0	1.88192e-06
					DM_isotbsinol_13R_c	0	1.88192e-06
					DM_psd5p_c	0	0
					DM_cpppg1_c	0	0
					DM_scys__L_c	0	0
					DM_gmhep1p_c	0	6.76578e-06

## Sheet: sMtb2018
Vector_LocusNames	InsilicoEssential	ExperimentalEssential	Confusion_Matrix		Rxns	FVAmin	FVAmax
Rv3382c	NE	NE	TN		R_ISPH1	0	1000
Rv1110	NE	ES	FN		R_ISPH2	-0.863192	999.137
Rv1389	ES	ES	TP		R_GMK1	-999.926	999.992
Rv3247c	ES	ES	TP		R_TMK	0.00768285	0.00768286
Rv2932	ES	NE	FP		R_PPSB1	0.00167215	0.00167215
Rv2949c	ES	NE	FP		R_TSUCCB	-11.1269	10.1269
Rv1161	NE	NE	TN		R_PPSB3	0.000445907	0.000445907
Rv1162	NE	NE	TN		R_PPSB2	0.00284718	0.00284718
Rv1163	NE	NE	TN		R_HBA	0.00451933	0.00451933
Rv1164	NE	NE	TN		R_HOGEN	0	1.25373e-05
Rv1736c	NE	NE	TN		R_NARG	0	0
Rv1438	NE	ES	FN		R_TPIA	-10.2914	0.331916
Rv1017c	ES	ES	TP		R_TPA	0	1.31971e-06
Rv3606c	NE	ES	FN		R_OGSAL	0	8.35818e-06
Rv3793	ES	ES	TP		R_PRSA	0.407869	20.6616
Rv3794	ES	ES	TP		R_FOLK	0	0.000603337
Rv3795	ES	ES	TP		R_EMB	0.00128048	0.00128048
Rv3550	NE	NE	TN		R_ECHA20	0	0
Rv2071c	NE	NE	TN		R_COBM	0	0
Rv1739c	ES	NE	FP		R_CYSA12	0	10.1269
Rv2397c	ES	ES	TP		R_FBA1	0	0
Rv2398c	ES	ES	TP		R_FBA2	-0.547271	-0.547267
Rv2399c	ES	ES	TP		R_CYSA11	0.0698236	10.1967
Rv2400c	ES	ES	TP		R_NRDE2	0.0146125	0.0222954
Rv0363c	NE	ES	FN		R_NRDE1	0.0146125	0.0146138
Rv3048c	ES	ES	TP		R_TNO3	0	0
Rv3051c	ES	ES	TP		R_INHA13	0.04444	0.0444401
Rv1484	ES	ES	TP		R_FOLB5	0	0
Rv3607c	ES	ES	TP		R_CAMP	0	10.1269
Rv0321	NE	NE	TN		R_DCD	0	0.00768286
Rv1322A	NE	NE	TN		R_FOLB1	0	0.000603337
Rv2241	NE	NE	TN		R_INHA12	0.04444	0.0444401
Rv3790	ES	ES	TP		R_FOLB3	0	0.000603337
Rv3791	ES	ES	TP		R_FOLB2	0	0.000603337
Rv0728c	ES	NE	FP		R_RMCOA	-1000	3.30274
Rv2996c	ES	ES	TP		R_ACEE	0	8.35819e-06
Rv2868c	ES	ES	TP		R_INHA10	0.04444	0.0444401
Rv3581c	ES	ES	TP		R_ARAFDPP	0.120139	0.120139
Rv1011	ES	ES	TP		R_SERA	0.478106	20.7318
Rv3582c	ES	ES	TP		R_ISPG	0.863191	0.863192
Rv2524c	ES	ES	TP		R_ISPF	0.863191	0.863192
Rv3490	ES	ES	TP		R_ISPE	0.863191	0.863192
Rv2247	NE	ES	FN		R_ISPD	0.863191	0.863192
Rv3280	ES	ES	TP		R_FAS5	0.000753221	2.17079
Rv3281	NE	ES	FN		R_FAS4	0.000753221	2.17079
Rv3285	ES	ES	TP		R_FAS7	0.000753221	2.17079
Rv3799c	ES	ES	TP		R_FAS6	0.000753221	2.17079
Rv0904c	NE	NE	TN		R_FAS1	0.0264188	2.55814
Rv2202c	NE	ES	FN		R_OTSA	0.036004	6.78724
Rv0542c	ES	ES	TP		R_FAS3	0.0132094	15.2035
Rv0553	ES	ES	TP		R_FAS2	0.0132094	15.2035
Rv0548c	ES	ES	TP		R_ACCD6	-16.5186	18.9254
Rv0534c	ES	ES	TP		R_ACCD4	0.04444	0.0444401
Rv2920c	NE	NE	TN		R_ACCD3	0	6.75124
Rv0780	ES	ES	TP		R_FAS8	0.000753221	2.17079
Rv0503c	NE	NE	TN		R_CBHK	-20.1105	6.89443
Rv0644c	ES	NE	FP		R_MENE	0.00888801	0.00888801
Rv2208	NE	NE	TN		R_TLEUA	0	10.1269
Rv1485	ES	ES	TP		R_MENB	0.00888801	0.00888801
Rv0524	NE	ES	FN		R_MENA	0.00888801	0.00888801
Rv2139	ES	ES	TP		R_HPPP	0.00888801	0.00888801
Rv2786c	ES	ES	TP		R_AMT	2.15367	10
Rv3314c	NE	NE	TN		R_HEMH2	0.151699	0.151701
Rv3667	NE	NE	TN		R_MMAA25	0.00675489	0.00675489
Rv0511	ES	ES	TP		R_COBS	0	0
Rv0510	ES	ES	TP		R_HEMH1	0.00120515	0.00120515
Rv0512	ES	ES	TP		R_HEML	0.0144535	0.0144618
Rv0414c	ES	ES	TP		R_PYRD2	0	0.0714849
Rv1170	ES	NE	FP		R_RIBF2	0.00971655	0.00971655
Rv0417	ES	ES	TP		R_PYR	-4.17909e-06	0
Rv1300	NE	ES	FN		R_DEOA	0	0
Rv2677c	NE	ES	FN		R_ACS2	0	0
Rv0467	NE	ES	FN		R_HEMD	0.00180773	0.00180773
Rv1915	NE	NE	TN		R_ACS1	0	10.168
Rv1916	NE	NE	TN		R_HEMC	0.00180773	0.00180773
Rv2287	NE	NE	TN		R_HEMB	0.00723092	0.00723092
Rv3236c	NE	NE	TN		R_THIE	0.000602577	6.75184
Rv0423c	ES	ES	TP		R_MSHB	0.0098672	0.0098672
Rv0824c	ES	ES	TP		R_THIG	0.000602577	0.000602577
Rv1094	ES	ES	TP		R_HEMY	0.00120515	0.00120515
Rv3229c	ES	NE	FP		R_ICL1	2.81854	2.81856
Rv1092c	ES	ES	TP		R_YJCE	-17.797	116.66
Rv2965c	ES	NE	FP		R_TH2	0	0
Rv1631	ES	ES	TP		R_THIC	0.000602577	0.000602577
Rv0131c	NE	NE	TN		R_DESA13	0.0119544	0.0119544
Rv0154c	NE	NE	TN		R_DESA12	0.00613273	0.00613273
Rv0215c	NE	NE	TN		R_DESA11	0.00644381	0.00644381
Rv0222	NE	NE	TN		R_COAA	0.0148385	0.0148385
Rv0231	NE	NE	TN		R_PCOA	0	4.73105e-07
Rv0243	NE	NE	TN		R_TDGLUB	0	10.1269
Rv0244c	NE	NE	TN		R_COAD	0.0148385	0.0148385
Rv0271c	NE	NE	TN		R_COAE	0.0148385	0.0148385
Rv0400c	NE	NE	TN		R_BO11	0.672856	2.8429
Rv0456c	NE	NE	TN		R_BO10	0.672856	2.8429
Rv0468	NE	NE	TN		R_BO13	0.672781	2.84283
Rv0632c	NE	NE	TN		R_FADD268	0	5.06343
Rv0672	NE	NE	TN		R_BO15	0	2.8429
Rv0673	NE	NE	TN		R_BO14	0	16.004
Rv0675	NE	NE	TN		R_BO17	0	2.8429
Rv0752c	NE	NE	TN		R_BO16	0	2.8429
Rv0859	NE	NE	TN		R_BO19	0	2.8429
Rv0860	NE	NE	TN		R_BO18	0	2.8429
Rv0873	NE	NE	TN		R_FADD261	0.00167215	0.00167215
Rv0905	NE	NE	TN		R_FADD267	0	5.06343
Rv0971c	NE	NE	TN		R_FADD266	0	5.06343
Rv0972c	NE	NE	TN		R_FADD265	0	5.06343
Rv0975c	NE	NE	TN		R_FADD264	0.00284718	0.00284718
Rv1070c	NE	NE	TN		R_CSD	0	10.1313
Rv1071c	NE	NE	TN		R_BKDA1	0	8.35819e-06
Rv1074c	NE	NE	TN		R_BKDA2	0	4.1791e-06
Rv1141c	NE	NE	TN		R_SIRA2	-0.0650072	-0.065003
Rv1142c	NE	NE	TN		R_TGABAB	0	10.1269
Rv1323	NE	NE	TN		R_CHOL1	0	0
Rv1467c	NE	NE	TN		R_GLNH2	0	10.1269
Rv1472	NE	NE	TN		R_MAS8	0.00171734	0.00171734
Rv1679	NE	NE	TN		R_FAS42	0	15.1903
Rv1715	NE	NE	TN		R_FAS43	0	15.1903
Rv1912c	NE	NE	TN		R_PHBADD	0	0
Rv1933c	NE	NE	TN		R_FAS41	0	15.1903
Rv1934c	NE	NE	TN		R_FAS46	0	2.59187
Rv1935c	NE	NE	TN		R_FAS47	0	2.59187
Rv2486	NE	NE	TN		R_FAS44	0	2.89879
Rv2500c	NE	NE	TN		R_FAS45	0	2.59187
Rv2679	NE	NE	TN		R_FAS48	0	2.59187
Rv2724c	NE	NE	TN		R_FAS49	0	2.59187
Rv2789c	NE	NE	TN		R_ILVE1	0.111703	0.111704
Rv2831	NE	NE	TN		R_ILVE2	0.103417	0.103419
Rv3039c	NE	ES	FN		R_ILVE3	-0.0483589	-0.0483568
Rv3061c	NE	NE	TN		R_TEICN	-8.35819e-07	0
Rv3139	NE	NE	TN		R_PPNK	0.0102438	0.0102438
Rv3140	NE	NE	TN		R_GUAA	0.073665	0.0736659
Rv3141	NE	NE	TN		R_MBTA2	0.000226268	0.000226268
Rv3274c	NE	NE	TN		R_MBTA3	0.000226569	0.000226569
Rv3373	NE	NE	TN		R_ADHA	-1000	1000
Rv3374	NE	NE	TN		R_MCA	0	0
Rv3516	NE	NE	TN		R_AACE	0	0
Rv3556c	NE	NE	TN		R_MPET	0	6.75124
Rv3562	NE	NE	TN		R_ISCS	0.00120515	0.00120515
Rv3563	NE	NE	TN		R_LYSA	0.0252353	0.0252374
Rv3564	NE	NE	TN		R_MSHD	0.0098672	0.0098672
Rv3573c	NE	NE	TN		R_KASB19	0.017776	0.017776
Rv3761c	NE	NE	TN		R_KASB18	0.0239087	0.0239088
Rv3774	NE	NE	TN		R_KASB15	0.04444	0.0444401
Rv3797	NE	NE	TN		R_DCTA1A	0	10.1269
Rv2930	ES	NE	FP		R_DCTA1B	0	10.1269
Rv1464	NE	ES	FN		R_KASB16	0.04444	0.0444401
Rv2496c	NE	NE	TN		R_KASB11	0.04444	0.0444401
Rv2497c	NE	NE	TN		R_KASB10	0.04444	0.0444401
Rv2391	ES	NE	FP		R_KASB13	0.04444	0.0444401
Rv0522	NE	NE	TN		R_KASB12	0.04444	0.0444401
Rv1106c	NE	NE	TN		R_FADD28	0	5.06343
Rv0072	NE	NE	TN		R_TDPMB	0	10.1269
Rv0073	NE	NE	TN		R_HMGCOA	0.000666567	0.000679104
Rv0411c	NE	NE	TN		R_USPA4	0	10.1269
Rv2563	NE	NE	TN		R_USPA3	0.999998	11.1269
Rv2564	NE	NE	TN		R_CYSQ1	0.00482061	0.00482062
Rv2940c	ES	NE	FP		R_CYSQ2	0	20.2537
Rv2210c	ES	ES	TP		R_PCAA3	0.00613273	0.00613273
Rv1695	ES	ES	TP		R_PCAA2	0.0140875	0.0140875
Rv3396c	ES	ES	TP		R_PCAA1	0.00644381	0.00644381
Rv2377c	ES	NE	FP		R_FADE282	0	0
Rv2379c	ES	NE	FP		R_CDSA	-999.975	999.122
Rv2380c	ES	NE	FP		R_FADD27	0	5.06343
Rv2381c	ES	NE	FP		R_FAS37	0	2.17004
Rv2382c	ES	NE	FP		R_FAS36	0	2.17004
Rv2383c	ES	NE	FP		R_FAS35	0	2.17004
Rv2384	ES	NE	FP		R_FAS34	0	2.17004
Rv0162c	NE	NE	TN		R_FAS33	0	2.17004
Rv0761c	NE	NE	TN		R_FAS32	0	2.17004
Rv1530	NE	NE	TN		R_FAS31	0	2.17004
Rv1862	NE	NE	TN		R_FAS30	0	2.17004
Rv1082	NE	NE	TN		R_HPT3	0	0
Rv3025c	ES	ES	TP		R_HPT2	0	1.31971e-06
Rv1293	ES	ES	TP		R_HPT1	0	10.1269
Rv0819	ES	NE	FP		R_FOLE	0.000602577	0.000603337
Rv2245	ES	ES	TP		R_FAS39	0	16.004
Rv2246	ES	NE	FP		R_FAS38	0	2.17004
Rv2443	NE	NE	TN		R_GA6PF6P	-1000	18.2619
Rv0035	NE	NE	TN		R_TSUCCA	-10.1269	11.1269
Rv0099	NE	NE	TN		R_TADN	-1.31971e-06	0
Rv0119	NE	NE	TN		R_OTSB2	0	6.75124
Rv0166	NE	NE	TN		R_HSAF	0	0
Rv0214	NE	NE	TN		R_PGSA1	0.00828543	0.00828543
Rv0270	NE	NE	TN		R_TVALB	0	10.1269
Rv0404	NE	NE	TN		R_PGSA3	0.0137086	0.0137086
Rv0551c	NE	NE	TN		R_PGSA2	0.00685431	0.00685431
Rv0852	NE	NE	TN		R_MAS6	0.00228979	0.00228979
Rv1058	NE	NE	TN		R_MCACP	0.011449	0.011449
Rv1185c	NE	NE	TN		R_RIBC	0.0264381	0.0264389
Rv1193	NE	NE	TN		R_PPSC1	0.00167215	0.00167215
Rv1206	NE	NE	TN		R_OTSB1	0.02222	0.02222
Rv1427c	NE	NE	TN		R_ECHA192	0	0
Rv1521	NE	NE	TN		R_MNTH	-20.2537	20.2537
Rv1529	NE	NE	TN		R_NAGINSP	0.0098672	0.0098672
Rv1549	NE	NE	TN		R_GLCB	2.81914	2.81916
Rv1550	NE	NE	TN		R_UPPP	0.0707275	0.0707275
Rv1750c	NE	NE	TN		R_ANSA	0	10.1269
Rv1925	NE	NE	TN		R_INO1	0.0181526	0.0181526
Rv2187	NE	NE	TN		R_PNCA	0	0
Rv2505c	NE	NE	TN		R_FADE2	0	15.1903
Rv2590	NE	NE	TN		R_FADE3	0	2.53172
Rv2941	NE	NE	TN		R_PHEN	0.056115	0.0561275
Rv2948c	ES	NE	FP		R_FADE1	0	15.1903
Rv2950c	NE	NE	TN		R_FADE6	0	2.53172
Rv3089	NE	NE	TN		R_FADE7	0	2.53172
Rv3506	NE	NE	TN		R_FADE4	0	2.53172
Rv3513c	NE	NE	TN		R_FADE5	0	2.53172
Rv3515c	NE	NE	TN		R_FADE233	0	4.1791e-06
Rv3561	NE	NE	TN		R_FADE232	0.000666567	0.000679104
Rv3801c	ES	ES	TP		R_FADE231	0	8.35819e-06
Rv3826	NE	NE	TN		R_PHEA	0.0323132	0.0323144
Rv1235	NE	NE	TN		R_KATG1	0	0
Rv1236	NE	NE	TN		R_KATG2	0.00210484	4.36881
Rv1237	NE	NE	TN		R_GLTA1	0	1000
Rv1238	NE	NE	TN		R_BIOF	0	4.73105e-07
Rv2038c	NE	NE	TN		R_TLEUB	0	10.1269
Rv2039c	NE	NE	TN		R_PYRD1	0	0.0714849
Rv2040c	NE	NE	TN		R_MMAA26	0.00519948	0.00519949
Rv2041c	NE	NE	TN		R_TETH	-8.35819e-06	0
Rv2316	NE	NE	TN		R_MMAA24	0.00582165	0.00582165
Rv2317	NE	NE	TN		R_MMAA23	0.00613273	0.00613273
Rv2318	NE	NE	TN		R_ICL2	0	1000
Rv2131c	ES	NE	FP		R_MMAA21	0.00644381	0.00644381
Rv0470c	ES	NE	FP		R_PAND	0.0148385	0.0148396
Rv3543c	NE	NE	TN		R_FBIB	0	0
Rv3544c	NE	NE	TN		R_TREY	0	1000
Rv2881c	NE	ES	FN		R_TKB	0	10.1269
Rv3624c	NE	ES	FN		R_PCA	0	20.2537
Rv3609c	ES	ES	TP		R_SDH2	-20.5501	-5.35981
Rv2006	NE	NE	TN		R_FAS17	0.000753221	2.17079
Rv3372	NE	ES	FN		R_PCD	0	2.08955e-06
Rv3534c	NE	NE	TN		R_TCADA	0	2.08955e-06
Rv2612c	ES	ES	TP		R_FAS16	0.000753221	2.17079
Rv2746c	ES	ES	TP		R_METB4	0	3.63119
Rv1822	ES	ES	TP		R_METB1	0	3.63119
Rv1412	ES	NE	FP		R_METB2	-0.0241059	3.62254
Rv2933	ES	NE	FP		R_METB3	0	3.63119
Rv3400	NE	NE	TN		R_ADD1	0	10.1284
Rv3538	NE	NE	TN		R_HSA	0	0
Rv0924c	NE	NE	TN		R_ADD2	0	10.1284
Rv0486	ES	NE	FP		R_RIBD1	0.0264381	0.0264389
Rv1837c	NE	ES	FN		R_PCKA	-999.855	18.2447
Rv2136c	ES	NE	FP		R_FABD	0.810074	16.4802
Rv1538c	NE	NE	TN		R_FADB3	0	0
Rv0046c	ES	ES	TP		R_FADB2	0	0
Rv2043c	NE	NE	TN		R_FADB1	0	0
Rv0948c	NE	ES	FN		R_KDH	0	0
Rv1885c	NE	NE	TN		R_FADD344	0	5.06343
Rv3838c	ES	ES	TP		R_FADD345	0	5.06343
Rv1908c	NE	NE	TN		R_FADD346	0	5.06628
Rv1131	NE	NE	TN		R_FADD347	0	5.06343
Rv0032	NE	NE	TN		R_FADD341	0	5.06343
Rv1569	NE	NE	TN		R_FADD342	0	5.06343
Rv3601c	ES	ES	TP		R_RIBD2	0.0264381	0.0264389
Rv3261	NE	NE	TN		R_DPHRAM	0	1000
Rv3262	NE	NE	TN		R_WBBL	0.00128048	0.00128048
Rv1562c	NE	NE	TN		R_PTRSC	0.00263627	0.00263627
Rv1563c	NE	NE	TN		R_ECHA81	0	8.35819e-06
Rv2691	NE	NE	TN		R_ECHA82	0	4.1791e-06
Rv2692	NE	NE	TN		R_FBIA2	0	0
Rv2967c	NE	NE	TN		R_FBIA1	0	0
Rv3316	NE	NE	TN		R_PG	0.0137086	0.0137086
Rv3317	NE	NE	TN		R_KASB20	0.0119544	0.0119544
Rv3318	NE	NE	TN		R_FABG18	0.0379962	0.0379962
Rv3319	NE	NE	TN		R_PKS136	0.00519948	0.00519949
Rv3293	NE	NE	TN		R_GLPK	0	21.2467
Rv1079	NE	NE	TN		R_COBU	0	0
Rv3313c	NE	NE	TN		R_ENO	-22.02	-1.76627
Rv3567c	NE	NE	TN		R_FADD348	0.00167215	5.0651
Rv3570c	NE	NE	TN		R_HIBUT	0	4.1791e-06
Rv1409	NE	ES	FN		R_FADD349	0	5.06343
Rv2671	NE	NE	TN		R_PPGPP	0	6.75124
Rv0211	NE	NE	TN		R_FAS68	0	2.59187
Rv2243	ES	ES	TP		R_LIPY	0	1.01326
Rv3502c	NE	NE	TN		R_PKS133	0.00613273	0.00613273
Rv1248c	NE	NE	TN		R_PKS132	0.0140875	0.0140875
Rv1525	ES	NE	FP		R_PKS131	0.00644381	0.00644381
Rv3265c	ES	ES	TP		R_CHCD	0	0
Rv2531c	ES	NE	FP		R_LIPW	0	0
Rv0242c	NE	NE	TN		R_PKS135	0.00675489	0.00675489
Rv1350	NE	NE	TN		R_PKS134	0.00582165	0.00582165
Rv1483	NE	ES	FN		R_SAMA	0.00263627	0.00263627
Rv2002	NE	NE	TN		R_LIPB	0.000753221	0.000753221
Rv2766c	NE	NE	TN		R_ILVC2	0.0483568	0.0483651
Rv3800c	ES	ES	TP		R_LIPA	0.000753221	0.000753221
Rv3696c	NE	NE	TN		BiomassGrowthInVitro	0	0
Rv0254c	NE	NE	TN		R_ILVC3	0.230625	0.230642
Rv1023	NE	ES	FN		R_TLLAC	-4.17909e-06	0
Rv3097c	NE	NE	TN		R_HDAD	0	0
Rv0217c	NE	NE	TN		R_NAMH	0.02689	0.02689
Rv0220	NE	NE	TN		R_NAMN	0	0
Rv0646c	NE	NE	TN		R_GLNH1	0	10.1269
Rv1076	NE	NE	TN		R_PROC1	-999.93	1000
Rv1104	NE	NE	TN		R_PROC2	-999.93	1000
Rv1105	NE	NE	TN		R_CYA	0	10.1269
Rv1399c	NE	NE	TN		R_TCO2	-5.80421	-5.80418
Rv1400c	NE	NE	TN		R_DORIB2	0	0
Rv1426c	NE	NE	TN		R_DORIB1	0	0
Rv1497	NE	NE	TN		R_MURC	0.0384143	0.0384143
Rv1755c	NE	NE	TN		R_MURB	0.0683171	0.0683172
Rv1900c	NE	NE	TN		R_MURA	0.0683171	0.0683172
Rv1923	NE	NE	TN		R_DHA	0	0
Rv2045c	NE	NE	TN		R_DLAT	0	8.35819e-06
Rv2284	NE	NE	TN		R_MURF	0.0384143	0.0384143
Rv2349c	NE	NE	TN		R_MURE	0.0384143	0.0384143
Rv2350c	NE	NE	TN		R_ALR	0.0768285	0.0768327
Rv2351c	NE	NE	TN		R_CBS	0	20.2931
Rv2385	NE	NE	TN		R_TRUB	0	0
Rv2463	NE	NE	TN		R_SERC	0.478106	20.7318
Rv2485c	NE	NE	TN		R_SERB	0.478106	20.7318
Rv2970c	NE	NE	TN		R_TRES	-1000	0
Rv3084	NE	NE	TN		R_MK	0.00888801	0.00888801
Rv3176c	NE	NE	TN		R_H2CO3	0.158617	1000
Rv3203	NE	NE	TN		R_RMLD	-0.00128048	999.999
Rv3487c	NE	NE	TN		R_UDPP	0.0811972	0.0811973
Rv3775	NE	NE	TN		R_TTAG	-2.67891e-07	0
Rv2217	ES	ES	TP		R_TDAG	-3.86953e-07	0
Rv3001c	ES	ES	TP		R_ICD	0	8.35818e-06
Rv2218	ES	ES	TP		R_ADHE2	0	0
Rv0191	NE	NE	TN		R_CYD	0	10.1269
Rv3569c	NE	NE	TN		R_NIRB2	0	16.2338
Rv3818	ES	NE	FP		R_TESA8	0.00027116	0.00027116
Rv0500	ES	ES	TP		R_ISUCC	0	15.1903
Rv1264	NE	NE	TN		R_GLGC	-999.597	996.184
Rv1318c	NE	NE	TN		R_GLGB	0	10.1269
Rv1319c	NE	NE	TN		R_FOLD2	0.248713	0.248722
Rv1320c	NE	NE	TN		R_GLGE	0	1000
Rv1625c	NE	NE	TN		R_HISA2	0.0258355	0.0258374
Rv2435c	NE	NE	TN		R_PDHB	0.000666567	0.000679104
Rv2152c	ES	ES	TP		R_LEUB	0.112369	0.112383
Rv0482	ES	ES	TP		R_HISA1	0.0164202	0.0164213
Rv1315	ES	ES	TP		R_THEXC	-6.42938e-07	0
Rv3310	NE	NE	TN		R_P5C	0	15.1903
Rv2215	NE	NE	TN		R_GLGP	0	995.932
Rv2495c	NE	NE	TN		R_PPSC2	0.00284718	0.00284718
Rv2157c	ES	ES	TP		R_NADA	0.0216928	0.0216928
Rv2158c	ES	ES	TP		R_NADC	0.0216928	0.0216928
Rv3423c	ES	ES	TP		R_ACCA1	0.000666567	0.000679104
Rv1077	NE	NE	TN		R_TTYR	-1.25373e-06	0
Rv2793c	NE	NE	TN		R_DEOC	0	0
Rv0884c	ES	ES	TP		R_GLX1	0	0
Rv0505c	ES	NE	FP		R_CHOD	0	0
Rv3042c	ES	ES	TP		R_3HSA	0	0
Rv0126	NE	NE	TN		R_GLFT2	0.00128048	0.00128048
Rv1284	NE	NE	TN		R_BACA	0	0
Rv3273	NE	NE	TN		R_APRO	0	0
Rv3588c	NE	NE	TN		R_FADD6	0	5.06343
Rv3266c	NE	ES	FN		R_SPEE	0.00263627	0.00263627
Rv0066c	NE	NE	TN		R_FOLC2	0.000602577	0.000603337
Rv3339c	NE	NE	TN		R_DMBI	0	0
Rv2259	NE	NE	TN		R_KASB14	0.04444	0.0444401
Rv1620c	NE	NE	TN		R_PPSB4	0.000759247	0.000759247
Rv1621c	NE	NE	TN		R_ACPIM3	0.00180773	0.00180773
Rv1622c	NE	NE	TN		R_ACPIM2	0.00361546	0.00361546
Rv1623c	NE	NE	TN		R_ARIZ	0	0
Rv0252	NE	NE	TN		R_ACPIM7	0.00180773	0.00180773
Rv0253	NE	NE	TN		R_ACPIM6	0.00180773	0.00180773
Rv2928	ES	NE	FP		R_ACPIM5	0.00180773	0.00180773
Rv1213	NE	NE	TN		R_ACPIM4	0.00180773	0.00180773
Rv1326c	NE	ES	FN		R_FAS9	0.000753221	2.17079
Rv3356c	NE	ES	FN		R_SUGL	0	0
Rv1327c	NE	ES	FN		R_ACPIM8	0.00180773	0.00180773
Rv1603	ES	ES	TP		R_S1	0.0695976	20.3233
Rv2995c	ES	ES	TP		R_S2	0.000666567	999.842
Rv1188	NE	NE	TN		R_S3	0	16.2338
Rv1328	NE	NE	TN		R_DPPR	0.120139	0.120139
Rv1594	ES	ES	TP		R_DPPP	0.0707275	0.0707275
Rv1596	ES	ES	TP		R_MTR	0	0
Rv2501c	NE	NE	TN		R_MMAA22	0.0140875	0.0140875
Rv2502c	NE	NE	TN		R_T4HBZA	-0.000602577	-0.000602577
Rv0478	NE	NE	TN		R_AGLA2	0	0
Rv2641	NE	NE	TN		R_AGLA1	0	506.658
Rv3409c	NE	NE	TN		R_UPP	0	4.17909e-06
Rv3808c	ES	ES	TP		R_PGK	-11.9115	-1.28816
Rv1819c	NE	NE	TN		R_GCVB	0.0822841	0.0822924
Rv2601	ES	NE	FP		R_PGI	-13.8095	999.934
Rv2447c	ES	ES	TP		R_CYSG2	0.000602577	0.000602577
Rv2228c	NE	ES	FN		R_CYSG3	0.000602577	0.000602577
Rv1500	ES	NE	FP		R_CYSG1	0.000602577	0.000602577
Rv3331	NE	NE	TN		R_PROA	0	20.3233
Rv3806c	ES	ES	TP		R_PROB	0	20.3233
Rv2361c	ES	ES	TP		R_SAHH	0.140549	6.89179
Rv2855	NE	NE	TN		R_CMK1	0.111175	0.111175
Rv2471	NE	NE	TN		R_FADD9	0	5.06343
Rv3309c	NE	NE	TN		R_NADD1	0	10.1269
Rv1437	NE	ES	FN		R_NADD2	0.0216928	0.0216928
Rv1832	NE	ES	FN		R_NICT1	0	10.1269
Rv0946c	NE	ES	FN		R_DIMA	0.000602577	0.000602577
Rv2847c	ES	ES	TP		R_ASD	0.205859	3.78005
Rv2427c	NE	NE	TN		R_FADD322	0.0140875	0.0140875
Rv2439c	NE	ES	FN		R_KASB9	0.04444	0.0444401
Rv3248c	ES	ES	TP		R_ASK	0.205859	3.78005
Rv1712	ES	ES	TP		R_ZWF2	0	1.25373e-05
Rv2421c	ES	ES	TP		R_DAPB1	0	0.0636517
Rv2856	NE	NE	TN		R_DAPB2	0	0.0636517
Rv2952	ES	NE	FP		R_TRPA	0.0164202	0.0164213
Rv3708c	ES	ES	TP		R_PYRF	0.0714807	0.0714849
Rv3709c	ES	ES	TP		R_THYXN	-2.78606e-06	0
Rv1121	NE	NE	TN		R_TESA2	0.000686938	0.000686938
Rv1447c	NE	NE	TN		R_TAC	-8.35818e-06	0
Rv2773c	ES	ES	TP		R_MANB2	-0.0888801	-0.0888801
Rv1612	ES	ES	TP		R_MAS9	0.00801427	0.00801427
Rv1613	ES	ES	TP		R_MANB1	0.0888801	0.0888801
Rv1385	ES	ES	TP		R_FADD323	0.00613273	0.00613273
Rv3257c	NE	ES	FN		R_TG3P	-4.17909e-06	0
Rv3308	NE	NE	TN		R_CYGLY2	0	0
Rv3264c	ES	ES	TP		R_HSAC	0	0
Rv3568c	NE	NE	TN		R_MAS1	0	2.08955e-05
Rv0317c	NE	NE	TN		R_MAS2	0.00915917	0.00915917
Rv3842c	NE	NE	TN		R_MAS3	0.0192825	0.0192825
Rv3536c	NE	NE	TN		R_MAS4	0.00228979	0.00228979
Rv1655	ES	ES	TP		R_GLPQ1	0	0
Rv0858c	NE	NE	TN		R_HSAE	0	0
Rv0221	NE	NE	TN		R_MAS7	0.00858672	0.00858672
Rv0895	NE	NE	TN		R_OXCOA	0	0
Rv1425	NE	NE	TN		R_ARGD1	0.089106	20.4124
Rv1760	NE	NE	TN		R_ARGD2	0.0636496	0.0636517
Rv2285	NE	NE	TN		R_TAG	0.00537047	1.01863
Rv2484c	NE	NE	TN		R_INHA21	0.0119544	0.0119544
Rv3087	NE	NE	TN		R_INHA20	0.017776	0.017776
Rv3088	NE	NE	TN		R_FABD13	-2.55814	-0.0264188
Rv3130c	NE	NE	TN		R_FABD12	-15.1771	2.54493
Rv3233c	NE	NE	TN		R_FABD11	-15.1903	15.1903
Rv3234c	NE	NE	TN		R_FABD10	0.0132094	15.2035
Rv3371	NE	NE	TN		R_COBI2	0	0
Rv3480c	NE	NE	TN		R_COBI1	0	0
Rv3734c	NE	NE	TN		R_FADD3415	0	5.06343
Rv3740c	NE	NE	TN		R_FABG17	0.04444	0.0444401
Rv0649	NE	NE	TN		R_MGTA	0	0.0064777
Rv2244	ES	ES	TP		R_MACAC	0	1.25373e-05
Rv2066	NE	NE	TN		R_ILVN	0.230625	0.230642
Rv0557	NE	NE	TN		R_HLA	0	8.35818e-06
Rv1820	NE	NE	TN		R_CYSD	0.0698236	0.0698278
Rv3002c	NE	NE	TN		R_PPSA1	0.00167215	0.00167215
Rv3003c	NE	ES	FN		R_FABG2	0	15.3268
Rv3509c	NE	NE	TN		R_GALTB	0	0
Rv1285	ES	NE	FP		R_FADD3410	0	5.06343
Rv1286	ES	ES	TP		R_BIRA	0	6.75124
Rv2931	ES	NE	FP		R_FADD3411	0	5.06343
Rv0618	NE	NE	TN		R_TAKG	-4.17909e-06	0
Rv0619	NE	NE	TN		R_TAL	-0.138216	-0.138211
Rv3279c	NE	ES	FN		R_GUAB2	0.073665	0.0736659
Rv1448c	NE	NE	TN		R_ARGG	0.0864698	10.2133
Rv1843c	ES	NE	FP		R_TLAC	-4.17909e-06	0
Rv3410c	ES	ES	TP		R_FADD343	0	5.06343
Rv3411c	ES	ES	TP		R_FABD2	-16.004	2.17004
Rv1658	ES	ES	TP		R_TAN	-1.79104e-06	0
Rv2977c	ES	ES	TP		R_FABD1	-0.0903321	-0.0902909
Rv0081	NE	NE	TN		R_THIL	0.000602577	0.000602577
Rv0082	NE	NE	TN		R_HYD	0	0
Rv0083	NE	NE	TN		R_HEOX	0.000602577	0.000602577
Rv0084	NE	NE	TN		R_PPTHIO4	0.00027116	0.00027116
Rv0085	NE	NE	TN		R_PPTHIO5	0.00451933	0.00451933
Rv0086	NE	NE	TN		R_PPTHIO2	0.00257602	0.00257602
Rv0087	NE	NE	TN		R_P6C	0	2.08955e-06
Rv0088	NE	NE	TN		R_TPYRI	-1.56716e-06	0
Rv1654	ES	ES	TP		R_PPTHIO1	0.00149138	0.00149138
Rv2678c	ES	ES	TP		R_FAS14	0.000753221	2.17079
Rv3535c	NE	NE	TN		R_FABD7	-15.2931	15.2063
Rv3436c	NE	ES	FN		R_T9OCD	0.999999	1
Rv2984	NE	ES	FN		R_ARGB	0.089106	20.4124
Rv1018c	ES	ES	TP		R_HEME	0.00120515	0.00120515
Rv2763c	NE	ES	FN		R_TXAN	0	0
Rv1604	NE	NE	TN		R_DCTA2B	0	10.1269
Rv2701c	NE	NE	TN		R_FADD3418	0	5.06343
Rv3792	ES	ES	TP		R_HSAG1	-20.2537	0
Rv2476c	NE	NE	TN		R_GLMS	-999.882	18.3798
Rv1347c	ES	NE	FP		R_PPK1	0	1000
Rv0422c	ES	ES	TP		R_GLMU	0.117879	0.117879
Rv2445c	ES	NE	FP		R_DFRA2	-1000	1000
Rv0865	NE	NE	TN		R_FABG9	0.04444	0.0444401
Rv1600	NE	ES	FN		R_IMPA	0.00828543	0.00828543
Rv3772	NE	NE	TN		R_AFTA	0.00128048	0.00128048
Rv0951	NE	ES	FN		R_FADD30	0	5.06343
Rv0952	NE	ES	FN		R_FAS24	0	2.17004
Rv0869c	NE	NE	TN		R_FAS25	0	2.17004
Rv3109	NE	NE	TN		R_FAS26	0	2.17004
Rv3111	ES	NE	FP		R_FAS27	0	2.17004
Rv3116	ES	NE	FP		R_FAS20	0	2.17004
Rv0337c	NE	ES	FN		R_FAS21	0	2.17004
Rv3565	ES	NE	FP		R_FAS22	0	2.17004
Rv0848	NE	NE	TN		R_FAS23	0	2.17004
Rv1336	NE	NE	TN		R_TCYSA	0	10.1269
Rv2334	NE	NE	TN		R_PTHIO3	4.82061e-05	4.82062e-05
Rv0635	ES	ES	TP		R_PTHIO2	0.000686938	0.000686938
Rv0636	ES	ES	TP		R_FAS28	0	2.17004
Rv0637	ES	NE	FP		R_GDH	0	998.836
Rv1826	NE	ES	FN		R_TCITR	-4.1791e-06	0
Rv2211c	NE	ES	FN		R_HSAG2	0	0
Rv3068c	ES	NE	FP		R_DHNP	0.000602577	0.000603337
Rv2753c	ES	ES	TP		R_NAGINS	0.0098672	0.0098672
Rv2726c	ES	ES	TP		R_CYSN	0.0698236	20.3235
Rv1202	ES	ES	TP		R_MBTK2	0.000226268	0.000226268
Rv2252	ES	NE	FP		R_MBTK3	0.000226569	0.000226569
Rv2289	NE	NE	TN		R_TCITB	0	10.1269
Rv2173	NE	NE	TN		R_MBTK1	0.000226268	0.000226268
Rv3383c	NE	NE	TN		R_THID1	0.000602577	6.75184
Rv3398c	ES	NE	FP		R_THID2	0.000602577	6.75184
Rv1240	NE	NE	TN		R_NDK1	-18.0999	1000
Rv0812	ES	ES	TP		R_NDK2	-999.919	1000
Rv2589	NE	NE	TN		R_NDK3	0.151774	1000
Rv2393	ES	NE	FP		R_NDK4	0.0146125	10.1415
Rv3551	NE	NE	TN		R_NDK5	0.00896333	0.00896333
Rv3552	NE	NE	TN		R_NDK6	-999.12	999.985
Rv2051c	ES	ES	TP		R_NDK7	0.0146125	10.1453
Rv2604c	NE	NE	TN		R_BARB	0	0
Rv1512	ES	NE	FP		R_PPGPPP	0	6.75124
Rv2188c	NE	ES	FN		R_MOG	0	0
Rv3010c	NE	NE	TN		R_TCELB	0	0
Rv2386c	ES	ES	TP		R_ACCA3	0	6.75124
Rv3215	NE	ES	FN		R_MAS5	0.00915917	0.00915917
Rv3820c	ES	NE	FP		R_HISC2	0.0258355	0.0258374
Rv1098c	NE	ES	FN		R_SUCD	-1000	3.79138
Rv0886	NE	NE	TN		R_MOAA1	0.000602577	0.000602577
Rv3106	NE	NE	TN		R_ASPB2	0.0323132	0.0323144
Rv2849c	NE	NE	TN		R_ASPB3	0.749082	1000
Rv1745c	NE	NE	TN		R_MOP	0.112369	0.112383
Rv1617	NE	ES	FN		R_ASPB1	0.0238018	0.023803
Rv0555	ES	ES	TP		R_HIAA	0	0
Rv1445c	NE	NE	TN		R_CYSK1	0	10.1466
Rv1144	NE	NE	TN		R_HADA1	0	15.1903
Rv0545c	NE	NE	TN		R_HADA2	0	15.3268
Rv0928	NE	NE	TN		R_HADA3	0	15.3113
Rv0929	NE	NE	TN		R_HADA4	0	15.3092
Rv0930	NE	NE	TN		R_HADA5	0	15.2924
Rv0932c	NE	NE	TN		R_HADA6	0.04444	15.2347
Rv0933	NE	NE	TN		R_HADA7	0.04444	0.0444401
Rv0934	NE	NE	TN		R_DCMP	0	10.1269
Rv0935	NE	NE	TN		R_GCVT	0.0822841	0.0822924
Rv0936	NE	NE	TN		R_PGMA2	0.252856	996.185
Rv2281	NE	NE	TN		R_DAPA	0.0636496	0.0636517
Rv3526	NE	NE	TN		R_DAPF	0.0636496	0.0636517
Rv3571	NE	NE	TN		R_DAPE	0.0636496	0.0636517
Rv1122	NE	ES	FN		R_TDGLUA	0	10.1269
Rv1844c	NE	NE	TN		R_DAG	0.0537047	0.0537256
Rv1469	NE	NE	TN		R_CDH	-1000	999.097
Rv2458	NE	NE	TN		R_ACTAC1	0.000666567	0.000679104
Rv2392	ES	ES	TP		R_ACTAC2	0	1.25373e-05
Rv0147	NE	NE	TN		R_IDSA1	0.0808206	0.0808206
Rv0458	NE	NE	TN		R_MDH	-15.6771	1000
Rv0768	NE	NE	TN		R_PABA	0.000602577	0.000604368
Rv2987c	ES	ES	TP		R_USPA1	0	10.1269
Rv2988c	ES	ES	TP		R_THI	0	6.75124
Rv2610c	ES	ES	TP		R_GABT	-4.1791e-06	20.2537
Rv1348	ES	ES	TP		R_CHE1	0.000602577	0.000602577
Rv1349	ES	ES	TP		R_TFRUB	0	0
Rv2895c	ES	NE	FP		R_IPDAB	0	0
Rv1180	ES	NE	FP		R_PGMA1	-0.117879	-0.117879
Rv1183	ES	NE	FP		R_FUCAC	0	1.25373e-05
Rv1182	ES	NE	FP		R_PPM1	0.0415025	0.0415025
Rv1181	ES	NE	FP		R_TESA7	0.000180773	0.000180773
Rv3710	ES	ES	TP		R_TESA6	0.00257602	0.00257602
Rv2320c	NE	NE	TN		R_TESA5	0.00149138	0.00149138
Rv0634c	NE	NE	TN		R_BO12	0.672781	2.84283
Rv2581c	NE	ES	FN		R_TESA3	4.82061e-05	4.82062e-05
Rv0107c	NE	NE	TN		R_SNOP	0	1.56716e-06
Rv0362	NE	NE	TN		R_TESA1	0.000397701	0.000397701
Rv1239c	NE	NE	TN		R_A6RP	0.0264381	0.0264389
Rv1811	NE	NE	TN		R_EPIA2	0.0180773	0.0180773
Rv1606	ES	ES	TP		R_EPIA1	0.0180773	0.0180773
Rv1602	ES	ES	TP		R_PIMB	0	0.0064777
Rv1605	ES	ES	TP		R_PFKA	0	20.2537
Rv2121c	ES	ES	TP		R_TRIFL	-8.3582e-07	0
Rv2122c	ES	ES	TP		R_HADA19	0.0239087	0.0239088
Rv1599	ES	ES	TP		R_ENTC	0.00956711	0.00956712
Rv0091	NE	NE	TN		R_PAPA2	0.00482061	0.00482062
Rv0112	NE	NE	TN		R_FUM	3.44142	13.5683
Rv1511	NE	NE	TN		R_FADD263	0.00167215	0.00167215
Rv1304	NE	ES	FN		R_FPRA	7.8307	55.8827
Rv1305	NE	ES	FN		R_COBO	0	0
Rv1306	NE	ES	FN		R_FADD262	0.00284718	0.00284718
Rv1307	NE	ES	FN		R_TCOIIA	0	10.1269
Rv1308	NE	ES	FN		R_IDI	-0.782371	999.218
Rv1309	NE	ES	FN		R_TCOIIB	0	10.1269
Rv1310	NE	ES	FN		R_PYKA	0	1000
Rv2951c	ES	NE	FP		R_MEND2	0.00888801	0.00888801
Rv2936	ES	NE	FP		R_DEVB	0	1.25373e-05
Rv2937	ES	NE	FP		R_MACOA	0	8.35819e-06
Rv2938	ES	NE	FP		R_PSTS1B	0	10.1269
Rv2942	ES	NE	FP		R_PSTS1A	0.804289	10.9312
Rv2945c	ES	NE	FP		R_KSH	0	0
Rv1294	ES	ES	TP		R_GND2	0	1.25373e-05
Rv0069c	NE	NE	TN		R_CTPD2	0	10.1269
Rv1295	ES	ES	TP		R_CTPD1	0	10.1269
Rv1296	ES	ES	TP		R_PTHIO1	0.000397701	0.000397701
Rv1492	NE	NE	TN		R_MMUM	0	6.75124
Rv1493	NE	NE	TN		R_2PPLA	0	0
Rv2072c	NE	NE	TN		R_TGSN	-6.59856e-07	0
Rv2934	ES	NE	FP		R_CYSH	0.065003	0.0650072
Rv2953	ES	NE	FP		R_ACAL	0	20.2537
Rv2959c	NE	NE	TN		R_LEUC2	-0.112383	-0.112369
Rv2957	NE	NE	TN		R_LEUC1	-0.112383	-0.112369
Rv2958c	NE	NE	TN		R_TCYSB	0	10.1269
Rv3824c	ES	NE	FP		R_PTHIO5	0.00120515	0.00120515
Rv0129c	NE	NE	TN		R_MBTA1	0.000226268	0.000226268
Rv1886c	NE	NE	TN		R_HADA21	0.0119544	0.0119544
Rv3803c	NE	NE	TN		R_FAS29	0	2.17004
Rv3804c	NE	NE	TN		R_INHA4	0	15.3092
Rv0993	NE	ES	FN		R_INHA5	0	15.2924
Rv2962c	NE	NE	TN		R_INHA6	0.04444	15.2347
Rv3756c	NE	NE	TN		R_INHA7	0.04444	0.0444401
Rv3757c	NE	NE	TN		R_INHA1	0	15.1903
Rv3758c	NE	NE	TN		R_INHA2	0	15.3268
Rv3759c	NE	NE	TN		R_INHA3	0	15.3113
Rv0620	NE	NE	TN		R_PIMA	0.00828543	0.00828543
Rv0564c	NE	NE	TN		R_VIUB	0.000602577	0.000602577
Rv2982c	NE	NE	TN		R_FADD321	0.00644381	0.00644381
Rv0070c	NE	NE	TN		R_INHA8	0.04444	0.0444401
Rv1093	NE	ES	FN		R_INHA9	0.04444	0.0444401
Rv1940	ES	NE	FP		R_TH2O	-38.541	-22.3598
Rv1415	NE	ES	FN		R_NAGA1P	0.117879	0.117879
Rv3913	ES	ES	TP		R_TMAN	0	0
Rv0186	NE	NE	TN		R_TCL1	0	10.1269
Rv0729	NE	NE	TN		R_TCL2	0	10.1269
Rv3802c	ES	ES	TP		R_PKS33	0.000150644	0.000150644
Rv3307	ES	NE	FP		R_PKS32	0.000301288	0.000301289
Rv3045	NE	NE	TN		R_PKS31	7.53221e-05	7.53221e-05
Rv2153c	ES	ES	TP		R_DR1P	0	1.31971e-06
Rv2438c	ES	ES	TP		R_KASB1	0	15.3268
Rv0642c	ES	NE	FP		R_FAS69	0	2.89879
Rv0777	ES	ES	TP		R_KASB3	0	15.3096
Rv3470c	NE	NE	TN		R_KASB2	0	15.3113
Rv0368c	NE	NE	TN		R_KASB5	0.04444	15.2347
Rv0369c	NE	NE	TN		R_KASB4	0	15.2931
Rv0370c	NE	NE	TN		R_KASB7	0.04444	0.0444401
Rv0371c	NE	NE	TN		R_KASB6	0.04444	0.0444401
Rv0372c	NE	NE	TN		R_LEUA	0.112369	0.112383
Rv0373c	NE	NE	TN		R_KASB8	0.04444	0.0444401
Rv0374c	NE	NE	TN		R_FAS62	0	1.9724
Rv0375c	NE	NE	TN		R_FAS63	0	1.9724
Rv0376c	NE	NE	TN		R_FAS64	0	1.9724
Rv0866	NE	NE	TN		R_FAS65	0	1.9724
Rv3119	NE	NE	TN		R_FAS66	0	2.14243
Rv3322c	ES	NE	FP		R_FAS67	0	2.34478
Rv2388c	ES	NE	FP		R_ROCE2	0	10.1269
Rv1338	ES	ES	TP		R_GLX2	0	0
Rv3518c	NE	NE	TN		R_MGTE2	0	10.1269
Rv3545c	NE	NE	TN		R_HISI	0.0258355	0.0258374
Rv1611	ES	ES	TP		R_HISH	0.0258355	0.0258374
Rv3465	NE	ES	FN		R_HISG	0.0258355	0.0258374
Rv1207	NE	NE	TN		R_THEPD	-9.28687e-07	0
Rv3608c	NE	ES	FN		R_HISE	0.0258355	0.0258374
Rv0570	NE	NE	TN		R_HISD	0.0258355	0.0258374
Rv1981c	NE	NE	TN		R_NICT2	0	10.1269
Rv1345	NE	NE	TN		R_SAMOX	0	4.73105e-07
Rv1344	NE	NE	TN		R_MTN1	0	0
Rv0562	ES	ES	TP		R_FADE324	0.00675489	0.00675489
Rv1857	NE	NE	TN		R_ACCD22	0	20.2537
Rv1858	NE	NE	TN		R_GCA	0.0180773	0.0180773
Rv1859	NE	NE	TN		R_FABD3	-15.3364	15.1807
Rv1130	NE	NE	TN		R_ATP	61.5056	81.7593
Rv1383	ES	ES	TP		R_TPYR	-4.17909e-06	0
Rv1384	ES	ES	TP		R_DGMP	0	10.1269
Rv3341	NE	ES	FN		R_PTTPDIM	0.00225966	0.00225966
Rv1373	NE	NE	TN		R_FABG3	0	15.3113
Rv2267c	NE	NE	TN		R_FABG1	0	15.1903
Rv3529c	NE	NE	TN		R_FABG6	0.04444	15.2347
Rv2858c	NE	NE	TN		R_FABG7	0.04444	0.0444401
Rv3504	NE	NE	TN		R_FABG4	0	15.3096
Rv3505	NE	NE	TN		R_FABG5	0	15.2931
Rv2754c	NE	ES	FN		R_MMPL72	0.000602577	0.000602577
Rv2436	NE	NE	TN		R_MMPL73	0.00225966	0.00225966
Rv1878	NE	NE	TN		R_FABG8	0.04444	0.0444401
Rv2220	NE	ES	FN		R_MMPL71	0.000602577	0.000602577
Rv2222c	NE	NE	TN		R_FAS40	0	15.1903
Rv2860c	NE	NE	TN		R_MMPL74	0.00225966	0.00225966
Rv1607	NE	NE	TN		R_FADD3420	0	5.06343
Rv3809c	ES	ES	TP		R_THRA	0.142209	3.7164
Rv2900c	NE	NE	TN		R_SDAA	0	20.2537
Rv1257c	NE	NE	TN		R_THRC	0.0697495	3.70094
Rv0501	NE	NE	TN		R_THRB	0.0697495	3.70094
Rv0536	NE	NE	TN		R_MUTA	-1000	3.30274
Rv3634c	NE	ES	FN		R_COBL	0	0
Rv3858c	NE	ES	FN		R_PPSD3	0.00167215	0.00167215
Rv3859c	NE	ES	FN		R_PHBADB	0	0
Rv0255c	NE	NE	TN		R_PPSD1	0.000445907	0.000445907
Rv2453c	NE	NE	TN		R_PHBADC	0	0
Rv2518c	ES	NE	FP		R_PAPA1	0.00482061	0.00482062
Rv0392c	NE	NE	TN		R_FAS70	0	3.14343
Rv1854c	NE	ES	FN		R_FBPA	0	0
Rv1704c	NE	NE	TN		R_GLUCA	0	1000
Rv0438c	NE	NE	TN		R_TCITA	0	11.1269
Rv0994	NE	NE	TN		R_ECHA193	0	0
Rv2780	ES	NE	FP		R_GALU	0	999.848
Rv1653	ES	ES	TP		R_PHBADA	0	0
Rv1173	NE	NE	TN		R_TGABAA	0	10.1269
Rv2584c	NE	NE	TN		R_PROZ2	0	10.1269
Rv0753c	NE	NE	TN		R_GSEALD	0.0144535	0.0144618
Rv2702	NE	NE	TN		R_GALK	0	0
Rv2249c	NE	NE	TN		R_TAD	-2.78606e-06	0
Rv3302c	NE	ES	FN		R_GPSA	-0.900876	14.5377
Rv0650	NE	NE	TN		R_GLYA1	0.353598	0.353603
Rv0751c	NE	NE	TN		R_RIBA1	0.0528761	0.0528778
Rv0437c	ES	NE	FP		R_RIBA2	0.0264381	0.0264389
Rv3560c	NE	NE	TN		R_GLYA2	0.000602577	0.000603337
Rv2321c	NE	NE	TN		R_TRXB2	0.109594	0.109598
Rv2322c	NE	NE	TN		R_PPSC4	0.000759247	0.000759247
Rv0808	ES	ES	TP		R_BGLS	0	0
Rv0408	NE	NE	TN		R_AGPGLCN	0.00128048	0.00128048
Rv3494c	NE	NE	TN		R_XYLB	0	0
Rv3495c	NE	NE	TN		R_MYCOPP	0.04444	0.0444401
Rv3496c	NE	NE	TN		R_DEOD7	-10.1269	0.00150776
Rv3497c	NE	NE	TN		R_NDK8	0	0.00768286
Rv3498c	NE	NE	TN		R_ADHC1	-1000	1000
Rv3499c	NE	NE	TN		R_ADHC2	0	10.6234
Rv3500c	NE	NE	TN		R_HADA13	0.04444	0.0444401
Rv3501c	NE	NE	TN		R_MURG	0.0384143	0.0384143
Rv1656	ES	ES	TP		R_Maintenance	1	1
Rv1652	ES	ES	TP		R_FADE8	0	2.53172
Rv0155	NE	NE	TN		R_TVALA	0	10.1269
Rv0157	NE	NE	TN		R_TDA	-0.00150776	0
Rv2713	NE	NE	TN		R_DEOD2	0	0
Rv1659	ES	ES	TP		R_KASB17	0.0379962	0.0379962
Rv2935	ES	NE	FP		R_NADE2	0	0.0216928
Rv2503c	NE	NE	TN		R_FMN	-4.17909e-06	0
Rv2504c	NE	NE	TN		R_MMAA42	0.0119544	0.0119544
Rv0889c	NE	NE	TN		R_LPPG	0	0
Rv0896	NE	ES	FN		R_PURB2	0.151699	0.151701
Rv0266c	NE	NE	TN		R_PURB1	0.103869	10.2307
Rv2682c	NE	ES	FN		R_ETHA	0	0
Rv3379c	NE	NE	TN		R_ILVB1	0.0483568	0.0483651
Rv0519c	NE	NE	TN		R_COX	0	0
Rv0774c	NE	NE	TN		R_MOAE1	0.000602577	0.000602577
Rv1288	NE	NE	TN		R_MYCO2	0.00519948	0.00519949
Rv1436	NE	ES	FN		R_HEMN1	0.00120449	0.00120515
Rv0643c	ES	NE	FP		R_HEMN2	0	6.59857e-07
Rv1442	NE	NE	TN		R_MBTI	0.000679104	0.000679104
Rv1449c	ES	ES	TP		R_ROCE3	0	10.1269
Rv3255c	NE	ES	FN		R_MURI	0.0384143	0.0384185
Rv2611c	ES	ES	TP		R_CYP1	0	0
Rv3540c	NE	NE	TN		R_TRPC	0.0164202	0.0164213
Rv1601	ES	ES	TP		R_RMLC	0	1000
Rv1099c	NE	NE	TN		R_TFOL	-7.59835e-07	0
Rv0788	ES	ES	TP		R_5OPRO	0	10.1269
Rv0803	ES	ES	TP		R_FOLP2	0	0.000603337
Rv0809	ES	ES	TP		R_TTRE	0	0
Rv0956	ES	ES	TP		R_NRDZ1	0.00768285	0.00768286
Rv2335	NE	NE	TN		BiomassGrowth	0.753221	0.753221
Rv3275c	ES	ES	TP		R_OHSER	0	3.64665
Rv3276c	ES	ES	TP		R_BO9	0.672856	2.8429
Rv0772	ES	ES	TP		R_BO8	0	2.8429
Rv2201	ES	ES	TP		R_PROP	0	1.78709
Rv1380	ES	ES	TP		R_TLAAA	-2.08955e-06	0
Rv1381	ES	ES	TP		R_CYCLY1	0	0
Rv0357c	ES	ES	TP		R_NIRB1	0	16.2338
Rv2606c	NE	NE	TN		R_BO1	0	15.1903
Rv2130c	ES	ES	TP		R_PRE6X	0	0
Rv2964	NE	NE	TN		R_BO3	0	15.1903
Rv2155c	ES	ES	TP		R_BO2	0	15.1903
Rv3704c	NE	NE	TN		R_BO5	0	15.1903
Rv2870c	ES	ES	TP		R_BO4	0	15.1903
Rv2332	NE	NE	TN		R_BO7	0	2.8429
Rv0573c	NE	NE	TN		R_BO6	0	16.004
Rv1559	NE	ES	FN		R_FADD281	0	5.06343
Rv0189c	ES	ES	TP		R_FADD283	0	5.06343
Rv0771	NE	NE	TN		R_PDIMA	0.00225966	0.00225966
Rv3823c	ES	NE	FP		R_HIPB	0	0
Rv0346c	NE	NE	TN		R_GRCC1	0.00888801	0.00888801
Rv2127	NE	NE	TN		R_INHA18	0.0379962	0.0379962
Rv1086	ES	NE	FP		R_HIPA	0	0
Rv0727c	NE	NE	TN		R_INHA16	0.04444	0.0444401
Rv2182c	NE	ES	FN		R_INHA17	0.04444	0.0444401
Rv2483c	NE	NE	TN		R_FADE323	0.00582165	0.00582165
Rv1451	NE	ES	FN		R_INHA15	0.04444	0.0444401
Rv1456c	NE	ES	FN		R_FADE325	0.00519948	0.00519949
Rv2193	NE	ES	FN		R_MODA2	0	10.1269
Rv2194	NE	ES	FN		R_MODA1	0	10.1269
Rv2195	NE	ES	FN		R_INHA11	0.04444	0.0444401
Rv2196	NE	ES	FN		R_BKDC2	0.000666567	0.000679104
Rv2200c	NE	ES	FN		R_PRPD	0	1000
Rv3028c	NE	ES	FN		R_BKDC1	0	8.35819e-06
Rv3029c	NE	ES	FN		R_CARA	0.15795	0.157955
Rv3043c	NE	ES	FN		R_METX	0	3.64665
Rv0247c	NE	NE	TN		R_MEND1	0.00888801	0.00888801
Rv0248c	NE	NE	TN		R_FOR	0	0
Rv0249c	NE	NE	TN		R_TGLYCO	-8.35819e-06	0
Rv1552	NE	NE	TN		R_TRESU	0.00482061	0.00482062
Rv1553	NE	NE	TN		R_ALDC	0	10.6234
Rv1554	NE	NE	TN		R_CTFPP	0.0707275	0.0707275
Rv1555	NE	NE	TN		R_HOA	0	8.35818e-06
Rv2852c	NE	NE	TN		R_TFRUA	0	0
Rv2747	NE	ES	FN		R_GMK2	-999.919	1000
Rv1570	NE	NE	TN		R_TILEA	0	10.1269
Rv0261c	NE	NE	TN		R_TILEB	0	10.1269
Rv0267	NE	NE	TN		R_CHOLCOA	0	0
Rv1737c	NE	NE	TN		R_TTHRB	0	10.1269
Rv2329c	NE	NE	TN		R_GMK3	0	10.1269
Rv1568	NE	NE	TN		R_TTHRA	0	10.1269
Rv1589	NE	NE	TN		R_CTPI1	0	10.1269
Rv0489	NE	NE	TN		R_CTPI2	0	10.1269
Rv3214	NE	NE	TN		R_THYX	-999.992	1000
Rv1133c	ES	ES	TP		R_RBSK	0	20.2537
Rv2832c	NE	NE	TN		R_HADA8	0.04444	0.0444401
Rv2833c	NE	NE	TN		R_GLN	0	20.2537
Rv2834c	NE	NE	TN		R_CHAA	0	0
Rv2835c	NE	NE	TN		R_DRFA	0	1000
Rv2539c	ES	ES	TP		R_HADA9	0.04444	0.0444401
Rv1001	NE	NE	TN		R_GLF	0.0384143	0.0384143
Rv3340	NE	NE	TN		R_FABG21	0.0119544	0.0119544
Rv2697c	ES	NE	FP		R_FABG20	0.017776	0.017776
Rv2156c	ES	ES	TP		R_SIRA1	3.29456	16.2338
Rv2225	ES	ES	TP		R_MMAA41	0.00582165	0.00582165
Rv3602c	ES	ES	TP		R_TINS	-1.31971e-06	0
Rv0410c	NE	NE	TN		R_FDHF	0	8.35819e-06
Rv2573	ES	NE	FP		R_GLX	0.000594219	0.000603337
Rv1391	ES	ES	TP		R_GALE	0.0384143	0.0384143
Rv3206c	ES	ES	TP		R_GLT	1.16419	1000
Rv0234c	NE	NE	TN		R_ECHA191	0	0
Rv1731	NE	NE	TN		R_DCTA3B	0	10.1269
Rv0462	NE	ES	FN		R_COBQ1	0	0
Rv2482c	NE	NE	TN		R_DCTA3A	0	11.1269
Rv1551	NE	NE	TN		R_NADE1	0	0.0216928
Rv3303c	NE	NE	TN		R_MOBA	0	0
Rv1408	NE	ES	FN		R_PTGLCN	0.0384143	0.0384143
Rv0125	NE	NE	TN		R_TPPCH	0	0
Rv2922A	NE	NE	TN		R_FAS11	0.000753221	2.17079
Rv0334	ES	ES	TP		R_FAS10	0.000753221	2.17079
Rv3464	NE	ES	FN		R_FAS13	0.000753221	2.17079
Rv3468c	NE	NE	TN		R_FAS12	0.000753221	2.17079
Rv3784	NE	NE	TN		R_FAS15	0.000753221	2.17079
Rv2124c	NE	NE	TN		R_TPNTO	-1.19403e-06	0
Rv3145	NE	NE	TN		R_TKA	0	10.1269
Rv3146	NE	NE	TN		R_PTTDIM	0.000602577	0.000602577
Rv3147	NE	NE	TN		R_FAS19	0.000753221	2.17079
Rv3148	NE	NE	TN		R_FAS18	0.000753221	2.17079
Rv3149	NE	NE	TN		R_DAGD	0	2.08955e-06
Rv3150	NE	NE	TN		R_NDH	0	15.1903
Rv3151	NE	NE	TN		R_CYCA4	-8.35819e-06	0
Rv3152	NE	NE	TN		R_CYCA5	-4.17909e-06	0
Rv3153	NE	NE	TN		R_MOEA1	0	0
Rv3154	NE	NE	TN		R_CYCA1	-4.17909e-06	0
Rv3155	NE	NE	TN		R_CYCA2	0	10.1269
Rv3156	NE	NE	TN		R_ALD	0.277939	0.277947
Rv3157	NE	NE	TN		R_ARGJ	0.089106	20.4124
Rv3158	NE	NE	TN		R_FBIC	0	0
Rv1392	ES	ES	TP		R_APT	0	20.2537
Rv0409	NE	NE	TN		R_MMSA	0	4.1791e-06
Rv1159	ES	NE	FP		R_PPGK2	0	1000
Rv2205c	NE	NE	TN		R_GLPD2	0	15.1903
Rv1416	ES	ES	TP		R_PPGK1	0	1000
Rv1848	NE	NE	TN		R_MMSB	0	4.1791e-06
Rv1849	NE	NE	TN		R_PSD	0.0027116	0.0027116
Rv1850	NE	NE	TN		R_FADE30	0	0
Rv1851	NE	NE	TN		R_ROCD	0	20.3233
Rv1852	NE	NE	TN		R_PURF	0.152301	0.152304
Rv1853	NE	NE	TN		R_DFRA4	-1000	1000
Rv1609	ES	ES	TP		R_PTA1	-10.1219	20.336
Rv2583c	ES	NE	FP		R_PPSA4	0	15.2931
Rv0013	ES	ES	TP		R_FADD3417	0	5.06343
Rv2192c	ES	ES	TP		R_FABD9	0	15.1903
Rv3537	NE	NE	TN		R_FABD8	-15.2347	15.2479
Rv1699	ES	ES	TP		R_MCE4A	0	0
Rv2344c	NE	NE	TN		R_FOLD1	0.248713	0.248722
Rv3315c	NE	NE	TN		R_PPSA2	0.00284718	0.00284718
Rv2848c	NE	NE	TN		R_PPSA3	0	15.3096
Rv2939	ES	NE	FP		R_FRGLC	-13.9646	999.779
Rv3754	ES	ES	TP		R_ARGF	0.0864698	0.0864739
Rv2607	NE	NE	TN		R_ILVC1	0.0483568	0.0483651
Rv3432c	NE	NE	TN		R_ARGC	0.089106	20.4124
Rv1979c	NE	NE	TN		R_MTHF2	-1000	999.835
Rv1999c	NE	NE	TN		R_FABD5	-15.3136	15.2035
Rv3253c	NE	NE	TN		R_FABD4	-1	15.004
Rv2498c	NE	NE	TN		R_TPHE	-1.25373e-06	0
Rv3075c	NE	NE	TN		R_STHA	-1000	1000
Rv0118c	NE	NE	TN		R_HADA18	0.0379962	0.0379962
Rv1201c	ES	ES	TP		R_ARGH	0.0864698	10.2133
Rv1595	ES	ES	TP		R_THEXD	-1.04478e-06	0
Rv0957	ES	ES	TP		R_CYP3	0	0
Rv2070c	NE	NE	TN		R_MGTE1	0	10.1269
Rv0533c	NE	NE	TN		R_TO2	15.6599	20
Rv0535	ES	NE	FP		R_PPSD2	0.000759247	0.000759247
Rv0694	NE	NE	TN		R_CYP2	0	0
Rv1872c	NE	NE	TN		R_PPSE7	0.000180773	0.000180773
Rv0391	NE	NE	TN		R_COB4	0	0
Rv2465c	NE	ES	FN		R_SCO	0	0
Rv0322	NE	NE	TN		R_COB3	0	0
Rv0137c	NE	NE	TN		R_PTHIO4	7.23092e-05	7.23092e-05
Rv0973c	NE	NE	TN		R_GLTA2	1.81854	22.0723
Rv0974c	NE	NE	TN		R_OPLA	0	10.1269
Rv0183	NE	NE	TN		R_DXS2	0.863794	0.863794
Rv2854	NE	NE	TN		R_OSB	0.00888801	0.00888801
Rv3199c	NE	NE	TN		R_TMMYCO	0.02222	0.02222
Rv2062c	NE	NE	TN		R_FADD29	0	5.06343
Rv3332	NE	NE	TN		R_TGLUB	0	10.1269
Rv3817	NE	NE	TN		R_GAP	-11.9115	-1.28816
Rv1475c	NE	ES	FN		R_MMAA31	0.00582165	0.00582165
Rv1187	NE	NE	TN		R_FADD3412	0	5.06343
Rv2764c	NE	ES	FN		R_TDPMA	0	10.1269
Rv2178c	ES	ES	TP		R_TMLTB	0	10.1269
Rv2048c	ES	NE	FP		R_TMLTA	0	10.1269
Rv0733	ES	NE	FP		R_RIBF1	0	20.2537
Rv0092	NE	NE	TN		R_FAS61	0	1.9724
Rv0103c	NE	NE	TN		R_PROZ3	0	10.1269
Rv2981c	ES	ES	TP		R_BISC	0	0
Rv2454c	NE	ES	FN		R_PROZ1	0	10.1269
Rv2455c	NE	ES	FN		R_USPA2	0	10.1269
Rv0382c	ES	ES	TP		R_DEOD4	-10.1284	1.31971e-06
Rv1692	NE	NE	TN		R_DEOD5	0	6.59856e-07
Rv2946c	ES	NE	FP		R_DEOD6	0.0384896	20.2922
Rv2947c	ES	NE	FP		R_THEXN	-2.78605e-06	0
Rv2538c	ES	ES	TP		R_TGLUA	0.999996	11.1269
Rv3523	NE	NE	TN		R_TKT2	-0.138216	-0.138211
Rv3546	NE	NE	TN		R_DEOD3	-20.2511	0.00414404
Rv3522	NE	NE	TN		R_T9HED	-1.04477e-06	0
Rv3628	ES	ES	TP		R_FADD3413	0	5.06343
Rv3825c	ES	NE	FP		R_TPEND	-1.04477e-06	0
Rv1346	ES	NE	FP		R_DEOD8	-0.00150776	10.1269
Rv1212c	NE	NE	TN		R_MANA	-1000	13.7438
Rv3032	NE	ES	FN		R_ACPIM1B	0.00180773	0.00828543
Rv2378c	ES	NE	FP		R_PPSC3	0.000445907	0.000445907
Rv2231c	NE	NE	TN		R_PRCOA1	0	0
Rv2064	NE	NE	TN		R_HISB2	0.0258355	0.0258374
Rv1127c	NE	NE	TN		R_FOLB4	0	0
Rv2065	NE	NE	TN		R_GLPX	0.547267	20.801
Rv0908	NE	NE	TN		R_HISB1	0.0258355	0.0258374
Rv0969	NE	NE	TN		R_HEMT	0	6.75124
Rv1992c	NE	NE	TN		R_TDEC	-1.67164e-06	0
Rv1997	NE	NE	TN		R_PURL	0.152301	0.152304
Rv2059	NE	NE	TN		R_PURM	0.152301	0.152304
Rv2060	NE	NE	TN		R_PURN	0.152301	0.152304
Rv2061c	NE	NE	TN		R_CYSE	0	10.1466
Rv2540c	ES	ES	TP		R_CGMP2	0	10.1269
Rv2552c	ES	NE	FP		R_CGMP1	0	10.1269
Rv2537c	ES	ES	TP		R_PURK	0.151699	0.151701
Rv3227	ES	ES	TP		R_PURD	0.152301	0.152304
Rv2207	NE	NE	TN		R_ASNB	0.0264381	10.1533
Rv0436c	ES	NE	FP		R_PYRB	0.0714807	0.0714849
Rv3290c	NE	NE	TN		R_PYRC	0.0714807	0.0714849
					R_DFRA3	-1000	1000
					R_PURA	0.103869	10.2307
					R_DFRA1	-1000	1000
					R_PYRI5P	-1.56716e-06	0
					R_TMETB	0	10.1269
					R_CYSS	0.0098672	0.0098672
					R_ACPIM1A	0	0.0064777
					R_TMETA	0	10.1269
					R_PURU	-0.0811244	-0.0811135
					R_FADE281	0	0
					R_MAN6P	-999.911	13.8326
					R_HADA17	0.04444	0.0444401
					R_HADA12	0.04444	0.0444401
					R_TORNA	0	10.1269
					R_HADA10	0.04444	0.0444401
					R_HADA11	0.04444	0.0444401
					R_HADA16	0.04444	0.0444401
					R_RIBFL	-0.0264381	20.2273
					R_HADA14	0.04444	0.0444401
					R_HADA15	0.04444	0.0444401
					R_MAS12	0.000572448	0.000572448
					R_MURD	0.0384143	0.0384143
					R_MAS10	0.0011449	0.0011449
					R_MAS11	0.000572448	0.000572448
					R_GSHA	0	10.1269
					R_TORNB	0	10.1269
					R_DES13	0.00582165	0.00582165
					R_DES12	0.0140875	0.0140875
					R_DXR	0.863191	0.863192
					R_BKDC	0	4.1791e-06
					R_MEZ	-1000	21.9376
					R_FAS55	0	2.14243
					R_FAS54	0	2.34478
					R_FAS57	0	2.14243
					R_NACN	0	0
					R_FAS51	0	2.34478
					R_FAS50	0	2.34478
					R_FAS53	0	2.34478
					R_FAS52	0	2.34478
					R_MTN2	0	0
					R_TACAL	-8.35819e-06	0
					R_FAS59	0	2.14243
					R_FAS58	0	2.14243
					R_ILVA	0	3.63119
					R_HCYS	0	20.2537
					R_ILVD2	0.230625	0.230642
					R_ILVD1	0.0483568	0.0483651
					R_OELAC	0	0
					R_MMPL8	0.00482061	0.00482062
					R_TGL	0.999996	1
					R_TASPA	0	10.1269
					R_TASPB	0	10.1269
					R_MMAA32	0.00675489	0.00675489
					R_FPP	0.0808206	0.0808206
					R_THISA	0	10.1269
					R_FUCA	0	0
					R_PLSC1	0	2.08955e-05
					R_TKT1	-0.225448	-0.225436
					R_FABG14	0.04444	0.0444401
					R_FABG15	0.04444	0.0444401
					R_FABG16	0.04444	0.0444401
					R_QCRCTA	9.83653	19.9634
					R_SDH1	8.45919	1000
					R_FRD	0	991.541
					R_MQO	0	15.1903
					R_FABG10	0.04444	0.0444401
					R_FABG11	0.04444	0.0444401
					R_FABG12	0.04444	0.0444401
					R_FABG13	0.04444	0.0444401
					R_ARGA	0	0
					R_BIOD	0	4.73105e-07
					R_NARK	-7.84633	0
					R_BIOA	0	4.73105e-07
					R_FABG19	0.0239087	0.0239088
					R_TDIN	-0.00150776	0
					R_BIOB	0	4.73105e-07
					R_GPM2	-22.02	-1.76627
					R_METE	-999.835	1000
					R_IDSA12	0.00888801	0.00888801
					R_UGPC1	0	10.1269
					R_UGPC2	0	10.1269
					R_THF	-999.835	1000
					R_PPSD4	0.00284718	0.00284718
					R_AROK	0.0872242	0.0872367
					R_PPSE8	0.00027116	0.00027116
					R_HEMF2	0.00120515	0.00120515
					R_FADD282	0	5.06343
					R_TPROP	0	0
					R_PPSE1	0.000397701	0.000397701
					R_PPSE2	0.000686938	0.000686938
					R_PPSE3	4.82061e-05	4.82062e-05
					R_PPSE4	7.23092e-05	7.23092e-05
					R_PPSE5	0.00149138	0.00149138
					R_PPSE6	0.00257602	0.00257602
					R_FADD284	0	5.06343
					R_ARCA	0	10.1269
					R_FOLC1	0	0
					R_METC	0	3.10917
					R_TFE2	0.00361546	0.00361546
					R_TUREA	0	0
					R_TSUC	0	0
					R_DUT	0.00768285	0.00768286
					R_INHA19	0.0239087	0.0239088
					R_MRAY	0.0384143	0.0384143
					R_PANB	0.0148385	0.0148396
					R_PANC	0.0148385	0.0148396
					R_PKNG	0	0
					R_TESA4	7.23092e-05	7.23092e-05
					R_5ALEV	0	8.35818e-06
					R_PANT	0.0148385	0.0148396
					R_DFP1	0.0148385	0.0148385
					R_MOEB1	0.00120515	0.00120515
					R_INHA14	0.04444	0.0444401
					R_GABD	-4.1791e-06	20.2537
					R_LPDC1	-8.66542e-05	-6.57588e-05
					R_PLSB21	0.07839	0.0784312
					R_PLSB22	0	5.97014e-07
					R_LPDC2	0.0822841	0.0822924
					R_RPE	-0.36366	-0.363647
					R_PEPA	0	1000
					R_MYCOE	0.04444	0.0444401
					R_FADD3414	0.999999	6.06343
					R_DFP2	0.0148385	0.0148385
					R_ACYP	0	20.2537
					R_RMLA	0.00128048	0.00128048
					R_RMLB	0.00128048	0.00128048
					R_METH	-999.835	1000
					R_FADD5	0	5.06343
					R_FADD4	0	5.06343
					R_FADD7	0	5.06343
					R_FAS56	0	2.14243
					R_NUO	16.1841	31.3744
					R_METK	0.144691	6.89593
					R_FADD3	0	0
					R_ACKA1	0	0
					R_PIME1	0.00180773	0.00180773
					R_CMK3	0	10.1269
					R_3PG	0	10.6234
					R_PIME2	0.00180773	0.00180773
					R_RIBH	0.0528761	0.0528778
					R_FADD8	0	5.06343
					R_PROZ4	0	10.1269
					R_UREC	0	0
					R_TRPE	0.0164202	0.016422
					R_RELA	0.000602577	6.75184
					R_TRPG	0.000602577	0.000604368
					R_TRPD	0.0164202	0.0164213
					R_KSTD	0	0
					R_PYRG1	0	0.0349495
					R_PYRG2	0	0.0349495
					R_PTA2	0	3.57419
					R_DCTA2A	0	11.1269
					R_ANSP2B	0	10.1269
					R_ANSP2A	0	10.1269
					R_XAN	0.0384896	20.2922
					R_FADA	0	8.35819e-06
					R_MTHF1	0.164652	0.164655
					R_FAS60	0	1.9724
					R_THISB	0	10.1269
					R_DGT	0	1.31971e-06
					R_TNO	0	0
					R_CDD	0	0
					R_COBB	0	0
					R_PAPA52	0.00451933	0.00451933
					R_TURA	-4.17909e-06	0
					R_PAPA51	0.00120515	0.00120515
					R_TYRA	0.0238018	0.0238143
					R_CMK2	-999.097	1000
					R_PDXH1	-1.56716e-06	0
					R_PDXH2	0	0
					R_GADB	0	20.2537
					R_FADD3419	0	5.06343
					R_ROCE1B	0	10.1269
					R_ROCE1A	0	10.1269
					R_THIA	0	0
					R_CITE	0	20.2537
					R_FABD6	-15.3096	15.192
					R_OXCA	0	0
					R_SAOPIM	0.0636496	0.0636517
					R_NADB2	0	8.69256
					R_PURH1	0.177534	0.177537
					R_COBK	0	0
					R_PURH2	0.177534	0.177537
					R_NADB1	0	15.212
					R_FABH	0	15.1903
					R_PNP	0.00263627	0.00263627
					R_LIDD2	-4.17909e-06	0
					R_CADA	0	2.08955e-06
					R_METZ	0	3.10917
					R_RPIB	0.310779	0.310784
					R_TTRP	-1.04477e-06	0
					R_TGN	-8.9552e-07	0
					R_UDGA	0	0
					R_FOLP1	0	0.000603337
					R_MSRA	0	0
					R_ACCD23	0	1000
					R_ACCD21	0	999.841
					R_MAGD	0	2.08955e-06
					R_NRDZ2	0	0.00768286
					R_NUDC	0	10.1269
					R_COBN	0	0
					R_NAGA	0	0
					R_COB2	0	0
					R_COB1	0	0
					R_CHOLP	0	0
					R_ACN3	0	1000
					R_COB5	0	0
					R_DEOD1	0	0
					R_ROCA	0	20.2537
					R_ACN2	2.81854	2.81856
					R_TNAC	0	0
					R_THYA	-999.992	1000
					R_TCO	0	0
					R_AROG	0.0872242	0.0872367
					R_OPP	0.00888801	0.00888801
					R_PKS121	7.53221e-05	7.53221e-05
					R_PKS122	7.53221e-05	7.53221e-05
					R_ACN1	2.81854	2.81856
					R_ADK	1.95689	22.2106
					R_CTPA1	0	10.1269
					R_CTPA2	0	10.1269
					R_KGD1	0	20.2537
					R_DDLA	0.0384143	0.0384143
					R_KGD2	-0.552294	19.7014
					R_PYRE	0.0714807	0.0714849
					R_TTETD	-1.19403e-06	0
					R_TBIOT	-4.73105e-07	0
					R_GL	0	20.2537
					R_FADD222	0.00284718	0.00284718
					R_TTETC	-6.96515e-07	0
					R_AROB	0.0872242	0.0872367
					R_CYCA3	0	10.1269
					R_FADD17	0	0
					R_FADD221	0.00167215	0.00167215
					R_IDSA11	0.00888801	0.00888801
					R_FADE51	0	0
					R_FADE52	0	0
					R_PPA	4.06756	1000
					R_TPABA	-1.79104e-06	0
					R_ACPM	0.00158176	0.00158176
					R_PKS2	0.0192825	0.0192825
					R_MBTN	0.000226268	0.000226268
					R_AMYL2	-999.597	996.184
					R_TNOND	-8.35818e-07	0
					R_ACKA2	0	20.336
					R_MBTG	0.00135821	0.00135821
					R_FADD3416	0	5.06343
					R_COBC	0	0
					R_TDODN	-1.39303e-06	0
					R_NAGDPP	0.00128048	0.00128048
					R_COBG	0	0
					R_PPDK	0	20.2537
					R_HADA20	0.017776	0.017776
					R_COBH	0	0
					R_TNA2	0	10.1269
					R_TMNA	0	20.2537
					R_TMNB	0	20.2537
					R_TNA1	0	10.1269
					R_ASPC	0	999.251
					R_AROF	0.0872242	0.0872367
					R_AROE	0.0872242	0.0872367
					R_AROD	0.0872242	0.0872367
					R_AMYL1	-6.82566	999.774
					R_AROA	0.0872242	0.0872367
					R_COBT	0	0
					R_PPTHIO3	0.000180773	0.000180773
					R_PSSA	0.0027116	0.0027116
					R_TFOR	-8.35818e-06	0
					R_FRMAN	-999.779	13.9646
					R_LAT	0	2.08955e-06
					R_PGMA3	-20.2948	20.2126
					R_PLSC2	0.00783894	0.00784312
					R_EX_4HBENZALC[e]	0.000602577	0.000602577
					R_EX_9HEXADECENOATE[e]	0	1.04477e-06
					R_EX_9OCTADECENOATE[e]	-1	-0.999999
					R_EX_ACAL[e]	0	8.35819e-06
					R_EX_AC[e]	0	8.35818e-06
					R_EX_ADN[e]	0	1.31971e-06
					R_EX_AD[e]	0	2.78606e-06
					R_EX_AKG[e]	0	4.17909e-06
					R_EX_ALA[e]	0	4.17909e-06
					R_EX_AN[e]	0	1.79104e-06
					R_EX_ARG[e]	0	4.17909e-06
					R_EX_ASN[e]	0	4.17909e-06
					R_EX_ASP[e]	0	4.17909e-06
					R_EX_BIOTIN[e]	0	4.73105e-07
					R_EX_CADA[e]	0	2.08955e-06
					R_EX_CA[e]	0	0
					R_EX_CD[e]	0	0
					R_EX_CELB[e]	0	0
					R_EX_CHOLESTEROL[e]	0	0
					R_EX_CHOL[e]	0	0
					R_EX_CITR[e]	0	4.17909e-06
					R_EX_CIT[e]	-1	-0.999997
					R_EX_CL[e]	0	0
					R_EX_CO2[e]	5.80418	5.80421
					R_EX_COBCO[e]	0	0
					R_EX_COII[e]	0	0
					R_EX_CO[e]	0	0
					R_EX_CU[e]	0	0
					R_EX_CYS[e]	0	4.17909e-06
					R_EX_DALA[e]	0	4.17909e-06
					R_EX_DAPIM[e]	0	2.08955e-06
					R_EX_DA[e]	0	0.00150776
					R_EX_DAG[e]	0	3.86953e-07
					R_EX_DECANOATE[e]	0	1.67164e-06
					R_EX_DGLU[e]	0	4.17909e-06
					R_EX_DIN[e]	0	0.00150776
					R_EX_DODECANOATE[e]	0	1.39303e-06
					R_EX_EICOSANOATE[e]	0	8.35818e-07
					R_EX_ETH[e]	0	8.35819e-06
					R_EX_FE2[e]	-0.00361546	-0.00361546
					R_EX_FE3[e]	-0.000602577	-0.000602577
					R_EX_FOL[e]	0	7.59835e-07
					R_EX_FOR[e]	0	8.35819e-06
					R_EX_FRU[e]	0	0
					R_EX_FUM[e]	0	4.17909e-06
					R_EX_G3P[e]	0	4.1791e-06
					R_EX_GABA[e]	0	4.17909e-06
					R_EX_GL3P[e]	0	4.1791e-06
					R_EX_GLAC[e]	0	0
					R_EX_GLC[e]	-1	-0.999998
					R_EX_GLN[e]	0	4.17909e-06
					R_EX_GLU[e]	-1	-0.999996
					R_EX_GLYCOLATE[e]	0	8.35818e-06
					R_EX_GLY[e]	0	8.35819e-06
					R_EX_GL[e]	-1	-0.999996
					R_EX_GN[e]	0	8.9552e-07
					R_EX_GSN[e]	0	6.59856e-07
					R_EX_H2[e]	0	0
					R_EX_H2O[e]	22.3598	38.541
					R_EX_HEPTADECANOATE[e]	0	9.28687e-07
					R_EX_HEXACOSANOATE[e]	0	6.42937e-07
					R_EX_HEXADECANOATE[e]	0	1.04477e-06
					R_EX_HEXANOATE[e]	0	2.78606e-06
					R_EX_HIA[e]	0	0
					R_EX_HIS[e]	0	1.92881e-06
					R_EX_HYXN[e]	0	2.78607e-06
					R_EX_H[e]	-116.662	-7.84877
					R_EX_Hr[e]	0	60.7612
					R_EX_ILE[e]	0	2.08955e-06
					R_EX_INS[e]	0	1.31971e-06
					R_EX_K[e]	0	0
					R_EX_LAAA[e]	0	2.08955e-06
					R_EX_LAC[e]	0	4.17909e-06
					R_EX_LEU[e]	0	1.67164e-06
					R_EX_LLAC[e]	0	4.17909e-06
					R_EX_LYS[e]	0	2.08955e-06
					R_EX_MAL[e]	0	4.1791e-06
					R_EX_MAN[e]	0	0
					R_EX_MET[e]	0	2.78606e-06
					R_EX_MG[e]	0	0
					R_EX_MLT[e]	0	1.04477e-06
					R_EX_MN[e]	0	0
					R_EX_MOLYBDATE[e]	0	0
					R_EX_NAC[e]	0	0
					R_EX_NA[e]	0	0
					R_EX_NH3[e]	-10	-2.15367
					R_EX_NI[e]	0	0
					R_EX_NO2[e]	0	7.84633
					R_EX_NO3[e]	0	0
					R_EX_NONADECANOATE[e]	0	8.35819e-07
					R_EX_NO[e]	0	0
					R_EX_O2[e]	-20	-15.6599
					R_EX_ORN[e]	0	4.1791e-06
					R_EX_PABA[e]	0	1.79104e-06
					R_EX_PENTADECANOATE[e]	0	1.04477e-06
					R_EX_PHE[e]	0	1.25373e-06
					R_EX_PHOSPHATIDYLCHOLINE[e]	0	0
					R_EX_PI[e]	-0.804294	-0.804289
					R_EX_PNTO[e]	0	1.19403e-06
					R_EX_PROPANOATE[e]	0	0
					R_EX_PRO[e]	0	4.17909e-06
					R_EX_PYRI[e]	0	1.56716e-06
					R_EX_PYR[e]	0	4.17909e-06
					R_EX_RIBFLAV[e]	0	8.35819e-07
					R_EX_RIB[e]	0	2.50746e-06
					R_EX_SER[e]	0	4.17908e-06
					R_EX_SLF[e]	-0.0698278	-0.0698236
					R_EX_SUCC[e]	0	4.17909e-06
					R_EX_SUC[e]	0	0
					R_EX_TAG[e]	0	2.67891e-07
					R_EX_TETRACOSANOATE[e]	0	6.96516e-07
					R_EX_TETRADECANOATE[e]	0	1.19403e-06
					R_EX_THR[e]	0	4.1791e-06
					R_EX_TRE[e]	0	0
					R_EX_TRP[e]	0	1.04477e-06
					R_EX_TYR[e]	0	1.25373e-06
					R_EX_URA[e]	0	4.17909e-06
					R_EX_UREA[e]	0	0
					R_EX_VAL[e]	0	2.08955e-06
					R_EX_XAN[e]	0	0
					R_EX_ZN[e]	0	0

[truncated: 3 more sheets: common_FN_FP, common_FNgenes, common_FPgenes]
