# Supplementary material for: A systematic evaluation of Mycobacterium tuberculosis Genome-Scale Metabolic Networks
Source: PLoS Comput Biol. 2020 Jun 15;16(6):e1007533. doi: 10.1371/journal.pcbi.1007533 (PMC7316355; doi:10.1371/journal.pcbi.1007533)
Supplement: S16 Table — In silico gene knockouts that have growth rates of less than 5% of the wild type growth rate are classified as essential, otherwise are classified as non-essential. (XLSX) [file pcbi.1007533.s021.xlsx]

## Sheet: Description
S16 Table. Predictive power of Mtb GSMNs for classifying essential and non essential genes on YM rich medium (Minato)
Subtable	Spreadsheet name	Description
S16A	Global metrics	Global predictive metrics obtained for the Mtb GSMNs growing on YM rich medium
S16B	GSMN-TB1.1	List of genes classified as true-positive, true-negative, false-positive and false-negative for GSMN-TB1.1 growing on YM rich medium
S16C	iNJ661v_modified	List of genes classified as true-positive, true-negative, false-positive and false-negative for iNJ661v_modified growing on YM rich medium
S16D	iOSDD890	List of genes classified as true-positive, true-negative, false-positive and false-negative for iOSDD890 growing on YM rich medium
S16E	sMtb	List of genes classified as true-positive, true-negative, false-positive and false-negative for sMtb growing on YM rich medium
S16F	iCG760	List of genes classified as true-positive, true-negative, false-positive and false-negative for iCG760 growing on YM rich medium
S16G	iSM810	List of genes classified as true-positive, true-negative, false-positive and false-negative for iSM810 growing on YM rich medium of genes classified
S16H	iEK1011	List of genes classified as true-positive, true-negative, false-positive and false-negative for iEK1011 growing on YM rich medium
S16I	sMtb2018	List of genes classified as true-positive, true-negative, false-positive and false-negative for sMtb2018 growing on YM rich medium
Gene knockouts with growth rate values lesser than 5% of the maximum growth rate was used for classifying essential genes.

## Sheet: Global metrics
		S16 Table - Gene essentiality predictive metris of Mtb GSMNs on Yusuku Minato rich medium. Gene knockouts with growth rate values lesser than 5% of the maximum growth rate was used for classifying essential genes.
			sMtb	iCG760	iSM810	GSMN-TB 1.1	iOSDD890	iNJ661v_modified	iEK1011	sMtb2018
		Model Genes	915	760	810	759	890	665	1011	930
		Evaluated Genes	767	624	674	626	756	562	858	780
		True Positives	151	105	101	102	91	123	151	140
		True Negatives	410	306	344	312	387	240	509	422
		False Negatives	160	185	204	187	240	156	181	172
		False Positives	46	28	25	25	38	43	17	46
		Sensitivity	0.485531	0.362069	0.331148	0.352941	0.274924	0.44086	0.454819	0.448718
		Specificity	0.899123	0.916168	0.932249	0.925816	0.910588	0.848057	0.967681	0.901709
		Positive Predictive Value	0.766497	0.789474	0.801587	0.80315	0.705426	0.740964	0.89881	0.752688
		Negative Predictive Value	0.719298	0.623218	0.627737	0.625251	0.617225	0.606061	0.737681	0.710438
		Fall out	0.100877	0.0838323	0.0677507	0.074184	0.0894118	0.151943	0.0323194	0.0982906
		False Discovery Rate	0.233503	0.210526	0.198413	0.19685	0.294574	0.259036	0.10119	0.247312
		False Negative Rate	0.514469	0.637931	0.668852	0.647059	0.725076	0.55914	0.545181	0.551282
		Accuracy	0.731421	0.658654	0.660237	0.661342	0.632275	0.645907	0.769231	0.720513
		Mathews Correlation Coefficient	0.432276	0.33886	0.336278	0.345571	0.244655	0.31664	0.518572	0.402855
		Uncertain Genes	136	122	125	119	121	94	136	138
		Too Small Genes	11	11	7	7	10	8	12	11
		Not found genes	1	3	4	7	3	1	5	1

## Sheet: GSMN-TB1.1
Vector_LocusNames	InsilicoEssential	ExperimentalEssential	Confusion_Matrix		Rxns	FVAmin	FVAmax
Rv3696c	NE	NE	TN		R1	0	5.76509e-05
Rv3302c	NE	E	FN		R4	0	0.000252816
Rv2249c	NE	NE	TN		R5	0	0
Rv0458	NE	NE	TN		R6	0	0
Rv2205c	NE	NE	TN		R7	0.999787	1.00025
Rv2436	NE	NE	TN		R8	0	0
Rv0363c	NE	E	FN		R9	0	0
Rv3255c	E	E	TP		R10	0	0
Rv3257c	NE	E	FN		R11	-0.0820225	-0.0820223
Rv3308	NE	NE	TN		R12	-0.0820225	-0.0820223
Rv3264c	E	E	TP		R13	0.0820223	0.0820225
Rv2051c	E	E	TP		R14	0.0356567	0.0356568
Rv1511	NE	NE	TN		R15	0	0
Rv1512	NE	E	FN		R16	0	0
Rv0620	NE	NE	TN		R17	0	0
Rv0619	NE	NE	TN		R18	0	0
Rv0618	NE	NE	TN		R19	0	0
Rv3634c	NE	E	FN		R20	0.0293347	0.0293348
Rv0501	NE	NE	TN		R21	0.0293347	0.0294792
Rv0536	NE	NE	TN		R22	0.0193279	0.0193279
Rv0993	E	E	TP		R23	0.0193279	0.0193279
Rv0046c	NE	E	FN		R24	0	0.000252816
Rv1822	NE	E	FN		R25	0	0
Rv2701c	E	NE	FP		R26	0	0
Rv2471	NE	NE	TN		R27	0	0.000144466
Rv3490	NE	E	FN		R28	1.01487	1.01527
Rv3401	NE	NE	TN		R29	1.01487	1.01527
Rv3372	NE	E	FN		R30	-1.01527	-1.01508
Rv2900c	E	NE	FP		R31	0.985988	0.986181
Rv0650	NE	NE	TN		R32	0.0339261	0.0339515
Rv0946c	NE	E	FN		R33	0	1.00051
Rv3068c	E	NE	FP		R34	0	1.01527
Rv3010c	NE	NE	TN		R35	0	1.00051
Rv2029c	NE	NE	TN		R36	0	1.01527
Rv1438	NE	E	FN		R37	-999.031	997.99
Rv1436	NE	E	FN		R38	0.0303126	0.030457
Rv1437	NE	E	FN		R39	-997.02	1000
Rv3214	NE	NE	TN		R40	-997.02	1000
Rv0489	NE	E	FN		R41	0.944415	0.945422
Rv1023	NE	E	FN		R43	0	0.000252816
Rv1617	NE	E	FN		R44	0.944415	0.945271
Rv2241	NE	E	FN		R45	0.906544	0.9074
Rv2215	NE	E	FN		R46	0.808329	0.811351
Rv0462	NE	E	FN		R48	0.808329	0.811351
Rv0896	NE	E	FN		R49	-1.8367	-1.83257
Rv0889c	NE	NE	TN		R50	-1.8367	-1.83257
Rv1475c	E	E	TP		R51	0	0.00101127
Rv3339c	NE	NE	TN		R52	2.56405	3.56716
Rv0066c	NE	E	FN		R53	2.56405	3.56716
Rv1248c	NE	E	FN		R54	8.06483	9.18548
Rv0555	E	E	TP		R55	3.75176	3.86968
Rv2454c	NE	E	FN		R56	3.75239	3.87031
Rv2455c	NE	E	FN		R57	3.75239	3.87031
Rv0952	NE	E	FN		R58	3.75239	3.87031
Rv0951	NE	E	FN		R59	5.49797	5.62203
Rv1098c	E	E	TP		R60	5.49797	5.62203
Rv3667	NE	NE	TN		R61	0	0.000252816
Rv1127c	NE	E	FN		R62	0	0.00937719
Rv0728c	NE	NE	TN		R63	5.60511	5.72575
Rv1872c	NE	NE	TN		R64	12.872	12.9926
Rv0694	NE	NE	TN		R65	14.9631	1000
Rv2332	NE	NE	TN		R67	0	0.000217795
Rv1862	NE	NE	TN		R68	0	0.000272881
Rv1530	NE	NE	TN		R69	0	0.000337088
Rv0162c	NE	NE	TN		R70	0	0
Rv0761c	NE	NE	TN		R71	0.99532	1
Rv3045	NE	NE	TN		R72	-987.127	-2.08918
Rv0409	NE	NE	TN		R73	-1000	1000
Rv3280	E	E	TP		R74	-1000	1000
Rv1130	NE	E	FN		R75	0	0.000426061
Rv0467	NE	E	FN		R76	-0.000100015	0.000426061
Rv1121	NE	NE	TN		R77	0	0.000252816
Rv1445c	NE	NE	TN		R78	0	5.50485e-05
Rv1122	NE	E	FN		R79	0	0
Rv1844c	NE	NE	TN		R80	0	985.037
Rv1449c	NE	E	FN		R81	0	0
Rv0478	NE	NE	TN		R82	0	0.000273464
Rv0211	NE	E	FN		R83	0	0.000273464
Rv1837c	NE	E	FN		R84	0	0.000273464
Rv1257c	NE	NE	TN		R85	0	0.000273464
Rv3356c	NE	E	FN		R86	0	0
Rv1285	NE	E	FN		R87	0	0.000561047
Rv1286	NE	E	FN		R88	0	0.000561047
Rv2392	NE	E	FN		R89	0	0.000561047
Rv2391	NE	E	FN		R90	-1.89448	-1.89345
Rv1162	NE	NE	TN		R91	1.87106	1.87191
Rv1164	NE	NE	TN		R92	0.975598	0.976188
Rv1163	NE	NE	TN		R93	0	0.00647996
Rv1736c	NE	NE	TN		R94	0.944819	0.951748
Rv3145	NE	NE	TN		R95	0	0.00647996
Rv3146	NE	NE	TN		R96	0.948632	0.955561
Rv3147	NE	NE	TN		R97	-0.945334	-0.944819
Rv3149	NE	NE	TN		R98	0	0.000156761
Rv3152	NE	NE	TN		R99	0	0.000156761
Rv3153	NE	NE	TN		R100	-987.998	-2.96054
Rv3154	NE	NE	TN		R101	-2.87432	-2.86945
Rv3155	NE	NE	TN		R102	0	0.000247979
Rv3158	NE	NE	TN		R103	0	0.003443
Rv1854c	NE	E	FN		R104	0	0
Rv0392c	NE	NE	TN		R105	0	0
Rv3319	NE	NE	TN		R106	5.31609	5.31715
Rv3316	NE	NE	TN		R107	5.31609	5.31715
Rv3317	NE	NE	TN		R108	0.0545506	0.0549883
Rv1553	NE	NE	TN		R109	0	4.50037e-05
Rv1554	NE	NE	TN		R110	0	0
Rv1555	NE	NE	TN		R111	0	4.50037e-05
Rv3106	E	NE	FP		R112	0	4.50037e-05
Rv2194	NE	E	FN		R113	0	0
Rv2195	NE	E	FN		R114	0	0
Rv2196	NE	E	FN		R119	30.1616	30.1853
Rv1451	NE	E	FN		R120	0	0.000252816
Rv1456c	NE	E	FN		R121	0	0.000252816
Rv3029c	NE	E	FN		R122	9.73956	9.76327
Rv3028c	NE	E	FN		R123	-4.13473	-4.03721
Rv2200c	NE	E	FN		R124	0.000600693	0.000600694
Rv3043c	NE	E	FN		R125	39.9286	39.9287
Rv2193	NE	E	FN		R126	39.9286	39.9289
Rv1622c	E	E	TP		R127	0	0.000252816
Rv1308	NE	E	FN		R128	91.3418	91.6391
Rv1304	NE	E	FN		R129	1	1
Rv1310	NE	E	FN		R130	0	0.00101127
Rv1305	NE	E	FN		R131	17.5849	17.6801
Rv1309	NE	E	FN		R132	0	2.01538
Rv1307	NE	E	FN		R133	-0.000121953	0.00470165
Rv1811	NE	NE	TN		R134	0.022493	0.0225531
Rv3628	E	E	TP		R135	0	0.000252816
Rv2984	NE	E	FN		R136	0	0.000252816
Rv1908c	E	E	TP		R137	0	0.000252816
Rv3432c	NE	NE	TN		R138	0	0.000252816
Rv2589	NE	NE	TN		R139	0	0.003443
Rv0234c	NE	NE	TN		R140	0	0.003443
Rv1731	NE	NE	TN		R141	0	0.003443
Rv1188	NE	NE	TN		R142	0.93396	0.93899
Rv1223	NE	E	FN		R143	0	0.000144466
Rv1001	NE	NE	TN		R144	0	0.000252816
Rv2321c	NE	NE	TN		R145	0	4.68868e-05
Rv2322c	NE	NE	TN		R146	0.000261171	0.000261171
Rv2531c	E	NE	FP		R147	0.000261171	0.000261171
Rv2601	E	NE	FP		R148	0	0
Rv2210c	NE	E	FN		R149	-0.897936	0.957223
Rv2497c	NE	NE	TN		R150	0	0.000939557
Rv1070c	NE	NE	TN		R151	0	0.000939557
Rv0905	NE	NE	TN		R152	0	0.000939557
Rv2486	NE	NE	TN		R153	0	0.000939557
Rv1472	NE	NE	TN		R154	0	0.000939557
Rv3774	NE	NE	TN		R155	0	0.000939557
Rv1144	NE	NE	TN		R156	0.122775	985.16
Rv1074c	NE	NE	TN		R157	0.103447	0.10466
Rv0904c	NE	NE	TN		R158	0.103447	0.105395
Rv3799c	E	E	TP		R159	0	0.00167421
Rv2247	NE	E	FN		R160	0	0
Rv1492	NE	NE	TN		R161	0	0
Rv1493	NE	NE	TN		R162	0	0
Rv2504c	NE	NE	TN		R163	0	0
Rv2503c	NE	NE	TN		R164	0	0
Rv0751c	NE	NE	TN		R165	0	0
Rv0753c	NE	NE	TN		R166	0	0.000337088
Rv3601c	E	E	TP		R167	-0.000337088	0
Rv1538c	NE	E	FN		R168	0	0.000586792
Rv2259	NE	NE	TN		R169	0	0.000586792
Rv2211c	NE	E	FN		R170	0	0.000586792
Rv1093	NE	E	FN		R171	0	0.000586792
Rv0070c	NE	NE	TN		R172	0	0.000586792
Rv1832	NE	E	FN		R173	0	0.000586792
Rv0069c	NE	NE	TN		R174	0	0.000586792
Rv1464	NE	E	FN		R175	0	0.000252816
Rv0337c	NE	E	FN		R176	0.00945439	0.00945441
Rv1322A	NE	NE	TN		R177	0	0.00156286
Rv2220	E	E	TP		R178	0.000103447	0.000107069
Rv1878	NE	NE	TN		R179	0.000103447	0.000107069
Rv2860c	NE	NE	TN		R180	0.000103447	0.000107069
Rv3859c	NE	E	FN		R181	0.0191884	1000
Rv3858c	NE	E	FN		R182	0	0.00101127
Rv2476c	NE	E	FN		R183	0	5.50485e-05
Rv2439c	NE	E	FN		R184	1.80952	1.80979
Rv2427c	NE	NE	TN		R185	3.57701	3.57838
Rv0500	NE	E	FN		R186	1.80952	1.80979
Rv1652	E	E	TP		R186b	0	0.000495958
Rv1655	E	E	TP		R187	1.80952	1.80979
Rv1383	E	E	TP		R188	0	0.000252816
Rv1384	E	E	TP		R189	0.000581807	0.000753219
Rv1658	NE	E	FN		R190	-1000	1000
Rv1659	NE	E	FN		R191	0	0
Rv3002c	NE	NE	TN		R192	0	0
Rv3003c	NE	E	FN		R193	0	0
Rv3001c	NE	E	FN		R194	0	0
Rv0189c	NE	E	FN		R195	-1000	1000
Rv1559	NE	E	FN		R196	0	0.000252816
Rv3509c	NE	NE	TN		R197	-993.74	994.733
Rv1820	NE	NE	TN		R198	-988.471	1000
Rv3470c	NE	NE	TN		R199	0	0.000252816
Rv3710	NE	E	FN		R200	0	0.000252816
Rv2988c	NE	E	FN		R201	0	0.000252816
Rv2987c	NE	E	FN		R202	-0.469495	-0.468487
Rv2995c	NE	E	FN		R203	0	0
Rv2201	NE	E	FN		R204	0.000261171	0.000513987
Rv3709c	NE	E	FN		R205	0.000261171	0.000513987
Rv3708c	NE	E	FN		R206	0.000261171	0.000513987
Rv1294	NE	E	FN		R207	0.000261171	0.000513987
Rv1296	NE	E	FN		R208	0.0439603	0.0440072
Rv1295	NE	E	FN		R209	0	0.000144466
Rv2753c	NE	E	FN		R210	0	0.000144466
Rv2773c	NE	E	FN		R211	0	0.000392171
Rv1201c	NE	E	FN		R212	0	0.000392171
Rv0858c	NE	NE	TN		R213	0	0.000392171
Rv1202	NE	E	FN		R214	-0.907335	0.947769
Rv2726c	E	E	TP		R215	0.0191884	0.0203056
Rv1293	NE	E	FN		R216	0	0.000706302
Rv2458	NE	NE	TN		R217	0	0.000706302
Rv2124c	NE	NE	TN		R218	0	0.000706302
Rv1133c	NE	E	FN		R219	-0.000939557	0.000706302
Rv2780	NE	NE	TN		R220	0	0.00156286
Rv2996c	NE	E	FN		R221	0	0.00156286
Rv0884c	NE	E	FN		R222	0	0.00156286
Rv3042c	NE	E	FN		R223	0	0.00156286
Rv2335	NE	NE	TN		R224	0	0.00156286
Rv2334	NE	NE	TN		R225	5.37876	5.38388
Rv1336	NE	NE	TN		R226	0	0.000159181
Rv3341	NE	E	FN		R227	0	0.000112358
Rv1077	NE	NE	TN		R228	0	0.000112358
Rv1392	E	E	TP		R229	0	0.000104084
Rv3248c	E	E	TP		R230	0	0.000104084
Rv2121c	NE	E	FN		R231	0	0.000104084
Rv1606	NE	E	FN		R232	0	0.000112358
Rv1603	NE	E	FN		R233	0	5.61789e-05
Rv1602	NE	E	FN		R234	0	0.000112358
Rv1601	NE	E	FN		R235	0	0.000112358
Rv3772	NE	NE	TN		R236	0	0.000112358
Rv1600	NE	E	FN		R237	0.0293347	0.0296718
Rv1599	NE	E	FN		R238	0	0.000337088
Rv2178c	E	E	TP		R239	0	0.000104084
Rv2538c	E	E	TP		R240	0	0.000104084
Rv2537c	E	E	TP		R241	0.0191884	0.0198521
Rv3227	E	E	TP		R242	0	9.19332e-05
Rv2540c	E	E	TP		R243	0	0.00334126
Rv1609	NE	E	FN		R244	0	0.00334126
Rv1611	NE	E	FN		R245	0.051647	0.0583295
Rv1613	NE	E	FN		R246	0.235852	0.235951
Rv1612	NE	E	FN		R247	2.64391	2.64528
Rv1885c	NE	NE	TN		R248	2.64391	2.64528
Rv0948c	NE	NE	TN		R249	2.64391	2.64528
Rv3838c	NE	E	FN		R250	0	0.000126408
Rv3754	NE	E	FN		R251	0	0.000126408
Rv1017c	E	E	TP		R252	0	0.000104084
Rv1380	E	E	TP		R253	0	0.000104084
Rv1381	E	E	TP		R254	0	0.000104084
Rv2139	E	E	TP		R255	0	0.000104084
Rv0382c	E	E	TP		R256	0	0.000104084
Rv1712	E	E	TP		R257	0	0.000252816
Rv1699	E	E	TP		R258	0	999.981
Rv3051c	E	E	TP		R259	0.036248	0.0363421
Rv3048c	E	E	TP		R260	0.03536	0.0354541
Rv0570	NE	NE	TN		R261	0	2.89663e-05
Rv0321	NE	NE	TN		R262	0	2.89663e-05
Rv2754c	NE	E	FN		R263	0	2.89663e-05
Rv2764c	NE	E	FN		R264	0	2.89663e-05
Rv3247c	E	E	TP		R265	0	2.89663e-05
Rv3913	E	E	TP		R266	0	2.89663e-05
Rv3309c	NE	NE	TN		R267	0	2.89663e-05
Rv0808	NE	E	FN		R268	0	2.89663e-05
Rv0772	NE	E	FN		R269	0	2.89663e-05
Rv0956	NE	E	FN		R270	0.0038131	0.00385312
Rv0803	NE	E	FN		R271	0.0038131	0.00385312
Rv0809	NE	E	FN		R272	0.0038131	0.00385312
Rv3276c	NE	E	FN		R273	0.0038131	0.00385312
Rv0780	NE	E	FN		R274	0.0038131	0.00385312
Rv0777	E	E	TP		R275	0.0038131	0.00385312
Rv0957	NE	E	FN		R276	0.0038131	0.00385312
Rv1625c	NE	NE	TN		R277	0	2.47474e-05
Rv2435c	NE	NE	TN		R278	0	2.47474e-05
Rv0535	E	NE	FP		R279	0	2.47474e-05
Rv2584c	NE	NE	TN		R280	0	2.47474e-05
Rv3624c	NE	E	FN		R281	0	2.47474e-05
Rv3307	E	NE	FP		R282	0	4.00252e-05
Rv2583c	NE	E	FN		R283	0	3.96864e-05
Rv0357c	E	E	TP		R284	-1000	1000
Rv2202c	NE	E	FN		R285	0	4.00252e-05
Rv3411c	E	E	TP		R286	-1000	1000
Rv3410c	E	E	TP		R287	4.79246	4.7938
Rv1843c	E	NE	FP		R288	0.0439603	0.0439604
Rv3396c	E	E	TP		R289	0.0439603	0.0439604
Rv1595	NE	E	FN		R290	0.0439603	0.0439604
Rv1594	NE	E	FN		R291	0.0439603	0.0439604
Rv1596	NE	E	FN		R292	0.0439603	0.0439604
Rv2043c	NE	NE	TN		R293	0.0742729	0.074273
Rv0573c	NE	NE	TN		R294	0.132876	0.133087
Rv2421c	E	E	TP		R295	0	0.0319068
Rv2438c	E	E	TP		R296	0	0.0319068
Rv0410c	NE	E	FN		R297	0	5.22538e-05
Rv0155	NE	NE	TN		R298	0.0185274	0.0185933
Rv0157	NE	NE	TN		R299	0.0185274	0.0187378
Rv2713	NE	NE	TN		R300	0.00633491	0.00640079
Rv3303c	NE	NE	TN		R301	0.00640078	0.00640079
Rv3199c	NE	NE	TN		R302	0.00614796	0.00640079
Rv1415	NE	E	FN		R303	0	0.000252816
Rv1940	E	NE	FP		R304	0.00640078	0.00640079
Rv1409	NE	E	FN		R305	0.0073786	0.00737862
Rv2786c	E	E	TP		R306	0.104733	0.104799
Rv2225	E	E	TP		R307	0.123326	0.123326
Rv2573	E	NE	FP		R308	0	0.000144466
Rv3602c	E	E	TP		R309	0	0.000144466
Rv1092c	E	E	TP		R310	0.0371866	0.0372316
Rv1391	E	E	TP		R311	0	1000
Rv1631	E	E	TP		R312	0	1000
Rv3609c	NE	E	FN		R313	2.66027	2.66131
Rv0013	NE	E	FN		R314	2.66027	2.66131
Rv0812	NE	E	FN		R315	2.66027	2.66131
Rv1207	NE	NE	TN		R316	2.66027	2.66131
Rv2447c	NE	E	FN		R317	2.66027	2.66131
Rv2763c	NE	E	FN		R318	2.65582	2.65585
Rv3025c	NE	E	FN		R319	2.65582	2.65585
Rv3215	NE	E	FN		R320	2.65582	2.65585
Rv2386c	NE	E	FN		R321	2.65582	2.65585
Rv0542c	E	E	TP		R322	2.65582	2.65585
Rv0553	E	E	TP		R323	0	0.000144466
Rv0548c	E	E	TP		R324	0	0.000144466
Rv0534c	E	E	TP		R325	0	0.000144466
Rv0032	NE	NE	TN		R326	0	0.000144466
Rv1589	NE	E	FN		R327	0	0.000144466
Rv3285	E	E	TP		R328	-999.955	999.994
Rv2217	E	E	TP		R329	0	6.58679e-05
Rv2218	E	E	TP		R330	0	6.58679e-05
Rv2992c	E	E	TP		R331	0	0
Rv0509	E	E	TP		R332	0.000261171	0.000261171
Rv0524	E	E	TP		R333	0	0.000337088
Rv0512	E	E	TP		R334	0	0
Rv0510	E	E	TP		R335	1.99997	2.00014
Rv0511	E	E	TP		R336	0	0
Rv2678c	E	E	TP		R337	0	0.000144466
Rv1300	NE	E	FN		R338	0.000482344	0.000626902
Rv1485	E	E	TP		R338b	0.00062681	0.000626902
Rv2847c	NE	E	FN		R339	-1.00014	-0.999976
Rv2066	NE	NE	TN		R340	0.000550893	0.000888073
Rv2071c	NE	NE	TN		R341	0	0
Rv2070c	NE	NE	TN		R342	0	0.000252816
Rv2065	NE	NE	TN		R343	0	0.000252816
Rv2848c	NE	NE	TN		R344	0	0.000144466
Rv2849c	NE	NE	TN		R345	0	0.000144466
Rv0255c	NE	NE	TN		R346	0	0.000144466
Rv0254c	NE	NE	TN		R347	0	5.17559e-05
Rv2208	NE	NE	TN		R348	0	5.17559e-05
Rv3206c	NE	E	FN		R349	4.61106	4.61121
Rv3109	NE	E	FN		R350	4.61106	4.61121
Rv3116	NE	NE	TN		R351	21.7933	21.8886
Rv3111	NE	NE	TN		R351b	0.0359131	0.0363421
Rv3119	NE	NE	TN		R352	0	5.22538e-05
Rv0866	NE	NE	TN		R353	0.00634853	0.00640079
Rv3322c	NE	NE	TN		R354	-999.949	1000
Rv0994	NE	NE	TN		R355	0.0447501	0.0447586
Rv0438c	NE	NE	TN		R356	0.0447501	0.0447586
Rv2453c	NE	NE	TN		R357	-999.949	1000
Rv0423c	NE	E	FN		R358	7.5952	7.60007
Rv0422c	NE	E	FN		R359	0.0121925	0.0121925
Rv0417	NE	E	FN		R360	0	0
Rv0414c	NE	E	FN		R361	0.0121925	0.012337
Rv3262	NE	NE	TN		R362	0	0.000252816
Rv3263	NE	NE	TN		R363	0	0.000101127
Rv0486	NE	E	FN		R364	0	5.5306e-05
Rv1170	NE	NE	TN		R365	0	5.5306e-05
Rv1082	NE	NE	TN		R366	0	0
Rv2384	NE	NE	TN		R367	0	0.000337088
Rv2380c	NE	E	FN		R368	0.023261	0.0232611
Rv0649	NE	NE	TN		R369	0	0.0232611
Rv2244	NE	E	FN		R370	0	0.0232611
Rv2524c	E	E	TP		R371	0.0229239	0.0232695
Rv0035	NE	NE	TN		R372	0	0
Rv0099	NE	NE	TN		R373	0.0229239	0.0232695
Rv0119	NE	E	FN		R374	0	0
Rv0166	NE	NE	TN		R375	0	0.000144466
Rv0214	NE	NE	TN		R376	-1000	1000
Rv0270	NE	NE	TN		R377	0.0555376	0.0557904
Rv0275c	NE	NE	TN		R378	0	0.000252816
Rv0404	NE	E	FN		R379	0	1000
Rv0551c	NE	NE	TN		R380	0	0.000144466
Rv0852	NE	NE	TN		R381	0.0113087	0.0113172
Rv1058	NE	NE	TN		R382	0.0113087	0.0113172
Rv1185c	NE	NE	TN		R383	0.0113087	0.0113172
Rv1206	NE	NE	TN		R384	0.0113087	0.0113172
Rv1345	NE	NE	TN		R385	0.0226174	0.0226344
Rv1427c	NE	NE	TN		R386	0.0226174	0.0226344
Rv1521	NE	NE	TN		R387	0.0113087	0.0113172
Rv1529	NE	NE	TN		R388	0.0113087	0.0113172
Rv1750c	NE	NE	TN		R388b	0	8.47144e-06
Rv1925	NE	NE	TN		R388c	0	8.47144e-06
Rv2187	NE	NE	TN		R388d	0	8.47144e-06
Rv2505c	NE	NE	TN		R389	0.00415262	0.00415263
Rv2590	NE	NE	TN		R390	0.00945439	0.00945441
Rv2930	NE	NE	TN		R391	0.00945439	0.00945441
Rv2941	NE	NE	TN		R392	0.00945439	0.00945441
Rv2948c	NE	NE	TN		R393	0.00945439	0.00945441
Rv2950c	NE	NE	TN		R394	0.00945439	0.00945441
Rv3089	NE	NE	TN		R395	0.00945439	0.00945441
Rv3506	NE	NE	TN		R396	0.00945439	0.00945441
Rv3513c	NE	NE	TN		R397	0.00945439	0.00945441
Rv3561	NE	NE	TN		R398	0.000313405	0.000313406
Rv3801c	E	E	TP		R399	0	0
Rv3826	NE	E	FN		R400	0	0
Rv0131c	NE	NE	TN		R401	0	0
Rv0154c	NE	NE	TN		R402	0	0
Rv0215c	NE	NE	TN		R403	0	0
Rv0231	NE	NE	TN		R404	0	0
Rv0271c	NE	NE	TN		R405	0	0
Rv0400c	NE	NE	TN		R406	0	0
Rv0752c	NE	NE	TN		R407	0	0
Rv0873	NE	NE	TN		R408	0	0.000252816
Rv0972c	NE	NE	TN		R409	0	0.000252816
Rv0975c	NE	NE	TN		R410	0	0.000252816
Rv1346	NE	NE	TN		R411	5.22342e-05	5.22343e-05
Rv1467c	NE	NE	TN		R412	0.0038131	0.0038131
Rv1679	NE	NE	TN		R413	0.0038131	0.0038131
Rv1933c	NE	NE	TN		R414	0.0038131	0.0038131
Rv1934c	NE	NE	TN		R415	0.0038131	0.0038131
Rv2724c	NE	NE	TN		R416	0.0038131	0.0038131
Rv3061c	NE	NE	TN		R417	0.0038131	0.0038131
Rv3139	NE	NE	TN		R418	0.0038131	0.0038131
Rv3274c	NE	NE	TN		R419	0	9.16604e-08
Rv3543c	NE	E	FN		R420	0	9.16604e-08
Rv3544c	NE	E	FN		R421	0	9.16604e-08
Rv3560c	NE	E	FN		R422	0	9.16604e-08
Rv3564	NE	E	FN		R423	0	9.16604e-08
Rv3573c	NE	NE	TN		R424	0	9.16604e-08
Rv3761c	NE	NE	TN		R425	2.66978	2.66987
Rv3797	NE	NE	TN		R426	0.0139633	0.0140553
Rv0672	NE	NE	TN		R427	0.0139633	0.0140553
Rv0222	NE	NE	TN		R427b	0.000313405	0.000313406
Rv0456c	NE	NE	TN		R427c	0.000313405	0.000313406
Rv0632c	NE	NE	TN		R428	0.00500631	0.00503529
Rv0675	NE	NE	TN		R429	0.00500631	0.00503529
Rv0971c	NE	NE	TN		R430	0.00500631	0.00503529
Rv1071c	NE	NE	TN		R431	0.00250316	0.00251764
Rv1141c	NE	NE	TN		R432	0.000625789	0.000629411
Rv1142c	NE	NE	TN		R433	0.000625789	0.000629411
Rv1935c	NE	NE	TN		R434	0.000522342	0.000522343
Rv2679	NE	NE	TN		R435	0.000512849	0.000522343
Rv2831	NE	NE	TN		R436	0	9.49283e-06
Rv3516	NE	NE	TN		R437	0.000522342	0.000522343
Rv0468	NE	NE	TN		R438	0.000522342	0.000522343
Rv1912c	NE	NE	TN		R439	0.000522342	0.000522343
Rv3141	NE	NE	TN		R440	0.000103447	0.000107069
Rv0243	NE	NE	TN		R441	0.000103447	0.000107069
Rv3556c	NE	E	FN		R442	0.000103447	0.000107069
Rv1323	NE	NE	TN		R443	0.000103447	0.000107069
Rv0859	NE	NE	TN		R444	0.000103447	0.000107069
Rv3097c	NE	NE	TN		R445	0.000103447	0.000107069
Rv0183	NE	NE	TN		R446	0.000103447	0.000107069
Rv2854	NE	NE	TN		R447	0.000103447	0.000107069
Rv2482c	E	NE	FP		R448	0.000103447	0.000107069
Rv1551	NE	NE	TN		R449	0.000103447	0.000107069
Rv2483c	NE	NE	TN		R450	0.000103447	0.000107069
Rv2182c	NE	E	FN		R451	0.000103447	0.000107069
Rv2881c	E	E	TP		R452	0.000103447	0.000107069
Rv0217c	NE	NE	TN		R453	0.000103447	0.000107069
Rv0220	NE	NE	TN		R454	0.000103447	0.000107069
Rv0646c	NE	NE	TN		R455	0.000103447	0.000107069
Rv1076	NE	E	FN		R456	0.000103447	0.000107069
Rv1104	NE	NE	TN		R457	9.52491e-05	0.000107069
Rv1105	NE	NE	TN		R457b	0	8.47144e-06
Rv1399c	NE	NE	TN		R457c	0	8.47144e-06
Rv1400c	NE	NE	TN		R458	-0.000107069	-0.000100379
Rv1426c	NE	NE	TN		R459	0.0248245	0.0248906
Rv1497	NE	NE	TN		R460	0	0
Rv1755c	NE	NE	TN		R461	0	0
Rv1900c	NE	NE	TN		R462	0	0
Rv1923	NE	NE	TN		R463	0	0
Rv2284	NE	NE	TN		R464	0	0
Rv2349c	NE	NE	TN		R465	0	0
Rv2350c	NE	NE	TN		R466	0.00445772	0.00547099
Rv2351c	NE	NE	TN		R467	0.00445772	0.00547099
Rv2385	NE	NE	TN		R468	0.00445772	0.00555
Rv2463	NE	NE	TN		R469	0.00445772	0.00555
Rv2485c	NE	NE	TN		R470	0.00445772	0.00547099
Rv2970c	NE	NE	TN		R471	0.00445772	0.00555
Rv3084	NE	NE	TN		R472	0.00445772	0.00555
Rv3176c	NE	NE	TN		R473	0.00445772	0.00555
Rv3487c	NE	NE	TN		R474	0	9.19332e-05
Rv3775	NE	NE	TN		R475	0	5.61047e-07
Rv2982c	NE	NE	TN		R476	0	5.61047e-07
Rv2746c	NE	E	FN		R477	0	5.61047e-07
Rv2610c	E	E	TP		R478	0	5.61047e-07
Rv2611c	E	E	TP		R479	0	5.61047e-07
Rv0557	E	NE	FP		R480	0	0
Rv1500	E	NE	FP		R481	0	0
Rv2048c	NE	E	FN		R482	0	0
Rv0533c	E	NE	FP		R483	0	0
Rv1483	NE	E	FN		R484	0	0
Rv2002	NE	NE	TN		R484b	0	0
Rv0242c	NE	NE	TN		R485	0	0
Rv2766c	NE	NE	TN		R486	0.000313405	0.000313406
Rv0635	NE	E	FN		R487	0	0
Rv0636	E	E	TP		R488	0	0
Rv2245	NE	E	FN		R489	0	0
Rv2246	NE	E	FN		R490	0	0
Rv0098	NE	NE	TN		R491	0	0
Rv0130	NE	NE	TN		R492	0	0
Rv1484	NE	E	FN		R493	0	0
Rv0643c	E	NE	FP		R494	0	0
Rv0503c	E	NE	FP		R495	2.83751	3.52678
Rv0642c	E	E	TP		R496	0.374375	0.472842
Rv0644c	E	NE	FP		R497	0	0.000126408
Rv0645c	E	NE	FP		R497b	0.000313405	0.000313406
Rv3800c	E	E	TP		R498	0	4.21361e-05
Rv3802c	E	E	TP		R499	0	3.61166e-05
Rv1288	NE	NE	TN		R500	0.374062	0.472529
Rv0519c	NE	NE	TN		R501	0	3.1602e-05
Rv0774c	NE	NE	TN		R502	0	0.000252816
Rv2006	NE	E	FN		R503	0	2.80907e-05
Rv2940c	E	NE	FP		R504	0	2.52816e-05
Rv2931	NE	NE	TN		R505	0	2.29833e-05
Rv2932	NE	NE	TN		R506	0	2.1068e-05
Rv2933	NE	NE	TN		R507	0	1.94474e-05
Rv2934	NE	NE	TN		R508	0.0139633	0.0139634
Rv2935	NE	NE	TN		R509	0	0.000126408
Rv2951c	NE	NE	TN		R510	0	4.21361e-05
Rv2952	NE	NE	TN		R511	-0.0773118	-0.0772755
Rv2939	NE	NE	TN		R512	0.374062	0.472529
Rv1661	NE	E	FN		R513	0	3.1602e-05
Rv2942	NE	NE	TN		R514	0	0.000252816
Rv2937	NE	NE	TN		R515	0	2.80907e-05
Rv2938	NE	NE	TN		R516	0	2.52816e-05
Rv2962c	NE	NE	TN		R517	0	2.29833e-05
Rv2958c	NE	NE	TN		R518	0	2.1068e-05
Rv2959c	NE	NE	TN		R519	0	1.94474e-05
Rv2957	NE	NE	TN		R520	0	0.000252816
Rv3529c	NE	NE	TN		R521	-0.000252816	0.000252816
Rv1373	NE	NE	TN		R522	-0.000252816	4.21361e-05
Rv2267c	NE	NE	TN		R533	0	4.21361e-05
Rv3823c	NE	E	FN		R534	0	4.21361e-05
Rv1180	NE	NE	TN		R535	0	0.000252816
Rv1182	NE	NE	TN		R536	0	0.000252816
Rv1183	NE	E	FN		R537	0	0
Rv3379c	NE	NE	TN		R538	0	0
Rv2682c	NE	E	FN		R539	0	0
Rv2870c	E	E	TP		R540	0	0
Rv3582c	E	E	TP		R541	2.56635	2.56682
Rv1011	E	E	TP		R542	0	0
Rv2868c	E	E	TP		R543	1.28317	1.28341
Rv3382c	NE	NE	TN		R544	1.97119	2.06926
Rv1110	NE	E	FN		R545	1.28317	1.28341
Rv1745c	E	NE	FP		R546	0	0
Rv3383c	NE	NE	TN		R547	1.28317	1.28341
Rv2173	NE	NE	TN		R548	1.28317	1.28341
Rv0562	E	E	TP		R549	1.28317	1.28341
Rv2361c	E	E	TP		R550	0	0
Rv3806c	E	E	TP		R551	1.28317	1.28341
Rv3790	E	E	TP		R552	0	1.94474e-05
Rv3791	E	E	TP		R553	0.04755	0.047582
Rv3423c	E	E	TP		R554	0.109063	0.109108
Rv2981c	E	E	TP		R555	0.109063	0.10911
Rv3265c	NE	E	FN		R556	0.156613	0.156674
Rv3808c	E	E	TP		R557	0.218127	0.218202
Rv3792	E	E	TP		R558	0.263842	0.263943
Rv3794	E	E	TP		R559	0.263842	0.263949
Rv3795	E	E	TP		R560	0.263842	0.263949
Rv0334	E	E	TP		R561	0.263842	0.263949
Rv3464	NE	E	FN		R562	0.263842	0.263949
Rv3784	NE	NE	TN		R563	0.263842	0.264033
Rv3266c	E	E	TP		R564	0.263842	0.264033
Rv3809c	E	E	TP		R565	0.749333	0.847599
Rv3436c	NE	E	FN		R566	0	3.66817e-05
Rv1338	NE	E	FN		R567	0	3.66817e-05
Rv1018c	E	E	TP		R568	0	3.66817e-05
Rv1315	E	E	TP		R569	0	3.66817e-05
Rv0482	E	E	TP		R570	0	3.66817e-05
Rv3818	E	NE	FP		R571	0.0121183	0.012176
Rv2152c	E	E	TP		R571b	-11.0639	-11.0618
Rv2155c	E	E	TP		R572	12.8317	12.8341
Rv2158c	E	E	TP		R573	0	5.76509e-05
Rv2157c	E	E	TP		R574	0	5.76509e-05
Rv2156c	E	E	TP		R575	0.0615133	0.061777
Rv2153c	E	E	TP		R576	0.0615133	0.061777
Rv0437c	E	NE	FP		R577	0.123027	0.123091
Rv3130c	NE	NE	TN		R578	0.123027	0.123091
Rv3734c	NE	NE	TN		R579	0.123027	0.123091
Rv3234c	NE	NE	TN		R580	0.123027	0.123091
Rv3088	NE	NE	TN		R581	0.123027	0.123091
Rv1760	NE	NE	TN		R582	0.123027	0.123091
Rv2285	NE	NE	TN		R583	0.0185431	0.0186008
Rv0221	NE	NE	TN		R587	0.0185431	0.0186008
Rv3740c	NE	NE	TN		R588	0.00642481	0.00642482
Rv3087	NE	NE	TN		R589	0.00642481	0.00642482
Rv3371	NE	NE	TN		R590	0	0
Rv3480c	NE	NE	TN		R591	0.037871	0.0381239
Rv3233c	NE	NE	TN		R592	0	0
Rv1425	NE	NE	TN		R593	0	0
Rv0895	NE	NE	TN		R594	0.0193279	0.0193279
Rv2484c	NE	NE	TN		R595	0.0193279	0.0193279
Rv3793	E	E	TP		R596	0.0193279	0.0193279
Rv1886c	E	NE	FP		R597	0.0193279	0.0193279
Rv0129c	E	NE	FP		R598	0.0193279	0.0193279
Rv1348	NE	E	FN		R599	0.00385488	0.00385489
Rv1349	NE	E	FN		R600	0	0
Rv0194	NE	NE	TN		R601	0	0
Rv1819c	NE	NE	TN		R602	0.015473	0.0154731
Rv1747	NE	NE	TN		R603	0.00390837	0.00390838
Rv1687c	NE	NE	TN		R604	5.34878e-05	5.34879e-05
Rv1737c	NE	NE	TN		R605	0	0
Rv2127	NE	NE	TN		R606	0.0115647	0.0115647
Rv2834c	NE	NE	TN		R607	0.0115647	0.0115647
Rv0411c	NE	E	FN		R608	0.0115647	0.0115647
Rv2565	NE	NE	TN		R609	0	0
Rv0934	NE	NE	TN		R610	0.0115647	0.0115647
Rv0936	NE	NE	TN		R611	0.0115647	0.0115647
Rv0935	NE	NE	TN		R612	0.00770977	0.00770978
Rv0933	NE	NE	TN		R613	0.00770977	0.00770978
Rv0932c	NE	NE	TN		R614	0.00385488	0.00385489
Rv0930	NE	NE	TN		R615	0	0
Rv0929	NE	NE	TN		R616	0	0
Rv2397c	NE	E	FN		R617	0	0
Rv2398c	NE	E	FN		R618	2.83751	3.52678
Rv2399c	NE	E	FN		R619	0	0
Rv2400c	NE	E	FN		R620	0.0139633	0.0139634
Rv2281	NE	NE	TN		R621	0.0139633	0.0139634
Rv2833c	NE	NE	TN		R622	0.0139633	0.0139634
Rv2835c	NE	NE	TN		R623	0.0139633	0.0139634
Rv1106c	NE	NE	TN		R624	0.0111707	0.0111707
Rv3537	NE	E	FN		R625	0.0111707	0.0111707
Rv3526	NE	E	FN		R626	0.0111707	0.0111707
Rv3571	NE	E	FN		R627	0.0111707	0.0111707
Rv3572	NE	NE	TN		R628	0.00279267	0.00279267
Rv3568c	NE	E	FN		R629	0.00279267	0.00279267
Rv3569c	NE	E	FN		R630	0.00279267	0.00279267
Rv3522	NE	NE	TN		R631	0.00279267	0.00279267
Rv3523	NE	NE	TN		R632	0.000698166	0.000698168
Rv3534c	NE	NE	TN		R633	0.000698166	0.000698168
Rv3535c	NE	NE	TN		R634	0.00139633	0.00139634
Rv3536c	NE	NE	TN		R635	0.000698166	0.000698168
					R636	0.000698166	0.000698168
					R637	0.0139633	0.0139634
					R638	0.0139633	0.0139634
					R639	0.0139633	0.0139634
					R640	0.0139633	0.0139634
					R641	0.0139633	0.0139634
					R642	0.0139633	0.0139634
					R643	0.00425709	0.0042571
					R644	0	0
					R645	0	0
					R646	0	0
					R647	0	0
					R648	0	0
					R649	0.0193279	0.0193279
					R650	0	0
					R651	0	0
					R652	0	0
					R653	0	0
					R654	0	0
					R656	0	0
					R657	0	0
					R658	0	0
					R659	0	0
					R660	0	0
					R661	0	0
					R662	0	0
					R663	0	0
					R664	0	0
					R665	0	0
					R666	0	0
					R667	0	0
					R668	0	0
					R669	0	0
					R670	0	0
					R671	0	0
					R672	0	0
					R673	0	0
					R674	0	0
					R678	0.0925768	0.0935901
					R679	0.0881191	0.0881193
					R680	0.0881191	0.0881193
					R681	0.0881191	0.0881193
					R682	0.0881191	0.0881193
					R683	0.0881191	0.0881193
					R684	0.0881191	0.0881193
					R685	0.00955886	0.00955888
					R686	0.00955886	0.00955888
					R687	0.00955886	0.00955888
					R688	0.0038131	0.0038131
					R689	0.0038131	0.0038131
					R690	0.0038131	0.0038131
					R691	0.0038131	0.0038131
					R692	0.0038131	0.0038131
					R693	0.0038131	0.0038131
					R694	0.00522342	0.00522343
					R695	0.0882298	0.08823
					R696	0.0882298	0.08823
					R697	0.0882298	0.08823
					R698	0.0586695	0.0586696
					R699	0.0293347	0.0293348
					R700	0.000977824	0.000977826
					R701	0.000977824	0.000977826
					R702	0.000977824	0.000977826
					R705	0.000977824	0.000977826
					R706	0.000977824	0.000977826
					R707	0.000977824	0.000977826
					R708	0.000977824	0.000977826
					R709	0.000977824	0.000977826
					R710	0.000977824	0.000977826
					R711	0.0293347	0.0293348
					R712	-999.94	988.531
					R713	0.0283882	0.0293348
					R714	-1000	988.471
					R715	-0.0596474	-0.0596473
					R716	0.0596473	0.0596474
					R717	0.0596473	0.0596474
					R718	0.0293347	0.0293348
					R719	0.0293347	0.0293348
					R722	0.0205343	0.0205343
					R723	0.0293347	0.0293348
					R724	0.0293347	0.0293348
					R725	0.0293347	0.0293348
					R726	0.0293347	0.0293348
					R727	0.0293347	0.0293348
					R728	0.0293347	0.0293348
					R729	0.0293347	0.0293348
					R730	0.0293347	0.0293348
					R731	0.000977824	0.000977826
					PROT	0.111781	0.111781
					RNA	0.0188043	0.0188043
					DNA	0.0114915	0.0114915
					SM_MOL	0.0261171	0.0261171
					PE	0.00522342	0.00522343
					TAG	11.0723	11.0743
					PIMS	0.0470108	0.0470109
					LAM	0.00417874	0.00417874
					MAPC	0.122228	0.122228
					P_L_GLX	0.0887981	0.0887983
					CL	0	0
					LM	0.000267439	0.000267439
					SL_1	0	0
					TDM	0	0
					TMM	0.0290903	0.0290903
					DAT	0	0
					PAT	0	0
					MPD	0	0
					DIM	0	0
					GLUCAN	0	0
					BIOMASS	0.522342	0.522343
					BXT	0.522342	0.522343
					R800	9.99905	10
					R801	0	0
					R803	0	0
					R804	19.9999	20
					R805	-16.0128	-14.7748
					R806	0	0
					R807	0	0
					R808	0	0.000322341
					R809	0	0
					R810	0	0
					R811	0	0
					R812	0	0
					R814	0	0
					R815	0.999968	1
					R816	0.0232057	0.0232695
					R817	0	0
					R818	0	0
					R819	0	0
					R820	0	9.86157e-05
					R821	0.0777528	0.0777999
					R822	0.0236502	0.0253723
					R823	0	0.000589492
					R824	0	0
					R825	0	0
					R826	0.0398292	0.0402404
					R827	0.0292224	0.0296718
					R828	0	0.000946499
					R829	0.533606	0.53782
					R830	0	0.000946499
					R831	0	0.000337088
					R832	0	0.000337088
					R833	0	0.000337088
					R834	0	0.000337088
					R835	0	0.000410952
					R836	0	0
					R837	0	0
					R838	0.999777	1
					R839	0	0.00158741
					R840	0.999787	1
					R841	0	4.50037e-05
					R842	0	0.000337088
					R843	0	0.000337088
					R844	0	0.000244429
					R845	0	0
					R846	0	0
					R847	0	0
					R848	0.999213	1
					R849	0.996446	1
					R850	0	0.0014134
					R851	0	0
					R852	0	0
					R853	0	0
					R854	0	0
					R855	0	0
					R856	0	0
					R857	0	0
					R858	0	0.000272881
					R859	0	0
					R860	0	0
					R861	0	0
					R862	0	0
					R863	0.999893	1
					R864	0.999476	1
					R865	0	0
					R866	0.999622	1
					R867	0	0
					R868	0.0229134	1
					R869	0	0.977087
					R870	0	1
					R871	0	1
					R872	0.999976	1
					R873	0	0
					R874	0.0989284	1
					R875	0	0.901072
					R876	0.99532	1
					R877	0.0211249	1
					R878	0	0.978875
					R879	0	0
					R880	0	0
					R881	0.0290234	0.0290632
					R882	0.999866	1
					R883	0.999572	1
					R884	0	0.000427968
					R885	0	1
					R886	0.9998	1
					R887	0	0.000199507
					R888	0	0
					R889	0	0
					R890	0	0
					R891	0.0814424	1
					R892	0	0.918558
					R893	0.0147304	0.0147551
					R894	0.0208631	0.0209036
					R895	0	0
					R896	0	0
					R897	0	1
					R898	0	1
					R899	0	0
					R900	0	0
					R901	0	0
					R902	0.999952	1
					R903	0	0.00101127
					R904	0	0
					R905	0	0
					R906	0	0
					R907	0	0
					R908	0	0
					R909	0	0
					R910	0	0
					R911	0	0
					R912	0	0
					R913	0	0
					R914	0	0
					R915	0	0
					R916	0	0
					R917	0	0
					R918	0.687808	0.786086
					R919	0	0
					R920	0	0
					R921	0	0
					R922	0	0
					R923	0	0
					R924	0.00062681	0.000626811
					R925	0	9.19332e-08
					R926	0.000103447	0.000107069
					R927	0	0
					R928	0	0
					R929	0	0
					R930	0	0
					R931	0	0
					R932	0	0
					R933	0	0
					R934	0	0
					R935	0	0
					R936	0	0
					R937	0	0
					R938	0	0
					R939	0	0
					R940	0	0
					R941	0	0

## Sheet: iNJ661v mod
Vector_LocusNames	InsilicoEssential	ExperimentalEssential	Confusion_Matrix		Rxns	FVAmin	FVAmax
Rv1295	NE	E	FN		2AGPEAT160	0	7.5679e-05
Rv2573	E	NE	FP		2AGPEAT180	0	7.5679e-05
Rv3815c	E	NE	FP		4HBAt	-4.21977e-07	-4.21976e-07
Rv2589	NE	NE	TN		4HTHRS	0	0
Rv3290c	NE	NE	TN		5DGLCNR	0	0
Rv1323	E	NE	FP		AACPS10	0.0275681	0.0275682
Rv3535c	NE	NE	TN		AACPS11	0.00333403	0.00333917
Rv0254c	NE	NE	TN		AACPS3	0.0322698	0.0323038
Rv3280	E	E	TP		ABTA	0	0.00144631
Rv0904c	NE	NE	TN		ACACCT	-998.223	999.999
Rv3441c	NE	E	FN		ACACT1r	0.00122373	0.00122373
Rv1302	E	E	TP		ACALDi	0	0.000406775
Rv0409	NE	NE	TN		ACBIPGT	0	0
Rv1820	NE	NE	TN		ACCC	0.0162988	0.0162989
Rv3002c	NE	NE	TN		ACCOACr	1.99168	1.99176
Rv3509c	NE	NE	TN		ACChex	0.0162988	0.0162989
Rv3003c	NE	E	FN		ACGAMPM	-7.5679e-05	0
Rv3470c	NE	NE	TN		ACGAMT	0.000308464	0.000308465
Rv1475c	NE	E	FN		ACGK	0	0.000200258
Rv1655	NE	E	FN		ACGS	0	7.5679e-05
Rv3310	NE	NE	TN		ACHBS	0	0.00108473
Rv3667	NE	NE	TN		ACKr	-1000	998.222
Rv0812	E	E	TP		ACLS	0	0.000147918
Rv2236c	NE	NE	TN		ACODA	0	7.5679e-05
Rv0013	E	E	TP		ACONT	1.77724	8.26317
Rv1005c	E	E	TP		ACOTA	-0.000200258	0
Rv2848c	NE	NE	TN		ACP1_FMN	0	7.5679e-05
Rv0255c	NE	NE	TN		ACPS1	0	0
Rv3713	NE	E	FN		ACS	0	998.658
Rv1318c	NE	NE	TN		ACS2	0	998.658
Rv1319c	NE	NE	TN		ACYSBMNt	0	0
Rv1320c	NE	NE	TN		ADA	0	7.5679e-05
Rv1625c	NE	NE	TN		ADCL	1.26593e-06	1.26593e-06
Rv1647	NE	NE	TN		ADCPS1	0	0
Rv1264	NE	NE	TN		ADCPS2	0	0
Rv2435c	NE	NE	TN		ADCS	1.26593e-06	1.26593e-06
Rv2202c	NE	E	FN		ADCYRS	0	0
Rv2208	NE	NE	TN		ADK1	-1000	1000
Rv2584c	NE	NE	TN		ADK2	-999.997	998.66
Rv1285	E	E	TP		ADK3	-1000	1000
Rv1286	E	E	TP		ADK4	-1000	1000
Rv0777	E	E	TP		ADMDCr	0	0
Rv0357c	E	E	TP		ADNCYC	0	7.5679e-05
Rv3793	E	E	TP		ADNK1	0	0.0353984
Rv3794	E	E	TP		ADNK3	0	0.0353984
Rv3795	E	E	TP		ADNK4	0	0.0353984
Rv3792	E	E	TP		ADOCBIK	0	0
Rv2182c	NE	E	FN		ADOCBLS	0	0
Rv2483c	E	NE	FP		ADPT	0	7.5679e-05
Rv1652	NE	E	FN		ADSK	0.00321166	0.00325476
Rv3248c	E	E	TP		ADSL1r	0.0615334	0.0616091
Rv0091	NE	NE	TN		ADSL2r	0.167347	0.167351
Rv0423c	E	E	TP		ADSS	0.0615334	0.0616091
Rv0957	E	E	TP		AFE	0.000308464	0.000308465
Rv3257c	NE	E	FN		AFTA	0.000308464	0.000308465
Rv3276c	NE	E	FN		AGDC	0	7.5679e-05
Rv2215	NE	E	FN		AGMT	0	0
Rv3330	NE	NE	TN		AGPAT160	0.00750611	0.00752315
Rv2981c	E	E	TP		AGPAT160190	0.0172576	0.0172576
Rv2780	NE	NE	TN		AGPAT190	0.00515528	0.00515529
Rv3423c	E	E	TP		AGPR	-0.000200258	0
Rv2992c	E	E	TP		AHC	0.0353228	0.0353606
Rv2259	NE	NE	TN		AHCYSNS	0	0
Rv1895	NE	NE	TN		AHMMPS	4.21976e-07	4.21977e-07
Rv3045	NE	NE	TN		AICART	-997.649	1000
Rv0768	NE	NE	TN		AICART2	-999.833	997.816
Rv3293	NE	NE	TN		AIRC2	0	7.5679e-05
Rv0147	NE	NE	TN		AIRC3	-7.5679e-05	0
Rv0558	NE	E	FN		AIRCr	0.167272	0.167351
Rv2467	NE	NE	TN		AKGDb	0	0
Rv1609	NE	E	FN		ALAALAD	0	7.5679e-05
Rv2859c	NE	NE	TN		ALAALAr	0.0175875	0.0176632
Rv0032	NE	NE	TN		ALAD_L	0	1000
Rv2531c	NE	NE	TN		ALAR	0.0351751	0.0354709
Rv1001	NE	NE	TN		ALATA_L	-999.224	0.776339
Rv1659	NE	E	FN		ALATRS	0	0
Rv1658	NE	E	FN		ALAt2r	0.999704	1
Rv2320c	NE	NE	TN		ALDD1	0	0
Rv3708c	E	E	TP		ALDD19x	0	8.67786e-05
Rv1538c	NE	E	FN		ALDD2x	0	6.38078e-05
Rv2201	NE	E	FN		AMAOTr	0	1.54594e-05
Rv2127	NE	NE	TN		AMID4	0	0
Rv0346c	NE	NE	TN		AMMQT6	0	0
Rv3601c	E	E	TP		AMMQT8	0	0
Rv1380	E	E	TP		AMMQT8_2	0	0
Rv3709c	E	E	TP		AMPTASECG	0	2.52263e-05
Rv1595	E	E	TP		ANPRT	0	8.00049e-06
Rv0337c	NE	E	FN		ANS	0	8.00049e-06
Rv2121c	NE	E	FN		AOXSr	0	1.54594e-05
Rv1304	NE	E	FN		APATr	0	0.000406775
Rv1305	NE	E	FN		APRAUR	0.000188201	0.000188202
Rv1307	NE	E	FN		ARABF	0.000308464	0.000308465
Rv1308	NE	E	FN		ARABI	-0.0099401	-0.00987086
Rv1309	NE	E	FN		ARACHTA	0.000115621	0.000120879
Rv1310	NE	E	FN		ARAI	0	0
Rv0522	NE	NE	TN		ARB_Dabc	-6.92382e-05	0
Rv1589	NE	E	FN		ARBabc	0	0.000100905
Rv0107c	NE	NE	TN		ARBt2r	-0.000100905	0
Rv1908c	NE	E	FN		ARGDC	0	0
Rv1607	NE	NE	TN		ARGDr	0.166931	0.167034
Rv2849c	NE	NE	TN		ARGSL	0	7.5679e-05
Rv1383	NE	E	FN		ARGSS	0	7.5679e-05
Rv2289	NE	NE	TN		ARGt5r	0.217745	0.21786
Rv1011	E	E	TP		ARI	-0.0237522	0
Rv3756c	NE	NE	TN		ASAD	-0.000868514	-0.000828339
Rv3757c	NE	NE	TN		ASNN	0.979723	0.979948
Rv3758c	NE	NE	TN		ASNS1	0	7.5679e-05
Rv3759c	NE	NE	TN		ASNt2r	0.99985	1
Rv1885c	NE	NE	TN		ASP1DC	0.00024348	0.000650255
Rv2540c	E	E	TP		ASPCT	0.166959	0.166973
Rv2130c	NE	E	FN		ASPK	0.000828339	0.000868514
Rv2498c	NE	NE	TN		ASPO1	0	0.000151358
Rv2075c	NE	NE	TN		ASPO5	0.000961683	0.000961686
Rv0771	NE	NE	TN		ASPTA	1.53082	1.53123
Rv1239c	NE	NE	TN		ASPt2r	0.99985	1
Rv0373c	NE	NE	TN		AST	0	8.67786e-05
Rv0374c	NE	NE	TN		ATPPRT	0	9.72854e-06
Rv0375c	NE	NE	TN		ATPS1	1	1
Rv2066	NE	NE	TN		ATPS4r	20.7023	20.7028
Rv2071c	NE	NE	TN		BACCL	0	0
Rv2070c	NE	NE	TN		BALAt2r	-0.000295836	0
Rv2065	NE	NE	TN		BDH	-0.00122373	-0.00122373
Rv2388c	E	NE	FP		BETALDHx	0	0
Rv0889c	NE	NE	TN		BMNMSHS	0	0
Rv0896	NE	E	FN		BMNt	0	0
Rv1699	E	E	TP		BPNT	0.00321166	0.00325476
Rv3283	NE	NE	TN		BTS2	0	1.54594e-05
Rv2194	NE	E	FN		BTS3r	0	0
Rv2195	NE	E	FN		CAATPS	0	0.000302716
Rv2196	NE	E	FN		CAT	0	7.5679e-05
Rv1451	NE	E	FN		CAt4	-0.000605432	0
Rv2193	NE	E	FN		CBIAT	0	0
Rv2200c	NE	E	FN		CBLAT	0	0
Rv3043c	NE	E	FN		CBPS	0	2.75196e-05
Rv0306	NE	NE	TN		CDAPPA160	0	7.5679e-05
Rv0848	NE	NE	TN		CDAPPA160190	0	7.5679e-05
Rv1336	NE	NE	TN		CDAPPA190	0	7.5679e-05
Rv2334	NE	NE	TN		CDPMEK	0.0218757	0.0218757
Rv1077	NE	NE	TN		CDPPT160	0	3.78395e-05
Rv1620c	NE	E	FN		CDPPT160190	0.00685753	0.00685755
Rv1621c	NE	E	FN		CHLabc	0	0
Rv1622c	NE	E	FN		CHOLD	0	0
Rv3315c	NE	NE	TN		CHORM	0	1.22338e-05
Rv1712	NE	E	FN		CHORS	0.00455903	0.00457126
Rv0143c	NE	NE	TN		CHRPL	0.00333403	0.00333917
Rv0103c	NE	NE	TN		CIGAMS	0	0
Rv0499	NE	NE	TN		CITLr	-8.26316	-1.77724
Rv1905c	NE	NE	TN		CITabc	0	0.000206616
Rv1704c	NE	NE	TN		CLPNS160190	0.00247236	0.00247236
Rv1293	NE	E	FN		CMCBTFL	0.00063212	0.000632543
Rv2726c	E	E	TP		CMCBTFU	0	4.21977e-07
Rv2881c	E	E	TP		CMLDC	0	0
Rv2136c	E	NE	FP		CO2t	-26.8237	0
Rv3790	NE	E	FN		COAt	-3.67291e-06	0
Rv3791	NE	E	FN		COBALTt5	0	0
Rv3806c	E	E	TP		COCHL	0	0
Rv0321	NE	NE	TN		CODH2r	-15.1547	0
Rv2178c	E	E	TP		CODH3	0	0.000203387
Rv3229c	E	E	TP		COt	0	15.1547
Rv1094	NE	E	FN		CPC2MT	0	0
Rv0824c	NE	E	FN		CPC3MT	0	0
Rv1928c	NE	NE	TN		CPC4MT	0	0
Rv1714	NE	NE	TN		CPC6MT	0	0
Rv0189c	NE	E	FN		CPC6R	0	0
Rv2773c	E	E	TP		CPC8MM	0	0
Rv2753c	E	E	TP		CPPPGO	4.21976e-07	4.21977e-07
Rv2763c	E	E	TP		CRNabc	0	0
Rv2447c	E	E	TP		CS	0	7.5679e-05
Rv0534c	NE	E	FN		CTPS1	0	1000
Rv2139	E	E	TP		CTPS2	-999.891	0.108782
Rv1381	E	E	TP		CYANST	0	1000
Rv1409	E	E	TP		CYO1a	0	0
Rv1207	NE	NE	TN		CYO1b	0	0
Rv2537c	E	E	TP		CYRDAAT	0	0
Rv2538c	E	E	TP		CYRDAR	0	0
Rv1631	E	E	TP		CYSS	0	2.87346e-05
Rv0478	NE	NE	TN		CYSTGL	0	1000
Rv3247c	NE	E	FN		CYSTL	0	7.5679e-05
Rv2870c	E	E	TP		CYSTS	0.00949864	0.00960305
Rv2682c	NE	E	FN		CYTBD	0	39.9737
Rv3379c	NE	NE	TN		CYTBD2	0	39.9737
Rv1023	NE	E	FN		CYTD	0	3.78395e-05
Rv3214	NE	NE	TN		CYTDK2	0	7.5679e-05
Rv1618	NE	NE	TN		CYTDt2r	-1.43199e-05	0
Rv3826	NE	E	FN		CYTK1	-0.0627654	-0.0624084
Rv1529	NE	NE	TN		CYTK2	-0.00284947	-0.00273595
Rv1185c	E	NE	FP		Clt	0	0
Rv2590	NE	NE	TN		Cuabc	0	3.78395e-05
Rv2930	NE	NE	TN		Cut1	0	3.78395e-05
Rv3801c	E	E	TP		DADA	0	7.5679e-05
Rv0468	NE	NE	TN		DADK	-0.00154922	-0.00139786
Rv0859	NE	NE	TN		DAGK160	0	7.5679e-05
Rv2524c	E	E	TP		DALAOX	0	0.000151358
Rv1484	E	E	TP		DALAt2r	-0.000295836	0
Rv2947c	E	NE	FP		DAPDC	0	3.1671e-05
Rv0533c	NE	NE	TN		DAPE	0.000828339	0.00086001
Rv1662	E	E	TP		DASYN160	0.004451	0.00452668
Rv2940c	E	NE	FP		DASYN160190	0.014389	0.0144646
Rv0363c	NE	E	FN		DASYN190190	0.00245168	0.00252736
Rv0727c	NE	NE	TN		DB4PS	0.000376403	0.000376403
Rv1485	NE	E	FN		DBTSr	0	1.54594e-05
Rv2605c	NE	NE	TN		DCPDP	8.43952e-07	8.43954e-07
Rv2900c	NE	NE	TN		DCPDPP	0	0.0237522
Rv1348	NE	E	FN		DCPDPP2	0	0.0237522
Rv1349	NE	E	FN		DCPDPS	8.43952e-07	0.00198878
Rv0084	NE	NE	TN		DCPE	0	0.0237522
Rv1406	NE	E	FN		DCPT	4.21976e-07	0.0237527
Rv2786c	E	E	TP		DCPT2	0	0.0237522
Rv2211c	E	E	TP		DCTPD	0	7.5679e-05
Rv1553	NE	NE	TN		DCTPD2	0	7.5679e-05
Rv1554	NE	NE	TN		DCYTD	0	3.78395e-05
Rv1555	NE	NE	TN		DDPA	0.00455903	0.00457828
Rv3316	NE	NE	TN		DESAT16	0.00461642	0.00462483
Rv3317	NE	NE	TN		DESAT18	0.00473924	0.00482333
Rv3319	NE	NE	TN		DGC3D	0	0
Rv0248c	NE	NE	TN		DGK1	-1000	-1.34245
Rv3106	NE	NE	TN		DHAD1	0	0.000147918
Rv2454c	NE	E	FN		DHAD2	0	0.00108473
Rv2455c	NE	E	FN		DHDPRy	0.000828339	0.00086001
Rv2957	E	NE	FP		DHDPS	0.000828339	0.00086001
Rv2964	NE	NE	TN		DHFR	0.00154232	0.00154233
Rv1098c	NE	E	FN		DHFS	1.26593e-06	1.26593e-06
Rv2443	NE	NE	TN		DHNAOT	0	0
Rv2610c	E	E	TP		DHNAOT2	0	0
Rv0557	NE	NE	TN		DHNPA	0	1.26593e-06
Rv1018c	E	E	TP		DHNPA2	0	1.26593e-06
Rv0334	E	E	TP		DHORD2	0	39.9737
Rv0524	E	E	TP		DHORD3	-1000	0.166973
Rv1551	E	NE	FP		DHORD5	0	1000
Rv0564c	NE	NE	TN		DHORTS	-0.166973	-0.166959
Rv2249c	NE	NE	TN		DHPPDA	0	0.000188202
Rv2982c	NE	NE	TN		DHPPDA2	0	0.000188202
Rv3302c	NE	E	FN		DHPS2	0	1.26593e-06
Rv2427c	NE	NE	TN		DHQD	0.00455903	0.00457828
Rv1121	NE	NE	TN		DHQS	0.00455903	0.00457828
Rv3808c	E	E	TP		DMATT	0.00198877	0.00198878
Rv0620	E	NE	FP		DMPPS	0	0.0218757
Rv0618	E	NE	FP		DNMPPA	1.26593e-06	1.26593e-06
Rv0619	E	NE	FP		DNTPPA	1.26593e-06	1.26593e-06
Rv0993	E	E	TP		DPCOAK	0.000243058	0.000246731
Rv1436	NE	E	FN		DPPS	0	0.00198793
Rv0956	NE	E	FN		DPR	0.00024348	0.000247153
Rv0389	NE	NE	TN		DRPA	0	0
Rv1832	NE	E	FN		DSERt2r	0	0
Rv3303c	NE	NE	TN		DTMPK	0	7.5679e-05
Rv3436c	E	E	TP		DURIK1	0	7.5679e-05
Rv1512	E	E	TP		DURIPP	0	3.78395e-05
Rv1093	NE	E	FN		DUTPDP	0	7.5679e-05
Rv0070c	NE	NE	TN		DXPRIi	0.0218757	0.0218757
Rv1328	NE	NE	TN		DXPS	0.0218761	0.0218761
Rv1236	E	NE	FP		E4PD	0	0
Rv1237	E	NE	FP		ECHH_0	0	15.1547
Rv1238	E	NE	FP		ENO	-5.16135	1.32376
Rv1213	NE	NE	TN		ENTCS	0	0
Rv1878	NE	NE	TN		ETHAt	-1.70377e-05	0
Rv2220	NE	E	FN		EX_4hba(e)	4.21976e-07	4.21977e-07
Rv2222c	NE	NE	TN		EX_acysbmn(e)	0	0
Rv2860c	NE	NE	TN		EX_ala_B(e)	0	0.000295836
Rv2439c	NE	E	FN		EX_ala_D(e)	0	0.000295836
Rv3704c	NE	NE	TN		EX_ala_L(e)	-1	-0.999704
Rv3432c	NE	NE	TN		EX_arab_D(e)	0	6.92382e-05
Rv2476c	NE	E	FN		EX_arab_L(e)	0	0
Rv1602	NE	E	FN		EX_arg_L(e)	-0.21786	-0.217745
Rv0808	NE	E	FN		EX_asn_L(e)	-1	-0.99985
Rv1338	E	E	TP		EX_asp_L(e)	-1	-0.99985
Rv3858c	NE	E	FN		EX_atp(e)	0	0
Rv3859c	NE	E	FN		EX_bmn(e)	0	0
Rv0509	E	E	TP		EX_ca2(e)	0	0
Rv2833c	NE	NE	TN		EX_chol(e)	0	0
Rv2834c	NE	NE	TN		EX_cit(e)	-0.000206616	0
Rv2835c	NE	NE	TN		EX_cl(e)	0	0
Rv2205c	NE	NE	TN		EX_co2(e)	0	26.8237
Rv1826	NE	E	FN		EX_co(e)	0	15.1547
Rv1257c	NE	NE	TN		EX_coa(e)	0	3.67291e-06
Rv3696c	NE	NE	TN		EX_cobalt2(e)	0	0
Rv1511	NE	NE	TN		EX_crn(e)	0	0
Rv3396c	E	E	TP		EX_cu2(e)	0	0
Rv2051c	E	E	TP		EX_cytd(e)	0	1.43199e-05
Rv1844c	NE	NE	TN		EX_etha(e)	0	1.70377e-05
Rv1122	NE	E	FN		EX_fe2(e)	-4.21977e-07	0
Rv0317c	NE	NE	TN		EX_fe3(e)	-0.000632543	-0.00063212
Rv3842c	NE	NE	TN		EX_fum(e)	0	0.000149618
Rv2855	NE	NE	TN		EX_gal(e)	0	0
Rv0773c	NE	NE	TN		EX_gcald(e)	1.6879e-06	1.68791e-06
Rv2394	NE	NE	TN		EX_glc(e)	0	0
Rv3609c	E	E	TP		EX_glu_L(e)	-0.0815479	-0.0795356
Rv1415	NE	E	FN		EX_gly(e)	-1	-0.999879
Rv1940	NE	NE	TN		EX_glyb(e)	0	0
Rv2583c	NE	E	FN		EX_glyc3p(e)	0	0
Rv3273	NE	NE	TN		EX_glyc(e)	-1	-0.999929
Rv0511	E	E	TP		EX_gthrd(e)	0	0
Rv2458	NE	NE	TN		EX_h2(e)	0	15.1547
Rv0650	NE	NE	TN		EX_h2co3(e)	0	26.8237
Rv1599	NE	E	FN		EX_h2o(e)	-18.9634	23.0152
Rv0510	E	E	TP		EX_h2s(e)	0	4.31019e-05
Rv0422c	E	E	TP		EX_h(e)	-6.90285	-6.89914
Rv3469c	NE	NE	TN		EX_hdca(e)	0	0
Rv3534c	NE	NE	TN		EX_his_L(e)	-0.0171394	-0.0171297
Rv1294	NE	E	FN		EX_id3acald(e)	0	0.000406775
Rv3341	NE	E	FN		EX_ile_L(e)	-0.0370205	-0.0359356
Rv1296	NE	E	FN		EX_k(e)	-4.21977e-07	-4.21976e-07
Rv1600	NE	E	FN		EX_lac_L(e)	0	0.000295836
Rv3772	NE	NE	TN		EX_lcts(e)	0	0
Rv3624c	NE	E	FN		EX_leu_L(e)	-0.0863829	-0.0862622
Rv0486	NE	E	FN		EX_lys_L(e)	-0.0357018	-0.03567
Rv3339c	NE	NE	TN		EX_mal_L(e)	0	0.000149618
Rv0066c	NE	E	FN		EX_malt(e)	0	0
Rv3215	NE	E	FN		EX_malthp(e)	0	0
Rv1915	NE	NE	TN		EX_meoh(e)	0	0
Rv1916	NE	NE	TN		EX_met_L(e)	-0.0243593	-0.0243151
Rv0467	NE	E	FN		EX_mg2(e)	0	0
Rv1170	NE	NE	TN		EX_na1(e)	-4.21977e-07	-4.21976e-07
Rv1601	NE	E	FN		EX_nh4(e)	5.52997	5.53198
Rv1611	NE	E	FN		EX_no2(e)	0	0
Rv2210c	NE	E	FN		EX_no3(e)	0	0
Rv1843c	E	NE	FP		EX_no(e)	0	0
Rv3410c	E	E	TP		EX_o2(e)	-20	-19.9999
Rv3411c	E	E	TP		EX_ocdca(e)	-0.748417	-0.748055
Rv3393	NE	NE	TN		EX_orn(e)	-1	-0.999697
Rv1745c	NE	NE	TN		EX_pac(e)	0	8.67786e-05
Rv2995c	NE	E	FN		EX_pdima(e)	0	5.25718e-06
Rv2987c	NE	E	FN		EX_phdca(e)	0	5.13483e-06
Rv2988c	NE	E	FN		EX_phe_L(e)	-0.0203847	-0.0202857
Rv3710	NE	E	FN		EX_pi(e)	-0.470897	-0.470886
Rv3001c	NE	E	FN		EX_ppa(e)	0	0.000236669
Rv1030	NE	NE	TN		EX_ppdima(e)	0	2.62647e-06
Rv1031	NE	NE	TN		EX_pro_L(e)	1.10841	1.10891
Rv3236c	E	NE	FP		EX_pyr(e)	-1	-0.999829
Rv2316	NE	NE	TN		EX_rib_D(e)	-1	-0.999931
Rv0694	NE	NE	TN		EX_ser_D(e)	0	0
Rv0183	NE	NE	TN		EX_ser_L(e)	-1	-0.999948
Rv1872c	NE	NE	TN		EX_skm(e)	0	1.92556e-05
Rv1902c	NE	NE	TN		EX_so4(e)	-0.00325476	-0.00321166
Rv0191	NE	NE	TN		EX_succ(e)	0	0.000236669
Rv1837c	NE	E	FN		EX_tartr_L(e)	0	0
Rv2471	NE	NE	TN		EX_thr_L(e)	-0.0494153	-0.0482904
Rv3264c	E	E	TP		EX_tre(e)	-0.0131779	-0.0131653
Rv3255c	E	E	TP		EX_trp_L(e)	-0.00889862	-0.00848384
Rv2611c	E	E	TP		EX_tsul(e)	0	0
Rv2379c	E	E	TP		EX_ttdca(e)	0	0
Rv2380c	E	E	TP		EX_tyr_L(e)	-0.0134007	-0.0133888
Rv2384	E	NE	FP		EX_val_L(e)	-0.0872193	-0.0869509
Rv1347c	NE	NE	TN		EX_xyl_D(e)	-4.21977e-07	-4.21976e-07
Rv0649	NE	NE	TN		FACOAE140	0	7.5679e-05
Rv2332	NE	NE	TN		FACOAE160	0	7.5679e-05
Rv3582c	E	E	TP		FACOAE180	0	7.5679e-05
Rv1392	E	E	TP		FACOAL140	0	7.5679e-05
Rv2124c	NE	NE	TN		FACOAL160	0.00810321	0.00817888
Rv0137c	NE	NE	TN		FACOAL161	-0.00462483	-0.00461642
Rv2674	NE	NE	TN		FACOAL180	0.00473924	0.00482333
Rv1133c	NE	E	FN		FACOAL181	-0.00423172	-0.00414763
Rv2701c	NE	NE	TN		FACOAL200	0.000115621	0.000120879
Rv1604	NE	NE	TN		FACOAL80	0.00063212	0.000632121
Rv0046c	E	E	TP		FACOALPHDCA	-0.00272815	-0.00272301
Rv0855	E	NE	FP		FACOALPREPH	-0.000120879	-3.99424e-05
Rv1492	E	NE	FP		FAH4	0	0
Rv1493	E	NE	FP		FAMPL1	0.0083623	0.00836232
Rv0753c	NE	NE	TN		FAMPL2	0.00139674	0.00139674
Rv1692	E	NE	FP		FAMPL3	0.00187442	0.00187442
Rv2225	E	E	TP		FAMPL4	0.00234956	0.00234957
Rv0958	NE	NE	TN		FAMPL5	0.0023158	0.00231581
Rv1082	NE	NE	TN		FAO1	0	1.08113e-05
Rv3356c	E	E	TP		FAO10	0	7.5679e-05
Rv0126	NE	NE	TN		FAO11	0	8.40878e-06
Rv0470c	E	NE	FP		FAO2	0	9.45988e-06
Rv0503c	NE	NE	TN		FAO3	0.655303	0.655665
Rv0644c	E	NE	FP		FAS100	0.146698	0.146709
Rv0642c	NE	E	FN		FAS120	0.146698	0.146709
Rv0645c	NE	NE	TN		FAS140	0.146698	0.146709
Rv3800c	E	E	TP		FAS160	0.141553	0.141562
Rv1483	NE	E	FN		FAS161	0	0
Rv2245	E	E	TP		FAS180	0	8.40877e-06
Rv2246	E	E	TP		FAS181	0	8.40878e-06
Rv0098	E	NE	FP		FAS200	0.0114921	0.0115079
Rv0082	NE	NE	TN		FAS240_L	0.0572208	0.0572209
Rv3145	NE	NE	TN		FAS260	0.0572208	0.0572209
Rv3146	NE	NE	TN		FAS80_L	0.215324	0.215335
Rv3147	NE	NE	TN		FASPHDCA	0.00333403	0.00333917
Rv3149	NE	NE	TN		FASm1601	0.00097603	0.000976033
Rv3152	NE	NE	TN		FASm180	0.0679943	0.0679944
Rv3153	NE	NE	TN		FASm1801	0.00097603	0.000976033
Rv3154	NE	NE	TN		FASm2001	0.00097603	0.000976033
Rv3155	NE	NE	TN		FASm2002	0.00406363	0.00406364
Rv3158	NE	NE	TN		FASm220	0.00476158	0.00477209
Rv2438c	E	E	TP		FASm2201	0.00097603	0.000976033
Rv0155	NE	NE	TN		FASm2202	0.00406363	0.00406364
Rv0157	NE	NE	TN		FASm240	0.00145329	0.0014638
Rv0573c	NE	NE	TN		FASm2401	0.00097603	0.000976033
Rv0261c	NE	NE	TN		FASm2402	0.00406363	0.00406364
Rv0267	NE	NE	TN		FASm260	0.00145329	0.0014638
Rv1737c	NE	NE	TN		FASm2601	0.00097603	0.000976033
Rv2329c	NE	NE	TN		FASm2602	0.00195206	0.00195207
Rv2287	NE	NE	TN		FASm280	0.00145329	0.0014638
Rv2920c	NE	NE	TN		FASm2801	0.00097603	0.000976033
Rv2043c	NE	NE	TN		FASm2802	0.00195206	0.00195207
Rv2421c	E	E	TP		FASm300	0.00195206	0.00195207
Rv1596	E	E	TP		FASm3001	0	0
Rv1162	NE	NE	TN		FASm320	0.00195206	0.00195207
Rv1163	NE	NE	TN		FASm340	0.00195206	0.00195207
Rv1164	NE	NE	TN		FBA	0.0966731	0.0967193
Rv0548c	NE	E	FN		FBP	0	7.5679e-05
Rv2344c	NE	NE	TN		FCLPA	0	0
Rv0252	NE	NE	TN		FCLT	0	4.21977e-07
Rv0253	NE	NE	TN		FCLT2	0	4.21977e-07
Rv2391	NE	E	FN		FCOAH2	0	7.5679e-05
Rv3265c	E	E	TP		FDH	0	0.000406775
Rv2503c	NE	NE	TN		FE2abc	0	4.21977e-07
Rv2504c	NE	NE	TN		FE3Ri	0	2.10988e-07
Rv0884c	NE	E	FN		FE3abc	0	4.21977e-07
Rv0266c	NE	NE	TN		FETRANS	-4.21977e-07	0
Rv2321c	NE	NE	TN		FHL	15.1529	15.1547
Rv2322c	NE	NE	TN		FMETTRS	0	0
Rv0382c	E	E	TP		FMNAT	9.41006e-05	9.41009e-05
Rv0118c	NE	NE	TN		FOLD3	0	1.26593e-06
Rv1248c	NE	E	FN		FOLR2	0	0
Rv0555	NE	E	FN		FOMETR	-7.6101e-05	-4.21976e-07
Rv0500	NE	E	FN		FORMCOAL	-8.26317	7.5679e-05
Rv3602c	E	E	TP		FRD	-994.758	1000
Rv1755c	NE	NE	TN		FRD2	-39.9737	993.085
Rv2156c	E	E	TP		FRD3	0	32.892
Rv2392	NE	E	FN		FRD5	-1000	0.166973
Rv0805	NE	E	FN		FRDO2r	-1000	1000
Rv2241	NE	E	FN		FRDO3r	-1000	1000
Rv0462	NE	E	FN		FRDOr	0	0
Rv0843	NE	NE	TN		FRRPPDIMAS	0.00049962	0.000499621
Rv2497c	NE	NE	TN		FTHFCL	0	7.5679e-05
Rv2941	E	NE	FP		FTHFD	0	7.5679e-05
Rv2945c	E	NE	FP		FTHFL	-1000	997.649
Rv2607	NE	NE	TN		FUM	1.89972	8.38532
Rv0211	NE	E	FN		FUMt2r	-0.000149618	0
Rv2029c	NE	NE	TN		G16MTM1	0.00685753	0.00685755
Rv3010c	NE	NE	TN		G16MTM10	0.00048696	0.000486961
Rv0728c	NE	NE	TN		G16MTM2	0	0.00223985
Rv2996c	NE	E	FN		G16MTM4	0.00107435	0.00107435
Rv0946c	E	E	TP		G16MTM5	0.000511013	0.000511014
Rv1437	NE	E	FN		G16MTM6	0.00303232	0.00527218
Rv1445c	NE	NE	TN		G16MTM7	0.00227698	0.00227699
Rv0489	NE	E	FN		G16MTM8	0.00161321	0.00161322
Rv3068c	E	NE	FP		G16MTM9	0.00102118	0.00102118
Rv1822	NE	E	FN		G1PACT	0.133793	0.133868
Rv2746c	NE	E	FN		G1PTT	0.0013077	0.00130771
Rv0936	NE	NE	TN		G1SATi	6.75162e-06	6.75163e-06
Rv0820	NE	NE	TN		G3PAT160	0.0247637	0.0247807
Rv0545c	NE	NE	TN		G3PAT190	0.00515528	0.00515529
Rv2281	NE	NE	TN		G3PD1	0.949061	0.949132
Rv3308	NE	NE	TN		G5SADs	1.16666	1.16716
Rv1092c	E	E	TP		G5SD	0	0.000200258
Rv3628	NE	E	FN		G5SD2	0	0.000200258
Rv0512	E	E	TP		G6PDH2	0	9.57117e-05
Rv1391	E	E	TP		GALFT	0.000308464	0.000308465
Rv2247	NE	E	FN		GALKr	-0.0234088	-0.0234087
Rv3285	NE	E	FN		GALT	-0.0234088	-0.0234087
Rv1127c	NE	E	FN		GALUi	0.0354017	0.0354142
Rv2984	NE	E	FN		GALt2	0	0
Rv3754	NE	E	FN		GAPD	1.32364	1.32376
Rv3838c	NE	E	FN		GARFT	0.167348	0.167351
Rv2677c	E	E	TP		GCALDt	-1.68791e-06	-1.6879e-06
Rv2163c	E	E	TP		GCC2	0	0
Rv0772	E	E	TP		GCCa	0	8.10367
Rv0809	E	E	TP		GCCb	0	8.10367
Rv1603	NE	E	FN		GCCc	0	8.10367
Rv1606	NE	E	FN		GF6PTAr	0.133793	0.133793
Rv0780	E	E	TP		GFUCS	0.00049962	0.000499621
Rv2928	E	NE	FP		GGLUCT2	0	2.52263e-05
Rv2931	E	NE	FP		GHMT2	0.92754	7.41272
Rv2932	E	NE	FP		GK1	0.00292373	0.00307508
Rv2933	E	NE	FP		GLCP	0	998.658
Rv2934	E	NE	FP		GLCS1	0	998.658
Rv2935	E	NE	FP		GLCabc	0	0
Rv0788	E	E	TP		GLGC	0	998.658
Rv0803	E	E	TP		GLNS	0	7.5679e-05
Rv1188	NE	NE	TN		GLNSP1	0	0
Rv1017c	E	E	TP		GLNSP2	0	0
Rv3227	E	E	TP		GLNSP3	0	0
Rv0437c	E	NE	FP		GLU5K	0	0.000200258
Rv0505c	NE	E	FN		GLUCYS	0	2.52263e-05
Rv3042c	NE	E	FN		GLUDC	0	0.00144631
Rv3307	NE	NE	TN		GLUDx	-1000	1000
Rv1617	NE	E	FN		GLUPRT	0.167348	0.167351
Rv0162c	NE	NE	TN		GLUR	-0.0175876	-0.0175875
Rv3777	NE	NE	TN		GLUSy	-0.708666	999.291
Rv1594	E	E	TP		GLUTRR	6.75162e-06	6.75163e-06
Rv2436	NE	NE	TN		GLUTRS	6.75162e-06	6.75163e-06
Rv0570	E	NE	FP		GLUt2r	0.0795356	0.0815479
Rv1981c	E	NE	FP		GLXO1	0	8.26317
Rv3048c	E	E	TP		GLYBabc	0	0
Rv3051c	E	E	TP		GLYC3Pabc	0	0
Rv1408	NE	E	FN		GLYCK	0	0
Rv2962c	E	NE	FP		GLYCL	0	8.10367
Rv2958c	E	NE	FP		GLYCTO1	0	0
Rv3113	NE	E	FN		GLYCTO2	0	0
Rv2386c	E	E	TP		GLYCTO3	0	0
Rv1202	E	E	TP		GLYCTO4	0	0
Rv0858c	E	NE	FP		GLYCt	-1	-0.999929
Rv1464	NE	E	FN		GLYK	0.991701	0.991771
Rv2335	NE	NE	TN		GLYt2r	0.999879	1
Rv0069c	NE	NE	TN		GMAND	0.00049962	0.000499621
Rv2847c	NE	E	FN		GMPS2	0.105814	0.105839
Rv0391	NE	E	FN		GMT1	0.00158536	0.00158537
Rv1200	NE	NE	TN		GMT2	0.00246772	0.00246772
Rv2601	NE	NE	TN		GND	0	9.57117e-05
Rv3846	NE	E	FN		GPDDA2	0	1.70377e-05
Rv0432	NE	NE	TN		GRTT	0.00198877	0.00198878
Rv0234c	NE	NE	TN		GSNK	0	7.5679e-05
Rv1731	NE	NE	TN		GTHOr	-1000	1000
Rv0542c	NE	E	FN		GTHRDt2	0	0
Rv0553	NE	E	FN		GTHS	0	2.52263e-05
Rv0951	NE	E	FN		GTMLT	0	2.52263e-05
Rv0952	NE	E	FN		GTPCI	1.26593e-06	1.26593e-06
Rv1739c	NE	NE	TN		GTPCII	0	0.000188202
Rv2397c	NE	E	FN		GTPCII2	0	0.000188202
Rv2398c	NE	E	FN		GTPDPK	0	0
Rv2399c	NE	E	FN		GTPH1	0	3.78395e-05
Rv2400c	NE	E	FN		GUACYC	0	7.5679e-05
Rv1672c	NE	NE	TN		GUAD	0	2.52263e-05
Rv3266c	E	E	TP		GUAPRT	0	3.78395e-05
Rv3784	NE	NE	TN		H2CO3D	0	26.8237
Rv3464	NE	E	FN		H2CO3TP	-26.8237	0
Rv2713	NE	NE	TN		H2Ot	-23.0152	18.9634
Rv1201c	E	E	TP		H2St1	0	4.31019e-05
Rv1559	NE	E	FN		H2td	0	15.1547
Rv3737	NE	NE	TN		HAS	0.00246772	0.00246772
Rv2291	NE	NE	TN		HCO3E	1.99168	1.99176
Rv0417	E	E	TP		HCYSMT	0	3.78395e-05
Rv1449c	E	E	TP		HDCAt2	0	0
Rv3314c	NE	NE	TN		HEX1	0	7.5679e-05
Rv2754c	NE	E	FN		HISTD	0	9.72854e-06
Rv2764c	NE	E	FN		HISTP	0	9.72854e-06
Rv2977c	E	E	TP		HISt2r	0.0171297	0.0171394
Rv0414c	E	E	TP		HMBS	8.43952e-07	8.43954e-07
Rv1438	NE	E	FN		HMPK1	0	4.21977e-07
Rv3913	E	E	TP		HMPK2	0	4.21977e-07
Rv2006	NE	E	FN		HMPK3	0	4.21977e-07
Rv3372	NE	E	FN		HMPK4	0	4.21977e-07
Rv3490	E	E	TP		HOPNTAL	0	0
Rv1373	NE	NE	TN		HPPK	0	1.26593e-06
Rv0295c	NE	NE	TN		HPPK2	0	1.26593e-06
Rv1612	NE	E	FN		HSDx	-1000	1000
Rv1613	NE	E	FN		HSDy	-1000	1000
Rv2158c	E	E	TP		HSERTA	0	0
Rv1315	E	E	TP		HSK	0	4.01753e-05
Rv2153c	E	E	TP		HSST	0	4.01753e-05
Rv2155c	E	E	TP		HSTPT	0	9.72854e-06
Rv2152c	E	E	TP		HXPRT	0	3.78395e-05
Rv3818	E	NE	FP		IACGAMS	0	0
Rv0482	E	E	TP		ICDHy	0	0.000565947
Rv2361c	NE	E	FN		ICHORSi	0	0
Rv0501	NE	NE	TN		ICL	1.77724	8.26317
Rv3634c	NE	E	FN		ID3ACALDt	0	0.000406775
Rv0536	NE	NE	TN		IG3PS	0	9.72854e-06
Rv3809c	E	E	TP		IGAMD	0	0
Rv0322	NE	NE	TN		IGPDH	0	9.72854e-06
Rv2157c	E	E	TP		IGPS	0	8.00049e-06
Rv2678c	E	E	TP		ILETA	-0.00108473	0
Rv3309c	NE	NE	TN		ILEt2r	0.0359356	0.0370205
Rv1850	NE	NE	TN		IMPC	-0.167357	-0.167347
Rv2883c	NE	E	FN		IMPD	0.105814	0.105814
Rv0729	NE	NE	TN		INDPYRD	0	0.000406775
Rv2793c	NE	E	FN		INSH	0	7.5679e-05
Rv3455c	NE	E	FN		INSK	0	7.5679e-05
Rv1130	NE	E	FN		IPDDI	-0.0198869	0.00198878
Rv2606c	E	E	TP		IPDPS	0	0.0218757
					IPMD	0	0.000120526
					IPPMIa	-0.000120526	0
					IPPMIb	-0.000120526	0
					IPPS	0	0.000120526
					KARA1i	0	0.000147918
					KARA2i	0	0.00108473
					Kabc	0	0
					Kt3r	-8.43954e-07	-8.43952e-07
					LACZ	0	0
					LCTSabc	0	0
					LDH_L	-32.892	0
					LEUTA	-0.000120526	0
					LEUt2r	0.0862622	0.0863829
					LO	0	3.46191e-05
					LPLIPAL2E160	0	1.70377e-05
					LPLIPAL2E180	0	0
					LYSt5r	0.03567	0.0357018
					L_LACD	0	0
					L_LACD2	0	32.892
					L_LACD3	0	32.892
					L_LACt2r	-0.000295837	0.000151358
					L_LACt3	0	0.000151358
					MALS	0	8.26317
					MALT	0	0
					MALTHPabc	0	0
					MALTabc	0	0
					MALt2r	-0.000149618	0
					MAN1PT	0	0.0270162
					MAN1PT2	0	0.0270162
					MAN6PI	-0.0671315	-0.0671313
					MANAT1	0.000709342	0.0029492
					MANAT2	0	0.00223985
					MANAT3	0.000537597	0.000537599
					MCBTS	0.00059161	0.000591612
					MCBTS2	0	0
					MCBTS3	0.00063212	0.000632121
					MCD	0	7.5679e-05
					MCOATA	0.250258	0.250299
					MDFDH	0	0
					MDH	-993.222	16.6479
					ME1	0	1000
					MECDPDH	0.0218757	0.0218757
					MECDPS	0.0218757	0.0218757
					MEOHt2	0	0
					MEPCT	0.0218757	0.0218757
					METAT	0.0354169	0.0354547
					METOX1s	0	7.5679e-05
					METOX2s	0	7.5679e-05
					METS	0.0257799	0.0258241
					METSOXR1	0	7.5679e-05
					METSOXR2	0	7.5679e-05
					METabc	0.0243151	0.0243593
					MGt5	0	0
					MHPGLUT	0	0
					MI1PP	0.00685753	0.00689537
					MI1PS	0.00685753	0.00685755
					MI3PP	0	0
					MI4PP	0	0
					MMCD	0	0.000236669
					MME	0.107352	0.107589
					MMM2r	0.107352	0.107589
					MMSAD1	0	0
					MMSAD2	0	0
					MMSAD3	0	0.000406775
					MN6PP	0.0401151	0.0401152
					MNDNS1	0	0
					MNDNS2	0	0
					MOHMT	0.00024348	0.000247153
					MOTH	0	0
					MOTS	0	0
					MPML	0	0
					MSHAMID	0	0
					MSHOXH	0	0
					MSHS	0	0
					MTAN	0	0
					MTHFC	2.51845	15.4888
					MTHFD	-997.482	1000
					MTHFD2	-997.482	1000
					MTHFR2	0.0257799	0.0258241
					MTI	0	0
					MYC1CYC1	0.0083623	0.00836232
					MYC1CYC2	0.00139674	0.00139674
					MYC1CYC3	0.00187442	0.00187442
					MYC1CYC4	0.00234956	0.00234957
					MYC1CYC5	0.0023158	0.00231581
					MYC1M1	0.00234956	0.00234957
					MYC1M2	0.0023158	0.00231581
					MYC2CYC1	0.0083623	0.00836232
					MYC2CYC2	0.00139674	0.00139674
					MYC2CYC3	0.00187442	0.00187442
					MYCFLUX1	0	0
					MYCFLUX2	0	0
					MYCFLUX3	0	0
					MYCFLUX4	0	0
					MYCFLUX5	0	0
					MYCON1	0.0083623	0.00836232
					MYCON2	0.00139674	0.00139674
					MYCON3	0.00187442	0.00187442
					MYCON4	0.00234956	0.00234957
					MYCON5	0.0023158	0.00231581
					MYCSacp50	0.0083623	0.00836232
					MYCSacp56	0.0037463	0.00374631
					MYCSacp58	0.00419022	0.00419023
					MYCTR	-1000	1000
					MYCTR2	-1000	1000
					NADH10	0	32.892
					NADH2r	-1000	1000
					NADH5	0	32.892
					NADH9	0	32.892
					NADK	0.000188623	0.000188624
					NADS2	0.000961261	0.000961264
					NADTRHD	0	1000
					NAKtr	4.21976e-07	4.21977e-07
					NAPRTr	0	0
					NARK	0	0
					NAt3_1	0	0
					NDPK1	-1000	1000
					NDPK2	0.157362	0.158979
					NDPK3	-0.0656149	-0.0652196
					NDPK4	0.0013077	0.00138338
					NDPK5	-999.997	-1.30432
					NDPK6	-0.00157932	7.5679e-05
					NDPK7	0	7.5679e-05
					NDPK8	0	7.5679e-05
					NDPK9	-1000	1000
					NH4OHDs	0	0
					NH4t	-5.53198	-5.52997
					NNAM	0	0
					NNAT	0.000961261	0.000961264
					NNDMBRT	0	0
					NNDPR	0.000961261	0.000961264
					NO	0	0
					NO3R1	0	0
					NO3R2	0	0
					NO3t7	0	0
					NOt	0	0
					NPHS	0	0
					NTD1	0	7.5679e-05
					NTD10	0	3.78395e-05
					NTD11	0	7.5679e-05
					NTD2	0	7.5679e-05
					NTD3	0	3.78395e-05
					NTD4	0	7.5679e-05
					NTD5	0	7.5679e-05
					NTD6	0	7.5679e-05
					NTD7	0	7.5679e-05
					NTD8	1.33964	999.997
					NTD9	0	7.5679e-05
					NTPP2	0	7.5679e-05
					NTPP3	0	7.5679e-05
					NTPP4	0	7.5679e-05
					NTPP5	0	7.5679e-05
					NTPP7	0	7.5679e-05
					NTPP8	0	7.5679e-05
					NTPTP1	-999.997	-1.33964
					NTPTP2	0	7.5679e-05
					NTRIR2x	0	0
					NTRIRx	0	0
					NTRIRy	0	0
					O16RHAT	0.000308464	0.000308465
					O2t	19.9999	20
					OCBT	-0.166973	-0.166931
					OCDCAt2	0.748055	0.748417
					OCOAT1r	-1000	998.222
					OCTDPS	0	0
					OHPBAT	0	0
					OMCDC	0	0.000120526
					OMPDC	0.166959	0.166973
					OPAH	0	2.52263e-05
					ORNTA	1.16666	1.16716
					ORNTAC	-7.5679e-05	0.000200258
					ORNt	0.999697	1
					ORPT	-0.166973	-0.166959
					OXACOAL	0	8.26317
					OXCDC	0	8.26317
					OXGDC	0	0.00144631
					OXGDC2	0	0
					P5CD	0	0.000121652
					P5CR	0	34.0589
					P5CRx	0	34.0589
					PACt2r	-8.67786e-05	0
					PANTS	0.00024348	0.000247153
					PAPA160	0	7.5679e-05
					PAPPT1	0.0083796	0.00837962
					PAPPT2	0.0083796	0.00837962
					PAPPT3	0.000416068	0.000416069
					PAPR	0	4.31019e-05
					PATS	0.000527892	0.000527893
					PC	0	7.5679e-05
					PC11M	0	0
					PC17M	0	0
					PC20M	0	0
					PC6AR	0	0
					PC6YM	0	0
					PC8XM	0	0
					PDE1	0	7.5679e-05
					PDE4	0	7.5679e-05
					PDH	0	0.000406775
					PDHa	0	0.000406775
					PDHbr	0	0.000406775
					PDHc	0	1000
					PDHcr	-1000	0.000406775
					PDIMAS	0.000115621	0.000120879
					PDIMAT	4.21976e-07	5.67916e-06
					PDX5PO	0	0
					PEAMNO	0	8.67786e-05
					PEPCK_re	-1000	1000
					PERD	0	0
					PFK	0.0966731	0.096795
					PFL	0	12.9702
					PGAMT	-0.133868	-0.133793
					PGCD	0	6.48511
					PGI	-0.115247	-0.115151
					PGK	-1.32376	-1.32364
					PGL	0	9.57117e-05
					PGLS	0.00049962	0.000499621
					PGLYCP	0	0
					PGM	-1.32376	5.16135
					PGMT	-0.0367219	-0.0367094
					PGPP160	0.00273736	0.00273736
					PGPP160190	0.00753143	0.00753144
					PGPP190	0.00245168	0.00245169
					PGPPT3	0.000412271	0.000412271
					PGSA160	0.00273736	0.00273736
					PGSA160190	0.00753143	0.00753144
					PGSA190	0.00245168	0.00245169
					PHDCATA	-0.00272815	-0.00272301
					PHDCAt	-5.13483e-06	0
					PHETA1	-1.22338e-05	0
					PHEt2r	0.0202857	0.0203847
					PHTHCLR1	-1000	1000
					PHTHCLR2	-1000	1000
					PHTHCLS	0	0
					PHTHDLS	0.000115621	0.000120879
					PHTHDLS2	0.000611021	0.000613648
					PHTHS	0.000115621	0.000120879
					PHTHS2	0.000611021	0.000613648
					PHTO	0	0.000151358
					PHYCBOXL	0	8.67786e-05
					PIabc	0	7.5679e-05
					PIt	-0.470897	-0.470811
					PLCD	0	3.78395e-05
					PLIPA1E160	0	7.5679e-05
					PLIPA1E180	0	7.5679e-05
					PMANM	-0.0270162	-0.0270162
					PMDPHT	0.000188201	0.000188202
					PMPK	4.21976e-07	4.21977e-07
					PNCDC	0	0
					PNTK	0.00024348	0.000247153
					PPA	0	7.5679e-05
					PPAtr	-0.000236669	0
					PPBNGS	3.37581e-06	3.37582e-06
					PPCDC	0.00024348	0.000247153
					PPCKr	-1000	1000
					PPCOAC	0	7.5679e-05
					PPCSCT	0	998.658
					PPDIMAS	0.000611021	0.000613648
					PPDIMAT	4.21976e-07	3.04845e-06
					PPDK	0	998.658
					PPGKr	-0.0689211	-0.0688454
					PPK2	0	1000
					PPNCL	0	0.000247153
					PPNCL2	0	0.000247153
					PPNCL3	0	0.000247153
					PPND	0	1.18766e-05
					PPNDH	0	1.22338e-05
					PPPGO	4.21976e-07	4.21977e-07
					PPTGS	0	0
					PPTGS_TB1	0.00795425	0.00795427
					PPTGS_TB2	0.00795425	0.00795427
					PRAGSr	0.167348	0.167351
					PRAIS	0.167348	0.167351
					PRAIi	0	8.00049e-06
					PRAMPC	0	9.72854e-06
					PRASCS	0.167347	0.167351
					PRATPP	0	9.72854e-06
					PRDX	0	0
					PREPHACPH	0	7.5679e-05
					PREPPACPH	0.000611021	0.000613648
					PREPTHS	0.000115621	0.000120879
					PREPTHS2	0.000611021	0.000613648
					PREPTTA	-0.000120879	-3.99424e-05
					PRFGS	0.167348	0.167351
					PRMICIi	0	9.72854e-06
					PROD2	0	32.892
					PROabc	0	0.000100905
					PROt2r	-1.10891	-1.10841
					PRPPS	0.35902	0.359096
					PSCVT	0.00455903	0.00457126
					PSD160	0.00171364	0.00173068
					PSD180	0	0
					PSERT	0	6.48511
					PSP_L	0	6.48511
					PSSA160	0.00171364	0.00173068
					PSSA180	0	0
					PTAr	-998.222	1000
					PTPATi	0.000243058	0.000246731
					PUNP1	-7.5679e-05	7.5679e-05
					PUNP2	-7.5679e-05	7.5679e-05
					PUNP3	0	7.5679e-05
					PUNP4	-7.5679e-05	0
					PUNP5	-7.5679e-05	0
					PUNP6	0	7.5679e-05
					PUNP7	0	3.78395e-05
					PYAM5PO	0	0
					PYDXNO	0	0
					PYDXO	0	0
					PYK	0	1000
					PYRDC	0	0.000406775
					PYRt2r	0.999829	1
					QRr	-1000	1000
					QULNS	0.000961683	0.000961686
					R05217	0	0
					R05219	0	0
					R05224	0	0
					RBFK	0.000188201	0.00026388
					RBFSa	0.000376403	0.000376403
					RBFSb	0.000188201	0.000188202
					RBK	0.990764	0.990909
					RBK_Dr	-0.0099401	-0.00987086
					RBK_L1r	0	0
					RIBabc	0.999931	1
					RNDR1	0.00147354	0.00154922
					RNDR2	0.00273426	0.00280994
					RNDR3	0.00281163	0.00288731
					RNDR4	0	0.00157932
					RNTR4	0	0.00157932
					RPE	0.412749	0.412859
					RPI	0.422996	0.423065
					RPPDIMAS	0.00049962	0.000499621
					RRPPDIMAS	0.00049962	0.000499621
					RZ5PP	0	0
					SADH	0	8.67786e-05
					SADT	0.00313598	0.00325476
					SADT2	0	7.5679e-05
					SALCS	0.00122373	0.00122373
					SDPDS	0.000828339	0.00086001
					SDPTA	-0.00086001	-0.000828339
					SELCYSLY	0	0
					SERAT	0	2.87346e-05
					SERD_D	0	0
					SERD_L	0	7.5679e-05
					SERt2r	0.999948	1
					SGDS	0	8.67786e-05
					SGSAD	0	8.67786e-05
					SHCHCS	0	0
					SHCHCS2	0	0
					SHCHD2	0	0
					SHCHD3	0	0
					SHCHF	0	0
					SHCHF2	0	0
					SHCHF3	0	0
					SHK3Dr	0.00455903	0.00457828
					SHKK	0.00455903	0.00457126
					SHSL1r	-0.00954283	999.991
					SHSL4r	-999.991	0.00956755
					SKMt2	-1.92556e-05	0
					SOTA	0	8.67786e-05
					SPMS	0	0
					SPODM	0	0.000151358
					SSALx	0	0.00144631
					SSALy	0	0.00144631
					SUCBZL	0	0
					SUCBZS	0	0
					SUCCt2r	-0.000236669	0
					SUCD1i	-1000	994.758
					SUCOAS	-1000	998.33
					SULR	-4.31019e-05	0
					SULabc	0.00321166	0.00325476
					TALA	0.208654	0.208709
					TARTD	0	0
					TARTRt7	0	0
					TAS	0.00370157	0.00370158
					TATS	0.000496244	0.000496245
					TATSO	0.000479787	0.000479788
					TDMS1	0.00139674	0.00139674
					TDMS2	0.000929613	0.000929615
					TDMS3	0.000927081	0.000927083
					TDMS4	0.000465862	0.000465863
					TDPDRE	0.0013077	0.00130771
					TDPDRR	0.0013077	0.00130771
					TDPGDH	0.0013077	0.00130771
					THD1	-1000	1000
					THDPS	0.000828339	0.00086001
					THFGLUS	0	0
					THMDP	0	0
					THRD_Lr	-0.00956755	-0.00844264
					THRS	0	4.01753e-05
					THRt2r	0.0482904	0.0494153
					THSFST	-1000	0
					THZPSN	4.21976e-07	4.21977e-07
					THZSN	0	0
					TKT1	0.208654	0.208709
					TKT2	0.204095	0.20415
					TMDK1	0	7.5679e-05
					TMDPP	0	0
					TMDS	0.00154148	0.00154148
					TMHAS1	0.000466705	0.000466707
					TMHAS2	0.000464174	0.000464175
					TMHAS3	0.000465862	0.000465863
					TMHAS4	0.000462908	0.000462909
					TMHAS5	0	0
					TMHAS6	0	0
					TMN	0	0
					TMPKr	4.21976e-07	4.21977e-07
					TMPPP	4.21976e-07	4.21977e-07
					TPI	1.04482	1.04489
					TRDR	0.00863658	0.00871226
					TRE6PP	0	1.25645e-05
					TRE6PS	0.00273905	0.00275161
					TRESULT	0.00321166	0.00321167
					TREabc	0.0131653	0.0131779
					TRIATS	0	0
					TRPS1	0	8.00049e-06
					TRPS2	0	8.00049e-06
					TRPS3	0	8.00049e-06
					TRPTA	0	0.000406775
					TRPt2r	0.00848384	0.00889862
					TSULabc	0	0
					TTDCAt2	0	0
					TYRTA	-1.18766e-05	0
					TYRt2r	0.0133888	0.0134007
					UAAGDS	0.000416068	0.000416069
					UAAGLS1	0.0083796	0.00837962
					UAAGLS2	0.0083796	0.00837962
					UAGCVT	0.0187661	0.0187662
					UAGDP	0.0366621	0.0366622
					UAGPT1	0.0083796	0.00837962
					UAGPT2	0.0083796	0.00837962
					UAGPT3	0.000416068	0.000416069
					UAMAGS	0.0171753	0.0171753
					UAMAS	0.0171753	0.0171753
					UAMRH	0.000412271	0.000412271
					UAPGR	0.0187661	0.0187662
					UDCPDP	0.017896	0.017896
					UDCPDPS	0	0.00198793
					UDPDPS	0	0.00198793
					UDPDPS2	0	0.00198793
					UDPG4E	0.0326626	0.0326627
					UDPGALM	0.00925393	0.00925395
					UDPGD	0	0
					UGAGDS	0.000412271	0.000412271
					UGGPT3	0.000412271	0.000412271
					UGLDDS1	0.0083796	0.00837962
					UGLDDS2	0.0083796	0.00837962
					UGMAGS	0.000412271	0.000412271
					UGMAS	0.000412271	0.000412271
					UGMDDS	0.000416068	0.000416069
					UGMDDS2	0.000412271	0.000412271
					UMPK	-999.871	0.129398
					UPP3MT	0	0
					UPP3S	4.21976e-07	4.21977e-07
					UPPDC1	4.21976e-07	4.21977e-07
					UPPDC2	0	0
					UPPRT	0	3.78395e-05
					UREA	0	0
					URIDK1	0	1000
					URIDK2r	-0.00157932	-0.0014658
					URIK2	0	7.5679e-05
					VALTA	9.55621e-05	0.000364006
					VALt2r	0.0869509	0.0872193
					XPPT	0	3.78395e-05
					XYLK	0	0
					XYLabc	4.21976e-07	4.21977e-07
					YUMPS	0	0
					biomass_Mtb_9_60atp_test_NOF	0.421976	0.421977
					PMCOAS	0	1.54594e-05
					SAMREGEN	0	7.7297e-06
					MCS	0	7.5679e-05
					MCONT	0	7.5679e-05
					MCL	0	7.5679e-05
					OCTAt2	0	0
					EX_octa(e)	0	0
					DCAt2	0	0
					EX_dca(e)	0	0
					DDCAt2	0	0
					EX_ddca(e)	0	0
					HDCEAt2	0	0
					EX_hdcea(e)	0	0
					OCDCEAt2	0	0
					EX_ocdcea(e)	0	0
					ARACHt2	0	0
					EX_arach(e)	0	0
					TTCt2	0	0
					EX_ttc(e)	0	0
					HEXCt2	0	0
					EX_hexc(e)	0	0
					EX_btn(e)	-8.43954e-07	1.46154e-05
					btnt	-1.46154e-05	8.43954e-07
					EX_pydxn(e)	0	0
					pydxnt	0	0
					PYDX5PS	9.41006e-05	9.41009e-05

## Sheet: iOSDD890
Vector_LocusNames	InsilicoEssential	ExperimentalEssential	Confusion_Matrix		Rxns	FVAmin	FVAmax
Rv1295	NE	E	FN		2AGPEAT160	0	108.916
Rv2573	NE	NE	TN		2AGPEAT180	0	108.916
Rv3815c	E	NE	FP		4HTHRS	0	0
Rv2589	NE	NE	TN		5DGLCNR	0	0
Rv3290c	NE	NE	TN		AACPS10	0.0589483	0.0589483
Rv1323	NE	NE	TN		AACPS11	0.00712819	1.63469
Rv1867	NE	NE	TN		AACPS3	0.0160501	37.0567
Rv3535c	NE	NE	TN		ABTA	0	20.4137
Rv0254c	NE	NE	TN		ACACCT	0	999.997
Rv3280	E	E	TP		ACACT1r	0.00261668	0.00261668
Rv0904c	NE	NE	TN		ACALDi	0	30.0254
Rv1722	NE	NE	TN		ACBIPGT	0	0
Rv3441c	NE	E	FN		ACCC	0.0348514	0.0348514
Rv1302	E	E	TP		ACCOACr	1.66677	220.458
Rv0409	NE	NE	TN		ACChex	0.0348514	0.0348514
Rv1820	NE	NE	TN		ACGAMPM	-217.832	0
Rv3002c	NE	NE	TN		ACGAMT	0.000659583	0.000659583
Rv3509c	NE	NE	TN		ACGK	0	218.216
Rv3003c	NE	E	FN		ACGS	0	217.832
Rv3470c	NE	NE	TN		ACHBS	0	7.98227
Rv1475c	NE	E	FN		ACKr	0	1000
Rv1655	NE	E	FN		ACLS	0	7.50636
Rv3310	NE	NE	TN		ACODA	0	217.832
Rv3667	NE	NE	TN		ACPr	0	1.74324e-07
Rv0812	NE	E	FN		ACONT	0	16.8182
Rv2236c	NE	NE	TN		ACOTA	-218.216	0
Rv0013	NE	E	FN		ACP1_FMN	0	217.832
Rv1005c	NE	E	FN		ACPS1	0	0
Rv2848c	NE	NE	TN		ACS	0	217.832
Rv0255c	NE	NE	TN		ACS2	0	217.832
Rv3713	NE	E	FN		ACYSBMNt	0	0
Rv1318c	NE	NE	TN		ADA	0	108.954
Rv1319c	NE	NE	TN		ADCL	0	0
Rv1320c	NE	NE	TN		ADCPS1	0	0
Rv1625c	NE	NE	TN		ADCPS2	0	0
Rv1647	NE	NE	TN		ADCS	0	0
Rv1264	NE	NE	TN		ADCYRS	0	0
Rv2212	NE	NE	TN		ADK1	-1000	1000
Rv2435c	NE	NE	TN		ADK2	0	1000
Rv1120c	NE	NE	TN		ADK3	-1000	1000
Rv1900c	NE	NE	TN		ADK4	-1000	1000
Rv3377c	NE	E	FN		ADMDCr	0	0
Rv3645	NE	E	FN		ADNCYC	0	108.916
Rv2202c	NE	E	FN		ADNK1	0	217.908
Rv2208	NE	NE	TN		ADNK3	0	217.908
Rv2584c	NE	NE	TN		ADNK4	0	217.908
Rv1285	NE	E	FN		ADOCBIK	0	0
Rv1286	NE	E	FN		ADOCBLS	0	0
Rv0777	E	E	TP		ADPT	0	72.6359
Rv0357c	E	E	TP		ADSK	0	34.9218
Rv3794	E	E	TP		ADSL1r	0.165247	109.119
Rv3795	E	E	TP		ADSL2r	0.354452	0.354452
Rv3792	E	E	TP		ADSS	0.165247	109.119
Rv2182c	NE	E	FN		AFE	0.000659583	0.000659583
Rv2483c	NE	NE	TN		AFTA	0.000659583	0.000659583
Rv1652	NE	E	FN		AGDC	0	217.832
Rv3248c	E	E	TP		AGMT	0	0
Rv0091	NE	NE	TN		AGPAT160	0.0160501	15.0288
Rv0423c	NE	E	FN		AGPAT160190	0.0369014	0.0369015
Rv0957	E	E	TP		AGPAT190	0.0110234	0.0110234
Rv3257c	NE	E	FN		AGPR	-218.216	0
Rv3276c	NE	E	FN		AHC	0.0755281	72.6862
Rv2215	NE	E	FN		AHCYSNS	0	0
Rv3330	E	NE	FP		AHMMPS	0	0
Rv2981c	E	E	TP		AICART	-999.609	1000
Rv2780	NE	NE	TN		AICART2	-999.609	1000
Rv3423c	NE	E	FN		AIRC2	0	217.832
Rv2148c	NE	NE	TN		AIRC3	-217.832	0
Rv2259	NE	NE	TN		AIRCr	-217.478	0.354452
Rv1895	NE	NE	TN		AKGDb	0	0
Rv3045	NE	NE	TN		ALAALAD	0	217.832
Rv0768	NE	NE	TN		ALAALAr	0.037607	217.87
Rv3293	NE	NE	TN		ALAD_L	0	1000
Rv0147	NE	NE	TN		ALAR	0.0752141	47.6905
Rv0458	NE	NE	TN		ALATA_L	-1000	90.2438
Rv0558	NE	E	FN		ALAt2r	-14.0127	1
Rv2467	NE	NE	TN		ALDD1	0	0
Rv1609	NE	E	FN		ALDD19x	0	4.50382
Rv2859c	NE	NE	TN		ALDD2x	0	30.0254
Rv0032	NE	NE	TN		AMAOTr	0	0
Rv2531c	NE	NE	TN		AMID4	0	0
Rv1001	NE	NE	TN		AMMQT6	0	0
Rv1659	NE	E	FN		AMMQT8	0	0
Rv1658	NE	E	FN		AMMQT8_2	0	0
Rv2320c	NE	NE	TN		AMPTASECG	0	72.6107
Rv3708c	E	E	TP		ANPRT	0	3.75318
Rv1538c	NE	E	FN		ANS	0	3.75318
Rv2201	NE	E	FN		AOXSr	0	0
Rv2127	NE	NE	TN		APATr	0	30.0254
Rv0346c	NE	NE	TN		APRAUR	0	0
Rv3601c	NE	E	FN		ARABF	0.000659583	0.000659583
Rv1380	E	E	TP		ARABI	-1000	-0.0211066
Rv3709c	E	E	TP		ARACHTA	0.000246328	0.400679
Rv1595	NE	E	FN		ARAI	0	0
Rv0337c	NE	E	FN		ARB_Dabc	0	0
Rv2121c	E	E	TP		ARBabc	0	290.443
Rv1304	NE	E	FN		ARBt2r	-290.443	0
Rv1305	NE	E	FN		ARGDC	0	0
Rv1307	NE	E	FN		ARGDr	-44.1229	109.273
Rv1308	NE	E	FN		ARGSL	0	108.916
Rv1309	NE	E	FN		ARGSS	0	108.916
Rv1310	NE	E	FN		ARGt5r	-3.97657	1
Rv0522	NE	NE	TN		ARI	-0.0507879	0
Rv0223c	NE	NE	TN		ASAD	-14.6219	-0.00177122
Rv1589	NE	E	FN		ASNN	0	73.5677
Rv0107c	NE	NE	TN		ASNS1	0	72.6107
Rv1908c	NE	E	FN		ASNt2r	-8.95313	1
Rv1607	NE	NE	TN		ASP1DC	0	30.0254
Rv2849c	NE	NE	TN		ASPCT	0.357004	5.98677
Rv1314c	NE	NE	TN		ASPK	0.00177122	14.6219
Rv1383	NE	E	FN		ASPO1	0	39.9634
Rv1384	NE	E	FN		ASPO5	0	0
Rv2289	NE	NE	TN		ASPTA	-145.212	0.969931
Rv1011	E	E	TP		ASPt2r	-13.6201	1
Rv3756c	NE	NE	TN		AST	0	44.1975
Rv3757c	NE	NE	TN		ATPPRT	0.0366488	6.67207
Rv3758c	NE	NE	TN		ATPS1	1	1
Rv3759c	NE	NE	TN		ATPS4r	50.8326	674.637
Rv1885c	NE	NE	TN		BACCL	0	0
Rv0948c	NE	NE	TN		BALAt2r	-15.0127	0
Rv2540c	E	E	TP		BDH	-0.00261668	-0.00261668
Rv2130c	NE	E	FN		BETALDHx	0	0
Rv2498c	NE	NE	TN		BMNMSHS	0	0
Rv3075c	NE	NE	TN		BMNt	0	0
Rv0771	NE	NE	TN		BPNT	0	34.9218
Rv0464c	NE	NE	TN		BTS2	-88.2337	0.0513312
Rv1239c	NE	NE	TN		BTS3r	-0.0513312	88.2337
Rv0373c	NE	NE	TN		CAATPS	0	500
Rv0374c	NE	NE	TN		CAT	0	19.9817
Rv0375c	NE	NE	TN		CAt4	-1000	0
Rv2066	NE	NE	TN		CBIAT	0	0
Rv2071c	NE	NE	TN		CBLAT	0	0
Rv2070c	NE	NE	TN		CBPS	0	44.4799
Rv2065	NE	NE	TN		CDAPPA160	0	108.916
Rv2388c	NE	NE	TN		CDAPPA160190	0	108.916
Rv0889c	NE	NE	TN		CDAPPA190	0	108.916
Rv0896	NE	E	FN		CDPMEK	0.0467483	0.0467483
Rv1699	E	E	TP		CDPPT160	0	72.6107
Rv3283	NE	NE	TN		CDPPT160190	0.0146633	0.0146633
Rv0390	NE	E	FN		CHLabc	0	0
Rv2194	NE	E	FN		CHOLD	0	0
Rv2195	NE	E	FN		CHORM	0.0434025	4.54722
Rv2196	NE	E	FN		CHORS	0.0531474	4.55696
Rv1451	NE	E	FN		CHRPL	0.00712819	1.63469
Rv2193	NE	E	FN		CIGAMS	0	0
Rv2200c	NE	E	FN		CITLr	-15.8182	217.007
Rv3043c	NE	E	FN		CITabc	0	1
Rv0306	NE	NE	TN		CLPNS160190	0.00528659	0.00528659
Rv0848	NE	NE	TN		CMCBTFL	0.00135165	0.00135165
Rv1336	NE	NE	TN		CMCBTFU	0	0
Rv2334	NE	NE	TN		CMLDC	0	0
Rv0075	NE	NE	TN		CO2t	-58.4805	0
Rv1077	NE	NE	TN		COAt	-1.16216e-07	0
Rv1620c	NE	E	FN		COBALTt5	0	0
Rv1621c	NE	E	FN		COCHL	0	0
Rv1622c	NE	E	FN		CODH2r	-30.0254	0
Rv3315c	NE	NE	TN		CODH3	0	15.0127
Rv1712	NE	E	FN		COt	0	0
Rv0143c	NE	NE	TN		CPC2MT	0	0
Rv0092	NE	NE	TN		CPC3MT	0	0
Rv0103c	NE	NE	TN		CPC4MT	0	0
Rv0499	NE	NE	TN		CPC6MT	0	0
Rv2252	NE	NE	TN		CPC6R	0	0
Rv1905c	NE	NE	TN		CPC8MM	0	0
Rv1704c	NE	NE	TN		CPPPGO	0	0
Rv1293	NE	E	FN		CRNabc	0	0
Rv2726c	E	E	TP		CS	0	217.832
Rv2881c	E	E	TP		CTPS1	0	218.065
Rv2482c	NE	NE	TN		CTPS2	0	109.032
Rv2136c	E	NE	FP		CYANST	0	0
Rv3807c	NE	NE	TN		CYO1a	0	39.9634
Rv3790	NE	E	FN		CYO1b	0	39.9634
Rv3791	NE	E	FN		CYRDAAT	0	0
Rv3806c	NE	E	FN		CYRDAR	0	0
Rv0321	NE	NE	TN		CYSS	0	66.256
Rv2178c	E	E	TP		CYSTGL	0	1000
Rv3229c	NE	E	FN		CYSTL	0	117.849
Rv1094	NE	E	FN		CYSTS	0	117.861
Rv0824c	NE	E	FN		CYTBD	0	39.9634
Rv1928c	NE	NE	TN		CYTBD2	0	39.9634
Rv1714	NE	NE	TN		CYTD	0	108.916
Rv0189c	NE	E	FN		CYTDK2	0	217.832
Rv2773c	E	E	TP		CYTDt2r	-5.62977	0
Rv2753c	E	E	TP		CYTK1	-109.05	108.842
Rv2763c	E	E	TP		CYTK2	-0.00930815	108.91
Rv2447c	NE	E	FN		Clt	0	0
Rv0534c	NE	E	FN		Cuabc	0	108.916
Rv2139	E	E	TP		Cut1	0	108.916
Rv1381	E	E	TP		DADA	0	108.954
Rv1409	NE	E	FN		DADK	-0.00315084	108.913
Rv1207	NE	NE	TN		DAGK160	0	217.832
Rv2537c	E	E	TP		DALAOX	0	39.9634
Rv2538c	E	E	TP		DALAt2r	-15.0127	0
Rv1631	NE	E	FN		DAPDC	0	7.50636
Rv0478	NE	NE	TN		DAPE	0.00177122	7.50813
Rv3247c	NE	E	FN		DASYN160	0.00951748	108.986
Rv2870c	E	E	TP		DASYN160190	0.0307676	108.947
Rv2682c	NE	E	FN		DASYN190190	0.00524237	108.921
Rv3379c	NE	NE	TN		DB4PS	0	0
Rv1023	NE	E	FN		DBTSr	0	0
Rv3214	NE	NE	TN		DCPDP	0	0
Rv1618	NE	NE	TN		DCPDPP	0	0.0507879
Rv3826	NE	E	FN		DCPDPP2	0	0.0507879
Rv1529	NE	NE	TN		DCPDPS	0	0.00424984
Rv1185c	NE	NE	TN		DCPE	0	0.0507879
Rv2590	NE	NE	TN		DCPT	0	0.0507879
Rv0099	NE	NE	TN		DCPT2	0	0.0507879
Rv2930	NE	NE	TN		DCTPD	0	0.00329611
Rv3801c	E	E	TP		DCTPD2	0	217.832
Rv0468	NE	NE	TN		DCYTD	0	0.00329611
Rv0859	NE	NE	TN		DDPA	0.0531474	6.48717
Rv1144	NE	NE	TN		DESAT16	0	14.6629
Rv2524c	E	E	TP		DESAT18	0	12.3314
Rv1484	E	E	TP		DGC3D	0	0
Rv2947c	E	NE	FP		DGK1	-0.00600843	-0.00600843
Rv0533c	NE	NE	TN		DHAD1	0	7.50636
Rv1662	E	E	TP		DHAD2	0	7.98227
Rv2940c	E	NE	FP		DHDPRy	0.00177122	7.50813
Rv0363c	NE	E	FN		DHDPS	0.00177122	7.50813
Rv2131c	NE	E	FN		DHFR	0.00329611	0.00329611
Rv0727c	NE	NE	TN		DHFS	0	0
Rv1485	NE	E	FN		DHNAOT	0	0
Rv2605c	NE	NE	TN		DHNAOT2	0	0
Rv2900c	NE	NE	TN		DHNPA	0	0
Rv0087	NE	E	FN		DHNPA2	0	0
Rv1348	NE	E	FN		DHORD2	0	39.9634
Rv1349	NE	E	FN		DHORD3	-1000	2.66231
Rv0084	NE	NE	TN		DHORD5	0	1000
Rv2331	NE	NE	TN		DHORTS	-5.98677	-0.357004
Rv2786c	NE	E	FN		DHPPDA	0	0
Rv2211c	NE	E	FN		DHPPDA2	0	0
Rv1553	NE	NE	TN		DHPS2	0	0
Rv1554	NE	NE	TN		DHQD	0.0531474	6.48717
Rv1555	NE	NE	TN		DHQS	0.0531474	6.48717
Rv3316	NE	NE	TN		DMATT	0.00424984	0.00424984
Rv3317	NE	NE	TN		DMPPS	0	0.0467483
Rv3319	NE	NE	TN		DNMPPA	0	0
Rv0248c	NE	NE	TN		DNTPPA	0	0
Rv3106	NE	NE	TN		DPCOAK	0	1.16216e-07
Rv2454c	NE	E	FN		DPPS	0	0.00424984
Rv2455c	NE	E	FN		DPR	0	1.16216e-07
Rv0085	NE	NE	TN		DRPA	0	0
Rv2957	E	NE	FP		DSERt2r	0	0
Rv0992c	NE	NE	TN		DTMPK	0	108.916
Rv2964	NE	NE	TN		DURIK1	0	217.832
Rv1098c	NE	E	FN		DURIPP	0	0
Rv2443	NE	NE	TN		DUTPDP	0	108.916
Rv2610c	E	E	TP		DXPRIi	0.0467483	0.0467483
Rv1500	E	NE	FP		DXPS	0.0467483	0.0467483
Rv0557	NE	NE	TN		E4PD	0	0
Rv2188c	E	E	TP		ECHH_0	0	30.0254
Rv1159	E	E	TP		ENO	-111.525	5.57653
Rv1018c	E	E	TP		ENTCS	0	0
Rv0334	E	E	TP		ETHAt	-15.0127	0
Rv0524	NE	E	FN		EX_acysbmn(e)	0	0
Rv1551	E	NE	FP		EX_ala_B(e)	0	15.0127
Rv0564c	NE	NE	TN		EX_ala_D(e)	0	15.0127
Rv2249c	NE	NE	TN		EX_ala_L(e)	-1	14.0127
Rv2982c	NE	NE	TN		EX_arab_D(e)	0	0
Rv3302c	NE	E	FN		EX_arab_L(e)	0	0
Rv2427c	NE	NE	TN		EX_arg_L(e)	-1	3.97657
Rv1121	NE	NE	TN		EX_asn_L(e)	-1	8.95313
Rv3808c	E	E	TP		EX_asp_L(e)	-1	13.6201
Rv0620	E	NE	FP		EX_atp(e)	0	0
Rv0618	E	NE	FP		EX_bmn(e)	0	0
Rv0619	E	NE	FP		EX_ca2(e)	0	0
Rv0993	E	E	TP		EX_chol(e)	0	0
Rv1436	NE	E	FN		EX_cit(e)	-1	0
Rv0956	NE	E	FN		EX_cl(e)	0	0
Rv0389	NE	NE	TN		EX_co2(e)	0	58.4805
Rv1832	NE	E	FN		EX_coa(e)	0	1.16216e-07
Rv3303c	NE	NE	TN		EX_cobalt2(e)	0	0
Rv3436c	E	E	TP		EX_crn(e)	0	0
Rv1512	NE	E	FN		EX_cu2(e)	0	0
Rv1508A	NE	NE	TN		EX_cytd(e)	0	5.62977
Rv1093	NE	E	FN		EX_etha(e)	0	15.0127
Rv0070c	NE	NE	TN		EX_fe2(e)	0	0
Rv1328	NE	NE	TN		EX_fe3(e)	-0.00135165	-0.00135165
Rv1326c	NE	E	FN		EX_fum(e)	0	14.6201
Rv1236	NE	NE	TN		EX_gal(e)	0	0
Rv1237	NE	NE	TN		EX_glc(e)	-1	0
Rv1238	NE	NE	TN		EX_glu_L(e)	-1	9.20685
Rv1213	NE	NE	TN		EX_gly(e)	-1	14.5584
Rv1878	E	NE	FP		EX_glyb(e)	0	0
Rv2220	E	E	TP		EX_glyc3p(e)	0	0
Rv2222c	E	NE	FP		EX_glyc(e)	-1	-0.0175949
Rv2860c	E	NE	FP		EX_gthrd(e)	0	0
Rv2439c	NE	E	FN		EX_h2(e)	0	30.0254
Rv3704c	NE	NE	TN		EX_h2co3(e)	0	58.4805
Rv3432c	NE	NE	TN		EX_h2o(e)	-46.094	130.368
Rv2476c	NE	E	FN		EX_h2s(e)	0	34.9706
Rv1602	NE	E	FN		EX_h(e)	-1000	-128.671
Rv0808	NE	E	FN		EX_hdca(e)	0	0
Rv1338	E	E	TP		EX_his_L(e)	0	6.63542
Rv3858c	NE	E	FN		EX_id3acald(e)	0	4.73502
Rv3859c	NE	E	FN		EX_ile_L(e)	-0.0791599	7.90311
Rv0509	NE	E	FN		EX_k(e)	0	0
Rv2833c	NE	NE	TN		EX_lac_L(e)	0	15.0127
Rv2834c	NE	NE	TN		EX_lcts(e)	0	0
Rv2835c	NE	NE	TN		EX_leu_L(e)	-0.18471	5.9642
Rv2205c	NE	NE	TN		EX_lys_L(e)	-0.0763402	7.43002
Rv1826	NE	E	FN		EX_mal_L(e)	0	14.6201
Rv0811c	NE	E	FN		EX_malt(e)	0	0
Rv1257c	NE	NE	TN		EX_malthp(e)	0	0
Rv3696c	NE	NE	TN		EX_meoh(e)	0	0
Rv1511	NE	NE	TN		EX_met_L(e)	-0.507441	0
Rv3396c	E	E	TP		EX_mg2(e)	0	0
Rv2051c	E	E	TP		EX_na1(e)	0	0
Rv1844c	NE	NE	TN		EX_nh4(e)	-10	9.90627
Rv1122	NE	E	FN		EX_no2(e)	0	0
Rv0317c	NE	NE	TN		EX_no3(e)	0	0
Rv2277c	NE	NE	TN		EX_no(e)	0	0
Rv3842c	NE	NE	TN		EX_o2(e)	-20	-0.0182942
Rv2855	NE	NE	TN		EX_ocdca(e)	-1	0
Rv1280c	NE	NE	TN		EX_orn(e)	-1	8.95313
Rv1281c	NE	NE	TN		EX_pac(e)	0	4.50382
Rv1282c	NE	NE	TN		EX_pdima(e)	0	0.400432
Rv1283c	NE	NE	TN		EX_phdca(e)	0	1.62756
Rv0773c	NE	NE	TN		EX_phe_L(e)	0	4.50382
Rv2394	NE	NE	TN		EX_pi(e)	-1	-1
Rv3609c	NE	E	FN		EX_ppa(e)	0	15.0127
Rv1415	NE	E	FN		EX_ppdima(e)	0	0.397279
Rv1940	NE	NE	TN		EX_pro_L(e)	-1	9.20685
Rv2583c	NE	E	FN		EX_pyr(e)	-1	14.0127
Rv0386	NE	NE	TN		EX_rib_D(e)	-1	0
Rv3273	NE	NE	TN		EX_ser_D(e)	0	0
Rv0511	NE	E	FN		EX_ser_L(e)	-1	14.0127
Rv2458	NE	NE	TN		EX_skm(e)	0	6.43402
Rv0650	NE	NE	TN		EX_so4(e)	-34.9218	0
Rv1599	E	E	TP		EX_succ(e)	0	14.6201
Rv0510	NE	E	FN		EX_tartr_L(e)	0	0
Rv0422c	NE	E	FN		EX_thr_L(e)	-1	14.5719
Rv3469c	NE	NE	TN		EX_tre(e)	-1	0
Rv3534c	NE	NE	TN		EX_trp_L(e)	-1	3.73502
Rv1294	NE	E	FN		EX_tsul(e)	0	0
Rv3341	NE	E	FN		EX_ttdca(e)	0	0
Rv1296	NE	E	FN		EX_tyr_L(e)	-0.0286535	4.47516
Rv1600	NE	E	FN		EX_val_L(e)	-1	7.32064
Rv3772	NE	NE	TN		EX_xyl_D(e)	0	0
Rv3624c	NE	E	FN		EX_ac(e)	0	0
Rv0486	NE	E	FN		EX_4abz(e)	0	0
Rv3339c	NE	NE	TN		EX_for(e)	0	0
Rv0066c	NE	E	FN		EX_akg(e)	0	0
Rv3215	NE	E	FN		EX_oxa(e)	0	0
Rv1915	NE	NE	TN		EX_gua(e)	0	0
Rv1916	NE	NE	TN		EX_ad(e)	0	0
Rv0467	NE	E	FN		Adt	0	0
Rv1170	NE	NE	TN		EX_urea(e)	0	0
Rv1601	E	E	TP		FACOAE140	0	108.916
Rv1611	NE	E	FN		FACOAE160	0	108.916
Rv2210c	NE	E	FN		FACOAE180	0	108.916
Rv1843c	E	NE	FP		FACOAL140	0	108.916
Rv3410c	E	E	TP		FACOAL160	0.00745572	108.924
Rv3411c	E	E	TP		FACOAL161	-15.2856	11.6611
Rv3393	NE	NE	TN		FACOAL180	0	109.557
Rv1745c	NE	NE	TN		FACOAL181	-5.52565	11.8949
Rv2995c	NE	E	FN		FACOAL200	0.000246328	0.400679
Rv2987c	NE	E	FN		FACOAL80	-15.9757	15.8405
Rv2988c	NE	E	FN		FACOALPHDCA	-1.63339	-0.00582255
Rv3710	NE	E	FN		FACOALPREPH	-0.400679	108.916
Rv3001c	NE	E	FN		FAH4	0	0
Rv1030	NE	NE	TN		FAMPL1	0.0178809	0.0178809
Rv1031	NE	NE	TN		FAMPL2	0.00298662	0.00298662
Rv2691	NE	NE	TN		FAMPL3	0.00400803	0.00400803
Rv2692	NE	NE	TN		FAMPL4	0.00502402	0.00502402
Rv2316	NE	NE	TN		FAMPL5	0.00495183	0.00495184
Rv0694	NE	NE	TN		FAO1	0	7.93588
Rv0183	NE	NE	TN		FAO10	0	5.51676
Rv0215c	NE	NE	TN		FAO11	0	8.05233
Rv0752c	NE	NE	TN		FAO2	0	6.84732
Rv0873	NE	NE	TN		FAO3	0	6.20635
Rv3274c	NE	NE	TN		FAS100	0.0110018	15.8828
Rv3564	NE	E	FN		FAS120	0.0110018	15.8828
Rv1872c	NE	NE	TN		FAS140	0.0110018	15.8828
Rv1902c	NE	NE	TN		FAS160	0	11.9638
Rv0191	NE	NE	TN		FAS161	0	7.93588
Rv1837c	NE	E	FN		FAS180	0	11.9038
Rv2471	NE	NE	TN		FAS181	0	11.9038
Rv3264c	E	E	TP		FAS200	0.0245688	1.22587
Rv3255c	NE	E	FN		FAS240_L	0.122354	0.122354
Rv3256c	NE	NE	TN		FAS260	0.122354	0.122354
Rv2611c	E	E	TP		FAS80_L	0	15.9969
Rv2379c	E	E	TP		FASPHDCA	0.00712819	1.63469
Rv2380c	E	E	TP		FASm1601	0.00208702	0.00208703
Rv2384	E	NE	FP		FASm180	0.145391	0.145391
Rv1347c	NE	NE	TN		FASm1801	0.00208702	0.00208703
Rv2244	NE	E	FN		FASm2001	0.00208702	0.00208703
Rv0649	NE	NE	TN		FASm2002	0.00868917	0.00868917
Rv2332	NE	NE	TN		FASm220	0.010178	0.811043
Rv3582c	E	E	TP		FASm2201	0.00208702	0.00208703
Rv1392	E	E	TP		FASm2202	0.00868917	0.00868917
Rv2124c	NE	NE	TN		FASm240	0.00310392	0.803969
Rv0137c	NE	NE	TN		FASm2401	0.00208702	0.00208703
Rv2674	NE	NE	TN		FASm2402	0.00868917	0.00868917
Rv1133c	NE	E	FN		FASm260	0.00310392	0.803969
Rv2701c	NE	NE	TN		FASm2601	0.00208702	0.00208703
Rv1604	NE	NE	TN		FASm2602	0.00417405	0.00417405
Rv3137	NE	E	FN		FASm280	0.00310392	0.803969
Rv0046c	E	E	TP		FASm2801	0.00208702	0.00208703
Rv0855	NE	NE	TN		FASm2802	0.00417405	0.00417405
Rv1322A	NE	NE	TN		FASm300	0.00417405	0.00417405
Rv1492	E	NE	FP		FASm3001	0	0
Rv1493	E	NE	FP		FASm320	0.00417405	0.00417405
Rv0753c	NE	NE	TN		FASm340	0.00417405	0.00417405
Rv1692	E	NE	FP		FBA	-12.6557	2.357
Rv2225	NE	E	FN		FBP	0	217.832
Rv0958	NE	NE	TN		FCLPA	0	0
Rv1082	NE	NE	TN		FCLT	0	0
Rv3356c	NE	E	FN		FCLT2	0	0
Rv0126	NE	NE	TN		FCOAH2	0	108.916
Rv0470c	E	NE	FP		FDH	0	30.0254
Rv0503c	NE	NE	TN		FE2abc	0	0
Rv0644c	E	NE	FP		FE3Ri	0	0
Rv0642c	NE	E	FN		FE3abc	0	0
Rv0645c	NE	NE	TN		FETRANS	0	0
Rv3800c	E	E	TP		FHL	0	30.0254
Rv1483	NE	E	FN		FMNAT	0	0
Rv2245	E	E	TP		FOLD3	0	0
Rv2246	E	E	TP		FOLR2	0	0
Rv0098	NE	NE	TN		FOMETR	-217.832	0
Rv0082	NE	NE	TN		FORMCOAL	-16.8182	108.916
Rv3145	NE	NE	TN		FRD	0	1000
Rv3146	NE	NE	TN		FRD2	0	1000
Rv3147	NE	NE	TN		FRD3	0	47.6153
Rv3149	NE	NE	TN		FRD5	-1000	2.66231
Rv3152	NE	NE	TN		FRDO2r	-1000	1000
Rv3153	NE	NE	TN		FRDO3r	-1000	1000
Rv3154	NE	NE	TN		FRDOr	-0.0934966	0
Rv3155	NE	NE	TN		FRRPPDIMAS	0.00106833	0.00106833
Rv3158	NE	NE	TN		FTHFCL	0	217.832
Rv2438c	NE	E	FN		FTHFD	0	217.832
Rv0155	NE	NE	TN		FTHFL	-1000	1000
Rv0157	NE	NE	TN		FUM	-9.52473	118.993
Rv3236c	NE	NE	TN		FUMt2r	-14.6201	0
Rv0573c	NE	NE	TN		G16MTM1	0.0146633	0.0146633
Rv1330c	NE	NE	TN		G16MTM10	0.00104126	0.00104126
Rv0261c	NE	NE	TN		G16MTM2	0	0.00478942
Rv0267	NE	NE	TN		G16MTM4	0.00229726	0.00229726
Rv1737c	NE	NE	TN		G16MTM5	0.00109269	0.00109269
Rv2329c	NE	NE	TN		G16MTM6	0.00648394	0.0112734
Rv2287	NE	NE	TN		G16MTM7	0.00486882	0.00486882
Rv2920c	NE	NE	TN		G16MTM8	0.0034495	0.0034495
Rv2043c	NE	NE	TN		G16MTM9	0.00218357	0.00218357
Rv2421c	NE	E	FN		G1PACT	0.286086	218.118
Rv1596	NE	E	FN		G1PTT	0.00279623	0.00279623
Rv1162	NE	NE	TN		G1SATi	0	0
Rv1163	NE	NE	TN		G3PAT160	0	22.028
Rv1164	NE	NE	TN		G3PAT190	0.0110234	0.0110234
Rv1736c	NE	NE	TN		G3PD1	-0.0911749	0.89123
Rv0021c	NE	NE	TN		G5SADs	0	219.573
Rv1894c	NE	NE	TN		G5SD	0	218.216
Rv0548c	NE	E	FN		G5SD2	0	218.216
Rv1160	NE	NE	TN		G6PDH2	0	45.0382
Rv2344c	NE	NE	TN		GALFT	0.000659583	0.000659583
Rv0252	NE	NE	TN		GALKr	-0.0500543	-0.0500543
Rv0253	NE	NE	TN		GALT	-0.0500543	-0.0500543
Rv2391	NE	E	FN		GALUi	0.0756986	217.908
Rv3265c	NE	E	FN		GALt2	0	0
Rv2503c	E	NE	FP		GAPD	-9.4362	5.57653
Rv2504c	E	NE	FP		GARFT	0.354452	0.354452
Rv0884c	NE	E	FN		GCC2	0	0
Rv0266c	NE	NE	TN		GCCa	0	15.5584
Rv2321c	NE	NE	TN		GCCb	0	15.5584
Rv2322c	NE	NE	TN		GCCc	0	15.5584
Rv0382c	E	E	TP		GF6PTAr	0.286086	0.286086
Rv0118c	NE	NE	TN		GFUCS	0.00106833	0.00106833
Rv1248c	NE	E	FN		GGLUCT2	0	72.6107
Rv0555	NE	E	FN		GHMT2	0	15.2159
Rv0500	NE	E	FN		GK1	0.00600843	108.922
Rv3602c	NE	E	FN		GLCP	0	217.832
Rv1755c	NE	NE	TN		GLCS1	0	217.832
Rv2156c	E	E	TP		GLCabc	0	1
Rv2392	NE	E	FN		GLGC	0	217.832
Rv0805	NE	E	FN		GLNS	1.30993	219.142
Rv2241	NE	E	FN		GLNSP1	0	0
Rv0462	NE	E	FN		GLNSP2	0	0
Rv0843	NE	NE	TN		GLNSP3	0	0
Rv2497c	NE	NE	TN		GLU5K	0	218.216
Rv2941	E	NE	FP		GLUCYS	0	72.6107
Rv2945c	NE	NE	TN		GLUDC	0	20.4137
Rv2607	NE	NE	TN		GLUDx	-1000	222.799
Rv0211	NE	E	FN		GLUPRT	0.354452	0.354452
Rv2029c	NE	NE	TN		GLUR	-0.0376071	-0.037607
Rv3010c	NE	NE	TN		GLUSy	0	217.832
Rv0728c	NE	NE	TN		GLUTRR	0	0
Rv2996c	NE	E	FN		GLUt2r	-9.20685	1
Rv0946c	NE	E	FN		GLXO1	0	16.8182
Rv1437	NE	E	FN		GLYBabc	0	0
Rv1445c	NE	NE	TN		GLYC3Pabc	0	0
Rv0489	NE	E	FN		GLYCK	0	0
Rv2419c	NE	NE	TN		GLYCL	0	15.5584
Rv3068c	NE	NE	TN		GLYCTO1	0	0
Rv1822	NE	E	FN		GLYCTO2	0	0
Rv2746c	NE	E	FN		GLYCTO3	0	0
Rv0936	NE	NE	TN		GLYCTO4	0	0
Rv0820	NE	NE	TN		GLYCt	-1	-0.0175949
Rv0545c	NE	NE	TN		GLYK	0	0.982405
Rv2281	NE	NE	TN		GLYt2r	-14.5584	1
Rv3308	NE	NE	TN		GMAND	0.00106833	0.00106833
Rv1092c	NE	E	FN		GMPS2	0.225854	36.5312
Rv3600c	NE	NE	TN		GMT1	0.00338995	0.00338995
Rv3628	E	E	TP		GMT2	0.00527666	0.00527666
Rv0512	NE	E	FN		GND	0	45.0382
Rv1391	NE	E	FN		GPDDA2	0	15.0127
Rv2247	NE	E	FN		GRTT	0.00424984	0.00424984
Rv3285	NE	E	FN		GSNK	0	217.832
Rv1127c	NE	E	FN		GTHOr	-1000	1000
Rv2984	NE	E	FN		GTHRDt2	0	0
Rv3754	NE	E	FN		GTHS	0	72.6107
Rv3838c	E	E	TP		GTMLT	0	72.6107
Rv2677c	NE	E	FN		GTPCI	0	0
Rv2163c	E	E	TP		GTPCII	0	0
Rv0016c	E	NE	FP		GTPCII2	0	0
Rv2911	E	NE	FP		GTPDPK	0	72.6107
Rv3627c	E	E	TP		GTPH1	0	108.916
Rv0772	E	E	TP		GUACYC	0	108.916
Rv0809	E	E	TP		GUAD	0	36.3054
Rv1603	E	E	TP		GUAPRT	0	72.6107
Rv1606	E	E	TP		H2CO3D	0	58.4805
Rv0780	E	E	TP		H2CO3TP	-58.4805	0
Rv2928	E	NE	FP		H2Ot	-130.368	46.094
Rv2931	E	NE	FP		H2St1	0	34.9706
Rv2932	E	NE	FP		H2td	0	30.0254
Rv2933	E	NE	FP		HAS	0.00527666	0.00527666
Rv2934	E	NE	FP		HCO3E	1.66677	220.458
Rv2935	E	NE	FP		HCYSMT	0	72.6107
Rv0788	E	E	TP		HDCAt2	0	0
Rv0803	E	E	TP		HEX1	0	217.832
Rv1188	NE	NE	TN		HISTD	0.0366488	6.67207
Rv1017c	E	E	TP		HISTP	0.0366488	6.67207
Rv3227	E	E	TP		HISt2r	-6.63542	0
Rv0437c	E	NE	FP		HMBS	0	0
Rv0505c	NE	E	FN		HMPK1	0	0
Rv3042c	NE	E	FN		HMPK2	0	0
Rv3914	NE	E	FN		HMPK3	0	0
Rv3307	NE	NE	TN		HMPK4	0	0
Rv0121c	NE	NE	TN		HOPNTAL	0	0
Rv1155	NE	NE	TN		HPPK	0	0
Rv2074	NE	NE	TN		HPPK2	0	0
Rv1617	NE	E	FN		HSDx	-1000	1000
Rv0162c	NE	NE	TN		HSDy	-1000	1000
Rv3777	NE	NE	TN		HSERTA	0	14.6201
Rv1594	NE	E	FN		HSK	0	14.6201
Rv2436	NE	NE	TN		HSST	0	14.6201
Rv0570	E	NE	FP		HSTPT	0.0366488	6.67207
Rv1981c	E	NE	FP		HXPRT	0	72.6107
Rv3048c	E	E	TP		IACGAMS	0	0
Rv3051c	E	E	TP		ICDHy	0	16.8182
Rv3052c	E	E	TP		ICHORSi	0	0
Rv1408	NE	E	FN		ICL	0	16.8182
Rv2962c	E	NE	FP		ID3ACALDt	0	4.73502
Rv2958c	E	NE	FP		IG3PS	0.0366488	6.67207
Rv3113	NE	E	FN		IGAMD	0	0
Rv2386c	E	E	TP		IGPDH	0.0366488	6.67207
Rv1202	E	E	TP		IGPS	0	3.75318
Rv0858c	NE	NE	TN		ILETA	-7.98227	0
Rv1178	NE	NE	TN		ILEt2r	-7.90311	0.0791599
Rv1464	NE	E	FN		IMPC	-7.02652	-0.391101
Rv2335	NE	NE	TN		IMPD	0.225854	0.225854
Rv0069c	NE	NE	TN		INDPYRD	0	4.73502
Rv2847c	NE	E	FN		INSH	0	72.6359
Rv0391	NE	E	FN		INSK	0	217.832
Rv1200	NE	NE	TN		IPDDI	-0.0424984	0.00424984
Rv2601	NE	NE	TN		IPDPS	0	0.0467483
Rv3846	NE	E	FN		IPMD	0	6.14891
Rv0432	NE	NE	TN		IPPMIa	-6.14891	0
Rv0234c	NE	NE	TN		IPPMIb	-6.14891	0
Rv1731	NE	NE	TN		IPPS	0	6.14891
Rv0542c	NE	E	FN		KARA1i	0	7.50636
Rv0553	NE	E	FN		KARA2i	0	7.98227
Rv0951	NE	E	FN		Kabc	0	174.266
Rv0952	NE	E	FN		Kt3r	-1000	1000
Rv2331A	NE	NE	TN		LACZ	0	0
Rv1707	NE	NE	TN		LCTSabc	0	0
Rv1739c	NE	NE	TN		LDH_L	-47.6153	3.48648e-07
Rv2397c	NE	E	FN		LEUTA	-6.14891	0
Rv2398c	NE	E	FN		LEUt2r	-5.9642	0.18471
Rv2399c	NE	E	FN		LO	0	16.5503
Rv2400c	NE	E	FN		LPLIPAL2E160	0	15.0127
Rv1672c	NE	NE	TN		LPLIPAL2E180	0	0
Rv3406	NE	NE	TN		LYSt5r	-7.43002	0.0763402
Rv0097	NE	NE	TN		L_LACD	0	39.9634
Rv3266c	E	E	TP		L_LACD2	0	39.9634
Rv3634c	NE	E	FN		L_LACD3	0	47.6153
Rv3784	NE	NE	TN		L_LACt2r	-15.0127	435.664
Rv3464	NE	E	FN		L_LACt3	0	435.664
Rv1201c	E	E	TP		MALS	0	16.8182
Rv1559	NE	E	FN		MALT	0	218.804
Rv3737	NE	NE	TN		MALTHPabc	0	0
Rv0417	NE	E	FN		MALTabc	0	0
Rv1449c	E	E	TP		MALt2r	-14.6201	0
Rv3314c	NE	NE	TN		MAN1PT	0	0.0577681
Rv2754c	NE	E	FN		MAN1PT2	0	0.0577681
Rv2764c	NE	E	FN		MAN6PI	-0.143545	-0.143545
Rv2977c	NE	E	FN		MANAT1	0.00151677	0.00630619
Rv0414c	NE	E	FN		MANAT2	0	0.00478942
Rv1438	NE	E	FN		MANAT3	0.00114953	0.00114953
Rv3913	E	E	TP		MCBTS	0.00126503	0.00126503
Rv2006	NE	E	FN		MCBTS2	0	0
Rv3372	NE	E	FN		MCBTS3	0.00135165	0.00135165
Rv3490	E	E	TP		MCD	0	217.832
Rv1373	NE	NE	TN		MCOATA	0.535114	13.5556
Rv0295c	NE	NE	TN		MDFDH	0	0
Rv3529c	NE	NE	TN		MDH	-216.939	129.808
Rv2267c	NE	NE	TN		ME1	0	234.021
Rv1612	NE	E	FN		MECDPDH	0	0.0467483
Rv1613	NE	E	FN		MECDPS	0.0467483	0.0467483
Rv2158c	E	E	TP		MEOHt2	0	0
Rv1315	E	E	TP		MEPCT	0.0467483	0.0467483
Rv2852c	NE	NE	TN		METAT	0.0755281	72.6862
Rv2153c	E	E	TP		METOX1s	0	19.9817
Rv2155c	E	E	TP		METOX2s	0	19.9817
Rv2152c	E	E	TP		METS	0	0.507441
Rv3818	E	NE	FP		METSOXR1	0	19.9817
Rv0482	E	E	TP		METSOXR2	0	19.9817
Rv2361c	NE	E	FN		METabc	0	0.507441
Rv0501	NE	NE	TN		MGt5	0	0
Rv0536	NE	NE	TN		MHPGLUT	0	0
Rv0806c	NE	NE	TN		MI1PP	0.0146633	72.6254
Rv3809c	E	E	TP		MI1PS	0.0146633	0.0146633
Rv0322	NE	NE	TN		MI3PP	0	0
Rv2157c	E	E	TP		MI4PP	0	0
Rv2883c	NE	E	FN		MMCD	0	221.043
Rv2678c	NE	E	FN		MME	0.229531	119.981
Rv3309c	NE	NE	TN		MMM2r	0.229531	119.981
Rv1850	NE	NE	TN		MMSAD1	0	0
Rv0729	NE	NE	TN		MMSAD2	0	0
Rv0498	NE	NE	TN		MMSAD3	0	30.0254
Rv2793c	NE	E	FN		MN6PP	0.0857773	0.0857774
Rv3455c	NE	E	FN		MNDNS1	0	0
Rv1711	NE	E	FN		MNDNS2	0	0
Rv1540	NE	E	FN		MOHMT	0	1.16216e-07
Rv3300c	NE	NE	TN		MOTH	0	0
Rv0113	NE	NE	TN		MOTS	0	0
Rv0115	NE	NE	TN		MPML	0	0
Rv0114	NE	NE	TN		MSHAMID	0	0
Rv0263c	NE	NE	TN		MSHOXH	0	0
Rv0264c	NE	NE	TN		MSHS	0	0
Rv2868c	NE	E	FN		MTAN	0	0
Rv1110	NE	E	FN		MTHFC	-0.510737	30.771
Rv3382c	NE	NE	TN		MTHFD	-1000	1000
Rv0562	NE	E	FN		MTHFD2	-1000	1000
Rv0989c	NE	NE	TN		MTHFR2	0	0.507441
Rv1026	NE	NE	TN		MTI	0	218.804
Rv0496	NE	NE	TN		MYC1CYC1	0.0178809	0.0178809
Rv1130	NE	E	FN		MYC1CYC2	0.00298662	0.00298662
Rv0392c	NE	NE	TN		MYC1CYC3	0.00400803	0.00400803
Rv1812c	NE	NE	TN		MYC1CYC4	0.00502402	0.00502402
Rv1854c	NE	E	FN		MYC1CYC5	0.00495183	0.00495184
Rv1700	NE	NE	TN		MYC1M1	0.00502402	0.00502402
Rv0072	NE	NE	TN		MYC1M2	0.00495183	0.00495184
Rv0073	NE	NE	TN		MYC2CYC1	0.0178809	0.0178809
Rv0411c	NE	E	FN		MYC2CYC2	0.00298662	0.00298662
Rv2564	NE	NE	TN		MYC2CYC3	0.00400803	0.00400803
Rv3401	NE	NE	TN		MYCFLUX1	0	0
Rv2218	NE	E	FN		MYCFLUX2	0	0
Rv2606c	NE	E	FN		MYCFLUX3	0	0
Rv2856	NE	NE	TN		MYCFLUX4	0	0
Rv0924c	NE	NE	TN		MYCFLUX5	0	0
Rv3536c	NE	NE	TN		MYCON1	0.0178809	0.0178809
Rv1857	NE	NE	TN		MYCON2	0.00298662	0.00298662
Rv1858	NE	NE	TN		MYCON3	0.00400803	0.00400803
Rv1859	NE	NE	TN		MYCON4	0.00502402	0.00502402
Rv0407	NE	NE	TN		MYCON5	0.00495183	0.00495184
Rv0132c	NE	NE	TN		MYCSacp50	0.0178809	0.0178809
Rv3262	NE	NE	TN		MYCSacp56	0.00801064	0.00801064
Rv3109	NE	E	FN		MYCSacp58	0.00895986	0.00895986
Rv0869c	NE	NE	TN		MYCTR	-1000	1000
Rv3111	NE	NE	TN		MYCTR2	-1000	1000
Rv0864	NE	NE	TN		NADH10	0	47.6153
Rv3324c	NE	NE	TN		NADH2r	-1000	1000
Rv3112	NE	E	FN		NADH5	0	39.9634
Rv0868c	NE	NE	TN		NADH9	0	47.6153
Rv3119	NE	NE	TN		NADK	0	0
Rv0866	NE	NE	TN		NADS2	0	0
Rv3323c	NE	NE	TN		NADTRHD	0	1000
Rv0865	NE	NE	TN		NAKtr	-1000	1000
Rv0994	NE	NE	TN		NAPRTr	0	0
Rv2453c	NE	NE	TN		NARK	0	0
Rv0131c	NE	NE	TN		NAt3_1	-1000	1000
Rv0154c	NE	NE	TN		NDPK1	-1000	1000
Rv0231	NE	NE	TN		NDPK2	0.336483	218.172
Rv0271c	NE	NE	TN		NDPK3	-109.058	108.836
Rv0400c	NE	NE	TN		NDPK4	0.00279623	108.919
Rv0972c	NE	NE	TN		NDPK5	0	217.908
Rv0975c	NE	NE	TN		NDPK6	-0.00329611	108.916
Rv1346	NE	NE	TN		NDPK7	0	108.918
Rv1467c	NE	NE	TN		NDPK8	0	108.916
Rv1679	NE	NE	TN		NDPK9	-1000	1000
Rv1933c	NE	NE	TN		NH4OHDs	0	0
Rv1934c	NE	NE	TN		NH4t	-9.90627	10
Rv2724c	NE	NE	TN		NNAM	0	0
Rv3061c	NE	NE	TN		NNAT	0	0
Rv3139	NE	NE	TN		NNDMBRT	0	0
Rv3543c	NE	E	FN		NNDPR	0	0
Rv3544c	NE	E	FN		NO	0	0
Rv3560c	NE	E	FN		NO3R1	0	0
Rv3573c	NE	NE	TN		NO3R2	0	0
Rv3761c	NE	NE	TN		NMO	0	0
Rv3797	NE	NE	TN		NO3t7	0	0
Rv0672	NE	NE	TN		NOt	0	0
Rv0222	NE	NE	TN		NPHS	0	0
Rv0456c	NE	NE	TN		NTD1	0	217.832
Rv0632c	NE	NE	TN		NTD10	0	72.6107
Rv0675	NE	NE	TN		NTD11	0	217.832
Rv0971c	NE	NE	TN		NTD2	0	217.832
Rv1070c	NE	NE	TN		NTD3	0	0.00329611
Rv1071c	NE	NE	TN		NTD4	0	217.832
Rv1141c	NE	NE	TN		NTD5	0	217.832
Rv1142c	NE	NE	TN		NTD6	0	0
Rv1472	NE	NE	TN		NTD7	0	217.832
Rv1935c	NE	NE	TN		NTD8	0	0
Rv2486	NE	NE	TN		NTD9	0	217.832
Rv2679	NE	NE	TN		NTPP2	0	108.916
Rv2831	NE	NE	TN		NTPP3	0	108.916
Rv3516	NE	NE	TN		NTPP4	0	108.916
Rv3774	NE	NE	TN		NTPP5	0	108.916
Rv0905	NE	NE	TN		NTPP7	0	108.916
Rv3373	NE	NE	TN		NTPP8	0	108.916
Rv1912c	NE	NE	TN		NTPTP1	0	0
Rv3141	NE	NE	TN		NTPTP2	0	108.916
Rv0243	NE	NE	TN		NTRIR2x	0	0
Rv1074c	NE	NE	TN		NTRIRx	0	0
Rv3556c	NE	E	FN		NTRIRy	0	0
Rv0751c	NE	NE	TN		O16RHAT	0.000659583	0.000659583
Rv1166	NE	E	FN		O2t	0.0182942	20
Rv1635c	NE	NE	TN		OCBT	-0.891345	44.1229
Rv2174	NE	E	FN		OCDCAt2	0	1
Rv2181	NE	NE	TN		OCOAT1r	-1000	-0.00261668
Rv3793	NE	E	FN		OCTDPS	0	0
Rv2298	NE	NE	TN		OHPBAT	0	0
Rv0577	NE	NE	TN		OMCDC	0	6.14891
Rv0911	NE	NE	TN		OMPDC	0.357004	5.98677
Rv3684	NE	NE	TN		OPAH	0	72.6107
Rv0684	NE	E	FN		ORNTA	0	219.573
Rv3025c	NE	E	FN		ORNTAC	-217.832	218.216
Rv2555c	NE	E	FN		ORNt	-8.95313	1
Rv1292	NE	E	FN		ORPT	-5.98677	-0.357004
Rv3009c	NE	E	FN		OXACOAL	0	16.8182
Rv3011c	NE	E	FN		OXCDC	0	16.8182
Rv2572c	NE	E	FN		OXGDC	0	20.4137
Rv3580c	NE	E	FN		OXGDC2	0	0
Rv1406	NE	E	FN		P5CD	0	219.506
Rv2580c	NE	E	FN		P5CR	0	50.3354
Rv1536	NE	E	FN		P5CRx	0	50.3354
Rv0041	NE	E	FN		PACt2r	-4.50382	0
Rv3598c	NE	E	FN		PANTS	0	1.16216e-07
Rv1007c	NE	E	FN		PAPA160	0	217.832
Rv1649	NE	E	FN		PAPPT1	0.0179179	0.0179179
Rv1650	NE	E	FN		PAPPT2	0.0179179	0.0179179
Rv2845c	NE	E	FN		PAPPT3	0.00088967	0.00088967
Rv3834c	NE	E	FN		PAPR	-0.00686742	34.9149
Rv2614c	NE	E	FN		PATS	0.00112878	0.00112878
Rv3336c	NE	E	FN		PC	0	217.832
Rv1689	NE	E	FN		PC11M	0	0
Rv2448c	NE	E	FN		PC17M	0	0
					PC20M	0	0
					PC6AR	0	0
					PC6YM	0	0
					PC8XM	0	0
					PDE1	0	108.916
					PDE4	0	108.916
					PDH	0	30.0254
					PDHa	0	30.0254
					PDHbr	0	30.0254
					PDHc	0	30.0254
					PDIMAS	0.000246328	0.400679
					PDIMAT	0	0.400432
					PDX5PO	0	0
					PEAMNO	0	4.50382
					PEPCK_re	-1000	1000
					PERD	0	0
					PFK	0	220.189
					PFL	0	30.4317
					PGAMT	-218.118	-0.286086
					PGCD	0	117.029
					PGI	-42.3407	2.69742
					PGK	-5.57653	9.4362
					PGL	0	45.0382
					PGLS	0.00106833	0.00106833
					PGLYCP	0	0
					PGM	-5.57653	111.525
					PGMT	-217.911	0.893327
					PGPP160	0.00585323	0.00585324
					PGPP160190	0.0161043	0.0161043
					PGPP190	0.00524237	0.00524238
					PGPPT3	0.000881549	0.000881549
					PGSA160	0.00585323	0.00585324
					PGSA160190	0.0161043	0.0161043
					PGSA190	0.00524237	0.00524238
					PHDCATA	-1.63339	-0.00582255
					PHDCAt	-1.62756	0
					PHETA1	-4.54722	-0.0434025
					PHEt2r	-4.50382	0
					PHTHCLR1	-1000	1000
					PHTHCLR2	-1000	1000
					PHTHCLS	0	0
					PHTHDLS	0.000246328	0.400679
					PHTHDLS2	0.00130563	0.398585
					PHTHS	0.000246328	0.400679
					PHTHS2	0.00130563	0.398585
					PHTO	0	39.9634
					PHYCBOXL	0	4.50382
					PIabc	0	217.832
					PIt	-1	216.832
					PLCD	0	72.6107
					PLIPA1E160	0	108.976
					PLIPA1E180	0	108.916
					PMANM	-0.0577681	-0.0577681
					PMDPHT	0	0
					PMPK	0	0
					PNCDC	0	0
					PNTK	0	1.16216e-07
					PPA	1.46491	219.758
					PPAtr	-15.0127	0
					PPBNGS	0	0
					PPCDC	0	1.16216e-07
					PPCKr	-1000	1000
					PPCOAC	0	217.832
					PPCSCT	0	221.043
					PPDIMAS	0.00130563	0.398585
					PPDIMAT	0	0.397279
					PPDK	0	217.832
					PPGKr	-216.008	438.461
					PPK2	0	1000
					PPNCL	0	1.16216e-07
					PPNCL2	0	1.16216e-07
					PPNCL3	0	1.16215e-07
					PPND	0	4.50382
					PPNDH	121.788	1000
					PPPGO	0	0
					PPTGS	0	0
					PPTGS_TB1	0.0170084	0.0170084
					PPTGS_TB2	0.0170084	0.0170084
					PRAGSr	0.354452	0.354452
					PRAIS	0.354452	0.354452
					PRAIi	0	3.75318
					PRAMPC	0.0366488	6.67207
					PRASCS	0.354452	0.354452
					PRATPP	0.0366488	6.67207
					PRDX	0	0
					PREPHACPH	0	108.916
					PREPPACPH	0.00130563	0.398585
					PREPTHS	0.000246328	0.400679
					PREPTHS2	0.00130563	0.398585
					PREPTTA	-0.400679	108.916
					PRFGS	0.354452	0.354452
					PRMICIi	0.0366488	6.67207
					PROD2	0	47.6153
					PROabc	0	290.443
					PROt2r	-291.675	1
					PRPPS	0.798893	73.4348
					PSCVT	0.0531474	4.55696
					PSD160	0.00366425	15.0164
					PSD180	0	0
					PSERT	0	117.029
					PSP_L	0	117.029
					PSSA160	0.00366425	15.0164
					PSSA180	0	0
					PTAr	-1000	1.74324e-07
					PTPATi	0	1.16216e-07
					PUNP1	0	108.954
					PUNP2	-108.954	0
					PUNP3	0	72.6107
					PUNP4	0	0
					PUNP5	-108.954	0
					PUNP6	0	108.954
					PUNP7	0	72.6107
					PYAM5PO	0	0
					PYDXNO	0	0
					PYDXO	0	0
					PYK	0	234.021
					PYRDC	0	30.0254
					PYRt2r	-14.0127	1
					QRr	-1000	1000
					QULNS	0	0
					R05217	0	0
					R05219	0	0
					R05224	0	0
					RBFK	0	217.832
					RBFSa	0	0
					RBFSb	0	0
					RBK	0	73.6163
					RBK_Dr	-1000	-0.0211066
					RBK_L1r	0	0
					RIBabc	0	1
					RNDR1	0.00315084	0.00315084
					RNDR2	0.00600843	0.00600843
					RNDR3	0.00601204	0.00930815
					RNDR4	0	0.00329611
					RNTR4	0	0.00329611
					RPE	-1000	30.1147
					RPI	-14.9024	0.110324
					RPPDIMAS	0.00106833	0.00106833
					RRPPDIMAS	0.00106833	0.00106833
					RZ5PP	0	0
					SADH	0	44.1975
					SADT	0	34.9218
					SADT2	0	32.2355
					SALCS	0.00261668	0.00261668
					SDPDS	0.00177122	7.50813
					SDPTA	-7.50813	-0.00177122
					SELCYSLY	0	0
					SERAT	0	66.256
					SERD_D	0	0
					SERD_L	0	117.841
					SERt2r	-14.0127	1
					SGDS	0	44.1975
					SGSAD	0	44.1975
					SHCHCS	0	0
					SHCHCS2	0	0
					SHCHD2	0	0
					SHCHD3	0	0
					SHCHF	0	0
					SHCHF2	0	0
					SHCHF3	0	0
					SHK3Dr	0.0531474	6.48717
					SHKK	0.0531474	4.55696
					SHSL1r	-14.6956	1000
					SHSL4r	-1000	14.6956
					SKMt2	-6.43402	0
					SOTA	0	44.1975
					SPMS	0	0
					SPODM	0	39.9634
					SSALx	0	20.4137
					SSALy	0	20.4137
					SUCBZL	0	0
					SUCBZS	0	0
					SUCCt2r	-14.6201	0
					SUCD1i	0	1000
					SUCOAS	-1000	113.524
					SULR	-34.9149	0.00686742
					SULabc	0	34.9218
					TALA	-2.31539	15.0839
					TARTD	0	0
					TARTRt7	0	0
					TAS	0.00791499	0.007915
					TATS	0.00106111	0.00106111
					TATSO	0.00102592	0.00102592
					TAU	0	0
					TDMS1	0.00298662	0.00298662
					TDMS2	0.00198777	0.00198777
					TDMS3	0.00198236	0.00198236
					TDMS4	0.000996141	0.000996142
					TDPDRE	0.00279623	0.00279623
					TDPDRR	0.00279623	0.00279623
					TDPGDH	0.00279623	0.00279623
					THDPS	0.00177122	7.50813
					THFGLUS	0	0
					THMDP	0	0
					THRD_Lr	-14.6956	7.93349
					THRS	0	14.6201
					THRt2r	-14.5719	1
					THZPSN	0	0
					THZSN	0	0
					TKT1	-2.31539	15.0839
					TKT2	-4.27131	15.0308
					TMDK1	0	217.832
					TMDPP	0	0
					TMDS	0.00329611	0.00329611
					TMHAS1	0.000997946	0.000997946
					TMHAS2	0.000992532	0.000992533
					TMHAS3	0.000996141	0.000996142
					TMHAS4	0.000989825	0.000989826
					TMHAS5	0	0
					TMHAS6	0	0
					TMN	0	0
					TMPKr	0	0
					TMPPP	0	0
					TPI	-11.7645	3.24823
					TRDR	0.0116	43.8459
					TRE6PP	0	217.832
					TRE6PS	0.00585684	217.838
					TRESULT	0.00686742	0.00686742
					TREabc	0	1
					TRIATS	0	0
					TRPS1	0	3.75318
					TRPS2	0	3.75318
					TRPS3	0	3.75318
					TRPTA	0	4.73502
					TRPt2r	-3.73502	1
					TSULabc	0	0
					TTDCAt2	0	0
					TYRTA	-4.50382	0
					TYRt2r	-4.47516	0.0286535
					UAAGDS	0.00088967	0.00088967
					UAAGLS1	0.0179179	0.0179179
					UAAGLS2	0.0179179	0.0179179
					UAGCVT	0.0401272	0.0401272
					UAGDP	0.0783938	0.0783938
					UAGPT1	0.0179179	0.0179179
					UAGPT2	0.0179179	0.0179179
					UAGPT3	0.00088967	0.00088967
					UAMAGS	0.0367255	0.0367255
					UAMAS	0.0367255	0.0367255
					UAMRH	0.000881549	0.000881549
					UAPGR	0.0401272	0.0401272
					UDCPDP	0.0382666	0.0382666
					UDCPDPS	0	0.00424984
					UDPDPS	0	0.00424984
					UDPDPS2	0	0.00424984
					UDPG4E	0.0698418	0.0698418
					UDPGALM	0.0197875	0.0197875
					UDPGD	0	0
					UGAGDS	0.000881549	0.000881549
					UGGPT3	0.000881549	0.000881549
					UGLDDS1	0.0179179	0.0179179
					UGLDDS2	0.0179179	0.0179179
					UGMAGS	0.000881549	0.000881549
					UGMAS	0.000881549	0.000881549
					UGMDDS	0.00088967	0.00088967
					UGMDDS2	0.000881549	0.000881549
					UMPK	0.276528	109.193
					UPP3MT	0	0
					UPP3S	0	0
					UPPDC1	0	0
					UPPDC2	0	0
					UPPRT	0	0
					UREA	0	0
					URIDK2r	-0.00329611	108.913
					URIK2	0	217.832
					VALTA	-7.50636	0.814279
					VALt2r	-7.32064	1
					XPPT	0	72.6107
					XYLK	0	999.979
					XYLabc	0	0
					YUMPS	0	0
					S7PI	0	0
					AH7PK	0	0
					BH7PK	0	0
					ABH17BPP_a	0	0
					ABH17BPP_b	0	0
					MAN1PT3	0	0
					H1PAT_b	0	0
					HEADP_b	0	0
					UCBL	0	0
					AHDL	0	0
					HMEDS	0	0.0467483
					HMEDR	0	0.0467483
					FRTT	0	0.00424984
					UCE_1	0	0
					PRTT	0	0
					HTPS	0	0
					PPPGP	0	72.6107
					PPGPP	0	72.6107
					2MCD	0	117.011
					2MCS	0	117.011
					2MID	0	117.011
					2MIL	0	117.011
					ADPRDP	0	0
					Gln_LT	0	0
					EX_Gln[e]	0	0
					TREP	0	218.804
					HDECH	-14.9557	11.671
					DTBTST	0	0
					IPDPUDCT	0	0.00424984
					ACHMSSH	0	14.6201
					PDBL_1	0	0
					PDBL_2	0	0
					PDBL_3	0	0
					PDBL_4	0	0
					EX_ni2(e)	0	0
					Ni2t	0	0
					EX_mn2(e)	0	0
					Mn2t	0	0
					2O4EH	0	0
					EX_mo(e)	0	0
					Mot	0	0
					G6PDH	0	0
					2PLS	0	0
					LPPGS	0	0
					DMHDRFS	0	0
					LPFPLT	0	0
					GF4GL_0	0	0
					GF4GL_1	0	0
					GF4GL_2	0	0
					GF4GL_3	0	0
					GF4GL_4	0	0
					MBP_1	0	0
					MPTSS	0	0
					MBP_2	0	0
					MODBS	0	0
					MODAT	0	0
					MOCO	0	0
					MGDS	0	0
					FAD_1	0	0
					FAD_2	0	0
					FAD_3	0	0
					FAD_4	0	0
					FAD_5	0	0
					FAD_6	0	0
					FAD_7	0	0
					FAD_8	0	15.8718
					FAD_9	0	15.9771
					FAD_10	0	15.9771
					FAD_11	0	15.8718
					FAD_12	0	15.8718
					FAD_13	0	15.8718
					FAD_14	0	12.3212
					FAD_15	0	12.0785
					FAD_16	0	12.0785
					FAD_17	0	12.0785
					FAD_18	0	12.0785
					FAD_19	0	12.0785
					FAD_20	0	0
					FAD_21	0	0
					FAD_22	0	0
					FAD_23	0	0
					FAD_24	0	0
					FAD_25	0	0
					FAD_26	0	0
					FAD_27	0	0
					3HIBD	0	0
					ALDR	0	999.979
					AL4D	0	999.979
					MANT1	0	0
					ARABT	0	0
					MANT2	0	0
					HOAS	0	0
					SR1	0	0
					SR2	0	3.48648e-07
					MR	0	3.48648e-07
					GLYCS_I	0	3.48648e-07
					GLYCS_II	0	3.48648e-07
					LALDD	0	3.48648e-07
					CYST_II	0	87.7642
					PreDeh	-999.957	-121.745
					FUSA1	0	217.832
					ISCS	-0.102662	176.467
					ALATRS	0	0
					ARGTRS	0	0
					ASNTRS	0	0
					ASPTRS	0	0
					CYSTRS	0	0
					FMETTRS	0	0
					GLNTRS	0	0
					GLYTRS	0	0
					HISTRS	0	0
					ILETRS	0	0
					LEUTRS	0	0
					LYSTRS	0	0
					METTRS	0	0
					PHETRS	0	0
					PROTRS	0	0
					SELCYSS	0	0
					SERTRS	0	0
					SERTRS2	0	0
					THRTRS	0	0
					TRPTRS	0	0
					TYRTRS	0	0
					VALTRS	0	0
					biomass_Mtb_9_60atp	0.902302	0.902302

## Sheet: sMtb
Vector_LocusNames	InsilicoEssential	ExperimentalEssential	Confusion_Matrix		Rxns	FVAmin	FVAmax
Rv3382c	NE	NE	TN		ISPH1	0	1000
Rv1110	NE	E	FN		ISPH2	-0.979758	999.02
Rv3247c	E	E	TP		GMK1	-999.946	999.991
Rv2932	E	NE	FP		TMK	0.00872036	0.00872036
Rv1162	NE	NE	TN		PPSB1	0.00189796	0.00189796
Rv1164	NE	NE	TN		TSUCCB	-3.30662e-05	0.00064479
Rv1163	NE	NE	TN		PPSB3	0.000506123	0.000506123
Rv1736c	NE	NE	TN		PPSB2	0.00323166	0.00323166
Rv1438	NE	E	FN		HBA	0.00512962	0.00512962
Rv1017c	E	E	TP		HOGEN	0	9.81914e-06
Rv3794	E	E	TP		NARG	0	0
Rv3795	E	E	TP		TPIA	4.03556	4.03567
Rv3793	E	E	TP		OGSAL	0	3.22395e-05
Rv2071c	NE	NE	TN		PRSA	0.358646	0.358678
Rv2397c	E	E	TP		FOLK	0	1.61198e-05
Rv2398c	E	E	TP		EMB	0.00145339	0.00145339
Rv2399c	E	E	TP		ECHA20	0	0
Rv2400c	E	E	TP		COBM	0	0
Rv1739c	E	NE	FP		CYSA12	0	1.61198e-05
Rv0363c	NE	E	FN		FBA1	0	0
Rv3051c	E	E	TP		FBA2	2.69675	2.69678
Rv3048c	E	E	TP		CYSA11	0.0054716	0.00548772
Rv1484	E	E	TP		NRDE2	0.0165858	0.016618
Rv0321	NE	NE	TN		NRDE1	0.0165858	0.0165858
Rv1322A	NE	NE	TN		TNO3	0	0
Rv2241	NE	E	FN		INHA13	0.0504413	0.0504413
Rv3790	E	E	TP		FOLB5	0	0
Rv3791	E	E	TP		CAMP	0	1.61198e-05
Rv2996c	NE	E	FN		DCD	0	3.22395e-05
Rv0728c	NE	NE	TN		FOLB1	0	0.000687258
Rv2868c	E	E	TP		INHA12	0.0504413	0.0504413
Rv1011	E	E	TP		FOLB3	0	0.000687258
Rv3582c	E	E	TP		FOLB2	0	0.000687258
Rv2524c	E	E	TP		RMCOA	-1000	-0.350331
Rv3490	NE	E	FN		ACEE	5.73089	5.73605
Rv2247	NE	E	FN		INHA10	0.0504413	0.0504413
Rv3799c	E	E	TP		ARAFDPP	0.136362	0.136363
Rv3280	E	E	TP		SERA	0	3.22395e-05
Rv3285	E	E	TP		ISPG	0.979758	0.979758
Rv0904c	NE	NE	TN		ISPF	0.979758	0.979758
Rv2202c	NE	E	FN		ISPE	0.979758	0.979758
Rv0542c	E	E	TP		ISPD	0.979758	0.979758
Rv0553	E	E	TP		FAS5	0.371145	0.371292
Rv0548c	E	E	TP		FAS4	0.371145	0.371292
Rv0534c	E	E	TP		FAS7	0.371145	0.371292
Rv2920c	NE	NE	TN		FAS6	0.371145	0.371292
Rv0780	NE	E	FN		FAS1	0.133177	0.13326
Rv0644c	E	NE	FP		OTSA	0	1.07465e-05
Rv0503c	NE	NE	TN		FAS3	0.0558672	0.0559162
Rv2208	NE	NE	TN		FAS2	0.0558672	0.0559162
Rv1485	E	E	TP		ACCD6	-5.33679	-5.33564
Rv0524	NE	E	FN		ACCD4	0.0504413	0.0504413
Rv2139	E	E	TP		ACCD3	0	1.07465e-05
Rv2786c	E	E	TP		FAS8	0.371145	0.371292
Rv3314c	NE	NE	TN		CBHK	0.164199	0.164242
Rv3667	NE	NE	TN		MENE	0.0100883	0.0100883
Rv0511	E	E	TP		TLEUA	0	3.48535e-05
Rv0510	E	E	TP		MENB	0.0100883	0.0100883
Rv0512	E	E	TP		MENA	0.0100883	0.0100883
Rv0414c	E	E	TP		HPPP	0.0100883	0.0100883
Rv1170	E	NE	FP		AMT	-0.224567	9.59147
Rv0417	E	E	TP		HEMH2	0	7.98502e-06
Rv2677c	NE	E	FN		MMAA25	0.00766708	0.00766708
Rv1300	NE	E	FN		COBS	0	0
Rv0467	NE	E	FN		HEMH1	0.0013679	0.0013679
Rv1915	NE	NE	TN		HEML	0.0163826	0.0164148
Rv1916	NE	NE	TN		PYRD2	0.0810436	0.0811443
Rv2287	NE	NE	TN		RIBF2	0.0110287	0.0110287
Rv3236c	NE	NE	TN		PYR	-0.00128958	0
Rv0423c	E	E	TP		DEOA	0	0
Rv0824c	E	E	TP		ACS2	0	0
Rv1094	E	E	TP		HEMD	0.00205185	0.00205185
Rv3229c	E	E	TP		ACS1	0	1.63238e-05
Rv1092c	E	E	TP		HEMC	0.00205185	0.00205185
Rv1631	E	E	TP		HEMB	0.0082074	0.0082074
Rv0131c	NE	NE	TN		THIE	0.00068395	0.000694696
Rv0154c	NE	NE	TN		MSHB	0.0111997	0.0111997
Rv0215c	NE	NE	TN		THIG	0.00068395	0.00068395
Rv0231	NE	NE	TN		HEMY	0.0013679	0.0013679
Rv0271c	NE	NE	TN		ICL1	0	3.22395e-05
Rv0400c	NE	NE	TN		YJCE	33.2881	102.082
Rv0752c	NE	NE	TN		THIC	0.00068395	0.00068395
Rv0873	NE	NE	TN		DESA13	0.0135687	0.0135687
Rv0972c	NE	NE	TN		DESA12	0.0069609	0.0069609
Rv0975c	NE	NE	TN		DESA11	0.00731399	0.00731399
Rv1467c	NE	NE	TN		COAA	0.0168423	0.0168423
Rv1679	NE	NE	TN		PCOA	0	2.38959e-06
Rv1933c	NE	NE	TN		TDGLUB	0	3.07043e-05
Rv1934c	NE	NE	TN		COAD	0.0168423	0.0168423
Rv2724c	NE	NE	TN		COAE	0.0168423	0.0168423
Rv3061c	NE	NE	TN		BO11	8.54937e-05	9.02174e-05
Rv3139	NE	NE	TN		BO10	8.54937e-05	9.02174e-05
Rv3274c	NE	NE	TN		BO13	0	4.72374e-06
Rv3564	NE	E	FN		FADD268	0	1.89644e-05
Rv3573c	NE	NE	TN		BO15	0	9.3357e-05
Rv3761c	NE	NE	TN		BO14	0	3.30662e-05
Rv3797	NE	NE	TN		BO17	0	9.3357e-05
Rv0672	NE	NE	TN		BO16	0	9.3357e-05
Rv0222	NE	NE	TN		BO19	0	9.3357e-05
Rv0456c	NE	NE	TN		BO18	0	9.3357e-05
Rv0632c	NE	NE	TN		FADD261	0.00189796	0.00189796
Rv0675	NE	NE	TN		FADD267	0	8.05988e-06
Rv0905	NE	NE	TN		FADD266	0	1.89644e-05
Rv0971c	NE	NE	TN		FADD265	0	8.05988e-06
Rv1070c	NE	NE	TN		FADD264	0.00323166	0.00323166
Rv1071c	NE	NE	TN		CSD	0.00169395	0.00299945
Rv1141c	NE	NE	TN		BKDA1	0	1.11171e-05
Rv1142c	NE	NE	TN		BKDA2	0	1.63238e-05
Rv1472	NE	NE	TN		SIRA2	-1.59207e-05	0
Rv1935c	NE	NE	TN		TGABAB	0	0.00064479
Rv2486	NE	NE	TN		CHOL1	0	0
Rv2679	NE	NE	TN		GLNH2	0	3.07043e-05
Rv2831	NE	NE	TN		MAS8	0.00194926	0.00194926
Rv3373	NE	NE	TN		FAS42	0	0.217722
Rv3516	NE	NE	TN		FAS43	0	0.217722
Rv3774	NE	NE	TN		PHBADD	0	0
Rv0468	NE	NE	TN		FAS41	0	0.217722
Rv1912c	NE	NE	TN		FAS46	0	0.217722
Rv3141	NE	NE	TN		FAS47	0	0.217722
Rv0243	NE	NE	TN		FAS44	0	0.217722
Rv0859	NE	NE	TN		FAS45	0	0.217722
Rv1074c	NE	NE	TN		FAS48	0	0.217722
Rv1323	NE	NE	TN		FAS49	0	0.217722
Rv3556c	NE	E	FN		ILVE1	0.126752	0.126817
Rv2930	E	NE	FP		ILVE2	0.117349	0.117414
Rv1464	NE	E	FN		ILVE3	-0.00257916	1.11171e-05
Rv2497c	NE	NE	TN		TEICN	-0.0780952	-0.0780517
Rv2391	NE	E	FN		PPNK	0.0116271	0.0116271
Rv0522	NE	NE	TN		GUAA	0.0536045	0.0536079
Rv1106c	NE	NE	TN		MBTA2	0.000256823	0.000256823
Rv0411c	NE	E	FN		MBTA3	0.000257165	0.000257165
Rv0072	NE	NE	TN		ADHA	-1000	999.001
Rv0073	NE	NE	TN		MCA	0	0
Rv2563	NE	NE	TN		AACE	0	0
Rv2564	NE	NE	TN		MPET	0	1.07465e-05
Rv2940c	E	NE	FP		ISCS	0.0013679	0.0013679
Rv2210c	NE	E	FN		LYSA	0	3.07043e-05
Rv3396c	E	E	TP		MSHD	0.0111997	0.0111997
Rv2384	E	NE	FP		KASB19	0.0201765	0.0201765
Rv2380c	E	E	TP		KASB18	0.0271374	0.0271374
Rv2379c	E	E	TP		KASB15	0.0504413	0.0504413
Rv1862	NE	NE	TN		DCTA1A	0	1.61198e-05
Rv1530	NE	NE	TN		DCTA1B	0	3.14531e-05
Rv0162c	NE	NE	TN		KASB16	0.0504413	0.0504413
Rv0761c	NE	NE	TN		KASB11	0.0504413	0.0504413
Rv1082	NE	NE	TN		KASB10	0.0504413	0.0504413
Rv3025c	E	E	TP		KASB13	0.0504413	0.0504413
Rv1293	NE	E	FN		KASB12	0.0504413	0.0504413
Rv2246	E	E	TP		FADD28	0	2.6318e-05
Rv2245	E	E	TP		TDPMB	0	1.61198e-05
Rv2443	NE	NE	TN		HMGCOA	0.000760992	0.000770812
Rv0035	NE	NE	TN		USPA4	0	1.61198e-05
Rv0099	NE	NE	TN		USPA3	0.999969	1.00002
Rv0119	NE	E	FN		CYSQ1	0.0054716	0.0054716
Rv0166	NE	NE	TN		CYSQ2	0	3.22395e-05
Rv0214	NE	NE	TN		PCAA3	0.0069609	0.0069609
Rv0270	NE	NE	TN		PCAA2	0.0159899	0.0159899
Rv0404	NE	E	FN		PCAA1	0.00731399	0.00731399
Rv0551c	NE	NE	TN		FADE282	0	0
Rv0852	NE	NE	TN		CDSA	-999.972	999.003
Rv1058	NE	NE	TN		FADD27	0	8.05988e-06
Rv1185c	NE	NE	TN		FAS37	0.37029	0.370437
Rv1206	NE	NE	TN		FAS36	0.37029	0.370437
Rv1427c	NE	NE	TN		FAS35	0.37029	0.370437
Rv1521	NE	NE	TN		FAS34	0.37029	0.370437
Rv1529	NE	NE	TN		FAS33	0.37029	0.370437
Rv1549	NE	NE	TN		FAS32	0.37029	0.370437
Rv1550	NE	NE	TN		FAS31	0.37029	0.370437
Rv1750c	NE	NE	TN		FAS30	0.37029	0.370437
Rv1925	NE	NE	TN		HPT3	0	0
Rv2187	NE	NE	TN		HPT2	0	0
Rv2505c	NE	NE	TN		HPT1	0.140458	0.140482
Rv2590	NE	NE	TN		FOLE	0.00068395	0.000687258
Rv2941	NE	NE	TN		FAS39	0.370205	0.370439
Rv2948c	E	NE	FP		FAS38	0.37029	0.370437
Rv2950c	NE	NE	TN		GA6PF6P	-1000	-1.20223
Rv3089	NE	NE	TN		TSUCCA	0.999968	1.00064
Rv3506	NE	NE	TN		TADN	-6.84733e-06	0
Rv3513c	NE	NE	TN		OTSB2	0.959124	0.959145
Rv3561	NE	NE	TN		HSAF	0	0
Rv3801c	E	E	TP		PGSA1	0.00940431	0.00940431
Rv3826	NE	E	FN		TVALB	0	3.07043e-05
Rv2316	NE	NE	TN		PGSA3	0.0155599	0.0155599
Rv1235	NE	NE	TN		PGSA2	0.00777993	0.00777993
Rv1236	NE	NE	TN		MAS6	0.00259901	0.00259901
Rv1237	NE	NE	TN		MCACP	0.012995	0.012995
Rv1238	NE	NE	TN		RIBC	0	2.28852e-06
Rv2039c	NE	NE	TN		PPSC1	0.00189796	0.00189796
Rv2040c	NE	NE	TN		OTSB1	0.0252206	0.0252207
Rv2041c	NE	NE	TN		ECHA192	0	0
Rv2131c	E	E	TP		MNTH	-3.22396e-05	3.22396e-05
Rv0470c	E	NE	FP		NAGINSP	0.0111997	0.0111997
Rv3544c	NE	E	FN		GLCB	0	3.22395e-05
Rv3543c	NE	E	FN		UPPP	0.0802786	0.0802786
Rv2881c	NE	E	FN		ANSA	0	3.30662e-05
Rv3624c	NE	E	FN		INO1	0.020604	0.020604
Rv3609c	E	E	TP		PNCA	-0.0246222	-0.0246061
Rv2006	NE	E	FN		FADE2	0	3.30662e-05
Rv3372	NE	E	FN		FADE3	0	5.51103e-06
Rv3534c	NE	NE	TN		PHEN	0	5.95191e-06
Rv2746c	E	E	TP		FADE1	0	3.30662e-05
Rv1822	E	E	TP		FADE6	0	5.51103e-06
Rv2933	E	NE	FP		FADE7	0	5.51103e-06
Rv0924c	NE	NE	TN		FADE4	0	5.51103e-06
Rv0486	E	E	TP		FADE5	0	5.51103e-06
Rv1837c	NE	E	FN		FADE233	0	1.63238e-05
Rv2136c	E	NE	FP		FADE232	0.000760992	0.000770812
Rv1538c	NE	E	FN		FADE231	0	1.11171e-05
Rv0046c	E	E	TP		PHEA	0	5.95191e-06
Rv2043c	NE	NE	TN		KATG1	0	0
Rv1885c	NE	NE	TN		KATG2	0.00204513	0.00209683
Rv0948c	NE	NE	TN		GLTA1	0	999.65
Rv3838c	NE	E	FN		BIOF	0	2.38959e-06
Rv1908c	NE	E	FN		TLEUB	0	2.99902e-05
Rv0032	NE	NE	TN		PYRD1	0	8.99707e-05
Rv3601c	NE	E	FN		MMAA26	0.00590163	0.00590163
Rv3262	NE	NE	TN		TETH	0.99871	1
Rv2691	NE	NE	TN		MMAA24	0.00660781	0.00660781
Rv2692	NE	NE	TN		MMAA23	0.0069609	0.0069609
Rv3293	NE	NE	TN		ICL2	0	999.65
Rv1409	NE	E	FN		MMAA21	0.00731399	0.00731399
Rv0211	NE	E	FN		PAND	0	1.54441e-05
Rv1248c	NE	E	FN		FBIB	0	0
Rv3265c	E	E	TP		TREY	0	999.046
Rv2531c	E	NE	FP		TKB	0	1.61198e-05
Rv1483	NE	E	FN		PCA	0	3.22395e-05
Rv2002	NE	NE	TN		FAS17	0.371145	0.371292
Rv0242c	NE	NE	TN		PCD	0	3.22395e-05
Rv2766c	NE	NE	TN		TCADA	0	0.971388
Rv3800c	E	E	TP		FAS16	0.371145	0.371292
Rv3696c	NE	NE	TN		METB4	0	3.10742e-05
Rv0254c	NE	NE	TN		METB1	0	3.10742e-05
Rv1023	NE	E	FN		METB2	-0.00257916	0.00257916
Rv3097c	NE	NE	TN		METB3	0	0.000515832
Rv0217c	NE	NE	TN		ADD1	0	1.61198e-05
Rv0220	NE	NE	TN		HSA	0	0
Rv0646c	NE	NE	TN		ADD2	0	1.61198e-05
Rv1076	NE	E	FN		RIBD1	0	2.28852e-06
Rv1104	NE	NE	TN		PCKA	0	5.15462
Rv1105	NE	NE	TN		FABD	1.6771	2.70049
Rv1399c	NE	NE	TN		FADB3	0	0
Rv1400c	NE	NE	TN		FADB2	0	0
Rv1426c	NE	NE	TN		FADB1	0	0
Rv1497	NE	NE	TN		KDH	0	0
Rv1755c	NE	NE	TN		FADD344	0	1.38665e-05
Rv1900c	NE	NE	TN		FADD345	0	1.92475e-05
Rv1923	NE	NE	TN		FADD346	0	1.40172e-05
Rv2284	NE	NE	TN		FADD347	0	1.89644e-05
Rv2349c	NE	NE	TN		FADD341	0	8.0599e-06
Rv2350c	NE	NE	TN		FADD342	0	2.68663e-05
Rv2351c	NE	NE	TN		RIBD2	0	2.28852e-06
Rv2385	NE	NE	TN		DPHRAM	0	1000
Rv2463	NE	NE	TN		WBBL	0.00145339	0.00145339
Rv2485c	NE	NE	TN		PTRSC	0.00299228	0.00299228
Rv2970c	NE	NE	TN		ECHA81	0	1.11171e-05
Rv3084	NE	NE	TN		ECHA82	0	1.63238e-05
Rv3176c	NE	NE	TN		FBIA2	0	0
Rv3487c	NE	NE	TN		FBIA1	0	0
Rv3775	NE	NE	TN		PG	0.0155599	0.0155599
Rv2217	E	E	TP		KASB20	0.0135687	0.0135687
Rv3001c	NE	E	FN		FABG18	0.0431273	0.0431273
Rv2218	E	E	TP		PKS136	0.00590163	0.00590163
Rv0191	NE	NE	TN		GLPK	1.38238	1.38253
Rv3569c	NE	E	FN		COBU	0	0
Rv3818	E	NE	FP		ENO	6.26399	6.26414
Rv0500	NE	E	FN		FADD348	0.00189796	0.00190602
Rv1625c	NE	NE	TN		HIBUT	0	1.63238e-05
Rv2435c	NE	NE	TN		FADD349	0	8.05988e-06
Rv1264	NE	NE	TN		PPGPP	0	1.07465e-05
Rv1318c	NE	NE	TN		FAS68	0	0.217722
Rv1319c	NE	NE	TN		LIPY	0	5.63136e-06
Rv1320c	NE	NE	TN		PKS133	0.0069609	0.0069609
Rv2152c	E	E	TP		PKS132	0.0159899	0.0159899
Rv0482	E	E	TP		PKS131	0.00731399	0.00731399
Rv1315	E	E	TP		CHCD	0	0
Rv3310	NE	NE	TN		LIPW	0.912868	0.912933
Rv2215	NE	E	FN		PKS135	0.00766708	0.00766708
Rv2157c	E	E	TP		PKS134	0.00660781	0.00660781
Rv2158c	E	E	TP		SAMA	0.00299228	0.00299228
Rv3423c	E	E	TP		LIPB	0.000854937	0.000854937
Rv1077	NE	NE	TN		ILVC2	0	0.00257916
Rv2793c	NE	E	FN		LIPA	0.000854937	0.000854937
Rv0884c	NE	E	FN		BiomassGrowthInVitro	0	0
Rv3042c	NE	E	FN		ILVC3	0.244906	0.244972
Rv0505c	NE	E	FN		TLLAC	-0.00128958	0
Rv0126	NE	NE	TN		HDAD	0	0
Rv3273	NE	NE	TN		NAMH	0.0305213	0.0305213
Rv3266c	NE	E	FN		NAMN	0.0246061	0.0246222
Rv3339c	NE	NE	TN		GLNH1	0	3.39363e-05
Rv0066c	NE	E	FN		PROC1	-1000	1000
Rv2259	NE	NE	TN		PROC2	-1000	1000
Rv1622c	E	E	TP		CYA	0	1.61198e-05
Rv1620c	NE	E	FN		TCO2	-11.2977	0
Rv1621c	NE	E	FN		DORIB2	0	0
Rv2194	E	E	TP		DORIB1	0	0
Rv2195	E	E	TP		MURC	0.0436018	0.0436018
Rv2196	E	E	TP		MURB	0.0775428	0.0775428
Rv1451	E	E	TP		MURA	0.0775428	0.0775428
Rv1456c	E	E	TP		DHA	0	0
Rv3029c	E	E	TP		DLAT	5.73089	5.73605
Rv3028c	E	E	TP		MURF	0.0436018	0.0436018
Rv2200c	E	E	TP		MURE	0.0436018	0.0436018
Rv3043c	E	E	TP		ALR	0.0872036	0.0884932
Rv2193	E	E	TP		CBS	0	1.272
Rv0252	NE	NE	TN		TRUB	0	0
Rv0253	NE	NE	TN		SERC	0	3.22395e-05
Rv2928	E	NE	FP		SERB	0	3.22395e-05
Rv1213	NE	NE	TN		TRES	-1000	-0.953652
Rv1326c	NE	E	FN		MK	0.0100883	0.0100883
Rv3356c	NE	E	FN		H2CO3	0.0818945	999.949
Rv1327c	NE	E	FN		RMLD	-0.00145339	999.999
Rv1603	NE	E	FN		UDPP	0.0921622	0.0921623
Rv2995c	NE	E	FN		TTAG	-0.461598	-0.461502
Rv1188	NE	NE	TN		ICD	1.75275	1.75791
Rv1328	NE	NE	TN		ADHE2	0	0
Rv1594	NE	E	FN		CYDB	19.9587	19.9588
Rv1596	NE	E	FN		CYDA	0.00068395	0.00068395
Rv0478	NE	NE	TN		NIRB2	0	19.4638
Rv2641	NE	NE	TN		TESA8	0.000307777	0.000307777
Rv3409c	NE	NE	TN		ISUCC	0	3.30662e-05
Rv3808c	E	E	TP		GLGC	-999.583	997.01
Rv1819c	NE	NE	TN		GLGB	0	1.61198e-05
Rv2601	E	NE	FP		FOLD2	-0.00137476	0.00121126
Rv2447c	E	E	TP		GLGE	0	1000
Rv2228c	NE	E	FN		HISA2	0	4.79695e-06
Rv1500	E	NE	FP		PDHB	0.000760992	0.000770812
Rv3806c	E	E	TP		LEUB	0.127523	0.127588
Rv2361c	E	E	TP		HISA1	0	3.98019e-06
Rv2855	NE	NE	TN		THEXC	-0.0780952	-0.0780501
Rv2471	NE	NE	TN		P5C	0	3.30662e-05
Rv3309c	NE	NE	TN		GLGP	0	996.765
Rv1437	NE	E	FN		PPSC2	0.00323166	0.00323166
Rv1832	NE	E	FN		NADA	0	5.35096e-06
Rv0946c	NE	E	FN		NADC	0	5.35096e-06
Rv2847c	E	E	TP		ACCA1	0.000760992	0.000770812
Rv2427c	NE	NE	TN		TTYR	0.0270101	0.0270258
Rv2439c	NE	E	FN		DEOC	0	0
Rv3248c	E	E	TP		GLX1	0	0
Rv1712	E	E	TP		CHOD	0	0
Rv2421c	E	E	TP		3HSA	0	0
Rv2856	NE	NE	TN		GLFT2	0.00145339	0.00145339
Rv2952	E	NE	FP		BACA	0	0
Rv3708c	E	E	TP		APRO	0	0
Rv3709c	E	E	TP		FADD6	0	8.05991e-06
Rv1121	NE	NE	TN		SPEE	0.00299228	0.00299228
Rv2773c	E	E	TP		FOLC2	0.00068395	0.000687258
Rv1613	NE	E	FN		DMBI	0	0
Rv1612	NE	E	FN		KASB14	0.0504413	0.0504413
Rv3257c	NE	E	FN		PPSB4	0.000861776	0.000861777
Rv3308	NE	NE	TN		ACPIM3	0.00205185	0.00205185
Rv3264c	E	E	TP		ACPIM2	0.0041037	0.0041037
Rv3568c	NE	E	FN		ARIZ	0	0
Rv3842c	NE	NE	TN		ACPIM7	0.00205185	0.00205185
Rv0317c	NE	NE	TN		ACPIM6	0.00205185	0.00205185
Rv3536c	NE	NE	TN		ACPIM5	0.00205185	0.00205185
Rv1655	NE	E	FN		ACPIM4	0.00205185	0.00205185
Rv0858c	NE	NE	TN		FAS9	0.371145	0.371292
Rv3130c	NE	NE	TN		SUGL	0	0
Rv3734c	NE	NE	TN		ACPIM8	0.00205185	0.00205185
Rv3234c	NE	NE	TN		S1	0	0.0790301
Rv3088	NE	NE	TN		S2	0.000760992	999.868
Rv0221	NE	NE	TN		S3	0	19.4638
Rv0895	NE	NE	TN		DPPR	0.136362	0.136363
Rv1425	NE	NE	TN		DPPP	0.0802786	0.0802786
Rv1760	NE	NE	TN		MTR	0	0
Rv2285	NE	NE	TN		MMAA22	0.0159899	0.0159899
Rv2484c	NE	NE	TN		T4HBZA	-0.00068395	-0.00068395
Rv3087	NE	NE	TN		AGLA2	0	0
Rv3233c	NE	NE	TN		AGLA1	0	500.853
Rv3371	NE	NE	TN		UPP	0	1.07465e-05
Rv3480c	NE	NE	TN		PGK	6.26399	6.26414
Rv3740c	NE	NE	TN		GCVB	0.514269	0.516848
Rv0649	NE	NE	TN		PGI	-0.266835	1000
Rv2244	E	E	TP		CYSG2	0.00068395	0.00068395
Rv2066	NE	NE	TN		CYSG3	0.00068395	0.00068395
Rv0557	NE	NE	TN		CYSG1	0.00068395	0.00068395
Rv3002c	NE	NE	TN		PROA	0	0.00064479
Rv3003c	NE	E	FN		PROB	0	0.00064479
Rv1820	NE	NE	TN		SAHH	0.159529	0.159539
Rv3509c	NE	NE	TN		CMK1	0.126189	0.126189
Rv1285	E	E	TP		FADD9	0	1.79108e-05
Rv1286	E	E	TP		NADD1	0.0246061	0.0246383
Rv2931	E	NE	FP		NADD2	0	1.61198e-05
Rv0619	NE	NE	TN		NICT1	0	1.61198e-05
Rv0618	NE	NE	TN		DIMA	0.00068395	0.00068395
Rv3411c	E	E	TP		ASD	0.0436018	0.0441176
Rv3410c	E	E	TP		FADD322	0.0159899	0.0159899
Rv1843c	E	NE	FP		KASB9	0.0504413	0.0504413
Rv1658	NE	E	FN		ASK	0.0436018	0.0441176
Rv2977c	E	E	TP		ZWF2	0	9.43596e-05
Rv2678c	E	E	TP		DAPB1	0	0.0436325
Rv3535c	NE	NE	TN		DAPB2	0	0.0436325
Rv3436c	NE	E	FN		TRPA	0	3.98019e-06
Rv2984	NE	E	FN		PYRF	0.0811335	0.0811443
Rv1018c	E	E	TP		THYXN	-0.857832	-0.857808
Rv2763c	NE	E	FN		TESA2	0.000779703	0.000779703
Rv1604	NE	NE	TN		TAC	-0.0124893	-0.0111666
Rv2701c	NE	NE	TN		MANB2	-0.100883	-0.100883
Rv3792	E	E	TP		MAS9	0.00909653	0.00909653
Rv2476c	NE	E	FN		MANB1	0.100883	0.100883
Rv1347c	E	NE	FP		FADD323	0.0069609	0.0069609
Rv0422c	E	E	TP		TG3P	-1.56124e-05	0
Rv0865	NE	NE	TN		CYGLY2	0	0
Rv3772	NE	NE	TN		HSAC	0	0
Rv1600	NE	E	FN		MAS1	0	0.000153521
Rv0952	NE	E	FN		MAS2	0.010396	0.010396
Rv0951	NE	E	FN		MAS3	0.0218864	0.0218864
Rv3109	NE	E	FN		MAS4	0.00259901	0.00259901
Rv0869c	NE	NE	TN		GLPQ1	0	0
Rv3116	E	NE	FP		HSAE	0	0
Rv3111	E	NE	FP		MAS7	0.00974628	0.00974629
Rv0337c	NE	E	FN		OXCOA	0	0
Rv2334	NE	NE	TN		ARGD1	0	0.00064479
Rv0848	NE	NE	TN		ARGD2	0.0436018	0.0436325
Rv1336	NE	NE	TN		TAG	0.0522459	0.0522571
Rv0635	E	E	TP		INHA21	0.0135687	0.0135687
Rv0636	E	E	TP		INHA20	0.0201765	0.0201765
Rv2211c	NE	E	FN		FABD13	-0.13326	-0.133177
Rv1826	NE	E	FN		FABD12	0.0772939	0.0773745
Rv3068c	E	NE	FP		FABD11	-3.30662e-05	3.30662e-05
Rv2753c	E	E	TP		FABD10	0.0558672	0.0559162
Rv2726c	E	E	TP		COBI2	0	0
Rv1202	E	E	TP		COBI1	0	0
Rv2252	NE	NE	TN		FADD3415	0	8.05991e-06
Rv2289	NE	NE	TN		FABG17	0.0504413	0.0504413
Rv3383c	NE	NE	TN		MGTA	0	0.00735246
Rv2173	NE	NE	TN		MACAC	0	9.81914e-06
Rv0812	NE	E	FN		ILVN	0.244906	0.244972
Rv2589	NE	NE	TN		HLA	0	3.22395e-05
Rv3551	NE	E	FN		CYSD	0.0054716	0.00548752
Rv3552	NE	E	FN		PPSA1	0.00189796	0.00189796
Rv2051c	E	E	TP		FABG2	0.0566752	0.27443
Rv1512	E	E	TP		GALTB	0	0
Rv2188c	NE	E	FN		FADD3410	0	8.05988e-06
Rv3010c	NE	NE	TN		BIRA	0	1.07465e-05
Rv3215	NE	E	FN		FADD3411	0	1.43287e-05
Rv2386c	E	E	TP		TAKG	-0.000644792	0
Rv1098c	NE	E	FN		TAL	0.528095	0.528142
Rv3106	NE	NE	TN		GUAB2	0.0536045	0.0536079
Rv2849c	NE	NE	TN		ARGG	0	1.61198e-05
Rv1745c	NE	NE	TN		TLAC	-0.00128958	0
Rv1617	NE	E	FN		FADD343	0	1.15141e-05
Rv0555	E	E	TP		FABD2	-3.30662e-05	0.000100148
Rv1445c	NE	NE	TN		TAN	-5.97951e-06	0
Rv1144	NE	NE	TN		FABD1	-0.0136615	-0.013508
Rv0934	NE	NE	TN		THIL	0.00068395	0.00068395
Rv0936	NE	NE	TN		PPTHIO4	0.000307777	0.000307777
Rv0935	NE	NE	TN		PPTHIO5	0.00512962	0.00512962
Rv0933	NE	NE	TN		PPTHIO2	0.00292388	0.00292389
Rv0932c	NE	NE	TN		P6C	0	3.22395e-05
Rv0930	NE	NE	TN		TPYRI	-1.34332e-05	0
Rv0929	NE	NE	TN		PPTHIO1	0.00169278	0.00169278
Rv0545c	NE	NE	TN		FAS14	0.371145	0.371292
Rv2281	NE	NE	TN		FABD7	-0.157661	0.0559162
Rv3526	NE	E	FN		T9OCD	-1.44897e-05	1.81631e-05
Rv3571	NE	E	FN		ARGB	0	0.00064479
Rv1122	NE	E	FN		HEME	0.0013679	0.0013679
Rv1844c	NE	NE	TN		TXAN	0	0
Rv1469	NE	NE	TN		DCTA2B	0	0.00064479
Rv2458	NE	NE	TN		FADD3418	0	8.05988e-06
Rv2392	NE	E	FN		HSAG1	0.99871	1
Rv0458	NE	NE	TN		GLMS	-999.866	-1.06843
Rv0147	NE	NE	TN		PPK1	0	1000
Rv0768	NE	NE	TN		GLMU	0.133798	0.133798
Rv2988c	NE	E	FN		DFRA2	-1000	1000
Rv2987c	NE	E	FN		FABG9	0.0504413	0.0504413
Rv2610c	E	E	TP		IMPA	0.00940431	0.00940431
Rv2895c	E	NE	FP		AFTA	0.00145339	0.00145339
Rv1348	E	E	TP		FADD30	0	2.57916e-05
Rv1349	E	E	TP		FAS24	0.37029	0.370437
Rv1180	E	NE	FP		FAS25	0.37029	0.370437
Rv1183	E	E	TP		FAS26	0.37029	0.370437
Rv1182	E	NE	FP		FAS27	0.37029	0.370437
Rv3710	NE	E	FN		FAS20	0.37029	0.370437
Rv2320c	NE	NE	TN		FAS21	0.37029	0.370437
Rv0634c	NE	NE	TN		FAS22	0.37029	0.370437
Rv0107c	NE	NE	TN		FAS23	0.37029	0.370437
Rv1239c	NE	NE	TN		TCYSA	0.0438439	0.0490022
Rv1811	NE	NE	TN		PTHIO3	5.4716e-05	5.4716e-05
Rv1606	NE	E	FN		PTHIO2	0.000779703	0.000779703
Rv1602	NE	E	FN		FAS28	0.37029	0.370437
Rv2121c	NE	E	FN		GDH	0	998.798
Rv1599	NE	E	FN		TCITR	-3.22395e-05	0
Rv0091	NE	NE	TN		HSAG2	0	0
Rv1511	NE	NE	TN		DHNP	0.00068395	0.000687258
Rv1308	NE	E	FN		NAGINS	0.0111997	0.0111997
Rv1304	NE	E	FN		CYSN	0.0054716	0.00550384
Rv1310	NE	E	FN		MBTK2	0.000256823	0.000256823
Rv1305	NE	E	FN		MBTK3	0.000257165	0.000257165
Rv1309	NE	E	FN		TCITB	0	0.000644792
Rv1307	NE	E	FN		MBTK1	0.000256823	0.000256823
Rv2951c	E	NE	FP		THID1	0.00068395	0.000694696
Rv2942	E	NE	FP		THID2	0.00068395	0.000694696
Rv2936	E	NE	FP		NDK1	-5.05134	0.103293
Rv2937	E	NE	FP		NDK2	-999.938	1000
Rv2938	E	NE	FP		NDK3	0.17227	1000
Rv2945c	E	NE	FP		NDK4	0.0165858	0.0166019
Rv1294	NE	E	FN		NDK5	0.0101738	0.0101738
Rv0069c	NE	NE	TN		NDK6	-998.992	999.983
Rv1295	NE	E	FN		NDK7	0.0165858	0.016618
Rv1296	NE	E	FN		BARB	0	0
Rv1492	NE	NE	TN		PPGPPP	0	1.07465e-05
Rv1493	NE	NE	TN		MOG	0	0
Rv2934	E	NE	FP		TCELB	0	0
Rv2953	E	NE	FP		ACCA3	0	1.07465e-05
Rv2959c	NE	NE	TN		MAS5	0.010396	0.010396
Rv2957	NE	NE	TN		HISC2	0	4.79695e-06
Rv2958c	NE	NE	TN		SUCD	-998.619	1.03592
Rv3824c	E	NE	FP		MOAA1	0.00068395	0.00068395
Rv1886c	NE	NE	TN		ASPB2	0	5.95191e-06
Rv0129c	NE	NE	TN		ASPB3	0.287311	1000
Rv3803c	NE	NE	TN		MOP	0.127523	0.127588
Rv0993	NE	E	FN		ASPB1	-9.81914e-06	5.95191e-06
Rv2962c	NE	NE	TN		HIAA	0	0
Rv3756c	NE	NE	TN		CYSK1	0	0.00128958
Rv3757c	NE	NE	TN		HADA1	0	0.217722
Rv3758c	NE	NE	TN		HADA2	0.0566752	0.27443
Rv3759c	NE	NE	TN		HADA3	0	0.215948
Rv0620	NE	NE	TN		HADA4	0	0.213544
Rv2982c	NE	NE	TN		HADA5	0	0.156799
Rv0564c	NE	NE	TN		HADA6	0.0504413	0.0504743
Rv1093	NE	E	FN		HADA7	0.0504413	0.0504413
Rv0070c	NE	NE	TN		DCMP	0	1.61198e-05
Rv1940	NE	NE	TN		GCVT	0.514269	0.516848
Rv1415	NE	E	FN		PGMA2	0.246136	997.011
Rv3913	E	E	TP		DAPA	0.0436018	0.0436325
Rv0729	NE	NE	TN		DAPF	0.0436018	0.0436325
Rv3802c	E	E	TP		DAPE	0.0436018	0.0436325
Rv3307	NE	NE	TN		TDGLUA	0	1.61198e-05
Rv3045	NE	NE	TN		DAG	0	5.95083e-05
Rv2153c	E	E	TP		CDH	-1000	998.975
Rv2438c	NE	E	FN		ACTAC1	0.000760992	0.000770812
Rv0642c	E	E	TP		ACTAC2	0	9.81914e-06
Rv0777	E	E	TP		IDSA1	0.0917347	0.0917348
Rv3470c	NE	NE	TN		MDH	-4.11453	1000
Rv0373c	NE	NE	TN		PABA	0	5.97951e-06
Rv0374c	NE	NE	TN		USPA1	0.999954	1.00002
Rv0375c	NE	NE	TN		THI	0	1.07465e-05
Rv3119	NE	NE	TN		GABT	-0.00064479	3.22395e-05
Rv0866	NE	NE	TN		CHE1	0.00068395	0.00068395
Rv3322c	E	NE	FP		TFRUB	0	0
Rv2388c	E	NE	FP		IPDAB	0	0
Rv1338	E	E	TP		PGMA1	-0.133798	-0.133798
Rv3545c	NE	NE	TN		FUCAC	0	9.81914e-06
Rv1611	NE	E	FN		PPM1	0.047107	0.0471071
Rv1207	NE	NE	TN		TESA7	0.000205185	0.000205185
Rv0570	NE	NE	TN		TESA6	0.00292388	0.00292389
Rv1981c	NE	NE	TN		TESA5	0.00169278	0.00169278
Rv1345	NE	NE	TN		BO12	0	4.72374e-06
Rv1344	NE	NE	TN		TESA3	5.4716e-05	5.4716e-05
Rv0562	E	E	TP		SNOP	0	1.34331e-05
Rv1857	NE	NE	TN		TESA1	0.000451407	0.000451407
Rv1858	NE	NE	TN		A6RP	0	2.28852e-06
Rv1859	NE	NE	TN		EPIA2	0.0205185	0.0205185
Rv1130	NE	E	FN		EPIA1	0.0205185	0.0205185
Rv1383	E	E	TP		PIMB	0	0.00735246
Rv1384	E	E	TP		PFKA	2.69675	2.69682
Rv3341	NE	E	FN		TRIFL	0.030006	0.0300083
Rv1373	NE	NE	TN		HADA19	0.0271374	0.0271374
Rv2267c	NE	NE	TN		ENTC	0.0108591	0.0108591
Rv3529c	NE	NE	TN		PAPA2	0.0054716	0.0054716
Rv2754c	NE	E	FN		FUM	0.161222	0.166381
Rv2436	NE	NE	TN		FADD263	0.00189796	0.00189796
Rv2220	NE	E	FN		FPRA	36.693	95.1075
Rv2222c	NE	NE	TN		COBO	0	0
Rv1878	NE	NE	TN		FADD262	0.00323166	0.00323166
Rv2860c	NE	NE	TN		TCOIIA	0	1.61198e-05
Rv1607	NE	NE	TN		IDI	-0.888024	999.112
Rv3809c	E	E	TP		TCOIIB	0	1.61198e-05
Rv2900c	NE	NE	TN		PYKA	0	5.15462
Rv1257c	NE	NE	TN		MEND2	0.0100883	0.0100883
Rv3634c	NE	E	FN		DEVB	0	9.43596e-05
Rv0501	NE	NE	TN		MACOA	0	1.11171e-05
Rv0536	NE	NE	TN		PSTS1B	0	3.09995e-05
Rv3859c	NE	E	FN		PSTS1A	0	3.35828e-05
Rv3858c	NE	E	FN		KSH	0	0
Rv0255c	NE	NE	TN		GND2	0	9.43596e-05
Rv2453c	NE	NE	TN		CTPD2	0	1.61198e-05
Rv0392c	NE	NE	TN		CTPD1	0	1.61198e-05
Rv1854c	NE	E	FN		PTHIO1	0.000451407	0.000451407
Rv1704c	NE	NE	TN		MMUM	0	1.07465e-05
Rv0994	NE	NE	TN		2PPLA	0	0
Rv0438c	NE	NE	TN		TGSN	0	0
Rv2780	NE	NE	TN		CYSH	0	1.59207e-05
Rv2584c	NE	NE	TN		ACAL	0	0.00128958
Rv0753c	NE	NE	TN		LEUC2	-0.127588	-0.127523
Rv3302c	NE	E	FN		LEUC1	-0.127588	-0.127523
Rv2249c	NE	NE	TN		TCYSB	0	1.61198e-05
Rv0650	NE	NE	TN		PTHIO5	0.0013679	0.0013679
Rv0751c	NE	NE	TN		MBTA1	0.000256823	0.000256823
Rv0437c	E	NE	FP		HADA21	0.0135687	0.0135687
Rv3560c	NE	E	FN		FAS29	0.37029	0.370437
Rv2321c	NE	NE	TN		INHA4	0	0.213544
Rv2322c	NE	NE	TN		INHA5	0	0.156799
Rv0808	E	E	TP		INHA6	0.0504413	0.0504743
Rv1652	NE	E	FN		INHA7	0.0504413	0.0504413
Rv2713	NE	NE	TN		INHA1	0	0.217722
Rv0155	NE	NE	TN		INHA2	0.0566752	0.27443
Rv0157	NE	NE	TN		INHA3	0	0.215948
Rv1659	NE	E	FN		PIMA	0.00940431	0.00940431
Rv2935	E	NE	FP		VIUB	0.00068395	0.00068395
Rv2504c	NE	NE	TN		FADD321	0.00731399	0.00731399
Rv2503c	NE	NE	TN		INHA8	0.0504413	0.0504413
Rv0896	NE	E	FN		INHA9	0.0504413	0.0504413
Rv0889c	NE	NE	TN		TH2O	-58.4759	-35.2437
Rv0266c	NE	NE	TN		NAGA1P	0.133798	0.133798
Rv3379c	NE	NE	TN		TMAN	0	0
Rv2682c	NE	E	FN		TCL1	0	1.61198e-05
Rv1288	NE	NE	TN		TCL2	0	1.61198e-05
Rv0519c	NE	NE	TN		PKS33	0.000170987	0.000170987
Rv0774c	NE	NE	TN		PKS32	0.000341975	0.000341975
Rv1436	NE	E	FN		PKS31	8.54937e-05	8.54937e-05
Rv0643c	E	NE	FP		DR1P	0	0
Rv1442	NE	NE	TN		KASB1	0.0566752	0.27443
Rv1449c	E	E	TP		FAS69	0	0.217722
Rv3255c	NE	E	FN		KASB3	0	0.21405
Rv2611c	E	E	TP		KASB2	0	0.215948
Rv3540c	NE	E	FN		KASB5	0.0504413	0.0504743
Rv1601	NE	E	FN		KASB4	0	0.157661
Rv0803	E	E	TP		KASB7	0.0504413	0.0504413
Rv0788	E	E	TP		KASB6	0.0504413	0.0504413
Rv0809	E	E	TP		LEUA	0.127523	0.127588
Rv0956	E	E	TP		KASB8	0.0504413	0.0504413
Rv2335	NE	NE	TN		FAS62	0	0.156799
Rv3276c	NE	E	FN		FAS63	0	0.156799
Rv0772	E	E	TP		FAS64	0	0.156799
Rv2201	NE	E	FN		FAS65	0	0.156799
Rv1380	E	E	TP		FAS66	0	0.213544
Rv1381	E	E	TP		FAS67	0	0.215948
Rv0357c	E	E	TP		ROCE2	0.0286124	0.0286754
Rv2606c	NE	E	FN		GLX2	0	0
Rv2130c	E	E	TP		MGTE2	0	1.61198e-05
Rv2964	NE	NE	TN		HISI	0	4.79695e-06
Rv2155c	E	E	TP		HISH	0	4.79695e-06
Rv3704c	NE	NE	TN		HISG	0	4.79695e-06
Rv2870c	E	E	TP		THEPD	-2.6318e-05	0
Rv2332	NE	NE	TN		HISE	0	4.79695e-06
Rv0573c	NE	NE	TN		HISD	0	4.79695e-06
Rv1559	NE	E	FN		NICT2	0	1.61198e-05
Rv0189c	NE	E	FN		SAMOX	0	2.38959e-06
Rv0771	NE	NE	TN		MTN1	0	0
Rv3823c	E	E	TP		FADE324	0.00766708	0.00766708
Rv0346c	NE	NE	TN		ACCD22	0	3.22395e-05
Rv2127	NE	NE	TN		GCA	0.0205185	0.0205185
Rv0727c	NE	NE	TN		FABD3	-0.285339	0.166631
Rv2483c	NE	NE	TN		ATP	53.2233	53.2235
Rv2182c	NE	E	FN		TPYR	0.99871	1
Rv3319	NE	NE	TN		DGMP	0	1.61198e-05
Rv3316	NE	NE	TN		PTTPDIM	0.00256481	0.00256481
Rv3317	NE	NE	TN		FABG3	0	0.215948
Rv0248c	NE	NE	TN		FABG1	0	0.217722
Rv0249c	NE	NE	TN		FABG6	0.0504413	0.0504743
Rv1553	NE	NE	TN		FABG7	0.0504413	0.0504413
Rv1554	NE	NE	TN		FABG4	0	0.21405
Rv1555	NE	NE	TN		FABG5	0	0.157661
Rv1737c	NE	NE	TN		MMPL72	0.00068395	0.00068395
Rv2329c	NE	NE	TN		MMPL73	0.00256481	0.00256481
Rv0261c	NE	NE	TN		FABG8	0.0504413	0.0504413
Rv0267	NE	NE	TN		MMPL71	0.00068395	0.00068395
Rv1589	NE	E	FN		FAS40	0	0.217722
Rv3214	NE	NE	TN		MMPL74	0.00256481	0.00256481
Rv0489	NE	E	FN		FADD3420	0	8.05988e-06
Rv1133c	NE	E	FN		THRA	0	0.000515834
Rv2833c	NE	NE	TN		SDAA	0	1.27074
Rv2834c	NE	NE	TN		THRC	0	3.14532e-05
Rv2835c	NE	NE	TN		THRB	0	3.14532e-05
Rv1001	NE	NE	TN		MUTA	-1000	-0.350331
Rv2156c	E	E	TP		COBL	0	0
Rv2225	NE	E	FN		PPSD3	0.00189796	0.00189796
Rv3602c	NE	E	FN		PHBADB	0	0
Rv0410c	NE	E	FN		PPSD1	0.000506123	0.000506123
Rv2573	NE	NE	TN		PHBADC	0	0
Rv1391	E	E	TP		PAPA1	0.0054716	0.0054716
Rv3206c	E	E	TP		FAS70	0.152599	0.370437
Rv0234c	NE	NE	TN		FBPA	0	0
Rv1731	NE	NE	TN		GLUCA	0	1000
Rv0462	NE	E	FN		TCITA	0	1.65331e-05
Rv2482c	NE	NE	TN		ECHA193	0	0
Rv1551	NE	NE	TN		GALU	0	999.828
Rv3303c	NE	NE	TN		PHBADA	0	0
Rv1408	NE	E	FN		TGABAA	0	1.61198e-05
Rv0125	NE	NE	TN		PROZ2	0	1.61198e-05
Rv0334	E	E	TP		GSEALD	0.0163826	0.0164148
Rv3464	NE	E	FN		GALK	0	0
Rv3784	NE	NE	TN		TAD	-1.61198e-05	0
Rv2124c	NE	NE	TN		GPSA	-1.33889	-1.33878
Rv3145	NE	NE	TN		GLYA1	-0.349967	-0.347388
Rv3146	NE	NE	TN		RIBA1	0	4.57704e-06
Rv3147	NE	NE	TN		RIBA2	0	2.28852e-06
Rv3149	NE	NE	TN		GLYA2	0.00068395	0.000687258
Rv3152	NE	NE	TN		TRXB2	0.0506123	0.0506282
Rv3153	NE	NE	TN		PPSC4	0.000861776	0.000861777
Rv3154	NE	NE	TN		BGLS	0	0
Rv3155	NE	NE	TN		AGPGLCN	0.00145339	0.00145339
Rv3158	NE	NE	TN		XYLB	0	0
Rv1392	E	E	TP		MYCOPP	0.0504413	0.0504413
Rv0409	NE	NE	TN		DEOD7	0.00169375	0.00171724
Rv1159	E	E	TP		NDK8	0.00868812	0.00872036
Rv2205c	NE	NE	TN		ADHC1	-1000	999.001
Rv1850	NE	NE	TN		ADHC2	0	3.22395e-05
Rv1852	NE	NE	TN		HADA13	0.0504413	0.0504413
Rv1609	NE	E	FN		MURG	0.0436018	0.0436018
Rv2583c	E	E	TP		Maintenance	1	1
Rv0013	NE	E	FN		FADE8	0	5.51103e-06
Rv3537	NE	E	FN		TVALA	0	3.39363e-05
Rv1699	E	E	TP		TDA	-1.61198e-05	0
Rv2344c	NE	NE	TN		DEOD2	0	1.61198e-05
Rv3315c	NE	NE	TN		KASB17	0.0431273	0.0431273
Rv2848c	NE	NE	TN		NADE2	0	1.61198e-05
Rv2939	E	NE	FP		FMN	-0.00128958	0
Rv3754	NE	E	FN		MMAA42	0.0135687	0.0135687
Rv2607	NE	NE	TN		LPPG	0	0
Rv3432c	NE	NE	TN		PURB2	0	7.98502e-06
Rv3253c	NE	NE	TN		PURB1	0.0868616	0.0868777
Rv1999c	NE	NE	TN		ETHA	0	0
Rv1979c	NE	NE	TN		ILVB1	0	0.00257916
Rv3075c	NE	NE	TN		COCO2	-11.2977	0
Rv2498c	NE	NE	TN		MOAE1	0.00068395	0.00068395
Rv0118c	NE	NE	TN		MYCO2	0.00590163	0.00590163
Rv1201c	E	E	TP		HEMN1	0.00136421	0.0013679
Rv1595	NE	E	FN		HEMN2	0	3.68452e-06
Rv0957	NE	E	FN		MBTI	0.000770811	0.000770812
Rv2070c	NE	NE	TN		ROCE3	0	1.61198e-05
Rv0533c	NE	NE	TN		MURI	0.0436018	0.0436325
Rv0535	E	NE	FP		CYP1	0	0
Rv1872c	NE	NE	TN		TRPC	0	3.98019e-06
Rv0694	NE	NE	TN		RMLC	0	1000
Rv0391	NE	E	FN		TFOL	-3.30803e-06	0
Rv0322	NE	NE	TN		5OPRO	0	1.61198e-05
Rv0137c	NE	NE	TN		FOLP2	0	1.61198e-05
Rv0183	NE	NE	TN		TTRE	0.99999	1
Rv2854	NE	NE	TN		NRDZ1	0.00872036	0.00872036
Rv3199c	NE	NE	TN		BiomassGrowth	0.854937	0.854937
Rv3817	NE	NE	TN		OHSER	0	3.10742e-05
Rv1475c	NE	E	FN		BO9	8.54937e-05	9.18778e-05
Rv2764c	NE	E	FN		BO8	0	9.3357e-05
Rv2178c	E	E	TP		PROP	0	4.92835e-06
Rv2048c	E	E	TP		TLAAA	-3.22395e-05	0
Rv0092	NE	NE	TN		CYCLY1	0	0
Rv0103c	NE	NE	TN		NIRB1	0	19.4638
Rv2981c	E	E	TP		BO1	0	3.30662e-05
Rv2454c	NE	E	FN		PRE6X	0	0
Rv2455c	NE	E	FN		BO3	0	3.30662e-05
Rv0382c	E	E	TP		BO2	0	3.30662e-05
Rv1692	NE	NE	TN		BO5	0	3.30662e-05
Rv2946c	E	NE	FP		BO4	0	3.30663e-05
Rv2947c	E	NE	FP		BO7	0	9.57285e-05
Rv2538c	E	E	TP		BO6	0	3.30662e-05
Rv3523	NE	NE	TN		FADD281	0	0.234286
Rv3522	NE	NE	TN		FADD283	0	0.234286
Rv3628	E	E	TP		PDIMA	0.00256481	0.00256481
Rv3825c	E	NE	FP		HIPB	0	0
Rv1346	E	NE	FP		GRCC1	0.0100883	0.0100883
Rv3032	NE	E	FN		INHA18	0.0431273	0.0431273
Rv1212c	NE	NE	TN		HIPA	0	0
Rv1127c	NE	E	FN		INHA16	0.0504413	0.0504413
Rv2065	NE	NE	TN		INHA17	0.0504413	0.0504413
Rv0908	NE	NE	TN		FADE323	0.00660781	0.00660781
Rv1997	NE	NE	TN		INHA15	0.0504413	0.0504413
Rv1992c	NE	NE	TN		FADE325	0.00590163	0.00590163
Rv0969	NE	NE	TN		MODA2	0	1.61198e-05
Rv2059	NE	NE	TN		MODA1	0	1.61198e-05
Rv2061c	NE	NE	TN		INHA11	0.0504413	0.0504413
Rv2540c	E	E	TP		BKDC2	0.000760992	0.000770812
Rv2537c	E	E	TP		PRPD	0	999.65
Rv3227	E	E	TP		BKDC1	0	1.11171e-05
Rv3290c	NE	NE	TN		CARA	0.0811335	0.0811443
					METX	0	0.000515832
					MEND1	0.0100883	0.0100883
					FOR	0	0
					TGLYCO	-0.000687258	-0.00065977
					TRESU	0.0054716	0.0054716
					ALDC	0	3.22395e-05
					CTFPP	0.0802786	0.0802786
					HOA	0	3.22395e-05
					TFRUA	0	0
					GMK2	-999.938	1000
					TILEA	0.0523078	0.0549031
					TILEB	0	1.61198e-05
					CHOLCOA	0	0
					TTHRB	0	1.61198e-05
					GMK3	0	1.61198e-05
					TTHRA	0.0791371	0.0817477
					CTPI1	0	1.61198e-05
					CTPI2	0	1.61198e-05
					THYX	-999.991	1000
					RBSK	0.956267	0.956345
					HADA8	0.0504413	0.0504413
					GLN	0	3.22395e-05
					CHAA	0	0
					DRFA	0	1000
					HADA9	0.0504413	0.0504413
					GLF	0.0436018	0.0436018
					FABG21	0.0135687	0.0135687
					FABG20	0.0201765	0.0201765
					SIRA1	5.96557	19.4638
					MMAA41	0.00660781	0.00660781
					TINS	0.999988	1
					FDHF	0	0.00257916
					GLX	0	2.41796e-05
					GALE	0.0436018	0.0436018
					GLT	0.814003	999.612
					ECHA191	0	0
					DCTA3B	0	0.000644791
					COBQ1	0	0
					DCTA3A	0	1.65331e-05
					NADE1	0	1.61198e-05
					MOBA	0	0
					PTGLCN	0.0436018	0.0436018
					TPPCH	0.912868	0.912933
					FAS11	0.371145	0.371292
					FAS10	0.371145	0.371292
					FAS13	0.371145	0.371292
					FAS12	0.371145	0.371292
					FAS15	0.371145	0.371292
					TPNTO	0.0168268	0.0168423
					TKA	0	1.61198e-05
					PTTDIM	0.00068395	0.00068395
					FAS19	0.371145	0.371292
					FAS18	0.371145	0.371292
					DAGD	0.0390342	0.0390476
					NDH	0	2.41796e-05
					CYCA4	0.997421	1
					CYCA5	0.99871	1
					MOEA1	0	0
					CYCA1	-0.00128958	0
					CYCA2	0	3.30662e-05
					ALD	0.315439	0.316761
					ARGJ	0	0.00064479
					FBIC	0	0
					APT	0	3.22395e-05
					MMSA	0	1.63238e-05
					PPGK2	0	1000
					GLPD2	0	2.41796e-05
					PPGK1	0	1000
					MMSB	0	1.63238e-05
					PSD	0.00307777	0.00307777
					FADE30	0	0
					ROCD	0	0.0790301
					PURF	0.00068395	0.000691935
					DFRA4	-1000	1000
					PTA1	-0.00128958	3.30662e-05
					PPSA4	0	0.157661
					FADD3417	0	1.46543e-05
					FABD9	0	3.30662e-05
					FABD8	-0.0504743	0.106357
					MCE4A	0	0
					FOLD1	-0.00137476	0.00121126
					PPSA2	0.00323166	0.00323166
					PPSA3	0	0.21405
					FRGLC	-2.30778	997.959
					ARGF	0	1.07465e-05
					ILVC1	0	0.00257916
					ARGC	0	0.00064479
					MTHF2	-1000	999.843
					FABD5	-0.161838	0.0559162
					FABD4	-1.81631e-05	3.30662e-05
					TPHE	0.0366708	0.0366768
					STHA	-1000	1000
					HADA18	0.0431273	0.0431273
					ARGH	0	1.61198e-05
					THEXD	-0.15619	-0.156123
					CYP3	0	0
					MGTE1	0	1.61198e-05
					TO2	20	20
					PPSD2	0.000861776	0.000861777
					CYP2	0	0
					PPSE7	0.000205185	0.000205185
					COB4	0	0
					SCO	0	0
					COB3	0	0
					PTHIO4	8.2074e-05	8.2074e-05
					GLTA2	0.752748	0.757906
					OPLA	0	1.61198e-05
					DXS2	0.980442	0.980442
					OSB	0.0100883	0.0100883
					TMMYCO	0.0252206	0.0252207
					FADD29	0	1.17235e-05
					TGLUB	0	3.07043e-05
					GAP	6.26399	6.26414
					MMAA31	0.00660781	0.00660781
					FADD3412	0	1.84227e-05
					TDPMA	0	1.61198e-05
					TMLTB	0	1.61198e-05
					TMLTA	0	1.61198e-05
					RIBF1	0	3.22396e-05
					FAS61	0	0.156799
					PROZ3	0	1.61198e-05
					BISC	0	0
					PROZ1	0	0.0790301
					USPA2	0	1.61198e-05
					DEOD4	-1.00002	-0.999988
					DEOD5	0	0
					DEOD6	0	3.22395e-05
					THEXN	-4.63878e-06	0
					TGLUA	0	3.39363e-05
					TKT2	0.528095	0.528142
					DEOD3	0.00466991	0.00470952
					T9HED	-1.46543e-05	0
					FADD3413	0	1.44897e-05
					TPEND	-0.078102	-0.0780598
					DEOD8	-0.00171724	-0.00169375
					MANA	-998.21	2.05711
					ACPIM1B	0.00205185	0.00940431
					PPSC3	0.000506123	0.000506123
					PRCOA1	0	0
					HISB2	0	4.79695e-06
					FOLB4	0	0
					GLPX	0	3.22395e-05
					HISB1	0	4.79695e-06
					HEMT	0	1.07465e-05
					TDEC	-6.38408e-06	0
					PURL	0.00068395	0.000691935
					PURM	0.00068395	0.000691935
					PURN	0.00068395	0.000691935
					CYSE	0	0.00128958
					CGMP2	0	1.61198e-05
					CGMP1	0	1.61198e-05
					PURK	0	7.98502e-06
					PURD	0.00068395	0.000691935
					ASNB	0	3.14532e-05
					PYRB	0.0811335	0.0811443
					PYRC	0.0811335	0.0811443
					DFRA3	-1000	1000
					PURA	0.0868616	0.0868777
					DFRA1	-1000	1000
					PYRI5P	-1.34331e-05	0
					TMETB	0	1.61198e-05
					CYSS	0.0111997	0.0111997
					ACPIM1A	0	0.00735246
					TMETA	0.0247788	0.0299371
					PURU	-0.00205871	0.000527312
					FADE281	0	0
					MAN6P	-998.109	2.15799
					HADA17	0.0504413	0.0504413
					HADA12	0.0504413	0.0504413
					TORNA	0.00234749	0.0820224
					HADA10	0.0504413	0.0504413
					HADA11	0.0504413	0.0504413
					HADA16	0.0504413	0.0504413
					RIBFL	-0.0300083	-0.029976
					HADA14	0.0504413	0.0504413
					HADA15	0.0504413	0.0504413
					MAS12	0.000649752	0.000649752
					MURD	0.0436018	0.0436018
					MAS10	0.0012995	0.0012995
					MAS11	0.000649752	0.000649752
					GSHA	0	1.61198e-05
					TORNB	0	1.61198e-05
					DES13	0.00660781	0.00660781
					DES12	0.0159899	0.0159899
					DXR	0.979758	0.979758
					BKDC	0	1.63238e-05
					MEZ	-999.839	4.27575
					FAS55	0	0.213544
					FAS54	0	0.215948
					FAS57	0	0.213544
					NACN	0	1.07465e-05
					FAS51	0	0.215948
					FAS50	0	0.215948
					FAS53	0	0.215948
					FAS52	0	0.215948
					MTN2	0	0
					TACAL	-0.00128958	0
					FAS59	0	0.213544
					FAS58	0	0.213544
					ILVA	0	0.00257915
					HCYS	0	1.272
					ILVD2	0.244906	0.244972
					ILVD1	0	0.00257916
					OELAC	0	0
					MMPL8	0.0054716	0.0054716
					TGL	0.999969	1
					TASPA	0	3.30662e-05
					TASPB	0	3.14532e-05
					MMAA32	0.00766708	0.00766708
					FPP	0.0917347	0.0917348
					THISA	0.0293195	0.0293405
					FUCA	0	0
					PLSC1	0	0.000153521
					TKT1	0.512106	0.512153
					FABG14	0.0504413	0.0504413
					FABG15	0.0504413	0.0504413
					FABG16	0.0504413	0.0504413
					SDHA	0.155494	0.160653
					FABG10	0.0504413	0.0504413
					FABG11	0.0504413	0.0504413
					FABG12	0.0504413	0.0504413
					FABG13	0.0504413	0.0504413
					ARGA	0	0
					BIOD	0	2.38959e-06
					NARK	-9.73189	0
					BIOA	0	2.38959e-06
					FABG19	0.0271374	0.0271374
					TDIN	-0.00171724	-0.00169375
					BIOB	0	2.38959e-06
					GPM2	6.26399	6.26414
					METE	-999.843	1000
					IDSA12	0.0100883	0.0100883
					UGPC1	0	1.61198e-05
					UGPC2	0	1.61198e-05
					THF	-999.843	1000
					PPSD4	0.00323166	0.00323166
					AROK	0.0159887	0.0159947
					PPSE8	0.000307777	0.000307777
					HEMF2	0.0013679	0.0013679
					FADD282	0	1.84226e-05
					TPROP	0	0
					PPSE1	0.000451407	0.000451407
					PPSE2	0.000779703	0.000779703
					PPSE3	5.4716e-05	5.4716e-05
					PPSE4	8.2074e-05	8.2074e-05
					PPSE5	0.00169278	0.00169278
					PPSE6	0.00292388	0.00292389
					FADD284	0	1.84226e-05
					ARCA	0	3.22395e-05
					FOLC1	0	0
					METC	0	0.000515832
					TFE2	0.0041037	0.0041037
					TUREA	0	0
					TSUC	0	0
					DUT	0.00872036	0.00872036
					INHA19	0.0271374	0.0271374
					MRAY	0.0436018	0.0436018
					PANB	0	1.54441e-05
					PANC	0	1.54441e-05
					PKNG	0	1.61198e-05
					TESA4	8.2074e-05	8.2074e-05
					5ALEV	0	3.22395e-05
					PANT	0	1.54441e-05
					DFP1	0.0168423	0.0168423
					MOEB1	0.0013679	0.0013679
					INHA14	0.0504413	0.0504413
					GABD	-0.00064479	3.22395e-05
					LPDC1	5.7308	5.73596
					PLSB21	0	3.96435e-05
					PLSB22	0.000823597	0.000826513
					LPDC2	0.514269	0.516848
					RPE	1.0402	1.04029
					PEPA	0	1000
					MYCOE	0.0504413	0.0504413
					FADD3414	0	1.81631e-05
					DFP2	0.0168423	0.0168423
					ACYP	0	0.00128958
					RMLA	0.00145339	0.00145339
					RMLB	0.00145339	0.00145339
					METH	-999.843	1000
					FADD5	0	8.05989e-06
					FADD4	0	8.05989e-06
					FADD7	0	8.05988e-06
					FAS56	0	0.213544
					NUO	39.9175	39.9176
					METK	0.164231	0.164242
					FADD3	0	0
					ACKA1	0	0
					PIME1	0.00205185	0.00205185
					CMK3	0	1.61198e-05
					3PG	0	3.22395e-05
					PIME2	0.00205185	0.00205185
					RIBH	0	4.57704e-06
					FADD8	0	1.02347e-05
					PROZ4	0.912868	0.912933
					UREC	0	0
					TRPE	0	5.97951e-06
					RELA	0.00068395	0.000694696
					TRPG	0	5.97951e-06
					TRPD	0	3.98019e-06
					KSTD	0	0
					PYRG1	0	0.030981
					PYRG2	0	0.030981
					PTA2	0	9.85669e-06
					DCTA2A	0	1.65331e-05
					ANSP2B	0	1.61198e-05
					ANSP2A	0.0299768	0.0300414
					XAN	0	3.22395e-05
					FADA	0	1.11171e-05
					MTHF1	0.15695	0.162108
					FAS60	0	0.156799
					THISB	0	1.61198e-05
					DGT	0	0
					TNO	0	0
					CDD	0	0
					COBB	0	0
					PAPA52	0.00512962	0.00512962
					TURA	-1.07465e-05	0
					PAPA51	0.0013679	0.0013679
					TYRA	0	5.95191e-06
					CMK2	-998.975	1000
					PDXH1	-1.34331e-05	0
					PDXH2	0	0
					GADB	0	3.22395e-05
					FADD3419	0	1.46543e-05
					ROCE1B	0	1.61198e-05
					ROCE1A	0.0981387	0.098179
					THIA	0	0
					CITE	0	0.00128958
					FABD6	-0.21405	0.00193103
					OXCA	0	0
					SAOPIM	0.0436018	0.0436325
					NADB2	0	2.41796e-05
					PURH1	0	7.98502e-06
					COBK	0	0
					PURH2	0	7.98502e-06
					NADB1	0	3.30662e-05
					FABH	0	0.217722
					PNP	0.00299228	0.00299228
					LIDD2	-0.00128958	0
					CADA	0	0.971388
					METZ	0	3.10742e-05
					RPIB	-1.04024	-1.0402
					TTRP	0.0186336	0.0186376
					TGN	0	0
					UDGA	0	0
					FOLP1	0.00066783	0.000687258
					MSRA	0	0
					ACCD23	0.133177	1000
					ACCD21	0	999.867
					MAGD	0.0390342	0.0390476
					NRDZ2	0.00868812	0.00872036
					NUDC	0	1.61198e-05
					COBN	0	0
					NAGA	0	0
					COB2	0	0
					COB1	0	0
					CHOLP	-0.912933	-0.912868
					ACN3	0	999.65
					COB5	0	0
					DEOD1	0.0246061	0.0246222
					ROCA	0	3.39363e-05
					ACN2	1.75275	1.75791
					TNAC	0.0246168	0.0246222
					THYA	-999.991	1000
					TCO	-11.2977	0
					AROG	0.0159887	0.0159947
					OPP	0.0100883	0.0100883
					PKS121	8.54937e-05	8.54937e-05
					PKS122	8.54937e-05	8.54937e-05
					ACN1	1.75275	1.75791
					ADK	0.983829	0.983909
					CTPA1	0	1.61198e-05
					CTPA2	0	1.61198e-05
					KGD1	0	3.22395e-05
					DDLA	0.0436018	0.0436018
					KGD2	-1.42987	-1.42471
					PYRE	0.0811335	0.0811443
					TTETD	-1.02348e-05	0
					TBIOT	-2.38959e-06	0
					GL	0	3.22395e-05
					FADD222	0.00323166	0.00323166
					TTETC	-0.0748636	-0.074819
					AROB	0.0159887	0.0159947
					CYCA3	0	3.14532e-05
					FADD17	0	0
					FADD221	0.00189796	0.00189796
					IDSA11	0.0100883	0.0100883
					FADE51	0	0
					FADE52	0	0
					PPA	3.23488	1000
					TPABA	0.00067797	0.000687258
					ACPM	0.00179537	0.00179537
					PKS2	0.0218864	0.0218864
					MBTN	0.000256823	0.000256823
					AMYL2	-999.583	997.01
					TNOND	-0.0781015	-0.0780593
					ACKA2	0	3.30662e-05
					MBTG	0.00154162	0.00154162
					FADD3416	0	0.234286
					COBC	0	0
					TDODN	-7.86331e-06	0
					NAGDPP	0.00145339	0.00145339
					COBG	0	0
					PPDK	0	3.22395e-05
					HADA20	0.0201765	0.0201765
					COBH	0	0
					TNA2	0	1.61198e-05
					TMNA	0	3.22395e-05
					TMNB	0	3.22396e-05
					TNA1	0	1.61198e-05
					ASPC	0	999.713
					AROF	0.0159887	0.0159947
					AROE	0.0159887	0.0159947
					AROD	0.0159887	0.0159947
					AMYL1	-0.0436125	999.784
					AROA	0.0159887	0.0159947
					COBT	0	0
					PPTHIO3	0.000205185	0.000205185
					PSSA	0.00307777	0.00307777
					TFOR	-0.00257916	0
					FRMAN	-997.959	2.30778
					LAT	0	3.22395e-05
					PGMA3	0.970643	0.970708
					PLSC2	0.00278884	0.00281014
					EX_4HBENZALC[e]	0.00068395	0.00068395
					EX_9HEXADECENOATE[e]	0	1.46543e-05
					EX_9OCTADECENOATE[e]	-1.81631e-05	1.44897e-05
					EX_ACAL[e]	0	0.00128958
					EX_AC[e]	0.0111666	0.0124893
					EX_ADN[e]	0	6.84733e-06
					EX_AD[e]	0	1.61198e-05
					EX_AKG[e]	0	0.000644791
					EX_ALA[e]	-3.30661e-05	3.14532e-05
					EX_AN[e]	0	5.97951e-06
					EX_ARG[e]	-0.098179	-0.0981387
					EX_ASN[e]	-0.0300414	-0.0299768
					EX_ASP[e]	-3.30662e-05	3.14532e-05
					EX_BIOTIN[e]	0	2.38959e-06
					EX_CADA[e]	0	0.971388
					EX_CA[e]	0	0
					EX_CD[e]	0	0
					EX_CELB[e]	0	0
					EX_CHOLESTEROL[e]	0	0
					EX_CHOL[e]	0.912868	0.912933
					EX_CITR[e]	0	3.22395e-05
					EX_CIT[e]	-1	-0.999968
					EX_CL[e]	0	0
					EX_CO2[e]	0	11.2977
					EX_COBCO[e]	0	0
					EX_COII[e]	0	0
					EX_CO[e]	0	11.2977
					EX_CU[e]	0	0
					EX_CYS[e]	-0.0490022	-0.0438439
					EX_DALA[e]	0	0.00128958
					EX_DAPIM[e]	0	1.05703e-05
					EX_DA[e]	0	1.61198e-05
					EX_DECANOATE[e]	0	6.38406e-06
					EX_DGLU[e]	0	3.07043e-05
					EX_DIN[e]	0.00169375	0.00171724
					EX_DODECANOATE[e]	0	7.8633e-06
					EX_EICOSANOATE[e]	0.0780517	0.0780952
					EX_ETH[e]	-1	-0.99871
					EX_FE2[e]	-0.0041037	-0.0041037
					EX_FE3[e]	-0.00068395	-0.00068395
					EX_FOL[e]	0	3.30803e-06
					EX_FOR[e]	0	0.00257916
					EX_FRU[e]	0	0
					EX_FUM[e]	0	3.30662e-05
					EX_G3P[e]	0	1.56124e-05
					EX_GABA[e]	0	0.00064479
					EX_GL3P[e]	0	1.05186e-05
					EX_GLAC[e]	0	0
					EX_GLC[e]	-1	-0.999969
					EX_GLN[e]	-3.39363e-05	3.07043e-05
					EX_GLU[e]	-3.39363e-05	3.07043e-05
					EX_GLYCOLATE[e]	0.00065977	0.000687258
					EX_GLY[e]	-1	-0.997421
					EX_GL[e]	-1	-0.999969
					EX_GN[e]	0	0
					EX_GSN[e]	0	0
					EX_H2O[e]	35.2437	58.4759
					EX_HEPTADECANOATE[e]	0	2.6318e-05
					EX_HEXACOSANOATE[e]	0.0780501	0.0780952
					EX_HEXADECANOATE[e]	0.156123	0.15619
					EX_HEXANOATE[e]	0	4.63879e-06
					EX_HIA[e]	0	0
					EX_HIS[e]	-0.0293244	-0.0293195
					EX_HYXN[e]	0.857808	0.857832
					EX_H[e]	-96.0409	-37.6264
					EX_Hr[e]	0	9.67185e-05
					EX_ILE[e]	-0.0548981	-0.0523078
					EX_INS[e]	-1	-0.999988
					EX_K[e]	0	0
					EX_LAAA[e]	0	3.22395e-05
					EX_LAC[e]	0	0.00128958
					EX_LEU[e]	-3.48535e-05	2.99902e-05
					EX_LLAC[e]	0	0.00128958
					EX_LYS[e]	-1	-0.0286124
					EX_MAL[e]	0	3.14532e-05
					EX_MAN[e]	0	0
					EX_MET[e]	-0.0299371	-0.0247788
					EX_MG[e]	0	0
					EX_MLT[e]	0	6.32148e-06
					EX_MN[e]	0	0
					EX_MOLYBDATE[e]	0	0
					EX_NAC[e]	-0.0246222	-0.0246168
					EX_NA[e]	0	0
					EX_NH3[e]	-9.59147	0.224567
					EX_NI[e]	0	0
					EX_NO2[e]	0	9.73189
					EX_NO3[e]	0	0
					EX_NONADECANOATE[e]	0.0780593	0.0781015
					EX_NO[e]	0	0
					EX_O2[e]	-20	-20
					EX_ORN[e]	-0.0820224	-0.00234749
					EX_PABA[e]	-0.000687258	-0.00067797
					EX_PENTADECANOATE[e]	0.0780598	0.078102
					EX_PHE[e]	-0.0366768	-0.0366708
					EX_PHOSPHATIDYLCHOLINE[e]	-0.912933	-0.912868
					EX_PI[e]	-3.35828e-05	3.09995e-05
					EX_PNTO[e]	-0.0168423	-0.0168268
					EX_PROPANOATE[e]	0	0
					EX_PRO[e]	-0.0790301	1.61198e-05
					EX_PYRI[e]	0	1.34331e-05
					EX_PYR[e]	-1	-0.99871
					EX_RIBFLAV[e]	-0.0300083	-0.030006
					EX_RIB[e]	-1	-0.999954
					EX_SER[e]	-1	-0.99871
					EX_SLF[e]	-0.00548752	-0.0054716
					EX_SUCC[e]	0.999967	1.00064
					EX_SUC[e]	0	0
					EX_TAG[e]	0.461502	0.461598
					EX_TETRACOSANOATE[e]	0.074819	0.0748636
					EX_TETRADECANOATE[e]	0	1.02348e-05
					EX_THR[e]	-0.0817477	-0.0791371
					EX_TRE[e]	-1	-0.99999
					EX_TRP[e]	-0.0186376	-0.0186336
					EX_TYR[e]	-0.0270258	-0.0270101
					EX_URA[e]	0	1.07465e-05
					EX_UREA[e]	0	0
					EX_VAL[e]	-3.39363e-05	3.07043e-05
					EX_XAN[e]	0	0
					EX_ZN[e]	0	0

## Sheet: iCG760
Vector_LocusNames	InsilicoEssential	ExperimentalEssential	Confusion_Matrix		Rxns	FVAmin	FVAmax
Rv0013	NE	E	FN		R1	0	6.59178
Rv0032	NE	NE	TN		R2	-1000	1000
Rv0035	NE	NE	TN		R3	-1000	1000
Rv0046c	NE	E	FN		R4	0	31.3716
Rv0066c	NE	E	FN		R5	0	6.59178
Rv0069c	NE	NE	TN		R6	0	6.59178
Rv0070c	NE	NE	TN		R7	0.999465	414.911
Rv0098	NE	NE	TN		R8	0	0
Rv0099	NE	NE	TN		R9	0	0
Rv0119	NE	E	FN		R10	0	0
Rv0129c	E	NE	FP		R11	-0.0863626	-0.0863626
Rv0130	NE	NE	TN		R12	-0.0863626	-0.0863626
Rv0131c	NE	NE	TN		R13	0.0863626	0.0863626
Rv0154c	NE	NE	TN		R14	0.0536537	0.0536537
Rv0155	NE	NE	TN		R15	0	0
Rv0157	NE	NE	TN		R16	0	0
Rv0162c	NE	NE	TN		R17	0	0
Rv0166	NE	NE	TN		R18	0	0
Rv0183	NE	NE	TN		R19	0	0
Rv0189c	NE	E	FN		R20	0.0370074	0.0370074
Rv0194	NE	NE	TN		R21	0.0370074	236.558
Rv0211	NE	E	FN		R22	0.0139229	0.0139229
Rv0214	NE	NE	TN		R23	0.0139229	0.0139229
Rv0215c	NE	NE	TN		R24	0	151.162
Rv0217c	NE	NE	TN		R25	0	0
Rv0220	NE	NE	TN		R26	0	0
Rv0222	NE	NE	TN		R27	0	236.521
Rv0231	NE	NE	TN		R28	0	237.54
Rv0234c	NE	NE	TN		R29	0	237.54
Rv0242c	NE	NE	TN		R30	-237.54	-0.036699
Rv0243	NE	NE	TN		R31	0	237.503
Rv0254c	NE	NE	TN		R32	0	0.0481497
Rv0255c	NE	NE	TN		R33	0	303.323
Rv0270	NE	NE	TN		R34	0	237.54
Rv0271c	NE	NE	TN		R35	0	303.323
Rv0275c	NE	NE	TN		R36	0	237.54
Rv0295c	NE	NE	TN		R37	-1000	1000
Rv0321	NE	NE	TN		R38	0.038241	236.559
Rv0334	E	E	TP		R39	-1000	1000
Rv0337c	NE	E	FN		R40	-1000	1000
Rv0357c	E	E	TP		R41	0	413.911
Rv0363c	NE	E	FN		R42	0	413.911
Rv0382c	E	E	TP		R43	0.805953	414.717
Rv0392c	NE	NE	TN		R44	-3.80631	-0.805953
Rv0400c	NE	NE	TN		R45	-6.43124	0.160894
Rv0404	NE	E	FN		R46	-11.3596	-2.5175
Rv0409	NE	NE	TN		R48	-11.3596	-2.5175
Rv0410c	NE	E	FN		R49	-244.664	-8.12989
Rv0411c	NE	E	FN		R50	-244.664	-8.12989
Rv0414c	E	E	TP		R51	0	551.881
Rv0417	E	E	TP		R52	0	0.000356352
Rv0422c	E	E	TP		R53	0	0.000356352
Rv0423c	E	E	TP		R54	1.79287	10.0961
Rv0437c	E	NE	FP		R55	0	414.679
Rv0438c	NE	NE	TN		R56	0	2.71587
Rv0456c	NE	NE	TN		R57	0	2.71587
Rv0458	NE	NE	TN		R58	0	2.71587
Rv0462	NE	E	FN		R61	0	4.49661
Rv0467	NE	E	FN		R63	-11.4657	551.881
Rv0468	NE	NE	TN		R64	5.91415	248.973
Rv0478	NE	NE	TN		R65	-538.319	251.688
Rv0482	E	E	TP		R66	0	415.679
Rv0486	NE	E	FN		R67	0	236.734
Rv0489	NE	E	FN		R68	0	1.00053
Rv0500	NE	E	FN		R69	0	559.202
Rv0501	NE	NE	TN		R70	0	0
Rv0503c	E	NE	FP		R71	-3.56464e-08	0
Rv0509	E	E	TP		R72	0	551.881
Rv0510	E	E	TP		R73	-1000	1000
Rv0511	E	E	TP		R74	-1000	1000
Rv0512	E	E	TP		R75	0	414.285
Rv0519c	E	NE	FP		R76	-237.9	414.285
Rv0524	E	E	TP		R77	0	414.679
Rv0533c	E	NE	FP		R78	0	12.2185
Rv0534c	E	E	TP		R79	0	0
Rv0535	E	NE	FP		R80	0	150.513
Rv0536	NE	NE	TN		R81	0	0
Rv0542c	E	E	TP		R82	2.71305	14.2617
Rv0548c	E	E	TP		R83	2.71305	14.2617
Rv0551c	NE	NE	TN		R84	2.71305	14.2617
Rv0553	E	E	TP		R85	2.71305	14.2617
Rv0555	E	E	TP		R86	0	0
Rv0557	E	NE	FP		R87	0	3.56463e-05
Rv0562	E	E	TP		R88	0	3.56463e-05
Rv0573c	NE	NE	TN		R89	0	3.56463e-05
Rv0618	NE	NE	TN		R90	-3.6307	-3.63032
Rv0619	NE	NE	TN		R91	3.59824	3.5986
Rv0620	NE	NE	TN		R92	-412.943	552.849
Rv0632c	NE	NE	TN		R93	0	0.000178176
Rv0642c	E	E	TP		R94	1.81245	1.81264
Rv0643c	E	NE	FP		R95	0	0.000178176
Rv0644c	E	NE	FP		R96	1.81787	1.81806
Rv0645c	E	NE	FP		R97	-1.81264	-1.81245
Rv0646c	NE	NE	TN		R98	0	0.000534528
Rv0649	NE	NE	TN		R99	0	0.000534528
Rv0650	NE	NE	TN		R100	0	152.51
Rv0672	NE	NE	TN		R101	-155.214	550.011
Rv0675	NE	NE	TN		R102	0	2.32789
Rv0694	NE	NE	TN		R103	0	6.28891
Rv0728c	NE	NE	TN		R104	0	0
Rv0751c	NE	NE	TN		R105	0	0
Rv0752c	NE	NE	TN		R106	9.21448	9.21448
Rv0753c	NE	NE	TN		R107	9.21448	9.21448
Rv0761c	NE	NE	TN		R108	0	0.230549
Rv0772	E	E	TP		R109	0	1.06977e-06
Rv0774c	E	NE	FP		R110	0	0
Rv0777	E	E	TP		R111	0	1.06977e-06
Rv0780	NE	E	FN		R112	0	1.06977e-06
Rv0803	E	E	TP		R113	0	0
Rv0808	E	E	TP		R114	0	0
Rv0809	E	E	TP		R119	0	31.3716
Rv0812	NE	E	FN		R120	0	31.3716
Rv0852	NE	NE	TN		R121	0	31.3716
Rv0858c	NE	NE	TN		R122	2.06832	37.2937
Rv0859	NE	NE	TN		R123	-41.9371	-6.29756
Rv0866	NE	NE	TN		R124	0.000852535	0.000852535
Rv0873	NE	NE	TN		R125	3.8666	39.8282
Rv0884c	NE	E	FN		R126	0	39.8283
Rv0889c	NE	NE	TN		R127	0	39.8283
Rv0896	NE	E	FN		R128	182.37	736.669
Rv0904c	NE	NE	TN		R129	1	1
Rv0905	NE	NE	TN		R130	0	445.24
Rv0929	NE	NE	TN		R131	0	593.653
Rv0930	NE	NE	TN		R132	0	303.323
Rv0932c	NE	NE	TN		R133	1.53241e-05	1.85334e-05
Rv0933	NE	NE	TN		R134	0.0319366	15.7177
Rv0934	NE	NE	TN		R135	0	4.49661
Rv0935	NE	NE	TN		R136	0	4.49661
Rv0936	NE	NE	TN		R137	0	4.49661
Rv0946c	NE	E	FN		R138	0	31.3716
Rv0948c	NE	NE	TN		R139	0	6.28891
Rv0951	NE	E	FN		R140	0	6.28891
Rv0952	NE	E	FN		R141	0	6.28891
Rv0956	E	E	TP		R142	0	414.035
Rv0957	NE	E	FN		R143	0.889582	237.41
Rv0971c	NE	NE	TN		R144	0.999629	415.084
Rv0972c	NE	NE	TN		R145	0	3.5659e-07
Rv0975c	NE	NE	TN		R146	0.000370668	0.000370668
Rv0993	E	E	TP		R147	0.000370668	0.000370668
Rv0994	NE	NE	TN		R148	0	0
Rv1001	NE	NE	TN		R149	-0.854945	3.21921
Rv1011	E	E	TP		R150	0	10.0961
Rv1017c	E	E	TP		R151	0	10.0961
Rv1018c	E	E	TP		R152	0	10.0961
Rv1023	NE	E	FN		R153	0	10.0961
Rv1058	NE	NE	TN		R154	0	10.0961
Rv1070c	NE	NE	TN		R155	0	10.0961
Rv1071c	NE	NE	TN		R156	0.013856	150.527
Rv1074c	NE	NE	TN		R157	-6.68524e-05	6.68523e-05
Rv1076	NE	E	FN		R158	0	6.68523e-05
Rv1077	NE	NE	TN		R159	0	6.68521e-05
Rv1082	NE	NE	TN		R160	0	0
Rv1092c	E	E	TP		R161	0	0
Rv1093	NE	E	FN		R162	0	0
Rv1098c	NE	E	FN		R163	0	0
Rv1104	NE	NE	TN		R164	0	0
Rv1105	NE	NE	TN		R165	0	0
Rv1106c	NE	NE	TN		R166	0	551.881
Rv1110	NE	E	FN		R167	-551.881	0
Rv1121	NE	NE	TN		R168	0	4.0738
Rv1122	NE	E	FN		R169	0	4.0738
Rv1127c	NE	E	FN		R170	0	4.0738
Rv1130	NE	E	FN		R171	0	4.0738
Rv1133c	NE	E	FN		R172	0	4.0738
Rv1141c	NE	NE	TN		R173	0	4.0738
Rv1142c	NE	NE	TN		R174	0	4.0738
Rv1144	NE	NE	TN		R175	0	31.3716
Rv1162	NE	NE	TN		R176	0.0134182	0.0134182
Rv1163	NE	NE	TN		R177	0.966208	237.487
Rv1164	NE	NE	TN		R178	0	6.68522e-08
Rv1170	NE	NE	TN		R179	0	6.68522e-08
Rv1180	NE	NE	TN		R180	0	6.68522e-08
Rv1182	NE	NE	TN		R181	0	1000
Rv1183	NE	E	FN		R182	0	1.93253
Rv1185c	NE	NE	TN		R183	0	12.2185
Rv1188	NE	NE	TN		R184	2.73797	2.85325
Rv1201c	NE	E	FN		R185	6.49901	6.61429
Rv1202	NE	E	FN		R186	2.73797	2.85325
Rv1206	NE	NE	TN		R187	2.73797	2.85325
Rv1207	NE	NE	TN		R188	0	236.521
Rv1223	NE	E	FN		R189	0.000888532	150.793
Rv1248c	NE	E	FN		R190	-1000	1000
Rv1257c	NE	NE	TN		R191	0	0
Rv1285	NE	E	FN		R192	0	0
Rv1286	NE	E	FN		R193	0	0
Rv1288	E	NE	FP		R194	0	0
Rv1293	NE	E	FN		R195	-1000	1000
Rv1294	NE	E	FN		R196	0	413.911
Rv1295	NE	E	FN		R197	-991.43	1000
Rv1296	NE	E	FN		R198	-991.43	1000
Rv1300	NE	E	FN		R199	0	414.084
Rv1304	NE	E	FN		R200	0	414.084
Rv1305	NE	E	FN		R201	0.999629	415.084
Rv1307	NE	E	FN		R202	-0.455579	15.2302
Rv1308	NE	E	FN		R203	0	0
Rv1309	NE	E	FN		R204	0	414.084
Rv1310	NE	E	FN		R205	0	414.084
Rv1315	E	E	TP		R206	0	414.084
Rv1323	NE	NE	TN		R207	0	414.084
Rv1336	NE	NE	TN		R208	0.0623908	0.0623911
Rv1338	E	E	TP		R209	0	236.521
Rv1345	NE	NE	TN		R210	0	236.521
Rv1346	NE	NE	TN		R211	0	0.000356353
Rv1348	NE	E	FN		R212	0	0.000356353
Rv1349	NE	E	FN		R213	0	0.000356353
Rv1380	E	E	TP		R214	-0.868007	-0.868006
Rv1381	E	E	TP		R215	0.911792	12.3774
Rv1383	E	E	TP		R216	0	8.30326
Rv1384	E	E	TP		R217	0	8.30326
Rv1391	E	E	TP		R218	0	8.30326
Rv1392	E	E	TP		R219	-1.79323	2.28093
Rv1399c	NE	NE	TN		R220	0	1.06977e-06
Rv1400c	NE	NE	TN		R221	0	1.06977e-06
Rv1408	NE	E	FN		R222	0	1.06977e-06
Rv1409	NE	E	FN		R223	0	1.06977e-06
Rv1415	NE	E	FN		R224	0	1.06977e-06
Rv1426c	NE	NE	TN		R225	9.34214	258.548
Rv1427c	NE	NE	TN		R226	0	236.521
Rv1436	NE	E	FN		R227	0	11.4656
Rv1437	NE	E	FN		R228	0	11.4656
Rv1438	NE	E	FN		R229	0	11.4656
Rv1445c	NE	NE	TN		R230	0	11.4656
Rv1449c	E	E	TP		R231	0	11.4656
Rv1451	NE	E	FN		R232	0	5.34884e-07
Rv1456c	NE	E	FN		R233	0	2.67442e-07
Rv1464	NE	E	FN		R234	0	5.34884e-07
Rv1467c	NE	NE	TN		R235	0	5.34884e-07
Rv1472	NE	NE	TN		R236	0	5.34884e-07
Rv1475c	NE	E	FN		R237	0.0370074	1
Rv1483	NE	E	FN		R238	0	0.962993
Rv1484	E	E	TP		R239	0	11.4656
Rv1485	E	E	TP		R240	0	11.4656
Rv1492	NE	NE	TN		R241	0	236.548
Rv1493	NE	NE	TN		R242	0	150.513
Rv1497	NE	NE	TN		R243	0	6.68524e-05
Rv1500	E	NE	FP		R244	0	6.68522e-05
Rv1511	NE	NE	TN		R245	-6.68523e-05	0.230616
Rv1512	NE	E	FN		R246	-1.679	-1.52044
Rv1521	NE	NE	TN		R247	5.61239	242.147
Rv1529	NE	NE	TN		R248	5.61239	242.147
Rv1530	NE	NE	TN		R249	5.61239	242.147
Rv1538c	NE	E	FN		R250	0	150.792
Rv1551	NE	NE	TN		R251	0	150.792
Rv1553	NE	NE	TN		R252	0	11.4656
Rv1554	NE	NE	TN		R253	0	11.4656
Rv1555	NE	NE	TN		R254	0	11.4633
Rv1559	NE	E	FN		R255	0	11.4633
Rv1589	NE	E	FN		R256	0	11.4656
Rv1594	NE	E	FN		R257	0	236.521
Rv1595	NE	E	FN		R258	0	1000
Rv1596	NE	E	FN		R259	0.0454262	150.559
Rv1599	NE	E	FN		R260	0.0441659	150.557
Rv1600	NE	E	FN		R261	0	3.56353e-07
Rv1601	NE	E	FN		R262	0	3.56353e-07
Rv1602	NE	E	FN		R263	0	3.56353e-07
Rv1603	NE	E	FN		R264	0	3.56353e-07
Rv1606	NE	E	FN		R265	0	3.56353e-07
Rv1609	NE	E	FN		R266	0	3.56353e-07
Rv1611	NE	E	FN		R267	0	3.56353e-07
Rv1612	NE	E	FN		R268	0	3.56353e-07
Rv1613	NE	E	FN		R269	0	3.56353e-07
Rv1617	NE	E	FN		R270	0.00541175	0.00541281
Rv1622c	E	E	TP		R271	0.00541175	0.00541281
Rv1625c	NE	NE	TN		R272	0.00541175	0.00541281
Rv1631	E	E	TP		R273	0.00541175	0.00541281
Rv1652	NE	E	FN		R274	0.00541175	0.00541281
Rv1655	NE	E	FN		R275	0.00541175	0.00541281
Rv1658	NE	E	FN		R276	0.00541175	0.00541281
Rv1659	NE	E	FN		R277	0	1.0687e-06
Rv1661	NE	E	FN		R278	0	5.34083e-07
Rv1679	NE	NE	TN		R279	0	5.34083e-07
Rv1687c	NE	NE	TN		R280	0	5.34083e-07
Rv1699	E	E	TP		R281	0	5.34083e-07
Rv1712	E	E	TP		R282	0	1.0687e-06
Rv1731	NE	NE	TN		R283	0	1.0687e-06
Rv1736c	NE	NE	TN		R284	-1000	1000
Rv1737c	NE	NE	TN		R285	0	1.0687e-06
Rv1745c	E	NE	FP		R286	-1000	1000
Rv1747	NE	NE	TN		R287	7.37953	559.261
Rv1750c	NE	NE	TN		R288	0.0623908	0.0623908
Rv1755c	NE	NE	TN		R289	0.0623908	0.0623908
Rv1811	NE	NE	TN		R290	0.0623908	0.0623908
Rv1819c	NE	NE	TN		R291	0.0623908	0.0623908
Rv1820	NE	NE	TN		R292	0.0623908	0.0623908
Rv1822	NE	E	FN		R293	0.100632	0.100632
Rv1832	NE	E	FN		R294	0.165562	236.69
Rv1837c	NE	E	FN		R295	0	0.0452837
Rv1843c	E	NE	FP		R296	0	0.0452837
Rv1844c	NE	NE	TN		R297	0.0173042	0.0263886
Rv1850	NE	NE	TN		R299	0.0173042	236.542
Rv1852	NE	NE	TN		R300	0	0.00908432
Rv1854c	NE	E	FN		R301	0.00908432	0.00908432
Rv1862	NE	NE	TN		R302	-31.3625	0.00908432
Rv1872c	NE	NE	TN		R303	0	31.3716
Rv1878	NE	NE	TN		R304	0.00908432	0.00908432
Rv1885c	NE	NE	TN		R305	0.0103179	0.0103179
Rv1886c	E	NE	FP		R306	0.0573532	0.0664376
Rv1900c	NE	NE	TN		R307	0.0837418	0.0837418
Rv1908c	E	E	TP		R308	0	236.521
Rv1912c	NE	NE	TN		R309	0	236.521
Rv1915	NE	NE	TN		R310	0.0527771	0.0527782
Rv1916	NE	NE	TN		R311	0	1000
Rv1923	NE	NE	TN		R312	0	1000
Rv1925	NE	NE	TN		R313	4.60906	4.60906
Rv1933c	NE	NE	TN		R314	4.60906	4.60906
Rv1934c	NE	NE	TN		R315	4.60906	4.60906
Rv1935c	NE	NE	TN		R316	4.60906	4.60906
Rv1940	E	NE	FP		R317	4.60906	4.60906
Rv2002	NE	NE	TN		R318	4.60543	4.60543
Rv2006	NE	E	FN		R319	4.60543	4.60543
Rv2029c	NE	NE	TN		R320	4.60543	4.60543
Rv2043c	NE	NE	TN		R321	4.60543	4.60543
Rv2048c	NE	E	FN		R322	4.60543	4.60543
Rv2051c	E	E	TP		R323	0	236.521
Rv2065	NE	NE	TN		R324	0	236.521
Rv2066	NE	NE	TN		R325	0	236.521
Rv2070c	NE	NE	TN		R326	0	236.521
Rv2071c	NE	NE	TN		R327	0	236.521
Rv2121c	NE	E	FN		R328	-999.936	999.991
Rv2124c	NE	NE	TN		R329	0	0.00908432
Rv2127	NE	NE	TN		R330	0	0.00908432
Rv2130c	NE	E	FN		R332	0.000370668	0.000370668
Rv2139	E	E	TP		R333	0	551.881
Rv2152c	E	E	TP		R334	0	0
Rv2153c	E	E	TP		R335	2	238.521
Rv2155c	E	E	TP		R336	0	0
Rv2156c	E	E	TP		R337	0	236.521
Rv2157c	E	E	TP		R338	-236.52	0.159456
Rv2158c	E	E	TP		R338b	0.000889602	0.159456
Rv2173	NE	NE	TN		R339	-237.521	-1
Rv2178c	E	E	TP		R340	-551.88	0.159826
Rv2182c	NE	E	FN		R341	0	0
Rv2187	NE	NE	TN		R342	0	413.911
Rv2193	NE	E	FN		R343	0	413.911
Rv2194	NE	E	FN		R344	0	236.521
Rv2195	NE	E	FN		R345	0	236.521
Rv2196	NE	E	FN		R346	0	236.521
Rv2200c	NE	E	FN		R347	0	26.5987
Rv2201	NE	E	FN		R348	0	26.5987
Rv2202c	NE	E	FN		R349	6.54192	243.062
Rv2205c	NE	NE	TN		R350	6.54192	243.062
Rv2208	NE	NE	TN		R351	46.5741	599.747
Rv2210c	NE	E	FN		R351b	-551.836	150.559
Rv2211c	NE	E	FN		R352	0.00908432	0.00908432
Rv2215	NE	E	FN		R354	-999.927	1000
Rv2217	E	E	TP		R355	0.0635117	0.0635117
Rv2218	E	E	TP		R356	0.0635117	0.0635117
Rv2220	E	E	TP		R357	-999.927	1000
Rv2225	E	E	TP		R358	-543.336	245.949
Rv2241	NE	E	FN		R359	0.0173042	0.0173042
Rv2244	E	E	TP		R361	0.0173042	236.538
Rv2245	NE	E	FN		R362	0	31.3716
Rv2246	NE	E	FN		R363	0	31.3716
Rv2247	NE	E	FN		R364	0	1.06977e-06
Rv2249c	NE	NE	TN		R365	0	1.06977e-06
Rv2259	NE	NE	TN		R366	-0.0308113	0
Rv2281	NE	NE	TN		R367	0	0.0308113
Rv2284	NE	NE	TN		R368	0	0.0308113
Rv2321c	NE	NE	TN		R369	0	0.0308113
Rv2322c	NE	NE	TN		R370	0	0.0308113
Rv2332	NE	NE	TN		R371	0	0.0308113
Rv2334	NE	NE	TN		R372	0	0.0308113
Rv2335	NE	NE	TN		R373	0	0.0308113
Rv2349c	NE	NE	TN		R374	0	0.0308113
Rv2350c	NE	NE	TN		R375	0	236.551
Rv2351c	NE	NE	TN		R376	-1000	1000
Rv2361c	NE	E	FN		R377	0.0766199	413.988
Rv2380c	NE	E	FN		R378	0	413.911
Rv2384	NE	NE	TN		R379	0	1000
Rv2385	NE	NE	TN		R380	0	236.521
Rv2386c	NE	E	FN		R381	0.0160499	0.0160499
Rv2388c	NE	NE	TN		R382	0.0160499	0.0160499
Rv2391	NE	E	FN		R383	0.0160499	0.0160499
Rv2392	NE	E	FN		R384	0.0160499	0.0160499
Rv2397c	NE	E	FN		R385	0.0320998	0.0320998
Rv2398c	NE	E	FN		R386	0.0320998	0.0320998
Rv2399c	NE	E	FN		R387	0.0160499	0.0160499
Rv2400c	NE	E	FN		R388	0.0160499	0.0160499
Rv2421c	E	E	TP		R389	0.00589361	0.00589361
Rv2427c	NE	NE	TN		R390	0.0134182	0.0134182
Rv2435c	NE	NE	TN		R391	0.0134182	0.0134182
Rv2436	NE	NE	TN		R392	0.0134182	0.0134182
Rv2438c	NE	E	FN		R393	0.0134182	0.0134182
Rv2439c	NE	E	FN		R394	0.0134182	0.0134182
Rv2447c	NE	E	FN		R395	0.0134182	0.0134182
Rv2453c	NE	NE	TN		R396	0.0134182	0.0134182
Rv2458	NE	NE	TN		R397	0.0134182	0.0134182
Rv2463	NE	NE	TN		R398	0.000444801	0.000444801
Rv2471	NE	NE	TN		R399	0	0
Rv2476c	NE	E	FN		R400	0	0
Rv2482c	E	NE	FP		R401	0	0
Rv2483c	NE	NE	TN		R402	0	0
Rv2485c	NE	NE	TN		R403	0	0
Rv2486	NE	NE	TN		R404	0	0
Rv2497c	NE	NE	TN		R405	0	0
Rv2503c	NE	NE	TN		R406	0	0
Rv2504c	NE	NE	TN		R407	0	0
Rv2505c	NE	NE	TN		R408	0	31.3716
Rv2524c	E	E	TP		R409	0	413.911
Rv2531c	E	NE	FP		R410	0	413.911
Rv2537c	E	E	TP		R411	7.41335e-05	7.41335e-05
Rv2538c	E	E	TP		R412	0.00541175	0.00541281
Rv2540c	E	E	TP		R413	0.00541175	0.00541175
Rv2565	NE	NE	TN		R414	0.00541175	0.00541175
Rv2573	E	NE	FP		R415	0.00541175	0.00541175
Rv2583c	NE	E	FN		R416	0.00541175	0.00541175
Rv2584c	NE	NE	TN		R417	0.00541175	0.00541175
Rv2589	NE	NE	TN		R418	0.00541175	0.00541175
Rv2590	NE	NE	TN		R419	0	0.158566
Rv2601	E	NE	FP		R420	0	0.158566
Rv2610c	E	E	TP		R421	0	0.158566
Rv2611c	E	E	TP		R422	0	0.158566
Rv2677c	NE	E	FN		R423	0	0.158566
Rv2678c	E	E	TP		R424	0	0.158566
Rv2679	NE	NE	TN		R425	11.17	163.68
Rv2682c	NE	E	FN		R426	6.56461	159.074
Rv2701c	E	NE	FP		R427	6.56461	159.074
Rv2713	NE	NE	TN		R427b	0.000444801	0.000444801
Rv2724c	NE	NE	TN		R427c	0.000444801	0.000444801
Rv2726c	E	E	TP		R428	0.00593068	0.00593121
Rv2746c	NE	E	FN		R429	0.00593068	0.00593121
Rv2753c	NE	E	FN		R430	0.00593068	0.00593121
Rv2754c	NE	E	FN		R431	0.00296534	0.00296561
Rv2763c	NE	E	FN		R432	0.000741335	0.000741402
Rv2764c	NE	E	FN		R433	0.000741335	0.000741402
Rv2766c	NE	NE	TN		R434	0.000741335	0.000741335
Rv2773c	NE	E	FN		R435	0.000741228	0.000741335
Rv2780	NE	NE	TN		R436	0	1.06934e-07
Rv2786c	E	E	TP		R437	0.000741335	0.000741335
Rv2831	NE	NE	TN		R438	0.000741335	0.000741335
Rv2833c	NE	NE	TN		R439	0.000741335	0.000741335
Rv2834c	NE	NE	TN		R440	0	6.68522e-08
Rv2835c	NE	NE	TN		R441	0	6.68522e-08
Rv2847c	NE	E	FN		R442	0	6.68522e-08
Rv2848c	NE	NE	TN		R443	0	6.68522e-08
Rv2849c	NE	NE	TN		R444	0	6.68522e-08
Rv2854	NE	NE	TN		R445	0	6.68522e-08
Rv2860c	NE	NE	TN		R446	0	6.68522e-08
Rv2868c	E	E	TP		R447	0	6.68522e-08
Rv2870c	E	E	TP		R448	0	6.68522e-08
Rv2881c	E	E	TP		R449	0	6.68522e-08
Rv2900c	NE	NE	TN		R450	0	6.68522e-08
Rv2930	NE	NE	TN		R451	0	6.68522e-08
Rv2931	NE	NE	TN		R452	0	6.68522e-08
Rv2932	NE	NE	TN		R453	0	6.68522e-08
Rv2933	NE	NE	TN		R454	0	6.68522e-08
Rv2934	NE	NE	TN		R455	0	6.68522e-08
Rv2935	NE	NE	TN		R456	0	6.68522e-08
Rv2936	NE	NE	TN		R457	0	6.68522e-08
Rv2937	NE	NE	TN		R458	-6.68522e-08	6.68522e-08
Rv2938	NE	NE	TN		R459	-6.68523e-08	0
Rv2939	NE	NE	TN		R460	0	0
Rv2940c	E	NE	FP		R461	0	0
Rv2941	NE	NE	TN		R462	0	0
Rv2942	NE	NE	TN		R463	0	0
Rv2946c	NE	NE	TN		R464	0	0
Rv2947c	NE	NE	TN		R465	0	0
Rv2948c	NE	NE	TN		R466	0.00363032	0.0036307
Rv2950c	NE	NE	TN		R467	0.00363032	0.0036307
Rv2951c	NE	NE	TN		R468	0.00363032	150.517
Rv2952	NE	NE	TN		R469	0.00363032	150.517
Rv2957	NE	NE	TN		R470	0.00363032	0.0036307
Rv2958c	NE	NE	TN		R471	0.00363032	150.517
Rv2959c	NE	NE	TN		R472	0.00363032	150.517
Rv2962c	NE	NE	TN		R473	0.00363032	150.517
Rv2970c	NE	NE	TN		R474	0	150.513
Rv2981c	E	E	TP		R475	0	3.56463e-08
Rv2982c	NE	NE	TN		R476	0	3.56463e-08
Rv2984	NE	E	FN		R477	0	3.56463e-08
Rv2987c	NE	E	FN		R478	0	3.56463e-08
Rv2988c	NE	E	FN		R479	0	3.56463e-08
Rv2992c	E	E	TP		R480	0	0
Rv2995c	NE	E	FN		R481	0	0
Rv2996c	NE	E	FN		R482	0	0
Rv3001c	NE	E	FN		R483	0	0
Rv3002c	NE	NE	TN		R484	0	0
Rv3003c	NE	E	FN		R484b	0	0
Rv3010c	NE	NE	TN		R485	0	1.0687e-06
Rv3025c	NE	E	FN		R486	0.000444801	0.000444801
Rv3028c	NE	E	FN		R487	0	1.0687e-06
Rv3029c	NE	E	FN		R488	0	1.0687e-06
Rv3042c	NE	E	FN		R489	0	1.0687e-06
Rv3043c	NE	E	FN		R490	0	1.0687e-06
Rv3045	NE	NE	TN		R491	0	1.0687e-06
Rv3048c	E	E	TP		R492	0	1.0687e-06
Rv3051c	E	E	TP		R493	0	5.3435e-07
Rv3061c	NE	NE	TN		R494	0	5.3435e-07
Rv3068c	E	NE	FP		R495	6.53314	41.4294
Rv3075c	NE	NE	TN		R496	0.894239	16.58
Rv3084	NE	NE	TN		R497	0	15.6858
Rv3089	NE	NE	TN		R497b	0.000444801	0.000444801
Rv3097c	NE	NE	TN		R498	0	5.2286
Rv3106	E	NE	FP		R499	0	4.48166
Rv3109	NE	E	FN		R500	0	5.87898
Rv3111	NE	NE	TN		R501	0	3.92145
Rv3116	NE	NE	TN		R502	0	5.09763
Rv3119	NE	NE	TN		R503	0	3.48573
Rv3130c	E	NE	FP		R504	0	3.13716
Rv3139	NE	NE	TN		R505	0	2.85196
Rv3141	NE	NE	TN		R506	0	2.6143
Rv3145	NE	NE	TN		R507	0	2.4132
Rv3146	NE	NE	TN		R508	0.0176155	0.0176155
Rv3147	NE	NE	TN		R509	0	15.6858
Rv3149	NE	NE	TN		R510	0	5.2286
Rv3152	NE	NE	TN		R511	-0.0556915	4.42597
Rv3153	NE	NE	TN		R512	0	5.87898
Rv3154	NE	NE	TN		R513	0	3.92145
Rv3155	NE	NE	TN		R514	0	5.09763
Rv3158	NE	NE	TN		R515	0	3.48573
Rv3176c	NE	NE	TN		R516	0	3.13716
Rv3199c	NE	NE	TN		R517	0	2.85196
Rv3206c	NE	E	FN		R518	0	2.6143
Rv3214	NE	NE	TN		R519	0	2.4132
Rv3215	NE	E	FN		R520	0	31.3716
Rv3227	E	E	TP		R521	-31.3716	31.3716
Rv3247c	E	E	TP		R522	-31.3716	5.2286
Rv3248c	E	E	TP		R533	0	5.2286
Rv3255c	E	E	TP		R534	0	5.2286
Rv3257c	NE	E	FN		R535	0	31.3716
Rv3262	NE	NE	TN		R536	0	31.3716
Rv3263	NE	NE	TN		R537	0	0
Rv3264c	E	E	TP		R538	0	0
Rv3265c	NE	E	FN		R539	0	0
Rv3274c	NE	NE	TN		R540	0	0
Rv3276c	NE	E	FN		R541	4.20164	9.81155
Rv3280	E	E	TP		R542	0	0
Rv3285	E	E	TP		R543	2.10082	4.90578
Rv3302c	NE	E	FN		R544	2.10672	5.90578
Rv3303c	NE	NE	TN		R545	2.10082	4.90578
Rv3307	E	NE	FP		R546	0	0
Rv3308	NE	NE	TN		R547	2.10082	4.90578
Rv3309c	NE	NE	TN		R548	2.10082	4.90578
Rv3316	NE	NE	TN		R549	2.10082	4.90578
Rv3317	NE	NE	TN		R550	0	0
Rv3319	NE	NE	TN		R551	2.10082	4.90578
Rv3322c	NE	NE	TN		R552	0	2.4132
Rv3339c	NE	NE	TN		R553	0.0858967	2.7002
Rv3341	NE	E	FN		R554	0.189409	3.04137
Rv3356c	E	E	TP		R555	0.189409	3.32657
Rv3372	NE	E	FN		R556	0.275306	3.76104
Rv3373	NE	NE	TN		R557	0.378818	4.30027
Rv3379c	NE	NE	TN		R558	0.530151	5.01181
Rv3382c	NE	NE	TN		R559	0.530151	5.75875
Rv3383c	NE	NE	TN		R560	0.530151	5.75875
Rv3396c	E	E	TP		R561	0.530151	5.75875
Rv3401	NE	NE	TN		R562	0.530151	5.75875
Rv3409c	NE	NE	TN		R563	0.530151	16.216
Rv3410c	E	E	TP		R564	0.530151	16.216
Rv3411c	E	E	TP		R565	0.109418	6.20114
Rv3423c	NE	E	FN		R566	0	4.95292
Rv3432c	NE	NE	TN		R567	0	4.95292
Rv3436c	NE	E	FN		R568	0	4.95292
Rv3464	NE	E	FN		R569	0	4.95292
Rv3470c	NE	NE	TN		R570	0	4.95292
Rv3487c	NE	NE	TN		R571	0.0137592	5.60554
Rv3490	NE	E	FN		R571b	-42.2912	-18.1105
Rv3492c	NE	E	FN		R572	21.0082	49.0578
Rv3493c	NE	E	FN		R573	0	5.59178
Rv3506	NE	NE	TN		R574	0	5.59178
Rv3509c	NE	NE	TN		R575	0.103512	31.4751
Rv3513c	NE	NE	TN		R576	0.103512	31.4751
Rv3516	NE	NE	TN		R577	0.207024	5.43562
Rv3522	NE	NE	TN		R578	0.207024	5.43562
Rv3523	NE	NE	TN		R579	0.207024	5.43562
Rv3526	NE	E	FN		R580	0.207024	5.43562
Rv3534c	NE	NE	TN		R581	0.207024	5.43562
Rv3535c	NE	NE	TN		R582	0.207024	5.43562
Rv3536c	NE	NE	TN		R583	0.0192302	5.61101
Rv3537	NE	E	FN		R587	0.0192302	5.61101
Rv3540c	NE	E	FN		R588	0.00547105	0.00547105
Rv3543c	NE	E	FN		R589	0.00547105	0.00547105
Rv3544c	NE	E	FN		R590	0	0
Rv3545c	NE	NE	TN		R591	-0.966847	31.4048
Rv3556c	NE	E	FN		R592	0	0
Rv3560c	NE	E	FN		R593	0	0
Rv3561	NE	NE	TN		R594	0.0139229	0.0139229
Rv3564	NE	E	FN		R595	0.0139229	0.0139229
Rv3568c	NE	E	FN		R596	0.0139229	0.0139229
Rv3569c	NE	E	FN		R597	0.0139229	0.0139229
Rv3571	NE	E	FN		R598	0.0139229	0.0139229
Rv3573c	NE	NE	TN		R599	0.00243158	0.00243158
Rv3582c	E	E	TP		R600	0	0
Rv3601c	E	E	TP		R601	0	0
Rv3602c	E	E	TP		R602	0.0114913	0.0114913
Rv3609c	NE	E	FN		R603	0.00419655	0.00419655
Rv3624c	NE	E	FN		R604	0.00176497	0.00176497
Rv3628	E	E	TP		R605	0	0
Rv3634c	NE	E	FN		R606	0.00729474	0.00729474
Rv3667	NE	NE	TN		R607	0.00729474	0.00729474
Rv3696c	NE	NE	TN		R608	0.00729474	0.00729474
Rv3708c	NE	E	FN		R609	0	0
Rv3709c	NE	E	FN		R610	0.00729474	0.00729474
Rv3710	NE	E	FN		R611	0.00729474	0.00729474
Rv3754	NE	E	FN		R612	0.00486316	0.00486316
Rv3761c	NE	NE	TN		R613	0.00486316	0.00486316
Rv3772	NE	NE	TN		R614	0.00243158	0.00243158
Rv3774	NE	NE	TN		R615	0	0
Rv3775	NE	NE	TN		R616	0	0
Rv3784	NE	NE	TN		R617	0	0
Rv3790	E	E	TP		R618	6.53314	41.4294
Rv3791	E	E	TP		R619	0	0
Rv3792	E	E	TP		R620	0.0176155	0.0176155
Rv3793	E	E	TP		R621	0.0176155	0.0176155
Rv3794	NE	E	FN		R622	0.0176155	0.0176155
Rv3795	NE	E	FN		R623	0.0176155	0.0176155
Rv3797	NE	NE	TN		R624	0.0140924	0.0140924
Rv3799c	E	E	TP		R625	0.0140924	0.0140924
Rv3800c	E	E	TP		R626	0.0140924	0.0140924
Rv3801c	E	E	TP		R627	0.0140924	0.0140924
Rv3802c	E	E	TP		R628	0.00352311	0.00352311
Rv3806c	E	E	TP		R629	0.00352311	0.00352311
Rv3808c	E	E	TP		R630	0.00352311	0.00352311
Rv3809c	E	E	TP		R631	0.00352311	0.00352311
Rv3818	E	NE	FP		R632	0.000880777	0.000880777
Rv3821	NE	NE	TN		R633	0.000880777	0.000880777
Rv3822	NE	NE	TN		R634	0.00176155	0.00176155
Rv3823c	NE	E	FN		R635	0.000880777	0.000880777
Rv3824c	NE	NE	TN		R636	0.000880777	0.000880777
Rv3825c	NE	NE	TN		R637	0.0176155	0.0176155
Rv3826	NE	E	FN		R638	0.0176155	0.0176155
Rv3838c	NE	E	FN		R639	0.0176155	0.0176155
Rv3858c	NE	E	FN		R640	0.0176155	0.0176155
Rv3859c	NE	E	FN		R641	0.0176155	0.0176155
Rv3913	E	E	TP		R642	0.0176155	0.0176155
					R643	0.00604188	0.00604188
					R644	0	0
					R645	0	0
					R646	0	0
					R647	0	0
					R648	0	0
					R649	0.0139229	0.0139229
					R650	0	0
					R651	0	0
					R652	0	0
					R653	0	0
					R654	0	0
					R655	0	0
					R656	0	0
					R657	0	0
					R658	0	0
					R659	0	0
					R660	0	0
					R661	0	0
					R662	0	0
					R663	0	0
					R672	0	0
					R673	0	0
					R674	0	0
					R678	0.05456	0.0545604
					R679	0.0509297	0.0509297
					R680	0.0509297	0.0509297
					R681	0.0509297	0.0509297
					R682	0.0509297	0.0509297
					R683	0.0509297	0.0509297
					R684	0.0509297	0.0509297
					R685	0.00615308	0.00615308
					R686	0.00615308	0.00615308
					R687	0.00615308	0.00615308
					R688	0.00541175	0.00541175
					R689	0.00541175	0.00541175
					R690	0.00541175	0.00541175
					R691	0.00541175	0.00541175
					R692	0.00541175	0.00541175
					R693	0.00541175	0.00541175
					R694	0	0
					R695	0.708082	0.708082
					R696	0.708082	0.708082
					R697	0.708082	0.708082
					R698	-0.925985	-0.925984
					R699	0.0370074	0.0370074
					R700	0.00123358	0.00123358
					R701	0.00123358	0.00123358
					R702	0.00123358	0.00123358
					R705	0.00123358	0.00123358
					R706	0.00123358	0.00123358
					R707	0.00123358	0.00123358
					R708	0.00123358	0.00123358
					R709	0.00123358	0.00123358
					R710	0.00123358	0.00123358
					R711	0.0370074	0.0370074
					R712	-999.925	1000
					R713	0.0370074	0.0370074
					R714	-1000	999.925
					R715	-0.0752485	-0.0752485
					R716	0.0752485	0.0752485
					R717	0.0752485	0.0752485
					R718	0.0370074	0.0370074
					R719	0.0370074	0.0370074
					R722	0.0259052	0.0259052
					R723	0.0370074	0.0370074
					R724	0.0370074	0.0370074
					R725	0.0370074	0.0370074
					R726	0.0370074	0.0370074
					R727	0.0370074	0.0370074
					R728	0.0370074	0.0370074
					R729	0.0370074	0.0370074
					R730	0.0370074	0.0370074
					R731	0.00123358	0.00123358
					PROT	0.158646	0.158646
					RNA	0.0266881	0.0266881
					DNA	0.0163094	0.0163094
					SM_MOL	0.0370668	0.0370668
					PE	0.00444801	0.00444801
					TAG	18.1224	42.303
					PIMS	0.0296534	0.0296534
					LAM	0.137888	0.137888
					MAPC	0.154198	0.154198
					P_L_GLX	0.0259467	0.0259467
					CL	0	0
					LM	0.00882485	0.00882485
					TDM	0	0
					TMM	0.036699	0.036699
					DAT	0	0
					PAT	0	0
					MPD	0	0
					DIM	0	0
					PGL	0	0
					GLUCAN	0	0
					BIOMASSe	0.741335	0.741335
					R923	0	0.00053435
					R800	10	10
					R801	0	0
					R802	-1000	655.644
					R803	-655.644	1000
					R804	13.2147	20
					R805	-19.5675	0
					R806	-0.0481497	0
					R807	0	0
					R808	-1000	1
					R809	-1.00053	0
					R810	-1.0687e-06	0
					R811	-0.889583	-0.889582
					R812	0	1
					R814	0	0
					R815	1	1
					R816	0.0308102	0.0308113
					R817	-4.05648	0
					R818	0	0
					R819	0	0
					R820	0.999999	1
					R821	0.999999	1
					R822	0.999999	1
					R823	0	1
					R824	0	0
					R825	0	0
					R826	0	0.374243
					R827	0.0370069	1
					R828	0	0
					R829	0.999999	1
					R830	0	1
					R831	0	551.881
					R832	0	551.881
					R833	0	551.881
					R834	0	551.881
					R835	0	0.230432
					R836	0	0
					R837	0.999999	1
					R838	0	1
					R839	0	551.881
					R840	0.999465	1
					R841	0	1.06977e-06
					R842	0	551.881
					R843	0	551.881
					R844	0	1000
					R845	0	0
					R847	0	0
					R848	0	1
					R849	0	1
					R850	0	1
					R851	0	0.999645
					R852	0	0
					R853	0.999999	1
					R854	0	0
					R855	0	0
					R856	0	0
					R857	0	0
					R858	0	1
					R859	0	0
					R860	0	0
					R861	0	0
					R862	0	0
					R863	0	1
					R864	0	1
					R865	0	0
					R866	0.999999	1
					R867	0	0
					R868	0	1000
					R869	0	1000
					R870	0	1000
					R871	0	1000
					R872	1	1
					R873	0	0
					R874	0	1000
					R875	0	1000
					R876	0	0
					R877	0	1000
					R878	0	1000
					R879	0	0
					R880	0	0
					R881	0.0412468	0.0412479
					R882	0	1
					R883	0	1000
					R884	0	1000
					R885	0	1
					R886	0.999999	1000
					R887	0	999
					R888	0	1000
					R889	0	827.822
					R890	0	1000
					R891	0	1000
					R892	0	1000
					R893	0.0209407	0.0209412
					R894	0.0296657	0.0296668
					R895	0	0
					R896	0	0
					R897	0	1000
					R898	0	1000
					R899	0	0
					R900	0	0
					R901	0	0
					R902	0	1
					R903	0	1.93253
					R904	0	0.999645
					R905	0	0
					R906	0	0
					R907	0	0
					R908	0	0
					R909	0	0
					R910	0	0
					R911	0	0
					R912	0	0
					R913	0	0
					R914	0	0
					R915	0	0
					R916	0	0
					R917	0	0
					R918	0.00590614	1
					R920	0	0
					R921	0	0
					R922	0	0
					R924	0.000355251	0.000889602
					R925	0	0.159057
					R926	0	6.68523e-08
					R927	0	0
					R929	0	0
					R930	0	0
					R931	0	0
					EX_9_HEXADECENOATE(e)	0	0
					EX_9_OCTADECENOATE(e)	-1	-0.00590614
					EX_ACAL(e)	0	1.00053
					EX_AC(e)	-1	4.43174
					EX_ADN(e)	0	0
					EX_AD(e)	0	0
					EX_AKG(e)	0	0
					EX_ALA(e)	-1	-0.999999
					EX_AN(e)	0	1.0687e-06
					EX_ARG(e)	-1	-0.999999
					EX_ASN(e)	-1	-0.999999
					EX_ASP(e)	-1	-0.999999
					EX_BIOTIN(e)	-0.159057	0
					EX_CADA(e)	0	1.93253
					EX_CELB(e)	0	0
					EX_CITR(e)	0.889582	0.889583
					EX_CIT(e)	-1	-0.000355252
					EX_CO2(e)	0	19.5675
					EX_CO_II(e)	-6.68522e-08	0
					EX_CYS(e)	-0.374243	0
					EX_DALA(e)	-1	-0.999999
					EX_DAPIM(e)	-1	-0.0370069
					EX_DA(e)	0	0
					EX_DC(e)	0	0
					EX_DGLU(e)	0	0
					EX_DIN(e)	0	0
					EX_DODECANOATE(e)	0	0
					EX_DT(e)	0	0
					EX_DU(e)	0	0
					EX_EICOSANOATE(e)	0	0
					EX_ELECTROPHILE[X](e)	0	0
					EX_ETH(e)	-1	0
					EX_FE3(e)	-0.000889602	-0.000889602
					EX_FOR(e)	0	0.0481497
					EX_FRU(e)	0	0
					EX_FUM(e)	0	0
					EX_GABA(e)	0	0
					EX_GL3P(e)	0	0
					EX_GLAC(e)	0	0
					EX_GLC(e)	-1	0
					EX_GLN(e)	-1	-0.999999
					EX_GLUC(e)	0	0
					EX_GLU(e)	-1	-0.999999
					EX_GLYCOLATE(e)	0	0
					EX_GLY(e)	-1	-0.999999
					EX_GL(e)	-1	0
					EX_GN(e)	0	0
					EX_GSN(e)	0	0
					EX_H2X(e)	0	0
					EX_HEPTADECANOATE(e)	0	0
					EX_HEXACOSANOATE(e)	0	0
					EX_HEXADECANOATE(e)	0	0
					EX_HEXANOATE(e)	0	0
					EX_HIS(e)	-0.0329983	-0.0329979
					EX_HYXN(e)	-1	-1
					EX_ILE(e)	-1	-0.999999
					EX_INS(e)	-1	-1
					EX_LAC(e)	0	0
					EX_LEU(e)	-0.142622	-0.142621
					EX_LLAC(e)	0	0
					EX_LYS(e)	-1	0.932533
					EX_MAL(e)	0	0
					EX_MAN(e)	0	0
					EX_MET(e)	-0.230432	0
					EX_MLT(e)	0	0
					EX_MO2(e)	0	0
					EX_NAC(e)	-0.0308113	-0.0308102
					EX_NH3(e)	-10	-10
					EX_NO2(e)	0	0
					EX_NO3(e)	0	0
					EX_NONADECANOATE(e)	0	0
					EX_N_ACETYL_S_CONJUGATE(e)	0	0
					EX_O2(e)	-20	-13.2147
					EX_ORN(e)	-1	-0.999999
					EX_PENTADECANOATE(e)	0	0
					EX_PHE(e)	-0.0412479	-0.0412468
					EX_PHOSPHATIDYLCHOLINE(e)	0	0
					EX_PI(e)	-1	0
					EX_PROPANOATE(e)	0	0
					EX_PRO(e)	-1	-0.999999
					EX_PYR(e)	-1	0
					EX_RIB(e)	-1	-0.999465
					EX_SER(e)	-1	-0.999999
					EX_SLF(e)	-1.06977e-06	0
					EX_SUCC(e)	0	8.1317
					EX_SUC(e)	0	0
					EX_T3(e)	0	4.05648
					EX_TAGcat(e)	0	0
					EX_TETRACOSANOATE(e)	0	0
					EX_TETRADECANOATE(e)	0	0
					EX_THR(e)	-1	-0.999999
					EX_TRE(e)	-1	0
					EX_TRP(e)	-0.0209412	-0.0209407
					EX_TYR(e)	-0.0296668	-0.0296657
					EX_URA(e)	0	0
					EX_UREA(e)	0	0
					EX_URI(e)	0	0
					EX_VAL(e)	-1	-0.999999
					EX_XAN(e)	0	0
					Ht2r	-655.644	1000
					EX_H(e)	-1000	655.644
					R846	0	0
					EX_CHOLESTEROL(e)	0	0
					R932	0	0
					R933	0	0
					R934	0	0
					R935	0	0
					R936	0	0
					R937	0	0
					R938	0	0
					R939	0	0
					R940	0	0
					R941	0	0
					R668	0	0
					R669	0	0
					R670	0	0
					SL_1_cyto	0	0
					SL_1	0	0

## Sheet: iSM810
Vector_LocusNames	InsilicoEssential	ExperimentalEssential	Confusion_Matrix		Rxns	FVAmin	FVAmax
Rv0013	NE	E	FN		R1	0	1.72594e-05
Rv0032	NE	NE	TN		R4	0	7.56876e-05
Rv0035	NE	NE	TN		R5	0	0
Rv0046c	NE	E	FN		R6	0	0
Rv0066c	NE	E	FN		R7	0.999936	1.00008
Rv0069c	NE	NE	TN		R8	0	0
Rv0070c	NE	NE	TN		R9	0	0
Rv0098	NE	NE	TN		R10	0	0
Rv0099	NE	NE	TN		R11	-0.0822969	-0.0822968
Rv0119	NE	E	FN		R12	-0.0822969	-0.0822968
Rv0129c	E	NE	FP		R13	0.0822968	0.0822969
Rv0130	NE	NE	TN		R14	0.0357761	0.0357761
Rv0131c	NE	NE	TN		R15	0	0
Rv0154c	NE	NE	TN		R16	0	0
Rv0155	NE	NE	TN		R17	0	0
Rv0157	NE	NE	TN		R18	0	0
Rv0162c	NE	NE	TN		R19	0	0
Rv0166	NE	NE	TN		R20	0.0294329	0.0294329
Rv0183	NE	NE	TN		R21	0.0294329	0.0294761
Rv0189c	NE	E	FN		R22	0.0193926	0.0193926
Rv0194	NE	NE	TN		R23	0.0193926	0.0193926
Rv0211	NE	E	FN		R24	0	7.56876e-05
Rv0214	NE	NE	TN		R25	0	0
Rv0215c	NE	NE	TN		R26	0	0
Rv0217c	NE	NE	TN		R27	0	4.32501e-05
Rv0220	NE	NE	TN		R28	1.0151	1.01522
Rv0221	NE	NE	TN		R29	1.0151	1.01522
Rv0222	NE	NE	TN		R30	-1.01522	-1.01516
Rv0231	NE	NE	TN		R31	0.985975	0.986033
Rv0234c	NE	NE	TN		R32	0.0340396	0.0340473
Rv0242c	NE	NE	TN		R33	0	1.00015
Rv0243	NE	NE	TN		R34	0	1.01522
Rv0254c	NE	NE	TN		R35	0	1.00015
Rv0255c	NE	NE	TN		R36	0	1.01522
Rv0270	NE	NE	TN		R37	-999.031	997.989
Rv0271c	NE	NE	TN		R38	0.030414	0.0304572
Rv0275c	NE	NE	TN		R39	-997.02	1000
Rv0321	NE	NE	TN		R40	-997.02	1000
Rv0334	E	E	TP		R41	0.933221	0.933427
Rv0337c	NE	E	FN		R43	0	7.56876e-05
Rv0357c	E	E	TP		R44	0.933221	0.933427
Rv0363c	NE	E	FN		R45	0.895224	0.895429
Rv0382c	E	E	TP		R46	0.780107	0.780809
Rv0392c	NE	NE	TN		R48	0.780107	0.780809
Rv0400c	NE	NE	TN		R49	-1.88881	-1.88789
Rv0404	NE	E	FN		R50	-1.88881	-1.88789
Rv0409	NE	NE	TN		R51	0	0.00030275
Rv0410c	NE	E	FN		R52	3.32625	3.55061
Rv0411c	NE	E	FN		R53	3.32625	3.55061
Rv0414c	NE	E	FN		R54	8.72466	8.97454
Rv0417	NE	E	FN		R55	3.6072	3.63342
Rv0422c	NE	E	FN		R56	3.60783	3.63405
Rv0423c	NE	E	FN		R57	3.60783	3.63405
Rv0437c	E	NE	FP		R58	3.60783	3.63405
Rv0438c	NE	NE	TN		R59	5.3984	5.4251
Rv0456c	NE	NE	TN		R60	5.3984	5.4251
Rv0458	NE	NE	TN		R61	0	7.56876e-05
Rv0462	NE	E	FN		R62	0	0.00280732
Rv0467	NE	E	FN		R63	5.50254	5.52924
Rv0468	NE	NE	TN		R64	12.8004	12.8271
Rv0478	NE	NE	TN		R65	14.0934	1000
Rv0482	E	E	TP		R67	0	0.000100917
Rv0486	NE	E	FN		R68	0	8.16945e-05
Rv0489	NE	E	FN		R69	0	0.000100917
Rv0500	NE	E	FN		R70	0	0
Rv0501	NE	NE	TN		R71	0.998605	1
Rv0503c	E	NE	FP		R72	-987.2	-1.29292
Rv0509	E	E	TP		R73	-1000	1000
Rv0510	E	E	TP		R74	-1000	1000
Rv0511	E	E	TP		R75	3.22341e-06	0.000200642
Rv0512	E	E	TP		R76	3.22341e-06	0.000200642
Rv0519c	NE	NE	TN		R77	0	7.56876e-05
Rv0524	E	E	TP		R78	0	1.62926e-05
Rv0533c	E	NE	FP		R79	0	0
Rv0534c	E	E	TP		R80	0	985.907
Rv0535	E	NE	FP		R81	0	0
Rv0536	NE	NE	TN		R82	0	8.17908e-05
Rv0542c	E	E	TP		R83	0	8.17908e-05
Rv0548c	E	E	TP		R84	0	8.17908e-05
Rv0551c	NE	NE	TN		R85	0	8.17908e-05
Rv0553	E	E	TP		R86	0	0
Rv0555	E	E	TP		R87	0	0.000168751
Rv0557	E	NE	FP		R88	0	0.000168751
Rv0562	E	E	TP		R89	0	0.000168751
Rv0570	NE	NE	TN		R90	-1.90517	-1.90498
Rv0573c	NE	NE	TN		R91	1.88228	1.88249
Rv0618	NE	NE	TN		R92	0.975694	0.975871
Rv0619	NE	NE	TN		R93	0	0.00196387
Rv0620	NE	NE	TN		R94	0.950576	0.952616
Rv0632c	NE	NE	TN		R95	0	0.00196387
Rv0635	NE	E	FN		R96	0.954402	0.956441
Rv0636	E	E	TP		R97	-0.950672	-0.950576
Rv0642c	E	E	TP		R98	0	4.69309e-05
Rv0643c	E	NE	FP		R99	0	4.69309e-05
Rv0644c	E	NE	FP		R100	-988.056	-2.14947
Rv0645c	E	NE	FP		R101	-2.92609	-2.92497
Rv0646c	NE	NE	TN		R102	0	7.42567e-05
Rv0649	NE	NE	TN		R103	0	0.0010341
Rv0650	NE	NE	TN		R104	0	0
Rv0672	NE	NE	TN		R105	0	0
Rv0675	NE	NE	TN		R106	5.34802	5.34827
Rv0694	NE	NE	TN		R107	5.34802	5.34827
Rv0728c	NE	NE	TN		R108	0.0550112	0.0551541
Rv0751c	NE	NE	TN		R109	0	1.36974e-05
Rv0752c	NE	NE	TN		R110	0	0
Rv0753c	NE	NE	TN		R111	0	1.36974e-05
Rv0761c	NE	NE	TN		R112	0	1.36974e-05
Rv0772	NE	E	FN		R113	0	0
Rv0774c	NE	NE	TN		R114	0	0
Rv0777	E	E	TP		R119	31.4616	31.4666
Rv0780	NE	E	FN		R120	0	7.56876e-05
Rv0803	NE	E	FN		R121	0	7.56876e-05
Rv0808	NE	E	FN		R122	8.01998	8.02491
Rv0809	NE	E	FN		R123	-2.51744	-2.49559
Rv0812	NE	E	FN		R124	0.000602704	0.000602704
Rv0852	NE	NE	TN		R125	39.4903	39.4905
Rv0858c	NE	NE	TN		R126	39.4904	39.4906
Rv0859	NE	NE	TN		R127	0	7.56876e-05
Rv0866	NE	NE	TN		R128	91.9396	92.0057
Rv0873	NE	NE	TN		R129	1	1
Rv0884c	NE	E	FN		R130	0	0.00030275
Rv0889c	NE	NE	TN		R131	17.6262	17.6476
Rv0895	NE	NE	TN		R132	0	2.01525
Rv0896	NE	E	FN		R133	-2.79901e-05	0.00141676
Rv0904c	NE	NE	TN		R134	0.0225749	0.0225929
Rv0905	NE	NE	TN		R135	0	7.56876e-05
Rv0929	NE	NE	TN		R136	0	7.56876e-05
Rv0930	NE	NE	TN		R137	0	7.56876e-05
Rv0932c	NE	NE	TN		R138	0	7.56876e-05
Rv0933	NE	NE	TN		R139	0	0.0010341
Rv0934	NE	NE	TN		R140	0	0.0010341
Rv0935	NE	NE	TN		R141	0	0.0010341
Rv0936	NE	NE	TN		R142	1.51386	1.51708
Rv0946c	NE	E	FN		R143	0	4.325e-05
Rv0948c	NE	NE	TN		R144	0.577002	0.579884
Rv0951	NE	E	FN		R145	0	1.81238e-05
Rv0952	NE	E	FN		R146	0.000262045	0.000262045
Rv0956	NE	E	FN		R147	0.000262045	0.000262045
Rv0957	NE	E	FN		R148	0	0
Rv0971c	NE	NE	TN		R149	-0.897329	0.956583
Rv0972c	NE	NE	TN		R150	0	0.000235055
Rv0975c	NE	NE	TN		R151	0	0.000235055
Rv0993	E	E	TP		R152	0	0.000235055
Rv0994	NE	NE	TN		R153	0	0.000235055
Rv1001	NE	NE	TN		R154	0	0.000235055
Rv1011	E	E	TP		R155	0	0.000235055
Rv1017c	E	E	TP		R156	0.123451	986.03
Rv1018c	E	E	TP		R157	0.104058	0.104375
Rv1023	NE	E	FN		R158	0.104058	0.104647
Rv1058	NE	NE	TN		R159	0	0.000507157
Rv1070c	NE	NE	TN		R160	0	0
Rv1071c	NE	NE	TN		R161	0	0
Rv1074c	NE	NE	TN		R162	0	0
Rv1076	NE	E	FN		R163	0	0
Rv1077	NE	NE	TN		R164	0	0
Rv1082	NE	NE	TN		R165	0	0
Rv1092c	E	E	TP		R166	0	0.000100917
Rv1093	NE	E	FN		R167	-0.000100917	0
Rv1098c	E	E	TP		R168	0	0.000156456
Rv1104	NE	NE	TN		R169	0	0.000156456
Rv1105	NE	NE	TN		R170	0	0.000156456
Rv1106c	NE	NE	TN		R171	0	0.000156456
Rv1110	NE	E	FN		R172	0	0.000156456
Rv1121	NE	NE	TN		R173	0	0.000156456
Rv1122	NE	E	FN		R174	0	0.000156456
Rv1127c	NE	E	FN		R175	0	7.56876e-05
Rv1130	NE	E	FN		R176	0.00948603	0.00948603
Rv1133c	NE	E	FN		R177	0	0.000280732
Rv1141c	NE	NE	TN		R178	0.000104058	0.000105155
Rv1142c	NE	NE	TN		R179	0.000104058	0.000105155
Rv1144	NE	NE	TN		R180	0.000104058	0.000105155
Rv1162	NE	NE	TN		R181	0.0195301	1000
Rv1163	NE	NE	TN		R182	0	0.00030275
Rv1164	NE	NE	TN		R183	0	1.62926e-05
Rv1170	NE	NE	TN		R184	1.81743	1.81751
Rv1180	NE	NE	TN		R185	3.60157	3.60187
Rv1182	NE	NE	TN		R186	1.81743	1.81751
Rv1183	NE	E	FN		R186b	0	0.000148513
Rv1185c	NE	NE	TN		R187	1.81743	1.81751
Rv1188	NE	NE	TN		R188	0	7.56876e-05
Rv1201c	NE	E	FN		R189	0.000615211	0.000666752
Rv1202	NE	E	FN		R190	-1000	1000
Rv1206	NE	NE	TN		R191	0	0
Rv1207	NE	NE	TN		R192	0	0
Rv1223	NE	E	FN		R193	0	0
Rv1248c	NE	E	FN		R194	0	0
Rv1257c	NE	NE	TN		R195	-1000	1000
Rv1285	NE	E	FN		R196	0	7.56876e-05
Rv1286	NE	E	FN		R197	-994.302	994.163
Rv1288	NE	NE	TN		R198	-988.464	1000
Rv1293	NE	E	FN		R199	0	7.56876e-05
Rv1294	NE	E	FN		R200	0	7.56876e-05
Rv1295	NE	E	FN		R201	0.577002	0.579884
Rv1296	NE	E	FN		R202	-0.468774	-0.468526
Rv1300	NE	E	FN		R203	0	0
Rv1304	NE	E	FN		R204	0	7.56876e-05
Rv1305	NE	E	FN		R205	0	7.56876e-05
Rv1307	NE	E	FN		R206	0	7.56876e-05
Rv1308	NE	E	FN		R207	0	7.56876e-05
Rv1309	NE	E	FN		R208	0.0441074	0.0441255
Rv1310	NE	E	FN		R209	0	4.325e-05
Rv1315	E	E	TP		R210	0	4.325e-05
Rv1322A	NE	NE	TN		R211	0	0.000128098
Rv1323	NE	NE	TN		R212	0	0.000128098
Rv1336	NE	NE	TN		R213	0	0.000128098
Rv1338	NE	E	FN		R214	-0.906788	0.947097
Rv1345	NE	NE	TN		R215	0.0195301	0.0198762
Rv1346	NE	NE	TN		R216	0	0.000211311
Rv1348	NE	E	FN		R217	0	0.000211311
Rv1349	NE	E	FN		R218	0	0.000211311
Rv1373	NE	NE	TN		R219	-0.000235055	0.000211311
Rv1380	E	E	TP		R220	0	0.000467887
Rv1381	E	E	TP		R221	0	0.000467887
Rv1383	E	E	TP		R222	0	0.000467887
Rv1384	E	E	TP		R223	0	0.000467887
Rv1391	E	E	TP		R224	0	0.000467887
Rv1392	E	E	TP		R225	5.41139	5.41608
Rv1399c	NE	NE	TN		R226	0	5.11267e-05
Rv1400c	NE	NE	TN		R227	0	3.53269e-05
Rv1409	NE	E	FN		R228	0	3.53269e-05
Rv1415	NE	E	FN		R229	0	3.18662e-05
Rv1425	NE	NE	TN		R230	0	3.18662e-05
Rv1426c	NE	NE	TN		R231	0	3.18662e-05
Rv1427c	NE	NE	TN		R232	0	3.53269e-05
Rv1436	NE	E	FN		R233	0	1.76634e-05
Rv1437	NE	E	FN		R234	0	3.53269e-05
Rv1438	NE	E	FN		R235	0	3.53269e-05
Rv1445c	NE	NE	TN		R236	0	3.53269e-05
Rv1449c	NE	E	FN		R237	0.0294329	0.0295338
Rv1451	NE	E	FN		R238	0	0.000100917
Rv1456c	NE	E	FN		R239	0	3.18662e-05
Rv1464	NE	E	FN		R240	0	3.18662e-05
Rv1467c	NE	NE	TN		R241	0.0195301	0.0197406
Rv1472	NE	NE	TN		R242	0	2.75228e-05
Rv1475c	E	E	TP		R243	0	0.00101212
Rv1483	NE	E	FN		R244	0	0.00101212
Rv1484	NE	E	FN		R245	0.054142	0.0561662
Rv1485	E	E	TP		R246	0.23671	0.23674
Rv1492	NE	NE	TN		R247	2.6687	2.669
Rv1493	NE	NE	TN		R248	2.6687	2.669
Rv1497	NE	NE	TN		R249	2.6687	2.669
Rv1500	E	NE	FP		R250	0	3.78438e-05
Rv1511	NE	NE	TN		R251	0	3.78438e-05
Rv1512	NE	E	FN		R252	0	3.18662e-05
Rv1521	NE	NE	TN		R253	0	3.18662e-05
Rv1529	NE	NE	TN		R254	0	3.18662e-05
Rv1530	NE	NE	TN		R255	0	3.18662e-05
Rv1538c	NE	E	FN		R256	0	3.18662e-05
Rv1551	NE	NE	TN		R257	0	7.56876e-05
Rv1553	NE	NE	TN		R258	0	999.98
Rv1554	NE	NE	TN		R259	0.0363714	0.0363996
Rv1555	NE	NE	TN		R260	0.0354805	0.0355086
Rv1559	NE	E	FN		R261	0	8.83563e-06
Rv1589	NE	E	FN		R262	0	8.83563e-06
Rv1594	NE	E	FN		R263	0	8.83563e-06
Rv1595	NE	E	FN		R264	0	8.83563e-06
Rv1596	NE	E	FN		R265	0	8.83563e-06
Rv1599	NE	E	FN		R266	0	8.83563e-06
Rv1600	NE	E	FN		R267	0	8.83563e-06
Rv1601	NE	E	FN		R268	0	8.83563e-06
Rv1602	NE	E	FN		R269	0	8.83563e-06
Rv1603	NE	E	FN		R270	0.00382586	0.00383794
Rv1606	NE	E	FN		R271	0.00382586	0.00383794
Rv1609	NE	E	FN		R272	0.00382586	0.00383794
Rv1611	NE	E	FN		R273	0.00382586	0.00383794
Rv1612	NE	E	FN		R274	0.00382586	0.00383794
Rv1613	NE	E	FN		R275	0.00382586	0.00383794
Rv1617	NE	E	FN		R276	0.00382586	0.00383794
Rv1622c	E	E	TP		R277	0	7.48751e-06
Rv1625c	NE	NE	TN		R278	0	7.48751e-06
Rv1631	E	E	TP		R279	0	7.48751e-06
Rv1652	NE	E	FN		R280	0	7.48751e-06
Rv1655	NE	E	FN		R281	0	7.48751e-06
Rv1658	NE	E	FN		R282	0	1.20847e-05
Rv1659	NE	E	FN		R283	0	1.19815e-05
Rv1661	NE	E	FN		R284	-1000	1000
Rv1679	NE	NE	TN		R285	0	1.20847e-05
Rv1687c	NE	NE	TN		R286	-1000	1000
Rv1699	E	E	TP		R287	4.80926	4.80958
Rv1712	E	E	TP		R288	0.0441074	0.0441074
Rv1731	NE	NE	TN		R289	0.0441074	0.0441074
Rv1736c	NE	NE	TN		R290	0.0441074	0.0441074
Rv1737c	NE	NE	TN		R291	0.0441074	0.0441074
Rv1745c	E	NE	FP		R292	0.0441074	0.0441074
Rv1747	NE	NE	TN		R293	0.0745214	0.0745214
Rv1750c	NE	NE	TN		R294	0.133367	0.13343
Rv1755c	NE	NE	TN		R295	0	0.0320135
Rv1760	NE	NE	TN		R296	0	0.0320135
Rv1811	NE	NE	TN		R297	0	1.56436e-05
Rv1819c	NE	NE	TN		R298	0.0186358	0.0186555
Rv1820	NE	NE	TN		R299	0.0186358	0.0186988
Rv1822	NE	E	FN		R300	0.00640248	0.0064222
Rv1832	NE	E	FN		R301	0.0064222	0.0064222
Rv1837c	NE	E	FN		R302	0.00634651	0.0064222
Rv1843c	E	NE	FP		R303	0	7.56876e-05
Rv1844c	NE	NE	TN		R304	0.0064222	0.0064222
Rv1854c	NE	E	FN		R305	0.0074033	0.0074033
Rv1862	NE	NE	TN		R306	0.105083	0.105144
Rv1872c	NE	NE	TN		R307	0.123739	0.123799
Rv1878	NE	NE	TN		R308	0	4.32501e-05
Rv1885c	NE	NE	TN		R309	0	4.32501e-05
Rv1886c	E	NE	FP		R310	0.037311	0.0373247
Rv1900c	NE	NE	TN		R311	0	1000
Rv1908c	E	E	TP		R312	0	1000
Rv1912c	NE	NE	TN		R313	2.67663	2.67686
Rv1923	NE	NE	TN		R314	2.67663	2.67686
Rv1925	NE	NE	TN		R315	2.67663	2.67686
Rv1933c	NE	NE	TN		R316	2.67663	2.67686
Rv1934c	NE	NE	TN		R317	2.67663	2.67686
Rv1935c	NE	NE	TN		R318	2.6714	2.67141
Rv1940	E	NE	FP		R319	2.6714	2.67141
Rv2002	NE	NE	TN		R320	2.6714	2.67141
Rv2006	NE	E	FN		R321	2.6714	2.67141
Rv2029c	NE	NE	TN		R322	2.6714	2.67141
Rv2043c	NE	NE	TN		R323	0	4.32501e-05
Rv2048c	NE	E	FN		R324	0	4.32501e-05
Rv2051c	E	E	TP		R325	0	4.32501e-05
Rv2065	NE	NE	TN		R326	0	4.32501e-05
Rv2066	NE	NE	TN		R327	0	4.32501e-05
Rv2070c	NE	NE	TN		R328	-999.955	999.994
Rv2071c	NE	NE	TN		R329	0	1.97194e-05
Rv2121c	NE	E	FN		R330	0	1.97194e-05
Rv2124c	NE	NE	TN		R331	0	0
Rv2127	NE	NE	TN		R332	0.000262045	0.000262045
Rv2130c	NE	E	FN		R333	0	0.000100917
Rv2139	E	E	TP		R334	0	0
Rv2152c	E	E	TP		R335	1.99999	2.00004
Rv2153c	E	E	TP		R336	0	0
Rv2155c	E	E	TP		R337	0	4.32501e-05
Rv2156c	E	E	TP		R338	0.000585658	0.000628935
Rv2157c	E	E	TP		R338b	0.000628908	0.000628935
Rv2158c	E	E	TP		R339	-1.00004	-0.999993
Rv2173	NE	NE	TN		R340	0.000790036	0.00089098
Rv2178c	E	E	TP		R341	0	0
Rv2182c	NE	E	FN		R342	0	7.56876e-05
Rv2187	NE	NE	TN		R343	0	7.56876e-05
Rv2193	NE	E	FN		R344	0	4.32501e-05
Rv2194	NE	E	FN		R345	0	4.32501e-05
Rv2195	NE	E	FN		R346	0	4.32501e-05
Rv2196	NE	E	FN		R347	0	1.56167e-05
Rv2200c	NE	E	FN		R348	0	1.56167e-05
Rv2201	NE	E	FN		R349	4.6265	4.62654
Rv2202c	NE	E	FN		R350	4.6265	4.62654
Rv2205c	NE	NE	TN		R351	21.8482	21.8695
Rv2208	NE	NE	TN		R351b	0.0362711	0.0363996
Rv2210c	NE	E	FN		R352	0	1.56436e-05
Rv2211c	NE	E	FN		R353	0.00640656	0.0064222
Rv2215	NE	E	FN		R354	-999.949	1000
Rv2217	E	E	TP		R355	0.0448998	0.0449024
Rv2218	E	E	TP		R356	0.0448998	0.0449024
Rv2220	E	E	TP		R357	-999.949	1000
Rv2225	E	E	TP		R358	7.66654	7.66766
Rv2241	NE	E	FN		R359	0.0122333	0.0122333
Rv2244	NE	E	FN		R360	0	0
Rv2245	NE	E	FN		R361	0.0122333	0.0122766
Rv2246	NE	E	FN		R362	0	7.56876e-05
Rv2247	NE	E	FN		R363	0	3.0275e-05
Rv2249c	NE	NE	TN		R364	0	1.67537e-05
Rv2259	NE	NE	TN		R365	0	1.67537e-05
Rv2267c	NE	NE	TN		R366	0	0
Rv2281	NE	NE	TN		R367	0	0.000100917
Rv2284	NE	NE	TN		R368	0.0233389	0.0233389
Rv2285	NE	NE	TN		R369	0	0.0233389
Rv2321c	NE	NE	TN		R370	0	0.0233389
Rv2322c	NE	NE	TN		R371	0.0232379	0.0233414
Rv2332	NE	NE	TN		R372	0	0
Rv2334	NE	NE	TN		R373	0.0232379	0.0233414
Rv2335	NE	NE	TN		R374	0	0
Rv2349c	NE	NE	TN		R375	0	4.32501e-05
Rv2350c	NE	NE	TN		R376	-1000	1000
Rv2351c	NE	NE	TN		R377	0.0557234	0.0557991
Rv2361c	E	E	TP		R378	0	7.56876e-05
Rv2380c	NE	E	FN		R379	0	1000
Rv2384	NE	NE	TN		R380	0	4.32501e-05
Rv2385	NE	NE	TN		R381	0.0113465	0.0113491
Rv2386c	NE	E	FN		R382	0.0113465	0.0113491
Rv2388c	NE	NE	TN		R383	0.0113465	0.0113491
Rv2391	NE	E	FN		R384	0.0113465	0.0113491
Rv2392	NE	E	FN		R385	0.0226931	0.0226982
Rv2397c	NE	E	FN		R386	0.0226931	0.0226982
Rv2398c	NE	E	FN		R387	0.0113465	0.0113491
Rv2399c	NE	E	FN		R388	0.0113465	0.0113491
Rv2400c	NE	E	FN		R388b	0	2.55457e-06
Rv2421c	E	E	TP		R388c	0	2.55457e-06
Rv2427c	NE	NE	TN		R388d	0	2.55457e-06
Rv2435c	NE	NE	TN		R389	0.00416652	0.00416652
Rv2436	NE	NE	TN		R390	0.00948603	0.00948603
Rv2438c	E	E	TP		R391	0.00948603	0.00948603
Rv2439c	NE	E	FN		R392	0.00948603	0.00948603
Rv2447c	NE	E	FN		R393	0.00948603	0.00948603
Rv2453c	NE	NE	TN		R394	0.00948603	0.00948603
Rv2454c	NE	E	FN		R395	0.00948603	0.00948603
Rv2455c	NE	E	FN		R396	0.00948603	0.00948603
Rv2458	NE	NE	TN		R397	0.00948603	0.00948603
Rv2463	NE	NE	TN		R398	0.000314454	0.000314454
Rv2471	NE	NE	TN		R399	0	0
Rv2476c	NE	E	FN		R400	0	0
Rv2482c	E	NE	FP		R401	0	0
Rv2483c	NE	NE	TN		R402	0	0
Rv2484c	NE	NE	TN		R403	0	0
Rv2485c	NE	NE	TN		R404	0	0
Rv2486	NE	NE	TN		R405	0	0
Rv2497c	NE	NE	TN		R406	0	0
Rv2503c	NE	NE	TN		R407	0	0
Rv2504c	NE	NE	TN		R408	0	7.56876e-05
Rv2505c	NE	NE	TN		R409	0	7.56876e-05
Rv2524c	E	E	TP		R410	0	7.56876e-05
Rv2531c	E	NE	FP		R411	5.2409e-05	5.2409e-05
Rv2537c	E	E	TP		R412	0.00382586	0.00382586
Rv2538c	E	E	TP		R413	0.00382586	0.00382586
Rv2540c	E	E	TP		R414	0.00382586	0.00382586
Rv2565	NE	NE	TN		R415	0.00382586	0.00382586
Rv2573	E	NE	FP		R416	0.00382586	0.00382586
Rv2583c	NE	E	FN		R417	0.00382586	0.00382586
Rv2584c	NE	NE	TN		R418	0.00382586	0.00382586
Rv2589	NE	NE	TN		R419	0	2.74409e-08
Rv2590	NE	NE	TN		R420	0	2.74409e-08
Rv2601	E	NE	FP		R421	0	2.74409e-08
Rv2610c	E	E	TP		R422	0	2.74409e-08
Rv2611c	E	E	TP		R423	0	2.74409e-08
Rv2677c	NE	E	FN		R424	0	2.74409e-08
Rv2678c	E	E	TP		R425	2.68541	2.68543
Rv2679	NE	NE	TN		R426	0.0140101	0.0140376
Rv2682c	NE	E	FN		R427	0.0140101	0.0140376
Rv2701c	E	NE	FP		R427b	0.000314454	0.000314454
Rv2713	NE	NE	TN		R427c	0.000314454	0.000314454
Rv2724c	NE	NE	TN		R428	0.00502519	0.00503396
Rv2726c	E	E	TP		R429	0.00502519	0.00503396
Rv2746c	NE	E	FN		R430	0.00502519	0.00503396
Rv2753c	NE	E	FN		R431	0.00251259	0.00251698
Rv2754c	NE	E	FN		R432	0.000628148	0.000629245
Rv2763c	NE	E	FN		R433	0.000628148	0.000629245
Rv2764c	NE	E	FN		R434	0.00052409	0.00052409
Rv2766c	NE	NE	TN		R435	0.000521189	0.00052409
Rv2773c	NE	E	FN		R436	0	2.90067e-06
Rv2780	NE	NE	TN		R437	0.00052409	0.00052409
Rv2786c	E	E	TP		R438	0.00052409	0.00052409
Rv2831	NE	NE	TN		R439	0.00052409	0.00052409
Rv2833c	NE	NE	TN		R440	0.000104058	0.000105155
Rv2834c	NE	NE	TN		R441	0.000104058	0.000105155
Rv2835c	NE	NE	TN		R442	0.000104058	0.000105155
Rv2847c	NE	E	FN		R443	0.000104058	0.000105155
Rv2848c	NE	NE	TN		R444	0.000104058	0.000105155
Rv2849c	NE	NE	TN		R445	0.000104058	0.000105155
Rv2854	NE	NE	TN		R446	0.000104058	0.000105155
Rv2860c	NE	NE	TN		R447	0.000104058	0.000105155
Rv2868c	E	E	TP		R448	0.000104058	0.000105155
Rv2870c	E	E	TP		R449	0.000104058	0.000105155
Rv2881c	E	E	TP		R450	0.000104058	0.000105155
Rv2900c	E	NE	FP		R451	0.000104058	0.000105155
Rv2930	NE	NE	TN		R452	0.000104058	0.000105155
Rv2931	NE	NE	TN		R453	0.000104058	0.000105155
Rv2932	NE	NE	TN		R454	0.000104058	0.000105155
Rv2933	NE	NE	TN		R455	0.000104058	0.000105155
Rv2934	NE	NE	TN		R456	0.000104058	0.000105155
Rv2935	NE	NE	TN		R457	0.000101586	0.000105155
Rv2937	NE	NE	TN		R457b	0	2.55457e-06
Rv2938	NE	NE	TN		R457c	0	2.55457e-06
Rv2939	NE	NE	TN		R458	-0.000105155	-0.000103128
Rv2940c	E	NE	FP		R459	0.0249538	0.0249736
Rv2941	NE	NE	TN		R460	0	0
Rv2942	NE	NE	TN		R461	0	0
Rv2948c	NE	NE	TN		R462	0	0
Rv2950c	NE	NE	TN		R463	0	0
Rv2951c	NE	NE	TN		R464	0	0
Rv2952	NE	NE	TN		R465	0	0
Rv2957	NE	NE	TN		R466	0.00523123	0.00545862
Rv2958c	NE	NE	TN		R467	0.00523123	0.00545862
Rv2959c	NE	NE	TN		R468	0.00523123	0.00548223
Rv2962c	NE	NE	TN		R469	0.00523123	0.00548223
Rv2970c	NE	NE	TN		R470	0.00523123	0.00545862
Rv2981c	E	E	TP		R471	0.00523123	0.00548223
Rv2982c	NE	NE	TN		R472	0.00523123	0.00548223
Rv2984	NE	E	FN		R473	0.00523123	0.00548223
Rv2987c	NE	E	FN		R474	0	2.75228e-05
Rv2988c	NE	E	FN		R475	0	1.68751e-07
Rv2992c	E	E	TP		R476	0	1.68751e-07
Rv2995c	NE	E	FN		R477	0	1.68751e-07
Rv2996c	NE	E	FN		R478	0	1.68751e-07
Rv3001c	NE	E	FN		R479	0	1.68751e-07
Rv3002c	NE	NE	TN		R480	0	0
Rv3003c	NE	E	FN		R481	0	0
Rv3010c	NE	NE	TN		R482	0	0
Rv3025c	NE	E	FN		R483	0	0
Rv3028c	NE	E	FN		R484	0	0
Rv3029c	NE	E	FN		R484b	0	0
Rv3042c	NE	E	FN		R485	0	0
Rv3043c	NE	E	FN		R486	0.000314454	0.000314454
Rv3045	NE	NE	TN		R487	0	0
Rv3048c	E	E	TP		R488	0	0
Rv3051c	E	E	TP		R489	0	0
Rv3061c	NE	NE	TN		R490	0	0
Rv3068c	E	NE	FP		R491	0	0
Rv3084	NE	NE	TN		R492	0	0
Rv3087	NE	NE	TN		R493	0	0
Rv3088	NE	NE	TN		R494	0	0
Rv3089	NE	NE	TN		R495	2.02594	2.17985
Rv3097c	NE	NE	TN		R496	0.258333	0.28032
Rv3106	E	NE	FP		R497	0	3.78438e-05
Rv3109	NE	E	FN		R497b	0.000314454	0.000314454
Rv3111	NE	NE	TN		R498	0	1.26146e-05
Rv3116	NE	NE	TN		R499	0	1.08125e-05
Rv3119	NE	NE	TN		R500	0.258018	0.280005
Rv3130c	NE	NE	TN		R501	0	1.211e-05
Rv3139	NE	NE	TN		R502	0	7.56876e-05
Rv3141	NE	NE	TN		R503	0	1.04397e-05
Rv3145	NE	NE	TN		R504	0	9.17425e-06
Rv3146	NE	NE	TN		R505	0	8.18244e-06
Rv3147	NE	NE	TN		R506	0	7.38415e-06
Rv3149	NE	NE	TN		R507	0	6.72779e-06
Rv3152	NE	NE	TN		R508	0.0140101	0.0140101
Rv3153	NE	NE	TN		R509	0	3.78438e-05
Rv3154	NE	NE	TN		R510	0	1.26146e-05
Rv3155	NE	NE	TN		R511	-0.0775704	-0.0775595
Rv3158	NE	NE	TN		R512	0.258018	0.280005
Rv3176c	NE	NE	TN		R513	0	1.211e-05
Rv3199c	NE	NE	TN		R514	0	7.56876e-05
Rv3206c	NE	E	FN		R515	0	1.04397e-05
Rv3214	NE	NE	TN		R516	0	9.17425e-06
Rv3215	NE	E	FN		R517	0	8.18244e-06
Rv3227	E	E	TP		R518	0	7.38415e-06
Rv3233c	NE	NE	TN		R519	0	6.72779e-06
Rv3234c	NE	NE	TN		R520	0	7.56876e-05
Rv3247c	E	E	TP		R521	-7.56876e-05	7.56876e-05
Rv3248c	E	E	TP		R522	-7.56876e-05	1.26146e-05
Rv3255c	E	E	TP		R533	0	1.26146e-05
Rv3257c	NE	E	FN		R534	0	1.26146e-05
Rv3262	NE	NE	TN		R535	0	7.56876e-05
Rv3263	NE	NE	TN		R536	0	7.56876e-05
Rv3264c	E	E	TP		R537	0	0
Rv3265c	NE	E	FN		R538	0	0
Rv3266c	E	E	TP		R539	0	0
Rv3274c	NE	NE	TN		R540	0	0
Rv3276c	NE	E	FN		R541	2.57667	2.57678
Rv3280	E	E	TP		R542	0	0
Rv3285	E	E	TP		R543	1.28833	1.28839
Rv3302c	NE	E	FN		R544	1.95418	1.97609
Rv3303c	NE	NE	TN		R545	1.28833	1.28839
Rv3307	E	NE	FP		R546	0	0
Rv3308	NE	NE	TN		R547	1.28833	1.28839
Rv3309c	NE	NE	TN		R548	1.28833	1.28839
Rv3316	NE	NE	TN		R549	1.28833	1.28839
Rv3317	NE	NE	TN		R550	0	0
Rv3319	NE	NE	TN		R551	1.28833	1.28839
Rv3322c	NE	NE	TN		R552	0	6.72779e-06
Rv3339c	NE	NE	TN		R553	0.0477539	0.0477637
Rv3341	NE	E	FN		R554	0.109518	0.109531
Rv3356c	NE	E	FN		R555	0.109518	0.109532
Rv3371	NE	NE	TN		R556	0.157272	0.157289
Rv3372	NE	E	FN		R557	0	4.325e-05
Rv3379c	NE	NE	TN		R558	0.0459575	0.0460057
Rv3382c	NE	NE	TN		R559	0.0459575	0.0460057
Rv3383c	NE	NE	TN		R560	0.0459575	0.0460057
Rv3396c	E	E	TP		R561	0.0459575	0.0460057
Rv3401	NE	NE	TN		R562	0.0459575	0.0460057
Rv3410c	E	E	TP		R563	0.0459575	0.0460057
Rv3411c	E	E	TP		R564	0.0459575	0.0460057
Rv3423c	E	E	TP		R565	0.94661	0.968552
Rv3432c	NE	NE	TN		R566	0	1.09817e-05
Rv3436c	NE	E	FN		R567	0	1.09817e-05
Rv3464	E	E	TP		R568	0	1.09817e-05
Rv3470c	NE	NE	TN		R569	0	1.09817e-05
Rv3480c	NE	NE	TN		R570	0	1.09817e-05
Rv3487c	NE	NE	TN		R571	0.0121589	0.0121761
Rv3490	NE	E	FN		R571b	-11.1068	-11.1063
Rv3506	NE	NE	TN		R572	12.8833	12.8839
Rv3509c	NE	NE	TN		R573	0	1.72594e-05
Rv3513c	NE	NE	TN		R574	0	1.72594e-05
Rv3516	NE	NE	TN		R575	0.0617639	0.0618421
Rv3522	NE	NE	TN		R576	0.0617639	0.0618421
Rv3523	NE	NE	TN		R577	0.123528	0.123545
Rv3526	NE	E	FN		R578	0.123528	0.123545
Rv3529c	NE	NE	TN		R579	0.123528	0.123545
Rv3534c	NE	NE	TN		R580	0.123528	0.123545
Rv3535c	NE	NE	TN		R581	0.123528	0.123545
Rv3536c	NE	NE	TN		R582	0.123528	0.123545
Rv3537	NE	E	FN		R583	0.0186052	0.0186225
Rv3543c	NE	E	FN		R587	0.0186052	0.0186225
Rv3544c	NE	E	FN		R588	0.00644631	0.00650686
Rv3556c	NE	E	FN		R589	0.00644631	0.00644631
Rv3560c	NE	E	FN		R590	0	0
Rv3561	NE	NE	TN		R591	0.0379978	0.0380735
Rv3564	NE	E	FN		R592	0	0
Rv3568c	NE	E	FN		R593	0	0
Rv3569c	NE	E	FN		R594	0.0193926	0.0193926
Rv3571	NE	E	FN		R595	0.0193926	0.0193926
Rv3572	NE	NE	TN		R596	0.0193926	0.0193926
Rv3573c	NE	NE	TN		R597	0.0193926	0.0193926
Rv3582c	E	E	TP		R598	0.0193926	0.0193926
Rv3601c	E	E	TP		R599	0.00386778	0.00386779
Rv3602c	E	E	TP		R600	0	0
Rv3609c	NE	E	FN		R601	0	0
Rv3624c	NE	E	FN		R602	0.0155248	0.0155248
Rv3628	E	E	TP		R603	0.00392145	0.00392145
Rv3634c	NE	E	FN		R604	5.36668e-05	5.36668e-05
Rv3667	NE	NE	TN		R605	0	0
Rv3696c	NE	NE	TN		R606	0.0116034	0.0116034
Rv3708c	NE	E	FN		R607	0.0116034	0.0116034
Rv3709c	NE	E	FN		R608	0.0116034	0.0116034
Rv3710	NE	E	FN		R609	0	0
Rv3734c	NE	NE	TN		R610	0.0116034	0.0116034
Rv3740c	NE	NE	TN		R611	0.0116034	0.0116034
Rv3754	NE	E	FN		R612	0.00773557	0.00773557
Rv3761c	NE	NE	TN		R613	0.00773557	0.00773557
Rv3772	NE	NE	TN		R614	0.00386778	0.00386779
Rv3774	NE	NE	TN		R615	0	0
Rv3775	NE	NE	TN		R616	0	0
Rv3784	NE	NE	TN		R617	0	0
Rv3790	E	E	TP		R618	2.02594	2.17985
Rv3791	E	E	TP		R619	0	0
Rv3792	E	E	TP		R620	0.0140101	0.0140101
Rv3793	E	E	TP		R621	0.0140101	0.0140101
Rv3794	E	E	TP		R622	0.0140101	0.0140101
Rv3795	E	E	TP		R623	0.0140101	0.0140101
Rv3797	NE	NE	TN		R624	0.011208	0.0112081
Rv3799c	E	E	TP		R625	0.011208	0.0112081
Rv3800c	E	E	TP		R626	0.011208	0.0112081
Rv3801c	E	E	TP		R627	0.011208	0.0112081
Rv3802c	E	E	TP		R628	0.00280201	0.00280201
Rv3806c	E	E	TP		R629	0.00280201	0.00280201
Rv3808c	E	E	TP		R630	0.00280201	0.00280201
Rv3809c	E	E	TP		R631	0.00280201	0.00280201
Rv3818	E	NE	FP		R632	0.000700503	0.000700503
Rv3823c	NE	E	FN		R633	0.000700503	0.000700503
Rv3826	NE	E	FN		R634	0.00140101	0.00140101
Rv3838c	NE	E	FN		R635	0.000700503	0.000700503
Rv3858c	NE	E	FN		R636	0.000700503	0.000700503
Rv3859c	NE	E	FN		R637	0.0140101	0.0140101
Rv3913	E	E	TP		R638	0.0140101	0.0140101
Rv0805	NE	E	FN		R639	0.0140101	0.0140101
Rv1302	NE	E	FN		R640	0.0140101	0.0140101
Rv2289	NE	NE	TN		R641	0.0140101	0.0140101
Rv2136c	NE	NE	TN		R642	0.0140101	0.0140101
Rv2605c	NE	NE	TN		R643	0.00427133	0.00427134
Rv1328	NE	NE	TN		R644	0	0
Rv1213	NE	NE	TN		R645	0	0
Rv1212c	NE	NE	TN		R646	0	0
Rv3032	NE	E	FN		R647	0	0
Rv1326c	NE	E	FN		R648	0	0
Rv0127	NE	E	FN		R649	0.0193926	0.0193926
Rv1327c	NE	E	FN		R650	0	0
Rv1564c	NE	E	FN		R651	0	0
Rv1826	NE	E	FN		R652	0	0
Rv1604	NE	NE	TN		R653	0	0
Rv0855	NE	NE	TN		R654	0	0
Rv1094	NE	E	FN		R656	0	0
Rv0824c	NE	E	FN		R657	0	0
Rv0373c	NE	NE	TN		R658	0	0
Rv0374c	NE	NE	TN		R659	0	0
Rv0375c	NE	NE	TN		R660	0	0
Rv1236	NE	NE	TN		R661	0	0
Rv1237	NE	NE	TN		R662	0	0
Rv1238	NE	NE	TN		R663	0	0
Rv0773c	NE	NE	TN		R664	0	0
Rv2394	NE	NE	TN		R665	0	0
Rv0470c	NE	NE	TN		R666	0	0
Rv2928	NE	NE	TN		R667	0	0
Rv1662	NE	E	FN		R668	0	0
Rv2855	NE	NE	TN		R669	0	0
Rv0252	NE	NE	TN		R670	0	0
Rv0253	NE	NE	TN		R671	0	0
Rv1264	NE	NE	TN		R672	0	0
Rv1647	NE	NE	TN		R673	0	0
Rv2212	NE	NE	TN		R674	0	0
Rv0386	NE	NE	TN		R678	0.0936452	0.0938726
Rv1318c	NE	NE	TN		R679	0.088414	0.088414
Rv1319c	NE	NE	TN		R680	0.088414	0.088414
Rv1320c	NE	NE	TN		R681	0.088414	0.088414
Rv3645	NE	E	FN		R682	0.088414	0.088414
Rv3389c	NE	NE	TN		R683	0.088414	0.088414
Rv3545c	NE	NE	TN		R684	0.088414	0.088414
Rv3541c	NE	E	FN		R685	0.00959085	0.00959085
Rv3542c	NE	NE	TN		R686	0.00959085	0.00959085
Rv3540c	NE	E	FN		R687	0.00959085	0.00959085
					R688	0.00382586	0.00382586
					R689	0.00382586	0.00382586
					R690	0.00382586	0.00382586
					R691	0.00382586	0.00382586
					R692	0.00382586	0.00382586
					R693	0.00382586	0.00382586
					R694	0.0052409	0.0052409
					R695	0.0885251	0.0885251
					R696	0.0885251	0.0885251
					R697	0.0885251	0.0885251
					R698	0.0588658	0.0588658
					R699	0.0294329	0.0294329
					R700	0.000981096	0.000981097
					R701	0.000981096	0.000981097
					R702	0.000981096	0.000981097
					R705	0.000981096	0.000981097
					R706	0.000981096	0.000981097
					R707	0.000981096	0.000981097
					R708	0.000981096	0.000981097
					R709	0.000981096	0.000981097
					R710	0.000981096	0.000981097
					R711	0.0294329	0.0294329
					R712	-999.94	988.524
					R713	0.029197	0.0294329
					R714	-1000	988.464
					R715	-0.0598469	-0.0598469
					R716	0.0598469	0.0598469
					R717	0.0598469	0.0598469
					R718	0.0294329	0.0294329
					R719	0.0294329	0.0294329
					R722	0.020603	0.020603
					R723	0.0294329	0.0294329
					R724	0.0294329	0.0294329
					R725	0.0294329	0.0294329
					R726	0.0294329	0.0294329
					R727	0.0294329	0.0294329
					R728	0.0294329	0.0294329
					R729	0.0294329	0.0294329
					R730	0.0294329	0.0294329
					R731	0.000981096	0.000981097
					PROT	0.112155	0.112155
					RNA	0.0188672	0.0188673
					DNA	0.01153	0.01153
					SM_MOL	0.0262045	0.0262045
					PE	0.0052409	0.0052409
					TAG	11.1168	11.1173
					PIMS	0.0471681	0.0471681
					LAM	0.00419272	0.00419272
					MAPC	0.122637	0.122637
					P_L_GLX	0.0890953	0.0890954
					CL	0	0
					LM	0.000268334	0.000268334
					SL_1	0	0
					TDM	0	0
					TMM	0.0291876	0.0291876
					DAT	0	0
					PAT	0	0
					MPD	0	0
					DIM	0	0
					GLUCAN	0	0
					BIOMASS	0.52409	0.52409
					BXT	0.52409	0.52409
					R800	9.99964	10
					R801	0	0
					R803	0	0
					R804	20	20
					R805	-15.597	-15.3203
					R806	0	0
					R807	0	0
					R808	0	9.65017e-05
					R809	0	0
					R810	0	0
					R811	0	0
					R812	0	0
					R814	0	0
					R815	0.99999	1
					R816	0.0233221	0.0233414
					R817	0	0
					R818	0	0
					R819	0	0
					R820	0	2.93447e-05
					R821	0.0780419	0.0780601
					R822	0.0238379	0.0241698
					R823	0	0.000156809
					R824	0	0
					R825	0	0
					R826	0.04024	0.0403749
					R827	0.0293976	0.0295338
					R828	0	0.000235853
					R829	0	0.00070183
					R830	0	0.000235853
					R831	0	0.000100917
					R832	0	0.000100917
					R833	0	0.000100917
					R834	0	0.000100917
					R835	0	0.00013485
					R836	0	0
					R837	0.577264	0.580146
					R838	0.999931	1
					R839	0	0.00035523
					R840	0.999936	1
					R841	0	1.36974e-05
					R842	0	0.000100917
					R843	0	0.000100917
					R844	0	7.31766e-05
					R845	0	0
					R846	0	0
					R847	0	0
					R848	0.999717	1
					R849	0.995632	1
					R850	0	0.000325294
					R851	0	0
					R852	0	0
					R853	0	0
					R854	0	0
					R855	0	0
					R856	0	0
					R857	0	0
					R858	0	8.16945e-05
					R859	0	0
					R860	0	0
					R861	0	0
					R862	0	0
					R863	0.999968	1
					R864	0.999824	1
					R865	0	0
					R866	0.999877	1
					R867	0	0
					R868	0.0232274	1
					R869	0	0.976773
					R870	0	1
					R871	0	1
					R872	0.999993	1
					R873	0	0
					R874	0.10036	1
					R875	0	0.89964
					R876	0.998605	1
					R877	0.0214329	1
					R878	0	0.978567
					R879	0	0
					R880	0	0
					R881	0.0291484	0.0291604
					R882	0.999959	1
					R883	0.999859	1
					R884	0	0.000140963
					R885	0.775971	1
					R886	0.999938	1
					R887	0	6.23762e-05
					R888	0	0
					R889	0	0
					R890	0	0
					R891	0.0819925	1
					R892	0	0.918007
					R893	0.014797	0.0148045
					R894	0.0209609	0.0209732
					R895	0	0
					R896	0	0
					R897	0	1
					R898	0	1
					R899	0	0
					R900	0	0
					R901	0	0
					R902	0.999985	1
					R903	0	0.00030275
					R904	0	0
					R905	0	0
					R906	0	0
					R907	0	0
					R908	0	0
					R909	0	0
					R910	0	0
					R911	0	0
					R912	0	0
					R913	0	0
					R914	0	0
					R915	0	0
					R916	0	0
					R917	0	0
					R918	0.665798	0.687753
					R919	0	0
					R920	0	0
					R921	0	0
					R922	0	0
					R923	0	0
					R924	0.000628908	0.000628908
					R925	0	2.75227e-08
					R926	0.000104058	0.000105155
					R927	0	0
					R928	0	0
					R929	0	0
					R930	0	0
					R931	0	0
					R932	0	0
					R934	0	0
					R935	0	0
					R936	0	0
					R937	0	0
					R938	0	0
					R940	0	0
					R941	0	0
					iNJ661_ACGAMT	0	0
					iNJ661_CDAPPA160	0	6.05501e-05
					UDPP	0	0
					iNJ661_FCOAH2	0	0
					iNJ661_GLCP	0	0
					iNJ661_GLGC	0	0
					iNJ661_GLCS1	0	0
					GLUCANBRANCH	0	0
					MALTOKINASE	0	0
					MLT1P	0	0
					TREX	0	0
					TREY	0	0
					TREZ	0	0
					iNJ661_GLYCL	0	0
					iNJ661_MI3PP	0	0
					iNJ661_MI4PP	0	0
					iNJ661_DESAT18	0.219002	0.219058
					iNJ661_CODH3	0	0
					COxt	0	0
					iNJ661_MALTabc	0	0
					iNJ661_GTMLT	0	0
					iNJ661_MYC1CYC1	0	0
					iNJ661_MYC1CYC2	0	0
					iNJ661_MYC1CYC3	0	0
					iNJ661_PREPHACPH	0	0
					iNJ661_PREPPACPH	0	0
					iNJ661_FASM1601	0	0
					iNJ661_FASM180	0	0
					iNJ661_FASM1801	0	0
					iNJ661_FASM2001	0	0
					iNJ661_FASM2002	0	0
					iNJ661_MYCTR	0	0
					R116	0	0
					3B-HydroxysteroidDehydrogenase	0	0
					Pantothenate_Transport	0	0
					R-c12-enoyl-CoAhydratase	0	1000
					R-c12-enoyl-CoAdehydratase	0	1000
					R-c14-enoyl-CoAhydratase	0	1000
					R-c14-enoyl-CoAdehydratase	0	1000
					R-c16-enoyl-CoAhydratase	0	1000
					R-c16-enoyl-CoAdehydratase	0	1000
					Cholesterol_Cyp125	0	0
					Cholesterol_FadD	0	0
					Cholesterol_FadE	0	0
					Cholesterol_echA	0	0
					Cholesterol_fadB	0	0
					Chol_fadA5	0	0
					Chol_fadE	0	0
					Chol_echA	0	0
					Chol_fadB	0	0
					Bisnorchol_fadA5	0	0
					Bisnorchol_fadE	0	0
					Bisnorchol_MaoC	0	0
					Bisnorchol_Ltp2	0	0
					Androst_HsaD	0	0
					Androst_HsaEFG	0	0
					DOHNAA_fadD3	0	0
					DOHNAA_hydroxy	0	0
					DOHNAA_fadE30	0	0
					DOHNAA_hydroxy2	0	0
					DOHNAA_oxo	0	0
					HMOOI-CARBOXYLATE-Transport	0	0
					DOHNAA_carboxylate	0	0
					bDG6P_Transport	0	0

## Sheet: iEK1011
Vector_LocusNames	InsilicoEssential	ExperimentalEssential	Confusion_Matrix		Rxns	FVAmin	FVAmax
Rv2573	E	NE	FP		2AGPEAT160	0	3.90224e-05
Rv2589	NE	NE	TN		2AGPEAT180	0	3.90224e-05
Rv1135A	NE	NE	TN		5DGLCNR	0	0
Rv1323	NE	NE	TN		AACPS10	0.0302839	0.030284
Rv3535c	NE	NE	TN		AACPS11	0.00317941	0.00318529
Rv0254c	NE	NE	TN		AACPS3	0.14099	0.141795
Rv3280	E	E	TP		ABTA	0	6.00345e-05
Rv3285	E	E	TP		ACACT1r	0	1.02618e-07
Rv3799c	E	E	TP		ACALD	1.12988	1.1334
Rv3441c	E	E	TP		ACBIPGT	0	9.87597e-07
Rv1302	E	E	TP		ACCC	0.0232201	0.0232201
Rv3002c	NE	NE	TN		ACChex_1	0.0232201	0.0232201
Rv3003c	NE	E	FN		ACGAMPM	-9.45999e-05	0
Rv3470c	NE	NE	TN		ACGAMT	0.000360165	0.000360166
Rv0409	NE	NE	TN		ACGK	0	7.80449e-05
Rv1820	NE	NE	TN		ACGS	0	0
Rv3509c	NE	NE	TN		ACHBS	0.960228	0.961316
Rv1475c	NE	E	FN		ACKr	0	0.000445971
Rv1655	NE	E	FN		ACLS	0	0.00031218
Rv3310	NE	NE	TN		ACODA	0	0
Rv3667	NE	NE	TN		ACONT	5.68125	5.68333
Rv0812	NE	E	FN		ACOTA	-7.80449e-05	0
Rv2236c	NE	NE	TN		ACP1_FMN	0	7.80449e-05
Rv0013	NE	E	FN		ACPS1	0	0
Rv1005c	NE	E	FN		ACS	0	6.64212e-05
Rv0255c	NE	NE	TN		ACS2	0	0
Rv0386	NE	NE	TN		ACYSBMNt	0	0
Rv1120c	NE	NE	TN		ADA	0	7.80449e-05
Rv1264	NE	NE	TN		ADCL	0	1.2742e-05
Rv1318c	NE	NE	TN		ADCPS1	0	9.75256e-07
Rv1319c	NE	NE	TN		ADCPS2	0	0
Rv1320c	NE	NE	TN		ADCS	0	1.2742e-05
Rv1625c	NE	NE	TN		ADCYRS	0	9.87597e-07
Rv1647	NE	NE	TN		ADK1	-999.107	0.893853
Rv1900c	NE	NE	TN		ADK2	0	1000
Rv2212	NE	NE	TN		ADMDC	0	0
Rv2435c	NE	NE	TN		ADNCYC	0	3.90224e-05
Rv3645	NE	E	FN		ADNK1	0	0.0531204
Rv2202c	NE	E	FN		ADNK3	0	0.0531204
Rv2208	NE	NE	TN		ADNK4	0	0.0531204
Rv2584c	NE	NE	TN		ADOCBIK	0	9.87597e-07
Rv1286	E	E	TP		ADOCBLS	0	9.87597e-07
Rv0777	E	E	TP		ADPT	0	3.90224e-05
Rv0357c	E	E	TP		ADSK	0	7.80449e-05
Rv3792	E	E	TP		ADSL1r	0.0540455	0.0541235
Rv2182c	NE	E	FN		ADSL2r	0.209665	0.209669
Rv2483c	NE	NE	TN		ADSS	0.0540455	0.0541235
Rv1652	NE	E	FN		AFTA	0.000360165	0.000360166
Rv3248c	E	E	TP		AGDC	0	9.45999e-05
Rv0091	NE	NE	TN		AGMT	0	0
Rv0423c	E	E	TP		AGPAT160	0.14099	0.141787
Rv0957	E	E	TP		AGPAT160190	0.0182452	0.0182453
Rv3276c	E	E	TP		AGPAT190	0.00601934	0.00601935
Rv2215	NE	E	FN		AGPR	-7.80449e-05	0
Rv2911	NE	NE	TN		AHCi	0.0530423	0.0530683
Rv3330	NE	NE	TN		AHCYSNS	0	0
Rv2981c	E	E	TP		AHMMPS	0.000394162	0.000394162
Rv2780	NE	NE	TN		AICART	0.209665	0.209674
Rv3423c	E	E	TP		AIRCr	0.209665	0.209669
Rv1895	NE	NE	TN		AKGDb	0	0.00026015
Rv2259	NE	NE	TN		ALAALAD	0	7.80449e-05
Rv3045	NE	NE	TN		ALAALAr	0.0205353	0.0206134
Rv0147	NE	NE	TN		ALAD_L	0	1000
Rv0458	NE	NE	TN		ALAR	0.0410707	0.041695
Rv0768	NE	NE	TN		ALAt2r	0.999376	1
Rv3293	NE	NE	TN		ALDD1	0	0
Rv1263	NE	NE	TN		ALDD19xr	0	8.67165e-05
Rv2888c	NE	NE	TN		ALDD2x	0	9.45999e-05
Rv3175	NE	NE	TN		AMAOTr	0	0
Rv3375	NE	NE	TN		AMID4	0	0
Rv2467	NE	NE	TN		AMMQT8	0.00555373	0.00581389
Rv1609	NE	E	FN		AMMQT8_2	0	0.00026015
Rv0032	NE	NE	TN		AMPTASECG	0	2.6015e-05
Rv1409	NE	E	FN		ANPRT	0	8.7201e-06
Rv2531c	NE	NE	TN		ANS	0	8.7201e-06
Rv1001	NE	NE	TN		AOXSr	0	0
Rv1659	NE	E	FN		APRAUR	0.0172938	0.0172948
Rv1658	NE	E	FN		ARACHTA	0	3.99718e-06
Rv2320c	NE	NE	TN		ARB_Dabc	0	0
Rv3708c	E	E	TP		ARBabc	0	0.00010406
Rv1538c	NE	E	FN		ARBt2r	-0.00010406	0
Rv2201	NE	E	FN		ARGDC	0	0
Rv0346c	NE	NE	TN		ARGDr	0.152191	0.152256
Rv2127	NE	NE	TN		ARGSL	0	3.90224e-05
Rv3601c	E	E	TP		ARGSS	0	3.90224e-05
Rv1380	NE	E	FN		ARGt5r	0.263148	0.26575
Rv3709c	E	E	TP		ASAD	-0.00101447	-0.000967174
Rv1595	E	E	TP		ASNN	0.97629	0.976538
Rv0337c	NE	E	FN		ASNS1	0	3.90224e-05
Rv2121c	NE	E	FN		ASNt2r	0.999792	1
Rv1304	NE	E	FN		ASP1DC	0.00965696	0.0102813
Rv1305	NE	E	FN		ASPCT	0.152216	0.152231
Rv1307	NE	E	FN		ASPK	0.000967174	0.00101447
Rv1308	NE	E	FN		ASPO5	0.0139497	0.0141898
Rv1309	NE	E	FN		ASPTA	1.47586	1.47648
Rv1310	NE	E	FN		ASPt2r	0.999792	1
Rv0522	NE	NE	TN		AST	0.0516005	0.054202
Rv0223c	NE	NE	TN		ATPPRT	0	8.69581e-06
Rv2131c	NE	E	FN		ATPS4r	24.1409	24.143
Rv1589	NE	E	FN		BACCL	0	0
Rv0107c	NE	NE	TN		BALAt2r	-0.000624359	0
Rv1908c	NE	E	FN		BDH	-1.02546e-07	0
Rv1607	NE	NE	TN		BETALDHx	0	0
Rv2849c	NE	NE	TN		BMNMSHS	0	0
Rv1383	NE	E	FN		BMNt	0	0
Rv1384	NE	E	FN		BPNT	0	7.80449e-05
Rv2289	NE	NE	TN		BTS2	-3.43432e-06	0
Rv1011	E	E	TP		BTS3r	-3.43432e-06	0
Rv3756c	NE	NE	TN		CAATPS	0	0.00031218
Rv3757c	NE	NE	TN		CAT	0	0.000120069
Rv3758c	NE	NE	TN		CAt4	-0.000624359	0
Rv3759c	NE	NE	TN		CBIAT	0	0
Rv0948c	NE	NE	TN		CBLAT	0	0
Rv1885c	NE	NE	TN		CBPS	0	2.6015e-05
Rv2540c	E	E	TP		CDAPPA160	0	3.90224e-05
Rv2130c	E	E	TP		CDAPPA160190	0	3.90224e-05
Rv2498c	NE	NE	TN		CDAPPA190	0	3.90224e-05
Rv3075c	NE	NE	TN		CDPMEK	0.234285	0.234302
Rv1822	E	E	TP		CDPPT160	0	2.6015e-05
Rv1348	E	E	TP		CDPPT160190	0.00610211	0.00610213
Rv1349	E	E	TP		CHLabc	0	3.90224e-05
Rv2895c	E	NE	FP		CHOLD	0	0
Rv0464c	NE	NE	TN		CHORM	0	1.3573e-05
Rv0771	NE	NE	TN		CHORS	0.00899329	0.00900686
Rv1239c	NE	NE	TN		CHRPL	0.00317941	0.00318529
Rv2070c	NE	NE	TN		CIGAMS	0.0064544	0.00645441
Rv2388c	NE	NE	TN		CITL	0	9.45999e-05
Rv0889c	NE	NE	TN		CITabc	0.999805	1
Rv0896	NE	E	FN		CLPNS160190	0.00288674	0.00288675
Rv1699	E	E	TP		CMCBTFL	0.00186819	0.00197933
Rv0390	NE	E	FN		CMCBTFU	0.00186819	0.00197933
Rv0815c	NE	NE	TN		CMLDC	0	0
Rv2291	NE	NE	TN		CO2t	-16.8489	0
Rv3117	NE	NE	TN		COAt	-3.21835e-06	0
Rv3283	NE	NE	TN		COBALTt5	-9.87597e-07	0
Rv2194	E	E	TP		COCHL	0	9.87597e-07
Rv2195	E	E	TP		COt	0	0.000780449
Rv2196	E	E	TP		CPC6R	0	0
Rv1451	E	E	TP		CPPPGO	0	8.51786e-06
Rv2193	E	E	TP		CRNabc	0	0
Rv2200c	E	E	TP		CS	4.68125	4.68333
Rv3043c	E	E	TP		CTPS1	0	0.141557
Rv1336	NE	NE	TN		CTPS2	0	0.141557
Rv2334	NE	NE	TN		CYANST	0	0
Rv0075	NE	NE	TN		CYO1a	0	39.5863
Rv2294	NE	NE	TN		CYO1b	0	39.5863
Rv1077	NE	NE	TN		CYRDAAT	0	9.87597e-07
Rv1620c	NE	E	FN		CYRDAR2	0	4.93799e-07
Rv1621c	NE	E	FN		CYSS	0	2.838e-05
Rv1622c	E	E	TP		CYSTL	0	0.723037
Rv3315c	NE	NE	TN		CYSTS	0.0281049	0.751171
Rv1712	E	E	TP		CYTBD	0.152061	39.7393
Rv0143c	NE	NE	TN		CYTBD2	0	39.5871
Rv0092	NE	NE	TN		CYTD	0	3.90224e-05
Rv0103c	NE	NE	TN		CYTDK2	0	7.80449e-05
Rv0499	NE	NE	TN		CYTDt2	-1.36921e-05	0
Rv2252	NE	NE	TN		CYTK1	0.265823	0.266642
Rv1905c	NE	NE	TN		CYTK2	0	3.90224e-05
Rv1704c	NE	NE	TN		Clt	0	0
Rv1293	NE	E	FN		Cuabc	0	3.90224e-05
Rv2726c	E	E	TP		Cut1	0	3.90224e-05
Rv2881c	E	E	TP		DADA	0	7.80449e-05
Rv1940	E	NE	FP		DADK	-0.00172052	-0.00168149
Rv2136c	E	NE	FP		DAGK160	0	7.80449e-05
Rv3807c	E	NE	FP		DALAOX	0	0.00015609
Rv3790	E	E	TP		DALAt2r	-0.000624359	0
Rv3791	E	E	TP		DAPDC	0	3.71642e-05
Rv3806c	E	E	TP		DAPE	0.000967174	0.00100434
Rv0321	NE	NE	TN		DASYN160	0.137423	0.138242
Rv2178c	E	E	TP		DASYN160190	0.0148959	0.0149349
Rv3229c	NE	E	FN		DASYN190190	0.0028626	0.00290162
Rv0824c	NE	E	FN		DB4PS	0.0345877	0.0345897
Rv1094	NE	E	FN		DBTS	0	0
Rv1714	NE	NE	TN		DCPDP	0	0
Rv1928c	NE	NE	TN		DCPDPP	0.0255717	0.0255718
Rv0189c	NE	E	FN		DCPDPS	0	0.0168554
Rv2773c	E	E	TP		DCPE	0.0255717	0.0255718
Rv2753c	E	E	TP		DCPT	0.0255717	0.0255718
Rv2763c	NE	E	FN		DCTPD	0	7.80449e-05
Rv2447c	E	E	TP		DCTPD2	0	7.80449e-05
Rv0534c	E	E	TP		DCYTD	0	0
Rv1381	NE	E	FN		DDPA	0.00899329	0.00901482
Rv1207	NE	NE	TN		DESAT16	0	1.5609e-05
Rv2537c	E	E	TP		DESAT18_1	0	7.43285e-05
Rv2538c	E	E	TP		DGC3D	0	0
Rv2173	NE	NE	TN		DGK1	0	0
Rv3383c	NE	NE	TN		DHAD1	0	0.00031218
Rv1110	NE	E	FN		DHAD2	0.960228	0.961316
Rv1631	E	E	TP		DHDPRy	0.000967174	0.00100434
Rv0478	NE	NE	TN		DHDPS	0.000967174	0.00100434
Rv3247c	E	E	TP		DHFR_copy1	-1000	0.00541973
Rv2870c	E	E	TP		DHFS	0.000394162	0.000394162
Rv2682c	NE	E	FN		DHNAOT	0.00581388	0.00581389
Rv3379c	NE	NE	TN		DHNPA_1	0	0.000394162
Rv1023	NE	E	FN		DHNPA2r	0	0.000394162
Rv0098	NE	NE	TN		DHORTS	-0.152231	-0.152216
Rv1618	NE	NE	TN		DHPPDA	0	0.0172948
Rv2605c	NE	NE	TN		DHPPDA2	0	0.0172948
Rv0035	NE	NE	TN		DHPS2	0	0.000394162
Rv0099	NE	NE	TN		DHQTi	0.00899329	0.00901482
Rv0119	NE	E	FN		DHQS	0.00899329	0.00901482
Rv0166	NE	NE	TN		DMATT	0.0234575	0.0234618
Rv0214	NE	NE	TN		DMPPS	0	0.234302
Rv0270	NE	NE	TN		DNMPPA	0.000394162	0.000394162
Rv0404	NE	E	FN		DNTPPA	0.000394162	0.000394162
Rv0551c	NE	NE	TN		DPCOAK	0.00965696	0.00966018
Rv0852	NE	NE	TN		DPPS	0	0.0168554
Rv1058	NE	NE	TN		DPR	0.00965696	0.00966018
Rv1185c	NE	NE	TN		DRPA	0	1.37373e-05
Rv1206	NE	NE	TN		DSERt2	0.99976	1
Rv1427c	NE	NE	TN		DTMPK	0.00502556	0.00506458
Rv1521	NE	NE	TN		DURIK1	0	0
Rv1529	NE	NE	TN		DURIPP	0	0
Rv1549	NE	NE	TN		DUTPDP	0	3.90224e-05
Rv1550	NE	NE	TN		DXPRIi	0.234285	0.234302
Rv1750c	NE	NE	TN		DXPS	0.234679	0.234696
Rv1925	NE	NE	TN		ENO	6.37496	6.37511
Rv2187	NE	NE	TN		ETHAt	-0.0031218	0
Rv2505c	NE	NE	TN		EX_acysbmn_e	0	0
Rv2590	NE	NE	TN		EX_ala_B_e	0	0.000624359
Rv2930	NE	NE	TN		EX_ala__D_e	0	0.000624359
Rv2941	NE	NE	TN		EX_ala__L_e	-1	-0.999376
Rv2948c	NE	NE	TN		EX_arab__D_e	0	0
Rv2950c	NE	NE	TN		EX_arab__L_e	0	0
Rv3089	NE	NE	TN		EX_arg__L_e	-0.26575	-0.263148
Rv3506	NE	NE	TN		EX_asn__L_e	-1	-0.999792
Rv3513c	NE	NE	TN		EX_asp__L_e	-1	-0.999792
Rv3561	NE	NE	TN		EX_atp_e	0	0
Rv3801c	E	E	TP		EX_bmn_e	0	0
Rv3826	NE	E	FN		EX_ca2_e	0	0
Rv0468	NE	NE	TN		EX_chol_e	0	0
Rv0859	NE	NE	TN		EX_cit_e	-1	-0.999805
Rv1144	NE	NE	TN		EX_cl_e	0	0
Rv1484	E	E	TP		EX_co2_e	0	16.8489
Rv2524c	E	E	TP		EX_coa_e	0	3.21835e-06
Rv2947c	E	NE	FP		EX_cobalt2_e	-9.87597e-07	0
Rv0533c	NE	NE	TN		EX_crn_e	0	0
Rv1662	NE	E	FN		EX_cu2_e	0	0
Rv2940c	E	NE	FP		EX_cytd_e	0	1.36921e-05
Rv0363c	NE	E	FN		EX_etha_e	0	0.0031218
Rv0727c	NE	NE	TN		EX_fe2_e	0	0
Rv1485	NE	E	FN		EX_fe3_e	-0.00197933	-0.00197081
Rv0087	NE	E	FN		EX_fum_e	0	0.00020812
Rv2900c	NE	NE	TN		EX_gal_e	0	0
Rv0084	NE	NE	TN		EX_glc__D_e	-1	-0.999965
Rv2786c	E	E	TP		EX_glu__L_e	-1	-0.999913
Rv2211c	NE	E	FN		EX_gly_e	-0.834354	-0.832793
Rv1553	NE	NE	TN		EX_glyb_e	0	0
Rv1554	NE	NE	TN		EX_glyc3p_e	0	0
Rv1555	NE	NE	TN		EX_glyc_e	-1	-0.999916
Rv3316	NE	NE	TN		EX_gthrd_e	0	0
Rv3317	NE	NE	TN		EX_h2_e	4.06557	4.06791
Rv3319	NE	NE	TN		EX_h2co3_e	0	16.8489
Rv0248c	NE	NE	TN		EX_h2o_e	2.56188	19.4128
Rv2957	NE	NE	TN		EX_h2s_e	0	3.00173e-05
Rv0992c	NE	NE	TN		EX_h_e	-14.1863	-14.179
Rv2964	NE	NE	TN		EX_hdca_e	0	0
Rv1098c	NE	E	FN		EX_his__L_e	-0.0369183	-0.0369031
Rv2443	NE	NE	TN		EX_id3acald_e	0	0.000390224
Rv2610c	E	E	TP		EX_ile__L_e	0.792858	0.794047
Rv1500	E	NE	FP		EX_k_e	0	0
Rv2188c	E	E	TP		EX_lac__L_e	0	0.000624359
Rv1159	E	E	TP		EX_lcts_e	0	0
Rv0334	E	E	TP		EX_leu__L_e	-0.100861	-0.100712
Rv0524	E	E	TP		EX_lys__L_e	-0.0388281	-0.0387907
Rv1551	NE	NE	TN		EX_mal__L_e	0	0.00020812
Rv2482c	NE	NE	TN		EX_malt_e	0	0
Rv2427c	NE	NE	TN		EX_malthp_e	0	0
Rv1121	NE	NE	TN		EX_meoh_e	0	0
Rv3782	E	E	TP		EX_met__L_e	-0.0624265	-0.0623794
Rv3808c	E	E	TP		EX_mg2_e	0	0
Rv0620	NE	NE	TN		EX_na1_e	0	0
Rv0618	NE	NE	TN		EX_nh4_e	11.2333	11.2437
Rv0619	NE	NE	TN		EX_no2_e	0	7.09499e-05
Rv0993	E	E	TP		EX_no3_e	0	0
Rv1436	NE	E	FN		EX_no_e	0	0
Rv0956	E	E	TP		EX_o2_e	-20	-19.9999
Rv1832	NE	E	FN		EX_ocdca_e	-0.108256	-0.108165
Rv1826	NE	E	FN		EX_orn_e	-1	-0.999844
Rv3303c	NE	NE	TN		EX_pac_e	0	8.67165e-05
Rv3436c	E	E	TP		EX_pdima_e	0	3.99718e-06
Rv1512	NE	E	FN		EX_phdca_e	0	5.87909e-06
Rv0070c	NE	NE	TN		EX_phe__L_e	-0.0237867	-0.0236864
Rv1093	NE	E	FN		EX_pi_e	-0.655753	-0.65574
Rv1235	NE	NE	TN		EX_ppa_e	0	0
Rv1236	NE	NE	TN		EX_ppdima_e	0	2.32104e-06
Rv1237	NE	NE	TN		EX_pro__L_e	-1	-0.998959
Rv1238	NE	NE	TN		EX_pyr_e	-1	-0.99976
Rv2039c	NE	NE	TN		EX_rib__D_e	-1	-0.999911
Rv2040c	NE	NE	TN		EX_ser__D_e	-1	-0.99976
Rv2041c	NE	NE	TN		EX_ser__L_e	-1	-0.99976
Rv2316	NE	NE	TN		EX_skm_e	0	2.15296e-05
Rv1213	NE	NE	TN		EX_so4_e	-0.0032303	-0.00318975
Rv1878	NE	NE	TN		EX_succ_e	11.3676	11.3723
Rv2220	NE	E	FN		EX_tartr__L_e	0	0
Rv2222c	NE	NE	TN		EX_thr__L_e	-1	-0.998959
Rv2860c	NE	NE	TN		EX_tre_e	-1	-0.999986
Rv2439c	NE	E	FN		EX_trp__L_e	-0.0103054	-0.00990641
Rv3704c	NE	NE	TN		EX_tsul_e	0	0
Rv3432c	NE	NE	TN		EX_ttdca_e	0	0
Rv2476c	NE	E	FN		EX_tyr__L_e	-0.0160404	-0.0160273
Rv0808	E	E	TP		EX_val__L_e	-0.111218	-0.110758
Rv1338	E	E	TP		EX_ac_e	0.00600843	0.006549
Rv3858c	NE	E	FN		EX_4abz_e	-0.000394162	-0.00038142
Rv3859c	NE	E	FN		EX_for_e	0	0.00031218
Rv2833c	NE	NE	TN		EX_akg_e	0	4.87781e-05
Rv2834c	NE	NE	TN		EX_gua_e	0	0
Rv2835c	NE	NE	TN		EX_ad_e	0	0
Rv2205c	NE	NE	TN		ADtr	0	0
Rv1257c	NE	NE	TN		EX_urea_e	0	0
Rv3696c	NE	NE	TN		FACOAE140_1	0	3.90224e-05
Rv1511	NE	NE	TN		FACOAE160	0	3.90224e-05
Rv3396c	E	E	TP		FACOAE180	0	3.90224e-05
Rv2051c	E	E	TP		FACOAL140_1	0	3.90224e-05
Rv1122	NE	E	FN		FACOAL160	0.00722449	0.00726351
Rv1844c	NE	NE	TN		FACOAL161	-0.165432	-0.164626
Rv0317c	NE	NE	TN		FACOAL180	0	7.43285e-05
Rv2277c	NE	NE	TN		FACOAL181_2	0.248825	0.248929
Rv3842c	NE	NE	TN		FACOAL200	0	3.99718e-06
Rv2855	NE	NE	TN		FACOAL80	-0.0842737	-0.0834664
Rv1280c	NE	NE	TN		FACOALPHDCA	-0.00318529	-0.00317941
Rv1281c	NE	NE	TN		FACOALPREPH	-3.99718e-06	3.90224e-05
Rv1282c	NE	NE	TN		FAH4	0	0
Rv1283c	NE	NE	TN		FAMPL1	0.00797141	0.00797637
Rv0773c	NE	NE	TN		FAMPL2	0.00526452	0.00526947
Rv2394	NE	NE	TN		FAMPL3	0.00417762	0.00418257
Rv3609c	E	E	TP		FAMPL4	0.00108542	0.00108542
Rv1415	NE	E	FN		FAMPL5	0.0047112	0.00471615
Rv2583c	NE	E	FN		FAO1	0	1.26902e-05
Rv3624c	NE	E	FN		FAO10	0	2.55885e-05
Rv3273	NE	NE	TN		FAO11	0	2.55885e-05
Rv2458	NE	NE	TN		FAO2	0	1.08021e-05
Rv0650	NE	NE	TN		FAO3	0	2.12367e-05
Rv1599	NE	E	FN		FAS100	0.00600752	0.00678796
Rv1601	NE	E	FN		FAS120	0.00600752	0.00678796
Rv0510	E	E	TP		FAS140	0.00600752	0.00678796
Rv0422c	E	E	TP		FAS160	0	0.000780449
Rv3469c	NE	NE	TN		FAS161	0	1.53029e-05
Rv3534c	NE	NE	TN		FAS180	0	1.65174e-05
Rv1294	NE	E	FN		FAS181	0	1.26388e-05
Rv3341	NE	E	FN		FAS200	0.0115864	0.0115984
Rv1296	NE	E	FN		FAS240_L	0.0751903	0.0751904
Rv1600	NE	E	FN		FAS260	0.0751903	0.0751904
Rv3772	NE	NE	TN		FAS80_L	0	2.6912e-05
Rv0066c	NE	E	FN		FASPHDCA	0.00317941	0.00318529
Rv3339c	NE	NE	TN		FASm1601	0.000579418	0.000579419
Rv3215	E	E	TP		FASm180	0.0774858	0.0774859
Rv0467	NE	E	FN		FASm1801	0.000579418	0.000579419
Rv1915	NE	NE	TN		FASm2001	0.000579418	0.000579419
Rv1916	NE	NE	TN		FASm2002	0.00362432	0.00362432
Rv1602	NE	E	FN		FASm220	0.00386278	0.00387078
Rv1170	E	NE	FP		FASm2201	0.000579418	0.000579419
Rv1611	NE	E	FN		FASm2202	0.00362432	0.00362432
Rv2210c	NE	E	FN		FASm240	0	7.99436e-06
Rv1843c	E	NE	FP		FASm2401	0.000579418	0.000579419
Rv3410c	E	E	TP		FASm2402	0.00362432	0.00362432
Rv3411c	E	E	TP		FASm260	0	7.99436e-06
Rv3393	NE	NE	TN		FASm2601	0.000579418	0.000579419
Rv1745c	NE	NE	TN		FASm2602	0.00115884	0.00115884
Rv3382c	NE	NE	TN		FASm280	0	7.99436e-06
Rv2995c	NE	E	FN		FASm2801	0.000579418	0.000579419
Rv2987c	NE	E	FN		FASm2802	0.00115884	0.00115884
Rv2988c	NE	E	FN		FASm300	0.00115884	0.00115884
Rv3710	NE	E	FN		FASm3001	0	0
Rv3001c	NE	E	FN		FASm320	0.00115884	0.00115884
Rv1030	NE	NE	TN		FASm340	0.00115884	0.00115884
Rv1031	NE	NE	TN		FBA	2.74984	2.7499
Rv1373	NE	NE	TN		FBP	0	7.80449e-05
Rv2267c	NE	NE	TN		FCLPA	0	0
Rv3529c	NE	NE	TN		FCLT	0	8.51786e-06
Rv2691	NE	NE	TN		FCLT2	0	8.51786e-06
Rv2692	NE	NE	TN		FCOAH2	0	3.90224e-05
Rv0694	NE	NE	TN		FDH	0	0.000390224
Rv0183	NE	NE	TN		FE3Ri	0.000788323	0.000792582
Rv0215c	NE	NE	TN		FETRANS	-8.51786e-06	0
Rv0752c	NE	NE	TN		FHL	4.06557	4.06791
Rv0873	NE	NE	TN		FMNAT	0.00635586	0.00635587
Rv3274c	NE	NE	TN		FOLD3	0	0.000394162
Rv3564	NE	E	FN		DHFR_copy2	0	1000
Rv1872c	NE	NE	TN		FOMETRi	-7.80449e-05	0
Rv0191	NE	NE	TN		FORMCOAL	-0.000195112	3.90224e-05
Rv1837c	NE	E	FN		FRD	1.63718	1000
Rv2471	NE	NE	TN		FRD2	0	0.000445971
Rv3264c	E	E	TP		FRD3	0	0.000445971
Rv3255c	E	E	TP		FRRPPDIMAS	0	0
Rv2611c	E	E	TP		FTHFCL	0	7.80449e-05
Rv2379c	NE	E	FN		FTHFD	0	0.000195112
Rv2380c	NE	E	FN		FUM	-1.39182	-1.38766
Rv2384	NE	NE	TN		FUMt2r	-0.00020812	0
Rv2247	NE	E	FN		G16MTM1	0.00610211	0.00610213
Rv2332	NE	NE	TN		G16MTM10	0.000568578	0.000568579
Rv3582c	E	E	TP		G16MTM2	0	0.00261527
Rv1392	E	E	TP		G16MTM4	0.00125442	0.00125442
Rv1133c	NE	E	FN		G16MTM5	0.000596662	0.000596663
Rv2124c	NE	NE	TN		G16MTM6	0.00265862	0.00527389
Rv0137c	NE	NE	TN		G16MTM7	0.00265862	0.00265863
Rv2674	NE	NE	TN		G16MTM8	0.0018836	0.0018836
Rv1604	NE	NE	TN		G16MTM9	0.00119234	0.00119234
Rv2701c	NE	NE	TN		G1PACT	0.162671	0.162766
Rv0046c	E	E	TP		G1PTT	0.000360165	0.000360166
Rv0855	NE	NE	TN		G1SAT	0.00315329	0.00322144
Rv1143	NE	NE	TN		G3PAT160	0	1.23881e-05
Rv1322A	NE	NE	TN		G3PAT190	0.00601934	0.00601935
Rv1492	NE	NE	TN		G5SADs	1.15206	1.15229
Rv1493	NE	NE	TN		G5SD	0	7.80449e-05
Rv0753c	NE	NE	TN		G5SD2	0	7.80449e-05
Rv2225	E	E	TP		G6PDH2r	0	0.000100703
Rv0958	NE	NE	TN		GALFT	0.000360165	0.000360166
Rv1082	NE	NE	TN		GALKr	0	0
Rv3356c	E	E	TP		GALT	0	0
Rv0126	NE	NE	TN		GALUi	0.0140031	0.0140811
Rv0470c	E	NE	FP		GALt2	0	0
Rv0503c	NE	NE	TN		GAPD	6.37496	6.37511
Rv0644c	E	NE	FP		GARFT	0.21006	0.210063
Rv0642c	NE	E	FN		GCCa	0	0.459512
Rv0645c	NE	NE	TN		GCCb	0	0.459512
Rv3800c	E	E	TP		GCCc	0	0.459512
Rv1483	NE	E	FN		GF6PTA	0.162671	0.162672
Rv2245	E	E	TP		GFUCS	0	0
Rv2246	E	E	TP		GGLUCT2	0	2.6015e-05
Rv0082	NE	NE	TN		GHMT2r	0	0.000624359
Rv3145	NE	NE	TN		GK1	0.0355731	0.0356121
Rv3146	NE	NE	TN		GLCabc	0.999965	1
Rv3147	NE	NE	TN		GLGC	0	0.00015609
Rv3149	NE	NE	TN		GLNS	0	7.80449e-05
Rv3152	NE	NE	TN		GLNSP1	0	0
Rv3153	NE	NE	TN		GLNSP2	0	0
Rv3154	NE	NE	TN		GLNSP3	0	0
Rv3155	NE	NE	TN		GLU5K	0	7.80449e-05
Rv3158	NE	NE	TN		GLUCYS	0	2.6015e-05
Rv0392c	NE	NE	TN		GLUDC	0	6.00345e-05
Rv1854c	NE	E	FN		GLUDxi	-993.292	6.85413
Rv2438c	E	E	TP		GLUPRT	0.21006	0.210063
Rv0155	NE	NE	TN		GLUR	-0.0205354	-0.0205353
Rv0157	NE	NE	TN		GLUSy	0.0767641	0.218842
Rv2713	NE	NE	TN		GLUt2r	0.999913	1
Rv3236c	NE	NE	TN		GLXO1	0	0.000195112
Rv0573c	NE	NE	TN		GLYBabc	0	0
Rv1330c	NE	NE	TN		GLYC3Pabc	0	0
Rv0261c	NE	NE	TN		GLYCK	0	7.80449e-05
Rv0267	NE	NE	TN		GLYCL	0	0.459512
Rv1737c	NE	NE	TN		GLYCTO1	0	0.00015609
Rv2329c	NE	NE	TN		GLYCTO2	0	0.000788325
Rv2287	NE	NE	TN		GLYCTO3	0	0.000788325
Rv2920c	NE	NE	TN		GLYCTO4	0	0.000445971
Rv2043c	NE	NE	TN		GLYCt	-1	-0.999916
Rv2421c	E	E	TP		GLYK	0.993737	0.993899
Rv1596	E	E	TP		GLYt2r	0.832793	0.834354
Rv1162	NE	NE	TN		GMAND	0	0
Rv1163	NE	NE	TN		GMPS2	0.15562	0.155636
Rv1164	NE	NE	TN		GMT1	0.00185108	0.00185108
Rv1736c	NE	NE	TN		GND	0	0.000100703
Rv0548c	E	E	TP		GPDDA2	0.132226	0.133023
Rv1160	NE	NE	TN		GRTT	0.0234575	0.0234618
Rv2344c	NE	NE	TN		GSNK	0	7.80449e-05
Rv0252	NE	NE	TN		GTHOr	-1000	0
Rv0253	NE	NE	TN		GTHRDt2_1	0	0
Rv3265c	E	E	TP		GTHS	0	2.6015e-05
Rv2503c	NE	NE	TN		GTMLT	0	2.6015e-05
Rv2504c	NE	NE	TN		GTPCI	0.000394162	0.000394162
Rv0266c	NE	NE	TN		GTPCII	0	0.0172948
Rv2321c	NE	NE	TN		GTPCII2	0	0.0172948
Rv2322c	NE	NE	TN		GTPDPK	0	2.6015e-05
Rv0382c	NE	E	FN		GTPH1	0	3.90224e-05
Rv0118c	NE	NE	TN		GUACYC	0	3.90224e-05
Rv0555	E	E	TP		GUAD	0	1.5609e-05
Rv1248c	NE	E	FN		GUAPRT	0	2.6015e-05
Rv0500	NE	E	FN		H2CO3D	0	16.8489
Rv3602c	E	E	TP		H2CO3TP	-16.8489	0
Rv1755c	NE	NE	TN		H2Ot	-19.4128	-2.56188
Rv2156c	E	E	TP		H2St1	0	3.00173e-05
Rv2392	NE	E	FN		H2td	4.06557	4.06791
Rv2071c	NE	NE	TN		HCO3E	1.12631	1.12943
Rv2066	NE	NE	TN		HCYSMT	0	2.6015e-05
Rv2065	NE	NE	TN		HDCAt2	0	0
Rv0805	NE	E	FN		HEX1	0	7.80449e-05
Rv0462	NE	E	FN		HISTD	0	8.69581e-06
Rv0843	NE	NE	TN		HISTP	0	8.69581e-06
Rv2241	NE	E	FN		HISt2r	0.0369031	0.0369183
Rv2939	NE	NE	TN		HMBS	0.000394162	0.000402679
Rv2936	NE	NE	TN		HMPK1	0	0.000420177
Rv2937	NE	NE	TN		HMPK2	0	0.000420177
Rv2938	NE	NE	TN		HMPK3	0	0.000420177
Rv2942	NE	NE	TN		HMPK4	0	0.000420177
Rv2945c	NE	NE	TN		HOPNTAL	0	0
Rv2607	NE	NE	TN		HPPK	0	0.000394162
Rv0211	NE	E	FN		HPPK2	0	0.000394162
Rv2029c	NE	NE	TN		HSDy	-4.72999e-05	0
Rv3010c	NE	NE	TN		HSERTA	0	2.29544e-05
Rv0728c	NE	NE	TN		HSK	0	4.72999e-05
Rv2996c	NE	E	FN		HSST	0	4.72999e-05
Rv0946c	NE	E	FN		HSTPT	0	8.69581e-06
Rv1437	NE	E	FN		HXPRT	0	2.6015e-05
Rv1445c	NE	NE	TN		ICDHyr	5.68125	5.68333
Rv0489	NE	E	FN		ICHORS	0.00581388	0.00581399
Rv3214	NE	NE	TN		ICL	0	0.000111493
Rv3068c	NE	NE	TN		ID3ACALDt	0	0.000390224
Rv2746c	E	E	TP		IG3PS	0	8.69581e-06
Rv2951c	NE	NE	TN		IGAMD	0.0064544	0.00645441
Rv2952	NE	NE	TN		IGPDH	0	8.69581e-06
Rv0545c	NE	NE	TN		IGPS	0	8.7201e-06
Rv0820	NE	NE	TN		ILETA	-0.837273	-0.836083
Rv0929	NE	NE	TN		ILEt2r	-0.794047	-0.792858
Rv0930	NE	NE	TN		IMPC	-0.209674	-0.209665
Rv0932c	NE	NE	TN		IMPD	0.15562	0.155621
Rv0933	NE	NE	TN		INDPYRD	0	0.000390224
Rv0934	NE	NE	TN		INSH	0	3.90224e-05
Rv0935	NE	NE	TN		INSK	0	7.80449e-05
Rv0936	NE	NE	TN		IPDDI	-0.21084	0.0234618
Rv2281	NE	NE	TN		IPDPS	0	0.234302
Rv3257c	NE	E	FN		IPMD	0	0.000148657
Rv3308	NE	NE	TN		IPPMIa	-0.000148657	0
Rv1092c	E	E	TP		IPPMIb	-0.000148657	0
Rv3628	E	E	TP		IPPS	0	0.000148657
Rv0512	E	E	TP		KARA1	-0.00031218	0
Rv1391	E	E	TP		KARA2	0.960228	0.961316
Rv1127c	NE	E	FN		Kabc	0	7.80449e-05
Rv2984	NE	E	FN		Kt1	0	1000
Rv3754	NE	E	FN		LACZ	0	0
Rv3838c	NE	E	FN		LCTSabc	0	0
Rv2677c	NE	E	FN		LDH_L	-39.7161	-0.129885
Rv2163c	E	E	TP		LEUTA	-0.000148657	0
Rv3627c	E	E	TP		LEUt2r	0.100712	0.100861
Rv0772	E	E	TP		LO	0	3.85407e-05
Rv0809	E	E	TP		LPLIPAL2E160	0.132226	0.133023
Rv1603	NE	E	FN		LPLIPAL2E180	0	0
Rv1606	NE	E	FN		LYSt5r	0.0387907	0.0388281
Rv0780	E	E	TP		L_LACD	0	0.00015609
Rv2928	NE	NE	TN		L_LACD2	0	39.5863
Rv2931	NE	NE	TN		L_LACD3	0	39.5863
Rv2932	NE	NE	TN		L_LACt2r	-0.000624359	0.00015609
Rv2933	NE	NE	TN		L_LACt3	0	0.00015609
Rv2934	NE	NE	TN		MALS	0	0.000195112
Rv2935	NE	NE	TN		MALT	0	0.869368
Rv0788	E	E	TP		MALTHPabc	0	0
Rv0803	E	E	TP		MALTabc	0	0
Rv1188	NE	NE	TN		MALt2r	-0.00020812	0
Rv1017c	E	E	TP		MAN1PT	0	7.80449e-05
Rv3227	E	E	TP		MAN1PT2	0.0340361	0.0341143
Rv0437c	E	NE	FP		MAN6PI	-0.0809531	-0.0809529
Rv0884c	NE	E	FN		MANAT1	0.000828232	0.0034435
Rv0018c	NE	E	FN		MANAT2	0	0.00261527
Rv0505c	NE	E	FN		MANAT3	0.000627702	0.000627704
Rv3042c	NE	E	FN		MCBTS_1	0	5.1309e-08
Rv3307	NE	NE	TN		MCBTS2_1	0	5.12728e-08
Rv1155	NE	NE	TN		MCBTS3	0	0
Rv2074	NE	NE	TN		MCD	0	7.80449e-05
Rv1617	NE	E	FN		MCOATA	0.358701	0.358748
Rv1902c	NE	NE	TN		MDFDH	0	0
Rv3777	NE	NE	TN		MDH	-3.13044	-1.38766
Rv1594	E	E	TP		ME1	0	1.74174
Rv2848c	NE	NE	TN		MECDPDH	0.234155	0.234302
Rv2436	NE	NE	TN		MECDPS	0.234285	0.234302
Rv0570	NE	NE	TN		MEOHt2	0	0
Rv1981c	NE	NE	TN		MEPCT	0.234285	0.234302
Rv3048c	E	E	TP		METAT	0.0701391	0.0701651
Rv3051c	E	E	TP		METOX1s	0	9.45999e-05
Rv1408	NE	E	FN		METOX2s	0	9.45999e-05
Rv2962c	NE	NE	TN		METS	0.0249058	0.0249496
Rv2958c	NE	NE	TN		METSOXR1	0	9.45999e-05
Rv2228c	NE	E	FN		METSOXR2	0	9.45999e-05
Rv3113	NE	E	FN		METabc	0.0623794	0.0624265
Rv1285	E	E	TP		MGt5	0	0
Rv1202	E	E	TP		MHPGLUT	0	0
Rv0858c	NE	NE	TN		MI1PP	0	0.00612813
Rv2335	NE	NE	TN		MI1PS	0	0.00610213
Rv0069c	NE	NE	TN		MI3PP	0	0.00610213
Rv2847c	E	E	TP		MMCD	0	7.80449e-05
Rv1200	NE	NE	TN		MME_1	-8.67165e-05	0
Rv2601	NE	NE	TN		MMM2r	-8.67165e-05	0
Rv0432	NE	NE	TN		MMSAD1	0	0.000148657
Rv3846	NE	E	FN		MMSAD2	0	0
Rv0234c	NE	NE	TN		MN6PP	0.0468387	0.0468388
Rv1731	NE	NE	TN		MNDNS1	0	0
Rv0542c	E	E	TP		MNDNS2	0	0
Rv0553	E	E	TP		MOHMT	0.00965696	0.00966018
Rv0249c	NE	NE	TN		MPML	0	0
Rv0951	NE	E	FN		MSHAMID	0	0
Rv0952	NE	E	FN		MSHOXH	0	0
Rv1739c	E	NE	FP		MSHS	0.0064544	0.00645441
Rv2397c	E	E	TP		MTAN	0	0
Rv2398c	E	E	TP		MTHFC	0.419725	0.41992
Rv2399c	E	E	TP		MTHFD	0.419725	0.41992
Rv2400c	E	E	TP		MTHFR2	0.0249058	0.0249496
Rv1672c	NE	NE	TN		MTI	0.115805	0.985252
Rv3266c	E	E	TP		MYC1CYC1	0.00797141	0.00797637
Rv3464	E	E	TP		MYC1CYC2	0.00526452	0.00526947
Rv3784	NE	NE	TN		MYC1CYC3	0.00417762	0.00418257
Rv1201c	E	E	TP		MYC1CYC4	0.00108542	0.00108542
Rv1559	NE	E	FN		MYC1CYC5	0.0047112	0.00471615
Rv1295	NE	E	FN		MYC1M1	0.00108542	0.00108542
Rv3737	NE	NE	TN		MYC1M2	0.0047112	0.00471615
Rv0417	E	E	TP		MYC2CYC1	0.00797141	0.00797637
Rv1449c	NE	E	FN		MYC2CYC2	0.00526452	0.00526947
Rv3314c	NE	NE	TN		MYC2CYC3	0.00417762	0.00418257
Rv2764c	NE	E	FN		MYCON1	0.00797141	0.00797637
Rv2977c	E	E	TP		MYCON2	0.00526452	0.00526947
Rv0414c	E	E	TP		MYCON3	0.00417762	0.00418257
Rv1438	NE	E	FN		MYCON4	0.00108542	0.00108542
Rv3913	E	E	TP		MYCON5	0.0047112	0.00471615
Rv2006	NE	E	FN		MYCSacp50	0.00797141	0.00797637
Rv3372	NE	E	FN		MYCSacp56	0.00634994	0.00635489
Rv3490	E	E	TP		MYCSacp58	0.00889376	0.00889378
Rv0295c	NE	NE	TN		MYCTR	-1000	0
Rv1612	NE	E	FN		MYCTR2	0	1000
Rv1613	NE	E	FN		NADH10	0	39.5863
Rv2158c	E	E	TP		NADH2r	-21.9316	1000
Rv1315	E	E	TP		NADH5	0	39.5863
Rv1018c	E	E	TP		NADH9	0	0.000445971
Rv2153c	E	E	TP		NADK	0.00670075	0.00670076
Rv2155c	E	E	TP		NADS2	0.0141898	0.0141898
Rv2152c	E	E	TP		NADTRHD	0	1000
Rv3818	E	NE	FP		NAKtr	0	1000
Rv0482	E	E	TP		NAPRT	0	9.87597e-07
Rv2361c	NE	E	FN		NARK	0	7.09499e-05
Rv0501	NE	NE	TN		NAt	-1000	0
Rv0536	NE	NE	TN		NDPK1	-6.25528	-4.46002
Rv3634c	NE	E	FN		NDPK2	0.20908	0.214577
Rv3809c	E	E	TP		NDPK3	0.256264	0.257478
Rv0322	NE	NE	TN		NDPK4	0.00538573	0.00542475
Rv2157c	E	E	TP		NDPK5	0.00955842	0.0626788
Rv2883c	E	E	TP		NDPK6	-0.00502557	3.90224e-05
Rv0511	E	E	TP		NDPK7	0.00955842	0.00963646
Rv2678c	NE	E	FN		NDPK8	0.00502556	0.00506458
Rv3309c	NE	NE	TN		NH4OHDs	0	0.133023
Rv1850	NE	NE	TN		NH4t	-11.2437	-11.2333
Rv1852	NE	NE	TN		NNAM	0	0
Rv0729	NE	NE	TN		NNATr	0.0141898	0.0141898
Rv2793c	NE	E	FN		NNDMBRT	0	9.87597e-07
Rv3300c	NE	NE	TN		NNDPR	0.0141898	0.0141898
Rv0113	NE	NE	TN		NO	0	0
Rv0115	NE	NE	TN		NO3R1	0	0
Rv2868c	NE	E	FN		NO3R2	0	0
Rv1130	NE	E	FN		NOt	0	0
Rv0072	NE	NE	TN		NPHS	0.00581388	0.00581389
Rv0073	NE	NE	TN		NTD1	0	0
Rv0411c	NE	E	FN		NTD10	0	2.6015e-05
Rv2564	NE	NE	TN		NTD11	0	7.80449e-05
Rv3401	NE	NE	TN		NTD2	0	7.80449e-05
Rv2606c	NE	E	FN		NTD3	0	0
Rv2856	NE	NE	TN		NTD4	0	7.80449e-05
Rv0924c	NE	NE	TN		NTD5	0	7.80449e-05
Rv3536c	NE	NE	TN		NTD6	0	0
Rv0132c	NE	NE	TN		NTD7	0	7.80449e-05
Rv0407	NE	NE	TN		NTD8	0	0
Rv3262	NE	NE	TN		NTD9	0	7.80449e-05
Rv0869c	NE	NE	TN		NTPP2	0	3.90224e-05
Rv3109	NE	E	FN		NTPP3	0	3.90224e-05
Rv3111	NE	NE	TN		NTPP4	0	3.90224e-05
Rv3116	NE	NE	TN		NTPP5	0	3.90224e-05
Rv0131c	NE	NE	TN		NTPP7	0	3.90224e-05
Rv0154c	NE	NE	TN		NTPP8	0	3.90224e-05
Rv0222	NE	NE	TN		NTPTP1	0	0
Rv0231	NE	NE	TN		NTPTP2	0	3.90224e-05
Rv0243	NE	NE	TN		NTRIR2x	0	0.133023
Rv0271c	NE	NE	TN		NTRIRx	0	0.133023
Rv0400c	NE	NE	TN		NTRIRy	0	0.133023
Rv0456c	NE	NE	TN		O16RHAT	0.000360165	0.000360166
Rv0632c	NE	NE	TN		O2t	19.9999	20
Rv0672	NE	NE	TN		OCBT	-0.152231	-0.152191
Rv0675	NE	NE	TN		OCDCAt2	0.108165	0.108256
Rv0905	NE	NE	TN		OCOAT1	-1.02618e-07	0
Rv0971c	NE	NE	TN		OMCDC	0	0.000148657
Rv0972c	NE	NE	TN		OMPDC	0.152216	0.152231
Rv0975c	NE	NE	TN		OPAH	0	2.6015e-05
Rv1070c	NE	NE	TN		ORNTA	1.15206	1.15229
Rv1071c	NE	NE	TN		ORNTAC	0	7.80449e-05
Rv1074c	NE	NE	TN		ORNt	0.999844	1
Rv1141c	NE	NE	TN		ORPT	-0.152231	-0.152216
Rv1142c	NE	NE	TN		OXACOAL	0	0.000195112
Rv1346	NE	NE	TN		OXCDC	0	0.000195112
Rv1467c	NE	NE	TN		OXGDC	0	6.00345e-05
Rv1472	NE	NE	TN		P5CD	2.08317	2.08429
Rv1679	NE	NE	TN		P5CR	0	0.000445971
Rv1912c	NE	NE	TN		P5CRx	0	0.000445971
Rv1933c	NE	NE	TN		PACt2r	-8.67165e-05	0
Rv1934c	NE	NE	TN		PANTS	0.00965696	0.00966018
Rv1935c	NE	NE	TN		PAPA160	0	7.80449e-05
Rv2486	NE	NE	TN		PAPPT1	0.00978408	0.0097841
Rv2679	NE	NE	TN		PAPPT2	0.00978408	0.0097841
Rv2724c	NE	NE	TN		PAPPT3	0.000485804	0.000485805
Rv2831	NE	NE	TN		PAPSR	-0.00318976	-0.00311171
Rv3061c	NE	NE	TN		PATS	0.00061637	0.000616371
Rv3139	NE	NE	TN		PC	0	7.80449e-05
Rv3141	NE	NE	TN		PC11M	0	9.87597e-07
Rv3373	NE	NE	TN		PC17M	0	9.87597e-07
Rv3516	NE	NE	TN		PC20M	0	9.87597e-07
Rv3543c	NE	E	FN		PC6AR	0	9.87597e-07
Rv3544c	NE	E	FN		PC6YM	0	9.87597e-07
Rv3556c	NE	E	FN		PC8XM	0	9.87597e-07
Rv3560c	NE	E	FN		PDE1	0	3.90224e-05
Rv3573c	NE	NE	TN		PDE4	0	3.90224e-05
Rv3761c	NE	NE	TN		PDH	0	0.000390224
Rv3774	NE	NE	TN		PDHa	0	0.000390224
Rv3797	NE	NE	TN		PDHbr	0	0.000390224
Rv0751c	NE	NE	TN		PDHcr	0.124145	0.124535
Rv1635c	NE	NE	TN		PDIMAS	0	3.99718e-06
Rv2174	NE	E	FN		PDIMAT	0	3.99718e-06
Rv2181	NE	NE	TN		PDX5POi	0	0
Rv3793	E	E	TP		PEAMNO	0	8.67165e-05
Rv2298	NE	NE	TN		PEPCK_re	-6.33529	-4.59347
Rv0634c	NE	NE	TN		PFK	2.74984	2.74998
Rv2641	NE	NE	TN		PFL	4.0133	4.01564
Rv0577	NE	NE	TN		PGAMT	-0.162766	-0.162671
Rv0911	NE	NE	TN		PGCD	0	7.80449e-05
Rv0848	NE	NE	TN		PGI	2.62798	2.62808
Rv0684	NE	E	FN		PGK	-6.37511	-6.37496
Rv1464	NE	E	FN		PGL	0	0.000100703
Rv3025c	NE	E	FN		PGLS	0	0
Rv1689	NE	E	FN		PGLYCP	0	0
Rv1106c	NE	NE	TN		PGM	-6.37511	-6.37496
Rv3569c	NE	E	FN		PGMT	-0.0145193	0.855005
Rv3409c	NE	NE	TN		PGPP160	0.00319616	0.00319616
Rv3568c	NE	E	FN		PGPP160190	0.00879375	0.00879376
Rv3551	NE	E	FN		PGPP190	0.0028626	0.0028626
Rv3552	NE	E	FN		PGPPT3	0.00048137	0.000481371
Rv3526	NE	E	FN		PGSA160	0.00319616	0.00319616
Rv3571	NE	E	FN		PGSA160190	0.00879375	0.00879376
Rv3541c	NE	E	FN		PGSA190	0.0028626	0.0028626
Rv3545c	NE	NE	TN		PHDCATA	-0.00318529	-0.00317941
Rv3540c	NE	E	FN		PHDCAt	-5.87909e-06	0
Rv3537	NE	E	FN		PHETA1	-1.3573e-05	0
Rv3523	NE	NE	TN		PHEt2r	0.0236864	0.0237867
Rv3522	NE	NE	TN		PHTHDLS	0	3.99718e-06
Rv0438c	NE	NE	TN		PHTHDLS2	0	2.32104e-06
Rv0994	NE	NE	TN		PHTHS	0	3.99718e-06
Rv0865	NE	NE	TN		PHTHS2	0	2.32104e-06
Rv2453c	NE	NE	TN		PHYCBOXL	0	8.67165e-05
Rv0866	NE	NE	TN		PIabc	0.65574	0.655753
Rv3119	NE	NE	TN		PLCD	0	2.6015e-05
Rv3322c	NE	NE	TN		PLIPA1E160	0.132226	0.133045
Rv3206c	NE	E	FN		PLIPA1E180	0	3.90224e-05
Rv1857	NE	NE	TN		PMANM	-0.0341143	-0.0341142
Rv1858	NE	NE	TN		PMDPHT	0.0172938	0.0172948
Rv1859	NE	NE	TN		PMPK	0.000394162	0.000420177
Rv2959c	NE	NE	TN		PNCDC	0	0
Rv0486	E	E	TP		PNTK	0.00965696	0.00966018
Rv3290c	NE	NE	TN		PPA	1.57485	1.57657
Rv2454c	NE	E	FN		PPAtr	0	0
Rv2455c	NE	E	FN		PPBNGS	0.00157665	0.00161072
Rv2497c	E	NE	FP		PPCDC	0.00965696	0.00966018
Rv2059	NE	NE	TN		PPCOAC	0.124145	0.124231
Rv2061c	NE	NE	TN		PPDIMAS	0	2.32104e-06
Rv1819c	NE	NE	TN		PPDIMAT	0	2.32104e-06
Rv0202c	NE	E	FN		PPDK	0	7.80449e-05
Rv0203	NE	NE	TN		G6PP	-2.65835	-1.78883
Rv0206c	NE	E	FN		PPK2	0	1000
Rv1456c	E	E	TP		PPNCL3	0.00965696	0.00966018
Rv3028c	E	E	TP		PPND	0	1.31168e-05
Rv3029c	E	E	TP		PPNDH	0	1.3573e-05
Rv3106	NE	NE	TN		PPPGO	0	8.51786e-06
Rv0373c	NE	NE	TN		PPTGS	0	0
Rv0374c	NE	NE	TN		PPTGS_TB1	0.00928743	0.00928745
Rv0375c	NE	NE	TN		PPTGS_TB2	0.00928743	0.00928745
Rv0021c	NE	NE	TN		PRAGSr	0.21006	0.210063
Rv1894c	NE	NE	TN		PRAIS	0.21006	0.210063
Rv2781c	NE	NE	TN		PRAIi	0	8.7201e-06
Rv3824c	NE	NE	TN		PRAMPC	0	8.69581e-06
Rv3823c	NE	E	FN		PRASCSi	0.209665	0.209669
Rv3825c	E	NE	FP		PRATPP	0	8.69581e-06
Rv2391	NE	E	FN		PRDX	0	0
Rv0391	NE	E	FN		PREPHACPH	0	3.90224e-05
Rv1334	NE	NE	TN		PREPPACPH	0	2.32104e-06
Rv1347c	NE	NE	TN		PREPTHS	0	3.99718e-06
Rv0162c	NE	NE	TN		PREPTHS2	0	2.32104e-06
Rv0761c	NE	NE	TN		PREPTTA	-3.99718e-06	3.90224e-05
Rv1530	NE	NE	TN		PRFGS	0.21006	0.210063
Rv1862	NE	NE	TN		PRMICI	0	8.69581e-06
Rv3086	NE	NE	TN		PROD2	0.930952	0.932438
Rv0535	NE	NE	TN		PROabc	0	0.00010406
Rv2048c	NE	E	FN		PROt2r	0.998959	1
Rv0127	NE	E	FN		PRPPS	0.402038	0.402077
Rv1327c	NE	E	FN		PSCVT	0.00899329	0.00900686
Rv1564c	NE	E	FN		PSD160	0.134227	0.135024
Rv1326c	E	E	TP		PSERT	0	7.80449e-05
Rv3031	E	E	TP		PSP_L	0	7.80449e-05
Rv1328	NE	NE	TN		PSSA160	0.134227	0.135024
Rv1212c	NE	NE	TN		PTAr	-0.000445971	0
Rv3032	NE	E	FN		PTPATi	0.00965696	0.00966018
Rv2139	NE	E	FN		PUNP1	-1.16812e-05	7.80449e-05
Rv2386c	NE	E	FN		PUNP2	-7.80449e-05	0
Rv3377c	NE	E	FN		PUNP3	0	2.6015e-05
Rv3378c	NE	E	FN		PUNP4	0	0
Rv2249c	NE	NE	TN		PUNP5	-7.80449e-05	1.16812e-05
Rv3302c	NE	E	FN		PUNP6	0	7.80449e-05
Rv0564c	NE	NE	TN		PUNP7	0	2.6015e-05
Rv2982c	NE	NE	TN		PYAM5PO	0	0
Rv1692	NE	NE	TN		PYDXNO	0	0
Rv2673	E	E	TP		PYDXO	0	0
Rv3794	E	E	TP		PYK	0	1.74174
Rv3795	E	E	TP		PYRDC	0	0.000390224
Rv3805c	E	E	TP		PYRt2	0.99976	1
Rv0562	E	E	TP		QRr	-978.615	21.9316
Rv3703c	NE	NE	TN		QULNS	0.0141898	0.0141898
Rv3700c	NE	NE	TN		R05217	0	9.87597e-07
Rv2754c	NE	E	FN		R05219	0	9.87597e-07
Rv3592	NE	NE	TN		R05224_2	0	9.87597e-07
Rv3802c	E	E	TP		RBFK	0.0172938	0.0173719
Rv0519c	NE	NE	TN		RBFSa	0.0345877	0.0345897
Rv0774c	NE	NE	TN		RBFSb	0.0172938	0.0172948
Rv1288	NE	NE	TN		RBK	0.989208	0.989336
Rv0125	NE	NE	TN		RIBabc	0.999911	1
Rv3199c	NE	NE	TN		RNDR1	0.00674608	0.00674609
Rv3701c	NE	NE	TN		RNDR2	0.00955842	0.00955844
Rv0294	NE	NE	TN		RNDR3	0.00955842	0.00963646
Rv0648	NE	NE	TN		RNDR4	0	0.00502557
Rv0134	NE	NE	TN		RNTR4	0	0.00502557
Rv1124	NE	NE	TN		RPE	0.36539	0.365517
Rv1938	NE	NE	TN		RPI	0.399978	0.400038
Rv2740	NE	NE	TN		RPPDIMAS	0	0
Rv3176c	NE	NE	TN		RRPPDIMAS	0	0
Rv3617	NE	NE	TN		RZ5PP	0	9.87597e-07
Rv3670	NE	E	FN		SADH	0.0516005	0.054202
Rv0129c	NE	NE	TN		SADT	0.00318975	0.0032303
Rv1886c	NE	NE	TN		SDPDS	0.000967174	0.00100434
Rv3803c	NE	NE	TN		SDPTA	-0.00100434	-0.000967174
Rv0413	NE	NE	TN		SERAT	0	2.838e-05
Rv0221	NE	NE	TN		SERD_D	0.99976	1
Rv0895	NE	NE	TN		SERD_L	0	0.723037
Rv1425	NE	NE	TN		SERt2r	0.99976	1
Rv1760	NE	NE	TN		SGDS	0.0516005	0.054202
Rv2285	NE	NE	TN		SGSAD	0.0516005	0.054202
Rv2484c	NE	NE	TN		SHCHD2	0.000394162	0.000394162
Rv3087	NE	NE	TN		SHCHD3	0	0
Rv3088	NE	NE	TN		SHCHF	0.000394162	0.000394162
Rv3130c	NE	NE	TN		SHK3Dr	0.00899329	0.00901482
Rv3233c	NE	NE	TN		SHKK	0.00899329	0.00900686
Rv3234c	NE	NE	TN		SHSL1	-0.0281398	-0.0281049
Rv3371	NE	NE	TN		SHSL4r	0.0280927	0.0281806
Rv3480c	NE	NE	TN		SKMt2	-2.15296e-05	0
Rv3734c	NE	NE	TN		SOTA	0.0516005	0.054202
Rv3740c	NE	NE	TN		SPMS	0	0
Rv3097c	NE	NE	TN		SPODM	0	0
Rv0217c	NE	NE	TN		SSALx	0	6.00345e-05
Rv0220	NE	NE	TN		SSALy	0	6.00345e-05
Rv0646c	NE	NE	TN		SUCBZL	0.00581388	0.00581389
Rv1076	NE	E	FN		SUCBZS	0.00581388	0.00581389
Rv1104	NE	NE	TN		SUCCt2r	-11.3723	-11.3676
Rv1105	NE	NE	TN		SUCD1	0	998.363
Rv1399c	NE	NE	TN		SUCOAS	-9.66369	-9.66161
Rv1400c	NE	NE	TN		SULabc	0.00318975	0.0032303
Rv1426c	NE	NE	TN		TALA	0.187192	0.187255
Rv1497	NE	NE	TN		TARTD	0	0
Rv1923	NE	NE	TN		TARTRt7	0	0
Rv2284	NE	NE	TN		TATS	0.000579418	0.000579419
Rv2349c	NE	NE	TN		TDMS1	0.00163084	0.00163085
Rv2350c	NE	NE	TN		TDMS2	0.00108542	0.00108542
Rv2351c	NE	NE	TN		TDMS3	0.00107257	0.00108247
Rv2385	NE	NE	TN		TDMS4	0.000543943	0.000543944
Rv2463	NE	NE	TN		TDPDRE	0.000360165	0.000360166
Rv2485c	NE	NE	TN		TDPDRR	0.000360165	0.000360166
Rv2970c	NE	NE	TN		TDPGDH	0.000360165	0.000360166
Rv3084	NE	NE	TN		THDPS	0.000967174	0.00100434
Rv3487c	NE	NE	TN		THFGLUS	0	0
Rv3775	NE	NE	TN		THMDP	0	1.95112e-05
Rv3817	NE	NE	TN		THRD_L	0.932095	0.933183
Rv0904c	NE	NE	TN		THRS	0	4.72999e-05
Rv0114	NE	NE	TN		THRt2r	0.998959	1
					THZPSN	0.000394162	0.000394162
					TKT1	0.187192	0.187255
					TKT2	0.178199	0.178262
					TMDK1	0	7.80449e-05
					TMDPP	0	0
					TMDS	0	0.00502557
					TMHAS1	0.000544928	0.000544929
					TMHAS2	0.000541972	0.000541973
					TMHAS3	0.000543943	0.000543944
					TMHAS4	0.000540494	0.000540495
					TMHAS5	0	0
					TMHAS6	0	0
					TMN	0	2.6015e-05
					TMPK	0.000394162	0.000413673
					TMPPP	0.000394162	0.000420177
					TPI	3.68157	3.68165
					TRDR	0.0308885	0.0309831
					TRE6PP	0	7.80449e-05
					TRE6PS	0.00319813	0.00327617
					TRESULT	0.00318975	0.00318976
					TREabc	0.999986	1
					TRIATS	0	0
					TRPS1	0	8.7201e-06
					TRPS2	0	8.7201e-06
					TRPS3	0	8.7201e-06
					TRPTA	0	0.000390224
					TRPt2r	0.00990641	0.0103054
					TSULabc	0	0
					TTDCAt2	0	0
					TYRTA	-1.31168e-05	0
					TYRt2r	0.0160273	0.0160404
					UAAGDS	0.000485804	0.000485805
					UAAGLS1	0.00978408	0.0097841
					UAAGLS2	0.00978408	0.0097841
					UAGCVT	0.0219114	0.0219115
					UAGDP	0.0492613	0.0492614
					UAGPT1	0.00978408	0.0097841
					UAGPT2	0.00978408	0.0097841
					UAGPT3	0.000485804	0.000485805
					UAMAGS	0.020054	0.020054
					UAMAS	0.020054	0.020054
					UAMRH	0.00048137	0.000481371
					UAPGR	0.0219114	0.0219115
					UDCPDP	0.0354302	0.0354303
					UDCPDPS	0	0.0168554
					UDPDPS	0	0.0168554
					UDPDPS2	0	0.0168554
					UDPG4E	0.010805	0.010805
					UDPGALM	0.010805	0.010805
					UDPGD	0	0
					UGAGDS	0.00048137	0.000481371
					UGGPT3	0.00048137	0.000481371
					UGLDDS1_1	0.00978408	0.0097841
					UGLDDS2_2	0.00978408	0.0097841
					UGMAGS	0.00048137	0.000481371
					UGMAS	0.00048137	0.000481371
					UGMDDS	0.000485804	0.000485805
					UGMDDS2	0.00048137	0.000481371
					UMPK	0.173112	0.173151
					UPP3MT	0.000394162	0.000395149
					UPP3S	0.000394162	0.000402679
					UPPDC1	0	8.51786e-06
					UPPDC2	0	0
					UPPRT	0	9.87597e-07
					UREA	0	0
					URIDK2r	-0.00502557	-0.00498654
					URIK2	0	7.80449e-05
					VALTA	-999.251	0.749365
					VALt2r	0.110758	0.111218
					XPPT	0	2.6015e-05
					XYLK	0	0
					YUMPS	0	9.43426e-07
					S7PI	0	1.38746e-05
					GMHEPK	0	1.38746e-05
					HMEDS	0	0.000130075
					HMEDR	0	0.000130075
					FRTT	0.00581388	0.0226735
					MCITD	0	8.67165e-05
					MCITS	0	8.67165e-05
					MICITDr	0	8.67165e-05
					MCITL2	0	8.67165e-05
					GLNabc	0.99948	1
					TREP	0	0.869368
					HDECH	-0.160032	-0.159235
					DTBTST	0	6.86864e-06
					IPDPUDCT	0	0.0168554
					AHSERL2	0	2.29544e-05
					PYDXS	0	0
					PLPS	0	0
					PDBL_3	0	0
					PDBL_4	0	0
					EX_ni2_e	0	0
					NIt5	0	0
					EX_mn2_e	0	0
					Mn2t	0	0.00015609
					2O4EH	0	0
					G6PDH3	0	0
					2PLS	0	0
					LPPGS	0	0
					DMHDRFS_1	0	0
					LPFPLT	0	0
					GF4GL_7	0	0
					GF4GL_1	0	0
					CPMPS	0	0
					FAD_1	0	0
					FAD_2	0	0
					FAD_3	0	0
					FAD_4	0	0
					FAD_5	0	0
					FAD_6	0	0
					FAD_7	0	0
					FAD_8	0	2.21404e-05
					FAD_9	0.0834664	0.0842737
					FAD_10	0.0834664	0.0842737
					FAD_11	0	2.97314e-05
					FAD_12	0	2.97314e-05
					FAD_13	0	2.97314e-05
					FAD_14	0.248872	0.248929
					FAD_15	0.0834664	0.0842737
					FAD_16	0.0834664	0.0842737
					FAD_17	0.0834664	0.0842737
					FAD_18	0.0834664	0.0842737
					FAD_19	0.0834664	0.0842737
					FAD_20	0	0
					FAD_21	0	0
					FAD_22	0	0
					FAD_23	0	0
					FAD_24	0	0
					FAD_25	0	0
					FAD_26	0	0
					FAD_27	0	0
					HIBD	0	0.000148657
					ALDR	0	0
					AL4D	0	0
					MANT1	0	0
					ARABT	0	0
					HOAS	0	0
					SR1	0	0
					MGSA	0	3.90224e-05
					ALCD22_L	-3.90224e-05	0
					GLYCS_I	0	3.90224e-05
					GLYCS_II	0	3.90224e-05
					LCADi	0	3.90224e-05
					CYST_II	0	2.6682e-05
					NTP3	0	7.80449e-05
					ISCS	0.000788323	0.000788325
					GLYTRS	0	0
					SELCYSS	0	0
					TYRTRS	0	0
					BIOMASS__2	0.492702	0.492703
					ECHA20	0	0
					CHOL1	0	0
					FADE282	0	0
					HOPNTAL2_1	0	0
					ECHA192	0	0
					HSA	0	0
					FADB3	0	0
					FADB2	0	0
					CHCD	0	0
					HDAD	0	0
					CHOD	0	0
					3HSA	0	0
					HSAC	0	0
					HSAE	0	0
					HIAA	0	0
					IPDAB	0	0
					KSH	0	0
					ECHA193	0	0
					CYP1	0	0
					HIPB	0	0
					HIPA	0	0
					CHOLCOA	0	0
					ECHA191	0	0
					FADE30	0	0
					CYP3	0	0
					CYP2	0	0
					PRCOA1	0	0
					FADE281	0	0
					FADD3	0	0
					KSTD	0	0
					FADD17	0	0
					FADE51	0	0
					FADE52	0	0
					HIAt	0	0
					MACCOAT	0.123996	0.124231
					ACCOAC	1.00213	1.00529
					CHSTEROLt_1	0	0
					EX_chsterol_e	0	0
					MOEA1	0	0
					MPTAT	0	0
					MOBA	0	0
					MOAE1	0	0
					MOEB1	0	0
					MOBDabc	0	3.90224e-05
					MOBDabc_rev	0	3.90224e-05
					PHBADA	0	0
					PHBADB	0	0
					PHBADC	0	0
					PHBADD	0	0
					MI3PS	0.0064544	0.0125565
					NAGINSP	0.0064544	0.00645441
					NAGINS	0.0064544	0.00645441
					LAT	0	0
					KGD2	-9.71678	-9.71522
					ASPO6	0	0.000240138
					ECOAH12	0	0.000148657
					FADE233	0	0.000148657
					BKDC	0	0.000148657
					BKDA2	0	0.000148657
					3HBCOAHL	0	0.000148657
					AKGDa	0	0.00026015
					ACt2r_1	-0.006549	-0.00600843
					EX_4hba_e	0.000394162	0.000394162
					4HBAt	-0.000394162	-0.000394162
					4ABZt	-0.000394162	-0.00038142
					CHLabc_rev	0	3.90224e-05
					GCALDD	0.000788323	0.000788325
					PYDXNtr	0	0
					EX_pydxn_e	0	0
					GLYALDDr	0	7.80449e-05
					FORt	-0.00031218	0
					GLYCLTt	-0.00031218	0
					EX_glyclt_e	0	0.00031218
					NO3t3	0	0
					ROSFE	0	0
					MNabc_rev	0	0.00015609
					ADOCBIAH	-9.87597e-07	0
					ADOCBLabc	-9.87597e-07	0
					COB2	0	0
					CBL2OR_1	0	0
					DRBK	0	1.37373e-05
					5DOAN_1	0	1.37373e-05
					AKGt2r_1	-4.87781e-05	0
					EX_co_e	0	0.000780449
					PHEMEt	0.000779805	0.000788325
					EX_pheme_e	-0.000788325	-0.000779805
					HEMEOS	0.000788323	0.000788325
					HEMEAS	0.000394162	0.000394162
					GSEALD	0.00315329	0.00322144
					CPPPGO2_1	0	0
					EX_hia_e	0	0
					L_LACDcm_1	0.129885	0.133023
					FPRA	19.43	19.4332
					COCO2	-0.000780449	0
					ACALDt	-0.000624359	0
					EX_acald_e	0	0.000624359
					NMO	0.129885	0.133023
					OCDCEAt	0.253678	0.253782
					EX_ocdcea_e	-0.253782	-0.253678
					UREAt_2	0	0
					PAPA1	0	0
					PAPA2	0	0
					MMPL8	0	0
					PKS2	0.00315329	0.0031533
					MAS3	0.00315329	0.0031533
					EX_gln__L_e	-1	-0.99948
					SIRA2	-4.05428e-05	0
					APSR	0.00311171	0.0032303
					SHSL2r	0	4.05428e-05
					CYSK2_I	0	0
					CYSM_I	0	1.58467e-05
					CYSM_II	0	1.58467e-05
					CYSO_I	0	1.58467e-05
					CYSO_II	0	1.58467e-05
					THMP	0	2.6015e-05
					VIUB	0	0.000102618
					MBTK3	0	5.1309e-08
					MBTG	0	1.02618e-07
					MBTA3	0	0
					ALCD2ir	-1	-0.999554
					ETOHt3	-1	-0.999554
					EX_etoh_e	-1	-0.999554
					MTAP	0	0
					PKS122	0	0
					PKS121	0	0
					ORNDC	0	0
					MBTA1	0	5.1309e-08
					HACD9	0.123996	0.124231
					ECOAH9ir	0.123996	0.124231
					ACOADH1	0.123996	0.124231
					BKDC1	0.123996	0.124231
					MAK	0.115805	0.115962
					GLGE	0.115805	0.115962
					TREY	0	7.80449e-05
					GLGB	0.115884	0.115962
					GLGP	0	7.80449e-05
					AMYL2	0	0.00015609
					DHORDi	0	0.00015609
					SHCHCS3	0.00581388	0.00581389
					SEPHCHCS	0.00581388	0.00581389
					SALSYN	0	1.02618e-07
					APPLDHr	0	9.87597e-07
					AOBUTDs	0	9.87597e-07
					THRD	0	9.87597e-07
					EX_adocbl_e	0	9.87597e-07
					DMBI	0	9.87597e-07
					BARB	-9.87597e-07	0
					HETZK	0	2.6015e-05
					GLYDHDA_copy1	-0.000899816	0
					EX_mobd_e	0	0
					TBSYNLDPS	0	4.28818e-06
					TBSNLS1	0	4.28818e-06
					TBSNLS2	0	4.28818e-06
					TBSNLS3	0	4.28818e-06
					3M2OPLOXRD	0.123996	0.124231
					BPNT2	0	7.80449e-05
					G3PD5	0	39.5863
					G3PD1ir	-0.94594	38.6403
					G3PT	0	7.80449e-05
					DHORD2	0.152061	0.152231
					PPAKr	0	0
					PTA2	0	0
					EMB	0.000360165	0.000360166
					BTNTe	0	0
					EX_btn_e	0	0
					GLYDHDA_copy2	-0.000899816	0
					OPP	0.00581388	0.00581389
					HEXTT	0.00581388	0.00581389
					PPTT	0.00581388	0.00581389
					GGTT	0.00581388	0.00581389
					ACYP_2	0	7.80449e-05
					GTPDPDP	0	2.6015e-05
					PPGPPDP	0	2.6015e-05
					AKGDH	0	0.00026015
					EX_nodcoa_e	0	0
					NODCOAt	0	0
					EX_octscoa_e	0	0
					OCTSCOAt	0	0
					ATPM	1	1
					VPAMTr	-999.261	0.739559
					EGTB	0	6.53095e-06
					EGTC	0	6.53095e-06
					EGTE	0	6.53095e-06
					TMDS3	0	0.00502557
					MHUD1	0	0
					OTSB1	0	1.97895e-05
					MYCOPP	0.0145347	0.0145545
					TMMYCO	0	1.97895e-05
					MYCOE	0.0145347	0.0145545
					PPM1	0.0145347	0.0145347
					PEPA	0	0
					NADDP_1	0	3.90224e-05
					NMNAT_1	0	3.90224e-05
					EGTD	0	6.53095e-06
					ACONMT	0	0
					MANPGH	0	0
					EPH	0	0
					FBPA	0	9.89476e-06
					DGTP8DETOX	0	0
					DGTP8OXO	0	0
					GTP8OXO	0	0
					TAG	0	0
					LIPY	0	0
					LIPW	0	0
					CHOLK_1	0	0
					PC_TBt	0	0
					BIRA	0	3.90224e-05
					ACCD3	0	3.90224e-05
					ACCA3	0	3.90224e-05
					GMHEPPA	0	1.38746e-05
					ALCD19y	-7.80449e-05	0
					EX_pc_TB_e	0	0
					DM_ergoth_c	0	6.53095e-06
					DM_tbsinol_c	0	4.28818e-06
					DM_isotbsinol_13S_c	0	4.28818e-06
					DM_isotbsinol_13R_c	0	4.28818e-06
					DM_psd5p_c	0	9.43426e-07
					DM_cpppg1_c	0	0
					DM_scys__L_c	0	0
					DM_gmhep1p_c	0	1.38746e-05

## Sheet: sMtb2018
Vector_LocusNames	InsilicoEssential	ExperimentalEssential	Confusion_Matrix		Rxns	FVAmin	FVAmax
Rv3382c	NE	NE	TN		R_ISPH1	0	1000
Rv1110	NE	E	FN		R_ISPH2	-1.60954	998.39
Rv3247c	E	E	TP		R_GMK1	-999.912	999.986
Rv2932	E	NE	FP		R_TMK	0.0143257	0.0143258
Rv1162	NE	NE	TN		R_PPSB1	0.00311796	0.00311796
Rv1163	NE	NE	TN		R_TSUCCB	-4.72225e-05	0.535226
Rv1164	NE	NE	TN		R_PPSB3	0.000831455	0.000831456
Rv1736c	NE	NE	TN		R_PPSB2	0.00530895	0.00530896
Rv1438	NE	E	FN		R_HBA	0.00842691	0.00842691
Rv1017c	E	E	TP		R_HOGEN	0	1.04939e-05
Rv3793	E	E	TP		R_NARG	0	0
Rv3794	E	E	TP		R_TPIA	3.26723	3.26791
Rv3795	E	E	TP		R_TPA	0	8.718e-06
Rv2071c	NE	NE	TN		R_OGSAL	0	4.72225e-05
Rv1739c	E	NE	FP		R_PRSA	0.589181	0.589244
Rv2397c	E	E	TP		R_FOLK	0	3.14817e-05
Rv2398c	E	E	TP		R_EMB	0.00238762	0.00238763
Rv2399c	E	E	TP		R_ECHA20	0	0
Rv2400c	E	E	TP		R_COBM	0	0
Rv0363c	NE	E	FN		R_CYSA12	0	3.14817e-05
Rv3048c	E	E	TP		R_FBA1	0	0
Rv3051c	E	E	TP		R_FBA2	1.64477	1.64482
Rv1484	E	E	TP		R_CYSA11	0.0089887	0.00902019
Rv0321	NE	NE	TN		R_NRDE2	0.027247	0.02731
Rv1322A	NE	NE	TN		R_NRDE1	0.027247	0.0272557
Rv2241	NE	E	FN		R_TNO3	0	0
Rv3790	E	E	TP		R_INHA13	0.0828646	0.0828647
Rv3791	E	E	TP		R_FOLB5	0	0
Rv0728c	NE	NE	TN		R_CAMP	0	3.14817e-05
Rv2996c	NE	E	FN		R_DCD	0	6.29633e-05
Rv2868c	E	E	TP		R_FOLB1	0	0.00112985
Rv1011	E	E	TP		R_INHA12	0.0828646	0.0828647
Rv3582c	E	E	TP		R_FOLB3	0	0.00112985
Rv2524c	E	E	TP		R_FOLB2	0	0.00112985
Rv3490	NE	E	FN		R_RMCOA	-999.39	-0.385792
Rv2247	NE	E	FN		R_ACEE	1.33415	1.51481
Rv3280	E	E	TP		R_INHA10	0.0828646	0.0828647
Rv3285	E	E	TP		R_ARAFDPP	0.224015	0.224015
Rv3799c	E	E	TP		R_SERA	0	6.29633e-05
Rv0904c	NE	NE	TN		R_ISPG	1.60954	1.60954
Rv2202c	NE	E	FN		R_ISPF	1.60954	1.60954
Rv0542c	E	E	TP		R_ISPE	1.60954	1.60954
Rv0553	E	E	TP		R_ISPD	1.60954	1.60954
Rv0548c	E	E	TP		R_FAS5	0.00140449	0.00143782
Rv0534c	E	E	TP		R_FAS4	0.00140449	0.00143782
Rv2920c	NE	NE	TN		R_FAS7	0.00140449	0.00143782
Rv0780	NE	E	FN		R_FAS6	0.00140449	0.00143782
Rv0503c	NE	NE	TN		R_FAS1	0.0290525	0.0295587
Rv0644c	E	NE	FP		R_OTSA	0	2.09878e-05
Rv2208	NE	NE	TN		R_FAS3	0.0144318	0.0146679
Rv1485	E	E	TP		R_FAS2	0.0144318	0.0146679
Rv0524	NE	E	FN		R_ACCD6	-2.24263	-2.2391
Rv2139	E	E	TP		R_ACCD4	0.0828646	0.0828647
Rv2786c	E	E	TP		R_ACCD3	0	2.09878e-05
Rv3314c	NE	NE	TN		R_FAS8	0.00140449	0.00143782
Rv3667	NE	NE	TN		R_CBHK	0.269734	0.269818
Rv0511	E	E	TP		R_MENE	0.0165729	0.0165729
Rv0510	E	E	TP		R_TLEUA	0.0311427	0.209583
Rv0512	E	E	TP		R_MENB	0.0165729	0.0165729
Rv0414c	E	E	TP		R_MENA	0.0165729	0.0165729
Rv1170	E	NE	FP		R_HPPP	0.0165729	0.0165729
Rv0417	E	E	TP		R_AMT	0.666224	9.95806
Rv1300	NE	E	FN		R_HEMH2	0	1.39918e-05
Rv2677c	NE	E	FN		R_MMAA25	0.0125954	0.0125954
Rv0467	NE	E	FN		R_COBS	0	0
Rv1915	NE	NE	TN		R_HEMH1	0.00224718	0.00224718
Rv1916	NE	NE	TN		R_HEML	0.0269189	0.0269661
Rv2287	NE	NE	TN		R_PYRD2	0.133223	0.133303
Rv3236c	NE	NE	TN		R_RIBF2	0.0181179	0.0181179
Rv0423c	E	E	TP		R_PYR	-0.00018889	0
Rv0824c	E	E	TP		R_DEOA	0	0
Rv1094	E	E	TP		R_ACS2	0	0
Rv3229c	E	E	TP		R_HEMD	0.00337076	0.00337077
Rv1092c	E	E	TP		R_ACS1	0	3.7778e-05
Rv1631	E	E	TP		R_HEMC	0.00337076	0.00337077
Rv0131c	NE	NE	TN		R_HEMB	0.0134831	0.0134831
Rv0154c	NE	NE	TN		R_THIE	0.00112359	0.00114458
Rv0215c	NE	NE	TN		R_MSHB	0.0183988	0.0183988
Rv0222	NE	NE	TN		R_THIG	0.00112359	0.00112359
Rv0231	NE	NE	TN		R_HEMY	0.00224718	0.00224718
Rv0243	NE	NE	TN		R_ICL1	0	4.72225e-05
Rv0271c	NE	NE	TN		R_YJCE	41.8376	104.994
Rv0400c	NE	NE	TN		R_TH2	0	0
Rv0456c	NE	NE	TN		R_THIC	0.00112359	0.00112359
Rv0468	NE	NE	TN		R_DESA13	0.0222906	0.0222906
Rv0632c	NE	NE	TN		R_DESA12	0.0114353	0.0114353
Rv0672	NE	NE	TN		R_DESA11	0.0120154	0.0120154
Rv0675	NE	NE	TN		R_COAA	0.0276684	0.0276684
Rv0752c	NE	NE	TN		R_PCOA	0	4.07676e-06
Rv0859	NE	NE	TN		R_TDGLUB	0	6.29633e-05
Rv0873	NE	NE	TN		R_COAD	0.0276684	0.0276684
Rv0905	NE	NE	TN		R_COAE	0.0276684	0.0276684
Rv0971c	NE	NE	TN		R_BO11	0.000140449	0.000148906
Rv0972c	NE	NE	TN		R_BO10	0.000140449	0.000148906
Rv0975c	NE	NE	TN		R_BO13	0	8.45776e-06
Rv1070c	NE	NE	TN		R_FADD268	0	5.15155e-05
Rv1071c	NE	NE	TN		R_BO15	0	3.33335e-05
Rv1074c	NE	NE	TN		R_BO14	0	4.72225e-05
Rv1141c	NE	NE	TN		R_BO17	0	3.33335e-05
Rv1142c	NE	NE	TN		R_BO16	0	3.33335e-05
Rv1323	NE	NE	TN		R_BO19	0	3.33335e-05
Rv1467c	NE	NE	TN		R_BO18	0	3.33335e-05
Rv1472	NE	NE	TN		R_FADD261	0.00311796	0.00311796
Rv1679	NE	NE	TN		R_FADD267	0	1.57408e-05
Rv1912c	NE	NE	TN		R_FADD266	0	5.15155e-05
Rv1933c	NE	NE	TN		R_FADD265	0	1.57408e-05
Rv1934c	NE	NE	TN		R_FADD264	0.00530895	0.00530896
Rv1935c	NE	NE	TN		R_CSD	0.00278199	0.00299786
Rv2486	NE	NE	TN		R_BKDA1	0	2.09878e-05
Rv2679	NE	NE	TN		R_BKDA2	0	2.09878e-05
Rv2724c	NE	NE	TN		R_SIRA2	-2.69843e-05	0
Rv2831	NE	NE	TN		R_TGABAB	0	0.535226
Rv3061c	NE	NE	TN		R_CHOL1	0	0
Rv3139	NE	NE	TN		R_GLNH2	0	6.29633e-05
Rv3141	NE	NE	TN		R_MAS8	0.00320223	0.00320223
Rv3274c	NE	NE	TN		R_FAS42	0	4.72225e-05
Rv3373	NE	NE	TN		R_FAS43	0	4.72225e-05
Rv3516	NE	NE	TN		R_PHBADD	0	0
Rv3556c	NE	E	FN		R_FAS41	0	4.72225e-05
Rv3564	NE	E	FN		R_FAS46	0	2.83335e-05
Rv3573c	NE	NE	TN		R_FAS47	0	2.83335e-05
Rv3761c	NE	NE	TN		R_FAS44	0	2.83335e-05
Rv3774	NE	NE	TN		R_FAS45	0	2.83335e-05
Rv3797	NE	NE	TN		R_FAS48	0	2.83335e-05
Rv2930	E	NE	FP		R_FAS49	0	2.83335e-05
Rv1464	NE	E	FN		R_ILVE1	-0.00126628	0.177142
Rv2497c	NE	NE	TN		R_ILVE2	0.192647	0.192874
Rv2391	NE	E	FN		R_ILVE3	-0.00018889	2.09878e-05
Rv0522	NE	NE	TN		R_TEICN	-0.141565	-0.14142
Rv1106c	NE	NE	TN		R_PPNK	0.019101	0.019101
Rv0072	NE	NE	TN		R_GUAA	0.0880612	0.088068
Rv0073	NE	NE	TN		R_MBTA2	0.000421907	0.000421908
Rv0411c	NE	E	FN		R_MBTA3	0.000422469	0.000422469
Rv2563	NE	NE	TN		R_ADHA	-1000	999
Rv2564	NE	NE	TN		R_MCA	0	0
Rv2940c	E	NE	FP		R_AACE	0	0
Rv2210c	NE	E	FN		R_MPET	0	2.09878e-05
Rv3396c	E	E	TP		R_ISCS	0.00224718	0.00224718
Rv2379c	E	E	TP		R_LYSA	0	3.7778e-05
Rv2380c	E	E	TP		R_MSHD	0.0183988	0.0183988
Rv2384	E	NE	FP		R_KASB19	0.0331458	0.0331459
Rv0162c	NE	NE	TN		R_KASB18	0.0445812	0.0445812
Rv0761c	NE	NE	TN		R_KASB15	0.0828646	0.0828647
Rv1530	NE	NE	TN		R_DCTA1A	0	3.14817e-05
Rv1862	NE	NE	TN		R_DCTA1B	0	4.72225e-05
Rv1082	NE	NE	TN		R_KASB16	0.0828646	0.0828647
Rv3025c	E	E	TP		R_KASB11	0.0828646	0.0828647
Rv1293	NE	E	FN		R_KASB10	0.0828646	0.0828647
Rv2245	E	E	TP		R_KASB13	0.0828646	0.0828647
Rv2246	E	E	TP		R_KASB12	0.0828646	0.0828647
Rv2443	NE	NE	TN		R_FADD28	0	1.8889e-05
Rv0035	NE	NE	TN		R_TDPMB	0	3.14817e-05
Rv0099	NE	NE	TN		R_HMGCOA	0.00125579	0.00126628
Rv0119	NE	E	FN		R_USPA4	0	3.14817e-05
Rv0166	NE	NE	TN		R_USPA3	0.999962	1.00003
Rv0214	NE	NE	TN		R_CYSQ1	0.0089887	0.00898871
Rv0270	NE	NE	TN		R_CYSQ2	0	6.29633e-05
Rv0404	NE	E	FN		R_PCAA3	0.0114353	0.0114353
Rv0551c	NE	NE	TN		R_PCAA2	0.0262681	0.0262681
Rv0852	NE	NE	TN		R_PCAA1	0.0120154	0.0120154
Rv1058	NE	NE	TN		R_FADE282	0	0
Rv1185c	NE	NE	TN		R_CDSA	-999.954	998.363
Rv1206	NE	NE	TN		R_FADD27	0	1.57408e-05
Rv1427c	NE	NE	TN		R_FAS37	0	3.33335e-05
Rv1521	NE	NE	TN		R_FAS36	0	3.33335e-05
Rv1529	NE	NE	TN		R_FAS35	0	3.33335e-05
Rv1549	NE	NE	TN		R_FAS34	0	3.33335e-05
Rv1550	NE	NE	TN		R_FAS33	0	3.33335e-05
Rv1750c	NE	NE	TN		R_FAS32	0	3.33335e-05
Rv1925	NE	NE	TN		R_FAS31	0	3.33335e-05
Rv2187	NE	NE	TN		R_FAS30	0	3.33335e-05
Rv2505c	NE	NE	TN		R_HPT3	0	0
Rv2590	NE	NE	TN		R_HPT2	0	8.718e-06
Rv2941	NE	NE	TN		R_HPT1	0.230743	0.230788
Rv2948c	E	NE	FP		R_FOLE	0.00112359	0.00112985
Rv2950c	NE	NE	TN		R_FAS39	0	4.72225e-05
Rv3089	NE	NE	TN		R_FAS38	0	3.33335e-05
Rv3506	NE	NE	TN		R_GA6PF6P	-1000	-1.76539
Rv3513c	NE	NE	TN		R_TSUCCA	0.999953	1.53523
Rv3561	NE	NE	TN		R_TADN	-1.20568e-05	0
Rv3801c	E	E	TP		R_OTSB2	0.932851	0.932887
Rv3826	NE	E	FN		R_HSAF	0	0
Rv1235	NE	NE	TN		R_PGSA1	0.0154493	0.0154493
Rv1236	NE	NE	TN		R_TVALB	0	3.7778e-05
Rv1237	NE	NE	TN		R_PGSA3	0.0255616	0.0255616
Rv1238	NE	NE	TN		R_PGSA2	0.0127808	0.0127808
Rv2039c	NE	NE	TN		R_MAS6	0.00426963	0.00426964
Rv2040c	NE	NE	TN		R_MCACP	0.0213482	0.0213482
Rv2041c	NE	NE	TN		R_RIBC	0	4.15143e-06
Rv2316	NE	NE	TN		R_PPSC1	0.00311796	0.00311796
Rv2131c	E	E	TP		R_OTSB1	0.0414323	0.0414323
Rv0470c	E	NE	FP		R_ECHA192	0	0
Rv3543c	NE	E	FN		R_MNTH	-6.29633e-05	6.29633e-05
Rv3544c	NE	E	FN		R_NAGINSP	0.0183988	0.0183988
Rv2881c	NE	E	FN		R_GLCB	0	4.72225e-05
Rv3624c	NE	E	FN		R_UPPP	0.131881	0.131881
Rv3609c	E	E	TP		R_ANSA	0	9.4445e-05
Rv2006	NE	E	FN		R_INO1	0.0338481	0.0338481
Rv3372	NE	E	FN		R_PNCA	-0.0404492	-0.0404177
Rv3534c	NE	NE	TN		R_FADE2	0	4.72225e-05
Rv2746c	E	E	TP		R_FADE3	0	7.87042e-06
Rv1822	E	E	TP		R_PHEN	0	9.77017e-06
Rv2933	E	NE	FP		R_FADE1	0	4.72225e-05
Rv0924c	NE	NE	TN		R_FADE6	0	7.87042e-06
Rv0486	E	E	TP		R_FADE7	0	7.87042e-06
Rv1837c	NE	E	FN		R_FADE4	0	7.87042e-06
Rv2136c	E	NE	FP		R_FADE5	0	7.87042e-06
Rv1538c	NE	E	FN		R_FADE233	0	2.09878e-05
Rv0046c	E	E	TP		R_FADE232	0.00125579	0.00126628
Rv2043c	NE	NE	TN		R_FADE231	0	2.09878e-05
Rv0948c	NE	NE	TN		R_PHEA	0	9.77017e-06
Rv1885c	NE	NE	TN		R_KATG1	0	0
Rv3838c	NE	E	FN		R_KATG2	0.0033566	0.00340225
Rv1908c	NE	E	FN		R_GLTA1	0	999.004
Rv0032	NE	NE	TN		R_BIOF	0	4.07676e-06
Rv3601c	NE	E	FN		R_TLEUB	0	3.14817e-05
Rv3262	NE	NE	TN		R_PYRD1	0	6.29633e-05
Rv2691	NE	NE	TN		R_MMAA26	0.00969516	0.00969517
Rv2692	NE	NE	TN		R_TETH	0.999811	1
Rv3316	NE	NE	TN		R_MMAA24	0.0108553	0.0108553
Rv3317	NE	NE	TN		R_MMAA23	0.0114353	0.0114353
Rv3319	NE	NE	TN		R_ICL2	0	999.004
Rv3293	NE	NE	TN		R_MMAA21	0.0120154	0.0120154
Rv1409	NE	E	FN		R_PAND	0	1.98832e-05
Rv0211	NE	E	FN		R_FBIB	0	0
Rv1248c	NE	E	FN		R_TREY	0	999.076
Rv3265c	E	E	TP		R_TKB	0	3.14817e-05
Rv2531c	E	NE	FP		R_PCA	0	6.29633e-05
Rv0242c	NE	NE	TN		R_SDH2	0.161816	0.162405
Rv1483	NE	E	FN		R_FAS17	0.00140449	0.00143782
Rv2002	NE	NE	TN		R_PCD	0	6.29633e-05
Rv2766c	NE	NE	TN		R_TCADA	0	0.952983
Rv3800c	E	E	TP		R_FAS16	0.00140449	0.00143782
Rv3696c	NE	NE	TN		R_METB4	0	4.72225e-05
Rv0254c	NE	NE	TN		R_METB1	0	4.72225e-05
Rv1023	NE	E	FN		R_METB2	-0.0449855	-0.0448176
Rv3097c	NE	NE	TN		R_METB3	0	9.4445e-05
Rv0217c	NE	NE	TN		R_ADD1	0	3.14817e-05
Rv0220	NE	NE	TN		R_HSA	0	0
Rv0646c	NE	NE	TN		R_ADD2	0	3.14817e-05
Rv1076	NE	E	FN		R_RIBD1	0	4.15143e-06
Rv1104	NE	NE	TN		R_PCKA	-997.466	2.53493
Rv1105	NE	NE	TN		R_FABD	1.78841	2.17092
Rv1399c	NE	NE	TN		R_FADB3	0	0
Rv1400c	NE	NE	TN		R_FADB2	0	0
Rv1426c	NE	NE	TN		R_FADB1	0	0
Rv1497	NE	NE	TN		R_KDH	0	0
Rv1755c	NE	NE	TN		R_FADD344	0	2.02382e-05
Rv1900c	NE	NE	TN		R_FADD345	0	7.08337e-05
Rv1923	NE	NE	TN		R_FADD346	0	2.26668e-05
Rv2284	NE	NE	TN		R_FADD347	0	5.15154e-05
Rv2349c	NE	NE	TN		R_FADD341	0	1.57408e-05
Rv2350c	NE	NE	TN		R_FADD342	0	2.09878e-05
Rv2351c	NE	NE	TN		R_RIBD2	0	4.15143e-06
Rv2385	NE	NE	TN		R_DPHRAM	0	1000
Rv2463	NE	NE	TN		R_WBBL	0.00238762	0.00238763
Rv2485c	NE	NE	TN		R_PTRSC	0.0049157	0.0049157
Rv2970c	NE	NE	TN		R_ECHA81	0	2.09878e-05
Rv3084	NE	NE	TN		R_ECHA82	0	2.09878e-05
Rv3176c	NE	NE	TN		R_FBIA2	0	0
Rv3487c	NE	NE	TN		R_FBIA1	0	0
Rv3775	NE	NE	TN		R_PG	0.0255616	0.0255616
Rv2217	E	E	TP		R_KASB20	0.0222906	0.0222906
Rv3001c	NE	E	FN		R_FABG18	0.0708492	0.0708493
Rv2218	E	E	TP		R_PKS136	0.00969516	0.00969517
Rv0191	NE	NE	TN		R_GLPK	1.69404	1.69472
Rv3569c	NE	E	FN		R_COBU	0	0
Rv3818	E	NE	FP		R_ENO	3.71417	3.71485
Rv0500	NE	E	FN		R_FADD348	0.00311796	0.0031337
Rv1264	NE	NE	TN		R_HIBUT	0	2.09878e-05
Rv1318c	NE	NE	TN		R_FADD349	0	1.57408e-05
Rv1319c	NE	NE	TN		R_PPGPP	0	2.09878e-05
Rv1320c	NE	NE	TN		R_FAS68	0	2.83335e-05
Rv1625c	NE	NE	TN		R_LIPY	0	5.15154e-06
Rv2435c	NE	NE	TN		R_PKS133	0.0114353	0.0114353
Rv2152c	E	E	TP		R_PKS132	0.0262681	0.0262681
Rv0482	E	E	TP		R_PKS131	0.0120154	0.0120154
Rv1315	E	E	TP		R_CHCD	0	0
Rv3310	NE	NE	TN		R_LIPW	0.999937	1
Rv2215	NE	E	FN		R_PKS135	0.0125954	0.0125954
Rv2157c	E	E	TP		R_PKS134	0.0108553	0.0108553
Rv2158c	E	E	TP		R_SAMA	0.0049157	0.0049157
Rv3423c	E	E	TP		R_LIPB	0.00140449	0.00140449
Rv1077	NE	NE	TN		R_ILVC2	0	0.00018889
Rv2793c	NE	E	FN		R_LIPA	0.00140449	0.00140449
Rv0884c	NE	E	FN		BiomassGrowthInVitro	0	0
Rv0505c	NE	E	FN		R_ILVC3	0.192647	0.371244
Rv3042c	NE	E	FN		R_TLLAC	-0.00018889	0
Rv0126	NE	NE	TN		R_HDAD	0	0
Rv3273	NE	NE	TN		R_NAMH	0.0501401	0.0501401
Rv3266c	NE	E	FN		R_NAMN	0.0404177	0.0404492
Rv0066c	NE	E	FN		R_GLNH1	0	6.29633e-05
Rv3339c	NE	NE	TN		R_PROC1	-1000	1000
Rv2259	NE	NE	TN		R_PROC2	-1000	1000
Rv1620c	NE	E	FN		R_CYA	0	3.14817e-05
Rv1621c	NE	E	FN		R_TCO2	-3.86745	-1.30864
Rv1622c	NE	E	FN		R_DORIB2	0	0
Rv0252	NE	NE	TN		R_DORIB1	0	0
Rv0253	NE	NE	TN		R_MURC	0.0716287	0.0716288
Rv2928	E	NE	FP		R_MURB	0.127387	0.127387
Rv1213	NE	NE	TN		R_MURA	0.127387	0.127387
Rv1326c	NE	E	FN		R_DHA	0	0
Rv3356c	NE	E	FN		R_DLAT	1.33415	1.51481
Rv1327c	NE	E	FN		R_MURF	0.0716287	0.0716288
Rv1603	NE	E	FN		R_MURE	0.0716287	0.0716288
Rv2995c	NE	E	FN		R_ALR	0.143257	0.143446
Rv1188	NE	NE	TN		R_CBS	0	1.10091
Rv1328	NE	NE	TN		R_TRUB	0	0
Rv1594	NE	E	FN		R_SERC	0	6.29633e-05
Rv1596	NE	E	FN		R_SERB	0	6.29633e-05
Rv0478	NE	NE	TN		R_TRES	-1000	-0.923862
Rv2641	NE	NE	TN		R_MK	0.0165729	0.0165729
Rv3409c	NE	NE	TN		R_H2CO3	0.134541	1000
Rv3808c	E	E	TP		R_RMLD	-0.00238763	999.998
Rv1819c	NE	NE	TN		R_UDPP	0.151403	0.151404
Rv2601	E	NE	FP		R_TTAG	-0.000113334	0
Rv2447c	E	E	TP		R_TDAG	-0.192761	-0.191968
Rv2228c	NE	E	FN		R_ICD	0	0.00018889
Rv1500	E	NE	FP		R_ADHE2	0	0
Rv3806c	E	E	TP		R_CYD	0	3.14817e-05
Rv2361c	E	E	TP		R_NIRB2	0	17.2435
Rv2855	NE	NE	TN		R_TESA8	0.000505615	0.000505615
Rv2471	NE	NE	TN		R_ISUCC	0	4.72225e-05
Rv3309c	NE	NE	TN		R_GLGC	-999.315	995.048
Rv1437	NE	E	FN		R_GLGB	0	3.14817e-05
Rv1832	NE	E	FN		R_FOLD2	-0.00225963	-0.0018694
Rv0946c	NE	E	FN		R_GLGE	0	1000
Rv2847c	E	E	TP		R_HISA2	0	8.52135e-06
Rv2427c	NE	NE	TN		R_PDHB	0.00125579	0.00126628
Rv2439c	NE	E	FN		R_LEUB	0	0.178409
Rv3248c	E	E	TP		R_HISA1	0	6.74607e-06
Rv1712	E	E	TP		R_THEXC	-0.141556	-0.14142
Rv2421c	E	E	TP		R_P5C	0	4.72225e-05
Rv2856	NE	NE	TN		R_GLGP	0	994.646
Rv2952	E	NE	FP		R_PPSC2	0.00530895	0.00530896
Rv3708c	E	E	TP		R_NADA	0	8.99476e-06
Rv3709c	E	E	TP		R_NADC	0	8.99476e-06
Rv1121	NE	NE	TN		R_ACCA1	0.00125579	0.00126628
Rv2773c	E	E	TP		R_TTYR	0.044372	0.0443922
Rv1612	NE	E	FN		R_DEOC	0	0
Rv1613	NE	E	FN		R_GLX1	0	0
Rv3257c	NE	E	FN		R_CHOD	0	0
Rv3308	NE	NE	TN		R_3HSA	0	0
Rv3264c	E	E	TP		R_GLFT2	0.00238762	0.00238763
Rv3568c	NE	E	FN		R_BACA	0	0
Rv0317c	NE	NE	TN		R_APRO	0	0
Rv3842c	NE	NE	TN		R_FADD6	0	1.57408e-05
Rv3536c	NE	NE	TN		R_SPEE	0.0049157	0.0049157
Rv1655	NE	E	FN		R_FOLC2	0.00112359	0.00112985
Rv0858c	NE	NE	TN		R_DMBI	0	0
Rv0221	NE	NE	TN		R_KASB14	0.0828646	0.0828647
Rv0895	NE	NE	TN		R_PPSB4	0.00141572	0.00141572
Rv1425	NE	NE	TN		R_ACPIM3	0.00337076	0.00337077
Rv1760	NE	NE	TN		R_ACPIM2	0.00674153	0.00674153
Rv2285	NE	NE	TN		R_ARIZ	0	0
Rv2484c	NE	NE	TN		R_ACPIM7	0.00337076	0.00337077
Rv3087	NE	NE	TN		R_ACPIM6	0.00337076	0.00337077
Rv3088	NE	NE	TN		R_ACPIM5	0.00337076	0.00337077
Rv3130c	NE	NE	TN		R_ACPIM4	0.00337076	0.00337077
Rv3233c	NE	NE	TN		R_FAS9	0.00140449	0.00143782
Rv3234c	NE	NE	TN		R_SUGL	0	0
Rv3371	NE	NE	TN		R_ACPIM8	0.00337076	0.00337077
Rv3480c	NE	NE	TN		R_S1	0	0.129837
Rv3734c	NE	NE	TN		R_S2	0.00125579	999.867
Rv3740c	NE	NE	TN		R_S3	0	17.2435
Rv0649	NE	NE	TN		R_DPPR	0.224015	0.224015
Rv2244	E	E	TP		R_DPPP	0.131881	0.131881
Rv2066	NE	NE	TN		R_MTR	0	0
Rv0557	NE	NE	TN		R_MMAA22	0.0262681	0.0262681
Rv1820	NE	NE	TN		R_T4HBZA	-0.00112359	-0.00112359
Rv3002c	NE	NE	TN		R_AGLA2	0	0
Rv3003c	NE	E	FN		R_AGLA1	0	500.759
Rv3509c	NE	NE	TN		R_UPP	0	1.71718e-05
Rv1285	E	E	TP		R_PGK	3.71417	3.71485
Rv1286	E	E	TP		R_GCVB	0.547842	0.54822
Rv2931	E	NE	FP		R_PGI	-0.438341	1000
Rv0618	NE	NE	TN		R_CYSG2	0.00112359	0.00112359
Rv0619	NE	NE	TN		R_CYSG3	0.00112359	0.00112359
Rv1843c	E	NE	FP		R_CYSG1	0.00112359	0.00112359
Rv3410c	E	E	TP		R_PROA	0	0.129837
Rv3411c	E	E	TP		R_PROB	0	0.129837
Rv1658	NE	E	FN		R_SAHH	0.262073	0.262094
Rv2977c	E	E	TP		R_CMK1	0.207302	0.207302
Rv0081	NE	NE	TN		R_FADD9	0	5.15155e-05
Rv0082	NE	NE	TN		R_NADD1	0.0404177	0.0404806
Rv0083	NE	NE	TN		R_NADD2	0	3.14817e-05
Rv0084	NE	NE	TN		R_NICT1	0	3.14817e-05
Rv0085	NE	NE	TN		R_DIMA	0.00112359	0.00112359
Rv0086	NE	NE	TN		R_ASD	0.0716287	0.0717232
Rv0087	NE	E	FN		R_FADD322	0.0262681	0.0262681
Rv0088	NE	NE	TN		R_KASB9	0.0828646	0.0828647
Rv2678c	E	E	TP		R_ASK	0.0716287	0.0717232
Rv3535c	NE	NE	TN		R_ZWF2	0	0.000141667
Rv3436c	NE	E	FN		R_DAPB1	0	0.0716665
Rv2984	NE	E	FN		R_DAPB2	0	0.0716665
Rv1018c	E	E	TP		R_TRPA	0	6.74607e-06
Rv2763c	NE	E	FN		R_PYRF	0.133286	0.133303
Rv1604	NE	NE	TN		R_THYXN	-0.766448	-0.766403
Rv2701c	NE	NE	TN		R_TESA2	0.00128089	0.00128089
Rv3792	E	E	TP		R_TAC	-1.01859	-1.01821
Rv2476c	NE	E	FN		R_MANB2	-0.165729	-0.165729
Rv1347c	E	NE	FP		R_MAS9	0.0149437	0.0149437
Rv0422c	E	E	TP		R_MANB1	0.165729	0.165729
Rv0865	NE	NE	TN		R_FADD323	0.0114353	0.0114353
Rv1600	NE	E	FN		R_TG3P	-1.8889e-05	0
Rv3772	NE	NE	TN		R_CYGLY2	0	0
Rv0951	NE	E	FN		R_HSAC	0	0
Rv0952	NE	E	FN		R_MAS1	0	0.000283335
Rv0869c	NE	NE	TN		R_MAS2	0.0170785	0.0170785
Rv3109	NE	E	FN		R_MAS3	0.0359548	0.0359548
Rv3111	E	NE	FP		R_MAS4	0.00426963	0.00426964
Rv3116	E	NE	FP		R_GLPQ1	0	0
Rv0337c	NE	E	FN		R_HSAE	0	0
Rv0848	NE	NE	TN		R_MAS7	0.0160111	0.0160111
Rv1336	NE	NE	TN		R_OXCOA	0	0
Rv2334	NE	NE	TN		R_ARGD1	0	0.134753
Rv0635	E	E	TP		R_ARGD2	0.0716287	0.0716665
Rv0636	E	E	TP		R_TAG	0.010014	0.0100253
Rv1826	NE	E	FN		R_INHA21	0.0222906	0.0222906
Rv2211c	NE	E	FN		R_INHA20	0.0331458	0.0331459
Rv3068c	E	NE	FP		R_FABD13	-0.0295587	-0.0290525
Rv2753c	E	E	TP		R_FABD12	0.0145577	0.0149267
Rv2726c	E	E	TP		R_FABD11	-4.72225e-05	4.72225e-05
Rv1202	E	E	TP		R_FABD10	0.0144318	0.0146679
Rv2252	NE	NE	TN		R_COBI2	0	0
Rv2289	NE	NE	TN		R_COBI1	0	0
Rv2173	NE	NE	TN		R_FADD3415	0	1.57408e-05
Rv3383c	NE	NE	TN		R_FABG17	0.0828646	0.0828647
Rv0812	NE	E	FN		R_MGTA	0	0.0120786
Rv2589	NE	NE	TN		R_MACAC	0	1.04939e-05
Rv3551	NE	E	FN		R_ILVN	0.192647	0.371244
Rv3552	NE	E	FN		R_HLA	0	4.72225e-05
Rv2051c	E	E	TP		R_CYSD	0.0089887	0.00901569
Rv1512	E	E	TP		R_PPSA1	0.00311796	0.00311796
Rv2188c	NE	E	FN		R_FABG2	0.219141	0.219273
Rv3010c	NE	NE	TN		R_GALTB	0	0
Rv2386c	E	E	TP		R_FADD3410	0	1.57408e-05
Rv3215	NE	E	FN		R_BIRA	0	2.09878e-05
Rv1098c	NE	E	FN		R_FADD3411	0	2.98247e-05
Rv3106	NE	NE	TN		R_TAKG	-0.535226	0
Rv2849c	NE	NE	TN		R_TAL	0.43903	0.439094
Rv1745c	NE	NE	TN		R_GUAB2	0.0880612	0.088068
Rv1617	NE	E	FN		R_ARGG	0	3.14817e-05
Rv0555	E	E	TP		R_TLAC	-0.00018889	0
Rv1445c	NE	NE	TN		R_FADD343	0	6.29633e-05
Rv1144	NE	NE	TN		R_FABD2	-4.72225e-05	3.33335e-05
Rv0545c	NE	NE	TN		R_TAN	-1.03031e-05	0
Rv0929	NE	NE	TN		R_FABD1	-0.0685413	-0.0678726
Rv0930	NE	NE	TN		R_THIL	0.00112359	0.00112359
Rv0932c	NE	NE	TN		R_HYD	0	0
Rv0933	NE	NE	TN		R_HEOX	0.00112359	0.00112359
Rv0934	NE	NE	TN		R_PPTHIO4	0.000505615	0.000505615
Rv0935	NE	NE	TN		R_PPTHIO5	0.00842691	0.00842691
Rv0936	NE	NE	TN		R_PPTHIO2	0.00480334	0.00480334
Rv2281	NE	NE	TN		R_P6C	0	6.29633e-05
Rv3526	NE	E	FN		R_TPYRI	-2.83335e-05	0
Rv3571	NE	E	FN		R_PPTHIO1	0.00278088	0.00278088
Rv1122	NE	E	FN		R_FAS14	0.00140449	0.00143782
Rv1844c	NE	NE	TN		R_FABD7	0.0145692	0.0146679
Rv1469	NE	NE	TN		R_T9OCD	-1.25927e-05	2.83335e-05
Rv2458	NE	NE	TN		R_ARGB	0	0.134753
Rv2392	NE	E	FN		R_HEME	0.00224718	0.00224718
Rv0147	NE	NE	TN		R_TXAN	0	0
Rv0458	NE	NE	TN		R_DCTA2B	0	0.535226
Rv0768	NE	NE	TN		R_FADD3418	0	1.57408e-05
Rv2987c	NE	E	FN		R_HSAG1	0.999811	1
Rv2988c	NE	E	FN		R_GLMS	-999.78	-1.54559
Rv2610c	E	E	TP		R_PPK1	0	1000
Rv1348	E	E	TP		R_GLMU	0.219802	0.219802
Rv1349	E	E	TP		R_DFRA2	-1000	1000
Rv2895c	E	NE	FP		R_FABG9	0.0828646	0.0828647
Rv1180	E	NE	FP		R_IMPA	0.0154493	0.0154493
Rv1183	E	E	TP		R_AFTA	0.00238762	0.00238763
Rv1182	E	NE	FP		R_FADD30	0	1.71718e-05
Rv3710	NE	E	FN		R_FAS24	0	3.33335e-05
Rv2320c	NE	NE	TN		R_FAS25	0	3.33335e-05
Rv0634c	NE	NE	TN		R_FAS26	0	3.33335e-05
Rv0107c	NE	NE	TN		R_FAS27	0	3.33335e-05
Rv1239c	NE	NE	TN		R_FAS20	0	3.33335e-05
Rv1811	NE	NE	TN		R_FAS21	0	3.33335e-05
Rv1606	NE	E	FN		R_FAS22	0	3.33335e-05
Rv1602	NE	E	FN		R_FAS23	0	3.33335e-05
Rv2121c	NE	E	FN		R_TCYSA	0.121081	0.121249
Rv1599	NE	E	FN		R_PTHIO3	8.9887e-05	8.98871e-05
Rv0091	NE	NE	TN		R_PTHIO2	0.00128089	0.00128089
Rv1511	NE	NE	TN		R_FAS28	0	3.33335e-05
Rv1304	NE	E	FN		R_GDH	0	998.235
Rv1305	NE	E	FN		R_TCITR	-6.29633e-05	0
Rv1307	NE	E	FN		R_HSAG2	0	0
Rv1308	NE	E	FN		R_DHNP	0.00112359	0.00112985
Rv1309	NE	E	FN		R_NAGINS	0.0183988	0.0183988
Rv1310	NE	E	FN		R_CYSN	0.0089887	0.00905167
Rv2951c	E	NE	FP		R_MBTK2	0.000421907	0.000421908
Rv2936	E	NE	FP		R_MBTK3	0.000422469	0.000422469
Rv2937	E	NE	FP		R_TCITB	0	0.535226
Rv2938	E	NE	FP		R_MBTK1	0.000421907	0.000421908
Rv2942	E	NE	FP		R_THID1	0.00112359	0.00114458
Rv2945c	E	NE	FP		R_THID2	0.00112359	0.00114458
Rv1294	NE	E	FN		R_NDK1	-2.36527	997.635
Rv0069c	NE	NE	TN		R_NDK2	-999.898	1000
Rv1295	NE	E	FN		R_NDK3	0.283004	1000
Rv1296	NE	E	FN		R_NDK4	0.027247	0.0272785
Rv1492	NE	NE	TN		R_NDK5	0.0167134	0.0167134
Rv1493	NE	NE	TN		R_NDK6	-998.344	999.973
Rv2934	E	NE	FP		R_NDK7	0.027247	0.02731
Rv2953	E	NE	FP		R_BARB	0	0
Rv2959c	NE	NE	TN		R_PPGPPP	0	2.09878e-05
Rv2957	NE	NE	TN		R_MOG	0	0
Rv2958c	NE	NE	TN		R_TCELB	0	0
Rv3824c	E	NE	FP		R_ACCA3	0	2.09878e-05
Rv0129c	NE	NE	TN		R_MAS5	0.0170785	0.0170785
Rv1886c	NE	NE	TN		R_HISC2	0	8.52135e-06
Rv3803c	NE	NE	TN		R_SUCD	-1000	-0.996321
Rv0993	NE	E	FN		R_MOAA1	0.00112359	0.00112359
Rv2962c	NE	NE	TN		R_ASPB2	0	9.77017e-06
Rv3756c	NE	NE	TN		R_ASPB3	0.471953	1000
Rv3757c	NE	NE	TN		R_MOP	0	0.178409
Rv3758c	NE	NE	TN		R_ASPB1	-1.04939e-05	9.77017e-06
Rv3759c	NE	NE	TN		R_HIAA	0	0
Rv0620	NE	NE	TN		R_CYSK1	0	0.00018889
Rv0564c	NE	NE	TN		R_HADA1	0	4.72225e-05
Rv2982c	NE	NE	TN		R_HADA2	0.219141	0.219273
Rv0070c	NE	NE	TN		R_HADA3	0.200265	0.200383
Rv1093	NE	E	FN		R_HADA4	0.196315	0.196434
Rv1940	NE	NE	TN		R_HADA5	0.180279	0.180397
Rv1415	NE	E	FN		R_HADA6	0.0828646	0.0829118
Rv3913	E	E	TP		R_HADA7	0.0828646	0.0828647
Rv0729	NE	NE	TN		R_DCMP	0	3.14817e-05
Rv3802c	E	E	TP		R_GCVT	0.547842	0.54822
Rv3307	NE	NE	TN		R_PGMA2	0.404351	995.051
Rv3045	NE	NE	TN		R_DAPA	0.0716287	0.0716665
Rv2153c	E	E	TP		R_DAPF	0.0716287	0.0716665
Rv2438c	NE	E	FN		R_DAPE	0.0716287	0.0716665
Rv0642c	E	E	TP		R_TDGLUA	0	3.14817e-05
Rv0777	E	E	TP		R_DAG	0	2.36112e-05
Rv3470c	NE	NE	TN		R_CDH	-1000	998.317
Rv0368c	NE	NE	TN		R_ACTAC1	0.00125579	0.00126628
Rv0370c	NE	NE	TN		R_ACTAC2	0	1.04939e-05
Rv0372c	NE	NE	TN		R_IDSA1	0.150701	0.150701
Rv0373c	NE	NE	TN		R_MDH	-3.06288	998.218
Rv0374c	NE	NE	TN		R_PABA	0	1.03031e-05
Rv0375c	NE	NE	TN		R_USPA1	0.999948	1.00003
Rv0376c	NE	NE	TN		R_THI	0	2.09878e-05
Rv0866	NE	NE	TN		R_GABT	-0.535226	6.29633e-05
Rv3119	NE	NE	TN		R_CHE1	0.00112359	0.00112359
Rv3322c	E	NE	FP		R_TFRUB	0	0
Rv2388c	E	NE	FP		R_IPDAB	0	0
Rv1338	E	E	TP		R_PGMA1	-0.219802	-0.219802
Rv3545c	NE	NE	TN		R_FUCAC	0	1.04939e-05
Rv1611	NE	E	FN		R_PPM1	0.0773871	0.0773872
Rv1207	NE	NE	TN		R_TESA7	0.000337076	0.000337077
Rv0570	NE	NE	TN		R_TESA6	0.00480334	0.00480334
Rv1981c	NE	NE	TN		R_TESA5	0.00278088	0.00278088
Rv1345	NE	NE	TN		R_BO12	0	8.45776e-06
Rv1344	NE	NE	TN		R_TESA3	8.9887e-05	8.98871e-05
Rv0562	E	E	TP		R_SNOP	0	2.83335e-05
Rv1857	NE	NE	TN		R_TESA1	0.000741568	0.000741569
Rv1858	NE	NE	TN		R_A6RP	0	4.15143e-06
Rv1859	NE	NE	TN		R_EPIA2	0.0337076	0.0337077
Rv1130	NE	E	FN		R_EPIA1	0.0337076	0.0337077
Rv1383	E	E	TP		R_PIMB	0	0.0120786
Rv1384	E	E	TP		R_PFKA	1.64477	1.64488
Rv3341	NE	E	FN		R_TRIFL	0.0492933	0.0492975
Rv1373	NE	NE	TN		R_HADA19	0.0445812	0.0445812
Rv2267c	NE	NE	TN		R_ENTC	0.0178392	0.0178392
Rv3529c	NE	NE	TN		R_PAPA2	0.0089887	0.00898871
Rv2754c	NE	E	FN		R_FUM	-2.31722	-1.782
Rv2436	NE	NE	TN		R_FADD263	0.00311796	0.00311796
Rv1878	NE	NE	TN		R_FPRA	44.8874	98.8934
Rv2220	NE	E	FN		R_COBO	0	0
Rv2222c	NE	NE	TN		R_FADD262	0.00530895	0.00530896
Rv2860c	NE	NE	TN		R_TCOIIA	0	3.14817e-05
Rv1607	NE	NE	TN		R_IDI	-1.45884	998.541
Rv3809c	E	E	TP		R_TCOIIB	0	3.14817e-05
Rv2900c	NE	NE	TN		R_PYKA	0	1000
Rv1257c	NE	NE	TN		R_MEND2	0.0165729	0.0165729
Rv0501	NE	NE	TN		R_DEVB	0	0.000141667
Rv0536	NE	NE	TN		R_MACOA	0	2.09878e-05
Rv3634c	NE	E	FN		R_PSTS1B	0	3.14817e-05
Rv3858c	NE	E	FN		R_PSTS1A	0.499709	0.499772
Rv3859c	NE	E	FN		R_KSH	0	0
Rv0255c	NE	NE	TN		R_GND2	0	0.000141667
Rv2453c	NE	NE	TN		R_CTPD2	0	3.14817e-05
Rv0392c	NE	NE	TN		R_CTPD1	0	3.14817e-05
Rv1854c	NE	E	FN		R_PTHIO1	0.000741568	0.000741569
Rv1704c	NE	NE	TN		R_MMUM	0	2.09878e-05
Rv0438c	NE	NE	TN		R_2PPLA	0	0
Rv0994	NE	NE	TN		R_TGSN	-5.05955e-06	0
Rv2780	NE	NE	TN		R_CYSH	0	2.69843e-05
Rv2584c	NE	NE	TN		R_ACAL	0	0.00018889
Rv0753c	NE	NE	TN		R_LEUC2	-0.178409	0
Rv2249c	NE	NE	TN		R_LEUC1	-0.178409	0
Rv3302c	NE	E	FN		R_TCYSB	0	3.14817e-05
Rv0650	NE	NE	TN		R_PTHIO5	0.00224718	0.00224718
Rv0751c	NE	NE	TN		R_MBTA1	0.000421907	0.000421908
Rv0437c	E	NE	FP		R_HADA21	0.0222906	0.0222906
Rv3560c	NE	E	FN		R_FAS29	0	3.33335e-05
Rv2321c	NE	NE	TN		R_INHA4	0.196315	0.196434
Rv2322c	NE	NE	TN		R_INHA5	0.180279	0.180397
Rv0808	E	E	TP		R_INHA6	0.0828646	0.0829118
Rv1652	NE	E	FN		R_INHA7	0.0828646	0.0828647
Rv0155	NE	NE	TN		R_INHA1	0	4.72225e-05
Rv0157	NE	NE	TN		R_INHA2	0.219141	0.219273
Rv2713	NE	NE	TN		R_INHA3	0.200265	0.200383
Rv1659	NE	E	FN		R_PIMA	0.0154493	0.0154493
Rv2935	E	NE	FP		R_VIUB	0.00112359	0.00112359
Rv2503c	NE	NE	TN		R_FADD321	0.0120154	0.0120154
Rv2504c	NE	NE	TN		R_INHA8	0.0828646	0.0828647
Rv0889c	NE	NE	TN		R_INHA9	0.0828646	0.0828647
Rv0896	NE	E	FN		R_TH2O	-55.3176	-37.2258
Rv0266c	NE	NE	TN		R_NAGA1P	0.219802	0.219802
Rv2682c	NE	E	FN		R_TMAN	0	0
Rv3379c	NE	NE	TN		R_TCL1	0	3.14817e-05
Rv0519c	NE	NE	TN		R_TCL2	0	3.14817e-05
Rv0774c	NE	NE	TN		R_PKS33	0.000280897	0.000280897
Rv1288	NE	NE	TN		R_PKS32	0.000561794	0.000561794
Rv1436	NE	E	FN		R_PKS31	0.000140449	0.000140449
Rv0643c	E	NE	FP		R_DR1P	0	8.718e-06
Rv1442	NE	NE	TN		R_KASB1	0.219141	0.219273
Rv1449c	E	E	TP		R_FAS69	0	2.83335e-05
Rv3255c	NE	E	FN		R_KASB3	0	0.197265
Rv2611c	E	E	TP		R_KASB2	0.200265	0.200383
Rv3540c	NE	E	FN		R_KASB5	0.0828646	0.0829118
Rv1601	NE	E	FN		R_KASB4	0	0.181813
Rv0788	E	E	TP		R_KASB7	0.0828646	0.0828647
Rv0803	E	E	TP		R_KASB6	0.0828646	0.0828647
Rv0809	E	E	TP		R_LEUA	0	0.178409
Rv0956	E	E	TP		R_KASB8	0.0828646	0.0828647
Rv2335	NE	NE	TN		R_FAS62	0	2.83335e-05
Rv3276c	NE	E	FN		R_FAS63	0	2.83335e-05
Rv0772	E	E	TP		R_FAS64	0	2.83335e-05
Rv2201	NE	E	FN		R_FAS65	0	2.83335e-05
Rv1380	E	E	TP		R_FAS66	0	2.83335e-05
Rv1381	E	E	TP		R_FAS67	0	2.83335e-05
Rv0357c	E	E	TP		R_ROCE2	0.047017	0.0471177
Rv2606c	NE	E	FN		R_GLX2	0	0
Rv2130c	E	E	TP		R_MGTE2	0	3.14817e-05
Rv2964	NE	NE	TN		R_HISI	0	8.52135e-06
Rv2155c	E	E	TP		R_HISH	0	8.52135e-06
Rv3704c	NE	NE	TN		R_HISG	0	8.52135e-06
Rv2870c	E	E	TP		R_THEPD	-1.8889e-05	0
Rv2332	NE	NE	TN		R_HISE	0	8.52135e-06
Rv0573c	NE	NE	TN		R_HISD	0	8.52135e-06
Rv1559	NE	E	FN		R_NICT2	0	3.14817e-05
Rv0189c	NE	E	FN		R_SAMOX	0	4.07676e-06
Rv0771	NE	NE	TN		R_MTN1	0	0
Rv3823c	E	E	TP		R_FADE324	0.0125954	0.0125954
Rv0346c	NE	NE	TN		R_ACCD22	0	6.29633e-05
Rv2127	NE	NE	TN		R_GCA	0.0337076	0.0337077
Rv0727c	NE	NE	TN		R_FABD3	-0.237196	0.18757
Rv2182c	NE	E	FN		R_ATP	95.622	96.3356
Rv2483c	NE	NE	TN		R_TPYR	0.999811	1
Rv1451	NE	E	FN		R_DGMP	0	3.14817e-05
Rv1456c	NE	E	FN		R_PTTPDIM	0.00421345	0.00421346
Rv2193	NE	E	FN		R_FABG3	0.200265	0.200383
Rv2194	NE	E	FN		R_FABG1	0	4.72225e-05
Rv2195	NE	E	FN		R_FABG6	0.0828646	0.0829118
Rv2196	NE	E	FN		R_FABG7	0.0828646	0.0828647
Rv2200c	NE	E	FN		R_FABG4	0	0.197265
Rv3028c	NE	E	FN		R_FABG5	0	0.181813
Rv3029c	NE	E	FN		R_MMPL72	0.00112359	0.00112359
Rv3043c	NE	E	FN		R_MMPL73	0.00421345	0.00421346
Rv0248c	NE	NE	TN		R_FABG8	0.0828646	0.0828647
Rv0249c	NE	NE	TN		R_MMPL71	0.00112359	0.00112359
Rv1553	NE	NE	TN		R_FAS40	0	4.72225e-05
Rv1554	NE	NE	TN		R_MMPL74	0.00421345	0.00421346
Rv1555	NE	NE	TN		R_FADD3420	0	1.57408e-05
Rv2852c	NE	NE	TN		R_THRA	0	9.4445e-05
Rv0261c	NE	NE	TN		R_SDAA	0	1.10091
Rv0267	NE	NE	TN		R_THRC	0	4.72225e-05
Rv1737c	NE	NE	TN		R_THRB	0	4.72225e-05
Rv2329c	NE	NE	TN		R_MUTA	-999.39	-0.385792
Rv1589	NE	E	FN		R_COBL	0	0
Rv0489	NE	E	FN		R_PPSD3	0.00311796	0.00311796
Rv3214	NE	NE	TN		R_PHBADB	0	0
Rv1133c	NE	E	FN		R_PPSD1	0.000831455	0.000831456
Rv2833c	NE	NE	TN		R_PHBADC	0	0
Rv2834c	NE	NE	TN		R_PAPA1	0.0089887	0.00898871
Rv2835c	NE	NE	TN		R_FAS70	0	3.33335e-05
Rv1001	NE	NE	TN		R_FBPA	0	0
Rv2156c	E	E	TP		R_GLUCA	0	1000
Rv2225	NE	E	FN		R_TCITA	0	3.14817e-05
Rv3602c	NE	E	FN		R_ECHA193	0	0
Rv0410c	NE	E	FN		R_GALU	0	999.717
Rv2573	NE	NE	TN		R_PHBADA	0	0
Rv1391	E	E	TP		R_TGABAA	0	3.14817e-05
Rv3206c	E	E	TP		R_PROZ2	0	3.14817e-05
Rv0234c	NE	NE	TN		R_GSEALD	0.0269189	0.0269661
Rv1731	NE	NE	TN		R_GALK	0	0
Rv0462	NE	E	FN		R_TAD	-3.14817e-05	0
Rv2482c	NE	NE	TN		R_GPSA	-1.62309	-1.62241
Rv1551	NE	NE	TN		R_GLYA1	-0.228999	-0.228748
Rv3303c	NE	NE	TN		R_RIBA1	0	8.30286e-06
Rv1408	NE	E	FN		R_RIBA2	0	4.15143e-06
Rv0125	NE	NE	TN		R_GLYA2	0.00112359	0.00112985
Rv0334	E	E	TP		R_TRXB2	0.0831455	0.0831725
Rv3464	NE	E	FN		R_PPSC4	0.00141572	0.00141572
Rv3784	NE	NE	TN		R_BGLS	0	0
Rv2124c	NE	NE	TN		R_AGPGLCN	0.00238762	0.00238763
Rv3145	NE	NE	TN		R_XYLB	0	0
Rv3146	NE	NE	TN		R_MYCOPP	0.0828646	0.0828647
Rv3147	NE	NE	TN		R_DEOD7	0.00277749	0.00282516
Rv3149	NE	NE	TN		R_NDK8	0.0142628	0.0143258
Rv3152	NE	NE	TN		R_ADHC1	-1000	999
Rv3153	NE	NE	TN		R_ADHC2	0	6.29633e-05
Rv3154	NE	NE	TN		R_HADA13	0.0828646	0.0828647
Rv3155	NE	NE	TN		R_MURG	0.0716287	0.0716288
Rv3158	NE	NE	TN		R_Maintenance	1	1
Rv1392	E	E	TP		R_FADE8	0	7.87042e-06
Rv0409	NE	NE	TN		R_TVALA	0	0.00018889
Rv1159	E	E	TP		R_TDA	-3.14817e-05	0
Rv2205c	NE	NE	TN		R_DEOD2	0	3.14817e-05
Rv1850	NE	NE	TN		R_KASB17	0.0708492	0.0708493
Rv1852	NE	NE	TN		R_NADE2	0	3.14817e-05
Rv1609	NE	E	FN		R_FMN	-0.00018889	0
Rv2583c	E	E	TP		R_MMAA42	0.0222906	0.0222906
Rv0013	NE	E	FN		R_LPPG	0	0
Rv3537	NE	E	FN		R_PURB2	0	1.39918e-05
Rv1699	E	E	TP		R_PURB1	0.142696	0.142727
Rv2344c	NE	NE	TN		R_ETHA	0	0
Rv3315c	NE	NE	TN		R_ILVB1	0	0.00018889
Rv2848c	NE	NE	TN		R_COX	0	0
Rv2939	E	NE	FP		R_MOAE1	0.00112359	0.00112359
Rv3754	NE	E	FN		R_MYCO2	0.00969516	0.00969517
Rv2607	NE	NE	TN		R_HEMN1	0.00223908	0.00224718
Rv3432c	NE	NE	TN		R_HEMN2	0	8.09528e-06
Rv1979c	NE	NE	TN		R_MBTI	0.00126628	0.00126628
Rv1999c	NE	NE	TN		R_ROCE3	0	3.14817e-05
Rv3253c	NE	NE	TN		R_MURI	0.0716287	0.0716917
Rv2498c	NE	NE	TN		R_CYP1	0	0
Rv3075c	NE	NE	TN		R_TRPC	0	6.74607e-06
Rv0118c	NE	NE	TN		R_RMLC	0	1000
Rv1201c	E	E	TP		R_TFOL	-6.26155e-06	0
Rv1595	NE	E	FN		R_5OPRO	0	3.14817e-05
Rv0957	NE	E	FN		R_FOLP2	0	3.14817e-05
Rv2070c	NE	NE	TN		R_TTRE	0.999985	1
Rv0533c	NE	NE	TN		R_NRDZ1	0.0143257	0.0143258
Rv0535	E	NE	FP		BiomassGrowth	1.40448	1.40449
Rv0694	NE	NE	TN		R_OHSER	0	4.72225e-05
Rv1872c	NE	NE	TN		R_BO9	0.000140449	0.000151346
Rv0391	NE	E	FN		R_BO8	0.000107115	0.000153627
Rv0322	NE	NE	TN		R_PROP	0	7.265e-06
Rv0137c	NE	NE	TN		R_TLAAA	-6.29633e-05	0
Rv0183	NE	NE	TN		R_CYCLY1	0	0
Rv2854	NE	NE	TN		R_NIRB1	0	17.2435
Rv3199c	NE	NE	TN		R_BO1	0	4.72225e-05
Rv3817	NE	NE	TN		R_PRE6X	0	0
Rv1475c	NE	E	FN		R_BO3	0	4.72225e-05
Rv2764c	NE	E	FN		R_BO2	0	4.72225e-05
Rv2178c	E	E	TP		R_BO5	0	4.72225e-05
Rv2048c	E	E	TP		R_BO4	0	4.72225e-05
Rv0092	NE	NE	TN		R_BO7	0.000107115	0.000157115
Rv0103c	NE	NE	TN		R_BO6	0.142221	0.14281
Rv2981c	E	E	TP		R_FADD281	0	0.424668
Rv2454c	NE	E	FN		R_FADD283	0	0.424668
Rv2455c	NE	E	FN		R_PDIMA	0.00421345	0.00421346
Rv0382c	E	E	TP		R_HIPB	0	0
Rv1692	NE	NE	TN		R_GRCC1	0.0165729	0.0165729
Rv2946c	E	NE	FP		R_INHA18	0.0708492	0.0708493
Rv2947c	E	NE	FP		R_HIPA	0	0
Rv2538c	E	E	TP		R_INHA16	0.0828646	0.0828647
Rv3523	NE	NE	TN		R_INHA17	0.0828646	0.0828647
Rv3522	NE	NE	TN		R_FADE323	0.0108553	0.0108553
Rv3628	E	E	TP		R_INHA15	0.0828646	0.0828647
Rv3825c	E	NE	FP		R_FADE325	0.00969516	0.00969517
Rv1346	E	NE	FP		R_MODA2	0	3.14817e-05
Rv1212c	NE	NE	TN		R_MODA1	0	3.14817e-05
Rv3032	NE	E	FN		R_INHA11	0.0828646	0.0828647
Rv1127c	NE	E	FN		R_BKDC2	0.00125579	0.00126628
Rv2065	NE	NE	TN		R_PRPD	0	999.004
Rv0908	NE	NE	TN		R_BKDC1	0	2.09878e-05
Rv0969	NE	NE	TN		R_CARA	0.133286	0.133307
Rv1992c	NE	NE	TN		R_METX	0	9.4445e-05
Rv1997	NE	NE	TN		R_MEND1	0.0165729	0.0165729
Rv2059	NE	NE	TN		R_FOR	0	0
Rv2061c	NE	NE	TN		R_TGLYCO	-0.00112985	-0.0010966
Rv2540c	E	E	TP		R_TRESU	0.0089887	0.00898871
Rv2537c	E	E	TP		R_ALDC	0	6.29633e-05
Rv3227	E	E	TP		R_CTFPP	0.131881	0.131881
Rv3290c	NE	NE	TN		R_HOA	0	4.72225e-05
					R_TFRUA	0	0
					R_GMK2	-999.898	1000
					R_TILEA	0.089979	0.0901994
					R_TILEB	0	3.14817e-05
					R_CHOLCOA	0	0
					R_TTHRB	0	3.14817e-05
					R_GMK3	0	3.14817e-05
					R_TTHRA	0.174875	0.17519
					R_CTPI1	0	3.14817e-05
					R_CTPI2	0	3.14817e-05
					R_THYX	-999.986	1000
					R_RBSK	0.928179	0.928294
					R_HADA8	0.0828646	0.0828647
					R_GLN	0	6.29633e-05
					R_CHAA	0	0
					R_DRFA	0	1000
					R_HADA9	0.0828646	0.0828647
					R_GLF	0.0716287	0.0716288
					R_FABG21	0.0222906	0.0222906
					R_FABG20	0.0331458	0.0331459
					R_SIRA1	8.19757	17.2435
					R_MMAA41	0.0108553	0.0108553
					R_TINS	0.99998	1
					R_FDHF	0	0.00037778
					R_GLX	0	2.69843e-05
					R_GALE	0.0716287	0.0716288
					R_GLT	1.12761	999.362
					R_ECHA191	0	0
					R_DCTA3B	0	0.535226
					R_COBQ1	0	0
					R_DCTA3A	0	3.14817e-05
					R_NADE1	0	3.14817e-05
					R_MOBA	0	0
					R_PTGLCN	0.0716287	0.0716288
					R_TPPCH	0.999937	1
					R_FAS11	0.00140449	0.00143782
					R_FAS10	0.00140449	0.00143782
					R_FAS13	0.00140449	0.00143782
					R_FAS12	0.00140449	0.00143782
					R_FAS15	0.00140449	0.00143782
					R_TPNTO	0.0276485	0.0276684
					R_TKA	0	3.14817e-05
					R_PTTDIM	0.00112359	0.00112359
					R_FAS19	0.00140449	0.00143782
					R_FAS18	0.00140449	0.00143782
					R_DAGD	0.0707099	0.0707779
					R_NDH	0	4.72225e-05
					R_CYCA4	0.999622	1
					R_CYCA5	0.999811	1
					R_MOEA1	0	0
					R_CYCA1	-0.00018889	0
					R_CYCA2	0	9.4445e-05
					R_ALD	0.518161	0.518444
					R_ARGJ	0	0.134753
					R_FBIC	0	0
					R_APT	0	6.29633e-05
					R_MMSA	0	2.09878e-05
					R_PPGK2	0	1000
					R_GLPD2	0	4.72225e-05
					R_PPGK1	0	1000
					R_MMSB	0	2.09878e-05
					R_PSD	0.00505615	0.00505615
					R_FADE30	0	0
					R_ROCD	0	0.129837
					R_PURF	0.00112359	0.00113758
					R_DFRA4	-1000	1000
					R_PTA1	-0.00018889	9.4445e-05
					R_PPSA4	0	0.181813
					R_FADD3417	0	1.57408e-05
					R_FABD9	0	4.72225e-05
					R_FABD8	0.0974145	0.0975325
					R_MCE4A	0	0
					R_FOLD1	-0.00225963	-0.0018694
					R_PPSA2	0.00530895	0.00530896
					R_PPSA3	0	0.197265
					R_FRGLC	-1.86283	998.576
					R_ARGF	0	2.09878e-05
					R_ILVC1	0	0.00018889
					R_ARGC	0	0.134753
					R_MTHF2	-1000	999.693
					R_FABD5	0.0145735	0.0146679
					R_FABD4	-2.83335e-05	4.72225e-05
					R_TPHE	0.0602426	0.0602524
					R_STHA	-1000	1000
					R_HADA18	0.0708492	0.0708493
					R_ARGH	0	3.14817e-05
					R_THEXD	-0.283112	-0.28284
					R_CYP3	0	0
					R_MGTE1	0	3.14817e-05
					R_TO2	20	20
					R_PPSD2	0.00141572	0.00141572
					R_CYP2	0	0
					R_PPSE7	0.000337076	0.000337077
					R_COB4	0	0
					R_SCO	0	0
					R_COB3	0	0
					R_PTHIO4	0.000134831	0.000134831
					R_GLTA2	0	0.00018889
					R_OPLA	0	3.14817e-05
					R_DXS2	1.61066	1.61066
					R_OSB	0.0165729	0.0165729
					R_TMMYCO	0.0414323	0.0414323
					R_FADD29	0	0.00018889
					R_TGLUB	0	6.29633e-05
					R_GAP	3.71417	3.71485
					R_MMAA31	0.0108553	0.0108553
					R_FADD3412	0	3.33335e-05
					R_TDPMA	0	3.14817e-05
					R_TMLTB	0	3.14817e-05
					R_TMLTA	0	3.14817e-05
					R_RIBF1	0	6.29633e-05
					R_FAS61	0	2.83335e-05
					R_PROZ3	0	3.14817e-05
					R_BISC	0	0
					R_PROZ1	0	0.129837
					R_USPA2	0	3.14817e-05
					R_DEOD4	-1.00003	-0.99998
					R_DEOD5	0	5.05955e-06
					R_DEOD6	0	6.29633e-05
					R_THEXN	-8.09528e-06	0
					R_TGLUA	0	6.29633e-05
					R_TKT2	0.43903	0.439094
					R_DEOD3	0.0076617	0.00774086
					R_T9HED	-1.34921e-05	0
					R_FADD3413	0	1.57408e-05
					R_TPEND	-0.141556	-0.14142
					R_DEOD8	-0.00282516	-0.00277749
					R_MANA	-998.987	1.45104
					R_ACPIM1B	0.00337076	0.0154493
					R_PPSC3	0.000831455	0.000831456
					R_PRCOA1	0	0
					R_HISB2	0	8.52135e-06
					R_FOLB4	0	0
					R_GLPX	0	6.29633e-05
					R_HISB1	0	8.52135e-06
					R_HEMT	0	2.09878e-05
					R_TDEC	-1.08975e-05	0
					R_PURL	0.00112359	0.00113758
					R_PURM	0.00112359	0.00113758
					R_PURN	0.00112359	0.00113758
					R_CYSE	0	0.00018889
					R_CGMP2	0	3.14817e-05
					R_CGMP1	0	3.14817e-05
					R_PURK	0	1.39918e-05
					R_PURD	0.00112359	0.00113758
					R_ASNB	0	4.72225e-05
					R_PYRB	0.133286	0.133303
					R_PYRC	0.133286	0.133303
					R_DFRA3	-1000	1000
					R_PURA	0.142696	0.142727
					R_DFRA1	-1000	1000
					R_PYRI5P	-2.83335e-05	0
					R_TMETB	0	4.19756e-05
					R_CYSS	0.0183988	0.0183988
					R_ACPIM1A	0	0.0120786
					R_TMETA	0	0.000125927
					R_PURU	-0.00338322	-0.00299298
					R_FADE281	0	0
					R_MAN6P	-998.822	1.61676
					R_HADA17	0.0828646	0.0828647
					R_HADA12	0.0828646	0.0828647
					R_TORNA	0	0.134753
					R_HADA10	0.0828646	0.0828647
					R_HADA11	0.0828646	0.0828647
					R_HADA16	0.0828646	0.0828647
					R_RIBFL	-0.0492975	-0.0492345
					R_HADA14	0.0828646	0.0828647
					R_HADA15	0.0828646	0.0828647
					R_MAS12	0.00106741	0.00106741
					R_MURD	0.0716287	0.0716288
					R_MAS10	0.00213482	0.00213482
					R_MAS11	0.00106741	0.00106741
					R_GSHA	0	3.14817e-05
					R_TORNB	0	3.14817e-05
					R_DES13	0.0108553	0.0108553
					R_DES12	0.0262681	0.0262681
					R_DXR	1.60954	1.60954
					R_BKDC	0	2.09878e-05
					R_MEZ	-1000	1.28073
					R_FAS55	0	2.83335e-05
					R_FAS54	0	2.83335e-05
					R_FAS57	0	2.83335e-05
					R_NACN	0	2.09878e-05
					R_FAS51	0	2.83335e-05
					R_FAS50	0	2.83335e-05
					R_FAS53	0	2.83335e-05
					R_FAS52	0	2.83335e-05
					R_MTN2	0	0
					R_TACAL	-0.00018889	0
					R_FAS59	0	2.83335e-05
					R_FAS58	0	2.83335e-05
					R_ILVA	0.0448176	0.0451324
					R_HCYS	0.0448176	1.14585
					R_ILVD2	0.192647	0.371244
					R_ILVD1	0	0.00018889
					R_OELAC	0	0
					R_MMPL8	0.0089887	0.00898871
					R_TGL	0.999953	1
					R_TASPA	0	9.4445e-05
					R_TASPB	0	4.72225e-05
					R_MMAA32	0.0125954	0.0125954
					R_FPP	0.150701	0.150701
					R_THISA	0.0481653	0.0482053
					R_FUCA	0	0
					R_PLSC1	0	0.000283335
					R_TKT1	0.412764	0.412828
					R_FABG14	0.0828646	0.0828647
					R_FABG15	0.0828646	0.0828647
					R_FABG16	0.0828646	0.0828647
					R_QCRCTA	19.9323	19.9323
					R_SDH1	0	998.047
					R_FRD	1.95345	1000
					R_MQO	0	4.72225e-05
					R_FABG10	0.0828646	0.0828647
					R_FABG11	0.0828646	0.0828647
					R_FABG12	0.0828646	0.0828647
					R_FABG13	0.0828646	0.0828647
					R_ARGA	0	0
					R_BIOD	0	4.07676e-06
					R_NARK	-8.62173	0
					R_BIOA	0	4.07676e-06
					R_FABG19	0.0445812	0.0445812
					R_TDIN	-0.00282516	-0.00277749
					R_BIOB	0	4.07676e-06
					R_GPM2	3.71417	3.71485
					R_METE	-999.693	1000
					R_IDSA12	0.0165729	0.0165729
					R_UGPC1	0	3.14817e-05
					R_UGPC2	0	3.14817e-05
					R_THF	-999.693	1000
					R_PPSD4	0.00530895	0.00530896
					R_AROK	0.0262661	0.0262764
					R_PPSE8	0.000505615	0.000505615
					R_HEMF2	0.00224718	0.00224718
					R_FADD282	0	3.33335e-05
					R_TPROP	0	0
					R_PPSE1	0.000741568	0.000741569
					R_PPSE2	0.00128089	0.00128089
					R_PPSE3	8.9887e-05	8.98871e-05
					R_PPSE4	0.000134831	0.000134831
					R_PPSE5	0.00278088	0.00278088
					R_PPSE6	0.00480334	0.00480334
					R_FADD284	0	3.33335e-05
					R_ARCA	0	6.29633e-05
					R_FOLC1	0	0
					R_METC	0	9.4445e-05
					R_TFE2	0.00674153	0.00674153
					R_TUREA	0	0
					R_TSUC	0	0
					R_DUT	0.0143257	0.0143258
					R_INHA19	0.0445812	0.0445812
					R_MRAY	0.0716287	0.0716288
					R_PANB	0	1.98832e-05
					R_PANC	0	1.98832e-05
					R_PKNG	0	3.14817e-05
					R_TESA4	0.000134831	0.000134831
					R_5ALEV	0	4.72225e-05
					R_PANT	0	1.98832e-05
					R_DFP1	0.0276684	0.0276684
					R_MOEB1	0.00224718	0.00224718
					R_INHA14	0.0828646	0.0828647
					R_GABD	-0.535226	6.29633e-05
					R_LPDC1	1.33402	1.51467
					R_PLSB21	0.0456818	0.0460907
					R_PLSB22	0	1.13334e-05
					R_LPDC2	0.547842	0.54822
					R_RPE	0.851794	0.851923
					R_PEPA	0	1000
					R_MYCOE	0.0828646	0.0828647
					R_FADD3414	0	2.83335e-05
					R_DFP2	0.0276684	0.0276684
					R_ACYP	0	0.00018889
					R_RMLA	0.00238762	0.00238763
					R_RMLB	0.00238762	0.00238763
					R_METH	-999.693	1000
					R_FADD5	0	1.57408e-05
					R_FADD4	0	1.57408e-05
					R_FADD7	0	1.57408e-05
					R_FAS56	0	2.83335e-05
					R_NUO	41.818	42.3533
					R_METK	0.269797	0.269818
					R_FADD3	0	0
					R_ACKA1	0	0
					R_PIME1	0.00337076	0.00337077
					R_CMK3	0	3.14817e-05
					R_3PG	0	6.29633e-05
					R_PIME2	0.00337076	0.00337077
					R_RIBH	0	8.30286e-06
					R_FADD8	0	1.66668e-05
					R_PROZ4	0.999937	1.00003
					R_UREC	0	0
					R_TRPE	0	1.03031e-05
					R_RELA	0.00112359	0.00114458
					R_TRPG	0	1.03031e-05
					R_TRPD	0	6.74607e-06
					R_KSTD	0	0
					R_PYRG1	0	0.0509053
					R_PYRG2	0	0.0509053
					R_PTA2	0	1.453e-05
					R_DCTA2A	0	3.14817e-05
					R_ANSP2B	0	3.14817e-05
					R_ANSP2A	0.0492502	0.0493919
					R_XAN	0	6.29633e-05
					R_FADA	0	2.09878e-05
					R_MTHF1	0.30689	0.307058
					R_FAS60	0	2.83335e-05
					R_THISB	0	3.14817e-05
					R_DGT	0	8.718e-06
					R_TNO	0	0
					R_CDD	0	0
					R_COBB	0	0
					R_PAPA52	0.00842691	0.00842691
					R_TURA	-1.71718e-05	0
					R_PAPA51	0.00224718	0.00224718
					R_TYRA	0	9.77017e-06
					R_CMK2	-998.317	1000
					R_PDXH1	-2.83335e-05	0
					R_PDXH2	0	0
					R_GADB	0	6.29633e-05
					R_FADD3419	0	2.26668e-05
					R_ROCE1B	0	3.14817e-05
					R_ROCE1A	0.161219	0.161298
					R_THIA	0	0
					R_CITE	0.999811	1.00019
					R_FABD6	0.00307073	0.00316518
					R_OXCA	0	0
					R_SAOPIM	0.0716287	0.0716665
					R_NADB2	0	2.69843e-05
					R_PURH1	0	1.39919e-05
					R_COBK	0	0
					R_PURH2	0	1.39919e-05
					R_NADB1	0	4.72225e-05
					R_FABH	0	4.72225e-05
					R_PNP	0.0049157	0.0049157
					R_LIDD2	-0.00018889	0
					R_CADA	0	0.952983
					R_METZ	0	4.72225e-05
					R_RPIB	-0.851838	-0.851781
					R_TTRP	0.030611	0.0306178
					R_TGN	-6.82735e-06	0
					R_UDGA	0	0
					R_FOLP1	0.00109211	0.00112985
					R_MSRA	0	0
					R_ACCD23	0.0290525	1000
					R_ACCD21	0	999.865
					R_MAGD	0.0707099	0.0707779
					R_NRDZ2	0.0142628	0.0143258
					R_NUDC	0	3.14817e-05
					R_COBN	0	0
					R_NAGA	0	0
					R_COB2	0	0
					R_COB1	0	0
					R_CHOLP	-1	-0.999937
					R_ACN3	0	999.004
					R_COB5	0	0
					R_DEOD1	0.0404177	0.0404492
					R_ROCA	0	6.29633e-05
					R_ACN2	0	0.00018889
					R_TNAC	0.0404402	0.0404492
					R_THYA	-999.986	1000
					R_TCO	0	0
					R_AROG	0.0262661	0.0262764
					R_OPP	0.0165729	0.0165729
					R_PKS121	0.000140449	0.000140449
					R_PKS122	0.000140449	0.000140449
					R_ACN1	0	0.00018889
					R_ADK	1.65574	1.65624
					R_CTPA1	0	3.14817e-05
					R_CTPA2	0	3.14817e-05
					R_KGD1	0	6.29633e-05
					R_DDLA	0.0716287	0.0716288
					R_KGD2	0.538712	1.07413
					R_PYRE	0.133286	0.133303
					R_TTETD	-1.66668e-05	0
					R_TBIOT	-4.07676e-06	0
					R_GL	0	6.29633e-05
					R_FADD222	0.00530895	0.00530896
					R_TTETC	-0.136247	-0.136111
					R_AROB	0.0262661	0.0262764
					R_CYCA3	0	4.72225e-05
					R_FADD17	0	0
					R_FADD221	0.00311796	0.00311796
					R_IDSA11	0.0165729	0.0165729
					R_FADE51	0	0
					R_FADE52	0	0
					R_PPA	5.35374	1000
					R_TPABA	0.00111328	0.00112985
					R_ACPM	0.00294942	0.00294942
					R_PKS2	0.0359548	0.0359548
					R_MBTN	0.000421907	0.000421908
					R_AMYL2	-999.315	995.048
					R_TNOND	-0.141556	-0.141337
					R_ACKA2	0	9.4445e-05
					R_MBTG	0.00253257	0.00253257
					R_FADD3416	0	0.424668
					R_COBC	0	0
					R_TDODN	-1.31784e-05	0
					R_NAGDPP	0.00238762	0.00238763
					R_COBG	0	0
					R_PPDK	0	6.29633e-05
					R_HADA20	0.0331458	0.0331459
					R_COBH	0	0
					R_TNA2	0	3.14817e-05
					R_TMNA	0	6.29633e-05
					R_TMNB	0	6.29633e-05
					R_TNA1	0	3.14817e-05
					R_ASPC	0	999.528
					R_AROF	0.0262661	0.0262764
					R_AROE	0.0262661	0.0262764
					R_AROD	0.0262661	0.0262764
					R_AMYL1	-0.0716497	999.645
					R_AROA	0.0262661	0.0262764
					R_COBT	0	0
					R_PPTHIO3	0.000337076	0.000337077
					R_PSSA	0.00505615	0.00505615
					R_TFOR	-0.00037778	0
					R_FRMAN	-998.576	1.86283
					R_LAT	0	6.29633e-05
					R_PGMA3	0.951763	0.951889
					R_PLSC2	0.00457838	0.00460907
					R_EX_4HBENZALC[e]	0.00112359	0.00112359
					R_EX_9HEXADECENOATE[e]	0	1.34921e-05
					R_EX_9OCTADECENOATE[e]	-2.83335e-05	1.25927e-05
					R_EX_ACAL[e]	0	0.00018889
					R_EX_AC[e]	1.01821	1.01859
					R_EX_ADN[e]	0	1.20568e-05
					R_EX_AD[e]	0	3.14817e-05
					R_EX_AKG[e]	0	0.535226
					R_EX_ALA[e]	-9.4445e-05	4.72225e-05
					R_EX_AN[e]	0	1.03031e-05
					R_EX_ARG[e]	-0.161298	-0.161219
					R_EX_ASN[e]	-0.0493919	-0.0492502
					R_EX_ASP[e]	-9.4445e-05	4.72225e-05
					R_EX_BIOTIN[e]	0	4.07676e-06
					R_EX_CADA[e]	0	0.952983
					R_EX_CA[e]	0	0
					R_EX_CD[e]	0	0
					R_EX_CELB[e]	0	0
					R_EX_CHOLESTEROL[e]	0	0
					R_EX_CHOL[e]	0.999937	1
					R_EX_CITR[e]	0	6.29633e-05
					R_EX_CIT[e]	-1	-0.999953
					R_EX_CL[e]	0	0
					R_EX_CO2[e]	1.30864	3.86745
					R_EX_COBCO[e]	0	0
					R_EX_COII[e]	0	0
					R_EX_CO[e]	0	0
					R_EX_CU[e]	0	0
					R_EX_CYS[e]	-0.121249	-0.121081
					R_EX_DALA[e]	0	0.00018889
					R_EX_DAPIM[e]	0	1.71718e-05
					R_EX_DA[e]	0	3.14817e-05
					R_EX_DAG[e]	0.191968	0.192761
					R_EX_DECANOATE[e]	0	1.08975e-05
					R_EX_DGLU[e]	0	6.29633e-05
					R_EX_DIN[e]	0.00277749	0.00282516
					R_EX_DODECANOATE[e]	0	1.31784e-05
					R_EX_EICOSANOATE[e]	0.14142	0.141565
					R_EX_ETH[e]	-1	-0.999811
					R_EX_FE2[e]	-0.00674153	-0.00674153
					R_EX_FE3[e]	-0.00112359	-0.00112359
					R_EX_FOL[e]	0	6.26154e-06
					R_EX_FOR[e]	0	0.00037778
					R_EX_FRU[e]	0	0
					R_EX_FUM[e]	0	4.72225e-05
					R_EX_G3P[e]	0	1.8889e-05
					R_EX_GABA[e]	0	0.535226
					R_EX_GL3P[e]	0	1.453e-05
					R_EX_GLAC[e]	0	0
					R_EX_GLC[e]	-1	-0.999962
					R_EX_GLN[e]	-6.29633e-05	6.29633e-05
					R_EX_GLU[e]	-6.29633e-05	6.29633e-05
					R_EX_GLYCOLATE[e]	0.0010966	0.00112985
					R_EX_GLY[e]	-1	-0.999622
					R_EX_GL[e]	-1	-0.999953
					R_EX_GN[e]	0	6.82735e-06
					R_EX_GSN[e]	0	5.05955e-06
					R_EX_H2[e]	0	0
					R_EX_H2O[e]	37.2258	55.3176
					R_EX_HEPTADECANOATE[e]	0	1.8889e-05
					R_EX_HEXACOSANOATE[e]	0.14142	0.141556
					R_EX_HEXADECANOATE[e]	0.28284	0.283112
					R_EX_HEXANOATE[e]	0	8.09528e-06
					R_EX_HIA[e]	0	0
					R_EX_HIS[e]	-0.0481739	-0.0481653
					R_EX_HYXN[e]	0.766403	0.766448
					R_EX_H[e]	-99.9271	-45.9211
					R_EX_Hr[e]	0	0.00018889
					R_EX_ILE[e]	-0.0901889	-0.089979
					R_EX_INS[e]	-1	-0.99998
					R_EX_K[e]	0	0
					R_EX_LAAA[e]	0	6.29633e-05
					R_EX_LAC[e]	0	0.00018889
					R_EX_LEU[e]	-0.209552	-0.0311427
					R_EX_LLAC[e]	0	0.00018889
					R_EX_LYS[e]	-1	-0.047017
					R_EX_MAL[e]	0	4.72225e-05
					R_EX_MAN[e]	0	0
					R_EX_MET[e]	-0.000125927	4.19756e-05
					R_EX_MG[e]	0	0
					R_EX_MLT[e]	0	9.94158e-06
					R_EX_MN[e]	0	0
					R_EX_MOLYBDATE[e]	0	0
					R_EX_NAC[e]	-0.0404492	-0.0404402
					R_EX_NA[e]	0	0
					R_EX_NH3[e]	-9.95806	-0.666224
					R_EX_NI[e]	0	0
					R_EX_NO2[e]	0	8.62173
					R_EX_NO3[e]	0	0
					R_EX_NONADECANOATE[e]	0.141337	0.141556
					R_EX_NO[e]	0	0
					R_EX_O2[e]	-20	-20
					R_EX_ORN[e]	-0.134753	3.14817e-05
					R_EX_PABA[e]	-0.00112985	-0.00111328
					R_EX_PENTADECANOATE[e]	0.14142	0.141556
					R_EX_PHE[e]	-0.0602524	-0.0602426
					R_EX_PHOSPHATIDYLCHOLINE[e]	-1	-0.999937
					R_EX_PI[e]	-0.499772	-0.499709
					R_EX_PNTO[e]	-0.0276684	-0.0276485
					R_EX_PROPANOATE[e]	0	0
					R_EX_PRO[e]	-0.129837	3.14817e-05
					R_EX_PYRI[e]	0	2.83335e-05
					R_EX_PYR[e]	-1	-0.999811
					R_EX_RIBFLAV[e]	-0.0492975	-0.0492933
					R_EX_RIB[e]	-1	-0.999948
					R_EX_SER[e]	-1	-0.999811
					R_EX_SLF[e]	-0.00901569	-0.0089887
					R_EX_SUCC[e]	0.999953	1.53523
					R_EX_SUC[e]	0	0
					R_EX_TAG[e]	0	0.000113334
					R_EX_TETRACOSANOATE[e]	0.136111	0.136247
					R_EX_TETRADECANOATE[e]	0	1.66668e-05
					R_EX_THR[e]	-0.17519	-0.174875
					R_EX_TRE[e]	-1	-0.999985
					R_EX_TRP[e]	-0.0306178	-0.030611
					R_EX_TYR[e]	-0.0443922	-0.044372
					R_EX_URA[e]	0	1.71718e-05
					R_EX_UREA[e]	0	0
					R_EX_VAL[e]	-0.00018889	3.7778e-05
					R_EX_XAN[e]	0	0
					R_EX_ZN[e]	0	0
