# Supplementary material for: A systematic evaluation of Mycobacterium tuberculosis Genome-Scale Metabolic Networks
Source: PLoS Comput Biol. 2020 Jun 15;16(6):e1007533. doi: 10.1371/journal.pcbi.1007533 (PMC7316355; doi:10.1371/journal.pcbi.1007533)
Supplement: S17 Table — (XLSX) [file pcbi.1007533.s022.xlsx]

## Sheet: Description
S17 Table. List of common False Positive and False Negative Genes in all the Mtb GSMNs grown in the four media during the prediction of essential genes
Subtable	Spreadsheet name	Description
S17A	FN_genes_4_media	List of genes classified as False Negatives in all the Mtb GSMNs grown on the four media.
S17B	FP_genes_4_media	List of genes classified as False Positives in all the Mtb GSMNs grown on the four media.

## Sheet: S17A
Common elements in FN Cholst FN Glycerol FN Rich :	Start	End	Length	Strand	AA Length	Gene Symbol	Product	GO	OGEE essentiality status	OGEE essentiality consensus	DeJesusEssentiality_Call
Rv2247	2520743	2522164	1422	+	473	accD6	Propionyl-CoA carboxylase beta chain (EC 6.4.1.3)	GO:0004658|propionyl-CoA carboxylase activity	E,E,NE,E	Conditional	GD
Rv2202c	2467053	2468027	975	-	324	cbhK	Adenosine kinase (EC 2.7.1.20)		E,E	Essential	GD
Rv1464	1651530	1652771	1242	+	413	csd	Cysteine desulfurase (EC 2.8.1.7) => SufS	GO:0031071|cysteine desulfurase activity	E,E,NE	Conditional	ES
Rv2682c	2998052	2999968	1917	-	638	dxs1	1-deoxy-D-xylulose 5-phosphate synthase (EC 2.2.1.7)	GO:0008661|1-deoxy-D-xylulose-5-phosphate synthase activity	E,E,E	Essential	ES
Rv1483	1673440	1674183	744	+	247	fabG1	3-oxoacyl-[acyl-carrier protein] reductase (EC 1.1.1.100), FadG	GO:0004316|3-oxoacyl-[acyl-carrier-protein] reductase (NADPH) activity	E,E,NE,NE	Conditional	ES
Rv3634c	4072667	4073611	945	-	314	galE1	UDP-glucose 4-epimerase (EC 5.1.3.2)	GO:0003978|UDP-glucose 4-epimerase activity	E,E,E	Essential	ES
Rv1837c	2084756	2086981	2226	-	741	glcB	Malate synthase G (EC 2.3.3.9)	GO:0004474|malate synthase activity	NE,E,NE	Conditional	ES
Rv3302c	3687685	3689442	1758	-	585	glpD2	Glycerol-3-phosphate dehydrogenase (EC 1.1.5.3)		E,E	Essential	ES
Rv0896	999472	1000767	1296	+	431	gltA	Citrate synthase (si) (EC 2.3.3.1)	GO:0004108|citrate (Si)-synthase activity	E,NE	Conditional	GD
Rv3859c	4331498	4336081	4584	-	1527	gltB	Glutamate synthase [NADPH] large chain (EC 1.4.1.13)	GO:0004355|glutamate synthase (NADPH) activity	E,F,E	Conditional	ES
Rv3858c	4330039	4331505	1467	-	488	gltD	Glutamate synthase [NADPH] small chain (EC 1.4.1.13)	GO:0004355|glutamate synthase (NADPH) activity	NE,E,E	Conditional	ES
Rv1093	1220538	1221854	1317	+	438	glyA	Serine hydroxymethyltransferase (EC 2.1.2.1)	GO:0004372|glycine hydroxymethyltransferase activity	E,E,NE	Conditional	ES
Rv1122	1245207	1246151	945	+	314	gnd2	6-phosphogluconate dehydrogenase, decarboxylating (EC 1.1.1.44)	GO:0004616|phosphogluconate dehydrogenase (decarboxylating) activity	E,E,F	Conditional	ES
Rv1600	1801052	1802038	987	+	328	hisC1	Histidinol-phosphate aminotransferase (EC 2.6.1.9)	GO:0004400|histidinol-phosphate transaminase activity	E,E,E	Essential	ES
Rv3624c	4063254	4063856	603	-	200	hpt	Hypoxanthine-guanine phosphoribosyltransferase (EC 2.4.2.8)	GO:0004422|hypoxanthine phosphoribosyltransferase activity	E,NE,E	Conditional	ES
Rv0467	557527	558813	1287	+	428	icl	Isocitrate lyase (EC 4.1.3.1) @ Methylisocitrate lyase (EC 4.1.3.30)	GO:0004451|isocitrate lyase activity;GO:0046421|methylisocitrate lyase activity	U,NE	Conditional	GD
Rv1559	1763428	1764717	1290	+	429	ilvA	Threonine dehydratase biosynthetic (EC 4.3.1.19)	GO:0004794|L-threonine ammonia-lyase activity	E,E	Essential	ES
Rv3003c	3361130	3362986	1857	-	618	ilvB1	Acetolactate synthase large subunit (EC 2.2.1.6)	GO:0003984|acetolactate synthase activity	E,E,E	Essential	ES
Rv0462	552614	554008	1395	+	464	lpd	Dihydrolipoamide dehydrogenase (EC 1.8.1.4)	GO:0004148|dihydrolipoyl dehydrogenase activity	E,E,E	Essential	GD
Rv3257c	3637312	3638688	1377	-	458	manB	Phosphomannomutase (EC 5.4.2.8)	GO:0004615|phosphomannomutase activity	E,E,E	Essential	ES
Rv3341	3727488	3728627	1140	+	379	metX	Homoserine O-acetyltransferase (EC 2.3.1.31)	GO:0004414|homoserine O-acetyltransferase activity	E,E,E	Essential	ES
Rv2984	3339854	3342082	2229	+	742	ppk	Polyphosphate kinase (EC 2.7.4.1)	GO:0008976|polyphosphate kinase activity	E,E	Essential	GD
Rv2439c	2737117	2738199	1083	-	360	proB	Glutamate 5-kinase (EC 2.7.2.11) / RNA-binding C-terminal domain PUA	GO:0004349|glutamate 5-kinase activity	E,E,E	Essential	ES
Rv1617	1816273	1817607	1335	+	444	pykA	Pyruvate kinase (EC 2.7.1.40)	GO:0004743|pyruvate kinase activity	E,E,E	Essential	GD
Rv1415	1590406	1591674	1269	+	422	ribA2	3,4-dihydroxy-2-butanone 4-phosphate synthase (EC 4.1.99.12) / GTP cyclohydrolase II (EC 3.5.4.25)	GO:0003935|GTP cyclohydrolase II activity	NE,E,E,E	Conditional	ES
Rv2182c	2444586	2445329	744	-	247	Rv2182c	Acyl-CoA:1-acyl-sn-glycerol-3-phosphate acyltransferase (EC 2.3.1.51)	GO:0003841|1-acylglycerol-3-phosphate O-acyltransferase activity	E,E,E	Essential	ES
Rv0951	1061964	1063127	1164	+	387	sucC	Succinyl-CoA ligase [ADP-forming] beta chain (EC 6.2.1.5)	GO:0004775|succinate-CoA ligase (ADP-forming) activity	E,E,E	Essential	ES
Rv0952	1063140	1064051	912	+	303	sucD	Succinyl-CoA ligase [ADP-forming] alpha chain (EC 6.2.1.5)	GO:0004775|succinate-CoA ligase (ADP-forming) activity	E,E,E	Essential	ES
Rv2764c	3073680	3074471	792	-	263	thyA	Thymidylate synthase (EC 2.1.1.45)	GO:0004799|thymidylate synthase activity	E,E	Essential	GD
Rv2754c	3067193	3067945	753	-	250	thyX	Thymidylate synthase ThyX (EC 2.1.1.148)	GO:0050797|thymidylate synthase (FAD) activity	E,NE,E	Conditional	ES

## Sheet: S17B
Common elements in FP Cholst FP Glycerol FP Rich :	Start	End	Length	Strand	AA Length	Gene Symbol	Product	GO	OGEE essentiality status	OGEE essentiality consensus	DeJesusEssentiality_Call
Rv1843c	2092259	2093698	1440	-	479	guaB1	Inosine-5'-monophosphate dehydrogenase (EC 1.1.1.205) / CBS domain	GO:0003938|IMP dehydrogenase activity	NE,NE,NE,NE	Nonessential	GA
Rv0644c	738297	739160	864	-	287	mmaA2	Methoxy mycolic acid synthase MmaA2 (EC 2.1.1.79)	GO:0008825|cyclopropane-fatty-acyl-phospholipid synthase activity	NE,NE,NE,NE,NE	Nonessential	GA
Rv2940c	3276380	3282715	6336	-	2111	mas	Polyketide synthase / Multifunctional mycocerosic acid synthase membrane-associated mas in phthiocerol dimycocerosate cluster		NE,NE,NE,NE,NE	Nonessential	NE
Rv3818	4282449	4283999	1551	+	516	Rv3818	Rieske (2Fe-2S) domain protein		NE,NE,U	Conditional	NE
Rv0437c	525387	526082	696	-	231	psd	Phosphatidylserine decarboxylase (EC 4.1.1.65)	GO:0004609|phosphatidylserine decarboxylase activity	U,NE,NE	Conditional	NE
