# Supplementary material for: A systematic evaluation of Mycobacterium tuberculosis Genome-Scale Metabolic Networks
Source: PLoS Comput Biol. 2020 Jun 15;16(6):e1007533. doi: 10.1371/journal.pcbi.1007533 (PMC7316355; doi:10.1371/journal.pcbi.1007533)
Supplement: S18 Table — (XLSX) [file pcbi.1007533.s023.xlsx]

## Sheet: Description
S18 Table. Predictive power of Mtb GSMNs growing on sole carbon sources
Subtable	Spreadsheet name	Description
S18A	CS_iEK1011	List of correct and incorrect growth predictions on sole carbon sources obtained for iEK1011
S18B	CS_GSMN_TB1.1	List of correct and incorrect growth predictions on sole carbon sources obtained for GSMN-TB1.1
S18C	CS_iGC760	List of correct and incorrect growth predictions on sole carbon sources obtained for iCG760
S18D	CS_iNJ661v_mod	List of correct and incorrect growth predictions on sole carbon sources obtained for iNJ661v_mod
S18E	CS_iOSDD890	List of correct and incorrect growth predictions on sole carbon sources obtained for iOSDD890
S18F	CS_iSM810	List of correct and incorrect growth predictions on sole carbon sources obtained for iSM810
S18G	CS_sMtb	List of correct and incorrect growth predictions on sole carbon sources obtained for sMtb
S18H	CS_sMtb2018	List of correct and incorrect growth predictions on sole carbon sources obtained for sMtb2018
S18I	CS_sMtb_sdh_inclusion	List of correct and incorrect growth predictions on sole carbon sources obtained for sMtb with sdh reaction included
S18J	CS_iEK1011_sdh_inclusion	List of correct and incorrect growth predictions on sole carbon sources obtained for iEK1011 with sdh reaction included

## Sheet: S18A
Substrate	Growth Rate	Experimental Growth	LPP Feasibility		Labels	Metr_values
Acetate	0	1	INFEASIBLE		TP	2
Oleate (9-Octadecenoate)	0	1	INFEASIBLE		TN	9
Palmitate(hexadecanoate)	0	1	INFEASIBLE		FP	0
L-Valine	0	0	INFEASIBLE		FN	19
L-Threonine	0	0	INFEASIBLE		SENSITIVITY	0.0952381
L-Serine	0	1	INFEASIBLE		SPECIFICITY	1
L-Proline	0	1	INFEASIBLE		PPV	1
L-Phenylalanine	0	0	INFEASIBLE		NPV	0.321429
L-Ornithine	0	0	OPTIMAL		FALL_OUT	0
L-Methionine	0	0	INFEASIBLE		FDR	0
L-Lysine	0	0	INFEASIBLE		FNR	0.904762
L-Leucine	0	0	INFEASIBLE		ACCURACY	0.366667
L-Isoleucine	0	1	INFEASIBLE		MCC	0.174964
L-Histidine	0	0	INFEASIBLE		YI	0.0952381
L-Glutamate	0	1	INFEASIBLE
Glycine	0	1	INFEASIBLE
L-Aspartate	0	1	INFEASIBLE
L-Arginine	0	1	OPTIMAL
L-Asparagine	0	1	INFEASIBLE
L-Alanine	0	1	INFEASIBLE
Cholesterol	0	1	INFEASIBLE
Succinate	0	1	INFEASIBLE
Pyruvate	0	1	INFEASIBLE
Propanoate	0	1	INFEASIBLE
L-Malate	0	1	INFEASIBLE
L-Lactate	0	1	INFEASIBLE
Glycerol	0.00357292	1	OPTIMAL
Glycerol-phosphate	0	0	INFEASIBLE
Glucose	0.0236643	1	OPTIMAL
Citrate	0	1	INFEASIBLE

## Sheet: S18B
Substrate	Growth Rate	Experimental Growth	LPP feasibility		Labels	Metr_values
Acetate	0.0134769	1	OPTIMAL		TP	19
Oleate (9-Octadecenoate)	0.121292	1	OPTIMAL		TN	6
Palmitate(hexadecanoate)	0.107815	1	OPTIMAL		FP	3
L-Valine	0.0406895	0	OPTIMAL		FN	2
L-Threonine	0.0263484	0	OPTIMAL		SENSITIVITY	0.904762
L-Serine	0.0258909	1	OPTIMAL		SPECIFICITY	0.666667
L-Proline	0.0355741	1	OPTIMAL		PPV	0.863636
L-Phenylalanine	0	0	INFEASIBLE		NPV	0.75
L-Ornithine	0	0	INFEASIBLE		FALL_OUT	0.333333
L-Methionine	0	0	INFEASIBLE		FDR	0.136364
L-Lysine	0	0	INFEASIBLE		FNR	0.0952381
L-Leucine	0	0	INFEASIBLE		ACCURACY	0.833333
L-Isoleucine	0.0406895	1	OPTIMAL		MCC	0.592157
L-Histidine	0	0	INFEASIBLE		YI	0.571429
L-Glutamate	0.0355741	1	OPTIMAL
Glycine	0.0131742	1	OPTIMAL
L-Aspartate	0.0263484	1	OPTIMAL
L-Arginine	0	1	INFEASIBLE
L-Asparagine	0.0263484	1	OPTIMAL
L-Alanine	0.0258909	1	OPTIMAL
Cholesterol	0	1	INFEASIBLE
Succinate	0.0263484	1	OPTIMAL
Pyruvate	0.0258909	1	OPTIMAL
Propanoate	0.0258909	1	OPTIMAL
L-Malate	0.0263484	1	OPTIMAL
L-Lactate	0.0258909	1	OPTIMAL
Glycerol	0.0258909	1	OPTIMAL
Glycerol-phosphate	0.0258909	0	OPTIMAL
Glucose	0.0517819	1	OPTIMAL
Citrate	0.00883109	1	OPTIMAL

## Sheet: S18C
Substrate	Growth Rate	Experimental Growth	LPP Feasibility		Labels	Metr_values
Acetate	0.013845	1	OPTIMAL		TP	20
Oleate (9-Octadecenoate)	0.124607	1	OPTIMAL		TN	5
Palmitate(hexadecanoate)	0.110769	1	OPTIMAL		FP	4
L-Valine	0.0418081	0	OPTIMAL		FN	1
L-Threonine	0.0272821	0	OPTIMAL		SENSITIVITY	0.952381
L-Serine	0.0267796	1	OPTIMAL		SPECIFICITY	0.555556
L-Proline	0.0365365	1	OPTIMAL		PPV	0.833333
L-Phenylalanine	0	0	INFEASIBLE		NPV	0.833333
L-Ornithine	0.0365365	0	OPTIMAL		FALL_OUT	0.444444
L-Methionine	0	0	INFEASIBLE		FDR	0.166667
L-Lysine	0	0	OPTIMAL		FNR	0.047619
L-Leucine	0	0	INFEASIBLE		ACCURACY	0.833333
L-Isoleucine	0.0418081	1	OPTIMAL		MCC	0.581914
L-Histidine	0	0	INFEASIBLE		YI	0.507937
L-Glutamate	0.0365365	1	OPTIMAL
Glycine	0.0136411	1	OPTIMAL
L-Aspartate	0.0272821	1	OPTIMAL
L-Arginine	0	1	OPTIMAL
L-Asparagine	0.0272821	1	OPTIMAL
L-Alanine	0.0267796	1	OPTIMAL
Cholesterol	0.246935	1	OPTIMAL
Succinate	0.0272821	1	OPTIMAL
Pyruvate	0.0267796	1	OPTIMAL
Propanoate	0.0267796	1	OPTIMAL
L-Malate	0.0272821	1	OPTIMAL
L-Lactate	0.0267796	1	OPTIMAL
Glycerol	0.0267796	1	OPTIMAL
Glycerol-phosphate	0.0267796	0	OPTIMAL
Glucose	0.0535592	1	OPTIMAL
Citrate	0.041535	1	OPTIMAL

## Sheet: S18D
Substrate	Growth Rate	Experimental Growth	LPP Feasibility		Labels	Metr_values
Oleate (9-Octadecenoate)	0.0512821	1	OPTIMAL		17
Palmitate(hexadecanoate)	0.0512821	1	OPTIMAL		TN	6
L-Valine	0	0	INFEASIBLE		FP	3
L-Threonine	0	0	INFEASIBLE		FN	4
L-Serine	0.0249913	1	OPTIMAL		SENSITIVITY	0.809524
L-Proline	0.0413954	1	OPTIMAL		SPECIFICITY	0.666667
L-Phenylalanine	3.81087e-05	0	OPTIMAL		PPV	0.85
L-Ornithine	0.0431545	0	OPTIMAL		NPV	0.6
L-Methionine	0	0	INFEASIBLE		FALL_OUT	0.333333
L-Lysine	0	0	INFEASIBLE		FDR	0.15
L-Leucine	0	0	INFEASIBLE		FNR	0.190476
L-Isoleucine	0	1	INFEASIBLE		ACCURACY	0.766667
L-Histidine	0	0	INFEASIBLE		MCC	0.46291
L-Glutamate	0.0361913	1	OPTIMAL		YI	0.47619
Glycine	6.52407e-05	1	OPTIMAL
L-Aspartate	0.0258617	1	OPTIMAL
L-Arginine	0.0401338	1	OPTIMAL
L-Asparagine	0.0258702	1	OPTIMAL
L-Alanine	0.0241401	1	OPTIMAL
Succinate	0.0293049	1	OPTIMAL
Pyruvate	0.020697	1	OPTIMAL
Propanoate	0.0224186	1	OPTIMAL
L-Malate	0.0258617	1	OPTIMAL
L-Lactate	0.0241401	1	OPTIMAL
Glycerol	0.0344318	1	OPTIMAL
Glycerol-phosphate	0.0344697	0	OPTIMAL
Glucose	0	1	INFEASIBLE
Citrate	0.0327481	1	OPTIMAL

## Sheet: S18E
Substrate	Growth Rate	Experimental Growth	LPP Feasibility		Labels	Metr_values
Acetate	0	1	INFEASIBLE		TP	18
Oleate (9-Octadecenoate)	0.0512821	1	OPTIMAL		TN	6
Palmitate(hexadecanoate)	0.0512821	1	OPTIMAL		FP	3
L-Valine	0	0	INFEASIBLE		FN	3
L-Threonine	0	0	INFEASIBLE		SENSITIVITY	0.857143
L-Serine	0.0512821	1	OPTIMAL		SPECIFICITY	0.666667
L-Proline	0.0512821	1	OPTIMAL		PPV	0.857143
L-Phenylalanine	6.34078e-05	0	OPTIMAL		NPV	0.666667
L-Ornithine	0.0512821	0	OPTIMAL		FALL_OUT	0.333333
L-Methionine	0	0	INFEASIBLE		FDR	0.142857
L-Lysine	0	0	INFEASIBLE		FNR	0.142857
L-Leucine	0	0	INFEASIBLE		ACCURACY	0.8
L-Isoleucine	0	1	INFEASIBLE		MCC	0.52381
L-Histidine	0	0	INFEASIBLE		YI	0.52381
L-Glutamate	0.0512821	1	OPTIMAL
Glycine	6.53232e-05	1	OPTIMAL
L-Aspartate	0.0512821	1	OPTIMAL
L-Arginine	0.0512821	1	OPTIMAL
L-Asparagine	0.0512821	1	OPTIMAL
L-Alanine	0.0512821	1	OPTIMAL
Succinate	0.0512821	1	OPTIMAL
Pyruvate	0.0512821	1	OPTIMAL
Propanoate	0.0512821	1	OPTIMAL
L-Malate	0.0512821	1	OPTIMAL
L-Lactate	0.0512821	1	OPTIMAL
Glycerol	0.0623553	1	OPTIMAL
Glycerol-phosphate	0.0512821	0	OPTIMAL
Glucose	0.0512821	1	OPTIMAL
Citrate	0.0512821	1	OPTIMAL

## Sheet: S18F
Substrate	Growth Rate	Experimental Growth	LPP Feasibility		Labels	Metr_values
Acetate	0.0134769	1	OPTIMAL		TP	20
Oleate (9-Octadecenoate)	0.121292	1	OPTIMAL		TN	5
Palmitate(hexadecanoate)	0.107815	1	OPTIMAL		FP	4
L-Valine	0.0406895	0	OPTIMAL		FN	1
L-Threonine	0.0263484	0	OPTIMAL		SENSITIVITY	0.952381
L-Serine	0.0258909	1	OPTIMAL		SPECIFICITY	0.555556
L-Proline	0.0355741	1	OPTIMAL		PPV	0.833333
L-Phenylalanine	0	0	INFEASIBLE		NPV	0.833333
L-Ornithine	0.0355741	0	OPTIMAL		FALL_OUT	0.444444
L-Methionine	0	0	INFEASIBLE		FDR	0.166667
L-Lysine	0	0	INFEASIBLE		FNR	0.047619
L-Leucine	0	0	INFEASIBLE		ACCURACY	0.833333
L-Isoleucine	0.0406895	1	OPTIMAL		MCC	0.581914
L-Histidine	0	0	INFEASIBLE		YI	0.507937
L-Glutamate	0.0355741	1	OPTIMAL
Glycine	0.0131742	1	OPTIMAL
L-Aspartate	0.0263484	1	OPTIMAL
L-Arginine	0	1	INFEASIBLE
L-Asparagine	0.0263484	1	OPTIMAL
L-Alanine	0.0258909	1	OPTIMAL
Cholesterol	0.291595	1	OPTIMAL
Succinate	0.0263484	1	OPTIMAL
Pyruvate	0.0258909	1	OPTIMAL
Propanoate	0.0258909	1	OPTIMAL
L-Malate	0.0263484	1	OPTIMAL
L-Lactate	0.0258909	1	OPTIMAL
Glycerol	0.0258909	1	OPTIMAL
Glycerol-phosphate	0.0258909	0	OPTIMAL
Glucose	0.0517819	1	OPTIMAL
Citrate	0.00883109	1	OPTIMAL

## Sheet: S18G
Substrate	Growth Rate	Experimental Growth	LPP Feasibility		Labels	Metr_values
Acetate	0	1	OPTIMAL		TP	11
Oleate (9-Octadecenoate)	0	1	INFEASIBLE		TN	8
Palmitate(hexadecanoate)	0	1	INFEASIBLE		FP	1
L-Valine	0	0	INFEASIBLE		FN	10
L-Threonine	0	0	INFEASIBLE		SENSITIVITY	0.52381
L-Serine	0.070185	1	OPTIMAL		SPECIFICITY	0.888889
L-Proline	0	1	OPTIMAL		PPV	0.916667
L-Phenylalanine	0	0	INFEASIBLE		NPV	0.444444
L-Ornithine	0	0	OPTIMAL		FALL_OUT	0.111111
L-Methionine	0	0	INFEASIBLE		FDR	0.0833333
L-Lysine	0	0	OPTIMAL		FNR	0.47619
L-Leucine	0	0	INFEASIBLE		ACCURACY	0.633333
L-Isoleucine	0	1	INFEASIBLE		MCC	0.386044
L-Histidine	0	0	INFEASIBLE		YI	0.412698
L-Glutamate	0	1	OPTIMAL
Glycine	0.0351082	1	OPTIMAL
L-Aspartate	0.0702163	1	OPTIMAL
L-Arginine	0	1	OPTIMAL
L-Asparagine	0.0702163	1	OPTIMAL
L-Alanine	0.070185	1	OPTIMAL
Cholesterol	0	1	INFEASIBLE
Succinate	0	1	OPTIMAL
Pyruvate	0.070185	1	OPTIMAL
Propanoate	0	1	INFEASIBLE
L-Malate	0.0702163	1	OPTIMAL
L-Lactate	0.070185	1	OPTIMAL
Glycerol	0.070185	1	OPTIMAL
Glycerol-phosphate	0.070185	0	OPTIMAL
Glucose	0.14037	1	OPTIMAL
Citrate	0.108603	1	OPTIMAL

## Sheet: S18H
Substrate	Growth Rate	Experimental Growth	LPP Feasibility		Labels	Metr_values
Acetate	0.0376611	1	OPTIMAL		TP	20
Oleate (9-Octadecenoate)	0.33895	1	OPTIMAL		TN	5
Palmitate(hexadecanoate)	0.301289	1	OPTIMAL		FP	4
L-Valine	0.0717592	0	OPTIMAL		FN	1
L-Threonine	0.0702163	0	OPTIMAL		SENSITIVITY	0.952381
L-Serine	0.070185	1	OPTIMAL		SPECIFICITY	0.555556
L-Proline	0.0702163	1	OPTIMAL		PPV	0.833333
L-Phenylalanine	0	0	INFEASIBLE		NPV	0.833333
L-Ornithine	0.0702163	0	OPTIMAL		FALL_OUT	0.444444
L-Methionine	0	0	INFEASIBLE		FDR	0.166667
L-Lysine	0	0	OPTIMAL		FNR	0.047619
L-Leucine	0	0	INFEASIBLE		ACCURACY	0.833333
L-Isoleucine	0.113257	1	OPTIMAL		MCC	0.581914
L-Histidine	0	0	INFEASIBLE		YI	0.507937
L-Glutamate	0.0702163	1	OPTIMAL
Glycine	0.0351082	1	OPTIMAL
L-Aspartate	0.0702163	1	OPTIMAL
L-Arginine	0	1	OPTIMAL
L-Asparagine	0.0702163	1	OPTIMAL
L-Alanine	0.070185	1	OPTIMAL
Cholesterol	0.37432	1	OPTIMAL
Succinate	0.0702163	1	OPTIMAL
Pyruvate	0.070185	1	OPTIMAL
Propanoate	0.070185	1	OPTIMAL
L-Malate	0.0702163	1	OPTIMAL
L-Lactate	0.070185	1	OPTIMAL
Glycerol	0.070185	1	OPTIMAL
Glycerol-phosphate	0.070185	0	OPTIMAL
Glucose	0.14037	1	OPTIMAL
Citrate	0.112983	1	OPTIMAL

## Sheet: S18I
Substrate	Growth Rate	Experimental Growth	LPP Feasibility		Labels	Metr_values
Acetate	0.0376611	1	OPTIMAL		TP	20
Oleate (9-Octadecenoate)	0.33895	1	OPTIMAL		TN	5
Palmitate(hexadecanoate)	0.301289	1	OPTIMAL		FP	4
L-Valine	0.0717592	0	OPTIMAL		FN	1
L-Threonine	0.0378848	0	OPTIMAL		SENSITIVITY	0.952381
L-Serine	0.070185	1	OPTIMAL		SPECIFICITY	0.555556
L-Proline	0.0702163	1	OPTIMAL		PPV	0.833333
L-Phenylalanine	0	0	INFEASIBLE		NPV	0.833333
L-Ornithine	0.0702163	0	OPTIMAL		FALL_OUT	0.444444
L-Methionine	0	0	INFEASIBLE		FDR	0.166667
L-Lysine	0	0	OPTIMAL		FNR	0.047619
L-Leucine	0	0	INFEASIBLE		ACCURACY	0.833333
L-Isoleucine	0.113257	1	OPTIMAL		MCC	0.581914
L-Histidine	0	0	INFEASIBLE		YI	0.507937
L-Glutamate	0.0702163	1	OPTIMAL
Glycine	0.0351082	1	OPTIMAL
L-Aspartate	0.0702163	1	OPTIMAL
L-Arginine	0	1	OPTIMAL
L-Asparagine	0.0702163	1	OPTIMAL
L-Alanine	0.070185	1	OPTIMAL
Cholesterol	0.301783	1	OPTIMAL
Succinate	0.0702163	1	OPTIMAL
Pyruvate	0.070185	1	OPTIMAL
Propanoate	0.070185	1	OPTIMAL
L-Malate	0.0702163	1	OPTIMAL
L-Lactate	0.070185	1	OPTIMAL
Glycerol	0.070185	1	OPTIMAL
Glycerol-phosphate	0.070185	0	OPTIMAL
Glucose	0.14037	1	OPTIMAL
Citrate	0.112983	1	OPTIMAL

[truncated: 1 more sheets: S18J]
