# Supplementary material for: A systematic evaluation of Mycobacterium tuberculosis Genome-Scale Metabolic Networks
Source: PLoS Comput Biol. 2020 Jun 15;16(6):e1007533. doi: 10.1371/journal.pcbi.1007533 (PMC7316355; doi:10.1371/journal.pcbi.1007533)
Supplement: S19 Table — (XLSX) [file pcbi.1007533.s024.xlsx]

## Sheet: Description
S19 Table. Predictive power of Mtb GSMNs growing on sole nitrogen sources
Subtable	Spreadsheet name	Description
S19A	NS_iEK1011	List of correct and incorrect growth predictions on sole nitrogen sources obtained for iEK1011
S19B	NS_GSMN_TB1.1	List of correct and incorrect growth predictions on sole nitrogen sources obtained for GSMN-TB1.1
S19C	NS_iGC760	List of correct and incorrect growth predictions on sole nitrogen sources obtained for iCG760
S19D	NS_iNJ661v_mod	List of correct and incorrect growth predictions on sole nitrogen sources obtained for iNJ661v_mod
S19E	NS_iOSDD890	List of correct and incorrect growth predictions on sole nitrogen sources obtained for iOSDD890
S19F	NS_iSM810	List of correct and incorrect growth predictions on sole nitrogen sources obtained for iSM810
S19G	NS_sMtb	List of correct and incorrect growth predictions on sole nitrogen sources obtained for sMtb
S19H	NS_sMtb2018	List of correct and incorrect growth predictions on sole nitrogen sources obtained for sMtb2018
S19I	NS_sMtb_sdh_inclusion	List of correct and incorrect growth predictions on sole nitrogen sources obtained for sMtb with sdh reaction included
S19J	NS_iEK1011_sdh_inclusion	List of correct and incorrect growth predictions on sole nitrogen sources obtained for iEK1011 with sdh reaction included

## Sheet: NS_iEK1011
Substrate	Growth Rate	Experimental Growth	LPP Feasibility		Labels	Metr_values
L-Valine	0	1	OPTIMAL		TP	8
L-Threonine	0	0	INFEASIBLE		TN	5
L-Serine	0.0200797	1	OPTIMAL		FP	1
L-Proline	0	1	OPTIMAL		FN	3
L-Phenylalanine	0.00477653	0	OPTIMAL		SENSITIVITY	0.727273
L-Ornithine	0.0314264	1	OPTIMAL		SPECIFICITY	0.833333
L-Methionine	0	0	INFEASIBLE		PPV	0.888889
L-Lysine	0	0	INFEASIBLE		NPV	0.625
L-Leucine	0	0	INFEASIBLE		FALL_OUT	0.166667
L-Isoleucine	0	1	INFEASIBLE		FDR	0.111111
L-Histidine	0	0	INFEASIBLE		FNR	0.272727
L-Glutamate	0.0237611	1	OPTIMAL		ACCURACY	0.764706
Glycine	0.0124117	1	OPTIMAL		MCC	0.536739
L-Aspartate	0.0225637	1	OPTIMAL		YI	0.560606
L-Arginine	0.0280354	1	OPTIMAL
L-Asparagine	0.022588	1	OPTIMAL
L-Alanine	0.0133062	1	OPTIMAL

## Sheet: NS_GSMN_TB1.1
Substrate	Growth Rate	Experimental Growth	LPP feasibility		Labels	Metr_values
L-Valine	0.0400795	1	OPTIMAL		TP	9
L-Threonine	0.0400795	0	OPTIMAL		TN	5
L-Serine	0.0400795	1	OPTIMAL		FP	1
L-Proline	0.0400795	1	OPTIMAL		FN	2
L-Phenylalanine	0	0	INFEASIBLE		SENSITIVITY	0.818182
L-Ornithine	0	1	INFEASIBLE		SPECIFICITY	0.833333
L-Methionine	0	0	INFEASIBLE		PPV	0.9
L-Lysine	0	0	INFEASIBLE		NPV	0.714286
L-Leucine	0	0	INFEASIBLE		FALL_OUT	0.166667
L-Isoleucine	0.0400795	1	OPTIMAL		FDR	0.1
L-Histidine	0	0	INFEASIBLE		FNR	0.181818
L-Glutamate	0.0400795	1	OPTIMAL		ACCURACY	0.823529
Glycine	0.0395227	1	OPTIMAL		MCC	0.632627
L-Aspartate	0.0400795	1	OPTIMAL		YI	0.651515
L-Arginine	0	1	INFEASIBLE
L-Asparagine	0.0526969	1	OPTIMAL
L-Alanine	0.0400795	1	OPTIMAL

## Sheet: NS_iCG760
Substrate	Growth Rate	Experimental Growth	LPP Feasibility		Labels	Metr_values
L-Valine	0.041282	1	OPTIMAL		TP	11
L-Threonine	0.041282	0	OPTIMAL		TN	4
L-Serine	0.041282	1	OPTIMAL		FP	2
L-Proline	0.041282	1	OPTIMAL		FN	0
L-Phenylalanine	0	0	INFEASIBLE		SENSITIVITY	1
L-Ornithine	0.0618868	1	OPTIMAL		SPECIFICITY	0.666667
L-Methionine	0	0	INFEASIBLE		PPV	0.846154
L-Lysine	0.0206761	0	OPTIMAL		NPV	1
L-Leucine	0	0	INFEASIBLE		FALL_OUT	0.333333
L-Isoleucine	0.041282	1	OPTIMAL		FDR	0.153846
L-Histidine	0	0	INFEASIBLE		FNR	0
L-Glutamate	0.041282	1	OPTIMAL		ACCURACY	0.882353
Glycine	0.0409232	1	OPTIMAL		MCC	0.751068
L-Aspartate	0.041282	1	OPTIMAL		YI	0.666667
L-Arginine	0.0269773	1	OPTIMAL
L-Asparagine	0.0545642	1	OPTIMAL
L-Alanine	0.041282	1	OPTIMAL

## Sheet: NS_iNJ661v_mod
Substrate	Growth Rate	Experimental Growth	LPP Feasibility		Labels	Metr_values
L-Valine	6.7445e-05	1	OPTIMAL		TP	10
L-Threonine	0	0	INFEASIBLE		TN	5
L-Serine	0.0512821	1	OPTIMAL		FP	1
L-Proline	0.0512821	1	OPTIMAL		FN	1
L-Phenylalanine	0.024289	0	OPTIMAL		SENSITIVITY	0.909091
L-Ornithine	0.0512821	1	OPTIMAL		SPECIFICITY	0.833333
L-Methionine	0	0	INFEASIBLE		PPV	0.909091
L-Lysine	0	0	INFEASIBLE		NPV	0.833333
L-Leucine	0	0	INFEASIBLE		FALL_OUT	0.166667
L-Isoleucine	0	1	INFEASIBLE		FDR	0.0909091
L-Histidine	0	0	INFEASIBLE		FNR	0.0909091
L-Glutamate	0.0512821	1	OPTIMAL		ACCURACY	0.882353
Glycine	0.0379129	1	OPTIMAL		MCC	0.742424
L-Aspartate	0.049964	1	OPTIMAL		YI	0.742424
L-Arginine	0.0512821	1	OPTIMAL
L-Asparagine	0.0499804	1	OPTIMAL
L-Alanine	0.0482424	1	OPTIMAL

## Sheet: NS_iOSDD890
Substrate	Growth Rate	Experimental Growth	LPP Feasibility		Labels	Metr_values
L-Valine	6.75424e-05	1	OPTIMAL		TP	10
L-Threonine	6.44427e-05	0	OPTIMAL		TN	4
L-Serine	0.0512821	1	OPTIMAL		FP	2
L-Proline	0.0512821	1	OPTIMAL		FN	1
L-Phenylalanine	0.0512821	0	OPTIMAL		SENSITIVITY	0.909091
L-Ornithine	0.0512821	1	OPTIMAL		SPECIFICITY	0.666667
L-Methionine	0	0	INFEASIBLE		PPV	0.833333
L-Lysine	0	0	INFEASIBLE		NPV	0.8
L-Leucine	0	0	INFEASIBLE		FALL_OUT	0.333333
L-Isoleucine	0	1	INFEASIBLE		FDR	0.166667
L-Histidine	0	0	INFEASIBLE		FNR	0.0909091
L-Glutamate	0.0512821	1	OPTIMAL		ACCURACY	0.823529
Glycine	0.0512821	1	OPTIMAL		MCC	0.60386
L-Aspartate	0.0512821	1	OPTIMAL		YI	0.575758
L-Arginine	0.0512821	1	OPTIMAL
L-Asparagine	0.0512821	1	OPTIMAL
L-Alanine	0.0512821	1	OPTIMAL

## Sheet: NS_iSM810
Substrate	Growth Rate	Experimental Growth	LPP Feasibility		Labels	Metr_values
L-Valine	0.0400795	1	OPTIMAL		TP	10
L-Threonine	0.0400795	0	OPTIMAL		TN	5
L-Serine	0.0400795	1	OPTIMAL		FP	1
L-Proline	0.0400795	1	OPTIMAL		FN	1
L-Phenylalanine	0	0	INFEASIBLE		SENSITIVITY	0.909091
L-Ornithine	0.0600851	1	OPTIMAL		SPECIFICITY	0.833333
L-Methionine	0	0	INFEASIBLE		PPV	0.909091
L-Lysine	0	0	INFEASIBLE		NPV	0.833333
L-Leucine	0	0	INFEASIBLE		FALL_OUT	0.166667
L-Isoleucine	0.0400795	1	OPTIMAL		FDR	0.0909091
L-Histidine	0	0	INFEASIBLE		FNR	0.0909091
L-Glutamate	0.0400795	1	OPTIMAL		ACCURACY	0.882353
Glycine	0.0395227	1	OPTIMAL		MCC	0.742424
L-Aspartate	0.0400795	1	OPTIMAL		YI	0.742424
L-Arginine	0	1	INFEASIBLE
L-Asparagine	0.0526969	1	OPTIMAL
L-Alanine	0.0400795	1	OPTIMAL

## Sheet: NS_sMtb
Substrate	Growth Rate	Experimental Growth	LPP Feasibility		Labels	Metr_values
L-Valine	0	1	OPTIMAL		TP	9
L-Threonine	0.0937798	0	OPTIMAL		TN	4
L-Serine	0.14037	1	OPTIMAL		FP	2
L-Proline	0.0756797	1	OPTIMAL		FN	2
L-Phenylalanine	0	0	INFEASIBLE		SENSITIVITY	0.818182
L-Ornithine	0.0756797	1	OPTIMAL		SPECIFICITY	0.666667
L-Methionine	0	0	INFEASIBLE		PPV	0.818182
L-Lysine	0.0705483	0	OPTIMAL		NPV	0.666667
L-Leucine	0	0	INFEASIBLE		FALL_OUT	0.333333
L-Isoleucine	0	1	INFEASIBLE		FDR	0.181818
L-Histidine	0	0	INFEASIBLE		FNR	0.181818
L-Glutamate	0.0756797	1	OPTIMAL		ACCURACY	0.764706
Glycine	0.105325	1	OPTIMAL		MCC	0.484848
L-Aspartate	0.140433	1	OPTIMAL		YI	0.484848
L-Arginine	0.0707869	1	OPTIMAL
L-Asparagine	0.140433	1	OPTIMAL
L-Alanine	0.14037	1	OPTIMAL

## Sheet: NS_sMtb2018
Substrate	Growth Rate	Experimental Growth	LPP Feasibility		Labels	Metr_values
L-Valine	0.143518	1	OPTIMAL		TP	11
L-Threonine	0.140433	0	OPTIMAL		TN	4
L-Serine	0.14037	1	OPTIMAL		FP	2
L-Proline	0.140433	1	OPTIMAL		FN	0
L-Phenylalanine	0	0	INFEASIBLE		SENSITIVITY	1
L-Ornithine	0.140433	1	OPTIMAL		SPECIFICITY	0.666667
L-Methionine	0	0	INFEASIBLE		PPV	0.846154
L-Lysine	0.0705483	0	OPTIMAL		NPV	1
L-Leucine	0	0	INFEASIBLE		FALL_OUT	0.333333
L-Isoleucine	0.187525	1	OPTIMAL		FDR	0.153846
L-Histidine	0	0	INFEASIBLE		FNR	0
L-Glutamate	0.140433	1	OPTIMAL		ACCURACY	0.882353
Glycine	0.105325	1	OPTIMAL		MCC	0.751068
L-Aspartate	0.140433	1	OPTIMAL		YI	0.666667
L-Arginine	0.0707869	1	OPTIMAL
L-Asparagine	0.140433	1	OPTIMAL
L-Alanine	0.14037	1	OPTIMAL

## Sheet: NS_iEK1011_sdh_inclusion
Substrate	Growth Rate	Experimental Growth	LPP Feasibility		Labels	Metr_values
L-Valine	0.0621681	1	OPTIMAL		TP	11
L-Threonine	0.0512802	0	OPTIMAL		TN	4
L-Serine	0.0417376	1	OPTIMAL		FP	2
L-Proline	0.0698142	1	OPTIMAL		FN	0
L-Phenylalanine	0.020727	0	OPTIMAL		SENSITIVITY	1
L-Ornithine	0.0712028	1	OPTIMAL		SPECIFICITY	0.666667
L-Methionine	0	0	INFEASIBLE		PPV	0.846154
L-Lysine	0	0	INFEASIBLE		NPV	1
L-Leucine	0	0	INFEASIBLE		FALL_OUT	0.333333
L-Isoleucine	0.0807897	1	OPTIMAL		FDR	0.153846
L-Histidine	0	0	INFEASIBLE		FNR	0
L-Glutamate	0.0657377	1	OPTIMAL		ACCURACY	0.882353
Glycine	0.0262598	1	OPTIMAL		MCC	0.751068
L-Aspartate	0.0469555	1	OPTIMAL		YI	0.666667
L-Arginine	0.0692446	1	OPTIMAL
L-Asparagine	0.0469916	1	OPTIMAL
L-Alanine	0.0437703	1	OPTIMAL

[truncated: 1 more sheets: NS_sMtb_sdh1_inclusion]
