# Supplementary material for: A systematic evaluation of Mycobacterium tuberculosis Genome-Scale Metabolic Networks
Source: PLoS Comput Biol. 2020 Jun 15;16(6):e1007533. doi: 10.1371/journal.pcbi.1007533 (PMC7316355; doi:10.1371/journal.pcbi.1007533)
Supplement: S20 Table — (XLSX) [file pcbi.1007533.s025.xlsx]

## Sheet: Description
S20 Table. New reactions added into the sMtb2018 and iEK1011 models
Subtable	Spreadsheet name	Description
S20A	sMtb2.0	New reactions included in sMtb model
S20B	iEK10112.0	New reactions included in iEK1011 model

## Sheet: sMtb2.0
S20 Table.	New reactions included in sMtb2018 model
Rxn name	Rxn description	Formula	Gene-reaction association	Genes	Proteins	Subsystem	Reversible	LB	UB	Objective	Confidence Score	EC Number	Notes	References
SDH2	R00408	FAD[c] + SUCC[c] <=> FADH2[c] + FUM[c]	Rv3318 AND Rv3319 AND Rv3316 AND Rv3317	Rv3316 Rv3317 Rv3318 Rv3319		Citrate cycle (TCA cycle)	1	-1000	1000	0		1.3.99.1		doi: 10.1128/microbiolspec.MGM2-0015-2013
CYD	CYD	2 MQH2[c] + O2[c] -> 2 H2O[c] + 2 MQ[c]	Rv1623c AND Rv1622c AND Rv1621c AND Rv1620c	Rv1620c Rv1621c Rv1622c Rv1623c		Respiratory chain	0	0	1000	0		none		doi: 10.1038/nrmicro2474
HYD	HYD	H2[c] + 2 NAD[c] -> 2 NADH[c]	Rv0081 AND Rv0082 AND Rv0083 AND Rv0084 AND Rv0085 AND Rv0086 AND Rv0087 AND Rv0088	Rv0081 Rv0082 Rv0083 Rv0084 Rv0085 Rv0086 Rv0087 Rv0088		Cofactor biosynthesis	0	0	1000	0		1.12.1.-		doi: 10.1128/microbiolspec.MGM2-0015-2013
COX	R00296	CO[c] + H2O[c] + MQ[c] -> CO2[c] + MQH2[c]	Rv0368c AND Rv0369c AND Rv0370c AND Rv0371c AND Rv0372c AND Rv0373c AND Rv0374c AND Rv0375c AND Rv0376c	Rv0368c Rv0369c Rv0370c Rv0371c Rv0372c Rv0373c Rv0374c Rv0375c Rv0376c		Carbon metabolism	0	0	1000	0		1.2.99.2		doi: 10.1128/microbiolspec.MGM2-0015-2013
QCRCTA	QCRCTA	6 H[c] + 2 MQH2[c] + HEMEFE2[c] + 2 O2[c] -> 3 H2O[c] + 6 Hr[e] + 2 MQ[c] + HEMEFE3[c]	Rv2194 AND Rv2195 AND Rv2196 AND Rv1451 AND Rv1456c AND Rv3029c AND Rv3028c AND Rv2200c AND Rv3043c AND Rv2193	Rv1451 Rv1456c Rv2193 Rv2194 Rv2195 Rv2196 Rv2200c Rv3028c Rv3029c Rv3043c		Respiratory chain	0	0	1000	0		1.10.3.-		doi: 10.1128/microbiolspec.MGM2-0015-2013
SDH1	SDH1	MQ[c] + SUCC[c] -> FUM[c] + MQH2[c]	Rv0247c AND Rv0248c AND Rv0249c	Rv0247c Rv0248c Rv0249c		Respiratory chain	0	0	1000	0		1.3.99.1		doi: 10.1128/microbiolspec.MGM2-0015-2013
FRD	FRD	FUM[c] + MQH2[c] -> MQ[c] + SUCC[c]	Rv1552 AND Rv1553 AND Rv1554 AND Rv1555	Rv1552 Rv1553 Rv1554 Rv1555		Respiratory chain	0	0	1000	0		1.3.99.1		doi: 10.1128/microbiolspec.MGM2-0015-2013
MQO	MQO	MAL[c] + MQ[c] -> MQH2[c] + OA[c]	Rv2852c	Rv2852c		Respiratory chain	0	0	1000	0		1.1.5.4		doi: 10.1128/microbiolspec.MGM2-0015-2013
OTSA_1	R02737	G6P[c] + ADPGLU[c] -> TRE6P[c] + ADP[c]	Rv3490	Rv3490		Starch and sucrose metabolism	0	0	1000	0		2.4.1.15		10.1371/journal.ppat.1005768
OTSA_2	R02737	G6P[c] + UDPG[c] -> TRE6P[c] + UDP[c]	Rv3490	Rv3490		Starch and sucrose metabolism	0	0	1000	0		2.4.1.15		10.1371/journal.ppat.1005768
TRES	R01557	MLT[c] <=> TRE[c]	Rv0126	Rv0126		Starch and sucrose metabolism	1	-1000	1000	0		5.4.99.-		10.1371/journal.ppat.1005768
GLGB	GLGB	GLUCAN[c] <=> BRANCHED_GLUCAN[c]	Rv1326c	Rv1326c		Starch and sucrose metabolism	0	0	1000	0		2.4.1.18		10.1371/journal.ppat.1005768
GLGE	GLGE	MLT1P[c] -> 2 GLUCAN[c] + PI[c]	Rv1327c	Rv1327c		Starch and sucrose metabolism	0	0	1000	0		none		10.1371/journal.ppat.1005768
MAK	MAK	MLT[c] + ATP[c] -> ADP[c] + MLT1P[c]	Rv0127	Rv0127		Starch and sucrose metabolism	0	0	1000	0		2.7.1.175		10.1371/journal.ppat.1005768
GLGM_1	GLGM	G1P[c] + ADPGLU[c] -> ADP[c] + MLT1P[c]	Rv1212c	Rv1212c		Starch and sucrose metabolism	0	0	1000	0		2.4.1.342		10.1371/journal.ppat.1005768
GLGM_2	GLGM	G1P[c] + UDPG[c] -> UDP[c] + MLT1P[c]	Rv1212c	Rv1212c		Starch and sucrose metabolism	0	0	1000	0		2.4.1.342		10.1371/journal.ppat.1005768
GLUCAN_EXPORT	GLUEXP	BRANCHED_GLUCAN[c] -> CAP_GLUCAN[e]				Starch and sucrose metabolism	0	0	1000	0		none		10.1371/journal.ppat.1005768
IPDF	IPDF	H[c] + NADH[c] + HIPCOA[c] -> NAD[c] + 5OHHIPCOA[c]	Rv3559c	Rv3559c		Cholesterol degradation	0	0	1000	0		none		doi: 10.1128/mBio.00321-17
HIPEOX	HIPEOX	COA[c] + H2O[c] + NAD[c] + HIPECOA[c] -> 5OHHICCOA[c] + ACCOA[c] + H[c] + NADH[c]				Cholesterol degradation	0	0	1000	0		none		doi: 10.1128/mBio.00321-17
IPDCF	IPDCF	2 NAD[c] + 5OHHICCOA[c] -> HIECCOA[c] + 2 H[c] + 2 NADH[c]	Rv3553 and Rv3559c	Rv3553 Rv3559c		Cholesterol degradation	0	0	1000	0		1.1.1.-		doi: 10.1128/mBio.00321-17
ECHA20	ECHA20	H[c] + H2O[c] + HIECCOA[c] -> COCHEACOA[c]	Rv3550			Cholesterol degradation	0	0	1000	0		4.2.1.17		doi: 10.1128/mBio.00321-17
FADA6	FADA6	H2O[c] + COA[c] + COCHEACOA[c] -> MOODACOA[c] + ACCOA[c]	Rv3551 and Rv3552 and Rv3556c	Rv3551 Rv3552 Rv3556c		Cholesterol degradation	0	0	1000	0		2.3.1.9		doi: 10.1128/mBio.00321-17
FADE31	FADE31	COA[c] + FAD[c] + H2O[c] + NAD[c] + MOODACOA[c] -> ACCOA[c] + FADH2[c] + MBKACOA[c] + H[c] + NADH[c]	Rv3562 or Rv3563	Rv3562 Rv3563		Cholesterol degradation	0	0	1000	0		1.1.1.-		doi: 10.1128/mBio.00321-17
MBKTHIO	MBKTHIO	COA[c] + MBKACOA[c] -> PROPIONYLCOA[c] + SUCCOA[c] + H2O[c] + H[c]				Cholesterol degradation	0	0	1000	0		none		doi: 10.1128/mBio.00321-17
THRK	THRK	THR[c] + ATP -> THR3P[c] + ADP[c]				Cofactor biosynthesis	0	0	1000	0		none		doi.org/10.2217/fmb.13.113
COBC	COBC	THR3P[c] -> 1AMINOPROPAN2YLP[c] + CO2[c]	Rv2228c	Rv2228c		Cofactor biosynthesis	0	0	1000	0		4.1.1.81		doi.org/10.2217/fmb.13.113
AMIK	AMIK	1AMINOPROPAN2OL[c] + ATP[c] <=> 1AMINOPROPAN2YLP[c] + ADP[c]				Cofactor biosynthesis	0	-1000	1000	0		none		doi.org/10.2217/fmb.13.113
COBD	COBD	ADENOSYLCOBRATE[c] + 1AMINOPROPAN2YLP[c] + ATP[c] -> ADENOSYLCOBINIMIDEP[c] + ADP[c] + PI[c]	Rv2236c OR Rv2231c	Rv2236c Rv2231c		Cofactor biosynthesis	0	0	1000	0		none		doi.org/10.2217/fmb.13.113
COBU	COBU	ADENOSYLCOBINIMIDEP[c] + GTP[c] -> ADENOSYLCOBINAMIDEGDP[c] + PPI[c]	Rv0254c	Rv0254c		Cofactor biosynthesis	0	0	1000	0		2.7.7.62		doi.org/10.2217/fmb.13.113
DMBI	R09083	FMNH2[c] + 9 H[c] + NADH[c] + O2[c] + PI[c] <=> DMBI[c] + 2 E4P[c] + H2O[c] + NAD[c] + 2 NH3[c]	Rv0306	Rv0306		Cofactor biosynthesis	1	-1000	1000	0		1.14.99.40		doi.org/10.2217/fmb.13.113
COBCII	COBCII	COBCO[c] + H2O[c] -> COB12[c] + PI[c]	Rv2228c	Rv2228c		Cofactor biosynthesis	0	0	1000	0		3.1.3.73		doi.org/10.2217/fmb.13.113
EX_COB12[e]	Cobamide coenzyme exchange	COB12[e] <=>				Exchange	1	0	1000	0		none		none
BACA	T00194	ATP[c] + COB12[e] + H2O[c] -> ADP[c] + COB12[c] + PI[c]	Rv1819c OR Rv1314c	Rv1819c Rv1314c		Transport	0	0	1000	0		none		doi: 10.1098/rsob.120175
METH	R00946	HCYS[c] + MTHF[c] + COB12[c] <=> MET[c] + THF[c]	Rv2124c AND Rv1133c	Rv1133c Rv2124c		Cysteine and methionine metabolism	1	-1000	1000	0		2.1.1.13		doi: 10.1038/srep02264
MUTA	R00833	RMMALONYLCOA[c] + COB12[c] <=> SUCCOA[c]	Rv1492 AND Rv1493	Rv1492 Rv1493		Lipid metabolism	1	-1000	1000	0		5.4.99.2		doi.org/10.2217/fmb.13.113
FGD	FGD	G6P[c] + F420[c] -> D6PGL[c] + F420H2[c]	Rv0407	Rv0407		Pentose phosphate pathway	0	0	1000	0		1.1.1.49		10.1021/acs.biochem.6b00638
SMET	SMET	H[e] + SME[e] <=> H[c] + SME[c]	Rv1200	Rv1200		Transport	1	-1000	1000	0		none		https://doi.org/10.1186/s12967-014-0263-5
GSHT	GSHT	ATP[c] + H2O[c] + GSH[e] -> PI[c] + ADP[c] + GSH[c]	Rv1280c AND Rv1281c AND Rv1282c AND Rv1283c	Rv1280c Rv1281c Rv1282c Rv1283c		Transport	0	0	1000	0		none		https://doi.org/10.1186/s12967-014-0263-5
TBIOTSO	TBIOTSO	BIOTINSO[e] <=> BIOTINSO[c]				Transport	1	-1000	1000	0		none		none
TPA	R00138	H2O[c] + PPPI[c] -> PI[c] + PPI[c]				Phosphate metabolism	0	0	1000	0		3.6.1.25		none
TDAG	T00165	DAG[e] <=> DAG[c]				Transport	1	-1000	1000	0		none		none
HEOX	R07412	HEMEFE2[c] + O2[c] -> H2O[c] + HEMEFE3[c]				Cofactor biosynthesis	0	0	1000	0		none		none
TH2	T00282	H2[e] <=> H2[c]				Transport	1	-1000	1000	0		none		none
EX_BIOTINSO[e]	Biotin sulfoxide exchange	BIOTINSO[e] <=>				Exchange	1	0	1000	0
EX_COB12[e]	Cobamide coenzyme exchange	COB12[e] <=>				Exchange	1	0	1000	0
EX_DAG[e]	1,2-Diacyl-sn-glycerol exchange	DAG[e] <=>				Exchange	1	0	1000	0
EX_SME[e]	Shikimate exchange	SME[e] <=>				Exchange	1	0	1000	0
EX_GSH[e]	Glutathione exchange	GSH[e] <=>				Exchange	1	0	1000	0
BiomassGrowth_Universal_Cofactors	Biomass growth	0.000002 BIOTIN[c] + 0.000223 PYRA5P[c] + 0.0024 AC1PIM1[c] + 0.0014 AC1PIM2[c] + 0.0024 AC1PIM6[c] + 0.0024 AC2PIM2[c] + 0.0024 AC2PIM6[c] + 0.2184 ALA[c] + 0.2352 AMYL[c] + 0.0017 ARABINOGALACTANPEPTIDOGLYCAN[c] + 0.0388 ARAFDPP[c] + 0.1148 ARG[c] + 0.0351 ASN[c] + 0.0886 ASP[c] + 57.03 ATP[c] + 0.0295 C78MYCOLATEPP[c] + 0.0091 CAL[c] + 0.0132 COA[c] + 0.0168 CTP[c] + 0.0155 CYS[c] + 0.0102 DAT…				Biomass and Maintenance	0	0	1000	1		none		none

## Sheet: iEK1011_2.0
S20 Table	New reactions included into iEK1011 model
Abbreviation	Description	Reaction	GPR	Lower bound	Upper bound	Objective	Subsystem
HIPEOX	HIPEOX	coa[c] + h2o[c] + nad[c] + hipecoa[c] -> 5ohhiccoa[c] + accoa[c] + h[c] + nadh[c]		0	1000	0	Cholesterol degradation
IPDCF	IPDCF	2 nad[c] + 5ohhiccoa[c] -> hieccoa[c] + 2 h[c] + 2 nadh[c]	(((Rv3553)) and ((Rv3559c)))	0	1000	0	Cholesterol degradation
ECHA20_2	ECHA20_2	h[c] + h2o[c] + hieccoa[c] -> cocheacoa[c]	((Rv3550))	0	1000	0	Cholesterol degradation
FADA6	FADA6	h2o[c] + coa[c] + cocheacoa[c] -> moodacoa[c] + accoa[c]	(((Rv3551)) and ((Rv3552)) and ((Rv3556c)))	0	1000	0	Cholesterol degradation
FADE31	FADE31	coa[c] + fad[c] + h2o[c] + nad[c] + moodacoa[c] -> accoa[c] + fadh2[c] + mbkacoa[c] + h[c] + nadh[c]	(((Rv3562)) or ((Rv3563)))	0	1000	0	Cholesterol degradation
MBKTHIO	MBKTHIO	coa[c] + mbkacoa[c] -> ppcoa[c] + succoa[c] + h2o[c] + h[c]		0	1000	0	Cholesterol degradation
SDH1	Succinate dehydrogenase	mqn8[c] + succ[c] -> fum[c] + mql8[c]	((Rv0247c)) and ((Rv0248c)) and ((Rv0249c))	0	1000	0	Citric Acid Cycle
ATPM	ATP maintenance requirement	atp[c] + h2o[c] -> h[c] + adp[c] + pi[c]		0	1000	0	Biomass and maintenance functions
BiomassGrowth_sMtb	BiomassGrowth_sMtb	57.03 atp[c] + 0.0035 pe160[c] + 0.0136 nadp[c] + 0.0132 coa[c] + 0.0152 nad[c] + 0.0168 gtp[c] + 57 h2o[c] + 0.0222 fmn[c] + 0.1384 gln__L[c] + 0.0347 amet[c] + 0.0194 dgtp[c] + 0.0886 asp__L[c] + 0.0388 decda_tb[c] + 0.0892 thf[c] + 0.2184 ala__D[c] + 0.0118 mqn8[c] + 0.0155 cys__L[c] + 0.0001 gly[c] + 0.1148 arg__L[c] + 0.0351 asn__L[c] + 0.1373 glyb[c] + 0.0131 msh[c] + 0.0091 clpn160190[c] +…		0	1000	0	Biomass and maintenance functions
BIOMASS__2	R_BIOMASS__2	60 atp[c] + 0.23515 hdca[c] + 0.004061 pe160[c] + 0.034837 ocdca[c] + 0.0136 nadp[c] + 0.095802 mocdca[c] + 0.090007 glu__L[c] + 0.0132 coa[c] + 0.0152 nad[c] + 0.0168 gtp[c] + 60 h2o[c] + 0.058352 hexc[c] + 0.23018 acgam1p[c] + 0.0222 fmn[c] + 0.05812 gln__L[c] + 0.0347 amet[c] + 0.0194 dgtp[c] + 0.24365 gmp[c] + 0.12031 asp__L[c] + 0.00724 pa160[c] + 0.006798 pa160190[c] + 0.006407 pa190190[c] …		0	1000	1	Biomass and maintenance functions
BIOMASS__2.1	Xavier_et_al_2017	0.000001 5fthf[c] + 0.13903 amp[c] + 0.000002 btn[c] + 0.000001 dhf[c] + 0.000001 k[c] + 0.000001 na1[c] + 0.000223 pydx5p[c] + 0.000001 quln[c] + 60 atp[c] + 0.23515 hdca[c] + 0.004061 pe160[c] + 0.034837 ocdca[c] + 0.0136 nadp[c] + 0.095802 mocdca[c] + 0.090007 glu__L[c] + 0.0132 coa[c] + 0.0152 nad[c] + 0.0168 gtp[c] + 60 h2o[c] + 0.058352 hexc[c] + 0.23018 acgam1p[c] + 0.0222 fmn[c] + 0.05812…		0	1000	0	Biomass and maintenance functions
