# Supplementary material for: A systematic evaluation of Mycobacterium tuberculosis Genome-Scale Metabolic Networks
Source: PLoS Comput Biol. 2020 Jun 15;16(6):e1007533. doi: 10.1371/journal.pcbi.1007533 (PMC7316355; doi:10.1371/journal.pcbi.1007533)
Supplement: S21 Table — (XLSX) [file pcbi.1007533.s026.xlsx]

## Sheet: Description
S21 Table. List of reactions with modified gene annotation in sMtb2.0
Subtable	Spreadsheet name	Description
S21A	Rxns with modified annotation	List of reactions with modified gene annotation
S21B	modifications	List of gene modifications done to the model

## Sheet: Rxns with modified annotation
Rxn name	Rxn description	Formula	Gene-reaction association	Genes	Subsystem	Reversible	LB	UB	Objective	Confidence Score	EC Number	Notes	References
DPPR	DPPR	DPP[c] + PRPP[c] -> DPPR[c] + PPI[c]	Rv3806c OR Rv3807c	Rv3806c Rv3807c	Arabinogalactan biosynthesis	0	0	1000	0		none		doi: 10.1074/jbc.M504068200
NAGDPP	R08856	UDPNAG[c] + UDPP[c] -> NAGDPP[c] + UMP[c]	Rv1302	Rv1302	Arabinogalactan biosynthesis	0	0	1000	0		2.7.8.33		none
OELAC	R03470	4CMLAC[c] <=> 3OELAC[c] + CO2[c]	Rv0771 OR Rv0464c	Rv0771 Rv0464c	Benzoate degradation	1	-1000	1000	0		4.1.1.44		none
KGD2	R01197	CO2[c] + 2 FERI[c] + 2 H[c] + SUCCOA[c] <=> AKG[c] + COA[c] + 2 FERO[c]	Rv1248c OR (Rv0763c AND Rv2454c AND Rv2455c)	Rv1248c Rv2454c Rv2455c Rv0763c	Citrate cycle (TCA cycle)	1	-1000	1000	0		1.2.7.3		doi: 10.1016/j.chembiol.2011.06.004
COBO	R05220	ATP[c] + COBIRINICACIDACDIAMIDE[c] + H[c] -> ADENOSYLCOBRINICACIDACDIAMIDE[c] + PPPI[c]	Rv2849c OR Rv1314c	Rv2849c Rv1314c	Cofactor biosynthesis	0	0	1000	0		2.5.1.17		doi.org/10.2217/fmb.13.113
CYGLY2	R00899	CYSGLY[c] + H2O[c] <=> CYS[c] + GLY[c]	Rv2467	Rv2467	Cysteine and methionine metabolism	1	-1000	1000	0		3.4.11.1		none
HCYS	R01286	H2O[c] + LLCT[c] -> HCYS[c] + NH3[c] + PYR[c]	Rv3340 OR Rv0075	Rv3340 Rv0075	Cysteine and methionine metabolism	0	0	1000	0		4.4.1.8		none
FDHF	R00519	FOR[c] + NAD[c] -> CO2[c] + H[c] + NADH[c]	Rv2900c AND Rv2899c	Rv2900c Rv2899c	Folate biosynthesis	0	0	1000	0		1.2.1.2		none
GALE	R00291	UDPG[c] <=> UDPGAL[c]	Rv3634c OR Rv0501 OR Rv0536 OR Rv0806c	Rv0501 Rv0536 Rv3634c Rv0806c	Galactose metabolism	1	-1000	1000	0		5.1.3.2		none
GLPQ1	R01470	G3PE[c] + H2O[c] <=> ETHA[c] + GL3P[c]	Rv3842c OR Rv0317c OR Rv2277c	Rv0317c Rv3842c Rv2277c	Glycerophospholipid metabolism	1	-1000	1000	0		3.1.4.46		none
LPDC2	R03815	DHLIPOYLPROTEIN[c] + NAD[c] <=> H[c] + LIPOYLPROTEIN[c] + NADH[c]	Rv3303c AND Rv0794c	Rv3303c Rv0794c	Glycine, serine and threonine metabolism	1	-1000	1000	0		1.8.1.4		none
PFKA	R00756	ATP[c] + F6P[c] -> ADP[c] + FDP[c]	Rv3010c AND Rv2029c	Rv3010c Rv2029c	Glycolysis / Gluconeogenesis	0	0	1000	0		2.7.1.11		doi: 10.1371/journal.pone.0056037
GPM2	R01518	3PG[c] <=> 2PG[c]	Rv3214 OR Rv0489 OR Rv2135c OR Rv2419c	Rv0489 Rv3214 Rv2135c Rv2419c	Glycolysis / Gluconeogenesis	1	-1000	1000	0		5.4.2.1		none
FOR	R00521	FOCOA[c] + H2O[c] -> COA[c] + FOR[c]	Rv2605c	Rv2605c	Glyoxylate and dicarboxylate metabolism	0	0	1000	0		3.1.2.10		none
ARGD2	R04475	GLU[c] + SAOPIM[c] <=> AKG[c] + SDAPIM[c]	Rv1655 OR Rv0858c	Rv0858c Rv1655	Lysine biosynthesis	1	-1000	1000	0		2.6.1.17		none
GRCC1	R05612	HPPP[c] + IPP[c] -> HEPPP[c] + PPI[c]	Rv0562 OR Rv0989c	Rv0562 Rv0989c	Menaquinone biosynthesis	0	0	1000	0		2.5.1.-		none
KASB19	KASB19	MALACP[c] + TETRAPENTACONTANOYLACP[c] -> ACP[c] + BKETOC56ACYLACP[c] + CO2[c]	Rv2246 AND Rv2245 AND Rv0098	Rv2245 Rv2246 Rv0098	Mycolic acid pathway	0	0	1000	0		none		doi: 10.1371/journal.pcbi.0010046 AND doi: 10.1016/j.chembiol.2013.11.011
KASB18	KASB18	DOPENTACONTANOYLACP[c] + MALACP[c] -> ACP[c] + BKETOC54ACYLACP[c] + CO2[c]	Rv2246 AND Rv2245 AND Rv0099	Rv2245 Rv2246 Rv0099	Mycolic acid pathway	0	0	1000	0		none		doi: 10.1371/journal.pcbi.0010046 AND doi: 10.1016/j.chembiol.2013.11.011
KASB15	KASB15	HEXATETRACONTANOYLACP[c] + MALACP[c] -> ACP[c] + BKETOC48ACYLACP[c] + CO2[c]	Rv2246 AND Rv2245 AND Rv0100	Rv2245 Rv2246 Rv0100	Mycolic acid pathway	0	0	1000	0		none		doi: 10.1371/journal.pcbi.0010046 AND doi: 10.1016/j.chembiol.2013.11.011
KASB16	KASB16	MALACP[c] + OCTATETRACONTANOYLACP[c] -> ACP[c] + BKETOC50ACYLACP[c] + CO2[c]	Rv2246 AND Rv2245 AND Rv0101	Rv2245 Rv2246 Rv0101	Mycolic acid pathway	0	0	1000	0		none		doi: 10.1371/journal.pcbi.0010046 AND doi: 10.1016/j.chembiol.2013.11.011
KASB11	KASB11	MALACP[c] + OCTATRIACONTANOYLACP[c] -> ACP[c] + BKETOC40ACYLACP[c] + CO2[c]	Rv2246 AND Rv2245 AND Rv0102	Rv2245 Rv2246 Rv0102	Mycolic acid pathway	0	0	1000	0		none		doi: 10.1371/journal.pcbi.0010046 AND doi: 10.1016/j.chembiol.2013.11.011
KASB10	KASB10	HEXATRIACONTANOYLACP[c] + MALACP[c] -> ACP[c] + BKETOC38ACYLACP[c] + CO2[c]	Rv2246 AND Rv2245 AND Rv0103	Rv2245 Rv2246 Rv0103	Mycolic acid pathway	0	0	1000	0		none		doi: 10.1371/journal.pcbi.0010046 AND doi: 10.1016/j.chembiol.2013.11.011
KASB13	KASB13	DOTETRACONTANOYLACP[c] + MALACP[c] -> ACP[c] + BKETOC44ACYLACP[c] + CO2[c]	Rv2246 AND Rv2245 AND Rv0104	Rv2245 Rv2246 Rv0104	Mycolic acid pathway	0	0	1000	0		none		doi: 10.1371/journal.pcbi.0010046 AND doi: 10.1016/j.chembiol.2013.11.011
KASB12	KASB12	MALACP[c] + TETRACONTANOYLACP[c] -> ACP[c] + BKETOC42ACYLACP[c] + CO2[c]	Rv2246 AND Rv2245 AND Rv0105	Rv2245 Rv2246 Rv0105	Mycolic acid pathway	0	0	1000	0		none		doi: 10.1371/journal.pcbi.0010046 AND doi: 10.1016/j.chembiol.2013.11.011
NACN	R01724	H[c] + NAC[c] + PRPP[c] -> NACN[c] + PPI[c]	Rv0573c OR Rv1330c	Rv0573c Rv1330c	Nicotinate and nicotinamide metabolism	0	0	1000	0		2.4.2.11		none
COAA	R03018	ATP[c] + PNTO[c] -> 4PPNTO[c] + ADP[c]	Rv1092c OR Rv3600c	Rv1092c Rv3600c	Pantothenate and CoA biosynthesis	0	0	1000	0		2.7.1.33		none
TRPE	R00986	CHOR[c] + GLN[c] -> AN[c] + GLU[c] + PYR[c]	Rv1609 OR Rv2859c	Rv1609 Rv2859c	Phenylalanine, tyrosine and tryptophan biosynthesis	0	0	1000	0		4.1.3.27		none
NRDE1	R02019	GDP[c] + RTHIO[c] -> DGDP[c] + H2O[c] + OTHIO[c]	Rv3051c AND Rv3052c AND Rv3053c AND Rv3048c	Rv3048c Rv3051c Rv3052c Rv3053c	Purine metabolism	0	0	1000	0		1.17.4.1		none
CAMP	R00191	H2O[c] + cAMP[c] -> AMP[c]	Rv0805	Rv0805	Purine metabolism	0	0	1000	0		3.1.4.17		none
PPGPP	R00336	H2O[c] + PPGPP[c] -> GDP[c] + PPI[c]	Rv1026	Rv1026	Purine metabolism	0	0	1000	0		3.1.7.2		none
CYA	R00089	ATP[c] -> PPI[c] + cAMP[c]	Rv1625c OR Rv2435c OR Rv1264 OR Rv1318c OR Rv1319c OR Rv1320c OR Rv1647 OR Rv2212	Rv1264 Rv1318c Rv1319c Rv1320c Rv1625c Rv2435c Rv1647 Rv2212	Purine metabolism	0	0	1000	0		4.6.1.1		none
PPGPPP	R03409	H2O[c] + PPGPPP[c] <=> PI[c] + PPGPP[c]	Rv1026	Rv1026	Purine metabolism	1	-1000	1000	0		3.6.1.11 OR 3.6.1.40		none
NRDZ1	R02017	ADP[c] + RTHIO[c] -> DADP[c] + H2O[c] + OTHIO[c]	(Rv3051c AND Rv3052c AND Rv3053c AND Rv3048c) OR (Rv0570 AND Rv1981c)	Rv0570 Rv1981c Rv3048c Rv3051c Rv3052c Rv3053c	Purine metabolism	0	0	1000	0		1.17.4.1		none
PURN	R04325	FTHF[c] + GAR[c] -> FGAR[c] + THF[c]	Rv0956 OR Rv0389	Rv0956 Rv0389	Purine metabolism	0	0	1000	0		2.1.2.2		none
CGMP2	R01234	H2O[c] + cGMP[c] -> GMP[c]	Rv0805	Rv0805	Purine metabolism	0	0	1000	0		3.1.4.17		none
CGMP1	R00434	GTP[c] -> PPI[c] + cGMP[c]	Rv2435c OR Rv0386	Rv2435c Rv0386	Purine metabolism	0	0	1000	0		4.6.1.1		none
PDXH2	R00277	H2O[c] + O2[c] + PYRM5P[c] <=> H2O2[c] + NH3[c] + PYRA5P[c]	Rv0121c OR Rv1155 OR Rv2074 OR Rv2607	Rv0121c Rv1155 Rv2074 Rv2607	Pyridoxine metabolism	1	-1000	1000	0		1.4.3.5		none
NRDE2	R02024	CDP[c] + RTHIO[c] -> DCDP[c] + H2O[c] + OTHIO[c]	Rv3051c AND Rv3052c AND Rv3053c AND Rv3048c	Rv3048c Rv3051c Rv3052c Rv3053c	Pyrimidine metabolism	0	0	1000	0		1.17.4.1		none
UPP	R00966	PPI[c] + UMP[c] <=> PRPP[c] + URA[c]	Rv3309c OR Rv1379	Rv3309c Rv1379	Pyrimidine metabolism	1	-1000	1000	0		2.4.2.9		none
DCMP	R01668	DCTP[c] + H2O[c] -> DCMP[c] + PPI[c]	Rv1160	Rv1160	Pyrimidine metabolism	0	0	1000	0		3.6.1.12		none
NRDZ2	R02018	RTHIO[c] + UDP[c] -> DUDP[c] + H2O[c] + OTHIO[c]	(Rv3051c AND Rv3052c AND Rv3053c AND Rv3048c) OR (Rv0570 AND Rv1981c)	Rv0570 Rv1981c Rv3048c Rv3051c Rv3052c Rv3053c	Pyrimidine metabolism	0	0	1000	0		1.17.4.1		none
MQO	MQO	MAL[c] + MQ[c] -> MQH2[c] + OA[c]	Rv2852c	Rv2852c	Respiratory chain	0	0	1000	0		1.1.5.4		doi: 10.1128/microbiolspec.MGM2-0015-2013
TRESU	TRESU	PAPS[c] + TRE[c] -> PAP[c] + TRES[c]	Rv1373 OR Rv2267c OR Rv3529c OR Rv0295c	Rv1373 Rv2267c Rv3529c Rv0295c	Sulfolipid biosynthesis	0	0	1000	0		2.8.2.-		doi: 10.1016/S1074-5521(02)00175-8
CYSA12	T00059b	ATP[c] + H2O[c] + SLF[c] -> ADP[c] + PI[c] + SLF[e]	Rv2397c AND Rv2398c AND Rv2399c AND Rv2400c AND Rv1739c AND Rv1707	Rv1739c Rv2397c Rv2398c Rv2399c Rv2400c Rv1707	Transport	0	0	1000	0		none		none
CYSA11	T00059a	ATP[c] + H2O[c] + SLF[e] -> ADP[c] + PI[c] + SLF[c]	Rv2397c AND Rv2398c AND Rv2399c AND Rv2400c AND Rv1739c AND Rv1707	Rv1739c Rv2397c Rv2398c Rv2399c Rv2400c Rv1707	Transport	0	0	1000	0		none		none
TKB	T00238b	ATP[c] + H2O[c] + K[c] -> ADP[c] + K[e] + PI[c]	(Rv2691 AND Rv2692) OR (Rv1029 AND Rv1030 AND Rv1031)	Rv2691 Rv2692	Transport	0	0	1000	0		non		none
PSTS1A	T00009a	ATP[c] + H2O[c] + PI[e] -> ADP[c] + 2 PI[c]	(Rv0934 AND Rv0936 AND Rv0935 AND Rv0933) OR (Rv0932c AND Rv0930 AND Rv0929 AND Rv0933) OR (Rv0928 AND Rv0930 AND Rv0928 AND Rv0933) OR Rv0545c OR Rv2281 OR Rv0820	Rv0545c Rv0928 Rv0929 Rv0930 Rv0932c Rv0933 Rv0934 Rv0935 Rv0936 Rv2281 Rv0820	Transport	0	0	1000	0		none		none
TCL1	T00698a	ATP[c] + CL[e] + H2O[c] -> ADP[c] + CL[c] + PI[c]	Rv0143c	Rv0143c	Transport	0	0	1000	0		3.6.3.-		none
TCL2	T00698b	ATP[c] + CL[c] + H2O[c] -> ADP[c] + CL[e] + PI[c]	Rv0143c	Rv0143c	Transport	0	0	1000	0		3.6.3.-		none
TKA	T00238a	ATP[c] + H2O[c] + K[e] -> ADP[c] + K[c] + PI[c]	(Rv2691 AND Rv2692) OR (Rv1029 AND Rv1030 AND Rv1031)	Rv2691 Rv2692	Transport	0	0	1000	0		none		none
RMCOA	R02765	SMMALONYLCOA[c] <=> RMMALONYLCOA[c]	Rv1322A OR Rv0855	Rv1322A Rv0855	Valine, leucine and isoleucine degradation	1	-1000	1000	0		5.1.99.1		doi: 10.1128/JB.01767-07

## Sheet: modifications
Genes_Not_in_sMtb_but_in_iOSDD890	Griffin_Glycerol	Pathway	Comentario
Rv0021c	TN	Cofactor metabolism	Está anotado en la rxn 2 Nitropropane Dioxygenase (NMO) de iOSDD890, es una reaccion bloqueada, uno de sus metabolitos participantes es un dead end. NO SE INCLUYO EN sMtb2.0
Rv0075	TN	Cysteine and methionine metabolism	Está anotado en la rxn CYSTL (cystathionine b lyase) de iOSDD890, su misma anotación se incluyo en la reacción HCYS (R01286) de sMtb
Rv0082	TN	Cofactor metabolism	Ya está en sMtb1.9
Rv0084	TN	Cofactor metabolism	Ya está en sMtb1.9
Rv0085	TN	Cofactor metabolism	Ya está en sMtb1.9
Rv0087	TN	Cofactor metabolism	Ya está en sMtb1.9
Rv0097	TN	Other Amino Acid metabolism	Está anotado en la rxn Taurine Dioxygenase (TAU) de iOSDD890, es una reaccion bloqueada, uno de sus metabolitos participantes es un dead end. NO SE INCLUYO EN sMtb2.0
Rv0098	TN	Lipid metabolism	Está anotado en la rxn MYCSacp50, MYCSacp56, MYCSacp58 (mycolic acid synthase C50,C56,C58). Se adicionó en sMtb2.0 en las reacciones KASB10, KASB11, KASB12,KASB13, KASB15, KASB16, KASB18 KASB19
Rv0113	TN	Peptidoglycan and lipopolysaccharide biosynthesis
Rv0114	TN	Peptidoglycan and lipopolysaccharide biosynthesis
Rv0115	TN	Peptidoglycan and lipopolysaccharide biosynthesis
Rv0121c	TN	Pantothenate and CoA biosynthesis	Está anotado en la reacción PYAM5PO ( pyridoxamine 5 phosphate oxidase). Se incluyó su anotación en sMtb2.0 en la reacción PDXH2(R00277)
Rv0143c	TN	Transport	Está anotado en la reacción Clt ( chlorideion transport out via diffusion). Se incluyó su anotación en sMtb2.0 en la reacción TCL1, TCL2 (T00698a,T00698b)
Rv0223c	TN	Other Amino Acid metabolism
Rv0263c	TN	Urea Cycle
Rv0264c	TN	Urea Cycle
Rv0295c	TN	Sulfolipid biosynthesis	Está anotado en la reacción TRESULT (Trehalose sulfotransferase) en iOSDD890. Se adicionó en la reaccion TRESU, TRESU de sMtb2.0
Rv0306	TN	Cofactor metabolism
Rv0386	TN	Purine metabolism	Está anotado en la reacción GUACYC (guanylate cyclase) de iOSDD890. Se adicionó en la reacción CGMP1 (R00434) de sMtb2.0
Rv0389	TN	Purine metabolism	Está anotado en la reacción GARFT de iOSDD890. Se adicionó en la reacción PURN de sMtb2.0
Rv0390	TN	Redox metabolism
Rv0432	TN	Cofactor metabolism
Rv0464c	TN	Miscellaneous	Está anotado en la reacción CMLDC de iOSDD890. Se adicionó en la reacción OELAC de sMtb2.0
Rv0496	TN	Purine metabolism	Está anotado en la rxn PPPGP de iOSDD890. Se adicionó el gen que acompaña a esta Rv1026 (conocido como ppx2) en sMtb2.0 en las reacciones PPGPPP, PPGPP
Rv0498	TN	Transport	uncharacterized protein
Rv0499	TN	Lipid metabolism	Funcion desconocida
Rv0645c	TN	Mycolic acid pathway
Rv0763c	TN	Redox metabolism	Está anotado en la rxn FRDOr de iOSDD890. Se adicionó en la rxn KGD2 de sMtb2.0
Rv0773c	TN	Other Amino Acid metabolism
Rv0794c	TN	Glycolysis / Gluconeogenesis	Está anotado en la rxn GCCc de iOSDD890. Se incluyó en la rxn LPDC2 de sMtb2.0
Rv0805	TN	Purine metabolism	Está anotado en las rxns PDE1, PDE4 de iOSDD890. Se incluyó en las rxns CAMP, y CGMP2 de sMtb2.0
Rv0806c	TN	Amino sugar and nucleotide sugar metabolism	Está anotado en la reacción UDPG4E de iOSDD890. Se incluyó en la reacción GALE de sMtb2.0
Rv0820	TN	Transport	Está anotado en la rxn Plabc de iOSDD890. Se incluyó en la rxn PSTS1A de sMtb2.0
Rv0843	TN	Citrate cycle TCA cycle	Funcion desconocida
Rv0853c	TN	Pyruvate metabolism	Indole pyruvate no está en sMtb2.0. No se incluyó
Rv0855	TN	Lipid metabolism	Está anotado en la reacción MME de iOSDD890. Se incluyó en la rxn RMCOA de sMtb2.0
Rv0958	TN	Cofactor metabolism
Rv0989c	TN	Menaquinone biosynthesis	Está anotado en la rxn HTPS de iOSDD890. Se incluyó en la rxn GRCC1 de sMtb2.0
Rv0992c	TN	Cofactor metabolism	Funcion desconocida
Rv1026	TN	Purine metabolism	Está anotado en la rxn PPPGP de iOSDD890. Se adicionó el gen que acompaña a esta Rv1026 (conocido como ppx2) en sMtb2.0 en las reacciones PPGPPP, PPGPP
Rv1029	TN	Transport	Está anotado en la rxn Kabc de iOSDD890. Se adicionó en las rxnes TKB, TKA
Rv1030	TN	Transport	Está anotado en la rxn Kabc de iOSDD890. Se adicionó en las rxnes TKB, TKA
Rv1031	TN	Transport	Está anotado en la rxn Kabc de iOSDD890. Se adicionó en las rxnes TKB, TKA
Rv1120c	TN	Purine metabolism	Funcion desconocida
Rv1155	TN	Pantothenate and CoA biosynthesis	se adiciono en la rxn PDXH2 de sMtb2.0
Rv1160	TN	Pyrimidine metabolism	Está anotado en la rxn NTPP3 y NTPP4 en iOSDD890. Se incluyó en la rxn DCMP de sMtb2.0
Rv1178	TN	Lysine biosynthesis	Funcion desconocida - aminotransferasa de en piridoxal fosfato. No se incluyó
Rv1200	TN	Transport	Está anotado al transporte de shikimate (SKMt2) en IOSDD890. Se adicionó y anotó la reacción de transporte de shikimate y exchange (SMET y EX_SME[e])
Rv1280c	TN	Transport	Está anotado en la rxn GTHRDt2 (Glutatione transport). Se adicionó la reacción de transporte y de intercambio (GSHT, EX_GSH[e])
Rv1281c	TN	Transport	Está anotado en la rxn GTHRDt2 (Glutatione transport). Se adicionó la reacción de transporte y de intercambio (GSHT, EX_GSH[e])
Rv1282c	TN	Transport	Está anotado en la rxn GTHRDt2 (Glutatione transport). Se adicionó la reacción de transporte y de intercambio (GSHT, EX_GSH[e])
Rv1283c	TN	Transport	Está anotado en la rxn GTHRDt2 (Glutatione transport). Se adicionó la reacción de transporte y de intercambio (GSHT, EX_GSH[e])
Rv1302	TP	Arabinogalactan peptidoglycan biosynthesis	Este gen no aparece, pero la reacción NAGDPP si se encuentra en sMtb (equivalente a ACGAMT "UDP N acetylglucosamineundecaprenylphosphate N acetylglucosamine 1 phosphate transferase" de iOSDD890)
Rv1314c	TN	Porphyrin metabolism	Está anotado en la rxn CBLAT de IOSDD890. Se incluyó en la reacción COBO de sMTb2.0
Rv1330c	TN	Pantothenate and CoA biosynthesis	Está anotado en la rxn NAPRTr de IOSDD890. Se incluyó en la rxn NACN de sMtb2,0
Rv1379	TN	Pyrimidine metabolism	Está anotado en la rxn UPPRT de IOSDD890, Se incluyó en la rxn UPP de sMtb2,0
Rv1508A	TN	Peptidoglycan and lipopolysaccharide biosynthesis	Funcion desconocida
Rv1533	TN	Cofactor metabolism	Función desconocida
Rv1618	TN	Lipid metabolism	Función como probable thioesterase. No se incluyó
Rv1647	TN	Purine metabolism	Está anotado en la rxn ADNCYC de iOSDD890. Se incluyó en la rxn CYA de sMtb2,0
Rv1662	TP	Polyketide sugar unit biosynthesis
Rv1663	TP	Polyketide sugar unit biosynthesis
Rv1672c	TN	Transport	No existe el metabolite tartrate en sMtb2.0. No se incluyó
Rv1707	TN	Transport	Está anotado en la rxn SULabc de iOSDD890. Se incluyó en la rxn CYSA11, CYSA12 de sMtb2.0
Rv1714	TN	Peptidoglycan and lipopolysaccharide biosynthesis	Función desconocida
Rv1722	TN	Pyruvate metabolism	Función desconocida
Rv1867	TN	Pyruvate metabolism	Función desconocida
Rv1894c	TN	Cofactor metabolism	Funcón desconocida
Rv1895	TN	Redox metabolism	Función desconocida
Rv1902c	TN	Transport	sMtb2.0 no tiene trasnportador para ácido sialico
Rv1905c	TN	Other Amino Acid metabolism
Rv1928c	TN	Arabinogalactan peptidoglycan biosynthesis	Funcón desconocida
Rv2029c	TN	Glycolysis / Gluconeogenesis	Está anotado en la rxn PFK de iOSDD890. Se incluyó en la rxn PFKA de sMtb2.0
Rv2074	TN	Pantothenate and CoA biosynthesis	Se incluyó en la rxn PDXH2 de sMtb2,0
Rv2135c	TN	Glycolysis / Gluconeogenesis	Está anotado en la rxn PGM de iOSDD890. Se incluyó en la rxn GPM2 de sMtb2.0
Rv2148c	TN	Arabinogalactan peptidoglycan biosynthesis	Funcón desconocida
Rv2163c	TP	Peptidoglycan biosynthesis
Rv2212	TN	Purine metabolism	Se incluyó en la rxn CYA de sMtb2,0
Rv2236c	TN	Porphyrin metabolism	Estaba incluida en la rxn COBD de sMtb2.0
Rv2277c	TN	Lipid metabolism	Está anotado en la rxn GPDDA2 de iOSDD890. Se incluyó en la rxn GLPQ1 de sMtb2.0
Rv2331	TN	Other Amino Acid metabolism	Función desconocida
Rv2363	TN	Other Amino Acid metabolism	No hay función amidase en sMtb2.0
Rv2394	TN	Other Amino Acid metabolism	L-glutamyl-alanine no esta como metabolito en sMtb2.0
Rv2419c	TN	Glycolysis / Gluconeogenesis	Está anotado en la rxn PGM de iOSDD890. Se incluyó en la rxn GPM2 de sMtb2.0
Rv2467	TN	Other Amino Acid metabolism	Está anotado en la rxn AMPTASECG de iOSDD890. Se incluyó en la rxn CYGLY2 de sMtb2.0
Rv2523c	TN	Pantothenate and CoA biosynthesis	Función desconocida
Rv2605c	TN	Redox metabolism	Está anotado en la rxn FCOAH2 de iOSDD890. Se incluyó en la rxn FOR de sMtb2.0
Rv2674	TN	Other Amino Acid metabolism	No hay reacciones asociada a esa via en sMtb2.0
Rv2852c	TN	Respiratory chain	Se incluyó en la reacción MQO de la cadena respiratoria de sMtb2.0
Rv2859c	TN	Phenylalanine, tyrosine and tryptophan biosynthesis	Está anotado en la rxn ANS de iOSDD890. Se incluyo en la rxn TRPE de sMtb2.0
Rv2899c	TN	Other Amino Acid metabolism	Está anotado en la rxn FDH de iOSDD890. Se incluyó en la rxn FDHF de sMtb2.0
Rv3052c	TP	Purine metabolism	Se adiciono estos dos genes con rule AND en NRDZ2, NRDE1, NRDZ1, NRDE2
Rv3053c	TP	Purine metabolism	Se adiciono estos dos genes con rule AND en NRDZ2, NRDE1, NRDZ1, NRDE2
Rv3113	TN	Cofactor metabolism	Función desconocida
Rv3256c	TN	Starch and sucrose metabolism	Función desconocida
Rv3283	TN	Redox metabolism	sMtb2.0 no tiene reacción asociada a la funcion del gen
Rv3300c	TN	Pyrimidine metabolism	Funcón desconocida
Rv3406	TN	Other Amino Acid metabolism	sMtb2.0 no tiene reacción asociada a la funcion del gen
Rv3469c	TN	Pyruvate metabolism	sMtb2.0 no tiene reacción asociada a la funcion del gen
Rv3600c	TN	Pantothenate and CoA biosynthesis	Está anotado en la rxn PNTK de iOSDD890. Se incluyó en la rxn COAA de sMtb2.0
Rv3627c	TP	Peptidoglycan biosynthesis
Rv3737	TN	Transport	Función desconocida
Rv3777	TN	Redox metabolism	Función desconocida
Rv3807c	TN	Arabinogalactan peptidoglycan biosynthesis	Se incluyó en la rxn DPPR de sMtb2.0
Rv3914	TN	Pyruvate metabolism	Función thioredoxin pero mal anotado en iOSDD890
