# Supplementary material for: A systematic evaluation of Mycobacterium tuberculosis Genome-Scale Metabolic Networks
Source: PLoS Comput Biol. 2020 Jun 15;16(6):e1007533. doi: 10.1371/journal.pcbi.1007533 (PMC7316355; doi:10.1371/journal.pcbi.1007533)
Supplement: S22 Table — (XLSX) [file pcbi.1007533.s027.xlsx]

## Sheet: Description
S22 Table. NullSpace of the stoichiometric matrix of unbounded reactions
Subtable	Spreadsheet name	Description
S22A	NullSpace_sMtb2.0	NullSpace of the stiochiometric matrix of unbounded reactions from sMtb2.0
S22B	NullsSpace_iEK1011_2.0	NullSpace of the stiochiometric matrix of unbounded reactions from iEK1011_2.0

## Sheet: NullSpace_sMtb2.0
Rxn Name	Reaction Formula	Subsystem	P1	P2	P3	P4	P5	P6	P7	P8	P9	P10	P11	P12	P13	P14	P15	P16
GDH	GLU[c] + H2O[c] + NAD[c] -> AKG[c] + H[c] + NADH[c] + NH3[c]	Alanine, aspartate and glutamate metabolism	0	0	0	0	0	0	0	0	0	0	0	0	0	0	0	0
ASPB3	GLU[c] + OA[c] -> AKG[c] + ASP[c]	Alanine, aspartate and glutamate metabolism	1	0	0	0	0	0	0	0	0	0	0	0	0	0	0	0
GLT	AKG[c] + GLN[c] + H[c] + NADPH[c] <=> 2 GLU[c] + NADP[c]	Alanine, aspartate and glutamate metabolism	0	0	0	0	0	0	0	0	0	0	0	0	0	0	0	0
ASPC	AKG[c] + ASP[c] -> GLU[c] + OA[c]	Alanine, aspartate and glutamate metabolism	1	0	0	0	0	0	0	0	0	0	0	0	0	0	0	0
PROC1	H[c] + NADH[c] + P5C[c] <=> NAD[c] + PRO[c]	Arginine and proline metabolism	0	0	2	1	1	0	1	0	0	0	0	0	0	0	0	0
PROC2	H[c] + NADPH[c] + P5C[c] <=> NADP[c] + PRO[c]	Arginine and proline metabolism	0	0	-2	-1	-1	0	-1	0	0	0	0	0	0	0	0	0
H2CO3	CO2[c] + H2O[c] <=> H2CO3[c]	Carbon metabolism	0	0	0	0	0	1	0	0	0	0	0	0	0	0	0	0
S2	H2CO3[c] <=> HCO3[c] + H[c]	Carbon metabolism	0	0	0	0	0	1	0	0	0	0	0	0	0	0	0	0
GLTA1	H2O[c] + OA[c] + PROPIONYLCOA[c] -> 2METHYLCITRATE[c] + COA[c]	Citrate cycle (TCA cycle)	0	0	0	0	0	0	0	0	0	0	0	0	0	0	0	0
MDH	MAL[c] + NAD[c] <=> H[c] + NADH[c] + OA[c]	Citrate cycle (TCA cycle)	0	0	0	0	0	0	0	0	0	0	0	0	0	0	0	0
METH	HCYS[c] + MTHF[c] + COB12[c] <=> MET[c] + THF[c]	Cysteine and methionine metabolism	0	0	0	0	0	0	0	0	0	0	0	0	0	0	0	0
EX_H2O[e]	H2O[e] <=>	Exchange	0	0	0	0	0	0	0	0	0	0	0	0	0	0	0	0
EX_SUCC[e]	SUCC[e] <=>	Exchange	0	0	0	0	0	0	0	0	0	0	0	0	0	0	0	0
ACCD21	ATP[c] + HCO3[c] + H[c] + PROPIONYLCOA[c] -> ADP[c] + PI[c] + SMMALONYLCOA[c]	Fatty acid biosynthesis	0	0	0	0	0	1	0	0	0	0	0	0	0	0	0	0
DFRA2	DHF[c] + NADP[c] <=> FOL[c] + H[c] + NADPH[c]	Folate biosynthesis	0	-1	-1	-1	0	0	0	0	0	0	0	0	0	0	0	0
DRFA	DHF[c] + H[c] + NADPH[c] -> NADP[c] + THF[c]	Folate biosynthesis	0	1	1	0	0	0	0	0	0	0	0	1	0	0	0	0
DFRA4	2 NADP[c] + THF[c] <=> FOL[c] + 2 H[c] + 2 NADPH[c]	Folate biosynthesis	0	1	0	0	0	0	0	0	0	0	0	0	0	0	0	0
MTHF2	2 H2O[c] + MTHPTGLU[c] <=> 2 GLU[c] + MTHF[c]	Folate biosynthesis	0	0	0	0	0	0	0	0	0	0	0	0	0	0	0	0
DFRA3	2 NAD[c] + THF[c] <=> FOL[c] + 2 H[c] + 2 NADH[c]	Folate biosynthesis	0	0	1	0	0	0	0	0	0	0	0	0	0	0	0	0
DFRA1	DHF[c] + NAD[c] <=> FOL[c] + H[c] + NADH[c]	Folate biosynthesis	0	0	0	1	0	0	0	0	0	0	0	0	0	0	0	0
CDSA	2 ADP[c] + CTP[c] + PA[c] <=> 2 ATP[c] + CDPDG[c] + H2O[c]	Glycerophospholipid metabolism	0	0	0	0	0	0	0	0	0	0	1	0	0	0	0	0
CDH	CDPDG[c] + H2O[c] <=> CMP[c] + PA[c]	Glycerophospholipid metabolism	0	0	0	0	0	0	0	0	0	0	1	0	0	0	0	0
TPIA	DHAP[c] <=> G3P[c]	Glycolysis / Gluconeogenesis	0	0	0	0	0	0	0	0	0	0	0	0	0	0	0	0
FBA2	FDP[c] <=> DHAP[c] + G3P[c]	Glycolysis / Gluconeogenesis	0	0	0	0	0	0	0	0	0	0	0	0	0	0	0	0
ACEE	LIPO[c] + PYR[c] -> ADLIPO[c] + CO2[c]	Glycolysis / Gluconeogenesis	0	0	0	0	0	0	0	0	0	0	0	0	0	0	0	0
ADHA	ACAL[c] + H[c] + NADH[c] <=> ETH[c] + NAD[c]	Glycolysis / Gluconeogenesis	0	0	0	0	-1	0	0	0	0	0	0	0	0	0	0	0
PCKA	CO2[c] + GDP[c] + PEP[c] <=> GTP[c] + OA[c]	Glycolysis / Gluconeogenesis	0	0	0	0	0	0	0	0	0	0	0	0	0	0	0	0
ENO	2PG[c] <=> H2O[c] + PEP[c]	Glycolysis / Gluconeogenesis	0	0	0	0	0	0	0	0	0	0	0	0	0	0	0	0
DLAT	ADLIPO[c] + COA[c] <=> ACCOA[c] + DLIPO[c]	Glycolysis / Gluconeogenesis	0	0	0	0	0	0	0	0	0	0	0	0	0	0	0	0
PGK	13PDG[c] + ADP[c] <=> 3PG[c] + ATP[c]	Glycolysis / Gluconeogenesis	0	0	0	0	0	0	0	0	0	0	0	0	0	0	0	0
PGI	G6P[c] <=> F6P[c]	Glycolysis / Gluconeogenesis	0	0	0	0	0	0	0	0	0	0	0	0	0	0	0	0
PFKA	ATP[c] + F6P[c] -> ADP[c] + FDP[c]	Glycolysis / Gluconeogenesis	0	0	0	0	0	0	0	0	0	0	0	0	0	0	0	0
PYKA	ADP[c] + PEP[c] -> ATP[c] + PYR[c]	Glycolysis / Gluconeogenesis	0	0	0	0	0	0	0	0	0	0	0	0	0	0	0	0
ADHC1	ACAL[c] + H[c] + NADPH[c] <=> ETH[c] + NADP[c]	Glycolysis / Gluconeogenesis	0	0	0	0	1	0	0	0	0	0	0	0	0	0	0	0
PPGK2	GLC[c] + nPOLYP[c] -> G6P[c]	Glycolysis / Gluconeogenesis	0	0	0	0	0	0	0	1	0	0	0	0	0	0	0	0
PPGK1	ATP[c] + GLC[c] -> ADP[c] + G6P[c]	Glycolysis / Gluconeogenesis	0	0	0	0	0	0	0	-1	0	0	0	0	0	0	0	0
GAP	G3P[c] + NAD[c] + PI[c] <=> 13PDG[c] + H[c] + NADH[c]	Glycolysis / Gluconeogenesis	0	0	0	0	0	0	0	0	0	0	0	0	0	0	0	0
GPM2	3PG[c] <=> 2PG[c]	Glycolysis / Gluconeogenesis	0	0	0	0	0	0	0	0	0	0	0	0	0	0	0	0
LPDC1	DLIPO[c] + NAD[c] <=> H[c] + LIPO[c] + NADH[c]	Glycolysis / Gluconeogenesis	0	0	0	0	0	0	0	0	0	0	0	0	0	0	0	0
ACCD23	ADP[c] + PI[c] + SMMALONYLCOA[c] -> ATP[c] + CO2[c] + H2O[c] + PROPIONYLCOA[c]	Lipid metabolism	0	0	0	0	0	1	0	0	0	0	0	0	0	0	0	0
ICL2	METHYLISOCITRATE[c] -> PYR[c] + SUCC[c]	Methylcitrate cycle	0	0	0	0	0	0	0	0	0	0	0	0	0	0	0	0
ACN3	2METHYLCISACONITATE[c] + H2O[c] <=> METHYLISOCITRATE[c]	Methylcitrate cycle	0	0	0	0	0	0	0	0	0	0	0	0	0	0	0	0
STHA	NADPH[c] + NAD[c] <=> NADH[c] + NADP[c]	Nicotinate and nicotinamide metabolism	0	0	0	0	0	0	1	0	0	0	0	0	0	0	0	0
GALU	G1P[c] + UTP[c] -> PPI[c] + UDPG[c]	Pentose and glucuronate interconversions	0	0	0	0	0	0	0	0	0	0	0	0	0	0	0	0
PPK1	ATP[c] <=> ADP[c] + nPOLYP[c]	Phosphate metabolism	0	0	0	0	0	0	0	1	0	0	0	0	0	0	0	0
DPHRAM	DTDP4DH6DMAN[c] + H[c] + NADPH[c] -> DTDPRHAM[c] + NADP[c]	Polyketide sugar unit biosynthesis	0	0	0	0	0	0	0	0	1	0	0	0	0	0	0	0
RMLD	DTDPRHAM[c] + NADP[c] <=> DTDP4DH6DGLC[c] + H[c] + NADPH[c]	Polyketide sugar unit biosynthesis	0	0	0	0	0	0	0	0	1	0	0	0	0	0	0	0
RMLC	DTDP4DH6DGLC[c] -> DTDP4DH6DMAN[c]	Polyketide sugar unit biosynthesis	0	0	0	0	0	0	0	0	1	0	0	0	0	0	0	0
PRPD	2METHYLCITRATE[c] <=> 2METHYLCISACONITATE[c] + H2O[c]	Propanoate metabolism	0	0	0	0	0	0	0	0	0	0	0	0	0	0	0	0
GMK1	DATP[c] + GMP[c] <=> DADP[c] + GDP[c]	Purine metabolism	0	0	0	0	0	0	0	0	0	-1	0	0	0	0	0	0
NDK1	ATP[c] + GDP[c] <=> ADP[c] + GTP[c]	Purine metabolism	0	0	0	0	0	0	0	0	0	0	0	0	0	0	0	0
NDK2	ATP[c] + DADP[c] <=> ADP[c] + DATP[c]	Purine metabolism	0	0	0	0	0	0	0	0	0	-1	0	0	0	0	0	0
GMK2	ATP[c] + GMP[c] <=> ADP[c] + GDP[c]	Purine metabolism	0	0	0	0	0	0	0	0	0	1	0	0	0	0	0	0
NDK3	ATP[c] + UDP[c] <=> ADP[c] + UTP[c]	Pyrimidine metabolism	0	0	0	0	0	0	0	0	0	0	0	0	0	0	0	0
NDK6	ATP[c] + CDP[c] <=> ADP[c] + CTP[c]	Pyrimidine metabolism	0	0	0	0	0	0	0	0	0	0	1	0	0	0	0	0
THYX	DUMP[c] + H[c] + METTHF[c] + NADPH[c] <=> DTMP[c] + NADP[c] + THF[c]	Pyrimidine metabolism	0	0	0	0	0	0	0	0	0	0	0	-1	0	0	0	0
CMK2	ATP[c] + CMP[c] <=> ADP[c] + CDP[c]	Pyrimidine metabolism	0	0	0	0	0	0	0	0	0	0	1	0	0	0	0	0
THYA	DUMP[c] + METTHF[c] <=> DHF[c] + DTMP[c]	Pyrimidine metabolism	0	0	0	0	0	0	0	0	0	0	0	1	0	0	0	0
ATP	ADP[c] + 3 Hr[e] + PI[c] -> ATP[c] + H2O[c] + 3 H[c]	Respiratory chain	0	0	0	0	0	0	0	0	0	0	0	0	0	0	0	0
SDH1	MQ[c] + SUCC[c] -> FUM[c] + MQH2[c]	Respiratory chain	0	0	0	0	0	0	0	0	0	0	0	0	1	0	0	0
FRD	FUM[c] + MQH2[c] -> MQ[c] + SUCC[c]	Respiratory chain	0	0	0	0	0	0	0	0	0	0	0	0	1	0	0	0
NUO	5 H[c] + MQ[c] + NADH[c] -> 4 Hr[e] + MQH2[c] + NAD[c]	Respiratory chain	0	0	0	0	0	0	0	0	0	0	0	0	0	0	0	0
ISPH1	HMB4PP[c] + H[c] + NADH[c] -> H2O[c] + IPP[c] + NAD[c]	Terpenoid backbone biosynthesis	0	0	0	0	0	0	0	0	0	0	0	0	0	1	0	0
ISPH2	DMPP[c] + H2O[c] + NAD[c] <=> HMB4PP[c] + H[c] + NADH[c]	Terpenoid backbone biosynthesis	0	0	0	0	0	0	0	0	0	0	0	0	0	1	0	0
IDI	IPP[c] <=> DMPP[c]	Terpenoid backbone biosynthesis	0	0	0	0	0	0	0	0	0	0	0	0	0	1	0	0
TSUCCB	FUM[e] + SUCC[c] <=> FUM[c] + SUCC[e]	Transport	0	0	0	0	0	0	0	0	0	0	0	0	0	0	0	1
YJCE	H[e] <=> H[c]	Transport	0	0	0	0	0	0	0	0	0	0	0	0	0	0	0	0
TSUCCA	CIT[e] + SUCC[c] <=> CIT[c] + SUCC[e]	Transport	0	0	0	0	0	0	0	0	0	0	0	0	0	0	1	0
DCTA2B	ATP[c] + H2O[c] + SUCC[c] -> ADP[c] + PI[c] + SUCC[e]	Transport	0	0	0	0	0	0	0	0	0	0	0	0	0	0	-1	-1
TCITB	ATP[c] + CIT[c] + H2O[c] -> ADP[c] + CIT[e] + PI[c]	Transport	0	0	0	0	0	0	0	0	0	0	0	0	0	0	1	0
DCTA3B	ATP[c] + FUM[c] + H2O[c] -> ADP[c] + FUM[e] + PI[c]	Transport	0	0	0	0	0	0	0	0	0	0	0	0	0	0	0	1
FRGLC	FRU[c] <=> GLC[c]	Starch and sucrose metabolism	0	0	0	0	0	0	0	0	0	0	0	0	0	0	0	0
AMYL1	UDPG[c] <=> AMYL[c] + UDP[c]	Starch and sucrose metabolism	0	0	0	0	0	0	0	0	0	0	0	0	0	0	0	0
NRDZ1	ADP[c] + RTHIO[c] -> DADP[c] + H2O[c] + OTHIO[c]	Purine metabolism	0	0	0	0	0	0	0	0	0	0	0	0	0	0	0	0
ACKA1	ATP[c] + PROPANOATE[c] -> ADP[c] + PROPIONYLP[c]	Propanoate metabolism	0	0	0	0	0	0	0	0	0	0	0	0	0	0	0	0
FOLB4	DHNP[c] + O2[c] -> DHXP[c] + FOR[c] + GLAL[c]	Folate biosynthesis	0	0	0	0	0	0	0	0	0	0	0	0	0	0	0	0
PTGLCN	LIPID2[c] -> DPP[c] + PEPTIDOGLYCAN[c]	Arabinogalactan peptidoglycan biosynthesis	0	0	0	0	0	0	0	0	0	0	0	0	0	0	0	0
NRDZ2	RTHIO[c] + UDP[c] -> DUDP[c] + H2O[c] + OTHIO[c]	Pyrimidine metabolism	0	0	0	0	0	0	0	0	0	0	0	0	0	0	0	0
CARA	2 ATP[c] + GLN[c] + H2CO3[c] + H2O[c] -> 2 ADP[c] + CAP[c] + GLU[c] + PI[c]	Pyrimidine metabolism	0	0	0	0	0	0	0	0	0	0	0	0	0	0	0	0
FOLC2	ATP[c] + DHPT[c] + GLU[c] -> ADP[c] + DHF[c] + PI[c]	Folate biosynthesis	0	0	0	0	0	0	0	0	0	0	0	0	0	0	0	0
CDD	CYT[c] + H2O[c] <=> NH3[c] + URI[c]	Pyrimidine metabolism	0	0	0	0	0	0	0	0	0	0	0	0	0	0	0	0
ALDC	GA[c] + H2O[c] + NAD[c] -> DGLYCERATE[c] + H[c] + NADH[c]	Glycerolipid metabolism	0	0	0	0	0	0	0	0	0	0	0	0	0	0	0	0
NDK5	ATP[c] + DTDP[c] <=> ADP[c] + DTTP[c]	Pyrimidine metabolism	0	0	0	0	0	0	0	0	0	0	0	0	0	0	0	0
DAG	2 H[c] + 2 NADH[c] + PA[c] + PROPIONYLCOA[c] -> COA[c] + DAG[c] + 2 NAD[c] + PI[c]	Glycerophospholipid metabolism	0	0	0	0	0	0	0	0	0	0	0	0	0	0	0	0
TPA	H2O[c] + PPPI[c] -> PI[c] + PPI[c]	Phosphate metabolism	0	0	0	0	0	0	0	0	0	0	0	0	0	0	0	0
MANB2	MAN1P[c] <=> MAN6P[c]	Fructose and mannose metabolism	0	0	0	0	0	0	0	0	0	0	0	0	0	0	0	0
BGLS	CELB[c] + H2O[c] -> 2 GLC[c]	Starch and sucrose metabolism	0	0	0	0	0	0	0	0	0	0	0	0	0	0	0	0
FDHF	FOR[c] + NAD[c] -> CO2[c] + H[c] + NADH[c]	Folate biosynthesis	0	0	0	0	0	0	0	0	0	0	0	0	0	0	0	0
NADE1	ATP[c] + NAAD[c] + NH3[c] -> AMP[c] + NAD[c] + PPI[c]	Nicotinate and nicotinamide metabolism	0	0	0	0	0	0	0	0	0	0	0	0	0	0	0	0
GUAB2	H2O[c] + IMP[c] + NAD[c] -> H[c] + NADH[c] + XMP[c]	Purine metabolism	0	0	0	0	0	0	0	0	0	0	0	0	0	0	0	0
SUCD	ADP[c] + PI[c] + SUCCOA[c] <=> ATP[c] + COA[c] + SUCC[c]	Citrate cycle (TCA cycle)	0	0	0	0	0	0	0	0	0	0	0	0	0	0	0	0
PYR	LAC[c] + NAD[c] <=> H[c] + NADH[c] + PYR[c]	Pyruvate metabolism	0	0	0	0	0	0	0	0	0	0	0	0	0	0	0	0
ACAL	ACAL[c] + H2O[c] + NAD[c] -> AC[c] + H[c] + NADH[c]	Glycolysis / Gluconeogenesis	0	0	0	0	0	0	0	0	0	0	0	0	0	0	0	0
DDLA	ATP[c] + 2 DALA[c] -> ADP[c] + ALAALA[c] + PI[c]	Alanine, aspartate and glutamate metabolism	0	0	0	0	0	0	0	0	0	0	0	0	0	0	0	0
FABD6	COA[c] + DOCOSANOYLACP[c] <=> ACP[c] + DOCOSANOYLCOA[c]	Lipid metabolism	0	0	0	0	0	0	0	0	0	0	0	0	0	0	0	0
SCO	ACTAC[c] + SUCCOA[c] <=> AACCOA[c] + SUCC[c]	Fatty acid biosynthesis	0	0	0	0	0	0	0	0	0	0	0	0	0	0	0	0
ACTAC1	HMGLUTCOA[c] -> ACCOA[c] + ACTAC[c]	Butanoate metabolism	0	0	0	0	0	0	0	0	0	0	0	0	0	0	0	0
CYSH	PAPS[c] + RTHIO[c] -> ADP[c] + H2SO3[c] + OTHIO[c]	Sulfur metabolism	0	0	0	0	0	0	0	0	0	0	0	0	0	0	0	0
IDSA1	DMPP[c] + IPP[c] -> GPP[c] + PPI[c]	Terpenoid backbone biosynthesis	0	0	0	0	0	0	0	0	0	0	0	0	0	0	0	0
PIME2	AC2PIM4[c] + GDPMAN[c] -> AC2PIM5[c] + GDP[c]	Phosphatidyl inositol mannoside biosynthesis	0	0	0	0	0	0	0	0	0	0	0	0	0	0	0	0
QCRCTA	6 H[c] + 2 MQH2[c] + HEMEFE2[c] + 2 O2[c] -> 3 H2O[c] + 6 Hr[e] + 2 MQ[c] + HEMEFE3[c]	Respiratory chain	0	0	0	0	0	0	0	0	0	0	0	0	0	0	0	0
AMYL2	ADPGLU[c] <=> ADP[c] + AMYL[c]	Starch and sucrose metabolism	0	0	0	0	0	0	0	0	0	0	0	0	0	0	0	0
TRES	MLT[c] <=> TRE[c]	Starch and sucrose metabolism	0	0	0	0	0	0	0	0	0	0	0	0	0	0	0	0
MANA	MAN6P[c] <=> F6P[c]	Starch and sucrose metabolism	0	0	0	0	0	0	0	0	0	0	0	0	0	0	0	0
DFP2	4PPNTO[c] + CTP[c] + CYS[c] -> 4PPNCYS[c] + CMP[c] + PPI[c]	Pantothenate and CoA biosynthesis	0	0	0	0	0	0	0	0	0	0	0	0	0	0	0	0
PYRF	OMP[c] -> CO2[c] + UMP[c]	Pyrimidine metabolism	0	0	0	0	0	0	0	0	0	0	0	0	0	0	0	0

## Sheet: NullSpace_iEK1011_2.0
Abbreviation	Description	Reaction	GPR	Subsystem	Reaction Reference	P1	P2	P3	P4	P5	P6	P7
MYCTR	MYCTR	nadp[c] + 2 msh[c] <=> h[c] + nadph[c] + mssg[c]	(Rv2855)	Redox Metabolism		0	0	-1	0	0	0	0
GSNK	Guanosine kinase	atp[c] + gsn[c] -> h[c] + adp[c] + gmp[c]	0	Nucleotide Salvage Pathway		0	0	0	0	0	0	0
MYCSacp58	MYCSacp58	47 h[c] + 30 nadph[c] + hexc[c] + 16 malACP[c] -> 17 h2o[c] + 30 nadp[c] + 15 ACP[c] + 16 co2[c] + kmeroacidACP[c]	(((Rv2245) and (Rv1483) and (Rv2246)) or ((Rv2245) and (Rv0098) and (Rv2246)))	Mycolic Acid Biosynthesis		0	0	0	0	0	0	0
NADS2	Nicotinate-mononucleotide adenylyltransferase	atp[c] + h2o[c] + gln__L[c] + dnad[c] -> amp[c] + ppi[c] + h[c] + glu__L[c] + nad[c]	(Rv2438c)	Alanine, Aspartate, and Glutamate Metabolism		0	0	0	0	0	0	0
PYRt2	Pyruvate transport in via proton symport	h[e] + pyr[e] <=> h[c] + pyr[c]	(Rv1902c)	Transport		0	0	0	0	0	0	0
NADH10	NADH dehydrogenase (menaquinone-8 & 0 protons)	h[c] + nadh[c] + mqn8[c] -> nad[c] + mql8[c]	((Rv3157) and (Rv3155) and (Rv3153) and (Rv3151) and (Rv3149) and (Rv3147) and (Rv3145) and (Rv0082) and (Rv3146) and (Rv3148) and (Rv3150) and (Rv3152) and (Rv3154) and (Rv3156) and (Rv3158))	Oxidative Phosphorylation		0	0	0	0	0	0	0
ADK1	Adenylate kinase	atp[c] + amp[c] <=> 2 adp[c]	(Rv0733)	Purine and Pyrimidine Biosynthesis	sMtb: Rienksma et al. 2014, BioCyc DB 20.0: Caspi et al. 2016, iOSDD: Vashisht et al. 2014	0	0	0	0	0	-1	0
DHFR_copy1	R_DHFR_copy1	h[c] + nadph[c] + dhf[c] <=> nadp[c] + thf[c]	(Rv2763c)	Folate Metabolism	sMtb: Rienksma et al. 2014, BioCyc DB 20.0: Caspi et al. 2016, iOSDD: Vashisht et al. 2014	0	-1	0	0	0	0	0
GLUDxi	Glutamate dehydrogenase NAD	h2o[c] + glu__L[c] + nad[c] <=> h[c] + akg[c] + nadh[c] + nh4[c]	(Rv2476c)	Alanine, Aspartate, and Glutamate Metabolism	iOSDD: Vashisht et al. 2014	-1	0	0	0	0	0	0
GTHOr	Glutathione oxidoreductase	h[c] + nadph[c] + gthox[c] <=> nadp[c] + 2 gthrd[c]	(Rv2855)	Alanine, Aspartate, and Glutamate Metabolism	sMtb: Rienksma et al. 2014, BioCyc DB 20.0: Caspi et al. 2016, iOSDD: Vashisht et al. 2014	0	0	-1	0	0	0	0
NAt	Sodium transport (uniport)	na1[e] <=> na1[c]	(Rv2287)	Transport	iOSDD: Vashisht et al. 2014	0	0	0	0	-1	0	0
QRr	QRr	h[c] + nadph[c] + q[c] <=> nadp[c] + qh2[c]	(Rv3777)	Oxidative Phosphorylation	iOSDD: Vashisht et al. 2014	0	0	0	-1	0	0	0
VALTA	Valine transaminase	akg[c] + val__L[c] <=> glu__L[c] + 3mob[c]	(Rv2210c)	Valine, Leucine, and Isoleucine Metabolism	sMtb: Rienksma et al. 2014, BioCyc DB 20.0: Caspi et al. 2016, iOSDD: Vashisht et al. 2014	-1	0	0	0	0	0	0
VPAMTr	Valine-pyruvate aminotransferase	ala__L[c] + 3mob[c] <=> pyr[c] + val__L[c]	(Rv3565)	Valine, Leucine, and Isoleucine Metabolism	0	-1	0	0	0	0	0	0
ADK2	Adenylate kinase (Inorganic triphosphate)	amp[c] + pppi[c] <=> ppi[c] + adp[c]	(Rv0733)	Purine and Pyrimidine Biosynthesis	iOSDD: Vashisht et al. 2014	0	0	0	0	0	1	0
ALAD_L	L-alanine dehydrogenase	h2o[c] + nad[c] + ala__L[c] -> h[c] + nadh[c] + pyr[c] + nh4[c]	(Rv2780)	Alanine, Aspartate, and Glutamate Metabolism	sMtb: Rienksma et al. 2014, BioCyc DB 20.0: Caspi et al. 2016, iOSDD: Vashisht et al. 2014	1	0	0	0	0	0	0
DHFR_copy2	R_DHFR_copy2	h[c] + nadph[c] + dhf[c] -> nadp[c] + thf[c]	(Rv2671)	Folate Metabolism	sMtb: Rienksma et al. 2014, BioCyc DB 20.0: Caspi et al. 2016	0	1	0	0	0	0	0
FRD	FRD	fum[c] + fadh2[c] -> succ[c] + fad[c]	(((Rv3316) and (Rv3318) and (Rv3319) and (Rv3317)) or ((Rv1554) and (Rv1552) and (Rv1553) and (Rv1555)))	Citric Acid Cycle	iOSDD: Vashisht et al. 2014	0	0	0	0	0	0	1
Kt1	Potassium transport via uniport (facilitated diffusion)	k[e] -> k[c]	((Rv2691) and (Rv2692))	Transport	BioCyc DB 20.0: Caspi et al. 2016	0	0	0	0	1	0	0
MYCTR2	MYCTR2	2 msh[c] + gthox[c] -> 2 gthrd[c] + mssg[c]	(Rv2855)	Redox Metabolism	iOSDD: Vashisht et al. 2014	0	0	1	0	0	0	0
NADH2r	NADH2r	h[c] + nadh[c] + q[c] <=> nad[c] + qh2[c]	((Rv3157) and (Rv3155) and (Rv3153) and (Rv3151) and (Rv3149) and (Rv3147) and (Rv3145) and (Rv0082) and (Rv3146) and (Rv3148) and (Rv3150) and (Rv3152) and (Rv3154) and (Rv3156) and (Rv3158))	Oxidative Phosphorylation	iOSDD: Vashisht et al. 2014	0	0	0	1	0	0	0
NADTRHD	NAD transhydrogenase	nadph[c] + nad[c] -> nadp[c] + nadh[c]	((Rv2713) or ((Rv0156) and (Rv0155) and (Rv0157)))	Cofactor and Prosthetic Group Biosynthesis	sMtb: Rienksma et al. 2014, BioCyc DB 20.0: Caspi et al. 2016	0	0	0	1	0	0	0
NAKtr	NAKtr	na1[e] + k[c] -> k[e] + na1[c]	(Rv3236c)	Transport	iOSDD: Vashisht et al. 2014	0	0	0	0	1	0	0
PPK2	Polyphosphate kinase	atp[c] + ppi[c] -> adp[c] + pppi[c]	(Rv2984)	Purine and Pyrimidine Biosynthesis	iOSDD: Vashisht et al. 2014	0	0	0	0	0	1	0
SUCD1	Succinate dehydrogenase	succ[c] + fad[c] -> fum[c] + fadh2[c]	(((Rv0248c) and (Rv0247c) and (Rv0249c)) or ((Rv3316) and (Rv3318) and (Rv3319) and (Rv3317)) or ((Rv1554) and (Rv1552) and (Rv1553) and (Rv1555)))	Citric Acid Cycle	iOSDD: Vashisht et al. 2014	0	0	0	0	0	0	1
