# Supplementary material for: A systematic evaluation of Mycobacterium tuberculosis Genome-Scale Metabolic Networks
Source: PLoS Comput Biol. 2020 Jun 15;16(6):e1007533. doi: 10.1371/journal.pcbi.1007533 (PMC7316355; doi:10.1371/journal.pcbi.1007533)
Supplement: S23 Table — (XLSX) [file pcbi.1007533.s028.xlsx]

## Sheet: Description
S23 Table. Gibbs free energy change of Unbounded Reactions of updated Mtb GSMNs.
Subtable	Spreadsheet name	Description
S23A	sMtb2.0	Gibbs free energy change of Unbounded reactions of sMtb2.0 obtained from NExT algorithm
S23B	iEK1011_2.0	Gibbs free energy change of reaction obtained from NExT algorithm

## Sheet: sMtb2.0
ReactionID	Extended rxn	Model irreversible rxn	tDrGo	min DrG	max DrG	New irreversible rxn
GDH	H2O[c]+NAD[c]+GLU[c]=H[c]+NADH[c]+NH3[c]+AKG[c]	1	46.5139	-50.5228	-1.5908e-07	1
ASPB3	GLU[c]+OA[c]=ASP[c]+AKG[c]	1	1.48552	3.18323e-10	3.2378e-10	1
GLT	H[c]+NADPH[c]+GLN[c]+AKG[c]=NADP[c]+(2)GLU[c]	0	-60.0646	-139.128	-18.1714	1
ASPC	ASP[c]+AKG[c]=GLU[c]+OA[c]	1	-1.48552	-3.49246e-10	-3.20142e-10	1
PROC1	H[c]+NADH[c]+P5C[c]=NAD[c]+PRO[c]	0	-1.01702	-51.5398	56.0634	0
PROC2	H[c]+NADPH[c]+P5C[c]=NADP[c]+PRO[c]	0	-1.56905	-58.6495	11.7839	0
GLTA1	H2O[c]+PROPIONYLCOA[c]+OA[c]=COA[c]+2METHYLCITRATE[c]	1	-46.3462	-103.427	-4.00178e-11	1
MDH	NAD[c]+MAL[c]=H[c]+NADH[c]+OA[c]	0	36.9721	-20.1084	60.4401	0
METH	HCYS[c]+MTHF[c]=MET[c]+THF[c]	0	-26.8225	-83.9029	30.2579	0
ACCD21	ATP[c]+PROPIONYLCOA[c]+CO2tot[c]=H2O[c]+ADP[c]+PI[c]+SMMALONYLCOA[c]	1	-188.852	-170.724	-124.34	1
DFRA2	NADP[c]+DHF[c]=H[c]+NADPH[c]+FOL[c]	0	-12.7498	-26.1028	44.3306	0
DRFA	H[c]+NADPH[c]+DHF[c]=NADP[c]+THF[c]	1	-8.18419	-65.2646	-5.81167e-09	1
DFRA4	(2)NADP[c]+THF[c]=(2)H[c]+(2)NADPH[c]+FOL[c]	0	-4.56562	-2.73138	81.055	0
MTHF2	(2)H2O[c]+MTHPTGLU[c]=(2)GLU[c]+MTHF[c]	0	-14.4901	-122.943	-8.78203	1
DFRA3	(2)NAD[c]+THF[c]=(2)H[c]+(2)NADH[c]+FOL[c]	0	-5.66967	-91.2903	66.8357	0
DFRA1	NAD[c]+DHF[c]=H[c]+NADH[c]+FOL[c]	0	-13.3018	-70.3823	37.2209	0
TPIA	DHAP[c]=G3P[c]	0	7.66	-20.8802	36.2002	0
FBA2	FDP[c]=DHAP[c]+G3P[c]	0	41.5009	-26.9956	58.625	0
ACEE	LIPO[c]+PYR[c]+H2O[c]=ADLIPO[c]+CO2tot[c]	1	-35.932	-93.0124	-6.04086e-09	1
ADHA	H[c]+NADH[c]+ACAL[c]=NAD[c]+ETH[c]	0	-29.9662	-80.489	27.1142	0
PCKA	CO2tot[c]+GDP[c]+PEP[c]=GTP[c]+OA[c]+H2O[c]	0	-9.94361	-55.6079	87.0931	0
ENO	2PG[c]=H2O[c]+PEP[c]	0	-1.25411	-29.7943	27.2861	0
DLAT	ADLIPO[c]+COA[c]=ACCOA[c]+DLIPO[c]	0	-10.5163	-67.5968	46.5641	0
PGK	13PDG[c]+ADP[c]=3PG[c]+ATP[c]	0	-8.26225	-44.5885	48.8182	0
PGI	G6P[c]=F6P[c]	0	3.64123	-24.899	32.1814	0
PFKA	ATP[c]+F6P[c]=ADP[c]+FDP[c]	1	-33.2681	-90.3485	-6.33267e-07	1
PYKA	ADP[c]+PEP[c]=ATP[c]+PYR[c]	1	-33.718	-70.0442	-7.97991e-09	1
ADHC1	H[c]+NADPH[c]+ACAL[c]=NADP[c]+ETH[c]	0	-30.5182	-87.5986	-17.1652	1
PPGK1	ATP[c]+GLC[c]=ADP[c]+G6P[c]	1	-18.7876	-75.868	-2.81943e-09	1
GAP	G3P[c]+NAD[c]+PI[c]=13PDG[c]+H[c]+NADH[c]	0	9.65214	-41.7202	77.299	0
GPM2	3PG[c]=2PG[c]	0	5.57154	-22.9687	34.1117	0
LPDC1	DLIPO[c]+NAD[c]=H[c]+LIPO[c]+NADH[c]	0	11.6431	-45.4373	62.1659	0
ACCD23	ADP[c]+PI[c]+SMMALONYLCOA[c]+H2O[c]=ATP[c]+H2O[c]+CO2tot[c]+PROPIONYLCOA[c]	1	18.1279	-46.3847	-1.84695e-07	1
ICL2	METHYLISOCITRATE[c]=SUCC[c]+PYR[c]	1	14.3951	-54.1014	-6.40481e-07	1
ACN3	H2O[c]+2METHYLCISACONITATE[c]=METHYLISOCITRATE[c]	0	-29.1695	-57.7097	-0.629276	1
STHA	NAD[c]+NADPH[c]=NADH[c]+NADP[c]	0	-0.552025	-57.6324	6.24331	0
GALU	UTP[c]+G1P[c]=PPI[c]+UDPG[c]	1	-2.44116	-59.5216	-8.36735e-11	1
DPHRAM	H[c]+NADPH[c]+DTDP4DH6DMAN[c]=NADP[c]+DTDPRHAM[c]	1	43.7274	-13.353	-5.38821e-08	1
RMLD	NADP[c]+DTDPRHAM[c]=H[c]+NADPH[c]+DTDP4DH6DGLC[c]	0	-43.7274	4.29854e-06	13.353	1
RMLC	DTDP4DH6DGLC[c]=DTDP4DH6DMAN[c]	1	0	-13.353	-6.29952e-08	1
PRPD	2METHYLCITRATE[c]=H2O[c]+2METHYLCISACONITATE[c]	0	29.1695	0.629276	57.7097	1
GMK1	DATP[c]+GMP[c]=DADP[c]+GDP[c]	0	-5.20317	-62.2836	51.8773	0
NDK1	ATP[c]+GDP[c]=ADP[c]+GTP[c]	0	-6.59715	-63.6776	29.7291	0
NDK2	DADP[c]+ATP[c]=DATP[c]+ADP[c]	0	4.54747e-13	-57.0804	36.3262	0
GMK2	GMP[c]+ATP[c]=GDP[c]+ADP[c]	0	-5.20317	-62.2836	31.1231	0
NDK3	ATP[c]+UDP[c]=ADP[c]+UTP[c]	0	-6.59715	-63.6776	29.7291	0
NDK6	ATP[c]+CDP[c]=ADP[c]+CTP[c]	0	-6.59715	-63.6776	29.7291	0
THYX	H[c]+NADPH[c]+METTHF[c]+DUMP[c]=DTMP[c]+NADP[c]+THF[c]	0	-74.6706	-160.291	-32.7774	1
CMK2	ATP[c]+CMP[c]=ADP[c]+CDP[c]	0	-5.20317	-62.2836	31.1231	0
THYA	METTHF[c]+DUMP[c]=DTMP[c]+DHF[c]	0	-66.4864	-123.567	-9.40597	1
SDH1	MQ[c]+SUCC[c]=FUM[c]+MQH2[c]	1	23.53	7.34872e-10	7.03949e-10	1
FRD	FUM[c]+MQH2[c]=MQ[c]+SUCC[c]	1	-23.53	-7.45786e-10	-7.00311e-10	1
ISPH1	HMB4PP[c]+H[c]+NADH[c]=H2O[c]+IPP[c]+NAD[c]	1	-94.1621	-144.685	-37.0817	1
ISPH2	H2O[c]+NAD[c]+DMPP[c]=HMB4PP[c]+H[c]+NADH[c]	0	91.3988	34.3184	141.922	1
IDI	IPP[c]=DMPP[c]	0	2.76329	-25.7769	31.3035	0
FRGLC	FRU[c]=GLC[c]	0	-0.39	-28.9302	28.1502	0
NRDZ1	ADP[c]+RTHIO[c]=DADP[c]+H2O[c]+OTHIO[c]	1	-80.2815	-137.362	-23.201	1
ACKA1	ATP[c]+PROPANOATE[c]=ADP[c]+PROPIONYLP[c]	1	20.7542	-36.3262	-1.01872e-06	1
NRDZ2	RTHIO[c]+UDP[c]=DUDP[c]+H2O[c]+OTHIO[c]	1	-61.3393	-118.42	-4.25892	1
CARA	(2)ATP[c]+GLN[c]+CO2tot[c]+H2O[c]=(2)ADP[c]+CAP[c]+GLU[c]+PI[c] + H2O[c]	1	-181.399	-288.848	-120.517	1
FOLC2	ATP[c]+DHPT[c]+GLU[c]=ADP[c]+DHF[c]+PI[c]	1	21.1081	-41.6804	-1.35501e-05	1
CDD	CYT[c]+H2O[c]=NH3[c]+URI[c]	0	-28.9313	-97.4278	-11.8072	1
ALDC	GA[c]+H2O[c]+NAD[c]=DGLYCERATE[c]+H[c]+NADH[c]	1	-30.4036	-87.4841	-6.54836e-11	1
NDK5	ATP[c]+DTDP[c]=ADP[c]+DTTP[c]	0	-6.59715	-63.6776	29.7291	0
MANB2	MAN1P[c]=MAN6P[c]	0	-5.31	-33.8502	23.2302	0
BGLS	CELB[c]+H2O[c]=(2)GLC[c]	1	-8.67	-77.1665	-1.09139e-11	1
FDHF	FOR[c]+NAD[c]+H2O[c]=CO2tot[c]+H[c]+NADH[c]	1	-14.4593	-71.5397	0	1
NADE1	ATP[c]+NAAD[c]+NH3[c]=AMP[c]+NAD[c]+PPI[c]	1	-49.0438	-128.107	-2.42168e-05	1
GUAB2	H2O[c]+IMP[c]+NAD[c]=H[c]+NADH[c]+XMP[c]	1	-6.8139	-63.8943	-2.80852e-09	1
SUCD	ADP[c]+PI[c]+SUCCOA[c]=ATP[c]+COA[c]+SUCC[c]	0	8.97023	-55.5423	71.7587	0
PYR	LAC[c]+NAD[c]=H[c]+NADH[c]+PYR[c]	0	31.7762	-25.3042	82.299	0
ACAL	ACAL[c]+H2O[c]+NAD[c]=AC[c]+H[c]+NADH[c]	1	-39.8789	-96.9593	-3.32597e-07	1
DDLA	ATP[c]+(2)DALA[c]=ADP[c]+ALAALA[c]+PI[c]	1	-29.7838	-92.5723	0	1
SCO	ACTAC[c]+SUCCOA[c]=AACCOA[c]+SUCC[c]	0	0.478457	-56.602	57.5589	0
ACTAC1	HMGLUTCOA[c]=ACCOA[c]+ACTAC[c]	1	0.688988	-67.8075	-1.18234e-10	1
CYSH	PAPS[c]+RTHIO[c]=ADP[c]+H2SO3[c]+OTHIO[c]	1	-50.5206	-147.557	-4.85631	1
IDSA1	DMPP[c]+IPP[c]=GPP[c]+PPI[c]	1	-51.1151	-108.196	-2.00089e-11	1
TRES	MLT[c]=TRE[c]	0	-8.07	-36.6102	20.4702	0
MANA	MAN6P[c]=F6P[c]	0	-0.358833	-28.899	28.1814	0
DFP2	4PPNTO[c]+CTP[c]+CYS[c]=4PPNCYS[c]+CMP[c]+PPI[c]	1	-39.7978	-125.418	-1.26911e-08	1
PYRF	OMP[c]+H2O[c]=CO2tot[c]+UMP[c]	1	-10.5441	-79.0406	-1.03753e-07	1

## Sheet: iEK1011_2.0
ReactionID	Extended rxn	Model irreversible rxn	tDrGo	min DrG	max DrG	New irreversible rxn
MYCTR	nadp[c]+(2)msh[c]=h[c]+nadph[c]+mssg[c]	0	23.8112	-21.8532	114.679	0
GSNK	atp[c]+gsn[c]=h[c]+adp[c]+gmp[c]	1	-22.6498	-79.7302	0	1
NADS2	atp[c]+h2o[c]+gln__L[c]+dnad[c]=amp[c]+ppi[c]+h[c]+glu__L[c]+nad[c]	1	-62.0424	-164.787	-3.00133e-10	1
NADH10	h[c]+nadh[c]+mqn8[c]=nad[c]+mql8[c]	1	-52.9271	-107.421	-8.40373e-10	1
ADK1	atp[c]+amp[c]=(2)adp[c]	0	-2.38121	-59.4616	54.6992	0
DHFR_copy1	h[c]+nadph[c]+dhf[c]=nadp[c]+thf[c]	0	-8.18419	-65.2646	-1.21436e-08	1
GLUDxi	h2o[c]+glu__L[c]+nad[c]=h[c]+akg[c]+nadh[c]+nh4[c]	0	46.5139	-50.5228	61.0515	0
GTHOr	h[c]+nadph[c]+gthox[c]=nadp[c]+(2)gthrd[c]	0	-17.6424	-114.679	21.8532	0
QRr	h[c]+nadph[c]+q[c]=nadp[c]+qh2[c]	0	-77.7982	-134.879	-20.7178	1
VALTA	akg[c]+val__L[c]=glu__L[c]+3mob[c]	0	-9.87439	-66.9548	47.206	0
VPAMTr	ala__L[c]+3mob[c]=pyr[c]+val__L[c]	0	5.90335	-51.1771	60.3972	0
ALAD_L	h2o[c]+nad[c]+ala__L[c]=h[c]+nadh[c]+pyr[c]+nh4[c]	1	42.5429	-54.4938	-1.43903e-06	1
DHFR_copy2	h[c]+nadph[c]+dhf[c]=nadp[c]+thf[c]	1	-8.18419	-65.2646	-9.66611e-09	1
FRD	fum[c]+fadh2[c]=succ[c]+fad[c]	1	-50.251	-1.29148e-10	-7.49424e-10	1
MYCTR2	(2)msh[c]+gthox[c]=(2)gthrd[c]+mssg[c]	1	6.16878	-79.4518	0	1
NADH2r	h[c]+nadh[c]+q[c]=nad[c]+qh2[c]	0	-77.2462	-131.74	-20.1658	1
NADTRHD	nadph[c]+nad[c]=nadp[c]+nadh[c]	1	-0.552025	-57.6324	-5.63887e-11	1
SUCD1	succ[c]+fad[c]=fum[c]+fadh2[c]	1	50.251	1.2551e-09	7.31234e-10	1
