# Supplementary material for: A systematic evaluation of Mycobacterium tuberculosis Genome-Scale Metabolic Networks
Source: PLoS Comput Biol. 2020 Jun 15;16(6):e1007533. doi: 10.1371/journal.pcbi.1007533 (PMC7316355; doi:10.1371/journal.pcbi.1007533)
Supplement: S25 Table — (XLSX) [file pcbi.1007533.s030.xlsx]

## Sheet: Description
S25 Table	Growth Phenotypes of iEK1011_2.0 and sMtb2.0 on unique carbon and nitrogen sources
Subtable	Spreadsheet name	Description
S25A	CS_GPs_iEK1011_2.0	Growth Predictions on Carbon Sources (iEK1011_2.0)
S25B	NS_GPs_iEK1011_2.0	Growth Predictions on Nitrogen Sources (iEK1011_2.0)
S25C	CS_GPs_sMtb2.0	Growth Predictions on Carbon Sources (sMtb2.0)
S25D	NS_GPs_sMtb2.0	Growth Predictions on Nitrogen Sources (sMtb2.0)

## Sheet: CS_GPs_iEK1011_2.0
Substrate	Growth Rate	Experimental Growth	LP Feasibility		Metrics	Metric values
Acetate	0.0121303	1	OPTIMAL		TP	20
Oleate (9-Octadecenoate)	0.21144	1	OPTIMAL		TN	6
Palmitate(hexadecanoate)	0.184331	1	OPTIMAL		FP	3
L-Valine	0.0378414	0	OPTIMAL		FN	1
L-Threonine	0.0245201	0	OPTIMAL		SENSITIVITY	0.952381
L-Serine	0.0182602	1	OPTIMAL		SPECIFICITY	0.666667
L-Proline	0.0456477	1	OPTIMAL		PPV	0.869565
L-Phenylalanine	0	0	INFEASIBLE		NPV	0.857143
L-Ornithine	0.0470207	0	OPTIMAL		FALL_OUT	0.333333
L-Methionine	0	0	INFEASIBLE		FDR	0.130435
L-Lysine	0	0	INFEASIBLE		FNR	0.047619
L-Leucine	0	0	INFEASIBLE		ACCURACY	0.866667
L-Isoleucine	0.0565528	1	OPTIMAL		MCC	0.670721
L-Histidine	0	0	INFEASIBLE		YI	0.619048
L-Glutamate	0.0415892	1	OPTIMAL
Glycine	0	1	OPTIMAL
L-Aspartate	0.022807	1	OPTIMAL
L-Arginine	0.0448053	1	OPTIMAL
L-Asparagine	0.0228245	1	OPTIMAL
L-Alanine	0.0205978	1	OPTIMAL
Cholesterol	0.27039	1	OPTIMAL
Succinate	0.0254901	1	OPTIMAL
Pyruvate	0.018023	1	OPTIMAL
Propanoate	0.0201784	1	OPTIMAL
L-Malate	0.022807	1	OPTIMAL
L-Lactate	0.0205978	1	OPTIMAL
Glycerol	0.0295169	1	OPTIMAL
Glycerol-phosphate	0	0	INFEASIBLE
Glucose	0.0596566	1	OPTIMAL
Citrate	0.038906	1	OPTIMAL

## Sheet: NS_GPs_iEK1011_2.0
Substrate	Growth Rate	Experimental Growth Rate	LP Feasibility		Metrics	Metric values
L-Valine	0.0621681	1	OPTIMAL		TP	11
L-Threonine	0.0512802	0	OPTIMAL		TN	4
L-Serine	0.0417376	1	OPTIMAL		FP	2
L-Proline	0.0698142	1	OPTIMAL		FN	0
L-Phenylalanine	0.020727	0	OPTIMAL		SENSITIVITY	1
L-Ornithine	0.0712028	1	OPTIMAL		SPECIFICITY	0.666667
L-Methionine	0	0	INFEASIBLE		PPV	0.846154
L-Lysine	0	0	INFEASIBLE		NPV	1
L-Leucine	0	0	INFEASIBLE		FALL_OUT	0.333333
L-Isoleucine	0.0807897	1	OPTIMAL		FDR	0.153846
L-Histidine	0	0	INFEASIBLE		FNR	0
L-Glutamate	0.0657377	1	OPTIMAL		ACCURACY	0.882353
Glycine	0.0262598	1	OPTIMAL		MCC	0.751068
L-Aspartate	0.0469555	1	OPTIMAL		YI	0.666667
L-Arginine	0.0692446	1	OPTIMAL
L-Asparagine	0.0469916	1	OPTIMAL
L-Alanine	0.0437703	1	OPTIMAL

## Sheet: CS_GPs_sMtb2.0
Substrate	Growth Rate	Experimental Growth ?	LP Feasibility		Metrics	Metric values
Acetate	0.0376593	1	OPTIMAL		TP	20
Oleate (9-Octadecenoate)	0.338934	1	OPTIMAL		TN	5
Palmitate(hexadecanoate)	0.301275	1	OPTIMAL		FP	4
L-Valine	0.071756	0	OPTIMAL		FN	1
L-Threonine	0.037883	0	OPTIMAL		SENSITIVITY	0.952381
L-Serine	0.070182	1	OPTIMAL		SPECIFICITY	0.555556
L-Proline	0.0702133	1	OPTIMAL		PPV	0.833333
L-Phenylalanine	0	0	INFEASIBLE		NPV	0.833333
L-Ornithine	0.0702133	0	OPTIMAL		FALL_OUT	0.444444
L-Methionine	0	0	INFEASIBLE		FDR	0.166667
L-Lysine	0	0	OPTIMAL		FNR	0.047619
L-Leucine	0	0	INFEASIBLE		ACCURACY	0.833333
L-Isoleucine	0.113252	1	OPTIMAL		MCC	0.581914
L-Histidine	0	0	INFEASIBLE		YI	0.507937
L-Glutamate	0.0702133	1	OPTIMAL
Glycine	0.0351067	1	OPTIMAL
L-Aspartate	0.0702133	1	OPTIMAL
L-Arginine	0	1	OPTIMAL
L-Asparagine	0.0702133	1	OPTIMAL
L-Alanine	0.070182	1	OPTIMAL
Cholesterol	0.294835	1	OPTIMAL
Succinate	0.0702133	1	OPTIMAL
Pyruvate	0.070182	1	OPTIMAL
Propanoate	0.070182	1	OPTIMAL
L-Malate	0.0702133	1	OPTIMAL
L-Lactate	0.070182	1	OPTIMAL
Glycerol	0.070182	1	OPTIMAL
Glycerol-phosphate	0.070182	0	OPTIMAL
Glucose	0.140364	1	OPTIMAL
Citrate	0.112978	1	OPTIMAL

## Sheet: NS_GPs_sMtb2.0
Substrate	Growth Rate	Experimental Growth ?	LP Feasibility		Metrics	Metric values
L-Valine	0.143512	1	OPTIMAL		TP	11
L-Threonine	0.140427	0	OPTIMAL		TN	4
L-Serine	0.140364	1	OPTIMAL		FP	2
L-Proline	0.140427	1	OPTIMAL		FN	0
L-Phenylalanine	0	0	INFEASIBLE		SENSITIVITY	1
L-Ornithine	0.140427	1	OPTIMAL		SPECIFICITY	0.666667
L-Methionine	0	0	INFEASIBLE		PPV	0.846154
L-Lysine	0.0705452	0	OPTIMAL		NPV	1
L-Leucine	0	0	INFEASIBLE		FALL_OUT	0.333333
L-Isoleucine	0.187517	1	OPTIMAL		FDR	0.153846
L-Histidine	0	0	INFEASIBLE		FNR	0
L-Glutamate	0.140427	1	OPTIMAL		ACCURACY	0.882353
Glycine	0.10532	1	OPTIMAL		MCC	0.751068
L-Aspartate	0.140427	1	OPTIMAL		YI	0.666667
L-Arginine	0.0707839	1	OPTIMAL
L-Asparagine	0.140427	1	OPTIMAL
L-Alanine	0.140364	1	OPTIMAL
