# Supplementary material for: A systematic evaluation of Mycobacterium tuberculosis Genome-Scale Metabolic Networks
Source: PLoS Comput Biol. 2020 Jun 15;16(6):e1007533. doi: 10.1371/journal.pcbi.1007533 (PMC7316355; doi:10.1371/journal.pcbi.1007533)
Supplement: S26 Table — (XLSX) [file pcbi.1007533.s031.xlsx]

## Sheet: Description
S26 Table - FVA and FBA fluxes of sMtb2.0 and iEK1011_2.0 growing on Roisin Minimal Medium and biomass objective function constraint.
S26A	FVA and FBA flux values in iEK1011_2.0
S26B	FVA and FBA flux values in sMtb2.0
S26C	Fluxes of Extracellular and Central Carbon Metabolism Reactions in sMtb2.0 and iEK1011_2.0
S26D	Shadow prices of iEK1011_2.0
S26E	Shadow prices of sMtb2.0

## Sheet: S26A
Table S28I	FVA of iEK1011_2.0 using as constraint the default objective function
Reactions	Reaction Names	Equation	Subsystem	minimum Flux	maximum Flux	minNorm
ABTA	4-aminobutyrate transaminase	4abut[c] + akg[c] => glu__L[c] + sucsal[c]	Alanine, Aspartate, and Glutamate Metabolism	0	7.09679e-05	0
AGMT	Agmatinase	h2o[c] + agm[c] => ptrc[c] + urea[c]	Alanine, Aspartate, and Glutamate Metabolism	0	0	0
ALAD_L	L-alanine dehydrogenase	h2o[c] + nad[c] + ala__L[c] => h[c] + nadh[c] + pyr[c] + nh4[c]	Alanine, Aspartate, and Glutamate Metabolism	0	999.968	0
ARGDC	Arginine decarboxylase	h[c] + arg__L[c] => agm[c] + co2[c]	Alanine, Aspartate, and Glutamate Metabolism	0	0	0
ARGSL	Argininosuccinate lyase	argsuc[c] => arg__L[c] + fum[c]	Alanine, Aspartate, and Glutamate Metabolism	0.00100864	0.00105299	0.00100875
ARGSS	Argininosuccinate synthase	atp[c] + asp__L[c] + citr__L[c] => h[c] + argsuc[c] + amp[c] + ppi[c]	Alanine, Aspartate, and Glutamate Metabolism	0.00100864	0.00105299	0.00100875
ASNN	L-asparaginase	h2o[c] + asn__L[c] => nh4[c] + asp__L[c]	Alanine, Aspartate, and Glutamate Metabolism	0	2.957e-05	0
ASNS1	Asparagine synthase (glutamine-hydrolysing)	h2o[c] + atp[c] + asp__L[c] + gln__L[c] => glu__L[c] + h[c] + amp[c] + ppi[c] + asn__L[c]	Alanine, Aspartate, and Glutamate Metabolism	0.000399527	0.000429097	0.000399573
ASP1DC	Aspartate 1-decarboxylase	h[c] + asp__L[c] => co2[c] + ala_B[c]	Alanine, Aspartate, and Glutamate Metabolism	0.00016417	0.0404769	0.000164189
ASPO5	L-aspartate oxidase	fum[c] + asp__L[c] => h[c] + iasp[c] + succ[c]	Alanine, Aspartate, and Glutamate Metabolism	6.38091e-05	0.000241257	0.000241257
ASPTA	Aspartate transaminase	akg[c] + asp__L[c] <=> glu__L[c] + oaa[c]	Alanine, Aspartate, and Glutamate Metabolism	-0.0539633	-0.0136506	-0.0136521
GF6PTA	Glutamine-fructose-6-phosphate transaminase	gln__L[c] + f6p[c] <=> glu__L[c] + gam6p[c]	Alanine, Aspartate, and Glutamate Metabolism	0.00276544	0.00276576	0.00276576
GLNS	Glutamine synthetase	glu__L[c] + nh4[c] + atp[c] => h[c] + gln__L[c] + adp[c] + pi[c]	Alanine, Aspartate, and Glutamate Metabolism	0.0180798	0.0181685	0.0180818
GLUCYS	Gamma-glutamylcysteine synthetase	glu__L[c] + atp[c] + cys__L[c] => h[c] + adp[c] + pi[c] + glucys[c]	Alanine, Aspartate, and Glutamate Metabolism	0	2.95699e-05	0
GLUDC	Glutamate Decarboxylase	glu__L[c] + h[c] => 4abut[c] + co2[c]	Alanine, Aspartate, and Glutamate Metabolism	0	7.09679e-05	0
GLUDxi	Glutamate dehydrogenase NAD	glu__L[c] + h2o[c] + nad[c] <=> akg[c] + h[c] + nadh[c] + nh4[c]	Alanine, Aspartate, and Glutamate Metabolism	-1000	-0.0317024	-0.0397294
GLUR	Glutamate racemase	glu__D[c] <=> glu__L[c]	Alanine, Aspartate, and Glutamate Metabolism	-0.000349144	-0.000349103	-0.000349144
GLUSy	Glutamate synthase (NADPH)	akg[c] + h[c] + gln__L[c] + nadph[c] => 2 glu__L[c] + nadp[c]	Alanine, Aspartate, and Glutamate Metabolism	0	8.87098e-05	0
GTHOr	Glutathione oxidoreductase	h[c] + nadph[c] + gthox[c] <=> nadp[c] + 2 gthrd[c]	Alanine, Aspartate, and Glutamate Metabolism	-1000	0	0
NADS2	Nicotinate-mononucleotide adenylyltransferase	h2o[c] + atp[c] + gln__L[c] + dnad[c] => glu__L[c] + nad[c] + h[c] + amp[c] + ppi[c]	Alanine, Aspartate, and Glutamate Metabolism	0.000241229	0.000241257	0.000241257
OPAH	5-Oxoproline amidohydrolase (ATP-hydrolysing) (ir)	2 h2o[c] + atp[c] + 5oxpro[c] <=> glu__L[c] + h[c] + adp[c] + pi[c]	Alanine, Aspartate, and Glutamate Metabolism	0	2.95699e-05	0
P5CD	1-pyrroline-5-carboxylate dehydrogenase	2 h2o[c] + nad[c] + 1pyr5c[c] => glu__L[c] + h[c] + nadh[c]	Alanine, Aspartate, and Glutamate Metabolism	0	8.87098e-05	0
SSALx	Succinate-semialdehyde dehydrogenase (NAD)	sucsal[c] + h2o[c] + nad[c] => 2 h[c] + nadh[c] + succ[c]	Alanine, Aspartate, and Glutamate Metabolism	0	7.09679e-05	0
SSALy	Succinate-semialdehyde dehydrogenase (NADP)	sucsal[c] + h2o[c] + nadp[c] => 2 h[c] + succ[c] + nadph[c]	Alanine, Aspartate, and Glutamate Metabolism	0	7.09679e-05	0
HOAS	R_HOAS	akg[c] + 3 h[c] + glx[c] => co2[c] + hoa[c]	Alanine, Aspartate, and Glutamate Metabolism	0	0	0
SR1	R_SR1	hoa[c] => co2[c] + hla[c]	Alanine, Aspartate, and Glutamate Metabolism	0	0	0
ASPO6	L-aspartate oxidase	asp__L[c] + o2[c] => h[c] + iasp[c] + h2o2[c]	Alanine, Aspartate, and Glutamate Metabolism	0	0.00017742	0
ACS2	Acetyl-CoA synthase (propionate)	atp[c] + coa[c] + ppa[c] => amp[c] + ppi[c] + ppcoa[c]	Alternate Carbon Metabolism	0	0	0
AGDC	N-acetylglucosamine-6-phosphate deacetylase	h2o[c] + acgam6p[c] => gam6p[c] + ac[c]	Alternate Carbon Metabolism	0	0.00011828	0
DGC3D	DGC3D	nad[c] + 2dglcn[c] => h[c] + nadh[c] + 3ddgc[c]	Alternate Carbon Metabolism	0	0	0
G1PACT	Glucosamine-1-phosphate N-acetyltransferase	accoa[c] + gam1p[c] => h[c] + coa[c] + acgam1p[c]	Alternate Carbon Metabolism	0.00276544	0.00288372	0.00276576
GALKr	Galactokinase	atp[c] + gal[c] <=> h[c] + adp[c] + gal1p[c]	Alternate Carbon Metabolism	0	0	0
GALUi	UTP-glucose-1-phosphate uridylyltransferase (irreversible)	h[c] + utp[c] + g1p[c] => ppi[c] + udpg[c]	Alternate Carbon Metabolism	0.000401395	0.00254885	0.000490161
GLGC	Glucose-1-phosphate adenylyltransferase	h[c] + atp[c] + g1p[c] => ppi[c] + adpglc[c]	Alternate Carbon Metabolism	0	0.00411749	0.00394052
GLYK	Glycerol kinase	atp[c] + glyc[c] => h[c] + adp[c] + glyc3p[c]	Alternate Carbon Metabolism	0.399777	0.399984	0.399895
LACZ	B-galactosidase	h2o[c] + lcts[c] => gal[c] + glc__D[c]	Alternate Carbon Metabolism	0	0	0
MALT	Alpha glucosidase	h2o[c] + malt[c] => 2 glc__D[c]	Alternate Carbon Metabolism	0	8.87098e-05	0
MMSAD1	Methylmalonate semialdehyde dehydrogenase	nad[c] + coa[c] + 2mop[c] => nadh[c] + co2[c] + ppcoa[c]	Alternate Carbon Metabolism	0.0019922	0.00216962	0.00211072
MN6PP	Mannose 6-phosphate phosphatase	h2o[c] + man6p[c] => pi[c] + man[c]	Alternate Carbon Metabolism	0.000796264	0.000796356	0.000796356
MTI	Maltose trehalose isomerase	tre[c] <=> malt[c]	Alternate Carbon Metabolism	0	0.00205875	0
THZPSN	Thiazole phosphate synthesis	atp[c] + cys__L[c] + dxyl5p[c] + tyr__L[c] => h2o[c] + ala__L[c] + h[c] + co2[c] + amp[c] + ppi[c] + 4hba[c] + 4mpetz[c]	Alternate Carbon Metabolism	6.7008e-06	6.70157e-06	6.70157e-06
UAGCVT	UDP-N-acetylglucosamine 1-carboxyvinyltransferase	uacgam[c] + pep[c] => pi[c] + uaccg[c]	Alternate Carbon Metabolism	0.000372497	0.00037254	0.00037254
UAGDP	UDP-N-acetylglucosamine diphosphorylase	h[c] + acgam1p[c] + utp[c] => ppi[c] + uacgam[c]	Alternate Carbon Metabolism	0.000837449	0.000837546	0.000837546
UAPGR	UDP-N-acetylenolpyruvoylglucosamine reductase	h[c] + nadph[c] + uaccg[c] => nadp[c] + uamr[c]	Alternate Carbon Metabolism	0.000372497	0.00037254	0.00037254
XYLK	Xylulokinase	atp[c] + xylu__D[c] => h[c] + adp[c] + xu5p__D[c]	Alternate Carbon Metabolism	0	0	0
TREP	R_TREP	pi[c] + tre[c] => g1p[c] + glc__D[c]	Alternate Carbon Metabolism	0	8.87098e-05	0
HIBD	3 hydroxyisobutyrate dehydrogenase	nad[c] + 3hmp[c] => h[c] + nadh[c] + 2mop[c]	Alternate Carbon Metabolism	0.0019922	0.00216962	0.00211072
MANPGH	2-O-alpha-mannosyl-6-phosphate-D-glycerate hydrolase	h2o[c] + man6pglyc[c] => man6p[c] + glyc__R[c]	Alternate Carbon Metabolism	0	0	0
ACGAMPM	Phosphoacetylglucosamine mutase	acgam6p[c] <=> acgam1p[c]	Arabinogalactan biosynthesis	-0.00011828	0	0
ACGAMT	UDP-N-acetylglucosamine:undecaprenylphosphate N-acetylglucosamine -1-phosphate transferase	uacgam[c] + udcpp[c] => ump[c] + unaga[c]	Arabinogalactan biosynthesis	6.12286e-06	6.12356e-06	6.12356e-06
AFTA	Arabinofuranosyl transferase (M tb)	decda_tb[c] + galfragund[c] => agalfragund[c] + decd_tb[c]	Arabinogalactan biosynthesis	6.12286e-06	6.12356e-06	6.12356e-06
ALAALAr	D-alanine-D-alanine ligase (reversible)	atp[c] + 2 ala__D[c] <=> h[c] + adp[c] + pi[c] + alaala[c]	Arabinogalactan biosynthesis	0.000349103	0.000437813	0.000349144
ALAR	Alanine racemase	ala__L[c] <=> ala__D[c]	Arabinogalactan biosynthesis	0.000698207	0.0410109	0.000698287
DCPDPP	DCPDPP	h2o[c] + decdpr_tb[c] => pi[c] + decdr_tb[c]	Arabinogalactan biosynthesis	0.000434723	0.000434773	0.000434773
DCPE	Decaprenylphosphoryl ribose, arabinofuranose isomerization	decdr_tb[c] <=> decda_tb[c]	Arabinogalactan biosynthesis	0.000434723	0.000434773	0.000434773
DCPT	Phosphoribose transferase (undecaprenyl phosphate)	decd_tb[c] + prpp[c] => ppi[c] + decdpr_tb[c]	Arabinogalactan biosynthesis	0.000434723	0.000434773	0.000434773
G1PTT	Glucose-1-phosphate thymidylyltransferase	h[c] + g1p[c] + dttp[c] => ppi[c] + dtdpglu[c]	Arabinogalactan biosynthesis	6.12286e-06	6.12356e-06	6.12356e-06
GALFT	Galactofuranose transferse (M tb)	h2o[c] + ragund[c] + 30 udpgalfur[c] => 30 h[c] + galfragund[c] + 30 udp[c]	Arabinogalactan biosynthesis	6.12286e-06	6.12356e-06	6.12356e-06
O16RHAT	Rhamnosyltransferase (LPS O16 antigen biosynthesis)	unaga[c] + dtdprmn[c] => h[c] + ragund[c] + dtdp[c]	Arabinogalactan biosynthesis	6.12286e-06	6.12356e-06	6.12356e-06
TDPDRE	DTDP-4-dehydrorhamnose 3,5-epimerase	dtdp4d6dg[c] => dtdp4d6dm[c]	Arabinogalactan biosynthesis	6.12286e-06	6.12356e-06	6.12356e-06
TDPDRR	DTDP-4-dehydrorhamnose reductase	h[c] + nadph[c] + dtdp4d6dm[c] => nadp[c] + dtdprmn[c]	Arabinogalactan biosynthesis	6.12286e-06	6.12356e-06	6.12356e-06
TDPGDH	DTDPglucose 4,6-dehydratase	dtdpglu[c] => h2o[c] + dtdp4d6dg[c]	Arabinogalactan biosynthesis	6.12286e-06	6.12356e-06	6.12356e-06
UDPGALM	UDPgalactopyranose mutase	udpgal[c] => udpgalfur[c]	Arabinogalactan biosynthesis	0.000183686	0.000183707	0.000183707
ALDR	R_ALDR	h[c] + nadph[c] + arab__D[c] => nadp[c] + arabl__D[c]	Arabinogalactan biosynthesis	0	0	0
AL4D	R_AL4D	nad[c] + arabl__D[c] => h[c] + nadh[c] + xylu__D[c]	Arabinogalactan biosynthesis	0	0	0
MANT1	R_MANT1	decdman1p_tb[c] + PIM4[c] => decd_tb[c] + LM[c]	Arabinogalactan biosynthesis	0	0	0
EMB	EMB	70 decda_tb[c] + agalfragund[c] <=> 70 decd_tb[c] + arabinanagalfragund[c]	Arabinogalactan biosynthesis	6.12286e-06	6.12356e-06	6.12356e-06
ARABT	R_ARABT	decda_tb[c] + LM[c] => decd_tb[c] + LAM[c]	Arabinogalactan bioynthesis	0	0	0
ACGK	Acetylglutamate kinase	atp[c] + acglu[c] => adp[c] + acg5p[c]	Arginine and Proline Metabolism	0.00100864	0.00225349	0.00100875
ACOTA	Acetylornithine transaminase	akg[c] + acorn[c] <=> glu__L[c] + acg5sa[c]	Arginine and Proline Metabolism	-0.00225349	-0.00100864	-0.00100875
AGPR	N-acetyl-g-glutamyl-phosphate reductase	pi[c] + nadp[c] + acg5sa[c] <=> h[c] + nadph[c] + acg5p[c]	Arginine and Proline Metabolism	-0.00225349	-0.00100864	-0.00100875
ARGDr	Arginine deiminase	h2o[c] + arg__L[c] => nh4[c] + citr__L[c]	Arginine and Proline Metabolism	0	4.43549e-05	0
AST	Arginine succinyltransferase	arg__L[c] + succoa[c] => h[c] + coa[c] + sucarg[c]	Arginine and Proline Metabolism	0	1.26728e-05	0
G5SADs	L-glutamate 5-semialdehyde dehydratase (spontaneous)	glu5sa[c] => h2o[c] + h[c] + 1pyr5c[c]	Arginine and Proline Metabolism	0.00115614	0.00124485	0.00115627
OCBT	Ornithine carbamoyltransferase	orn[c] + cbp[c] <=> h[c] + citr__L[c] + pi[c]	Arginine and Proline Metabolism	0.00100864	0.00102178	0.00100875
ORNTA	Ornithine transaminase	akg[c] + orn[c] => glu__L[c] + glu5sa[c]	Arginine and Proline Metabolism	0	0.00124485	0
ORNTAC	Ornithine transacetylase	glu__L[c] + acorn[c] <=> acglu[c] + orn[c]	Arginine and Proline Metabolism	0.00100864	0.00225349	0.00100875
P5CR	Pyrroline-5-carboxylate reductase	2 h[c] + nadph[c] + 1pyr5c[c] => nadp[c] + pro__L[c]	Arginine and Proline Metabolism	0	1.70021	0.00115627
P5CRx	Pyrroline-5-carboxylate reductase(nadh)	2 h[c] + nadh[c] + 1pyr5c[c] => nad[c] + pro__L[c]	Arginine and Proline Metabolism	0	1.70021	0
PROD2	Proline dehydrogenase	pro__L[c] + fad[c] => h[c] + 1pyr5c[c] + fadh2[c]	Arginine and Proline Metabolism	0	1.69905	0
SADH	Succinylarginine dihydrolase	2 h2o[c] + 2 h[c] + sucarg[c] => 2 nh4[c] + co2[c] + sucorn[c]	Arginine and Proline Metabolism	0	1.26728e-05	0
SGDS	Succinylglutamate desuccinylase	h2o[c] + sucglu[c] => glu__L[c] + succ[c]	Arginine and Proline Metabolism	0	1.26728e-05	0
SGSAD	Succinylglutamic semialdehyde dehydrogenase	h2o[c] + nad[c] + sucgsa[c] => 2 h[c] + nadh[c] + sucglu[c]	Arginine and Proline Metabolism	0	1.26728e-05	0
SOTA	Succinylornithine transaminase	akg[c] + sucorn[c] => glu__L[c] + sucgsa[c]	Arginine and Proline Metabolism	0	1.26728e-05	0
FAD_14	R_FAD_14	nad[c] + coa[c] + fad[c] + odecoa[c] => nadh[c] + accoa[c] + fadh2[c] + hdcoa[c]	Beta oxidation of unsaturated fatty acids	0.006031	0.00610268	0.00607112
FAD_15	R_FAD_15	nad[c] + coa[c] + fad[c] + hdcoa[c] => nadh[c] + accoa[c] + fadh2[c] + c5tetdcoa[c]	Beta oxidation of unsaturated fatty acids	0.00546048	0.00555188	0.00552026
FAD_16	R_FAD_16	nad[c] + coa[c] + fad[c] + c5tetdcoa[c] => nadh[c] + accoa[c] + fadh2[c] + c3dodcoa[c]	Beta oxidation of unsaturated fatty acids	0.00546048	0.00555188	0.00552026
FAD_17	R_FAD_17	h2o[c] + c3dodcoa[c] => h[c] + t2dodcoa[c]	Beta oxidation of unsaturated fatty acids	0.00546048	0.00555188	0.00552026
FAD_18	R_FAD_18	3 h2o[c] + t2dodcoa[c] => d2hdodcoa[c]	Beta oxidation of unsaturated fatty acids	0.00546048	0.00555188	0.00552026
FAD_19	R_FAD_19	nad[c] + d2hdodcoa[c] => nadh[c] + dodcoa[c]	Beta oxidation of unsaturated fatty acids	0.00546048	0.00555188	0.00552026
COCO2	MNXR26399	h2o[c] + co[c] + 2 fdxox[c] <=> 2 h[c] + co2[c] + 2 fdxrd[c]	Carbon metabolism	-0.120938	0	0
ACONT	Aconitate hydratase	cit[c] <=> icit[c]	Citric Acid Cycle	0.260511	0.308838	0.26628
AKGDb	Oxoglutarate dehydrogenase (dihydrolipoamide S-succinyltransferase)	coa[c] + sdhlam[c] => succoa[c] + dhlam[c]	Citric Acid Cycle	0	0.000354839	0
CITL	Citrate lyase	cit[c] => oaa[c] + ac[c]	Citric Acid Cycle	0	0.00011828	0
CS	Citrate synthase	h2o[c] + oaa[c] + accoa[c] => h[c] + coa[c] + cit[c]	Citric Acid Cycle	0.260511	0.308838	0.26628
FRD	FRD	fum[c] + fadh2[c] => succ[c] + fad[c]	Citric Acid Cycle	0.0300027	1000	0.0302428
FRD2	Fumarate reductase	fum[c] + mql8[c] => succ[c] + mqn8[c]	Citric Acid Cycle	0	999.742	0
FRD3	Fumarate reductase	fum[c] + 2dmmql8[c] => succ[c] + 2dmmq8[c]	Citric Acid Cycle	0	1.69907	0
FUM	Fumarase	h2o[c] + fum[c] <=> mal__L[c]	Citric Acid Cycle	0.233831	0.310936	0.23412
GCCc	Glycine-cleavage complex	nad[c] + dhlpro[c] => h[c] + nadh[c] + lpro[c]	Citric Acid Cycle	0	0.0095858	0
ICDHyr	Isocitrate dehydrogenase (NADP)	nadp[c] + icit[c] => akg[c] + co2[c] + nadph[c]	Citric Acid Cycle	0.255222	0.300904	0.26628
MDH	Malate dehydrogenase	nad[c] + mal__L[c] <=> h[c] + nadh[c] + oaa[c]	Citric Acid Cycle	-0.0716758	0.310936	0.23412
OXGDC	2 oxoglutarate decarboxylase	akg[c] + h[c] => sucsal[c] + co2[c]	Citric Acid Cycle	0	7.09679e-05	0
PC	Pyruvate carboxylase	pyr[c] + atp[c] + hco3[c] => h[c] + oaa[c] + adp[c] + pi[c]	Citric Acid Cycle	0	8.87098e-05	0
PDHcr	Pyruvate dehydrogenase (dihydrolipoamide dehydrogenase) reversible	nad[c] + dhlam[c] => h[c] + nadh[c] + lpam[c]	Citric Acid Cycle	0.00211048	0.00246531	0.00211072
PEPCK_re	Phosphoenolpyruvate carboxykinase (GTP)	oaa[c] + gtp[c] <=> co2[c] + pep[c] + gdp[c]	Citric Acid Cycle	-0.35383	-0.0114635	-0.0458117
SUCD1	Succinate dehydrogenase	succ[c] + fad[c] => fum[c] + fadh2[c]	Citric Acid Cycle	0	999.97	0
SUCOAS	Succinyl-CoA synthetase (ADP-forming)	atp[c] + succ[c] + coa[c] <=> adp[c] + pi[c] + succoa[c]	Citric Acid Cycle	-0.296207	-0.250031	-0.261325
KGD2	MNXR84838	h[c] + co2[c] + succoa[c] + 2 fdxrd[c] <=> akg[c] + coa[c] + 2 fdxox[c]	Citric Acid Cycle	-0.296883	-0.250964	-0.262258
AKGDa	Oxoglutarate dehydrogenase (lipoamide)	akg[c] + h[c] + lpam[c] <=> co2[c] + sdhlam[c]	Citric Acid Cycle	0	0.000354839	0
AKGDH	2-Oxogluterate dehydrogenase	akg[c] + nad[c] + coa[c] => nadh[c] + co2[c] + succoa[c]	Citric Acid Cycle	0	0.000354839	0
MHUD1	Heme Degredation MhuD	h2o[c] + o2[c] + pheme[c] => fe2[c] + mycobilin[c]	Cofactor	0	0	0
ACBIPGT	Adenosyl cobinamide phosphate guanyltransferase	h[c] + gtp[c] + adocbip[c] => ppi[c] + agdpcbi[c]	Cofactor and Prosthetic Group Biosynthesis	0	0	0
ADCPS1	Adenosylcobinamide-phosphate synthase	atp[c] + adcobhex[c] + appl[c] => h[c] + adp[c] + pi[c] + adocbi[c]	Cofactor and Prosthetic Group Biosynthesis	0	0	0
ADCPS2	Adenosylcobinamide-phosphate synthase	atp[c] + adcobhex[c] + applp[c] => h[c] + adp[c] + pi[c] + adocbip[c]	Cofactor and Prosthetic Group Biosynthesis	0	0	0
ADCYRS	Adenosylcobyric acid synthase (glutamine-hydrolysing)	4 h2o[c] + 4 atp[c] + 4 gln__L[c] + adcobdam[c] => 4 glu__L[c] + 4 h[c] + 4 adp[c] + 4 pi[c] + adcobhex[c]	Cofactor and Prosthetic Group Biosynthesis	0	0	0
ADOCBIK	Adenosyl cobinamide kinase	atp[c] + adocbi[c] => h[c] + adp[c] + adocbip[c]	Cofactor and Prosthetic Group Biosynthesis	0	0	0
ADOCBLS	Adenosylcobalamin 5-phosphate synthase	agdpcbi[c] + rdmbzi[c] => h[c] + adocbl[c] + gmp[c]	Cofactor and Prosthetic Group Biosynthesis	0	0	0
AHMMPS	4 amino 5 hydroxymethyl 2 methylpyrimidine synthetase	2 h[c] + air[c] => pi[c] + 4ahmmp[c] + gcald[c]	Cofactor and Prosthetic Group Biosynthesis	6.7008e-06	6.70157e-06	6.70157e-06
AMAOTr	Adenosylmethionine-8-amino-7-oxononanoate transaminase	amet[c] + 8aonn[c] <=> amob[c] + dann[c]	Cofactor and Prosthetic Group Biosynthesis	0	0	0
AMMQT8	S-adenosylmethione:2-demthylmenaquinone methyltransferase (menaquinone 8)	h[c] + 2dmmq8[c] + amet[c] => mql8[c] + ahcys[c]	Cofactor and Prosthetic Group Biosynthesis	0	9.88482e-05	9.88482e-05
AOXSr	8-amino-7-oxononanoate synthase	ala__L[c] + h[c] + pmcoa[c] <=> co2[c] + coa[c] + 8aonn[c]	Cofactor and Prosthetic Group Biosynthesis	0	0	0
BACCL	Biotin acetyl CoA carboxylase ligase	h[c] + atp[c] + btn[c] => ppi[c] + btamp[c]	Cofactor and Prosthetic Group Biosynthesis	0	0	0
BTS2	Biotin synthase (ala-L producing)	cys__L[c] + dtbt[c] <=> ala__L[c] + 2 h[c] + btn[c]	Cofactor and Prosthetic Group Biosynthesis	-3.8851e-06	0	0
BTS3r	Biotin synthase	dtbt[c] + 2 s[c] <=> btn[c] + h2s[c]	Cofactor and Prosthetic Group Biosynthesis	-3.8851e-06	0	0
CBIAT	Cobinamide adenyltransferase	h[c] + atp[c] + cbi[c] <=> adocbi[c] + pppi[c]	Cofactor and Prosthetic Group Biosynthesis	0	0	0
CBLAT	Cob(I)alamin adenosyltransferase	h[c] + atp[c] + cbl1[c] <=> adocbl[c] + pppi[c]	Cofactor and Prosthetic Group Biosynthesis	0	0	0
COCHL	Cobaltochelatase	h2o[c] + atp[c] + cobalt2[c] + hgbam[c] => 2 h[c] + adp[c] + pi[c] + co2dam[c]	Cofactor and Prosthetic Group Biosynthesis	0	0	0
CPC6R	Precorrin-6A reductase	h[c] + nadph[c] + copre6[c] => nadp[c] + codhpre6[c]	Cofactor and Prosthetic Group Biosynthesis	0	0	0
CPPPGO	Coproporphyrinogen oxidase (O2 required)	2 h[c] + o2[c] + cpppg3[c] => 2 h2o[c] + 2 co2[c] + pppg9[c]	Cofactor and Prosthetic Group Biosynthesis	1.34016e-05	1.34031e-05	1.34031e-05
CYRDAAT	Cob(I)yrinic acid a,c-diamide adenosyltransferase	h[c] + atp[c] + co1dam[c] => adcobdam[c] + pppi[c]	Cofactor and Prosthetic Group Biosynthesis	0	0	0
CYRDAR2	Cob(II)yrinic acid a,c-diamide reductase (fmn-dependent)	2 co2dam[c] + fmnh2[c] => 2 h[c] + 2 co1dam[c] + fmn[c]	Cofactor and Prosthetic Group Biosynthesis	0	0	0
DB4PS	3,4-Dihydroxy-2-butanone-4-phosphate synthase	ru5p__D[c] => h[c] + for[c] + db4p[c]	Cofactor and Prosthetic Group Biosynthesis	0.000587995	0.000588063	0.000588063
DBTS	Dethiobiotin synthase	co2[c] + atp[c] + dann[c] <=> 3 h[c] + adp[c] + pi[c] + dtbt[c]	Cofactor and Prosthetic Group Biosynthesis	0	0	0
DHNAOT	1,4-dihydroxy-2-naphthoate octaprenyltransferase	dhna[c] + octdp[c] => h[c] + co2[c] + ppi[c] + 2dmmq8[c]	Cofactor and Prosthetic Group Biosynthesis	9.88368e-05	9.88482e-05	9.88482e-05
DMATT	Dimethylallyltranstransferase	ipdp[c] + dmpp[c] => ppi[c] + grdp[c]	Cofactor and Prosthetic Group Biosynthesis	0.000398781	0.000404	0.000398827
DMPPS	1-hydroxy-2-methyl-2-(E)-butenyl 4-diphosphate reductase (dmpp)	h[c] + nadh[c] + h2mb4p[c] => h2o[c] + nad[c] + dmpp[c]	Cofactor and Prosthetic Group Biosynthesis	0	0.00400374	0.000398827
FCLT	Ferrochelatase	fe2[c] + ppp9[c] => 2 h[c] + pheme[c]	Cofactor and Prosthetic Group Biosynthesis	0	1.34031e-05	1.34031e-05
FCLT2	FCLT2	ppp9[c] + fmcbtt[c] => 2 h[c] + pheme[c] + mcbtt[c]	Cofactor and Prosthetic Group Biosynthesis	0	1.34031e-05	0
FOMETRi	Aminomethyltransferase	h[c] + 5fthf[c] <=> h2o[c] + methf[c]	Cofactor and Prosthetic Group Biosynthesis	-8.87098e-05	0	0
FTHFCL	5 formethyltetrahydrofolate cyclo ligase	atp[c] + 5fthf[c] => adp[c] + pi[c] + methf[c]	Cofactor and Prosthetic Group Biosynthesis	0	8.87098e-05	0
G1SAT	Glutamate-1-semialdehyde aminotransferase	glu1sa[c] => 5aop[c]	Cofactor and Prosthetic Group Biosynthesis	0.000160819	0.000160838	0.000160838
GTPCII2	GTP cyclohydrolase II (25drapp)	3 h2o[c] + gtp[c] => 2 h[c] + ppi[c] + for[c] + 25drapp[c]	Cofactor and Prosthetic Group Biosynthesis	0	0.000294031	0.000294031
HMBS	Hydroxymethylbilane synthase	h2o[c] + 4 ppbng[c] => 4 nh4[c] + hmbil[c]	Cofactor and Prosthetic Group Biosynthesis	2.01024e-05	2.01047e-05	2.01047e-05
HMPK1	Hydroxymethylpyrimidine kinase (ATP)	atp[c] + 4ahmmp[c] => h[c] + adp[c] + 4ampm[c]	Cofactor and Prosthetic Group Biosynthesis	0	3.62707e-05	0
HMPK2	Hydroxymethylpyrimidine kinase (CTP)	4ahmmp[c] + ctp[c] => h[c] + 4ampm[c] + cdp[c]	Cofactor and Prosthetic Group Biosynthesis	0	3.62707e-05	0
HMPK3	Hydroxymethylpyrimidine kinase (UTP)	utp[c] + 4ahmmp[c] => h[c] + udp[c] + 4ampm[c]	Cofactor and Prosthetic Group Biosynthesis	0	3.62707e-05	0
HMPK4	Hydroxymethylpyrimidine kinase (GTP)	gtp[c] + 4ahmmp[c] => h[c] + gdp[c] + 4ampm[c]	Cofactor and Prosthetic Group Biosynthesis	0	3.62707e-05	6.70157e-06
MPML	Mg-protoporphyrin IX magnesium-lyase	h2o[c] + atp[c] + ppp9[c] + mg2[c] <=> 3 h[c] + adp[c] + pi[c] + mppp9[c]	Cofactor and Prosthetic Group Biosynthesis	0	0	0
NADTRHD	NAD transhydrogenase	nad[c] + nadph[c] => nadh[c] + nadp[c]	Cofactor and Prosthetic Group Biosynthesis	0	1000	0.694054
NO3R1	Nitrate reductase (Ubiquinol-8)	2 h[c] + q8h2[c] + no3[c] => h2o[c] + 2 h[e] + q8[c] + no2[c]	Cofactor and Prosthetic Group Biosynthesis	0	0	0
NO3R2	Nitrate reductase (Menaquinol-8)	2 h[c] + mql8[c] + no3[c] => h2o[c] + mqn8[c] + 2 h[e] + no2[c]	Cofactor and Prosthetic Group Biosynthesis	0	0	0
NPHS	Naphthoate synthase	sbzcoa[c] => coa[c] + dhna[c]	Cofactor and Prosthetic Group Biosynthesis	9.88368e-05	9.88482e-05	9.88482e-05
NTRIRx	Nitrite reductase (NADH)	4 h[c] + 3 nadh[c] + no2[c] => h2o[c] + 3 nad[c] + nh4oh[c]	Cofactor and Prosthetic Group Biosynthesis	0	5.91399e-05	0
PC11M	Precorrin-4 C11-methyltransferase	amet[c] + pre4[c] => h[c] + ahcys[c] + pre5[c]	Cofactor and Prosthetic Group Biosynthesis	0	0	0
PC17M	Precorrin-3B C17-methyltransferase	amet[c] + pre3b[c] => 3 h[c] + ahcys[c] + pre4[c]	Cofactor and Prosthetic Group Biosynthesis	0	0	0
PC20M	Precorrin-2 C20-methyltransferase	amet[c] + dscl[c] => h[c] + ahcys[c] + pre3a[c]	Cofactor and Prosthetic Group Biosynthesis	0	0	0
PC6AR	Precorrin-6A reductase	h[c] + nadph[c] + pre6a[c] => nadp[c] + pre6b[c]	Cofactor and Prosthetic Group Biosynthesis	0	0	0
PC6YM	Precorrin-6Y C5,15-methyltransferase (decarboxylating)	2 amet[c] + pre6b[c] => 2 h[c] + co2[c] + 2 ahcys[c] + pre8[c]	Cofactor and Prosthetic Group Biosynthesis	0	0	0
PC8XM	Precorrin-8X methylmutase	h[c] + pre8[c] => hgbyr[c]	Cofactor and Prosthetic Group Biosynthesis	0	0	0
PMDPHT	Pyrimidine phosphatase	h2o[c] + 5aprbu[c] => pi[c] + 4r5au[c]	Cofactor and Prosthetic Group Biosynthesis	0.000293998	0.000294031	0.000294031
PNCDC	PNCDC	h[c] + ptcys[c] => co2[c] + ptth[c]	Cofactor and Prosthetic Group Biosynthesis	0	0	0
PPBNGS	Porphobilinogen synthase	2 5aop[c] => 2 h2o[c] + h[c] + ppbng[c]	Cofactor and Prosthetic Group Biosynthesis	8.04096e-05	8.04189e-05	8.04189e-05
PPNCL3	4-Phosphopantothenate:L-cysteine ligase	atp[c] + cys__L[c] + 4ppan[c] => h[c] + amp[c] + ppi[c] + 4ppcys[c]	Cofactor and Prosthetic Group Biosynthesis	0.00016417	0.000167024	0.000164189
PPPGO	Protoporphyrinogen oxidase (aerobic)	1.5 o2[c] + pppg9[c] => 3 h2o[c] + ppp9[c]	Cofactor and Prosthetic Group Biosynthesis	1.34016e-05	1.34031e-05	1.34031e-05
PYDXNO	Pyridoxine oxidase	o2[c] + pydxn[c] <=> h2o2[c] + pydx[c]	Cofactor and Prosthetic Group Biosynthesis	0	0	0
PYDXO	Pyridoxal oxidase	2 h2o[c] + nh4[c] + 0.5 o2[c] + pydx[c] <=> 2 h2o2[c] + pydam[c]	Cofactor and Prosthetic Group Biosynthesis	0	0	0
R05217	Precorrin 3A + Oxygen <=> Precorrin 3B	h[c] + 0.5 o2[c] + pre3a[c] => pre3b[c]	Cofactor and Prosthetic Group Biosynthesis	0	0	0
R05219	Precorrin 5 <=> Precorrin 6X	h2o[c] + amet[c] + pre5[c] => h[c] + ac[c] + ahcys[c] + pre6a[c]	Cofactor and Prosthetic Group Biosynthesis	0	0	0
R05224_2	Hydrogenobyrinate <=> Hydrogenobyrinate a,c diamide	h2o[c] + 2 atp[c] + 2 gln__L[c] + hgbyr[c] => 2 glu__L[c] + 2 h[c] + ppi[c] + 2 adp[c] + hgbam[c]	Cofactor and Prosthetic Group Biosynthesis	0	0	0
RZ5PP	Alpha-ribazole 5-phosphate phosphatase	h2o[c] + 5prdmbz[c] => pi[c] + rdmbzi[c]	Cofactor and Prosthetic Group Biosynthesis	0	0	0
SHCHD2	Sirohydrochlorin dehydrogenase (NAD)	nad[c] + dscl[c] => h[c] + nadh[c] + scl[c]	Cofactor and Prosthetic Group Biosynthesis	6.7008e-06	6.70157e-06	6.70157e-06
SHCHD3	SHCHD3	nad[c] + dscl[c] => h[c] + nadh[c] + scl2[c]	Cofactor and Prosthetic Group Biosynthesis	0	0	0
SHCHF	Sirohydrochlorin ferrochelatase	fe2[c] + scl[c] => 3 h[c] + sheme[c]	Cofactor and Prosthetic Group Biosynthesis	6.7008e-06	6.70157e-06	6.70157e-06
SPODM	Superoxide dismutase	2 h[c] + 2 o2s[c] => o2[c] + h2o2[c]	Cofactor and Prosthetic Group Biosynthesis	0	0	0
SUCBZL	O-succinylbenzoate-CoA ligase	atp[c] + coa[c] + sucbz[c] => amp[c] + ppi[c] + sbzcoa[c]	Cofactor and Prosthetic Group Biosynthesis	9.88368e-05	9.88482e-05	9.88482e-05
SUCBZS	O-succinylbenzoate-CoA synthase	2shchc[c] => h2o[c] + sucbz[c]	Cofactor and Prosthetic Group Biosynthesis	9.88368e-05	9.88482e-05	9.88482e-05
THMDP	THMDP	2 h2o[c] + thmpp[c] => h[c] + 2 pi[c] + thm[c]	Cofactor and Prosthetic Group Biosynthesis	0	2.21775e-05	0
TMN	Thiaminase	h2o[c] + thm[c] => h[c] + 4ahmmp[c] + 4mhetz[c]	Cofactor and Prosthetic Group Biosynthesis	0	2.95699e-05	0
UDCPDP	Undecaprenyl-diphosphatase	h2o[c] + udcpdp[c] => h[c] + pi[c] + udcpp[c]	Cofactor and Prosthetic Group Biosynthesis	0.000602318	0.000602388	0.000602388
UDCPDPS	Undecaprenyl diphosphate synthase	8 ipdp[c] + frdp[c] => 8 ppi[c] + udcpdp[c]	Cofactor and Prosthetic Group Biosynthesis	0	0.000286576	0.000286576
UPP3MT	Uroporphyrinogen methyltransferase	2 amet[c] + uppg3[c] => h[c] + 2 ahcys[c] + dscl[c]	Cofactor and Prosthetic Group Biosynthesis	6.7008e-06	6.70157e-06	6.70157e-06
UPP3S	Uroporphyrinogen-III synthase	hmbil[c] => h2o[c] + uppg3[c]	Cofactor and Prosthetic Group Biosynthesis	2.01024e-05	2.01047e-05	2.01047e-05
UPPDC1	Uroporphyrinogen decarboxylase (uroporphyrinogen III)	4 h[c] + uppg3[c] => 4 co2[c] + cpppg3[c]	Cofactor and Prosthetic Group Biosynthesis	1.34016e-05	1.34031e-05	1.34031e-05
UPPDC2	Uroporphyrinogen decarboxylase (uroporphyrinogen I)	4 h[c] + uppg1[c] => 4 co2[c] + cpppg1[c]	Cofactor and Prosthetic Group Biosynthesis	0	0	0
DTBTST	R_DTBTST	2 amet[c] + dtbt[c] + s[c] => btn[c] + 2 met__L[c] + 2 dad_5[c]	Cofactor and Prosthetic Group Biosynthesis	0	7.77021e-06	0
PYDXS	Pyridoxal 5-phosphate synthase	gln__L[c] + ru5p__D[c] + g3p[c] => glu__L[c] + 3 h2o[c] + h[c] + pi[c] + pydx5p[c]	Cofactor and Prosthetic Group Biosynthesis	0	0	0
PLPS	Pyridoxal-5-phosphate synthase	gln__L[c] + g3p[c] + r5p[c] => glu__L[c] + 3 h2o[c] + h[c] + pi[c] + pydx5p[c]	Cofactor and Prosthetic Group Biosynthesis	0	0	0
PDBL_3	R_PDBL_3	gln__L[c] + ru5p__D[c] + dhap[c] => glu__L[c] + 3 h2o[c] + h[c] + pi[c] + pydx5p[c]	Cofactor and Prosthetic Group Biosynthesis	0	0	0
PDBL_4	R_PDBL_4	gln__L[c] + r5p[c] + dhap[c] => glu__L[c] + 3 h2o[c] + h[c] + pi[c] + pydx5p[c]	Cofactor and Prosthetic Group Biosynthesis	0	0	0
2PLS	2-phospho-L-lactate synthase	gtp[c] + lac__L[c] => h[c] + gdp[c] + 2plac__L[c]	Cofactor and Prosthetic Group Biosynthesis	0	0	0
LPPGS	LPPG synthetase	h[c] + gtp[c] + 2plac__L[c] => ppi[c] + lppg[c]	Cofactor and Prosthetic Group Biosynthesis	0	0	0
DMHDRFS_1	DMHDRFS	h2o[c] + 2 amet[c] + 4r5au[c] + 34hpp[c] => nh4[c] + 2 met__L[c] + 2 dad_5[c] + oxa[c] + ddhrb[c]	Cofactor and Prosthetic Group Biosynthesis	0	0	0
LPFPLT	LPPG:Fo 2-phospho-L-lactate transferase	lppg[c] + ddhrb[c] => h[c] + gmp[c] + f420_0[c]	Cofactor and Prosthetic Group Biosynthesis	0	0	0
GF4GL_7	GF4GL 0	glu__L[c] + gtp[c] + f420_0[c] => pi[c] + gdp[c] + f420_1[c]	Cofactor and Prosthetic Group Biosynthesis	0	0	0
GF4GL_1	GF4GL 1	glu__L[c] + gtp[c] + f420_1[c] => h[c] + pi[c] + gdp[c] + f420_2[c]	Cofactor and Prosthetic Group Biosynthesis	0	0	0
CPMPS	Cyclic pyranopterin monophosphate synthase	h2o[c] + gtp[c] => ppi[c] + cpmp[c]	Cofactor and Prosthetic Group Biosynthesis	0	0	0
ISCS	ISCS	cys__L[c] + fe2[c] <=> ala__L[c] + fdxox[c]	Cofactor and Prosthetic Group Biosynthesis	1.34016e-05	1.34031e-05	1.34031e-05
MOEA1	MNXR79418	mptamp[c] + mobd[c] => h2o[c] + amp[c] + moco[c]	Cofactor and Prosthetic Group Biosynthesis	0	0	0
MPTAT	Molybdopterin adenylyltransferase	h[c] + atp[c] + mpt[c] => ppi[c] + mptamp[c]	Cofactor and Prosthetic Group Biosynthesis	0	0	0
MOBA	MNXR63860	nad[c] + h[c] + gmp[c] + mpt[c] => h2o[c] + nadh[c] + mocogdp[c]	Cofactor and Prosthetic Group Biosynthesis	0	0	0
MOAE1	MNXR85919	h[c] + cpmp[c] + 2 moadcosh[c] => mpt[c] + 2 moadcoo[c]	Cofactor and Prosthetic Group Biosynthesis	0	0	0
MOEB1	MNXR88174	atp[c] + h2s[c] + moadcoo[c] => h[c] + amp[c] + ppi[c] + moadcosh[c]	Cofactor and Prosthetic Group Biosynthesis	0	0	0
ADOCBIAH	MNXR85327	h2o[c] + adocbi[c] <=> adcobhex[c] + appl[c]	Cofactor and Prosthetic Group Biosynthesis	0	0	0
COB2	MNXR84736	nadh[c] + 2 cbl2[c] <=> nad[c] + h[c] + 2 cbl1[c]	Cofactor and Prosthetic Group Biosynthesis	0	0	0
CBL2OR_1	NADH:cob(III)alamine oxidoreductase	nadh[c] + 2 aqcobal[c] <=> 2 h2o[c] + nad[c] + h[c] + 2 cbl2[c]	Cofactor and Prosthetic Group Biosynthesis	0	0	0
PHEMEt	Heme transport	pheme[e] => pheme[c]	Cofactor and Prosthetic Group Biosynthesis	0	0	0
HEMEOS	Heme O synthase	h2o[c] + pheme[c] + frdp[c] => ppi[c] + hemeO[c]	Cofactor and Prosthetic Group Biosynthesis	1.34016e-05	1.34031e-05	1.34031e-05
HEMEAS	Heme A synthase	h2o[c] + hemeO[c] => 4 h[c] + hemeA[c]	Cofactor and Prosthetic Group Biosynthesis	6.7008e-06	6.70157e-06	6.70157e-06
GSEALD	GSEALD	glu__L[c] + 2 h[c] + nadph[c] => h2o[c] + nadp[c] + glu1sa[c]	Cofactor and Prosthetic Group Biosynthesis	0.000160819	0.000160838	0.000160838
CPPPGO2_1	Oxygen Independent coproporphyrinogen-III oxidase	2 amet[c] + cpppg3[c] => 2 co2[c] + pppg9[c] + 2 met__L[c] + 2 dad_2[c]	Cofactor and Prosthetic Group Biosynthesis	0	0	0
FPRA	R01195	h[c] + nadp[c] + fdxrd[c] => nadph[c] + fdxox[c]	Cofactor and Prosthetic Group Biosynthesis	0.345388	0.51835	0.518143
THMP	Thiamin phosphatase	h2o[c] + thmmp[c] => pi[c] + thm[c]	Cofactor and Prosthetic Group Biosynthesis	0	2.95699e-05	0
SHCHCS3	2-succinyl-6-hydroxy-2,4-cyclohexadiene 1-carboxylate synthase	2sephchc[c] <=> pyr[c] + 2shchc[c]	Cofactor and Prosthetic Group Biosynthesis	9.88368e-05	9.88482e-05	9.88482e-05
SEPHCHCS	2-succinyl-5-enolpyruvyl-6-hydroxy-3-cyclohexene-1-carboxylate synthase	akg[c] + h[c] + ichor[c] <=> co2[c] + 2sephchc[c]	Cofactor and Prosthetic Group Biosynthesis	9.88368e-05	9.88482e-05	9.88482e-05
APPLDHr	Aminopropanol dehydrogenase reversible	h[c] + nadh[c] + aact[c] => nad[c] + appl[c]	Cofactor and Prosthetic Group Biosynthesis	0	0	0
AOBUTDs	L-2-amino-3-oxobutanoate decarboxylation (spontaneous)	h[c] + 2aobut[c] => co2[c] + aact[c]	Cofactor and Prosthetic Group Biosynthesis	0	0	0
DMBI	MNXR18583	h[c] + nadh[c] + o2[c] + fmnh2[c] <=> h2o[c] + nad[c] + e4p[c] + dmbzid[c] + barb[c]	Cofactor and Prosthetic Group Biosynthesis	0	0	0
HETZK	Hydroxyethylthiazole kinase	atp[c] + 4mhetz[c] <=> h[c] + adp[c] + 4mpetz[c]	Cofactor and Prosthetic Group Biosynthesis	0	2.95699e-05	0
ADMDC	Adenosylmethionine decarboxylase	h[c] + amet[c] <=> co2[c] + ametam[c]	Cysteine and methionine metabolism	0	0	0
AHCi	Adenosylhomocysteinase	h2o[c] + ahcys[c] <=> adn[c] + hcys__L[c]	Cysteine and methionine metabolism	0.000901727	0.000931297	0.000901831
AHCYSNS	S-adenosylhomocysteine nucleosidase	h2o[c] + ahcys[c] => ade[c] + rhcys[c]	Cysteine and methionine metabolism	0	0	0
CYANST	Cyanide sulfurtransferase	cyan[c] + tsul[c] => h[c] + so3[c] + tcynt[c]	Cysteine and methionine metabolism	0	0	0
CYSS	Cysteine synthase	h2s[c] + acser[c] => h[c] + cys__L[c] + ac[c]	Cysteine and methionine metabolism	0	8.87098e-05	0
CYSTL	Cystathionine b-lyase	h2o[c] + cyst__L[c] => pyr[c] + nh4[c] + hcys__L[c]	Cysteine and methionine metabolism	0	8.87098e-05	0
CYSTS	Cystathionine beta synthase	hcys__L[c] + ser__L[c] => h2o[c] + cyst__L[c]	Cysteine and methionine metabolism	0.00012343	0.000566979	0.000478325
HCYSMT	Homocysteine S-methyltransferase	amet[c] + hcys__L[c] => h[c] + ahcys[c] + met__L[c]	Cysteine and methionine metabolism	0	2.95699e-05	0
HSERTA	Homoserine O trans acetylase	accoa[c] + hom__L[c] <=> coa[c] + achms[c]	Cysteine and methionine metabolism	0.000706308	0.00106442	0.00106127
METAT	Methionine adenosyltransferase	h2o[c] + atp[c] + met__L[c] => ppi[c] + pi[c] + amet[c]	Cysteine and methionine metabolism	0.00119237	0.00122194	0.00119251
METOX1s	Methionine oxidation (spontaneous)	h2o2[c] + met__L[c] => h2o[c] + metsox_S__L[c]	Cysteine and methionine metabolism	0	8.87098e-05	0
METOX2s	Methionine oxidation 2 (spontaneous)	h2o2[c] + met__L[c] => h2o[c] + metsox_R__L[c]	Cysteine and methionine metabolism	0	8.87098e-05	0
METS	Methionine synthase	hcys__L[c] + 5mthf[c] => h[c] + met__L[c] + thf[c]	Cysteine and methionine metabolism	0.0014846	0.00149443	0.00148478
MHPGLUT	5 methyltetrahydropteroyltriglutamate homocysteine S methyltransferase	hcys__L[c] + mhpglu[c] => met__L[c] + hpglu[c]	Cysteine and methionine metabolism	0	0	0
MTAN	Methylthioadenosine nucleosidase	h2o[c] + 5mta[c] => ade[c] + 5mtr[c]	Cysteine and methionine metabolism	0	0	0
SERAT	Serine O-acetyltransferase	accoa[c] + ser__L[c] => coa[c] + acser[c]	Cysteine and methionine metabolism	0	8.87098e-05	0
SERD_L	L-serine deaminase	ser__L[c] => pyr[c] + nh4[c]	Cysteine and methionine metabolism	0	8.87098e-05	0
SHSL1	O-succinylhomoserine lyase (L-cysteine)	cys__L[c] + suchms[c] <=> h[c] + succ[c] + cyst__L[c]	Cysteine and methionine metabolism	-0.000481545	-0.00012343	-0.000478325
SHSL4r	O succinylhomoserine lyase elimination reversible	h2o[c] + suchms[c] <=> h[c] + nh4[c] + succ[c] + 2obut[c]	Cysteine and methionine metabolism	0.00012343	0.000853115	0.00073492
THRD_L	L-threonine deaminase	thr__L[c] => nh4[c] + 2obut[c]	Cysteine and methionine metabolism	0	0.000611405	0
AHSERL2	O acetylhomoserine thiol lyase	h2s[c] + achms[c] => h[c] + ac[c] + hcys__L[c]	Cysteine and methionine metabolism	0.000706308	0.00106442	0.00106127
CYST_II	R_CYST_II	h2s[c] + pser__L[c] => pi[c] + cys__L[c]	Cysteine and methionine metabolism	0	0.000354839	0
SHSL2r	O-succinylhomoserine lyase (H2S)	h2s[c] + suchms[c] => h[c] + succ[c] + hcys__L[c]	Cysteine and methionine metabolism	0	0.000354839	0
CYSK2_I	O-Phospho-L-Serine-dependent S-Suflocysteine Synthase	h[c] + tsul[c] + pser__L[c] => pi[c] + scys__L[c]	Cysteine and methionine metabolism	0	0	0
CYSM_I	CysO-dependent L-cystein biosynthesis CysM	pser__L[c] + cysOsh[c] => pi[c] + cysOcys__L[c]	Cysteine and methionine metabolism	0	3.94266e-05	0
CYSM_II	CysO-dependent L-cystein biosynthesis Mec+	cysOcys__L[c] => cys__L[c] + cysO[c]	Cysteine and methionine metabolism	0	3.94266e-05	0
CYSO_I	CysO Adenylation by MoeZ	h2o[c] + atp[c] + cysO[c] => h[c] + ppi[c] + cysOamp[c]	Cysteine and methionine metabolism	0	3.94266e-05	0
CYSO_II	CysO Sulfuration by MoeZ	h2s[c] + cysOamp[c] => amp[c] + cysOsh[c]	Cysteine and methionine metabolism	0	3.94266e-05	0
MTAP	5 methylthioadenosine phosphorylase	pi[c] + 5mta[c] => ade[c] + 5mdr1p[c]	Cysteine and methionine metabolism	0	0	0
EPH	Epoxide hydrolysis	h2o[c] + epox[c] <=> dhocdc[c]	Degradation/Utilization/Assimilation	0	0	0
EGTB	EGTB	glucys[c] + o2[c] + hercyn[c] => gluhercyso[c]	Ergothioneine biosynthesis	0	3.27544e-06	0
EGTC	EGTC	fadh2[c] + gluhercyso[c] => glu__L[c] + fad[c] + hercyso[c]	Ergothioneine biosynthesis	0	3.27544e-06	0
EGTE	EGTE	hercyso[c] => pyr[c] + nh4[c] + ergoth[c]	Ergothioneine biosynthesis	0	3.27544e-06	0
EX_acysbmn_e	EX acysbmn LPAREN e RPAREN	acysbmn[e] <=>	Extracellular exchange	0	0	0
EX_ala_B_e	Beta-Alanine exchange	ala_B[e] <=>	Extracellular exchange	0	0.0403127	0
EX_ala__D_e	D-Alanine exchange	ala__D[e] <=>	Extracellular exchange	0	0.0403127	0
EX_ala__L_e	L-Alanine exchange	ala__L[e] <=>	Extracellular exchange	0	0.0403127	0
EX_arab__D_e	D Arabinose exchange	arab__D[e] <=>	Extracellular exchange	0	0	0
EX_arab__L_e	L-Arabinose exchange	arab__L[e] <=>	Extracellular exchange	0	0	0
EX_arg__L_e	L-Arginine exchange	arg__L[e] <=>	Extracellular exchange	0	1.31422e-05	0
EX_asn__L_e	L-Asparagine exchange	asn__L[e] <=>	Extracellular exchange	0	2.72953e-05	0
EX_asp__L_e	L-Aspartate exchange	asp__L[e] <=>	Extracellular exchange	0	0.000354839	0
EX_atp_e	EX atp LPAREN e RPAREN	atp[e] <=>	Extracellular exchange	0	0	0
EX_bmn_e	EX bmn LPAREN e RPAREN	bmn[e] <=>	Extracellular exchange	0	0	0
EX_ca2_e	Calcium exchange	ca2[e] <=>	Extracellular exchange	0	0	0
EX_chol_e	Choline exchange	chol[e] <=>	Extracellular exchange	0	0	0
EX_cit_e	Citrate exchange	cit[e] <=>	Extracellular exchange	0	0	0
EX_cl_e	Chloride exchange	cl[e] <=>	Extracellular exchange	0	0	0
EX_co2_e	CO2 exchange	co2[e] <=>	Extracellular exchange	0.29	0.822842	0.29
EX_coa_e	EX coa LPAREN e RPAREN	coa[e] <=>	Extracellular exchange	0	2.85394e-06	0
EX_cobalt2_e	Co2+ exchange	cobalt2[e] <=>	Extracellular exchange	0	0	0
EX_crn_e	L-Carnitine exchange	crn[e] <=>	Extracellular exchange	0	0	0
EX_cu2_e	Cu2+ exchange	cu2[e] <=>	Extracellular exchange	0	0	0
EX_cytd_e	Cytidine exchange	cytd[e] <=>	Extracellular exchange	0	8.79767e-06	0
EX_etha_e	Ethanolamine exchange	etha[e] <=>	Extracellular exchange	0	5.91399e-05	0
EX_fe2_e	Fe2+ exchange	fe2[e] <=>	Extracellular exchange	0	0	0
EX_fe3_e	Fe3+ exchange	fe3[e] <=>	Extracellular exchange	-4.6911e-05	-4.69056e-05	-4.6911e-05
EX_fum_e	Fumarate exchange	fum[e] <=>	Extracellular exchange	0	0.000354839	0
EX_gal_e	D-Galactose exchange	gal[e] <=>	Extracellular exchange	0	0	0
EX_glc__D_e	D-Glucose exchange	glc__D[e] <=>	Extracellular exchange	0	0	0
EX_glu__L_e	L-Glutamate exchange	glu__L[e] <=>	Extracellular exchange	0	0.00011828	0
EX_gly_e	Glycine exchange	gly[e] <=>	Extracellular exchange	0	0.00017742	0
EX_glyb_e	Glycine betaine exchange	glyb[e] <=>	Extracellular exchange	0	0	0
EX_glyc3p_e	Glycerol 3-phosphate exchange	glyc3p[e] <=>	Extracellular exchange	0	0	0
EX_glyc_e	Glycerol exchange	glyc[e] <=>	Extracellular exchange	-0.4	-0.399882	-0.4
EX_gthrd_e	Reduced glutathione exchange	gthrd[e] <=>	Extracellular exchange	0	0	0
EX_h2_e	H2 exchange	h2[e] <=>	Extracellular exchange	0.273824	0.32224	0.279949
EX_h2co3_e	EX h2co3 LPAREN e RPAREN	h2co3[e] <=>	Extracellular exchange	0	0.532842	0.488804
EX_h2o_e	H2O exchange	h2o[e] <=>	Extracellular exchange	0.794745	1.35739	0.845279
EX_h2s_e	Hydrogen sulfide exchange	h2s[e] <=>	Extracellular exchange	0	3.94266e-05	0
EX_h_e	H+ exchange	h[e] <=>	Extracellular exchange	-0.464306	-0.322795	-0.426869
EX_hdca_e	Hexadecanoate (n-C16:0) exchange	hdca[e] <=>	Extracellular exchange	0	0	0
EX_his__L_e	L-Histidine exchange	his__L[e] <=>	Extracellular exchange	0	8.00389e-06	0
EX_id3acald_e	Indole 3 acetaldehyde exchange	id3acald[e] <=>	Extracellular exchange	0	7.54977e-06	0
EX_ile__L_e	L-Isoleucine exchange	ile__L[e] <=>	Extracellular exchange	0	7.09679e-05	0
EX_k_e	K+ exchange	k[e] <=>	Extracellular exchange	0	0	0
EX_lac__L_e	L-Lactate exchange	lac__L[e] <=>	Extracellular exchange	0	0.0403127	0
EX_lcts_e	Lactose exchange	lcts[e] <=>	Extracellular exchange	0	0	0
EX_leu__L_e	L-Leucine exchange	leu__L[e] <=>	Extracellular exchange	0	0.00017742	0
EX_lys__L_e	L-Lysine exchange	lys__L[e] <=>	Extracellular exchange	0	5.06913e-05	0
EX_mal__L_e	L-Malate exchange	mal__L[e] <=>	Extracellular exchange	0	0.000354839	0
EX_malt_e	Maltose exchange	malt[e] <=>	Extracellular exchange	0	0	0
EX_malthp_e	EX malthp LPAREN e RPAREN	malthp[e] <=>	Extracellular exchange	0	0	0
EX_meoh_e	Methanol exchange	meoh[e] <=>	Extracellular exchange	0	0	0
EX_met__L_e	L-Methionine exchange	met__L[e] <=>	Extracellular exchange	0	0	0
EX_mg2_e	Mg exchange	mg2[e] <=>	Extracellular exchange	0	0	0
EX_na1_e	Sodium exchange	na1[e] <=>	Extracellular exchange	0	0	0
EX_nh4_e	Ammonia exchange	nh4[e] <=>	Extracellular exchange	-0.0978632	-0.0575505	-0.0575572
EX_no2_e	Nitrite exchange	no2[e] <=>	Extracellular exchange	0	3.22581e-05	0
EX_no3_e	Nitrate exchange	no3[e] <=>	Extracellular exchange	0	0	0
EX_no_e	Nitric oxide exchange	no[e] <=>	Extracellular exchange	0	0	0
EX_o2_e	O2 exchange	o2[e] <=>	Extracellular exchange	-0.98	-0.979941	-0.98
EX_ocdca_e	Octadecanoate (n-C18:0) exchange	ocdca[e] <=>	Extracellular exchange	0	0	0
EX_orn_e	Ornithine exchange	orn[e] <=>	Extracellular exchange	0	7.09679e-05	0
EX_pac_e	Phenylacetic acid exchange	pac[e] <=>	Extracellular exchange	0	1.33065e-05	0
EX_pdima_e	EX pdima LPAREN e RPAREN	pdima[e] <=>	Extracellular exchange	0	2.46416e-06	0
EX_phdca_e	EX phdca LPAREN e RPAREN	phdca[e] <=>	Extracellular exchange	0	7.44418e-06	0
EX_phe__L_e	L-Phenylalanine exchange	phe__L[e] <=>	Extracellular exchange	0	1.56547e-05	0
EX_pi_e	Phosphate exchange	pi[e] <=>	Extracellular exchange	-0.011161	-0.0111477	-0.0111489
EX_ppa_e	Propionate exchange	ppa[e] <=>	Extracellular exchange	0	0	0
EX_ppdima_e	EX ppdima LPAREN e RPAREN	ppdima[e] <=>	Extracellular exchange	0	1.97499e-06	0
EX_pro__L_e	L-Proline exchange	pro__L[e] <=>	Extracellular exchange	0	8.87099e-05	0
EX_pyr_e	Pyruvate exchange	pyr[e] <=>	Extracellular exchange	0	0.000354839	0
EX_rib__D_e	D-Ribose exchange	rib__D[e] <=>	Extracellular exchange	0	0	0
EX_ser__D_e	D-Serine exchange	ser__D[e] <=>	Extracellular exchange	0	0	0
EX_ser__L_e	L-Serine exchange	ser__L[e] <=>	Extracellular exchange	0	7.09679e-05	0
EX_skm_e	Shikimate exchange	skm[e] <=>	Extracellular exchange	0	2.41936e-05	0
EX_so4_e	Sulfate exchange	so4[e] <=>	Extracellular exchange	-0.0011548	-0.00111537	-0.0011155
EX_succ_e	Succinate exchange	succ[e] <=>	Extracellular exchange	0	0.0345537	0.0342582
EX_tartr__L_e	L-tartrate exchange	tartr__L[e] <=>	Extracellular exchange	0	0	0
EX_thr__L_e	L-Threonine exchange	thr__L[e] <=>	Extracellular exchange	0	5.91399e-05	0
EX_tre_e	Trehalose exchange	tre[e] <=>	Extracellular exchange	0	0	0
EX_trp__L_e	L-Tryptophan exchange	trp__L[e] <=>	Extracellular exchange	0	7.7139e-06	0
EX_tsul_e	Thiosulfate exchange	tsul[e] <=>	Extracellular exchange	0	0	0
EX_ttdca_e	Tetradecanoate (n-C14:0) exchange	ttdca[e] <=>	Extracellular exchange	0	0	0
EX_tyr__L_e	L-Tyrosine exchange	tyr__L[e] <=>	Extracellular exchange	0	1.49932e-05	0
EX_val__L_e	L-Valine exchange	val__L[e] <=>	Extracellular exchange	0	0.0201564	0
EX_ac_e	Acetate exchange	ac[e] <=>	Extracellular exchange	0.000816033	0.00128915	0.00117101
EX_4abz_e	4 Aminobenzoate exchange	4abz[e] <=>	Extracellular exchange	0	1.23781e-05	0
EX_for_e	Formate exchange	for[e] <=>	Extracellular exchange	0	0.000354839	0
EX_akg_e	2-Oxoglutarate exchange	akg[e] <=>	Extracellular exchange	0	5.91399e-05	0
EX_gua_e	Guanine exchange	gua[e] <=>	Extracellular exchange	0	0	0
EX_ad_e	EX ad LPAREN e RPAREN	ad[e] <=>	Extracellular exchange	0	0	0
EX_urea_e	Urea exchange	urea[e] <=>	Extracellular exchange	0	0	0
EX_ni2_e	Ni2+ exchange	ni2[e] <=>	Extracellular exchange	0	0	0
EX_mn2_e	Mn2+ exchange	mn2[e] <=>	Extracellular exchange	0	0	0
EX_chsterol_e	Cholesterol exchange	chsterol[e] <=>	Extracellular exchange	0	0	0
EX_4hba_e	4-Hydroxy-benzyl alcohol exchange	4hba[e] <=>	Extracellular exchange	6.7008e-06	6.70157e-06	6.70157e-06
EX_pydxn_e	Pyridoxine exchange	pydxn[e] <=>	Extracellular exchange	0	0	0
EX_glyclt_e	Glycolate exchange	glyclt[e] <=>	Extracellular exchange	0	1.3403e-05	0
EX_co_e	EX co LPAREN e RPAREN	co[e] <=>	Extracellular exchange	0	0.120938	0
EX_pheme_e	Protoheme exchange	pheme[e] <=>	Extracellular exchange	0	0	0
EX_hia_e	R_EX_hia_e	hia[e] <=>	Extracellular exchange	0	0	0
EX_acald_e	Acetaldehyde exchange	acald[e] <=>	Extracellular exchange	0	0.000354839	0
EX_ocdcea_e	Octadecenoate (n-C18:1) exchange	ocdcea[e] <=>	Extracellular exchange	-0.00618518	-0.00611349	-0.00615363
EX_gln__L_e	L-Glutamine exchange	gln__L[e] <=>	Extracellular exchange	0	0	0
EX_etoh_e	Ethanol exchange	etoh[e] <=>	Extracellular exchange	0	0.000354839	0
EX_adocbl_e	Adenosylcobalamin exchange	adocbl[e] <=>	Extracellular exchange	0	0	0
EX_mobd_e	Molybdate exchange	mobd[e] <=>	Extracellular exchange	0	0	0
EX_btn_e	Biotin exchange	btn[e] <=>	Extracellular exchange	0	0	0
EX_nodcoa_e	Nodcoa exchange	nodcoa[e] <=>	Extracellular exchange	0	0	0
EX_octscoa_e	Octscoa exchange	octscoa[e] <=>	Extracellular exchange	0	0	0
EX_pc_TB_e	R_EX_pc_TB_e	pc_TB[e] <=>	Extracellular exchange	0	0	0
TAG	MNXR87026	hexccoa[c] + arachcoa[c] + 2 pmtcoa[c] + 3 stcoa[c] + nodcoa[c] + pentdcoa[c] + 10 12dgr_TB[c] => 10 coa[c] + 10 tag_TB[c]	Fatty acid biosynthesis	0	0	0
2AGPEAT160	2-acyl-glycerophospho-ethanolamine acyltransferase (n-C16:0)	atp[c] + 2agpe160[c] + hdca[c] => amp[c] + ppi[c] + pe160[c]	Fatty Acid Metabolism	0	4.43549e-05	0
2AGPEAT180	2-acyl-glycerophospho-ethanolamine acyltransferase (n-C18:0)	atp[c] + 2agpe180[c] + ocdca[c] => amp[c] + ppi[c] + pe180[c]	Fatty Acid Metabolism	0	4.43549e-05	0
AACPS10	AACPS10	atp[c] + ACP[c] + mocdca[c] => amp[c] + ppi[c] + mstrACP[c]	Fatty Acid Metabolism	0.000514831	0.00051489	0.00051489
AACPS3	Acyl-[acyl-carrier-protein] synthetase (n-C16:0)	atp[c] + hdca[c] + ACP[c] => amp[c] + ppi[c] + palmACP[c]	Fatty Acid Metabolism	0.000148992	0.000208132	0.000149009
ACCC	Acyl-CoA Carboxylase	co2[c] + hexccoa[c] => h2o[c] + chexccoa[c]	Fatty Acid Metabolism	0.000394744	0.00039479	0.00039479
ACChex_1	ACChex	2 h[c] + coa[c] + hexc[c] => h2o[c] + hexccoa[c]	Fatty Acid Metabolism	0.000394744	0.00039479	0.00039479
DESAT16	Palmitoyl CoA desaturase n C160CoA n C161CoA	h[c] + nadph[c] + o2[c] + pmtcoa[c] => 2 h2o[c] + nadp[c] + hdcoa[c]	Fatty Acid Metabolism	0	1.97133e-05	0
DESAT18_1	Stearoyl CoA desaturase n C180CoA n C181CoA	h2o[c] + nadph[c] + stcoa[c] => 4 h[c] + nadp[c] + odecoa[c]	Fatty Acid Metabolism	0	1.7742e-05	0
FACOAE140_1	Fatty-acid-CoA thioesterase (tetradecanoate)	2 h[c] + tdcoa[c] => 2 h2o[c] + coa[c] + ttdca[c]	Fatty Acid Metabolism	0	4.43549e-05	0
FACOAE160	Fatty-acid-CoA thioesterase (hexadecanoate)	h2o[c] + pmtcoa[c] => h[c] + coa[c] + hdca[c]	Fatty Acid Metabolism	0	4.43549e-05	0
FACOAE180	Fatty-acid-CoA thioesterase (octadecanoate)	h2o[c] + stcoa[c] => h[c] + coa[c] + ocdca[c]	Fatty Acid Metabolism	0	4.43549e-05	0
FACOAL140_1	Fatty-acid--CoA ligase (tetradecanoate)	3 h2o[c] + atp[c] + coa[c] + ttdca[c] <=> 3 h[c] + amp[c] + ppi[c] + tdcoa[c]	Fatty Acid Metabolism	0	4.43549e-05	0
FACOAL160	Fatty acid CoA ligase hexadecanoate	atp[c] + coa[c] + hdca[c] <=> amp[c] + ppi[c] + pmtcoa[c]	Fatty Acid Metabolism	0.000122817	0.000167172	0.000122831
FACOAL161	Fatty acid CoA ligase hexadecenoate	atp[c] + coa[c] + hdcea[c] <=> amp[c] + ppi[c] + hdcoa[c]	Fatty Acid Metabolism	-0.000609937	-0.000531084	-0.000550861
FACOAL180	Fatty acid CoA ligase octadecanoate	atp[c] + coa[c] + ocdca[c] <=> amp[c] + ppi[c] + stcoa[c]	Fatty Acid Metabolism	0	4.43549e-05	0
FACOAL181_2	Fatty acid CoA ligase octadecenoate	h2o[c] + atp[c] + coa[c] + ocdcea[c] <=> h[c] + amp[c] + ppi[c] + odecoa[c]	Fatty Acid Metabolism	0.006031	0.00610268	0.00607112
FACOAL80	Fatty-acid--CoA ligase (octanoate)	atp[c] + coa[c] + octa[c] <=> amp[c] + ppi[c] + occoa[c]	Fatty Acid Metabolism	-0.00554919	-0.00546048	-0.00552026
FAO1	Fatty acid oxidation (tetradecanoate)	6 h2o[c] + 6 nad[c] + atp[c] + 7 coa[c] + 6 fad[c] + ttdca[c] => 6 h[c] + 6 nadh[c] + amp[c] + ppi[c] + 7 accoa[c] + 6 fadh2[c]	Fatty Acid Metabolism	0	1.54278e-05	0
FAO10	FAO10	8 h2o[c] + 8 nad[c] + atp[c] + 9 coa[c] + 7 fad[c] + ocdcea[c] => 8 h[c] + 8 nadh[c] + amp[c] + ppi[c] + 9 accoa[c] + 7 fadh2[c]	Fatty Acid Metabolism	0	2.72953e-05	0
FAO11	FAO11	7 h2o[c] + 7 nad[c] + atp[c] + 8 coa[c] + 6 fad[c] + hdcea[c] => 7 h[c] + 7 nadh[c] + amp[c] + ppi[c] + 8 accoa[c] + 6 fadh2[c]	Fatty Acid Metabolism	0	2.72953e-05	0
FAO2	Fatty acid oxidation (n-C16:0)	7 h2o[c] + 7 nad[c] + atp[c] + 8 coa[c] + 7 fad[c] + hdca[c] => 7 h[c] + 7 nadh[c] + amp[c] + ppi[c] + 8 accoa[c] + 7 fadh2[c]	Fatty Acid Metabolism	0	1.31422e-05	0
FAO3	Fatty acid oxidation (octadecanoate)	8 h2o[c] + 8 nad[c] + atp[c] + 9 coa[c] + 8 fad[c] + ocdca[c] => 8 h[c] + 8 nadh[c] + amp[c] + ppi[c] + 9 accoa[c] + 8 fadh2[c]	Fatty Acid Metabolism	0	1.14464e-05	0
FAS100	Fatty acid synthase n C100	3 h[c] + 2 nadph[c] + octa[c] + malcoa[c] => h2o[c] + co2[c] + 2 nadp[c] + coa[c] + dca[c]	Fatty Acid Metabolism	0.00414322	0.00423193	0.00420284
FAS120	Fatty acid synthase n C120	3 h[c] + 2 nadph[c] + malcoa[c] + dca[c] => h2o[c] + co2[c] + 2 nadp[c] + coa[c] + ddca[c]	Fatty Acid Metabolism	0.00414322	0.00423193	0.00420284
FAS140	Fatty acid synthase n C140	3 h[c] + 2 nadph[c] + malcoa[c] + ddca[c] => h2o[c] + co2[c] + 2 nadp[c] + coa[c] + ttdca[c]	Fatty Acid Metabolism	0.00414322	0.00423193	0.00420284
FAS160	Fatty acid synthase n C160	3 h[c] + 2 nadph[c] + ttdca[c] + malcoa[c] => h2o[c] + co2[c] + 2 nadp[c] + coa[c] + hdca[c]	Fatty Acid Metabolism	0.00404109	0.00411994	0.0041007
FAS161	Fatty acid synthase n C161	4 h[c] + 3 nadph[c] + o2[c] + ttdca[c] + malcoa[c] => 3 h2o[c] + co2[c] + 3 nadp[c] + coa[c] + hdcea[c]	Fatty Acid Metabolism	0	1.97133e-05	0
FAS180	Fatty acid synthase n C180	3 h[c] + 2 nadph[c] + hdca[c] + malcoa[c] => h2o[c] + co2[c] + 2 nadp[c] + coa[c] + ocdca[c]	Fatty Acid Metabolism	0.0018391	0.00185684	0.00183931
FAS181	Fatty acid synthase n C181	4 h[c] + 3 nadph[c] + o2[c] + hdca[c] + malcoa[c] => 3 h2o[c] + co2[c] + 3 nadp[c] + coa[c] + ocdcea[c]	Fatty Acid Metabolism	0	1.61291e-05	0
FAS200	FAS200	3 h[c] + 2 nadph[c] + ocdca[c] + malcoa[c] => h2o[c] + co2[c] + 2 nadp[c] + coa[c] + arach[c]	Fatty Acid Metabolism	0.00019697	0.000204363	0.000196993
FAS240_L	Fatty acid synthase n C240 lumped reaction	9 h[c] + 6 nadph[c] + ocdca[c] + 3 malcoa[c] => 3 h2o[c] + 3 co2[c] + 6 nadp[c] + 3 coa[c] + ttc[c]	Fatty Acid Metabolism	0.00127824	0.00127839	0.00127839
FAS260	Fatty acid synthase n C260	3 h[c] + 2 nadph[c] + malcoa[c] + ttc[c] => h2o[c] + co2[c] + 2 nadp[c] + coa[c] + hexc[c]	Fatty Acid Metabolism	0.00127824	0.00127839	0.00127839
FAS80_L	Fatty acid synthase n C80 lumped reaction	8 h[c] + 6 nadph[c] + accoa[c] + 3 malcoa[c] => 2 h2o[c] + 3 co2[c] + 6 nadp[c] + 4 coa[c] + octa[c]	Fatty Acid Metabolism	0	3.94266e-05	0
FASm180	FASm180	15 h[c] + 10 nadph[c] + octa[c] + 4 malcoa[c] + mmcoa__S[c] => 5 h2o[c] + 5 co2[c] + 10 nadp[c] + 5 coa[c] + mocdca[c]	Fatty Acid Metabolism	0.00131727	0.00131742	0.00131742
FASm2002	FASm2002	3 h[c] + 2 nadph[c] + ocdca[c] + mmcoa__S[c] => h2o[c] + co2[c] + 2 nadp[c] + coa[c] + marach[c]	Fatty Acid Metabolism	6.16139e-05	6.1621e-05	6.1621e-05
FASm2202	FASm2202	3 h[c] + 2 nadph[c] + mmcoa__S[c] + marach[c] => h2o[c] + co2[c] + 2 nadp[c] + coa[c] + dmbhn[c]	Fatty Acid Metabolism	6.16139e-05	6.1621e-05	6.1621e-05
FASm2402	FASm2402	3 h[c] + 2 nadph[c] + mmcoa__S[c] + dmbhn[c] => h2o[c] + co2[c] + 2 nadp[c] + coa[c] + tmlgnc[c]	Fatty Acid Metabolism	6.16139e-05	6.1621e-05	6.1621e-05
G16MTM1	Glycolipid 1,6-alpha-D-mannosyltransferase	ptd1ino160190[c] + gdpmann[c] => h[c] + gdp[c] + PIM1[c]	Fatty Acid Metabolism	0.000103737	0.000103749	0.000103749
G16MTM10	G16MTM10	gdpmann[c] + PIM5[c] => h[c] + gdp[c] + PIM6[c]	Fatty Acid Metabolism	9.6659e-06	9.66702e-06	9.66702e-06
G16MTM4	G16MTM4	decdman1p_tb[c] + Ac1PIM2[c] => h[c] + decd_tb[c] + Ac1PIM3[c]	Fatty Acid Metabolism	2.13253e-05	2.13278e-05	2.13278e-05
G16MTM5	G16MTM5	decdman1p_tb[c] + Ac1PIM3[c] => h[c] + decd_tb[c] + Ac1PIM4[c]	Fatty Acid Metabolism	1.01433e-05	1.01445e-05	1.01445e-05
G16MTM6	G16MTM6	gdpmann[c] + PIM1[c] => h[c] + gdp[c] + PIM2[c]	Fatty Acid Metabolism	4.51969e-05	8.9667e-05	4.52021e-05
G16MTM7	G16MTM7	gdpmann[c] + PIM2[c] => h[c] + gdp[c] + PIM3[c]	Fatty Acid Metabolism	4.51969e-05	4.52021e-05	4.52021e-05
G16MTM8	G16MTM8	gdpmann[c] + PIM3[c] => h[c] + PIM4[c] + gdp[c]	Fatty Acid Metabolism	3.20214e-05	3.20251e-05	3.20251e-05
G16MTM9	G16MTM9	PIM4[c] + gdpmann[c] => h[c] + gdp[c] + PIM5[c]	Fatty Acid Metabolism	2.02699e-05	2.02723e-05	2.02723e-05
LPLIPAL2E160	Lysophospholipase L2 (2-acylglycerophosphoethanolamine, n-C16:0)	h2o[c] + 2agpe160[c] => h[c] + hdca[c] + g3pe[c]	Fatty Acid Metabolism	0	5.91399e-05	0
LPLIPAL2E180	Lysophospholipase L2 (2-acylglycerophosphoethanolamine, n-C18:0)	h2o[c] + 2agpe180[c] => h[c] + ocdca[c] + g3pe[c]	Fatty Acid Metabolism	0	0	0
MANAT1	MANAT1	pmtcoa[c] + PIM1[c] => coa[c] + Ac1PIM1[c]	Fatty Acid Metabolism	1.40801e-05	5.85466e-05	5.85466e-05
MANAT2	MANAT2	pmtcoa[c] + PIM2[c] => coa[c] + Ac1PIM2[c]	Fatty Acid Metabolism	0	4.44649e-05	0
MANAT3	MANAT3	pmtcoa[c] + Ac1PIM2[c] => coa[c] + Ac2PIM2[c]	Fatty Acid Metabolism	1.0671e-05	1.06723e-05	1.06723e-05
MCD	Malonyl-CoA Decarboxylase cytoplasmic	h[c] + malcoa[c] => co2[c] + accoa[c]	Fatty Acid Metabolism	0	8.87098e-05	0
MCOATA	Malonyl-CoA-ACP transacylase	ACP[c] + malcoa[c] <=> coa[c] + malACP[c]	Fatty Acid Metabolism	0.00609796	0.00615752	0.00609867
MMCD	Methylmalonyl-CoA decarboxylase	h[c] + mmcoa__S[c] => co2[c] + ppcoa[c]	Fatty Acid Metabolism	0	8.87098e-05	0
MME_1	Methylmalonyl-CoA epimerase	mmcoa__R[c] <=> 0.001 aqcobal[c] + mmcoa__S[c]	Fatty Acid Metabolism	-5.91399e-05	0	0
MMM2r	R_MMM2r	succoa[c] + 0.001 aqcobal[c] <=> mmcoa__R[c]	Fatty Acid Metabolism	-5.91399e-05	0	0
OCOAT1	3-oxoacid CoA-transferase (Succinyl-CoA: acetoacetate)	succoa[c] + acac[c] <=> succ[c] + aacoa[c]	Fatty Acid Metabolism	-4.69088e-08	0	0
PAPA160	Phosphatidate phosphatase (n-C16:0)	h2o[c] + pa160[c] => pi[c] + 12dgr160[c]	Fatty Acid Metabolism	0	8.87098e-05	0
PATS	PATS	5 h[c] + tre[c] + ocdca[c] + 4 tmlgnc[c] => 5 h2o[c] + pat[c]	Fatty Acid Metabolism	1.04784e-05	1.04796e-05	1.04796e-05
PHDCATA	PHDCATA	ACP[c] + phdcacoa[c] <=> coa[c] + phdcaACP[c]	Fatty Acid Metabolism	-6.14945e-05	-5.40503e-05	-5.40566e-05
PLCD	PLCD	h2o[c] + ptd1ino160[c] => h[c] + 12dgr160[c] + mi1p__D[c]	Fatty Acid Metabolism	0	2.95699e-05	0
PLIPA1E160	PLIPA1E160	h2o[c] + pe160[c] => h[c] + 2agpe160[c] + hdca[c]	Fatty Acid Metabolism	0	5.91399e-05	0
PLIPA1E180	PLIPA1E180	h2o[c] + pe180[c] => h[c] + 2agpe180[c] + ocdca[c]	Fatty Acid Metabolism	0	4.43549e-05	0
TDMS1	TDMS1	2 h[c] + tre[c] + mycolate[c] + mmycolate[c] => 2 h2o[c] + tdm1[c]	Fatty Acid Metabolism	2.77246e-05	2.77278e-05	2.77278e-05
TDMS2	TDMS2	2 h[c] + tre[c] + mycolate[c] + mmmycolate[c] => 2 h2o[c] + tdm2[c]	Fatty Acid Metabolism	1.84523e-05	1.84545e-05	1.84545e-05
TDMS3	TDMS3	2 h[c] + tre[c] + mycolate[c] + mkmycolate[c] => 2 h2o[c] + tdm3[c]	Fatty Acid Metabolism	2.63143e-06	1.84042e-05	1.84042e-05
TDMS4	TDMS4	2 h[c] + tre[c] + mycolate[c] + kmycolate[c] => 2 h2o[c] + tdm4[c]	Fatty Acid Metabolism	9.2471e-06	9.24817e-06	9.24817e-06
TMHAS1	TMHAS1	tre[c] + tdm1[c] + tdm2[c] => 2 h2o[c] + tmha1[c]	Fatty Acid Metabolism	9.26386e-06	9.26492e-06	9.26492e-06
TMHAS2	TMHAS2	tre[c] + tdm1[c] + tdm3[c] => 2 h2o[c] + tmha2[c]	Fatty Acid Metabolism	9.2136e-06	9.21466e-06	9.21466e-06
TMHAS3	TMHAS3	tre[c] + tdm1[c] + tdm4[c] => 2 h2o[c] + tmha3[c]	Fatty Acid Metabolism	9.2471e-06	9.24817e-06	9.24817e-06
TMHAS4	TMHAS4	tre[c] + tdm2[c] + tdm3[c] => 2 h2o[c] + tmha4[c]	Fatty Acid Metabolism	9.18847e-06	9.18953e-06	9.18953e-06
HDECH	R_HDECH	h2o[c] + 1hdecg3p[c] <=> 3 h[c] + glyc3p[c] + hdcea[c]	Fatty Acid Metabolism	-0.000518304	-0.000443736	-0.000459217
FAD_1	R_FAD_1	nad[c] + coa[c] + fad[c] + octscoa[c] => nadh[c] + accoa[c] + fadh2[c] + hexscoa[c]	Fatty Acid Metabolism	0	0	0
FAD_2	R_FAD_2	nad[c] + coa[c] + fad[c] + hexscoa[c] => nadh[c] + accoa[c] + fadh2[c] + tetscoa[c]	Fatty Acid Metabolism	0	0	0
FAD_3	R_FAD_3	nad[c] + coa[c] + fad[c] + tetscoa[c] => nadh[c] + accoa[c] + fadh2[c] + doscoa[c]	Fatty Acid Metabolism	0	0	0
FAD_4	R_FAD_4	nad[c] + coa[c] + fad[c] + doscoa[c] => nadh[c] + accoa[c] + fadh2[c] + eiscoa[c]	Fatty Acid Metabolism	0	0	0
FAD_5	R_FAD_5	nad[c] + coa[c] + fad[c] + eiscoa[c] => nadh[c] + accoa[c] + fadh2[c] + octdcoa[c]	Fatty Acid Metabolism	0	0	0
FAD_6	R_FAD_6	nad[c] + coa[c] + fad[c] + octdcoa[c] => nadh[c] + accoa[c] + fadh2[c] + hexdcoa[c]	Fatty Acid Metabolism	0	0	0
FAD_7	R_FAD_7	nad[c] + coa[c] + fad[c] + hexdcoa[c] => nadh[c] + accoa[c] + fadh2[c] + tdcoa[c]	Fatty Acid Metabolism	0	0	0
FAD_8	R_FAD_8	nad[c] + coa[c] + fad[c] + tdcoa[c] => nadh[c] + accoa[c] + fadh2[c] + dodcoa[c]	Fatty Acid Metabolism	0	2.95699e-05	0
FAD_9	R_FAD_9	nad[c] + coa[c] + fad[c] + dodcoa[c] => nadh[c] + accoa[c] + fadh2[c] + decoa[c]	Fatty Acid Metabolism	0.00546048	0.00555188	0.00552026
FAD_10	R_FAD_10	nad[c] + coa[c] + fad[c] + decoa[c] => nadh[c] + accoa[c] + fadh2[c] + occoa[c]	Fatty Acid Metabolism	0.00546048	0.00555188	0.00552026
FAD_11	R_FAD_11	nad[c] + coa[c] + fad[c] + occoa[c] => nadh[c] + accoa[c] + fadh2[c] + hexcoa[c]	Fatty Acid Metabolism	0	3.22581e-05	0
FAD_12	R_FAD_12	nad[c] + coa[c] + fad[c] + hexcoa[c] => nadh[c] + accoa[c] + fadh2[c] + butcoa[c]	Fatty Acid Metabolism	0	3.22581e-05	0
FAD_13	R_FAD_13	3 h2o[c] + nad[c] + coa[c] + fad[c] + butcoa[c] => 3 h[c] + nadh[c] + 2 accoa[c] + fadh2[c]	Fatty Acid Metabolism	0	3.22581e-05	0
FAD_20	R_FAD_20	nad[c] + coa[c] + fad[c] + nodcoa[c] => nadh[c] + accoa[c] + fadh2[c] + hepdcoa[c]	Fatty Acid Metabolism	0	0	0
FAD_21	R_FAD_21	nad[c] + coa[c] + fad[c] + hepdcoa[c] => nadh[c] + accoa[c] + fadh2[c] + pentdcoa[c]	Fatty Acid Metabolism	0	0	0
FAD_22	R_FAD_22	nad[c] + coa[c] + fad[c] + pentdcoa[c] => nadh[c] + accoa[c] + fadh2[c] + trdcalcoa[c]	Fatty Acid Metabolism	0	0	0
FAD_23	R_FAD_23	nad[c] + coa[c] + fad[c] + trdcalcoa[c] => nadh[c] + accoa[c] + fadh2[c] + undcoa[c]	Fatty Acid Metabolism	0	0	0
FAD_24	R_FAD_24	nad[c] + coa[c] + fad[c] + undcoa[c] => nadh[c] + accoa[c] + fadh2[c] + nndccoa[c]	Fatty Acid Metabolism	0	0	0
FAD_25	R_FAD_25	nad[c] + coa[c] + fad[c] + nndccoa[c] => nadh[c] + accoa[c] + fadh2[c] + hepcoa[c]	Fatty Acid Metabolism	0	0	0
FAD_26	R_FAD_26	nad[c] + coa[c] + fad[c] + hepcoa[c] => nadh[c] + accoa[c] + fadh2[c] + ptcoa[c]	Fatty Acid Metabolism	0	0	0
FAD_27	R_FAD_27	nad[c] + coa[c] + fad[c] + ptcoa[c] => nadh[c] + ppcoa[c] + accoa[c] + fadh2[c]	Fatty Acid Metabolism	0	0	0
ADCL	4-aminobenzoate synthase	4adcho[c] => h[c] + pyr[c] + 4abz[c]	Folate Metabolism	6.7008e-06	1.90789e-05	6.70157e-06
ADCS	4-amino-4-deoxychorismate synthase	gln__L[c] + chor[c] => glu__L[c] + 4adcho[c]	Folate Metabolism	6.7008e-06	1.90789e-05	6.70157e-06
DHFS	Dihydrofolate synthase	glu__L[c] + atp[c] + dhpt[c] => h[c] + adp[c] + pi[c] + dhf[c]	Folate Metabolism	6.7008e-06	6.70157e-06	6.70157e-06
DHNPA_1	Dihydroneopterin aldolase	dhnpt[c] => gcald[c] + 2ahhmp[c]	Folate Metabolism	0	6.70157e-06	0
DHNPA2r	Dihydroneopterin aldolase reversible	dhnpt[c] => gcald[c] + 6hmhpt[c]	Folate Metabolism	0	6.70157e-06	6.70157e-06
DHPS2	Dihydropteroate synthase	4abz[c] + 6hmhptpp[c] => ppi[c] + dhpt[c]	Folate Metabolism	0	6.70157e-06	6.70157e-06
DNMPPA	Dihydroneopterin monophosphate dephosphorylase	h2o[c] + dhpmp[c] => pi[c] + dhnpt[c]	Folate Metabolism	6.7008e-06	6.70157e-06	6.70157e-06
DNTPPA	Dihydroneopterin triphosphate pyrophosphatase	h2o[c] + ahdt[c] => h[c] + ppi[c] + dhpmp[c]	Folate Metabolism	6.7008e-06	6.70157e-06	6.70157e-06
FOLD3	Dihydropteroate synthase	4abz[c] + 2ahhmd[c] => ppi[c] + dhpt[c]	Folate Metabolism	0	6.70157e-06	0
FTHFD	Formyltetrahydrofolate deformylase	h2o[c] + 10fthf[c] => h[c] + for[c] + thf[c]	Folate Metabolism	0	8.87098e-05	0
GLYCL	Glycine Cleavage System	nad[c] + thf[c] + gly[c] => nadh[c] + nh4[c] + co2[c] + mlthf[c]	Folate Metabolism	0	0.0095858	0.00156354
GTPCI	GTP cyclohydrolase I	h2o[c] + gtp[c] => h[c] + for[c] + ahdt[c]	Folate Metabolism	6.7008e-06	6.70157e-06	6.70157e-06
HPPK	2-amino-4-hydroxy-6-hydroxymethyldihydropteridine diphosphokinase	atp[c] + 2ahhmp[c] => h[c] + amp[c] + 2ahhmd[c]	Folate Metabolism	0	6.70157e-06	0
HPPK2	6-hydroxymethyl-dihydropterin pyrophosphokinase	atp[c] + 6hmhpt[c] => h[c] + amp[c] + 6hmhptpp[c]	Folate Metabolism	0	6.70157e-06	6.70157e-06
MTHFC	Methenyltetrahydrofolate cyclohydrolase	h2o[c] + methf[c] <=> h[c] + 10fthf[c]	Folate Metabolism	0.00776289	0.0078516	0.00776378
MTHFD	Methylenetetrahydrofolate dehydrogenase (NADP)	nadp[c] + mlthf[c] <=> nadph[c] + methf[c]	Folate Metabolism	0.00776289	0.0078516	0.00776378
MTHFR2	5,10-methylenetetrahydrofolate reductase (NADH)	2 h[c] + nadh[c] + mlthf[c] => nad[c] + 5mthf[c]	Folate Metabolism	0.0014846	0.00149443	0.00148478
THFGLUS	TetrahydrofolateL glutamate gamma ligase ADP forming	glu__L[c] + atp[c] + thf[c] <=> h[c] + adp[c] + pi[c] + thfglu[c]	Folate Metabolism	0	0	0
FCLPA	L-fuculose 1-phosphate aldolase	fc1p[c] <=> dhap[c] + lald__L[c]	Fructose and mannose metabolism	0	0	0
GFUCS	GDP-L-fucose synthase	h[c] + nadph[c] + gdpddman[c] => nadp[c] + gdpfuc[c]	Fructose and mannose metabolism	0	0	0
GMAND	GDP-D-mannose dehydratase	gdpmann[c] => h2o[c] + gdpddman[c]	Fructose and mannose metabolism	0	0	0
MAN1PT	Mannose 1 phosphate guanylyltransferase	h[c] + gtp[c] + man1p[c] => ppi[c] + gdpmann[c]	Fructose and mannose metabolism	0	8.87098e-05	0
MAN1PT2	Mannose-1-phosphate guanylyltransferase (GDP)	h[c] + gdp[c] + man1p[c] => pi[c] + gdpmann[c]	Fructose and mannose metabolism	0.000491236	0.000580013	0.000580013
MAN6PI	Mannose-6-phosphate isomerase	man6p[c] <=> f6p[c]	Fructose and mannose metabolism	-0.00137637	-0.00137621	-0.00137637
PMANM	Phosphomannomutase	man1p[c] <=> man6p[c]	Fructose and mannose metabolism	-0.000580013	-0.000579946	-0.000580013
GLYALDDr	D-Glyceraldehyde dehydrogenase	h2o[c] + nad[c] + glyald[c] => 2 h[c] + nadh[c] + glyc__R[c]	Glycerolipid metabolism	0	8.87098e-05	0
ALCD19y	Alcohol dehydrogenase glycerol NADP	h[c] + nadph[c] + glyald[c] <=> nadp[c] + glyc[c]	Glycerolipid metabolism	-8.87098e-05	0	0
AGPAT160	1-hexadecanoyl-sn-glycerol 3-phosphate O-acyltransferase (n-C16:0)	palmACP[c] + 1hdecg3p[c] => ACP[c] + pa160[c]	Glycerophospholipid metabolism	0.000148992	0.000208132	0.000149009
AGPAT160190	AGPAT160190	mstrACP[c] + 1hdecg3p[c] => ACP[c] + pa160190[c]	Glycerophospholipid metabolism	0.000310172	0.000310207	0.000310207
AGPAT190	AGPAT190	mstrACP[c] + 1msg3p[c] => ACP[c] + pa190190[c]	Glycerophospholipid metabolism	0.00010233	0.000102341	0.000102341
CDAPPA160	CDP-Diacylglycerol pyrophostatase (n-C16:0)	h2o[c] + cdpdhdecg[c] => 2 h[c] + pa160[c] + cmp[c]	Glycerophospholipid metabolism	0	4.43549e-05	0
CDAPPA160190	CDP-Diacylglycerol pyrophostatase (C16:0, C19:0)	h2o[c] + cdpc16c19g[c] => 2 h[c] + pa160190[c] + cmp[c]	Glycerophospholipid metabolism	0	4.43549e-05	0
CDAPPA190	CDAPPA190	h2o[c] + cdpc19c19g[c] => 2 h[c] + pa190190[c] + cmp[c]	Glycerophospholipid metabolism	0	4.43549e-05	0
CDPPT160	CDPPT160	cdpdhdecg[c] + inost[c] => h[c] + ptd1ino160[c] + cmp[c]	Glycerophospholipid metabolism	0	2.95699e-05	0
CDPPT160190	CDP diacylglycerol inositon 3-phosphatidyltransferase	cdpc16c19g[c] + inost[c] => h[c] + ptd1ino160190[c] + cmp[c]	Glycerophospholipid metabolism	0.000103737	0.000103749	0.000103749
CLPNS160190	CLPNS160190	2 pg160190[c] <=> glyc[c] + clpn160190[c]	Glycerophospholipid metabolism	4.9075e-05	4.90806e-05	4.90806e-05
DAGK160	Diacylglycerol kinase (n-C16:0)	atp[c] + 12dgr160[c] => h[c] + adp[c] + pa160[c]	Glycerophospholipid metabolism	0	8.87098e-05	0
DASYN160	CDP-diacylglycerol synthetase (n-C16:0)	h[c] + ctp[c] + pa160[c] => ppi[c] + cdpdhdecg[c]	Glycerophospholipid metabolism	8.835e-05	0.00014749	8.83602e-05
DASYN160190	CDP-diacylglycerol synthetase (C16:0, C19:0)	h[c] + ctp[c] + pa160190[c] => ppi[c] + cdpc16c19g[c]	Glycerophospholipid metabolism	0.000253232	0.000297587	0.000253261
DASYN190190	DASYN190190	h[c] + ctp[c] + pa190190[c] => ppi[c] + cdpc19c19g[c]	Glycerophospholipid metabolism	4.86646e-05	9.30195e-05	4.86702e-05
G16MTM2	Glycolipid 16-alpha-D-mannosyltransferase	gdpmann[c] + Ac1PIM1[c] => h[c] + gdp[c] + Ac1PIM2[c]	Glycerophospholipid metabolism	0	4.44649e-05	4.44649e-05
G3PAT160	Glycerol-3-phosphate acyltransferase (C16:0)	glyc3p[c] + palmACP[c] => ACP[c] + 1hdecg3p[c]	Glycerophospholipid metabolism	0	1.54278e-05	0
G3PAT190	G3PAT190	glyc3p[c] + mstrACP[c] => ACP[c] + 1msg3p[c]	Glycerophospholipid metabolism	0.00010233	0.000102341	0.000102341
GPDDA2	Glycerophosphodiester phosphodiesterase (Glycerophosphoethanolamine)	h2o[c] + g3pe[c] => h[c] + glyc3p[c] + etha[c]	Glycerophospholipid metabolism	0	5.91399e-05	0
PGSA160	Phosphatidylglycerol synthase (n-C16:0)	glyc3p[c] + cdpdhdecg[c] => h[c] + cmp[c] + pgp160[c]	Glycerophospholipid metabolism	5.43351e-05	5.43414e-05	5.43414e-05
PGSA160190	Phosphatidylglycerol synthase (C16:0,C19:0)	glyc3p[c] + cdpc16c19g[c] => h[c] + cmp[c] + pgp160190[c]	Glycerophospholipid metabolism	0.000149495	0.000149512	0.000149512
PGSA190	PGSA190	glyc3p[c] + cdpc19c19g[c] => h[c] + cmp[c] + pgp190[c]	Glycerophospholipid metabolism	4.86646e-05	4.86702e-05	4.86702e-05
PSD160	Phosphatidylserine decarboxylase (n-C16:0)	h[c] + ps160[c] => co2[c] + pe160[c]	Glycerophospholipid metabolism	3.40149e-05	9.31548e-05	3.40189e-05
PSSA160	Phosphatidylserine syntase (n-C16:0)	ser__L[c] + cdpdhdecg[c] => h[c] + cmp[c] + ps160[c]	Glycerophospholipid metabolism	3.40149e-05	9.31548e-05	3.40189e-05
G3PD5	Glycerol-3-phosphate dehydrogenase (ubiquinone-8)	glyc3p[c] + q8[c] => q8h2[c] + dhap[c]	Glycerophospholipid metabolism	0	1.69905	0.399081
G3PD1ir	Glycerol 3 phosphate dehydrogenase NAD	h[c] + nadh[c] + dhap[c] <=> nad[c] + glyc3p[c]	Glycerophospholipid metabolism	-0.399081	1.29997	0
G3PT	Glycerol-3-phosphatase	h2o[c] + glyc3p[c] => pi[c] + glyc[c]	Glycerophospholipid metabolism	0	8.87098e-05	0
LIPW	MNXR84636	h2o[c] + h[c] + pc_TB[c] => 12dgr_TB[c] + cholp[c]	Glycerophospholipid metabolism	0	0	0
CHOLK_1	Choline kinase	h[c] + atp[c] + chol[c] <=> adp[c] + cholp[c]	Glycerophospholipid metabolism	0	0	0
ACS	Acetyl-CoA synthetase	atp[c] + coa[c] + ac[c] => amp[c] + ppi[c] + accoa[c]	Glycolysis/Gluconeogenesis	0	7.09679e-05	0
ALDD2x	Aldehyde dehydrogenase (acetaldehyde, NAD)	h2o[c] + nad[c] + acald[c] => 2 h[c] + nadh[c] + ac[c]	Glycolysis/Gluconeogenesis	0	8.87098e-05	0
ASAD	Aspartate-semialdehyde dehydrogenase	pi[c] + nadp[c] + aspsa[c] <=> h[c] + nadph[c] + 4pasp[c]	Glycolysis/Gluconeogenesis	-0.00324922	-0.00313094	-0.0031313
ASPK	Aspartate kinase	atp[c] + asp__L[c] <=> adp[c] + 4pasp[c]	Glycolysis/Gluconeogenesis	0.00313094	0.00324922	0.0031313
ENO	Enolase	2pg[c] <=> h2o[c] + pep[c]	Glycolysis/Gluconeogenesis	0.348069	0.356121	0.348182
FBA	Fructose-bisphosphate aldolase	fdp[c] <=> g3p[c] + dhap[c]	Glycolysis/Gluconeogenesis	-0.0164248	-0.0163994	-0.0164013
FBP	Fructose-bisphosphatase	h2o[c] + fdp[c] => f6p[c] + pi[c]	Glycolysis/Gluconeogenesis	0.0163994	0.0164881	0.0164013
GAPD	Glyceraldehyde-3-phosphate dehydrogenase	nad[c] + pi[c] + g3p[c] <=> h[c] + nadh[c] + 13dpg[c]	Glycolysis/Gluconeogenesis	0.358632	0.35875	0.358746
GCCa	Glycine-cleavage complex	h[c] + lpro[c] + gly[c] => co2[c] + alpro[c]	Glycolysis/Gluconeogenesis	0	0.0095858	0
GCCb	Glycine cleavage complex	thf[c] + alpro[c] => nh4[c] + dhlpro[c] + mlthf[c]	Glycolysis/Gluconeogenesis	0	0.0095858	0
GHMT2r	Glycine hydroxymethyltransferase, reversible	ser__L[c] + thf[c] => h2o[c] + gly[c] + mlthf[c]	Glycolysis/Gluconeogenesis	0	0.00802245	0.00793465
GLYCK	Glycerate kinase	atp[c] + glyc__R[c] => h[c] + adp[c] + 3pg[c]	Glycolysis/Gluconeogenesis	0	8.87098e-05	0
HEX1	Hexokinase (D-glucose:ATP)	atp[c] + glc__D[c] => h[c] + adp[c] + g6p[c]	Glycolysis/Gluconeogenesis	0	8.87098e-05	0
HSDy	Homoserine dehydrogenase (NADPH)	nadp[c] + hom__L[c] <=> h[c] + nadph[c] + aspsa[c]	Glycolysis/Gluconeogenesis	-0.0025727	-0.00245442	-0.0024547
HSK	Homoserine kinase	atp[c] + hom__L[c] => h[c] + adp[c] + phom[c]	Glycolysis/Gluconeogenesis	0.00113671	0.00174811	0.00113684
LDH_L	L-lactate dehydrogenase	nad[c] + lac__L[c] <=> h[c] + nadh[c] + pyr[c]	Glycolysis/Gluconeogenesis	-1.7105	4.43549e-05	0
PDH	Pyruvate dehydrogenase	nad[c] + pyr[c] + coa[c] => nadh[c] + co2[c] + accoa[c]	Glycolysis/Gluconeogenesis	0	0.000354839	-8.60112e-12
PDHa	Pyruvate dehydrogenase (lipoamide)	h[c] + pyr[c] + lpam[c] => co2[c] + adhlam[c]	Glycolysis/Gluconeogenesis	0	0.000354839	0
PDHbr	Pyruvate dehydrogenase (dihydrolipoamide) reversible	coa[c] + adhlam[c] <=> accoa[c] + dhlam[c]	Glycolysis/Gluconeogenesis	0	0.000354839	0
PFK	Phosphofructokinase	atp[c] + f6p[c] => h[c] + adp[c] + fdp[c]	Glycolysis/Gluconeogenesis	0	8.87098e-05	0
PGCD	Phosphoglycerate dehydrogenase	nad[c] + 3pg[c] => h[c] + nadh[c] + 3php[c]	Glycolysis/Gluconeogenesis	0.00262522	0.0106515	0.0105641
PGI	Glucose-6-phosphate isomerase	g6p[c] <=> f6p[c]	Glycolysis/Gluconeogenesis	-0.00639876	-0.00632272	-0.00632345
PGK	Phosphoglycerate kinase	atp[c] + 3pg[c] <=> adp[c] + 13dpg[c]	Glycolysis/Gluconeogenesis	-0.35875	-0.358632	-0.358746
PGM	Phosphoglycerate mutase	2pg[c] <=> 3pg[c]	Glycolysis/Gluconeogenesis	-0.356121	-0.348069	-0.348182
PGMT	Phosphoglucomutase	g1p[c] <=> g6p[c]	Glycolysis/Gluconeogenesis	-0.00452501	-0.00242191	-0.00443681
G6PP	Glucose-6-phosphate phosphatase	h2o[c] + g6p[c] <=> pi[c] + glc__D[c]	Glycolysis/Gluconeogenesis	0.00118912	0.00145525	0.0013667
PSERT	Phosphoserine transaminase	glu__L[c] + 3php[c] => akg[c] + pser__L[c]	Glycolysis/Gluconeogenesis	0.00262522	0.0106515	0.0105641
PSP_L	Phosphoserine phosphatase (L-serine)	h2o[c] + pser__L[c] => pi[c] + ser__L[c]	Glycolysis/Gluconeogenesis	0.00227426	0.0106515	0.0105641
PYK	Pyruvate kinase	h[c] + adp[c] + pep[c] => pyr[c] + atp[c]	Glycolysis/Gluconeogenesis	0	0.342278	0.29999
PYRDC	Pyruvate decarboxylase	h[c] + pyr[c] => co2[c] + acald[c]	Glycolysis/Gluconeogenesis	0	0.000354839	0
SERD_D	D-serine deaminase	ser__D[c] => pyr[c] + nh4[c]	Glycolysis/Gluconeogenesis	0	0	0
THRS	Threonine synthase	h2o[c] + phom[c] => pi[c] + thr__L[c]	Glycolysis/Gluconeogenesis	0.00113671	0.00174811	0.00113684
TPI	Triose-phosphate isomerase	dhap[c] <=> g3p[c]	Glycolysis/Gluconeogenesis	0.382322	0.38244	0.382438
ALCD2ir	Alcohol dehydrogenase reverse rxn acetaldehyde ethanol	h[c] + nadh[c] + acald[c] <=> nad[c] + etoh[c]	Glycolysis/Gluconeogenesis	0	0.000354839	0
THRD	L-threonine dehydrogenase	nad[c] + thr__L[c] => h[c] + nadh[c] + 2aobut[c]	Glycolysis/Gluconeogenesis	0	0	0
GLXO1	Glyoxylate oxidase	h2o[c] + nad[c] + glx[c] => 2 h[c] + nadh[c] + oxa[c]	Glyoxylate Metabolism	0	8.87098e-05	0
GLYCTO1	Glycolate oxidase	o2[c] + glyclt[c] => glx[c] + h2o2[c]	Glyoxylate Metabolism	0	1.3403e-05	0
GLYCTO2	Glycolate oxidase	q8[c] + glyclt[c] => glx[c] + q8h2[c]	Glyoxylate Metabolism	0	1.34031e-05	0
GLYCTO3	Glycolate oxidase	mqn8[c] + glyclt[c] => glx[c] + mql8[c]	Glyoxylate Metabolism	0	1.34031e-05	1.34031e-05
GLYCTO4	Glycolate oxidase	2dmmq8[c] + glyclt[c] => glx[c] + 2dmmql8[c]	Glyoxylate Metabolism	0	1.34031e-05	0
ICL	Isocitrate lyase	icit[c] => succ[c] + glx[c]	Glyoxylate Metabolism	0	0.0160449	0
OXACOAL	OXACOAL	atp[c] + coa[c] + oxa[c] <=> amp[c] + ppi[c] + oxalcoa[c]	Glyoxylate Metabolism	0	8.87098e-05	0
OXCDC	Oxalyl-CoA decarboxylase	h[c] + oxalcoa[c] => co2[c] + forcoa[c]	Glyoxylate Metabolism	0	8.87098e-05	0
PGLYCP	Phosphoglycolate phosphatase	h2o[c] + 2pglyc[c] => pi[c] + glyclt[c]	Glyoxylate Metabolism	0	0	0
GCALDD	Glycolaldehyde dehydrogenase	h2o[c] + nad[c] + gcald[c] => 2 h[c] + nadh[c] + glyclt[c]	Glyoxylate Metabolism	1.34016e-05	1.34031e-05	1.34031e-05
GLYDHDA_copy1	R_GLYDHDA_copy1	h2o[c] + nad[c] + gly[c] <=> h[c] + nadh[c] + nh4[c] + glx[c]	Glyoxylate Metabolism	-0.0160583	0	-1.34031e-05
GLYDHDA_copy2	R_GLYDHDA_copy2	h2o[c] + nad[c] + gly[c] <=> h[c] + nadh[c] + nh4[c] + glx[c]	Glyoxylate Metabolism	-0.0160583	0	0
ATPPRT	ATP phosphoribosyltransferase	atp[c] + prpp[c] => ppi[c] + prbatp[c]	Histidine Metabolism	0.000627505	0.000635509	0.000627577
HISTD	Histidinol dehydrogenase	h2o[c] + 2 nad[c] + histd[c] => 3 h[c] + 2 nadh[c] + his__L[c]	Histidine Metabolism	0.000627505	0.000635509	0.000627577
HISTP	Histidinol-phosphatase	h2o[c] + hisp[c] => pi[c] + histd[c]	Histidine Metabolism	0.000627505	0.000635509	0.000627577
HSTPT	Histidinol-phosphate transaminase	glu__L[c] + imacp[c] => akg[c] + hisp[c]	Histidine Metabolism	0.000627505	0.000635509	0.000627577
IG3PS	Imidazole-glycerol-3-phosphate synthase	gln__L[c] + prlp[c] => glu__L[c] + h[c] + aicar[c] + eig3p[c]	Histidine Metabolism	0.000627505	0.000635509	0.000627577
IGPDH	Imidazoleglycerol-phosphate dehydratase	eig3p[c] => h2o[c] + imacp[c]	Histidine Metabolism	0.000627505	0.000635509	0.000627577
PRAIi	Phosphoribosylanthranilate isomerase (irreversible)	pran[c] => 2cpr5p[c]	Histidine Metabolism	0.000168559	0.000176273	0.000168578
PRAMPC	Phosphoribosyl-AMP cyclohydrolase	h2o[c] + prbamp[c] => prfp[c]	Histidine Metabolism	0.000627505	0.000635509	0.000627577
PRATPP	Phosphoribosyl-ATP pyrophosphatase	h2o[c] + prbatp[c] => h[c] + ppi[c] + prbamp[c]	Histidine Metabolism	0.000627505	0.000635509	0.000627577
PRMICI	1-(5-phosphoribosyl)-5-[(5-phosphoribosylamino)methylideneamino)imidazole-4-carboxamide isomerase	prfp[c] => prlp[c]	Histidine Metabolism	0.000627505	0.000635509	0.000627577
MI1PP	Myo-inositol 1-phosphatase	h2o[c] + mi1p__D[c] => pi[c] + inost[c]	Inositol phosphate metabolism	0	0.000133307	0.000103749
MI1PS	Myo Inositol 1 phosphate synthase	g6p[c] => mi1p__D[c]	Inositol phosphate metabolism	0	0.000103749	0.000103749
MI3PP	1D-myo-Inositol 3-phosphate phosphohydrolase	h2o[c] + mi3p__D[c] => pi[c] + inost[c]	Inositol phosphate metabolism	0	0.000103749	0
MI3PS	1D-myo-inositol-3-phosphate lyase (isomerizing)	g6p[c] <=> mi3p__D[c]	Inositol phosphate metabolism	0.000109726	0.000213487	0.000109738
NAGINSP	MNXR61204	h[c] + uacgam[c] + mi3p__D[c] => udp[c] + iacgam3p[c]	Inositol phosphate metabolism	0.000109726	0.000109738	0.000109738
DM_ergoth_c	Ergoth c Demand reaction	ergoth[c] <=>	Intracellular demand	0	3.27544e-06	0
DM_tbsinol_c	Tbsinol c Demand reaction	tbsinol[c] <=>	Intracellular demand	0	5.21823e-06	0
DM_isotbsinol_13S_c	Isotbsinol 13S c Demand reaction	isotbsinol_13S[c] <=>	Intracellular demand	0	5.21823e-06	0
DM_isotbsinol_13R_c	Isotbsinol 13R c Demand reaction	isotbsinol_13R[c] <=>	Intracellular demand	0	5.21823e-06	0
DM_psd5p_c	Psd5p c Demand reaction	psd5p[c] <=>	Intracellular demand	0	0	0
DM_cpppg1_c	Cpppg1 c Demand reaction	cpppg1[c] <=>	Intracellular demand	0	0	0
DM_scys__L_c	Scys L c Demand reaction	scys__L[c] <=>	Intracellular demand	0	0	0
DM_gmhep1p_c	Gmhep1p c Demand reaction	gmhep1p[c] <=>	Intracellular demand	0	1.33065e-05	0
LAT	R00457	akg[c] + lys__L[c] <=> glu__L[c] + L2aadp6sa[c]	L-alpha-aminoadipic acid (L-AAA) biosynthesis	0	0	0
TMHAS5	TMHAS5	tre[c] + tdm2[c] + tdm4[c] => 2 h2o[c] + tmha5[c]	Lipid metabolism	0	0	0
TMHAS6	TMHAS6	tre[c] + tdm3[c] + tdm4[c] => 2 h2o[c] + tmha6[c]	Lipid metabolism	0	0	0
FADE233	R02661	fad[c] + ibcoa[c] => fadh2[c] + 2mp2coa[c]	Lipid metabolism	0.0019922	0.00216962	0.00211072
BKDC	BKDC	h[c] + coa[c] + 2mpdhl[c] <=> dhlam[c] + ibcoa[c]	Lipid metabolism	0.0019922	0.00216962	0.00211072
BKDA2	BKDA2	lpam[c] + 3mob[c] => co2[c] + 2mpdhl[c]	Lipid metabolism	0.0019922	0.00216962	0.00211072
PKS2	PKS2	23 h[c] + 15 nadph[c] + malcoa[c] + 7 mmcoa__S[c] + hdcaMAS[c] => 7 h2o[c] + 8 co2[c] + 15 nadp[c] + 7 coa[c] + hphthiocnylcoa[c] + mas[c]	Lipid metabolism	5.36064e-05	5.36126e-05	5.36126e-05
MAS3	MAS3	pmtcoa[c] + mas[c] => coa[c] + hdcaMAS[c]	Lipid metabolism	5.36064e-05	5.36126e-05	5.36126e-05
PKS122	PKS122	coa[c] + pmtri[c] => h2o[c] + pmtricoa[c]	Lipid metabolism	0	0	0
PKS121	PKS121	29 h[c] + 20 nadph[c] + 5 malcoa[c] + 5 mmcoa__S[c] + hexcoa[c] => 8 h2o[c] + 10 co2[c] + 20 nadp[c] + 11 coa[c] + pmtri[c]	Lipid metabolism	0	0	0
ACOADH1	2-oxoisovalerate dehydrogenase (acylating; 3-methyl-2-oxopentanoate)	fad[c] + 2mbcoa[c] => fadh2[c] + 2mb2coa[c]	Lipid metabolism	0	0.00011828	0
BKDC1	BKDC1	coa[c] + 2mbdhl[c] <=> dhlam[c] + 2mbcoa[c]	Lipid metabolism	0	0.00011828	0
3M2OPLOXRD	3-Methyl-2-oxopentanoate:lipoamide oxidoreductase(decarboxylating and acceptor-2-methylpropanoylating)	h[c] + lpam[c] + 3mop[c] => co2[c] + 2mbdhl[c]	Lipid metabolism	0	0.00011828	0
PTA2	Phosphate acetyltransferase	pi[c] + ppcoa[c] <=> coa[c] + ppap[c]	Lipid metabolism	0	0	0
OPP	R05611	ipdp[c] + hepdp[c] => ppi[c] + octdp[c]	Lipid metabolism	9.88368e-05	9.88482e-05	9.88482e-05
HEXTT	Trans-hexaprenyltranstransferase	ipdp[c] + hexdp[c] => ppi[c] + hepdp[c]	Lipid metabolism	9.88368e-05	9.88482e-05	9.88482e-05
PPTT	Trans pentaprenyltranstransferase	ipdp[c] + pendp[c] => ppi[c] + hexdp[c]	Lipid metabolism	9.88368e-05	9.88482e-05	9.88482e-05
GGTT	Geranylgeranyltranstransferase	ipdp[c] + ggdp[c] => ppi[c] + pendp[c]	Lipid metabolism	9.88368e-05	9.88482e-05	9.88482e-05
LIPY	LIPY	10 h2o[c] + 9 tag_TB[c] => 9 12dgr_TB[c] + 2 hdca[c] + 4 ocdca[c] + 2 hexc[c] + arach[c]	Lipid metabolism	0	0	0
GMHEPPA	D-glycero-D-manno-heptose 1,7-bisphosphate phosphatase	h2o[c] + gmhep17bp[c] => pi[c] + gmhep1p[c]	Lipopolysaccharide Biosynthesis / Recycling	0	1.33065e-05	0
AACPS11	AACPS11	atp[c] + ACP[c] + 4hbz[c] => amp[c] + ppi[c] + 4hbzACP[c]	Membrane Metabolism	5.40503e-05	6.14945e-05	5.40566e-05
ALAALAD	D-alanine-D-alanine dipeptidase	h2o[c] + alaala[c] => 2 ala__D[c]	Membrane Metabolism	0	8.87098e-05	0
ARACHTA	ARACHTA	arachcoa[c] + ACP[c] <=> coa[c] + arachACP[c]	Membrane Metabolism	0	2.46416e-06	0
CHRPL	Chorismate pyruvate lyase	chor[c] => pyr[c] + 4hbz[c]	Membrane Metabolism	5.40503e-05	6.14945e-05	5.40566e-05
FACOAL200	Fatty-acid--CoA ligase	atp[c] + coa[c] + arach[c] <=> amp[c] + ppi[c] + arachcoa[c]	Membrane Metabolism	0	2.46416e-06	0
FACOALPHDCA	FACOALPHDCA	atp[c] + coa[c] + phdca[c] <=> amp[c] + ppi[c] + phdcacoa[c]	Membrane Metabolism	-6.14945e-05	-5.40503e-05	-5.40566e-05
FACOALPREPH	FACOALPREPH	atp[c] + coa[c] + prephth[c] <=> amp[c] + ppi[c] + prephthcoa[c]	Membrane Metabolism	-2.46416e-06	4.43549e-05	0
FAH4	FAH4	h[c] + nadph[c] + o2[c] + omtta[c] => h2o[c] + nadp[c] + homtta[c]	Membrane Metabolism	0	0	0
FASPHDCA	FASPHDCA	24 h[c] + 16 nadph[c] + 8 malACP[c] + 4hbzACP[c] => 8 h2o[c] + 8 co2[c] + 16 nadp[c] + 8 ACP[c] + phdcaACP[c]	Membrane Metabolism	5.40503e-05	6.14945e-05	5.40566e-05
FASm1601	FASm1601	3 h[c] + 2 nadph[c] + hdca[c] + mmcoa__S[c] => h2o[c] + co2[c] + 2 nadp[c] + coa[c] + m1ocdca[c]	Membrane Metabolism	9.85018e-06	9.85131e-06	9.85131e-06
FASm1801	FASm1801	3 h[c] + 2 nadph[c] + mmcoa__S[c] + m1ocdca[c] => h2o[c] + co2[c] + 2 nadp[c] + coa[c] + dmarach[c]	Membrane Metabolism	9.85018e-06	9.85131e-06	9.85131e-06
FASm2001	FASm2001	3 h[c] + 2 nadph[c] + mmcoa__S[c] + dmarach[c] => h2o[c] + co2[c] + 2 nadp[c] + coa[c] + tmbhn[c]	Membrane Metabolism	9.85018e-06	9.85131e-06	9.85131e-06
FASm220	FASm220	3 h[c] + 2 nadph[c] + arach[c] + mmcoa__S[c] => h2o[c] + co2[c] + 2 nadp[c] + coa[c] + mbhn[c]	Membrane Metabolism	6.56678e-05	7.05962e-05	6.56754e-05
FASm2201	FASm2201	3 h[c] + 2 nadph[c] + mmcoa__S[c] + tmbhn[c] => h2o[c] + co2[c] + 2 nadp[c] + coa[c] + tamlgnc[c]	Membrane Metabolism	9.85018e-06	9.85131e-06	9.85131e-06
FASm240	FASm240	3 h[c] + 2 nadph[c] + mmcoa__S[c] + mbhn[c] => h2o[c] + co2[c] + 2 nadp[c] + coa[c] + dmlgnc[c]	Membrane Metabolism	0	4.92832e-06	0
FASm2401	FASm2401	3 h[c] + 2 nadph[c] + mmcoa__S[c] + tamlgnc[c] => h2o[c] + co2[c] + 2 nadp[c] + coa[c] + pmhexc[c]	Membrane Metabolism	9.85018e-06	9.85131e-06	9.85131e-06
FASm260	FASm260	3 h[c] + 2 nadph[c] + mmcoa__S[c] + dmlgnc[c] => h2o[c] + co2[c] + 2 nadp[c] + coa[c] + tmhexc[c]	Membrane Metabolism	0	4.92832e-06	0
FASm2601	FASm2601	3 h[c] + 2 nadph[c] + mmcoa__S[c] + pmhexc[c] => h2o[c] + co2[c] + 2 nadp[c] + coa[c] + hmocta[c]	Membrane Metabolism	9.85018e-06	9.85131e-06	9.85131e-06
FASm2602	FASm2602	3 h[c] + 2 nadph[c] + mmcoa__S[c] + tmlgnc[c] => h2o[c] + co2[c] + 2 nadp[c] + coa[c] + tamhexc[c]	Membrane Metabolism	1.97004e-05	1.97026e-05	1.97026e-05
FASm280	FASm280	3 h[c] + 2 nadph[c] + mmcoa__S[c] + tmhexc[c] => h2o[c] + co2[c] + 2 nadp[c] + coa[c] + tamocta[c]	Membrane Metabolism	0	4.92832e-06	0
FASm2801	FASm2801	3 h[c] + 2 nadph[c] + mmcoa__S[c] + hmocta[c] => h2o[c] + co2[c] + 2 nadp[c] + coa[c] + hpmtria[c]	Membrane Metabolism	9.85018e-06	9.85131e-06	9.85131e-06
FASm2802	FASm2802	3 h[c] + 2 nadph[c] + mmcoa__S[c] + tamhexc[c] => h2o[c] + co2[c] + 2 nadp[c] + coa[c] + pmocta[c]	Membrane Metabolism	1.97004e-05	1.97026e-05	1.97026e-05
FASm300	FASm300	3 h[c] + 2 nadph[c] + mmcoa__S[c] + pmocta[c] => h2o[c] + co2[c] + 2 nadp[c] + coa[c] + hmtria[c]	Membrane Metabolism	1.97004e-05	1.97026e-05	1.97026e-05
FASm3001	FASm3001	3 h[c] + 2 nadph[c] + mmcoa__S[c] + hpmtria[c] => h2o[c] + co2[c] + 2 nadp[c] + coa[c] + omdtria[c]	Membrane Metabolism	0	0	0
FASm320	FASm320	3 h[c] + 2 nadph[c] + mmcoa__S[c] + hmtria[c] => h2o[c] + co2[c] + 2 nadp[c] + coa[c] + hpmdtria[c]	Membrane Metabolism	1.97004e-05	1.97026e-05	1.97026e-05
FASm340	FASm340	3 h[c] + 2 nadph[c] + mmcoa__S[c] + hpmdtria[c] => h2o[c] + co2[c] + 2 nadp[c] + coa[c] + omtta[c]	Membrane Metabolism	1.97004e-05	1.97026e-05	1.97026e-05
GGLUCT2	GGLUCT2	gluala[c] => ala__L[c] + 5oxpro[c]	Membrane Metabolism	0	2.95699e-05	0
GMT1	GMT1	decd_tb[c] + gdpmann[c] => decdman1p_tb[c] + gdp[c]	Membrane Metabolism	3.14686e-05	3.14723e-05	3.14723e-05
MCBTS_1	MCBTS	2 h[c] + atp[c] + 2 o2[c] + odecoa[c] + thr__L[c] + 2 lys__L[c] + bhb[c] + salc[c] => 6 h2o[c] + co2[c] + adp[c] + pi[c] + coa[c] + mcbts[c]	Membrane Metabolism	0	2.34537e-08	0
MCBTS2_1	MCBTS2	2 h[c] + atp[c] + 2 o2[c] + odecoa[c] + ser__L[c] + 2 lys__L[c] + bhb[c] + salc[c] => 6 h2o[c] + co2[c] + adp[c] + pi[c] + coa[c] + mcbtt[c]	Membrane Metabolism	0	2.34537e-08	0
MCBTS3	MCBTS3	atp[c] + 2 nadp[c] + 3.5 o2[c] + ser__L[c] + occoa[c] + 2 lys__L[c] + bhb[c] + salc[c] => 5 h2o[c] + 2 h[c] + co2[c] + adp[c] + pi[c] + 2 nadph[c] + coa[c] + cmcbtt[c]	Membrane Metabolism	0	0	0
PDIMAS	PDIMAS	2 h[c] + 2 tamocta[c] + phthiocerol[c] => 2 h2o[c] + pdima[c]	Membrane Metabolism	0	2.46416e-06	0
PGLS	PGLS	4 amet[c] + frrppdima[c] => 4 h[c] + 4 ahcys[c] + mfrrppdima[c]	Membrane Metabolism	0	0	0
PGPP160	Phosphatidylglycerol phosphate phosphatase (n-C16:0)	h2o[c] + pgp160[c] => pi[c] + pg160[c]	Membrane Metabolism	5.43351e-05	5.43414e-05	5.43414e-05
PGPP160190	Phosphatidylglycerol phosphate phosphatase (C16:0, C19:0)	h2o[c] + pgp160190[c] => pi[c] + pg160190[c]	Membrane Metabolism	0.000149495	0.000149512	0.000149512
PGPP190	PGPP190	h2o[c] + pgp190[c] => pi[c] + pg190[c]	Membrane Metabolism	4.86646e-05	4.86702e-05	4.86702e-05
PHTHDLS	PHTHDLS	h[c] + prephth[c] => co2[c] + phthdl[c]	Membrane Metabolism	0	2.46416e-06	0
PHTHDLS2	PHTHDLS2	h[c] + prepphth[c] => co2[c] + pphthdl[c]	Membrane Metabolism	0	1.97499e-06	0
PHTHS	PHTHS	nadph[c] + amet[c] + phthdl[c] => nadp[c] + ahcys[c] + phthiocerol[c]	Membrane Metabolism	0	2.46416e-06	0
PHTHS2	PHTHS2	nadph[c] + amet[c] + pphthdl[c] => nadp[c] + ahcys[c] + pphthiocerol[c]	Membrane Metabolism	0	1.97499e-06	0
PPDIMAS	PPDIMAS	2 h[c] + 2 tamocta[c] + pphthiocerol[c] => 2 h2o[c] + ppdima[c]	Membrane Metabolism	0	1.97499e-06	0
PREPHACPH	PREPHACPH	h2o[c] + prephthACP[c] => h[c] + ACP[c] + prephth[c]	Membrane Metabolism	0	4.43549e-05	0
PREPPACPH	PREPPACPH	h2o[c] + prepphthACP[c] => h[c] + ACP[c] + prepphth[c]	Membrane Metabolism	0	1.97499e-06	0
PREPTHS	PREPTHS	14 h[c] + 10 nadph[c] + 2 malcoa[c] + 2 mmcoa__S[c] + arachACP[c] => 5 h2o[c] + 2 co2[c] + 10 nadp[c] + 4 coa[c] + prephthACP[c]	Membrane Metabolism	0	2.46416e-06	0
PREPTHS2	PREPTHS2	14 h[c] + 10 nadph[c] + 2 malcoa[c] + 2 mmcoa__S[c] + phdcaACP[c] => 5 h2o[c] + 2 co2[c] + 10 nadp[c] + 4 coa[c] + prepphthACP[c]	Membrane Metabolism	0	1.97499e-06	0
PREPTTA	PREPTTA	ACP[c] + prephthcoa[c] <=> coa[c] + prephthACP[c]	Membrane Metabolism	-2.46416e-06	4.43549e-05	0
TATS	TATS	4 h[c] + tre[c] + hdca[c] + 2 omtta[c] + hpmtria[c] => 4 h2o[c] + tat[c]	Membrane Metabolism	9.85018e-06	9.85131e-06	9.85131e-06
TRE6PP	Trehalose-phosphatase	h2o[c] + tre6p[c] => pi[c] + tre[c]	Membrane Metabolism	0.000163341	0.0023108	0.00025208
TRE6PS	Alpha,alpha-trehalose-phosphate synthase (UDP-forming)	udpg[c] + g6p[c] => h[c] + udp[c] + tre6p[c]	Membrane Metabolism	0.000217709	0.00236516	0.000306455
TRESULT	Trehalose sulfotransferase	tre[c] + paps[c] => h[c] + pap[c] + tres[c]	Membrane Metabolism	5.42262e-05	5.42325e-05	5.42325e-05
TRIATS	TRIATS	3 h[c] + tre[c] + 2 ocdca[c] + tmlgnc[c] => 3 h2o[c] + triat[c]	Membrane Metabolism	0	0	0
UAMRH	UDP-MurNAc Hydroxylase	h[c] + nadph[c] + o2[c] + uamr[c] => h2o[c] + nadp[c] + ugmr[c]	Membrane Metabolism	8.18335e-06	8.18429e-06	8.18429e-06
S7PI	Sedoheptulose 7-phosphate isomerase	s7p[c] => gmhep7p[c]	Membrane Metabolism	0	1.33065e-05	0
GMHEPK	D-glycero-D-manno-heptose 7-phosphate kinase	atp[c] + gmhep7p[c] => h[c] + adp[c] + gmhep17bp[c]	Membrane Metabolism	0	1.33065e-05	0
CMLDC	4 carboxymuconolactone decarboxylase	4cml[c] => h[c] + co2[c] + 5odhf2a[c]	Miscellaneous	0	0	0
H2CO3D	Carboxylic acid dissociation	h2o[c] + co2[c] <=> h2co3[c]	Miscellaneous	0	0.532842	0.488804
HCO3E	HCO3 equilibration reaction	h2o[c] + co2[c] <=> h[c] + hco3[c]	Miscellaneous	0.0407473	0.0411021	0.0409885
NTP3	Nucleoside-triphosphatase (GTP)	h2o[c] + gtp[c] => h[c] + pi[c] + gdp[c]	Miscellaneous	0	8.87098e-05	0
MBTK3	MBTK3	h[c] + malACP[c] + n6hlys[c] => ACP[c] + n6hlysmal[c]	Mycobactin biosynthesis	0	2.34544e-08	0
MBTG	MNXR6565	nadph[c] + o2[c] + lys__L[c] <=> h2o[c] + nadp[c] + n6hlys[c]	Mycobactin biosynthesis	0	4.69088e-08	0
MBTA3	MBTA3	3 h[c] + nadh[c] + thr__L[c] + acac[c] + salc[c] + n6hlys[c] + n6hlysmal[c] => 6 h2o[c] + nad[c] + mcbtm[c]	Mycobactin biosynthesis	0	0	0
MBTA1	MBTA1	h[c] + nadh[c] + thr__L[c] + acac[c] + salc[c] + n6hlys[c] + n6hlysmal[c] => 6 h2o[c] + nad[c] + mcbtt[c]	Mycobactin biosynthesis	0	2.34544e-08	0
SALSYN	Salicylate synthase	ichor[c] => pyr[c] + salc[c]	Mycobactin biosynthesis	0	4.69088e-08	0
FAMPL1	Fatty Acid Ligase AMP (mycolic acid)	h[c] + amp[c] + meroacidcyc2ACP[c] => ACP[c] + meroacidcyc2AMP[c]	Mycolic Acid Biosynthesis	0.000127714	0.000135615	0.000135615
FAMPL2	FAMPL2	h[c] + amp[c] + mmeroacidcyc2ACP[c] => ACP[c] + mmeroacidcyc2AMP[c]	Mycolic Acid Biosynthesis	8.94976e-05	9.73829e-05	8.95079e-05
FAMPL3	FAMPL3	h[c] + amp[c] + kmeroacidcyc2ACP[c] => ACP[c] + kmeroacidcyc2AMP[c]	Mycolic Acid Biosynthesis	7.10201e-05	7.89054e-05	7.10283e-05
FAMPL4	FAMPL4	h[c] + amp[c] + mmmeroacidcyc1ACP[c] => ACP[c] + mmmeroacidcyc1AMP[c]	Mycolic Acid Biosynthesis	1.84523e-05	1.84545e-05	1.84545e-05
FAMPL5	Fatty Acid Ligase AMP (mycolic acid)	h[c] + amp[c] + mkmeroacidcyc1ACP[c] => ACP[c] + mkmeroacidcyc1AMP[c]	Mycolic Acid Biosynthesis	7.22898e-05	8.01843e-05	8.01843e-05
MYC1CYC1	MYC1CYC1	amet[c] + meroacidACP[c] => h[c] + ahcys[c] + meroacidcyc1ACP[c]	Mycolic Acid Biosynthesis	0.000127714	0.000135615	0.000135615
MYC1CYC2	MYC1CYC2	amet[c] + mmeroacidACP[c] => h[c] + ahcys[c] + mmeroacidcyc1ACP[c]	Mycolic Acid Biosynthesis	8.94976e-05	9.73829e-05	8.95079e-05
MYC1CYC3	MYC1CYC3	amet[c] + kmeroacidACP[c] => h[c] + ahcys[c] + kmeroacidcyc1ACP[c]	Mycolic Acid Biosynthesis	7.10201e-05	7.89054e-05	7.10283e-05
MYC1CYC4	MYC1CYC4	amet[c] + mmmeroacidACP[c] => h[c] + ahcys[c] + mmmeroacidcyc1ACP[c]	Mycolic Acid Biosynthesis	1.84523e-05	1.84545e-05	1.84545e-05
MYC1CYC5	Mycolic Acid Cyclopropanation	amet[c] + mkmeroacidACP[c] => h[c] + ahcys[c] + mkmeroacidcyc1ACP[c]	Mycolic Acid Biosynthesis	7.22898e-05	8.01843e-05	8.01843e-05
MYC1M1	MYC1M1	h2o[c] + amet[c] + mmeroacidACP[c] => h[c] + ahcys[c] + mmmeroacidACP[c]	Mycolic Acid Biosynthesis	1.84523e-05	1.84545e-05	1.84545e-05
MYC1M2	MYC1M2	h2o[c] + amet[c] + kmeroacidACP[c] => h[c] + ahcys[c] + mkmeroacidACP[c]	Mycolic Acid Biosynthesis	7.22898e-05	8.01843e-05	8.01843e-05
MYC2CYC1	MYC2CYC1	amet[c] + meroacidcyc1ACP[c] => h[c] + ahcys[c] + meroacidcyc2ACP[c]	Mycolic Acid Biosynthesis	0.000127714	0.000135615	0.000135615
MYC2CYC2	MYC2CYC2	amet[c] + mmeroacidcyc1ACP[c] => h[c] + ahcys[c] + mmeroacidcyc2ACP[c]	Mycolic Acid Biosynthesis	8.94976e-05	9.73829e-05	8.95079e-05
MYC2CYC3	MYC2CYC3	amet[c] + kmeroacidcyc1ACP[c] => h[c] + ahcys[c] + kmeroacidcyc2ACP[c]	Mycolic Acid Biosynthesis	7.10201e-05	7.89054e-05	7.10283e-05
MYCON1	Mycolic Acid Condensation	2 h2o[c] + chexccoa[c] + meroacidcyc2AMP[c] => 2 h[c] + co2[c] + amp[c] + coa[c] + mycolate[c]	Mycolic Acid Biosynthesis	0.000127714	0.000135615	0.000135615
MYCON2	MYCON2	2 h2o[c] + chexccoa[c] + mmeroacidcyc2AMP[c] => 2 h[c] + co2[c] + amp[c] + coa[c] + mmycolate[c]	Mycolic Acid Biosynthesis	8.94976e-05	9.73829e-05	8.95079e-05
MYCON3	MYCON3	2 h2o[c] + chexccoa[c] + kmeroacidcyc2AMP[c] => 2 h[c] + co2[c] + amp[c] + coa[c] + kmycolate[c]	Mycolic Acid Biosynthesis	7.10201e-05	7.89054e-05	7.10283e-05
MYCON4	MYCON4	2 h2o[c] + chexccoa[c] + mmmeroacidcyc1AMP[c] => 2 h[c] + co2[c] + amp[c] + coa[c] + mmmycolate[c]	Mycolic Acid Biosynthesis	1.84523e-05	1.84545e-05	1.84545e-05
MYCON5	Mycolic Acid Condensation	2 h2o[c] + chexccoa[c] + mkmeroacidcyc1AMP[c] => 2 h[c] + co2[c] + amp[c] + coa[c] + mkmycolate[c]	Mycolic Acid Biosynthesis	7.22898e-05	8.01843e-05	8.01843e-05
MYCSacp50	MYCSacp50	33 h[c] + 24 nadph[c] + hexc[c] + 12 malACP[c] => 13 h2o[c] + 12 co2[c] + 24 nadp[c] + 11 ACP[c] + meroacidACP[c]	Mycolic Acid Biosynthesis	0.000127714	0.000135615	0.000135615
MYCSacp56	MYCSacp56	42 h[c] + 30 nadph[c] + hexc[c] + 15 malACP[c] => 16 h2o[c] + 15 co2[c] + 30 nadp[c] + 14 ACP[c] + mmeroacidACP[c]	Mycolic Acid Biosynthesis	0.00010795	0.000115835	0.000107962
MYCSacp58	MYCSacp58	47 h[c] + 30 nadph[c] + hexc[c] + 16 malACP[c] => 17 h2o[c] + 16 co2[c] + 30 nadp[c] + 15 ACP[c] + kmeroacidACP[c]	Mycolic Acid Biosynthesis	0.000151195	0.000151213	0.000151213
OTSB1	MNXR90564	h2o[c] + tre6mmp[c] => h[c] + pi[c] + tre6mm[c]	Mycolic acid pathway	0	3.15413e-05	0
MYCOPP	MNXR90581	ppm[c] + c78mycolateACP[c] => ACP[c] + c78mycolatepp[c]	Mycolic acid pathway	0.000247092	0.000278633	0.00024712
TMMYCO	TMMYCO	tre6p[c] + c78mycolatepp[c] => tre6mmp[c] + ppm[c]	Mycolic acid pathway	0	3.15413e-05	0
MYCOE	MYCOE	1.75 h2o[c] + ACP[c] + 0.25 mycolate[c] + 0.25 mmycolate[c] + 0.25 mkmycolate[c] + 0.25 kmycolate[c] => 6 h[c] + 1.5 co2[c] + c78mycolateACP[c]	Mycolic acid pathway	0.000247092	0.000278633	0.00024712
PPM1	MNXR76028	udcpp[c] + gdpmann[c] => gdp[c] + ppm[c]	Mycolic acid pathway	0.000247092	0.00024712	0.00024712
FBPA	MNXR90624	h2o[c] + 2 tre6mm[c] => 2 h[c] + tre[c] + tdm3[c]	Mycolic acid pathway	0	1.57706e-05	0
BIRA	BIRA	h2o[c] + atp[c] + accb[c] => h[c] + amp[c] + ppi[c] + bccp[c]	Mycolic acid pathway	0	4.43549e-05	0
ACCD3	ACCD3	accoa[c] + bccpco2[c] => h[c] + malcoa[c] + accb[c]	Mycolic acid pathway	0	4.43549e-05	0
ACCA3	ACCA3	atp[c] + hco3[c] + bccp[c] => adp[c] + pi[c] + bccpco2[c]	Mycolic acid pathway	0	4.43549e-05	0
NADDP_1	NAD diphosphatase	h2o[c] + nad[c] => h[c] + amp[c] + nmn[c]	Nicotinate and nicotinamide metabolism	0	4.43549e-05	0
NMNAT_1	Nicotinamide-nucleotide adenylyltransferase	atp[c] + nmn[c] => nad[c] + ppi[c]	Nicotinate and nicotinamide metabolism	0	4.43549e-05	0
ADNK1	Adenosine kinase	atp[c] + adn[c] => h[c] + amp[c] + adp[c]	Nucleotide Salvage Pathway	0	0.000808485	0
ADNK3	Adenosine kinase	gtp[c] + adn[c] => h[c] + amp[c] + gdp[c]	Nucleotide Salvage Pathway	0	0.000808485	0.000719858
ADNK4	Adenosine kinase	adn[c] + dgtp[c] => h[c] + amp[c] + dgdp[c]	Nucleotide Salvage Pathway	0	0.000808485	0
CYTDK2	Cytidine kinase (GTP)	gtp[c] + cytd[c] => h[c] + gdp[c] + cmp[c]	Nucleotide Salvage Pathway	0	8.87098e-05	0
DADA	Deoxyadenosine deaminase	h2o[c] + h[c] + dad_2[c] => nh4[c] + din[c]	Nucleotide Salvage Pathway	0	8.87098e-05	0
DADK	Deoxyadenylate kinase	atp[c] + damp[c] <=> adp[c] + dadp[c]	Nucleotide Salvage Pathway	-2.92524e-05	1.51059e-05	-2.92524e-05
GALT	Galactose 1 phosphate uridylyltransferase	h[c] + gal1p[c] + utp[c] <=> ppi[c] + udpgal[c]	Nucleotide Salvage Pathway	0	0	0
GSNK	Guanosine kinase	atp[c] + gsn[c] => h[c] + adp[c] + gmp[c]	Nucleotide Salvage Pathway	0	8.87098e-05	0
GUAD	Guanine deaminase	h2o[c] + h[c] + gua[c] => nh4[c] + xan[c]	Nucleotide Salvage Pathway	0	2.21775e-05	0
GUAPRT	Guanine phosphoribosyltransferase	prpp[c] + gua[c] => ppi[c] + gmp[c]	Nucleotide Salvage Pathway	0	8.87098e-05	0
INSK	Insosine kinase	atp[c] + ins[c] => h[c] + adp[c] + imp[c]	Nucleotide Salvage Pathway	0	8.87098e-05	0
NTD10	5-nucleotidase (XMP)	h2o[c] + xmp[c] => pi[c] + xtsn[c]	Nucleotide Salvage Pathway	0	8.87098e-05	0
NTD11	5-nucleotidase (IMP)	h2o[c] + imp[c] => pi[c] + ins[c]	Nucleotide Salvage Pathway	0	8.87098e-05	0
NTD3	5-nucleotidase (dCMP)	h2o[c] + dcmp[c] => pi[c] + dcyt[c]	Nucleotide Salvage Pathway	0	0	0
NTD5	5-nucleotidase (dTMP)	h2o[c] + dtmp[c] => pi[c] + thymd[c]	Nucleotide Salvage Pathway	0	8.87098e-05	0
NTD6	5-nucleotidase (dAMP)	h2o[c] + damp[c] => pi[c] + dad_2[c]	Nucleotide Salvage Pathway	0	0	0
NTD7	5-nucleotidase (AMP)	h2o[c] + amp[c] => pi[c] + adn[c]	Nucleotide Salvage Pathway	0	8.87098e-05	0
NTD8	5-nucleotidase (dGMP)	h2o[c] + dgmp[c] => pi[c] + dgsn[c]	Nucleotide Salvage Pathway	0	0	0
NTD9	5-nucleotidase (GMP)	h2o[c] + gmp[c] => pi[c] + gsn[c]	Nucleotide Salvage Pathway	0	8.87098e-05	0
NTPP2	Nucleoside triphosphate pyrophosphorylase (gtp)	h2o[c] + gtp[c] => h[c] + ppi[c] + gmp[c]	Nucleotide Salvage Pathway	0	4.43549e-05	0
NTPP3	Nucleoside triphosphate pyrophosphorylase (dctp)	h2o[c] + dctp[c] => h[c] + ppi[c] + dcmp[c]	Nucleotide Salvage Pathway	0	4.43549e-05	0
NTPP5	Nucleoside triphosphate pyrophosphorylase (datp)	h2o[c] + datp[c] => h[c] + ppi[c] + damp[c]	Nucleotide Salvage Pathway	0	4.43549e-05	0
NTPP7	Nucleoside triphosphate pyrophosphorylase (dttp)	h2o[c] + dttp[c] => h[c] + ppi[c] + dtmp[c]	Nucleotide Salvage Pathway	0	4.43549e-05	0
NTPP8	Nucleoside triphosphate pyrophosphorylase (utp)	h2o[c] + utp[c] => h[c] + ppi[c] + ump[c]	Nucleotide Salvage Pathway	0	4.43549e-05	0
TMDK1	Thymidine kinase (ATP:thymidine)	atp[c] + thymd[c] => h[c] + adp[c] + dtmp[c]	Nucleotide Salvage Pathway	0	8.87098e-05	0
UDPG4E	UDPglucose 4-epimerase	udpg[c] <=> udpgal[c]	Nucleotide Salvage Pathway	0.000183686	0.000183707	0.000183707
UDPGD	UDPglucose 6-dehydrogenase	h2o[c] + 2 nad[c] + udpg[c] => 3 h[c] + 2 nadh[c] + udpglcur[c]	Nucleotide Salvage Pathway	0	0	0
XPPT	Xanthine phosphoribosyltransferase	prpp[c] + xan[c] => ppi[c] + xmp[c]	Nucleotide Salvage Pathway	0	8.87098e-05	0
ACODA	Acetylornithine deacetylase	h2o[c] + acorn[c] => ac[c] + orn[c]	Other Amino Acid Metabolism	0	0	0
AMID4	AMID4	h2o[c] + ad[c] => nh4[c] + ac[c]	Other Amino Acid Metabolism	0	0	0
AMPTASECG	Alanyl aminopeptidase (cys-gly)	h2o[c] + cgly[c] => cys__L[c] + gly[c]	Other Amino Acid Metabolism	0	2.95699e-05	0
BETALDHx	Betaine-aldehyde dehydrogenase	h2o[c] + nad[c] + betald[c] => 2 h[c] + nadh[c] + glyb[c]	Other Amino Acid Metabolism	0	0	0
BPNT	3,5-bisphosphate nucleotidase	h2o[c] + pap[c] => amp[c] + pi[c]	Other Amino Acid Metabolism	0	8.87098e-05	0
CHOLD	Choline dehydrogenase	nad[c] + chol[c] => h[c] + nadh[c] + betald[c]	Other Amino Acid Metabolism	0	0	0
DALAOX	D amino acid oxidase	h2o[c] + o2[c] + ala__D[c] => pyr[c] + nh4[c] + h2o2[c]	Other Amino Acid Metabolism	0	0.00017742	0
FDH	Formate dehydrogenase	nad[c] + for[c] => nadh[c] + co2[c]	Other Amino Acid Metabolism	0	0.000354839	0
GTMLT	G glutamyltransferase	ala__L[c] + gthrd[c] => gluala[c] + cgly[c]	Other Amino Acid Metabolism	0	2.95699e-05	0
HSST	Homoserine O-succinyltransferase	succoa[c] + hom__L[c] => coa[c] + suchms[c]	Other Amino Acid Metabolism	0	0.000611405	0.000256595
METSOXR1	L-methionine-S-oxide reductase	metsox_S__L[c] + trdrd[c] => h2o[c] + met__L[c] + trdox[c]	Other Amino Acid Metabolism	0	8.87098e-05	0
METSOXR2	L-methionine-R-sulfoxide reductase	metsox_R__L[c] + trdrd[c] => h2o[c] + met__L[c] + trdox[c]	Other Amino Acid Metabolism	0	8.87098e-05	0
NH4OHDs	NH4OH dissociation	h[c] + nh4oh[c] <=> h2o[c] + nh4[c]	Other Amino Acid Metabolism	0	5.91399e-05	0
PAPSR	Phosphoadenylyl-sulfate reductase (thioredoxin)	paps[c] + trdrd[c] <=> 2 h[c] + so3[c] + pap[c] + trdox[c]	Other Amino Acid Metabolism	-5.42325e-05	3.44836e-05	-5.42325e-05
PGAMT	Phosphoglucosamine mutase	gam1p[c] <=> gam6p[c]	Other Amino Acid Metabolism	-0.00288372	-0.00276544	-0.00276576
PHETA1	Phenylalanine transaminase	akg[c] + phe__L[c] <=> glu__L[c] + phpyr[c]	Other Amino Acid Metabolism	-0.000418557	-0.000402902	-0.000402949
TARTD	L(+)-tartrate dehydratase	tartr__L[c] => h2o[c] + oaa[c]	Other Amino Acid Metabolism	0	0	0
TRPTA	Tryptophan transaminase	akg[c] + trp__L[c] <=> glu__L[c] + indpyr[c]	Other Amino Acid Metabolism	0	7.54977e-06	0
TYRTA	Tyrosine transaminase	akg[c] + tyr__L[c] <=> glu__L[c] + 34hpp[c]	Other Amino Acid Metabolism	-0.000287682	-0.000272689	-0.00027272
ROSFE	RXN-12540	h[c] + h2o2[c] + fe2[c] => h2o[c] + fe3[c] + oh1[c]	Others	0	0	0
MAK	RXN-12960	atp[c] + malt[c] <=> h[c] + adp[c] + malt1p[c]	Others	0	0.00205875	0
TBSYNLDPS	Halima-5(6),13-dien-15-yl-diphosphate lyase (cyclizing)	ggdp[c] => tbsinyldp[c]	Others	0	5.21823e-06	0
TBSNLS1	Tuberculosinyl diphosphate diphosphohydrolase (tuberculosinol forming)	h2o[c] + tbsinyldp[c] => ppi[c] + tbsinol[c]	Others	0	5.21823e-06	0
TBSNLS2	Tuberculosinyl diphosphate diphosphohydrolase (isotuberculosinol forming)	h2o[c] + tbsinyldp[c] => ppi[c] + isotbsinol_13S[c]	Others	0	5.21823e-06	0
TBSNLS3	RXN-14039	h2o[c] + tbsinyldp[c] => ppi[c] + isotbsinol_13R[c]	Others	0	5.21823e-06	0
AMMQT8_2	S-adenosylmethione:2-demethylmenaquinone methyltransferase	2dmmq8[c] + amet[c] => h[c] + mqn8[c] + ahcys[c]	Oxidative Phosphorylation	0	9.8845e-05	0
ATPS4r	ATP synthase (four protons for one ATP)	adp[c] + pi[c] + 4 h[e] <=> h2o[c] + 3 h[c] + atp[c]	Oxidative Phosphorylation	1.06036	1.10092	1.09495
CYO1a	CYO1a	2 h[c] + 2 ficytc[c] + qh2[c] => 2 h[e] + 2 focytc[c] + q[c]	Oxidative Phosphorylation	0	1.69905	0
CYO1b	CYO1b	0.5 o2[c] + 2 focytc[c] => h2o[c] + 2 ficytc[c]	Oxidative Phosphorylation	0	1.69905	0
ICHORS	Isochorismate synthase	chor[c] => ichor[c]	Oxidative Phosphorylation	9.88368e-05	9.88905e-05	9.88482e-05
MNDNS1	MNDNS1	3 h[c] + 2 nadph[c] + dhna[c] => 2 h2o[c] + 2 nadp[c] + mndn[c]	Oxidative Phosphorylation	0	0	0
MNDNS2	MNDNS2	3 h[c] + 2 nadh[c] + dhna[c] => 2 h2o[c] + 2 nad[c] + mndn[c]	Oxidative Phosphorylation	0	0	0
NADH10	NADH dehydrogenase (menaquinone-8 & 0 protons)	h[c] + nadh[c] + mqn8[c] => nad[c] + mql8[c]	Oxidative Phosphorylation	0	1.69905	1.29975
NADH5	NADH dehydrogenase (ubiquinone-8 )	h[c] + nadh[c] + q8[c] => nad[c] + q8h2[c]	Oxidative Phosphorylation	0	1.69905	0
NADH9	NADH dehydrogenase (demethylmenaquinone-8 & 0 protons)	h[c] + nadh[c] + 2dmmq8[c] => nad[c] + 2dmmql8[c]	Oxidative Phosphorylation	0	1.69905	0
PPA	Inorganic diphosphatase	h2o[c] + ppi[c] => h[c] + 2 pi[c]	Oxidative Phosphorylation	0.0285739	0.0306622	0.0305474
5DGLCNR	5-dehydro-D-gluconate reductase	h[c] + nadph[c] + 5dglcn[c] <=> nadp[c] + glcn[c]	Pantothenate and CoA Metabolism	0	0	0
ACPS1	Acyl-carrier protein synthase	coa[c] + apoACP[c] => h[c] + ACP[c] + pap[c]	Pantothenate and CoA Metabolism	0	0	0
DPCOAK	Dephospho-CoA kinase	atp[c] + dpcoa[c] => h[c] + adp[c] + coa[c]	Pantothenate and CoA Metabolism	0.00016417	0.000167024	0.000164189
DPR	2-dehydropantoate 2-reductase	h[c] + nadph[c] + 2dhp[c] => nadp[c] + pant__R[c]	Pantothenate and CoA Metabolism	0.00016417	0.000167024	0.000164189
MOHMT	3-methyl-2-oxobutanoate hydroxymethyltransferase	h2o[c] + mlthf[c] + 3mob[c] => thf[c] + 2dhp[c]	Pantothenate and CoA Metabolism	0.00016417	0.000167024	0.000164189
NADK	NAD kinase	nad[c] + atp[c] => h[c] + adp[c] + nadp[c]	Pantothenate and CoA Metabolism	0.000113914	0.000113927	0.000113927
NAPRT	NAPRTase (rev)	h[c] + prpp[c] + nac[c] <=> ppi[c] + nicrnt[c]	Pantothenate and CoA Metabolism	0	0	0
NNAM	Nicotinamidase	h2o[c] + ncam[c] <=> nh4[c] + nac[c]	Pantothenate and CoA Metabolism	0	0	0
NNATr	Nicotinate-nucleotide adenylyltransferase	h[c] + atp[c] + nicrnt[c] => ppi[c] + dnad[c]	Pantothenate and CoA Metabolism	0.000241229	0.000241257	0.000241257
NNDPR	Nicotinate-nucleotide diphosphorylase (carboxylating)	2 h[c] + prpp[c] + quln[c] => co2[c] + ppi[c] + nicrnt[c]	Pantothenate and CoA Metabolism	0.000241229	0.000241257	0.000241257
PANTS	Pantothenate synthase	atp[c] + ala_B[c] + pant__R[c] => h[c] + amp[c] + ppi[c] + pnto__R[c]	Pantothenate and CoA Metabolism	0.00016417	0.000167024	0.000164189
PDX5POi	Pyridoxine 5-phosphate oxidase	o2[c] + pdx5p[c] <=> h2o2[c] + pydx5p[c]	Pantothenate and CoA Metabolism	0	0	0
PNTK	Pantothenate kinase	atp[c] + pnto__R[c] => h[c] + adp[c] + 4ppan[c]	Pantothenate and CoA Metabolism	0.00016417	0.000167024	0.000164189
PPCDC	Phosphopantothenoylcysteine decarboxylase	h[c] + 4ppcys[c] => co2[c] + pan4p[c]	Pantothenate and CoA Metabolism	0.00016417	0.000167024	0.000164189
PTPATi	Pantetheine-phosphate adenylyltransferase	h[c] + atp[c] + pan4p[c] => ppi[c] + dpcoa[c]	Pantothenate and CoA Metabolism	0.00016417	0.000167024	0.000164189
PYAM5PO	Pyridoxamine 5-phosphate oxidase	h2o[c] + o2[c] + pyam5p[c] => nh4[c] + h2o2[c] + pydx5p[c]	Pantothenate and CoA Metabolism	0	0	0
QULNS	Quinolinate synthase	iasp[c] + dhap[c] => 2 h2o[c] + pi[c] + quln[c]	Pantothenate and CoA Metabolism	0.000241229	0.000241257	0.000241257
DRPA	Deoxyribose-phosphate aldolase	2dr5p[c] => g3p[c] + acald[c]	Pentose Phosphate Pathway	0	1.55404e-05	0
G6PDH2r	Glucose 6-phosphate dehydrogenase	nadp[c] + g6p[c] => h[c] + nadph[c] + 6pgl[c]	Pentose Phosphate Pathway	0	7.6037e-05	0
GND	Phosphogluconate dehydrogenase	nadp[c] + 6pgc[c] => co2[c] + nadph[c] + ru5p__D[c]	Pentose Phosphate Pathway	0	7.6037e-05	0
PGL	6-phosphogluconolactonase	h2o[c] + 6pgl[c] => h[c] + 6pgc[c]	Pentose Phosphate Pathway	0	7.6037e-05	0
PRPPS	Phosphoribosylpyrophosphate synthetase	atp[c] + r5p[c] <=> h[c] + amp[c] + prpp[c]	Pentose Phosphate Pathway	0.00781271	0.00785707	0.00781361
RBK	Ribokinase	atp[c] + rib__D[c] => h[c] + adp[c] + r5p[c]	Pentose Phosphate Pathway	0	4.43549e-05	0
RPE	Ribulose 5-phosphate 3-epimerase	ru5p__D[c] <=> xu5p__D[c]	Pentose Phosphate Pathway	-0.00594541	-0.00588436	-0.00593574
RPI	Ribose-5-phosphate isomerase	r5p[c] <=> ru5p__D[c]	Pentose Phosphate Pathway	-0.0053724	-0.00534706	-0.00534767
TALA	Transaldolase	g3p[c] + s7p[c] <=> f6p[c] + e4p[c]	Pentose Phosphate Pathway	-0.00247453	-0.00244031	-0.00246594
TKT1	Transketolase	xu5p__D[c] + r5p[c] <=> g3p[c] + s7p[c]	Pentose Phosphate Pathway	-0.00247084	-0.00244031	-0.00246594
TKT2	Transketolase	xu5p__D[c] + e4p[c] <=> f6p[c] + g3p[c]	Pentose Phosphate Pathway	-0.00348552	-0.00344405	-0.00346979
G6PDH3	G6PDH3	f420_2[c] + g6p[c] => 6pgl[c] + f420_2h2[c]	Pentose Phosphate Pathway	0	0	0
DRBK	Deoxyribokinase	atp[c] + drib[c] <=> h[c] + adp[c] + 2dr5p[c]	Pentose Phosphate Pathway	0	1.55404e-05	0
5DOAN_1	5-deoxyadenosine nuclosidase	h2o[c] + dad_5[c] <=> ade[c] + drib[c]	Pentose Phosphate Pathway	0	1.55404e-05	0
GLNSP1	GLNSP1	nh4[c] + atp[c] + uaaAgla[c] => h[c] + adp[c] + pi[c] + uaaAgtla[c]	Peptidoglycan Metabolism	0	0	0
GLNSP2	Glutamine synthetase (uaaGgla)	nh4[c] + atp[c] + uaaGgla[c] => h[c] + adp[c] + pi[c] + uaaGgtla[c]	Peptidoglycan Metabolism	0	0	0
GLNSP3	GLNSP3	nh4[c] + atp[c] + uaagmda[c] => h[c] + adp[c] + pi[c] + uaagtmda[c]	Peptidoglycan Metabolism	0	0	0
PAPPT1	Phospho N acetylmuramoyl pentapeptide transferase alpha glutamate	udcpp[c] + uAgla[c] => ump[c] + uaAgla[c]	Peptidoglycan Metabolism	0.000166331	0.00016635	0.00016635
PAPPT2	Phospho-N-acetylmuramoyl-pentapeptide-transferase (gamma-glutamate)	udcpp[c] + uGgla[c] => ump[c] + uaGgla[c]	Peptidoglycan Metabolism	0.000166331	0.00016635	0.00016635
PAPPT3	Phospho-N-acetylmuramoyl-pentapeptide-transferase (meso-2,6-diaminopimelate)	udcpp[c] + ugmda[c] => ump[c] + uagmda[c]	Peptidoglycan Metabolism	8.25874e-06	8.25969e-06	8.25969e-06
PGPPT3	PGPPT3	udcpp[c] + uggmda[c] => ump[c] + ugggmda[c]	Peptidoglycan Metabolism	8.18335e-06	8.18429e-06	8.18429e-06
PPTGS	Peptidoglycan subunit synthesis	uaagmda[c] => h[c] + udcpdp[c] + peptido_EC[c]	Peptidoglycan Metabolism	0	0	0
PPTGS_TB1	PPTGS TB1	uaaAgla[c] => h[c] + udcpdp[c] + peptido_TB1[c]	Peptidoglycan Metabolism	0.000157888	0.000157906	0.000157906
PPTGS_TB2	PPTGS TB2	uaaGgla[c] => h[c] + udcpdp[c] + peptido_TB2[c]	Peptidoglycan Metabolism	0.000157888	0.000157906	0.000157906
UAAGDS	UDP-N-acetylmuramoyl-L-alanyl-D-glutamyl-meso-2,6-diaminopimelate synthetase	atp[c] + 26dap__M[c] + uamag[c] => h[c] + adp[c] + pi[c] + ugmd[c]	Peptidoglycan Metabolism	8.25874e-06	8.25969e-06	8.25969e-06
UAAGLS1	UAAGLS1	atp[c] + lys__L[c] + uamag[c] => h[c] + adp[c] + pi[c] + uAgl[c]	Peptidoglycan Metabolism	0.000166331	0.00016635	0.00016635
UAAGLS2	UDP-N-acetylmuramoyl-L-alanyl-D-glutamyl-L-lysine synthetase (gamma-glutamate)	atp[c] + lys__L[c] + uamag[c] => h[c] + adp[c] + pi[c] + uGgl[c]	Peptidoglycan Metabolism	0.000166331	0.00016635	0.00016635
UAGPT1	UDP N acetylglucosamine N acetylmuramyl pentapeptide pyrophosphoryl undecaprenol N acetylglucosamine transferase	uacgam[c] + uaAgla[c] => h[c] + udp[c] + uaaAgla[c]	Peptidoglycan Metabolism	0.000166331	0.00016635	0.00016635
UAGPT2	UDP-N-acetylglucosamine-N-acetylmuramyl-(pentapeptide)pyrophosphoryl-undecaprenol N-acetylglucosamine transferase	uacgam[c] + uaGgla[c] => h[c] + udp[c] + uaaGgla[c]	Peptidoglycan Metabolism	0.000166331	0.00016635	0.00016635
UAGPT3	UDP-N-acetylglucosamine-N-acetylmuramyl-(pentapeptide)pyrophosphoryl-undecaprenol N-acetylglucosamine transferase	uacgam[c] + uagmda[c] => h[c] + udp[c] + uaagmda[c]	Peptidoglycan Metabolism	8.25874e-06	8.25969e-06	8.25969e-06
UAMAGS	UDP-N-acetylmuramoyl-L-alanyl-D-glutamate synthetase	atp[c] + glu__D[c] + uama[c] => h[c] + adp[c] + pi[c] + uamag[c]	Peptidoglycan Metabolism	0.00034092	0.000340959	0.000340959
UAMAS	UDP-N-acetylmuramoyl-L-alanine synthetase	ala__L[c] + atp[c] + uamr[c] => h[c] + adp[c] + pi[c] + uama[c]	Peptidoglycan Metabolism	0.00034092	0.000340959	0.000340959
UGAGDS	UGAGDS	atp[c] + 26dap__M[c] + ugmag[c] => h[c] + adp[c] + pi[c] + uggmd[c]	Peptidoglycan Metabolism	8.18335e-06	8.18429e-06	8.18429e-06
UGGPT3	UGGPT3	uacgam[c] + ugggmda[c] => h[c] + udp[c] + ugagmda[c]	Peptidoglycan Metabolism	8.18335e-06	8.18429e-06	8.18429e-06
UGLDDS1_1	UGLDDS1	atp[c] + alaala[c] + uAgl[c] => h[c] + adp[c] + pi[c] + uAgla[c]	Peptidoglycan Metabolism	0.000166331	0.00016635	0.00016635
UGLDDS2_2	UGLDDS2	atp[c] + alaala[c] + uGgl[c] => h[c] + adp[c] + pi[c] + uGgla[c]	Peptidoglycan Metabolism	0.000166331	0.00016635	0.00016635
UGMAGS	UGMAGS	atp[c] + glu__D[c] + ugma[c] => h[c] + adp[c] + pi[c] + ugmag[c]	Peptidoglycan Metabolism	8.18335e-06	8.18429e-06	8.18429e-06
UGMAS	UGMAS	ala__L[c] + atp[c] + ugmr[c] => h[c] + adp[c] + pi[c] + ugma[c]	Peptidoglycan Metabolism	8.18335e-06	8.18429e-06	8.18429e-06
UGMDDS	UDP-N-acetylmuramoyl-L-alanyl-D-glutamyl-meso-2,6-diaminopimeloyl-D-alanyl-D-alanine synthetase	atp[c] + alaala[c] + ugmd[c] => h[c] + adp[c] + pi[c] + ugmda[c]	Peptidoglycan Metabolism	8.25874e-06	8.25969e-06	8.25969e-06
UGMDDS2	UGMDDS2	atp[c] + alaala[c] + uggmd[c] => h[c] + adp[c] + pi[c] + uggmda[c]	Peptidoglycan Metabolism	8.18335e-06	8.18429e-06	8.18429e-06
PHBADA	PHBADA	dtdprmn[c] + 4hbz[c] => dtdp[c] + rbzn[c]	p-HBAD biosynthesis	0	0	0
PHBADB	PHBADB	amet[c] + rbzn[c] => ahcys[c] + phbz1[c]	p-HBAD biosynthesis	0	0	0
PHBADC	PHBADC	h[c] + dtdprmn[c] + gdpfuc[c] + phbz1[c] => dtdp[c] + gdp[c] + phbz1g[c]	p-HBAD biosynthesis	0	0	0
PHBADD	PHBADD	3 amet[c] + phbz1g[c] => 3 h[c] + 3 ahcys[c] + phbz2[c]	p-HBAD biosynthesis	0	0	0
FRRPPDIMAS	FRRPPDIMAS	gdpfuc[c] + rrppdima[c] => h[c] + gdp[c] + frrppdima[c]	Phenolic glycolipid biosynthesis	0	0	0
RPPDIMAS	RPPDIMAS	dtdprmn[c] + ppdima[c] => h[c] + dtdp[c] + rppdima[c]	Phenolic glycolipid biosynthesis	0	0	0
RRPPDIMAS	RRPPDIMAS	dtdprmn[c] + rppdima[c] => h[c] + dtdp[c] + rrppdima[c]	Phenolic glycolipid biosynthesis	0	0	0
CDPMEK	4-(cytidine 5-diphospho)-2-C-methyl-D-erythritol kinase	atp[c] + 4c2me[c] => h[c] + adp[c] + 2p4c2me[c]	Polyprenyl Metabolism	0.00398287	0.00400374	0.00398333
DCPDP	Decaprenyl-diphosphatase	h2o[c] + decdp_tb[c] => h[c] + pi[c] + decd_tb[c]	Polyprenyl Metabolism	0	0	0
DCPDPS	DCPDPS	7 ipdp[c] + frdp[c] => 7 ppi[c] + decdp_tb[c]	Polyprenyl Metabolism	0	0.000286576	0
DPPS	Decaprenyl synthase	7 ipdp[c] + frdp[c] => 7 ppi[c] + decdp[c]	Polyprenyl Metabolism	0	0.000286576	0
DXPRIi	1-deoxy-D-xylulose reductoisomerase	h[c] + nadph[c] + dxyl5p[c] => nadp[c] + 2me4p[c]	Polyprenyl Metabolism	0.00398287	0.00400374	0.00398333
DXPS	1-deoxy-D-xylulose 5-phosphate synthase	h[c] + pyr[c] + g3p[c] => co2[c] + dxyl5p[c]	Polyprenyl Metabolism	0.00398957	0.00401045	0.00399003
GRTT	Geranyltranstransferase	ipdp[c] + grdp[c] => ppi[c] + frdp[c]	Polyprenyl Metabolism	0.000398781	0.000404	0.000398827
IPDDI	Isopentenyl-diphosphate D-isomerase	ipdp[c] <=> dmpp[c]	Polyprenyl Metabolism	-0.00359975	0.000404	0
IPDPS	1-hydroxy-2-methyl-2-(E)-butenyl 4-diphosphate reductase (ipdp)	h[c] + nadh[c] + h2mb4p[c] => h2o[c] + nad[c] + ipdp[c]	Polyprenyl Metabolism	0	0.00400374	0.0035845
MECDPDH	2C-methyl-D-erythritol 2,4 cyclodiphosphate dehydratase	h[c] + 2mecdp[c] => h2o[c] + h2mb4p[c]	Polyprenyl Metabolism	0.00380545	0.00400374	0.00398333
MECDPS	2-C-methyl-D-erythritol 2,4-cyclodiphosphate synthase	2p4c2me[c] => cmp[c] + 2mecdp[c]	Polyprenyl Metabolism	0.00398287	0.00400374	0.00398333
MEPCT	2-C-methyl-D-erythritol 4-phosphate cytidylyltransferase	h[c] + ctp[c] + 2me4p[c] => ppi[c] + 4c2me[c]	Polyprenyl Metabolism	0.00398287	0.00400374	0.00398333
UDPDPS	Undecaprenyl-diphosphate synthase	ipdp[c] + decdp[c] => ppi[c] + udcpdp[c]	Polyprenyl Metabolism	0	0.000286576	0
UDPDPS2	UDPDPS2	ipdp[c] + decdp_tb[c] => ppi[c] + udcpdp[c]	Polyprenyl Metabolism	0	0.000286576	0
HMEDS	R_HMEDS	2 fdxrd[c] + 2mecdp[c] => h2o[c] + 2 fdxox[c] + hmbpp[c]	Polyprenyl Metabolism	0	0.00017742	0
HMEDR	R_HMEDR	2 h[c] + nadh[c] + hmbpp[c] => h2o[c] + nad[c] + ipdp[c]	Polyprenyl Metabolism	0	0.00017742	0
FRTT	Farnesyltranstransferase	ipdp[c] + frdp[c] => ppi[c] + ggdp[c]	Polyprenyl Metabolism	9.88368e-05	0.000390598	9.88482e-05
IPDPUDCT	R_IPDPUDCT	7 ipdp[c] + ggdp[c] => 7 ppi[c] + udcpdp[c]	Polyprenyl Metabolism	0	0.000286576	0
PPCOAC	Propionyl-CoA carboxylase	atp[c] + ppcoa[c] + hco3[c] => h[c] + adp[c] + pi[c] + mmcoa__S[c]	Propanoate metabolism	0.00211048	0.00219919	0.00211072
MCITD	2-methylcitrate dehydratase	2mcit[c] => h2o[c] + 2mcacn[c]	Propanoate Metabolism	0	5.91399e-05	0
MCITS	2-methylcitrate synthase	h2o[c] + oaa[c] + ppcoa[c] => h[c] + coa[c] + 2mcit[c]	Propanoate Metabolism	0	5.91399e-05	0
MICITDr	2-methylisocitrate dehydratase	h2o[c] + 2mcacn[c] => micit[c]	Propanoate Metabolism	0	5.91399e-05	0
MCITL2	Methylisocitrate lyase	micit[c] => pyr[c] + succ[c]	Propanoate Metabolism	0	5.91399e-05	0
PPAKr	Propionate kinase	adp[c] + ppap[c] <=> atp[c] + ppa[c]	Propanoate Metabolism	0	0	0
ADA	Adenosine deaminase	h2o[c] + h[c] + adn[c] => nh4[c] + ins[c]	Purine and Pyrimidine Biosynthesis	0	8.87098e-05	0
ADK1	Adenylate kinase	atp[c] + amp[c] <=> 2 adp[c]	Purine and Pyrimidine Biosynthesis	-999.983	0.0170967	0.01701
ADNCYC	Adenylate cyclase	atp[c] => ppi[c] + camp[c]	Purine and Pyrimidine Biosynthesis	0	4.43549e-05	0
ADPT	Adenine phosphoribosyltransferase	prpp[c] + ade[c] => amp[c] + ppi[c]	Purine and Pyrimidine Biosynthesis	9.3242e-05	0.000226307	0.000181973
ADSL1r	Adenylsuccinate lyase	dcamp[c] <=> fum[c] + amp[c]	Purine and Pyrimidine Biosynthesis	0.00154628	0.00163499	0.00154646
ADSL2r	Adenylosuccinate lyase	25aics[c] <=> fum[c] + aicar[c]	Purine and Pyrimidine Biosynthesis	0.00356434	0.00356719	0.00356475
ADSS	Adenylosuccinate synthase	asp__L[c] + gtp[c] + imp[c] => 2 h[c] + pi[c] + gdp[c] + dcamp[c]	Purine and Pyrimidine Biosynthesis	0.00154628	0.00163499	0.00154646
AICART	Phosphoribosylaminoimidazolecarboxamide formyltransferase	10fthf[c] + aicar[c] <=> thf[c] + fprica[c]	Purine and Pyrimidine Biosynthesis	0.00419184	0.00419985	0.00419233
AIRCr	Phosphoribosylaminoimidazole carboxylase	co2[c] + air[c] => h[c] + 5aizc[c]	Purine and Pyrimidine Biosynthesis	0.00356434	0.00356719	0.00356475
ASPCT	Aspartate carbamoyltransferase	asp__L[c] + cbp[c] => h[c] + pi[c] + cbasp[c]	Purine and Pyrimidine Biosynthesis	0.00258771	0.0025965	0.002588
CBPS	Carbamoyl-phosphate synthase (glutamine-hydrolysing)	h2o[c] + 2 atp[c] + gln__L[c] + hco3[c] => glu__L[c] + 2 h[c] + 2 adp[c] + pi[c] + cbp[c]	Purine and Pyrimidine Biosynthesis	0.00359634	0.00360949	0.00359676
CTPS1	CTP synthase NH3	nh4[c] + atp[c] + utp[c] => 2 h[c] + adp[c] + pi[c] + ctp[c]	Purine and Pyrimidine Biosynthesis	0.00231646	0.00249388	0.00240545
CTPS2	CTP synthase (glutamine)	h2o[c] + atp[c] + gln__L[c] + utp[c] => glu__L[c] + 2 h[c] + adp[c] + pi[c] + ctp[c]	Purine and Pyrimidine Biosynthesis	0	8.87098e-05	0
CYTD	Cytidine deaminase	h2o[c] + h[c] + cytd[c] => nh4[c] + uri[c]	Purine and Pyrimidine Biosynthesis	0	4.43549e-05	0
CYTK1	Cytidylate kinase (CMP)	atp[c] + cmp[c] <=> adp[c] + cdp[c]	Purine and Pyrimidine Biosynthesis	0.00222681	0.0023303	0.00227142
CYTK2	Cytidylate kinase (dCMP)	atp[c] + dcmp[c] <=> adp[c] + dcdp[c]	Purine and Pyrimidine Biosynthesis	0	4.43549e-05	0
DCTPD	DCTP deaminase	h2o[c] + h[c] + dctp[c] => nh4[c] + dutp[c]	Purine and Pyrimidine Biosynthesis	0	8.54356e-05	0
DCTPD2	DCTP deaminase	h2o[c] + h[c] + ctp[c] => nh4[c] + utp[c]	Purine and Pyrimidine Biosynthesis	0	8.87098e-05	0
DCYTD	Deoxycytidine deaminase	h2o[c] + h[c] + dcyt[c] => nh4[c] + duri[c]	Purine and Pyrimidine Biosynthesis	0	0	0
DGK1	Deoxyguanylate kinase (dGMP:ATP)	atp[c] + dgmp[c] <=> adp[c] + dgdp[c]	Purine and Pyrimidine Biosynthesis	0	0	0
DHORTS	Dihydroorotase	h2o[c] + dhor__S[c] <=> h[c] + cbasp[c]	Purine and Pyrimidine Biosynthesis	-0.0025965	-0.00258771	-0.002588
DTMPK	DTMP kinase	atp[c] + dtmp[c] <=> adp[c] + dtdp[c]	Purine and Pyrimidine Biosynthesis	8.54352e-05	0.00012979	8.5445e-05
DURIK1	Deoxyuridine kinase (ATP:Deoxyuridine)	atp[c] + duri[c] => h[c] + adp[c] + dump[c]	Purine and Pyrimidine Biosynthesis	0	0	0
DURIPP	Deoxyuridine phosphorylase	pi[c] + duri[c] <=> 2dr1p[c] + ura[c]	Purine and Pyrimidine Biosynthesis	0	0	0
DUTPDP	DUTP diphosphatase	h2o[c] + dutp[c] => h[c] + ppi[c] + dump[c]	Purine and Pyrimidine Biosynthesis	0	4.43549e-05	0
GARFT	Phosphoribosylglycinamide formyltransferase	10fthf[c] + gar[c] => h[c] + thf[c] + fgam[c]	Purine and Pyrimidine Biosynthesis	0.00357104	0.00357389	0.00357145
GK1	Guanylate kinase (GMP:ATP)	atp[c] + gmp[c] <=> adp[c] + gdp[c]	Purine and Pyrimidine Biosynthesis	0.000604747	0.000649102	0.000604817
GLUPRT	Glutamine phosphoribosyldiphosphate amidotransferase	h2o[c] + gln__L[c] + prpp[c] => glu__L[c] + ppi[c] + pram[c]	Purine and Pyrimidine Biosynthesis	0.00357104	0.00357389	0.00357145
GMPS2	GMP synthase	h2o[c] + atp[c] + gln__L[c] + xmp[c] => glu__L[c] + 2 h[c] + amp[c] + ppi[c] + gmp[c]	Purine and Pyrimidine Biosynthesis	0.00264556	0.00266774	0.00264586
GTPDPK	GTP diphosphokinase	atp[c] + gtp[c] => h[c] + amp[c] + gdptp[c]	Purine and Pyrimidine Biosynthesis	0	2.95699e-05	0
GTPH1	GTP diphosphohydrolase	2 h2o[c] + gtp[c] => 2 h[c] + 2 pi[c] + gmp[c]	Purine and Pyrimidine Biosynthesis	0	4.43549e-05	0
GUACYC	Guanylate cyclase	gtp[c] => ppi[c] + 35cgmp[c]	Purine and Pyrimidine Biosynthesis	0	4.43549e-05	0
HXPRT	Hypoxanthine phosphoribosyltransferase (Hypoxanthine)	prpp[c] + hxan[c] => ppi[c] + imp[c]	Purine and Pyrimidine Biosynthesis	0	8.87098e-05	0
IMPC	IMP cyclohydrolase	h2o[c] + imp[c] <=> fprica[c]	Purine and Pyrimidine Biosynthesis	-0.00419985	-0.00419184	-0.00419233
IMPD	IMP dehydrogenase	h2o[c] + nad[c] + imp[c] => h[c] + nadh[c] + xmp[c]	Purine and Pyrimidine Biosynthesis	0.00264556	0.00264586	0.00264586
INSH	Inosine hydrolase	h2o[c] + ins[c] => rib__D[c] + hxan[c]	Purine and Pyrimidine Biosynthesis	0.000181952	0.000226307	0.000181973
NDPK1	Nucleoside-diphosphate kinase (ATP:GDP)	atp[c] + gdp[c] <=> adp[c] + gtp[c]	Purine and Pyrimidine Biosynthesis	-0.351842	-0.00874935	-0.0430972
NDPK2	Nucleoside-diphosphate kinase (ATP:UDP)	atp[c] + udp[c] <=> adp[c] + utp[c]	Purine and Pyrimidine Biosynthesis	0.00371772	0.00595731	0.00380687
NDPK3	Nucleoside-diphosphate kinase (ATP:CDP)	atp[c] + cdp[c] <=> adp[c] + ctp[c]	Purine and Pyrimidine Biosynthesis	0.00202159	0.00217451	0.00210891
NDPK4	Nucleoside-diphosphate kinase (ATP:dTDP)	atp[c] + dtdp[c] <=> adp[c] + dttp[c]	Purine and Pyrimidine Biosynthesis	9.15581e-05	0.000135913	9.15686e-05
NDPK5	Nucleoside-diphosphate kinase (ATP:dGDP)	atp[c] + dgdp[c] <=> adp[c] + dgtp[c]	Purine and Pyrimidine Biosynthesis	0.000162494	0.000970979	0.000162513
NDPK6	Nucleoside-diphosphate kinase (ATP:dUDP)	atp[c] + dudp[c] <=> adp[c] + dutp[c]	Purine and Pyrimidine Biosynthesis	-8.5445e-05	4.43549e-05	0
NDPK7	Nucleoside-diphosphate kinase (ATP:dCDP)	atp[c] + dcdp[c] <=> adp[c] + dctp[c]	Purine and Pyrimidine Biosynthesis	0.000162494	0.000249567	0.000162513
NDPK8	Nucleoside-diphosphate kinase (ATP:dADP)	atp[c] + dadp[c] <=> adp[c] + datp[c]	Purine and Pyrimidine Biosynthesis	8.54352e-05	0.00012979	8.5445e-05
NTD1	5-nucleotidase (dUMP)	h2o[c] + dump[c] => pi[c] + duri[c]	Purine and Pyrimidine Biosynthesis	0	0	0
NTD2	5-nucleotidase (UMP)	h2o[c] + ump[c] => pi[c] + uri[c]	Purine and Pyrimidine Biosynthesis	0	8.87098e-05	0
NTD4	5-nucleotidase (CMP)	h2o[c] + cmp[c] => pi[c] + cytd[c]	Purine and Pyrimidine Biosynthesis	0	8.87098e-05	0
NTPP4	Nucleoside triphosphate pyrophosphorylase (ctp)	h2o[c] + ctp[c] => h[c] + ppi[c] + cmp[c]	Purine and Pyrimidine Biosynthesis	0	4.43549e-05	0
NTPTP1	Nucleoside triphosphate tripolyhydrolase	h2o[c] + dgtp[c] => pppi[c] + dgsn[c]	Purine and Pyrimidine Biosynthesis	0	0	0
NTPTP2	Nucleoside triphosphate tripolyhydrolase	h2o[c] + gtp[c] => pppi[c] + gsn[c]	Purine and Pyrimidine Biosynthesis	0	4.43549e-05	0
OMPDC	Orotidine-5-phosphate decarboxylase	h[c] + orot5p[c] => co2[c] + ump[c]	Purine and Pyrimidine Biosynthesis	0.00258771	0.0025965	0.002588
ORPT	Orotate phosphoribosyltransferase	ppi[c] + orot5p[c] <=> prpp[c] + orot[c]	Purine and Pyrimidine Biosynthesis	-0.0025965	-0.00258771	-0.002588
PDE1	3,5-cyclic-nucleotide phosphodiesterase	h2o[c] + camp[c] => h[c] + amp[c]	Purine and Pyrimidine Biosynthesis	0	4.43549e-05	0
PDE4	3,5-cyclic-nucleotide phosphodiesterase	h2o[c] + 35cgmp[c] => h[c] + gmp[c]	Purine and Pyrimidine Biosynthesis	0	4.43549e-05	0
PPK2	Polyphosphate kinase	atp[c] + ppi[c] => adp[c] + pppi[c]	Purine and Pyrimidine Biosynthesis	0	1000	0
PRAGSr	Phosphoribosylglycinamide synthase	atp[c] + gly[c] + pram[c] <=> h[c] + adp[c] + pi[c] + gar[c]	Purine and Pyrimidine Biosynthesis	0.00357104	0.00357389	0.00357145
PRAIS	Phosphoribosylaminoimidazole synthase	atp[c] + fpram[c] => 2 h[c] + adp[c] + pi[c] + air[c]	Purine and Pyrimidine Biosynthesis	0.00357104	0.00357389	0.00357145
PRASCSi	Phosphoribosylaminoimidazolesuccinocarboxamide synthase	atp[c] + asp__L[c] + 5aizc[c] => h[c] + adp[c] + pi[c] + 25aics[c]	Purine and Pyrimidine Biosynthesis	0.00356434	0.00356719	0.00356475
PRFGS	Phosphoribosylformylglycinamidine synthase	h2o[c] + atp[c] + gln__L[c] + fgam[c] => glu__L[c] + h[c] + adp[c] + pi[c] + fpram[c]	Purine and Pyrimidine Biosynthesis	0.00357104	0.00357389	0.00357145
PUNP1	Purine-nucleoside phosphorylase (Adenosine)	pi[c] + adn[c] <=> ade[c] + r1p[c]	Purine and Pyrimidine Biosynthesis	9.3242e-05	0.000270662	0.000181973
PUNP2	Purine-nucleoside phosphorylase (Deoxyadenosine)	pi[c] + dad_2[c] <=> ade[c] + 2dr1p[c]	Purine and Pyrimidine Biosynthesis	-8.87098e-05	0	0
PUNP3	Purine-nucleoside phosphorylase (Guanosine)	pi[c] + gsn[c] <=> gua[c] + r1p[c]	Purine and Pyrimidine Biosynthesis	0	8.87098e-05	0
PUNP4	Purine-nucleoside phosphorylase (Deoxyguanosine)	pi[c] + dgsn[c] <=> gua[c] + 2dr1p[c]	Purine and Pyrimidine Biosynthesis	0	0	0
PUNP5	Purine-nucleoside phosphorylase (Inosine)	pi[c] + ins[c] <=> hxan[c] + r1p[c]	Purine and Pyrimidine Biosynthesis	-0.000270662	-9.3242e-05	-0.000181973
PUNP6	Purine-nucleoside phosphorylase (Deoxyinosine)	pi[c] + din[c] <=> 2dr1p[c] + hxan[c]	Purine and Pyrimidine Biosynthesis	0	8.87098e-05	0
PUNP7	Purine-nucleoside phosphorylase (Xanthosine)	pi[c] + xtsn[c] <=> xan[c] + r1p[c]	Purine and Pyrimidine Biosynthesis	0	8.87098e-05	0
RNDR1	Ribonucleoside-diphosphate reductase (ADP)	adp[c] + trdrd[c] => h2o[c] + dadp[c] + trdox[c]	Purine and Pyrimidine Biosynthesis	0.000114684	0.000114697	0.000114697
RNDR2	Ribonucleoside-diphosphate reductase (GDP)	gdp[c] + trdrd[c] => h2o[c] + dgdp[c] + trdox[c]	Purine and Pyrimidine Biosynthesis	0.000162494	0.000162513	0.000162513
RNDR3	Ribonucleoside-diphosphate reductase (CDP)	cdp[c] + trdrd[c] => h2o[c] + trdox[c] + dcdp[c]	Purine and Pyrimidine Biosynthesis	0.000162494	0.000247931	0.000162513
RNDR4	Ribonucleoside-diphosphate reductase (UDP)	udp[c] + trdrd[c] => h2o[c] + trdox[c] + dudp[c]	Purine and Pyrimidine Biosynthesis	0	8.5445e-05	8.5445e-05
RNTR4	Ribonucleoside triphosphate reductase UTP	utp[c] + trdrd[c] => h2o[c] + trdox[c] + dutp[c]	Purine and Pyrimidine Biosynthesis	0	8.5445e-05	0
SADT	Sulfate adenylyltransferase	h[c] + atp[c] + so4[c] => ppi[c] + aps[c]	Purine and Pyrimidine Biosynthesis	0.00111537	0.0011548	0.0011155
TMDPP	Thymidine phosphorylase	pi[c] + thymd[c] <=> 2dr1p[c] + thym[c]	Purine and Pyrimidine Biosynthesis	0	0	0
TMDS	Thymidylate synthase	mlthf[c] + dump[c] => dhf[c] + dtmp[c]	Purine and Pyrimidine Biosynthesis	0	8.5445e-05	0
TRDR	Thioredoxin reductase (NADPH)	h[c] + nadph[c] + trdox[c] => nadp[c] + trdrd[c]	Purine and Pyrimidine Biosynthesis	0.00158626	0.00167497	0.00158644
UMPK	UMP kinase	atp[c] + ump[c] <=> adp[c] + udp[c]	Purine and Pyrimidine Biosynthesis	0.00294293	0.00298729	0.00294327
UPPRT	Uracil phosphoribosyltransferase	prpp[c] + ura[c] => ppi[c] + ump[c]	Purine and Pyrimidine Biosynthesis	0	0	0
UREA	Urease	h2o[c] + urea[c] + 2 h[c] => 2 nh4[c] + co2[c]	Purine and Pyrimidine Biosynthesis	0	0	0
URIDK2r	Uridylate kinase (dUMP)	atp[c] + dump[c] <=> adp[c] + dudp[c]	Purine and Pyrimidine Biosynthesis	-8.5445e-05	-4.10803e-05	-8.5445e-05
URIK2	Uridine kinase (GTP:Uridine)	gtp[c] + uri[c] => h[c] + ump[c] + gdp[c]	Purine and Pyrimidine Biosynthesis	0	8.87098e-05	0
YUMPS	YUMP synthetase	r5p[c] + ura[c] <=> h2o[c] + psd5p[c]	Purine and Pyrimidine Biosynthesis	0	0	0
DHORDi	Dihydoorotic acid dehydrogenase irreversible	o2[c] + dhor__S[c] => h2o2[c] + orot[c]	Purine and Pyrimidine Biosynthesis	0	0.00017742	0
BARB	MNXR70450	h2o[c] + nad[c] + ura[c] <=> h[c] + nadh[c] + barb[c]	Purine and Pyrimidine Biosynthesis	0	0	0
DHORD2	Dihydoorotic acid dehydrogenase (quinone8)	q8[c] + dhor__S[c] => q8h2[c] + orot[c]	Purine and Pyrimidine Biosynthesis	0.00241029	0.0025965	0.002588
GTPDPDP	Guanosine-5-triphosphate,3-diphosphate diphosphatase	h2o[c] + gdptp[c] <=> h[c] + pi[c] + ppgpp[c]	Purine and Pyrimidine Biosynthesis	0	2.95699e-05	0
PPGPPDP	Guanosine-3,5-bis(diphosphate) 3-diphosphatase	h2o[c] + ppgpp[c] => ppi[c] + gdp[c]	Purine and Pyrimidine Biosynthesis	0	2.95699e-05	0
TMDS3	Thymidylate synthase (FAD dependent)	h[c] + nadph[c] + mlthf[c] + dump[c] => nadp[c] + thf[c] + dtmp[c]	Purine and Pyrimidine Biosynthesis	0	8.5445e-05	8.5445e-05
ACACT1r	Acetyl-CoA C-acetyltransferase	2 accoa[c] <=> coa[c] + aacoa[c]	Pyruvate Metabolism	0	4.69088e-08	0
ACALD	Acetaldehyde dehydrogenase (acetylating)	nad[c] + coa[c] + acald[c] => h[c] + nadh[c] + accoa[c]	Pyruvate Metabolism	0	0.000354839	0
ACKr	Acetate kinase	atp[c] + ac[c] <=> adp[c] + actp[c]	Pyruvate Metabolism	0	0.000354839	0
BDH	BDH	nad[c] + bhb[c] <=> h[c] + nadh[c] + acac[c]	Pyruvate Metabolism	-4.69088e-08	0	0
HOPNTAL	4-hydroxy-2-oxopentanoate aldolase	4h2opntn[c] => pyr[c] + acald[c]	Pyruvate Metabolism	0	0	0
INDPYRD	Indole 3 pyruvate decarboxylase	h[c] + indpyr[c] <=> co2[c] + id3acald[c]	Pyruvate Metabolism	0	7.54977e-06	0
LO	LO	o2[c] + lac__L[c] => h2o[c] + co2[c] + ac[c]	Pyruvate Metabolism	0	4.43549e-05	0
L_LACD	L LACD	lac__L[c] + 2 ficytc[c] => pyr[c] + 2 focytc[c]	Pyruvate Metabolism	0	0.00017742	0
L_LACD2	L-Lactate dehydrogenase (ubiquinone)	q8[c] + lac__L[c] => pyr[c] + q8h2[c]	Pyruvate Metabolism	0	1.69905	0
L_LACD3	L-Lactate dehydrogenase (menaquinone)	mqn8[c] + lac__L[c] => pyr[c] + mql8[c]	Pyruvate Metabolism	0	1.69905	0
MALS	Malate synthase	h2o[c] + glx[c] + accoa[c] => h[c] + coa[c] + mal__L[c]	Pyruvate Metabolism	0	8.87098e-05	0
ME1	Malic enzyme (NAD)	nad[c] + mal__L[c] => nadh[c] + pyr[c] + co2[c]	Pyruvate Metabolism	0	0.342278	0
PFL	Pyruvate formate lyase	pyr[c] + coa[c] => accoa[c] + for[c]	Pyruvate Metabolism	0.272935	0.321351	0.27906
PPDK	Pyruvate,phosphate dikinase.	pyr[c] + atp[c] + pi[c] => h[c] + amp[c] + ppi[c] + pep[c]	Pyruvate Metabolism	0	8.87098e-05	0
PTAr	Phosphotransacetylase	pi[c] + accoa[c] <=> coa[c] + actp[c]	Pyruvate Metabolism	-0.000354839	0	0
2O4EH	R_2O4EH	h2o[c] + 2h24pdn[c] => 4h2opntn[c]	Pyruvate Metabolism	0	0	0
MGSA	Methylglyoxal synthase	dhap[c] => pi[c] + mthgxl[c]	Pyruvate Metabolism	0	4.43549e-05	0
ALCD22_L	Alcohol dehydrogenase (L-lactaldehyde)	nad[c] + lald__L[c] <=> h[c] + nadh[c] + mthgxl[c]	Pyruvate Metabolism	-4.43549e-05	0	0
GLYCS_I	R_GLYCS_I	gthrd[c] + mthgxl[c] => lgt_s[c]	Pyruvate Metabolism	0	4.43549e-05	0
GLYCS_II	R_GLYCS_II	h2o[c] + lgt_s[c] => h[c] + gthrd[c] + lac__L[c]	Pyruvate Metabolism	0	4.43549e-05	0
LCADi	Lactaldehyde dehydrogenase	h2o[c] + nad[c] + lald__L[c] => 2 h[c] + nadh[c] + lac__L[c]	Pyruvate Metabolism	0	4.43549e-05	0
ACCOAC	Acetyl-CoA carboxylase	atp[c] + accoa[c] + hco3[c] <=> h[c] + adp[c] + pi[c] + malcoa[c]	Pyruvate Metabolism	0.0350404	0.0353953	0.0352811
L_LACDcm_1	L LACDcm	fmn[c] + lac__L[c] <=> pyr[c] + fmnh2[c]	Pyruvate Metabolism	0	5.91399e-05	0
ACYP_2	Acylphosphatase (2)	h2o[c] + actp[c] => h[c] + pi[c] + ac[c]	Pyruvate Metabolism	0	8.87098e-05	0
ALDD1	Aldehyde dehydrogenase formaldehyde NAD	h2o[c] + nad[c] + fald[c] => 2 h[c] + nadh[c] + for[c]	Redox Metabolism	0	0	0
BMNMSHS	BMNMSHS	bmn[c] + msh[c] => 2 h[c] + bmnmsh[c]	Redox Metabolism	0	0	0
CAT	Catalase	2 h2o2[c] => 2 h2o[c] + o2[c]	Redox Metabolism	0	8.87098e-05	0
CIGAMS	Cys-1D-myo-inositol 2-deoxy-D-glucopyranoside synthase	atp[c] + cys__L[c] + igam[c] => 2 h[c] + amp[c] + ppi[c] + cigam[c]	Redox Metabolism	0.000109726	0.000109738	0.000109738
CMCBTFL	CMCBTFL	fe3[e] + cmcbtt[c] => fcmcbtt[c]	Redox Metabolism	0	4.6911e-05	4.6911e-05
CMCBTFU	CMCBTFU	fcmcbtt[c] => cmcbtt[c] + fe3[c]	Redox Metabolism	0	4.6911e-05	4.6911e-05
CYTBD	Cytochrome oxidase bd (ubiquinol-8: 2 protons)	2 h[c] + 0.5 o2[c] + q8h2[c] => h2o[c] + 2 h[e] + q8[c]	Redox Metabolism	0.00241029	1.70165	0.401669
CYTBD2	CYTBD2	2 h[c] + 0.5 o2[c] + mql8[c] => h2o[c] + mqn8[c] + 2 h[e]	Redox Metabolism	0.258256	1.95733	1.55825
FCOAH2	Formyl coa hydrolase	h2o[c] + forcoa[c] => h[c] + coa[c] + for[c]	Redox Metabolism	0	4.43549e-05	0
FE3Ri	Fe(III) reduction	fadh2[c] + 2 fe3[c] => 2 h[c] + fad[c] + 2 fe2[c]	Redox Metabolism	2.01024e-05	2.01047e-05	2.01047e-05
FETRANS	FETRANS	fmcbtt[c] <=> fe2[c] + mcbtt[c]	Redox Metabolism	-1.34031e-05	0	0
FHL	Formate-hydrogen lyase	h[c] + for[c] => co2[c] + h2[c]	Redox Metabolism	0.273824	0.32224	0.279949
FORMCOAL	FORMCOAL	atp[c] + coa[c] + for[c] <=> amp[c] + ppi[c] + forcoa[c]	Redox Metabolism	-8.87098e-05	4.43549e-05	0
GTHS	Glutathione synthetase	atp[c] + glucys[c] + gly[c] => h[c] + adp[c] + pi[c] + gthrd[c]	Redox Metabolism	0	2.95699e-05	0
MSHOXH	MSHOXH	h2o[c] + mshfaldox[c] => h[c] + for[c] + msh[c]	Redox Metabolism	0	0	0
MYCTR	MYCTR	nadp[c] + 2 msh[c] <=> h[c] + nadph[c] + mssg[c]	Redox Metabolism	-1000	0	0
MYCTR2	MYCTR2	gthox[c] + 2 msh[c] => 2 gthrd[c] + mssg[c]	Redox Metabolism	0	1000	0
NO	NO	o2s[c] + no[c] => no3[c]	Redox Metabolism	0	0	0
NTRIR2x	Nitrite Reductase (NADH)	5 h[c] + 3 nadh[c] + no2[c] => 2 h2o[c] + 3 nad[c] + nh4[c]	Redox Metabolism	0	5.91399e-05	0
NTRIRy	Nitrite reductase (NADPH)	4 h[c] + 3 nadph[c] + no2[c] => h2o[c] + 3 nadp[c] + nh4oh[c]	Redox Metabolism	0	5.91399e-05	0
PRDX	Peroxidase (multiple substrates)	h2o2[c] + meoh[c] => 2 h2o[c] + fald[c]	Redox Metabolism	0	0	0
NAGINS	MNXR21171	h2o[c] + iacgam3p[c] <=> 2 h[c] + pi[c] + iacgam[c]	Redox Metabolism	0.000109726	0.000109738	0.000109738
NMO	Nitronate Monooxygenase	o2[c] + fmnh2[c] + etha[c] => fmn[c] + no2[c] + acald[c]	Redox Metabolism	0	5.91399e-05	0
SIRA2	MNXR84814	3 h2o[c] + 6 fdxox[c] + h2s[c] <=> 8 h[c] + 6 fdxrd[c] + so3[c]	Redox Metabolism	-0.00110057	-0.00106115	-0.00106127
ACP1_FMN	Acid phosphatase (FMN)	h2o[c] + fmn[c] => pi[c] + ribflv[c]	Riboflavin Metabolism	0	8.87098e-05	0
APRAUR	5-amino-6-(5-phosphoribosylamino)uracil reductase	h[c] + nadph[c] + 5apru[c] => nadp[c] + 5aprbu[c]	Riboflavin Metabolism	0.000293998	0.000294031	0.000294031
DHPPDA	Diaminohydroxyphosphoribosylaminopyrimidine deaminase	h2o[c] + h[c] + 25dhpp[c] => nh4[c] + 5apru[c]	Riboflavin Metabolism	0	0.000294031	0
DHPPDA2	Diaminohydroxyphosphoribosylaminopryrimidine deaminase (25drapp)	h2o[c] + h[c] + 25drapp[c] => nh4[c] + 5apru[c]	Riboflavin Metabolism	0	0.000294031	0.000294031
FMNAT	FMN adenylyltransferase	h[c] + atp[c] + fmn[c] => ppi[c] + fad[c]	Riboflavin Metabolism	0.00010805	0.000108063	0.000108063
GTPCII	GTP cyclohydrolase II	3 h2o[c] + gtp[c] => 2 h[c] + ppi[c] + for[c] + 25dhpp[c]	Riboflavin Metabolism	0	0.000294031	0
NNDMBRT	Nicotinate-nucleotide dimethylbenzimidazole phosphoribosyltransferase	dmbzid[c] + nicrnt[c] => h[c] + 5prdmbz[c] + nac[c]	Riboflavin Metabolism	0	0	0
RBFK	Riboflavin kinase	atp[c] + ribflv[c] => h[c] + adp[c] + fmn[c]	Riboflavin Metabolism	0.000293998	0.000382707	0.000294031
RBFSa	Riboflavin synthase	db4p[c] + 4r5au[c] => 2 h2o[c] + pi[c] + dmlz[c]	Riboflavin Metabolism	0.000587995	0.000588063	0.000588063
RBFSb	Riboflavin synthase	2 dmlz[c] => 4r5au[c] + ribflv[c]	Riboflavin Metabolism	0.000293998	0.000294031	0.000294031
ORNDC	Ornithine Decarboxylase	h[c] + orn[c] => ptrc[c] + co2[c]	Spermidine biosynthesis	0	0	0
GLGE	GLGE	malt1p[c] => pi[c] + 2 14glucan[c]	Starch and sucrose metabolism	0	0.00205875	0
TREY	MNXR86764	h2o[c] + 2 14glucan[c] => tre[c]	Starch and sucrose metabolism	0	8.87098e-05	0
GLGB	MNXR80417	14glucan[c] => glycogen[c]	Starch and sucrose metabolism	0.00197004	0.00201439	0.00197026
GLGP	GLGP	2 pi[c] + 14glucan[c] + glycogen[c] => 2 g1p[c]	Starch and sucrose metabolism	0	4.43549e-05	0
AMYL2	MNXR87084	adpglc[c] <=> h[c] + adp[c] + 14glucan[c]	Starch and sucrose metabolism	0	0.00411749	0.00394052
PEPA	MNXR86162	pi[c] + malt[c] => h2o[c] + malt6p[c]	Starch and sucrose metabolism	0	0	0
ADSK	Adenylyl-sulfate kinase	atp[c] + aps[c] => h[c] + adp[c] + paps[c]	Sulfur metabolism	0	8.87098e-05	0
IGAMD	1D-myo-inositol 2-Acetamido-2-deoxy-D-glucopyranoside deacetylase	h2o[c] + iacgam[c] => ac[c] + igam[c]	Sulfur metabolism	0.000109726	0.000109738	0.000109738
MDFDH	MDFDH	nad[c] + mshfald[c] <=> h[c] + nadh[c] + mshfaldox[c]	Sulfur metabolism	0	0	0
MSHAMID	MSHAMID	h2o[c] + bmnmsh[c] => igam[c] + acysbmn[c]	Sulfur metabolism	0	0	0
MSHS	Mycothiol synthase	accoa[c] + cigam[c] => coa[c] + msh[c]	Sulfur metabolism	0.000109726	0.000109738	0.000109738
PAPA1	PAPA1	hphthiocnylcoa[c] + sl659[c] => coa[c] + sl1278[c]	Sulfur metabolism	0	0	0
PAPA2	PAPA2	h[c] + pmtcoa[c] + tres[c] => coa[c] + sl659[c]	Sulfur metabolism	0	0	0
MMPL8	MMPL8	2 hphthiocnylcoa[c] + sl1278[c] => 2 coa[c] + sl1[c]	Sulfur metabolism	0	0	0
APSR	Adenosine 5-phosphosulfate reductase;	trdrd[c] + aps[c] => 2 h[c] + amp[c] + so3[c] + trdox[c]	Sulfur metabolism	0.00102666	0.0011548	0.0011155
BPNT2	3-Phospho-5-adenylyl sulfate 3-phosphohydrolase	h2o[c] + paps[c] => pi[c] + aps[c]	Sulfur metabolism	0	8.87098e-05	0
PMPK	Phosphomethylpyrimidine kinase	atp[c] + 4ampm[c] => adp[c] + 2mahmp[c]	Thiamine Metabolism	6.7008e-06	3.62707e-05	6.70157e-06
TMPK	Thiamine-phosphate kinase	atp[c] + thmmp[c] <=> adp[c] + thmpp[c]	Thiamine Metabolism	6.7008e-06	2.88783e-05	6.70157e-06
TMPPP	Thiamine-phosphate diphosphorylase	h[c] + 4mpetz[c] + 2mahmp[c] => ppi[c] + thmmp[c]	Thiamine Metabolism	6.7008e-06	3.62707e-05	6.70157e-06
DAPDC	Diaminopimelate decarboxylase	h[c] + 26dap__M[c] => co2[c] + lys__L[c]	Threonine and Lysine Metabolism	0.000660079	0.00071077	0.000660155
DAPE	Diaminopimelate epimerase	26dap_LL[c] <=> 26dap__M[c]	Threonine and Lysine Metabolism	0.000676521	0.000727212	0.000676599
DHDPRy	Dihydrodipicolinate reductase (NADPH)	h[c] + nadph[c] + 23dhdp[c] => nadp[c] + thdp[c]	Threonine and Lysine Metabolism	0.000676521	0.000727212	0.000676599
DHDPS	Dihydrodipicolinate synthase	pyr[c] + aspsa[c] => 2 h2o[c] + h[c] + 23dhdp[c]	Threonine and Lysine Metabolism	0.000676521	0.000727212	0.000676599
SDPDS	Succinyl-diaminopimelate desuccinylase	h2o[c] + sl26da[c] => succ[c] + 26dap_LL[c]	Threonine and Lysine Metabolism	0.000676521	0.000727212	0.000676599
SDPTA	Succinyldiaminopimelate transaminase	akg[c] + sl26da[c] <=> glu__L[c] + sl2a6o[c]	Threonine and Lysine Metabolism	-0.000727212	-0.000676521	-0.000676599
THDPS	Tetrahydrodipicolinate succinylase	h2o[c] + succoa[c] + thdp[c] => coa[c] + sl2a6o[c]	Threonine and Lysine Metabolism	0.000676521	0.000727212	0.000676599
ACYSBMNt	ACYSBMNt	acysbmn[c] <=> acysbmn[e]	Transport	0	0	0
ALAt2r	L alanine reversible transport via proton symport	h[e] + ala__L[e] <=> ala__L[c] + h[c]	Transport	-0.0403127	0	0
ARB_Dabc	ARB Dabc	h2o[c] + atp[c] + arab__D[e] => h[c] + adp[c] + pi[c] + arab__D[c]	Transport	0	0	0
ARBabc	L-arabinose transport via ABC system	h2o[c] + atp[c] + arab__L[e] => h[c] + adp[c] + pi[c] + arab__L[c]	Transport	0	0.00011828	0
ARBt2r	L-arabinose transport via proton symport	h[e] + arab__L[e] <=> h[c] + arab__L[c]	Transport	-0.00011828	0	0
ARGt5r	ARGtiDF	arg__L[e] <=> arg__L[c]	Transport	-1.31422e-05	0	0
ASNt2r	L asparagine reversible transport via proton symport	h[e] + asn__L[e] <=> h[c] + asn__L[c]	Transport	-2.72953e-05	0	0
ASPt2r	L aspartate reversible transport via proton symport	h[e] + asp__L[e] <=> h[c] + asp__L[c]	Transport	-0.000354839	0	0
BALAt2r	Beta Alanine transport in via proton symport	h[e] + ala_B[e] <=> h[c] + ala_B[c]	Transport	-0.0403127	0	0
BMNt	BMNt	bmn[c] <=> bmn[e]	Transport	0	0	0
CAATPS	CAATPS	h2o[c] + atp[c] + 2 ca2[c] => adp[c] + pi[c] + h[e] + 2 ca2[e]	Transport	0	0.000354839	0
CAt4	Calcium transport inout via proton antiporter	h[e] + ca2[c] <=> h[c] + ca2[e]	Transport	-0.000709679	0	0
CHLabc	Choline transport via ABC system	h2o[c] + atp[c] + chol[e] => h[c] + adp[c] + pi[c] + chol[c]	Transport	0	4.43549e-05	0
CITabc	Citrate transport via ABC system	h2o[c] + atp[c] + cit[e] => h[c] + adp[c] + pi[c] + cit[c]	Transport	0	0	0
CO2t	CO2 transporter via diffusion	co2[e] <=> co2[c]	Transport	-0.822842	-0.29	-0.29
COAt	COAt	coa[e] <=> coa[c]	Transport	-2.85394e-06	0	0
COBALTt5	COBALTt5	cobalt2[c] <=> cobalt2[e]	Transport	0	0	0
COt	CO transporter via diffusion	co[c] <=> co[e]	Transport	0	0.120938	0
CRNabc	L-carnitine transport via ABC system	h2o[c] + atp[c] + crn[e] => h[c] + adp[c] + pi[c] + crn[c]	Transport	0	0	0
CYTDt2	Cytidine transport in via proton symport	h[e] + cytd[e] <=> h[c] + cytd[c]	Transport	-8.79767e-06	0	0
Clt	Major Facilitator(MFS) TCDB:2.A.1.14.6	cl[e] <=> cl[c]	Transport	0	0	0
Cuabc	Copper transport via ABC system	h2o[c] + atp[c] + cu2[e] => h[c] + adp[c] + pi[c] + cu2[c]	Transport	0	4.43549e-05	0
Cut1	Copper export via ATPase	h2o[c] + atp[c] + cu2[c] => h[c] + adp[c] + pi[c] + cu2[e]	Transport	0	4.43549e-05	0
DALAt2r	D-alanine transport via proton symport	h[e] + ala__D[e] <=> h[c] + ala__D[c]	Transport	-0.0403127	0	0
DSERt2	D-serine transport via proton symport	h[e] + ser__D[e] <=> h[c] + ser__D[c]	Transport	0	0	0
ETHAt	Ethanolamine transport via diffusion extracellular	etha[e] <=> etha[c]	Transport	-5.91399e-05	0	0
ADtr	Acetamide transport, extracellular	ad[e] <=> ad[c]	Transport	0	0	0
FUMt2r	Fumarate reversible transport via symport	h[e] + fum[e] <=> h[c] + fum[c]	Transport	-0.000354839	0	0
GALt2	D galactose transport in via proton symport	h[e] + gal[e] => h[c] + gal[c]	Transport	0	0	0
GLCabc	D-glucose transport via ABC system	h2o[c] + atp[c] + glc__D[e] => h[c] + adp[c] + pi[c] + glc__D[c]	Transport	0	0	0
GLUt2r	L glutamate transport via proton symport reversible	h[e] + glu__L[e] <=> glu__L[c] + h[c]	Transport	-0.00011828	0	0
GLYBabc	Glycine betaine transport via ABC system	h2o[c] + atp[c] + glyb[e] => h[c] + adp[c] + pi[c] + glyb[c]	Transport	0	0	0
GLYC3Pabc	Sn-Glycerol 3-phosphate transport via ABC system	h2o[c] + atp[c] + glyc3p[e] => h[c] + adp[c] + pi[c] + glyc3p[c]	Transport	0	0	0
GLYCt	Glycerol transport via channel	glyc[c] <=> glyc[e]	Transport	-0.4	-0.399882	-0.4
GLYt2r	Glycine reversible transport via proton symport	h[e] + gly[e] <=> h[c] + gly[c]	Transport	-0.00017742	0	0
GTHRDt2_1	Glutathione transport	h2o[c] + atp[c] + gthrd[e] => h[c] + adp[c] + pi[c] + gthrd[c]	Transport	0	0	0
H2CO3TP	H2CO3TP	h2co3[e] <=> h2co3[c]	Transport	-0.532842	0	-0.488804
H2Ot	H2O transport via diffusion	h2o[e] <=> h2o[c]	Transport	-1.35739	-0.794745	-0.845279
H2St1	H2s transport (diffusion)	h2s[c] => h2s[e]	Transport	0	3.94266e-05	0
H2td	Hydrogen transport	h2[c] <=> h2[e]	Transport	0.273824	0.32224	0.279949
HDCAt2	Hexadecanoate transport via proton symport	h[e] + hdca[e] => h[c] + hdca[c]	Transport	0	0	0
HISt2r	L histidine reversible transport via proton symport	h[e] + his__L[e] <=> h[c] + his__L[c]	Transport	-8.0039e-06	0	0
ID3ACALDt	Indoleacetaldehyde transport extracellular	id3acald[c] <=> id3acald[e]	Transport	0	7.54977e-06	0
ILEt2r	L isoleucine reversible transport via proton symport	h[e] + ile__L[e] <=> h[c] + ile__L[c]	Transport	-7.09679e-05	0	0
Kabc	Potassium ABC transporter	h2o[c] + atp[c] + k[e] => h[c] + adp[c] + pi[c] + k[c]	Transport	0	8.87098e-05	0
Kt1	Potassium transport via uniport (facilitated diffusion)	k[e] => k[c]	Transport	0	1000	0
LCTSabc	Lactose transport via ABC system (import)	h2o[c] + atp[c] + lcts[e] => h[c] + adp[c] + pi[c] + lcts[c]	Transport	0	0	0
LEUt2r	L leucine reversible transport via proton symport	h[e] + leu__L[e] <=> h[c] + leu__L[c]	Transport	-0.00017742	0	0
LYSt5r	LYStiDF	lys__L[e] <=> lys__L[c]	Transport	-5.06913e-05	0	0
L_LACt2r	L lactate reversible transport via proton symport	h[e] + lac__L[e] <=> h[c] + lac__L[c]	Transport	-0.0403127	0.00017742	0
L_LACt3	L LACt3	h[e] + lac__L[c] => h[c] + lac__L[e]	Transport	0	0.00017742	0
MALTHPabc	MALTHPabc	h2o[c] + atp[c] + malthp[e] => h[c] + adp[c] + pi[c] + malthp[c]	Transport	0	0	0
MALTabc	Maltose transport via ABC system	h2o[c] + atp[c] + malt[e] => h[c] + adp[c] + pi[c] + malt[c]	Transport	0	0	0
MALt2r	L malate reversible transport via proton symport	h[e] + mal__L[e] <=> h[c] + mal__L[c]	Transport	-0.000354839	0	0
MEOHt2	Methanol diffusion	meoh[e] <=> meoh[c]	Transport	0	0	0
METabc	L-methionine transport via ABC system	h2o[c] + atp[c] + met__L[e] => h[c] + adp[c] + pi[c] + met__L[c]	Transport	0	0	0
MGt5	Magnesium transport in/out via permease (no H+)	mg2[c] <=> mg2[e]	Transport	0	0	0
NAKtr	NAKtr	na1[e] + k[c] => k[e] + na1[c]	Transport	0	1000	0
NARK	Nitrite transport, extracellular	no2[c] => no2[e]	Transport	0	3.22581e-05	0
NAt	Sodium transport (uniport)	na1[e] <=> na1[c]	Transport	-1000	0	0
NH4t	Ammonia reversible transport	nh4[e] <=> nh4[c]	Transport	0.0575505	0.0978632	0.0575572
NOt	NO transport (diffusion)	no[e] <=> no[c]	Transport	0	0	0
O2t	O2 transport diffusion	o2[e] <=> o2[c]	Transport	0.979941	0.98	0.98
OCDCAt2	Octadecanoate transport via proton symport	h[e] + ocdca[e] => h[c] + ocdca[c]	Transport	0	0	0
ORNt	Ornithine transport via diffusion	orn[e] <=> orn[c]	Transport	-7.09679e-05	0	0
PACt2r	PACt2r	h[e] + pac[e] <=> h[c] + pac[c]	Transport	-1.33065e-05	0	0
PDIMAT	Pdima translocase	pdima[c] => pdima[e]	Transport	0	2.46416e-06	0
PHDCAt	PHDCAt	phdca[e] <=> phdca[c]	Transport	-7.44418e-06	0	0
PHEt2r	L phenylalanine reversible transport via proton symport	h[e] + phe__L[e] <=> h[c] + phe__L[c]	Transport	-1.56547e-05	0	0
PIabc	Phosphate transport via ABC system	h2o[c] + atp[c] + pi[e] => h[c] + adp[c] + 2 pi[c]	Transport	0.0111477	0.011161	0.0111489
PPAtr	Propionate transport, diffusion	ppa[e] <=> ppa[c]	Transport	0	0	0
PPDIMAT	Ppdima translocase	ppdima[c] => ppdima[e]	Transport	0	1.97499e-06	0
PROabc	L-proline transport via ABC system	h2o[c] + atp[c] + pro__L[e] => h[c] + adp[c] + pi[c] + pro__L[c]	Transport	0	0.00011828	0
PROt2r	L proline reversible transport via proton symport	h[e] + pro__L[e] <=> h[c] + pro__L[c]	Transport	-0.00011828	0	0
PYRt2	Pyruvate transport in via proton symport	h[e] + pyr[e] <=> h[c] + pyr[c]	Transport	-0.000354839	0	0
RIBabc	D-ribose transport via ABC system	h2o[c] + atp[c] + rib__D[e] => h[c] + adp[c] + pi[c] + rib__D[c]	Transport	0	0	0
SERt2r	L serine reversible transport via proton symport	h[e] + ser__L[e] <=> h[c] + ser__L[c]	Transport	-7.09679e-05	0	0
SKMt2	SKMt2	h[e] + skm[e] <=> h[c] + skm[c]	Transport	-2.41936e-05	0	0
SUCCt2r	Succinate transport via proton symport	h[e] + succ[e] <=> h[c] + succ[c]	Transport	-0.0345537	0	-0.0342582
SULabc	Sulfate transport via ABC system	h2o[c] + atp[c] + so4[e] => h[c] + adp[c] + pi[c] + so4[c]	Transport	0.00111537	0.0011548	0.0011155
TARTRt7	Tartrate/succinate antiporter	succ[c] + tartr__L[e] <=> succ[e] + tartr__L[c]	Transport	0	0	0
THRt2r	L threonine reversible transport via proton symport	h[e] + thr__L[e] <=> h[c] + thr__L[c]	Transport	-5.91399e-05	0	0
TREabc	Trehalose transport via ABC system	h2o[c] + atp[c] + tre[e] => h[c] + adp[c] + pi[c] + tre[c]	Transport	0	0	0
TRPt2r	L tryptophan reversible transport via proton symport	h[e] + trp__L[e] <=> h[c] + trp__L[c]	Transport	-7.7139e-06	0	0
TSULabc	Thiosulfate transport via ABC system	h2o[c] + atp[c] + tsul[e] => h[c] + adp[c] + pi[c] + tsul[c]	Transport	0	0	0
TTDCAt2	Tetradecanoate transport via proton symport	h[e] + ttdca[e] => h[c] + ttdca[c]	Transport	0	0	0
TYRt2r	L tyrosine reversible transport via proton symport	h[e] + tyr__L[e] <=> h[c] + tyr__L[c]	Transport	-1.49932e-05	0	0
VALt2r	L valine reversible transport via proton symport	h[e] + val__L[e] <=> h[c] + val__L[c]	Transport	-0.0201564	0	0
GLNabc	L-glutamine transport via ABC system	h2o[c] + atp[c] + gln__L[e] => h[c] + gln__L[c] + adp[c] + pi[c]	Transport	0	0	0
NIt5	NIt5	ni2[c] <=> ni2[e]	Transport	0	0	0
Mn2t	R_Mn2t	2 h[c] + mn2[e] <=> 2 h[e] + mn2[c]	Transport	0	0.00017742	0
HIAt	THIA Transport	hia[e] <=> hia[c]	Transport	0	0	0
CHSTEROLt_1	MNXR1163	h2o[c] + atp[c] + chsterol[e] => h[c] + adp[c] + pi[c] + chsterol[c]	Transport	0	0	0
MOBDabc	Molybdate transport via ABC system	h2o[c] + atp[c] + mobd[e] => h[c] + adp[c] + pi[c] + mobd[c]	Transport	0	4.43549e-05	0
MOBDabc_rev	T06232b	h2o[c] + atp[c] + mobd[c] => h[c] + adp[c] + pi[c] + mobd[e]	Transport	0	4.43549e-05	0
ACt2r_1	Acetate reversible transport via proton symport	h[c] + ac[e] <=> ac[c] + h[e]	Transport	-0.00128915	-0.000816033	-0.00117101
4HBAt	MNXR68734	4hba[e] <=> 4hba[c]	Transport	-6.70157e-06	-6.7008e-06	-6.70157e-06
4ABZt	4 Aminobenzoate mitochondrial transport via diffusion	4abz[c] <=> 4abz[e]	Transport	0	1.23781e-05	0
CHLabc_rev	T00114b	h2o[c] + atp[c] + chol[c] => h[c] + adp[c] + pi[c] + chol[e]	Transport	0	4.43549e-05	0
PYDXNtr	Pyridoxine transport via diffusion	pydxn[e] <=> pydxn[c]	Transport	0	0	0
FORt	Formate transport via diffusion	for[e] <=> for[c]	Transport	-0.000354839	0	0
GLYCLTt	Glycolate transport via diffusion	glyclt[e] <=> glyclt[c]	Transport	-1.3403e-05	0	0
NO3t3	Nitrate transport in via proton symport	no3[c] + h[e] <=> h[c] + no3[e]	Transport	0	0	0
MNabc_rev	T0034b	h2o[c] + atp[c] + mn2[c] => h[c] + adp[c] + pi[c] + mn2[e]	Transport	0	0.00017742	0
ADOCBLabc	MNXR81564	h2o[c] + atp[c] + adocbl[e] <=> h[c] + adp[c] + pi[c] + adocbl[c]	Transport	0	0	0
AKGt2r_1	2-oxoglutarate reversible transport via symport	h[c] + akg[e] <=> akg[c] + h[e]	Transport	-5.91399e-05	0	0
ACALDt	Acetaldehyde reversible transport	acald[e] <=> acald[c]	Transport	-0.000354839	0	0
OCDCEAt	Octadecenoate n C181 transport in via uniport	ocdcea[e] <=> ocdcea[c]	Transport	0.00611349	0.00618518	0.00615363
UREAt_2	Urea transport via facilitate diffusion	h[e] + urea[e] <=> urea[c] + h[c]	Transport	0	0	0
VIUB	VIUB	h2o[c] + atp[c] + 0.0005 mcbtt[c] + fe3[e] + 0.0005 mcbts[c] => adp[c] + pi[c] + fe3[c]	Transport	0	4.69088e-05	0
ETOHt3	Ethanol transport out via proton antiport	h[e] + etoh[c] <=> h[c] + etoh[e]	Transport	0	0.000354839	0
BTNTe	Release of biotin across the basolatral membrane	btn[c] <=> btn[e]	Transport	0	0	0
NODCOAt	NODCOA IN	nodcoa[e] => nodcoa[c]	Transport	0	0	0
OCTSCOAt	OCTSCOA IN	octscoa[e] => octscoa[c]	Transport	0	0	0
PC_TBt	T00157	pc_TB[e] <=> pc_TB[c]	Transport	0	0	0
GLYTRS	Glycyl-tRNA synthetase	atp[c] + gly[c] + trnagly[c] => amp[c] + ppi[c] + glytrna[c]	tRNA Charging	0	0	0
SELCYSS	Selenocysteine synthase	selnp[c] + sertrna_sec[c] => h[c] + pi[c] + sectrna[c]	tRNA Charging	0	0	0
TYRTRS	Tyrosyl-tRNA synthetase	atp[c] + tyr__L[c] + trnatyr[c] => amp[c] + ppi[c] + tyrtrna[c]	tRNA Charging	0	0	0
ALDD19xr	Aldehyde dehydrogenase (phenylacetaldehyde, NAD)	h2o[c] + nad[c] + pacald[c] => 2 h[c] + nadh[c] + pac[c]	Tyrosine, Tryptophan, and Phenylalanine Metabolism	0	1.33065e-05	0
ANPRT	Anthranilate phosphoribosyltransferase	prpp[c] + anth[c] => ppi[c] + pran[c]	Tyrosine, Tryptophan, and Phenylalanine Metabolism	0.000168559	0.000176273	0.000168578
ANS	Anthranilate synthase	gln__L[c] + chor[c] => glu__L[c] + h[c] + pyr[c] + anth[c]	Tyrosine, Tryptophan, and Phenylalanine Metabolism	0.000168559	0.000176273	0.000168578
CHORM	Chorismate mutase	chor[c] => pphn[c]	Tyrosine, Tryptophan, and Phenylalanine Metabolism	0.000675591	0.000691246	0.000675669
CHORS	Chorismate synthase	3psme[c] => pi[c] + chor[c]	Tyrosine, Tryptophan, and Phenylalanine Metabolism	0.00100374	0.00101939	0.00100385
DDPA	3-deoxy-D-arabino-heptulosonate 7-phosphate synthetase	h2o[c] + pep[c] + e4p[c] => pi[c] + 2dda7p[c]	Tyrosine, Tryptophan, and Phenylalanine Metabolism	0.00100374	0.00102793	0.00100385
DHQTi	3-dehydroquinate dehydratase, irreversible	3dhq[c] <=> h2o[c] + 3dhsk[c]	Tyrosine, Tryptophan, and Phenylalanine Metabolism	0.00100374	0.00102793	0.00100385
DHQS	3-dehydroquinate synthase	2dda7p[c] => pi[c] + 3dhq[c]	Tyrosine, Tryptophan, and Phenylalanine Metabolism	0.00100374	0.00102793	0.00100385
IGPS	Indole-3-glycerol-phosphate synthase	h[c] + 2cpr5p[c] => h2o[c] + co2[c] + 3ig3p[c]	Tyrosine, Tryptophan, and Phenylalanine Metabolism	0.000168559	0.000176273	0.000168578
PEAMNO	Phenethylamine oxidase	h2o[c] + o2[c] + peamn[c] => nh4[c] + h2o2[c] + pacald[c]	Tyrosine, Tryptophan, and Phenylalanine Metabolism	0	1.33065e-05	0
PHYCBOXL	L-Phenylalanine carboxy-lyase	h[c] + phe__L[c] => co2[c] + peamn[c]	Tyrosine, Tryptophan, and Phenylalanine Metabolism	0	1.33065e-05	0
PPND	Prephenate dehydrogenase	nad[c] + pphn[c] => nadh[c] + co2[c] + 34hpp[c]	Tyrosine, Tryptophan, and Phenylalanine Metabolism	0.000272689	0.000287682	0.00027272
PPNDH	Prephenate dehydratase	h[c] + pphn[c] => h2o[c] + co2[c] + phpyr[c]	Tyrosine, Tryptophan, and Phenylalanine Metabolism	0.000402902	0.000418557	0.000402949
PSCVT	3-phosphoshikimate 1-carboxyvinyltransferase	pep[c] + skm5p[c] => pi[c] + 3psme[c]	Tyrosine, Tryptophan, and Phenylalanine Metabolism	0.00100374	0.00101939	0.00100385
SHK3Dr	Shikimate dehydrogenase	h[c] + nadph[c] + 3dhsk[c] <=> nadp[c] + skm[c]	Tyrosine, Tryptophan, and Phenylalanine Metabolism	0.00100374	0.00102793	0.00100385
SHKK	Shikimate kinase	atp[c] + skm[c] => h[c] + adp[c] + skm5p[c]	Tyrosine, Tryptophan, and Phenylalanine Metabolism	0.00100374	0.00101939	0.00100385
TRPS1	Tryptophan synthase (indoleglycerol phosphate)	ser__L[c] + 3ig3p[c] => h2o[c] + g3p[c] + trp__L[c]	Tyrosine, Tryptophan, and Phenylalanine Metabolism	0	0.000176273	0.000168578
TRPS2	Tryptophan synthase (indole)	ser__L[c] + indole[c] => h2o[c] + trp__L[c]	Tyrosine, Tryptophan, and Phenylalanine Metabolism	0	0.000176273	0
TRPS3	Tryptophan synthase (indoleglycerol phosphate)	3ig3p[c] => g3p[c] + indole[c]	Tyrosine, Tryptophan, and Phenylalanine Metabolism	0	0.000176273	0
ACONMT	Trans-aconitate methyltransferase	amet[c] + acon_T[c] => ahcys[c] + aconm[c]	Unassigned	0	0	0
ACGS	N-acetylglutamate synthase	glu__L[c] + accoa[c] => h[c] + coa[c] + acglu[c]	Urea Cycle	0	0	0
G5SD	Glutamate-5-semialdehyde dehydrogenase	h[c] + nadph[c] + glu5p[c] => pi[c] + nadp[c] + glu5sa[c]	Urea Cycle	0	0.00124485	0.00115627
G5SD2	Glutamate 5 semialdehyde dehydrogenase	h[c] + nadh[c] + glu5p[c] => nad[c] + pi[c] + glu5sa[c]	Urea Cycle	0	0.00124485	0
GLU5K	Glutamate 5-kinase	glu__L[c] + atp[c] => adp[c] + glu5p[c]	Urea Cycle	0	0.00124485	0.00115627
SPMS	Spermidine synthase	ptrc[c] + ametam[c] => h[c] + 5mta[c] + spmd[c]	Urea Cycle	0	0	0
ACHBS	2-aceto-2-hydroxybutanoate synthase	h[c] + pyr[c] + 2obut[c] => co2[c] + 2ahbut[c]	Valine, Leucine, and Isoleucine Metabolism	0.000734835	0.000853115	0.00073492
ACLS	Acetolactate synthase	h[c] + 2 pyr[c] => co2[c] + alac__S[c]	Valine, Leucine, and Isoleucine Metabolism	0.00559505	0.0258697	0.00571399
DHAD1	Dihydroxy-acid dehydratase (2,3-dihydroxy-3-methylbutanoate)	23dhmb[c] => h2o[c] + 3mob[c]	Valine, Leucine, and Isoleucine Metabolism	0.00559505	0.0258697	0.00571399
DHAD2	Dihydroxy-acid dehydratase (2,3-dihydroxy-3-methylpentanoate)	23dhmp[c] => h2o[c] + 3mop[c]	Valine, Leucine, and Isoleucine Metabolism	0.000734835	0.000853115	0.00073492
ILETA	Isoleucine transaminase	akg[c] + ile__L[c] <=> glu__L[c] + 3mop[c]	Valine, Leucine, and Isoleucine Metabolism	-0.000805803	-0.000734835	-0.00073492
IPMD	3-isopropylmalate dehydrogenase	nad[c] + 3c2hmp[c] => h[c] + nadh[c] + 3c4mop[c]	Valine, Leucine, and Isoleucine Metabolism	0.00171465	0.00189207	0.00171485
IPPMIa	3-isopropylmalate dehydratase	3c2hmp[c] <=> h2o[c] + 2ippm[c]	Valine, Leucine, and Isoleucine Metabolism	-0.00189207	-0.00171465	-0.00171485
IPPMIb	2-isopropylmalate hydratase	h2o[c] + 2ippm[c] <=> 3c3hmp[c]	Valine, Leucine, and Isoleucine Metabolism	-0.00189207	-0.00171465	-0.00171485
IPPS	2-isopropylmalate synthase	h2o[c] + accoa[c] + 3mob[c] => h[c] + coa[c] + 3c3hmp[c]	Valine, Leucine, and Isoleucine Metabolism	0.00171465	0.00189207	0.00171485
KARA1	Ketol-acid reductoisomerase (2,3-dihydroxy-3-methylbutanoate)	nadp[c] + 23dhmb[c] <=> h[c] + nadph[c] + alac__S[c]	Valine, Leucine, and Isoleucine Metabolism	-0.0258697	-0.00559505	-0.00571399
KARA2	Ketol-acid reductoisomerase (2-Acetolactate)	h[c] + nadph[c] + 2ahbut[c] => nadp[c] + 23dhmp[c]	Valine, Leucine, and Isoleucine Metabolism	0.000734835	0.000853115	0.00073492
LEUTA	Leucine transaminase	akg[c] + leu__L[c] <=> glu__L[c] + 4mop[c]	Valine, Leucine, and Isoleucine Metabolism	-0.00189207	-0.00171465	-0.00171485
OMCDC	2-Oxo-4-methyl-3-carboxypentanoate decarboxylation	h[c] + 3c4mop[c] => co2[c] + 4mop[c]	Valine, Leucine, and Isoleucine Metabolism	0.00171465	0.00189207	0.00171485
VALTA	Valine transaminase	akg[c] + val__L[c] <=> glu__L[c] + 3mob[c]	Valine, Leucine, and Isoleucine Metabolism	-999.974	-0.00615156	-0.00615227
MACCOAT	2-Methylacetyl-CoA thiolase	coa[c] + 2maacoa[c] <=> ppcoa[c] + accoa[c]	Valine, Leucine, and Isoleucine Metabolism	0	0.00011828	0
ECOAH12	3-hydroxyacyl-CoA dehydratase (3-hydroxyisobutyryl-CoA) (mitochondria)	h2o[c] + 2mp2coa[c] => 3hibutcoa[c]	Valine, Leucine, and Isoleucine Metabolism	0.0019922	0.00216962	0.00211072
3HBCOAHL	3-hydroxyisobutyryl-CoA hydrolase	h2o[c] + 3hibutcoa[c] => h[c] + coa[c] + 3hmp[c]	Valine, Leucine, and Isoleucine Metabolism	0.0019922	0.00216962	0.00211072
HACD9	3 hydroxyacyl CoA dehydrogenase 2 Methylacetoacetyl CoA	nad[c] + 3hmbcoa[c] => h[c] + nadh[c] + 2maacoa[c]	Valine, Leucine, and Isoleucine Metabolism	0	0.00011828	0
ECOAH9ir	2 Methylprop 2 enoyl CoA 2 Methylbut 2 enoyl CoA	h2o[c] + 2mb2coa[c] => 3hmbcoa[c]	Valine, Leucine, and Isoleucine Metabolism	0	0.00011828	0
VPAMTr	Valine-pyruvate aminotransferase	ala__L[c] + 3mob[c] <=> pyr[c] + val__L[c]	Valine, Leucine, and Isoleucine Metabolism	-999.973	-0.00442753	-0.00442804
EGTD	S-adenosyl-L-methionine:L-histidine Nalpha-methyltransferase	3 amet[c] + his__L[c] => 3 h[c] + 3 ahcys[c] + hercyn[c]		0	3.27544e-06	0
DGTP8DETOX	8-oxo-dGTP diphosphohydrolase	h2o[c] + 8oxdgtp[c] => h[c] + ppi[c] + 8oxdgmp[c]		0	0	0
DGTP8OXO	RXN-11410	dgtp[c] + 2 oh1[c] => h2o[c] + 8oxdgtp[c]		0	0	0
GTP8OXO	RXN-11409	gtp[c] + 2 oh1[c] => h2o[c] + 8oxgtp[c]		0	0	0
MMSAD2	Methylmalonate-semialdehyde dehydrogenase (propanol)	nad[c] + coa[c] + ppal[c] => h[c] + nadh[c] + ppcoa[c]	Cholesterol degradation	0	0	0
ECHA20	MNXR84970	h2o[c] + hipecoa[c] => hipohcoa[c]	Cholesterol degradation	0	0	0
CHOL1	MNXR19104	nad[c] + chsterol[c] => h[c] + nadh[c] + chol4en3one[c]	Cholesterol degradation	0	0	0
FADE282	MNXR87738	fad[c] + cholc3coa[c] => fadh2[c] + cholenec3coa[c]	Cholesterol degradation	0	0	0
HOPNTAL2_1	4-hydroxy-2-oxopentanoate aldolase(p-xylene)	4hoxoh[c] => h[c] + pyr[c] + ppal[c]	Cholesterol degradation	0	0	0
ECHA192	ECHA192	h2o[c] + cholenec5coa[c] <=> hcholc5coa[c]	Cholesterol degradation	0	0	0
HSA	MNXR75761	o2[c] + fmnh2[c] + 3hsa[c] => h2o[c] + fmn[c] + 34dhsa[c]	Cholesterol degradation	0	0	0
FADB3	FADB3	nad[c] + hcholc5coa[c] => h[c] + nadh[c] + ocholc5coa[c]	Cholesterol degradation	0	0	0
FADB2	FADB2	nad[c] + hcholc8coa[c] => h[c] + nadh[c] + ocholc8coa[c]	Cholesterol degradation	0	0	0
CHCD	MNXR22345	nad[c] + hipohcoa[c] => h[c] + nadh[c] + hipocoa[c]	Cholesterol degradation	0	0	0
HDAD	MNXR76953	h2o[c] + 49dsha[c] => hhd[c] + hip[c]	Cholesterol degradation	0	0	0
CHOD	MNXR6103	o2[c] + chsterol[c] => h2o2[c] + chol4en3one[c]	Cholesterol degradation	0	0	0
3HSA	MNXR19078	9ohadd[c] => 3hsa[c]	Cholesterol degradation	0	0	0
HSAC	R04597	o2[c] + 34dhsa[c] => 49dsha[c]	Cholesterol degradation	0	0	0
HSAE	R09960	h2o[c] + hhd[c] => 4hoxoh[c]	Cholesterol degradation	0	0	0
HIAA	HIAA	h2o[c] + hipocoa[c] => accoa[c] + hia[c]	Cholesterol degradation	0	0	0
IPDAB	IPDAB	3 h[c] + atp[c] + coa[c] + 5ohhip[c] => amp[c] + ppi[c] + 5ohhipcoa[c]	Cholesterol degradation	0	0	0
KSH	R09860	h[c] + nadh[c] + o2[c] + andrs14dn317dn[c] => h2o[c] + nad[c] + 9ohadd[c]	Cholesterol degradation	0	0	0
ECHA193	ECHA193	h2o[c] + cholenec3coa[c] <=> hcholc3coa[c]	Cholesterol degradation	0	0	0
CYP1	MNXR19061	h[c] + nadh[c] + o2[c] + chol4en3one[c] => h2o[c] + nad[c] + hchol[c]	Cholesterol degradation	0	0	0
IPDF	IPDF	h[c] + nadh[c] + hipcoa[c] => nad[c] + 5ohhipcoa[c]	Cholesterol degradation	0	0	0
HIPA	HIPA	h[c] + nadh[c] + hip[c] => nad[c] + 5ohhip[c]	Cholesterol degradation	0	0	0
CHOLCOA	MNXR87732	fad[c] + cholc5coa[c] => fadh2[c] + cholenec5coa[c]	Cholesterol degradation	0	0	0
ECHA191	ECHA191	h2o[c] + cholenec8coa[c] <=> hcholc8coa[c]	Cholesterol degradation	0	0	0
FADE30	MNXR87739	fad[c] + 5ohhipcoa[c] => fadh2[c] + hipecoa[c]	Cholesterol degradation	0	0	0
CYP3	CYP3	h[c] + nadh[c] + o2[c] + ochol[c] => h2o[c] + nad[c] + cchol[c]	Cholesterol degradation	0	0	0
CYP2	CYP2	nad[c] + hchol[c] => h[c] + nadh[c] + ochol[c]	Cholesterol degradation	0	0	0
PRCOA1	MNXR76960	hcholc3coa[c] => 4 h[c] + ppcoa[c] + andrstndn[c]	Cholesterol degradation	0	0	0
FADE281	MNXR87732	fad[c] + cholc8coa[c] => fadh2[c] + cholenec8coa[c]	Cholesterol degradation	0	0	0
FADD3	MNXR22341	3 h[c] + atp[c] + coa[c] + hip[c] => amp[c] + ppi[c] + hipcoa[c]	Cholesterol degradation	0	0	0
KSTD	MNXR85993	nad[c] + andrstndn[c] => h[c] + nadh[c] + andrs14dn317dn[c]	Cholesterol degradation	0	0	0
FADD17	MNXR86378	3 h[c] + atp[c] + coa[c] + cchol[c] => adp[c] + pi[c] + cholc8coa[c]	Cholesterol degradation	0	0	0
FADE51	MNXR76950	coa[c] + ocholc8coa[c] => ppcoa[c] + cholc5coa[c]	Cholesterol degradation	0	0	0
FADE52	MNXR22325	coa[c] + ocholc5coa[c] => accoa[c] + cholc3coa[c]	Cholesterol degradation	0	0	0
HIPEOX	HIPEOX	h2o[c] + nad[c] + coa[c] + hipecoa[c] => h[c] + nadh[c] + accoa[c] + 5ohhiccoa[c]	Cholesterol degradation	0	0	0
IPDCF	IPDCF	2 nad[c] + 5ohhiccoa[c] => 2 h[c] + 2 nadh[c] + hieccoa[c]	Cholesterol degradation	0	0	0
ECHA20_2	ECHA20_2	h2o[c] + h[c] + hieccoa[c] => cocheacoa[c]	Cholesterol degradation	0	0	0
FADA6	FADA6	h2o[c] + coa[c] + cocheacoa[c] => accoa[c] + moodacoa[c]	Cholesterol degradation	0	0	0
FADE31	FADE31	h2o[c] + nad[c] + coa[c] + fad[c] + moodacoa[c] => h[c] + nadh[c] + accoa[c] + fadh2[c] + mbkacoa[c]	Cholesterol degradation	0	0	0
MBKTHIO	MBKTHIO	coa[c] + mbkacoa[c] => h2o[c] + h[c] + ppcoa[c] + succoa[c]	Cholesterol degradation	0	0	0
EX_cbi_e	Cobinamide exchange	cbi[e] <=>	Extracellular exchange	0	0	0
BACA	Transport cobinamide	h2o[c] + atp[c] + cbi[e] => adp[c] + pi[c] + cbi[c]	Transport	0	0	0
SDH1	Succinate dehydrogenase	succ[c] + mqn8[c] => fum[c] + mql8[c]	Citric Acid Cycle	0.25827	1000	0.258484
ATPM	ATP maintenance requirement	h2o[c] + atp[c] => h[c] + adp[c] + pi[c]	Biomass and maintenance functions	1	1	1
DHFR_copy1	R_DHFR_copy1	h[c] + nadph[c] + dhf[c] <=> nadp[c] + thf[c]	Folate Metabolism	6.7008e-06	9.21466e-05	6.70157e-06
BiomassGrowth_sMtb	BiomassGrowth_sMtb	57 h2o[c] + 0.0152 nad[c] + 0.1148 arg__L[c] + 57.03 atp[c] + 0.0886 asp__L[c] + 0.0351 asn__L[c] + 0.1384 gln__L[c] + 0.0155 cys__L[c] + 0.0136 nadp[c] + 0.0132 coa[c] + 0.0008 utp[c] + 0.0184 glyc[c] + 0.4661 glc__D[c] + 0.0343 man[c] + 0.0308 tyr__L[c] + 0.0008 uamr[c] + 0.0388 decda_tb[c] + 0.2184 ala__D[c] + 0.001 dttp[c] + 0.0429 pro__L[c] + 0.0129 fad[c] + 0.0008 fdxox[c] + 0.0008 fdxrd[c]…	Biomass and maintenance functions	0	0	0
BIOMASS__2	R_BIOMASS__2	0.090007 glu__L[c] + 60 h2o[c] + 0.0152 nad[c] + 0.40596 ala__L[c] + 0.12042 arg__L[c] + 60 atp[c] + 0.12031 asp__L[c] + 0.047699 asn__L[c] + 0.05812 gln__L[c] + 0.022 cys__L[c] + 0.0136 nadp[c] + 0.0132 coa[c] + 0.23018 acgam1p[c] + 0.0088 utp[c] + 0.0184 glyc[c] + 0.16315 glc__D[c] + 0.095065 man[c] + 0.00797 tre[c] + 0.031756 tyr__L[c] + 0.002793 uamr[c] + 0.0102 dttp[c] + 0.001403 PIM4[c] + 0…	Biomass and maintenance functions	0.008376	0.00837697	0.00837697
BIOMASS__2_Universal_Cofactors	BIOMASS_2 Including Universal Cofactors (Xavier et al., 2017)	0.090007 glu__L[c] + 60 h2o[c] + 0.0152 nad[c] + 0.40596 ala__L[c] + 0.12042 arg__L[c] + 60 atp[c] + 0.12031 asp__L[c] + 0.13903 amp[c] + 0.047699 asn__L[c] + 0.05812 gln__L[c] + 0.022 cys__L[c] + 0.0136 nadp[c] + 0.0132 coa[c] + 0.23018 acgam1p[c] + 0.0088 utp[c] + 0.0184 glyc[c] + 0.16315 glc__D[c] + 0.095065 man[c] + 0.00797 tre[c] + 0.031756 tyr__L[c] + 0.002793 uamr[c] + 0.0102 dttp[c] + 0.0…	Biomass and maintenance functions	0	0	0
QRr	QRr	h[c] + nadph[c] + q[c] <=> nadp[c] + qh2[c]	Oxidative Phosphorylation	-1000	0.696907	0
NADH2r	NADH2r	h[c] + nadh[c] + q[c] <=> nad[c] + qh2[c]	Oxidative Phosphorylation	-0.696907	1000	0
ADK2	Adenylate kinase (Inorganic triphosphate)	ppi[c] + adp[c] <=> amp[c] + pppi[c]	Purine and Pyrimidine Biosynthesis	-1000	0	0

## Sheet: S26B
Table S28J	FVA of sMtb2.0 using as constraint the default objective function
Reactions	Reaction Names	Equation	Subsystems	minimum Flux	maximum Flux	minNorm
ANSA	ANSA	ASN[c] + H2O[c] -> ASP[c] + NH3[c]	Alanine, aspartate and glutamate metabolism	0	1.71782e-05	0
PAND	PAND	ASP[c] -> CO2[c] + bALA[c]	Alanine, aspartate and glutamate metabolism	0.000489368	0.000496002	0.000489375
NAMH	NAMH	H[c] + NADPH[c] + O2[c] + UDPNAM[c] -> H2O[c] + NADP[c] + UDPNGM[c]	Alanine, aspartate and glutamate metabolism	0.000886824	0.000886837	0.000886837
MURC	MURC	0.3 UDPNAM[c] + 0.7 UDPNGM[c] + ALA[c] + ATP[c] <=> ADP[c] + PI[c] + UDPNAMNGMALA[c]	Alanine, aspartate and glutamate metabolism	0.00126689	0.00126691	0.00126691
ALR	ALR	ALA[c] <=> DALA[c]	Alanine, aspartate and glutamate metabolism	0.00253378	0.00257001	0.00253382
S1	S1	GLUGSAL[c] <=> H2O[c] + P5C[c]	Alanine, aspartate and glutamate metabolism	0.00229531	0.00232966	0.00229534
ARGG	ARGG	ASP[c] + ATP[c] + CITR[c] -> AMP[c] + ARGSUCC[c] + PPI[c]	Alanine, aspartate and glutamate metabolism	0.00285175	0.00286893	0.00285179
GLMS	GLMS	F6P[c] + GLN[c] <=> GA6P[c] + GLU[c]	Alanine, aspartate and glutamate metabolism	-999.996	-0.0947375	-0.0947837
GDH	GDH	H2O[c] + GLU[c] + NAD[c] -> NH3[c] + H[c] + AKG[c] + NADH[c]	Alanine, aspartate and glutamate metabolism	0	999.901	0
ASPBC	ASPBC	GLU[c] + OA[c] <=> ASP[c] + AKG[c]	Alanine, aspartate and glutamate metabolism	0.0247045	0.0247303	0.0247049
GABT	GABT	AKG[c] + GABA[c] <=> GLU[c] + SUCCSAL[c]	Alanine, aspartate and glutamate metabolism	-3.29612e-05	3.43564e-05	0
MURI	MURI	GLU[c] -> DGLU[c]	Alanine, aspartate and glutamate metabolism	0.00126689	0.0012808	0.00126691
GLN	GLN	NH3[c] + ATP[c] + GLU[c] -> ADP[c] + PI[c] + GLN[c]	Alanine, aspartate and glutamate metabolism	0	3.43564e-05	0
GLT	GLT	H[c] + NADPH[c] + GLN[c] + AKG[c] -> NADP[c] + 2 GLU[c]	Alanine, aspartate and glutamate metabolism	0.0713299	999.973	0.0713756
ALD	ALD	NH3[c] + H[c] + NADH[c] + PYR[c] <=> H2O[c] + ALA[c] + NAD[c]	Alanine, aspartate and glutamate metabolism	0.00916633	0.00921239	0.00916647
ASNB	ASNB	H2O[c] + ASP[c] + ATP[c] + GLN[c] -> ASN[c] + AMP[c] + PPI[c] + GLU[c]	Alanine, aspartate and glutamate metabolism	0.000871919	0.000889097	0.000871932
PURA	PURA	ASP[c] + GTP[c] + IMP[c] -> PI[c] + ASUC[c] + GDP[c]	Alanine, aspartate and glutamate metabolism	0.00342557	0.00344275	0.00342563
PANC	PANC	bALA[c] + ATP[c] + PANT[c] -> AMP[c] + PPI[c] + PNTO[c]	Alanine, aspartate and glutamate metabolism	0.000489368	0.000496002	0.000489375
GABD	GABD	H2O[c] + NADP[c] + SUCCSAL[c] <=> H[c] + NADPH[c] + SUCC[c]	Alanine, aspartate and glutamate metabolism	-3.29612e-05	3.43564e-05	0
GADB	GADB	GLU[c] -> CO2[c] + GABA[c]	Alanine, aspartate and glutamate metabolism	0	3.43564e-05	0
NADB1	NADB1	ASP[c] + FUM[c] -> SUCC[c] + ISUCC[c]	Alanine, aspartate and glutamate metabolism	0	0.000741188	0
ROCA	ROCA	2 H2O[c] + P5C[c] + NAD[c] -> H[c] + GLU[c] + NADH[c]	Alanine, aspartate and glutamate metabolism	0	3.43564e-05	0
DDLA	DDLA	ATP[c] + 2 DALA[c] -> ADP[c] + PI[c] + ALAALA[c]	Alanine, aspartate and glutamate metabolism	0.00126689	0.00126691	0.00126691
GA6PF6P	GA6PF6P	H2O[c] + GA6P[c] <=> NH3[c] + F6P[c]	Amino sugar and nucleotide sugar metabolism	-1000	-0.0986251	-0.0986713
MURB	MURB	H[c] + NADPH[c] + UDPNAGPEE[c] -> UDPNAM[c] + NADP[c]	Amino sugar and nucleotide sugar metabolism	0.00225308	0.00225311	0.00225311
MURA	MURA	PEP[c] + UDPNAG[c] <=> PI[c] + UDPNAGPEE[c]	Amino sugar and nucleotide sugar metabolism	0.00225308	0.00225311	0.00225311
PGMA1	PGMA1	GA1P[c] <=> GA6P[c]	Amino sugar and nucleotide sugar metabolism	-0.00388768	-0.00388762	-0.00388768
NAGA1P	NAGA1P	GA1P[c] + ACCOA[c] <=> COA[c] + NAGA1P[c]	Amino sugar and nucleotide sugar metabolism	0.00388762	0.00388768	0.00388768
NAGA	NAGA	H2O[c] + AGA6P[c] <=> GA6P[c] + AC[c]	Amino sugar and nucleotide sugar metabolism	0	0	0
EMB	EMB	ARA1GALACTANDPP[c] + 70 ARAFDPP[c] <=> ARABINOGALACTANDPP[c] + 70 DPP[c]	Arabinogalactan biosynthesis	4.22297e-05	4.22303e-05	4.22303e-05
ARAFDPP	ARAFDPP	DPPR[c] -> ARAFDPP[c]	Arabinogalactan biosynthesis	0.00396214	0.0039622	0.0039622
WBBL	WBBL	DTDPRHAM[c] + NAGDPP[c] -> DTDP[c] + RHAMNAGDPP[c]	Arabinogalactan biosynthesis	4.22297e-05	4.22303e-05	4.22303e-05
GLFT2	GLFT2	RHAMNAGDPP[c] + 30 UDPGALF[c] <=> GALACTANDPP[c] + 30 UDP[c]	Arabinogalactan biosynthesis	4.22297e-05	4.22303e-05	4.22303e-05
DPPR	DPPR	DPP[c] + PRPP[c] -> PPI[c] + DPPR[c]	Arabinogalactan biosynthesis	0.00396214	0.0039622	0.0039622
AFTA	AFTA	ARAFDPP[c] + GALACTANDPP[c] <=> ARA1GALACTANDPP[c] + DPP[c]	Arabinogalactan biosynthesis	4.22297e-05	4.22303e-05	4.22303e-05
NAGDPP	NAGDPP	UDPNAG[c] + UDPP[c] -> NAGDPP[c] + UMP[c]	Arabinogalactan biosynthesis	4.22297e-05	4.22303e-05	4.22303e-05
AGPGLCN	AGPGLCN	ARABINOGALACTANDPP[c] + 30 PEPTIDOGLYCAN[c] -> DPP[c] + ARABINOGALACTANPEPTIDOGLYCAN[c]	Arabinogalactan peptidoglycan biosynthesis	4.22297e-05	4.22303e-05	4.22303e-05
PTGLCN	PTGLCN	LIPID2[c] -> DPP[c] + PEPTIDOGLYCAN[c]	Arabinogalactan peptidoglycan biosynthesis	0.00126689	0.00126691	0.00126691
PROC2	PROC2	H[c] + NADPH[c] + P5C[c] <=> NADP[c] + PRO[c]	Arginine and proline metabolism	0.00229531	0.00232108	0.00229534
P5C	P5C	PRO[c] + FAD[c] -> P5C[c] + FADH2[c]	Arginine and proline metabolism	0	2.57673e-05	0
PROA	PROA	H[c] + NADPH[c] + GLUP[c] -> NADP[c] + PI[c] + GLUGSAL[c]	Arginine and proline metabolism	0	0.00232966	0.00229534
PROB	PROB	ATP[c] + GLU[c] -> ADP[c] + GLUP[c]	Arginine and proline metabolism	0	0.00232966	0.00229534
ARGD1	ARGD1	GLU[c] + NAGLUS[c] -> AKG[c] + NAORN[c]	Arginine and proline metabolism	0.00293869	0.00526836	0.00293873
ARGB	ARGB	ATP[c] + NAGLU[c] -> ADP[c] + NAGLUP[c]	Arginine and proline metabolism	0.00293869	0.00526836	0.00293873
ARGJ	ARGJ	GLU[c] + NAORN[c] <=> NAGLU[c] + ORN[c]	Arginine and proline metabolism	0.00293869	0.00526836	0.00293873
ROCD	ROCD	AKG[c] + ORN[c] -> GLUGSAL[c] + GLU[c]	Arginine and proline metabolism	0	0.00232966	0
ARGF	ARGF	ORN[c] + CAP[c] -> PI[c] + CITR[c]	Arginine and proline metabolism	0.00285175	0.00285876	0.00285179
ARGC	ARGC	H[c] + NADPH[c] + NAGLUP[c] -> NADP[c] + PI[c] + NAGLUS[c]	Arginine and proline metabolism	0.00293869	0.00526836	0.00293873
ARGH	ARGH	ARGSUCC[c] -> FUM[c] + ARG[c]	Arginine and proline metabolism	0.00285175	0.00286893	0.00285179
ARGA	ARGA	GLU[c] + ACCOA[c] <=> COA[c] + NAGLU[c]	Arginine and proline metabolism	0	0	0
ARCA	ARCA	H2O[c] + ARG[c] -> NH3[c] + CITR[c]	Arginine and proline metabolism	0	1.71782e-05	0
OELAC	OELAC	4CMLAC[c] <=> CO2[c] + 3OELAC[c]	Benzoate degradation	0	0	0
BO11	BO11	H2O[c] + NAD[c] + COA[c] + FAD[c] + OCTANOYLCOA[c] -> H[c] + NADH[c] + ACCOA[c] + FADH2[c] + HEXANOYLCOA[c]	Beta-oxidation pathway	2.4841e-06	6.79147e-06	2.48414e-06
BO10	BO10	H2O[c] + NAD[c] + COA[c] + FAD[c] + DECANOYLCOA[c] -> H[c] + NADH[c] + ACCOA[c] + FADH2[c] + OCTANOYLCOA[c]	Beta-oxidation pathway	2.4841e-06	6.79147e-06	2.48414e-06
BO13	BO13	H2O[c] + NAD[c] + COA[c] + FAD[c] + BUTANOYLCOA[c] -> H[c] + NADH[c] + 2 ACCOA[c] + FADH2[c]	Beta-oxidation pathway	0	4.30737e-06	0
BO15	BO15	H2O[c] + NAD[c] + COA[c] + FAD[c] + 9HDECOA[c] -> H[c] + NADH[c] + ACCOA[c] + FADH2[c] + CISDELTA5TETRADECANOYLCOA[c]	Beta-oxidation pathway	0	7.82184e-06	0
BO14	BO14	H2O[c] + NAD[c] + COA[c] + FAD[c] + 9ODECOA[c] -> H[c] + NADH[c] + ACCOA[c] + FADH2[c] + 9HDECOA[c]	Beta-oxidation pathway	0	0.00233302	0
BO17	BO17	CISDELTA3DODECANOYLCOA[c] -> TRANSDELTA2DODECANOYLCOA[c]	Beta-oxidation pathway	0	7.82184e-06	0
BO16	BO16	H2O[c] + NAD[c] + COA[c] + FAD[c] + CISDELTA5TETRADECANOYLCOA[c] -> H[c] + NADH[c] + ACCOA[c] + FADH2[c] + CISDELTA3DODECANOYLCOA[c]	Beta-oxidation pathway	0	7.82184e-06	0
BO19	BO19	H[c] + NADH[c] + TRANSDELTA2HYDROXYDODECANOYLCOA[c] -> H2O[c] + NAD[c] + DODECANOYLCOA[c]	Beta-oxidation pathway	0	7.82184e-06	0
BO18	BO18	H2O[c] + TRANSDELTA2DODECANOYLCOA[c] -> TRANSDELTA2HYDROXYDODECANOYLCOA[c]	Beta-oxidation pathway	0	7.82184e-06	0
BO12	BO12	H2O[c] + NAD[c] + COA[c] + FAD[c] + HEXANOYLCOA[c] -> H[c] + NADH[c] + ACCOA[c] + FADH2[c] + BUTANOYLCOA[c]	Beta-oxidation pathway	0	4.30737e-06	0
BO9	BO9	H2O[c] + NAD[c] + COA[c] + FAD[c] + DODECANOYLCOA[c] -> H[c] + NADH[c] + ACCOA[c] + FADH2[c] + DECANOYLCOA[c]	Beta-oxidation pathway	2.4841e-06	7.22378e-06	2.48414e-06
BO8	BO8	H2O[c] + NAD[c] + COA[c] + FAD[c] + TETRADECANOYLCOA[c] -> H[c] + NADH[c] + ACCOA[c] + FADH2[c] + DODECANOYLCOA[c]	Beta-oxidation pathway	0	7.82184e-06	2.48414e-06
BO1	BO1	H2O[c] + NAD[c] + COA[c] + FAD[c] + OCTACOSANOYLCOA[c] -> H[c] + NADH[c] + ACCOA[c] + FADH2[c] + HCSCOA[c]	Beta-oxidation pathway	0	2.57673e-05	0
BO3	BO3	H2O[c] + NAD[c] + COA[c] + FAD[c] + TCSCOA[c] -> H[c] + NADH[c] + ACCOA[c] + FADH2[c] + DOCOSANOYLCOA[c]	Beta-oxidation pathway	0	2.57673e-05	0
BO2	BO2	H2O[c] + NAD[c] + COA[c] + FAD[c] + HCSCOA[c] -> H[c] + NADH[c] + ACCOA[c] + FADH2[c] + TCSCOA[c]	Beta-oxidation pathway	0	2.57673e-05	0
BO5	BO5	H2O[c] + NAD[c] + COA[c] + FAD[c] + ECSCOA[c] -> H[c] + NADH[c] + ACCOA[c] + FADH2[c] + ODCCOA[c]	Beta-oxidation pathway	0	2.57673e-05	0
BO4	BO4	H2O[c] + NAD[c] + COA[c] + FAD[c] + DOCOSANOYLCOA[c] -> H[c] + NADH[c] + ACCOA[c] + FADH2[c] + ECSCOA[c]	Beta-oxidation pathway	0	2.57673e-05	0
BO7	BO7	H2O[c] + NAD[c] + COA[c] + FAD[c] + HDCCOA[c] -> H[c] + NADH[c] + ACCOA[c] + FADH2[c] + TETRADECANOYLCOA[c]	Beta-oxidation pathway	0	8.59263e-06	2.48414e-06
BO6	BO6	H2O[c] + NAD[c] + COA[c] + FAD[c] + ODCCOA[c] -> H[c] + NADH[c] + ACCOA[c] + FADH2[c] + HDCCOA[c]	Beta-oxidation pathway	0	0.00233302	0.00230095
FADB1	FADB1	NADP[c] + HBUTCOA[c] <=> H[c] + NADPH[c] + AACCOA[c]	Butanoate metabolism	0	0	0
ACTAC1	ACTAC1	HMGLUTCOA[c] -> ACCOA[c] + ACTAC[c]	Butanoate metabolism	1.8381e-05	2.2397e-05	2.2397e-05
H2CO3	H2CO3	H2O[c] + CO2[c] -> H2CO3[c]	Carbon metabolism	0.00522754	0.00526591	0.00523163
S2	S2	H2CO3[c] -> H[c] + HCO3[c]	Carbon metabolism	1.8381e-05	5.67531e-05	2.2397e-05
COX	COX	H2O[c] + MQ[c] + CO[c] -> CO2[c] + MQH2[c]	Carbon metabolism	0	0	0
GLTA1	GLTA1	H2O[c] + OA[c] + PROPIONYLCOA[c] -> COA[c] + 2METHYLCITRATE[c]	Citrate cycle (TCA cycle)	0	999.9	0
PCA	PCA	H[c] + ATP[c] + PYR[c] + HCO3[c] -> ADP[c] + PI[c] + OA[c]	Citrate cycle (TCA cycle)	0	3.43564e-05	0
SDH2	SDH2	SUCC[c] + FAD[c] <=> FUM[c] + FADH2[c]	Citrate cycle (TCA cycle)	0.00305487	0.00309696	0.00308702
ICD	ICD	NADP[c] + ICIT[c] -> CO2[c] + H[c] + NADPH[c] + AKG[c]	Citrate cycle (TCA cycle)	0.0751539	0.0752479	0.0752116
SUCD	SUCD	ADP[c] + PI[c] + SUCCOA[c] <=> ATP[c] + SUCC[c] + COA[c]	Citrate cycle (TCA cycle)	-999.853	0.0473818	0.0473413
MDH	MDH	NAD[c] + MAL[c] <=> H[c] + NADH[c] + OA[c]	Citrate cycle (TCA cycle)	0.0998584	1000	0.0999164
FUM	FUM	H2O[c] + FUM[c] <=> MAL[c]	Citrate cycle (TCA cycle)	0.0606605	0.0607612	0.0607209
GLTA2	GLTA2	H2O[c] + OA[c] + ACCOA[c] -> COA[c] + CIT[c]	Citrate cycle (TCA cycle)	0.0751539	0.0752722	0.0752116
CITE	CITE	CIT[c] -> OA[c] + AC[c]	Citrate cycle (TCA cycle)	0	6.59225e-05	0
ACN2	ACN2	H2O[c] + CISACONITATE[c] <=> ICIT[c]	Citrate cycle (TCA cycle)	0.0751539	0.0752479	0.0752116
ACN1	ACN1	CIT[c] <=> H2O[c] + CISACONITATE[c]	Citrate cycle (TCA cycle)	0.0751539	0.0752479	0.0752116
KGD1	KGD1	AKG[c] -> CO2[c] + SUCCSAL[c]	Citrate cycle (TCA cycle)	0	3.43564e-05	0
KGD2	KGD2	CO2[c] + 2 H[c] + 2 FERI[c] + SUCCOA[c] <=> AKG[c] + COA[c] + 2 FERO[c]	Citrate cycle (TCA cycle)	-0.0604825	-0.0603885	-0.0604458
COBM	COBM	SAM[c] + PRECORIN4B[c] -> SAH[c] + PRECORIN5[c]	Cofactor biosynthesis	0	0	0
COBS	COBS	ADENOSYLCOBINAMIDEGDP[c] + ARIZ[c] -> H[c] + COBCO[c] + GMP[c]	Cofactor biosynthesis	0	0	0
THIE	THIE	H[c] + MAHMPPP[c] + MPET[c] -> PPI[c] + THIP[c]	Cofactor biosynthesis	1.98728e-05	3.13249e-05	1.98731e-05
THIG	THIG	ATP[c] + CYS[c] + TYR[c] + DX5P[c] -> H2O[c] + CO2[c] + ALA[c] + ADP[c] + PI[c] + MPET[c] + 4HBENZALC[c]	Cofactor biosynthesis	1.98728e-05	1.98731e-05	1.98731e-05
THIC	THIC	2 H2O[c] + NAD[c] + AIR[c] -> H[c] + PI[c] + NADH[c] + AHMMP[c] + 2 FOR[c]	Cofactor biosynthesis	1.98728e-05	1.98731e-05	1.98731e-05
PCOA	PCOA	4 H[c] + 4 NADH[c] + 3 MALCOA[c] -> 2 H2O[c] + 2 CO2[c] + 4 NAD[c] + 2 COA[c] + PIMELOYLCOA[c]	Cofactor biosynthesis	0	8.37151e-07	0
AACE	AACE	2A3KB[c] -> CO2[c] + AMINOACETONE[c]	Cofactor biosynthesis	0	0	0
MPET	MPET	ATP[c] + HEMT[c] <=> ADP[c] + MPET[c]	Cofactor biosynthesis	0	1.14521e-05	0
BIOF	BIOF	ALA[c] + PIMELOYLCOA[c] -> CO2[c] + COA[c] + 8AMINO7OXONONANOATE[c]	Cofactor biosynthesis	0	8.37151e-07	0
FBIB	FBIB	FO[c] + LPPG[c] -> GMP[c] + F4200[c]	Cofactor biosynthesis	0	0	0
FBIA2	FBIA2	GLU[c] + GTP[c] + F4201[c] -> PI[c] + GDP[c] + F420[c]	Cofactor biosynthesis	0	0	0
FBIA1	FBIA1	GLU[c] + GTP[c] + F4200[c] -> PI[c] + GDP[c] + F4201[c]	Cofactor biosynthesis	0	0	0
APRO	APRO	H[c] + NADH[c] + AMINOACETONE[c] -> NAD[c] + 1AMINOPROPAN2OL[c]	Cofactor biosynthesis	0	0	0
DMBI	DMBI	9 H[c] + O2[c] + PI[c] + NADH[c] + FMNH2[c] <=> H2O[c] + 2 NH3[c] + NAD[c] + DMBI[c] + 2 E4P[c]	Cofactor biosynthesis	0	0	0
ARIZ	ARIZ	H2O[c] + RIBZ5P[c] <=> PI[c] + ARIZ[c]	Cofactor biosynthesis	0	0	0
CYSG3	CYSG3	SAM[c] + PRECORIN1[c] -> SAH[c] + PRECORIN2[c]	Cofactor biosynthesis	1.98728e-05	1.98731e-05	1.98731e-05
COBI2	COBI2	SAM[c] + PRECORIN3B[c] -> SAH[c] + PRECORIN4B[c]	Cofactor biosynthesis	0	0	0
THIL	THIL	ATP[c] + THIP[c] <=> ADP[c] + THIPP[c]	Cofactor biosynthesis	1.98728e-05	1.98731e-05	1.98731e-05
HYD	HYD	2 NAD[c] + H2[c] -> 2 NADH[c]	Cofactor biosynthesis	0	0	0
THID1	THID1	ATP[c] + AHMMP[c] -> ADP[c] + AMPMP[c]	Cofactor biosynthesis	1.98728e-05	3.13249e-05	1.98731e-05
THID2	THID2	ATP[c] + AMPMP[c] -> ADP[c] + MAHMPPP[c]	Cofactor biosynthesis	1.98728e-05	3.13249e-05	1.98731e-05
MOG	MOG	ATP[c] + MOLYBDOPTERIN[c] -> PPI[c] + AMOLYBDOPTERIN[c]	Cofactor biosynthesis	0	0	0
MOAA1	MOAA1	H2O[c] + GTP[c] -> PPI[c] + PRECURSORZ[c]	Cofactor biosynthesis	1.98728e-05	1.98731e-05	1.98731e-05
THI	THI	H2O[c] + THIP[c] -> PI[c] + THI[c]	Cofactor biosynthesis	0	1.14521e-05	0
COBO	COBO	H[c] + ATP[c] + COBIRINICACIDACDIAMIDE[c] -> ADENOSYLCOBRINICACIDACDIAMIDE[c] + PPPI[c]	Cofactor biosynthesis	0	0	0
2PPLA	2PPLA	GTP[c] + LLAC[c] -> GDP[c] + 2PHOSPHOLLACTATE[c]	Cofactor biosynthesis	0	0	0
SAMOX	SAMOX	NH3[c] + NADH[c] + SAM2OXOBUTANOATE[c] -> H2O[c] + NAD[c] + SAM[c]	Cofactor biosynthesis	0	8.37151e-07	0
COBL	COBL	2 SAM[c] + PRECORIN6Y[c] -> CO2[c] + 2 SAH[c] + PRECORIN8X[c]	Cofactor biosynthesis	0	0	0
LPPG	LPPG	GTP[c] + 2PHOSPHOLLACTATE[c] -> PPI[c] + LPPG[c]	Cofactor biosynthesis	0	0	0
MOAE1	MOAE1	PRECURSORZ[c] + 2 MOADCOSH[c] -> MOLYBDOPTERIN[c] + 2 MOADCOOH[c]	Cofactor biosynthesis	1.98728e-05	1.98731e-05	1.98731e-05
PRE6X	PRE6X	H2O[c] + SAM[c] + PRECORIN5[c] -> AC[c] + SAH[c] + PRECORIN6X[c]	Cofactor biosynthesis	0	0	0
COBQ1	COBQ1	4 H2O[c] + 4 ATP[c] + 4 GLN[c] + ADENOSYLCOBRINICACIDACDIAMIDE[c] -> 4 ADP[c] + 4 PI[c] + 4 GLU[c] + ADENOSYLCOBRATE[c]	Cofactor biosynthesis	0	0	0
MOBA	MOBA	NAD[c] + MOLYBDOPTERIN[c] + GMP[c] -> H2O[c] + H[c] + NADH[c] + MGD[c]	Cofactor biosynthesis	0	0	0
MOEA1	MOEA1	AMOLYBDOPTERIN[c] + MOLYBDATE[c] -> H2O[c] + AMP[c] + MOLYBDENUM[c]	Cofactor biosynthesis	0	0	0
FBIC	FBIC	H2O[c] + 2 SAM[c] + 4HPP[c] + A6RP[c] -> NH3[c] + 2 MET[c] + FO[c] + 2 5DA[c] + OX[c]	Cofactor biosynthesis	0	0	0
BISC	BISC	H[c] + NADPH[c] + BIOTINSO[c] -> H2O[c] + NADP[c] + BIOTIN[c]	Cofactor biosynthesis	0	0	0
HEMT	HEMT	H2O[c] + THI[c] -> H[c] + AHMMP[c] + HEMT[c]	Cofactor biosynthesis	0	1.14521e-05	0
BIOD	BIOD	CO2[c] + ATP[c] + 78DIAMINONONANOATE[c] -> ADP[c] + PI[c] + DETHIOBIOTIN[c]	Cofactor biosynthesis	0	8.37151e-07	0
BIOA	BIOA	H[c] + SAM[c] + 8AMINO7OXONONANOATE[c] -> SAM2OXOBUTANOATE[c] + 78DIAMINONONANOATE[c]	Cofactor biosynthesis	0	8.37151e-07	0
BIOB	BIOB	2 SAM[c] + DETHIOBIOTIN[c] + H2S[c] -> 2 MET[c] + BIOTIN[c] + 2 DA[c]	Cofactor biosynthesis	0	8.37151e-07	0
HEMF2	HEMF2	H2O[c] + FPP[c] + PROTOHEMEFE2[c] -> PPI[c] + HEMEFE2[c]	Cofactor biosynthesis	3.97456e-05	3.97462e-05	3.97462e-05
MOEB1	MOEB1	H2O[c] + ATP[c] + CYS[c] + MOADCOOH[c] -> AMP[c] + PPI[c] + SER[c] + MOADCOSH[c]	Cofactor biosynthesis	3.97456e-05	3.97462e-05	3.97462e-05
COBB	COBB	2 H2O[c] + 2 ATP[c] + 2 GLN[c] + HYDROGENOBYRINATE[c] -> 2 ADP[c] + 2 PI[c] + 2 GLU[c] + HYDROGENOBYRINATEACDIAMIDE[c]	Cofactor biosynthesis	0	0	0
COBK	COBK	H[c] + NADPH[c] + PRECORIN6X[c] -> NADP[c] + PRECORIN6Y[c]	Cofactor biosynthesis	0	0	0
COBN	COBN	H2O[c] + ATP[c] + HYDROGENOBYRINATEACDIAMIDE[c] + COII[c] -> H[c] + ADP[c] + PI[c] + COBIIRINICACIDACDIAMIDE[c]	Cofactor biosynthesis	0	0	0
COB5	COB5	COBIIRINICACIDACDIAMIDE[c] -> COBIRINICACIDACDIAMIDE[c]	Cofactor biosynthesis	0	0	0
COBG	COBG	H[c] + O2[c] + NADH[c] + PRECORIN3A[c] -> H2O[c] + NAD[c] + PRECORIN3B[c]	Cofactor biosynthesis	0	0	0
COBH	COBH	PRECORIN8X[c] -> HYDROGENOBYRINATE[c]	Cofactor biosynthesis	0	0	0
COBT	COBT	DMBI[c] + NACN[c] <=> H[c] + RIBZ5P[c] + NAC[c]	Cofactor biosynthesis	0	0	0
THRK	THRK	ATP[c] + THR[c] -> ADP[c] + THR3P[c]	Cofactor biosynthesis	0	0	0
COBC	COBC	THR3P[c] -> CO2[c] + 1AMINOPROPAN2YLP[c]	Cofactor biosynthesis	0	0	0
AMIK	AMIK	ATP[c] + 1AMINOPROPAN2OL[c] <=> ADP[c] + 1AMINOPROPAN2YLP[c]	Cofactor biosynthesis	0	0	0
COBD	COBD	ATP[c] + ADENOSYLCOBRATE[c] + 1AMINOPROPAN2YLP[c] -> ADP[c] + PI[c] + ADENOSYLCOBINIMIDEP[c]	Cofactor biosynthesis	0	0	0
COBU	COBU	GTP[c] + ADENOSYLCOBINIMIDEP[c] -> PPI[c] + ADENOSYLCOBINAMIDEGDP[c]	Cofactor biosynthesis	0	0	0
COBCII	COBCII	H2O[c] + COBCO[c] -> PI[c] + COB12[c]	Cofactor biosynthesis	0	0	0
CSD	CSD	H2O[c] + CYS[c] -> NH3[c] + PYR[c] + H2S[c]	Cysteine and methionine metabolism	0	3.43564e-05	0
ISCS	ISCS	CYS[c] + FE2[c] -> ALA[c] + FERO[c]	Cysteine and methionine metabolism	3.97456e-05	3.97462e-05	3.97462e-05
METB4	METB4	CYS[c] + OSLHSER[c] -> SUCC[c] + LLCT[c]	Cysteine and methionine metabolism	0	7.17499e-05	0
METB1	METB1	H2O[c] + OSLHSER[c] -> NH3[c] + SUCC[c] + OBUT[c]	Cysteine and methionine metabolism	0	7.17499e-05	0
METB2	METB2	H2O[c] + LLCT[c] <=> NH3[c] + CYS[c] + OBUT[c]	Cysteine and methionine metabolism	0.00152304	0.001603	0.00159482
METB3	METB3	CYS[c] + OAHSER[c] -> AC[c] + LLCT[c]	Cysteine and methionine metabolism	0.000223858	0.00036153	0.000295612
SAHH	SAHH	H2O[c] + SAH[c] -> ADN[c] + HCYS[c]	Cysteine and methionine metabolism	0.00463526	0.00464671	0.00463533
CYGLY2	CYGLY2	H2O[c] + CYSGLY[c] <=> CYS[c] + GLY[c]	Cysteine and methionine metabolism	0	0	0
CYSK1	CYSK1	H2S[c] + ASER[c] -> AC[c] + CYS[c]	Cysteine and methionine metabolism	0	6.59225e-05	0
MMUM	MMUM	SAM[c] + HCYS[c] -> MET[c] + SAH[c]	Cysteine and methionine metabolism	0	1.14521e-05	0
MTN1	MTN1	H2O[c] + SAH[c] <=> AD[c] + SRH[c]	Cysteine and methionine metabolism	0	0	0
5OPRO	5OPRO	5GLUCYS[c] -> CYS[c] + 5OPRO[c]	Cysteine and methionine metabolism	0	1.71782e-05	0
OHSER	OHSER	SUCCOA[c] + HSER[c] <=> COA[c] + OSLHSER[c]	Cysteine and methionine metabolism	0	7.17499e-05	0
CYCLY1	CYCLY1	H2O[c] + GSH[c] <=> GLU[c] + CYSGLY[c]	Cysteine and methionine metabolism	0	0	0
METX	METX	ACCOA[c] + HSER[c] <=> COA[c] + OAHSER[c]	Cysteine and methionine metabolism	0.00231795	0.00239791	0.00238974
CYSE	CYSE	ACCOA[c] + SER[c] <=> COA[c] + ASER[c]	Cysteine and methionine metabolism	0	6.59225e-05	0
MTN2	MTN2	H2O[c] + 5MTA[c] <=> AD[c] + 5MTR[c]	Cysteine and methionine metabolism	0	0	0
HCYS	HCYS	H2O[c] + LLCT[c] -> NH3[c] + PYR[c] + HCYS[c]	Cysteine and methionine metabolism	0	3.43564e-05	0
METE	METE	HCYS[c] + MTHPTGLU[c] <=> MET[c] + THPTGLU[c]	Cysteine and methionine metabolism	-999.906	-0.00555053	-0.00557516
METC	METC	H2S[c] + OAHSER[c] -> AC[c] + HCYS[c]	Cysteine and methionine metabolism	0.00202235	0.00212845	0.00209413
METH	METH	COB12[c] + HCYS[c] + MTHF[c] <=> MET[c] + THF[c]	Cysteine and methionine metabolism	0.0109807	999.911	0.0110054
METK	METK	H2O[c] + ATP[c] + MET[c] -> PI[c] + PPI[c] + SAM[c]	Cysteine and methionine metabolism	0.00477188	0.00478333	0.00477195
MTHF1	MTHF1	FADH2[c] + METTHF[c] -> FAD[c] + MTHF[c]	Cysteine and methionine metabolism	0.00543017	0.0054356	0.00543025
PNP	PNP	PI[c] + 5MTA[c] -> MTR1P[c] + AD[c]	Cysteine and methionine metabolism	8.69435e-05	8.69448e-05	8.69448e-05
METZ	METZ	H2S[c] + OSLHSER[c] -> SUCC[c] + HCYS[c]	Cysteine and methionine metabolism	0	7.17499e-05	0
MSRA	MSRA	H2O[c] + MET[c] + OTHIO[c] <=> METSOX[c] + RTHIO[c]	Cysteine and methionine metabolism	0	0	0
PPSB1	PPSB1	H[c] + NADH[c] + MALCOA[c] + PHENOL3HC25ACYLACP[c] -> CO2[c] + NAD[c] + COA[c] + PHENOL35DHC27ACYLACP[c]	Dimycocerosate ester biosynthesis	5.5147e-05	5.51479e-05	5.51479e-05
PPSB3	PPSB3	H[c] + NADH[c] + MALCOA[c] + 3HC24ACYLACP[c] -> CO2[c] + NAD[c] + COA[c] + 35DHC26ACYLACP[c]	Dimycocerosate ester biosynthesis	1.47059e-05	1.47061e-05	1.47061e-05
PPSB2	PPSB2	H[c] + NADH[c] + MALCOA[c] + PHENOL3HC27ACYLACP[c] -> CO2[c] + NAD[c] + COA[c] + PHENOL35DHC29ACYLACP[c]	Dimycocerosate ester biosynthesis	9.3899e-05	9.39004e-05	9.39004e-05
HBA	HBA	CHOR[c] -> PYR[c] + HBA[c]	Dimycocerosate ester biosynthesis	0.000149046	0.000149048	0.000149048
FADD268	FADD268	ACP[c] + TETRACOSANOYLAMP[c] -> AMP[c] + TETRACOSANOYLACP[c]	Dimycocerosate ester biosynthesis	0	8.5891e-06	0
FADD261	FADD261	ATP[c] + PHENOLTRICOSANOATE[c] -> PPI[c] + PHENOLTRICOSANOYLAMP[c]	Dimycocerosate ester biosynthesis	5.5147e-05	5.51479e-05	5.51479e-05
FADD267	FADD267	ACP[c] + DOCOSANOYLAMP[c] -> AMP[c] + DOCOSANOYLACP[c]	Dimycocerosate ester biosynthesis	0	8.5891e-06	0
FADD266	FADD266	ATP[c] + TETRACOSANOATE[c] -> PPI[c] + TETRACOSANOYLAMP[c]	Dimycocerosate ester biosynthesis	0	8.5891e-06	0
FADD265	FADD265	ATP[c] + DOCOSANOATE[c] -> PPI[c] + DOCOSANOYLAMP[c]	Dimycocerosate ester biosynthesis	0	8.5891e-06	0
FADD264	FADD264	ACP[c] + PHENOLPENTACOSANOYLAMP[c] -> AMP[c] + PHENOLPENTACOSANOYLACP[c]	Dimycocerosate ester biosynthesis	9.3899e-05	9.39004e-05	9.39004e-05
MAS8	MAS8	2 H[c] + 2 NADPH[c] + 24MC26ACYLACP[c] + SMMALONYLCOA[c] -> H2O[c] + CO2[c] + 2 NADP[c] + COA[c] + 246MC29ACYLACP[c]	Dimycocerosate ester biosynthesis	5.66375e-05	5.66383e-05	5.66383e-05
MAS6	MAS6	2 H[c] + 2 NADPH[c] + SMMALONYLCOA[c] + 2MC23ACYLACP[c] -> H2O[c] + CO2[c] + 2 NADP[c] + COA[c] + 24MC26ACYLACP[c]	Dimycocerosate ester biosynthesis	7.55166e-05	7.55178e-05	7.55178e-05
MCACP	MCACP	0.05 24MC26ACYLACP[c] + 0.05 246MC29ACYLACP[c] + 0.05 246810MC33ACYLACP[c] + 0.05 246810MC35ACYLACP[c] + 0.65 2468MC30ACYLACP[c] + 0.05 2468MC32ACYLACP[c] + 0.05 246MC27ACYLACP[c] + 0.05 24MC24ACYLACP[c] -> MYCOCEROSOYLACP[c]	Dimycocerosate ester biosynthesis	0.000377583	0.000377589	0.000377589
PPSC1	PPSC1	2 H[c] + 2 NADH[c] + MALCOA[c] + PHENOL35DHC27ACYLACP[c] -> H2O[c] + CO2[c] + 2 NAD[c] + COA[c] + PHENOL57DHC29ACYLACP[c]	Dimycocerosate ester biosynthesis	5.5147e-05	5.51479e-05	5.51479e-05
TESA8	TESA8	H2O[c] + PHENOL4M3K911DHC36ACYLACP[c] -> ACP[c] + PHENOL4M3K911DHC36OATE[c]	Dimycocerosate ester biosynthesis	8.94276e-06	8.9429e-06	8.9429e-06
PPSC2	PPSC2	2 H[c] + 2 NADH[c] + MALCOA[c] + PHENOL35DHC29ACYLACP[c] -> H2O[c] + CO2[c] + 2 NAD[c] + COA[c] + PHENOL57DHC31ACYLACP[c]	Dimycocerosate ester biosynthesis	9.3899e-05	9.39004e-05	9.39004e-05
PPSB4	PPSB4	H[c] + NADH[c] + MALCOA[c] + 3HC26ACYLACP[c] -> CO2[c] + NAD[c] + COA[c] + 35DHC28ACYLACP[c]	Dimycocerosate ester biosynthesis	2.50397e-05	2.50401e-05	2.50401e-05
DIMA	DIMA	SAM[c] + PTTDIM[c] -> SAH[c] + DIMA[c]	Dimycocerosate ester biosynthesis	1.98728e-05	1.98731e-05	1.98731e-05
TESA2	TESA2	H2O[c] + 24DM3K911DHC36ACYLACP[c] -> ACP[c] + 24DM3K911DHC36OATE[c]	Dimycocerosate ester biosynthesis	2.2655e-05	2.26553e-05	2.26553e-05
MAS9	MAS9	2 H[c] + 2 NADPH[c] + SMMALONYLCOA[c] + 246MC27ACYLACP[c] -> H2O[c] + CO2[c] + 2 NADP[c] + COA[c] + 2468MC30ACYLACP[c]	Dimycocerosate ester biosynthesis	0.000264308	0.000264312	0.000264312
MAS1	MAS1	2 H[c] + 2 NADPH[c] + SMMALONYLCOA[c] + HEXADECANOYLACP[c] -> H2O[c] + CO2[c] + 2 NADP[c] + COA[c] + TUBERCULOSTEROYLACP[c]	Dimycocerosate ester biosynthesis	0	5.77188e-05	0
MAS2	MAS2	2 H[c] + 2 NADPH[c] + SMMALONYLCOA[c] + OCTADECANOYLACP[c] -> H2O[c] + CO2[c] + 2 NADP[c] + COA[c] + 2MC21ACYLACP[c]	Dimycocerosate ester biosynthesis	0.000302067	0.000302071	0.000302071
MAS4	MAS4	2 H[c] + 2 NADPH[c] + SMMALONYLCOA[c] + EICOSANOYLACP[c] -> H2O[c] + CO2[c] + 2 NADP[c] + COA[c] + 2MC23ACYLACP[c]	Dimycocerosate ester biosynthesis	7.55166e-05	7.55178e-05	7.55178e-05
MAS7	MAS7	2 H[c] + 2 NADPH[c] + SMMALONYLCOA[c] + 24MC24ACYLACP[c] -> H2O[c] + CO2[c] + 2 NADP[c] + COA[c] + 246MC27ACYLACP[c]	Dimycocerosate ester biosynthesis	0.000283187	0.000283192	0.000283192
PPSA1	PPSA1	H[c] + NADH[c] + MALCOA[c] + PHENOLTRICOSANOYLACP[c] -> CO2[c] + NAD[c] + COA[c] + PHENOL3HC25ACYLACP[c]	Dimycocerosate ester biosynthesis	5.5147e-05	5.51479e-05	5.51479e-05
PPTHIO4	PPTHIO4	PHENOL4M3K911DHC36OATE[c] -> CO2[c] + PHENOLPHTHIODIOLONEC35K2[c]	Dimycocerosate ester biosynthesis	8.94276e-06	8.9429e-06	8.9429e-06
PPTHIO5	PPTHIO5	0.06 PHENOLPHTHIODIOLONEC35K2[c] + 0.04 PHENOLPHTHIODIOLONEC33K2[c] + 0.33 PHENOLPHTHIODIOLONEC34K3[c] + 0.57 PHENOLPHTHIODIOLONEC36K3[c] -> PHENOLPHTHIODIOLONE[c]	Dimycocerosate ester biosynthesis	0.000149046	0.000149048	0.000149048
PPTHIO2	PPTHIO2	PHENOL24DM3K911DHC37OATE[c] -> CO2[c] + PHENOLPHTHIODIOLONEC36K3[c]	Dimycocerosate ester biosynthesis	8.49562e-05	8.49575e-05	8.49575e-05
PPTHIO1	PPTHIO1	PHENOL24DM3K911DHC35OATE[c] -> CO2[c] + PHENOLPHTHIODIOLONEC34K3[c]	Dimycocerosate ester biosynthesis	4.91852e-05	4.91859e-05	4.91859e-05
PTHIO3	PTHIO3	4M3K911DHC33OATE[c] -> CO2[c] + PHTHIODIOLONEC32K2[c]	Dimycocerosate ester biosynthesis	1.58982e-06	1.58985e-06	1.58985e-06
PTHIO2	PTHIO2	24DM3K911DHC36OATE[c] -> CO2[c] + PHTHIODIOLONEC35K3[c]	Dimycocerosate ester biosynthesis	2.2655e-05	2.26553e-05	2.26553e-05
MAS5	MAS5	2 H[c] + 2 NADPH[c] + SMMALONYLCOA[c] + 2MC21ACYLACP[c] -> H2O[c] + CO2[c] + 2 NADP[c] + COA[c] + 24MC24ACYLACP[c]	Dimycocerosate ester biosynthesis	0.000302067	0.000302071	0.000302071
TESA7	TESA7	H2O[c] + PHENOL4M3K911DHC34ACYLACP[c] -> ACP[c] + PHENOL4M3K911DHC34OATE[c]	Dimycocerosate ester biosynthesis	5.96184e-06	5.96193e-06	5.96193e-06
TESA6	TESA6	H2O[c] + PHENOL24DM3K911DHC37ACYLACP[c] -> ACP[c] + PHENOL24DM3K911DHC37OATE[c]	Dimycocerosate ester biosynthesis	8.49562e-05	8.49575e-05	8.49575e-05
TESA5	TESA5	H2O[c] + PHENOL24DM3K911DHC35ACYLACP[c] -> ACP[c] + PHENOL24DM3K911DHC35OATE[c]	Dimycocerosate ester biosynthesis	4.91852e-05	4.91859e-05	4.91859e-05
TESA3	TESA3	H2O[c] + 4M3K911DHC33ACYLACP[c] -> ACP[c] + 4M3K911DHC33OATE[c]	Dimycocerosate ester biosynthesis	1.58982e-06	1.58985e-06	1.58985e-06
TESA1	TESA1	H2O[c] + 24DM3K911DHC34ACYLACP[c] -> ACP[c] + 24DM3K911DHC34OATE[c]	Dimycocerosate ester biosynthesis	1.3116e-05	1.31162e-05	1.31162e-05
FADD263	FADD263	ACP[c] + PHENOLTRICOSANOYLAMP[c] -> AMP[c] + PHENOLTRICOSANOYLACP[c]	Dimycocerosate ester biosynthesis	5.5147e-05	5.51479e-05	5.51479e-05
FADD262	FADD262	ATP[c] + PHENOLPENTACOSANOATE[c] -> PPI[c] + PHENOLPENTACOSANOYLAMP[c]	Dimycocerosate ester biosynthesis	9.3899e-05	9.39004e-05	9.39004e-05
PTHIO1	PTHIO1	24DM3K911DHC34OATE[c] -> CO2[c] + PHTHIODIOLONEC33K3[c]	Dimycocerosate ester biosynthesis	1.3116e-05	1.31162e-05	1.31162e-05
PTHIO5	PTHIO5	0.04 PHTHIODIOLONEC32K2[c] + 0.57 PHTHIODIOLONEC35K3[c] + 0.33 PHTHIODIOLONEC33K3[c] + 0.06 PHTHIODIOLONEC34K2[c] -> PHTHIODIOLONE[c]	Dimycocerosate ester biosynthesis	3.97456e-05	3.97462e-05	3.97462e-05
PTTPDIM	PTTPDIM	H[c] + NADPH[c] + PHDIMB[c] -> NADP[c] + PTTPHDIM[c]	Dimycocerosate ester biosynthesis	7.4523e-05	7.45241e-05	7.45241e-05
MMPL72	MMPL72	DIMB[c] -> DIMBM[c]	Dimycocerosate ester biosynthesis	1.98728e-05	1.98731e-05	1.98731e-05
MMPL73	MMPL73	PHDIMA[c] -> PHDIMAM[c]	Dimycocerosate ester biosynthesis	7.4523e-05	7.45241e-05	7.45241e-05
MMPL71	MMPL71	DIMA[c] -> DIMAM[c]	Dimycocerosate ester biosynthesis	1.98728e-05	1.98731e-05	1.98731e-05
MMPL74	MMPL74	PHDIMB[c] -> PHDIMBM[c]	Dimycocerosate ester biosynthesis	7.4523e-05	7.45241e-05	7.45241e-05
PPSD3	PPSD3	2 H[c] + 2 NADH[c] + SMMALONYLCOA[c] + PHENOL57DHC29ACYLACP[c] -> H2O[c] + CO2[c] + 2 NAD[c] + COA[c] + PHENOL2M79DHC32ACYLACP[c]	Dimycocerosate ester biosynthesis	5.5147e-05	5.51479e-05	5.51479e-05
PPSD1	PPSD1	2 H[c] + 2 NADH[c] + SMMALONYLCOA[c] + 57DHC28ACYLACP[c] -> H2O[c] + CO2[c] + 2 NAD[c] + COA[c] + 2M79DHC31ACYLACP[c]	Dimycocerosate ester biosynthesis	1.47059e-05	1.47061e-05	1.47061e-05
PPSC4	PPSC4	2 H[c] + 2 NADH[c] + MALCOA[c] + 35DHC28ACYLACP[c] -> H2O[c] + CO2[c] + 2 NAD[c] + COA[c] + 57DHC30ACYLACP[c]	Dimycocerosate ester biosynthesis	2.50397e-05	2.50401e-05	2.50401e-05
FADD281	FADD281	ATP[c] + OCTADECANOATE[c] <=> PPI[c] + OCTADECANOYLAMP[c]	Dimycocerosate ester biosynthesis	0	8.5891e-06	0
FADD283	FADD283	ACP[c] + OCTADECANOYLAMP[c] -> AMP[c] + OCTADECANOYLACP[c]	Dimycocerosate ester biosynthesis	0	8.5891e-06	0
PDIMA	PDIMA	SAM[c] + PTTPHDIM[c] -> SAH[c] + PHDIMA[c]	Dimycocerosate ester biosynthesis	7.4523e-05	7.45241e-05	7.45241e-05
PTTDIM	PTTDIM	H[c] + NADPH[c] + DIMB[c] -> NADP[c] + PTTDIM[c]	Dimycocerosate ester biosynthesis	1.98728e-05	1.98731e-05	1.98731e-05
PPSA4	PPSA4	H[c] + NADH[c] + MALCOA[c] + TETRACOSANOYLACP[c] -> CO2[c] + NAD[c] + COA[c] + 3HC26ACYLACP[c]	Dimycocerosate ester biosynthesis	0	0.00349111	0.00149068
PPSA2	PPSA2	H[c] + NADH[c] + MALCOA[c] + PHENOLPENTACOSANOYLACP[c] -> CO2[c] + NAD[c] + COA[c] + PHENOL3HC27ACYLACP[c]	Dimycocerosate ester biosynthesis	9.3899e-05	9.39004e-05	9.39004e-05
PPSA3	PPSA3	H[c] + NADH[c] + MALCOA[c] + DOCOSANOYLACP[c] -> CO2[c] + NAD[c] + COA[c] + 3HC24ACYLACP[c]	Dimycocerosate ester biosynthesis	0	0.00410877	0.00150539
PPSD2	PPSD2	2 H[c] + 2 NADH[c] + SMMALONYLCOA[c] + 57DHC30ACYLACP[c] -> H2O[c] + CO2[c] + 2 NAD[c] + COA[c] + 2M79DHC33ACYLACP[c]	Dimycocerosate ester biosynthesis	2.50397e-05	2.50401e-05	2.50401e-05
PPSE7	PPSE7	MALCOA[c] + PHENOL2M79DHC32ACYLACP[c] -> CO2[c] + COA[c] + PHENOL4M3K911DHC34ACYLACP[c]	Dimycocerosate ester biosynthesis	5.96184e-06	5.96193e-06	5.96193e-06
PTHIO4	PTHIO4	4M3K911DHC35OATE[c] -> CO2[c] + PHTHIODIOLONEC34K2[c]	Dimycocerosate ester biosynthesis	2.38474e-06	2.38477e-06	2.38477e-06
PPSC3	PPSC3	2 H[c] + 2 NADH[c] + MALCOA[c] + 35DHC26ACYLACP[c] -> H2O[c] + CO2[c] + 2 NAD[c] + COA[c] + 57DHC28ACYLACP[c]	Dimycocerosate ester biosynthesis	1.47059e-05	1.47061e-05	1.47061e-05
MAS12	MAS12	2 H[c] + 2 NADPH[c] + SMMALONYLCOA[c] + 2468MC32ACYLACP[c] -> H2O[c] + CO2[c] + 2 NADP[c] + COA[c] + 246810MC35ACYLACP[c]	Dimycocerosate ester biosynthesis	1.88792e-05	1.88794e-05	1.88794e-05
MAS10	MAS10	2 H[c] + 2 NADPH[c] + SMMALONYLCOA[c] + 246MC29ACYLACP[c] -> H2O[c] + CO2[c] + 2 NADP[c] + COA[c] + 2468MC32ACYLACP[c]	Dimycocerosate ester biosynthesis	3.77583e-05	3.77589e-05	3.77589e-05
MAS11	MAS11	2 H[c] + 2 NADPH[c] + SMMALONYLCOA[c] + 2468MC30ACYLACP[c] -> H2O[c] + CO2[c] + 2 NADP[c] + COA[c] + 246810MC33ACYLACP[c]	Dimycocerosate ester biosynthesis	1.88792e-05	1.88794e-05	1.88794e-05
PPSD4	PPSD4	2 H[c] + 2 NADH[c] + SMMALONYLCOA[c] + PHENOL57DHC31ACYLACP[c] -> H2O[c] + CO2[c] + 2 NAD[c] + COA[c] + PHENOL2M79DHC34ACYLACP[c]	Dimycocerosate ester biosynthesis	9.3899e-05	9.39004e-05	9.39004e-05
PPSE8	PPSE8	MALCOA[c] + PHENOL2M79DHC34ACYLACP[c] -> CO2[c] + COA[c] + PHENOL4M3K911DHC36ACYLACP[c]	Dimycocerosate ester biosynthesis	8.94276e-06	8.9429e-06	8.9429e-06
FADD282	FADD282	ATP[c] + EICOSANOATE[c] -> PPI[c] + EICOSANOYLAMP[c]	Dimycocerosate ester biosynthesis	0	8.5891e-06	0
PPSE1	PPSE1	SMMALONYLCOA[c] + 2M79DHC31ACYLACP[c] -> CO2[c] + COA[c] + 24DM3K911DHC34ACYLACP[c]	Dimycocerosate ester biosynthesis	1.3116e-05	1.31162e-05	1.31162e-05
PPSE2	PPSE2	SMMALONYLCOA[c] + 2M79DHC33ACYLACP[c] -> CO2[c] + COA[c] + 24DM3K911DHC36ACYLACP[c]	Dimycocerosate ester biosynthesis	2.2655e-05	2.26553e-05	2.26553e-05
PPSE3	PPSE3	MALCOA[c] + 2M79DHC31ACYLACP[c] -> CO2[c] + COA[c] + 4M3K911DHC33ACYLACP[c]	Dimycocerosate ester biosynthesis	1.58982e-06	1.58985e-06	1.58985e-06
PPSE4	PPSE4	MALCOA[c] + 2M79DHC33ACYLACP[c] -> CO2[c] + COA[c] + 4M3K911DHC35ACYLACP[c]	Dimycocerosate ester biosynthesis	2.38474e-06	2.38477e-06	2.38477e-06
PPSE5	PPSE5	SMMALONYLCOA[c] + PHENOL2M79DHC32ACYLACP[c] -> CO2[c] + COA[c] + PHENOL24DM3K911DHC35ACYLACP[c]	Dimycocerosate ester biosynthesis	4.91852e-05	4.91859e-05	4.91859e-05
PPSE6	PPSE6	SMMALONYLCOA[c] + PHENOL2M79DHC34ACYLACP[c] -> CO2[c] + COA[c] + PHENOL24DM3K911DHC37ACYLACP[c]	Dimycocerosate ester biosynthesis	8.49562e-05	8.49575e-05	8.49575e-05
FADD284	FADD284	ACP[c] + EICOSANOYLAMP[c] -> AMP[c] + EICOSANOYLACP[c]	Dimycocerosate ester biosynthesis	0	8.5891e-06	0
TESA4	TESA4	H2O[c] + 4M3K911DHC35ACYLACP[c] -> ACP[c] + 4M3K911DHC35OATE[c]	Dimycocerosate ester biosynthesis	2.38474e-06	2.38477e-06	2.38477e-06
PAPA52	PAPA52	2 MYCOCEROSOYLACP[c] + PHENOLPHTHIODIOLONE[c] -> 2 ACP[c] + PHDIMB[c]	Dimycocerosate ester biosynthesis	0.000149046	0.000149048	0.000149048
PAPA51	PAPA51	2 MYCOCEROSOYLACP[c] + PHTHIODIOLONE[c] -> 2 ACP[c] + DIMB[c]	Dimycocerosate ester biosynthesis	3.97456e-05	3.97462e-05	3.97462e-05
FADD222	FADD222	2 H[c] + 2 NADH[c] + HBA[c] + TETRACOSANOATE[c] -> 2 H2O[c] + 2 NAD[c] + PHENOLPENTACOSANOATE[c]	Dimycocerosate ester biosynthesis	9.3899e-05	9.39004e-05	9.39004e-05
FADD221	FADD221	2 H[c] + 2 NADH[c] + HBA[c] + DOCOSANOATE[c] -> 2 H2O[c] + 2 NAD[c] + PHENOLTRICOSANOATE[c]	Dimycocerosate ester biosynthesis	5.5147e-05	5.51479e-05	5.51479e-05
PPTHIO3	PPTHIO3	PHENOL4M3K911DHC34OATE[c] -> CO2[c] + PHENOLPHTHIODIOLONEC33K2[c]	Dimycocerosate ester biosynthesis	5.96184e-06	5.96193e-06	5.96193e-06
EX_4HBENZALC[e]	EX_4HBENZALC[e]	4HBENZALC[e] <=>	Exchange	1.98728e-05	1.98731e-05	1.98731e-05
EX_9HEXADECENOATE[e]	EX_9HEXADECENOATE[e]	9HEXADECENOATE[e] <=>	Exchange	0	7.13949e-06	0
EX_9OCTADECENOATE[e]	EX_9OCTADECENOATE[e]	9OCTADECENOATE[e] <=>	Exchange	-0.00874801	-0.00872966	-0.00873853
EX_ACAL[e]	EX_ACAL[e]	ACAL[e] <=>	Exchange	0	6.59225e-05	0
EX_AC[e]	EX_AC[e]	AC[e] <=>	Exchange	0.00264337	0.00278104	0.00271516
EX_ADN[e]	EX_ADN[e]	ADN[e] <=>	Exchange	0	2.44525e-06	0
EX_AD[e]	EX_AD[e]	AD[e] <=>	Exchange	0	3.76045e-06	0
EX_AKG[e]	EX_AKG[e]	AKG[e] <=>	Exchange	0	2.33784e-05	0
EX_ALA[e]	EX_ALA[e]	ALA[e] <=>	Exchange	0	1.7633e-05	0
EX_AN[e]	EX_AN[e]	AN[e] <=>	Exchange	0	4.36016e-06	0
EX_ARG[e]	EX_ARG[e]	ARG[e] <=>	Exchange	0	4.35066e-06	0
EX_ASN[e]	EX_ASN[e]	ASN[e] <=>	Exchange	0	7.85171e-06	0
EX_ASP[e]	EX_ASP[e]	ASP[e] <=>	Exchange	0	1.44618e-05	0
EX_BIOTINSO[e]	EX_BIOTINSO[e]	BIOTINSO[e] <=>	Exchange	0	0	0
EX_BIOTIN[e]	EX_BIOTIN[e]	BIOTIN[e] <=>	Exchange	0	8.37151e-07	0
EX_CADA[e]	EX_CADA[e]	CADA[e] <=>	Exchange	0	7.68673e-06	0
EX_CA[e]	EX_CA[e]	CA[e] <=>	Exchange	0	0	0
EX_CD[e]	EX_CD[e]	CD[e] <=>	Exchange	0	0	0
EX_CELB[e]	EX_CELB[e]	CELB[e] <=>	Exchange	0	0	0
EX_CHOLESTEROL[e]	EX_CHOLESTEROL[e]	CHOLESTEROL[e] <=>	Exchange	0	0	0
EX_CHOL[e]	EX_CHOL[e]	CHOL[e] <=>	Exchange	0	0	0
EX_CITR[e]	EX_CITR[e]	CITR[e] <=>	Exchange	0	7.01606e-06	0
EX_CIT[e]	EX_CIT[e]	CIT[e] <=>	Exchange	0	1.186e-05	0
EX_CL[e]	EX_CL[e]	CL[e] <=>	Exchange	0	0	0
EX_CO2[e]	EX_CO2[e]	CO2[e] <=>	Exchange	0.29	0.29008	0.29
EX_COB12[e]	EX_COB12[e]	COB12[e] <=>	Exchange	0	0	0
EX_COII[e]	EX_COII[e]	COII[e] <=>	Exchange	0	0	0
EX_CO[e]	EX_CO[e]	CO[e] <=>	Exchange	0	0	0
EX_CU[e]	EX_CU[e]	CU[e] <=>	Exchange	0	0	0
EX_CYS[e]	EX_CYS[e]	CYS[e] <=>	Exchange	0	5.77573e-06	0
EX_DALA[e]	EX_DALA[e]	DALA[e] <=>	Exchange	0	3.62252e-05	0
EX_DAPIM[e]	EX_DAPIM[e]	DAPIM[e] <=>	Exchange	0	6.45303e-06	0
EX_DA[e]	EX_DA[e]	DA[e] <=>	Exchange	0	5.18679e-05	0
EX_DAG[e]	EX_DAG[e]	DAG[e] <=>	Exchange	0	4.18589e-06	0
EX_SME[e]	EX_SME[e]	SME[e] <=>	Exchange	0	5.8433e-06	0
EX_GSH[e]	EX_GSH[e]	GSH[e] <=>	Exchange	0	0	0
EX_DECANOATE[e]	EX_DECANOATE[e]	DECANOATE[e] <=>	Exchange	0	4.73968e-06	0
EX_DGLU[e]	EX_DGLU[e]	DGLU[e] <=>	Exchange	0	1.39119e-05	0
EX_DIN[e]	EX_DIN[e]	DIN[e] <=>	Exchange	0	5.18679e-05	4.96828e-05
EX_DODECANOATE[e]	EX_DODECANOATE[e]	DODECANOATE[e] <=>	Exchange	0	5.33774e-06	0
EX_EICOSANOATE[e]	EX_EICOSANOATE[e]	EICOSANOATE[e] <=>	Exchange	0	7.59902e-06	0
EX_ETH[e]	EX_ETH[e]	ETH[e] <=>	Exchange	0	6.59225e-05	0
EX_FE2[e]	EX_FE2[e]	FE2[e] <=>	Exchange	-0.000119239	-0.000119237	-0.000119239
EX_FE3[e]	EX_FE3[e]	FE3[e] <=>	Exchange	-1.98731e-05	-1.98728e-05	-1.98731e-05
EX_FOL[e]	EX_FOL[e]	FOL[e] <=>	Exchange	0	1.24305e-06	0
EX_FOR[e]	EX_FOR[e]	FOR[e] <=>	Exchange	0	4.51712e-05	0
EX_FRU[e]	EX_FRU[e]	FRU[e] <=>	Exchange	0	0	0
EX_FUM[e]	EX_FUM[e]	FUM[e] <=>	Exchange	0	1.44618e-05	0
EX_G3P[e]	EX_G3P[e]	G3P[e] <=>	Exchange	0	8.70132e-06	0
EX_GABA[e]	EX_GABA[e]	GABA[e] <=>	Exchange	0	3.29612e-05	0
EX_GL3P[e]	EX_GL3P[e]	GL3P[e] <=>	Exchange	0	6.94292e-06	0
EX_GLAC[e]	EX_GLAC[e]	GLAC[e] <=>	Exchange	0	0	0
EX_GLC[e]	EX_GLC[e]	GLC[e] <=>	Exchange	0	5.82626e-06	0
EX_GLN[e]	EX_GLN[e]	GLN[e] <=>	Exchange	0	1.39119e-05	0
EX_GLU[e]	EX_GLU[e]	GLU[e] <=>	Exchange	0	1.39119e-05	0
EX_GLYCOLATE[e]	EX_GLYCOLATE[e]	GLYCOLATE[e] <=>	Exchange	0	2.11158e-05	1.98731e-05
EX_GLY[e]	EX_GLY[e]	GLY[e] <=>	Exchange	0	2.89237e-05	0
EX_GL[e]	EX_GL[e]	GL[e] <=>	Exchange	-0.4	-0.399982	-0.4
EX_GN[e]	EX_GN[e]	GN[e] <=>	Exchange	0	1.26373e-06	0
EX_GSN[e]	EX_GSN[e]	GSN[e] <=>	Exchange	0	1.07028e-06	0
EX_H2O[e]	EX_H2O[e]	H2O[e] <=>	Exchange	1.7996	2.2013	1.79968
EX_HEPTADECANOATE[e]	EX_HEPTADECANOATE[e]	HEPTADECANOATE[e] <=>	Exchange	0	6.52763e-06	0
EX_HEXACOSANOATE[e]	EX_HEXACOSANOATE[e]	HEXACOSANOATE[e] <=>	Exchange	0	5.6464e-06	0
EX_HEXADECANOATE[e]	EX_HEXADECANOATE[e]	HEXADECANOATE[e] <=>	Exchange	0	7.13949e-06	0
EX_HEXANOATE[e]	EX_HEXANOATE[e]	HEXANOATE[e] <=>	Exchange	0	3.87201e-06	0
EX_HIS[e]	EX_HIS[e]	HIS[e] <=>	Exchange	0	2.94283e-06	0
EX_HYXN[e]	EX_HYXN[e]	HYXN[e] <=>	Exchange	0	3.76045e-06	0
EX_H[e]	EX_H[e]	H[e] <=>	Exchange	-2.46052	-1.25576	-1.25595
EX_Hr[e]	EX_Hr[e]	Hr[e] <=>	Exchange	0	0.000103069	0
EX_ILE[e]	EX_ILE[e]	ILE[e] <=>	Exchange	0	7.77648e-06	0
EX_INS[e]	EX_INS[e]	INS[e] <=>	Exchange	0	2.44525e-06	0
EX_K[e]	EX_K[e]	K[e] <=>	Exchange	0	0	0
EX_LAAA[e]	EX_LAAA[e]	LAAA[e] <=>	Exchange	0	8.81651e-06	0
EX_LAC[e]	EX_LAC[e]	LAC[e] <=>	Exchange	0	3.62252e-05	0
EX_LEU[e]	EX_LEU[e]	LEU[e] <=>	Exchange	0	1.34022e-05	0
EX_LLAC[e]	EX_LLAC[e]	LLAC[e] <=>	Exchange	0	3.62252e-05	0
EX_LYS[e]	EX_LYS[e]	LYS[e] <=>	Exchange	0	7.01606e-06	0
EX_MAL[e]	EX_MAL[e]	MAL[e] <=>	Exchange	0	1.44618e-05	0
EX_MAN[e]	EX_MAN[e]	MAN[e] <=>	Exchange	0	0	0
EX_MET[e]	EX_MET[e]	MET[e] <=>	Exchange	0	5.43264e-06	0
EX_MG[e]	EX_MG[e]	MG[e] <=>	Exchange	0	0	0
EX_MLT[e]	EX_MLT[e]	MLT[e] <=>	Exchange	0	2.49074e-06	0
EX_MN[e]	EX_MN[e]	MN[e] <=>	Exchange	0	0	0
EX_MOLYBDATE[e]	EX_MOLYBDATE[e]	MOLYBDATE[e] <=>	Exchange	0	0	0
EX_NAC[e]	EX_NAC[e]	NAC[e] <=>	Exchange	0	0	0
EX_NA[e]	EX_NA[e]	NA[e] <=>	Exchange	0	0	0
EX_NH3[e]	EX_NH3[e]	NH3[e] <=>	Exchange	-0.304797	-0.104007	-0.304722
EX_NI[e]	EX_NI[e]	NI[e] <=>	Exchange	0	0	0
EX_NO2[e]	EX_NO2[e]	NO2[e] <=>	Exchange	0	0.20074	0.200713
EX_NO3[e]	EX_NO3[e]	NO3[e] <=>	Exchange	0	0	0
EX_NONADECANOATE[e]	EX_NONADECANOATE[e]	NONADECANOATE[e] <=>	Exchange	0	5.9395e-06	0
EX_NO[e]	EX_NO[e]	NO[e] <=>	Exchange	0	0	0
EX_O2[e]	EX_O2[e]	O2[e] <=>	Exchange	-0.98	-0.98	-0.98
EX_ORN[e]	EX_ORN[e]	ORN[e] <=>	Exchange	0	9.90219e-06	0
EX_PABA[e]	EX_PABA[e]	PABA[e] <=>	Exchange	0	4.36016e-06	0
EX_PENTADECANOATE[e]	EX_PENTADECANOATE[e]	PENTADECANOATE[e] <=>	Exchange	0	7.24504e-06	0
EX_PHE[e]	EX_PHE[e]	PHE[e] <=>	Exchange	0	4.08966e-06	0
EX_PHOSPHATIDYLCHOLINE[e]	EX_PHOSPHATIDYLCHOLINE[e]	PHOSPHATIDYLCHOLINE[e] <=>	Exchange	0	0	0
EX_PI[e]	EX_PI[e]	PI[e] <=>	Exchange	-0.0265339	-0.0265252	-0.0265256
EX_PNTO[e]	EX_PNTO[e]	PNTO[e] <=>	Exchange	0	6.63434e-06	0
EX_PROPANOATE[e]	EX_PROPANOATE[e]	PROPANOATE[e] <=>	Exchange	0	0	0
EX_PRO[e]	EX_PRO[e]	PRO[e] <=>	Exchange	0	9.90219e-06	0
EX_PYRI[e]	EX_PYRI[e]	PYRI[e] <=>	Exchange	0	6.21375e-06	0
EX_PYR[e]	EX_PYR[e]	PYR[e] <=>	Exchange	0	3.62252e-05	0
EX_RIBFLAV[e]	EX_RIBFLAV[e]	RIBFLAV[e] <=>	Exchange	0	1.34223e-06	0
EX_RIB[e]	EX_RIB[e]	RIB[e] <=>	Exchange	0	5.80932e-06	0
EX_SER[e]	EX_SER[e]	SER[e] <=>	Exchange	0	1.7633e-05	0
EX_SLF[e]	EX_SLF[e]	SLF[e] <=>	Exchange	-0.00230854	-0.00230276	-0.0023028
EX_SUCC[e]	EX_SUCC[e]	SUCC[e] <=>	Exchange	0	3.29612e-05	0
EX_SUC[e]	EX_SUC[e]	SUC[e] <=>	Exchange	0	0	0
EX_TAG[e]	EX_TAG[e]	TAG[e] <=>	Exchange	0	3.11208e-06	0
EX_TETRACOSANOATE[e]	EX_TETRACOSANOATE[e]	TETRACOSANOATE[e] <=>	Exchange	0	6.17533e-06	0
EX_TETRADECANOATE[e]	EX_TETRADECANOATE[e]	TETRADECANOATE[e] <=>	Exchange	0	6.10853e-06	0
EX_THR[e]	EX_THR[e]	THR[e] <=>	Exchange	0	7.85171e-06	0
EX_TRE[e]	EX_TRE[e]	TRE[e] <=>	Exchange	0	0	0
EX_TRP[e]	EX_TRP[e]	TRP[e] <=>	Exchange	0	2.57036e-06	0
EX_TYR[e]	EX_TYR[e]	TYR[e] <=>	Exchange	0	4.08966e-06	0
EX_URA[e]	EX_URA[e]	URA[e] <=>	Exchange	0	7.29591e-06	0
EX_UREA[e]	EX_UREA[e]	UREA[e] <=>	Exchange	0	0	0
EX_VAL[e]	EX_VAL[e]	VAL[e] <=>	Exchange	0	1.39119e-05	0
EX_XAN[e]	EX_XAN[e]	XAN[e] <=>	Exchange	0	0	0
EX_ZN[e]	EX_ZN[e]	ZN[e] <=>	Exchange	0	0	0
TAG	TAG	HCSCOA[c] + TCSCOA[c] + ECSCOA[c] + 3 ODCCOA[c] + 2 HDCCOA[c] + 10 DAG[c] + NONADECANOYLCOA[c] + PENTADECANOYLCOA[c] -> 10 COA[c] + 10 TAG[c]	Fatty acid biosynthesis	0.000177116	0.000179264	0.000177119
SCO	SCO	ACTAC[c] + SUCCOA[c] <=> SUCC[c] + AACCOA[c]	Fatty acid biosynthesis	0	0	0
FOLK	FOLK	ATP[c] + HP[c] -> AMP[c] + AHHMD[c]	Folate biosynthesis	0	1.71782e-05	0
FOLB5	FOLB5	O2[c] + DHMP[c] -> FOR[c] + DHXP[c] + GLAL[c]	Folate biosynthesis	0	0	0
FOLB1	FOLB1	DHNP[c] -> HP[c] + GLAL[c]	Folate biosynthesis	0	2.11158e-05	1.98731e-05
FOLB3	FOLB3	DHMP[c] -> HP[c] + GLAL[c]	Folate biosynthesis	0	2.11158e-05	0
FOLB2	FOLB2	DHNP[c] <=> DHMP[c]	Folate biosynthesis	0	2.11158e-05	0
FOLE	FOLE	H2O[c] + GTP[c] -> FOR[c] + AHTD[c]	Folate biosynthesis	1.98728e-05	2.11158e-05	1.98731e-05
FOLD2	FOLD2	H2O[c] + METHF[c] <=> H[c] + FTHF[c]	Folate biosynthesis	0.00820116	0.00830557	0.00820262
FOLC2	FOLC2	ATP[c] + GLU[c] + DHPT[c] -> ADP[c] + PI[c] + DHF[c]	Folate biosynthesis	1.98728e-05	2.11158e-05	1.98731e-05
DFRA2	DFRA2	NADP[c] + DHF[c] <=> H[c] + NADPH[c] + FOL[c]	Folate biosynthesis	-1000	0.000274494	0
DHNP	DHNP	3 H2O[c] + AHTD[c] -> 3 PI[c] + DHNP[c]	Folate biosynthesis	1.98728e-05	2.11158e-05	1.98731e-05
PABA	PABA	ADCHOR[c] -> PYR[c] + PABA[c]	Folate biosynthesis	1.98728e-05	2.4233e-05	1.98731e-05
FOLP2	FOLP2	AHHMD[c] + PABA[c] -> PPI[c] + DHPT[c]	Folate biosynthesis	0	1.71782e-05	0
DRFA	DRFA	H[c] + NADPH[c] + DHF[c] -> NADP[c] + THF[c]	Folate biosynthesis	0	1000	1.98731e-05
FDHF	FDHF	NAD[c] + FOR[c] -> CO2[c] + H[c] + NADH[c]	Folate biosynthesis	0	0.000103069	0
DFRA4	DFRA4	2 NADP[c] + THF[c] <=> 2 H[c] + 2 NADPH[c] + FOL[c]	Folate biosynthesis	-0.000273255	1000	0
FOLD1	FOLD1	NADP[c] + METTHF[c] <=> NADPH[c] + METHF[c]	Folate biosynthesis	0.00820116	0.00830557	0.00820262
MTHF2	MTHF2	2 H2O[c] + MTHPTGLU[c] <=> 2 GLU[c] + MTHF[c]	Folate biosynthesis	0.00555053	999.906	0.00557516
FOLB4	FOLB4	O2[c] + DHNP[c] -> FOR[c] + DHXP[c] + GLAL[c]	Folate biosynthesis	0	0	0
THF	THF	2 H2O[c] + THPTGLU[c] <=> 2 GLU[c] + THF[c]	Folate biosynthesis	-999.906	-0.00555053	-0.00557516
FOLC1	FOLC1	ATP[c] + GLU[c] + THF[c] <=> ADP[c] + PI[c] + THFG[c]	Folate biosynthesis	0	0	0
TRPG	TRPG	GLN[c] + CHOR[c] -> GLU[c] + ADCHOR[c]	Folate biosynthesis	1.98728e-05	2.4233e-05	1.98731e-05
FOLP1	FOLP1	HP[c] + PABA[c] -> H2O[c] + DHPT[c]	Folate biosynthesis	2.69459e-06	2.11158e-05	1.98731e-05
FBA1	FBA1	F1P[c] -> DHAP[c] + GA[c]	Fructose and mannose metabolism	0	0	0
MANB2	MANB2	MAN1P[c] <=> MAN6P[c]	Fructose and mannose metabolism	-0.00293128	-0.00293124	-0.00293128
MAN6P	MAN6P	ATP[c] + MAN[c] <=> ADP[c] + MAN6P[c]	Fructose and mannose metabolism	-999.997	-0.0159076	-0.0159308
FUCA	FUCA	FU1P[c] <=> DHAP[c] + LALD[c]	Fructose and mannose metabolism	0	0	0
GALTB	GALTB	UTP[c] + GAL1P[c] -> PPI[c] + UDPGAL[c]	Galactose metabolism	0	0	0
EPIA2	EPIA2	H[c] + NADPH[c] + GDPDHDOGAL[c] -> NADP[c] + GDPFUC[c]	Galactose metabolism	0.000596184	0.000596193	0.000596193
EPIA1	EPIA1	GDPDHDOMAN[c] -> GDPDHDOGAL[c]	Galactose metabolism	0.000596184	0.000596193	0.000596193
GALK	GALK	ATP[c] + GLAC[c] -> ADP[c] + GAL1P[c]	Galactose metabolism	0	0	0
GALE	GALE	UDPG[c] <=> UDPGAL[c]	Galactose metabolism	0.00126689	0.00126691	0.00126691
MTR	MTR	NADP[c] + 2 GSH[c] <=> H[c] + NADPH[c] + GSSG[c]	Glutathione metabolism	0	0	0
OPLA	OPLA	2 H2O[c] + ATP[c] + 5OPRO[c] <=> ADP[c] + PI[c] + GLU[c]	Glutathione metabolism	0	1.71782e-05	0
GSHA	GSHA	ATP[c] + GLU[c] + CYS[c] <=> ADP[c] + PI[c] + 5GLUCYS[c]	Glutathione metabolism	0	1.71782e-05	0
GLPD2	GLPD2	MQ[c] + GL3P[c] -> MQH2[c] + DHAP[c]	Glycerol metabolism	0	2.57673e-05	0
GLPK	GLPK	ATP[c] + GL[c] -> ADP[c] + GL3P[c]	Glycerolipid metabolism	0.399735	0.399803	0.399769
ADHC2	ADHC2	NADP[c] + GL[c] <=> H[c] + NADPH[c] + GA[c]	Glycerolipid metabolism	0	3.43564e-05	0
ALDC	ALDC	H2O[c] + NAD[c] + GA[c] -> H[c] + NADH[c] + DGLYCERATE[c]	Glycerolipid metabolism	0	3.43564e-05	0
CDSA	CDSA	2 ADP[c] + CTP[c] + PA[c] <=> H2O[c] + 2 ATP[c] + CDPDG[c]	Glycerophospholipid metabolism	-0.0284757	999.971	0
PGSA3	PGSA3	GL3P[c] + CDPDG[c] <=> CMP[c] + PGP[c]	Glycerophospholipid metabolism	0.000452106	0.000452113	0.000452113
PGSA2	PGSA2	2 PG[c] -> CAL[c] + GL[c]	Glycerophospholipid metabolism	0.000226053	0.000226057	0.000226057
PG	PG	H2O[c] + PGP[c] -> PI[c] + PG[c]	Glycerophospholipid metabolism	0.000452106	0.000452113	0.000452113
LIPW	LIPW	H2O[c] + H[c] + PHOSPHATIDYLCHOLINE[c] -> DAG[c] + CHOLP[c]	Glycerophospholipid metabolism	0	0	0
GLPQ1	GLPQ1	H2O[c] + G3PE[c] <=> GL3P[c] + ETHA[c]	Glycerophospholipid metabolism	0	0	0
DAG	DAG	2 H[c] + 2 NADH[c] + PROPIONYLCOA[c] + PA[c] -> PI[c] + 2 NAD[c] + COA[c] + DAG[c]	Glycerophospholipid metabolism	0.00177116	0.00178022	0.00177119
CDH	CDH	H2O[c] + CDPDG[c] <=> PA[c] + CMP[c]	Glycerophospholipid metabolism	-0.0292905	999.97	-0.000814797
GPSA	GPSA	H[c] + NADH[c] + DHAP[c] <=> NAD[c] + GL3P[c]	Glycerophospholipid metabolism	-0.396731	-0.396697	-0.396731
ETHA	ETHA	PE[c] + SER[c] <=> ETHA[c] + PS[c]	Glycerophospholipid metabolism	0	0	0
PSD	PSD	PS[c] -> CO2[c] + PE[c]	Glycerophospholipid metabolism	8.94276e-05	8.9429e-05	8.9429e-05
CHOLP	CHOLP	ATP[c] + CHOL[c] <=> ADP[c] + CHOLP[c]	Glycerophospholipid metabolism	0	0	0
GL	GL	H2O[c] + GL3P[c] -> PI[c] + GL[c]	Glycerophospholipid metabolism	0	3.43564e-05	0
SERA	SERA	NAD[c] + 3PG[c] -> H[c] + NADH[c] + PHP[c]	Glycine, serine and threonine metabolism	0.0157678	0.0158193	0.015768
CBS	CBS	SER[c] + HCYS[c] -> H2O[c] + LLCT[c]	Glycine, serine and threonine metabolism	0.00123326	0.00133354	0.0012992
SERC	SERC	GLU[c] + PHP[c] <=> AKG[c] + 3PSER[c]	Glycine, serine and threonine metabolism	0.0157678	0.0158193	0.015768
SERB	SERB	H2O[c] + 3PSER[c] -> PI[c] + SER[c]	Glycine, serine and threonine metabolism	0.0157678	0.0158193	0.015768
ADHE2	ADHE2	NAD[c] + THR[c] -> H[c] + NADH[c] + 2A3KB[c]	Glycine, serine and threonine metabolism	0	0	0
GCVB	GCVB	GLY[c] + LIPOYLPROTEIN[c] -> CO2[c] + SAP[c]	Glycine, serine and threonine metabolism	0.00269938	0.00276538	0.00271388
ASD	ASD	H[c] + NADPH[c] + ASP4P[c] -> NADP[c] + PI[c] + ASPSA[c]	Glycine, serine and threonine metabolism	0.00678916	0.00679798	0.00678927
ASK	ASK	ASP[c] + ATP[c] -> ADP[c] + ASP4P[c]	Glycine, serine and threonine metabolism	0.00678916	0.00679798	0.00678927
TRPA	TRPA	SER[c] + IGP[c] -> H2O[c] + TRP[c] + G3P[c]	Glycine, serine and threonine metabolism	0.000541534	0.000544104	0.000541542
GCVT	GCVT	THF[c] + SAP[c] -> NH3[c] + METTHF[c] + DHLIPOYLPROTEIN[c]	Glycine, serine and threonine metabolism	0.00269938	0.00276538	0.00271388
THRA	THRA	H[c] + NADPH[c] + ASPSA[c] -> NADP[c] + HSER[c]	Glycine, serine and threonine metabolism	0.00469002	0.00469822	0.00469009
SDAA	SDAA	SER[c] -> NH3[c] + PYR[c]	Glycine, serine and threonine metabolism	0	3.43564e-05	0
THRC	THRC	H2O[c] + PHSER[c] -> PI[c] + THR[c]	Glycine, serine and threonine metabolism	0.00230032	0.00237207	0.00230035
THRB	THRB	ATP[c] + HSER[c] -> ADP[c] + PHSER[c]	Glycine, serine and threonine metabolism	0.00230032	0.00237207	0.00230035
GLYA1	GLYA1	SER[c] + THF[c] <=> H2O[c] + GLY[c] + METTHF[c]	Glycine, serine and threonine metabolism	0.0116616	0.0117131	0.0116617
ILVA	ILVA	THR[c] -> NH3[c] + OBUT[c]	Glycine, serine and threonine metabolism	0	7.17499e-05	0
LPDC2	LPDC2	NAD[c] + DHLIPOYLPROTEIN[c] <=> H[c] + NADH[c] + LIPOYLPROTEIN[c]	Glycine, serine and threonine metabolism	0.00269938	0.00276538	0.00271388
3PG	3PG	ATP[c] + DGLYCERATE[c] -> ADP[c] + 3PG[c]	Glycine, serine and threonine metabolism	0	3.43564e-05	0
PSSA	PSSA	SER[c] + CDPDG[c] <=> CMP[c] + PS[c]	Glycine, serine and threonine metabolism	8.94276e-05	8.9429e-05	8.9429e-05
TPIA	TPIA	DHAP[c] <=> G3P[c]	Glycolysis / Gluconeogenesis	0.344953	0.344987	0.344986
FBA2	FBA2	FDP[c] <=> DHAP[c] + G3P[c]	Glycolysis / Gluconeogenesis	-0.051049	-0.0510284	-0.0510292
ACEE	ACEE	PYR[c] + LIPO[c] -> CO2[c] + ADLIPO[c]	Glycolysis / Gluconeogenesis	0.140015	0.140116	0.14007
ADHA	ADHA	H[c] + NADH[c] + ACAL[c] <=> NAD[c] + ETH[c]	Glycolysis / Gluconeogenesis	-1000	6.59225e-05	0
PCKA	PCKA	OA[c] + GTP[c] -> CO2[c] + GDP[c] + PEP[c]	Glycolysis / Gluconeogenesis	0	999.765	0
ENO	ENO	2PG[c] <=> H2O[c] + PEP[c]	Glycolysis / Gluconeogenesis	0.242758	0.24281	0.242807
DLAT	DLAT	COA[c] + ADLIPO[c] <=> ACCOA[c] + DLIPO[c]	Glycolysis / Gluconeogenesis	0.140015	0.140116	0.14007
PGK	PGK	ADP[c] + 13PDG[c] <=> ATP[c] + 3PG[c]	Glycolysis / Gluconeogenesis	0.258543	0.258578	0.258576
PGI	PGI	G6P[c] <=> F6P[c]	Glycolysis / Gluconeogenesis	-0.0163476	999.965	-0.016286
PGMA2	PGMA2	G6P[c] <=> G1P[c]	Glycolysis / Gluconeogenesis	0.0143064	0.0145455	0.0143409
PFKA	PFKA	ATP[c] + F6P[c] -> ADP[c] + FDP[c]	Glycolysis / Gluconeogenesis	0	3.43564e-05	0
PYKA	PYKA	ADP[c] + PEP[c] -> ATP[c] + PYR[c]	Glycolysis / Gluconeogenesis	0.234752	1000	0.234801
ACAL	ACAL	H2O[c] + NAD[c] + ACAL[c] -> H[c] + NADH[c] + AC[c]	Glycolysis / Gluconeogenesis	0	6.59225e-05	0
ADHC1	ADHC1	H[c] + NADPH[c] + ACAL[c] -> NADP[c] + ETH[c]	Glycolysis / Gluconeogenesis	0	1000	0
PPGK2	PPGK2	GLC[c] + nPOLYP[c] -> G6P[c]	Glycolysis / Gluconeogenesis	0	999.981	0
PPGK1	PPGK1	ATP[c] + GLC[c] -> ADP[c] + G6P[c]	Glycolysis / Gluconeogenesis	0	999.981	0
GAP	GAP	PI[c] + NAD[c] + G3P[c] <=> H[c] + NADH[c] + 13PDG[c]	Glycolysis / Gluconeogenesis	0.258543	0.258578	0.258576
GLPX	GLPX	H2O[c] + FDP[c] -> PI[c] + F6P[c]	Glycolysis / Gluconeogenesis	0.0510284	0.0510628	0.0510292
GPM2	GPM2	3PG[c] <=> 2PG[c]	Glycolysis / Gluconeogenesis	0.242758	0.24281	0.242807
LPDC1	LPDC1	NAD[c] + DLIPO[c] <=> H[c] + NADH[c] + LIPO[c]	Glycolysis / Gluconeogenesis	0.140013	0.140113	0.140068
PPDK	PPDK	ATP[c] + PI[c] + PYR[c] -> AMP[c] + PPI[c] + PEP[c]	Glycolysis / Gluconeogenesis	0	3.43564e-05	0
GLX1	GLX1	GSH[c] + MGLX[c] -> LACGSH[c]	Glyoxal pathway	0	0	0
GLX2	GLX2	H2O[c] + LACGSH[c] -> GSH[c] + LAC[c]	Glyoxal pathway	0	0	0
ICL1	ICL1	ICIT[c] -> SUCC[c] + GLX[c]	Glyoxylate and dicarboxylate metabolism	0	3.43564e-05	0
GLCB	GLCB	H2O[c] + ACCOA[c] + GLX[c] -> COA[c] + MAL[c]	Glyoxylate and dicarboxylate metabolism	0	4.47134e-05	0
OXCOA	OXCOA	SUCCOA[c] + OX[c] <=> SUCC[c] + OXCOA[c]	Glyoxylate and dicarboxylate metabolism	0	0	0
GLYA2	GLYA2	H2O[c] + NAD[c] + GLAL[c] -> H[c] + NADH[c] + GLYCOLATE[c]	Glyoxylate and dicarboxylate metabolism	1.98728e-05	2.11158e-05	1.98731e-05
FOR	FOR	H2O[c] + FOCOA[c] -> COA[c] + FOR[c]	Glyoxylate and dicarboxylate metabolism	0	0	0
GLX	GLX	O2[c] + GLYCOLATE[c] -> GLX[c] + H2O2[c]	Glyoxylate and dicarboxylate metabolism	0	2.07562e-05	0
PURU	PURU	H2O[c] + FTHF[c] <=> THF[c] + FOR[c]	Glyoxylate and dicarboxylate metabolism	-0.0026794	-0.00257231	-0.00267542
OXCA	OXCA	OXCOA[c] <=> CO2[c] + FOCOA[c]	Glyoxylate and dicarboxylate metabolism	0	0	0
HISA2	HISA2	PRFP[c] -> PRLP[c]	Histidine metabolism	0.000852046	0.000854989	0.000852059
HISC2	HISC2	GLU[c] + IMACP[c] <=> AKG[c] + HISOLP[c]	Histidine metabolism	0.000852046	0.000854989	0.000852059
HISI	HISI	H2O[c] + PRBAMP[c] -> PRFP[c]	Histidine metabolism	0.000852046	0.000854989	0.000852059
HISH	HISH	GLN[c] + PRLP[c] -> GLU[c] + AICAR[c] + DIMGP[c]	Histidine metabolism	0.000852046	0.000854989	0.000852059
HISG	HISG	ATP[c] + PRPP[c] -> PPI[c] + PRBATP[c]	Histidine metabolism	0.000852046	0.000854989	0.000852059
HISE	HISE	H2O[c] + PRBATP[c] -> PPI[c] + PRBAMP[c]	Histidine metabolism	0.000852046	0.000854989	0.000852059
HISD	HISD	H2O[c] + 2 NAD[c] + HISOL[c] -> 2 H[c] + 2 NADH[c] + HIS[c]	Histidine metabolism	0.000852046	0.000854989	0.000852059
HISB2	HISB2	DIMGP[c] -> H2O[c] + IMACP[c]	Histidine metabolism	0.000852046	0.000854989	0.000852059
HISB1	HISB1	H2O[c] + HISOLP[c] -> PI[c] + HISOL[c]	Histidine metabolism	0.000852046	0.000854989	0.000852059
NAGINSP	NAGINSP	UDPNAG[c] + IP[c] -> UDP[c] + NAGINSP[c]	Inositol phosphate metabolism	0.000325417	0.000325422	0.000325422
INO1	INO1	G6P[c] <=> IP[c]	Inositol phosphate metabolism	0.000598668	0.000598677	0.000598677
IMPA	IMPA	H2O[c] + IP[c] -> PI[c] + MI[c]	Inositol phosphate metabolism	0.000273251	0.000273255	0.000273255
PCD	PCD	2 H2O[c] + NAD[c] + P6C[c] -> H[c] + NADH[c] + LAAA[c]	L-alpha-aminoadipic acid (L-AAA) biosynthesis	0	8.81651e-06	0
P6C	P6C	ALLYS[c] -> H2O[c] + P6C[c]	L-alpha-aminoadipic acid (L-AAA) biosynthesis	0	8.81651e-06	0
LAT	LAT	AKG[c] + LYS[c] <=> GLU[c] + ALLYS[c]	L-alpha-aminoadipic acid (L-AAA) biosynthesis	0	8.81651e-06	0
FAS1	FAS1	12 H[c] + 12 NADPH[c] + 6 MALACP[c] + PROPIONYLACP[c] -> 6 H2O[c] + 6 CO2[c] + 12 NADP[c] + 6 ACP[c] + PENTADECANOYLACP[c]	Lipid metabolism	0.00289992	0.00293321	0.00292452
FAS3	FAS3	2 H[c] + 2 NADPH[c] + MALACP[c] + HEPTADECANOYLACP[c] -> H2O[c] + CO2[c] + 2 NADP[c] + ACP[c] + NONADECANOYLACP[c]	Lipid metabolism	0.000503702	0.000534829	0.000509042
FAS2	FAS2	2 H[c] + 2 NADPH[c] + MALACP[c] + PENTADECANOYLACP[c] -> H2O[c] + CO2[c] + 2 NADP[c] + ACP[c] + HEPTADECANOYLACP[c]	Lipid metabolism	0.000503702	0.000534829	0.000509042
ACCD6	ACCD6	MALCOA[c] <=> CO2[c] + ACCOA[c]	Lipid metabolism	-0.0569148	-0.0568106	-0.0568602
ACS2	ACS2	ATP[c] + COA[c] + PROPANOATE[c] -> AMP[c] + PPI[c] + PROPIONYLCOA[c]	Lipid metabolism	0	0	0
ACS1	ACS1	ATP[c] + COA[c] + AC[c] -> AMP[c] + PPI[c] + ACCOA[c]	Lipid metabolism	0	2.32321e-05	0
BKDA1	BKDA1	LIPO[c] + OXOMETHYLPENTANOATE[c] -> CO2[c] + 2MBUTLIPO[c]	Lipid metabolism	0	8.20387e-06	0
BKDA2	BKDA2	LIPO[c] + OMVAL[c] -> CO2[c] + IBUTLIPO[c]	Lipid metabolism	0	1.47242e-05	0
FADD28	FADD28	2 H2O[c] + ATP[c] + HEPTADECANOYLCOA[c] -> AMP[c] + PPI[c] + COA[c] + HEPTADECANOATE[c]	Lipid metabolism	0	8.5891e-06	0
FADD27	FADD27	ATP[c] + COA[c] + HEPTADECANOATE[c] -> AMP[c] + PPI[c] + HEPTADECANOYLCOA[c]	Lipid metabolism	0	8.5891e-06	0
PGSA1	PGSA1	CDPDG[c] + MI[c] -> CMP[c] + PITBA[c]	Lipid metabolism	0.000273251	0.000273255	0.000273255
FADE2	FADE2	H2O[c] + NAD[c] + COA[c] + FAD[c] + HEPTADECANOYLCOA[c] -> H[c] + NADH[c] + ACCOA[c] + FADH2[c] + PENTADECANOYLCOA[c]	Lipid metabolism	0	2.57673e-05	0
FADE3	FADE3	H2O[c] + NAD[c] + COA[c] + FAD[c] + PENTADECANOYLCOA[c] -> H[c] + NADH[c] + ACCOA[c] + FADH2[c] + TRIDECANOYLCOA[c]	Lipid metabolism	0	4.29455e-06	0
FADE1	FADE1	H2O[c] + NAD[c] + COA[c] + FAD[c] + NONADECANOYLCOA[c] -> H[c] + NADH[c] + ACCOA[c] + FADH2[c] + HEPTADECANOYLCOA[c]	Lipid metabolism	0	2.57673e-05	0
FADE6	FADE6	H2O[c] + NAD[c] + COA[c] + FAD[c] + NONANOYLCOA[c] -> H[c] + NADH[c] + ACCOA[c] + FADH2[c] + HEPTANOYLCOA[c]	Lipid metabolism	0	4.29455e-06	0
FADE7	FADE7	H2O[c] + NAD[c] + COA[c] + FAD[c] + HEPTANOYLCOA[c] -> H[c] + NADH[c] + ACCOA[c] + FADH2[c] + PENTANOYLCOA[c]	Lipid metabolism	0	4.29455e-06	0
FADE4	FADE4	H2O[c] + NAD[c] + COA[c] + FAD[c] + TRIDECANOYLCOA[c] -> H[c] + NADH[c] + ACCOA[c] + FADH2[c] + UNDECANOYLCOA[c]	Lipid metabolism	0	4.29455e-06	0
FADE5	FADE5	H2O[c] + NAD[c] + COA[c] + FAD[c] + UNDECANOYLCOA[c] -> H[c] + NADH[c] + ACCOA[c] + FADH2[c] + NONANOYLCOA[c]	Lipid metabolism	0	4.29455e-06	0
FADE233	FADE233	FAD[c] + IBUTCOA[c] -> FADH2[c] + MACRCOA[c]	Lipid metabolism	0	1.47242e-05	0
FADE232	FADE232	FAD[c] + 3MBUTCOA[c] -> FADH2[c] + 3MBECOA[c]	Lipid metabolism	1.8381e-05	2.2397e-05	2.2397e-05
FADE231	FADE231	FAD[c] + 2MBUTCOA[c] -> FADH2[c] + 2MBECOA[c]	Lipid metabolism	0	8.20387e-06	0
FADD344	FADD344	2 H2O[c] + ATP[c] + HCSCOA[c] -> AMP[c] + PPI[c] + COA[c] + HEXACOSANOATE[c]	Lipid metabolism	0	8.5891e-06	0
FADD345	FADD345	ATP[c] + COA[c] + HEXACOSANOATE[c] -> AMP[c] + PPI[c] + HCSCOA[c]	Lipid metabolism	0	8.5891e-06	0
FADD346	FADD346	2 H2O[c] + ATP[c] + TCSCOA[c] -> AMP[c] + PPI[c] + COA[c] + TETRACOSANOATE[c]	Lipid metabolism	9.17517e-05	0.000102488	9.39004e-05
FADD347	FADD347	ATP[c] + COA[c] + TETRACOSANOATE[c] -> AMP[c] + PPI[c] + TCSCOA[c]	Lipid metabolism	0	8.5891e-06	0
FADD341	FADD341	ATP[c] + COA[c] + DECANOATE[c] -> AMP[c] + PPI[c] + DECANOYLCOA[c]	Lipid metabolism	0	8.5891e-06	0
FADD342	FADD342	2 H2O[c] + ATP[c] + PENTADECANOYLCOA[c] -> AMP[c] + PPI[c] + COA[c] + PENTADECANOATE[c]	Lipid metabolism	0	8.5891e-06	0
FADD348	FADD348	2 H2O[c] + ATP[c] + DOCOSANOYLCOA[c] -> AMP[c] + PPI[c] + COA[c] + DOCOSANOATE[c]	Lipid metabolism	5.5147e-05	6.37361e-05	5.51479e-05
FADD349	FADD349	2 H2O[c] + ATP[c] + HEXANOYLCOA[c] -> AMP[c] + PPI[c] + COA[c] + HEXANOATE[c]	Lipid metabolism	0	8.5891e-06	0
LIPY	LIPY	10 H2O[c] + 10 TAG[c] -> TETRACOSANOATE[c] + 3 OCTADECANOATE[c] + EICOSANOATE[c] + 10 DAG[c] + HEXACOSANOATE[c] + PENTADECANOATE[c] + 2 HEXADECANOATE[c] + NONADECANOATE[c]	Lipid metabolism	0	2.14728e-06	0
DHA	DHA	H2O[c] + DHAP[c] <=> PI[c] + DHA[c]	Lipid metabolism	0	0	0
PDHB	PDHB	LIPO[c] + MOP[c] -> CO2[c] + 3MBUTLIPO[c]	Lipid metabolism	1.8381e-05	2.2397e-05	2.2397e-05
FADD6	FADD6	2 H2O[c] + ATP[c] + DODECANOYLCOA[c] -> AMP[c] + PPI[c] + COA[c] + DODECANOATE[c]	Lipid metabolism	0	8.5891e-06	0
FADD9	FADD9	ATP[c] + COA[c] + HEXADECANOATE[c] -> AMP[c] + PPI[c] + HDCCOA[c]	Lipid metabolism	0	8.5891e-06	0
MAS3	MAS3	HDCCOA[c] + MAS[c] -> COA[c] + HEXADECANOYLMAS[c]	Lipid metabolism	0.00063593	0.000635939	0.000635939
FABD13	FABD13	COA[c] + PROPIONYLACP[c] <=> PROPIONYLCOA[c] + ACP[c]	Lipid metabolism	-0.00293321	-0.00289992	-0.00292452
FABD12	FABD12	COA[c] + PENTADECANOYLACP[c] <=> ACP[c] + PENTADECANOYLCOA[c]	Lipid metabolism	0.00239041	0.00242386	0.00241547
FABD11	FABD11	COA[c] + HEPTADECANOYLACP[c] <=> ACP[c] + HEPTADECANOYLCOA[c]	Lipid metabolism	-2.57673e-05	2.57673e-05	0
FABD10	FABD10	COA[c] + NONADECANOYLACP[c] <=> ACP[c] + NONADECANOYLCOA[c]	Lipid metabolism	0.000503702	0.000534829	0.000509042
FADD3415	FADD3415	2 H2O[c] + ATP[c] + ODCCOA[c] -> AMP[c] + PPI[c] + COA[c] + OCTADECANOATE[c]	Lipid metabolism	0	8.5891e-06	0
FADD3410	FADD3410	ATP[c] + COA[c] + DOCOSANOATE[c] -> AMP[c] + PPI[c] + DOCOSANOYLCOA[c]	Lipid metabolism	0	8.5891e-06	0
FADD3411	FADD3411	2 H2O[c] + ATP[c] + ECSCOA[c] -> AMP[c] + PPI[c] + COA[c] + EICOSANOATE[c]	Lipid metabolism	0	8.5891e-06	0
FADD343	FADD343	ATP[c] + COA[c] + PENTADECANOATE[c] -> AMP[c] + PPI[c] + PENTADECANOYLCOA[c]	Lipid metabolism	0	8.5891e-06	0
FABD2	FABD2	COA[c] + TD2EC16ACYLACPFAS[c] <=> 9HDECOA[c] + ACPFAS[c]	Lipid metabolism	-0.00233302	7.50656e-06	0
FABD1	FABD1	COA[c] + HEXADECANOYLACP[c] <=> HDCCOA[c] + ACP[c]	Lipid metabolism	-0.00052822	-0.000474838	-0.000485456
FABD7	FABD7	COA[c] + TETRACOSANOYLACP[c] <=> TCSCOA[c] + ACP[c]	Lipid metabolism	-0.00349111	0.000628728	0
FADD3418	FADD3418	ATP[c] + COA[c] + 9HEXADECENOATE[c] -> AMP[c] + PPI[c] + 9HDECOA[c]	Lipid metabolism	0	8.5891e-06	0
HSAG1	HSAG1	NAD[c] + COA[c] + ACAL[c] <=> H[c] + NADH[c] + ACCOA[c]	Lipid metabolism	-6.59225e-05	0	0
FADD30	FADD30	2 H2O[c] + ATP[c] + NONADECANOYLCOA[c] -> AMP[c] + PPI[c] + COA[c] + NONADECANOATE[c]	Lipid metabolism	0	8.5891e-06	0
PKS33	PKS33	4 H[c] + 4 NADPH[c] + ODCCOA[c] + 3 RMMALONYLACP[c] -> 2 H2O[c] + 3 CO2[c] + 4 NADP[c] + COA[c] + MYCOLIPDIENOATE[c] + 3 ACP[c]	Lipid metabolism	4.9682e-06	4.96828e-06	4.96828e-06
PKS32	PKS32	5 H[c] + 5 NADPH[c] + ODCCOA[c] + 3 RMMALONYLACP[c] -> 2 H2O[c] + 3 CO2[c] + 5 NADP[c] + COA[c] + MYCOLIPENOATE[c] + 3 ACP[c]	Lipid metabolism	9.9364e-06	9.93655e-06	9.93655e-06
PKS31	PKS31	6 H[c] + 6 NADPH[c] + ODCCOA[c] + 3 RMMALONYLACP[c] -> 2 H2O[c] + 3 CO2[c] + 6 NADP[c] + COA[c] + MYCOLIPANOATE[c] + 3 ACP[c]	Lipid metabolism	2.4841e-06	2.48414e-06	2.48414e-06
ACCD22	ACCD22	H[c] + ATP[c] + ACCOA[c] + HCO3[c] -> ADP[c] + PI[c] + MALCOA[c]	Lipid metabolism	0	3.43564e-05	0
FABD3	FABD3	COA[c] + OCTADECANOYLACP[c] <=> ODCCOA[c] + ACP[c]	Lipid metabolism	-0.00506549	-0.000291224	-0.000316996
FADD3420	FADD3420	ATP[c] + COA[c] + HEXANOATE[c] -> AMP[c] + PPI[c] + HEXANOYLCOA[c]	Lipid metabolism	0	8.5891e-06	0
MUTA	MUTA	COB12[c] + RMMALONYLCOA[c] <=> SUCCOA[c]	Lipid metabolism	-999.911	-0.0109807	-0.0110054
FADE8	FADE8	H2O[c] + NAD[c] + COA[c] + FAD[c] + PENTANOYLCOA[c] -> H[c] + NADH[c] + ACCOA[c] + FADH2[c] + PROPIONYLCOA[c]	Lipid metabolism	0	4.29455e-06	0
BKDC2	BKDC2	COA[c] + 3MBUTLIPO[c] <=> DLIPO[c] + 3MBUTCOA[c]	Lipid metabolism	1.8381e-05	2.2397e-05	2.2397e-05
BKDC1	BKDC1	COA[c] + 2MBUTLIPO[c] <=> DLIPO[c] + 2MBUTCOA[c]	Lipid metabolism	0	8.20387e-06	0
DAGD	DAGD	10 H2O[c] + 10 DAG[c] -> TETRACOSANOATE[c] + 3 OCTADECANOATE[c] + EICOSANOATE[c] + HEXACOSANOATE[c] + PENTADECANOATE[c] + 2 HEXADECANOATE[c] + NONADECANOATE[c] + 10 MAG[c]	Lipid metabolism	0	9.0525e-07	0
PTA1	PTA1	COA[c] + ACETYLP[c] <=> PI[c] + ACCOA[c]	Lipid metabolism	-6.59225e-05	7.17499e-05	0
FADD3417	FADD3417	2 H2O[c] + ATP[c] + 9HDECOA[c] -> AMP[c] + PPI[c] + COA[c] + 9HEXADECENOATE[c]	Lipid metabolism	0	8.5891e-06	0
FABD9	FABD9	COA[c] + OCTACOSANOYLACP[c] <=> OCTACOSANOYLCOA[c] + ACP[c]	Lipid metabolism	0	2.57673e-05	0
FABD8	FABD8	COA[c] + HEXACOSANOYLACP[c] <=> HCSCOA[c] + ACP[c]	Lipid metabolism	-0.00149139	0.00200045	0
FABD5	FABD5	COA[c] + EICOSANOYLACP[c] <=> ECSCOA[c] + ACP[c]	Lipid metabolism	-0.00423944	0.000534829	-7.55178e-05
FABD4	FABD4	COA[c] + TD2EC18ACYLACPFAS[c] <=> 9ODECOA[c] + ACPFAS[c]	Lipid metabolism	-0.00874801	-0.00640461	-0.00873853
FADD29	FADD29	ATP[c] + COA[c] + NONADECANOATE[c] -> AMP[c] + PPI[c] + NONADECANOYLCOA[c]	Lipid metabolism	0	8.5891e-06	0
FADD3412	FADD3412	ATP[c] + COA[c] + EICOSANOATE[c] -> AMP[c] + PPI[c] + ECSCOA[c]	Lipid metabolism	0	8.5891e-06	0
FADD3413	FADD3413	2 H2O[c] + ATP[c] + 9ODECOA[c] -> AMP[c] + PPI[c] + COA[c] + 9OCTADECENOATE[c]	Lipid metabolism	0	8.5891e-06	0
BKDC	BKDC	COA[c] + IBUTLIPO[c] <=> DLIPO[c] + IBUTCOA[c]	Lipid metabolism	0	1.47242e-05	0
PLSC1	PLSC1	TUBERCULOSTEROYLACP[c] + AGL3P[c] -> ACP[c] + PA[c]	Lipid metabolism	0	5.77188e-05	0
PLSB21	PLSB21	HEXADECANOYLACP[c] + GL3P[c] -> ACP[c] + AGL3P[c]	Lipid metabolism	7.80135e-05	0.000122771	9.2962e-05
PLSB22	PLSB22	HCSCOA[c] + TCSCOA[c] + ECSCOA[c] + ODCCOA[c] + 2 HDCCOA[c] + NONADECANOYLCOA[c] + 27 PENTADECANOYLCOA[c] + 34 GL3P[c] -> 34 COA[c] + 34 AGL3P[c]	Lipid metabolism	7.24464e-05	7.37628e-05	7.33243e-05
FADD3414	FADD3414	ATP[c] + COA[c] + 9OCTADECENOATE[c] -> AMP[c] + PPI[c] + 9ODECOA[c]	Lipid metabolism	0.00872966	0.00874801	0.00873853
FADD5	FADD5	ATP[c] + COA[c] + DODECANOATE[c] -> AMP[c] + PPI[c] + DODECANOYLCOA[c]	Lipid metabolism	0	8.5891e-06	0
FADD4	FADD4	2 H2O[c] + ATP[c] + DECANOYLCOA[c] -> AMP[c] + PPI[c] + COA[c] + DECANOATE[c]	Lipid metabolism	0	8.5891e-06	0
FADD7	FADD7	ATP[c] + COA[c] + TETRADECANOATE[c] -> AMP[c] + PPI[c] + TETRADECANOYLCOA[c]	Lipid metabolism	0	8.5891e-06	0
FADD8	FADD8	2 H2O[c] + ATP[c] + TETRADECANOYLCOA[c] -> AMP[c] + PPI[c] + COA[c] + TETRADECANOATE[c]	Lipid metabolism	0	8.5891e-06	0
PTA2	PTA2	COA[c] + PROPIONYLP[c] <=> PI[c] + PROPIONYLCOA[c]	Lipid metabolism	0	8.20387e-06	0
FADD3419	FADD3419	2 H2O[c] + ATP[c] + HDCCOA[c] -> AMP[c] + PPI[c] + COA[c] + HEXADECANOATE[c]	Lipid metabolism	0	8.5891e-06	0
FABD6	FABD6	COA[c] + DOCOSANOYLACP[c] <=> DOCOSANOYLCOA[c] + ACP[c]	Lipid metabolism	-0.00410877	8.09143e-05	-0.00150539
ACCD23_1	ACCD23_1	ADP[c] + PI[c] + SMMALONYLCOA[c] <=> H2O[c] + CO2[c] + ATP[c] + PROPIONYLCOA[c]	Lipid metabolism	0.00467108	999.905	0.00469571
MAGD	MAGD	10 H2O[c] + 10 MAG[c] -> 10 GL[c] + TETRACOSANOATE[c] + 3 OCTADECANOATE[c] + EICOSANOATE[c] + HEXACOSANOATE[c] + PENTADECANOATE[c] + 2 HEXADECANOATE[c] + NONADECANOATE[c]	Lipid metabolism	0	9.0525e-07	0
PKS121	PKS121	20 H[c] + 20 NADPH[c] + HEXANOYLCOA[c] + 5 MALCOA[c] + 5 SMMALONYLCOA[c] -> 9 H2O[c] + 10 CO2[c] + 20 NADP[c] + 11 COA[c] + PENTAMETHYLTRICONTANOYL[c]	Lipid metabolism	2.4841e-06	2.48414e-06	2.48414e-06
PKS122	PKS122	COA[c] + PENTAMETHYLTRICONTANOYL[c] -> H2O[c] + PENTAMETHYLTRICONTANOYLCOA[c]	Lipid metabolism	2.4841e-06	2.48414e-06	2.48414e-06
ACPM	ACPM	ACP[c] + SMMALONYLCOA[c] -> COA[c] + RMMALONYLACP[c]	Lipid metabolism	5.21661e-05	5.21669e-05	5.21669e-05
PKS2	PKS2	15 H[c] + 15 NADPH[c] + MALCOA[c] + 7 SMMALONYLCOA[c] + HEXADECANOYLMAS[c] -> 7 H2O[c] + 8 CO2[c] + 15 NADP[c] + 7 COA[c] + HYDROXYPHTHIOCERANOYLCOA[c] + MAS[c]	Lipid metabolism	0.00063593	0.000635939	0.000635939
FADD3416	FADD3416	ATP[c] + COA[c] + OCTADECANOATE[c] -> AMP[c] + PPI[c] + ODCCOA[c]	Lipid metabolism	0	8.5891e-06	0
PLSC2	PLSC2	HCSCOA[c] + TCSCOA[c] + ECSCOA[c] + 3 ODCCOA[c] + 2 HDCCOA[c] + NONADECANOYLCOA[c] + PENTADECANOYLCOA[c] + 10 AGL3P[c] -> 10 COA[c] + 10 PA[c]	Lipid metabolism	0.000252823	0.0002595	0.000258599
KDH	KDH	AKG[c] + LIPO[c] <=> CO2[c] + SDLIPO[c]	Lipoamide metabolism	0	0	0
LIPB	LIPB	NH3[c] + C8ACYLACPFAS[c] -> ACPFAS[c] + APOLIPO[c]	Lipoate biosynthesis	2.4841e-05	2.48414e-05	2.48414e-05
LIPA	LIPA	NAD[c] + 2 SAM[c] + 2 H2S[c] + APOLIPO[c] -> H[c] + NADH[c] + 2 MET[c] + 2 DA[c] + LIPO[c]	Lipoate biosynthesis	2.4841e-05	2.48414e-05	2.48414e-05
LYSA	LYSA	MDAPIM[c] -> CO2[c] + LYS[c]	Lysine biosynthesis	0.000832253	0.00084107	0.000832266
MURF	MURF	ATP[c] + ALAALA[c] + UDPNAMNGMAGMDAPIM[c] -> ADP[c] + PI[c] + UDPNAMNGMAGMDAPIMAA[c]	Lysine biosynthesis	0.00126689	0.00126691	0.00126691
DAPB1	DAPB1	H[c] + NADH[c] + DIHYDRODIPICOLINATE[c] -> NAD[c] + TETRAHYDRODIPICOLINATE[c]	Lysine biosynthesis	0	0.00210796	0
DAPB2	DAPB2	H[c] + NADPH[c] + DIHYDRODIPICOLINATE[c] -> NADP[c] + TETRAHYDRODIPICOLINATE[c]	Lysine biosynthesis	0	0.00210796	0.00209918
ARGD2	ARGD2	GLU[c] + SAOPIM[c] <=> AKG[c] + SDAPIM[c]	Lysine biosynthesis	0.00209914	0.00210796	0.00209918
DAPA	DAPA	PYR[c] + ASPSA[c] -> 2 H2O[c] + DIHYDRODIPICOLINATE[c]	Lysine biosynthesis	0.00209914	0.00210796	0.00209918
DAPF	DAPF	DAPIM[c] <=> MDAPIM[c]	Lysine biosynthesis	0.00209914	0.00210796	0.00209918
DAPE	DAPE	H2O[c] + SDAPIM[c] -> SUCC[c] + DAPIM[c]	Lysine biosynthesis	0.00209914	0.00210796	0.00209918
SAOPIM	SAOPIM	H2O[c] + SUCCOA[c] + TETRAHYDRODIPICOLINATE[c] -> COA[c] + SAOPIM[c]	Lysine biosynthesis	0.00209914	0.00210796	0.00209918
CADA	CADA	LYS[c] -> CO2[c] + CADA[c]	Lysine biosynthesis	0	7.68673e-06	0
MENE	MENE	ATP[c] + COA[c] + OSB[c] -> AMP[c] + PPI[c] + OSBCOA[c]	Menaquinone biosynthesis	0.000293124	0.000293128	0.000293128
MENB	MENB	OSBCOA[c] -> COA[c] + DHN[c]	Menaquinone biosynthesis	0.000293124	0.000293128	0.000293128
MENA	MENA	0.5 O2[c] + DHN[c] + OPP[c] -> H2O[c] + CO2[c] + PPI[c] + DMQ[c]	Menaquinone biosynthesis	0.000293124	0.000293128	0.000293128
HPPP	HPPP	IPP[c] + PPPP[c] -> PPI[c] + HPPP[c]	Menaquinone biosynthesis	0.000293124	0.000293128	0.000293128
MK	MK	SAM[c] + DMQ[c] -> MQ[c] + SAH[c]	Menaquinone biosynthesis	0.000293124	0.000293128	0.000293128
GRCC1	GRCC1	IPP[c] + HPPP[c] -> PPI[c] + HEPPP[c]	Menaquinone biosynthesis	0.000293124	0.000293128	0.000293128
OPP	OPP	IPP[c] + HEPPP[c] -> PPI[c] + OPP[c]	Menaquinone biosynthesis	0.000293124	0.000293128	0.000293128
IDSA11	IDSA11	IPP[c] + GGPP[c] -> PPI[c] + PPPP[c]	Menaquinone biosynthesis	0.000293124	0.000293128	0.000293128
ICL2	ICL2	METHYLISOCITRATE[c] -> PYR[c] + SUCC[c]	Methylcitrate cycle	0	999.9	0
ACN3	ACN3	H2O[c] + 2METHYLCISACONITATE[c] <=> METHYLISOCITRATE[c]	Methylcitrate cycle	0	999.9	0
MBTA2	MBTA2	H[c] + NADH[c] + THR[c] + ACTAC[c] + N6HLYSC18ANOYL[c] + N6HLYS[c] + SAL[c] -> 6 H2O[c] + NAD[c] + MBTC18ANOYL[c]	Mycobactin biosynthesis	7.46224e-06	7.46235e-06	7.46235e-06
MBTA3	MBTA3	H[c] + NADH[c] + THR[c] + ACTAC[c] + N6HLYS[c] + SAL[c] + N6HLYSMAL[c] -> 6 H2O[c] + NAD[c] + MBTMAL[c]	Mycobactin biosynthesis	7.47217e-06	7.47229e-06	7.47229e-06
MBTK2	MBTK2	OCTADECANOYLACP[c] + N6HLYS[c] -> ACP[c] + N6HLYSC18ANOYL[c]	Mycobactin biosynthesis	7.46224e-06	7.46235e-06	7.46235e-06
MBTK3	MBTK3	MALACP[c] + N6HLYS[c] -> ACP[c] + N6HLYSMAL[c]	Mycobactin biosynthesis	7.47217e-06	7.47229e-06	7.47229e-06
MBTK1	MBTK1	N6HLYS[c] + OCTADECENOYLACP[c] -> ACP[c] + N6HLYSC18ENOYL[c]	Mycobactin biosynthesis	7.46224e-06	7.46235e-06	7.46235e-06
ENTC	ENTC	CHOR[c] <=> ICHOR[c]	Mycobactin biosynthesis	0.00031552	0.000315525	0.000315525
MBTA1	MBTA1	H[c] + NADH[c] + THR[c] + ACTAC[c] + N6HLYS[c] + SAL[c] + N6HLYSC18ENOYL[c] -> 6 H2O[c] + NAD[c] + MBTC18ENOYL[c]	Mycobactin biosynthesis	7.46224e-06	7.46235e-06	7.46235e-06
MBTI	MBTI	ICHOR[c] -> PYR[c] + SAL[c]	Mycobactin biosynthesis	2.23966e-05	2.2397e-05	2.2397e-05
MBTN	MBTN	FAD[c] + OCTADECANOYLACP[c] -> FADH2[c] + OCTADECENOYLACP[c]	Mycobactin biosynthesis	7.46224e-06	7.46235e-06	7.46235e-06
MBTG	MBTG	H[c] + NADPH[c] + O2[c] + LYS[c] <=> H2O[c] + NADP[c] + N6HLYS[c]	Mycobactin biosynthesis	4.47933e-05	4.4794e-05	4.4794e-05
INHA13	INHA13	H[c] + NADH[c] + TD2EC42ACYLACP[c] -> NAD[c] + DOTETRACONTANOYLACP[c]	Mycolic acid pathway	0.00146562	0.00146564	0.00146564
INHA12	INHA12	H[c] + NADH[c] + TD2EC40ACYLACP[c] -> NAD[c] + TETRACONTANOYLACP[c]	Mycolic acid pathway	0.00146562	0.00146564	0.00146564
INHA10	INHA10	H[c] + NADH[c] + TD2EC36ACYLACP[c] -> NAD[c] + HEXATRIACONTANOYLACP[c]	Mycolic acid pathway	0.00146562	0.00146564	0.00146564
FAS5	FAS5	MALCOA[c] + C2ACYLACPFAS[c] -> COA[c] + MALC2ACYLACPFAS[c]	Mycolic acid pathway	2.4841e-05	5.01563e-05	2.48414e-05
FAS4	FAS4	ACCOA[c] + ACPFAS[c] -> COA[c] + C2ACYLACPFAS[c]	Mycolic acid pathway	2.4841e-05	5.01563e-05	2.48414e-05
FAS7	FAS7	H[c] + NADPH[c] + BKETOC4ACYLACPFAS[c] -> NADP[c] + 3HC4ACYLACPFAS[c]	Mycolic acid pathway	2.4841e-05	5.01563e-05	2.48414e-05
FAS6	FAS6	MALC2ACYLACPFAS[c] -> CO2[c] + BKETOC4ACYLACPFAS[c]	Mycolic acid pathway	2.4841e-05	5.01563e-05	2.48414e-05
ACCD4	ACCD4	CO2[c] + HCSCOA[c] -> 2CARBC26ACYLCOA[c]	Mycolic acid pathway	0.00146562	0.00146564	0.00146564
ACCD3	ACCD3	ACCOA[c] + BCCPCO2[c] -> MALCOA[c] + ACCB[c]	Mycolic acid pathway	0	1.14521e-05	0
FAS8	FAS8	3HC4ACYLACPFAS[c] -> H2O[c] + TD2EC4ACYLACPFAS[c]	Mycolic acid pathway	2.4841e-05	5.01563e-05	2.48414e-05
MMAA25	MMAA25	SAM[c] + CD37MHMC60ACYLACP[c] -> SAH[c] + CMC61MEROACYLCPACP[c]	Mycolic acid pathway	0.000222774	0.000222777	0.000222777
DESA13	DESA13	2 NADP[c] + OCTAPENTACONTANOYLACP[c] -> 2 H[c] + 2 NADPH[c] + CD21937EC58ACYLACP[c]	Mycolic acid pathway	0.000394252	0.000394257	0.000394257
DESA12	DESA12	2 NADP[c] + TETRAPENTACONTANOYLACP[c] -> 2 H[c] + 2 NADPH[c] + CD21931EC54ACYLACP[c]	Mycolic acid pathway	0.000202255	0.000202258	0.000202258
DESA11	DESA11	2 NADP[c] + PENTACONTANOYLACP[c] -> 2 H[c] + 2 NADPH[c] + CD21931EC50ACYLACP[c]	Mycolic acid pathway	0.000212515	0.000212518	0.000212518
FAS42	FAS42	H[c] + NADPH[c] + BKETOC18ACYLACPFAS[c] -> NADP[c] + 3HC18ACYLACPFAS[c]	Mycolic acid pathway	0	2.57673e-05	0
FAS43	FAS43	3HC18ACYLACPFAS[c] -> H2O[c] + TD2EC18ACYLACPFAS[c]	Mycolic acid pathway	0	2.57673e-05	0
FAS41	FAS41	MALC16ACYLACPFAS[c] -> CO2[c] + BKETOC18ACYLACPFAS[c]	Mycolic acid pathway	0	2.57673e-05	0
FAS46	FAS46	MALC18ACYLACPFAS[c] -> CO2[c] + BKETOC20ACYLACPFAS[c]	Mycolic acid pathway	0	0.0047485	0.00472272
FAS47	FAS47	H[c] + NADPH[c] + BKETOC20ACYLACPFAS[c] -> NADP[c] + 3HC20ACYLACPFAS[c]	Mycolic acid pathway	0	0.0047485	0.00472272
FAS44	FAS44	H[c] + NADH[c] + TD2EC18ACYLACPFAS[c] -> NAD[c] + C18ACYLACPFAS[c]	Mycolic acid pathway	0.00640461	0.0087504	0.00873853
FAS45	FAS45	MALCOA[c] + C18ACYLACPFAS[c] -> COA[c] + MALC18ACYLACPFAS[c]	Mycolic acid pathway	0	0.0047485	0.00472272
FAS48	FAS48	3HC20ACYLACPFAS[c] -> H2O[c] + TD2EC20ACYLACPFAS[c]	Mycolic acid pathway	0	0.0047485	0.00472272
FAS49	FAS49	H[c] + NADH[c] + TD2EC20ACYLACPFAS[c] -> NAD[c] + C20ACYLACPFAS[c]	Mycolic acid pathway	0	0.0047485	0.00472272
KASB19	KASB19	MALACP[c] + TETRAPENTACONTANOYLACP[c] -> CO2[c] + ACP[c] + BKETOC56ACYLACP[c]	Mycolic acid pathway	0.000586248	0.000586256	0.000586256
KASB18	KASB18	MALACP[c] + DOPENTACONTANOYLACP[c] -> CO2[c] + ACP[c] + BKETOC54ACYLACP[c]	Mycolic acid pathway	0.000788503	0.000788515	0.000788515
KASB15	KASB15	MALACP[c] + HEXATETRACONTANOYLACP[c] -> CO2[c] + ACP[c] + BKETOC48ACYLACP[c]	Mycolic acid pathway	0.00146562	0.00146564	0.00146564
KASB16	KASB16	MALACP[c] + OCTATETRACONTANOYLACP[c] -> CO2[c] + ACP[c] + BKETOC50ACYLACP[c]	Mycolic acid pathway	0.00146562	0.00146564	0.00146564
KASB11	KASB11	MALACP[c] + OCTATRIACONTANOYLACP[c] -> CO2[c] + ACP[c] + BKETOC40ACYLACP[c]	Mycolic acid pathway	0.00146562	0.00146564	0.00146564
KASB10	KASB10	MALACP[c] + HEXATRIACONTANOYLACP[c] -> CO2[c] + ACP[c] + BKETOC38ACYLACP[c]	Mycolic acid pathway	0.00146562	0.00146564	0.00146564
KASB13	KASB13	MALACP[c] + DOTETRACONTANOYLACP[c] -> CO2[c] + ACP[c] + BKETOC44ACYLACP[c]	Mycolic acid pathway	0.00146562	0.00146564	0.00146564
KASB12	KASB12	MALACP[c] + TETRACONTANOYLACP[c] -> CO2[c] + ACP[c] + BKETOC42ACYLACP[c]	Mycolic acid pathway	0.00146562	0.00146564	0.00146564
PCAA3	PCAA3	SAM[c] + CD131E19CPC55ACYLACP[c] -> SAH[c] + 1931CPC56ACYLACP[c]	Mycolic acid pathway	0.000202255	0.000202258	0.000202258
PCAA2	PCAA2	SAM[c] + CD131E19CPC53ACYLACP[c] -> SAH[c] + 1931CPC54ACYLACP[c]	Mycolic acid pathway	0.000464601	0.000464608	0.000464608
PCAA1	PCAA1	SAM[c] + CD131E19CPC51ACYLACP[c] -> SAH[c] + 1931CPC52ACYLACP[c]	Mycolic acid pathway	0.000212515	0.000212518	0.000212518
FAS37	FAS37	H[c] + NADPH[c] + BKETOC16ACYLACPFAS[c] -> NADP[c] + 3HC16ACYLACPFAS[c]	Mycolic acid pathway	0	2.53153e-05	0
FAS36	FAS36	MALC14ACYLACPFAS[c] -> CO2[c] + BKETOC16ACYLACPFAS[c]	Mycolic acid pathway	0	2.53153e-05	0
FAS35	FAS35	MALCOA[c] + C14ACYLACPFAS[c] -> COA[c] + MALC14ACYLACPFAS[c]	Mycolic acid pathway	0	2.53153e-05	0
FAS34	FAS34	H[c] + NADH[c] + TD2EC14ACYLACPFAS[c] -> NAD[c] + C14ACYLACPFAS[c]	Mycolic acid pathway	0	2.53153e-05	0
FAS33	FAS33	3HC14ACYLACPFAS[c] -> H2O[c] + TD2EC14ACYLACPFAS[c]	Mycolic acid pathway	0	2.53153e-05	0
FAS32	FAS32	H[c] + NADPH[c] + BKETOC14ACYLACPFAS[c] -> NADP[c] + 3HC14ACYLACPFAS[c]	Mycolic acid pathway	0	2.53153e-05	0
FAS31	FAS31	MALC12ACYLACPFAS[c] -> CO2[c] + BKETOC14ACYLACPFAS[c]	Mycolic acid pathway	0	2.53153e-05	0
FAS30	FAS30	MALCOA[c] + C12ACYLACPFAS[c] -> COA[c] + MALC12ACYLACPFAS[c]	Mycolic acid pathway	0	2.53153e-05	0
FAS39	FAS39	H[c] + NADH[c] + TD2EC16ACYLACPFAS[c] -> NAD[c] + C16ACYLACPFAS[c]	Mycolic acid pathway	0	0.00233302	0
FAS38	FAS38	3HC16ACYLACPFAS[c] -> H2O[c] + TD2EC16ACYLACPFAS[c]	Mycolic acid pathway	0	2.53153e-05	0
OTSB1	OTSB1	H2O[c] + TREHALOSEMONOMYCOLATEP[c] -> PI[c] + TREHALOSEMONOMYCOLATE[c]	Mycolic acid pathway	0.000732809	0.000732821	0.000732821
MMAA26	MMAA26	SAM[c] + CD37MKC59ACYLACP[c] -> SAH[c] + CKC60MEROACYLACP[c]	Mycolic acid pathway	0.000171477	0.00017148	0.00017148
MMAA24	MMAA24	SAM[c] + CD37MHMC58ACYLACP[c] -> SAH[c] + CMC59MEROACYLCPACP[c]	Mycolic acid pathway	0.000191996	0.000191999	0.000191999
MMAA23	MMAA23	SAM[c] + CD21931EC54ACYLACP[c] -> SAH[c] + CD131E19CPC55ACYLACP[c]	Mycolic acid pathway	0.000202255	0.000202258	0.000202258
MMAA21	MMAA21	SAM[c] + CD21931EC50ACYLACP[c] -> SAH[c] + CD131E19CPC51ACYLACP[c]	Mycolic acid pathway	0.000212515	0.000212518	0.000212518
FAS17	FAS17	H[c] + NADPH[c] + BKETOC8ACYLACPFAS[c] -> NADP[c] + 3HC8ACYLACPFAS[c]	Mycolic acid pathway	2.4841e-05	5.01563e-05	2.48414e-05
FAS16	FAS16	MALC6ACYLACPFAS[c] -> CO2[c] + BKETOC8ACYLACPFAS[c]	Mycolic acid pathway	2.4841e-05	5.01563e-05	2.48414e-05
FABD	FABD	MALCOA[c] + ACP[c] -> COA[c] + MALACP[c]	Mycolic acid pathway	0.0390328	0.0556465	0.0391825
KASB20	KASB20	MALACP[c] + HEXAPENTACONTANOYLACP[c] -> CO2[c] + ACP[c] + BKETOC58ACYLACP[c]	Mycolic acid pathway	0.000394252	0.000394257	0.000394257
FABG18	FABG18	H[c] + NADPH[c] + BKETOC52ACYLACP[c] -> NADP[c] + 3HC52ACYLACP[c]	Mycolic acid pathway	0.0012531	0.00125312	0.00125312
PKS136	PKS136	H2O[c] + H[c] + NADH[c] + 2CARBC26ACYLCOA[c] + CKC60MEROACYLAMP[c] -> CO2[c] + AMP[c] + NAD[c] + COA[c] + KC86MYCOLATE26[c]	Mycolic acid pathway	0.000171477	0.00017148	0.00017148
FAS68	FAS68	COA[c] + C20ACYLACPFAS[c] -> ECSCOA[c] + ACPFAS[c]	Mycolic acid pathway	0	0.0047485	0.00058456
PKS133	PKS133	H2O[c] + H[c] + NADH[c] + 2CARBC26ACYLCOA[c] + 1931CPC56ACYLAMP[c] -> CO2[c] + AMP[c] + NAD[c] + COA[c] + AC82MYCOLATE26[c]	Mycolic acid pathway	0.000202255	0.000202258	0.000202258
PKS132	PKS132	H2O[c] + H[c] + NADH[c] + 2CARBC26ACYLCOA[c] + 1931CPC54ACYLAMP[c] -> CO2[c] + AMP[c] + NAD[c] + COA[c] + AC80MYCOLATE26[c]	Mycolic acid pathway	0.000464601	0.000464608	0.000464608
PKS131	PKS131	H2O[c] + H[c] + NADH[c] + 2CARBC26ACYLCOA[c] + 1931CPC52ACYLAMP[c] -> CO2[c] + AMP[c] + NAD[c] + COA[c] + AC78MYCOLATE26[c]	Mycolic acid pathway	0.000212515	0.000212518	0.000212518
PKS135	PKS135	H2O[c] + H[c] + NADH[c] + 2CARBC26ACYLCOA[c] + CMC61MEROACYLCPAMP[c] -> CO2[c] + AMP[c] + NAD[c] + COA[c] + MC87MYCOLATE26[c]	Mycolic acid pathway	0.000222774	0.000222777	0.000222777
PKS134	PKS134	H2O[c] + H[c] + NADH[c] + 2CARBC26ACYLCOA[c] + CMC59MEROACYLCPAMP[c] -> CO2[c] + AMP[c] + NAD[c] + COA[c] + MC85MYCOLATE26[c]	Mycolic acid pathway	0.000191996	0.000191999	0.000191999
KASB14	KASB14	MALACP[c] + TETRATETRACONTANOYLACP[c] -> CO2[c] + ACP[c] + BKETOC46ACYLACP[c]	Mycolic acid pathway	0.00146562	0.00146564	0.00146564
FAS9	FAS9	H[c] + NADH[c] + TD2EC4ACYLACPFAS[c] -> NAD[c] + C4ACYLACPFAS[c]	Mycolic acid pathway	2.4841e-05	5.01563e-05	2.48414e-05
MMAA22	MMAA22	SAM[c] + CD21931EC52ACYLACP[c] -> SAH[c] + CD131E19CPC53ACYLACP[c]	Mycolic acid pathway	0.000464601	0.000464608	0.000464608
FADD322	FADD322	H2O[c] + ATP[c] + 1931CPC54ACYLACP[c] -> PPI[c] + ACP[c] + 1931CPC54ACYLAMP[c]	Mycolic acid pathway	0.000464601	0.000464608	0.000464608
KASB9	KASB9	MALACP[c] + TETRATRIACONTANOYLACP[c] -> CO2[c] + ACP[c] + BKETOC36ACYLACP[c]	Mycolic acid pathway	0.00146562	0.00146564	0.00146564
FADD323	FADD323	H2O[c] + ATP[c] + 1931CPC56ACYLACP[c] -> PPI[c] + ACP[c] + 1931CPC56ACYLAMP[c]	Mycolic acid pathway	0.000202255	0.000202258	0.000202258
INHA21	INHA21	H[c] + NADH[c] + TD2EC58ACYLACP[c] -> NAD[c] + OCTAPENTACONTANOYLACP[c]	Mycolic acid pathway	0.000394252	0.000394257	0.000394257
INHA20	INHA20	H[c] + NADH[c] + TD2EC56ACYLACP[c] -> NAD[c] + HEXAPENTACONTANOYLACP[c]	Mycolic acid pathway	0.000586248	0.000586256	0.000586256
FABG17	FABG17	H[c] + NADPH[c] + BKETOC50ACYLACP[c] -> NADP[c] + 3HC50ACYLACP[c]	Mycolic acid pathway	0.00146562	0.00146564	0.00146564
FABG2	FABG2	H[c] + NADPH[c] + BKETOC20ACYLACP[c] -> NADP[c] + 3HC20ACYLACP[c]	Mycolic acid pathway	0	0.0047485	0
BIRA	BIRA	H2O[c] + ATP[c] + ACCB[c] -> AMP[c] + PPI[c] + BCCP[c]	Mycolic acid pathway	0	1.14521e-05	0
FAS14	FAS14	H[c] + NADH[c] + TD2EC6ACYLACPFAS[c] -> NAD[c] + C6ACYLACPFAS[c]	Mycolic acid pathway	2.4841e-05	5.01563e-05	2.48414e-05
FABG9	FABG9	H[c] + NADPH[c] + BKETOC34ACYLACP[c] -> NADP[c] + 3HC34ACYLACP[c]	Mycolic acid pathway	0.00146562	0.00146564	0.00146564
FAS24	FAS24	H[c] + NADH[c] + TD2EC10ACYLACPFAS[c] -> NAD[c] + C10ACYLACPFAS[c]	Mycolic acid pathway	0	2.53153e-05	0
FAS25	FAS25	MALCOA[c] + C10ACYLACPFAS[c] -> COA[c] + MALC10ACYLACPFAS[c]	Mycolic acid pathway	0	2.53153e-05	0
FAS26	FAS26	MALC10ACYLACPFAS[c] -> CO2[c] + BKETOC12ACYLACPFAS[c]	Mycolic acid pathway	0	2.53153e-05	0
FAS27	FAS27	H[c] + NADPH[c] + BKETOC12ACYLACPFAS[c] -> NADP[c] + 3HC12ACYLACPFAS[c]	Mycolic acid pathway	0	2.53153e-05	0
FAS20	FAS20	MALCOA[c] + C8ACYLACPFAS[c] -> COA[c] + MALC8ACYLACPFAS[c]	Mycolic acid pathway	0	2.53153e-05	0
FAS21	FAS21	MALC8ACYLACPFAS[c] -> CO2[c] + BKETOC10ACYLACPFAS[c]	Mycolic acid pathway	0	2.53153e-05	0
FAS22	FAS22	H[c] + NADPH[c] + BKETOC10ACYLACPFAS[c] -> NADP[c] + 3HC10ACYLACPFAS[c]	Mycolic acid pathway	0	2.53153e-05	0
FAS23	FAS23	3HC10ACYLACPFAS[c] -> H2O[c] + TD2EC10ACYLACPFAS[c]	Mycolic acid pathway	0	2.53153e-05	0
FAS28	FAS28	3HC12ACYLACPFAS[c] -> H2O[c] + TD2EC12ACYLACPFAS[c]	Mycolic acid pathway	0	2.53153e-05	0
ACCA3	ACCA3	H[c] + ATP[c] + HCO3[c] + BCCP[c] -> ADP[c] + PI[c] + BCCPCO2[c]	Mycolic acid pathway	0	1.14521e-05	0
HADA1	HADA1	3HC18ACYLACP[c] -> H2O[c] + TD2EC18ACYLACP[c]	Mycolic acid pathway	0	2.57673e-05	0
HADA2	HADA2	3HC20ACYLACP[c] -> H2O[c] + TD2EC20ACYLACP[c]	Mycolic acid pathway	0	0.0047485	0
HADA3	HADA3	3HC22ACYLACP[c] -> H2O[c] + TD2EC22ACYLACP[c]	Mycolic acid pathway	0	0.00416392	0
HADA4	HADA4	3HC24ACYLACP[c] -> H2O[c] + TD2EC24ACYLACP[c]	Mycolic acid pathway	0	0.00409407	0.00149068
HADA5	HADA5	3HC26ACYLACP[c] -> H2O[c] + TD2EC26ACYLACP[c]	Mycolic acid pathway	0	0.00346607	0.00146564
HADA6	HADA6	3HC28ACYLACP[c] -> H2O[c] + TD2EC28ACYLACP[c]	Mycolic acid pathway	0.00146562	0.00149139	0.00146564
HADA7	HADA7	3HC30ACYLACP[c] -> H2O[c] + TD2EC30ACYLACP[c]	Mycolic acid pathway	0.00146562	0.00146564	0.00146564
PPM1	PPM1	UDPP[c] + GDPMAN[c] -> GDP[c] + PPM[c]	Mycolic acid pathway	0.00136874	0.00136876	0.00136876
HADA19	HADA19	3HC54ACYLACP[c] -> H2O[c] + TD2EC54ACYLACP[c]	Mycolic acid pathway	0.000788503	0.000788515	0.000788515
HADA21	HADA21	3HC58ACYLACP[c] -> H2O[c] + TD2EC58ACYLACP[c]	Mycolic acid pathway	0.000394252	0.000394257	0.000394257
FAS29	FAS29	H[c] + NADH[c] + TD2EC12ACYLACPFAS[c] -> NAD[c] + C12ACYLACPFAS[c]	Mycolic acid pathway	0	2.53153e-05	0
INHA4	INHA4	H[c] + NADH[c] + TD2EC24ACYLACP[c] -> NAD[c] + TETRACOSANOYLACP[c]	Mycolic acid pathway	0	0.00409407	0.00149068
INHA5	INHA5	H[c] + NADH[c] + TD2EC26ACYLACP[c] -> NAD[c] + HEXACOSANOYLACP[c]	Mycolic acid pathway	0	0.00346607	0.00146564
INHA6	INHA6	H[c] + NADH[c] + TD2EC28ACYLACP[c] -> NAD[c] + OCTACOSANOYLACP[c]	Mycolic acid pathway	0.00146562	0.00149139	0.00146564
INHA7	INHA7	H[c] + NADH[c] + TD2EC30ACYLACP[c] -> NAD[c] + TRIACONTANOYLACP[c]	Mycolic acid pathway	0.00146562	0.00146564	0.00146564
INHA1	INHA1	H[c] + NADH[c] + TD2EC18ACYLACP[c] -> NAD[c] + OCTADECANOYLACP[c]	Mycolic acid pathway	0	2.57673e-05	0
INHA2	INHA2	H[c] + NADH[c] + TD2EC20ACYLACP[c] -> NAD[c] + EICOSANOYLACP[c]	Mycolic acid pathway	0	0.0047485	0
INHA3	INHA3	H[c] + NADH[c] + TD2EC22ACYLACP[c] -> NAD[c] + DOCOSANOYLACP[c]	Mycolic acid pathway	0	0.00416392	0
FADD321	FADD321	H2O[c] + ATP[c] + 1931CPC52ACYLACP[c] -> PPI[c] + ACP[c] + 1931CPC52ACYLAMP[c]	Mycolic acid pathway	0.000212515	0.000212518	0.000212518
INHA8	INHA8	H[c] + NADH[c] + TD2EC32ACYLACP[c] -> NAD[c] + DOTRIACONTANOYLACP[c]	Mycolic acid pathway	0.00146562	0.00146564	0.00146564
INHA9	INHA9	H[c] + NADH[c] + TD2EC34ACYLACP[c] -> NAD[c] + TETRATRIACONTANOYLACP[c]	Mycolic acid pathway	0.00146562	0.00146564	0.00146564
KASB1	KASB1	OCTADECANOYLACP[c] + MALACP[c] -> CO2[c] + ACP[c] + BKETOC20ACYLACP[c]	Mycolic acid pathway	0	0.0047485	0
FAS69	FAS69	COA[c] + C18ACYLACPFAS[c] -> ODCCOA[c] + ACPFAS[c]	Mycolic acid pathway	0.0016891	0.0087504	0.00401581
KASB3	KASB3	DOCOSANOYLACP[c] + MALACP[c] -> CO2[c] + ACP[c] + BKETOC24ACYLACP[c]	Mycolic acid pathway	0	0.00410877	0
KASB2	KASB2	EICOSANOYLACP[c] + MALACP[c] -> CO2[c] + ACP[c] + BKETOC22ACYLACP[c]	Mycolic acid pathway	0	0.00416392	0
KASB5	KASB5	MALACP[c] + HEXACOSANOYLACP[c] -> CO2[c] + ACP[c] + BKETOC28ACYLACP[c]	Mycolic acid pathway	0.00146562	0.00149139	0.00146564
KASB4	KASB4	TETRACOSANOYLACP[c] + MALACP[c] -> CO2[c] + ACP[c] + BKETOC26ACYLACP[c]	Mycolic acid pathway	0	0.00349111	0
KASB7	KASB7	MALACP[c] + TRIACONTANOYLACP[c] -> CO2[c] + ACP[c] + BKETOC32ACYLACP[c]	Mycolic acid pathway	0.00146562	0.00146564	0.00146564
KASB6	KASB6	MALACP[c] + OCTACOSANOYLACP[c] -> CO2[c] + ACP[c] + BKETOC30ACYLACP[c]	Mycolic acid pathway	0.00146562	0.00146564	0.00146564
KASB8	KASB8	MALACP[c] + DOTRIACONTANOYLACP[c] -> CO2[c] + ACP[c] + BKETOC34ACYLACP[c]	Mycolic acid pathway	0.00146562	0.00146564	0.00146564
FAS62	FAS62	H[c] + NADPH[c] + BKETOC26ACYLACPFAS[c] -> NADP[c] + 3HC26ACYLACPFAS[c]	Mycolic acid pathway	0	0.00346607	0.00197468
FAS63	FAS63	3HC26ACYLACPFAS[c] -> H2O[c] + TD2EC26ACYLACPFAS[c]	Mycolic acid pathway	0	0.00346607	0.00197468
FAS64	FAS64	H[c] + NADH[c] + TD2EC26ACYLACPFAS[c] -> NAD[c] + C26ACYLACPFAS[c]	Mycolic acid pathway	0	0.00346607	0.00197468
FAS65	FAS65	COA[c] + C26ACYLACPFAS[c] -> HCSCOA[c] + ACPFAS[c]	Mycolic acid pathway	0	0.00346607	0.00197468
FAS66	FAS66	COA[c] + C24ACYLACPFAS[c] -> TCSCOA[c] + ACPFAS[c]	Mycolic acid pathway	0	0.00409407	0.000602942
FAS67	FAS67	COA[c] + C22ACYLACPFAS[c] -> DOCOSANOYLCOA[c] + ACPFAS[c]	Mycolic acid pathway	0	0.00416392	0.00156054
FADE324	FADE324	H2O[c] + ATP[c] + CMC61MEROACYLCPACP[c] -> PPI[c] + ACP[c] + CMC61MEROACYLCPAMP[c]	Mycolic acid pathway	0.000222774	0.000222777	0.000222777
FABG3	FABG3	H[c] + NADPH[c] + BKETOC22ACYLACP[c] -> NADP[c] + 3HC22ACYLACP[c]	Mycolic acid pathway	0	0.00416392	0
FABG1	FABG1	H[c] + NADPH[c] + BKETOC18ACYLACP[c] -> NADP[c] + 3HC18ACYLACP[c]	Mycolic acid pathway	0	2.57673e-05	0
FABG6	FABG6	H[c] + NADPH[c] + BKETOC28ACYLACP[c] -> NADP[c] + 3HC28ACYLACP[c]	Mycolic acid pathway	0.00146562	0.00149139	0.00146564
FABG7	FABG7	H[c] + NADPH[c] + BKETOC30ACYLACP[c] -> NADP[c] + 3HC30ACYLACP[c]	Mycolic acid pathway	0.00146562	0.00146564	0.00146564
FABG4	FABG4	H[c] + NADPH[c] + BKETOC24ACYLACP[c] -> NADP[c] + 3HC24ACYLACP[c]	Mycolic acid pathway	0	0.00410877	0
FABG5	FABG5	H[c] + NADPH[c] + BKETOC26ACYLACP[c] -> NADP[c] + 3HC26ACYLACP[c]	Mycolic acid pathway	0	0.00349111	0
FABG8	FABG8	H[c] + NADPH[c] + BKETOC32ACYLACP[c] -> NADP[c] + 3HC32ACYLACP[c]	Mycolic acid pathway	0.00146562	0.00146564	0.00146564
FAS40	FAS40	MALCOA[c] + C16ACYLACPFAS[c] -> COA[c] + MALC16ACYLACPFAS[c]	Mycolic acid pathway	0	2.57673e-05	0
FAS70	FAS70	COA[c] + C16ACYLACPFAS[c] -> HDCCOA[c] + ACPFAS[c]	Mycolic acid pathway	0	0.00233302	0
FBPA	FBPA	2 TREHALOSEMONOMYCOLATE[c] -> TREHALOSEDIMYCOLATE[c] + TRE[c]	Mycolic acid pathway	0	0	0
MYCOPP	MYCOPP	PPM[c] + C78MYCOLATEACP[c] -> C78MYCOLATEPP[c] + ACP[c]	Mycolic acid pathway	0.00146562	0.00146564	0.00146564
HADA13	HADA13	3HC42ACYLACP[c] -> H2O[c] + TD2EC42ACYLACP[c]	Mycolic acid pathway	0.00146562	0.00146564	0.00146564
KASB17	KASB17	MALACP[c] + PENTACONTANOYLACP[c] -> CO2[c] + ACP[c] + BKETOC52ACYLACP[c]	Mycolic acid pathway	0.0012531	0.00125312	0.00125312
MMAA42	MMAA42	H2O[c] + SAM[c] + CD21937EC58ACYLACP[c] -> SAH[c] + CD37MHC59ACYLACP[c]	Mycolic acid pathway	0.000394252	0.000394257	0.000394257
MYCO2	MYCO2	NADP[c] + CD37MHC59ACYLACP[c] -> H[c] + NADPH[c] + CD37MKC59ACYLACP[c]	Mycolic acid pathway	0.000171477	0.00017148	0.00017148
INHA18	INHA18	H[c] + NADH[c] + TD2EC52ACYLACP[c] -> NAD[c] + DOPENTACONTANOYLACP[c]	Mycolic acid pathway	0.0012531	0.00125312	0.00125312
INHA16	INHA16	H[c] + NADH[c] + TD2EC48ACYLACP[c] -> NAD[c] + OCTATETRACONTANOYLACP[c]	Mycolic acid pathway	0.00146562	0.00146564	0.00146564
INHA17	INHA17	H[c] + NADH[c] + TD2EC50ACYLACP[c] -> NAD[c] + PENTACONTANOYLACP[c]	Mycolic acid pathway	0.00146562	0.00146564	0.00146564
FADE323	FADE323	H2O[c] + ATP[c] + CMC59MEROACYLCPACP[c] -> PPI[c] + ACP[c] + CMC59MEROACYLCPAMP[c]	Mycolic acid pathway	0.000191996	0.000191999	0.000191999
INHA15	INHA15	H[c] + NADH[c] + TD2EC46ACYLACP[c] -> NAD[c] + HEXATETRACONTANOYLACP[c]	Mycolic acid pathway	0.00146562	0.00146564	0.00146564
FADE325	FADE325	H2O[c] + ATP[c] + CKC60MEROACYLACP[c] -> PPI[c] + ACP[c] + CKC60MEROACYLAMP[c]	Mycolic acid pathway	0.000171477	0.00017148	0.00017148
INHA11	INHA11	H[c] + NADH[c] + TD2EC38ACYLACP[c] -> NAD[c] + OCTATRIACONTANOYLACP[c]	Mycolic acid pathway	0.00146562	0.00146564	0.00146564
HADA8	HADA8	3HC32ACYLACP[c] -> H2O[c] + TD2EC32ACYLACP[c]	Mycolic acid pathway	0.00146562	0.00146564	0.00146564
HADA9	HADA9	3HC34ACYLACP[c] -> H2O[c] + TD2EC34ACYLACP[c]	Mycolic acid pathway	0.00146562	0.00146564	0.00146564
FABG21	FABG21	H[c] + NADPH[c] + BKETOC58ACYLACP[c] -> NADP[c] + 3HC58ACYLACP[c]	Mycolic acid pathway	0.000394252	0.000394257	0.000394257
FABG20	FABG20	H[c] + NADPH[c] + BKETOC56ACYLACP[c] -> NADP[c] + 3HC56ACYLACP[c]	Mycolic acid pathway	0.000586248	0.000586256	0.000586256
MMAA41	MMAA41	H2O[c] + SAM[c] + CD21937EC56ACYLACP[c] -> SAH[c] + CD37MHC57ACYLACP[c]	Mycolic acid pathway	0.000191996	0.000191999	0.000191999
FAS11	FAS11	MALC4ACYLACPFAS[c] -> CO2[c] + BKETOC6ACYLACPFAS[c]	Mycolic acid pathway	2.4841e-05	5.01563e-05	2.48414e-05
FAS10	FAS10	MALCOA[c] + C4ACYLACPFAS[c] -> COA[c] + MALC4ACYLACPFAS[c]	Mycolic acid pathway	2.4841e-05	5.01563e-05	2.48414e-05
FAS13	FAS13	3HC6ACYLACPFAS[c] -> H2O[c] + TD2EC6ACYLACPFAS[c]	Mycolic acid pathway	2.4841e-05	5.01563e-05	2.48414e-05
FAS12	FAS12	H[c] + NADPH[c] + BKETOC6ACYLACPFAS[c] -> NADP[c] + 3HC6ACYLACPFAS[c]	Mycolic acid pathway	2.4841e-05	5.01563e-05	2.48414e-05
FAS15	FAS15	MALCOA[c] + C6ACYLACPFAS[c] -> COA[c] + MALC6ACYLACPFAS[c]	Mycolic acid pathway	2.4841e-05	5.01563e-05	2.48414e-05
FAS19	FAS19	H[c] + NADH[c] + TD2EC8ACYLACPFAS[c] -> NAD[c] + C8ACYLACPFAS[c]	Mycolic acid pathway	2.4841e-05	5.01563e-05	2.48414e-05
FAS18	FAS18	3HC8ACYLACPFAS[c] -> H2O[c] + TD2EC8ACYLACPFAS[c]	Mycolic acid pathway	2.4841e-05	5.01563e-05	2.48414e-05
HADA18	HADA18	3HC52ACYLACP[c] -> H2O[c] + TD2EC52ACYLACP[c]	Mycolic acid pathway	0.0012531	0.00125312	0.00125312
TMMYCO	TMMYCO	C78MYCOLATEPP[c] + TRE6P[c] -> PPM[c] + TREHALOSEMONOMYCOLATEP[c]	Mycolic acid pathway	0.000732809	0.000732821	0.000732821
MMAA31	MMAA31	SAM[c] + CD37MHC57ACYLACP[c] -> SAH[c] + CD37MHMC58ACYLACP[c]	Mycolic acid pathway	0.000191996	0.000191999	0.000191999
FAS61	FAS61	MALC24ACYLACPFAS[c] -> CO2[c] + BKETOC26ACYLACPFAS[c]	Mycolic acid pathway	0	0.00346607	0.00197468
HADA17	HADA17	3HC50ACYLACP[c] -> H2O[c] + TD2EC50ACYLACP[c]	Mycolic acid pathway	0.00146562	0.00146564	0.00146564
HADA12	HADA12	3HC40ACYLACP[c] -> H2O[c] + TD2EC40ACYLACP[c]	Mycolic acid pathway	0.00146562	0.00146564	0.00146564
HADA10	HADA10	3HC36ACYLACP[c] -> H2O[c] + TD2EC36ACYLACP[c]	Mycolic acid pathway	0.00146562	0.00146564	0.00146564
HADA11	HADA11	3HC38ACYLACP[c] -> H2O[c] + TD2EC38ACYLACP[c]	Mycolic acid pathway	0.00146562	0.00146564	0.00146564
HADA16	HADA16	3HC48ACYLACP[c] -> H2O[c] + TD2EC48ACYLACP[c]	Mycolic acid pathway	0.00146562	0.00146564	0.00146564
HADA14	HADA14	3HC44ACYLACP[c] -> H2O[c] + TD2EC44ACYLACP[c]	Mycolic acid pathway	0.00146562	0.00146564	0.00146564
HADA15	HADA15	3HC46ACYLACP[c] -> H2O[c] + TD2EC46ACYLACP[c]	Mycolic acid pathway	0.00146562	0.00146564	0.00146564
DES13	DES13	2 NADP[c] + HEXAPENTACONTANOYLACP[c] -> 2 H[c] + 2 NADPH[c] + CD21937EC56ACYLACP[c]	Mycolic acid pathway	0.000191996	0.000191999	0.000191999
DES12	DES12	2 NADP[c] + DOPENTACONTANOYLACP[c] -> 2 H[c] + 2 NADPH[c] + CD21931EC52ACYLACP[c]	Mycolic acid pathway	0.000464601	0.000464608	0.000464608
FAS55	FAS55	MALCOA[c] + C22ACYLACPFAS[c] -> COA[c] + MALC22ACYLACPFAS[c]	Mycolic acid pathway	0	0.00409407	0.00257763
FAS54	FAS54	H[c] + NADH[c] + TD2EC22ACYLACPFAS[c] -> NAD[c] + C22ACYLACPFAS[c]	Mycolic acid pathway	0	0.00416392	0.00413816
FAS57	FAS57	H[c] + NADPH[c] + BKETOC24ACYLACPFAS[c] -> NADP[c] + 3HC24ACYLACPFAS[c]	Mycolic acid pathway	0	0.00409407	0.00257763
FAS51	FAS51	MALC20ACYLACPFAS[c] -> CO2[c] + BKETOC22ACYLACPFAS[c]	Mycolic acid pathway	0	0.00416392	0.00413816
FAS50	FAS50	MALCOA[c] + C20ACYLACPFAS[c] -> COA[c] + MALC20ACYLACPFAS[c]	Mycolic acid pathway	0	0.00416392	0.00413816
FAS53	FAS53	3HC22ACYLACPFAS[c] -> H2O[c] + TD2EC22ACYLACPFAS[c]	Mycolic acid pathway	0	0.00416392	0.00413816
FAS52	FAS52	H[c] + NADPH[c] + BKETOC22ACYLACPFAS[c] -> NADP[c] + 3HC22ACYLACPFAS[c]	Mycolic acid pathway	0	0.00416392	0.00413816
FAS59	FAS59	H[c] + NADH[c] + TD2EC24ACYLACPFAS[c] -> NAD[c] + C24ACYLACPFAS[c]	Mycolic acid pathway	0	0.00409407	0.00257763
FAS58	FAS58	3HC24ACYLACPFAS[c] -> H2O[c] + TD2EC24ACYLACPFAS[c]	Mycolic acid pathway	0	0.00409407	0.00257763
MMAA32	MMAA32	SAM[c] + CD37MHC59ACYLACP[c] -> SAH[c] + CD37MHMC60ACYLACP[c]	Mycolic acid pathway	0.000222774	0.000222777	0.000222777
FABG14	FABG14	H[c] + NADPH[c] + BKETOC44ACYLACP[c] -> NADP[c] + 3HC44ACYLACP[c]	Mycolic acid pathway	0.00146562	0.00146564	0.00146564
FABG15	FABG15	H[c] + NADPH[c] + BKETOC46ACYLACP[c] -> NADP[c] + 3HC46ACYLACP[c]	Mycolic acid pathway	0.00146562	0.00146564	0.00146564
FABG16	FABG16	H[c] + NADPH[c] + BKETOC48ACYLACP[c] -> NADP[c] + 3HC48ACYLACP[c]	Mycolic acid pathway	0.00146562	0.00146564	0.00146564
FABG10	FABG10	H[c] + NADPH[c] + BKETOC36ACYLACP[c] -> NADP[c] + 3HC36ACYLACP[c]	Mycolic acid pathway	0.00146562	0.00146564	0.00146564
FABG11	FABG11	H[c] + NADPH[c] + BKETOC38ACYLACP[c] -> NADP[c] + 3HC38ACYLACP[c]	Mycolic acid pathway	0.00146562	0.00146564	0.00146564
FABG12	FABG12	H[c] + NADPH[c] + BKETOC40ACYLACP[c] -> NADP[c] + 3HC40ACYLACP[c]	Mycolic acid pathway	0.00146562	0.00146564	0.00146564
FABG13	FABG13	H[c] + NADPH[c] + BKETOC42ACYLACP[c] -> NADP[c] + 3HC42ACYLACP[c]	Mycolic acid pathway	0.00146562	0.00146564	0.00146564
FABG19	FABG19	H[c] + NADPH[c] + BKETOC54ACYLACP[c] -> NADP[c] + 3HC54ACYLACP[c]	Mycolic acid pathway	0.000788503	0.000788515	0.000788515
INHA19	INHA19	H[c] + NADH[c] + TD2EC54ACYLACP[c] -> NAD[c] + TETRAPENTACONTANOYLACP[c]	Mycolic acid pathway	0.000788503	0.000788515	0.000788515
INHA14	INHA14	H[c] + NADH[c] + TD2EC44ACYLACP[c] -> NAD[c] + TETRATETRACONTANOYLACP[c]	Mycolic acid pathway	0.00146562	0.00146564	0.00146564
MYCOE	MYCOE	ACP[c] + 0.117 KC86MYCOLATE26[c] + 0.138 AC82MYCOLATE26[c] + 0.317 AC80MYCOLATE26[c] + 0.145 AC78MYCOLATE26[c] + 0.152 MC87MYCOLATE26[c] + 0.131 MC85MYCOLATE26[c] -> H2O[c] + C78MYCOLATEACP[c]	Mycolic acid pathway	0.00146562	0.00146564	0.00146564
FAS56	FAS56	MALC22ACYLACPFAS[c] -> CO2[c] + BKETOC24ACYLACPFAS[c]	Mycolic acid pathway	0	0.00409407	0.00257763
FAS60	FAS60	MALCOA[c] + C24ACYLACPFAS[c] -> COA[c] + MALC24ACYLACPFAS[c]	Mycolic acid pathway	0	0.00346607	0.00197468
FABH	FABH	HDCCOA[c] + MALACP[c] -> CO2[c] + COA[c] + BKETOC18ACYLACP[c]	Mycolic acid pathway	0	2.57673e-05	0
HADA20	HADA20	3HC56ACYLACP[c] -> H2O[c] + TD2EC56ACYLACP[c]	Mycolic acid pathway	0.000586248	0.000586256	0.000586256
MSHB	MSHB	H2O[c] + NAGINS[c] -> AC[c] + NGINS[c]	Mycothiol biosynthesis	0.000325417	0.000325422	0.000325422
MCA	MCA	H2O[c] + MYCOTHIOL[c] -> NGINS[c] + NACYS[c]	Mycothiol biosynthesis	0	0	0
MSHD	MSHD	ACCOA[c] + CYSNGINS[c] -> COA[c] + MYCOTHIOL[c]	Mycothiol biosynthesis	0.000325417	0.000325422	0.000325422
NAGINS	NAGINS	H2O[c] + NAGINSP[c] <=> PI[c] + NAGINS[c]	Mycothiol biosynthesis	0.000325417	0.000325422	0.000325422
CYSS	CYSS	ATP[c] + CYS[c] + NGINS[c] -> AMP[c] + PPI[c] + CYSNGINS[c]	Mycothiol biosynthesis	0.000325417	0.000325422	0.000325422
PPNK	PPNK	ATP[c] + NAD[c] -> NADP[c] + ADP[c]	Nicotinate and nicotinamide metabolism	0.000337838	0.000337843	0.000337843
PNCA	PNCA	H2O[c] + NAM[c] <=> NH3[c] + NAC[c]	Nicotinate and nicotinamide metabolism	0	0	0
NAMN	NAMN	ATP[c] + NAMD[c] -> H[c] + ADP[c] + NAMN[c]	Nicotinate and nicotinamide metabolism	0	0	0
NADC	NADC	H[c] + PRPP[c] + QA[c] -> CO2[c] + PPI[c] + NACN[c]	Nicotinate and nicotinamide metabolism	0.000715421	0.000715432	0.000715432
NADD1	NADD1	H[c] + ATP[c] + NAMN[c] -> PPI[c] + NAD[c]	Nicotinate and nicotinamide metabolism	0	1.71782e-05	0
NADD2	NADD2	ATP[c] + NACN[c] -> PPI[c] + NAAD[c]	Nicotinate and nicotinamide metabolism	0.000715421	0.000715432	0.000715432
FPRA	FPRA	H[c] + NADP[c] + FERI[c] -> NADPH[c] + FERO[c]	Nicotinate and nicotinamide metabolism	1.25517	2.45992	1.25535
DEOD2	DEOD2	H[c] + NAC[c] + R1P[c] -> PI[c] + NACD[c]	Nicotinate and nicotinamide metabolism	0	0	0
NADE2	NADE2	H2O[c] + ATP[c] + GLN[c] + NAAD[c] -> AMP[c] + PPI[c] + GLU[c] + NAD[c]	Nicotinate and nicotinamide metabolism	0	0.000715432	0
NADE1	NADE1	NH3[c] + ATP[c] + NAAD[c] -> AMP[c] + PPI[c] + NAD[c]	Nicotinate and nicotinamide metabolism	0	0.000715432	0.000715432
STHA	STHA	NADPH[c] + NAD[c] <=> NADP[c] + NADH[c]	Nicotinate and nicotinamide metabolism	-1000	2.32657	1.11542
NACN	NACN	H[c] + PRPP[c] + NAC[c] -> PPI[c] + NACN[c]	Nicotinate and nicotinamide metabolism	0	0	0
PKNG	PKNG	ATP[c] + NACD[c] -> ADP[c] + NACN[c]	Nicotinate and nicotinamide metabolism	0	0	0
NUDC	NUDC	H2O[c] + NAD[c] -> H[c] + AMP[c] + NAMN[c]	Nicotinate and nicotinamide metabolism	0	1.71782e-05	0
DEOD1	DEOD1	H[c] + NAM[c] + R1P[c] -> PI[c] + NAMD[c]	Nicotinate and nicotinamide metabolism	0	0	0
NARG	NARG	MQH2[c] + NO3[c] -> H2O[c] + MQ[c] + NO2[c]	Nitrogen metabolism	0	0	0
KATG1	KATG1	O2[c] + NO[c] -> NO3[c]	Nitrogen metabolism	0	0	0
NIRB2	NIRB2	3 H[c] + 3 NADPH[c] + NO2[c] -> H2O[c] + 3 NADP[c] + NH4OH[c]	Nitrogen metabolism	0	0.401481	0
S3	S3	NH4OH[c] <=> H2O[c] + NH3[c]	Nitrogen metabolism	0	0.401481	0
NIRB1	NIRB1	3 H[c] + 3 NADH[c] + NO2[c] -> H2O[c] + 3 NAD[c] + NH4OH[c]	Nitrogen metabolism	0	0.401481	0
SIRA1	SIRA1	2 H2O[c] + NH3[c] + 6 FERO[c] <=> 6 H[c] + 6 FERI[c] + NO2[c]	Nitrogen metabolism	0.20067	0.401481	0.200713
COAA	COAA	ATP[c] + PNTO[c] -> ADP[c] + 4PPNTO[c]	Pantothenate and CoA biosynthesis	0.000489368	0.000489375	0.000489375
COAD	COAD	ATP[c] + 4PPNTE[c] -> PPI[c] + DPCOA[c]	Pantothenate and CoA biosynthesis	0.000489368	0.000489375	0.000489375
COAE	COAE	ATP[c] + DPCOA[c] -> ADP[c] + COA[c]	Pantothenate and CoA biosynthesis	0.000489368	0.000489375	0.000489375
ILVC3	ILVC3	H[c] + NADPH[c] + ACLAC[c] -> NADP[c] + DHMVA[c]	Pantothenate and CoA biosynthesis	0.00760234	0.00762108	0.00760647
ILVN	ILVN	2 PYR[c] -> CO2[c] + ACLAC[c]	Pantothenate and CoA biosynthesis	0.00760234	0.00762108	0.00760647
ILVD2	ILVD2	DHMVA[c] -> H2O[c] + OMVAL[c]	Pantothenate and CoA biosynthesis	0.00760234	0.00762108	0.00760647
PANB	PANB	H2O[c] + METTHF[c] + OMVAL[c] -> THF[c] + AKP[c]	Pantothenate and CoA biosynthesis	0.000489368	0.000496002	0.000489375
PANT	PANT	H[c] + NADPH[c] + AKP[c] -> NADP[c] + PANT[c]	Pantothenate and CoA biosynthesis	0.000489368	0.000496002	0.000489375
DFP1	DFP1	4PPNCYS[c] -> CO2[c] + 4PPNTE[c]	Pantothenate and CoA biosynthesis	0.000489368	0.000489375	0.000489375
DFP2	DFP2	CTP[c] + CYS[c] + 4PPNTO[c] -> PPI[c] + CMP[c] + 4PPNCYS[c]	Pantothenate and CoA biosynthesis	0.000489368	0.000489375	0.000489375
GALU	GALU	UTP[c] + G1P[c] -> PPI[c] + UDPG[c]	Pentose and glucuronate interconversions	0	999.995	0.00126691
XYLB	XYLB	ATP[c] + XYLU[c] <=> ADP[c] + X5P[c]	Pentose and glucuronate interconversions	0	0	0
UDGA	UDGA	H2O[c] + 2 NAD[c] + UDPG[c] <=> 2 H[c] + 2 NADH[c] + UDPGLCUR[c]	Pentose and glucuronate interconversions	0	0	0
PRSA	PRSA	ATP[c] + R5P[c] <=> AMP[c] + PRPP[c]	Pentose phosphate pathway	0.0134514	0.0134858	0.0134516
DORIB2	DORIB2	H2O[c] + 5DA[c] <=> AD[c] + DORIB[c]	Pentose phosphate pathway	0	0	0
DORIB1	DORIB1	ADP[c] + DR5P[c] <=> ATP[c] + DORIB[c]	Pentose phosphate pathway	0	0	0
DEOC	DEOC	DR5P[c] -> G3P[c] + ACAL[c]	Pentose phosphate pathway	0	0	0
FGD	FGD	F420[c] + G6P[c] -> D6PGL[c] + F420H2[c]	Pentose phosphate pathway	0	0	0
ZWF2	ZWF2	NADP[c] + G6P[c] -> H[c] + NADPH[c] + D6PGL[c]	Pentose phosphate pathway	0	6.18415e-05	0
TAL	TAL	G3P[c] + S7P[c] <=> F6P[c] + E4P[c]	Pentose phosphate pathway	-0.00456038	-0.0045377	-0.00455838
DEVB	DEVB	H2O[c] + D6PGL[c] -> D6PGC[c]	Pentose phosphate pathway	0	6.18415e-05	0
GND2	GND2	NADP[c] + D6PGC[c] -> CO2[c] + H[c] + NADPH[c] + RL5P[c]	Pentose phosphate pathway	0	6.18415e-05	0
RBSK	RBSK	ATP[c] + RIB[c] -> ADP[c] + R5P[c]	Pentose phosphate pathway	0	3.43564e-05	0
TKT2	TKT2	X5P[c] + R5P[c] <=> G3P[c] + S7P[c]	Pentose phosphate pathway	-0.00456038	-0.0045377	-0.00455838
TKT1	TKT1	E4P[c] + X5P[c] <=> F6P[c] + G3P[c]	Pentose phosphate pathway	-0.00743883	-0.00741432	-0.00743505
RPE	RPE	RL5P[c] <=> X5P[c]	Pentose phosphate pathway	-0.0119974	-0.011952	-0.0119934
RPIB	RPIB	RL5P[c] <=> R5P[c]	Pentose phosphate pathway	0.0102473	0.01027	0.0102496
PGMA3	PGMA3	R1P[c] <=> R5P[c]	Pentose phosphate pathway	-0.00139068	-0.00132196	-0.00135634
MURE	MURE	ATP[c] + MDAPIM[c] + UDPNAMNGMALAGLU[c] -> ADP[c] + PI[c] + UDPNAMNGMAGMDAPIM[c]	Peptidoglycan and lipopolysaccharide biosynthesis	0.00126689	0.00126691	0.00126691
MANB1	MANB1	GDP[c] + MAN1P[c] -> PI[c] + GDPMAN[c]	Peptidoglycan and lipopolysaccharide biosynthesis	0.00293124	0.00293128	0.00293128
GLMU	GLMU	NAGA1P[c] + UTP[c] -> PPI[c] + UDPNAG[c]	Peptidoglycan and lipopolysaccharide biosynthesis	0.00388762	0.00388768	0.00388768
GCA	GCA	GDPMAN[c] -> H2O[c] + GDPDHDOMAN[c]	Peptidoglycan and lipopolysaccharide biosynthesis	0.000596184	0.000596193	0.000596193
GLF	GLF	UDPGAL[c] -> UDPGALF[c]	Peptidoglycan and lipopolysaccharide biosynthesis	0.00126689	0.00126691	0.00126691
MURD	MURD	ATP[c] + UDPNAMNGMALA[c] + DGLU[c] -> ADP[c] + PI[c] + UDPNAMNGMALAGLU[c]	Peptidoglycan and lipopolysaccharide biosynthesis	0.00126689	0.00126691	0.00126691
RMLA	RMLA	DTTP[c] + G1P[c] -> PPI[c] + DTDPGLC[c]	Peptidoglycan and lipopolysaccharide biosynthesis	4.22297e-05	4.22303e-05	4.22303e-05
UPPP	UPPP	H2O[c] + DPPP[c] <=> PI[c] + DPP[c]	Peptidoglycan biosynthesis	0.00233257	0.00233261	0.00233261
DPPP	DPPP	7 IPP[c] + CTFPP[c] -> 7 PPI[c] + DPPP[c]	Peptidoglycan biosynthesis	0.00233257	0.00233261	0.00233261
MURG	MURG	UDPNAG[c] + LIPID1[c] -> UDP[c] + LIPID2[c]	Peptidoglycan biosynthesis	0.00126689	0.00126691	0.00126691
CTFPP	CTFPP	FPP[c] <=> CTFPP[c]	Peptidoglycan biosynthesis	0.00233257	0.00233261	0.00233261
MRAY	MRAY	UDPP[c] + UDPNAMNGMAGMDAPIMAA[c] <=> UMP[c] + LIPID1[c]	Peptidoglycan biosynthesis	0.00126689	0.00126691	0.00126691
KATG2	KATG2	2 H2O2[c] -> 2 H2O[c] + O2[c]	Peroxide metabolism	5.65115e-05	0.00161529	0.00159606
PHBADD	PHBADD	3 SAM[c] + PHBADIRF[c] -> 3 SAH[c] + PHBADII[c]	p-HBAD biosynthesis	0	0	0
PHBADB	PHBADB	SAM[c] + HBARHAM[c] -> SAH[c] + PHBADI[c]	p-HBAD biosynthesis	0	0	0
PHBADC	PHBADC	DTDPRHAM[c] + GDPFUC[c] + PHBADI[c] -> GDP[c] + DTDP[c] + PHBADIRF[c]	p-HBAD biosynthesis	0	0	0
PHBADA	PHBADA	DTDPRHAM[c] + HBA[c] -> DTDP[c] + HBARHAM[c]	p-HBAD biosynthesis	0	0	0
ASPB2	ASPB2	GLU[c] + PHPYR[c] <=> AKG[c] + PHE[c]	Phenylalanine metabolism	0.00106568	0.00106977	0.0010657
PHEN	PHEN	CHOR[c] <=> PHEN[c]	Phenylalanine, tyrosine and tryptophan biosynthesis	0.00185065	0.00185474	0.00185068
PHEA	PHEA	PHEN[c] -> H2O[c] + CO2[c] + PHPYR[c]	Phenylalanine, tyrosine and tryptophan biosynthesis	0.00106568	0.00106977	0.0010657
HISA1	HISA1	NPRAN[c] -> CPAD5P[c]	Phenylalanine, tyrosine and tryptophan biosynthesis	0.000541534	0.000544104	0.000541542
TRPC	TRPC	CPAD5P[c] -> H2O[c] + CO2[c] + IGP[c]	Phenylalanine, tyrosine and tryptophan biosynthesis	0.000541534	0.000544104	0.000541542
AROK	AROK	ATP[c] + SME[c] -> ADP[c] + SME3P[c]	Phenylalanine, tyrosine and tryptophan biosynthesis	0.00287663	0.00288099	0.00287667
TRPE	TRPE	GLN[c] + CHOR[c] -> GLU[c] + PYR[c] + AN[c]	Phenylalanine, tyrosine and tryptophan biosynthesis	0.000541534	0.000545894	0.000541542
TRPD	TRPD	PRPP[c] + AN[c] -> PPI[c] + NPRAN[c]	Phenylalanine, tyrosine and tryptophan biosynthesis	0.000541534	0.000544104	0.000541542
TYRA	TYRA	NAD[c] + PHEN[c] -> CO2[c] + H[c] + NADH[c] + 4HPP[c]	Phenylalanine, tyrosine and tryptophan biosynthesis	0.000784976	0.000789065	0.000784987
AROG	AROG	H2O[c] + PEP[c] + E4P[c] -> PI[c] + 3DDAH7P[c]	Phenylalanine, tyrosine and tryptophan biosynthesis	0.00287663	0.00288247	0.00287667
AROB	AROB	3DDAH7P[c] -> PI[c] + DQT[c]	Phenylalanine, tyrosine and tryptophan biosynthesis	0.00287663	0.00288247	0.00287667
AROF	AROF	3PSME[c] -> PI[c] + CHOR[c]	Phenylalanine, tyrosine and tryptophan biosynthesis	0.00287663	0.00288099	0.00287667
AROE	AROE	H[c] + NADPH[c] + DHSK[c] -> NADP[c] + SME[c]	Phenylalanine, tyrosine and tryptophan biosynthesis	0.00287663	0.00288247	0.00287667
AROD	AROD	DQT[c] -> H2O[c] + DHSK[c]	Phenylalanine, tyrosine and tryptophan biosynthesis	0.00287663	0.00288247	0.00287667
AROA	AROA	PEP[c] + SME3P[c] -> PI[c] + 3PSME[c]	Phenylalanine, tyrosine and tryptophan biosynthesis	0.00287663	0.00288099	0.00287667
TPA	TPA	H2O[c] + PPPI[c] -> PI[c] + PPI[c]	Phosphate metabolism	0	1.90337e-06	0
PPK1	PPK1	ATP[c] -> ADP[c] + nPOLYP[c]	Phosphate metabolism	0	999.981	0
PPA	PPA	H2O[c] + PPI[c] -> 2 PI[c]	Phosphate metabolism	0.112977	0.11302	0.112988
ACPIM3	ACPIM3	AC1PIM2[c] + GDPMAN[c] -> GDP[c] + AC1PIM3[c]	Phosphatidyl inositol mannoside biosynthesis	5.96184e-05	5.96193e-05	5.96193e-05
ACPIM2	ACPIM2	AC1PIM2[c] + HEXADECANOYLACP[c] -> AC2PIM2[c] + ACP[c]	Phosphatidyl inositol mannoside biosynthesis	0.000119237	0.000119239	0.000119239
ACPIM7	ACPIM7	GDPMAN[c] + AC2PIM3[c] -> GDP[c] + AC2PIM4[c]	Phosphatidyl inositol mannoside biosynthesis	5.96184e-05	5.96193e-05	5.96193e-05
ACPIM6	ACPIM6	AC2PIM2[c] + GDPMAN[c] -> GDP[c] + AC2PIM3[c]	Phosphatidyl inositol mannoside biosynthesis	5.96184e-05	5.96193e-05	5.96193e-05
ACPIM5	ACPIM5	GDPMAN[c] + AC1PIM5[c] -> GDP[c] + AC1PIM6[c]	Phosphatidyl inositol mannoside biosynthesis	5.96184e-05	5.96193e-05	5.96193e-05
ACPIM4	ACPIM4	GDPMAN[c] + AC1PIM3[c] -> GDP[c] + AC1PIM4[c]	Phosphatidyl inositol mannoside biosynthesis	5.96184e-05	5.96193e-05	5.96193e-05
ACPIM8	ACPIM8	GDPMAN[c] + AC2PIM5[c] -> GDP[c] + AC2PIM6[c]	Phosphatidyl inositol mannoside biosynthesis	5.96184e-05	5.96193e-05	5.96193e-05
MGTA	MGTA	GDPMAN[c] + PIM1[c] -> GDP[c] + PIM2[c]	Phosphatidyl inositol mannoside biosynthesis	0	0.000213636	0
PIMB	PIMB	AC1PIM1[c] + GDPMAN[c] -> GDP[c] + AC1PIM2[c]	Phosphatidyl inositol mannoside biosynthesis	0	0.000213636	0.000213636
PIMA	PIMA	GDPMAN[c] + PITBA[c] -> GDP[c] + PIM1[c]	Phosphatidyl inositol mannoside biosynthesis	0.000273251	0.000273255	0.000273255
ACPIM1B	ACPIM1B	HEXADECANOYLACP[c] + PIM1[c] -> AC1PIM1[c] + ACP[c]	Phosphatidyl inositol mannoside biosynthesis	5.96184e-05	0.000273255	0.000273255
ACPIM1A	ACPIM1A	HEXADECANOYLACP[c] + PIM2[c] -> AC1PIM2[c] + ACP[c]	Phosphatidyl inositol mannoside biosynthesis	0	0.000213636	0
PIME1	PIME1	GDPMAN[c] + AC1PIM4[c] -> GDP[c] + AC1PIM5[c]	Phosphatidyl inositol mannoside biosynthesis	5.96184e-05	5.96193e-05	5.96193e-05
PIME2	PIME2	GDPMAN[c] + AC2PIM4[c] -> GDP[c] + AC2PIM5[c]	Phosphatidyl inositol mannoside biosynthesis	5.96184e-05	5.96193e-05	5.96193e-05
RMLD	RMLD	H[c] + NADPH[c] + DTDP4DH6DGLC[c] -> NADP[c] + DTDPRHAM[c]	Polyketide sugar unit biosynthesis	4.22297e-05	4.22303e-05	4.22303e-05
RMLC	RMLC	DTDP4DH6DGLC[c] -> DTDP4DH6DMAN[c]	Polyketide sugar unit biosynthesis	0	0	0
RMLB	RMLB	DTDPGLC[c] <=> H2O[c] + DTDP4DH6DGLC[c]	Polyketide sugar unit biosynthesis	4.22297e-05	4.22303e-05	4.22303e-05
CYSG1	CYSG1	NAD[c] + PRECORIN2[c] -> H[c] + NADH[c] + SIROHYDROCHLORIN[c]	Porphyrin and chlorophyll metabolism	1.98728e-05	1.98731e-05	1.98731e-05
CHE1	CHE1	FE2[c] + SIROHYDROCHLORIN[c] -> 2 H[c] + SIROHEME[c]	Porphyrin and chlorophyll metabolism	1.98728e-05	1.98731e-05	1.98731e-05
OGSAL	OGSAL	NAD[c] + HLA[c] -> H[c] + NADH[c] + 4OGSAL[c]	Porphyrin metabolism	0	4.47134e-05	0
HEMH1	HEMH1	FE2[c] + PROTOPORPHYRINIX[c] -> 2 H[c] + PROTOHEMEFE2[c]	Porphyrin metabolism	3.97456e-05	3.97462e-05	3.97462e-05
HEML	HEML	GLU1SEMIALD[c] -> 5AMINOLEVULINATE[c]	Porphyrin metabolism	0.000432234	0.000476954	0.000476954
HEMD	HEMD	HYDROXYMETHYLBILANE[c] -> H2O[c] + UROPORPHYRINOGENIII[c]	Porphyrin metabolism	5.96184e-05	5.96193e-05	5.96193e-05
HEMC	HEMC	H2O[c] + 4 PORPHOBILILOGIN[c] -> 4 NH3[c] + HYDROXYMETHYLBILANE[c]	Porphyrin metabolism	5.96184e-05	5.96193e-05	5.96193e-05
HEMB	HEMB	2 5AMINOLEVULINATE[c] -> 2 H2O[c] + PORPHOBILILOGIN[c]	Porphyrin metabolism	0.000238474	0.000238477	0.000238477
HEMY	HEMY	3 O2[c] + PROTOPORPHYRINOGEN[c] -> 3 H2O2[c] + PROTOPORPHYRINIX[c]	Porphyrin metabolism	3.97456e-05	3.97462e-05	3.97462e-05
CYSG2	CYSG2	SAM[c] + UROPORPHYRINOGENIII[c] -> SAH[c] + PRECORIN1[c]	Porphyrin metabolism	1.98728e-05	1.98731e-05	1.98731e-05
COBI1	COBI1	SAM[c] + PRECORIN2[c] -> SAH[c] + PRECORIN3A[c]	Porphyrin metabolism	0	0	0
HLA	HLA	HOA[c] -> CO2[c] + HLA[c]	Porphyrin metabolism	0	4.47134e-05	0
HEME	HEME	UROPORPHYRINOGENIII[c] -> 4 CO2[c] + COPROPORPHYRINOGENIII[c]	Porphyrin metabolism	3.97456e-05	3.97462e-05	3.97462e-05
GSEALD	GSEALD	H[c] + NADPH[c] + GLU[c] -> H2O[c] + NADP[c] + GLU1SEMIALD[c]	Porphyrin metabolism	0.000432234	0.000476954	0.000476954
HEMN1	HEMN1	O2[c] + COPROPORPHYRINOGENIII[c] -> 2 H2O[c] + 2 CO2[c] + PROTOPORPHYRINOGEN[c]	Porphyrin metabolism	3.86526e-05	3.97462e-05	3.97462e-05
HEMN2	HEMN2	2 SAM[c] + COPROPORPHYRINOGENIII[c] -> 2 CO2[c] + 2 MET[c] + 2 DA[c] + PROTOPORPHYRINOGEN[c]	Porphyrin metabolism	0	1.09298e-06	0
HOA	HOA	AKG[c] + GLX[c] <=> CO2[c] + HOA[c]	Porphyrin metabolism	0	4.47134e-05	0
5ALEV	5ALEV	ALA[c] + 4OGSAL[c] <=> PYR[c] + 5AMINOLEVULINATE[c]	Porphyrin metabolism	0	4.47134e-05	0
PROP	PROP	O2[c] + 2 PI[c] + 2 OBUT[c] -> 2 H2O[c] + 2 CO2[c] + 2 PROPIONYLP[c]	Propanoate metabolism	0	4.10193e-06	0
PRPD	PRPD	2METHYLCITRATE[c] <=> H2O[c] + 2METHYLCISACONITATE[c]	Propanoate metabolism	0	999.9	0
ACKA1	ACKA1	ATP[c] + PROPANOATE[c] -> ADP[c] + PROPIONYLP[c]	Propanoate metabolism	0	0	0
GMK1	GMK1	DATP[c] + GMP[c] -> GDP[c] + DADP[c]	Purine metabolism	0	0.00244663	0
NRDE1	NRDE1	GDP[c] + RTHIO[c] -> H2O[c] + OTHIO[c] + DGDP[c]	Purine metabolism	0.000481915	0.000483819	0.000481923
CAMP	CAMP	H2O[c] + cAMP[c] -> AMP[c]	Purine metabolism	0	1.71782e-05	0
CBHK	CBHK	ATP[c] + ADN[c] <=> ADP[c] + AMP[c]	Purine metabolism	0.00468784	0.00473365	0.00472227
HEMH2	HEMH2	ASP[c] + ATP[c] + CAIR[c] -> ADP[c] + PI[c] + SAICAR[c]	Purine metabolism	0.00500298	0.00500674	0.00500305
GUAA	GUAA	H2O[c] + ATP[c] + GLN[c] + XMP[c] -> AMP[c] + PPI[c] + GLU[c] + GMP[c]	Purine metabolism	0.00242945	0.00243079	0.00242949
HPT3	HPT3	PRPP[c] + XAN[c] -> PPI[c] + XMP[c]	Purine metabolism	0	0	0
HPT2	HPT2	PRPP[c] + GN[c] -> PPI[c] + GMP[c]	Purine metabolism	0	1.90337e-06	0
HPT1	HPT1	PRPP[c] + HYXN[c] -> PPI[c] + IMP[c]	Purine metabolism	0	1.71782e-05	0
ADD1	ADD1	H2O[c] + ADN[c] -> NH3[c] + INS[c]	Purine metabolism	0	6.68602e-05	0
ADD2	ADD2	H2O[c] + DA[c] -> NH3[c] + DIN[c]	Purine metabolism	0	6.68602e-05	4.96828e-05
PPGPP	PPGPP	H2O[c] + PPGPP[c] -> PPI[c] + GDP[c]	Purine metabolism	0	1.14521e-05	0
CYA	CYA	ATP[c] -> PPI[c] + cAMP[c]	Purine metabolism	0	1.71782e-05	0
GUAB2	GUAB2	H2O[c] + NAD[c] + IMP[c] -> H[c] + NADH[c] + XMP[c]	Purine metabolism	0.00242945	0.00243079	0.00242949
NDK1	NDK1	ATP[c] + GDP[c] <=> ADP[c] + GTP[c]	Purine metabolism	0.00477444	999.77	0.00477451
NDK2	NDK2	ATP[c] + DADP[c] <=> ADP[c] + DATP[c]	Purine metabolism	0.000253378	0.00270001	0.000253382
NDK4	NDK4	ATP[c] + DGDP[c] <=> ADP[c] + DGTP[c]	Purine metabolism	0.000481915	0.000499094	0.000481923
PPGPPP	PPGPPP	H2O[c] + PPGPPP[c] <=> PI[c] + PPGPP[c]	Purine metabolism	0	1.14521e-05	0
DR1P	DR1P	PI[c] + DG[c] <=> GN[c] + DR1P[c]	Purine metabolism	0	1.90338e-06	0
DGMP	DGMP	H2O[c] + DGTP[c] -> PPI[c] + DGMP[c]	Purine metabolism	0	1.71782e-05	0
DEOD7	DEOD7	PI[c] + DA[c] <=> AD[c] + DR1P[c]	Purine metabolism	-1.71782e-05	5.18679e-05	0
PURB2	PURB2	SAICAR[c] <=> FUM[c] + AICAR[c]	Purine metabolism	0.00500298	0.00500674	0.00500305
PURB1	PURB1	ASUC[c] <=> AMP[c] + FUM[c]	Purine metabolism	0.00342557	0.00344275	0.00342563
NRDZ1	NRDZ1	ADP[c] + RTHIO[c] -> H2O[c] + OTHIO[c] + DADP[c]	Purine metabolism	0.000253378	0.000253382	0.000253382
GMK2	GMK2	ATP[c] + GMP[c] -> ADP[c] + GDP[c]	Purine metabolism	0	0.00244663	0.00242949
GMK3	GMK3	ATP[c] + DGMP[c] <=> ADP[c] + DGDP[c]	Purine metabolism	0	1.71782e-05	0
APT	APT	PRPP[c] + AD[c] -> AMP[c] + PPI[c]	Purine metabolism	0	3.43564e-05	0
PURF	PURF	H2O[c] + GLN[c] + PRPP[c] -> PPI[c] + GLU[c] + PRAM[c]	Purine metabolism	0.00502285	0.00502661	0.00502293
DEOD4	DEOD4	R1P[c] + HYXN[c] <=> PI[c] + INS[c]	Purine metabolism	-6.68602e-05	2.44525e-06	0
DEOD5	DEOD5	R1P[c] + GN[c] <=> PI[c] + GSN[c]	Purine metabolism	0	1.07028e-06	0
DEOD6	DEOD6	R1P[c] + XAN[c] <=> PI[c] + XTSINE[c]	Purine metabolism	0.00126938	0.00130373	0.00126939
DEOD3	DEOD3	AD[c] + R1P[c] <=> PI[c] + ADN[c]	Purine metabolism	5.25871e-05	0.000138811	8.69448e-05
DEOD8	DEOD8	PI[c] + DIN[c] <=> HYXN[c] + DR1P[c]	Purine metabolism	-5.18679e-05	1.71782e-05	0
PURL	PURL	H2O[c] + ATP[c] + GLN[c] + FGAR[c] -> ADP[c] + PI[c] + GLU[c] + FGAM[c]	Purine metabolism	0.00502285	0.00502661	0.00502293
PURM	PURM	ATP[c] + FGAM[c] -> ADP[c] + PI[c] + AIR[c]	Purine metabolism	0.00502285	0.00502661	0.00502293
PURN	PURN	FTHF[c] + GAR[c] -> THF[c] + FGAR[c]	Purine metabolism	0.00502285	0.00502661	0.00502293
CGMP2	CGMP2	H2O[c] + cGMP[c] -> GMP[c]	Purine metabolism	0	1.71782e-05	0
CGMP1	CGMP1	GTP[c] -> PPI[c] + cGMP[c]	Purine metabolism	0	1.71782e-05	0
PURK	PURK	CO2[c] + AIR[c] -> CAIR[c]	Purine metabolism	0.00500298	0.00500674	0.00500305
PURD	PURD	ATP[c] + GLY[c] + PRAM[c] -> ADP[c] + PI[c] + GAR[c]	Purine metabolism	0.00502285	0.00502661	0.00502293
UREC	UREC	H2O[c] + UREA[c] -> 2 NH3[c] + CO2[c]	Purine metabolism	0	0	0
RELA	RELA	ATP[c] + GTP[c] -> AMP[c] + PPGPPP[c]	Purine metabolism	1.98728e-05	3.13249e-05	1.98731e-05
XAN	XAN	H2O[c] + XTSINE[c] -> RIB[c] + XAN[c]	Purine metabolism	0.00126938	0.00130373	0.00126939
DGT	DGT	H2O[c] + DGTP[c] <=> PPPI[c] + DG[c]	Purine metabolism	0	1.90338e-06	0
PURH1	PURH1	PRFICA[c] <=> H2O[c] + IMP[c]	Purine metabolism	0.00585502	0.00585878	0.00585511
PURH2	PURH2	FTHF[c] + AICAR[c] <=> THF[c] + PRFICA[c]	Purine metabolism	0.00585502	0.00585878	0.00585511
ADK	ADK	ATP[c] + AMP[c] <=> 2 ADP[c]	Purine metabolism	0.0402876	0.0403299	0.0402969
SNOP	SNOP	GLN[c] + G3P[c] + RL5P[c] -> 3 H2O[c] + PI[c] + GLU[c] + PYRA5P[c]	Pyridoxine metabolism	0	6.21374e-06	0
PYRI5P	PYRI5P	ATP[c] + PYRI[c] <=> ADP[c] + PYRI5P[c]	Pyridoxine metabolism	-6.21374e-06	0	0
PDXH1	PDXH1	O2[c] + PYRI5P[c] <=> PYRA5P[c] + H2O2[c]	Pyridoxine metabolism	-6.21374e-06	0	0
PDXH2	PDXH2	H2O[c] + O2[c] + PYRM5P[c] <=> NH3[c] + PYRA5P[c] + H2O2[c]	Pyridoxine metabolism	0	0	0
TMK	TMK	ATP[c] + DTMP[c] <=> ADP[c] + DTDP[c]	Pyrimidine metabolism	0.000253378	0.000253382	0.000253382
NRDE2	NRDE2	RTHIO[c] + CDP[c] -> H2O[c] + OTHIO[c] + DCDP[c]	Pyrimidine metabolism	0.000481915	0.000516272	0.000481923
DCD	DCD	H2O[c] + DCTP[c] -> NH3[c] + DUTP[c]	Pyrimidine metabolism	0	3.43564e-05	0
PYRD2	PYRD2	FUM[c] + DOROA[c] -> SUCC[c] + OROA[c]	Pyrimidine metabolism	0	0.00236471	0
DEOA	DEOA	PI[c] + DTHY[c] <=> DR1P[c] + THY[c]	Pyrimidine metabolism	0	0	0
PYRD1	PYRD1	O2[c] + DOROA[c] -> H2O2[c] + OROA[c]	Pyrimidine metabolism	0	0.00236471	0.00235745
TRUB	TRUB	R5P[c] + URA[c] <=> H2O[c] + PURI5P[c]	Pyrimidine metabolism	0	0	0
UPP	UPP	PPI[c] + UMP[c] <=> PRPP[c] + URA[c]	Pyrimidine metabolism	0	7.29591e-06	0
CMK1	CMK1	ATP[c] + UMP[c] <=> ADP[c] + UDP[c]	Pyrimidine metabolism	0.00366653	0.00366659	0.00366659
PYRF	PYRF	OMP[c] -> CO2[c] + UMP[c]	Pyrimidine metabolism	0.00235741	0.00236471	0.00235745
NDK3	NDK3	ATP[c] + UDP[c] <=> ADP[c] + UTP[c]	Pyrimidine metabolism	0.00500546	1000	0.00627245
NDK5	NDK5	ATP[c] + DTDP[c] <=> ADP[c] + DTTP[c]	Pyrimidine metabolism	0.000295608	0.000295612	0.000295612
NDK6	NDK6	ATP[c] + CDP[c] -> ADP[c] + CTP[c]	Pyrimidine metabolism	0	1000	0.0284757
NDK7	NDK7	ATP[c] + DCDP[c] -> ADP[c] + DCTP[c]	Pyrimidine metabolism	0.000481915	0.000516272	0.000481923
BARB	BARB	H2O[c] + NAD[c] + URA[c] <=> H[c] + NADH[c] + BARB[c]	Pyrimidine metabolism	0	0	0
DCMP	DCMP	H2O[c] + DCTP[c] -> PPI[c] + DCMP[c]	Pyrimidine metabolism	0	1.71782e-05	0
TRXB2	TRXB2	H[c] + NADPH[c] + OTHIO[c] -> NADP[c] + RTHIO[c]	Pyrimidine metabolism	0.00361437	0.00362014	0.00361442
NDK8	NDK8	ATP[c] + DUDP[c] <=> ADP[c] + DUTP[c]	Pyrimidine metabolism	0.000219022	0.000253382	0.000253382
CARA	CARA	H2O[c] + 2 ATP[c] + GLN[c] + H2CO3[c] -> 2 ADP[c] + PI[c] + GLU[c] + CAP[c]	Pyrimidine metabolism	0.00520916	0.00521645	0.00520924
THYX	THYX	H[c] + NADPH[c] + METTHF[c] + DUMP[c] -> NADP[c] + THF[c] + DTMP[c]	Pyrimidine metabolism	0	0.000253382	0.000253382
PYRB	PYRB	ASP[c] + CAP[c] -> PI[c] + CAASP[c]	Pyrimidine metabolism	0.00235741	0.00236471	0.00235745
PYRC	PYRC	CAASP[c] <=> H2O[c] + DOROA[c]	Pyrimidine metabolism	0.00235741	0.00236471	0.00235745
DUT	DUT	H2O[c] + DUTP[c] -> PPI[c] + DUMP[c]	Pyrimidine metabolism	0.000253378	0.000253382	0.000253382
CMK3	CMK3	ATP[c] + DCMP[c] <=> ADP[c] + DCDP[c]	Pyrimidine metabolism	0	1.71782e-05	0
PYRG1	PYRG1	NH3[c] + ATP[c] + UTP[c] -> ADP[c] + PI[c] + CTP[c]	Pyrimidine metabolism	0	0.000933601	0.000899258
PYRG2	PYRG2	H2O[c] + ATP[c] + GLN[c] + UTP[c] -> ADP[c] + PI[c] + GLU[c] + CTP[c]	Pyrimidine metabolism	0	0.000933601	0
CDD	CDD	H2O[c] + CYT[c] -> NH3[c] + URI[c]	Pyrimidine metabolism	0	0	0
CMK2	CMK2	ATP[c] + CMP[c] -> ADP[c] + CDP[c]	Pyrimidine metabolism	0.000481915	1000	0.0289576
NRDZ2	NRDZ2	UDP[c] + RTHIO[c] -> H2O[c] + OTHIO[c] + DUDP[c]	Pyrimidine metabolism	0.000219022	0.000253382	0.000253382
THYA	THYA	METTHF[c] + DUMP[c] -> DHF[c] + DTMP[c]	Pyrimidine metabolism	0	0.000253382	0
PYRE	PYRE	PRPP[c] + OROA[c] -> PPI[c] + OMP[c]	Pyrimidine metabolism	0.00235741	0.00236471	0.00235745
PYR	PYR	NAD[c] + LAC[c] <=> H[c] + NADH[c] + PYR[c]	Pyruvate metabolism	-3.62252e-05	0	0
MEZ	MEZ	NAD[c] + MAL[c] <=> CO2[c] + H[c] + NADH[c] + PYR[c]	Pyruvate metabolism	-999.939	-0.0391532	-0.0391955
ACYP	ACYP	H2O[c] + ACETYLP[c] -> PI[c] + AC[c]	Pyruvate metabolism	0	6.59225e-05	0
LIDD2	LIDD2	FMN[c] + LLAC[c] <=> PYR[c] + FMNH2[c]	Pyruvate metabolism	-3.62252e-05	0	0
ACKA2	ACKA2	ATP[c] + AC[c] -> ADP[c] + ACETYLP[c]	Pyruvate metabolism	0	7.17499e-05	0
ISUCC	ISUCC	H2O[c] + ISUCC[c] -> NH3[c] + OA[c]	Quinolinate biosynthesis	0	2.57673e-05	0
NADA	NADA	ISUCC[c] + DHAP[c] -> 2 H2O[c] + PI[c] + QA[c]	Quinolinate biosynthesis	0.000715421	0.000715432	0.000715432
NADB2	NADB2	ASP[c] + O2[c] -> ISUCC[c] + H2O2[c]	Quinolinate biosynthesis	0	0.000741188	0.000715432
CYD	CYD	O2[c] + 2 MQH2[c] -> 2 H2O[c] + 2 MQ[c]	Respiratory chain	0.977227	0.978786	0.977246
ATP	ATP	ADP[c] + PI[c] + 3 Hr[e] -> H2O[c] + 3 H[c] + ATP[c]	Respiratory chain	2.54422	2.54435	2.54428
NDH	NDH	H[c] + NADH[c] + MQ[c] -> NAD[c] + MQH2[c]	Respiratory chain	0	2.57673e-05	0
QCRCTA	QCRCTA	6 H[c] + 2 O2[c] + HEMEFE2[c] + 2 MQH2[c] -> 3 H2O[c] + HEMEFE3[c] + 2 MQ[c] + 6 Hr[e]	Respiratory chain	1.98728e-05	1.98731e-05	1.98731e-05
SDH1	SDH1	SUCC[c] + MQ[c] -> FUM[c] + MQH2[c]	Respiratory chain	0.0462899	1000	0.0463534
FRD	FRD	FUM[c] + MQH2[c] -> SUCC[c] + MQ[c]	Respiratory chain	0	999.954	0
MQO	MQO	MQ[c] + MAL[c] -> OA[c] + MQH2[c]	Respiratory chain	0	2.57673e-05	0
NUO	NUO	5 H[c] + NADH[c] + MQ[c] -> NAD[c] + MQH2[c] + 4 Hr[e]	Respiratory chain	1.90813	1.90823	1.90818
RIBF2	RIBF2	ATP[c] + FMN[c] -> PPI[c] + FAD[c]	Riboflavin metabolism	0.000320449	0.000320454	0.000320454
RIBC	RIBC	2 D8RL[c] -> A6RP[c] + RIBFLAV[c]	Riboflavin metabolism	0.000871919	0.000873261	0.000871932
RIBD1	RIBD1	H[c] + NADPH[c] + A6RP5P[c] -> NADP[c] + A6RP5P2[c]	Riboflavin metabolism	0.000871919	0.000873261	0.000871932
RIBD2	RIBD2	H2O[c] + D6RP5P[c] -> NH3[c] + A6RP5P[c]	Riboflavin metabolism	0.000871919	0.000873261	0.000871932
A6RP	A6RP	H2O[c] + A6RP5P2[c] -> PI[c] + A6RP[c]	Riboflavin metabolism	0.000871919	0.000873261	0.000871932
RIBA1	RIBA1	RL5P[c] -> FOR[c] + DB4P[c]	Riboflavin metabolism	0.00174384	0.00174652	0.00174386
RIBA2	RIBA2	3 H2O[c] + GTP[c] -> PPI[c] + FOR[c] + D6RP5P[c]	Riboflavin metabolism	0.000871919	0.000873261	0.000871932
FMN	FMN	NAD[c] + FMNH2[c] <=> H[c] + NADH[c] + FMN[c]	Riboflavin metabolism	-3.62252e-05	0	0
RIBF1	RIBF1	ATP[c] + RIBFLAV[c] -> ADP[c] + FMN[c]	Riboflavin metabolism	0	3.43564e-05	0
RIBFL	RIBFL	H2O[c] + FMN[c] <=> PI[c] + RIBFLAV[c]	Riboflavin metabolism	-0.000871932	-0.000837563	-0.000871932
RIBH	RIBH	A6RP[c] + DB4P[c] -> 2 H2O[c] + PI[c] + D8RL[c]	Riboflavin metabolism	0.00174384	0.00174652	0.00174386
PTRSC	PTRSC	ORN[c] -> CO2[c] + PTRSC[c]	Spermidine biosynthesis	8.69435e-05	8.69448e-05	8.69448e-05
SAMA	SAMA	H[c] + SAM[c] <=> CO2[c] + SAMA[c]	Spermidine biosynthesis	8.69435e-05	8.69448e-05	8.69448e-05
SPEE	SPEE	PTRSC[c] + SAMA[c] -> H[c] + SPRMD[c] + 5MTA[c]	Spermidine biosynthesis	8.69435e-05	8.69448e-05	8.69448e-05
PAPA2	PAPA2	HDCCOA[c] + TRES[c] -> COA[c] + SL659[c]	Sulfolipid biosynthesis	0.000158982	0.000158985	0.000158985
PAPA1	PAPA1	HYDROXYPHTHIOCERANOYLCOA[c] + SL659[c] -> COA[c] + SL1278[c]	Sulfolipid biosynthesis	0.000158982	0.000158985	0.000158985
TRESU	TRESU	TRE[c] + PAPS[c] -> TRES[c] + PAP[c]	Sulfolipid biosynthesis	0.000158982	0.000158985	0.000158985
MMPL8	MMPL8	2 HYDROXYPHTHIOCERANOYLCOA[c] + SL1278[c] -> 2 COA[c] + SL1[c]	Sulfolipid biosynthesis	0.000158982	0.000158985	0.000158985
SIRA2	SIRA2	3 H2O[c] + 6 FERO[c] + H2S[c] <=> 6 H[c] + 6 FERI[c] + H2SO3[c]	Sulfur metabolism	-0.00214955	-0.00214378	-0.00214381
CYSQ1	CYSQ1	H2O[c] + PAP[c] -> PI[c] + AMP[c]	Sulfur metabolism	0.000158982	0.000158985	0.000158985
CYSQ2	CYSQ2	H2O[c] + PAPS[c] -> PI[c] + APS[c]	Sulfur metabolism	0	3.43564e-05	0
CYSD	CYSD	ATP[c] + SLF[c] -> PPI[c] + APS[c]	Sulfur metabolism	0.00230276	0.00230854	0.0023028
CYSN	CYSN	ATP[c] + APS[c] -> ADP[c] + PAPS[c]	Sulfur metabolism	0.00230276	0.00233712	0.0023028
CYSH	CYSH	RTHIO[c] + PAPS[c] -> ADP[c] + OTHIO[c] + H2SO3[c]	Sulfur metabolism	0.00214378	0.00214955	0.00214381
ISPH1	ISPH1	H[c] + NADH[c] + HMB4PP[c] -> H2O[c] + NAD[c] + IPP[c]	Terpenoid backbone biosynthesis	0	1000	0.0258027
ISPH2	ISPH2	H2O[c] + NAD[c] + DMPP[c] <=> H[c] + NADH[c] + HMB4PP[c]	Terpenoid backbone biosynthesis	-0.0284682	999.972	-0.00266548
ISPG	ISPG	2 H[c] + 2 FERI[c] + MDECPP[c] -> H2O[c] + 2 FERO[c] + HMB4PP[c]	Terpenoid backbone biosynthesis	0.0284678	0.0284682	0.0284682
ISPF	ISPF	2PCDPMDE[c] -> CMP[c] + MDECPP[c]	Terpenoid backbone biosynthesis	0.0284678	0.0284682	0.0284682
ISPE	ISPE	ATP[c] + CDPMDE[c] -> ADP[c] + 2PCDPMDE[c]	Terpenoid backbone biosynthesis	0.0284678	0.0284682	0.0284682
ISPD	ISPD	CTP[c] + MDE4P[c] -> PPI[c] + CDPMDE[c]	Terpenoid backbone biosynthesis	0.0284678	0.0284682	0.0284682
UDPP	UDPP	DPP[c] + IPP[c] <=> PPI[c] + UDPP[c]	Terpenoid backbone biosynthesis	0.00267786	0.0026779	0.0026779
IDSA1	IDSA1	IPP[c] + DMPP[c] -> PPI[c] + GPP[c]	Terpenoid backbone biosynthesis	0.00266544	0.00266548	0.00266548
IDI	IDI	IPP[c] <=> DMPP[c]	Terpenoid backbone biosynthesis	-0.0258027	999.974	0
DXS2	DXS2	PYR[c] + G3P[c] -> CO2[c] + DX5P[c]	Terpenoid backbone biosynthesis	0.0284877	0.0284881	0.0284881
DXR	DXR	H[c] + NADPH[c] + DX5P[c] -> NADP[c] + MDE4P[c]	Terpenoid backbone biosynthesis	0.0284678	0.0284682	0.0284682
FPP	FPP	IPP[c] + GPP[c] -> PPI[c] + FPP[c]	Terpenoid backbone biosynthesis	0.00266544	0.00266548	0.00266548
IDSA12	IDSA12	FPP[c] + IPP[c] -> PPI[c] + GGPP[c]	Terpenoid backbone biosynthesis	0.000293124	0.000293128	0.000293128
CYSA12	CYSA12	H2O[c] + ATP[c] + SLF[c] -> ADP[c] + PI[c] + SLF[e]	Transport	0	1.71782e-05	0
CYSA11	CYSA11	H2O[c] + ATP[c] + SLF[e] -> ADP[c] + PI[c] + SLF[c]	Transport	0.00230276	0.00231994	0.0023028
TNO3	TNO3	H[c] + NO3[e] <=> H[e] + NO3[c]	Transport	0	0	0
TLEUA	TLEUA	H2O[c] + ATP[c] + LEU[e] -> ADP[c] + PI[c] + LEU[c]	Transport	0	1.71782e-05	0
AMT	AMT	NH3[e] <=> NH3[c]	Transport	0.104007	0.304797	0.304722
YJCE	YJCE	H[e] <=> H[c]	Transport	1.05231	2.45781	1.05247
TH2	TH2	H2[e] <=> H2[c]	Transport	0	0	0
TDGLUB	TDGLUB	H2O[c] + ATP[c] + DGLU[c] -> ADP[c] + PI[c] + DGLU[e]	Transport	0	1.71782e-05	0
TGABAB	TGABAB	H2O[c] + ATP[c] + GABA[c] -> ADP[c] + PI[c] + GABA[e]	Transport	0	3.29612e-05	0
GLNH2	GLNH2	H2O[c] + ATP[c] + GLN[c] -> ADP[c] + PI[c] + GLN[e]	Transport	0	1.71782e-05	0
TEICN	TEICN	EICOSANOATE[e] <=> EICOSANOATE[c]	Transport	-7.59902e-06	0	0
DCTA1A	DCTA1A	H2O[c] + ATP[c] + MAL[e] -> ADP[c] + PI[c] + MAL[c]	Transport	0	1.71782e-05	0
DCTA1B	DCTA1B	H2O[c] + ATP[c] + MAL[c] -> ADP[c] + PI[c] + MAL[e]	Transport	0	1.71782e-05	0
TDPMB	TDPMB	H2O[c] + ATP[c] + DAPIM[c] -> ADP[c] + PI[c] + DAPIM[e]	Transport	0	1.71782e-05	0
USPA4	USPA4	H2O[c] + ATP[c] + GLC[c] -> ADP[c] + PI[c] + GLC[e]	Transport	0	1.71782e-05	0
USPA3	USPA3	H2O[c] + ATP[c] + GLC[e] -> ADP[c] + PI[c] + GLC[c]	Transport	0	1.71782e-05	0
TADN	TADN	H[c] + ADN[e] <=> ADN[c] + H[e]	Transport	-2.44525e-06	0	0
TVALB	TVALB	H2O[c] + ATP[c] + VAL[c] -> ADP[c] + PI[c] + VAL[e]	Transport	0	1.71782e-05	0
MNTH	MNTH	2 H[c] + MN[e] <=> 2 H[e] + MN[c]	Transport	-3.43564e-05	3.43564e-05	0
TLEUB	TLEUB	H2O[c] + ATP[c] + LEU[c] -> ADP[c] + PI[c] + LEU[e]	Transport	0	1.71782e-05	0
TETH	TETH	H[c] + ETH[e] <=> H[e] + ETH[c]	Transport	-6.59225e-05	0	0
TKB	TKB	H2O[c] + ATP[c] + K[c] -> ADP[c] + PI[c] + K[e]	Transport	0	1.71782e-05	0
TCADA	TCADA	H[c] + LYS[e] + CADA[c] <=> LYS[c] + CADA[e] + H[e]	Transport	0	7.68673e-06	0
TLLAC	TLLAC	H[c] + LLAC[e] <=> LLAC[c] + H[e]	Transport	-3.62252e-05	0	0
GLNH1	GLNH1	H2O[c] + ATP[c] + GLN[e] -> ADP[c] + PI[c] + GLN[c]	Transport	0	1.71782e-05	0
TCO2	TCO2	CO2[e] <=> CO2[c]	Transport	-0.29008	-0.29	-0.29
TTAG	TTAG	TAG[e] <=> TAG[c]	Transport	-3.11208e-06	0	0
TDAG	TDAG	DAG[e] <=> DAG[c]	Transport	-4.18589e-06	0	0
THEXC	THEXC	HEXACOSANOATE[e] <=> HEXACOSANOATE[c]	Transport	-5.6464e-06	0	0
TTYR	TTYR	H[c] + TYR[e] <=> TYR[c] + H[e]	Transport	-4.08966e-06	0	0
BACA	BACA	H2O[c] + ATP[c] + COB12[e] -> ADP[c] + PI[c] + COB12[c]	Transport	0	0	0
SUGL	SUGL	GLAC[e] + H[e] <=> H[c] + GLAC[c]	Transport	0	0	0
T4HBZA	T4HBZA	4HBENZALC[e] <=> 4HBENZALC[c]	Transport	-1.98731e-05	-1.98728e-05	-1.98731e-05
NICT1	NICT1	H2O[c] + ATP[c] + NI[e] -> ADP[c] + PI[c] + NI[c]	Transport	0	1.71782e-05	0
THYXN	THYXN	HYXN[e] <=> HYXN[c]	Transport	-3.76045e-06	0	0
TAC	TAC	H[c] + AC[e] <=> AC[c] + H[e]	Transport	-0.00278104	-0.00264337	-0.00271516
TG3P	TG3P	G3P[e] <=> G3P[c]	Transport	-8.70132e-06	0	0
TAKG	TAKG	H[c] + AKG[e] <=> AKG[c] + H[e]	Transport	-2.33784e-05	0	0
TLAC	TLAC	H[c] + LAC[e] <=> H[e] + LAC[c]	Transport	-3.62252e-05	0	0
TAN	TAN	AN[e] <=> AN[c]	Transport	-4.36016e-06	0	0
TPYRI	TPYRI	PYRI[e] <=> PYRI[c]	Transport	-6.21374e-06	0	0
T9OCD	T9OCD	9OCTADECENOATE[e] <=> 9OCTADECENOATE[c]	Transport	0.00872966	0.00874801	0.00873853
TXAN	TXAN	XAN[e] <=> XAN[c]	Transport	0	0	0
DCTA2B	DCTA2B	H2O[c] + ATP[c] + SUCC[c] -> ADP[c] + PI[c] + SUCC[e]	Transport	0	3.29612e-05	0
TCYSA	TCYSA	H2O[c] + ATP[c] + CYS[e] -> ADP[c] + PI[c] + CYS[c]	Transport	0	1.71782e-05	0
TCITR	TCITR	CITR[e] <=> CITR[c]	Transport	-7.01606e-06	0	0
TCITB	TCITB	H2O[c] + ATP[c] + CIT[c] -> ADP[c] + PI[c] + CIT[e]	Transport	0	1.71782e-05	0
TCELB	TCELB	H2O[c] + ATP[c] + CELB[e] -> ADP[c] + PI[c] + CELB[c]	Transport	0	0	0
TDGLUA	TDGLUA	H2O[c] + ATP[c] + DGLU[e] -> ADP[c] + PI[c] + DGLU[c]	Transport	0	1.71782e-05	0
USPA1	USPA1	H2O[c] + ATP[c] + RIB[e] -> ADP[c] + PI[c] + RIB[c]	Transport	0	1.71782e-05	0
TFRUB	TFRUB	PEP[c] + FRU[e] -> PYR[c] + F1P[c]	Transport	0	0	0
TRIFL	TRIFL	RIBFLAV[e] <=> RIBFLAV[c]	Transport	-1.34223e-06	0	0
TCOIIA	TCOIIA	H2O[c] + ATP[c] + COII[e] -> ADP[c] + PI[c] + COII[c]	Transport	0	1.71782e-05	0
TCOIIB	TCOIIB	H2O[c] + ATP[c] + COII[c] -> ADP[c] + PI[c] + COII[e]	Transport	0	1.71782e-05	0
PSTS1B	PSTS1B	H2O[c] + ATP[c] -> ADP[c] + PI[e]	Transport	0	1.71782e-05	0
PSTS1A	PSTS1A	H2O[c] + ATP[c] + PI[e] -> ADP[c] + 2 PI[c]	Transport	0.0265252	0.0265424	0.0265256
CTPD2	CTPD2	H2O[c] + ATP[c] + CD[c] -> ADP[c] + PI[c] + CD[e]	Transport	0	1.71782e-05	0
CTPD1	CTPD1	H2O[c] + ATP[c] + CD[e] -> ADP[c] + PI[c] + CD[c]	Transport	0	1.71782e-05	0
TGSN	TGSN	H[c] + GSN[e] <=> H[e] + GSN[c]	Transport	-1.07028e-06	0	0
TCYSB	TCYSB	H2O[c] + ATP[c] + CYS[c] -> ADP[c] + PI[c] + CYS[e]	Transport	0	1.71782e-05	0
VIUB	VIUB	H2O[c] + ATP[c] + 0.0005 MBTC18ANOYL[c] + 0.0005 MBTC18ENOYL[c] + 0.001 MBTMAL[c] + FE3[e] -> ADP[c] + PI[c] + FE3[c]	Transport	1.98728e-05	1.98731e-05	1.98731e-05
TH2O	TH2O	H2O[e] <=> H2O[c]	Transport	-2.2013	-1.7996	-1.79968
TMAN	TMAN	PEP[c] + MAN[e] -> PYR[c] + MAN6P[c]	Transport	0	0	0
TCL1	TCL1	H2O[c] + ATP[c] + CL[e] -> ADP[c] + PI[c] + CL[c]	Transport	0	1.71782e-05	0
TCL2	TCL2	H2O[c] + ATP[c] + CL[c] -> ADP[c] + PI[c] + CL[e]	Transport	0	1.71782e-05	0
ROCE2	ROCE2	H2O[c] + ATP[c] + LYS[e] -> ADP[c] + PI[c] + LYS[c]	Transport	0	1.71782e-05	0
MGTE2	MGTE2	H2O[c] + ATP[c] + MG[c] -> ADP[c] + PI[c] + MG[e]	Transport	0	1.71782e-05	0
THEPD	THEPD	HEPTADECANOATE[e] <=> HEPTADECANOATE[c]	Transport	-6.52763e-06	0	0
NICT2	NICT2	H2O[c] + ATP[c] + NI[c] -> ADP[c] + PI[c] + NI[e]	Transport	0	1.71782e-05	0
TPYR	TPYR	H[c] + PYR[e] <=> PYR[c] + H[e]	Transport	-3.62252e-05	0	0
TCITA	TCITA	H2O[c] + ATP[c] + CIT[e] -> ADP[c] + PI[c] + CIT[c]	Transport	0	1.71782e-05	0
TGABAA	TGABAA	H2O[c] + ATP[c] + GABA[e] -> ADP[c] + PI[c] + GABA[c]	Transport	0	1.71782e-05	0
PROZ2	PROZ2	H2O[c] + ATP[c] + PRO[c] -> ADP[c] + PI[c] + PRO[e]	Transport	0	1.71782e-05	0
TAD	TAD	H[c] + AD[e] <=> AD[c] + H[e]	Transport	-3.76045e-06	0	0
TVALA	TVALA	H2O[c] + ATP[c] + VAL[e] -> ADP[c] + PI[c] + VAL[c]	Transport	0	1.71782e-05	0
TDA	TDA	H[c] + DA[e] <=> DA[c] + H[e]	Transport	-5.18679e-05	0	0
ROCE3	ROCE3	H2O[c] + ATP[c] + LYS[c] -> ADP[c] + PI[c] + LYS[e]	Transport	0	1.71782e-05	0
TFOL	TFOL	FOL[e] <=> FOL[c]	Transport	-1.24305e-06	0	0
TTRE	TTRE	PEP[c] + TRE[e] -> PYR[c] + TRE6P[c]	Transport	0	0	0
TLAAA	TLAAA	LAAA[e] <=> LAAA[c]	Transport	-8.81651e-06	0	0
MODA2	MODA2	H2O[c] + ATP[c] + MOLYBDATE[c] -> ADP[c] + PI[c] + MOLYBDATE[e]	Transport	0	1.71782e-05	0
MODA1	MODA1	H2O[c] + ATP[c] + MOLYBDATE[e] -> ADP[c] + PI[c] + MOLYBDATE[c]	Transport	0	1.71782e-05	0
TGLYCO	TGLYCO	GLYCOLATE[e] <=> GLYCOLATE[c]	Transport	-2.11158e-05	0	-1.98731e-05
TFRUA	TFRUA	PEP[c] + FRU[e] -> F6P[c] + PYR[c]	Transport	0	0	0
TILEA	TILEA	H2O[c] + ATP[c] + ILE[e] -> ADP[c] + PI[c] + ILE[c]	Transport	0	1.71782e-05	0
TILEB	TILEB	H2O[c] + ATP[c] + ILE[c] -> ADP[c] + PI[c] + ILE[e]	Transport	0	1.71782e-05	0
TTHRB	TTHRB	H2O[c] + ATP[c] + THR[c] -> ADP[c] + PI[c] + THR[e]	Transport	0	1.71782e-05	0
TTHRA	TTHRA	H2O[c] + ATP[c] + THR[e] -> ADP[c] + PI[c] + THR[c]	Transport	0	1.71782e-05	0
CTPI1	CTPI1	H2O[c] + ATP[c] + ZN[e] -> ADP[c] + PI[c] + ZN[c]	Transport	0	1.71782e-05	0
CTPI2	CTPI2	H2O[c] + ATP[c] + ZN[c] -> ADP[c] + PI[c] + ZN[e]	Transport	0	1.71782e-05	0
CHAA	CHAA	2 H[c] + CA[e] <=> 2 H[e] + CA[c]	Transport	0	0	0
TINS	TINS	H[c] + INS[e] <=> H[e] + INS[c]	Transport	-2.44525e-06	0	0
DCTA3B	DCTA3B	H2O[c] + ATP[c] + FUM[c] -> ADP[c] + PI[c] + FUM[e]	Transport	0	1.71782e-05	0
DCTA3A	DCTA3A	H2O[c] + ATP[c] + FUM[e] -> ADP[c] + PI[c] + FUM[c]	Transport	0	1.71782e-05	0
TPPCH	TPPCH	PHOSPHATIDYLCHOLINE[e] <=> PHOSPHATIDYLCHOLINE[c]	Transport	0	0	0
TPNTO	TPNTO	PNTO[e] <=> PNTO[c]	Transport	-6.63434e-06	0	0
TKA	TKA	H2O[c] + ATP[c] + K[e] -> ADP[c] + PI[c] + K[c]	Transport	0	1.71782e-05	0
SMET	SMET	SME[e] + H[e] <=> H[c] + SME[c]	Transport	-5.84329e-06	0	0
GSHT	GSHT	H2O[c] + ATP[c] + GSH[e] -> ADP[c] + PI[c] + GSH[c]	Transport	0	0	0
CYCA4	CYCA4	H[c] + GLY[e] <=> GLY[c] + H[e]	Transport	-2.89237e-05	0	0
CYCA5	CYCA5	H[c] + SER[e] <=> SER[c] + H[e]	Transport	-1.7633e-05	0	0
CYCA1	CYCA1	H[c] + DALA[e] <=> DALA[c] + H[e]	Transport	-3.62252e-05	0	0
CYCA2	CYCA2	H2O[c] + ATP[c] + ALA[e] -> ALA[c] + ADP[c] + PI[c]	Transport	0	1.71782e-05	0
MCE4A	MCE4A	H2O[c] + ATP[c] + CHOLESTEROL[e] -> ADP[c] + PI[c] + CHOLESTEROL[c]	Transport	0	0	0
TPHE	TPHE	H[c] + PHE[e] <=> PHE[c] + H[e]	Transport	-4.08966e-06	0	0
THEXD	THEXD	HEXADECANOATE[e] <=> HEXADECANOATE[c]	Transport	-7.13948e-06	0	0
MGTE1	MGTE1	H2O[c] + ATP[c] + MG[e] -> ADP[c] + PI[c] + MG[c]	Transport	0	1.71782e-05	0
TO2	TO2	O2[e] <=> O2[c]	Transport	0.98	0.98	0.98
TGLUB	TGLUB	H2O[c] + ATP[c] + GLU[c] -> ADP[c] + PI[c] + GLU[e]	Transport	0	1.71782e-05	0
TDPMA	TDPMA	H2O[c] + ATP[c] + DAPIM[e] -> ADP[c] + PI[c] + DAPIM[c]	Transport	0	1.71782e-05	0
TMLTB	TMLTB	H2O[c] + ATP[c] + MLT[c] -> ADP[c] + PI[c] + MLT[e]	Transport	0	1.71782e-05	0
TMLTA	TMLTA	H2O[c] + ATP[c] + MLT[e] -> ADP[c] + PI[c] + MLT[c]	Transport	0	1.71782e-05	0
PROZ3	PROZ3	H2O[c] + ATP[c] + CHOL[e] -> ADP[c] + PI[c] + CHOL[c]	Transport	0	1.71782e-05	0
PROZ1	PROZ1	H2O[c] + ATP[c] + PRO[e] -> ADP[c] + PI[c] + PRO[c]	Transport	0	1.71782e-05	0
USPA2	USPA2	H2O[c] + ATP[c] + RIB[c] -> ADP[c] + PI[c] + RIB[e]	Transport	0	1.71782e-05	0
THEXN	THEXN	HEXANOATE[e] <=> HEXANOATE[c]	Transport	-3.87201e-06	0	0
TGLUA	TGLUA	H2O[c] + ATP[c] + GLU[e] -> ADP[c] + PI[c] + GLU[c]	Transport	0	1.71782e-05	0
T9HED	T9HED	9HEXADECENOATE[e] <=> 9HEXADECENOATE[c]	Transport	-7.13949e-06	0	0
TPEND	TPEND	PENTADECANOATE[e] <=> PENTADECANOATE[c]	Transport	-7.24503e-06	0	0
TDEC	TDEC	DECANOATE[e] <=> DECANOATE[c]	Transport	-4.73968e-06	0	0
TMETB	TMETB	H2O[c] + ATP[c] + MET[c] -> ADP[c] + PI[c] + MET[e]	Transport	0	1.71782e-05	0
TMETA	TMETA	H2O[c] + ATP[c] + MET[e] -> ADP[c] + PI[c] + MET[c]	Transport	0	1.71782e-05	0
TORNA	TORNA	H2O[c] + ATP[c] + ORN[e] -> ADP[c] + PI[c] + ORN[c]	Transport	0	1.71782e-05	0
TORNB	TORNB	H2O[c] + ATP[c] + ORN[c] -> ADP[c] + PI[c] + ORN[e]	Transport	0	1.71782e-05	0
TACAL	TACAL	ACAL[e] <=> ACAL[c]	Transport	-6.59225e-05	0	0
TGL	TGL	GL[e] <=> GL[c]	Transport	0.399982	0.4	0.4
TASPA	TASPA	H2O[c] + ATP[c] + ASP[e] -> ASP[c] + ADP[c] + PI[c]	Transport	0	1.71782e-05	0
TASPB	TASPB	H2O[c] + ASP[c] + ATP[c] -> ADP[c] + PI[c] + ASP[e]	Transport	0	1.71782e-05	0
THISA	THISA	H2O[c] + ATP[c] + HIS[e] -> ADP[c] + PI[c] + HIS[c]	Transport	0	1.71782e-05	0
NARK	NARK	H[c] + NO2[e] <=> H[e] + NO2[c]	Transport	-0.20074	0	-0.200713
TDIN	TDIN	H[c] + DIN[e] <=> H[e] + DIN[c]	Transport	-5.1868e-05	0	-4.96828e-05
UGPC1	UGPC1	H2O[c] + ATP[c] + GL3P[e] -> ADP[c] + PI[c] + GL3P[c]	Transport	0	1.71782e-05	0
UGPC2	UGPC2	H2O[c] + ATP[c] + GL3P[c] -> ADP[c] + PI[c] + GL3P[e]	Transport	0	1.71782e-05	0
TPROP	TPROP	PROPANOATE[e] <=> PROPANOATE[c]	Transport	0	0	0
TFE2	TFE2	FE2[e] <=> FE2[c]	Transport	0.000119237	0.000119239	0.000119239
TUREA	TUREA	UREA[e] <=> UREA[c]	Transport	0	0	0
TSUC	TSUC	H2O[c] + ATP[c] + SUC[e] -> ADP[c] + PI[c] + SUC[c]	Transport	0	0	0
PROZ4	PROZ4	H2O[c] + ATP[c] + CHOL[c] -> ADP[c] + PI[c] + CHOL[e]	Transport	0	1.71782e-05	0
DCTA2A	DCTA2A	H2O[c] + ATP[c] + SUCC[e] -> ADP[c] + PI[c] + SUCC[c]	Transport	0	1.71782e-05	0
ANSP2B	ANSP2B	ASN[c] + H2O[c] + ATP[c] -> ADP[c] + PI[c] + ASN[e]	Transport	0	1.71782e-05	0
ANSP2A	ANSP2A	H2O[c] + ATP[c] + ASN[e] -> ASN[c] + ADP[c] + PI[c]	Transport	0	1.71782e-05	0
THISB	THISB	H2O[c] + ATP[c] + HIS[c] -> ADP[c] + PI[c] + HIS[e]	Transport	0	1.71782e-05	0
TNO	TNO	NO[e] <=> NO[c]	Transport	0	0	0
TURA	TURA	H[c] + URA[e] <=> H[e] + URA[c]	Transport	-7.29591e-06	0	0
ROCE1B	ROCE1B	H2O[c] + ATP[c] + ARG[c] -> ADP[c] + PI[c] + ARG[e]	Transport	0	1.71782e-05	0
ROCE1A	ROCE1A	H2O[c] + ATP[c] + ARG[e] -> ADP[c] + PI[c] + ARG[c]	Transport	0	1.71782e-05	0
TTRP	TTRP	H[c] + TRP[e] <=> TRP[c] + H[e]	Transport	-2.57036e-06	0	0
TGN	TGN	GN[e] <=> GN[c]	Transport	-1.26373e-06	0	0
TNAC	TNAC	NAC[e] <=> NAC[c]	Transport	0	0	0
TCO	TCO	CO[e] <=> CO[c]	Transport	0	0	0
CTPA1	CTPA1	H2O[c] + ATP[c] + CU[e] -> ADP[c] + PI[c] + CU[c]	Transport	0	1.71782e-05	0
CTPA2	CTPA2	H2O[c] + ATP[c] + CU[c] -> ADP[c] + PI[c] + CU[e]	Transport	0	1.71782e-05	0
TTETD	TTETD	TETRADECANOATE[e] <=> TETRADECANOATE[c]	Transport	-6.10853e-06	0	0
TBIOTSO	TBIOTSO	BIOTINSO[e] <=> BIOTINSO[c]	Transport	0	0	0
TBIOT	TBIOT	BIOTIN[e] <=> BIOTIN[c]	Transport	-8.37151e-07	0	0
TTETC	TTETC	TETRACOSANOATE[e] <=> TETRACOSANOATE[c]	Transport	-6.17533e-06	0	0
CYCA3	CYCA3	H2O[c] + ALA[c] + ATP[c] -> ADP[c] + PI[c] + ALA[e]	Transport	0	1.7633e-05	0
TPABA	TPABA	PABA[e] <=> PABA[c]	Transport	-4.36016e-06	0	0
TNOND	TNOND	NONADECANOATE[e] <=> NONADECANOATE[c]	Transport	-5.9395e-06	0	0
TDODN	TDODN	DODECANOATE[e] <=> DODECANOATE[c]	Transport	-5.33774e-06	0	0
TNA2	TNA2	H2O[c] + ATP[c] + NA[c] -> ADP[c] + PI[c] + NA[e]	Transport	0	1.71782e-05	0
TMNA	TMNA	H2O[c] + ATP[c] + MN[e] -> ADP[c] + PI[c] + MN[c]	Transport	0	3.43564e-05	0
TMNB	TMNB	H2O[c] + ATP[c] + MN[c] -> ADP[c] + PI[c] + MN[e]	Transport	0	3.43564e-05	0
TNA1	TNA1	H2O[c] + ATP[c] + NA[e] -> ADP[c] + PI[c] + NA[c]	Transport	0	1.71782e-05	0
TFOR	TFOR	FOR[e] <=> FOR[c]	Transport	-4.51712e-05	0	0
HOGEN	HOGEN	O2[c] + 4HPP[c] -> CO2[c] + HOMOGEN[c]	Tyrosine metabolism	0	4.01568e-06	0
MACAC	MACAC	O2[c] + HOMOGEN[c] -> MACAC[c]	Tyrosine metabolism	0	4.01568e-06	0
ASPB1	ASPB1	GLU[c] + 4HPP[c] <=> AKG[c] + TYR[c]	Tyrosine metabolism	0.000784976	0.000789065	0.000784987
ACTAC2	ACTAC2	H2O[c] + FUACAC[c] -> FUM[c] + ACTAC[c]	Tyrosine metabolism	0	4.01568e-06	0
FUCAC	FUCAC	MACAC[c] <=> FUACAC[c]	Tyrosine metabolism	0	4.01568e-06	0
MEND2	MEND2	EPSHCHC[c] <=> PYR[c] + SHCHC[c]	Ubiquinone and other terpenoid-quinone biosynthesis	0.000293124	0.000293128	0.000293128
MEND1	MEND1	AKG[c] + ICHOR[c] <=> CO2[c] + EPSHCHC[c]	Ubiquinone and other terpenoid-quinone biosynthesis	0.000293124	0.000293128	0.000293128
OSB	OSB	SHCHC[c] -> H2O[c] + OSB[c]	Ubiquinone and other terpenoid-quinone biosynthesis	0.000293124	0.000293128	0.000293128
ILVC2	ILVC2	ABUT[c] -> HMOP[c]	Valine, leucine and isoleucine biosynthesis	0.00159479	0.001603	0.00159482
LEUB	LEUB	NAD[c] + CBHCAP[c] -> H[c] + NADH[c] + OICAP[c]	Valine, leucine and isoleucine biosynthesis	0.0037023	0.00371972	0.00370637
LEUC2	LEUC2	CBHCAP[c] <=> H2O[c] + IPPMAE[c]	Valine, leucine and isoleucine biosynthesis	-0.00371972	-0.0037023	-0.00370637
LEUC1	LEUC1	H2O[c] + IPPMAE[c] <=> IPPMAL[c]	Valine, leucine and isoleucine biosynthesis	-0.00371972	-0.0037023	-0.00370637
LEUA	LEUA	H2O[c] + ACCOA[c] + OMVAL[c] -> COA[c] + IPPMAL[c]	Valine, leucine and isoleucine biosynthesis	0.0037023	0.00371972	0.00370637
ILVB1	ILVB1	PYR[c] + OBUT[c] -> CO2[c] + ABUT[c]	Valine, leucine and isoleucine biosynthesis	0.00159479	0.001603	0.00159482
ILVC1	ILVC1	H[c] + NADPH[c] + HMOP[c] -> NADP[c] + DIHYDROXYMETHYLPENTANOATE[c]	Valine, leucine and isoleucine biosynthesis	0.00159479	0.001603	0.00159482
ILVD1	ILVD1	DIHYDROXYMETHYLPENTANOATE[c] -> H2O[c] + OXOMETHYLPENTANOATE[c]	Valine, leucine and isoleucine biosynthesis	0.00159479	0.001603	0.00159482
RMCOA	RMCOA	SMMALONYLCOA[c] <=> RMMALONYLCOA[c]	Valine, leucine and isoleucine degradation	-999.911	-0.0109807	-0.0110054
ILVE1	ILVE1	GLU[c] + MOP[c] <=> AKG[c] + LEU[c]	Valine, leucine and isoleucine degradation	0.00368392	0.00369732	0.00368398
ILVE2	ILVE2	GLU[c] + OMVAL[c] <=> AKG[c] + VAL[c]	Valine, leucine and isoleucine degradation	0.00341067	0.00342458	0.00341072
ILVE3	ILVE3	AKG[c] + ILE[c] <=> GLU[c] + OXOMETHYLPENTANOATE[c]	Valine, leucine and isoleucine degradation	-0.00160257	-0.00159479	-0.00159482
HMGCOA	HMGCOA	H2O[c] + MGLUTCOA[c] -> HMGLUTCOA[c]	Valine, leucine and isoleucine degradation	1.8381e-05	2.2397e-05	2.2397e-05
ECHA81	ECHA81	H2O[c] + 2MBECOA[c] -> HMBUTCOA[c]	Valine, leucine and isoleucine degradation	0	8.20387e-06	0
ECHA82	ECHA82	H2O[c] + MACRCOA[c] -> HIBUTCOA[c]	Valine, leucine and isoleucine degradation	0	1.47242e-05	0
HIBUT	HIBUT	H2O[c] + HIBUTCOA[c] -> COA[c] + HIBUT[c]	Valine, leucine and isoleucine degradation	0	1.47242e-05	0
ACCA1	ACCA1	H[c] + ATP[c] + HCO3[c] + 3MBECOA[c] -> ADP[c] + PI[c] + MGLUTCOA[c]	Valine, leucine and isoleucine degradation	1.8381e-05	2.2397e-05	2.2397e-05
MOP	MOP	OICAP[c] -> CO2[c] + MOP[c]	Valine, leucine and isoleucine degradation	0.0037023	0.00371972	0.00370637
MACOA	MACOA	NAD[c] + HMBUTCOA[c] -> H[c] + NADH[c] + MAACCOA[c]	Valine, leucine and isoleucine degradation	0	8.20387e-06	0
MMSA	MMSA	NAD[c] + COA[c] + METHYMALONATE[c] -> CO2[c] + H[c] + NADH[c] + PROPIONYLCOA[c]	Valine, leucine and isoleucine degradation	0	1.47242e-05	0
MMSB	MMSB	NAD[c] + HIBUT[c] -> H[c] + NADH[c] + METHYMALONATE[c]	Valine, leucine and isoleucine degradation	0	1.47242e-05	0
FADA	FADA	COA[c] + MAACCOA[c] <=> ACCOA[c] + PROPIONYLCOA[c]	Valine, leucine and isoleucine degradation	0	8.20387e-06	0
OTSA_1	OTSA_1	G6P[c] + ADPGLU[c] -> ADP[c] + TRE6P[c]	Starch and sucrose metabolism	0	0.00138074	0.0013464
OTSA_2	OTSA_2	UDPG[c] + G6P[c] -> UDP[c] + TRE6P[c]	Starch and sucrose metabolism	0	0.00138074	0
OTSB2	OTSB2	H2O[c] + TRE6P[c] -> PI[c] + TRE[c]	Starch and sucrose metabolism	0	0.000193339	0.000158985
TREY	TREY	H2O[c] + 2 GLUCAN[c] -> TRE[c]	Starch and sucrose metabolism	0	0.000193339	0
TRES	TRES	MLT[c] <=> TRE[c]	Starch and sucrose metabolism	-3.43564e-05	0	0
GLGC	GLGC	ATP[c] + G1P[c] <=> PPI[c] + ADPGLU[c]	Starch and sucrose metabolism	-999.984	0.0114115	0.0101104
GLGB	GLGB	GLUCAN[c] <=> BRANCHED_GLUCAN[c]	Starch and sucrose metabolism	0	8.84753e-08	0
GLGE	GLGE	MLT1P[c] -> PI[c] + 2 GLUCAN[c]	Starch and sucrose metabolism	0.0029213	0.00311464	0.00292135
GLGP	GLGP	2 PI[c] + AMYL[c] + GLUCAN[c] -> 2 G6P[c]	Starch and sucrose metabolism	0	2.29043e-05	0
AGLA2	AGLA2	H2O[c] + SUC[c] -> GLC[c] + FRU[c]	Starch and sucrose metabolism	0	0	0
AGLA1	AGLA1	H2O[c] + MLT[c] -> 2 GLC[c]	Starch and sucrose metabolism	0	1.14521e-05	0
BGLS	BGLS	H2O[c] + CELB[c] -> 2 GLC[c]	Starch and sucrose metabolism	0	0	0
FRGLC	FRGLC	FRU[c] <=> GLC[c]	Starch and sucrose metabolism	0.0115555	999.993	0.0115786
MANA	MANA	MAN6P[c] <=> F6P[c]	Starch and sucrose metabolism	-1000	-0.0188389	-0.0188621
AMYL2	AMYL2	ADPGLU[c] <=> ADP[c] + AMYL[c]	Starch and sucrose metabolism	-999.988	0.0114115	0.00584269
AMYL1	AMYL1	UDPG[c] <=> UDP[c] + AMYL[c]	Starch and sucrose metabolism	-0.00554603	999.994	0
FRMAN	FRMAN	FRU[c] <=> MAN[c]	Starch and sucrose metabolism	-999.993	-0.0115555	-0.0115786
MAK	MAK	ATP[c] + MLT[c] -> ADP[c] + MLT1P[c]	Starch and sucrose metabolism	0	3.43564e-05	0
GLGM_1	GLGM_1	G1P[c] + ADPGLU[c] -> ADP[c] + MLT1P[c]	Starch and sucrose metabolism	0	0.00309174	0.00292135
GLGM_2	GLGM_2	UDPG[c] + G1P[c] -> UDP[c] + MLT1P[c]	Starch and sucrose metabolism	0	0.00309174	0
CHOL1	CHOL1	NAD[c] + CHOLESTEROL[c] -> H[c] + NADH[c] + CHOL4EN3ONE[c]	Cholesterol degradation	0	0	0
FADE282	FADE282	FAD[c] + CHOLC3COA[c] -> FADH2[c] + CHOLENEC3COA[c]	Cholesterol degradation	0	0	0
HSAF	HSAF	4H2OHEX[c] -> PYR[c] + PRAL[c]	Cholesterol degradation	0	0	0
ECHA192	ECHA192	H2O[c] + CHOLENEC5COA[c] <=> HCHOLC5COA[c]	Cholesterol degradation	0	0	0
HSA	HSA	O2[c] + FMNH2[c] + 3HSA[c] -> H2O[c] + FMN[c] + 34DHSA[c]	Cholesterol degradation	0	0	0
FADB3	FADB3	NAD[c] + HCHOLC5COA[c] -> H[c] + NADH[c] + OCHOLC5COA[c]	Cholesterol degradation	0	0	0
FADB2	FADB2	NAD[c] + HCHOLC8COA[c] -> H[c] + NADH[c] + OCHOLC8COA[c]	Cholesterol degradation	0	0	0
HDAD	HDAD	H2O[c] + 49DSHA[c] -> HHD[c] + HIP[c]	Cholesterol degradation	0	0	0
CHOD	CHOD	O2[c] + CHOLESTEROL[c] -> H2O2[c] + CHOL4EN3ONE[c]	Cholesterol degradation	0	0	0
3HSA	3HSA	9OHADD[c] -> 3HSA[c]	Cholesterol degradation	0	0	0
HSAC	HSAC	O2[c] + 34DHSA[c] -> 49DSHA[c]	Cholesterol degradation	0	0	0
HSAE	HSAE	H2O[c] + HHD[c] -> 4H2OHEX[c]	Cholesterol degradation	0	0	0
HSAG2	HSAG2	NAD[c] + COA[c] + PRAL[c] -> H[c] + NADH[c] + PROPIONYLCOA[c]	Cholesterol degradation	0	0	0
IPDAB	IPDAB	ATP[c] + COA[c] + 5OHHIP[c] -> AMP[c] + PPI[c] + 5OHHIPCOA[c]	Cholesterol degradation	0	0	0
KSH	KSH	H[c] + O2[c] + NADH[c] + ADD[c] -> H2O[c] + NAD[c] + 9OHADD[c]	Cholesterol degradation	0	0	0
ECHA193	ECHA193	H2O[c] + CHOLENEC3COA[c] <=> HCHOLC3COA[c]	Cholesterol degradation	0	0	0
CYP1	CYP1	H[c] + O2[c] + NADH[c] + CHOL4EN3ONE[c] -> H2O[c] + NAD[c] + HCHOL[c]	Cholesterol degradation	0	0	0
IPDF	IPDF	H[c] + NADH[c] + HIPCOA[c] -> NAD[c] + 5OHHIPCOA[c]	Cholesterol degradation	0	0	0
HIPA	HIPA	H[c] + NADH[c] + HIP[c] -> NAD[c] + 5OHHIP[c]	Cholesterol degradation	0	0	0
CHOLCOA	CHOLCOA	FAD[c] + CHOLC5COA[c] -> FADH2[c] + CHOLENEC5COA[c]	Cholesterol degradation	0	0	0
ECHA191	ECHA191	H2O[c] + CHOLENEC8COA[c] <=> HCHOLC8COA[c]	Cholesterol degradation	0	0	0
FADE30	FADE30	FAD[c] + 5OHHIPCOA[c] -> FADH2[c] + HIPECOA[c]	Cholesterol degradation	0	0	0
CYP3	CYP3	H[c] + O2[c] + NADH[c] + OCHOL[c] -> H2O[c] + NAD[c] + CCHOL[c]	Cholesterol degradation	0	0	0
CYP2	CYP2	NAD[c] + HCHOL[c] -> H[c] + NADH[c] + OCHOL[c]	Cholesterol degradation	0	0	0
PRCOA1	PRCOA1	HCHOLC3COA[c] -> PROPIONYLCOA[c] + ADS[c]	Cholesterol degradation	0	0	0
FADE281	FADE281	FAD[c] + CHOLC8COA[c] -> FADH2[c] + CHOLENEC8COA[c]	Cholesterol degradation	0	0	0
FADD3	FADD3	ATP[c] + COA[c] + HIP[c] -> AMP[c] + PPI[c] + HIPCOA[c]	Cholesterol degradation	0	0	0
KSTD	KSTD	NAD[c] + ADS[c] -> H[c] + NADH[c] + ADD[c]	Cholesterol degradation	0	0	0
FADD17	FADD17	ATP[c] + COA[c] + CCHOL[c] -> ADP[c] + PI[c] + CHOLC8COA[c]	Cholesterol degradation	0	0	0
FADE51	FADE51	COA[c] + OCHOLC8COA[c] -> PROPIONYLCOA[c] + CHOLC5COA[c]	Cholesterol degradation	0	0	0
FADE52	FADE52	COA[c] + OCHOLC5COA[c] -> ACCOA[c] + CHOLC3COA[c]	Cholesterol degradation	0	0	0
HIPEOX	HIPEOX	H2O[c] + NAD[c] + COA[c] + HIPECOA[c] -> H[c] + NADH[c] + ACCOA[c] + 5OHHICCOA[c]	Cholesterol degradation	0	0	0
IPDCF	IPDCF	2 NAD[c] + 5OHHICCOA[c] -> 2 H[c] + 2 NADH[c] + HIECCOA[c]	Cholesterol degradation	0	0	0
ECHA20	ECHA20	H2O[c] + H[c] + HIECCOA[c] -> COCHEACOA[c]	Cholesterol degradation	0	0	0
FADA6	FADA6	H2O[c] + COA[c] + COCHEACOA[c] -> ACCOA[c] + MOODACOA[c]	Cholesterol degradation	0	0	0
FADE31	FADE31	H2O[c] + NAD[c] + COA[c] + FAD[c] + MOODACOA[c] -> H[c] + NADH[c] + ACCOA[c] + FADH2[c] + MBKACOA[c]	Cholesterol degradation	0	0	0
MBKTHIO	MBKTHIO	COA[c] + MBKACOA[c] -> H2O[c] + H[c] + PROPIONYLCOA[c] + SUCCOA[c]	Cholesterol degradation	0	0	0
BiomassGrowthInVitro	BiomassGrowthInVitro	0.0351 ASN[c] + 57 H2O[c] + 0.0886 ASP[c] + 0.0628 UDPNAM[c] + 0.0164 NADP[c] + 0.2184 ALA[c] + 57.03 ATP[c] + 0.1384 GLN[c] + 0.1625 GLU[c] + 0.0183 NAD[c] + 0.0168 GTP[c] + 0.0159 COA[c] + 0.0529 ARAFDPP[c] + 0.0023 ARABINOGALACTANPEPTIDOGLYCAN[c] + 0.0924 PRO[c] + 0.0155 FAD[c] + 0.1148 ARG[c] + 0.0033 AC1PIM1[c] + 0.0019 AC1PIM2[c] + 0.0033 AC1PIM6[c] + 0.0033 AC2PIM2[c] + 0.0033 AC2PIM6[c] +…	Biomass and Maintenance	0	0	0
Maintenance	Maintenance	H2O[c] + ATP[c] -> ADP[c] + PI[c]	Biomass and Maintenance	1	1	1
BiomassGrowth_Universal_Cofactors	BiomassGrowth_Universal_Cofactors	0.0351 ASN[c] + 57 H2O[c] + 0.0886 ASP[c] + 0.0397 UDPNAM[c] + 0.0136 NADP[c] + 0.2184 ALA[c] + 57.03 ATP[c] + 0.1384 GLN[c] + 0.1625 GLU[c] + 0.0152 NAD[c] + 0.0168 GTP[c] + 0.0132 COA[c] + 0.0388 ARAFDPP[c] + 0.0017 ARABINOGALACTANPEPTIDOGLYCAN[c] + 0.0924 PRO[c] + 0.0129 FAD[c] + 0.1148 ARG[c] + 0.0024 AC1PIM1[c] + 0.0014 AC1PIM2[c] + 0.0024 AC1PIM6[c] + 0.0024 AC2PIM2[c] + 0.0024 AC2PIM6[c] +…	Biomass and Maintenance	0	3.7617e-07	0
BiomassGrowth	BiomassGrowth	57 H2O[c] + 0.0152 NAD[c] + 0.0102 DATP[c] + 57.03 ATP[c] + 0.0132 COA[c] + 0.0118 MQ[c] + 0.0388 ARAFDPP[c] + 0.0347 SAM[c] + 0.0194 DCTP[c] + 0.0008 FERI[c] + 0.0008 FERO[c] + 0.0168 CTP[c] + 0.0136 NADP[c] + 0.0183 TRE6P[c] + 0.1483 LEU[c] + 0.0886 ASP[c] + 0.0008 FE2[c] + 0.0222 FMN[c] + 0.0129 FAD[c] + 0.0155 CYS[c] + 0.0308 TYR[c] + 0.2184 ALA[c] + 0.1384 GLN[c] + 0.1625 GLU[c] + 0.1373 VAL…	Biomass and Maintenance	0.024841	0.0248414	0.0248414

## Sheet: S26C
iEK1012_2.0	Rxn Name	iEK Rxn Formula	Subsystem	minFlux	maxFlux	minNorm	sMtb2.0	sMtb2 Rxn Formula	Subsystem	minFlux	maxFlux	minNorm	Experimental Dany's Paper [mmol gDW-1 h-1]	Directionality
GAPD	Glyceraldehyde-3-phosphate dehydrogenase	nad[c] + pi[c] + g3p[c] <=> h[c] + nadh[c] + 13dpg[c]	Glycolysis/Gluconeogenesis	0.358632	0.35875	0.358746	GAP	PI[c] + NAD[c] + G3P[c] <=> H[c] + NADH[c] + 13PDG[c]	Glycolysis / Gluconeogenesis	0.258543	0.258578	0.258576	0.355196	1
PGM	Phosphoglycerate mutase	2pg[c] <=> 3pg[c]	Glycolysis/Gluconeogenesis	-0.356121	-0.348069	-0.348182	GPM2	3PG[c] <=> 2PG[c]	Glycolysis / Gluconeogenesis	0.242758	0.24281	0.242807		-1
PGK	Phosphoglycerate kinase	atp[c] + 3pg[c] <=> adp[c] + 13dpg[c]	Glycolysis/Gluconeogenesis	-0.35875	-0.358632	-0.358746	PGK	ADP[c] + 13PDG[c] <=> ATP[c] + 3PG[c]	Glycolysis / Gluconeogenesis	0.258543	0.258578	0.258576		-1
PYK	Pyruvate kinase	h[c] + adp[c] + pep[c] => pyr[c] + atp[c]	Glycolysis/Gluconeogenesis	0	0.342278	0.29999	PYKA	ADP[c] + PEP[c] -> ATP[c] + PYR[c]	Glycolysis / Gluconeogenesis	0.234752	1000	0.234801	0.274594	1
PPDK	Pyruvate,phosphate dikinase.	pyr[c] + atp[c] + pi[c] => h[c] + amp[c] + ppi[c] + pep[c]	Pyruvate Metabolism	0	8.87098e-05	0	PPDK	ATP[c] + PI[c] + PYR[c] -> AMP[c] + PPI[c] + PEP[c]	Glycolysis / Gluconeogenesis	0	3.43564e-05	0		1
ICL	Isocitrate lyase	icit[c] => succ[c] + glx[c]	Glyoxylate Metabolism	0	0.0160449	0	ICL1	ICIT[c] -> SUCC[c] + GLX[c]	Glyoxylate and dicarboxylate metabolism	0	3.43564e-05	0	0.0573223	1
ICDHyr	Isocitrate dehydrogenase (NADP)	nadp[c] + icit[c] => akg[c] + co2[c] + nadph[c]	Citric Acid Cycle	0.255222	0.300904	0.26628	ICD	NADP[c] + ICIT[c] -> CO2[c] + H[c] + NADPH[c] + AKG[c]	Citrate cycle (TCA cycle)	0.0751539	0.0752479	0.0752116	0.0246127	1
SDH1	Succinate dehydrogenase	succ[c] + mqn8[c] => fum[c] + mql8[c]	Citric Acid Cycle	0.25827	1000	0.258484	SDH1	SUCC[c] + MQ[c] -> FUM[c] + MQH2[c]	Respiratory chain	0.0462899	1000	0.0463534	0	1
FUM	Fumarase	h2o[c] + fum[c] <=> mal__L[c]	Citric Acid Cycle	0.233831	0.310936	0.23412	FUM	H2O[c] + FUM[c] <=> MAL[c]	Citrate cycle (TCA cycle)	0.0606605	0.0607612	0.0607209		1
G6PDH2r	Glucose 6-phosphate dehydrogenase	nadp[c] + g6p[c] => h[c] + nadph[c] + 6pgl[c]	Pentose Phosphate Pathway	0	7.6037e-05	0	ZWF2	NADP[c] + G6P[c] -> H[c] + NADPH[c] + D6PGL[c]	Pentose phosphate pathway	0	6.18415e-05	0	0.0573441	1
PEPCK_re	Phosphoenolpyruvate carboxykinase (GTP)	oaa[c] + gtp[c] <=> co2[c] + pep[c] + gdp[c]	Citric Acid Cycle	-0.35383	-0.0114635	-0.0458117	PCKA	OA[c] + GTP[c] -> CO2[c] + GDP[c] + PEP[c]	Glycolysis / Gluconeogenesis	0	999.765	0		1
PC	Pyruvate carboxylase	pyr[c] + atp[c] + hco3[c] => h[c] + oaa[c] + adp[c] + pi[c]	Citric Acid Cycle	0	8.87098e-05	0	PCA	H[c] + ATP[c] + PYR[c] + HCO3[c] -> ADP[c] + PI[c] + OA[c]	Citrate cycle (TCA cycle)	0	3.43564e-05	0	0.00182804	1
ME1	Malic enzyme (NAD)	nad[c] + mal__L[c] => nadh[c] + pyr[c] + co2[c]	Pyruvate Metabolism	0	0.342278	0	MEZ	NAD[c] + MAL[c] <=> CO2[c] + H[c] + NADH[c] + PYR[c]	Pyruvate metabolism	-999.939	-0.0391532	-0.0391955	0.00182804	1
NADH10	NADH dehydrogenase (menaquinone-8 & 0 protons)	h[c] + nadh[c] + mqn8[c] => nad[c] + mql8[c]	Oxidative Phosphorylation	0	1.69905	1.29975	NUO	5 H[c] + NADH[c] + MQ[c] -> NAD[c] + MQH2[c] + 4 Hr[e]	Respiratory chain	1.90813	1.90823	1.90818		1
ATPS4r	ATP synthase (four protons for one ATP)	adp[c] + pi[c] + 4 h[e] <=> h2o[c] + 3 h[c] + atp[c]	Oxidative Phosphorylation	1.06036	1.10092	1.09495	ATP	ADP[c] + PI[c] + 3 Hr[e] -> H2O[c] + 3 H[c] + ATP[c]	Respiratory chain	2.54422	2.54435	2.54428		1
TKT1	Transketolase	xu5p__D[c] + r5p[c] <=> g3p[c] + s7p[c]	Pentose Phosphate Pathway	-0.00247084	-0.00244031	-0.00246594	TKT2	X5P[c] + R5P[c] <=> G3P[c] + S7P[c]	Pentose phosphate pathway	-0.00456038	-0.0045377	-0.00455838	-0.0165108	1
TALA	Transaldolase	g3p[c] + s7p[c] <=> f6p[c] + e4p[c]	Pentose Phosphate Pathway	-0.00247453	-0.00244031	-0.00246594	TAL	G3P[c] + S7P[c] <=> F6P[c] + E4P[c]	Pentose phosphate pathway	-0.00456038	-0.0045377	-0.00455838	-0.0165108	1
CS	Citrate synthase	h2o[c] + oaa[c] + accoa[c] => h[c] + coa[c] + cit[c]	Citric Acid Cycle	0.260511	0.308838	0.26628	GLTA2	H2O[c] + OA[c] + ACCOA[c] -> COA[c] + CIT[c]	Citrate cycle (TCA cycle)	0.0751539	0.0752722	0.0752116	0.081935	1
GLYK	Glycerol kinase	atp[c] + glyc[c] => h[c] + adp[c] + glyc3p[c]	Alternate Carbon Metabolism	0.399777	0.399984	0.399895	GLPK	ATP[c] + GL[c] -> ADP[c] + GL3P[c]	Glycerolipid metabolism	0.399735	0.399803	0.399769		1
PGI	Glucose-6-phosphate isomerase	g6p[c] <=> f6p[c]	Glycolysis/Gluconeogenesis	-0.00639876	-0.00632272	-0.00632345	PGI	G6P[c] <=> F6P[c]	Glycolysis / Gluconeogenesis	-0.0163476	999.965	-0.016286	0.0604126	1
FBA	Fructose-bisphosphate aldolase	fdp[c] <=> g3p[c] + dhap[c]	Glycolysis/Gluconeogenesis	-0.0164248	-0.0163994	-0.0164013	FBA2	FDP[c] <=> DHAP[c] + G3P[c]	Glycolysis / Gluconeogenesis	-0.051049	-0.0510284	-0.0510292	0.0300311	1
FBP	Fructose-bisphosphatase	h2o[c] + fdp[c] => f6p[c] + pi[c]	Glycolysis/Gluconeogenesis	0.0163994	0.0164881	0.0164013	GLPX	H2O[c] + FDP[c] -> PI[c] + F6P[c]	Glycolysis / Gluconeogenesis	0.0510284	0.0510628	0.0510292	0.0300311	1
ENO	Enolase	2pg[c] <=> h2o[c] + pep[c]	Glycolysis/Gluconeogenesis	0.348069	0.356121	0.348182	ENO	2PG[c] <=> H2O[c] + PEP[c]	Glycolysis / Gluconeogenesis	0.242758	0.24281	0.242807	0.337446	1
TKT2	Transketolase	xu5p__D[c] + e4p[c] <=> f6p[c] + g3p[c]	Pentose Phosphate Pathway	-0.00348552	-0.00344405	-0.00346979	TKT1	E4P[c] + X5P[c] <=> F6P[c] + G3P[c]	Pentose phosphate pathway	-0.00743883	-0.00741432	-0.00743505	-0.0144399	1
PDHa	Pyruvate dehydrogenase (lipoamide)	h[c] + pyr[c] + lpam[c] => co2[c] + adhlam[c]	Glycolysis/Gluconeogenesis	0	0.000354839	0	ACEE	PYR[c] + LIPO[c] -> CO2[c] + ADLIPO[c]	Glycolysis / Gluconeogenesis	0.140015	0.140116	0.14007	0.23926	1
KGD2	MNXR84838	h[c] + co2[c] + succoa[c] + 2 fdxrd[c] <=> akg[c] + coa[c] + 2 fdxox[c]	Citric Acid Cycle	-0.296883	-0.250964	-0.262258	KGD2	CO2[c] + 2 H[c] + 2 FERI[c] + SUCCOA[c] <=> AKG[c] + COA[c] + 2 FERO[c]	Citrate cycle (TCA cycle)	-0.0604825	-0.0603885	-0.0604458	0.0228146	1
OXGDC	2 oxoglutarate decarboxylase	akg[c] + h[c] => sucsal[c] + co2[c]	Citric Acid Cycle	0	7.09679e-05	0	KGD1	AKG[c] -> CO2[c] + SUCCSAL[c]	Citrate cycle (TCA cycle)	0	3.43564e-05	0		1
SSALy	Succinate-semialdehyde dehydrogenase (NADP)	sucsal[c] + h2o[c] + nadp[c] => 2 h[c] + succ[c] + nadph[c]	Alanine, Aspartate, and Glutamate Metabolism	0	7.09679e-05	0	GABD	H2O[c] + NADP[c] + SUCCSAL[c] <=> H[c] + NADPH[c] + SUCC[c]	Alanine, aspartate and glutamate metabolism	-3.29612e-05	3.43564e-05	0	-0.057285	1
SUCOAS	Succinyl-CoA synthetase (ADP-forming)	atp[c] + succ[c] + coa[c] <=> adp[c] + pi[c] + succoa[c]	Citric Acid Cycle	-0.296207	-0.250031	-0.261325	SUCD	ADP[c] + PI[c] + SUCCOA[c] <=> ATP[c] + SUCC[c] + COA[c]	Citrate cycle (TCA cycle)	-999.853	0.0473818	0.0473413	-0.057285	-1
MDH	Malate dehydrogenase	nad[c] + mal__L[c] <=> h[c] + nadh[c] + oaa[c]	Citric Acid Cycle	-0.0716758	0.310936	0.23412	MDH	NAD[c] + MAL[c] <=> H[c] + NADH[c] + OA[c]	Citrate cycle (TCA cycle)	0.0998584	1000	0.0999164		1
MALS	Malate synthase	h2o[c] + glx[c] + accoa[c] => h[c] + coa[c] + mal__L[c]	Pyruvate Metabolism	0	8.87098e-05	0	GLCB	H2O[c] + ACCOA[c] + GLX[c] -> COA[c] + MAL[c]	Glyoxylate and dicarboxylate metabolism	0	4.47134e-05	0	0.0573223	1
NADTRHD	NAD transhydrogenase	nad[c] + nadph[c] => nadh[c] + nadp[c]	Cofactor and Prosthetic Group Biosynthesis	0	1000	0.694054	STHA	NADPH[c] + NAD[c] <=> NADP[c] + NADH[c]	Nicotinate and nicotinamide metabolism	-1000	2.32657	1.11542		1
CYTBD2	CYTBD2	2 h[c] + 0.5 o2[c] + mql8[c] => h2o[c] + mqn8[c] + 2 h[e]	Redox Metabolism	0.258256	1.95733	1.55825	CYD	O2[c] + 2 MQH2[c] -> 2 H2O[c] + 2 MQ[c]	Respiratory chain	0.977227	0.978786	0.977246		1
Reactions	Reaction Names	Exchange Rxn	Subsystem	minFlux	maxFlux	minNorm	Reactions	Exchange Rxn	Subsystem	minFlux	maxFlux	minNorm
EX_ca2_e	Calcium exchange	Calcium exchange	Extracellular exchange	0	0	0	EX_CA[e]	Calcium exchange	Exchange	0	0	0
EX_cl_e	Chloride exchange	Chloride exchange	Extracellular exchange	0	0	0	EX_CL[e]	Chloride exchange	Exchange	0	0	0
EX_fe2_e	Fe2+ exchange	Fe2+ exchange	Extracellular exchange	0	0	0	EX_FE2[e]	Fe2+ exchange	Exchange	-0.000119239	-0.000119237	-0.000119239
EX_fe3_e	Fe3+ exchange	Fe3+ exchange	Extracellular exchange	-4.6911e-05	-4.69056e-05	-4.6911e-05	EX_FE3[e]	Fe3+ exchange	Exchange	-1.98731e-05	-1.98728e-05	-1.98731e-05
EX_h2o_e	H2O exchange	H2O exchange	Extracellular exchange	0.794745	1.35739	0.845279	EX_H2O[e]	H2O exchange	Exchange	1.7996	2.2013	1.79968
EX_h_e	H+ exchange	H+ exchange	Extracellular exchange	-0.464306	-0.322795	-0.426869	EX_H[e]	H+ exchange	Exchange	-2.46052	-1.25576	-1.25595
EX_k_e	K+ exchange	K+ exchange	Extracellular exchange	0	0	0	EX_K[e]	K+ exchange	Exchange	0	0	0
EX_mg2_e	Mg exchange	Mg exchange	Extracellular exchange	0	0	0	EX_MG[e]	Mg exchange	Exchange	0	0	0
EX_na1_e	Sodium exchange	Sodium exchange	Extracellular exchange	0	0	0	EX_NA[e]	Sodium exchange	Exchange	0	0	0
EX_nh4_e	Ammonia exchange	Ammonia exchange	Extracellular exchange	-0.0978632	-0.0575505	-0.0575572	EX_NH3[e]	Ammonia exchange	Exchange	-0.304797	-0.104007	-0.304722
EX_o2_e	O2 exchange	O2 exchange	Extracellular exchange	-0.98	-0.979941	-0.98	EX_O2[e]	O2 exchange	Exchange	-0.98	-0.98	-0.98
EX_pi_e	Phosphate exchange	Phosphate exchange	Extracellular exchange	-0.011161	-0.0111477	-0.0111489	EX_PI[e]	Phosphate exchange	Exchange	-0.0265339	-0.0265252	-0.0265256
EX_so4_e	Sulfate exchange	Sulfate exchange	Extracellular exchange	-0.0011548	-0.00111537	-0.0011155	EX_SLF[e]	Sulfate exchange	Exchange	-0.00230854	-0.00230276	-0.0023028
EX_glyc_e	Glycerol exchange	Glycerol exchange	Extracellular exchange	-0.4	-0.399882	-0.4	EX_GL[e]	Glycerol exchange	Exchange	-0.4	-0.399982	-0.4	-0.404079
EX_ocdcea_e	Octadecenoate (n-C18:1) exchange	Octadecenoate (n-C18:1) exchange	Extracellular exchange	-0.00618518	-0.00611349	-0.00615363	EX_9OCTADECENOATE[e]	Octadecenoate (n-C18:1) exchange	Exchange	-0.00874801	-0.00872966	-0.00873853	-0.0499943
EX_fum_e	Fumarate exchange	fum[e] <=>	Extracellular exchange	0	0.000354839	0	EX_FUM[e]	Fumarate exchange	Exchange	0	1.44618e-05	0
EX_mal__L_e	L-Malate exchange	mal__L[e] <=>	Extracellular exchange	0	0.000354839	0	EX_MAL[e]	L-Malate exchange	Exchange	0	1.44618e-05	0
EX_succ_e	Succinate exchange	succ[e] <=>	Extracellular exchange	0	0.0345537	0.0342582	EX_SUCC[e]	Succinate exchange	Exchange	0	3.29612e-05	0
EX_ac_e	Acetate exchange	ac[e] <=>	Extracellular exchange	0.000816033	0.00128915	0.00117101	EX_AC[e]	Acetate exchange	Exchange	0.00264337	0.00278104	0.00271516
EX_for_e	Formate exchange	for[e] <=>	Extracellular exchange	0	0.000354839	0	EX_FOR[e]	Formate exchange	Exchange	0	4.51712e-05	0
EX_co2_e	CO2 exchange	co2[e] <=>	Extracellular exchange	0.29	0.822842	0.29	EX_CO2[e]	CO2 exchange	Exchange	0.29	0.29008	0.29	0.289959
BIOMASS__2	R_BIOMASS__2	0.090007 glu__L[c] + 60 h2o[c] + 0.0152 nad[c] + 0.40596 ala__L[c] + 0.12042 arg__L[c] + 60 atp[c] + 0.12031 asp__L[c] + 0.047699 asn__L[c] + 0.05812 gln__L[c] + 0.022 cys__L[c] + 0.0136 nadp[c] + 0.0132 coa[c] + 0.23018 acgam1p[c] + 0.0088 utp[c] + 0.0184 glyc[c] + 0.16315 glc__D[c] + 0.095065 man[c] + 0.00797 tre[c] + 0.031756 tyr__L[c] + 0.002793 uamr[c] + 0.0102 dttp[c] + 0.001403 PIM4[c] + 0…	Biomass and maintenance functions	0.008376	0.00837697	0.00837697	BiomassGrowth	57 H2O[c] + 0.0152 NAD[c] + 0.0102 DATP[c] + 57.03 ATP[c] + 0.0132 COA[c] + 0.0118 MQ[c] + 0.0388 ARAFDPP[c] + 0.0347 SAM[c] + 0.0194 DCTP[c] + 0.0008 FERI[c] + 0.0008 FERO[c] + 0.0168 CTP[c] + 0.0136 NADP[c] + 0.0183 TRE6P[c] + 0.1483 LEU[c] + 0.0886 ASP[c] + 0.0008 FE2[c] + 0.0222 FMN[c] + 0.0129 FAD[c] + 0.0155 CYS[c] + 0.0308 TYR[c] + 0.2184 ALA[c] + 0.1384 GLN[c] + 0.1625 GLU[c] + 0.1373 VAL…	Biomass and Maintenance	0.024841	0.0248414	0.0248414	0.01
					% Error	19.375						% Error	59.7446
We obtained Jaccard indexes of 0.12 and 0.25 for Central Carbon Metabolism and Extracellular reactions, respectively (matlab script in S4 File)

## Sheet: S26D
Abbreviation	Description	SP
4abut[c]	4-Aminobutanoate [cytoplasm]	0.00815938
akg[c]	2-Oxoglutarate [cytoplasm]	0.013599
glu__L[c]	L-Glutamate [cytoplasm]	0.0108792
sucsal[c]	Succinic semialdehyde [cytoplasm]	0.0108792
h2o[c]	H2O H2O [cytoplasm]	0
agm[c]	Agmatine [cytoplasm]	0.0707146
ptrc[c]	Putrescine [cytoplasm]	0
urea[c]	Urea CH4N2O [cytoplasm]	0.00543959
nad[c]	Nicotinamide adenine dinucleotide [cytoplasm]	0.330908
ala__L[c]	L-Alanine [cytoplasm]	0.00271979
h[c]	H+ [cytoplasm]	-0.00271979
nadh[c]	Nicotinamide adenine dinucleotide - reduced [cytoplasm]	0.330908
pyr[c]	Pyruvate [cytoplasm]	0.00543959
nh4[c]	Ammonium [cytoplasm]	0
arg__L[c]	L-Arginine [cytoplasm]	0.0734344
co2[c]	CO2 CO2 [cytoplasm]	0
argsuc[c]	N(omega)-(L-Arginino)succinate [cytoplasm]	0.078874
fum[c]	Fumarate [cytoplasm]	0.00543959
atp[c]	ATP C10H12N5O13P3 [cytoplasm]	0.22393
asp__L[c]	L-Aspartate [cytoplasm]	0.00543959
citr__L[c]	L-Citrulline [cytoplasm]	0.0516761
amp[c]	AMP C10H12N5O7P [cytoplasm]	0.185853
ppi[c]	Diphosphate [cytoplasm]	0.0190386
asn__L[c]	L-Asparagine [cytoplasm]	0.0380771
gln__L[c]	L-Glutamine [cytoplasm]	0.0217584
ala_B[c]	Beta-Alanine [cytoplasm]	0.00271979
iasp[c]	Iminoaspartate [cytoplasm]	0.0108792
succ[c]	Succinate [cytoplasm]	0.00271979
oaa[c]	Oxaloacetate [cytoplasm]	0.00815938
f6p[c]	D-Fructose 6-phosphate [cytoplasm]	0.0543959
gam6p[c]	D-Glucosamine 6-phosphate [cytoplasm]	0.0652751
adp[c]	ADP C10H12N5O10P2 [cytoplasm]	0.204891
pi[c]	Phosphate [cytoplasm]	0.0108792
cys__L[c]	L-Cysteine [cytoplasm]	0.0380771
glucys[c]	Gamma-L-Glutamyl-L-cysteine [cytoplasm]	0.0271979
glu__D[c]	D-Glutamate [cytoplasm]	0.0108792
nadph[c]	Nicotinamide adenine dinucleotide phosphate - reduced [cytoplasm]	0.352667
nadp[c]	Nicotinamide adenine dinucleotide phosphate [cytoplasm]	0.352667
gthox[c]	Oxidized glutathione [cytoplasm]	0.0951928
gthrd[c]	Reduced glutathione [cytoplasm]	0.0462365
dnad[c]	Deamino-NAD+ [cytoplasm]	0.298271
5oxpro[c]	5-Oxoproline [cytoplasm]	-9.71445e-17
1pyr5c[c]	1-Pyrroline-5-carboxylate [cytoplasm]	0.0190386
glx[c]	Glyoxylate [cytoplasm]	0.0108792
hoa[c]	2-hydroxy-3-oxoadipate [cytoplasm]	0.0163188
hla[c]	5-hydroxylevulinc acid [cytoplasm]	0.0163188
o2[c]	O2 O2 [cytoplasm]	0.0163188
h2o2[c]	Hydrogen peroxide [cytoplasm]	0.013599
coa[c]	Coenzyme A [cytoplasm]	0.338161
ppa[c]	Propionate (n-C3:0) [cytoplasm]	0.00543959
ppcoa[c]	Propanoyl-CoA [cytoplasm]	0.35176
acgam6p[c]	N-Acetyl-D-glucosamine 6-phosphate [cytoplasm]	0.0707146
ac[c]	Acetate [cytoplasm]	-0.00271979
2dglcn[c]	2-Deoxy-D-gluconate [cytoplasm]	-0.00271979
3ddgc[c]	3-Dehydro-2-deoxy-D-gluconate [cytoplasm]	0
accoa[c]	Acetyl-CoA [cytoplasm]	0.340881
gam1p[c]	D-Glucosamine 1-phosphate [cytoplasm]	0.0652751
acgam1p[c]	N-Acetyl-D-glucosamine 1-phosphate [cytoplasm]	0.0707146
gal[c]	D-Galactose [cytoplasm]	0.0326375
gal1p[c]	Alpha-D-Galactose 1-phosphate [cytoplasm]	0.0543959
utp[c]	UTP C9H11N2O15P3 [cytoplasm]	0.147775
g1p[c]	D-Glucose 1-phosphate [cytoplasm]	0.0543959
udpg[c]	UDPglucose [cytoplasm]	0.180413
adpglc[c]	ADPglucose C16H23N5O15P2 [cytoplasm]	0.256567
glyc[c]	Glycerol [cytoplasm]	0.00815938
glyc3p[c]	Glycerol 3-phosphate [cytoplasm]	0.0299177
lcts[c]	Lactose C12H22O11 [cytoplasm]	0.0761542
glc__D[c]	D-Glucose [cytoplasm]	0.0435167
malt[c]	Maltose C12H22O11 [cytoplasm]	0.0979126
2mop[c]	2-Methyl-3-oxopropanoate [cytoplasm]	0.013599
man6p[c]	D-Mannose 6-phosphate [cytoplasm]	0.0543959
man[c]	D-Mannose [cytoplasm]	0.0435167
tre[c]	Trehalose [cytoplasm]	0.0979126
dxyl5p[c]	1-deoxy-D-xylulose 5-phosphate [cytoplasm]	0.0353573
tyr__L[c]	L-Tyrosine [cytoplasm]	0.0670882
4hba[c]	4-Hydroxy-benzyl alcohol [cytoplasm]	0
4mpetz[c]	4-Methyl-5-(2-phosphoethyl)-thiazole [cytoplasm]	0.159561
uacgam[c]	UDP-N-acetyl-D-glucosamine [cytoplasm]	0.196732
pep[c]	Phosphoenolpyruvate [cytoplasm]	0.0271979
uaccg[c]	UDP-N-acetyl-3-O-(1-carboxyvinyl)-D-glucosamine [cytoplasm]	0.213051
uamr[c]	UDP-N-acetylmuramate [cytoplasm]	0.210331
xylu__D[c]	D-Xylulose [cytoplasm]	0.0253847
xu5p__D[c]	D-Xylulose 5-phosphate [cytoplasm]	0.0471431
3hmp[c]	3-Hydroxy-2-methylpropanoate [cytoplasm]	0.0108792
man6pglyc[c]	2(alpha-D-Mannosyl-6-phosphate)-D-glycerate [cytoplasm]	0.0598355
glyc__R[c]	(R)-Glycerate [cytoplasm]	0.00543959
udcpp[c]	Undecaprenyl phosphate [cytoplasm]	0.519481
ump[c]	UMP C9H11N2O9P [cytoplasm]	0.109698
unaga[c]	Undecaprenyl diphospho N-acetyl-glucosamine [cytoplasm]	0.606514
decda_tb[c]	Decaprenylphosphoryl-beta-D-arabinofuranose [cytoplasm]	0.531266
galfragund[c]	Galactofuranosyl(30)-rhamanosyl-N-acetylglucosamyl-undecaprenyl diphosphate (M tb) [cytoplasm]	2.29007
agalfragund[c]	Arabinofuranose-galactofuranosyl(30)-rhamanosyl-N-acetylglucosamyl-undecaprenyl diphosphate (M tb) [cytoplasm]	2.34809
decd_tb[c]	(E,E,E,E,E,E,E,Z,Z) decaprenyl phosphate [cytoplasm]	0.473244
ala__D[c]	D-Alanine [cytoplasm]	0.00271979
alaala[c]	D-Alanyl-D-alanine [cytoplasm]	0.0163188
decdpr_tb[c]	Decaprenylphosphoryl-beta-D-5-phosphoribose [cytoplasm]	0.542146
decdr_tb[c]	Decaprenylphosphoryl-beta-D-5-ribose [cytoplasm]	0.531266
prpp[c]	5-Phospho-alpha-D-ribose 1-diphosphate [cytoplasm]	0.08794
dttp[c]	DTTP C10H13N2O14P3 [cytoplasm]	0.150495
dtdpglu[c]	DTDPglucose [cytoplasm]	0.183133
ragund[c]	Rhamanosyl-N-acetylglucosamyl-undecaprenyl diphosphate [cytoplasm]	0.65819
udpgalfur[c]	UDP-D-galacto-1,4-furanose [cytoplasm]	0.180413
udp[c]	UDP C9H11N2O12P2 [cytoplasm]	0.128737
dtdprmn[c]	DTDP-L-rhamnose [cytoplasm]	0.180413
dtdp[c]	DTDP C10H13N2O11P2 [cytoplasm]	0.131457
dtdp4d6dg[c]	DTDP-4-dehydro-6-deoxy-D-glucose [cytoplasm]	0.183133
dtdp4d6dm[c]	DTDP-4-dehydro-6-deoxy-L-mannose [cytoplasm]	0.183133
udpgal[c]	UDPgalactose [cytoplasm]	0.180413
arab__D[c]	D Arabinose C5H10O5 [cytoplasm]	0.0253847
arabl__D[c]	Arabl D c [cytoplasm]	0.0226649
decdman1p_tb[c]	(E,E,E,E,E,E,E,Z,Z) decaprenyl mannose phosphate [cytoplasm]	0.514041
PIM4[c]	Phosphatidylinositol mannoside tetra-mannose (tuberculosis) [cytoplasm]	0.337254
LM[c]	Lipomannoside [cytoplasm]	0.378051
arabinanagalfragund[c]	Arabinan-arabinofuranose-galactofuranosyl(30)-rhamanosyl-N-acetylglucosamyl-undecaprenyl diphosphate (M tb) [cytoplasm]	6.40965
LAM[c]	Lipoarabinomannan [cytoplasm]	0.436074
acglu[c]	N-Acetyl-L-glutamate [cytoplasm]	0.0163188
acg5p[c]	N-Acetyl-L-glutamyl 5-phosphate [cytoplasm]	0.0353573
acorn[c]	N2-Acetyl-L-ornithine [cytoplasm]	0.0190386
acg5sa[c]	N-Acetyl-L-glutamate 5-semialdehyde [cytoplasm]	0.0217584
succoa[c]	Succinyl-CoA [cytoplasm]	0.34904
sucarg[c]	N2-Succinyl-L-arginine [cytoplasm]	0.0870334
glu5sa[c]	L-Glutamate 5-semialdehyde [cytoplasm]	0.0163188
orn[c]	Ornithine [cytoplasm]	0.013599
cbp[c]	Carbamoyl phosphate [cytoplasm]	0.0462365
pro__L[c]	L-Proline [cytoplasm]	0.013599
fad[c]	Flavin adenine dinucleotide oxidized [cytoplasm]	0.512228
fadh2[c]	Flavin adenine dinucleotide reduced [cytoplasm]	0.509508
sucorn[c]	N2-Succinyl-L-ornithine [cytoplasm]	0.0815938
sucglu[c]	N2-Succinyl-L-glutamate [cytoplasm]	0.013599
sucgsa[c]	N2-Succinyl-L-glutamate 5-semialdehyde [cytoplasm]	0.0843136
odecoa[c]	Octadecenoyl-CoA (n-C18:1CoA) [cytoplasm]	0.359919
hdcoa[c]	Hexadecenoyl-CoA (n-C16:1CoA) [cytoplasm]	0.359919
c5tetdcoa[c]	C5-tetradecanoyl-CoA [cytoplasm]	0.359919
c3dodcoa[c]	C3-dodecanoyl-CoA [cytoplasm]	0.359919
t2dodcoa[c]	T2-dodecanoyl-CoA [cytoplasm]	0.362639
d2hdodcoa[c]	D2h-dodecanoyl-CoA [cytoplasm]	0.362639
dodcoa[c]	Dodecanoyl-CoA [cytoplasm]	0.362639
co[c]	Carbon monoxide [cytoplasm]	0
fdxox[c]	Oxidized ferredoxin [cytoplasm]	0.0367172
fdxrd[c]	Reduced ferredoxin [cytoplasm]	0.039437
cit[c]	Citrate [cytoplasm]	0.013599
icit[c]	Isocitrate [cytoplasm]	0.013599
sdhlam[c]	S Succinyldihydrolipoamide C12H20NO4S2 [cytoplasm]	0.013599
dhlam[c]	Dihydrolipoamide C8H17NOS2 [cytoplasm]	0
mql8[c]	Menaquinol 8 [cytoplasm]	0.499535
mqn8[c]	Menaquinone 8 [cytoplasm]	0.502255
2dmmql8[c]	2-Demethylmenaquinol 8 [cytoplasm]	0.464178
2dmmq8[c]	2-Demethylmenaquinone 8 [cytoplasm]	0.466898
mal__L[c]	L-Malate [cytoplasm]	0.00543959
dhlpro[c]	Dihydrolipolprotein H2S2X [cytoplasm]	-0.00815938
lpro[c]	Lipoylprotein S2X [cytoplasm]	-0.00543959
hco3[c]	Bicarbonate [cytoplasm]	0.00271979
lpam[c]	Lipoamide C8H15NOS2 [cytoplasm]	0.00271979
gtp[c]	GTP C10H12N5O14P3 [cytoplasm]	0.248408
gdp[c]	GDP C10H12N5O11P2 [cytoplasm]	0.229369
pheme[c]	Protoheme C34H30FeN4O4 [cytoplasm]	0.0856735
fe2[c]	Fe2+ mitochondria [cytoplasm]	0.0013599
mycobilin[c]	Mycobilin [cytoplasm]	0.100632
adocbip[c]	Adenosyl cobinamide phosphate [cytoplasm]	-0.30371
agdpcbi[c]	Adenosine-GDP-cobinamide [cytoplasm]	-0.0770608
adcobhex[c]	Adenosyl-cobyric acid [cytoplasm]	0
appl[c]	1-Aminopropan-2-ol [cytoplasm]	0.0163188
adocbi[c]	Adenosyl cobinamide [cytoplasm]	-0.325469
applp[c]	D-1-Aminopropan-2-ol O-phosphate [cytoplasm]	-0.314589
adcobdam[c]	Adenosyl cobyrinate diamide [cytoplasm]	-0.0870334
rdmbzi[c]	N1-(alpha-D-ribosyl)-5,6-dimethylbenzimidazole [cytoplasm]	0.295551
adocbl[c]	Adenosylcobalamin [cytoplasm]	0.0108792
gmp[c]	GMP C10H12N5O8P [cytoplasm]	0.210331
air[c]	5-amino-1-(5-phospho-D-ribosyl)imidazole [cytoplasm]	0.147775
4ahmmp[c]	4-Amino-5-hydroxymethyl-2-methylpyrimidine [cytoplasm]	0.128737
gcald[c]	Glycolaldehyde [cytoplasm]	0.00271979
amet[c]	S-Adenosyl-L-methionine [cytoplasm]	0.240248
8aonn[c]	8-Amino-7-oxononanoate [cytoplasm]	0
amob[c]	S-Adenosyl-4-methylthio-2-oxobutanoate [cytoplasm]	0.297364
dann[c]	7,8-Diaminononanoate [cytoplasm]	-0.0571157
ahcys[c]	S-Adenosyl-L-homocysteine [cytoplasm]	0.204891
pmcoa[c]	Pimeloyl-CoA [cytoplasm]	0.338161
btn[c]	Biotin [cytoplasm]	0
btamp[c]	Biotinyl 5 AMP C20H27N7O9PS [cytoplasm]	0.202171
dtbt[c]	Dethiobiotin [cytoplasm]	-0.0407969
s[c]	Sulfur [cytoplasm]	0.0326375
h2s[c]	Hydrogen sulfide [cytoplasm]	0.0244781
cbi[c]	Cobinamide [cytoplasm]	-0.508601
pppi[c]	Inorganic triphosphate [cytoplasm]	0.0380771
cbl1[c]	Cob(I)alamin [cytoplasm]	-0.172254
cobalt2[c]	Co2+ [cytoplasm]	0
hgbam[c]	Hydrogenobyrinate a,c diamide [cytoplasm]	0.410689
co2dam[c]	Cob(II)yrinate a,c diamide [cytoplasm]	-0.271526
copre6[c]	Cobalt-precorrin 6 [cytoplasm]	0.00271979
codhpre6[c]	Cobalt-dihydro-precorrin 6 [cytoplasm]	0
cpppg3[c]	Coproporphyrinogen III [cytoplasm]	0.0435167
pppg9[c]	Protoporphyrinogen IX [cytoplasm]	0.0543959
co1dam[c]	Cob(I)yrinate a,c diamide [cytoplasm]	-0.270166
fmnh2[c]	Reduced FMN [cytoplasm]	0.307337
fmn[c]	FMN C17H19N4O9P [cytoplasm]	0.310057
ru5p__D[c]	D-Ribulose 5-phosphate [cytoplasm]	0.0471431
for[c]	Formate [cytoplasm]	0.00271979
db4p[c]	3,4-dihydroxy-2-butanone 4-phosphate [cytoplasm]	0.0471431
dhna[c]	1,4-Dihydroxy-2-naphthoate [cytoplasm]	0.0942862
octdp[c]	All-trans-Octaprenyl diphosphate [cytoplasm]	0.388931
ipdp[c]	Isopentenyl diphosphate [cytoplasm]	0.0652751
dmpp[c]	Dimethylallyl diphosphate [cytoplasm]	0.0652751
grdp[c]	Geranyl diphosphate [cytoplasm]	0.111512
h2mb4p[c]	1-hydroxy-2-methyl-2-(E)-butenyl 4-diphosphate [cytoplasm]	0.0679948
ppp9[c]	Protoporphyrin [cytoplasm]	0.078874
fmcbtt[c]	Iron(II) mycobactin T [cytoplasm]	0.0013599
mcbtt[c]	Mycobactin T [cytoplasm]	0
5fthf[c]	5-Formyltetrahydrofolate [cytoplasm]	0.348134
methf[c]	5,10-Methenyltetrahydrofolate [cytoplasm]	0.345414
glu1sa[c]	L-Glutamate 1-semialdehyde [cytoplasm]	0.00543959
5aop[c]	5-Amino-4-oxopentanoate [cytoplasm]	0.00543959
25drapp[c]	2,5-Diamino-6-(ribosylamino)-4-(3H)-pyrimidinone 5'-phosphate [cytoplasm]	0.232089
ppbng[c]	Porphobilinogen [cytoplasm]	0.013599
hmbil[c]	Hydroxymethylbilane [cytoplasm]	0.0543959
4ampm[c]	4-Amino-2-methyl-5-phosphomethylpyrimidine [cytoplasm]	0.150495
ctp[c]	CTP C9H12N3O14P3 [cytoplasm]	0.161374
cdp[c]	CDP C9H12N3O11P2 [cytoplasm]	0.142336
mg2[c]	Magnesium [cytoplasm]	0
mppp9[c]	Magnesium protoporphyrin [cytoplasm]	0.0951928
q8h2[c]	Ubiquinol-8 [cytoplasm]	0
no3[c]	Nitrate [cytoplasm]	0.0217584
h[e]	H+ [extracellular]	0
q8[c]	Ubiquinone-8 [cytoplasm]	0.00271979
no2[c]	Nitrite [cytoplasm]	0.013599
sbzcoa[c]	O-Succinylbenzoyl-CoA [cytoplasm]	0.432447
nh4oh[c]	Ammonium hydroxide [cytoplasm]	0.00271979
pre4[c]	Precorrin 4 [cytoplasm]	0.214864
pre5[c]	Precorrin 5 [cytoplasm]	0.252941
pre3b[c]	Precorrin 3B [cytoplasm]	0.171347
dscl[c]	Dihydrosirohydrochlorin [cytoplasm]	0.12783
pre3a[c]	Precorrin 3 A [cytoplasm]	0.165907
pre6a[c]	Precorrin 6A [cytoplasm]	0.293738
pre6b[c]	Precorrin 6B [cytoplasm]	0.291018
pre8[c]	Precorrin 8 [cytoplasm]	0.367172
hgbyr[c]	Hydrogenobyrinate [cytoplasm]	0.364452
5aprbu[c]	5-Amino-6-(5'-phosphoribitylamino)uracil [cytoplasm]	0.226649
4r5au[c]	4-(1-D-Ribitylamino)-5-aminouracil [cytoplasm]	0.21577
ptcys[c]	N-Pantothenoylcysteine [cytoplasm]	0.00271979
ptth[c]	Pantetheine [cytoplasm]	0
4ppan[c]	D-4'-Phosphopantothenate [cytoplasm]	0.0571157
4ppcys[c]	N-((R)-4-Phosphopantothenoyl)-L-cysteine [cytoplasm]	0.116951
pydxn[c]	Pyridoxine [cytoplasm]	0
pydx[c]	Pyridoxal [cytoplasm]	0.00271979
pydam[c]	Pyridoxamine [cytoplasm]	-0.0163188
5prdmbz[c]	N1-(5-Phospho-alpha-D-ribosyl)-5,6-dimethylbenzimidazole [cytoplasm]	0.30643
scl[c]	Sirohydrochlorin [cytoplasm]	0.13055
scl2[c]	Sirohydrochlorin 2 [cytoplasm]	0.13055
sheme[c]	Siroheme C42H36FeN4O16 [cytoplasm]	0.140069
o2s[c]	Superoxide anion [cytoplasm]	0.0217584
sucbz[c]	O-Succinylbenzoate [cytoplasm]	0.0752476
2shchc[c]	2-Succinyl-6-hydroxy-2,4-cyclohexadiene-1-carboxylate [cytoplasm]	0.0752476
thmpp[c]	Thiamine diphosphate [cytoplasm]	0.326375
thm[c]	Thiamin [cytoplasm]	0.26382
4mhetz[c]	4-Methyl-5-(2-hydroxyethyl)-thiazole [cytoplasm]	0.137803
udcpdp[c]	Undecaprenyl diphosphate [cytoplasm]	0.52764
frdp[c]	Farnesyl diphosphate [cytoplasm]	0.157748
uppg3[c]	Uroporphyrinogen III [cytoplasm]	0.0543959
uppg1[c]	Uroporphyrinogen I [cytoplasm]	0.0108792
cpppg1[c]	Coproporphyrinogen I [cytoplasm]	0
met__L[c]	L-Methionine [cytoplasm]	0.0462365
dad_5[c]	5'-Deoxyadenosine [cytoplasm]	0.189932
g3p[c]	Glyceraldehyde 3-phosphate [cytoplasm]	0.0326375
pydx5p[c]	Pyridoxal 5'-phosphate [cytoplasm]	0
r5p[c]	Alpha-D-Ribose 5-phosphate [cytoplasm]	0.0471431
dhap[c]	Dihydroxyacetone phosphate [cytoplasm]	0.0326375
lac__L[c]	L-Lactate [cytoplasm]	0.00271979
2plac__L[c]	2-phospho-L-lactate [cytoplasm]	0.0244781
lppg[c]	Lactyl-(2)-diphospho-(5')-guanosine [cytoplasm]	0.251128
34hpp[c]	3-(4-Hydroxyphenyl)pyruvate [cytoplasm]	0.069808
oxa[c]	Oxalate [cytoplasm]	0.0163188
ddhrb[c]	7,8-didemethyl-8-hydroxy-5-deazariboflavin [cytoplasm]	0.277419
f420_0[c]	Coenzyme ferredoxin 420-0 [cytoplasm]	0.320936
f420_1[c]	Coenzyme ferredoxin 420-1 [cytoplasm]	0.339974
f420_2[c]	Coenzyme ferredoxin 420-2 (oxidized) [cytoplasm]	0.361733
cpmp[c]	Cyclic pyranopterin monophosphate [cytoplasm]	0.229369
mptamp[c]	Adenylated molybdopterin [cytoplasm]	0.521294
mobd[c]	Molybdate [cytoplasm]	0.0108792
moco[c]	Molybdenum cofactor [cytoplasm]	0.34632
mpt[c]	Molybdopterin [cytoplasm]	0.319122
mocogdp[c]	Molybdopterin guanine dinucleotide [cytoplasm]	0.526733
moadcosh[c]	MoaD Protein with thiocarboxylate [cytoplasm]	0.0462365
moadcoo[c]	MoaD Protein with carboxylate [cytoplasm]	0
cbl2[c]	Cob II alamin C62H88CoN13O14P [cytoplasm]	-0.173614
aqcobal[c]	Aquacob(III)alamin [cytoplasm]	-0.174973
pheme[e]	Protoheme C34H30FeN4O4 [extracellular]	0.0856735
hemeO[c]	Heme O C49H56FeN4O5 [cytoplasm]	0.224383
hemeA[c]	Heme A C49H55FeN4O6 [cytoplasm]	0.235262
dad_2[c]	Deoxyadenosine [cytoplasm]	0.172254
thmmp[c]	Thiamin monophosphate [cytoplasm]	0.307337
2sephchc[c]	2-succinyl-5-enolpyruvyl-6-hydroxy-3-cyclohexene-1-carboxylate [cytoplasm]	0.0806872
ichor[c]	Isochorismate [cytoplasm]	0.069808
aact[c]	Aminoacetone [cytoplasm]	0.0190386
2aobut[c]	L-2-Amino-3-oxobutanoate [cytoplasm]	0.0217584
e4p[c]	D-Erythrose 4-phosphate [cytoplasm]	0.0398903
dmbzid[c]	5,6-Dimethylbenzimidazole [cytoplasm]	0.237529
barb[c]	Barbiturate [cytoplasm]	0.0435167
ametam[c]	S-Adenosylmethioninamine [cytoplasm]	0.237529
adn[c]	Adenosine [cytoplasm]	0.164094
hcys__L[c]	L-Homocysteine [cytoplasm]	0.0407969
ade[c]	Adenine [cytoplasm]	0.116951
rhcys[c]	S-Ribosyl-L-homocysteine [cytoplasm]	0.08794
cyan[c]	Hydrogen cyanide [cytoplasm]	0.0407969
tsul[c]	Thiosulfate [cytoplasm]	-0.013599
so3[c]	Sulfite [cytoplasm]	0.0299177
tcynt[c]	Thiocyanate [cytoplasm]	0
acser[c]	O-Acetyl-L-serine [cytoplasm]	0.0190386
cyst__L[c]	L-Cystathionine [cytoplasm]	0.0571157
ser__L[c]	L-Serine [cytoplasm]	0.0163188
hom__L[c]	L-Homoserine [cytoplasm]	0.00815938
achms[c]	O Acetyl L homoserine C6H11NO4 [cytoplasm]	0.0108792
metsox_S__L[c]	L-Methionine Sulfoxide [cytoplasm]	0.0598355
metsox_R__L[c]	L-methionine-R-sulfoxide [cytoplasm]	0.0598355
5mthf[c]	5-Methyltetrahydrofolate [cytoplasm]	0.339974
thf[c]	5,6,7,8-Tetrahydrofolate [cytoplasm]	0.337254
mhpglu[c]	5-Methyltetrahydropteroyltri L glutamate C25H36N8O12 [cytoplasm]	0.00543959
hpglu[c]	Tetrahydropteroyltri L glutamate C24H34N8O12 [cytoplasm]	0
5mta[c]	5-Methylthioadenosine [cytoplasm]	0
5mtr[c]	5-Methylthio-D-ribose [cytoplasm]	-0.116951
suchms[c]	O-Succinyl-L-homoserine [cytoplasm]	0.0190386
2obut[c]	2-Oxobutanoate [cytoplasm]	0.0190386
thr__L[c]	L-Threonine [cytoplasm]	0.0190386
pser__L[c]	O-Phospho-L-serine [cytoplasm]	0.0271979
scys__L[c]	S-Sulfo-L-cysteine [cytoplasm]	0
cysOsh[c]	CysO-SH [cytoplasm]	-0.161374
cysOcys__L[c]	CysO-Cysteine [cytoplasm]	-0.145056
cysO[c]	CysO [cytoplasm]	-0.183133
cysOamp[c]	CysO-amp [cytoplasm]	0
5mdr1p[c]	5-Methylthio-5-deoxy-D-ribose 1-phosphate [cytoplasm]	-0.106072
epox[c]	An epoxide [cytoplasm]	0
dhocdc[c]	Dihydroxyoctadecadienoate [cytoplasm]	0
hercyn[c]	Hercynine [cytoplasm]	0.237529
gluhercyso[c]	Gamma glutamyl-hercynylcysteine sulfoxide [cytoplasm]	0.281045
hercyso[c]	Hercynylcysteine sulfoxide [cytoplasm]	0.00543959
ergoth[c]	Ergothioneine [cytoplasm]	0
acysbmn[e]	Acetyl-cystine-bimane [extracellular]	0
ala_B[e]	Beta-Alanine [extracellular]	3.05311e-16
ala__D[e]	D-Alanine [extracellular]	0
ala__L[e]	L-Alanine [extracellular]	0
arab__D[e]	D Arabinose C5H10O5 [extracellular]	0.0145056
arab__L[e]	L-Arabinose [extracellular]	0
arg__L[e]	L-Arginine [extracellular]	0.0734344
asn__L[e]	L-Asparagine [extracellular]	0.0353573
asp__L[e]	L-Aspartate [extracellular]	0.00271979
atp[e]	ATP C10H12N5O13P3 [extracellular]	0
bmn[e]	Bimane [extracellular]	0
ca2[e]	Calcium [extracellular]	0
chol[e]	Choline C5H14NO [extracellular]	0
cit[e]	Citrate [extracellular]	0.00271979
cl[e]	Chloride [extracellular]	0
co2[e]	CO2 CO2 [extracellular]	0
coa[e]	Coenzyme A [extracellular]	0.338161
cobalt2[e]	Co2+ [extracellular]	0
crn[e]	L-Carnitine [extracellular]	0
cu2[e]	Copper [extracellular]	0
cytd[e]	Cytidine [extracellular]	0.0988192
etha[e]	Ethanolamine [extracellular]	0
fe2[e]	Fe2+ mitochondria [extracellular]	0
fe3[e]	Iron (Fe3+) [extracellular]	0
fum[e]	Fumarate [extracellular]	0.00271979
gal[e]	D-Galactose [extracellular]	0.0299177
glc__D[e]	D-Glucose [extracellular]	0.0326375
glu__L[e]	L-Glutamate [extracellular]	0.00815938
gly[e]	Glycine [extracellular]	0.00543959
glyb[e]	Glycine betaine [extracellular]	0.00815938
glyc3p[e]	Glycerol 3-phosphate [extracellular]	0.0190386
glyc[e]	Glycerol [extracellular]	0.00815938
gthrd[e]	Reduced glutathione [extracellular]	0.0353573
h2[e]	Hydrogen [extracellular]	0
h2co3[e]	Carbonic acid [extracellular]	0
h2o[e]	H2O H2O [extracellular]	0
h2s[e]	Hydrogen sulfide [extracellular]	0
hdca[e]	Hexadecanoate (n-C16:0) [extracellular]	0.0353573
his__L[e]	L-Histidine [extracellular]	0.120578
id3acald[e]	Indole 3 acetaldehyde C10H9NO [extracellular]	0.12783
ile__L[e]	L-Isoleucine [extracellular]	0.013599
k[e]	Potassium [extracellular]	0
lac__L[e]	L-Lactate [extracellular]	0
lcts[e]	Lactose C12H22O11 [extracellular]	0.0652751
leu__L[e]	L-Leucine [extracellular]	0.00543959
lys__L[e]	L-Lysine [extracellular]	0.0190386
mal__L[e]	L-Malate [extracellular]	0.00271979
malt[e]	Maltose C12H22O11 [extracellular]	0.0870334
malthp[e]	Maltoheptaose [extracellular]	0
meoh[e]	Methanol [extracellular]	0
met__L[e]	L-Methionine [extracellular]	0.0353573
mg2[e]	Magnesium [extracellular]	0
na1[e]	Sodium [extracellular]	0
nh4[e]	Ammonium [extracellular]	0
no2[e]	Nitrite [extracellular]	0
no3[e]	Nitrate [extracellular]	0.0244781
no[e]	Nitric oxide [extracellular]	0
o2[e]	O2 O2 [extracellular]	0.0163188
ocdca[e]	Octadecanoate (n-C18:0) [extracellular]	0.0435167
orn[e]	Ornithine [extracellular]	0.013599
pac[e]	Phenylacetic acid [extracellular]	0
pdima[e]	Phthiocerol dimycocerosate A (Mtb) [extracellular]	0
phdca[e]	Phenol palmitic acid [extracellular]	0.129644
phe__L[e]	L-Phenylalanine [extracellular]	0.0616487
pi[e]	Phosphate [extracellular]	0
ppa[e]	Propionate (n-C3:0) [extracellular]	0.00543959
ppdima[e]	Phenol phthiocerol dimycocerosate (Mtb) [extracellular]	0
pro__L[e]	L-Proline [extracellular]	0.0108792
pyr[e]	Pyruvate [extracellular]	0.00271979
rib__D[e]	D-Ribose [extracellular]	0.0362639
ser__D[e]	D-Serine [extracellular]	0.00271979
ser__L[e]	L-Serine [extracellular]	0.013599
skm[e]	Shikimate [extracellular]	0.0398903
so4[e]	Sulfate [extracellular]	0
succ[e]	Succinate [extracellular]	0
tartr__L[e]	L-tartrate [extracellular]	0.00543959
thr__L[e]	L-Threonine [extracellular]	0.0163188
tre[e]	Trehalose [extracellular]	0.0870334
trp__L[e]	L-Tryptophan [extracellular]	0.125111
tsul[e]	Thiosulfate [extracellular]	0
ttdca[e]	Tetradecanoate (n-C14:0) [extracellular]	0.0271979
tyr__L[e]	L-Tyrosine [extracellular]	0.0643685
val__L[e]	L-Valine [extracellular]	0
ac[e]	Acetate [extracellular]	0
4abz[e]	4-Aminobenzoate [extracellular]	0.0779674
for[e]	Formate [extracellular]	0.00271979
akg[e]	2-Oxoglutarate [extracellular]	0.0163188
gua[e]	Guanine [extracellular]	0
ad[e]	Acetamide [extracellular]	0
urea[e]	Urea CH4N2O [extracellular]	0.00271979
ni2[e]	Nickel [extracellular]	0
mn2[e]	Manganese [extracellular]	0
chsterol[e]	Chsterol c [extracellular]	0
4hba[e]	4-Hydroxy-benzyl alcohol [extracellular]	0
pydxn[e]	Pyridoxine [extracellular]	0
glyclt[e]	Glycolate C2H3O3 [extracellular]	0.00815938
co[e]	Carbon monoxide [extracellular]	0
hia[e]	3-[(3aS,4S,5R,7aS)-5-hydroxy-7a-methyl-1-oxo-octahydro-1H-indene-4-carboxylate [extracellular]	0
acald[e]	Acetaldehyde [extracellular]	0
ocdcea[e]	Octadecenoate (n-C18:1) [extracellular]	0
gln__L[e]	L-Glutamine [extracellular]	0.0108792
etoh[e]	Ethanol [extracellular]	0
adocbl[e]	Adenosylcobalamin [extracellular]	0
mobd[e]	Molybdate [extracellular]	0
btn[e]	Biotin [extracellular]	0
nodcoa[e]	Nonadecan-1-ol-CoA [extracellular]	0.731625
octscoa[e]	Octacosanoyl-CoA [extracellular]	0.395277
pc_TB[e]	Phosphatidylcholine [extracellular]	0.0299177
hexccoa[c]	Hexacosanoyl CoA n C260CoA C47H82N7O17P3S [cytoplasm]	0.411595
arachcoa[c]	Arachidyl coenzyme A [cytoplasm]	0.411595
pmtcoa[c]	Palmitoyl-CoA (n-C16:0CoA) [cytoplasm]	0.395277
stcoa[c]	Stearoyl-CoA (n-C18:0CoA) [cytoplasm]	0.403436
nodcoa[c]	Nonadecan-1-ol-CoA [cytoplasm]	0.731625
pentdcoa[c]	Pentadecanoyl-CoA [cytoplasm]	0.35176
12dgr_TB[c]	1,2-Diacyl-sn-glycerol [cytoplasm]	0
tag_TB[c]	Triacylglycerol [cytoplasm]	0.0525827
2agpe160[c]	2-Acyl-sn-glycero-3-phosphoethanolamine (n-C16:0) [cytoplasm]	0.0625553
hdca[c]	Hexadecanoate (n-C16:0) [cytoplasm]	0.0380771
pe160[c]	Phosphatidylethanolamine (dihexadecanoyl, n-C16:0) [cytoplasm]	0.114231
2agpe180[c]	2-Acyl-sn-glycero-3-phosphoethanolamine (n-C18:0) [cytoplasm]	0.0707146
ocdca[c]	Octadecanoate (n-C18:0) [cytoplasm]	0.0462365
pe180[c]	Phosphatidylethanolamine (dioctadecanoyl, n-C18:0) [cytoplasm]	0.114231
ACP[c]	Acyl carrier protein [cytoplasm]	-0.0571157
mocdca[c]	10-methylstearic acid [cytoplasm]	0.0571157
mstrACP[c]	10methyl stearyoyl-ACP [cytoplasm]	0.0190386
palmACP[c]	Palmitoyl-ACP (n-C16:0ACP) [cytoplasm]	0
chexccoa[c]	Carboxy hexacosanoyl-CoA [cytoplasm]	0.411595
hexc[c]	Hexacosanoate n C260 C26H51O2 [cytoplasm]	0.078874
tdcoa[c]	Tetradecanoyl-CoA (n-C14:0CoA) [cytoplasm]	0.395277
ttdca[c]	Tetradecanoate (n-C14:0) [cytoplasm]	0.0299177
hdcea[c]	Hexadecenoate (n-C16:1) [cytoplasm]	0.00271979
ocdcea[c]	Octadecenoate (n-C18:1) [cytoplasm]	0
octa[c]	Octanoate (n-C8:0) [cytoplasm]	0.00543959
occoa[c]	Octanoyl-CoA (n-C8:0CoA) [cytoplasm]	0.362639
malcoa[c]	Malonyl CoA C24H33N7O19P3S [cytoplasm]	0.35448
dca[c]	Decanoate (n-C10:0) [cytoplasm]	0.013599
ddca[c]	Dodecanoate (n-C12:0) [cytoplasm]	0.0217584
arach[c]	Arachidic acid [cytoplasm]	0.0543959
ttc[c]	Tetracosanoate n C240 C24H47O2 [cytoplasm]	0.0707146
mmcoa__S[c]	(S)-Methylmalonyl-CoA [cytoplasm]	0.365359
marach[c]	Methyl arachidic acid [cytoplasm]	0.0652751
dmbhn[c]	Di-methyl behenic acid [cytoplasm]	0.0843136
tmlgnc[c]	Tri-methyl lignoceric acid tmlgnc [cytoplasm]	0.103352
ptd1ino160190[c]	Phosphatidyl 1D myo inositol (C16:0, C19:0) [cytoplasm]	0.163188
gdpmann[c]	GDP-D-mannose [cytoplasm]	0.270166
PIM1[c]	Phosphatidylinositol mannoside (tuberculosis) [cytoplasm]	0.206704
PIM5[c]	Phosphatidylinositol mannoside penta-mannose (tuberculosis) [cytoplasm]	0.380771
PIM6[c]	Phosphatidylinositol mannoside hexa-mannose (tuberculosis) [cytoplasm]	0.424288
Ac1PIM2[c]	Acyl phosphatidylinositol mannoside di-mannose (tuberculosis) [cytoplasm]	0.307337
Ac1PIM3[c]	Acyl phosphatidylinositol mannoside tri-mannose (tuberculosis) [cytoplasm]	0.350853
Ac1PIM4[c]	Acyl phosphatidylinositol mannoside tetra-mannose (tuberculosis) [cytoplasm]	0.39437
PIM2[c]	Phosphatidylinositol mannoside di-mannose (tuberculosis) [cytoplasm]	0.250221
PIM3[c]	Phosphatidylinositol mannoside tri-mannose (tuberculosis) [cytoplasm]	0.293738
g3pe[c]	Sn-Glycero-3-phosphoethanolamine [cytoplasm]	0.0271979
Ac1PIM1[c]	Acyl phosphatidylinositol mannoside (tuberculosis) [cytoplasm]	0.26382
Ac2PIM2[c]	Di-acyl phosphatidylinositol mannoside di-mannose (tuberculosis) [cytoplasm]	0.364452
malACP[c]	Malonyl-[acyl-carrier protein] [cytoplasm]	-0.0407969
mmcoa__R[c]	(R)-Methylmalonyl-CoA [cytoplasm]	0.365184
acac[c]	Acetoacetate [cytoplasm]	-0.00271979
aacoa[c]	Acetoacetyl-CoA [cytoplasm]	0.343601
pa160[c]	1,2-dihexadecanoyl-sn-glycerol 3-phosphate [cytoplasm]	0.0815938
12dgr160[c]	1,2-Diacyl-sn-glycerol (dihexadecanoyl, n-C16:0) [cytoplasm]	0.0707146
pat[c]	Penta-acyl trehalose [cytoplasm]	0.543959
phdcacoa[c]	Phenol palmitic coenzyme A [cytoplasm]	0.486843
phdcaACP[c]	Phenol palmitic acid ACP [cytoplasm]	0.0915664
ptd1ino160[c]	Phosphatidyl 1D myo inositol [cytoplasm]	0.122391
mi1p__D[c]	1D-myo-Inositol 1-phosphate [cytoplasm]	0.0543959
mycolate[c]	Mycolate (2 cyclopropanated rings) [cytoplasm]	0.337254
mmycolate[c]	Methoxy mycolate (2 cyclopropanated rings) [cytoplasm]	0.361733
tdm1[c]	Trehalose dimycolate (alpha mycolate + methoxymycolate) 1 [cytoplasm]	0.79146
mmmycolate[c]	Methoxy mycolate (1 cyclopropanated ring) [cytoplasm]	0.361733
tdm2[c]	Trehalose dimycolate (alpha mycolate + methoxymycolate) 2 [cytoplasm]	0.79146
mkmycolate[c]	Keto mycolate (1 cyclopropanated rings) [cytoplasm]	0.364452
tdm3[c]	Trehalose dimycolate (alpha mycolate + ketomycolate) [cytoplasm]	0.79418
kmycolate[c]	Keto mycolate (2 cyclopropanated rings) [cytoplasm]	0.364452
tdm4[c]	Trehalose dimycolate (alpha mycolate + methoxymycolate) [cytoplasm]	0.79418
tmha1[c]	Tetramycolyl hexaarabinoside (tdm1 + tdm2 +tre) (Mtb) [cytoplasm]	1.68083
tmha2[c]	Tetramycolyl hexaarabinoside (tdm1 + tdm3 + tre) (Mtb) [cytoplasm]	1.68355
tmha3[c]	Tetramycolyl hexaarabinoside (tdm1 + tdm4 + tre) (Mtb) [cytoplasm]	1.68355
tmha4[c]	Tetramycolyl hexaarabinoside (tdm2 + tdm3 + tre) (Mtb) [cytoplasm]	1.68355
1hdecg3p[c]	1-hexadecanoyl-sn-glycerol 3-phosphate [cytoplasm]	0.0244781
octscoa[c]	Octacosanoyl-CoA [cytoplasm]	0.395277
hexscoa[c]	Hexsanoyl-CoA [cytoplasm]	0.395277
tetscoa[c]	Tetsanoyl-CoA [cytoplasm]	0.395277
doscoa[c]	Docosanoyl-CoA [cytoplasm]	0.395277
eiscoa[c]	1-eicosanoyl-CoA [cytoplasm]	0.395277
octdcoa[c]	Octadecanoyl-CoA [cytoplasm]	0.395277
hexdcoa[c]	Hexadecanoyl-CoA [cytoplasm]	0.395277
decoa[c]	1-decanoyl-CoA [cytoplasm]	0.362639
hexcoa[c]	Hexacosanoyl-CoA [cytoplasm]	0.362639
butcoa[c]	Butanoyl-CoA [cytoplasm]	0.362639
hepdcoa[c]	Heptadecanoyl-CoA [cytoplasm]	0.35176
trdcalcoa[c]	Tridecanoyl-CoA [cytoplasm]	0.35176
undcoa[c]	Undecanoyl Coenzyme A [cytoplasm]	0.35176
nndccoa[c]	Nonanoyl-CoA [cytoplasm]	0.35176
hepcoa[c]	Heptanoyl Coenzyme A [cytoplasm]	0.35176
ptcoa[c]	Pentanoyl-CoA [cytoplasm]	0.35176
4adcho[c]	4-amino-4-deoxychorismate [cytoplasm]	0.0806872
4abz[c]	4-Aminobenzoate [cytoplasm]	0.0779674
chor[c]	Chorismate [cytoplasm]	0.069808
dhpt[c]	Dihydropteroate [cytoplasm]	0.318216
dhf[c]	7,8-Dihydrofolate [cytoplasm]	0.339974
dhnpt[c]	Dihydroneopterin [cytoplasm]	0.22121
2ahhmp[c]	2-Amino 4 hydroxy 6 hydroxymethyl 7 8 dihydropteridine C7H9N5O2 [cytoplasm]	0.21849
6hmhpt[c]	6-hydroxymethyl dihydropterin [cytoplasm]	0.21849
6hmhptpp[c]	6-hydroxymethyl-dihydropterin pyrophosphate [cytoplasm]	0.259287
dhpmp[c]	Dihydroneopterin monophosphate [cytoplasm]	0.232089
ahdt[c]	2-Amino-4-hydroxy-6-(erythro-1,2,3-trihydroxypropyl)dihydropteridine triphosphate [cytoplasm]	0.248408
2ahhmd[c]	2-Amino 4 hydroxy 6 hydroxymethyl 7 8 dihydropteridine diphosphate C7H8N5O8P2 [cytoplasm]	0.259287
10fthf[c]	10-Formyltetrahydrofolate [cytoplasm]	0.348134
gly[c]	Glycine [cytoplasm]	0.00815938
mlthf[c]	5,10-Methylenetetrahydrofolate [cytoplasm]	0.345414
thfglu[c]	Tetrahydrofolyl Glu 2 C24H27N8O9 [cytoplasm]	0.359013
fc1p[c]	L-Fuculose 1-phosphate [cytoplasm]	0.0516761
lald__L[c]	L-Lactaldehyde [cytoplasm]	0.0190386
gdpddman[c]	GDP-4-dehydro-6-deoxy-D-mannose [cytoplasm]	0.270166
gdpfuc[c]	GDP-L-fucose [cytoplasm]	0.267446
man1p[c]	D-Mannose 1-phosphate [cytoplasm]	0.0543959
glyald[c]	D-Glyceraldehyde [cytoplasm]	0.0108792
pa160190[c]	1,2-sn-glycerol 3-phosphate pa160190 [cytoplasm]	0.100632
1msg3p[c]	1-Acyl-sn-glycerol 3-phosphate (branched C19:0) [cytoplasm]	0.106072
pa190190[c]	1,2-sn-glycerol 3-phosphate [cytoplasm]	0.182226
cdpdhdecg[c]	CDP-1,2-dihexadecanoylglycerol [cytoplasm]	0.22121
cmp[c]	CMP C9H12N3O8P [cytoplasm]	0.123297
cdpc16c19g[c]	Cdp diacylglycerol (C16:0, C19:0) [cytoplasm]	0.240248
cdpc19c19g[c]	Cdp diacylglycerol (C19:0, C19:0) [cytoplasm]	0.321842
inost[c]	Myo-Inositol [cytoplasm]	0.0435167
pg160190[c]	Phosphatidylglycerol (hexadecanoyl, methylstearoyl) [cytoplasm]	0.138709
clpn160190[c]	Cardiolipin (dihexadecanoyl, dimethylstearoyl) [cytoplasm]	0.26926
etha[c]	Ethanolamine [cytoplasm]	0
pgp160[c]	Phosphatidylglycerophosphate (dihexadecanoyl, n-C16:0) [cytoplasm]	0.13055
pgp160190[c]	Phosphatidylglycerophosphate (hexadecanoyl, tuberculostearoyl, C16:0, C19:0) [cytoplasm]	0.149589
pgp190[c]	Phosphatidylglycerophosphate (dituberculostearoyl, C19:0) [cytoplasm]	0.231182
ps160[c]	Phosphatidylserine (dihexadecanoyl, n-C16:0) [cytoplasm]	0.116951
pc_TB[c]	Phosphatidylcholine [cytoplasm]	0.0299177
cholp[c]	Choline phosphate C5H13NO4P [cytoplasm]	0.0271979
chol[c]	Choline C5H14NO [cytoplasm]	0.0108792
acald[c]	Acetaldehyde [cytoplasm]	0
aspsa[c]	L-Aspartate 4-semialdehyde [cytoplasm]	0.0108792
4pasp[c]	4-Phospho-L-aspartate [cytoplasm]	0.0244781
2pg[c]	D-Glycerate 2-phosphate [cytoplasm]	0.0271979
fdp[c]	D-Fructose 1,6-bisphosphate [cytoplasm]	0.0652751
13dpg[c]	3-Phospho-D-glyceroyl phosphate [cytoplasm]	0.0462365
alpro[c]	S Aminomethyldihydrolipoylprotein CH6NS2X [cytoplasm]	0
3pg[c]	3-Phospho-D-glycerate [cytoplasm]	0.0271979
g6p[c]	D-Glucose 6-phosphate [cytoplasm]	0.0543959
phom[c]	O-Phospho-L-homoserine [cytoplasm]	0.0299177
adhlam[c]	S-Acetyldihydrolipoamide [cytoplasm]	0.00271979
3php[c]	3-Phosphohydroxypyruvate [cytoplasm]	0.0299177
ser__D[c]	D-Serine [cytoplasm]	0.00543959
etoh[c]	Ethanol [cytoplasm]	-0.00271979
glyclt[c]	Glycolate C2H3O3 [cytoplasm]	0.00815938
oxalcoa[c]	Oxalyl-CoA [cytoplasm]	0.373518
forcoa[c]	Formyl-CoA(4-) [cytoplasm]	0.359919
2pglyc[c]	2-Phosphoglycolate [cytoplasm]	0.0190386
prbatp[c]	1-(5-Phosphoribosyl)-ATP [cytoplasm]	0.292831
histd[c]	L-Histidinol [cytoplasm]	0.115138
his__L[c]	L-Histidine [cytoplasm]	0.123297
hisp[c]	L-Histidinol phosphate [cytoplasm]	0.126017
imacp[c]	3-(Imidazol-4-yl)-2-oxopropyl phosphate [cytoplasm]	0.128737
prlp[c]	5-[(5-phospho-1-deoxyribulos-1-ylamino)methylideneamino]-1-(5-phosphoribosyl)imidazole-4-carboxamide [cytoplasm]	0.276512
aicar[c]	5-Amino-1-(5-Phospho-D-ribosyl)imidazole-4-carboxamide [cytoplasm]	0.161374
eig3p[c]	D-erythro-1-(Imidazol-4-yl)glycerol 3-phosphate [cytoplasm]	0.128737
pran[c]	N-(5-Phospho-D-ribosyl)anthranilate [cytoplasm]	0.146869
2cpr5p[c]	1-(2-Carboxyphenylamino)-1-deoxy-D-ribulose 5-phosphate [cytoplasm]	0.146869
prbamp[c]	1-(5-Phosphoribosyl)-AMP [cytoplasm]	0.276512
prfp[c]	1-(5-Phosphoribosyl)-5-[(5-phosphoribosylamino)methylideneamino]imidazole-4-carboxamide [cytoplasm]	0.276512
mi3p__D[c]	1D-myo-Inositol 3-phosphate [cytoplasm]	0.0543959
iacgam3p[c]	1-O-(2-Acetamido-2-deoxy-alpha-D-glucopyranosyl)-1D-myo-inositol 3-phosphate [cytoplasm]	0.119671
tbsinol[c]	Tuberculosinol [cytoplasm]	0
isotbsinol_13S[c]	(13S)-edaxadiene [cytoplasm]	0
isotbsinol_13R[c]	(13R)-edaxadiene [cytoplasm]	0
psd5p[c]	Pseudouridine 5 phosphate C9H11N2O9P [cytoplasm]	0.08794
gmhep1p[c]	D-Glycero-D-manno-heptose 1-phosphate [cytoplasm]	0
lys__L[c]	L-Lysine [cytoplasm]	0.0190386
L2aadp6sa[c]	L 2 Aminoadipate 6 semialdehyde C6H11NO3 [cytoplasm]	0.0217584
tmha5[c]	Tetramycolyl hexaarabinoside (tdm2 + tdm4 + tre) (Mtb) [cytoplasm]	1.68355
tmha6[c]	Tetramycolyl hexaarabinoside (tdm3 + tdm4 + tre) (Mtb) [cytoplasm]	1.68627
ibcoa[c]	Isobutyryl-CoA [cytoplasm]	0.343601
2mp2coa[c]	2-Methylprop-2-enoyl-CoA [cytoplasm]	0.34632
2mpdhl[c]	S-(2-Methylpropanoyl)-dihydrolipoamide [cytoplasm]	0.00815938
3mob[c]	3-Methyl-2-oxobutanoate [cytoplasm]	0.00543959
hdcaMAS[c]	Hexadecanoyl-MAS [cytoplasm]	0.0571157
hphthiocnylcoa[c]	Hydroxyphthioceranoyl-CoA [cytoplasm]	0.539426
mas[c]	Mycocerosic acid synthase [cytoplasm]	0
pmtri[c]	PENTA-METHYL-TRICONTANOYL [cytoplasm]	0.163188
pmtricoa[c]	PENTA-METHYL-TRICONTANOYL-COA [cytoplasm]	0.501349
2mbcoa[c]	2-Methylbutanoyl-CoA [cytoplasm]	0.3572
2mb2coa[c]	Trans-2-Methylbut-2-enoyl-CoA [cytoplasm]	0.359919
2mbdhl[c]	S-(2-Methylbutanoyl)-dihydrolipoamide [cytoplasm]	0.0190386
3mop[c]	(S)-3-Methyl-2-oxopentanoate [cytoplasm]	0.0190386
ppap[c]	Propanoyl phosphate [cytoplasm]	0.0244781
hepdp[c]	All-trans-Heptaprenyl diphosphate [cytoplasm]	0.342694
hexdp[c]	All trans Hexaprenyl diphosphate C30H49O7P2 [cytoplasm]	0.296458
pendp[c]	All trans Pentaprenyl diphosphate C25H41O7P2 [cytoplasm]	0.250221
ggdp[c]	Geranylgeranyl diphosphate C20H33O7P2 [cytoplasm]	0.203985
gmhep17bp[c]	D-Glycero-D-manno-heptose 1,7-bisphosphate [cytoplasm]	0.0108792
4hbz[c]	4-Hydroxybenzoate [cytoplasm]	0.0643685
4hbzACP[c]	4-hydroxybenzoyl ACP [cytoplasm]	0.0262913
arachACP[c]	Eicosanoyl-ACP (n-C20:0) [cytoplasm]	0.0163188
phdca[c]	Phenol palmitic acid [cytoplasm]	0.129644
prephth[c]	Phthiocerol precursor [cytoplasm]	0.103352
prephthcoa[c]	Phthiocerol precursor bound coenzyme A [cytoplasm]	0.460552
omtta[c]	Octa-methyl tetracontatricosanoic acid (C34:0, 8 methyl-branched carbons) [cytoplasm]	0.198545
homtta[c]	10-hydroxy octa-methyl tetracontatricosanoic acid (C34:0, 8 methyl-branched carbons, 1 hydroxylated carbon) [cytoplasm]	0.212144
m1ocdca[c]	Methyl octadecanoate [cytoplasm]	0.0571157
dmarach[c]	Di-methyl arachic acid [cytoplasm]	0.0761542
tmbhn[c]	Tri-methyl behenic acid [cytoplasm]	0.0951928
mbhn[c]	Methyl behenic acid [cytoplasm]	0.0734344
tamlgnc[c]	Tri-methyl lignoceric acid [cytoplasm]	0.114231
dmlgnc[c]	Dimethyl lignoceric acid [cytoplasm]	0.092473
pmhexc[c]	Penta-methyl hexacosanoate [cytoplasm]	0.13327
tmhexc[c]	Tri-methyl hexacosanoate [cytoplasm]	0.111512
hmocta[c]	Hexa-methyl octacosanoate [cytoplasm]	0.152308
tamhexc[c]	Tetra-methyl hexacosanoate [cytoplasm]	0.122391
tamocta[c]	Tetra-methyl octacosanoate [cytoplasm]	0.13055
hpmtria[c]	Hepta-methyl triacontanoic acid (C30:0, plus 7 methyl branches) [cytoplasm]	0.171347
pmocta[c]	Penta-methyl octacosanoate [cytoplasm]	0.141429
hmtria[c]	Hexa-methyl triacontanoic acid (C30:0, plus 6 methyl branches) [cytoplasm]	0.160468
omdtria[c]	Octa-methyl dotriacontanoic acid (C32:0 with 7 methyl branches) [cytoplasm]	0.190386
hpmdtria[c]	Hepta-methyl dotriacontanoic acid (7 methyl branches) [cytoplasm]	0.179506
gluala[c]	5-L Glutamyl L alanine C8H13N2O5 [cytoplasm]	0.00271979
bhb[c]	(R)-3-Hydroxybutanoate [cytoplasm]	-0.00543959
salc[c]	Salicylate [cytoplasm]	0.0643685
mcbts[c]	Mycobactin S [cytoplasm]	0.17316
cmcbtt[c]	Carboxymycobactin T (R=8 carbon, final carbon is carboxyl group) [cytoplasm]	0.208518
phthiocerol[c]	Phthiocerol A [cytoplasm]	-0.255661
pdima[c]	Phthiocerol dimycocerosate A (Mtb) [cytoplasm]	0
frrppdima[c]	Fucose rhamnose rhamnose phenol phthiocerol dimycocerosate (Mtb) [cytoplasm]	0.144149
mfrrppdima[c]	Phenolic glycolipid (Mtb) [cytoplasm]	0.296458
pg160[c]	Phosphatidylglycerol (dihexadecanoyl, n-C16:0) [cytoplasm]	0.119671
pg190[c]	Phosphatidylglycerol (dimethylstearoyl, C19:0) [cytoplasm]	0.220303
phthdl[c]	Phthiodolone [cytoplasm]	0.100632
prepphth[c]	Phenolic phthiocerol precursor [cytoplasm]	-0.288298
pphthdl[c]	Phenolic phthiodiolone [cytoplasm]	-0.291018
pphthiocerol[c]	Phenolphtiocerol [cytoplasm]	-0.255661
ppdima[c]	Phenol phthiocerol dimycocerosate (Mtb) [cytoplasm]	0
prephthACP[c]	Phthiocerol precursor bound ACP [cytoplasm]	0.0652751
prepphthACP[c]	Phenolic phthiocerol precursor bound ACP [cytoplasm]	-0.348134
tat[c]	Tetra-acyl trehalose [cytoplasm]	0.693547
tre6p[c]	Alpha,alpha'-Trehalose 6-phosphate [cytoplasm]	0.108792
paps[c]	3'-Phosphoadenylyl sulfate [cytoplasm]	0.22393
pap[c]	Adenosine 3',5'-bisphosphate [cytoplasm]	0.196732
tres[c]	Trehalose 2 sulfate [cytoplasm]	0.12783
triat[c]	Tri-acyl trehalose [cytoplasm]	0.285578
ugmr[c]	UDP-N-glycolylmuramate [cytoplasm]	0.22393
s7p[c]	Sedoheptulose 7-phosphate [cytoplasm]	0.0616487
gmhep7p[c]	D-Glycero-D-manno-heptose 7-phosphate [cytoplasm]	0.0616487
4cml[c]	4-Carboxymuconolactone [cytoplasm]	-0.00271979
5odhf2a[c]	5-Oxo-4,5-dihydrofuran-2-acetate [cytoplasm]	0
h2co3[c]	Carbonic acid [cytoplasm]	0
n6hlys[c]	N6-Hydroxy-L-lysine [cytoplasm]	0.0353573
n6hlysmal[c]	N6-Hydroxy-L-lysine coupled to malonyl group [cytoplasm]	0.0489563
mcbtm[c]	Mycobactin with malonyl group [cytoplasm]	0.156841
meroacidcyc2ACP[c]	Cyclopropanated alpha meroacid ACP (2 cyclopropane rings) [cytoplasm]	0.203985
meroacidcyc2AMP[c]	Cyclopropanated alpha meroacid AMP (2 cyclopropane rings) [cytoplasm]	0.444233
mmeroacidcyc2ACP[c]	Cyclopropanated methoxy-meroacid ACP (2 cyclopropane rings) [cytoplasm]	0.228463
mmeroacidcyc2AMP[c]	Cyclopropanated methoxy-meroacid AMP (2 cyclopropane rings) [cytoplasm]	0.468711
kmeroacidcyc2ACP[c]	Cyclopropanated keto-meroacid ACP (2 cyclopropane rings) [cytoplasm]	0.231182
kmeroacidcyc2AMP[c]	Cyclopropanated keto-meroacid AMP (2 cyclopropane rings) [cytoplasm]	0.471431
mmmeroacidcyc1ACP[c]	Cyclopropanated methyl hydroxy methoxy meroacid ACP (1 cyclopropane ring) [cytoplasm]	0.228463
mmmeroacidcyc1AMP[c]	Cyclopropanated methyl hydroxy methoxy meroacid AMP (1 cyclopropane ring) [cytoplasm]	0.468711
mkmeroacidcyc1ACP[c]	Cyclopropanated methyl hydroxy keto meroacid ACP (1 cyclopropane ring) [cytoplasm]	0.231182
mkmeroacidcyc1AMP[c]	Cyclopropanated methyl hydroxy keto meroacid AMP (1 cyclopropane ring) [cytoplasm]	0.471431
meroacidACP[c]	Alpha meroacid ACP [cytoplasm]	0.12783
meroacidcyc1ACP[c]	Cyclopropanated alpha meroacid ACP (1 cyclopropane ring) [cytoplasm]	0.165907
mmeroacidACP[c]	Methoxy meroacid ACP [cytoplasm]	0.152308
mmeroacidcyc1ACP[c]	Cyclopropanated methoxy-meroacid ACP (1 cyclopropane ring) [cytoplasm]	0.190386
kmeroacidACP[c]	Keto meroacid ACP [cytoplasm]	0.155028
kmeroacidcyc1ACP[c]	Cyclopropanated keto-meroacid ACP (1 cyclopropane ring) [cytoplasm]	0.193105
mmmeroacidACP[c]	Methyl hydroxy methoxy meroacid ACP [cytoplasm]	0.190386
mkmeroacidACP[c]	Methyl hydroxy keto meroacid ACP (1 cyclopropane ring) [cytoplasm]	0.193105
tre6mmp[c]	Cytoplasmic trehalosemonomycolate-P [cytoplasm]	0.482083
tre6mm[c]	Alpha,alpha-Trehalose 6-mycolate [cytoplasm]	0.443326
ppm[c]	D-Mannosyl-1-phosphoundecaprenol [cytoplasm]	0.560278
c78mycolateACP[c]	C78-alpha-mycolate-ACP [cytoplasm]	0.316176
c78mycolatepp[c]	C78-alpha-mycolate-PP [cytoplasm]	0.933569
accb[c]	Apo-[acetyl-CoA:carbon-dioxide ligase (ADP-forming)] [cytoplasm]	-0.0108792
bccp[c]	[Acetyl-CoA:carbon-dioxide ligase (ADP-forming)] [cytoplasm]	-0.0108792
bccpco2[c]	[Acetyl-CoA:carbon-dioxide ligase (ADP-forming)]-CO2 [cytoplasm]	0
nmn[c]	NMN C11H14N2O8P [cytoplasm]	0.126017
dgtp[c]	DGTP C10H12N5O13P3 [cytoplasm]	0.245688
dgdp[c]	DGDP C10H12N5O10P2 [cytoplasm]	0.226649
cytd[c]	Cytidine [cytoplasm]	0.101539
din[c]	Deoxyinosine [cytoplasm]	0.158655
damp[c]	DAMP C10H12N5O6P [cytoplasm]	0.183133
dadp[c]	DADP C10H12N5O9P2 [cytoplasm]	0.202171
gsn[c]	Guanosine [cytoplasm]	0.188572
gua[c]	Guanine [cytoplasm]	0.141429
xan[c]	Xanthine [cytoplasm]	0.106072
ins[c]	Inosine [cytoplasm]	0.150495
imp[c]	IMP C10H11N4O8P [cytoplasm]	0.172254
xmp[c]	Xanthosine 5'-phosphate [cytoplasm]	0.174973
xtsn[c]	Xanthosine [cytoplasm]	0.153215
dcmp[c]	DCMP C9H12N3O7P [cytoplasm]	0.120578
dcyt[c]	Deoxycytidine [cytoplasm]	0.109698
dtmp[c]	DTMP C10H13N2O8P [cytoplasm]	0.112418
thymd[c]	Thymidine C10H14N2O5 [cytoplasm]	0.101539
dgmp[c]	DGMP C10H12N5O7P [cytoplasm]	0.207611
dgsn[c]	Deoxyguanosine [cytoplasm]	0.196732
dctp[c]	DCTP C9H12N3O13P3 [cytoplasm]	0.158655
datp[c]	DATP C10H12N5O12P3 [cytoplasm]	0.22121
udpglcur[c]	UDP-D-glucuronate [cytoplasm]	0.188572
ad[c]	Acetamide [cytoplasm]	0
cgly[c]	Cys Gly C5H10N2O3S [cytoplasm]	0.0462365
betald[c]	Betaine aldehyde [cytoplasm]	0.013599
glyb[c]	Glycine betaine [cytoplasm]	0.0190386
trdrd[c]	Reduced thioredoxin [cytoplasm]	0
trdox[c]	Oxidized thioredoxin [cytoplasm]	0.00271979
phe__L[c]	L-Phenylalanine [cytoplasm]	0.0643685
phpyr[c]	Phenylpyruvate [cytoplasm]	0.0670882
tartr__L[c]	L-tartrate [cytoplasm]	0.00815938
trp__L[c]	L-Tryptophan [cytoplasm]	0.12783
indpyr[c]	Indolepyruvate C11H8NO3 [cytoplasm]	0.13055
fe3[c]	Iron (Fe3+) [cytoplasm]	0
oh1[c]	Hydroxide ion HO [cytoplasm]	0.0122391
malt1p[c]	Alpha-maltose 1-phosphate [cytoplasm]	0.119671
tbsinyldp[c]	Tuberculosinyl diphosphate [cytoplasm]	0.203985
ficytc[c]	Ferricytochrome c C42H52FeN8O6S2 [cytoplasm]	0
qh2[c]	Ubiquinol [cytoplasm]	-0.00271979
focytc[c]	Ferrocytochrome c C42H53FeN8O6S2 [cytoplasm]	-0.00407969
q[c]	Ubiquinone [cytoplasm]	0
mndn[c]	Menadione [cytoplasm]	0
5dglcn[c]	5-Dehydro-D-gluconate [cytoplasm]	0.00271979
glcn[c]	D-Gluconate [cytoplasm]	0
apoACP[c]	Apoprotein [acyl carrier protein] [cytoplasm]	-0.201265
dpcoa[c]	Dephospho-CoA [cytoplasm]	0.316403
2dhp[c]	2-Dehydropantoate [cytoplasm]	0.013599
pant__R[c]	(R)-Pantoate [cytoplasm]	0.0108792
nac[c]	Nicotinate [cytoplasm]	0.0299177
nicrnt[c]	Nicotinate D-ribonucleotide [cytoplasm]	0.0960994
ncam[c]	Nicotinamide [cytoplasm]	0.0299177
quln[c]	Quinolinate [cytoplasm]	0.0326375
pnto__R[c]	(R)-Pantothenate [cytoplasm]	0.0353573
pdx5p[c]	Pyridoxine 5'-phosphate [cytoplasm]	-0.00271979
pan4p[c]	Pantetheine 4'-phosphate [cytoplasm]	0.114231
pyam5p[c]	Pyridoxamine 5'-phosphate [cytoplasm]	-0.00271979
2dr5p[c]	2-Deoxy-D-ribose 5-phosphate [cytoplasm]	0.0947395
6pgl[c]	6-phospho-D-glucono-1,5-lactone [cytoplasm]	0.0571157
6pgc[c]	6-Phospho-D-gluconate [cytoplasm]	0.0598355
rib__D[c]	D-Ribose [cytoplasm]	0.0471431
f420_2h2[c]	Coenzyme ferredoxin 420-2 (reduced) [cytoplasm]	0.359013
drib[c]	Deoxyribose C5H10O4 [cytoplasm]	0.0729811
uaaAgla[c]	Undecaprenyl-diphospho-N-acetylmuramoyl-(N-acetylglucosamine)-L-alanyl-D-glutamyl-L-lysyl-D-alanyl-D-alanine [cytoplasm]	0.783301
uaaAgtla[c]	Undecaprenyl-diphospho-N-acetylmuramoyl-(N-acetylglucosamine)-L-alanyl-D-glutaminyl-L-lysyl-D-alanyl-D-alanine [cytoplasm]	0.79418
uaaGgla[c]	Undecaprenyl-diphospho-N-acetylmuramoyl-(N-acetylglucosamine)-L-alanyl-gamma-D-glutamyl-L-lysyl-D-alanyl-D-alanine [cytoplasm]	0.783301
uaaGgtla[c]	Undecaprenyl-diphospho-N-acetylmuramoyl-(N-acetylglucosamine)-L-alanyl-D-isoglutaminyl-L-lysyl-D-alanyl-D-alanine [cytoplasm]	0.79418
uaagmda[c]	Undecaprenyl-diphospho-N-acetylmuramoyl-(N-acetylglucosamine)-L-ala-D-glu-meso-2,6-diaminopimeloyl-D-ala-D-ala [cytoplasm]	0.78602
uaagtmda[c]	Undecaprenyl-diphospho-N-acetylmuramoyl-(N-acetylglucosamine)-L-alanyl-D-glutaminyl-meso-2,6-diaminopimeloyl-D-alanyl-D-alanine [cytoplasm]	0.7969
uAgla[c]	UDP-N-acetylmuramoyl-L-alanyl-D-glutamyl-L-lysyl-D-alanyl-D-alanine [cytoplasm]	0.302804
uaAgla[c]	Undecaprenyl-diphospho-N-acetylmuramoyl-L-alanyl-D-glutamyl-L-lysyl-D-alanyl-D-alanine [cytoplasm]	0.712586
uGgla[c]	UDP-N-acetylmuramoyl-L-alanyl-gamma-D-glutamyl-L-lysyl-D-alanyl-D-alanine [cytoplasm]	0.302804
uaGgla[c]	Undecaprenyl-diphospho-N-acetylmuramoyl-L-alanyl-gamma-D-glutamyl-L-lysyl-D-alanyl-D-alanine [cytoplasm]	0.712586
ugmda[c]	UDP-N-acetylmuramoyl-L-alanyl-D-glutamyl-meso-2,6-diaminopimeloyl-D-alanyl-D-alanine [cytoplasm]	0.305524
uagmda[c]	Undecaprenyl-diphospho-N-acetylmuramoyl-L-alanyl-D-glutamyl-meso-2,6-diaminopimeloyl-D-alanyl-D-alanine [cytoplasm]	0.715306
uggmda[c]	UDP-N-glycolylmuramoyl-L-alanyl-D-glutamyl-meso-2,6-diaminopimeloyl-D-alanyl-D-alanine [cytoplasm]	0.319122
ugggmda[c]	Undecaprenyl-diphospho-N-glycolylmuramoyl-L-alanyl-D-glutamyl-meso-2,6-diaminopimeloyl-D-alanyl-D-alanine [cytoplasm]	0.728905
peptido_EC[c]	Peptidoglycan subunit of Escherichia coli [cytoplasm]	0.2611
peptido_TB1[c]	Peptidoglycan subunit (for Mycobacterium tuberculosis) 1 [cytoplasm]	0.25838
peptido_TB2[c]	Peptidoglycan subunit (for Mycobacterium tuberculosis) 2 [cytoplasm]	0.25838
26dap__M[c]	Meso-2,6-Diaminoheptanedioate [cytoplasm]	0.0217584
uamag[c]	UDP-N-acetylmuramoyl-L-alanyl-D-glutamate [cytoplasm]	0.245688
ugmd[c]	UDP-N-acetylmuramoyl-L-alanyl-D-gamma-glutamyl-meso-2,6-diaminopimelate [cytoplasm]	0.278326
uAgl[c]	UDP-N-acetylmuramoyl-L-alanyl-D-glutamyl-L-lysine [cytoplasm]	0.275606
uGgl[c]	UDP-N-acetylmuramoyl-L-alanyl-gamma-D-glutamyl-L-lysine [cytoplasm]	0.275606
uama[c]	UDP-N-acetylmuramoyl-L-alanine [cytoplasm]	0.22393
ugmag[c]	UDP-N-glycolylmuramoyl-L-alanyl-D-glutamate [cytoplasm]	0.259287
uggmd[c]	UDP-N-glycolylmuramoyl-L-alanyl-D-gamma-glutamyl-meso-2,6-diaminopimelate [cytoplasm]	0.291925
ugagmda[c]	Undecaprenyl-diphospho-N-glycolylmuramoyl-(N-acetylglucosamine)-L-ala-D-glu-meso-2,6-diaminopimeloyl-D-ala-D-ala [cytoplasm]	0.799619
ugma[c]	UDP-N-glycolylmuramoyl-L-alanine [cytoplasm]	0.237529
rbzn[c]	Rhamnose-benzoic acid [cytoplasm]	0.113325
phbz1[c]	P-hydroxybenzoic acid derivative I [cytoplasm]	0.148682
phbz1g[c]	Glycosylated p-HBAD I [cytoplasm]	0.232996
phbz2[c]	P-hydroxybenzoic acid derivative II [cytoplasm]	0.347227
rrppdima[c]	Rhamnose rhamnose phenol phthiocerol dimycocerosate (Mtb) [cytoplasm]	0.103352
rppdima[c]	Rhamnose phenol phthiocerol dimycocerosate (Mtb) [cytoplasm]	0.0516761
4c2me[c]	4-(cytidine 5'-diphospho)-2-C-methyl-D-erythritol [cytoplasm]	0.172254
2p4c2me[c]	2-phospho-4-(cytidine 5'-diphospho)-2-C-methyl-D-erythritol [cytoplasm]	0.194012
decdp_tb[c]	(E,E,E,E,E,E,E,Z,Z) Decaprenyl diphosphate [cytoplasm]	0.481404
decdp[c]	All trans Decaprenyl diphosphate [cytoplasm]	0.481404
2me4p[c]	2-C-methyl-D-erythritol 4-phosphate [cytoplasm]	0.0326375
2mecdp[c]	2-C-methyl-D-erythritol 2,4-cyclodiphosphate [cytoplasm]	0.0707146
hmbpp[c]	Hmbpp c [cytoplasm]	0.0761542
2mcit[c]	2-Methylcitrate [cytoplasm]	0.0244781
2mcacn[c]	Cis-2-Methylaconitate [cytoplasm]	0.0244781
micit[c]	Methylisocitrate [cytoplasm]	0.0244781
camp[c]	CAMP C10H11N5O6P [cytoplasm]	0.204891
dcamp[c]	N6-(1,2-Dicarboxyethyl)-AMP [cytoplasm]	0.191292
25aics[c]	(S)-2-[5-Amino-1-(5-phospho-D-ribosyl)imidazole-4-carboxamido]succinate [cytoplasm]	0.166814
fprica[c]	5-Formamido-1-(5-phospho-D-ribosyl)imidazole-4-carboxamide [cytoplasm]	0.172254
5aizc[c]	5-amino-1-(5-phospho-D-ribosyl)imidazole-4-carboxylate [cytoplasm]	0.150495
cbasp[c]	N-Carbamoyl-L-aspartate [cytoplasm]	0.0435167
uri[c]	Uridine [cytoplasm]	0.0988192
dcdp[c]	DCDP C9H12N3O10P2 [cytoplasm]	0.139616
dutp[c]	DUTP C9H11N2O14P3 [cytoplasm]	0.145056
duri[c]	Deoxyuridine [cytoplasm]	0.0960994
dhor__S[c]	(S)-Dihydroorotate [cytoplasm]	0.0407969
dump[c]	DUMP C9H11N2O8P [cytoplasm]	0.106979
2dr1p[c]	2-Deoxy-D-ribose 1-phosphate [cytoplasm]	0.0661817
ura[c]	Uracil [cytoplasm]	0.0407969
gar[c]	N1-(5-Phospho-D-ribosyl)glycinamide [cytoplasm]	0.0988192
fgam[c]	N2-Formyl-N1-(5-phospho-D-ribosyl)glycinamide [cytoplasm]	0.112418
pram[c]	5-Phospho-beta-D-ribosylamine [cytoplasm]	0.0797806
gdptp[c]	Guanosine 3'-diphosphate 5'-triphosphate [cytoplasm]	0.289205
35cgmp[c]	3',5'-Cyclic GMP [cytoplasm]	0.229369
hxan[c]	Hypoxanthine [cytoplasm]	0.103352
dudp[c]	DUDP C9H11N2O11P2 [cytoplasm]	0.126017
orot5p[c]	Orotidine 5'-phosphate [cytoplasm]	0.112418
orot[c]	Orotate C5H3N2O4 [cytoplasm]	0.0435167
fpram[c]	2-(Formamido)-N1-(5-phospho-D-ribosyl)acetamidine [cytoplasm]	0.134176
r1p[c]	Alpha-D-Ribose 1-phosphate [cytoplasm]	0.0580223
so4[c]	Sulfate [cytoplasm]	0.0108792
aps[c]	Adenosine 5'-phosphosulfate [cytoplasm]	0.213051
thym[c]	Thymine C5H6N2O2 [cytoplasm]	0.0462365
ppgpp[c]	Guanosine 3',5'-bis(diphosphate) [cytoplasm]	0.281045
actp[c]	Acetyl phosphate [cytoplasm]	0.0163188
4h2opntn[c]	4-Hydroxy-2-oxopentanoate [cytoplasm]	0.00543959
id3acald[c]	Indole 3 acetaldehyde C10H9NO [cytoplasm]	0.12783
2h24pdn[c]	2h24pdn c [cytoplasm]	0.00543959
mthgxl[c]	Methylglyoxal [cytoplasm]	0.0217584
lgt_s[c]	(R)-S-Lactoylglutathione [cytoplasm]	0.0679948
fald[c]	Formaldehyde [cytoplasm]	-0.00271979
bmn[c]	Bimane [cytoplasm]	0
msh[c]	Mycothiol (reduced) [cytoplasm]	0.182226
bmnmsh[c]	Bimane conjugated mycothiol (mtb) [cytoplasm]	0.116951
igam[c]	1D-myo-inositol 2-deoxy-D-glucopyranoside [cytoplasm]	0.116951
cigam[c]	Cys-1D-myo-inositol 2-deoxy-D-glucopyranoside [cytoplasm]	0.179506
fcmcbtt[c]	Iron(III) chelated carboxymycobactin T (R=8 carbon, final carbon is carboxyl group) [cytoplasm]	0.208518
h2[c]	Hydrogen [cytoplasm]	0
mshfaldox[c]	Mycothiol conjugated aldehyde [cytoplasm]	0.182226
mssg[c]	Mycothiol (oxidized - dimer) [cytoplasm]	0.367172
no[c]	Nitric oxide [cytoplasm]	0
meoh[c]	Methanol [cytoplasm]	0
iacgam[c]	1D-myo-inositol 2-Acetamido-2-deoxy-D-glucopyranoside [cytoplasm]	0.114231
ribflv[c]	Riboflavin C17H20N4O6 [cytoplasm]	0.288298
5apru[c]	5-Amino-6-(5'-phosphoribosylamino)uracil [cytoplasm]	0.229369
25dhpp[c]	2-5 Diamino 6 hydroxy 4 5 phosphoribosylamino pyrimidine C9H14N5O8P [cytoplasm]	0.232089
dmlz[c]	6,7-Dimethyl-8-(1-D-ribityl)lumazine [cytoplasm]	0.252034
14glucan[c]	1,4-alpha-D-glucan [cytoplasm]	0.0543959
glycogen[c]	Glycogen C6H10O5 [cytoplasm]	0.0543959
malt6p[c]	Maltose 6'-phosphate [cytoplasm]	0.108792
mshfald[c]	Mycothiol conjugated methanol [cytoplasm]	0.179506
acysbmn[c]	Acetyl-cystine-bimane [cytoplasm]	0
sl659[c]	SL659 [cytoplasm]	0.182226
sl1278[c]	SL1278 (SL-1 precursor) [cytoplasm]	0.383491
sl1[c]	Sulfonated tetra-acyl trehalose [cytoplasm]	0.78602
2mahmp[c]	2-Methyl-4-amino-5-hydroxymethylpyrimidine diphosphate [cytoplasm]	0.169534
26dap_LL[c]	LL-2,6-Diaminoheptanedioate [cytoplasm]	0.0217584
23dhdp[c]	2,3-Dihydrodipicolinate [cytoplasm]	0.0190386
thdp[c]	2,3,4,5-Tetrahydrodipicolinate [cytoplasm]	0.0163188
sl26da[c]	N-Succinyl-LL-2,6-diaminoheptanedioate [cytoplasm]	0.0244781
sl2a6o[c]	N-Succinyl-2-L-amino-6-oxoheptanedioate [cytoplasm]	0.0271979
arab__L[c]	L-Arabinose [cytoplasm]	0.00271979
ca2[c]	Calcium [cytoplasm]	-0.00271979
crn[c]	L-Carnitine [cytoplasm]	0.0108792
cl[c]	Chloride [cytoplasm]	0
cu2[c]	Copper [cytoplasm]	0.0108792
ile__L[c]	L-Isoleucine [cytoplasm]	0.0163188
k[c]	Potassium [cytoplasm]	0
leu__L[c]	L-Leucine [cytoplasm]	0.00815938
malthp[c]	Maltoheptaose [cytoplasm]	0.0108792
na1[c]	Sodium [cytoplasm]	0
pac[c]	Phenylacetic acid [cytoplasm]	0.00271979
skm[c]	Shikimate [cytoplasm]	0.0426101
val__L[c]	L-Valine [cytoplasm]	0.00271979
ni2[c]	Nickel [cytoplasm]	0
mn2[c]	Manganese [cytoplasm]	-0.00543959
hia[c]	3-[(3aS,4S,5R,7aS)-5-hydroxy-7a-methyl-1-oxo-octahydro-1H-indene-4-carboxylate [cytoplasm]	0
chsterol[c]	Chsterol c [cytoplasm]	0
trnagly[c]	TRNA(Gly) [cytoplasm]	-0.0271979
glytrna[c]	Glycyl-tRNA(Gly) [cytoplasm]	0
selnp[c]	Selenophosphate [cytoplasm]	0.00815938
sertrna_sec[c]	L-Seryl-tRNA(Sec) [cytoplasm]	0
sectrna[c]	L-Selenocysteinyl-tRNA(Sec) [cytoplasm]	0
trnatyr[c]	TRNA(Tyr) [cytoplasm]	-0.0861268
tyrtrna[c]	L-Tyrosyl-tRNA(Tyr) [cytoplasm]	0
pacald[c]	Phenylacetaldehyde [cytoplasm]	-0.00271979
anth[c]	Anthranilate [cytoplasm]	0.0779674
pphn[c]	Prephenate [cytoplasm]	0.069808
3psme[c]	5-O-(1-Carboxyvinyl)-3-phosphoshikimate [cytoplasm]	0.0806872
2dda7p[c]	2-Dehydro-3-deoxy-D-arabino-heptonate 7-phosphate [cytoplasm]	0.0562091
3dhq[c]	3-Dehydroquinate [cytoplasm]	0.0453299
3dhsk[c]	3-Dehydroshikimate [cytoplasm]	0.0453299
3ig3p[c]	C'-(3-Indolyl)-glycerol 3-phosphate [cytoplasm]	0.144149
peamn[c]	Phenethylamine [cytoplasm]	0.0616487
skm5p[c]	Shikimate 5-phosphate [cytoplasm]	0.0643685
indole[c]	Indole [cytoplasm]	0.111512
acon_T[c]	Trans-Aconitate [cytoplasm]	-0.0353573
aconm[c]	E-3-carboxy-2-pentenedioate 6-methyl ester [cytoplasm]	0
glu5p[c]	L-Glutamate 5-phosphate [cytoplasm]	0.0299177
spmd[c]	Spermidine [cytoplasm]	0.240248
2ahbut[c]	(S)-2-Aceto-2-hydroxybutanoate [cytoplasm]	0.0217584
alac__S[c]	(S)-2-Acetolactate [cytoplasm]	0.00815938
23dhmb[c]	(R)-2,3-Dihydroxy-3-methylbutanoate [cytoplasm]	0.00543959
23dhmp[c]	(R)-2,3-Dihydroxy-3-methylpentanoate [cytoplasm]	0.0190386
3c2hmp[c]	3-Carboxy-2-hydroxy-4-methylpentanoate [cytoplasm]	0.0108792
3c4mop[c]	3-Carboxy-4-methyl-2-oxopentanoate [cytoplasm]	0.013599
2ippm[c]	2-Isopropylmaleate [cytoplasm]	0.0108792
3c3hmp[c]	3-Carboxy-3-hydroxy-4-methylpentanoate [cytoplasm]	0.0108792
4mop[c]	4-Methyl-2-oxopentanoate [cytoplasm]	0.0108792
2maacoa[c]	2-Methyl-3-acetoacetyl-CoA [cytoplasm]	0.35448
3hibutcoa[c]	(S)-3-Hydroxyisobutyryl-CoA [cytoplasm]	0.34632
3hmbcoa[c]	(S)-3-Hydroxy-2-methylbutyryl-CoA [cytoplasm]	0.359919
8oxdgtp[c]	8-oxo-dGTP [cytoplasm]	0.270166
8oxdgmp[c]	8-oxo-dGMP [cytoplasm]	0.253847
8oxgtp[c]	8-oxo-GTP [cytoplasm]	0.272886
ppal[c]	Propanal [cytoplasm]	0.0108792
hipecoa[c]	(2E)-3-[(3aS,4S,5R,7aS)-5-hydroxy-7a-methyl-1-oxo-octahydro-1H-inden-4-yl]prop-2-enoyl-CoA [cytoplasm]	0.3572
hipohcoa[c]	3-[(3aS,4S,5R,7aS)-5-hydroxy-7a-methyl-1-oxo-octahydro-1H-inden-4-yl]-3-hydroxypropanoyl-CoA [cytoplasm]	0.338161
chol4en3one[c]	Cholest-4-en-3-one [cytoplasm]	-0.0489563
cholc3coa[c]	CoA-cholest-4-en-3-one C3 side chain [cytoplasm]	0.313683
cholenec3coa[c]	CoA-20-ene-cholest-4-en-3-one C5 side chain [cytoplasm]	0.316403
4hoxoh[c]	4-Hydroxy-2-oxohexanoic acid [cytoplasm]	0.013599
cholenec5coa[c]	CoA-22-ene-cholest-4-en-3-one C5 side chain [cytoplasm]	0.313683
hcholc5coa[c]	CoA-22-hydroxy-cholest-4-en-3-one C5 side chain [cytoplasm]	0.313683
3hsa[c]	Secophenol [cytoplasm]	-0.00815938
34dhsa[c]	3,4-Dihydroxy-9,10-secoandrosta-1,3,5(10)-triene-9,17-dione [cytoplasm]	0.00543959
ocholc5coa[c]	CoA-22-one-cholest-4-en-3-one C5 side chain [cytoplasm]	0.316403
hcholc8coa[c]	CoA-24-hydroxy-cholest-4-en-3-one C8 side chain [cytoplasm]	0.321842
ocholc8coa[c]	CoA-24-one-cholest-4-en-3-one C8 side chain [cytoplasm]	0.324562
hipocoa[c]	3-[(3aS,4S,5R,7aS)-5-hydroxy-7a-methyl-1-oxo-octahydro-1H-inden-4-yl]-3-oxopropanoyl-CoA [cytoplasm]	0.340881
49dsha[c]	9,10-disecoandrosta-1(10),2-dien-4-oate [cytoplasm]	0.0217584
hhd[c]	(2Z,4Z)-2-Hydroxyhexa-2,4-dienoic acid [cytoplasm]	0.013599
hip[c]	3-[(3aS,4S,7aS)-7a-Methyl-1,5-dioxo-octahydro-1H-inden-4-yl]propanoic acid [cytoplasm]	0.00815938
9ohadd[c]	9alpha-Hydroxyandrosta-1,4-diene-3,17-dione [cytoplasm]	-0.00815938
5ohhip[c]	3-[(3aS,4S,7aS)-7a-Methyl-1-hydroxy-5-oxo-octahydro-1H-inden-4-yl]propanoic acid [cytoplasm]	0.00543959
5ohhipcoa[c]	5-hydroxy-3-[(3aS,4S,5R,7aS)-7a-methyl-1,5-dioxo-octahydro-1H-inden-4-yl]propanoyl-CoA [cytoplasm]	0.35448
andrs14dn317dn[c]	Androsta-1,4-diene-3,17-dione [cytoplasm]	-0.0217584
hcholc3coa[c]	CoA-20-hydroxy-cholest-4-en-3-one C5 side chain [cytoplasm]	0.316403
hchol[c]	26-Hydroxycholest-4-en-3-one [cytoplasm]	-0.0353573
hipcoa[c]	3-[(3aS,4S,7aS)-7a-Methyl-1,5-dioxo-octahydro-1H-inden-4-yl]propanoyl-CoA; [cytoplasm]	0.3572
cholc5coa[c]	CoA-cholest-4-en-3-one C5 side chain [cytoplasm]	0.310963
cholenec8coa[c]	CoA-24-ene-cholest-4-en-3-one C8 side chain [cytoplasm]	0.321842
ochol[c]	26-Oxocholest-4-en-3-one [cytoplasm]	-0.0326375
cchol[c]	26-Carboxycholest-4-en-3-one [cytoplasm]	-0.0190386
andrstndn[c]	Androst-4-ene-3,17-dione [cytoplasm]	-0.0244781
cholc8coa[c]	CoA-cholest-4-en-3-one C8 side chain [cytoplasm]	0.319122
5ohhiccoa[c]	3ab-H-4a(Carboxylic acid)-5a-hydroxy-7ab-methylhexahydro-1-indanone [cytoplasm]	0.3572
hieccoa[c]	(7aS)-7a-Methyl-1,5-dioxo-2,3,5,6,7,7a-hexahydro-1H-indene-4-carboxyl-CoA [cytoplasm]	0.362639
cocheacoa[c]	(3R)-2-(2-Carboxyethyl)-3-methyl-6-oxocyclohex-1-ene-1-carboxyl-CoA [cytoplasm]	0.359919
moodacoa[c]	4-Methyl-5-oxooctanedioyl-CoA [cytoplasm]	0.3572
mbkacoa[c]	2-methyl-b-ketoadipyl-CoA [cytoplasm]	0.359919
cbi[e]	Cobinamide [extracellular]	0

## Sheet: S26E
Abbreviation	Description	SP
13PDG[c]	3-Phospho-D-glyceroyl phosphate	0.0541809
1931CPC52ACYLACP[c]	19,31-cp-C54-acyl-ACP	0.117721
1931CPC52ACYLAMP[c]	19,31-cp-C52-acyl-AMP	0.363987
1931CPC54ACYLACP[c]	19,31-cp-C54-acyl-ACP	0.123427
1931CPC54ACYLAMP[c]	19,31-cp-C54-acyl-AMP	0.369693
1931CPC56ACYLACP[c]	19,31-cp-C56-acyl-ACP	0.129133
1931CPC56ACYLAMP[c]	19,31-cp-C56-acyl-AMP	0.375399
1AMINOPROPAN2OL[c]	(R)-1-Aminopropan-2-ol	-0.0218983
1AMINOPROPAN2YLP[c]	(R)-1-aminopropan-2-yl phosphate	0
246810MC33ACYLACP[c]	2,4,6,8,10-pentamethyl-C33-acyl-ACP	0.00694025
246810MC35ACYLACP[c]	2,4,6,8,10-pentamethyl-C33-acyl-ACP	0.0126466
2468MC30ACYLACP[c]	2,4,6,8-tetramethyl-C30-acyl-ACP	0.000205659
2468MC32ACYLACP[c]	2,4,6,8-tetramethyl-C32-acyl-ACP	0.00591196
246MC27ACYLACP[c]	2,4,6-trimethyl-C27-acyl-ACP	-0.00652893
246MC29ACYLACP[c]	2,4,6-trimethyl-C29-acyl-ACP	-0.000822634
24DM3K911DHC34ACYLACP[c]	2,4-dimethyl-3-keto-9,11-dihydroxy-C34-acyl-ACP	0.015268
24DM3K911DHC34OATE[c]	2,4-dimethyl-3-keto-9,11-dihydroxy-C34-acid	0.063899
24DM3K911DHC36ACYLACP[c]	2,4-dimethyl-3-keto-9,11-dihydroxy-C36-acyl-ACP	0.0209743
24DM3K911DHC36OATE[c]	2,4-dimethyl-3-keto-9,11-dihydroxy-C36-acid	0.0696053
24MC24ACYLACP[c]	2,4-dimethyl-C24-acyl-ACP	-0.0132635
24MC26ACYLACP[c]	2,4-dimethyl-C26-acyl-ACP	-0.00755723
2A3KB[c]	L-2-Amino-3-oxobutanoic acid	0.0369606
2CARBC26ACYLCOA[c]	2-carboxyl-C26-acyl-CoA	0.418935
2M79DHC31ACYLACP[c]	2-methyl-7,9-dihydroxy-C31-acyl-ACP	0.00853338
2M79DHC33ACYLACP[c]	2-methyl-7,9-dihydroxy-C33-acyl-ACP	0.0142397
2MBECOA[c]	2-Methylbut-2-enoyl-CoA	0.416878
2MBUTCOA[c]	2-Methylbutanoyl-CoA	0.40228
2MBUTLIPO[c]	S-(2-Methylbutanoyl)-dihydrolipoamide	0.494638
2MC21ACYLACP[c]	2-methyl-C21-acyl-ACP	-0.0199981
2MC23ACYLACP[c]	2-methyl-C23-acyl-ACP	-0.0142918
2METHYLCISACONITATE[c]	(Z)-But-2-ene-1,2,3-tricarboxylate	0.0108478
2METHYLCITRATE[c]	2-Methylcitrate	0.0108478
2PCDPMDE[c]	2-Phospho-4-(cytidine 5-diphospho)-2-C-methyl-D-erythritol	0.241895
2PG[c]	2-Phospho-D-glycerate	0.0322826
2PHOSPHOLLACTATE[c]	(2S)-2-Phospholactate	0.0322826
34DHSA[c]	3,4-Dihydroxy-9,10-secoandrosta-1,3,5(10)-triene-9,17-dione	-0.023028
35DHC26ACYLACP[c]	3,5-dihydroxy-C26-acyl-ACP	-0.00390751
35DHC28ACYLACP[c]	3,5-dihydroxy-C28-acyl-ACP	0.00179879
3DDAH7P[c]	2-Dehydro-3-deoxy-D-arabino-heptonate 7-phosphate	0.0753261
3HC10ACYLACPFAS[c]	D-3-hydroxy-C10-acyl-ACP-FAS	0.0285315
3HC12ACYLACPFAS[c]	D-3-hydroxy-C12-acyl-ACP-FAS	0.0342378
3HC14ACYLACPFAS[c]	D-3-hydroxy-C14-acyl-ACP-FAS	0.0399441
3HC16ACYLACPFAS[c]	D-3-hydroxy-C16-acyl-ACP-FAS	0.0307908
3HC18ACYLACPFAS[c]	D-3-hydroxy-C18-acyl-ACP-FAS	0.0218983
3HC18ACYLACP[c]	D-3-hydroxy-C18-acyl-ACP	-0.0267327
3HC20ACYLACPFAS[c]	D-3-hydroxy-C20-acyl-ACP-FAS	0.0276046
3HC20ACYLACP[c]	D-3-hydroxy-C20-acyl-ACP	-0.0210264
3HC22ACYLACPFAS[c]	D-3-hydroxy-C22-acyl-ACP-FAS	0.0333109
3HC22ACYLACP[c]	D-3-hydroxy-C22-acyl-ACP	-0.0153201
3HC24ACYLACPFAS[c]	D-3-hydroxy-C24-acyl-ACP-FAS	0.0390172
3HC24ACYLACP[c]	D-3-hydroxy-C24-acyl-ACP	-0.00961381
3HC26ACYLACPFAS[c]	D-3-hydroxy-C26-acyl-ACP-FAS	0.0447235
3HC26ACYLACP[c]	D-3-hydroxy-C26-acyl-ACP	-0.00390751
3HC28ACYLACP[c]	D-3-hydroxy-C28-acyl-ACP	0.00179879
3HC30ACYLACP[c]	D-3-hydroxy-C30-acyl-ACP	0.00750509
3HC32ACYLACP[c]	D-3-hydroxy-C32-acyl-ACP	0.0132114
3HC34ACYLACP[c]	D-3-hydroxy-C34-acyl-ACP	0.0189177
3HC36ACYLACP[c]	D-3-hydroxy-C36-acyl-ACP	0.024624
3HC38ACYLACP[c]	D-3-hydroxy-C38-acyl-ACP	0.0303303
3HC40ACYLACP[c]	D-3-hydroxy-C40-acyl-ACP	0.0360366
3HC42ACYLACP[c]	D-3-hydroxy-C42-acyl-ACP	0.0417429
3HC44ACYLACP[c]	D-3-hydroxy-C44-acyl-ACP	0.0474492
3HC46ACYLACP[c]	D-3-hydroxy-C46-acyl-ACP	0.0531555
3HC48ACYLACP[c]	D-3-hydroxy-C48-acyl-ACP	0.0588618
3HC4ACYLACPFAS[c]	D-3-hydroxy-C4-acyl-ACP-FAS	0.0114126
3HC50ACYLACP[c]	D-3-hydroxy-C50-acyl-ACP	0.0645681
3HC52ACYLACP[c]	D-3-hydroxy-C52-acyl-ACP	0.0702744
3HC54ACYLACP[c]	D-3-hydroxy-C54-acyl-ACP	0.0759807
3HC56ACYLACP[c]	D-3-hydroxy-C56-acyl-ACP	0.081687
3HC58ACYLACP[c]	D-3-hydroxy-C58-acyl-ACP	0.0873933
3HC6ACYLACPFAS[c]	D-3-hydroxy-C6-acyl-ACP-FAS	0.0171189
3HC8ACYLACPFAS[c]	D-3-hydroxy-C8-acyl-ACP-FAS	0.0228252
3HSA[c]	Secophenol	-0.0522257
3MBECOA[c]	3-Methylcrotonyl-CoA	0.396573
3MBUTCOA[c]	3-Methylbutanoyl-CoA	0.381974
3MBUTLIPO[c]	S-(3-Methylbutanoyl)-dihydrolipoamide	0.474333
3OELAC[c]	2-Oxo-2,3-dihydrofuran-5-acetate	-0.00467801
3PG[c]	3-Phospho-D-glycerate	0.0322826
3PSER[c]	O-Phospho-L-serine	0.0322826
3PSME[c]	5-O-(1-Carboxyvinyl)-3-phosphoshikimate	0.107609
49DSHA[c]	9,10-disecoandrosta-1(10),2-dien-4-oate	0.00616976
4CMLAC[c]	2-Carboxy-2,5-dihydro-5-oxofuran-2-acetate	0
4H2OHEX[c]	4-Hydroxy-2-oxohexanoic acid	0.00616976
4HBENZALC[c]	4-Hydroxybenzyl alcohol	0
4HBENZALC[e]	4-Hydroxybenzyl alcohol	0
4HPP[c]	3-(4-Hydroxyphenyl)pyruvate	0.0919815
4M3K911DHC33ACYLACP[c]	4-methyl-3-keto-9,11-dihydroxy-C33-acyl-ACP	0.0142397
4M3K911DHC33OATE[c]	4-methyl-3-keto-9,11-dihydroxy-C33-acid	0.0628707
4M3K911DHC35ACYLACP[c]	4-methyl-3-keto-9,11-dihydroxy-C35-acyl-ACP	0.019946
4M3K911DHC35OATE[c]	4-methyl-3-keto-9,11-dihydroxy-C35-acid	0.068577
4OGSAL[c]	4-Oxoglutarate semialdehyde	0.0160906
4PPNCYS[c]	(R)-4-Phosphopantothenoyl-L-cysteine	0.154678
4PPNTE[c]	Pantetheine 4-phosphate	0.15
4PPNTO[c]	D-4-Phosphopantothenate	0.0785992
57DHC28ACYLACP[c]	5,7-dihydroxy-C28-acyl-ACP	0.00179879
57DHC30ACYLACP[c]	5,7-dihydroxy-C30-acyl-ACP	0.00750509
5AMINOLEVULINATE[c]	5-Aminolevulinate	0.0160906
5DA[c]	5-Deoxyadenosine	0.127074
5GLUCYS[c]	gamma-L-Glutamyl-L-cysteine	0.0812206
5MTA[c]	5-Mehylthioadenosine	0.262664
5MTR[c]	5-Methylthio-D-ribose	0.16263
5OHHICCOA[c]	3aβ-H-4α(Carboxylic acid)-5α-hydroxy-7aβ-methylhexahydro-1-indanone	0.373545
5OHHIPCOA[c]	5-hydroxy-3-[(3aS,4S,5R,7aS)-7a-methyl-1,5-dioxo-octahydro-1H-inden-4-yl]propanoyl-CoA	0.364653
5OHHIP[c]	3-[(3aS,4S,7aS)-7a-Methyl-1-hydroxy-5-oxo-octahydro-1H-inden-4-yl]propanoic acid	-0.0267791
5OPRO[c]	Pidolic acid	0.00514146
78DIAMINONONANOATE[c]	7,8-Diaminononanoate	-0.421846
8AMINO7OXONONANOATE[c]	8-Amino-7-oxononanoate	0.0275032
9HDECOA[c]	cis-9-Hexadecenoyl-CoA	0.400324
9HEXADECENOATE[c]	(9Z)-Hexadecenoic acid	0.00889256
9HEXADECENOATE[e]	(9Z)-Hexadecenoic acid	0.00889256
9OCTADECENOATE[c]	(9Z)-Octadecenoic acid	0
9OCTADECENOATE[e]	(9Z)-Octadecenoic acid	0
9ODECOA[c]	Oleoyl-CoA	0.391432
9OHADD[c]	9alpha-Hydroxyandrosta-1,4-diene-3,17-dione	-0.0522257
A6RP5P2[c]	5-Amino-6-(5-phospho-D-ribitylamino)uracil	0.200256
A6RP5P[c]	5-Amino-6-(5-phosphoribosylamino)uracil	0.200256
A6RP[c]	5-Amino-6-(5-phosphoribosylamino)uracil	0.189307
AACCOA[c]	Acetoacetyl-CoA	0.417443
ABUT[c]	(R)-3-Hydroxy-3-methyl-2-oxopentanoate	0.0374241
AC1PIM1[c]	acyl phosphatidylinositol mannoside mannose	0.264952
AC1PIM2[c]	acyl phosphatidylinositol mannoside di-mannose	0.329517
AC1PIM3[c]	acyl phosphatidylinositol mannoside tri-mannose	0.394082
AC1PIM4[c]	acyl phosphatidylinositol mannoside tetra-mannose	0.458647
AC1PIM5[c]	acyl phosphatidylinositol mannoside penta-mannose	0.523213
AC1PIM6[c]	acyl phosphatidylinositol mannoside hexa-mannose	0.587778
AC2PIM2[c]	di-acyl phosphatidylinositol mannoside di-mannose	0.360308
AC2PIM3[c]	di-acyl phosphatidylinositol mannoside tri-mannose	0.424873
AC2PIM4[c]	di-acyl phosphatidylinositol mannoside tetra-mannose	0.489438
AC2PIM5[c]	di-acyl phosphatidylinositol mannoside penta-mannose	0.554003
AC2PIM6[c]	di-acyl phosphatidylinositol mannoside hexa-mannose	0.618569
AC78MYCOLATE26[c]	alpha-mycolate C78 (26)	0.232973
AC80MYCOLATE26[c]	alpha-mycolate C80 (26)	0.23868
AC82MYCOLATE26[c]	alpha-mycolate C82 (26)	0.244386
ACAL[c]	Acetaldehyde	0.0057063
ACAL[e]	Acetaldehyde	0.0057063
ACCB[c]	apo-[acetyl-CoA:carbon-dioxide ligase (ADP-forming)]	-0.0218983
ACCOA[c]	Acetyl-CoA	0.37524
ACETYLP[c]	Acetyl phosphate	0.0166554
ACLAC[c]	2-Acetolactate	0.0160906
ACPFAS[c]	Acyl carrier protein fatty acid synthase complex	0
ACP[c]	Acyl-carrier protein	-0.048631
ACTAC[c]	Acetoacetate	0.0369606
AC[c]	Acetate	0
AC[e]	Acetate	0
ADCHOR[c]	4-Amino-4-deoxychorismate	0.0966595
ADD[c]	Androsta-1,4-diene-3,17-dione	-0.0814234
ADENOSYLCOBINAMIDEGDP[c]	Adenosine-GDP-cobinamide	-0.0685915
ADENOSYLCOBINIMIDEP[c]	Adenosyl cobinamide phosphate	-0.277176
ADENOSYLCOBRATE[c]	Adenosyl cobyrinate hexaamide	-0.288125
ADENOSYLCOBRINICACIDACDIAMIDE[c]	Adenosyl cobyrinate a,c diamide	-0.331921
ADLIPO[c]	S-Acetyldihydrolipoamide	0.467598
ADN[c]	Adenosine	0.153838
ADN[e]	Adenosine	0.153838
ADPGLU[c]	ADP-glucose	0.273149
ADP[c]	ADP	0.197635
ADS[c]	Androstenedione	-0.0814234
AD[c]	Adenine	0.100034
AD[e]	Adenine	0.100034
AGA6P[c]	N-Acetyl-D-glycosamine 6-phosphate	0.0755143
AGL3P[c]	1-Palmitoylglycerol 3-phosphate	0.0740226
AHHMD[c]	2-Amino-7,8-dihydro-4-hydroxy-6-(diphosphooxymethyl)pteridine	0.233104
AHMMP[c]	4-Amino-5-hydroxymethyl-2-methylpyrimidine	0.113228
AHTD[c]	2-Amino-4-hydroxy-6-(erythro-1,2,3-trihydroxypropyl)dihydropteridine triphosphate	0.222155
AICAR[c]	1-(5-Phosphoribosyl)-5-amino-4-imidazolecarboxamide	0.15646
AIR[c]	Aminoimidazole ribotide	0.140833
AKG[c]	2-Oxoglutarate	0.0160906
AKG[e]	2-Oxoglutarate	0.0160906
AKP[c]	2-Dehydropantoate	0.0244183
ALAALA[c]	D-Alanyl-D-alanine	0.0317178
ALA[c]	L-Alanine	0.0103843
ALA[e]	L-Alanine	0
ALLYS[c]	L-2-Aminoadipate 6-semialdehyde	0.0426669
AMINOACETONE[c]	Aminoacetone	0.0322826
AMOLYBDOPTERIN[c]	Adenylated molybdopterin	0.51571
AMPMP[c]	4-Amino-2-methyl-5-phosphomethylpyrimidine	0.135126
AMP[c]	AMP	0.175737
AMYL[c]	Amylose monomer	0.0755143
AN[c]	Anthranilate	0.0862752
AN[e]	Anthranilate	0.0862752
APOLIPO[c]	APO_LIPO	0.0228252
APS[c]	Adenylyl sulfate	0.208584
ARA1GALACTANDPP[c]	arabinogalactan large complex	3.32086
ARABINOGALACTANDPP[c]	arabinogalactan-decaprenylphosphate large complex	9.38649
ARABINOGALACTANPEPTIDOGLYCAN[c]	arabinogalactan-peptidoglycan large cell wall complex	22.0556
ARAFDPP[c]	arabinofuranose-decaprenylphosphate	0.805964
ARGSUCC[c]	N-(L-Arginino)succinate	0.0905766
ARG[c]	L-Arginine	0.0755143
ARG[e]	L-Arginine	0.0645652
ARIZ[c]	alpha-Ribazole	0.266226
ASER[c]	O-Acetyl-L-serine	0.0270397
ASN[c]	L-Asparagine	0.0369606
ASN[e]	L-Asparagine	0.0260115
ASP4P[c]	4-Phospho-L-aspartate	0.0369606
ASPSA[c]	L-Aspartate 4-semialdehyde	0.0260115
ASP[c]	L-Aspartate	0.0150623
ASP[e]	L-Aspartate	0.00411317
ASUC[c]	N6-(1,2-Dicarboxyethyl)-AMP	0.190799
ATP[c]	ATP	0.219533
BARB[c]	Barbiturate	0.0515595
BCCPCO2[c]	[Acetyl-CoA:carbon-dioxide ligase (ADP-forming)]-CO2	-0.0172203
BCCP[c]	[Acetyl-CoA:carbon-dioxide ligase (ADP-forming)]	0
BIOTINSO[c]	Biotin sulfoxide	0
BIOTINSO[e]	BIOTINSO[e]	0
BIOTIN[c]	Biotin	0
BIOTIN[e]	Biotin	0
BKETOC10ACYLACPFAS[c]	beta-keto-C10-acyl-ACP-FAS	0.0285315
BKETOC12ACYLACPFAS[c]	beta-keto-C12-acyl-ACP-FAS	0.0342378
BKETOC14ACYLACPFAS[c]	beta-keto-C14-acyl-ACP-FAS	0.0399441
BKETOC16ACYLACPFAS[c]	beta-keto-C16-acyl-ACP-FAS	0.0456504
BKETOC18ACYLACPFAS[c]	beta-keto-C18-acyl-ACP-FAS	0.0218983
BKETOC18ACYLACP[c]	beta-keto-C18-acyl-ACP	-0.0267327
BKETOC20ACYLACPFAS[c]	beta-keto-C20-acyl-ACP-FAS	0.0276046
BKETOC20ACYLACP[c]	beta-keto-C20-acyl-ACP	-0.0210264
BKETOC22ACYLACPFAS[c]	beta-keto-C22-acyl-ACP-FAS	0.0333109
BKETOC22ACYLACP[c]	beta-keto-C22-acyl-ACP	-0.0153201
BKETOC24ACYLACPFAS[c]	beta-keto-C24-acyl-ACP-FAS	0.0390172
BKETOC24ACYLACP[c]	beta-keto-C24-acyl-ACP	-0.00961381
BKETOC26ACYLACPFAS[c]	beta-keto-C26-acyl-ACP-FAS	0.0447235
BKETOC26ACYLACP[c]	beta-keto-C26-acyl-ACP	-0.00390751
BKETOC28ACYLACP[c]	beta-keto-C28-acyl-ACP	0.00179879
BKETOC30ACYLACP[c]	beta-keto-C30-acyl-ACP	0.00750509
BKETOC32ACYLACP[c]	beta-keto-C32-acyl-ACP	0.0132114
BKETOC34ACYLACP[c]	beta-keto-C34-acyl-ACP	0.0189177
BKETOC36ACYLACP[c]	beta-keto-C36-acyl-ACP	0.024624
BKETOC38ACYLACP[c]	beta-keto-C38-acyl-ACP	0.0303303
BKETOC40ACYLACP[c]	beta-keto-C40-acyl-ACP	0.0360366
BKETOC42ACYLACP[c]	beta-keto-C42-acyl-ACP	0.0417429
BKETOC44ACYLACP[c]	beta-keto-C44-acyl-ACP	0.0474492
BKETOC46ACYLACP[c]	beta-keto-C46-acyl-ACP	0.0531555
BKETOC48ACYLACP[c]	beta-keto-C48-acyl-ACP	0.0588618
BKETOC4ACYLACPFAS[c]	beta-keto-C4-acyl-ACP-FAS	0.0114126
BKETOC50ACYLACP[c]	beta-keto-C50-acyl-ACP	0.0645681
BKETOC52ACYLACP[c]	beta-keto-C52-acyl-ACP	0.0702744
BKETOC54ACYLACP[c]	beta-keto-C54-acyl-ACP	0.0759807
BKETOC56ACYLACP[c]	beta-keto-C56-acyl-ACP	0.081687
BKETOC58ACYLACP[c]	beta-keto-C58-acyl-ACP	0.0873933
BKETOC6ACYLACPFAS[c]	beta-keto-C6-acyl-ACP-FAS	0.0171189
BKETOC8ACYLACPFAS[c]	beta-keto-C8-acyl-ACP-FAS	0.0228252
BRANCHED_GLUCAN[c]	Branched D-glucan monomer	0.0700398
BUTANOYLCOA[c]	Butanoyl-CoA	0.366347
C10ACYLACPFAS[c]	C10-acyl-ACP-FAS	0.0285315
C12ACYLACPFAS[c]	C12-acyl-ACP-FAS	0.0342378
C14ACYLACPFAS[c]	C14-acyl-ACP-FAS	0.0399441
C16ACYLACPFAS[c]	C16-acyl-ACP-FAS	0.0307908
C18ACYLACPFAS[c]	C18-acyl-ACP-FAS	0.0218983
C20ACYLACPFAS[c]	C20-acyl-ACP-FAS	0.0276046
C22ACYLACPFAS[c]	C22-acyl-ACP-FAS	0.0333109
C24ACYLACPFAS[c]	C24-acyl-ACP-FAS	0.0390172
C26ACYLACPFAS[c]	C26-acyl-ACP-FAS	0.0447235
C2ACYLACPFAS[c]	C2-acyl-ACP-FAS	0.0057063
C4ACYLACPFAS[c]	C4-acyl-ACP-FAS	0.0114126
C6ACYLACPFAS[c]	C6-acyl-ACP-FAS	0.0171189
C78MYCOLATEACP[c]	C78-alpha-mycolate-ACP	0.20363
C78MYCOLATEPP[c]	C78-alpha-mycolate-PP	1.10697
C8ACYLACPFAS[c]	C8-acyl-ACP-FAS	0.0228252
CAASP[c]	N-Carbamoyl-L-aspartate	0.0416386
CADA[c]	Cadaverine	0.0379889
CADA[e]	Cadaverine	0.0270397
CAIR[c]	1-(5-Phospho-D-ribosyl)-5-amino-4-imidazolecarboxylate	0.145511
CAL[c]	Cardiolipin	0.253293
CAP[c]	Carbamoyl phosphate	0.0375254
CA[c]	Calcium cation	0
CA[e]	Calcium cation	0
CBHCAP[c]	(2R,3S)-3-Isoproylmalate	0.0217969
CCHOL[c]	26-Carboxycholest-4-en-3-one	-0.138892
CD131E19CPC51ACYLACP[c]	cis-delta-1-31-enoyl-19-cp-C51-acyl-ACP	0.0911444
CD131E19CPC53ACYLACP[c]	cis-delta-1-31-enoyl-19-cp-C53-acyl-ACP	0.0968507
CD131E19CPC55ACYLACP[c]	cis-delta-1-31-enoyl-19-cp-C55-acyl-ACP	0.102557
CD21931EC50ACYLACP[c]	cis-delta-2-19,31-enoyl-C50-acyl-ACP	0.0645681
CD21931EC52ACYLACP[c]	cis-delta-2-19,31-enoyl-C52-acyl-ACP	0.0702744
CD21931EC54ACYLACP[c]	cis-delta-2-19,31-enoyl-C54-acyl-ACP	0.0759807
CD21937EC56ACYLACP[c]	cis-delta-2-19,37-enoyl-C56-acyl-ACP	0.081687
CD21937EC58ACYLACP[c]	cis-delta-2-19,37-enoyl-C58-acyl-ACP	0.0873933
CD37MHC57ACYLACP[c]	cis-delta-37-methyl-hydroxy-C57-acyl-ACP	0.108263
CD37MHC59ACYLACP[c]	cis-delta-37-methyl-hydroxy-C59-acyl-ACP	0.11397
CD37MHMC58ACYLACP[c]	cis-delta-37-methyl-hydroxymethyl-C58-acyl-ACP	0.13484
CD37MHMC60ACYLACP[c]	cis-delta-37-methyl-hydroxymethyl-C60-acyl-ACP	0.140546
CD37MKC59ACYLACP[c]	cis-delta-37-methyl-keto-C59-acyl-ACP	0.11397
CDPDG[c]	CDP-diacylglycerol	0.254191
CDPMDE[c]	4-(Cytidine 5-diphospho)-2-C-methyl-D-erythritol	0.219997
CDP[c]	CDP	0.171059
CD[c]	Cadmium	-0.0109491
CD[e]	Cadmium	0
CELB[c]	Cellobiose	0.107232
CELB[e]	Cellobiose	0.0962829
CHOL4EN3ONE[c]	Cholest-4-en-3-one	-0.197287
CHOLC3COA[c]	CoA-cholest-4-en-3-one C3 side chain	0.269297
CHOLC5COA[c]	CoA-cholest-4-en-3-one C5 side chain	0.260404
CHOLC8COA[c]	CoA-cholest-4-en-3-one C8 side chain	0.241591
CHOLENEC3COA[c]	CoA-20-ene-cholest-4-en-3-one C5 side chain	0.283896
CHOLENEC5COA[c]	CoA-22-ene-cholest-4-en-3-one C5 side chain	0.275003
CHOLENEC8COA[c]	CoA-24-ene-cholest-4-en-3-one C8 side chain	0.25619
CHOLESTEROL[c]	Cholesterol	0
CHOLESTEROL[e]	Cholesterol	0
CHOLP[c]	Choline phosphate	0.0328474
CHOL[c]	Choline	0.0109491
CHOL[e]	Choline	0
CHOR[c]	Chorismate	0.0966595
CISACONITATE[c]	cis-Aconitate	0.0207686
CISDELTA3DODECANOYLCOA[c]	CIS-DELTA-3-DODECANOYL-COA	0.41811
CISDELTA5TETRADECANOYLCOA[c]	CIS-DELTA-5-TETRADECANOYL-COA	0.409217
CITR[c]	L-Citrulline	0.053616
CITR[e]	L-Citrulline	0.053616
CIT[c]	Citrate	0.0207686
CIT[e]	Citrate	0.00981947
CKC60MEROACYLACP[c]	cis-keto-C60-meroacyl-ACP	0.140546
CKC60MEROACYLAMP[c]	cis-keto-C60-meroacyl-AMP	0.386812
CL[c]	Chloride	0.0109491
CL[e]	Chloride	0
CMC59MEROACYLCPACP[c]	cis-methoxy-C59-meroacyl-cp-ACP	0.161416
CMC59MEROACYLCPAMP[c]	cis-methoxy-C59-meroacyl-cp-AMP	0.407682
CMC61MEROACYLCPACP[c]	cis-methoxy-C61-meroacyl-cp-ACP	0.167122
CMC61MEROACYLCPAMP[c]	cis-methoxy-C61-meroacyl-cp-AMP	0.413388
CMP[c]	CMP	0.14916
CO2[c]	CO2	0.00467801
CO2[e]	CO2	0.00467801
COA[c]	Coenzyme A	0.369534
COB12[c]	B12 Coenzyme	0
COB12[e]	COB12[e]	0
COBCO[c]	Cobamide coenzyme	0.0109491
COBIIRINICACIDACDIAMIDE[c]	Cob(II)yrinate a,c diamide	-0.320972
COBIRINICACIDACDIAMIDE[c]	Cob(I)yrinate a,c diamide	-0.320972
COCHEACOA[c]	(3R)-2-(2-Carboxyethyl)-3-methyl-6-oxocyclohex-1-ene-1-carboxyl-CoA	0.373545
COII[c]	Cobalt ion	0.0109491
COII[e]	Cobalt ion	0
COPROPORPHYRINOGENIII[c]	Coproporphyrinogen III	0.110013
CO[c]	CO	0
CO[e]	CO	0
CPAD5P[c]	1-(2-Carboxyphenylamino)-1-deoxy-D-ribulose 5-phosphate	0.172927
CTFPP[c]	2-cis,6-trans-Farnesyl diphosphate	0.234407
CTP[c]	CTP	0.192957
CU[c]	Copper cation	0.0109491
CU[e]	Copper cation	0
CYSGLY[c]	L-Cysteinylglycine	0.0671866
CYSNGINS[c]	1-O-[2-(L-Cysteinamido)-2-deoxy-alpha-D-glucopyranosyl]-1D-myo-inositol	0.221865
CYS[c]	L-Cysteine	0.0541809
CYS[e]	L-Cysteine	0.0432317
CYT[c]	Cytidine	0
D6PGC[c]	6-Phospho-D-gluconate	0.0694315
D6PGL[c]	D-Glucono-1,5-lactone 6-phosphate	0.0694315
D6RP5P[c]	2,5-Diamino-6-(5-phospho-D-ribosylamino)pyrimidin-4(3H)-one	0.200256
D8RL[c]	6,7-Dimethyl-8-(D-ribityl)lumazine	0.234784
DADP[c]	dADP	0.197635
DAG[c]	1,2-Diacyl-sn-glycerol	0.089867
DAG[e]	1,2-Diacyl-sn-glycerol	0.089867
DALA[c]	D-Alanine	0.0103843
DALA[e]	D-Alanine	0.0103843
DAPIM[c]	LL-2,6-Diaminoheptanedioate	0.0473449
DAPIM[e]	LL-2,6-Diaminoheptanedioate	0.0363958
DATP[c]	dATP	0.219533
DA[c]	Deoxyadenosine	0
DA[e]	Deoxyadenosine	0
DB4P[c]	L-3,4-Dihydroxybutan-2-one 4-phosphate	0.0564257
DCDP[c]	dCDP	0.171059
DCMP[c]	dCMP	0.14916
DCTP[c]	dCTP	0.192957
DECANOATE[c]	Decanoic acid	0.0355702
DECANOATE[e]	Decanoic acid	0.0355702
DECANOYLCOA[c]	Decanoyl-CoA	0.427002
DETHIOBIOTIN[c]	Dethiobiotin	-0.406219
DGDP[c]	dGDP	0.208584
DGLU[c]	D-Glutamate	0.0160906
DGLU[e]	D-Glutamate	0.00514146
DGLYCERATE[c]	D-Glycerate	0.0103843
DGMP[c]	dGMP	0.186686
DGTP[c]	dGTP	0.230482
DG[c]	Deoxyguanosine	-2.498e-16
DHAP[c]	Glycerone phosphate	0.0432317
DHA[c]	Glycerone	0.0322826
DHF[c]	Dihydrofolate	0.302622
DHLIPOYLPROTEIN[c]	Dihydrolipoylprotein	0
DHMP[c]	7,8-dihydromonapterin	0.189307
DHMVA[c]	2,3-Dihydroxy-3-methylbutanoate	0.0160906
DHNP[c]	2-Amino-4-hydroxy-6-(D-erythro-1,2,3-trihydroxypropyl)-7,8-dihydropteridine	0.189307
DHN[c]	1,4-Dihydroxy-2-naphthoate	0.119586
DHPT[c]	Dihydropteroate	0.275582
DHSK[c]	3-Dehydroshikimate	0.0643769
DHXP[c]	7,8-dihydroxanthopterin	0
DIHYDRODIPICOLINATE[c]	L-2,3-Dihydrodipicolinate	0.0363958
DIHYDROXYMETHYLPENTANOATE[c]	(R)-2,3-Dihydroxy-3-methylpentanoate	0.0374241
DIMAM[c]	phthiodiocerol dimycocerosate DIMA membrane associated	0.186551
DIMA[c]	phthiodiocerol dimycocerosate DIMA	0.186551
DIMBM[c]	phthiodiolone dimycocerosate DIMB membrane associated	0.159975
DIMB[c]	phthiodiolone dimycocerosate DIMB	0.159975
DIMGP[c]	D-erythro-1-(Imidazol-4-yl)glycerol 3-phosphate	0.127827
DIN[c]	Deoxyinosine	0
DIN[e]	Deoxyinosine	0
DLIPO[c]	Dihydrolipoamide	0.461892
DMBI[c]	Dimethylbenzimidazole	0.223371
DMPP[c]	Dimethylallyl diphosphate	0.0927346
DMQ[c]	2-Demethylmenaquinone (n=7)	0.696198
DOCOSANOATE[c]	Docosanoic acid	0.0552092
DOCOSANOYLACP[c]	docosanoyl-ACP	-0.0153201
DOCOSANOYLAMP[c]	docosanoyl AMP	0.209048
DOCOSANOYLCOA[c]	Docosanoyl-CoA	0.402844
DODECANOATE[c]	Dodecanoic acid	0.0266777
DODECANOATE[e]	Dodecanoic acid	0.0266777
DODECANOYLCOA[c]	Lauroyl-CoA	0.41811
DOPENTACONTANOYLACP[c]	C52-acyl-ACP	0.0702744
DORIB[c]	Deoxyribose	0.0270397
DOROA[c]	(S)-Dihydroorotate	0.0416386
DOTETRACONTANOYLACP[c]	C42-acyl-ACP	0.0417429
DOTRIACONTANOYLACP[c]	C32-acyl-ACP	0.0132114
DPCOA[c]	Dephospho-CoA	0.347635
DPPP[c]	(2Z,6Z,10Z,14Z,18Z,22Z,26Z,30Z,34E)-Decaprenyl diphosphate	0.730262
DPPR[c]	decaprenylphoshoryl-5-phosphoribose	0.805964
DPP[c]	decaprenyl phosphate	0.719312
DQT[c]	3-Dehydroquinate	0.0643769
DR1P[c]	2-Deoxy-D-ribose 1-phosphate	-0.0890849
DR5P[c]	2-Deoxy-D-ribose 5-phosphate	0.048938
DTDP4DH6DGLC[c]	4,6-Dideoxy-4-oxo-dTDP-D-glucose	0.26585
DTDP4DH6DMAN[c]	dTDP-4-dehydro-6-deoxy-L-mannose	0.26585
DTDPGLC[c]	dTDP-glucose	0.26585
DTDPRHAM[c]	dTDP-6-deoxy-L-mannose	0.26585
DTDP[c]	dTDP	0.190336
DTHY[c]	Thymidine	-0.100034
DTMP[c]	dTMP	0.168437
DTTP[c]	dTTP	0.212234
DUDP[c]	dUDP	0.160109
DUMP[c]	dUMP	0.160109
DUTP[c]	dUTP	0.182008
DX5P[c]	1-Deoxy-D-xylulose 5-phosphate	0.048938
E4P[c]	D-Erythrose 4-phosphate	0.0539926
ECSCOA[c]	Eicosanoyl-CoA	0.397138
EICOSANOATE[c]	Icosanoic acid	0.0057063
EICOSANOATE[e]	Icosanoic acid	0.0057063
EICOSANOYLACP[c]	eicosanoyl-ACP	-0.0210264
EICOSANOYLAMP[c]	icosanoyl AMP	0.203341
EPSHCHC[c]	2-Succinyl-5-enolpyruvyl-6-hydroxy-3-cyclohexene-1-carboxylate	0.108072
ETHA[c]	Ethanolamine	0.0166554
ETH[c]	Ethanol	0.0057063
ETH[e]	Ethanol	0.0057063
F1P[c]	D-Fructose 1-phosphate	0.0645652
F4200[c]	Coenzyme F420-0	0.452637
F4201[c]	Coenzyme F420-1	0.479677
F420H2[c]	Coenzyme F420	0.512799
F420[c]	Coenzyme F420	0.506717
F6P[c]	D-Fructose 6-phosphate	0.0755143
FADH2[c]	FADH2	0.474246
FAD[c]	FAD	0.488844
FDP[c]	D-Fructose 1,6-bisphosphate	0.0864635
FE2[c]	Fe2+	0
FE2[e]	Fe2+	0
FE3[c]	Fe3+	0.0115966
FE3[e]	Fe3+	0
FERI[c]	Reduced ferredoxin	0.0437966
FERO[c]	Oxidized ferredoxin	0.0437966
FGAM[c]	2-(Formamido)-N1-(5-phosphoribosyl)acetamidine	0.129883
FGAR[c]	5-Phosphoribosyl-N-formylglycinamide	0.118934
FMNH2[c]	Reduced FMN	0.29121
FMN[c]	FMN	0.29121
FOCOA[c]	Formyl-CoA	0.377861
FOL[c]	Folate	0.302622
FOL[e]	Folate	0.302622
FOR[c]	Formate	0.00832772
FOR[e]	Formate	0.00832772
FO[c]	7,8-Didemethyl-8-hydroxy-5-deazariboflavin	0.398456
FPP[c]	trans,trans-Farnesyl diphosphate	0.234407
FRU[c]	D-Fructose	0.053616
FRU[e]	D-Fructose	0.053616
FTHF[c]	10-Formyltetrahydrofolate	0.31095
FU1P[c]	L-Fuculose 1-phosphate	0.0432317
FUACAC[c]	4-Fumarylacetoacetate	0.145699
FUM[c]	Fumarate	0.0150623
FUM[e]	Fumarate	0.00411317
G1P[c]	D-Glucose 1-phosphate	0.0755143
G3PE[c]	sn-glycero-3-Phospoethanolamine	0.0598872
G3P[c]	D-Glyceraldehyde 3-phosphate	0.0432317
G3P[e]	D-Glyceraldehyde 3-phosphate	0.0432317
G6P[c]	D-Glucose 6-phosphate	0.0755143
GA1P[c]	alpha-D-Glucosamine 1-phosphate	0.0755143
GA6P[c]	D-Glucosamine 6-phosphate	0.0755143
GABA[c]	4-Aminobytanoate	0.000463456
GABA[e]	4-Aminobytanoate	0
GAL1P[c]	alpha-D-Galactose 1-phosphate	0.0755143
GALACTANDPP[c]	galactan-decaprenylphosphate large complex	3.23421
GAR[c]	5-Phosphoribosylglycinamide	0.110607
GA[c]	D-Glyceraldehyde	0.0213335
GDPDHDOGAL[c]	GDP-4-keto-6-L-deoxygalactose	0.273149
GDPDHDOMAN[c]	GDP-4-dehydro-6-deoxy-D-mannose	0.273149
GDPFUC[c]	GDP-L-fucose	0.273149
GDPMAN[c]	GDP-mannose	0.273149
GDP[c]	GDP	0.208584
GGPP[c]	Geranylgeranyl diphosphate	0.305244
GL3P[c]	sn-Glycerol 3-phosphate	0.0432317
GL3P[e]	sn-Glycerol 3-phosphate	0.0322826
GLAC[c]	alpha-D-Galactose	0.053616
GLAC[e]	alpha-D-Galactose	0.053616
GLAL[c]	Glycolaldehyde	0
GLC[c]	D-Glucose	0.053616
GLC[e]	D-Glucose	0.0426669
GLN[c]	L-Glutamine	0.0160906
GLN[e]	L-Glutamine	0.00514146
GLU1SEMIALD[c]	(S)-4-Amino-5-oxopentanoate	0.0160906
GLUCAN[c]	D-glucan monomer	0.0700398
GLUGSAL[c]	L-Glutamate 5-semialdehyde	0.0270397
GLUP[c]	L-Glutamyl 5-phosphate	0.0379889
GLU[c]	L-Glutamate	0.0160906
GLU[e]	L-Glutamate	0.00514146
GLX[c]	Glyoxylate	0.00935601
GLYCOLATE[c]	Glycolate	0
GLYCOLATE[e]	Glycolate	0
GLY[c]	Glycine	0.0130057
GLY[e]	Glycine	0.0130057
GL[c]	Glycerol	0.0213335
GL[e]	Glycerol	0.0213335
GMP[c]	GMP	0.186686
GN[c]	Guanine	0.100034
GN[e]	Guanine	0.100034
GPP[c]	Geranyl diphosphate	0.163571
GSH[c]	Glutathione	0.0832772
GSH[e]	GSH[e]	0.0723281
GSN[c]	Guanosine	0.153838
GSN[e]	Guanosine	0.153838
GSSG[c]	Glutathione disulfide	0.166554
GTP[c]	GTP	0.230482
H2CO3[c]	Carbonic acid	0.00467801
H2O2[c]	Hydrogen peroxide	0.0145989
H2O[c]	Water	0
H2O[e]	Water	0
H2SO3[c]	Sulfite	0.0328474
H2S[c]	Hydrogen sulfide	0.0328474
H2[c]	Hydrogen	0
H2[e]	Hydrogen	0
HBARHAM[c]	Rhamnose-benzoic acid	0.16179
HBA[c]	4-Hydroxybenzoate	0.0862752
HBUTCOA[c]	(S)-3-Hydroxybutanoyl-CoA	0.417443
HCHOLC3COA[c]	CoA-20-hydroxy-cholest-4-en-3-one C5 side chain	0.283896
HCHOLC5COA[c]	CoA-22-hydroxy-cholest-4-en-3-one C5 side chain	0.275003
HCHOLC8COA[c]	CoA-24-hydroxy-cholest-4-en-3-one C8 side chain	0.25619
HCHOL[c]	26-Hydroxycholest-4-en-3-one	-0.16809
HCO3[c]	HCO3	0.00467801
HCSCOA[c]	hexacosanoyl-CoA	0.414257
HCYS[c]	L-Homocysteine	0.0645652
HDCCOA[c]	Palmitoyl-CoA	0.400324
HEMEFE2[c]	Heme O	0.38616
HEMEFE3[c]	Heme A	0.393459
HEMT[c]	5-(2-Hydroxyethyl)-4-methylthiazole	0.169089
HEPPP[c]	all-trans-Heptaprenyl diphosphate	0.517753
HEPTADECANOATE[c]	heptadecanoate	0.0138313
HEPTADECANOATE[e]	heptadecanoate	0.0138313
HEPTADECANOYLACP[c]	heptadecanoyl-ACP	-0.0129015
HEPTADECANOYLCOA[c]	heptadecanoyl-CoA	0.405263
HEPTANOYLCOA[c]	heptanoyl-CoA	0.435127
HEXACOSANOATE[c]	hexacosanoate	0.0228252
HEXACOSANOATE[e]	hexacosanoate	0.0228252
HEXACOSANOYLACP[c]	hexacosanoyl-ACP	-0.00390751
HEXADECANOATE[c]	Hexadecanoic acid	0.00889256
HEXADECANOATE[e]	Hexadecanoic acid	0.00889256
HEXADECANOYLACP[c]	Hexadecanoyl-[acp]	-0.0178402
HEXADECANOYLMAS[c]	hexadecanoyl-MAS	0
HEXANOATE[c]	Hexanoic acid	0.0533553
HEXANOATE[e]	Hexanoic acid	0.0533553
HEXANOYLCOA[c]	Hexanoyl-CoA	0.444787
HEXAPENTACONTANOYLACP[c]	C56-acyl-ACP	0.081687
HEXATETRACONTANOYLACP[c]	C46-acyl-ACP	0.0531555
HEXATRIACONTANOYLACP[c]	C36-acyl-ACP	0.024624
[truncated: 497 more rows]
