# Supplementary material for: A systematic evaluation of Mycobacterium tuberculosis Genome-Scale Metabolic Networks
Source: PLoS Comput Biol. 2020 Jun 15;16(6):e1007533. doi: 10.1371/journal.pcbi.1007533 (PMC7316355; doi:10.1371/journal.pcbi.1007533)
Supplement: S27 Table — (XLSX) [file pcbi.1007533.s032.xlsx]

## Sheet: Description
S27 Table - FVA fluxes of sMtb2.0 and iEK1011_2.0 growing on Roisin Minimal Medium without constraining the biomass objective function
S27A	FVA Fluxes of Extracellular and Central Carbon Metabolism Reactions in sMtb2.0 and iEK1011_2.0
S27B	FVA flux values in iEK1011_2.0
S27C	FVA flux values in sMtb2.0

## Sheet: S27A
iEK1012_2.0	Rxn Name	iEK Rxn Formula	Subsystem	minFlux	maxFlux	sMtb2.0	sMtb2 Rxn Formula	Subsystem	minFlux	maxFlux	Experimental Dany's Paper [mmol gDW-1 h-1]	Directionality
GAPD	Glyceraldehyde-3-phosphate dehydrogenase	nad[c] + pi[c] + g3p[c] <=> h[c] + nadh[c] + 13dpg[c]	Glycolysis/Gluconeogenesis	-0.2	0.4	GAP	PI[c] + NAD[c] + G3P[c] <=> H[c] + NADH[c] + 13PDG[c]	Glycolysis / Gluconeogenesis	-0.863542	0.4	0.355196	1
PGM	Phosphoglycerate mutase	2pg[c] <=> 3pg[c]	Glycolysis/Gluconeogenesis	-0.4	0.2	GPM2	3PG[c] <=> 2PG[c]	Glycolysis / Gluconeogenesis	-1.68917	0.4		-1
PGK	Phosphoglycerate kinase	atp[c] + 3pg[c] <=> adp[c] + 13dpg[c]	Glycolysis/Gluconeogenesis	-0.4	0.2	PGK	ADP[c] + 13PDG[c] <=> ATP[c] + 3PG[c]	Glycolysis / Gluconeogenesis	-0.863542	0.4		-1
PYK	Pyruvate kinase	h[c] + adp[c] + pep[c] => pyr[c] + atp[c]	Glycolysis/Gluconeogenesis	0	1.17	PYKA	ADP[c] + PEP[c] -> ATP[c] + PYR[c]	Glycolysis / Gluconeogenesis	0	1000	0.274594	1
PPDK	Pyruvate,phosphate dikinase.	pyr[c] + atp[c] + pi[c] => h[c] + amp[c] + ppi[c] + pep[c]	Pyruvate Metabolism	0	0.77	PPDK	ATP[c] + PI[c] + PYR[c] -> AMP[c] + PPI[c] + PEP[c]	Glycolysis / Gluconeogenesis	0	2.03717		1
ICL	Isocitrate lyase	icit[c] => succ[c] + glx[c]	Glyoxylate Metabolism	0	0.740807	ICL1	ICIT[c] -> SUCC[c] + GLX[c]	Glyoxylate and dicarboxylate metabolism	0	0.653077	0.0573223	1
ICDHyr	Isocitrate dehydrogenase (NADP)	nadp[c] + icit[c] => akg[c] + co2[c] + nadph[c]	Citric Acid Cycle	0	0.688696	ICD	NADP[c] + ICIT[c] -> CO2[c] + H[c] + NADPH[c] + AKG[c]	Citrate cycle (TCA cycle)	0	0.629201	0.0246127	1
SDH1	Succinate dehydrogenase	succ[c] + mqn8[c] => fum[c] + mql8[c]	Citric Acid Cycle	0	1000	SDH1	SUCC[c] + MQ[c] -> FUM[c] + MQH2[c]	Respiratory chain	0	1000	0	1
FUM	Fumarase	h2o[c] + fum[c] <=> mal__L[c]	Citric Acid Cycle	-0.2275	0.847292	FUM	H2O[c] + FUM[c] <=> MAL[c]	Citrate cycle (TCA cycle)	-0.38181	1.19238		1
G6PDH2r	Glucose 6-phosphate dehydrogenase	nadp[c] + g6p[c] => h[c] + nadph[c] + 6pgl[c]	Pentose Phosphate Pathway	0	0.66	ZWF2	NADP[c] + G6P[c] -> H[c] + NADPH[c] + D6PGL[c]	Pentose phosphate pathway	0	1.05042	0.0573441	1
PEPCK_re	Phosphoenolpyruvate carboxykinase (GTP)	oaa[c] + gtp[c] <=> co2[c] + pep[c] + gdp[c]	Citric Acid Cycle	-1.17	0.77	PCKA	OA[c] + GTP[c] -> CO2[c] + GDP[c] + PEP[c]	Glycolysis / Gluconeogenesis	0	1000		1
PC	Pyruvate carboxylase	pyr[c] + atp[c] + hco3[c] => h[c] + oaa[c] + adp[c] + pi[c]	Citric Acid Cycle	0	0.77	PCA	H[c] + ATP[c] + PYR[c] + HCO3[c] -> ADP[c] + PI[c] + OA[c]	Citrate cycle (TCA cycle)	0	2.03717	0.00182804	1
ME1	Malic enzyme (NAD)	nad[c] + mal__L[c] => nadh[c] + pyr[c] + co2[c]	Pyruvate Metabolism	0	1.17	MEZ	NAD[c] + MAL[c] <=> CO2[c] + H[c] + NADH[c] + PYR[c]	Pyruvate metabolism	-1000	2.01333	0.00182804	1
NADH10	NADH dehydrogenase (menaquinone-8 & 0 protons)	h[c] + nadh[c] + mqn8[c] => nad[c] + mql8[c]	Oxidative Phosphorylation	0	2.08	NUO	5 H[c] + NADH[c] + MQ[c] -> NAD[c] + MQH2[c] + 4 Hr[e]	Respiratory chain	0.282857	2.1875		1
ATPS4r	ATP synthase (four protons for one ATP)	adp[c] + pi[c] + 4 h[e] <=> h2o[c] + 3 h[c] + atp[c]	Oxidative Phosphorylation	0.208	3.42	ATP	ADP[c] + PI[c] + 3 Hr[e] -> H2O[c] + 3 H[c] + ATP[c]	Respiratory chain	0.377143	2.91667		1
TKT1	Transketolase	xu5p__D[c] + r5p[c] <=> g3p[c] + s7p[c]	Pentose Phosphate Pathway	-0.0257095	0.22	TKT2	X5P[c] + R5P[c] <=> G3P[c] + S7P[c]	Pentose phosphate pathway	-0.104531	0.350139	-0.0165108	1
TALA	Transaldolase	g3p[c] + s7p[c] <=> f6p[c] + e4p[c]	Pentose Phosphate Pathway	-0.0738473	0.22	TAL	G3P[c] + S7P[c] <=> F6P[c] + E4P[c]	Pentose phosphate pathway	-0.104531	0.350139	-0.0165108	1
CS	Citrate synthase	h2o[c] + oaa[c] + accoa[c] => h[c] + coa[c] + cit[c]	Citric Acid Cycle	0	1.162	GLTA2	H2O[c] + OA[c] + ACCOA[c] -> COA[c] + CIT[c]	Citrate cycle (TCA cycle)	0	2.41333	0.081935	1
GLYK	Glycerol kinase	atp[c] + glyc[c] => h[c] + adp[c] + glyc3p[c]	Alternate Carbon Metabolism	0	1.17	GLPK	ATP[c] + GL[c] -> ADP[c] + GL3P[c]	Glycerolipid metabolism	0	2.46634		1
PGI	Glucose-6-phosphate isomerase	g6p[c] <=> f6p[c]	Glycolysis/Gluconeogenesis	-0.66	0	PGI	G6P[c] <=> F6P[c]	Glycolysis / Gluconeogenesis	-1.87407	1000	0.0604126	1
FBA	Fructose-bisphosphate aldolase	fdp[c] <=> g3p[c] + dhap[c]	Glycolysis/Gluconeogenesis	-0.22	0	FBA2	FDP[c] <=> DHAP[c] + G3P[c]	Glycolysis / Gluconeogenesis	-0.353974	0	0.0300311	1
FBP	Fructose-bisphosphatase	h2o[c] + fdp[c] => f6p[c] + pi[c]	Glycolysis/Gluconeogenesis	0	0.77	GLPX	H2O[c] + FDP[c] -> PI[c] + F6P[c]	Glycolysis / Gluconeogenesis	0	2.03717	0.0300311	1
ENO	Enolase	2pg[c] <=> h2o[c] + pep[c]	Glycolysis/Gluconeogenesis	-0.2	0.4	ENO	2PG[c] <=> H2O[c] + PEP[c]	Glycolysis / Gluconeogenesis	-1.68917	0.4	0.337446	1
TKT2	Transketolase	xu5p__D[c] + e4p[c] <=> f6p[c] + g3p[c]	Pentose Phosphate Pathway	-0.121339	0.22	TKT1	E4P[c] + X5P[c] <=> F6P[c] + G3P[c]	Pentose phosphate pathway	-0.181004	0.350139	-0.0144399	1
PDHa	Pyruvate dehydrogenase (lipoamide)	h[c] + pyr[c] + lpam[c] => co2[c] + adhlam[c]	Glycolysis/Gluconeogenesis	0	0.664801	ACEE	PYR[c] + LIPO[c] -> CO2[c] + ADLIPO[c]	Glycolysis / Gluconeogenesis	0	0.71	0.23926	1
KGD2	MNXR84838	h[c] + co2[c] + succoa[c] + 2 fdxrd[c] <=> akg[c] + coa[c] + 2 fdxox[c]	Citric Acid Cycle	-0.502398	0	KGD2	CO2[c] + 2 H[c] + 2 FERI[c] + SUCCOA[c] <=> AKG[c] + COA[c] + 2 FERO[c]	Citrate cycle (TCA cycle)	-0.543168	2.06222	0.0228146	1
OXGDC	2 oxoglutarate decarboxylase	akg[c] + h[c] => sucsal[c] + co2[c]	Citric Acid Cycle	0	0.370351	KGD1	AKG[c] -> CO2[c] + SUCCSAL[c]	Citrate cycle (TCA cycle)	0	2.03717		1
SSALy	Succinate-semialdehyde dehydrogenase (NADP)	sucsal[c] + h2o[c] + nadp[c] => 2 h[c] + succ[c] + nadph[c]	Alanine, Aspartate, and Glutamate Metabolism	0	0.370351	GABD	H2O[c] + NADP[c] + SUCCSAL[c] <=> H[c] + NADPH[c] + SUCC[c]	Alanine, aspartate and glutamate metabolism	-0.6775	2.03717	-0.057285	1
SUCOAS	Succinyl-CoA synthetase (ADP-forming)	atp[c] + succ[c] + coa[c] <=> adp[c] + pi[c] + succoa[c]	Citric Acid Cycle	-0.661684	0.19	SUCD	ADP[c] + PI[c] + SUCCOA[c] <=> ATP[c] + SUCC[c] + COA[c]	Citrate cycle (TCA cycle)	-1000	0.719571	-0.057285	-1
MDH	Malate dehydrogenase	nad[c] + mal__L[c] <=> h[c] + nadh[c] + oaa[c]	Citric Acid Cycle	-0.91	0.971818	MDH	NAD[c] + MAL[c] <=> H[c] + NADH[c] + OA[c]	Citrate cycle (TCA cycle)	-2.03717	1000		1
MALS	Malate synthase	h2o[c] + glx[c] + accoa[c] => h[c] + coa[c] + mal__L[c]	Pyruvate Metabolism	0	0.448952	GLCB	H2O[c] + ACCOA[c] + GLX[c] -> COA[c] + MAL[c]	Glyoxylate and dicarboxylate metabolism	0	0.653077	0.0573223	1
NADTRHD	NAD transhydrogenase	nad[c] + nadph[c] => nadh[c] + nadp[c]	Cofactor and Prosthetic Group Biosynthesis	0	1000	STHA	NADPH[c] + NAD[c] <=> NADP[c] + NADH[c]	Nicotinate and nicotinamide metabolism	-1000	5.50733		1
CYTBD2	CYTBD2	2 h[c] + 0.5 o2[c] + mql8[c] => h2o[c] + mqn8[c] + 2 h[e]	Redox Metabolism	0	1.96	CYD	O2[c] + 2 MQH2[c] -> 2 H2O[c] + 2 MQ[c]	Respiratory chain	0.21606	0.98		1
Reactions	Reaction Names	Exchange Rxn	Subsystem	minFlux	maxFlux	Reactions	Exchange Rxn	Subsystem	minFlux	maxFlux
EX_ca2_e	Calcium exchange	Calcium exchange	Extracellular exchange	0	0	EX_CA[e]	Calcium exchange	Exchange	0	0
EX_cl_e	Chloride exchange	Chloride exchange	Extracellular exchange	0	0	EX_CL[e]	Chloride exchange	Exchange	0	0
EX_fe2_e	Fe2+ exchange	Fe2+ exchange	Extracellular exchange	0	0	EX_FE2[e]	Fe2+ exchange	Exchange	-0.000119236	0
EX_fe3_e	Fe3+ exchange	Fe3+ exchange	Extracellular exchange	-4.6911e-05	0	EX_FE3[e]	Fe3+ exchange	Exchange	-1.98727e-05	0
EX_h2o_e	H2O exchange	H2O exchange	Extracellular exchange	-0.286038	1.85599	EX_H2O[e]	H2O exchange	Exchange	-0.119111	3.2346
EX_h_e	H+ exchange	H+ exchange	Extracellular exchange	-1.07678	1.00232	EX_H[e]	H+ exchange	Exchange	-9.58682	0
EX_k_e	K+ exchange	K+ exchange	Extracellular exchange	0	0	EX_K[e]	K+ exchange	Exchange	0	0
EX_mg2_e	Mg exchange	Mg exchange	Extracellular exchange	0	0	EX_MG[e]	Mg exchange	Exchange	0	0
EX_na1_e	Sodium exchange	Sodium exchange	Extracellular exchange	0	0	EX_NA[e]	Sodium exchange	Exchange	0	0
EX_nh4_e	Ammonia exchange	Ammonia exchange	Extracellular exchange	-0.926248	0	EX_NH3[e]	Ammonia exchange	Exchange	-1.06509	0
EX_o2_e	O2 exchange	O2 exchange	Extracellular exchange	-0.98	-0.466667	EX_O2[e]	O2 exchange	Exchange	-0.98	-0.98
EX_pi_e	Phosphate exchange	Phosphate exchange	Extracellular exchange	-0.110771	0	EX_PI[e]	Phosphate exchange	Exchange	-0.489351	0
EX_so4_e	Sulfate exchange	Sulfate exchange	Extracellular exchange	-0.164426	0	EX_SLF[e]	Sulfate exchange	Exchange	-0.322796	0
EX_glyc_e	Glycerol exchange	Glycerol exchange	Extracellular exchange	-0.4	0.121639	EX_GL[e]	Glycerol exchange	Exchange	-0.4	0.25786	-0.404079
EX_ocdcea_e	Octadecenoate (n-C18:1) exchange	Octadecenoate (n-C18:1) exchange	Extracellular exchange	-0.0944967	0.0303318	EX_9OCTADECENOATE[e]	Octadecenoate (n-C18:1) exchange	Exchange	-0.1	0.0505556	-0.0499943
EX_fum_e	Fumarate exchange	fum[e] <=>	Extracellular exchange	0	0.424732	EX_FUM[e]	Fumarate exchange	Exchange	0	0.365
EX_mal__L_e	L-Malate exchange	mal__L[e] <=>	Extracellular exchange	0	0.424732	EX_MAL[e]	L-Malate exchange	Exchange	0	0.365
EX_succ_e	Succinate exchange	succ[e] <=>	Extracellular exchange	0	0.519092	EX_SUCC[e]	Succinate exchange	Exchange	0	0.438
EX_ac_e	Acetate exchange	ac[e] <=>	Extracellular exchange	0	0.830705	EX_AC[e]	Acetate exchange	Exchange	0	1.095
EX_for_e	Formate exchange	for[e] <=>	Extracellular exchange	0	0.798468	EX_FOR[e]	Formate exchange	Exchange	0	0.852
EX_co2_e	CO2 exchange	co2[e] <=>	Extracellular exchange	0.29	1.30748	EX_CO2[e]	CO2 exchange	Exchange	0.29	1.02	0.289959
BIOMASS__2	R_BIOMASS__2	0.090007 glu__L[c] + 60 h2o[c] + 0.0152 nad[c] + 0.40596 ala__L[c] + 0.12042 arg__L[c] + 60 atp[c] + 0.12031 asp__L[c] + 0.047699 asn__L[c] + 0.05812 gln__L[c] + 0.022 cys__L[c] + 0.0136 nadp[c] + 0.0132 coa[c] + 0.23018 acgam1p[c] + 0.0088 utp[c] + 0.0184 glyc[c] + 0.16315 glc__D[c] + 0.095065 man[c] + 0.00797 tre[c] + 0.031756 tyr__L[c] + 0.002793 uamr[c] + 0.0102 dttp[c] + 0.001403 PIM4[c] + 0…	Biomass and maintenance functions	0	0.00837697	BiomassGrowth	57 H2O[c] + 0.0152 NAD[c] + 0.0102 DATP[c] + 57.03 ATP[c] + 0.0132 COA[c] + 0.0118 MQ[c] + 0.0388 ARAFDPP[c] + 0.0347 SAM[c] + 0.0194 DCTP[c] + 0.0008 FERI[c] + 0.0008 FERO[c] + 0.0168 CTP[c] + 0.0136 NADP[c] + 0.0183 TRE6P[c] + 0.1483 LEU[c] + 0.0886 ASP[c] + 0.0008 FE2[c] + 0.0222 FMN[c] + 0.0129 FAD[c] + 0.0155 CYS[c] + 0.0308 TYR[c] + 0.2184 ALA[c] + 0.1384 GLN[c] + 0.1625 GLU[c] + 0.1373 VAL…	Biomass and Maintenance	0	0.0248414	0.01
We obtained Jaccard indexes of 0.4 and 0.68 for Central Carbon Metabolism and Extracellular reactions, respectively (script in S4 File)

## Sheet: S27B
Table S28I	FVA of iEK1011_2.0 using as constraint the default objective function
Reactions	Reaction Names	Equation	Subsystem	minimum Flux	maximum Flux
ABTA	4-aminobutyrate transaminase	4abut[c] + akg[c] => glu__L[c] + sucsal[c]	Alanine, Aspartate, and Glutamate Metabolism	0	0.370351
AGMT	Agmatinase	h2o[c] + agm[c] => ptrc[c] + urea[c]	Alanine, Aspartate, and Glutamate Metabolism	0	0
ALAD_L	L-alanine dehydrogenase	h2o[c] + nad[c] + ala__L[c] => h[c] + nadh[c] + pyr[c] + nh4[c]	Alanine, Aspartate, and Glutamate Metabolism	0	1000
ARGDC	Arginine decarboxylase	h[c] + arg__L[c] => agm[c] + co2[c]	Alanine, Aspartate, and Glutamate Metabolism	0	0
ARGSL	Argininosuccinate lyase	argsuc[c] => arg__L[c] + fum[c]	Alanine, Aspartate, and Glutamate Metabolism	0	0.385
ARGSS	Argininosuccinate synthase	atp[c] + asp__L[c] + citr__L[c] => h[c] + argsuc[c] + amp[c] + ppi[c]	Alanine, Aspartate, and Glutamate Metabolism	0	0.385
ASNN	L-asparaginase	h2o[c] + asn__L[c] => nh4[c] + asp__L[c]	Alanine, Aspartate, and Glutamate Metabolism	0	0.256667
ASNS1	Asparagine synthase (glutamine-hydrolysing)	h2o[c] + atp[c] + asp__L[c] + gln__L[c] => glu__L[c] + h[c] + amp[c] + ppi[c] + asn__L[c]	Alanine, Aspartate, and Glutamate Metabolism	0	0.256667
ASP1DC	Aspartate 1-decarboxylase	h[c] + asp__L[c] => co2[c] + ala_B[c]	Alanine, Aspartate, and Glutamate Metabolism	0	0.701458
ASPO5	L-aspartate oxidase	fum[c] + asp__L[c] => h[c] + iasp[c] + succ[c]	Alanine, Aspartate, and Glutamate Metabolism	0	0.000241257
ASPTA	Aspartate transaminase	akg[c] + asp__L[c] <=> glu__L[c] + oaa[c]	Alanine, Aspartate, and Glutamate Metabolism	-0.827976	0
GF6PTA	Glutamine-fructose-6-phosphate transaminase	gln__L[c] + f6p[c] <=> glu__L[c] + gam6p[c]	Alanine, Aspartate, and Glutamate Metabolism	0	0.00276576
GLNS	Glutamine synthetase	glu__L[c] + nh4[c] + atp[c] => h[c] + gln__L[c] + adp[c] + pi[c]	Alanine, Aspartate, and Glutamate Metabolism	0	0.77
GLUCYS	Gamma-glutamylcysteine synthetase	glu__L[c] + atp[c] + cys__L[c] => h[c] + adp[c] + pi[c] + glucys[c]	Alanine, Aspartate, and Glutamate Metabolism	0	0.256667
GLUDC	Glutamate Decarboxylase	glu__L[c] + h[c] => 4abut[c] + co2[c]	Alanine, Aspartate, and Glutamate Metabolism	0	0.370351
GLUDxi	Glutamate dehydrogenase NAD	glu__L[c] + h2o[c] + nad[c] <=> akg[c] + h[c] + nadh[c] + nh4[c]	Alanine, Aspartate, and Glutamate Metabolism	-1000	0.77
GLUR	Glutamate racemase	glu__D[c] <=> glu__L[c]	Alanine, Aspartate, and Glutamate Metabolism	-0.000349144	0
GLUSy	Glutamate synthase (NADPH)	akg[c] + h[c] + gln__L[c] + nadph[c] => 2 glu__L[c] + nadp[c]	Alanine, Aspartate, and Glutamate Metabolism	0	0.77
GTHOr	Glutathione oxidoreductase	h[c] + nadph[c] + gthox[c] <=> nadp[c] + 2 gthrd[c]	Alanine, Aspartate, and Glutamate Metabolism	-1000	0
NADS2	Nicotinate-mononucleotide adenylyltransferase	h2o[c] + atp[c] + gln__L[c] + dnad[c] => glu__L[c] + nad[c] + h[c] + amp[c] + ppi[c]	Alanine, Aspartate, and Glutamate Metabolism	0	0.000241257
OPAH	5-Oxoproline amidohydrolase (ATP-hydrolysing) (ir)	2 h2o[c] + atp[c] + 5oxpro[c] <=> glu__L[c] + h[c] + adp[c] + pi[c]	Alanine, Aspartate, and Glutamate Metabolism	0	0.256667
P5CD	1-pyrroline-5-carboxylate dehydrogenase	2 h2o[c] + nad[c] + 1pyr5c[c] => glu__L[c] + h[c] + nadh[c]	Alanine, Aspartate, and Glutamate Metabolism	0	0.77
SSALx	Succinate-semialdehyde dehydrogenase (NAD)	sucsal[c] + h2o[c] + nad[c] => 2 h[c] + nadh[c] + succ[c]	Alanine, Aspartate, and Glutamate Metabolism	0	0.370351
SSALy	Succinate-semialdehyde dehydrogenase (NADP)	sucsal[c] + h2o[c] + nadp[c] => 2 h[c] + succ[c] + nadph[c]	Alanine, Aspartate, and Glutamate Metabolism	0	0.370351
HOAS	R_HOAS	akg[c] + 3 h[c] + glx[c] => co2[c] + hoa[c]	Alanine, Aspartate, and Glutamate Metabolism	0	0
SR1	R_SR1	hoa[c] => co2[c] + hla[c]	Alanine, Aspartate, and Glutamate Metabolism	0	0
ASPO6	L-aspartate oxidase	asp__L[c] + o2[c] => h[c] + iasp[c] + h2o2[c]	Alanine, Aspartate, and Glutamate Metabolism	0	0.000241219
ACS2	Acetyl-CoA synthase (propionate)	atp[c] + coa[c] + ppa[c] => amp[c] + ppi[c] + ppcoa[c]	Alternate Carbon Metabolism	0	0
AGDC	N-acetylglucosamine-6-phosphate deacetylase	h2o[c] + acgam6p[c] => gam6p[c] + ac[c]	Alternate Carbon Metabolism	0	0.830705
DGC3D	DGC3D	nad[c] + 2dglcn[c] => h[c] + nadh[c] + 3ddgc[c]	Alternate Carbon Metabolism	0	0
G1PACT	Glucosamine-1-phosphate N-acetyltransferase	accoa[c] + gam1p[c] => h[c] + coa[c] + acgam1p[c]	Alternate Carbon Metabolism	0	0.830705
GALKr	Galactokinase	atp[c] + gal[c] <=> h[c] + adp[c] + gal1p[c]	Alternate Carbon Metabolism	0	0
GALUi	UTP-glucose-1-phosphate uridylyltransferase (irreversible)	h[c] + utp[c] + g1p[c] => ppi[c] + udpg[c]	Alternate Carbon Metabolism	0	0.77
GLGC	Glucose-1-phosphate adenylyltransferase	h[c] + atp[c] + g1p[c] => ppi[c] + adpglc[c]	Alternate Carbon Metabolism	0	0.77
GLYK	Glycerol kinase	atp[c] + glyc[c] => h[c] + adp[c] + glyc3p[c]	Alternate Carbon Metabolism	0	1.17
LACZ	B-galactosidase	h2o[c] + lcts[c] => gal[c] + glc__D[c]	Alternate Carbon Metabolism	0	0
MALT	Alpha glucosidase	h2o[c] + malt[c] => 2 glc__D[c]	Alternate Carbon Metabolism	0	0.77
MMSAD1	Methylmalonate semialdehyde dehydrogenase	nad[c] + coa[c] + 2mop[c] => nadh[c] + co2[c] + ppcoa[c]	Alternate Carbon Metabolism	0	0.31138
MN6PP	Mannose 6-phosphate phosphatase	h2o[c] + man6p[c] => pi[c] + man[c]	Alternate Carbon Metabolism	0	0.000796356
MTI	Maltose trehalose isomerase	tre[c] <=> malt[c]	Alternate Carbon Metabolism	0	0.77
THZPSN	Thiazole phosphate synthesis	atp[c] + cys__L[c] + dxyl5p[c] + tyr__L[c] => h2o[c] + ala__L[c] + h[c] + co2[c] + amp[c] + ppi[c] + 4hba[c] + 4mpetz[c]	Alternate Carbon Metabolism	0	6.70157e-06
UAGCVT	UDP-N-acetylglucosamine 1-carboxyvinyltransferase	uacgam[c] + pep[c] => pi[c] + uaccg[c]	Alternate Carbon Metabolism	0	0.00037254
UAGDP	UDP-N-acetylglucosamine diphosphorylase	h[c] + acgam1p[c] + utp[c] => ppi[c] + uacgam[c]	Alternate Carbon Metabolism	0	0.000837546
UAPGR	UDP-N-acetylenolpyruvoylglucosamine reductase	h[c] + nadph[c] + uaccg[c] => nadp[c] + uamr[c]	Alternate Carbon Metabolism	0	0.00037254
XYLK	Xylulokinase	atp[c] + xylu__D[c] => h[c] + adp[c] + xu5p__D[c]	Alternate Carbon Metabolism	0	0
TREP	R_TREP	pi[c] + tre[c] => g1p[c] + glc__D[c]	Alternate Carbon Metabolism	0	0.77
HIBD	3 hydroxyisobutyrate dehydrogenase	nad[c] + 3hmp[c] => h[c] + nadh[c] + 2mop[c]	Alternate Carbon Metabolism	0	0.31138
MANPGH	2-O-alpha-mannosyl-6-phosphate-D-glycerate hydrolase	h2o[c] + man6pglyc[c] => man6p[c] + glyc__R[c]	Alternate Carbon Metabolism	0	0
ACGAMPM	Phosphoacetylglucosamine mutase	acgam6p[c] <=> acgam1p[c]	Arabinogalactan biosynthesis	-0.830705	0
ACGAMT	UDP-N-acetylglucosamine:undecaprenylphosphate N-acetylglucosamine -1-phosphate transferase	uacgam[c] + udcpp[c] => ump[c] + unaga[c]	Arabinogalactan biosynthesis	0	6.12356e-06
AFTA	Arabinofuranosyl transferase (M tb)	decda_tb[c] + galfragund[c] => agalfragund[c] + decd_tb[c]	Arabinogalactan biosynthesis	0	6.12356e-06
ALAALAr	D-alanine-D-alanine ligase (reversible)	atp[c] + 2 ala__D[c] <=> h[c] + adp[c] + pi[c] + alaala[c]	Arabinogalactan biosynthesis	0	0.77
ALAR	Alanine racemase	ala__L[c] <=> ala__D[c]	Arabinogalactan biosynthesis	0	1.80161
DCPDPP	DCPDPP	h2o[c] + decdpr_tb[c] => pi[c] + decdr_tb[c]	Arabinogalactan biosynthesis	0	0.000434773
DCPE	Decaprenylphosphoryl ribose, arabinofuranose isomerization	decdr_tb[c] <=> decda_tb[c]	Arabinogalactan biosynthesis	0	0.000434773
DCPT	Phosphoribose transferase (undecaprenyl phosphate)	decd_tb[c] + prpp[c] => ppi[c] + decdpr_tb[c]	Arabinogalactan biosynthesis	0	0.000434773
G1PTT	Glucose-1-phosphate thymidylyltransferase	h[c] + g1p[c] + dttp[c] => ppi[c] + dtdpglu[c]	Arabinogalactan biosynthesis	0	6.12356e-06
GALFT	Galactofuranose transferse (M tb)	h2o[c] + ragund[c] + 30 udpgalfur[c] => 30 h[c] + galfragund[c] + 30 udp[c]	Arabinogalactan biosynthesis	0	6.12356e-06
O16RHAT	Rhamnosyltransferase (LPS O16 antigen biosynthesis)	unaga[c] + dtdprmn[c] => h[c] + ragund[c] + dtdp[c]	Arabinogalactan biosynthesis	0	6.12356e-06
TDPDRE	DTDP-4-dehydrorhamnose 3,5-epimerase	dtdp4d6dg[c] => dtdp4d6dm[c]	Arabinogalactan biosynthesis	0	6.12356e-06
TDPDRR	DTDP-4-dehydrorhamnose reductase	h[c] + nadph[c] + dtdp4d6dm[c] => nadp[c] + dtdprmn[c]	Arabinogalactan biosynthesis	0	6.12356e-06
TDPGDH	DTDPglucose 4,6-dehydratase	dtdpglu[c] => h2o[c] + dtdp4d6dg[c]	Arabinogalactan biosynthesis	0	6.12356e-06
UDPGALM	UDPgalactopyranose mutase	udpgal[c] => udpgalfur[c]	Arabinogalactan biosynthesis	0	0.000183707
ALDR	R_ALDR	h[c] + nadph[c] + arab__D[c] => nadp[c] + arabl__D[c]	Arabinogalactan biosynthesis	0	0
AL4D	R_AL4D	nad[c] + arabl__D[c] => h[c] + nadh[c] + xylu__D[c]	Arabinogalactan biosynthesis	0	0
MANT1	R_MANT1	decdman1p_tb[c] + PIM4[c] => decd_tb[c] + LM[c]	Arabinogalactan biosynthesis	0	0
EMB	EMB	70 decda_tb[c] + agalfragund[c] <=> 70 decd_tb[c] + arabinanagalfragund[c]	Arabinogalactan biosynthesis	0	6.12356e-06
ARABT	R_ARABT	decda_tb[c] + LM[c] => decd_tb[c] + LAM[c]	Arabinogalactan bioynthesis	0	0
ACGK	Acetylglutamate kinase	atp[c] + acglu[c] => adp[c] + acg5p[c]	Arginine and Proline Metabolism	0	0.77
ACOTA	Acetylornithine transaminase	akg[c] + acorn[c] <=> glu__L[c] + acg5sa[c]	Arginine and Proline Metabolism	-0.77	0
AGPR	N-acetyl-g-glutamyl-phosphate reductase	pi[c] + nadp[c] + acg5sa[c] <=> h[c] + nadph[c] + acg5p[c]	Arginine and Proline Metabolism	-0.77	0
ARGDr	Arginine deiminase	h2o[c] + arg__L[c] => nh4[c] + citr__L[c]	Arginine and Proline Metabolism	0	0.385
AST	Arginine succinyltransferase	arg__L[c] + succoa[c] => h[c] + coa[c] + sucarg[c]	Arginine and Proline Metabolism	0	0.11
G5SADs	L-glutamate 5-semialdehyde dehydratase (spontaneous)	glu5sa[c] => h2o[c] + h[c] + 1pyr5c[c]	Arginine and Proline Metabolism	0	0.77
OCBT	Ornithine carbamoyltransferase	orn[c] + cbp[c] <=> h[c] + citr__L[c] + pi[c]	Arginine and Proline Metabolism	0	0.1125
ORNTA	Ornithine transaminase	akg[c] + orn[c] => glu__L[c] + glu5sa[c]	Arginine and Proline Metabolism	0	0.77
ORNTAC	Ornithine transacetylase	glu__L[c] + acorn[c] <=> acglu[c] + orn[c]	Arginine and Proline Metabolism	0	0.77
P5CR	Pyrroline-5-carboxylate reductase	2 h[c] + nadph[c] + 1pyr5c[c] => nadp[c] + pro__L[c]	Arginine and Proline Metabolism	0	2.08
P5CRx	Pyrroline-5-carboxylate reductase(nadh)	2 h[c] + nadh[c] + 1pyr5c[c] => nad[c] + pro__L[c]	Arginine and Proline Metabolism	0	2.08
PROD2	Proline dehydrogenase	pro__L[c] + fad[c] => h[c] + 1pyr5c[c] + fadh2[c]	Arginine and Proline Metabolism	0	2.08
SADH	Succinylarginine dihydrolase	2 h2o[c] + 2 h[c] + sucarg[c] => 2 nh4[c] + co2[c] + sucorn[c]	Arginine and Proline Metabolism	0	0.11
SGDS	Succinylglutamate desuccinylase	h2o[c] + sucglu[c] => glu__L[c] + succ[c]	Arginine and Proline Metabolism	0	0.11
SGSAD	Succinylglutamic semialdehyde dehydrogenase	h2o[c] + nad[c] + sucgsa[c] => 2 h[c] + nadh[c] + sucglu[c]	Arginine and Proline Metabolism	0	0.11
SOTA	Succinylornithine transaminase	akg[c] + sucorn[c] => glu__L[c] + sucgsa[c]	Arginine and Proline Metabolism	0	0.11
FAD_14	R_FAD_14	nad[c] + coa[c] + fad[c] + odecoa[c] => nadh[c] + accoa[c] + fadh2[c] + hdcoa[c]	Beta oxidation of unsaturated fatty acids	0	0.171763
FAD_15	R_FAD_15	nad[c] + coa[c] + fad[c] + hdcoa[c] => nadh[c] + accoa[c] + fadh2[c] + c5tetdcoa[c]	Beta oxidation of unsaturated fatty acids	0	0.183353
FAD_16	R_FAD_16	nad[c] + coa[c] + fad[c] + c5tetdcoa[c] => nadh[c] + accoa[c] + fadh2[c] + c3dodcoa[c]	Beta oxidation of unsaturated fatty acids	0	0.183353
FAD_17	R_FAD_17	h2o[c] + c3dodcoa[c] => h[c] + t2dodcoa[c]	Beta oxidation of unsaturated fatty acids	0	0.183353
FAD_18	R_FAD_18	3 h2o[c] + t2dodcoa[c] => d2hdodcoa[c]	Beta oxidation of unsaturated fatty acids	0	0.183353
FAD_19	R_FAD_19	nad[c] + d2hdodcoa[c] => nadh[c] + dodcoa[c]	Beta oxidation of unsaturated fatty acids	0	0.183353
COCO2	MNXR26399	h2o[c] + co[c] + 2 fdxox[c] <=> 2 h[c] + co2[c] + 2 fdxrd[c]	Carbon metabolism	-0.495102	0
ACONT	Aconitate hydratase	cit[c] <=> icit[c]	Citric Acid Cycle	0	0.769818
AKGDb	Oxoglutarate dehydrogenase (dihydrolipoamide S-succinyltransferase)	coa[c] + sdhlam[c] => succoa[c] + dhlam[c]	Citric Acid Cycle	0	0.408443
CITL	Citrate lyase	cit[c] => oaa[c] + ac[c]	Citric Acid Cycle	0	0.830705
CS	Citrate synthase	h2o[c] + oaa[c] + accoa[c] => h[c] + coa[c] + cit[c]	Citric Acid Cycle	0	1.162
FRD	FRD	fum[c] + fadh2[c] => succ[c] + fad[c]	Citric Acid Cycle	0	1000
FRD2	Fumarate reductase	fum[c] + mql8[c] => succ[c] + mqn8[c]	Citric Acid Cycle	0	1000
FRD3	Fumarate reductase	fum[c] + 2dmmql8[c] => succ[c] + 2dmmq8[c]	Citric Acid Cycle	0	2.08
FUM	Fumarase	h2o[c] + fum[c] <=> mal__L[c]	Citric Acid Cycle	-0.2275	0.847292
GCCc	Glycine-cleavage complex	nad[c] + dhlpro[c] => h[c] + nadh[c] + lpro[c]	Citric Acid Cycle	0	0.447568
ICDHyr	Isocitrate dehydrogenase (NADP)	nadp[c] + icit[c] => akg[c] + co2[c] + nadph[c]	Citric Acid Cycle	0	0.688696
MDH	Malate dehydrogenase	nad[c] + mal__L[c] <=> h[c] + nadh[c] + oaa[c]	Citric Acid Cycle	-0.91	0.971818
OXGDC	2 oxoglutarate decarboxylase	akg[c] + h[c] => sucsal[c] + co2[c]	Citric Acid Cycle	0	0.370351
PC	Pyruvate carboxylase	pyr[c] + atp[c] + hco3[c] => h[c] + oaa[c] + adp[c] + pi[c]	Citric Acid Cycle	0	0.77
PDHcr	Pyruvate dehydrogenase (dihydrolipoamide dehydrogenase) reversible	nad[c] + dhlam[c] => h[c] + nadh[c] + lpam[c]	Citric Acid Cycle	0	0.673522
PEPCK_re	Phosphoenolpyruvate carboxykinase (GTP)	oaa[c] + gtp[c] <=> co2[c] + pep[c] + gdp[c]	Citric Acid Cycle	-1.17	0.77
SUCD1	Succinate dehydrogenase	succ[c] + fad[c] => fum[c] + fadh2[c]	Citric Acid Cycle	0	1000
SUCOAS	Succinyl-CoA synthetase (ADP-forming)	atp[c] + succ[c] + coa[c] <=> adp[c] + pi[c] + succoa[c]	Citric Acid Cycle	-0.661684	0.19
KGD2	MNXR84838	h[c] + co2[c] + succoa[c] + 2 fdxrd[c] <=> akg[c] + coa[c] + 2 fdxox[c]	Citric Acid Cycle	-0.502398	0
AKGDa	Oxoglutarate dehydrogenase (lipoamide)	akg[c] + h[c] + lpam[c] <=> co2[c] + sdhlam[c]	Citric Acid Cycle	0	0.408443
AKGDH	2-Oxogluterate dehydrogenase	akg[c] + nad[c] + coa[c] => nadh[c] + co2[c] + succoa[c]	Citric Acid Cycle	0	0.408443
MHUD1	Heme Degredation MhuD	h2o[c] + o2[c] + pheme[c] => fe2[c] + mycobilin[c]	Cofactor	0	0
ACBIPGT	Adenosyl cobinamide phosphate guanyltransferase	h[c] + gtp[c] + adocbip[c] => ppi[c] + agdpcbi[c]	Cofactor and Prosthetic Group Biosynthesis	0	0
ADCPS1	Adenosylcobinamide-phosphate synthase	atp[c] + adcobhex[c] + appl[c] => h[c] + adp[c] + pi[c] + adocbi[c]	Cofactor and Prosthetic Group Biosynthesis	0	0
ADCPS2	Adenosylcobinamide-phosphate synthase	atp[c] + adcobhex[c] + applp[c] => h[c] + adp[c] + pi[c] + adocbip[c]	Cofactor and Prosthetic Group Biosynthesis	0	0
ADCYRS	Adenosylcobyric acid synthase (glutamine-hydrolysing)	4 h2o[c] + 4 atp[c] + 4 gln__L[c] + adcobdam[c] => 4 glu__L[c] + 4 h[c] + 4 adp[c] + 4 pi[c] + adcobhex[c]	Cofactor and Prosthetic Group Biosynthesis	0	0
ADOCBIK	Adenosyl cobinamide kinase	atp[c] + adocbi[c] => h[c] + adp[c] + adocbip[c]	Cofactor and Prosthetic Group Biosynthesis	0	0
ADOCBLS	Adenosylcobalamin 5-phosphate synthase	agdpcbi[c] + rdmbzi[c] => h[c] + adocbl[c] + gmp[c]	Cofactor and Prosthetic Group Biosynthesis	0	0
AHMMPS	4 amino 5 hydroxymethyl 2 methylpyrimidine synthetase	2 h[c] + air[c] => pi[c] + 4ahmmp[c] + gcald[c]	Cofactor and Prosthetic Group Biosynthesis	0	6.70157e-06
AMAOTr	Adenosylmethionine-8-amino-7-oxononanoate transaminase	amet[c] + 8aonn[c] <=> amob[c] + dann[c]	Cofactor and Prosthetic Group Biosynthesis	0	0
AMMQT8	S-adenosylmethione:2-demthylmenaquinone methyltransferase (menaquinone 8)	h[c] + 2dmmq8[c] + amet[c] => mql8[c] + ahcys[c]	Cofactor and Prosthetic Group Biosynthesis	0	9.88482e-05
AOXSr	8-amino-7-oxononanoate synthase	ala__L[c] + h[c] + pmcoa[c] <=> co2[c] + coa[c] + 8aonn[c]	Cofactor and Prosthetic Group Biosynthesis	0	0
BACCL	Biotin acetyl CoA carboxylase ligase	h[c] + atp[c] + btn[c] => ppi[c] + btamp[c]	Cofactor and Prosthetic Group Biosynthesis	0	0
BTS2	Biotin synthase (ala-L producing)	cys__L[c] + dtbt[c] <=> ala__L[c] + 2 h[c] + btn[c]	Cofactor and Prosthetic Group Biosynthesis	-0.0154257	0
BTS3r	Biotin synthase	dtbt[c] + 2 s[c] <=> btn[c] + h2s[c]	Cofactor and Prosthetic Group Biosynthesis	-0.0154257	0
CBIAT	Cobinamide adenyltransferase	h[c] + atp[c] + cbi[c] <=> adocbi[c] + pppi[c]	Cofactor and Prosthetic Group Biosynthesis	0	0
CBLAT	Cob(I)alamin adenosyltransferase	h[c] + atp[c] + cbl1[c] <=> adocbl[c] + pppi[c]	Cofactor and Prosthetic Group Biosynthesis	0	0
COCHL	Cobaltochelatase	h2o[c] + atp[c] + cobalt2[c] + hgbam[c] => 2 h[c] + adp[c] + pi[c] + co2dam[c]	Cofactor and Prosthetic Group Biosynthesis	0	0
CPC6R	Precorrin-6A reductase	h[c] + nadph[c] + copre6[c] => nadp[c] + codhpre6[c]	Cofactor and Prosthetic Group Biosynthesis	0	0
CPPPGO	Coproporphyrinogen oxidase (O2 required)	2 h[c] + o2[c] + cpppg3[c] => 2 h2o[c] + 2 co2[c] + pppg9[c]	Cofactor and Prosthetic Group Biosynthesis	0	1.34031e-05
CYRDAAT	Cob(I)yrinic acid a,c-diamide adenosyltransferase	h[c] + atp[c] + co1dam[c] => adcobdam[c] + pppi[c]	Cofactor and Prosthetic Group Biosynthesis	0	0
CYRDAR2	Cob(II)yrinic acid a,c-diamide reductase (fmn-dependent)	2 co2dam[c] + fmnh2[c] => 2 h[c] + 2 co1dam[c] + fmn[c]	Cofactor and Prosthetic Group Biosynthesis	0	0
DB4PS	3,4-Dihydroxy-2-butanone-4-phosphate synthase	ru5p__D[c] => h[c] + for[c] + db4p[c]	Cofactor and Prosthetic Group Biosynthesis	0	0.000588063
DBTS	Dethiobiotin synthase	co2[c] + atp[c] + dann[c] <=> 3 h[c] + adp[c] + pi[c] + dtbt[c]	Cofactor and Prosthetic Group Biosynthesis	0	0
DHNAOT	1,4-dihydroxy-2-naphthoate octaprenyltransferase	dhna[c] + octdp[c] => h[c] + co2[c] + ppi[c] + 2dmmq8[c]	Cofactor and Prosthetic Group Biosynthesis	0	9.88482e-05
DMATT	Dimethylallyltranstransferase	ipdp[c] + dmpp[c] => ppi[c] + grdp[c]	Cofactor and Prosthetic Group Biosynthesis	0	0.0418129
DMPPS	1-hydroxy-2-methyl-2-(E)-butenyl 4-diphosphate reductase (dmpp)	h[c] + nadh[c] + h2mb4p[c] => h2o[c] + nad[c] + dmpp[c]	Cofactor and Prosthetic Group Biosynthesis	0	0.167251
FCLT	Ferrochelatase	fe2[c] + ppp9[c] => 2 h[c] + pheme[c]	Cofactor and Prosthetic Group Biosynthesis	0	1.34031e-05
FCLT2	FCLT2	ppp9[c] + fmcbtt[c] => 2 h[c] + pheme[c] + mcbtt[c]	Cofactor and Prosthetic Group Biosynthesis	0	1.34031e-05
FOMETRi	Aminomethyltransferase	h[c] + 5fthf[c] <=> h2o[c] + methf[c]	Cofactor and Prosthetic Group Biosynthesis	-0.77	0
FTHFCL	5 formethyltetrahydrofolate cyclo ligase	atp[c] + 5fthf[c] => adp[c] + pi[c] + methf[c]	Cofactor and Prosthetic Group Biosynthesis	0	0.77
G1SAT	Glutamate-1-semialdehyde aminotransferase	glu1sa[c] => 5aop[c]	Cofactor and Prosthetic Group Biosynthesis	0	0.000160838
GTPCII2	GTP cyclohydrolase II (25drapp)	3 h2o[c] + gtp[c] => 2 h[c] + ppi[c] + for[c] + 25drapp[c]	Cofactor and Prosthetic Group Biosynthesis	0	0.000294031
HMBS	Hydroxymethylbilane synthase	h2o[c] + 4 ppbng[c] => 4 nh4[c] + hmbil[c]	Cofactor and Prosthetic Group Biosynthesis	0	2.01047e-05
HMPK1	Hydroxymethylpyrimidine kinase (ATP)	atp[c] + 4ahmmp[c] => h[c] + adp[c] + 4ampm[c]	Cofactor and Prosthetic Group Biosynthesis	0	0.256667
HMPK2	Hydroxymethylpyrimidine kinase (CTP)	4ahmmp[c] + ctp[c] => h[c] + 4ampm[c] + cdp[c]	Cofactor and Prosthetic Group Biosynthesis	0	0.256667
HMPK3	Hydroxymethylpyrimidine kinase (UTP)	utp[c] + 4ahmmp[c] => h[c] + udp[c] + 4ampm[c]	Cofactor and Prosthetic Group Biosynthesis	0	0.256667
HMPK4	Hydroxymethylpyrimidine kinase (GTP)	gtp[c] + 4ahmmp[c] => h[c] + gdp[c] + 4ampm[c]	Cofactor and Prosthetic Group Biosynthesis	0	0.256667
MPML	Mg-protoporphyrin IX magnesium-lyase	h2o[c] + atp[c] + ppp9[c] + mg2[c] <=> 3 h[c] + adp[c] + pi[c] + mppp9[c]	Cofactor and Prosthetic Group Biosynthesis	0	0
NADTRHD	NAD transhydrogenase	nad[c] + nadph[c] => nadh[c] + nadp[c]	Cofactor and Prosthetic Group Biosynthesis	0	1000
NO3R1	Nitrate reductase (Ubiquinol-8)	2 h[c] + q8h2[c] + no3[c] => h2o[c] + 2 h[e] + q8[c] + no2[c]	Cofactor and Prosthetic Group Biosynthesis	0	0
NO3R2	Nitrate reductase (Menaquinol-8)	2 h[c] + mql8[c] + no3[c] => h2o[c] + mqn8[c] + 2 h[e] + no2[c]	Cofactor and Prosthetic Group Biosynthesis	0	0
NPHS	Naphthoate synthase	sbzcoa[c] => coa[c] + dhna[c]	Cofactor and Prosthetic Group Biosynthesis	0	9.88482e-05
NTRIRx	Nitrite reductase (NADH)	4 h[c] + 3 nadh[c] + no2[c] => h2o[c] + 3 nad[c] + nh4oh[c]	Cofactor and Prosthetic Group Biosynthesis	0	0.128333
PC11M	Precorrin-4 C11-methyltransferase	amet[c] + pre4[c] => h[c] + ahcys[c] + pre5[c]	Cofactor and Prosthetic Group Biosynthesis	0	0
PC17M	Precorrin-3B C17-methyltransferase	amet[c] + pre3b[c] => 3 h[c] + ahcys[c] + pre4[c]	Cofactor and Prosthetic Group Biosynthesis	0	0
PC20M	Precorrin-2 C20-methyltransferase	amet[c] + dscl[c] => h[c] + ahcys[c] + pre3a[c]	Cofactor and Prosthetic Group Biosynthesis	0	0
PC6AR	Precorrin-6A reductase	h[c] + nadph[c] + pre6a[c] => nadp[c] + pre6b[c]	Cofactor and Prosthetic Group Biosynthesis	0	0
PC6YM	Precorrin-6Y C5,15-methyltransferase (decarboxylating)	2 amet[c] + pre6b[c] => 2 h[c] + co2[c] + 2 ahcys[c] + pre8[c]	Cofactor and Prosthetic Group Biosynthesis	0	0
PC8XM	Precorrin-8X methylmutase	h[c] + pre8[c] => hgbyr[c]	Cofactor and Prosthetic Group Biosynthesis	0	0
PMDPHT	Pyrimidine phosphatase	h2o[c] + 5aprbu[c] => pi[c] + 4r5au[c]	Cofactor and Prosthetic Group Biosynthesis	0	0.000294031
PNCDC	PNCDC	h[c] + ptcys[c] => co2[c] + ptth[c]	Cofactor and Prosthetic Group Biosynthesis	0	0
PPBNGS	Porphobilinogen synthase	2 5aop[c] => 2 h2o[c] + h[c] + ppbng[c]	Cofactor and Prosthetic Group Biosynthesis	0	8.04189e-05
PPNCL3	4-Phosphopantothenate:L-cysteine ligase	atp[c] + cys__L[c] + 4ppan[c] => h[c] + amp[c] + ppi[c] + 4ppcys[c]	Cofactor and Prosthetic Group Biosynthesis	0	0.0241564
PPPGO	Protoporphyrinogen oxidase (aerobic)	1.5 o2[c] + pppg9[c] => 3 h2o[c] + ppp9[c]	Cofactor and Prosthetic Group Biosynthesis	0	1.34031e-05
PYDXNO	Pyridoxine oxidase	o2[c] + pydxn[c] <=> h2o2[c] + pydx[c]	Cofactor and Prosthetic Group Biosynthesis	0	0
PYDXO	Pyridoxal oxidase	2 h2o[c] + nh4[c] + 0.5 o2[c] + pydx[c] <=> 2 h2o2[c] + pydam[c]	Cofactor and Prosthetic Group Biosynthesis	0	0
R05217	Precorrin 3A + Oxygen <=> Precorrin 3B	h[c] + 0.5 o2[c] + pre3a[c] => pre3b[c]	Cofactor and Prosthetic Group Biosynthesis	0	0
R05219	Precorrin 5 <=> Precorrin 6X	h2o[c] + amet[c] + pre5[c] => h[c] + ac[c] + ahcys[c] + pre6a[c]	Cofactor and Prosthetic Group Biosynthesis	0	0
R05224_2	Hydrogenobyrinate <=> Hydrogenobyrinate a,c diamide	h2o[c] + 2 atp[c] + 2 gln__L[c] + hgbyr[c] => 2 glu__L[c] + 2 h[c] + ppi[c] + 2 adp[c] + hgbam[c]	Cofactor and Prosthetic Group Biosynthesis	0	0
RZ5PP	Alpha-ribazole 5-phosphate phosphatase	h2o[c] + 5prdmbz[c] => pi[c] + rdmbzi[c]	Cofactor and Prosthetic Group Biosynthesis	0	0
SHCHD2	Sirohydrochlorin dehydrogenase (NAD)	nad[c] + dscl[c] => h[c] + nadh[c] + scl[c]	Cofactor and Prosthetic Group Biosynthesis	0	6.70157e-06
SHCHD3	SHCHD3	nad[c] + dscl[c] => h[c] + nadh[c] + scl2[c]	Cofactor and Prosthetic Group Biosynthesis	0	0
SHCHF	Sirohydrochlorin ferrochelatase	fe2[c] + scl[c] => 3 h[c] + sheme[c]	Cofactor and Prosthetic Group Biosynthesis	0	6.70157e-06
SPODM	Superoxide dismutase	2 h[c] + 2 o2s[c] => o2[c] + h2o2[c]	Cofactor and Prosthetic Group Biosynthesis	0	0
SUCBZL	O-succinylbenzoate-CoA ligase	atp[c] + coa[c] + sucbz[c] => amp[c] + ppi[c] + sbzcoa[c]	Cofactor and Prosthetic Group Biosynthesis	0	9.88482e-05
SUCBZS	O-succinylbenzoate-CoA synthase	2shchc[c] => h2o[c] + sucbz[c]	Cofactor and Prosthetic Group Biosynthesis	0	9.88482e-05
THMDP	THMDP	2 h2o[c] + thmpp[c] => h[c] + 2 pi[c] + thm[c]	Cofactor and Prosthetic Group Biosynthesis	0	0.1925
TMN	Thiaminase	h2o[c] + thm[c] => h[c] + 4ahmmp[c] + 4mhetz[c]	Cofactor and Prosthetic Group Biosynthesis	0	0.256667
UDCPDP	Undecaprenyl-diphosphatase	h2o[c] + udcpdp[c] => h[c] + pi[c] + udcpp[c]	Cofactor and Prosthetic Group Biosynthesis	0	0.000602388
UDCPDPS	Undecaprenyl diphosphate synthase	8 ipdp[c] + frdp[c] => 8 ppi[c] + udcpdp[c]	Cofactor and Prosthetic Group Biosynthesis	0	0.000286576
UPP3MT	Uroporphyrinogen methyltransferase	2 amet[c] + uppg3[c] => h[c] + 2 ahcys[c] + dscl[c]	Cofactor and Prosthetic Group Biosynthesis	0	6.70157e-06
UPP3S	Uroporphyrinogen-III synthase	hmbil[c] => h2o[c] + uppg3[c]	Cofactor and Prosthetic Group Biosynthesis	0	2.01047e-05
UPPDC1	Uroporphyrinogen decarboxylase (uroporphyrinogen III)	4 h[c] + uppg3[c] => 4 co2[c] + cpppg3[c]	Cofactor and Prosthetic Group Biosynthesis	0	1.34031e-05
UPPDC2	Uroporphyrinogen decarboxylase (uroporphyrinogen I)	4 h[c] + uppg1[c] => 4 co2[c] + cpppg1[c]	Cofactor and Prosthetic Group Biosynthesis	0	0
DTBTST	R_DTBTST	2 amet[c] + dtbt[c] + s[c] => btn[c] + 2 met__L[c] + 2 dad_5[c]	Cofactor and Prosthetic Group Biosynthesis	0	0.0308514
PYDXS	Pyridoxal 5-phosphate synthase	gln__L[c] + ru5p__D[c] + g3p[c] => glu__L[c] + 3 h2o[c] + h[c] + pi[c] + pydx5p[c]	Cofactor and Prosthetic Group Biosynthesis	0	0
PLPS	Pyridoxal-5-phosphate synthase	gln__L[c] + g3p[c] + r5p[c] => glu__L[c] + 3 h2o[c] + h[c] + pi[c] + pydx5p[c]	Cofactor and Prosthetic Group Biosynthesis	0	0
PDBL_3	R_PDBL_3	gln__L[c] + ru5p__D[c] + dhap[c] => glu__L[c] + 3 h2o[c] + h[c] + pi[c] + pydx5p[c]	Cofactor and Prosthetic Group Biosynthesis	0	0
PDBL_4	R_PDBL_4	gln__L[c] + r5p[c] + dhap[c] => glu__L[c] + 3 h2o[c] + h[c] + pi[c] + pydx5p[c]	Cofactor and Prosthetic Group Biosynthesis	0	0
2PLS	2-phospho-L-lactate synthase	gtp[c] + lac__L[c] => h[c] + gdp[c] + 2plac__L[c]	Cofactor and Prosthetic Group Biosynthesis	0	0
LPPGS	LPPG synthetase	h[c] + gtp[c] + 2plac__L[c] => ppi[c] + lppg[c]	Cofactor and Prosthetic Group Biosynthesis	0	0
DMHDRFS_1	DMHDRFS	h2o[c] + 2 amet[c] + 4r5au[c] + 34hpp[c] => nh4[c] + 2 met__L[c] + 2 dad_5[c] + oxa[c] + ddhrb[c]	Cofactor and Prosthetic Group Biosynthesis	0	0
LPFPLT	LPPG:Fo 2-phospho-L-lactate transferase	lppg[c] + ddhrb[c] => h[c] + gmp[c] + f420_0[c]	Cofactor and Prosthetic Group Biosynthesis	0	0
GF4GL_7	GF4GL 0	glu__L[c] + gtp[c] + f420_0[c] => pi[c] + gdp[c] + f420_1[c]	Cofactor and Prosthetic Group Biosynthesis	0	0
GF4GL_1	GF4GL 1	glu__L[c] + gtp[c] + f420_1[c] => h[c] + pi[c] + gdp[c] + f420_2[c]	Cofactor and Prosthetic Group Biosynthesis	0	0
CPMPS	Cyclic pyranopterin monophosphate synthase	h2o[c] + gtp[c] => ppi[c] + cpmp[c]	Cofactor and Prosthetic Group Biosynthesis	0	0
ISCS	ISCS	cys__L[c] + fe2[c] <=> ala__L[c] + fdxox[c]	Cofactor and Prosthetic Group Biosynthesis	0	1.34031e-05
MOEA1	MNXR79418	mptamp[c] + mobd[c] => h2o[c] + amp[c] + moco[c]	Cofactor and Prosthetic Group Biosynthesis	0	0
MPTAT	Molybdopterin adenylyltransferase	h[c] + atp[c] + mpt[c] => ppi[c] + mptamp[c]	Cofactor and Prosthetic Group Biosynthesis	0	0
MOBA	MNXR63860	nad[c] + h[c] + gmp[c] + mpt[c] => h2o[c] + nadh[c] + mocogdp[c]	Cofactor and Prosthetic Group Biosynthesis	0	0
MOAE1	MNXR85919	h[c] + cpmp[c] + 2 moadcosh[c] => mpt[c] + 2 moadcoo[c]	Cofactor and Prosthetic Group Biosynthesis	0	0
MOEB1	MNXR88174	atp[c] + h2s[c] + moadcoo[c] => h[c] + amp[c] + ppi[c] + moadcosh[c]	Cofactor and Prosthetic Group Biosynthesis	0	0
ADOCBIAH	MNXR85327	h2o[c] + adocbi[c] <=> adcobhex[c] + appl[c]	Cofactor and Prosthetic Group Biosynthesis	0	0
COB2	MNXR84736	nadh[c] + 2 cbl2[c] <=> nad[c] + h[c] + 2 cbl1[c]	Cofactor and Prosthetic Group Biosynthesis	0	0
CBL2OR_1	NADH:cob(III)alamine oxidoreductase	nadh[c] + 2 aqcobal[c] <=> 2 h2o[c] + nad[c] + h[c] + 2 cbl2[c]	Cofactor and Prosthetic Group Biosynthesis	0	0
PHEMEt	Heme transport	pheme[e] => pheme[c]	Cofactor and Prosthetic Group Biosynthesis	0	0
HEMEOS	Heme O synthase	h2o[c] + pheme[c] + frdp[c] => ppi[c] + hemeO[c]	Cofactor and Prosthetic Group Biosynthesis	0	1.34031e-05
HEMEAS	Heme A synthase	h2o[c] + hemeO[c] => 4 h[c] + hemeA[c]	Cofactor and Prosthetic Group Biosynthesis	0	6.70157e-06
GSEALD	GSEALD	glu__L[c] + 2 h[c] + nadph[c] => h2o[c] + nadp[c] + glu1sa[c]	Cofactor and Prosthetic Group Biosynthesis	0	0.000160838
CPPPGO2_1	Oxygen Independent coproporphyrinogen-III oxidase	2 amet[c] + cpppg3[c] => 2 co2[c] + pppg9[c] + 2 met__L[c] + 2 dad_2[c]	Cofactor and Prosthetic Group Biosynthesis	0	0
FPRA	R01195	h[c] + nadp[c] + fdxrd[c] => nadph[c] + fdxox[c]	Cofactor and Prosthetic Group Biosynthesis	0	0.710503
THMP	Thiamin phosphatase	h2o[c] + thmmp[c] => pi[c] + thm[c]	Cofactor and Prosthetic Group Biosynthesis	0	0.256667
SHCHCS3	2-succinyl-6-hydroxy-2,4-cyclohexadiene 1-carboxylate synthase	2sephchc[c] <=> pyr[c] + 2shchc[c]	Cofactor and Prosthetic Group Biosynthesis	0	9.88482e-05
SEPHCHCS	2-succinyl-5-enolpyruvyl-6-hydroxy-3-cyclohexene-1-carboxylate synthase	akg[c] + h[c] + ichor[c] <=> co2[c] + 2sephchc[c]	Cofactor and Prosthetic Group Biosynthesis	0	9.88482e-05
APPLDHr	Aminopropanol dehydrogenase reversible	h[c] + nadh[c] + aact[c] => nad[c] + appl[c]	Cofactor and Prosthetic Group Biosynthesis	0	0
AOBUTDs	L-2-amino-3-oxobutanoate decarboxylation (spontaneous)	h[c] + 2aobut[c] => co2[c] + aact[c]	Cofactor and Prosthetic Group Biosynthesis	0	0
DMBI	MNXR18583	h[c] + nadh[c] + o2[c] + fmnh2[c] <=> h2o[c] + nad[c] + e4p[c] + dmbzid[c] + barb[c]	Cofactor and Prosthetic Group Biosynthesis	0	0
HETZK	Hydroxyethylthiazole kinase	atp[c] + 4mhetz[c] <=> h[c] + adp[c] + 4mpetz[c]	Cofactor and Prosthetic Group Biosynthesis	0	0.256667
ADMDC	Adenosylmethionine decarboxylase	h[c] + amet[c] <=> co2[c] + ametam[c]	Cysteine and methionine metabolism	0	0
AHCi	Adenosylhomocysteinase	h2o[c] + ahcys[c] <=> adn[c] + hcys__L[c]	Cysteine and methionine metabolism	0	0.256667
AHCYSNS	S-adenosylhomocysteine nucleosidase	h2o[c] + ahcys[c] => ade[c] + rhcys[c]	Cysteine and methionine metabolism	0	0
CYANST	Cyanide sulfurtransferase	cyan[c] + tsul[c] => h[c] + so3[c] + tcynt[c]	Cysteine and methionine metabolism	0	0
CYSS	Cysteine synthase	h2s[c] + acser[c] => h[c] + cys__L[c] + ac[c]	Cysteine and methionine metabolism	0	0.0274184
CYSTL	Cystathionine b-lyase	h2o[c] + cyst__L[c] => pyr[c] + nh4[c] + hcys__L[c]	Cysteine and methionine metabolism	0	0.585
CYSTS	Cystathionine beta synthase	hcys__L[c] + ser__L[c] => h2o[c] + cyst__L[c]	Cysteine and methionine metabolism	0	0.585
HCYSMT	Homocysteine S-methyltransferase	amet[c] + hcys__L[c] => h[c] + ahcys[c] + met__L[c]	Cysteine and methionine metabolism	0	0.256667
HSERTA	Homoserine O trans acetylase	accoa[c] + hom__L[c] <=> coa[c] + achms[c]	Cysteine and methionine metabolism	0	0.0266164
METAT	Methionine adenosyltransferase	h2o[c] + atp[c] + met__L[c] => ppi[c] + pi[c] + amet[c]	Cysteine and methionine metabolism	0	0.256667
METOX1s	Methionine oxidation (spontaneous)	h2o2[c] + met__L[c] => h2o[c] + metsox_S__L[c]	Cysteine and methionine metabolism	0	0.77
METOX2s	Methionine oxidation 2 (spontaneous)	h2o2[c] + met__L[c] => h2o[c] + metsox_R__L[c]	Cysteine and methionine metabolism	0	0.77
METS	Methionine synthase	hcys__L[c] + 5mthf[c] => h[c] + met__L[c] + thf[c]	Cysteine and methionine metabolism	0	0.0845122
MHPGLUT	5 methyltetrahydropteroyltriglutamate homocysteine S methyltransferase	hcys__L[c] + mhpglu[c] => met__L[c] + hpglu[c]	Cysteine and methionine metabolism	0	0
MTAN	Methylthioadenosine nucleosidase	h2o[c] + 5mta[c] => ade[c] + 5mtr[c]	Cysteine and methionine metabolism	0	0
SERAT	Serine O-acetyltransferase	accoa[c] + ser__L[c] => coa[c] + acser[c]	Cysteine and methionine metabolism	0	0.0274184
SERD_L	L-serine deaminase	ser__L[c] => pyr[c] + nh4[c]	Cysteine and methionine metabolism	0	0.585
SHSL1	O-succinylhomoserine lyase (L-cysteine)	cys__L[c] + suchms[c] <=> h[c] + succ[c] + cyst__L[c]	Cysteine and methionine metabolism	-0.0281707	0.000582303
SHSL4r	O succinylhomoserine lyase elimination reversible	h2o[c] + suchms[c] <=> h[c] + nh4[c] + succ[c] + 2obut[c]	Cysteine and methionine metabolism	-0.000582744	0.36
THRD_L	L-threonine deaminase	thr__L[c] => nh4[c] + 2obut[c]	Cysteine and methionine metabolism	0	0.36
AHSERL2	O acetylhomoserine thiol lyase	h2s[c] + achms[c] => h[c] + ac[c] + hcys__L[c]	Cysteine and methionine metabolism	0	0.0266164
CYST_II	R_CYST_II	h2s[c] + pser__L[c] => pi[c] + cys__L[c]	Cysteine and methionine metabolism	0	0.0281707
SHSL2r	O-succinylhomoserine lyase (H2S)	h2s[c] + suchms[c] => h[c] + succ[c] + hcys__L[c]	Cysteine and methionine metabolism	0	0.0281707
CYSK2_I	O-Phospho-L-Serine-dependent S-Suflocysteine Synthase	h[c] + tsul[c] + pser__L[c] => pi[c] + scys__L[c]	Cysteine and methionine metabolism	0	0
CYSM_I	CysO-dependent L-cystein biosynthesis CysM	pser__L[c] + cysOsh[c] => pi[c] + cysOcys__L[c]	Cysteine and methionine metabolism	0	0.02625
CYSM_II	CysO-dependent L-cystein biosynthesis Mec+	cysOcys__L[c] => cys__L[c] + cysO[c]	Cysteine and methionine metabolism	0	0.02625
CYSO_I	CysO Adenylation by MoeZ	h2o[c] + atp[c] + cysO[c] => h[c] + ppi[c] + cysOamp[c]	Cysteine and methionine metabolism	0	0.02625
CYSO_II	CysO Sulfuration by MoeZ	h2s[c] + cysOamp[c] => amp[c] + cysOsh[c]	Cysteine and methionine metabolism	0	0.02625
MTAP	5 methylthioadenosine phosphorylase	pi[c] + 5mta[c] => ade[c] + 5mdr1p[c]	Cysteine and methionine metabolism	0	0
EPH	Epoxide hydrolysis	h2o[c] + epox[c] <=> dhocdc[c]	Degradation/Utilization/Assimilation	0	0
EGTB	EGTB	glucys[c] + o2[c] + hercyn[c] => gluhercyso[c]	Ergothioneine biosynthesis	0	0.0281707
EGTC	EGTC	fadh2[c] + gluhercyso[c] => glu__L[c] + fad[c] + hercyso[c]	Ergothioneine biosynthesis	0	0.0281707
EGTE	EGTE	hercyso[c] => pyr[c] + nh4[c] + ergoth[c]	Ergothioneine biosynthesis	0	0.0281707
EX_acysbmn_e	EX acysbmn LPAREN e RPAREN	acysbmn[e] <=>	Extracellular exchange	0	0
EX_ala_B_e	Beta-Alanine exchange	ala_B[e] <=>	Extracellular exchange	0	0.701458
EX_ala__D_e	D-Alanine exchange	ala__D[e] <=>	Extracellular exchange	0	0.701458
EX_ala__L_e	L-Alanine exchange	ala__L[e] <=>	Extracellular exchange	0	0.701458
EX_arab__D_e	D Arabinose exchange	arab__D[e] <=>	Extracellular exchange	0	0
EX_arab__L_e	L-Arabinose exchange	arab__L[e] <=>	Extracellular exchange	0	0
EX_arg__L_e	L-Arginine exchange	arg__L[e] <=>	Extracellular exchange	0	0.110853
EX_asn__L_e	L-Asparagine exchange	asn__L[e] <=>	Extracellular exchange	0	0.229587
EX_asp__L_e	L-Aspartate exchange	asp__L[e] <=>	Extracellular exchange	0	0.424732
EX_atp_e	EX atp LPAREN e RPAREN	atp[e] <=>	Extracellular exchange	0	0
EX_bmn_e	EX bmn LPAREN e RPAREN	bmn[e] <=>	Extracellular exchange	0	0
EX_ca2_e	Calcium exchange	ca2[e] <=>	Extracellular exchange	0	0
EX_chol_e	Choline exchange	chol[e] <=>	Extracellular exchange	0	0
EX_cit_e	Citrate exchange	cit[e] <=>	Extracellular exchange	0	0
EX_cl_e	Chloride exchange	cl[e] <=>	Extracellular exchange	0	0
EX_co2_e	CO2 exchange	co2[e] <=>	Extracellular exchange	0.29	1.30748
EX_coa_e	EX coa LPAREN e RPAREN	coa[e] <=>	Extracellular exchange	0	0.0241564
EX_cobalt2_e	Co2+ exchange	cobalt2[e] <=>	Extracellular exchange	0	0
EX_crn_e	L-Carnitine exchange	crn[e] <=>	Extracellular exchange	0	0
EX_cu2_e	Cu2+ exchange	cu2[e] <=>	Extracellular exchange	0	0
EX_cytd_e	Cytidine exchange	cytd[e] <=>	Extracellular exchange	0	0.0751032
EX_etha_e	Ethanolamine exchange	etha[e] <=>	Extracellular exchange	0	0.128333
EX_fe2_e	Fe2+ exchange	fe2[e] <=>	Extracellular exchange	0	0
EX_fe3_e	Fe3+ exchange	fe3[e] <=>	Extracellular exchange	-4.6911e-05	0
EX_fum_e	Fumarate exchange	fum[e] <=>	Extracellular exchange	0	0.424732
EX_gal_e	D-Galactose exchange	gal[e] <=>	Extracellular exchange	0	0
EX_glc__D_e	D-Glucose exchange	glc__D[e] <=>	Extracellular exchange	0	0
EX_glu__L_e	L-Glutamate exchange	glu__L[e] <=>	Extracellular exchange	0	0.386291
EX_gly_e	Glycine exchange	gly[e] <=>	Extracellular exchange	0	0.740807
EX_glyb_e	Glycine betaine exchange	glyb[e] <=>	Extracellular exchange	0	0
EX_glyc3p_e	Glycerol 3-phosphate exchange	glyc3p[e] <=>	Extracellular exchange	0	0
EX_glyc_e	Glycerol exchange	glyc[e] <=>	Extracellular exchange	-0.4	0.121639
EX_gthrd_e	Reduced glutathione exchange	gthrd[e] <=>	Extracellular exchange	0	0
EX_h2_e	H2 exchange	h2[e] <=>	Extracellular exchange	0	0.806187
EX_h2co3_e	EX h2co3 LPAREN e RPAREN	h2co3[e] <=>	Extracellular exchange	0	1.01748
EX_h2o_e	H2O exchange	h2o[e] <=>	Extracellular exchange	-0.286038	1.85599
EX_h2s_e	Hydrogen sulfide exchange	h2s[e] <=>	Extracellular exchange	0	0.164426
EX_h_e	H+ exchange	h[e] <=>	Extracellular exchange	-1.07678	1.00232
EX_hdca_e	Hexadecanoate (n-C16:0) exchange	hdca[e] <=>	Extracellular exchange	0	0
EX_his__L_e	L-Histidine exchange	his__L[e] <=>	Extracellular exchange	0	0.0694737
EX_id3acald_e	Indole 3 acetaldehyde exchange	id3acald[e] <=>	Extracellular exchange	0	0.0634347
EX_ile__L_e	L-Isoleucine exchange	ile__L[e] <=>	Extracellular exchange	0	0.303645
EX_k_e	K+ exchange	k[e] <=>	Extracellular exchange	0	0
EX_lac__L_e	L-Lactate exchange	lac__L[e] <=>	Extracellular exchange	0	0.701458
EX_lcts_e	Lactose exchange	lcts[e] <=>	Extracellular exchange	0	0
EX_leu__L_e	L-Leucine exchange	leu__L[e] <=>	Extracellular exchange	0	0.280583
EX_lys__L_e	L-Lysine exchange	lys__L[e] <=>	Extracellular exchange	0	0.273227
EX_mal__L_e	L-Malate exchange	mal__L[e] <=>	Extracellular exchange	0	0.424732
EX_malt_e	Maltose exchange	malt[e] <=>	Extracellular exchange	0	0
EX_malthp_e	EX malthp LPAREN e RPAREN	malthp[e] <=>	Extracellular exchange	0	0
EX_meoh_e	Methanol exchange	meoh[e] <=>	Extracellular exchange	0	0
EX_met__L_e	L-Methionine exchange	met__L[e] <=>	Extracellular exchange	0	0
EX_mg2_e	Mg exchange	mg2[e] <=>	Extracellular exchange	0	0
EX_na1_e	Sodium exchange	na1[e] <=>	Extracellular exchange	0	0
EX_nh4_e	Ammonia exchange	nh4[e] <=>	Extracellular exchange	-0.926248	0
EX_no2_e	Nitrite exchange	no2[e] <=>	Extracellular exchange	0	0.106207
EX_no3_e	Nitrate exchange	no3[e] <=>	Extracellular exchange	0	0
EX_no_e	Nitric oxide exchange	no[e] <=>	Extracellular exchange	0	0
EX_o2_e	O2 exchange	o2[e] <=>	Extracellular exchange	-0.98	-0.466667
EX_ocdca_e	Octadecanoate (n-C18:0) exchange	ocdca[e] <=>	Extracellular exchange	0	0
EX_orn_e	Ornithine exchange	orn[e] <=>	Extracellular exchange	0	0.432865
EX_pac_e	Phenylacetic acid exchange	pac[e] <=>	Extracellular exchange	0	0.108138
EX_pdima_e	EX pdima LPAREN e RPAREN	pdima[e] <=>	Extracellular exchange	0	0.0193692
EX_phdca_e	EX phdca LPAREN e RPAREN	phdca[e] <=>	Extracellular exchange	0	0.0537402
EX_phe__L_e	L-Phenylalanine exchange	phe__L[e] <=>	Extracellular exchange	0	0.122043
EX_pi_e	Phosphate exchange	pi[e] <=>	Extracellular exchange	-0.110771	0
EX_ppa_e	Propionate exchange	ppa[e] <=>	Extracellular exchange	0	0
EX_ppdima_e	EX ppdima LPAREN e RPAREN	ppdima[e] <=>	Extracellular exchange	0	0.0151079
EX_pro__L_e	L-Proline exchange	pro__L[e] <=>	Extracellular exchange	0	0.471401
EX_pyr_e	Pyruvate exchange	pyr[e] <=>	Extracellular exchange	0	0.547815
EX_rib__D_e	D-Ribose exchange	rib__D[e] <=>	Extracellular exchange	0	0
EX_ser__D_e	D-Serine exchange	ser__D[e] <=>	Extracellular exchange	0	0
EX_ser__L_e	L-Serine exchange	ser__L[e] <=>	Extracellular exchange	0	0.475098
EX_skm_e	Shikimate exchange	skm[e] <=>	Extracellular exchange	0	0.182008
EX_so4_e	Sulfate exchange	so4[e] <=>	Extracellular exchange	-0.164426	0
EX_succ_e	Succinate exchange	succ[e] <=>	Extracellular exchange	0	0.519092
EX_tartr__L_e	L-tartrate exchange	tartr__L[e] <=>	Extracellular exchange	0	0
EX_thr__L_e	L-Threonine exchange	thr__L[e] <=>	Extracellular exchange	0	0.414897
EX_tre_e	Trehalose exchange	tre[e] <=>	Extracellular exchange	0	0
EX_trp__L_e	L-Tryptophan exchange	trp__L[e] <=>	Extracellular exchange	0	0.0644767
EX_tsul_e	Thiosulfate exchange	tsul[e] <=>	Extracellular exchange	0	0
EX_ttdca_e	Tetradecanoate (n-C14:0) exchange	ttdca[e] <=>	Extracellular exchange	0	0
EX_tyr__L_e	L-Tyrosine exchange	tyr__L[e] <=>	Extracellular exchange	0	0.119427
EX_val__L_e	L-Valine exchange	val__L[e] <=>	Extracellular exchange	0	0.350729
EX_ac_e	Acetate exchange	ac[e] <=>	Extracellular exchange	0	0.830705
EX_4abz_e	4 Aminobenzoate exchange	4abz[e] <=>	Extracellular exchange	0	0.103659
EX_for_e	Formate exchange	for[e] <=>	Extracellular exchange	0	0.798468
EX_akg_e	2-Oxoglutarate exchange	akg[e] <=>	Extracellular exchange	0	0.321944
EX_gua_e	Guanine exchange	gua[e] <=>	Extracellular exchange	0	0
EX_ad_e	EX ad LPAREN e RPAREN	ad[e] <=>	Extracellular exchange	0	0
EX_urea_e	Urea exchange	urea[e] <=>	Extracellular exchange	0	0
EX_ni2_e	Ni2+ exchange	ni2[e] <=>	Extracellular exchange	0	0
EX_mn2_e	Mn2+ exchange	mn2[e] <=>	Extracellular exchange	0	0
EX_chsterol_e	Cholesterol exchange	chsterol[e] <=>	Extracellular exchange	0	0
EX_4hba_e	4-Hydroxy-benzyl alcohol exchange	4hba[e] <=>	Extracellular exchange	0	6.70157e-06
EX_pydxn_e	Pyridoxine exchange	pydxn[e] <=>	Extracellular exchange	0	0
EX_glyclt_e	Glycolate exchange	glyclt[e] <=>	Extracellular exchange	0	1.3403e-05
EX_co_e	EX co LPAREN e RPAREN	co[e] <=>	Extracellular exchange	0	0.495102
EX_pheme_e	Protoheme exchange	pheme[e] <=>	Extracellular exchange	0	0
EX_hia_e	R_EX_hia_e	hia[e] <=>	Extracellular exchange	0	0
EX_acald_e	Acetaldehyde exchange	acald[e] <=>	Extracellular exchange	0	0.603516
EX_ocdcea_e	Octadecenoate (n-C18:1) exchange	ocdcea[e] <=>	Extracellular exchange	-0.0944967	0.0303318
EX_gln__L_e	L-Glutamine exchange	gln__L[e] <=>	Extracellular exchange	0	0
EX_etoh_e	Ethanol exchange	etoh[e] <=>	Extracellular exchange	0	0.699618
EX_adocbl_e	Adenosylcobalamin exchange	adocbl[e] <=>	Extracellular exchange	0	0
EX_mobd_e	Molybdate exchange	mobd[e] <=>	Extracellular exchange	0	0
EX_btn_e	Biotin exchange	btn[e] <=>	Extracellular exchange	0	0
EX_nodcoa_e	Nodcoa exchange	nodcoa[e] <=>	Extracellular exchange	0	0
EX_octscoa_e	Octscoa exchange	octscoa[e] <=>	Extracellular exchange	0	0
EX_pc_TB_e	R_EX_pc_TB_e	pc_TB[e] <=>	Extracellular exchange	0	0
TAG	MNXR87026	hexccoa[c] + arachcoa[c] + 2 pmtcoa[c] + 3 stcoa[c] + nodcoa[c] + pentdcoa[c] + 10 12dgr_TB[c] => 10 coa[c] + 10 tag_TB[c]	Fatty acid biosynthesis	0	0
2AGPEAT160	2-acyl-glycerophospho-ethanolamine acyltransferase (n-C16:0)	atp[c] + 2agpe160[c] + hdca[c] => amp[c] + ppi[c] + pe160[c]	Fatty Acid Metabolism	0	0.385
2AGPEAT180	2-acyl-glycerophospho-ethanolamine acyltransferase (n-C18:0)	atp[c] + 2agpe180[c] + ocdca[c] => amp[c] + ppi[c] + pe180[c]	Fatty Acid Metabolism	0	0.385
AACPS10	AACPS10	atp[c] + ACP[c] + mocdca[c] => amp[c] + ppi[c] + mstrACP[c]	Fatty Acid Metabolism	0	0.00051489
AACPS3	Acyl-[acyl-carrier-protein] synthetase (n-C16:0)	atp[c] + hdca[c] + ACP[c] => amp[c] + ppi[c] + palmACP[c]	Fatty Acid Metabolism	0	0.212414
ACCC	Acyl-CoA Carboxylase	co2[c] + hexccoa[c] => h2o[c] + chexccoa[c]	Fatty Acid Metabolism	0	0.00039479
ACChex_1	ACChex	2 h[c] + coa[c] + hexc[c] => h2o[c] + hexccoa[c]	Fatty Acid Metabolism	0	0.00039479
DESAT16	Palmitoyl CoA desaturase n C160CoA n C161CoA	h[c] + nadph[c] + o2[c] + pmtcoa[c] => 2 h2o[c] + nadp[c] + hdcoa[c]	Fatty Acid Metabolism	0	0.171111
DESAT18_1	Stearoyl CoA desaturase n C180CoA n C181CoA	h2o[c] + nadph[c] + stcoa[c] => 4 h[c] + nadp[c] + odecoa[c]	Fatty Acid Metabolism	0	0.154
FACOAE140_1	Fatty-acid-CoA thioesterase (tetradecanoate)	2 h[c] + tdcoa[c] => 2 h2o[c] + coa[c] + ttdca[c]	Fatty Acid Metabolism	0	0.385
FACOAE160	Fatty-acid-CoA thioesterase (hexadecanoate)	h2o[c] + pmtcoa[c] => h[c] + coa[c] + hdca[c]	Fatty Acid Metabolism	0	0.385
FACOAE180	Fatty-acid-CoA thioesterase (octadecanoate)	h2o[c] + stcoa[c] => h[c] + coa[c] + ocdca[c]	Fatty Acid Metabolism	0	0.385
FACOAL140_1	Fatty-acid--CoA ligase (tetradecanoate)	3 h2o[c] + atp[c] + coa[c] + ttdca[c] <=> 3 h[c] + amp[c] + ppi[c] + tdcoa[c]	Fatty Acid Metabolism	0	0.385
FACOAL160	Fatty acid CoA ligase hexadecanoate	atp[c] + coa[c] + hdca[c] <=> amp[c] + ppi[c] + pmtcoa[c]	Fatty Acid Metabolism	0	0.385
FACOAL161	Fatty acid CoA ligase hexadecenoate	atp[c] + coa[c] + hdcea[c] <=> amp[c] + ppi[c] + hdcoa[c]	Fatty Acid Metabolism	-0.149191	0.171111
FACOAL180	Fatty acid CoA ligase octadecanoate	atp[c] + coa[c] + ocdca[c] <=> amp[c] + ppi[c] + stcoa[c]	Fatty Acid Metabolism	0	0.385
FACOAL181_2	Fatty acid CoA ligase octadecenoate	h2o[c] + atp[c] + coa[c] + ocdcea[c] <=> h[c] + amp[c] + ppi[c] + odecoa[c]	Fatty Acid Metabolism	-0.0768735	0.156486
FACOAL80	Fatty-acid--CoA ligase (octanoate)	atp[c] + coa[c] + octa[c] <=> amp[c] + ppi[c] + occoa[c]	Fatty Acid Metabolism	-0.256667	0.154
FAO1	Fatty acid oxidation (tetradecanoate)	6 h2o[c] + 6 nad[c] + atp[c] + 7 coa[c] + 6 fad[c] + ttdca[c] => 6 h[c] + 6 nadh[c] + amp[c] + ppi[c] + 7 accoa[c] + 6 fadh2[c]	Fatty Acid Metabolism	0	0.107352
FAO10	FAO10	8 h2o[c] + 8 nad[c] + atp[c] + 9 coa[c] + 7 fad[c] + ocdcea[c] => 8 h[c] + 8 nadh[c] + amp[c] + ppi[c] + 9 accoa[c] + 7 fadh2[c]	Fatty Acid Metabolism	0	0.104382
FAO11	FAO11	7 h2o[c] + 7 nad[c] + atp[c] + 8 coa[c] + 6 fad[c] + hdcea[c] => 7 h[c] + 7 nadh[c] + amp[c] + ppi[c] + 8 accoa[c] + 6 fadh2[c]	Fatty Acid Metabolism	0	0.105125
FAO2	Fatty acid oxidation (n-C16:0)	7 h2o[c] + 7 nad[c] + atp[c] + 8 coa[c] + 7 fad[c] + hdca[c] => 7 h[c] + 7 nadh[c] + amp[c] + ppi[c] + 8 accoa[c] + 7 fadh2[c]	Fatty Acid Metabolism	0	0.095424
FAO3	Fatty acid oxidation (octadecanoate)	8 h2o[c] + 8 nad[c] + atp[c] + 9 coa[c] + 8 fad[c] + ocdca[c] => 8 h[c] + 8 nadh[c] + amp[c] + ppi[c] + 9 accoa[c] + 8 fadh2[c]	Fatty Acid Metabolism	0	0.0858816
FAS100	Fatty acid synthase n C100	3 h[c] + 2 nadph[c] + octa[c] + malcoa[c] => h2o[c] + co2[c] + 2 nadp[c] + coa[c] + dca[c]	Fatty Acid Metabolism	0	0.256667
FAS120	Fatty acid synthase n C120	3 h[c] + 2 nadph[c] + malcoa[c] + dca[c] => h2o[c] + co2[c] + 2 nadp[c] + coa[c] + ddca[c]	Fatty Acid Metabolism	0	0.256667
FAS140	Fatty acid synthase n C140	3 h[c] + 2 nadph[c] + malcoa[c] + ddca[c] => h2o[c] + co2[c] + 2 nadp[c] + coa[c] + ttdca[c]	Fatty Acid Metabolism	0	0.256667
FAS160	Fatty acid synthase n C160	3 h[c] + 2 nadph[c] + ttdca[c] + malcoa[c] => h2o[c] + co2[c] + 2 nadp[c] + coa[c] + hdca[c]	Fatty Acid Metabolism	0	0.171111
FAS161	Fatty acid synthase n C161	4 h[c] + 3 nadph[c] + o2[c] + ttdca[c] + malcoa[c] => 3 h2o[c] + co2[c] + 3 nadp[c] + coa[c] + hdcea[c]	Fatty Acid Metabolism	0	0.171111
FAS180	Fatty acid synthase n C180	3 h[c] + 2 nadph[c] + hdca[c] + malcoa[c] => h2o[c] + co2[c] + 2 nadp[c] + coa[c] + ocdca[c]	Fatty Acid Metabolism	0	0.154
FAS181	Fatty acid synthase n C181	4 h[c] + 3 nadph[c] + o2[c] + hdca[c] + malcoa[c] => 3 h2o[c] + co2[c] + 3 nadp[c] + coa[c] + ocdcea[c]	Fatty Acid Metabolism	0	0.14
FAS200	FAS200	3 h[c] + 2 nadph[c] + ocdca[c] + malcoa[c] => h2o[c] + co2[c] + 2 nadp[c] + coa[c] + arach[c]	Fatty Acid Metabolism	0	0.0581076
FAS240_L	Fatty acid synthase n C240 lumped reaction	9 h[c] + 6 nadph[c] + ocdca[c] + 3 malcoa[c] => 3 h2o[c] + 3 co2[c] + 6 nadp[c] + 3 coa[c] + ttc[c]	Fatty Acid Metabolism	0	0.00127839
FAS260	Fatty acid synthase n C260	3 h[c] + 2 nadph[c] + malcoa[c] + ttc[c] => h2o[c] + co2[c] + 2 nadp[c] + coa[c] + hexc[c]	Fatty Acid Metabolism	0	0.00127839
FAS80_L	Fatty acid synthase n C80 lumped reaction	8 h[c] + 6 nadph[c] + accoa[c] + 3 malcoa[c] => 2 h2o[c] + 3 co2[c] + 6 nadp[c] + 4 coa[c] + octa[c]	Fatty Acid Metabolism	0	0.154
FASm180	FASm180	15 h[c] + 10 nadph[c] + octa[c] + 4 malcoa[c] + mmcoa__S[c] => 5 h2o[c] + 5 co2[c] + 10 nadp[c] + 5 coa[c] + mocdca[c]	Fatty Acid Metabolism	0	0.00131742
FASm2002	FASm2002	3 h[c] + 2 nadph[c] + ocdca[c] + mmcoa__S[c] => h2o[c] + co2[c] + 2 nadp[c] + coa[c] + marach[c]	Fatty Acid Metabolism	0	6.1621e-05
FASm2202	FASm2202	3 h[c] + 2 nadph[c] + mmcoa__S[c] + marach[c] => h2o[c] + co2[c] + 2 nadp[c] + coa[c] + dmbhn[c]	Fatty Acid Metabolism	0	6.1621e-05
FASm2402	FASm2402	3 h[c] + 2 nadph[c] + mmcoa__S[c] + dmbhn[c] => h2o[c] + co2[c] + 2 nadp[c] + coa[c] + tmlgnc[c]	Fatty Acid Metabolism	0	6.1621e-05
G16MTM1	Glycolipid 1,6-alpha-D-mannosyltransferase	ptd1ino160190[c] + gdpmann[c] => h[c] + gdp[c] + PIM1[c]	Fatty Acid Metabolism	0	0.000103749
G16MTM10	G16MTM10	gdpmann[c] + PIM5[c] => h[c] + gdp[c] + PIM6[c]	Fatty Acid Metabolism	0	9.66702e-06
G16MTM4	G16MTM4	decdman1p_tb[c] + Ac1PIM2[c] => h[c] + decd_tb[c] + Ac1PIM3[c]	Fatty Acid Metabolism	0	2.13278e-05
G16MTM5	G16MTM5	decdman1p_tb[c] + Ac1PIM3[c] => h[c] + decd_tb[c] + Ac1PIM4[c]	Fatty Acid Metabolism	0	1.01445e-05
G16MTM6	G16MTM6	gdpmann[c] + PIM1[c] => h[c] + gdp[c] + PIM2[c]	Fatty Acid Metabolism	0	8.9667e-05
G16MTM7	G16MTM7	gdpmann[c] + PIM2[c] => h[c] + gdp[c] + PIM3[c]	Fatty Acid Metabolism	0	4.52021e-05
G16MTM8	G16MTM8	gdpmann[c] + PIM3[c] => h[c] + PIM4[c] + gdp[c]	Fatty Acid Metabolism	0	3.20251e-05
G16MTM9	G16MTM9	PIM4[c] + gdpmann[c] => h[c] + gdp[c] + PIM5[c]	Fatty Acid Metabolism	0	2.02723e-05
LPLIPAL2E160	Lysophospholipase L2 (2-acylglycerophosphoethanolamine, n-C16:0)	h2o[c] + 2agpe160[c] => h[c] + hdca[c] + g3pe[c]	Fatty Acid Metabolism	0	0.128333
LPLIPAL2E180	Lysophospholipase L2 (2-acylglycerophosphoethanolamine, n-C18:0)	h2o[c] + 2agpe180[c] => h[c] + ocdca[c] + g3pe[c]	Fatty Acid Metabolism	0	0
MANAT1	MANAT1	pmtcoa[c] + PIM1[c] => coa[c] + Ac1PIM1[c]	Fatty Acid Metabolism	0	5.85466e-05
MANAT2	MANAT2	pmtcoa[c] + PIM2[c] => coa[c] + Ac1PIM2[c]	Fatty Acid Metabolism	0	4.44649e-05
MANAT3	MANAT3	pmtcoa[c] + Ac1PIM2[c] => coa[c] + Ac2PIM2[c]	Fatty Acid Metabolism	0	1.06723e-05
MCD	Malonyl-CoA Decarboxylase cytoplasmic	h[c] + malcoa[c] => co2[c] + accoa[c]	Fatty Acid Metabolism	0	0.77
MCOATA	Malonyl-CoA-ACP transacylase	ACP[c] + malcoa[c] <=> coa[c] + malACP[c]	Fatty Acid Metabolism	0	0.429921
MMCD	Methylmalonyl-CoA decarboxylase	h[c] + mmcoa__S[c] => co2[c] + ppcoa[c]	Fatty Acid Metabolism	0	0.77
MME_1	Methylmalonyl-CoA epimerase	mmcoa__R[c] <=> 0.001 aqcobal[c] + mmcoa__S[c]	Fatty Acid Metabolism	-0.384507	0
MMM2r	R_MMM2r	succoa[c] + 0.001 aqcobal[c] <=> mmcoa__R[c]	Fatty Acid Metabolism	-0.384507	0
OCOAT1	3-oxoacid CoA-transferase (Succinyl-CoA: acetoacetate)	succoa[c] + acac[c] <=> succ[c] + aacoa[c]	Fatty Acid Metabolism	-4.47802e-08	0
PAPA160	Phosphatidate phosphatase (n-C16:0)	h2o[c] + pa160[c] => pi[c] + 12dgr160[c]	Fatty Acid Metabolism	0	0.77
PATS	PATS	5 h[c] + tre[c] + ocdca[c] + 4 tmlgnc[c] => 5 h2o[c] + pat[c]	Fatty Acid Metabolism	0	1.04796e-05
PHDCATA	PHDCATA	ACP[c] + phdcacoa[c] <=> coa[c] + phdcaACP[c]	Fatty Acid Metabolism	-0.0537402	0
PLCD	PLCD	h2o[c] + ptd1ino160[c] => h[c] + 12dgr160[c] + mi1p__D[c]	Fatty Acid Metabolism	0	0.256667
PLIPA1E160	PLIPA1E160	h2o[c] + pe160[c] => h[c] + 2agpe160[c] + hdca[c]	Fatty Acid Metabolism	0	0.385
PLIPA1E180	PLIPA1E180	h2o[c] + pe180[c] => h[c] + 2agpe180[c] + ocdca[c]	Fatty Acid Metabolism	0	0.385
TDMS1	TDMS1	2 h[c] + tre[c] + mycolate[c] + mmycolate[c] => 2 h2o[c] + tdm1[c]	Fatty Acid Metabolism	0	2.77278e-05
TDMS2	TDMS2	2 h[c] + tre[c] + mycolate[c] + mmmycolate[c] => 2 h2o[c] + tdm2[c]	Fatty Acid Metabolism	0	1.84545e-05
TDMS3	TDMS3	2 h[c] + tre[c] + mycolate[c] + mkmycolate[c] => 2 h2o[c] + tdm3[c]	Fatty Acid Metabolism	0	1.84042e-05
TDMS4	TDMS4	2 h[c] + tre[c] + mycolate[c] + kmycolate[c] => 2 h2o[c] + tdm4[c]	Fatty Acid Metabolism	0	9.24817e-06
TMHAS1	TMHAS1	tre[c] + tdm1[c] + tdm2[c] => 2 h2o[c] + tmha1[c]	Fatty Acid Metabolism	0	9.26492e-06
TMHAS2	TMHAS2	tre[c] + tdm1[c] + tdm3[c] => 2 h2o[c] + tmha2[c]	Fatty Acid Metabolism	0	9.21466e-06
TMHAS3	TMHAS3	tre[c] + tdm1[c] + tdm4[c] => 2 h2o[c] + tmha3[c]	Fatty Acid Metabolism	0	9.24817e-06
TMHAS4	TMHAS4	tre[c] + tdm2[c] + tdm3[c] => 2 h2o[c] + tmha4[c]	Fatty Acid Metabolism	0	9.18953e-06
HDECH	R_HDECH	h2o[c] + 1hdecg3p[c] <=> 3 h[c] + glyc3p[c] + hdcea[c]	Fatty Acid Metabolism	-0.128333	0.133913
FAD_1	R_FAD_1	nad[c] + coa[c] + fad[c] + octscoa[c] => nadh[c] + accoa[c] + fadh2[c] + hexscoa[c]	Fatty Acid Metabolism	0	0
FAD_2	R_FAD_2	nad[c] + coa[c] + fad[c] + hexscoa[c] => nadh[c] + accoa[c] + fadh2[c] + tetscoa[c]	Fatty Acid Metabolism	0	0
FAD_3	R_FAD_3	nad[c] + coa[c] + fad[c] + tetscoa[c] => nadh[c] + accoa[c] + fadh2[c] + doscoa[c]	Fatty Acid Metabolism	0	0
FAD_4	R_FAD_4	nad[c] + coa[c] + fad[c] + doscoa[c] => nadh[c] + accoa[c] + fadh2[c] + eiscoa[c]	Fatty Acid Metabolism	0	0
FAD_5	R_FAD_5	nad[c] + coa[c] + fad[c] + eiscoa[c] => nadh[c] + accoa[c] + fadh2[c] + octdcoa[c]	Fatty Acid Metabolism	0	0
FAD_6	R_FAD_6	nad[c] + coa[c] + fad[c] + octdcoa[c] => nadh[c] + accoa[c] + fadh2[c] + hexdcoa[c]	Fatty Acid Metabolism	0	0
FAD_7	R_FAD_7	nad[c] + coa[c] + fad[c] + hexdcoa[c] => nadh[c] + accoa[c] + fadh2[c] + tdcoa[c]	Fatty Acid Metabolism	0	0
FAD_8	R_FAD_8	nad[c] + coa[c] + fad[c] + tdcoa[c] => nadh[c] + accoa[c] + fadh2[c] + dodcoa[c]	Fatty Acid Metabolism	0	0.256667
FAD_9	R_FAD_9	nad[c] + coa[c] + fad[c] + dodcoa[c] => nadh[c] + accoa[c] + fadh2[c] + decoa[c]	Fatty Acid Metabolism	0	0.259956
FAD_10	R_FAD_10	nad[c] + coa[c] + fad[c] + decoa[c] => nadh[c] + accoa[c] + fadh2[c] + occoa[c]	Fatty Acid Metabolism	0	0.259956
FAD_11	R_FAD_11	nad[c] + coa[c] + fad[c] + occoa[c] => nadh[c] + accoa[c] + fadh2[c] + hexcoa[c]	Fatty Acid Metabolism	0	0.171763
FAD_12	R_FAD_12	nad[c] + coa[c] + fad[c] + hexcoa[c] => nadh[c] + accoa[c] + fadh2[c] + butcoa[c]	Fatty Acid Metabolism	0	0.171763
FAD_13	R_FAD_13	3 h2o[c] + nad[c] + coa[c] + fad[c] + butcoa[c] => 3 h[c] + nadh[c] + 2 accoa[c] + fadh2[c]	Fatty Acid Metabolism	0	0.171763
FAD_20	R_FAD_20	nad[c] + coa[c] + fad[c] + nodcoa[c] => nadh[c] + accoa[c] + fadh2[c] + hepdcoa[c]	Fatty Acid Metabolism	0	0
FAD_21	R_FAD_21	nad[c] + coa[c] + fad[c] + hepdcoa[c] => nadh[c] + accoa[c] + fadh2[c] + pentdcoa[c]	Fatty Acid Metabolism	0	0
FAD_22	R_FAD_22	nad[c] + coa[c] + fad[c] + pentdcoa[c] => nadh[c] + accoa[c] + fadh2[c] + trdcalcoa[c]	Fatty Acid Metabolism	0	0
FAD_23	R_FAD_23	nad[c] + coa[c] + fad[c] + trdcalcoa[c] => nadh[c] + accoa[c] + fadh2[c] + undcoa[c]	Fatty Acid Metabolism	0	0
FAD_24	R_FAD_24	nad[c] + coa[c] + fad[c] + undcoa[c] => nadh[c] + accoa[c] + fadh2[c] + nndccoa[c]	Fatty Acid Metabolism	0	0
FAD_25	R_FAD_25	nad[c] + coa[c] + fad[c] + nndccoa[c] => nadh[c] + accoa[c] + fadh2[c] + hepcoa[c]	Fatty Acid Metabolism	0	0
FAD_26	R_FAD_26	nad[c] + coa[c] + fad[c] + hepcoa[c] => nadh[c] + accoa[c] + fadh2[c] + ptcoa[c]	Fatty Acid Metabolism	0	0
FAD_27	R_FAD_27	nad[c] + coa[c] + fad[c] + ptcoa[c] => nadh[c] + ppcoa[c] + accoa[c] + fadh2[c]	Fatty Acid Metabolism	0	0
ADCL	4-aminobenzoate synthase	4adcho[c] => h[c] + pyr[c] + 4abz[c]	Folate Metabolism	0	0.103659
ADCS	4-amino-4-deoxychorismate synthase	gln__L[c] + chor[c] => glu__L[c] + 4adcho[c]	Folate Metabolism	0	0.103659
DHFS	Dihydrofolate synthase	glu__L[c] + atp[c] + dhpt[c] => h[c] + adp[c] + pi[c] + dhf[c]	Folate Metabolism	0	6.70157e-06
DHNPA_1	Dihydroneopterin aldolase	dhnpt[c] => gcald[c] + 2ahhmp[c]	Folate Metabolism	0	6.70157e-06
DHNPA2r	Dihydroneopterin aldolase reversible	dhnpt[c] => gcald[c] + 6hmhpt[c]	Folate Metabolism	0	6.70157e-06
DHPS2	Dihydropteroate synthase	4abz[c] + 6hmhptpp[c] => ppi[c] + dhpt[c]	Folate Metabolism	0	6.70157e-06
DNMPPA	Dihydroneopterin monophosphate dephosphorylase	h2o[c] + dhpmp[c] => pi[c] + dhnpt[c]	Folate Metabolism	0	6.70157e-06
DNTPPA	Dihydroneopterin triphosphate pyrophosphatase	h2o[c] + ahdt[c] => h[c] + ppi[c] + dhpmp[c]	Folate Metabolism	0	6.70157e-06
FOLD3	Dihydropteroate synthase	4abz[c] + 2ahhmd[c] => ppi[c] + dhpt[c]	Folate Metabolism	0	6.70157e-06
FTHFD	Formyltetrahydrofolate deformylase	h2o[c] + 10fthf[c] => h[c] + for[c] + thf[c]	Folate Metabolism	0	0.77
GLYCL	Glycine Cleavage System	nad[c] + thf[c] + gly[c] => nadh[c] + nh4[c] + co2[c] + mlthf[c]	Folate Metabolism	0	0.447568
GTPCI	GTP cyclohydrolase I	h2o[c] + gtp[c] => h[c] + for[c] + ahdt[c]	Folate Metabolism	0	6.70157e-06
HPPK	2-amino-4-hydroxy-6-hydroxymethyldihydropteridine diphosphokinase	atp[c] + 2ahhmp[c] => h[c] + amp[c] + 2ahhmd[c]	Folate Metabolism	0	6.70157e-06
HPPK2	6-hydroxymethyl-dihydropterin pyrophosphokinase	atp[c] + 6hmhpt[c] => h[c] + amp[c] + 6hmhptpp[c]	Folate Metabolism	0	6.70157e-06
MTHFC	Methenyltetrahydrofolate cyclohydrolase	h2o[c] + methf[c] <=> h[c] + 10fthf[c]	Folate Metabolism	0	0.77
MTHFD	Methylenetetrahydrofolate dehydrogenase (NADP)	nadp[c] + mlthf[c] <=> nadph[c] + methf[c]	Folate Metabolism	0	0.77
MTHFR2	5,10-methylenetetrahydrofolate reductase (NADH)	2 h[c] + nadh[c] + mlthf[c] => nad[c] + 5mthf[c]	Folate Metabolism	0	0.0845122
THFGLUS	TetrahydrofolateL glutamate gamma ligase ADP forming	glu__L[c] + atp[c] + thf[c] <=> h[c] + adp[c] + pi[c] + thfglu[c]	Folate Metabolism	0	0
FCLPA	L-fuculose 1-phosphate aldolase	fc1p[c] <=> dhap[c] + lald__L[c]	Fructose and mannose metabolism	0	0
GFUCS	GDP-L-fucose synthase	h[c] + nadph[c] + gdpddman[c] => nadp[c] + gdpfuc[c]	Fructose and mannose metabolism	0	0
GMAND	GDP-D-mannose dehydratase	gdpmann[c] => h2o[c] + gdpddman[c]	Fructose and mannose metabolism	0	0
MAN1PT	Mannose 1 phosphate guanylyltransferase	h[c] + gtp[c] + man1p[c] => ppi[c] + gdpmann[c]	Fructose and mannose metabolism	0	0.000579576
MAN1PT2	Mannose-1-phosphate guanylyltransferase (GDP)	h[c] + gdp[c] + man1p[c] => pi[c] + gdpmann[c]	Fructose and mannose metabolism	0	0.000580013
MAN6PI	Mannose-6-phosphate isomerase	man6p[c] <=> f6p[c]	Fructose and mannose metabolism	-0.00137637	0
PMANM	Phosphomannomutase	man1p[c] <=> man6p[c]	Fructose and mannose metabolism	-0.000580013	0
GLYALDDr	D-Glyceraldehyde dehydrogenase	h2o[c] + nad[c] + glyald[c] => 2 h[c] + nadh[c] + glyc__R[c]	Glycerolipid metabolism	0	0.585
ALCD19y	Alcohol dehydrogenase glycerol NADP	h[c] + nadph[c] + glyald[c] <=> nadp[c] + glyc[c]	Glycerolipid metabolism	-0.585	0
AGPAT160	1-hexadecanoyl-sn-glycerol 3-phosphate O-acyltransferase (n-C16:0)	palmACP[c] + 1hdecg3p[c] => ACP[c] + pa160[c]	Glycerophospholipid metabolism	0	0.128333
AGPAT160190	AGPAT160190	mstrACP[c] + 1hdecg3p[c] => ACP[c] + pa160190[c]	Glycerophospholipid metabolism	0	0.000310207
AGPAT190	AGPAT190	mstrACP[c] + 1msg3p[c] => ACP[c] + pa190190[c]	Glycerophospholipid metabolism	0	0.000102341
CDAPPA160	CDP-Diacylglycerol pyrophostatase (n-C16:0)	h2o[c] + cdpdhdecg[c] => 2 h[c] + pa160[c] + cmp[c]	Glycerophospholipid metabolism	0	0.385
CDAPPA160190	CDP-Diacylglycerol pyrophostatase (C16:0, C19:0)	h2o[c] + cdpc16c19g[c] => 2 h[c] + pa160190[c] + cmp[c]	Glycerophospholipid metabolism	0	0.385
CDAPPA190	CDAPPA190	h2o[c] + cdpc19c19g[c] => 2 h[c] + pa190190[c] + cmp[c]	Glycerophospholipid metabolism	0	0.385
CDPPT160	CDPPT160	cdpdhdecg[c] + inost[c] => h[c] + ptd1ino160[c] + cmp[c]	Glycerophospholipid metabolism	0	0.256667
CDPPT160190	CDP diacylglycerol inositon 3-phosphatidyltransferase	cdpc16c19g[c] + inost[c] => h[c] + ptd1ino160190[c] + cmp[c]	Glycerophospholipid metabolism	0	0.000103749
CLPNS160190	CLPNS160190	2 pg160190[c] <=> glyc[c] + clpn160190[c]	Glycerophospholipid metabolism	0	4.90806e-05
DAGK160	Diacylglycerol kinase (n-C16:0)	atp[c] + 12dgr160[c] => h[c] + adp[c] + pa160[c]	Glycerophospholipid metabolism	0	0.77
DASYN160	CDP-diacylglycerol synthetase (n-C16:0)	h[c] + ctp[c] + pa160[c] => ppi[c] + cdpdhdecg[c]	Glycerophospholipid metabolism	0	0.385
DASYN160190	CDP-diacylglycerol synthetase (C16:0, C19:0)	h[c] + ctp[c] + pa160190[c] => ppi[c] + cdpc16c19g[c]	Glycerophospholipid metabolism	0	0.385
DASYN190190	DASYN190190	h[c] + ctp[c] + pa190190[c] => ppi[c] + cdpc19c19g[c]	Glycerophospholipid metabolism	0	0.385
G16MTM2	Glycolipid 16-alpha-D-mannosyltransferase	gdpmann[c] + Ac1PIM1[c] => h[c] + gdp[c] + Ac1PIM2[c]	Glycerophospholipid metabolism	0	4.44649e-05
G3PAT160	Glycerol-3-phosphate acyltransferase (C16:0)	glyc3p[c] + palmACP[c] => ACP[c] + 1hdecg3p[c]	Glycerophospholipid metabolism	0	0.133913
G3PAT190	G3PAT190	glyc3p[c] + mstrACP[c] => ACP[c] + 1msg3p[c]	Glycerophospholipid metabolism	0	0.000102341
GPDDA2	Glycerophosphodiester phosphodiesterase (Glycerophosphoethanolamine)	h2o[c] + g3pe[c] => h[c] + glyc3p[c] + etha[c]	Glycerophospholipid metabolism	0	0.128333
PGSA160	Phosphatidylglycerol synthase (n-C16:0)	glyc3p[c] + cdpdhdecg[c] => h[c] + cmp[c] + pgp160[c]	Glycerophospholipid metabolism	0	5.43414e-05
PGSA160190	Phosphatidylglycerol synthase (C16:0,C19:0)	glyc3p[c] + cdpc16c19g[c] => h[c] + cmp[c] + pgp160190[c]	Glycerophospholipid metabolism	0	0.000149512
PGSA190	PGSA190	glyc3p[c] + cdpc19c19g[c] => h[c] + cmp[c] + pgp190[c]	Glycerophospholipid metabolism	0	4.86702e-05
PSD160	Phosphatidylserine decarboxylase (n-C16:0)	h[c] + ps160[c] => co2[c] + pe160[c]	Glycerophospholipid metabolism	0	0.128333
PSSA160	Phosphatidylserine syntase (n-C16:0)	ser__L[c] + cdpdhdecg[c] => h[c] + cmp[c] + ps160[c]	Glycerophospholipid metabolism	0	0.128333
G3PD5	Glycerol-3-phosphate dehydrogenase (ubiquinone-8)	glyc3p[c] + q8[c] => q8h2[c] + dhap[c]	Glycerophospholipid metabolism	0	1.96
G3PD1ir	Glycerol 3 phosphate dehydrogenase NAD	h[c] + nadh[c] + dhap[c] <=> nad[c] + glyc3p[c]	Glycerophospholipid metabolism	-0.4	2.02438
G3PT	Glycerol-3-phosphatase	h2o[c] + glyc3p[c] => pi[c] + glyc[c]	Glycerophospholipid metabolism	0	0.77
LIPW	MNXR84636	h2o[c] + h[c] + pc_TB[c] => 12dgr_TB[c] + cholp[c]	Glycerophospholipid metabolism	0	0
CHOLK_1	Choline kinase	h[c] + atp[c] + chol[c] <=> adp[c] + cholp[c]	Glycerophospholipid metabolism	0	0
ACS	Acetyl-CoA synthetase	atp[c] + coa[c] + ac[c] => amp[c] + ppi[c] + accoa[c]	Glycolysis/Gluconeogenesis	0	0.385
ALDD2x	Aldehyde dehydrogenase (acetaldehyde, NAD)	h2o[c] + nad[c] + acald[c] => 2 h[c] + nadh[c] + ac[c]	Glycolysis/Gluconeogenesis	0	0.545926
ASAD	Aspartate-semialdehyde dehydrogenase	pi[c] + nadp[c] + aspsa[c] <=> h[c] + nadph[c] + 4pasp[c]	Glycolysis/Gluconeogenesis	-0.419901	0
ASPK	Aspartate kinase	atp[c] + asp__L[c] <=> adp[c] + 4pasp[c]	Glycolysis/Gluconeogenesis	0	0.419901
ENO	Enolase	2pg[c] <=> h2o[c] + pep[c]	Glycolysis/Gluconeogenesis	-0.2	0.4
FBA	Fructose-bisphosphate aldolase	fdp[c] <=> g3p[c] + dhap[c]	Glycolysis/Gluconeogenesis	-0.22	0
FBP	Fructose-bisphosphatase	h2o[c] + fdp[c] => f6p[c] + pi[c]	Glycolysis/Gluconeogenesis	0	0.77
GAPD	Glyceraldehyde-3-phosphate dehydrogenase	nad[c] + pi[c] + g3p[c] <=> h[c] + nadh[c] + 13dpg[c]	Glycolysis/Gluconeogenesis	-0.2	0.4
GCCa	Glycine-cleavage complex	h[c] + lpro[c] + gly[c] => co2[c] + alpro[c]	Glycolysis/Gluconeogenesis	0	0.447568
GCCb	Glycine cleavage complex	thf[c] + alpro[c] => nh4[c] + dhlpro[c] + mlthf[c]	Glycolysis/Gluconeogenesis	0	0.447568
GHMT2r	Glycine hydroxymethyltransferase, reversible	ser__L[c] + thf[c] => h2o[c] + gly[c] + mlthf[c]	Glycolysis/Gluconeogenesis	0	0.449271
GLYCK	Glycerate kinase	atp[c] + glyc__R[c] => h[c] + adp[c] + 3pg[c]	Glycolysis/Gluconeogenesis	0	0.585
HEX1	Hexokinase (D-glucose:ATP)	atp[c] + glc__D[c] => h[c] + adp[c] + g6p[c]	Glycolysis/Gluconeogenesis	0	0.77
HSDy	Homoserine dehydrogenase (NADPH)	nadp[c] + hom__L[c] <=> h[c] + nadph[c] + aspsa[c]	Glycolysis/Gluconeogenesis	-0.419901	0
HSK	Homoserine kinase	atp[c] + hom__L[c] => h[c] + adp[c] + phom[c]	Glycolysis/Gluconeogenesis	0	0.419901
LDH_L	L-lactate dehydrogenase	nad[c] + lac__L[c] <=> h[c] + nadh[c] + pyr[c]	Glycolysis/Gluconeogenesis	-2.1	0.385
PDH	Pyruvate dehydrogenase	nad[c] + pyr[c] + coa[c] => nadh[c] + co2[c] + accoa[c]	Glycolysis/Gluconeogenesis	0	0.664801
PDHa	Pyruvate dehydrogenase (lipoamide)	h[c] + pyr[c] + lpam[c] => co2[c] + adhlam[c]	Glycolysis/Gluconeogenesis	0	0.664801
PDHbr	Pyruvate dehydrogenase (dihydrolipoamide) reversible	coa[c] + adhlam[c] <=> accoa[c] + dhlam[c]	Glycolysis/Gluconeogenesis	0	0.664801
PFK	Phosphofructokinase	atp[c] + f6p[c] => h[c] + adp[c] + fdp[c]	Glycolysis/Gluconeogenesis	0	0.77
PGCD	Phosphoglycerate dehydrogenase	nad[c] + 3pg[c] => h[c] + nadh[c] + 3php[c]	Glycolysis/Gluconeogenesis	0	0.585
PGI	Glucose-6-phosphate isomerase	g6p[c] <=> f6p[c]	Glycolysis/Gluconeogenesis	-0.66	0
PGK	Phosphoglycerate kinase	atp[c] + 3pg[c] <=> adp[c] + 13dpg[c]	Glycolysis/Gluconeogenesis	-0.4	0.2
PGM	Phosphoglycerate mutase	2pg[c] <=> 3pg[c]	Glycolysis/Gluconeogenesis	-0.4	0.2
PGMT	Phosphoglucomutase	g1p[c] <=> g6p[c]	Glycolysis/Gluconeogenesis	-0.77	0.385
G6PP	Glucose-6-phosphate phosphatase	h2o[c] + g6p[c] <=> pi[c] + glc__D[c]	Glycolysis/Gluconeogenesis	-1.54	0.77
PSERT	Phosphoserine transaminase	glu__L[c] + 3php[c] => akg[c] + pser__L[c]	Glycolysis/Gluconeogenesis	0	0.585
PSP_L	Phosphoserine phosphatase (L-serine)	h2o[c] + pser__L[c] => pi[c] + ser__L[c]	Glycolysis/Gluconeogenesis	0	0.585
PYK	Pyruvate kinase	h[c] + adp[c] + pep[c] => pyr[c] + atp[c]	Glycolysis/Gluconeogenesis	0	1.17
PYRDC	Pyruvate decarboxylase	h[c] + pyr[c] => co2[c] + acald[c]	Glycolysis/Gluconeogenesis	0	0.695607
SERD_D	D-serine deaminase	ser__D[c] => pyr[c] + nh4[c]	Glycolysis/Gluconeogenesis	0	0
THRS	Threonine synthase	h2o[c] + phom[c] => pi[c] + thr__L[c]	Glycolysis/Gluconeogenesis	0	0.419901
TPI	Triose-phosphate isomerase	dhap[c] <=> g3p[c]	Glycolysis/Gluconeogenesis	-0.2	0.4
ALCD2ir	Alcohol dehydrogenase reverse rxn acetaldehyde ethanol	h[c] + nadh[c] + acald[c] <=> nad[c] + etoh[c]	Glycolysis/Gluconeogenesis	0	0.699618
THRD	L-threonine dehydrogenase	nad[c] + thr__L[c] => h[c] + nadh[c] + 2aobut[c]	Glycolysis/Gluconeogenesis	0	0
GLXO1	Glyoxylate oxidase	h2o[c] + nad[c] + glx[c] => 2 h[c] + nadh[c] + oxa[c]	Glyoxylate Metabolism	0	0.447568
GLYCTO1	Glycolate oxidase	o2[c] + glyclt[c] => glx[c] + h2o2[c]	Glyoxylate Metabolism	0	1.3403e-05
GLYCTO2	Glycolate oxidase	q8[c] + glyclt[c] => glx[c] + q8h2[c]	Glyoxylate Metabolism	0	1.34031e-05
GLYCTO3	Glycolate oxidase	mqn8[c] + glyclt[c] => glx[c] + mql8[c]	Glyoxylate Metabolism	0	1.34031e-05
GLYCTO4	Glycolate oxidase	2dmmq8[c] + glyclt[c] => glx[c] + 2dmmql8[c]	Glyoxylate Metabolism	0	1.34031e-05
ICL	Isocitrate lyase	icit[c] => succ[c] + glx[c]	Glyoxylate Metabolism	0	0.740807
OXACOAL	OXACOAL	atp[c] + coa[c] + oxa[c] <=> amp[c] + ppi[c] + oxalcoa[c]	Glyoxylate Metabolism	0	0.447568
OXCDC	Oxalyl-CoA decarboxylase	h[c] + oxalcoa[c] => co2[c] + forcoa[c]	Glyoxylate Metabolism	0	0.447568
PGLYCP	Phosphoglycolate phosphatase	h2o[c] + 2pglyc[c] => pi[c] + glyclt[c]	Glyoxylate Metabolism	0	0
GCALDD	Glycolaldehyde dehydrogenase	h2o[c] + nad[c] + gcald[c] => 2 h[c] + nadh[c] + glyclt[c]	Glyoxylate Metabolism	0	1.34031e-05
GLYDHDA_copy1	R_GLYDHDA_copy1	h2o[c] + nad[c] + gly[c] <=> h[c] + nadh[c] + nh4[c] + glx[c]	Glyoxylate Metabolism	-0.740807	0
GLYDHDA_copy2	R_GLYDHDA_copy2	h2o[c] + nad[c] + gly[c] <=> h[c] + nadh[c] + nh4[c] + glx[c]	Glyoxylate Metabolism	-0.740807	0
ATPPRT	ATP phosphoribosyltransferase	atp[c] + prpp[c] => ppi[c] + prbatp[c]	Histidine Metabolism	0	0.0694737
HISTD	Histidinol dehydrogenase	h2o[c] + 2 nad[c] + histd[c] => 3 h[c] + 2 nadh[c] + his__L[c]	Histidine Metabolism	0	0.0694737
HISTP	Histidinol-phosphatase	h2o[c] + hisp[c] => pi[c] + histd[c]	Histidine Metabolism	0	0.0694737
HSTPT	Histidinol-phosphate transaminase	glu__L[c] + imacp[c] => akg[c] + hisp[c]	Histidine Metabolism	0	0.0694737
IG3PS	Imidazole-glycerol-3-phosphate synthase	gln__L[c] + prlp[c] => glu__L[c] + h[c] + aicar[c] + eig3p[c]	Histidine Metabolism	0	0.0694737
IGPDH	Imidazoleglycerol-phosphate dehydratase	eig3p[c] => h2o[c] + imacp[c]	Histidine Metabolism	0	0.0694737
PRAIi	Phosphoribosylanthranilate isomerase (irreversible)	pran[c] => 2cpr5p[c]	Histidine Metabolism	0	0.0644767
PRAMPC	Phosphoribosyl-AMP cyclohydrolase	h2o[c] + prbamp[c] => prfp[c]	Histidine Metabolism	0	0.0694737
PRATPP	Phosphoribosyl-ATP pyrophosphatase	h2o[c] + prbatp[c] => h[c] + ppi[c] + prbamp[c]	Histidine Metabolism	0	0.0694737
PRMICI	1-(5-phosphoribosyl)-5-[(5-phosphoribosylamino)methylideneamino)imidazole-4-carboxamide isomerase	prfp[c] => prlp[c]	Histidine Metabolism	0	0.0694737
MI1PP	Myo-inositol 1-phosphatase	h2o[c] + mi1p__D[c] => pi[c] + inost[c]	Inositol phosphate metabolism	0	0.256667
MI1PS	Myo Inositol 1 phosphate synthase	g6p[c] => mi1p__D[c]	Inositol phosphate metabolism	0	0.000103749
MI3PP	1D-myo-Inositol 3-phosphate phosphohydrolase	h2o[c] + mi3p__D[c] => pi[c] + inost[c]	Inositol phosphate metabolism	0	0.000103749
MI3PS	1D-myo-inositol-3-phosphate lyase (isomerizing)	g6p[c] <=> mi3p__D[c]	Inositol phosphate metabolism	0	0.000213487
NAGINSP	MNXR61204	h[c] + uacgam[c] + mi3p__D[c] => udp[c] + iacgam3p[c]	Inositol phosphate metabolism	0	0.000109738
DM_ergoth_c	Ergoth c Demand reaction	ergoth[c] <=>	Intracellular demand	0	0.0281707
DM_tbsinol_c	Tbsinol c Demand reaction	tbsinol[c] <=>	Intracellular demand	0	0.0418129
DM_isotbsinol_13S_c	Isotbsinol 13S c Demand reaction	isotbsinol_13S[c] <=>	Intracellular demand	0	0.0418129
DM_isotbsinol_13R_c	Isotbsinol 13R c Demand reaction	isotbsinol_13R[c] <=>	Intracellular demand	0	0.0418129
DM_psd5p_c	Psd5p c Demand reaction	psd5p[c] <=>	Intracellular demand	0	0
DM_cpppg1_c	Cpppg1 c Demand reaction	cpppg1[c] <=>	Intracellular demand	0	0
DM_scys__L_c	Scys L c Demand reaction	scys__L[c] <=>	Intracellular demand	0	0
DM_gmhep1p_c	Gmhep1p c Demand reaction	gmhep1p[c] <=>	Intracellular demand	0	0.110771
LAT	R00457	akg[c] + lys__L[c] <=> glu__L[c] + L2aadp6sa[c]	L-alpha-aminoadipic acid (L-AAA) biosynthesis	0	0
TMHAS5	TMHAS5	tre[c] + tdm2[c] + tdm4[c] => 2 h2o[c] + tmha5[c]	Lipid metabolism	0	0
TMHAS6	TMHAS6	tre[c] + tdm3[c] + tdm4[c] => 2 h2o[c] + tmha6[c]	Lipid metabolism	0	0
FADE233	R02661	fad[c] + ibcoa[c] => fadh2[c] + 2mp2coa[c]	Lipid metabolism	0	0.31138
BKDC	BKDC	h[c] + coa[c] + 2mpdhl[c] <=> dhlam[c] + ibcoa[c]	Lipid metabolism	0	0.31138
BKDA2	BKDA2	lpam[c] + 3mob[c] => co2[c] + 2mpdhl[c]	Lipid metabolism	0	0.31138
PKS2	PKS2	23 h[c] + 15 nadph[c] + malcoa[c] + 7 mmcoa__S[c] + hdcaMAS[c] => 7 h2o[c] + 8 co2[c] + 15 nadp[c] + 7 coa[c] + hphthiocnylcoa[c] + mas[c]	Lipid metabolism	0	5.36126e-05
MAS3	MAS3	pmtcoa[c] + mas[c] => coa[c] + hdcaMAS[c]	Lipid metabolism	0	5.36126e-05
PKS122	PKS122	coa[c] + pmtri[c] => h2o[c] + pmtricoa[c]	Lipid metabolism	0	0
PKS121	PKS121	29 h[c] + 20 nadph[c] + 5 malcoa[c] + 5 mmcoa__S[c] + hexcoa[c] => 8 h2o[c] + 10 co2[c] + 20 nadp[c] + 11 coa[c] + pmtri[c]	Lipid metabolism	0	0
ACOADH1	2-oxoisovalerate dehydrogenase (acylating; 3-methyl-2-oxopentanoate)	fad[c] + 2mbcoa[c] => fadh2[c] + 2mb2coa[c]	Lipid metabolism	0	0.337672
BKDC1	BKDC1	coa[c] + 2mbdhl[c] <=> dhlam[c] + 2mbcoa[c]	Lipid metabolism	0	0.337672
3M2OPLOXRD	3-Methyl-2-oxopentanoate:lipoamide oxidoreductase(decarboxylating and acceptor-2-methylpropanoylating)	h[c] + lpam[c] + 3mop[c] => co2[c] + 2mbdhl[c]	Lipid metabolism	0	0.337672
PTA2	Phosphate acetyltransferase	pi[c] + ppcoa[c] <=> coa[c] + ppap[c]	Lipid metabolism	0	0
OPP	R05611	ipdp[c] + hepdp[c] => ppi[c] + octdp[c]	Lipid metabolism	0	9.88482e-05
HEXTT	Trans-hexaprenyltranstransferase	ipdp[c] + hexdp[c] => ppi[c] + hepdp[c]	Lipid metabolism	0	9.88482e-05
PPTT	Trans pentaprenyltranstransferase	ipdp[c] + pendp[c] => ppi[c] + hexdp[c]	Lipid metabolism	0	9.88482e-05
GGTT	Geranylgeranyltranstransferase	ipdp[c] + ggdp[c] => ppi[c] + pendp[c]	Lipid metabolism	0	9.88482e-05
LIPY	LIPY	10 h2o[c] + 9 tag_TB[c] => 9 12dgr_TB[c] + 2 hdca[c] + 4 ocdca[c] + 2 hexc[c] + arach[c]	Lipid metabolism	0	0
GMHEPPA	D-glycero-D-manno-heptose 1,7-bisphosphate phosphatase	h2o[c] + gmhep17bp[c] => pi[c] + gmhep1p[c]	Lipopolysaccharide Biosynthesis / Recycling	0	0.110771
AACPS11	AACPS11	atp[c] + ACP[c] + 4hbz[c] => amp[c] + ppi[c] + 4hbzACP[c]	Membrane Metabolism	0	0.0537402
ALAALAD	D-alanine-D-alanine dipeptidase	h2o[c] + alaala[c] => 2 ala__D[c]	Membrane Metabolism	0	0.77
ARACHTA	ARACHTA	arachcoa[c] + ACP[c] <=> coa[c] + arachACP[c]	Membrane Metabolism	0	0.0193692
CHRPL	Chorismate pyruvate lyase	chor[c] => pyr[c] + 4hbz[c]	Membrane Metabolism	0	0.0537402
FACOAL200	Fatty-acid--CoA ligase	atp[c] + coa[c] + arach[c] <=> amp[c] + ppi[c] + arachcoa[c]	Membrane Metabolism	0	0.0193692
FACOALPHDCA	FACOALPHDCA	atp[c] + coa[c] + phdca[c] <=> amp[c] + ppi[c] + phdcacoa[c]	Membrane Metabolism	-0.0537402	0
FACOALPREPH	FACOALPREPH	atp[c] + coa[c] + prephth[c] <=> amp[c] + ppi[c] + prephthcoa[c]	Membrane Metabolism	-0.0193692	0.385
FAH4	FAH4	h[c] + nadph[c] + o2[c] + omtta[c] => h2o[c] + nadp[c] + homtta[c]	Membrane Metabolism	0	0
FASPHDCA	FASPHDCA	24 h[c] + 16 nadph[c] + 8 malACP[c] + 4hbzACP[c] => 8 h2o[c] + 8 co2[c] + 16 nadp[c] + 8 ACP[c] + phdcaACP[c]	Membrane Metabolism	0	0.0537402
FASm1601	FASm1601	3 h[c] + 2 nadph[c] + hdca[c] + mmcoa__S[c] => h2o[c] + co2[c] + 2 nadp[c] + coa[c] + m1ocdca[c]	Membrane Metabolism	0	9.85131e-06
FASm1801	FASm1801	3 h[c] + 2 nadph[c] + mmcoa__S[c] + m1ocdca[c] => h2o[c] + co2[c] + 2 nadp[c] + coa[c] + dmarach[c]	Membrane Metabolism	0	9.85131e-06
FASm2001	FASm2001	3 h[c] + 2 nadph[c] + mmcoa__S[c] + dmarach[c] => h2o[c] + co2[c] + 2 nadp[c] + coa[c] + tmbhn[c]	Membrane Metabolism	0	9.85131e-06
FASm220	FASm220	3 h[c] + 2 nadph[c] + arach[c] + mmcoa__S[c] => h2o[c] + co2[c] + 2 nadp[c] + coa[c] + mbhn[c]	Membrane Metabolism	0	0.0387384
FASm2201	FASm2201	3 h[c] + 2 nadph[c] + mmcoa__S[c] + tmbhn[c] => h2o[c] + co2[c] + 2 nadp[c] + coa[c] + tamlgnc[c]	Membrane Metabolism	0	9.85131e-06
FASm240	FASm240	3 h[c] + 2 nadph[c] + mmcoa__S[c] + mbhn[c] => h2o[c] + co2[c] + 2 nadp[c] + coa[c] + dmlgnc[c]	Membrane Metabolism	0	0.0387384
FASm2401	FASm2401	3 h[c] + 2 nadph[c] + mmcoa__S[c] + tamlgnc[c] => h2o[c] + co2[c] + 2 nadp[c] + coa[c] + pmhexc[c]	Membrane Metabolism	0	9.85131e-06
FASm260	FASm260	3 h[c] + 2 nadph[c] + mmcoa__S[c] + dmlgnc[c] => h2o[c] + co2[c] + 2 nadp[c] + coa[c] + tmhexc[c]	Membrane Metabolism	0	0.0387384
FASm2601	FASm2601	3 h[c] + 2 nadph[c] + mmcoa__S[c] + pmhexc[c] => h2o[c] + co2[c] + 2 nadp[c] + coa[c] + hmocta[c]	Membrane Metabolism	0	9.85131e-06
FASm2602	FASm2602	3 h[c] + 2 nadph[c] + mmcoa__S[c] + tmlgnc[c] => h2o[c] + co2[c] + 2 nadp[c] + coa[c] + tamhexc[c]	Membrane Metabolism	0	1.97026e-05
FASm280	FASm280	3 h[c] + 2 nadph[c] + mmcoa__S[c] + tmhexc[c] => h2o[c] + co2[c] + 2 nadp[c] + coa[c] + tamocta[c]	Membrane Metabolism	0	0.0387384
FASm2801	FASm2801	3 h[c] + 2 nadph[c] + mmcoa__S[c] + hmocta[c] => h2o[c] + co2[c] + 2 nadp[c] + coa[c] + hpmtria[c]	Membrane Metabolism	0	9.85131e-06
FASm2802	FASm2802	3 h[c] + 2 nadph[c] + mmcoa__S[c] + tamhexc[c] => h2o[c] + co2[c] + 2 nadp[c] + coa[c] + pmocta[c]	Membrane Metabolism	0	1.97026e-05
FASm300	FASm300	3 h[c] + 2 nadph[c] + mmcoa__S[c] + pmocta[c] => h2o[c] + co2[c] + 2 nadp[c] + coa[c] + hmtria[c]	Membrane Metabolism	0	1.97026e-05
FASm3001	FASm3001	3 h[c] + 2 nadph[c] + mmcoa__S[c] + hpmtria[c] => h2o[c] + co2[c] + 2 nadp[c] + coa[c] + omdtria[c]	Membrane Metabolism	0	0
FASm320	FASm320	3 h[c] + 2 nadph[c] + mmcoa__S[c] + hmtria[c] => h2o[c] + co2[c] + 2 nadp[c] + coa[c] + hpmdtria[c]	Membrane Metabolism	0	1.97026e-05
FASm340	FASm340	3 h[c] + 2 nadph[c] + mmcoa__S[c] + hpmdtria[c] => h2o[c] + co2[c] + 2 nadp[c] + coa[c] + omtta[c]	Membrane Metabolism	0	1.97026e-05
GGLUCT2	GGLUCT2	gluala[c] => ala__L[c] + 5oxpro[c]	Membrane Metabolism	0	0.256667
GMT1	GMT1	decd_tb[c] + gdpmann[c] => decdman1p_tb[c] + gdp[c]	Membrane Metabolism	0	3.14723e-05
MCBTS_1	MCBTS	2 h[c] + atp[c] + 2 o2[c] + odecoa[c] + thr__L[c] + 2 lys__L[c] + bhb[c] + salc[c] => 6 h2o[c] + co2[c] + adp[c] + pi[c] + coa[c] + mcbts[c]	Membrane Metabolism	0	2.04636e-08
MCBTS2_1	MCBTS2	2 h[c] + atp[c] + 2 o2[c] + odecoa[c] + ser__L[c] + 2 lys__L[c] + bhb[c] + salc[c] => 6 h2o[c] + co2[c] + adp[c] + pi[c] + coa[c] + mcbtt[c]	Membrane Metabolism	0	2.31059e-08
MCBTS3	MCBTS3	atp[c] + 2 nadp[c] + 3.5 o2[c] + ser__L[c] + occoa[c] + 2 lys__L[c] + bhb[c] + salc[c] => 5 h2o[c] + 2 h[c] + co2[c] + adp[c] + pi[c] + 2 nadph[c] + coa[c] + cmcbtt[c]	Membrane Metabolism	0	0
PDIMAS	PDIMAS	2 h[c] + 2 tamocta[c] + phthiocerol[c] => 2 h2o[c] + pdima[c]	Membrane Metabolism	0	0.0193692
PGLS	PGLS	4 amet[c] + frrppdima[c] => 4 h[c] + 4 ahcys[c] + mfrrppdima[c]	Membrane Metabolism	0	0
PGPP160	Phosphatidylglycerol phosphate phosphatase (n-C16:0)	h2o[c] + pgp160[c] => pi[c] + pg160[c]	Membrane Metabolism	0	5.43414e-05
PGPP160190	Phosphatidylglycerol phosphate phosphatase (C16:0, C19:0)	h2o[c] + pgp160190[c] => pi[c] + pg160190[c]	Membrane Metabolism	0	0.000149512
PGPP190	PGPP190	h2o[c] + pgp190[c] => pi[c] + pg190[c]	Membrane Metabolism	0	4.86702e-05
PHTHDLS	PHTHDLS	h[c] + prephth[c] => co2[c] + phthdl[c]	Membrane Metabolism	0	0.0193692
PHTHDLS2	PHTHDLS2	h[c] + prepphth[c] => co2[c] + pphthdl[c]	Membrane Metabolism	0	0.0151079
PHTHS	PHTHS	nadph[c] + amet[c] + phthdl[c] => nadp[c] + ahcys[c] + phthiocerol[c]	Membrane Metabolism	0	0.0193692
PHTHS2	PHTHS2	nadph[c] + amet[c] + pphthdl[c] => nadp[c] + ahcys[c] + pphthiocerol[c]	Membrane Metabolism	0	0.0151079
PPDIMAS	PPDIMAS	2 h[c] + 2 tamocta[c] + pphthiocerol[c] => 2 h2o[c] + ppdima[c]	Membrane Metabolism	0	0.0151079
PREPHACPH	PREPHACPH	h2o[c] + prephthACP[c] => h[c] + ACP[c] + prephth[c]	Membrane Metabolism	0	0.385
PREPPACPH	PREPPACPH	h2o[c] + prepphthACP[c] => h[c] + ACP[c] + prepphth[c]	Membrane Metabolism	0	0.0151079
PREPTHS	PREPTHS	14 h[c] + 10 nadph[c] + 2 malcoa[c] + 2 mmcoa__S[c] + arachACP[c] => 5 h2o[c] + 2 co2[c] + 10 nadp[c] + 4 coa[c] + prephthACP[c]	Membrane Metabolism	0	0.0193692
PREPTHS2	PREPTHS2	14 h[c] + 10 nadph[c] + 2 malcoa[c] + 2 mmcoa__S[c] + phdcaACP[c] => 5 h2o[c] + 2 co2[c] + 10 nadp[c] + 4 coa[c] + prepphthACP[c]	Membrane Metabolism	0	0.0151079
PREPTTA	PREPTTA	ACP[c] + prephthcoa[c] <=> coa[c] + prephthACP[c]	Membrane Metabolism	-0.0193692	0.385
TATS	TATS	4 h[c] + tre[c] + hdca[c] + 2 omtta[c] + hpmtria[c] => 4 h2o[c] + tat[c]	Membrane Metabolism	0	9.85131e-06
TRE6PP	Trehalose-phosphatase	h2o[c] + tre6p[c] => pi[c] + tre[c]	Membrane Metabolism	0	0.77
TRE6PS	Alpha,alpha-trehalose-phosphate synthase (UDP-forming)	udpg[c] + g6p[c] => h[c] + udp[c] + tre6p[c]	Membrane Metabolism	0	0.77
TRESULT	Trehalose sulfotransferase	tre[c] + paps[c] => h[c] + pap[c] + tres[c]	Membrane Metabolism	0	5.42325e-05
TRIATS	TRIATS	3 h[c] + tre[c] + 2 ocdca[c] + tmlgnc[c] => 3 h2o[c] + triat[c]	Membrane Metabolism	0	0
UAMRH	UDP-MurNAc Hydroxylase	h[c] + nadph[c] + o2[c] + uamr[c] => h2o[c] + nadp[c] + ugmr[c]	Membrane Metabolism	0	8.18429e-06
S7PI	Sedoheptulose 7-phosphate isomerase	s7p[c] => gmhep7p[c]	Membrane Metabolism	0	0.110771
GMHEPK	D-glycero-D-manno-heptose 7-phosphate kinase	atp[c] + gmhep7p[c] => h[c] + adp[c] + gmhep17bp[c]	Membrane Metabolism	0	0.110771
CMLDC	4 carboxymuconolactone decarboxylase	4cml[c] => h[c] + co2[c] + 5odhf2a[c]	Miscellaneous	0	0
H2CO3D	Carboxylic acid dissociation	h2o[c] + co2[c] <=> h2co3[c]	Miscellaneous	0	1.01748
HCO3E	HCO3 equilibration reaction	h2o[c] + co2[c] <=> h[c] + hco3[c]	Miscellaneous	0	0.780161
NTP3	Nucleoside-triphosphatase (GTP)	h2o[c] + gtp[c] => h[c] + pi[c] + gdp[c]	Miscellaneous	0	0.77
MBTK3	MBTK3	h[c] + malACP[c] + n6hlys[c] => ACP[c] + n6hlysmal[c]	Mycobactin biosynthesis	0	2.11039e-08
MBTG	MNXR6565	nadph[c] + o2[c] + lys__L[c] <=> h2o[c] + nadp[c] + n6hlys[c]	Mycobactin biosynthesis	0	4.25288e-08
MBTA3	MBTA3	3 h[c] + nadh[c] + thr__L[c] + acac[c] + salc[c] + n6hlys[c] + n6hlysmal[c] => 6 h2o[c] + nad[c] + mcbtm[c]	Mycobactin biosynthesis	0	0
MBTA1	MBTA1	h[c] + nadh[c] + thr__L[c] + acac[c] + salc[c] + n6hlys[c] + n6hlysmal[c] => 6 h2o[c] + nad[c] + mcbtt[c]	Mycobactin biosynthesis	0	2.11039e-08
SALSYN	Salicylate synthase	ichor[c] => pyr[c] + salc[c]	Mycobactin biosynthesis	0	4.18914e-08
FAMPL1	Fatty Acid Ligase AMP (mycolic acid)	h[c] + amp[c] + meroacidcyc2ACP[c] => ACP[c] + meroacidcyc2AMP[c]	Mycolic Acid Biosynthesis	0	0.000135615
FAMPL2	FAMPL2	h[c] + amp[c] + mmeroacidcyc2ACP[c] => ACP[c] + mmeroacidcyc2AMP[c]	Mycolic Acid Biosynthesis	0	9.86967e-05
FAMPL3	FAMPL3	h[c] + amp[c] + kmeroacidcyc2ACP[c] => ACP[c] + kmeroacidcyc2AMP[c]	Mycolic Acid Biosynthesis	0	8.02196e-05
FAMPL4	FAMPL4	h[c] + amp[c] + mmmeroacidcyc1ACP[c] => ACP[c] + mmmeroacidcyc1AMP[c]	Mycolic Acid Biosynthesis	0	1.84545e-05
FAMPL5	Fatty Acid Ligase AMP (mycolic acid)	h[c] + amp[c] + mkmeroacidcyc1ACP[c] => ACP[c] + mkmeroacidcyc1AMP[c]	Mycolic Acid Biosynthesis	0	8.01843e-05
MYC1CYC1	MYC1CYC1	amet[c] + meroacidACP[c] => h[c] + ahcys[c] + meroacidcyc1ACP[c]	Mycolic Acid Biosynthesis	0	0.000135615
MYC1CYC2	MYC1CYC2	amet[c] + mmeroacidACP[c] => h[c] + ahcys[c] + mmeroacidcyc1ACP[c]	Mycolic Acid Biosynthesis	0	9.86967e-05
MYC1CYC3	MYC1CYC3	amet[c] + kmeroacidACP[c] => h[c] + ahcys[c] + kmeroacidcyc1ACP[c]	Mycolic Acid Biosynthesis	0	8.02196e-05
MYC1CYC4	MYC1CYC4	amet[c] + mmmeroacidACP[c] => h[c] + ahcys[c] + mmmeroacidcyc1ACP[c]	Mycolic Acid Biosynthesis	0	1.84545e-05
MYC1CYC5	Mycolic Acid Cyclopropanation	amet[c] + mkmeroacidACP[c] => h[c] + ahcys[c] + mkmeroacidcyc1ACP[c]	Mycolic Acid Biosynthesis	0	8.01843e-05
MYC1M1	MYC1M1	h2o[c] + amet[c] + mmeroacidACP[c] => h[c] + ahcys[c] + mmmeroacidACP[c]	Mycolic Acid Biosynthesis	0	1.84545e-05
MYC1M2	MYC1M2	h2o[c] + amet[c] + kmeroacidACP[c] => h[c] + ahcys[c] + mkmeroacidACP[c]	Mycolic Acid Biosynthesis	0	8.01843e-05
MYC2CYC1	MYC2CYC1	amet[c] + meroacidcyc1ACP[c] => h[c] + ahcys[c] + meroacidcyc2ACP[c]	Mycolic Acid Biosynthesis	0	0.000135615
MYC2CYC2	MYC2CYC2	amet[c] + mmeroacidcyc1ACP[c] => h[c] + ahcys[c] + mmeroacidcyc2ACP[c]	Mycolic Acid Biosynthesis	0	9.86967e-05
MYC2CYC3	MYC2CYC3	amet[c] + kmeroacidcyc1ACP[c] => h[c] + ahcys[c] + kmeroacidcyc2ACP[c]	Mycolic Acid Biosynthesis	0	8.02196e-05
MYCON1	Mycolic Acid Condensation	2 h2o[c] + chexccoa[c] + meroacidcyc2AMP[c] => 2 h[c] + co2[c] + amp[c] + coa[c] + mycolate[c]	Mycolic Acid Biosynthesis	0	0.000135615
MYCON2	MYCON2	2 h2o[c] + chexccoa[c] + mmeroacidcyc2AMP[c] => 2 h[c] + co2[c] + amp[c] + coa[c] + mmycolate[c]	Mycolic Acid Biosynthesis	0	9.86967e-05
MYCON3	MYCON3	2 h2o[c] + chexccoa[c] + kmeroacidcyc2AMP[c] => 2 h[c] + co2[c] + amp[c] + coa[c] + kmycolate[c]	Mycolic Acid Biosynthesis	0	8.02196e-05
MYCON4	MYCON4	2 h2o[c] + chexccoa[c] + mmmeroacidcyc1AMP[c] => 2 h[c] + co2[c] + amp[c] + coa[c] + mmmycolate[c]	Mycolic Acid Biosynthesis	0	1.84545e-05
MYCON5	Mycolic Acid Condensation	2 h2o[c] + chexccoa[c] + mkmeroacidcyc1AMP[c] => 2 h[c] + co2[c] + amp[c] + coa[c] + mkmycolate[c]	Mycolic Acid Biosynthesis	0	8.01843e-05
MYCSacp50	MYCSacp50	33 h[c] + 24 nadph[c] + hexc[c] + 12 malACP[c] => 13 h2o[c] + 12 co2[c] + 24 nadp[c] + 11 ACP[c] + meroacidACP[c]	Mycolic Acid Biosynthesis	0	0.000135615
MYCSacp56	MYCSacp56	42 h[c] + 30 nadph[c] + hexc[c] + 15 malACP[c] => 16 h2o[c] + 15 co2[c] + 30 nadp[c] + 14 ACP[c] + mmeroacidACP[c]	Mycolic Acid Biosynthesis	0	0.000117149
MYCSacp58	MYCSacp58	47 h[c] + 30 nadph[c] + hexc[c] + 16 malACP[c] => 17 h2o[c] + 16 co2[c] + 30 nadp[c] + 15 ACP[c] + kmeroacidACP[c]	Mycolic Acid Biosynthesis	0	0.000151213
OTSB1	MNXR90564	h2o[c] + tre6mmp[c] => h[c] + pi[c] + tre6mm[c]	Mycolic acid pathway	0	3.68034e-05
MYCOPP	MNXR90581	ppm[c] + c78mycolateACP[c] => ACP[c] + c78mycolatepp[c]	Mycolic acid pathway	0	0.000283891
TMMYCO	TMMYCO	tre6p[c] + c78mycolatepp[c] => tre6mmp[c] + ppm[c]	Mycolic acid pathway	0	3.68034e-05
MYCOE	MYCOE	1.75 h2o[c] + ACP[c] + 0.25 mycolate[c] + 0.25 mmycolate[c] + 0.25 mkmycolate[c] + 0.25 kmycolate[c] => 6 h[c] + 1.5 co2[c] + c78mycolateACP[c]	Mycolic acid pathway	0	0.000283891
PPM1	MNXR76028	udcpp[c] + gdpmann[c] => gdp[c] + ppm[c]	Mycolic acid pathway	0	0.00024712
FBPA	MNXR90624	h2o[c] + 2 tre6mm[c] => 2 h[c] + tre[c] + tdm3[c]	Mycolic acid pathway	0	1.84017e-05
BIRA	BIRA	h2o[c] + atp[c] + accb[c] => h[c] + amp[c] + ppi[c] + bccp[c]	Mycolic acid pathway	0	0.385
ACCD3	ACCD3	accoa[c] + bccpco2[c] => h[c] + malcoa[c] + accb[c]	Mycolic acid pathway	0	0.385
ACCA3	ACCA3	atp[c] + hco3[c] + bccp[c] => adp[c] + pi[c] + bccpco2[c]	Mycolic acid pathway	0	0.385
NADDP_1	NAD diphosphatase	h2o[c] + nad[c] => h[c] + amp[c] + nmn[c]	Nicotinate and nicotinamide metabolism	0	0.385
NMNAT_1	Nicotinamide-nucleotide adenylyltransferase	atp[c] + nmn[c] => nad[c] + ppi[c]	Nicotinate and nicotinamide metabolism	0	0.385
ADNK1	Adenosine kinase	atp[c] + adn[c] => h[c] + amp[c] + adp[c]	Nucleotide Salvage Pathway	0	0.77
ADNK3	Adenosine kinase	gtp[c] + adn[c] => h[c] + amp[c] + gdp[c]	Nucleotide Salvage Pathway	0	0.77
ADNK4	Adenosine kinase	adn[c] + dgtp[c] => h[c] + amp[c] + dgdp[c]	Nucleotide Salvage Pathway	0	0.77
CYTDK2	Cytidine kinase (GTP)	gtp[c] + cytd[c] => h[c] + gdp[c] + cmp[c]	Nucleotide Salvage Pathway	0	0.77
DADA	Deoxyadenosine deaminase	h2o[c] + h[c] + dad_2[c] => nh4[c] + din[c]	Nucleotide Salvage Pathway	0	0.385
DADK	Deoxyadenylate kinase	atp[c] + damp[c] <=> adp[c] + dadp[c]	Nucleotide Salvage Pathway	-2.92524e-05	0.385
GALT	Galactose 1 phosphate uridylyltransferase	h[c] + gal1p[c] + utp[c] <=> ppi[c] + udpgal[c]	Nucleotide Salvage Pathway	0	0
GSNK	Guanosine kinase	atp[c] + gsn[c] => h[c] + adp[c] + gmp[c]	Nucleotide Salvage Pathway	0	0.77
GUAD	Guanine deaminase	h2o[c] + h[c] + gua[c] => nh4[c] + xan[c]	Nucleotide Salvage Pathway	0	0.128333
GUAPRT	Guanine phosphoribosyltransferase	prpp[c] + gua[c] => ppi[c] + gmp[c]	Nucleotide Salvage Pathway	0	0.256667
INSK	Insosine kinase	atp[c] + ins[c] => h[c] + adp[c] + imp[c]	Nucleotide Salvage Pathway	0	0.77
NTD10	5-nucleotidase (XMP)	h2o[c] + xmp[c] => pi[c] + xtsn[c]	Nucleotide Salvage Pathway	0	0.256667
NTD11	5-nucleotidase (IMP)	h2o[c] + imp[c] => pi[c] + ins[c]	Nucleotide Salvage Pathway	0	0.77
NTD3	5-nucleotidase (dCMP)	h2o[c] + dcmp[c] => pi[c] + dcyt[c]	Nucleotide Salvage Pathway	0	0
NTD5	5-nucleotidase (dTMP)	h2o[c] + dtmp[c] => pi[c] + thymd[c]	Nucleotide Salvage Pathway	0	0.77
NTD6	5-nucleotidase (dAMP)	h2o[c] + damp[c] => pi[c] + dad_2[c]	Nucleotide Salvage Pathway	0	0
NTD7	5-nucleotidase (AMP)	h2o[c] + amp[c] => pi[c] + adn[c]	Nucleotide Salvage Pathway	0	0.77
NTD8	5-nucleotidase (dGMP)	h2o[c] + dgmp[c] => pi[c] + dgsn[c]	Nucleotide Salvage Pathway	0	0
NTD9	5-nucleotidase (GMP)	h2o[c] + gmp[c] => pi[c] + gsn[c]	Nucleotide Salvage Pathway	0	0.77
NTPP2	Nucleoside triphosphate pyrophosphorylase (gtp)	h2o[c] + gtp[c] => h[c] + ppi[c] + gmp[c]	Nucleotide Salvage Pathway	0	0.385
NTPP3	Nucleoside triphosphate pyrophosphorylase (dctp)	h2o[c] + dctp[c] => h[c] + ppi[c] + dcmp[c]	Nucleotide Salvage Pathway	0	0.385
NTPP5	Nucleoside triphosphate pyrophosphorylase (datp)	h2o[c] + datp[c] => h[c] + ppi[c] + damp[c]	Nucleotide Salvage Pathway	0	0.385
NTPP7	Nucleoside triphosphate pyrophosphorylase (dttp)	h2o[c] + dttp[c] => h[c] + ppi[c] + dtmp[c]	Nucleotide Salvage Pathway	0	0.385
NTPP8	Nucleoside triphosphate pyrophosphorylase (utp)	h2o[c] + utp[c] => h[c] + ppi[c] + ump[c]	Nucleotide Salvage Pathway	0	0.385
TMDK1	Thymidine kinase (ATP:thymidine)	atp[c] + thymd[c] => h[c] + adp[c] + dtmp[c]	Nucleotide Salvage Pathway	0	0.77
UDPG4E	UDPglucose 4-epimerase	udpg[c] <=> udpgal[c]	Nucleotide Salvage Pathway	0	0.000183707
UDPGD	UDPglucose 6-dehydrogenase	h2o[c] + 2 nad[c] + udpg[c] => 3 h[c] + 2 nadh[c] + udpglcur[c]	Nucleotide Salvage Pathway	0	0
XPPT	Xanthine phosphoribosyltransferase	prpp[c] + xan[c] => ppi[c] + xmp[c]	Nucleotide Salvage Pathway	0	0.256667
ACODA	Acetylornithine deacetylase	h2o[c] + acorn[c] => ac[c] + orn[c]	Other Amino Acid Metabolism	0	0
AMID4	AMID4	h2o[c] + ad[c] => nh4[c] + ac[c]	Other Amino Acid Metabolism	0	0
AMPTASECG	Alanyl aminopeptidase (cys-gly)	h2o[c] + cgly[c] => cys__L[c] + gly[c]	Other Amino Acid Metabolism	0	0.256667
BETALDHx	Betaine-aldehyde dehydrogenase	h2o[c] + nad[c] + betald[c] => 2 h[c] + nadh[c] + glyb[c]	Other Amino Acid Metabolism	0	0
BPNT	3,5-bisphosphate nucleotidase	h2o[c] + pap[c] => amp[c] + pi[c]	Other Amino Acid Metabolism	0	0.156437
CHOLD	Choline dehydrogenase	nad[c] + chol[c] => h[c] + nadh[c] + betald[c]	Other Amino Acid Metabolism	0	0
DALAOX	D amino acid oxidase	h2o[c] + o2[c] + ala__D[c] => pyr[c] + nh4[c] + h2o2[c]	Other Amino Acid Metabolism	0	1.54
FDH	Formate dehydrogenase	nad[c] + for[c] => nadh[c] + co2[c]	Other Amino Acid Metabolism	0	0.664801
GTMLT	G glutamyltransferase	ala__L[c] + gthrd[c] => gluala[c] + cgly[c]	Other Amino Acid Metabolism	0	0.256667
HSST	Homoserine O-succinyltransferase	succoa[c] + hom__L[c] => coa[c] + suchms[c]	Other Amino Acid Metabolism	0	0.36
METSOXR1	L-methionine-S-oxide reductase	metsox_S__L[c] + trdrd[c] => h2o[c] + met__L[c] + trdox[c]	Other Amino Acid Metabolism	0	0.77
METSOXR2	L-methionine-R-sulfoxide reductase	metsox_R__L[c] + trdrd[c] => h2o[c] + met__L[c] + trdox[c]	Other Amino Acid Metabolism	0	0.77
NH4OHDs	NH4OH dissociation	h[c] + nh4oh[c] <=> h2o[c] + nh4[c]	Other Amino Acid Metabolism	0	0.128333
PAPSR	Phosphoadenylyl-sulfate reductase (thioredoxin)	paps[c] + trdrd[c] <=> 2 h[c] + so3[c] + pap[c] + trdox[c]	Other Amino Acid Metabolism	-5.42325e-05	0.156437
PGAMT	Phosphoglucosamine mutase	gam1p[c] <=> gam6p[c]	Other Amino Acid Metabolism	-0.830705	0
PHETA1	Phenylalanine transaminase	akg[c] + phe__L[c] <=> glu__L[c] + phpyr[c]	Other Amino Acid Metabolism	-0.122043	0
TARTD	L(+)-tartrate dehydratase	tartr__L[c] => h2o[c] + oaa[c]	Other Amino Acid Metabolism	0	0
TRPTA	Tryptophan transaminase	akg[c] + trp__L[c] <=> glu__L[c] + indpyr[c]	Other Amino Acid Metabolism	0	0.0634347
TYRTA	Tyrosine transaminase	akg[c] + tyr__L[c] <=> glu__L[c] + 34hpp[c]	Other Amino Acid Metabolism	-0.119427	0
ROSFE	RXN-12540	h[c] + h2o2[c] + fe2[c] => h2o[c] + fe3[c] + oh1[c]	Others	0	0
MAK	RXN-12960	atp[c] + malt[c] <=> h[c] + adp[c] + malt1p[c]	Others	0	0.77
TBSYNLDPS	Halima-5(6),13-dien-15-yl-diphosphate lyase (cyclizing)	ggdp[c] => tbsinyldp[c]	Others	0	0.0418129
TBSNLS1	Tuberculosinyl diphosphate diphosphohydrolase (tuberculosinol forming)	h2o[c] + tbsinyldp[c] => ppi[c] + tbsinol[c]	Others	0	0.0418129
TBSNLS2	Tuberculosinyl diphosphate diphosphohydrolase (isotuberculosinol forming)	h2o[c] + tbsinyldp[c] => ppi[c] + isotbsinol_13S[c]	Others	0	0.0418129
TBSNLS3	RXN-14039	h2o[c] + tbsinyldp[c] => ppi[c] + isotbsinol_13R[c]	Others	0	0.0418129
AMMQT8_2	S-adenosylmethione:2-demethylmenaquinone methyltransferase	2dmmq8[c] + amet[c] => h[c] + mqn8[c] + ahcys[c]	Oxidative Phosphorylation	0	9.8845e-05
ATPS4r	ATP synthase (four protons for one ATP)	adp[c] + pi[c] + 4 h[e] <=> h2o[c] + 3 h[c] + atp[c]	Oxidative Phosphorylation	0.208	3.42
CYO1a	CYO1a	2 h[c] + 2 ficytc[c] + qh2[c] => 2 h[e] + 2 focytc[c] + q[c]	Oxidative Phosphorylation	0	1.96
CYO1b	CYO1b	0.5 o2[c] + 2 focytc[c] => h2o[c] + 2 ficytc[c]	Oxidative Phosphorylation	0	1.96
ICHORS	Isochorismate synthase	chor[c] => ichor[c]	Oxidative Phosphorylation	0	9.88905e-05
MNDNS1	MNDNS1	3 h[c] + 2 nadph[c] + dhna[c] => 2 h2o[c] + 2 nadp[c] + mndn[c]	Oxidative Phosphorylation	0	0
MNDNS2	MNDNS2	3 h[c] + 2 nadh[c] + dhna[c] => 2 h2o[c] + 2 nad[c] + mndn[c]	Oxidative Phosphorylation	0	0
NADH10	NADH dehydrogenase (menaquinone-8 & 0 protons)	h[c] + nadh[c] + mqn8[c] => nad[c] + mql8[c]	Oxidative Phosphorylation	0	2.08
NADH5	NADH dehydrogenase (ubiquinone-8 )	h[c] + nadh[c] + q8[c] => nad[c] + q8h2[c]	Oxidative Phosphorylation	0	1.96
NADH9	NADH dehydrogenase (demethylmenaquinone-8 & 0 protons)	h[c] + nadh[c] + 2dmmq8[c] => nad[c] + 2dmmql8[c]	Oxidative Phosphorylation	0	2.08
PPA	Inorganic diphosphatase	h2o[c] + ppi[c] => h[c] + 2 pi[c]	Oxidative Phosphorylation	0	0.77
5DGLCNR	5-dehydro-D-gluconate reductase	h[c] + nadph[c] + 5dglcn[c] <=> nadp[c] + glcn[c]	Pantothenate and CoA Metabolism	0	0
ACPS1	Acyl-carrier protein synthase	coa[c] + apoACP[c] => h[c] + ACP[c] + pap[c]	Pantothenate and CoA Metabolism	0	0
DPCOAK	Dephospho-CoA kinase	atp[c] + dpcoa[c] => h[c] + adp[c] + coa[c]	Pantothenate and CoA Metabolism	0	0.0241564
DPR	2-dehydropantoate 2-reductase	h[c] + nadph[c] + 2dhp[c] => nadp[c] + pant__R[c]	Pantothenate and CoA Metabolism	0	0.0241564
MOHMT	3-methyl-2-oxobutanoate hydroxymethyltransferase	h2o[c] + mlthf[c] + 3mob[c] => thf[c] + 2dhp[c]	Pantothenate and CoA Metabolism	0	0.0241564
NADK	NAD kinase	nad[c] + atp[c] => h[c] + adp[c] + nadp[c]	Pantothenate and CoA Metabolism	0	0.000113927
NAPRT	NAPRTase (rev)	h[c] + prpp[c] + nac[c] <=> ppi[c] + nicrnt[c]	Pantothenate and CoA Metabolism	0	0
NNAM	Nicotinamidase	h2o[c] + ncam[c] <=> nh4[c] + nac[c]	Pantothenate and CoA Metabolism	0	0
NNATr	Nicotinate-nucleotide adenylyltransferase	h[c] + atp[c] + nicrnt[c] => ppi[c] + dnad[c]	Pantothenate and CoA Metabolism	0	0.000241257
NNDPR	Nicotinate-nucleotide diphosphorylase (carboxylating)	2 h[c] + prpp[c] + quln[c] => co2[c] + ppi[c] + nicrnt[c]	Pantothenate and CoA Metabolism	0	0.000241257
PANTS	Pantothenate synthase	atp[c] + ala_B[c] + pant__R[c] => h[c] + amp[c] + ppi[c] + pnto__R[c]	Pantothenate and CoA Metabolism	0	0.0241564
PDX5POi	Pyridoxine 5-phosphate oxidase	o2[c] + pdx5p[c] <=> h2o2[c] + pydx5p[c]	Pantothenate and CoA Metabolism	0	0
PNTK	Pantothenate kinase	atp[c] + pnto__R[c] => h[c] + adp[c] + 4ppan[c]	Pantothenate and CoA Metabolism	0	0.0241564
PPCDC	Phosphopantothenoylcysteine decarboxylase	h[c] + 4ppcys[c] => co2[c] + pan4p[c]	Pantothenate and CoA Metabolism	0	0.0241564
PTPATi	Pantetheine-phosphate adenylyltransferase	h[c] + atp[c] + pan4p[c] => ppi[c] + dpcoa[c]	Pantothenate and CoA Metabolism	0	0.0241564
PYAM5PO	Pyridoxamine 5-phosphate oxidase	h2o[c] + o2[c] + pyam5p[c] => nh4[c] + h2o2[c] + pydx5p[c]	Pantothenate and CoA Metabolism	0	0
QULNS	Quinolinate synthase	iasp[c] + dhap[c] => 2 h2o[c] + pi[c] + quln[c]	Pantothenate and CoA Metabolism	0	0.000241257
DRPA	Deoxyribose-phosphate aldolase	2dr5p[c] => g3p[c] + acald[c]	Pentose Phosphate Pathway	0	0.0617028
G6PDH2r	Glucose 6-phosphate dehydrogenase	nadp[c] + g6p[c] => h[c] + nadph[c] + 6pgl[c]	Pentose Phosphate Pathway	0	0.66
GND	Phosphogluconate dehydrogenase	nadp[c] + 6pgc[c] => co2[c] + nadph[c] + ru5p__D[c]	Pentose Phosphate Pathway	0	0.66
PGL	6-phosphogluconolactonase	h2o[c] + 6pgl[c] => h[c] + 6pgc[c]	Pentose Phosphate Pathway	0	0.66
PRPPS	Phosphoribosylpyrophosphate synthetase	atp[c] + r5p[c] <=> h[c] + amp[c] + prpp[c]	Pentose Phosphate Pathway	0	0.256667
RBK	Ribokinase	atp[c] + rib__D[c] => h[c] + adp[c] + r5p[c]	Pentose Phosphate Pathway	0	0.256667
RPE	Ribulose 5-phosphate 3-epimerase	ru5p__D[c] <=> xu5p__D[c]	Pentose Phosphate Pathway	-0.0644767	0.44
RPI	Ribose-5-phosphate isomerase	r5p[c] <=> ru5p__D[c]	Pentose Phosphate Pathway	-0.22	0
TALA	Transaldolase	g3p[c] + s7p[c] <=> f6p[c] + e4p[c]	Pentose Phosphate Pathway	-0.0738473	0.22
TKT1	Transketolase	xu5p__D[c] + r5p[c] <=> g3p[c] + s7p[c]	Pentose Phosphate Pathway	-0.0257095	0.22
TKT2	Transketolase	xu5p__D[c] + e4p[c] <=> f6p[c] + g3p[c]	Pentose Phosphate Pathway	-0.121339	0.22
G6PDH3	G6PDH3	f420_2[c] + g6p[c] => 6pgl[c] + f420_2h2[c]	Pentose Phosphate Pathway	0	0
DRBK	Deoxyribokinase	atp[c] + drib[c] <=> h[c] + adp[c] + 2dr5p[c]	Pentose Phosphate Pathway	0	0.0617028
5DOAN_1	5-deoxyadenosine nuclosidase	h2o[c] + dad_5[c] <=> ade[c] + drib[c]	Pentose Phosphate Pathway	0	0.0617028
GLNSP1	GLNSP1	nh4[c] + atp[c] + uaaAgla[c] => h[c] + adp[c] + pi[c] + uaaAgtla[c]	Peptidoglycan Metabolism	0	0
GLNSP2	Glutamine synthetase (uaaGgla)	nh4[c] + atp[c] + uaaGgla[c] => h[c] + adp[c] + pi[c] + uaaGgtla[c]	Peptidoglycan Metabolism	0	0
GLNSP3	GLNSP3	nh4[c] + atp[c] + uaagmda[c] => h[c] + adp[c] + pi[c] + uaagtmda[c]	Peptidoglycan Metabolism	0	0
PAPPT1	Phospho N acetylmuramoyl pentapeptide transferase alpha glutamate	udcpp[c] + uAgla[c] => ump[c] + uaAgla[c]	Peptidoglycan Metabolism	0	0.00016635
PAPPT2	Phospho-N-acetylmuramoyl-pentapeptide-transferase (gamma-glutamate)	udcpp[c] + uGgla[c] => ump[c] + uaGgla[c]	Peptidoglycan Metabolism	0	0.00016635
PAPPT3	Phospho-N-acetylmuramoyl-pentapeptide-transferase (meso-2,6-diaminopimelate)	udcpp[c] + ugmda[c] => ump[c] + uagmda[c]	Peptidoglycan Metabolism	0	8.25969e-06
PGPPT3	PGPPT3	udcpp[c] + uggmda[c] => ump[c] + ugggmda[c]	Peptidoglycan Metabolism	0	8.18429e-06
PPTGS	Peptidoglycan subunit synthesis	uaagmda[c] => h[c] + udcpdp[c] + peptido_EC[c]	Peptidoglycan Metabolism	0	0
PPTGS_TB1	PPTGS TB1	uaaAgla[c] => h[c] + udcpdp[c] + peptido_TB1[c]	Peptidoglycan Metabolism	0	0.000157906
PPTGS_TB2	PPTGS TB2	uaaGgla[c] => h[c] + udcpdp[c] + peptido_TB2[c]	Peptidoglycan Metabolism	0	0.000157906
UAAGDS	UDP-N-acetylmuramoyl-L-alanyl-D-glutamyl-meso-2,6-diaminopimelate synthetase	atp[c] + 26dap__M[c] + uamag[c] => h[c] + adp[c] + pi[c] + ugmd[c]	Peptidoglycan Metabolism	0	8.25969e-06
UAAGLS1	UAAGLS1	atp[c] + lys__L[c] + uamag[c] => h[c] + adp[c] + pi[c] + uAgl[c]	Peptidoglycan Metabolism	0	0.00016635
UAAGLS2	UDP-N-acetylmuramoyl-L-alanyl-D-glutamyl-L-lysine synthetase (gamma-glutamate)	atp[c] + lys__L[c] + uamag[c] => h[c] + adp[c] + pi[c] + uGgl[c]	Peptidoglycan Metabolism	0	0.00016635
UAGPT1	UDP N acetylglucosamine N acetylmuramyl pentapeptide pyrophosphoryl undecaprenol N acetylglucosamine transferase	uacgam[c] + uaAgla[c] => h[c] + udp[c] + uaaAgla[c]	Peptidoglycan Metabolism	0	0.00016635
UAGPT2	UDP-N-acetylglucosamine-N-acetylmuramyl-(pentapeptide)pyrophosphoryl-undecaprenol N-acetylglucosamine transferase	uacgam[c] + uaGgla[c] => h[c] + udp[c] + uaaGgla[c]	Peptidoglycan Metabolism	0	0.00016635
UAGPT3	UDP-N-acetylglucosamine-N-acetylmuramyl-(pentapeptide)pyrophosphoryl-undecaprenol N-acetylglucosamine transferase	uacgam[c] + uagmda[c] => h[c] + udp[c] + uaagmda[c]	Peptidoglycan Metabolism	0	8.25969e-06
UAMAGS	UDP-N-acetylmuramoyl-L-alanyl-D-glutamate synthetase	atp[c] + glu__D[c] + uama[c] => h[c] + adp[c] + pi[c] + uamag[c]	Peptidoglycan Metabolism	0	0.000340959
UAMAS	UDP-N-acetylmuramoyl-L-alanine synthetase	ala__L[c] + atp[c] + uamr[c] => h[c] + adp[c] + pi[c] + uama[c]	Peptidoglycan Metabolism	0	0.000340959
UGAGDS	UGAGDS	atp[c] + 26dap__M[c] + ugmag[c] => h[c] + adp[c] + pi[c] + uggmd[c]	Peptidoglycan Metabolism	0	8.18429e-06
UGGPT3	UGGPT3	uacgam[c] + ugggmda[c] => h[c] + udp[c] + ugagmda[c]	Peptidoglycan Metabolism	0	8.18429e-06
UGLDDS1_1	UGLDDS1	atp[c] + alaala[c] + uAgl[c] => h[c] + adp[c] + pi[c] + uAgla[c]	Peptidoglycan Metabolism	0	0.00016635
UGLDDS2_2	UGLDDS2	atp[c] + alaala[c] + uGgl[c] => h[c] + adp[c] + pi[c] + uGgla[c]	Peptidoglycan Metabolism	0	0.00016635
UGMAGS	UGMAGS	atp[c] + glu__D[c] + ugma[c] => h[c] + adp[c] + pi[c] + ugmag[c]	Peptidoglycan Metabolism	0	8.18429e-06
UGMAS	UGMAS	ala__L[c] + atp[c] + ugmr[c] => h[c] + adp[c] + pi[c] + ugma[c]	Peptidoglycan Metabolism	0	8.18429e-06
UGMDDS	UDP-N-acetylmuramoyl-L-alanyl-D-glutamyl-meso-2,6-diaminopimeloyl-D-alanyl-D-alanine synthetase	atp[c] + alaala[c] + ugmd[c] => h[c] + adp[c] + pi[c] + ugmda[c]	Peptidoglycan Metabolism	0	8.25969e-06
UGMDDS2	UGMDDS2	atp[c] + alaala[c] + uggmd[c] => h[c] + adp[c] + pi[c] + uggmda[c]	Peptidoglycan Metabolism	0	8.18429e-06
PHBADA	PHBADA	dtdprmn[c] + 4hbz[c] => dtdp[c] + rbzn[c]	p-HBAD biosynthesis	0	0
PHBADB	PHBADB	amet[c] + rbzn[c] => ahcys[c] + phbz1[c]	p-HBAD biosynthesis	0	0
PHBADC	PHBADC	h[c] + dtdprmn[c] + gdpfuc[c] + phbz1[c] => dtdp[c] + gdp[c] + phbz1g[c]	p-HBAD biosynthesis	0	0
PHBADD	PHBADD	3 amet[c] + phbz1g[c] => 3 h[c] + 3 ahcys[c] + phbz2[c]	p-HBAD biosynthesis	0	0
FRRPPDIMAS	FRRPPDIMAS	gdpfuc[c] + rrppdima[c] => h[c] + gdp[c] + frrppdima[c]	Phenolic glycolipid biosynthesis	0	0
RPPDIMAS	RPPDIMAS	dtdprmn[c] + ppdima[c] => h[c] + dtdp[c] + rppdima[c]	Phenolic glycolipid biosynthesis	0	0
RRPPDIMAS	RRPPDIMAS	dtdprmn[c] + rppdima[c] => h[c] + dtdp[c] + rrppdima[c]	Phenolic glycolipid biosynthesis	0	0
CDPMEK	4-(cytidine 5-diphospho)-2-C-methyl-D-erythritol kinase	atp[c] + 4c2me[c] => h[c] + adp[c] + 2p4c2me[c]	Polyprenyl Metabolism	0	0.167251
DCPDP	Decaprenyl-diphosphatase	h2o[c] + decdp_tb[c] => h[c] + pi[c] + decd_tb[c]	Polyprenyl Metabolism	0	0
DCPDPS	DCPDPS	7 ipdp[c] + frdp[c] => 7 ppi[c] + decdp_tb[c]	Polyprenyl Metabolism	0	0.000286576
DPPS	Decaprenyl synthase	7 ipdp[c] + frdp[c] => 7 ppi[c] + decdp[c]	Polyprenyl Metabolism	0	0.000286576
DXPRIi	1-deoxy-D-xylulose reductoisomerase	h[c] + nadph[c] + dxyl5p[c] => nadp[c] + 2me4p[c]	Polyprenyl Metabolism	0	0.167251
DXPS	1-deoxy-D-xylulose 5-phosphate synthase	h[c] + pyr[c] + g3p[c] => co2[c] + dxyl5p[c]	Polyprenyl Metabolism	0	0.167251
GRTT	Geranyltranstransferase	ipdp[c] + grdp[c] => ppi[c] + frdp[c]	Polyprenyl Metabolism	0	0.0418129
IPDDI	Isopentenyl-diphosphate D-isomerase	ipdp[c] <=> dmpp[c]	Polyprenyl Metabolism	-0.125439	0.0418129
IPDPS	1-hydroxy-2-methyl-2-(E)-butenyl 4-diphosphate reductase (ipdp)	h[c] + nadh[c] + h2mb4p[c] => h2o[c] + nad[c] + ipdp[c]	Polyprenyl Metabolism	0	0.167251
MECDPDH	2C-methyl-D-erythritol 2,4 cyclodiphosphate dehydratase	h[c] + 2mecdp[c] => h2o[c] + h2mb4p[c]	Polyprenyl Metabolism	0	0.167251
MECDPS	2-C-methyl-D-erythritol 2,4-cyclodiphosphate synthase	2p4c2me[c] => cmp[c] + 2mecdp[c]	Polyprenyl Metabolism	0	0.167251
MEPCT	2-C-methyl-D-erythritol 4-phosphate cytidylyltransferase	h[c] + ctp[c] + 2me4p[c] => ppi[c] + 4c2me[c]	Polyprenyl Metabolism	0	0.167251
UDPDPS	Undecaprenyl-diphosphate synthase	ipdp[c] + decdp[c] => ppi[c] + udcpdp[c]	Polyprenyl Metabolism	0	0.000286576
UDPDPS2	UDPDPS2	ipdp[c] + decdp_tb[c] => ppi[c] + udcpdp[c]	Polyprenyl Metabolism	0	0.000286576
HMEDS	R_HMEDS	2 fdxrd[c] + 2mecdp[c] => h2o[c] + 2 fdxox[c] + hmbpp[c]	Polyprenyl Metabolism	0	0.149069
HMEDR	R_HMEDR	2 h[c] + nadh[c] + hmbpp[c] => h2o[c] + nad[c] + ipdp[c]	Polyprenyl Metabolism	0	0.149069
FRTT	Farnesyltranstransferase	ipdp[c] + frdp[c] => ppi[c] + ggdp[c]	Polyprenyl Metabolism	0	0.0418129
IPDPUDCT	R_IPDPUDCT	7 ipdp[c] + ggdp[c] => 7 ppi[c] + udcpdp[c]	Polyprenyl Metabolism	0	0.000286576
PPCOAC	Propionyl-CoA carboxylase	atp[c] + ppcoa[c] + hco3[c] => h[c] + adp[c] + pi[c] + mmcoa__S[c]	Propanoate metabolism	0	0.77
MCITD	2-methylcitrate dehydratase	2mcit[c] => h2o[c] + 2mcacn[c]	Propanoate Metabolism	0	0.384507
MCITS	2-methylcitrate synthase	h2o[c] + oaa[c] + ppcoa[c] => h[c] + coa[c] + 2mcit[c]	Propanoate Metabolism	0	0.384507
MICITDr	2-methylisocitrate dehydratase	h2o[c] + 2mcacn[c] => micit[c]	Propanoate Metabolism	0	0.384507
MCITL2	Methylisocitrate lyase	micit[c] => pyr[c] + succ[c]	Propanoate Metabolism	0	0.384507
PPAKr	Propionate kinase	adp[c] + ppap[c] <=> atp[c] + ppa[c]	Propanoate Metabolism	0	0
ADA	Adenosine deaminase	h2o[c] + h[c] + adn[c] => nh4[c] + ins[c]	Purine and Pyrimidine Biosynthesis	0	0.385
ADK1	Adenylate kinase	atp[c] + amp[c] <=> 2 adp[c]	Purine and Pyrimidine Biosynthesis	-1000	0.77
ADNCYC	Adenylate cyclase	atp[c] => ppi[c] + camp[c]	Purine and Pyrimidine Biosynthesis	0	0.385
ADPT	Adenine phosphoribosyltransferase	prpp[c] + ade[c] => amp[c] + ppi[c]	Purine and Pyrimidine Biosynthesis	0	0.256667
ADSL1r	Adenylsuccinate lyase	dcamp[c] <=> fum[c] + amp[c]	Purine and Pyrimidine Biosynthesis	0	0.385
ADSL2r	Adenylosuccinate lyase	25aics[c] <=> fum[c] + aicar[c]	Purine and Pyrimidine Biosynthesis	0	0.0241564
ADSS	Adenylosuccinate synthase	asp__L[c] + gtp[c] + imp[c] => 2 h[c] + pi[c] + gdp[c] + dcamp[c]	Purine and Pyrimidine Biosynthesis	0	0.385
AICART	Phosphoribosylaminoimidazolecarboxamide formyltransferase	10fthf[c] + aicar[c] <=> thf[c] + fprica[c]	Purine and Pyrimidine Biosynthesis	0	0.0694737
AIRCr	Phosphoribosylaminoimidazole carboxylase	co2[c] + air[c] => h[c] + 5aizc[c]	Purine and Pyrimidine Biosynthesis	0	0.0241564
ASPCT	Aspartate carbamoyltransferase	asp__L[c] + cbp[c] => h[c] + pi[c] + cbasp[c]	Purine and Pyrimidine Biosynthesis	0	0.0751032
CBPS	Carbamoyl-phosphate synthase (glutamine-hydrolysing)	h2o[c] + 2 atp[c] + gln__L[c] + hco3[c] => glu__L[c] + 2 h[c] + 2 adp[c] + pi[c] + cbp[c]	Purine and Pyrimidine Biosynthesis	0	0.1125
CTPS1	CTP synthase NH3	nh4[c] + atp[c] + utp[c] => 2 h[c] + adp[c] + pi[c] + ctp[c]	Purine and Pyrimidine Biosynthesis	0	0.77
CTPS2	CTP synthase (glutamine)	h2o[c] + atp[c] + gln__L[c] + utp[c] => glu__L[c] + 2 h[c] + adp[c] + pi[c] + ctp[c]	Purine and Pyrimidine Biosynthesis	0	0.385
CYTD	Cytidine deaminase	h2o[c] + h[c] + cytd[c] => nh4[c] + uri[c]	Purine and Pyrimidine Biosynthesis	0	0.385
CYTK1	Cytidylate kinase (CMP)	atp[c] + cmp[c] <=> adp[c] + cdp[c]	Purine and Pyrimidine Biosynthesis	-0.385	0.385
CYTK2	Cytidylate kinase (dCMP)	atp[c] + dcmp[c] <=> adp[c] + dcdp[c]	Purine and Pyrimidine Biosynthesis	0	0.385
DCTPD	DCTP deaminase	h2o[c] + h[c] + dctp[c] => nh4[c] + dutp[c]	Purine and Pyrimidine Biosynthesis	0	8.54356e-05
DCTPD2	DCTP deaminase	h2o[c] + h[c] + ctp[c] => nh4[c] + utp[c]	Purine and Pyrimidine Biosynthesis	0	0.77
DCYTD	Deoxycytidine deaminase	h2o[c] + h[c] + dcyt[c] => nh4[c] + duri[c]	Purine and Pyrimidine Biosynthesis	0	0
DGK1	Deoxyguanylate kinase (dGMP:ATP)	atp[c] + dgmp[c] <=> adp[c] + dgdp[c]	Purine and Pyrimidine Biosynthesis	0	0
DHORTS	Dihydroorotase	h2o[c] + dhor__S[c] <=> h[c] + cbasp[c]	Purine and Pyrimidine Biosynthesis	-0.0751032	0
DTMPK	DTMP kinase	atp[c] + dtmp[c] <=> adp[c] + dtdp[c]	Purine and Pyrimidine Biosynthesis	0	0.385
DURIK1	Deoxyuridine kinase (ATP:Deoxyuridine)	atp[c] + duri[c] => h[c] + adp[c] + dump[c]	Purine and Pyrimidine Biosynthesis	0	0
DURIPP	Deoxyuridine phosphorylase	pi[c] + duri[c] <=> 2dr1p[c] + ura[c]	Purine and Pyrimidine Biosynthesis	0	0
DUTPDP	DUTP diphosphatase	h2o[c] + dutp[c] => h[c] + ppi[c] + dump[c]	Purine and Pyrimidine Biosynthesis	0	0.385
GARFT	Phosphoribosylglycinamide formyltransferase	10fthf[c] + gar[c] => h[c] + thf[c] + fgam[c]	Purine and Pyrimidine Biosynthesis	0	0.0241564
GK1	Guanylate kinase (GMP:ATP)	atp[c] + gmp[c] <=> adp[c] + gdp[c]	Purine and Pyrimidine Biosynthesis	0	0.385
GLUPRT	Glutamine phosphoribosyldiphosphate amidotransferase	h2o[c] + gln__L[c] + prpp[c] => glu__L[c] + ppi[c] + pram[c]	Purine and Pyrimidine Biosynthesis	0	0.0241564
GMPS2	GMP synthase	h2o[c] + atp[c] + gln__L[c] + xmp[c] => glu__L[c] + 2 h[c] + amp[c] + ppi[c] + gmp[c]	Purine and Pyrimidine Biosynthesis	0	0.128333
GTPDPK	GTP diphosphokinase	atp[c] + gtp[c] => h[c] + amp[c] + gdptp[c]	Purine and Pyrimidine Biosynthesis	0	0.256667
GTPH1	GTP diphosphohydrolase	2 h2o[c] + gtp[c] => 2 h[c] + 2 pi[c] + gmp[c]	Purine and Pyrimidine Biosynthesis	0	0.385
GUACYC	Guanylate cyclase	gtp[c] => ppi[c] + 35cgmp[c]	Purine and Pyrimidine Biosynthesis	0	0.385
HXPRT	Hypoxanthine phosphoribosyltransferase (Hypoxanthine)	prpp[c] + hxan[c] => ppi[c] + imp[c]	Purine and Pyrimidine Biosynthesis	0	0.256667
IMPC	IMP cyclohydrolase	h2o[c] + imp[c] <=> fprica[c]	Purine and Pyrimidine Biosynthesis	-0.0694737	0
IMPD	IMP dehydrogenase	h2o[c] + nad[c] + imp[c] => h[c] + nadh[c] + xmp[c]	Purine and Pyrimidine Biosynthesis	0	0.00264586
INSH	Inosine hydrolase	h2o[c] + ins[c] => rib__D[c] + hxan[c]	Purine and Pyrimidine Biosynthesis	0	0.256667
NDPK1	Nucleoside-diphosphate kinase (ATP:GDP)	atp[c] + gdp[c] <=> adp[c] + gtp[c]	Purine and Pyrimidine Biosynthesis	-1.17	0.77
NDPK2	Nucleoside-diphosphate kinase (ATP:UDP)	atp[c] + udp[c] <=> adp[c] + utp[c]	Purine and Pyrimidine Biosynthesis	0	0.77
NDPK3	Nucleoside-diphosphate kinase (ATP:CDP)	atp[c] + cdp[c] <=> adp[c] + ctp[c]	Purine and Pyrimidine Biosynthesis	-0.385	0.385
NDPK4	Nucleoside-diphosphate kinase (ATP:dTDP)	atp[c] + dtdp[c] <=> adp[c] + dttp[c]	Purine and Pyrimidine Biosynthesis	0	0.385
NDPK5	Nucleoside-diphosphate kinase (ATP:dGDP)	atp[c] + dgdp[c] <=> adp[c] + dgtp[c]	Purine and Pyrimidine Biosynthesis	0	0.77
NDPK6	Nucleoside-diphosphate kinase (ATP:dUDP)	atp[c] + dudp[c] <=> adp[c] + dutp[c]	Purine and Pyrimidine Biosynthesis	-8.5445e-05	0.385
NDPK7	Nucleoside-diphosphate kinase (ATP:dCDP)	atp[c] + dcdp[c] <=> adp[c] + dctp[c]	Purine and Pyrimidine Biosynthesis	0	0.385
NDPK8	Nucleoside-diphosphate kinase (ATP:dADP)	atp[c] + dadp[c] <=> adp[c] + datp[c]	Purine and Pyrimidine Biosynthesis	0	0.385
NTD1	5-nucleotidase (dUMP)	h2o[c] + dump[c] => pi[c] + duri[c]	Purine and Pyrimidine Biosynthesis	0	0
NTD2	5-nucleotidase (UMP)	h2o[c] + ump[c] => pi[c] + uri[c]	Purine and Pyrimidine Biosynthesis	0	0.77
NTD4	5-nucleotidase (CMP)	h2o[c] + cmp[c] => pi[c] + cytd[c]	Purine and Pyrimidine Biosynthesis	0	0.77
NTPP4	Nucleoside triphosphate pyrophosphorylase (ctp)	h2o[c] + ctp[c] => h[c] + ppi[c] + cmp[c]	Purine and Pyrimidine Biosynthesis	0	0.385
NTPTP1	Nucleoside triphosphate tripolyhydrolase	h2o[c] + dgtp[c] => pppi[c] + dgsn[c]	Purine and Pyrimidine Biosynthesis	0	0
NTPTP2	Nucleoside triphosphate tripolyhydrolase	h2o[c] + gtp[c] => pppi[c] + gsn[c]	Purine and Pyrimidine Biosynthesis	0	0.385
OMPDC	Orotidine-5-phosphate decarboxylase	h[c] + orot5p[c] => co2[c] + ump[c]	Purine and Pyrimidine Biosynthesis	0	0.0751032
ORPT	Orotate phosphoribosyltransferase	ppi[c] + orot5p[c] <=> prpp[c] + orot[c]	Purine and Pyrimidine Biosynthesis	-0.0751032	0
PDE1	3,5-cyclic-nucleotide phosphodiesterase	h2o[c] + camp[c] => h[c] + amp[c]	Purine and Pyrimidine Biosynthesis	0	0.385
PDE4	3,5-cyclic-nucleotide phosphodiesterase	h2o[c] + 35cgmp[c] => h[c] + gmp[c]	Purine and Pyrimidine Biosynthesis	0	0.385
PPK2	Polyphosphate kinase	atp[c] + ppi[c] => adp[c] + pppi[c]	Purine and Pyrimidine Biosynthesis	0	1000
PRAGSr	Phosphoribosylglycinamide synthase	atp[c] + gly[c] + pram[c] <=> h[c] + adp[c] + pi[c] + gar[c]	Purine and Pyrimidine Biosynthesis	0	0.0241564
PRAIS	Phosphoribosylaminoimidazole synthase	atp[c] + fpram[c] => 2 h[c] + adp[c] + pi[c] + air[c]	Purine and Pyrimidine Biosynthesis	0	0.0241564
PRASCSi	Phosphoribosylaminoimidazolesuccinocarboxamide synthase	atp[c] + asp__L[c] + 5aizc[c] => h[c] + adp[c] + pi[c] + 25aics[c]	Purine and Pyrimidine Biosynthesis	0	0.0241564
PRFGS	Phosphoribosylformylglycinamidine synthase	h2o[c] + atp[c] + gln__L[c] + fgam[c] => glu__L[c] + h[c] + adp[c] + pi[c] + fpram[c]	Purine and Pyrimidine Biosynthesis	0	0.0241564
PUNP1	Purine-nucleoside phosphorylase (Adenosine)	pi[c] + adn[c] <=> ade[c] + r1p[c]	Purine and Pyrimidine Biosynthesis	-0.0571252	0.385
PUNP2	Purine-nucleoside phosphorylase (Deoxyadenosine)	pi[c] + dad_2[c] <=> ade[c] + 2dr1p[c]	Purine and Pyrimidine Biosynthesis	-0.385	0
PUNP3	Purine-nucleoside phosphorylase (Guanosine)	pi[c] + gsn[c] <=> gua[c] + r1p[c]	Purine and Pyrimidine Biosynthesis	0	0.256667
PUNP4	Purine-nucleoside phosphorylase (Deoxyguanosine)	pi[c] + dgsn[c] <=> gua[c] + 2dr1p[c]	Purine and Pyrimidine Biosynthesis	0	0
PUNP5	Purine-nucleoside phosphorylase (Inosine)	pi[c] + ins[c] <=> hxan[c] + r1p[c]	Purine and Pyrimidine Biosynthesis	-0.385	0.0571252
PUNP6	Purine-nucleoside phosphorylase (Deoxyinosine)	pi[c] + din[c] <=> 2dr1p[c] + hxan[c]	Purine and Pyrimidine Biosynthesis	0	0.385
PUNP7	Purine-nucleoside phosphorylase (Xanthosine)	pi[c] + xtsn[c] <=> xan[c] + r1p[c]	Purine and Pyrimidine Biosynthesis	0	0.256667
RNDR1	Ribonucleoside-diphosphate reductase (ADP)	adp[c] + trdrd[c] => h2o[c] + dadp[c] + trdox[c]	Purine and Pyrimidine Biosynthesis	0	0.000114697
RNDR2	Ribonucleoside-diphosphate reductase (GDP)	gdp[c] + trdrd[c] => h2o[c] + dgdp[c] + trdox[c]	Purine and Pyrimidine Biosynthesis	0	0.000162513
RNDR3	Ribonucleoside-diphosphate reductase (CDP)	cdp[c] + trdrd[c] => h2o[c] + trdox[c] + dcdp[c]	Purine and Pyrimidine Biosynthesis	0	0.000247931
RNDR4	Ribonucleoside-diphosphate reductase (UDP)	udp[c] + trdrd[c] => h2o[c] + trdox[c] + dudp[c]	Purine and Pyrimidine Biosynthesis	0	8.5445e-05
RNTR4	Ribonucleoside triphosphate reductase UTP	utp[c] + trdrd[c] => h2o[c] + trdox[c] + dutp[c]	Purine and Pyrimidine Biosynthesis	0	8.5445e-05
SADT	Sulfate adenylyltransferase	h[c] + atp[c] + so4[c] => ppi[c] + aps[c]	Purine and Pyrimidine Biosynthesis	0	0.164426
TMDPP	Thymidine phosphorylase	pi[c] + thymd[c] <=> 2dr1p[c] + thym[c]	Purine and Pyrimidine Biosynthesis	0	0
TMDS	Thymidylate synthase	mlthf[c] + dump[c] => dhf[c] + dtmp[c]	Purine and Pyrimidine Biosynthesis	0	8.5445e-05
TRDR	Thioredoxin reductase (NADPH)	h[c] + nadph[c] + trdox[c] => nadp[c] + trdrd[c]	Purine and Pyrimidine Biosynthesis	0	0.77
UMPK	UMP kinase	atp[c] + ump[c] <=> adp[c] + udp[c]	Purine and Pyrimidine Biosynthesis	0	0.385
UPPRT	Uracil phosphoribosyltransferase	prpp[c] + ura[c] => ppi[c] + ump[c]	Purine and Pyrimidine Biosynthesis	0	0
UREA	Urease	h2o[c] + urea[c] + 2 h[c] => 2 nh4[c] + co2[c]	Purine and Pyrimidine Biosynthesis	0	0
URIDK2r	Uridylate kinase (dUMP)	atp[c] + dump[c] <=> adp[c] + dudp[c]	Purine and Pyrimidine Biosynthesis	-8.5445e-05	0.385
URIK2	Uridine kinase (GTP:Uridine)	gtp[c] + uri[c] => h[c] + ump[c] + gdp[c]	Purine and Pyrimidine Biosynthesis	0	0.77
YUMPS	YUMP synthetase	r5p[c] + ura[c] <=> h2o[c] + psd5p[c]	Purine and Pyrimidine Biosynthesis	0	0
DHORDi	Dihydoorotic acid dehydrogenase irreversible	o2[c] + dhor__S[c] => h2o2[c] + orot[c]	Purine and Pyrimidine Biosynthesis	0	0.0717648
BARB	MNXR70450	h2o[c] + nad[c] + ura[c] <=> h[c] + nadh[c] + barb[c]	Purine and Pyrimidine Biosynthesis	0	0
DHORD2	Dihydoorotic acid dehydrogenase (quinone8)	q8[c] + dhor__S[c] => q8h2[c] + orot[c]	Purine and Pyrimidine Biosynthesis	0	0.0751032
GTPDPDP	Guanosine-5-triphosphate,3-diphosphate diphosphatase	h2o[c] + gdptp[c] <=> h[c] + pi[c] + ppgpp[c]	Purine and Pyrimidine Biosynthesis	0	0.256667
PPGPPDP	Guanosine-3,5-bis(diphosphate) 3-diphosphatase	h2o[c] + ppgpp[c] => ppi[c] + gdp[c]	Purine and Pyrimidine Biosynthesis	0	0.256667
TMDS3	Thymidylate synthase (FAD dependent)	h[c] + nadph[c] + mlthf[c] + dump[c] => nadp[c] + thf[c] + dtmp[c]	Purine and Pyrimidine Biosynthesis	0	8.5445e-05
ACACT1r	Acetyl-CoA C-acetyltransferase	2 accoa[c] <=> coa[c] + aacoa[c]	Pyruvate Metabolism	0	4.47802e-08
ACALD	Acetaldehyde dehydrogenase (acetylating)	nad[c] + coa[c] + acald[c] => h[c] + nadh[c] + accoa[c]	Pyruvate Metabolism	0	0.675717
ACKr	Acetate kinase	atp[c] + ac[c] <=> adp[c] + actp[c]	Pyruvate Metabolism	0	0.77
BDH	BDH	nad[c] + bhb[c] <=> h[c] + nadh[c] + acac[c]	Pyruvate Metabolism	-4.47802e-08	0
HOPNTAL	4-hydroxy-2-oxopentanoate aldolase	4h2opntn[c] => pyr[c] + acald[c]	Pyruvate Metabolism	0	0
INDPYRD	Indole 3 pyruvate decarboxylase	h[c] + indpyr[c] <=> co2[c] + id3acald[c]	Pyruvate Metabolism	0	0.0634347
LO	LO	o2[c] + lac__L[c] => h2o[c] + co2[c] + ac[c]	Pyruvate Metabolism	0	0.370741
L_LACD	L LACD	lac__L[c] + 2 ficytc[c] => pyr[c] + 2 focytc[c]	Pyruvate Metabolism	0	1.54
L_LACD2	L-Lactate dehydrogenase (ubiquinone)	q8[c] + lac__L[c] => pyr[c] + q8h2[c]	Pyruvate Metabolism	0	1.96
L_LACD3	L-Lactate dehydrogenase (menaquinone)	mqn8[c] + lac__L[c] => pyr[c] + mql8[c]	Pyruvate Metabolism	0	2.08
MALS	Malate synthase	h2o[c] + glx[c] + accoa[c] => h[c] + coa[c] + mal__L[c]	Pyruvate Metabolism	0	0.448952
ME1	Malic enzyme (NAD)	nad[c] + mal__L[c] => nadh[c] + pyr[c] + co2[c]	Pyruvate Metabolism	0	1.17
PFL	Pyruvate formate lyase	pyr[c] + coa[c] => accoa[c] + for[c]	Pyruvate Metabolism	0	0.806187
PPDK	Pyruvate,phosphate dikinase.	pyr[c] + atp[c] + pi[c] => h[c] + amp[c] + ppi[c] + pep[c]	Pyruvate Metabolism	0	0.77
PTAr	Phosphotransacetylase	pi[c] + accoa[c] <=> coa[c] + actp[c]	Pyruvate Metabolism	-0.77	0
2O4EH	R_2O4EH	h2o[c] + 2h24pdn[c] => 4h2opntn[c]	Pyruvate Metabolism	0	0
MGSA	Methylglyoxal synthase	dhap[c] => pi[c] + mthgxl[c]	Pyruvate Metabolism	0	0.385
ALCD22_L	Alcohol dehydrogenase (L-lactaldehyde)	nad[c] + lald__L[c] <=> h[c] + nadh[c] + mthgxl[c]	Pyruvate Metabolism	-0.385	0
GLYCS_I	R_GLYCS_I	gthrd[c] + mthgxl[c] => lgt_s[c]	Pyruvate Metabolism	0	0.385
GLYCS_II	R_GLYCS_II	h2o[c] + lgt_s[c] => h[c] + gthrd[c] + lac__L[c]	Pyruvate Metabolism	0	0.385
LCADi	Lactaldehyde dehydrogenase	h2o[c] + nad[c] + lald__L[c] => 2 h[c] + nadh[c] + lac__L[c]	Pyruvate Metabolism	0	0.385
ACCOAC	Acetyl-CoA carboxylase	atp[c] + accoa[c] + hco3[c] <=> h[c] + adp[c] + pi[c] + malcoa[c]	Pyruvate Metabolism	-0.385	0.780161
L_LACDcm_1	L LACDcm	fmn[c] + lac__L[c] <=> pyr[c] + fmnh2[c]	Pyruvate Metabolism	0	0.128333
ACYP_2	Acylphosphatase (2)	h2o[c] + actp[c] => h[c] + pi[c] + ac[c]	Pyruvate Metabolism	0	0.77
ALDD1	Aldehyde dehydrogenase formaldehyde NAD	h2o[c] + nad[c] + fald[c] => 2 h[c] + nadh[c] + for[c]	Redox Metabolism	0	0
BMNMSHS	BMNMSHS	bmn[c] + msh[c] => 2 h[c] + bmnmsh[c]	Redox Metabolism	0	0
CAT	Catalase	2 h2o2[c] => 2 h2o[c] + o2[c]	Redox Metabolism	0	0.77
CIGAMS	Cys-1D-myo-inositol 2-deoxy-D-glucopyranoside synthase	atp[c] + cys__L[c] + igam[c] => 2 h[c] + amp[c] + ppi[c] + cigam[c]	Redox Metabolism	0	0.000109738
CMCBTFL	CMCBTFL	fe3[e] + cmcbtt[c] => fcmcbtt[c]	Redox Metabolism	0	4.6911e-05
CMCBTFU	CMCBTFU	fcmcbtt[c] => cmcbtt[c] + fe3[c]	Redox Metabolism	0	4.6911e-05
CYTBD	Cytochrome oxidase bd (ubiquinol-8: 2 protons)	2 h[c] + 0.5 o2[c] + q8h2[c] => h2o[c] + 2 h[e] + q8[c]	Redox Metabolism	0	1.96
CYTBD2	CYTBD2	2 h[c] + 0.5 o2[c] + mql8[c] => h2o[c] + mqn8[c] + 2 h[e]	Redox Metabolism	0	1.96
FCOAH2	Formyl coa hydrolase	h2o[c] + forcoa[c] => h[c] + coa[c] + for[c]	Redox Metabolism	0	0.385
FE3Ri	Fe(III) reduction	fadh2[c] + 2 fe3[c] => 2 h[c] + fad[c] + 2 fe2[c]	Redox Metabolism	0	2.01047e-05
FETRANS	FETRANS	fmcbtt[c] <=> fe2[c] + mcbtt[c]	Redox Metabolism	-1.34031e-05	0
FHL	Formate-hydrogen lyase	h[c] + for[c] => co2[c] + h2[c]	Redox Metabolism	0	0.806187
FORMCOAL	FORMCOAL	atp[c] + coa[c] + for[c] <=> amp[c] + ppi[c] + forcoa[c]	Redox Metabolism	-0.447568	0.385
GTHS	Glutathione synthetase	atp[c] + glucys[c] + gly[c] => h[c] + adp[c] + pi[c] + gthrd[c]	Redox Metabolism	0	0.256667
MSHOXH	MSHOXH	h2o[c] + mshfaldox[c] => h[c] + for[c] + msh[c]	Redox Metabolism	0	0
MYCTR	MYCTR	nadp[c] + 2 msh[c] <=> h[c] + nadph[c] + mssg[c]	Redox Metabolism	-1000	0
MYCTR2	MYCTR2	gthox[c] + 2 msh[c] => 2 gthrd[c] + mssg[c]	Redox Metabolism	0	1000
NO	NO	o2s[c] + no[c] => no3[c]	Redox Metabolism	0	0
NTRIR2x	Nitrite Reductase (NADH)	5 h[c] + 3 nadh[c] + no2[c] => 2 h2o[c] + 3 nad[c] + nh4[c]	Redox Metabolism	0	0.128333
NTRIRy	Nitrite reductase (NADPH)	4 h[c] + 3 nadph[c] + no2[c] => h2o[c] + 3 nadp[c] + nh4oh[c]	Redox Metabolism	0	0.128333
PRDX	Peroxidase (multiple substrates)	h2o2[c] + meoh[c] => 2 h2o[c] + fald[c]	Redox Metabolism	0	0
NAGINS	MNXR21171	h2o[c] + iacgam3p[c] <=> 2 h[c] + pi[c] + iacgam[c]	Redox Metabolism	0	0.000109738
NMO	Nitronate Monooxygenase	o2[c] + fmnh2[c] + etha[c] => fmn[c] + no2[c] + acald[c]	Redox Metabolism	0	0.128333
SIRA2	MNXR84814	3 h2o[c] + 6 fdxox[c] + h2s[c] <=> 8 h[c] + 6 fdxrd[c] + so3[c]	Redox Metabolism	-0.164426	0
ACP1_FMN	Acid phosphatase (FMN)	h2o[c] + fmn[c] => pi[c] + ribflv[c]	Riboflavin Metabolism	0	0.77
APRAUR	5-amino-6-(5-phosphoribosylamino)uracil reductase	h[c] + nadph[c] + 5apru[c] => nadp[c] + 5aprbu[c]	Riboflavin Metabolism	0	0.000294031
DHPPDA	Diaminohydroxyphosphoribosylaminopyrimidine deaminase	h2o[c] + h[c] + 25dhpp[c] => nh4[c] + 5apru[c]	Riboflavin Metabolism	0	0.000294031
DHPPDA2	Diaminohydroxyphosphoribosylaminopryrimidine deaminase (25drapp)	h2o[c] + h[c] + 25drapp[c] => nh4[c] + 5apru[c]	Riboflavin Metabolism	0	0.000294031
FMNAT	FMN adenylyltransferase	h[c] + atp[c] + fmn[c] => ppi[c] + fad[c]	Riboflavin Metabolism	0	0.000108063
GTPCII	GTP cyclohydrolase II	3 h2o[c] + gtp[c] => 2 h[c] + ppi[c] + for[c] + 25dhpp[c]	Riboflavin Metabolism	0	0.000294031
NNDMBRT	Nicotinate-nucleotide dimethylbenzimidazole phosphoribosyltransferase	dmbzid[c] + nicrnt[c] => h[c] + 5prdmbz[c] + nac[c]	Riboflavin Metabolism	0	0
RBFK	Riboflavin kinase	atp[c] + ribflv[c] => h[c] + adp[c] + fmn[c]	Riboflavin Metabolism	0	0.77
RBFSa	Riboflavin synthase	db4p[c] + 4r5au[c] => 2 h2o[c] + pi[c] + dmlz[c]	Riboflavin Metabolism	0	0.000588063
RBFSb	Riboflavin synthase	2 dmlz[c] => 4r5au[c] + ribflv[c]	Riboflavin Metabolism	0	0.000294031
ORNDC	Ornithine Decarboxylase	h[c] + orn[c] => ptrc[c] + co2[c]	Spermidine biosynthesis	0	0
GLGE	GLGE	malt1p[c] => pi[c] + 2 14glucan[c]	Starch and sucrose metabolism	0	0.77
TREY	MNXR86764	h2o[c] + 2 14glucan[c] => tre[c]	Starch and sucrose metabolism	0	0.77
GLGB	MNXR80417	14glucan[c] => glycogen[c]	Starch and sucrose metabolism	0	0.385
GLGP	GLGP	2 pi[c] + 14glucan[c] + glycogen[c] => 2 g1p[c]	Starch and sucrose metabolism	0	0.385
AMYL2	MNXR87084	adpglc[c] <=> h[c] + adp[c] + 14glucan[c]	Starch and sucrose metabolism	0	0.77
PEPA	MNXR86162	pi[c] + malt[c] => h2o[c] + malt6p[c]	Starch and sucrose metabolism	0	0
ADSK	Adenylyl-sulfate kinase	atp[c] + aps[c] => h[c] + adp[c] + paps[c]	Sulfur metabolism	0	0.77
IGAMD	1D-myo-inositol 2-Acetamido-2-deoxy-D-glucopyranoside deacetylase	h2o[c] + iacgam[c] => ac[c] + igam[c]	Sulfur metabolism	0	0.000109738
MDFDH	MDFDH	nad[c] + mshfald[c] <=> h[c] + nadh[c] + mshfaldox[c]	Sulfur metabolism	0	0
MSHAMID	MSHAMID	h2o[c] + bmnmsh[c] => igam[c] + acysbmn[c]	Sulfur metabolism	0	0
MSHS	Mycothiol synthase	accoa[c] + cigam[c] => coa[c] + msh[c]	Sulfur metabolism	0	0.000109738
PAPA1	PAPA1	hphthiocnylcoa[c] + sl659[c] => coa[c] + sl1278[c]	Sulfur metabolism	0	0
PAPA2	PAPA2	h[c] + pmtcoa[c] + tres[c] => coa[c] + sl659[c]	Sulfur metabolism	0	0
MMPL8	MMPL8	2 hphthiocnylcoa[c] + sl1278[c] => 2 coa[c] + sl1[c]	Sulfur metabolism	0	0
APSR	Adenosine 5-phosphosulfate reductase;	trdrd[c] + aps[c] => 2 h[c] + amp[c] + so3[c] + trdox[c]	Sulfur metabolism	0	0.164426
BPNT2	3-Phospho-5-adenylyl sulfate 3-phosphohydrolase	h2o[c] + paps[c] => pi[c] + aps[c]	Sulfur metabolism	0	0.77
PMPK	Phosphomethylpyrimidine kinase	atp[c] + 4ampm[c] => adp[c] + 2mahmp[c]	Thiamine Metabolism	0	0.256667
TMPK	Thiamine-phosphate kinase	atp[c] + thmmp[c] <=> adp[c] + thmpp[c]	Thiamine Metabolism	0	0.1925
TMPPP	Thiamine-phosphate diphosphorylase	h[c] + 4mpetz[c] + 2mahmp[c] => ppi[c] + thmmp[c]	Thiamine Metabolism	0	0.256667
DAPDC	Diaminopimelate decarboxylase	h[c] + 26dap__M[c] => co2[c] + lys__L[c]	Threonine and Lysine Metabolism	0	0.273227
DAPE	Diaminopimelate epimerase	26dap_LL[c] <=> 26dap__M[c]	Threonine and Lysine Metabolism	0	0.273227
DHDPRy	Dihydrodipicolinate reductase (NADPH)	h[c] + nadph[c] + 23dhdp[c] => nadp[c] + thdp[c]	Threonine and Lysine Metabolism	0	0.273227
DHDPS	Dihydrodipicolinate synthase	pyr[c] + aspsa[c] => 2 h2o[c] + h[c] + 23dhdp[c]	Threonine and Lysine Metabolism	0	0.273227
SDPDS	Succinyl-diaminopimelate desuccinylase	h2o[c] + sl26da[c] => succ[c] + 26dap_LL[c]	Threonine and Lysine Metabolism	0	0.273227
SDPTA	Succinyldiaminopimelate transaminase	akg[c] + sl26da[c] <=> glu__L[c] + sl2a6o[c]	Threonine and Lysine Metabolism	-0.273227	0
THDPS	Tetrahydrodipicolinate succinylase	h2o[c] + succoa[c] + thdp[c] => coa[c] + sl2a6o[c]	Threonine and Lysine Metabolism	0	0.273227
ACYSBMNt	ACYSBMNt	acysbmn[c] <=> acysbmn[e]	Transport	0	0
ALAt2r	L alanine reversible transport via proton symport	h[e] + ala__L[e] <=> ala__L[c] + h[c]	Transport	-0.701458	0
ARB_Dabc	ARB Dabc	h2o[c] + atp[c] + arab__D[e] => h[c] + adp[c] + pi[c] + arab__D[c]	Transport	0	0
ARBabc	L-arabinose transport via ABC system	h2o[c] + atp[c] + arab__L[e] => h[c] + adp[c] + pi[c] + arab__L[c]	Transport	0	1.02667
ARBt2r	L-arabinose transport via proton symport	h[e] + arab__L[e] <=> h[c] + arab__L[c]	Transport	-1.02667	0
ARGt5r	ARGtiDF	arg__L[e] <=> arg__L[c]	Transport	-0.110853	0
ASNt2r	L asparagine reversible transport via proton symport	h[e] + asn__L[e] <=> h[c] + asn__L[c]	Transport	-0.229587	0
ASPt2r	L aspartate reversible transport via proton symport	h[e] + asp__L[e] <=> h[c] + asp__L[c]	Transport	-0.424732	0
BALAt2r	Beta Alanine transport in via proton symport	h[e] + ala_B[e] <=> h[c] + ala_B[c]	Transport	-0.701458	0
BMNt	BMNt	bmn[c] <=> bmn[e]	Transport	0	0
CAATPS	CAATPS	h2o[c] + atp[c] + 2 ca2[c] => adp[c] + pi[c] + h[e] + 2 ca2[e]	Transport	0	3.08
CAt4	Calcium transport inout via proton antiporter	h[e] + ca2[c] <=> h[c] + ca2[e]	Transport	-6.16	0
CHLabc	Choline transport via ABC system	h2o[c] + atp[c] + chol[e] => h[c] + adp[c] + pi[c] + chol[c]	Transport	0	0.385
CITabc	Citrate transport via ABC system	h2o[c] + atp[c] + cit[e] => h[c] + adp[c] + pi[c] + cit[c]	Transport	0	0
CO2t	CO2 transporter via diffusion	co2[e] <=> co2[c]	Transport	-1.30748	-0.29
COAt	COAt	coa[e] <=> coa[c]	Transport	-0.0241564	0
COBALTt5	COBALTt5	cobalt2[c] <=> cobalt2[e]	Transport	0	0
COt	CO transporter via diffusion	co[c] <=> co[e]	Transport	0	0.495102
CRNabc	L-carnitine transport via ABC system	h2o[c] + atp[c] + crn[e] => h[c] + adp[c] + pi[c] + crn[c]	Transport	0	0
CYTDt2	Cytidine transport in via proton symport	h[e] + cytd[e] <=> h[c] + cytd[c]	Transport	-0.0751032	0
Clt	Major Facilitator(MFS) TCDB:2.A.1.14.6	cl[e] <=> cl[c]	Transport	0	0
Cuabc	Copper transport via ABC system	h2o[c] + atp[c] + cu2[e] => h[c] + adp[c] + pi[c] + cu2[c]	Transport	0	0.385
Cut1	Copper export via ATPase	h2o[c] + atp[c] + cu2[c] => h[c] + adp[c] + pi[c] + cu2[e]	Transport	0	0.385
DALAt2r	D-alanine transport via proton symport	h[e] + ala__D[e] <=> h[c] + ala__D[c]	Transport	-0.701458	0
DSERt2	D-serine transport via proton symport	h[e] + ser__D[e] <=> h[c] + ser__D[c]	Transport	0	0
ETHAt	Ethanolamine transport via diffusion extracellular	etha[e] <=> etha[c]	Transport	-0.128333	0
ADtr	Acetamide transport, extracellular	ad[e] <=> ad[c]	Transport	0	0
FUMt2r	Fumarate reversible transport via symport	h[e] + fum[e] <=> h[c] + fum[c]	Transport	-0.424732	0
GALt2	D galactose transport in via proton symport	h[e] + gal[e] => h[c] + gal[c]	Transport	0	0
GLCabc	D-glucose transport via ABC system	h2o[c] + atp[c] + glc__D[e] => h[c] + adp[c] + pi[c] + glc__D[c]	Transport	0	0
GLUt2r	L glutamate transport via proton symport reversible	h[e] + glu__L[e] <=> glu__L[c] + h[c]	Transport	-0.386291	0
GLYBabc	Glycine betaine transport via ABC system	h2o[c] + atp[c] + glyb[e] => h[c] + adp[c] + pi[c] + glyb[c]	Transport	0	0
GLYC3Pabc	Sn-Glycerol 3-phosphate transport via ABC system	h2o[c] + atp[c] + glyc3p[e] => h[c] + adp[c] + pi[c] + glyc3p[c]	Transport	0	0
GLYCt	Glycerol transport via channel	glyc[c] <=> glyc[e]	Transport	-0.4	0.121639
GLYt2r	Glycine reversible transport via proton symport	h[e] + gly[e] <=> h[c] + gly[c]	Transport	-0.740807	0
GTHRDt2_1	Glutathione transport	h2o[c] + atp[c] + gthrd[e] => h[c] + adp[c] + pi[c] + gthrd[c]	Transport	0	0
H2CO3TP	H2CO3TP	h2co3[e] <=> h2co3[c]	Transport	-1.01748	0
H2Ot	H2O transport via diffusion	h2o[e] <=> h2o[c]	Transport	-1.85599	0.286038
H2St1	H2s transport (diffusion)	h2s[c] => h2s[e]	Transport	0	0.164426
H2td	Hydrogen transport	h2[c] <=> h2[e]	Transport	0	0.806187
HDCAt2	Hexadecanoate transport via proton symport	h[e] + hdca[e] => h[c] + hdca[c]	Transport	0	0
HISt2r	L histidine reversible transport via proton symport	h[e] + his__L[e] <=> h[c] + his__L[c]	Transport	-0.0694737	0
ID3ACALDt	Indoleacetaldehyde transport extracellular	id3acald[c] <=> id3acald[e]	Transport	0	0.0634347
ILEt2r	L isoleucine reversible transport via proton symport	h[e] + ile__L[e] <=> h[c] + ile__L[c]	Transport	-0.303645	0
Kabc	Potassium ABC transporter	h2o[c] + atp[c] + k[e] => h[c] + adp[c] + pi[c] + k[c]	Transport	0	0.77
Kt1	Potassium transport via uniport (facilitated diffusion)	k[e] => k[c]	Transport	0	1000
LCTSabc	Lactose transport via ABC system (import)	h2o[c] + atp[c] + lcts[e] => h[c] + adp[c] + pi[c] + lcts[c]	Transport	0	0
LEUt2r	L leucine reversible transport via proton symport	h[e] + leu__L[e] <=> h[c] + leu__L[c]	Transport	-0.280583	0
LYSt5r	LYStiDF	lys__L[e] <=> lys__L[c]	Transport	-0.273227	0
L_LACt2r	L lactate reversible transport via proton symport	h[e] + lac__L[e] <=> h[c] + lac__L[c]	Transport	-0.701458	1.54
L_LACt3	L LACt3	h[e] + lac__L[c] => h[c] + lac__L[e]	Transport	0	1.54
MALTHPabc	MALTHPabc	h2o[c] + atp[c] + malthp[e] => h[c] + adp[c] + pi[c] + malthp[c]	Transport	0	0
MALTabc	Maltose transport via ABC system	h2o[c] + atp[c] + malt[e] => h[c] + adp[c] + pi[c] + malt[c]	Transport	0	0
MALt2r	L malate reversible transport via proton symport	h[e] + mal__L[e] <=> h[c] + mal__L[c]	Transport	-0.424732	0
MEOHt2	Methanol diffusion	meoh[e] <=> meoh[c]	Transport	0	0
METabc	L-methionine transport via ABC system	h2o[c] + atp[c] + met__L[e] => h[c] + adp[c] + pi[c] + met__L[c]	Transport	0	0
MGt5	Magnesium transport in/out via permease (no H+)	mg2[c] <=> mg2[e]	Transport	0	0
NAKtr	NAKtr	na1[e] + k[c] => k[e] + na1[c]	Transport	0	1000
NARK	Nitrite transport, extracellular	no2[c] => no2[e]	Transport	0	0.106207
NAt	Sodium transport (uniport)	na1[e] <=> na1[c]	Transport	-1000	0
NH4t	Ammonia reversible transport	nh4[e] <=> nh4[c]	Transport	0	0.926248
NOt	NO transport (diffusion)	no[e] <=> no[c]	Transport	0	0
O2t	O2 transport diffusion	o2[e] <=> o2[c]	Transport	0.466667	0.98
OCDCAt2	Octadecanoate transport via proton symport	h[e] + ocdca[e] => h[c] + ocdca[c]	Transport	0	0
ORNt	Ornithine transport via diffusion	orn[e] <=> orn[c]	Transport	-0.432865	0
PACt2r	PACt2r	h[e] + pac[e] <=> h[c] + pac[c]	Transport	-0.108138	0
PDIMAT	Pdima translocase	pdima[c] => pdima[e]	Transport	0	0.0193692
PHDCAt	PHDCAt	phdca[e] <=> phdca[c]	Transport	-0.0537402	0
PHEt2r	L phenylalanine reversible transport via proton symport	h[e] + phe__L[e] <=> h[c] + phe__L[c]	Transport	-0.122043	0
PIabc	Phosphate transport via ABC system	h2o[c] + atp[c] + pi[e] => h[c] + adp[c] + 2 pi[c]	Transport	0	0.110771
PPAtr	Propionate transport, diffusion	ppa[e] <=> ppa[c]	Transport	0	0
PPDIMAT	Ppdima translocase	ppdima[c] => ppdima[e]	Transport	0	0.0151079
PROabc	L-proline transport via ABC system	h2o[c] + atp[c] + pro__L[e] => h[c] + adp[c] + pi[c] + pro__L[c]	Transport	0	1.02667
PROt2r	L proline reversible transport via proton symport	h[e] + pro__L[e] <=> h[c] + pro__L[c]	Transport	-1.02667	0
PYRt2	Pyruvate transport in via proton symport	h[e] + pyr[e] <=> h[c] + pyr[c]	Transport	-0.547815	0
RIBabc	D-ribose transport via ABC system	h2o[c] + atp[c] + rib__D[e] => h[c] + adp[c] + pi[c] + rib__D[c]	Transport	0	0
SERt2r	L serine reversible transport via proton symport	h[e] + ser__L[e] <=> h[c] + ser__L[c]	Transport	-0.475098	0
SKMt2	SKMt2	h[e] + skm[e] <=> h[c] + skm[c]	Transport	-0.182008	0
SUCCt2r	Succinate transport via proton symport	h[e] + succ[e] <=> h[c] + succ[c]	Transport	-0.519092	0
SULabc	Sulfate transport via ABC system	h2o[c] + atp[c] + so4[e] => h[c] + adp[c] + pi[c] + so4[c]	Transport	0	0.164426
TARTRt7	Tartrate/succinate antiporter	succ[c] + tartr__L[e] <=> succ[e] + tartr__L[c]	Transport	0	0
THRt2r	L threonine reversible transport via proton symport	h[e] + thr__L[e] <=> h[c] + thr__L[c]	Transport	-0.414897	0
TREabc	Trehalose transport via ABC system	h2o[c] + atp[c] + tre[e] => h[c] + adp[c] + pi[c] + tre[c]	Transport	0	0
TRPt2r	L tryptophan reversible transport via proton symport	h[e] + trp__L[e] <=> h[c] + trp__L[c]	Transport	-0.0644767	0
TSULabc	Thiosulfate transport via ABC system	h2o[c] + atp[c] + tsul[e] => h[c] + adp[c] + pi[c] + tsul[c]	Transport	0	0
TTDCAt2	Tetradecanoate transport via proton symport	h[e] + ttdca[e] => h[c] + ttdca[c]	Transport	0	0
TYRt2r	L tyrosine reversible transport via proton symport	h[e] + tyr__L[e] <=> h[c] + tyr__L[c]	Transport	-0.119427	0
VALt2r	L valine reversible transport via proton symport	h[e] + val__L[e] <=> h[c] + val__L[c]	Transport	-0.350729	0
GLNabc	L-glutamine transport via ABC system	h2o[c] + atp[c] + gln__L[e] => h[c] + gln__L[c] + adp[c] + pi[c]	Transport	0	0
NIt5	NIt5	ni2[c] <=> ni2[e]	Transport	0	0
Mn2t	R_Mn2t	2 h[c] + mn2[e] <=> 2 h[e] + mn2[c]	Transport	0	1.54
HIAt	THIA Transport	hia[e] <=> hia[c]	Transport	0	0
CHSTEROLt_1	MNXR1163	h2o[c] + atp[c] + chsterol[e] => h[c] + adp[c] + pi[c] + chsterol[c]	Transport	0	0
MOBDabc	Molybdate transport via ABC system	h2o[c] + atp[c] + mobd[e] => h[c] + adp[c] + pi[c] + mobd[c]	Transport	0	0.385
MOBDabc_rev	T06232b	h2o[c] + atp[c] + mobd[c] => h[c] + adp[c] + pi[c] + mobd[e]	Transport	0	0.385
ACt2r_1	Acetate reversible transport via proton symport	h[c] + ac[e] <=> ac[c] + h[e]	Transport	-0.830705	0
4HBAt	MNXR68734	4hba[e] <=> 4hba[c]	Transport	-6.70157e-06	0
4ABZt	4 Aminobenzoate mitochondrial transport via diffusion	4abz[c] <=> 4abz[e]	Transport	0	0.103659
CHLabc_rev	T00114b	h2o[c] + atp[c] + chol[c] => h[c] + adp[c] + pi[c] + chol[e]	Transport	0	0.385
PYDXNtr	Pyridoxine transport via diffusion	pydxn[e] <=> pydxn[c]	Transport	0	0
FORt	Formate transport via diffusion	for[e] <=> for[c]	Transport	-0.798468	0
GLYCLTt	Glycolate transport via diffusion	glyclt[e] <=> glyclt[c]	Transport	-1.3403e-05	0
NO3t3	Nitrate transport in via proton symport	no3[c] + h[e] <=> h[c] + no3[e]	Transport	0	0
MNabc_rev	T0034b	h2o[c] + atp[c] + mn2[c] => h[c] + adp[c] + pi[c] + mn2[e]	Transport	0	1.54
ADOCBLabc	MNXR81564	h2o[c] + atp[c] + adocbl[e] <=> h[c] + adp[c] + pi[c] + adocbl[c]	Transport	0	0
AKGt2r_1	2-oxoglutarate reversible transport via symport	h[c] + akg[e] <=> akg[c] + h[e]	Transport	-0.321944	0
ACALDt	Acetaldehyde reversible transport	acald[e] <=> acald[c]	Transport	-0.603516	0
OCDCEAt	Octadecenoate n C181 transport in via uniport	ocdcea[e] <=> ocdcea[c]	Transport	-0.0303318	0.0944967
UREAt_2	Urea transport via facilitate diffusion	h[e] + urea[e] <=> urea[c] + h[c]	Transport	0	0
VIUB	VIUB	h2o[c] + atp[c] + 0.0005 mcbtt[c] + fe3[e] + 0.0005 mcbts[c] => adp[c] + pi[c] + fe3[c]	Transport	0	4.69088e-05
ETOHt3	Ethanol transport out via proton antiport	h[e] + etoh[c] <=> h[c] + etoh[e]	Transport	0	0.699618
BTNTe	Release of biotin across the basolatral membrane	btn[c] <=> btn[e]	Transport	0	0
NODCOAt	NODCOA IN	nodcoa[e] => nodcoa[c]	Transport	0	0
OCTSCOAt	OCTSCOA IN	octscoa[e] => octscoa[c]	Transport	0	0
PC_TBt	T00157	pc_TB[e] <=> pc_TB[c]	Transport	0	0
GLYTRS	Glycyl-tRNA synthetase	atp[c] + gly[c] + trnagly[c] => amp[c] + ppi[c] + glytrna[c]	tRNA Charging	0	0
SELCYSS	Selenocysteine synthase	selnp[c] + sertrna_sec[c] => h[c] + pi[c] + sectrna[c]	tRNA Charging	0	0
TYRTRS	Tyrosyl-tRNA synthetase	atp[c] + tyr__L[c] + trnatyr[c] => amp[c] + ppi[c] + tyrtrna[c]	tRNA Charging	0	0
ALDD19xr	Aldehyde dehydrogenase (phenylacetaldehyde, NAD)	h2o[c] + nad[c] + pacald[c] => 2 h[c] + nadh[c] + pac[c]	Tyrosine, Tryptophan, and Phenylalanine Metabolism	0	0.108138
ANPRT	Anthranilate phosphoribosyltransferase	prpp[c] + anth[c] => ppi[c] + pran[c]	Tyrosine, Tryptophan, and Phenylalanine Metabolism	0	0.0644767
ANS	Anthranilate synthase	gln__L[c] + chor[c] => glu__L[c] + h[c] + pyr[c] + anth[c]	Tyrosine, Tryptophan, and Phenylalanine Metabolism	0	0.0644767
CHORM	Chorismate mutase	chor[c] => pphn[c]	Tyrosine, Tryptophan, and Phenylalanine Metabolism	0	0.122043
CHORS	Chorismate synthase	3psme[c] => pi[c] + chor[c]	Tyrosine, Tryptophan, and Phenylalanine Metabolism	0	0.122043
DDPA	3-deoxy-D-arabino-heptulosonate 7-phosphate synthetase	h2o[c] + pep[c] + e4p[c] => pi[c] + 2dda7p[c]	Tyrosine, Tryptophan, and Phenylalanine Metabolism	0	0.182008
DHQTi	3-dehydroquinate dehydratase, irreversible	3dhq[c] <=> h2o[c] + 3dhsk[c]	Tyrosine, Tryptophan, and Phenylalanine Metabolism	0	0.182008
DHQS	3-dehydroquinate synthase	2dda7p[c] => pi[c] + 3dhq[c]	Tyrosine, Tryptophan, and Phenylalanine Metabolism	0	0.182008
IGPS	Indole-3-glycerol-phosphate synthase	h[c] + 2cpr5p[c] => h2o[c] + co2[c] + 3ig3p[c]	Tyrosine, Tryptophan, and Phenylalanine Metabolism	0	0.0644767
PEAMNO	Phenethylamine oxidase	h2o[c] + o2[c] + peamn[c] => nh4[c] + h2o2[c] + pacald[c]	Tyrosine, Tryptophan, and Phenylalanine Metabolism	0	0.108138
PHYCBOXL	L-Phenylalanine carboxy-lyase	h[c] + phe__L[c] => co2[c] + peamn[c]	Tyrosine, Tryptophan, and Phenylalanine Metabolism	0	0.108138
PPND	Prephenate dehydrogenase	nad[c] + pphn[c] => nadh[c] + co2[c] + 34hpp[c]	Tyrosine, Tryptophan, and Phenylalanine Metabolism	0	0.119427
PPNDH	Prephenate dehydratase	h[c] + pphn[c] => h2o[c] + co2[c] + phpyr[c]	Tyrosine, Tryptophan, and Phenylalanine Metabolism	0	0.122043
PSCVT	3-phosphoshikimate 1-carboxyvinyltransferase	pep[c] + skm5p[c] => pi[c] + 3psme[c]	Tyrosine, Tryptophan, and Phenylalanine Metabolism	0	0.122043
SHK3Dr	Shikimate dehydrogenase	h[c] + nadph[c] + 3dhsk[c] <=> nadp[c] + skm[c]	Tyrosine, Tryptophan, and Phenylalanine Metabolism	0	0.182008
SHKK	Shikimate kinase	atp[c] + skm[c] => h[c] + adp[c] + skm5p[c]	Tyrosine, Tryptophan, and Phenylalanine Metabolism	0	0.122043
TRPS1	Tryptophan synthase (indoleglycerol phosphate)	ser__L[c] + 3ig3p[c] => h2o[c] + g3p[c] + trp__L[c]	Tyrosine, Tryptophan, and Phenylalanine Metabolism	0	0.0644767
TRPS2	Tryptophan synthase (indole)	ser__L[c] + indole[c] => h2o[c] + trp__L[c]	Tyrosine, Tryptophan, and Phenylalanine Metabolism	0	0.0644767
TRPS3	Tryptophan synthase (indoleglycerol phosphate)	3ig3p[c] => g3p[c] + indole[c]	Tyrosine, Tryptophan, and Phenylalanine Metabolism	0	0.0644767
ACONMT	Trans-aconitate methyltransferase	amet[c] + acon_T[c] => ahcys[c] + aconm[c]	Unassigned	0	0
ACGS	N-acetylglutamate synthase	glu__L[c] + accoa[c] => h[c] + coa[c] + acglu[c]	Urea Cycle	0	0
G5SD	Glutamate-5-semialdehyde dehydrogenase	h[c] + nadph[c] + glu5p[c] => pi[c] + nadp[c] + glu5sa[c]	Urea Cycle	0	0.77
G5SD2	Glutamate 5 semialdehyde dehydrogenase	h[c] + nadh[c] + glu5p[c] => nad[c] + pi[c] + glu5sa[c]	Urea Cycle	0	0.77
GLU5K	Glutamate 5-kinase	glu__L[c] + atp[c] => adp[c] + glu5p[c]	Urea Cycle	0	0.77
SPMS	Spermidine synthase	ptrc[c] + ametam[c] => h[c] + 5mta[c] + spmd[c]	Urea Cycle	0	0
ACHBS	2-aceto-2-hydroxybutanoate synthase	h[c] + pyr[c] + 2obut[c] => co2[c] + 2ahbut[c]	Valine, Leucine, and Isoleucine Metabolism	0	0.36
ACLS	Acetolactate synthase	h[c] + 2 pyr[c] => co2[c] + alac__S[c]	Valine, Leucine, and Isoleucine Metabolism	0	0.350729
DHAD1	Dihydroxy-acid dehydratase (2,3-dihydroxy-3-methylbutanoate)	23dhmb[c] => h2o[c] + 3mob[c]	Valine, Leucine, and Isoleucine Metabolism	0	0.350729
DHAD2	Dihydroxy-acid dehydratase (2,3-dihydroxy-3-methylpentanoate)	23dhmp[c] => h2o[c] + 3mop[c]	Valine, Leucine, and Isoleucine Metabolism	0	0.36
ILETA	Isoleucine transaminase	akg[c] + ile__L[c] <=> glu__L[c] + 3mop[c]	Valine, Leucine, and Isoleucine Metabolism	-0.303645	0
IPMD	3-isopropylmalate dehydrogenase	nad[c] + 3c2hmp[c] => h[c] + nadh[c] + 3c4mop[c]	Valine, Leucine, and Isoleucine Metabolism	0	0.280583
IPPMIa	3-isopropylmalate dehydratase	3c2hmp[c] <=> h2o[c] + 2ippm[c]	Valine, Leucine, and Isoleucine Metabolism	-0.280583	0
IPPMIb	2-isopropylmalate hydratase	h2o[c] + 2ippm[c] <=> 3c3hmp[c]	Valine, Leucine, and Isoleucine Metabolism	-0.280583	0
IPPS	2-isopropylmalate synthase	h2o[c] + accoa[c] + 3mob[c] => h[c] + coa[c] + 3c3hmp[c]	Valine, Leucine, and Isoleucine Metabolism	0	0.280583
KARA1	Ketol-acid reductoisomerase (2,3-dihydroxy-3-methylbutanoate)	nadp[c] + 23dhmb[c] <=> h[c] + nadph[c] + alac__S[c]	Valine, Leucine, and Isoleucine Metabolism	-0.350729	0
KARA2	Ketol-acid reductoisomerase (2-Acetolactate)	h[c] + nadph[c] + 2ahbut[c] => nadp[c] + 23dhmp[c]	Valine, Leucine, and Isoleucine Metabolism	0	0.36
LEUTA	Leucine transaminase	akg[c] + leu__L[c] <=> glu__L[c] + 4mop[c]	Valine, Leucine, and Isoleucine Metabolism	-0.280583	0
OMCDC	2-Oxo-4-methyl-3-carboxypentanoate decarboxylation	h[c] + 3c4mop[c] => co2[c] + 4mop[c]	Valine, Leucine, and Isoleucine Metabolism	0	0.280583
VALTA	Valine transaminase	akg[c] + val__L[c] <=> glu__L[c] + 3mob[c]	Valine, Leucine, and Isoleucine Metabolism	-1000	0
MACCOAT	2-Methylacetyl-CoA thiolase	coa[c] + 2maacoa[c] <=> ppcoa[c] + accoa[c]	Valine, Leucine, and Isoleucine Metabolism	0	0.337672
ECOAH12	3-hydroxyacyl-CoA dehydratase (3-hydroxyisobutyryl-CoA) (mitochondria)	h2o[c] + 2mp2coa[c] => 3hibutcoa[c]	Valine, Leucine, and Isoleucine Metabolism	0	0.31138
3HBCOAHL	3-hydroxyisobutyryl-CoA hydrolase	h2o[c] + 3hibutcoa[c] => h[c] + coa[c] + 3hmp[c]	Valine, Leucine, and Isoleucine Metabolism	0	0.31138
HACD9	3 hydroxyacyl CoA dehydrogenase 2 Methylacetoacetyl CoA	nad[c] + 3hmbcoa[c] => h[c] + nadh[c] + 2maacoa[c]	Valine, Leucine, and Isoleucine Metabolism	0	0.337672
ECOAH9ir	2 Methylprop 2 enoyl CoA 2 Methylbut 2 enoyl CoA	h2o[c] + 2mb2coa[c] => 3hmbcoa[c]	Valine, Leucine, and Isoleucine Metabolism	0	0.337672
VPAMTr	Valine-pyruvate aminotransferase	ala__L[c] + 3mob[c] <=> pyr[c] + val__L[c]	Valine, Leucine, and Isoleucine Metabolism	-1000	0
EGTD	S-adenosyl-L-methionine:L-histidine Nalpha-methyltransferase	3 amet[c] + his__L[c] => 3 h[c] + 3 ahcys[c] + hercyn[c]		0	0.0281707
DGTP8DETOX	8-oxo-dGTP diphosphohydrolase	h2o[c] + 8oxdgtp[c] => h[c] + ppi[c] + 8oxdgmp[c]		0	0
DGTP8OXO	RXN-11410	dgtp[c] + 2 oh1[c] => h2o[c] + 8oxdgtp[c]		0	0
GTP8OXO	RXN-11409	gtp[c] + 2 oh1[c] => h2o[c] + 8oxgtp[c]		0	0
MMSAD2	Methylmalonate-semialdehyde dehydrogenase (propanol)	nad[c] + coa[c] + ppal[c] => h[c] + nadh[c] + ppcoa[c]	Cholesterol degradation	0	0
ECHA20	MNXR84970	h2o[c] + hipecoa[c] => hipohcoa[c]	Cholesterol degradation	0	0
CHOL1	MNXR19104	nad[c] + chsterol[c] => h[c] + nadh[c] + chol4en3one[c]	Cholesterol degradation	0	0
FADE282	MNXR87738	fad[c] + cholc3coa[c] => fadh2[c] + cholenec3coa[c]	Cholesterol degradation	0	0
HOPNTAL2_1	4-hydroxy-2-oxopentanoate aldolase(p-xylene)	4hoxoh[c] => h[c] + pyr[c] + ppal[c]	Cholesterol degradation	0	0
ECHA192	ECHA192	h2o[c] + cholenec5coa[c] <=> hcholc5coa[c]	Cholesterol degradation	0	0
HSA	MNXR75761	o2[c] + fmnh2[c] + 3hsa[c] => h2o[c] + fmn[c] + 34dhsa[c]	Cholesterol degradation	0	0
FADB3	FADB3	nad[c] + hcholc5coa[c] => h[c] + nadh[c] + ocholc5coa[c]	Cholesterol degradation	0	0
FADB2	FADB2	nad[c] + hcholc8coa[c] => h[c] + nadh[c] + ocholc8coa[c]	Cholesterol degradation	0	0
CHCD	MNXR22345	nad[c] + hipohcoa[c] => h[c] + nadh[c] + hipocoa[c]	Cholesterol degradation	0	0
HDAD	MNXR76953	h2o[c] + 49dsha[c] => hhd[c] + hip[c]	Cholesterol degradation	0	0
CHOD	MNXR6103	o2[c] + chsterol[c] => h2o2[c] + chol4en3one[c]	Cholesterol degradation	0	0
3HSA	MNXR19078	9ohadd[c] => 3hsa[c]	Cholesterol degradation	0	0
HSAC	R04597	o2[c] + 34dhsa[c] => 49dsha[c]	Cholesterol degradation	0	0
HSAE	R09960	h2o[c] + hhd[c] => 4hoxoh[c]	Cholesterol degradation	0	0
HIAA	HIAA	h2o[c] + hipocoa[c] => accoa[c] + hia[c]	Cholesterol degradation	0	0
IPDAB	IPDAB	3 h[c] + atp[c] + coa[c] + 5ohhip[c] => amp[c] + ppi[c] + 5ohhipcoa[c]	Cholesterol degradation	0	0
KSH	R09860	h[c] + nadh[c] + o2[c] + andrs14dn317dn[c] => h2o[c] + nad[c] + 9ohadd[c]	Cholesterol degradation	0	0
ECHA193	ECHA193	h2o[c] + cholenec3coa[c] <=> hcholc3coa[c]	Cholesterol degradation	0	0
CYP1	MNXR19061	h[c] + nadh[c] + o2[c] + chol4en3one[c] => h2o[c] + nad[c] + hchol[c]	Cholesterol degradation	0	0
IPDF	IPDF	h[c] + nadh[c] + hipcoa[c] => nad[c] + 5ohhipcoa[c]	Cholesterol degradation	0	0
HIPA	HIPA	h[c] + nadh[c] + hip[c] => nad[c] + 5ohhip[c]	Cholesterol degradation	0	0
CHOLCOA	MNXR87732	fad[c] + cholc5coa[c] => fadh2[c] + cholenec5coa[c]	Cholesterol degradation	0	0
ECHA191	ECHA191	h2o[c] + cholenec8coa[c] <=> hcholc8coa[c]	Cholesterol degradation	0	0
FADE30	MNXR87739	fad[c] + 5ohhipcoa[c] => fadh2[c] + hipecoa[c]	Cholesterol degradation	0	0
CYP3	CYP3	h[c] + nadh[c] + o2[c] + ochol[c] => h2o[c] + nad[c] + cchol[c]	Cholesterol degradation	0	0
CYP2	CYP2	nad[c] + hchol[c] => h[c] + nadh[c] + ochol[c]	Cholesterol degradation	0	0
PRCOA1	MNXR76960	hcholc3coa[c] => 4 h[c] + ppcoa[c] + andrstndn[c]	Cholesterol degradation	0	0
FADE281	MNXR87732	fad[c] + cholc8coa[c] => fadh2[c] + cholenec8coa[c]	Cholesterol degradation	0	0
FADD3	MNXR22341	3 h[c] + atp[c] + coa[c] + hip[c] => amp[c] + ppi[c] + hipcoa[c]	Cholesterol degradation	0	0
KSTD	MNXR85993	nad[c] + andrstndn[c] => h[c] + nadh[c] + andrs14dn317dn[c]	Cholesterol degradation	0	0
FADD17	MNXR86378	3 h[c] + atp[c] + coa[c] + cchol[c] => adp[c] + pi[c] + cholc8coa[c]	Cholesterol degradation	0	0
FADE51	MNXR76950	coa[c] + ocholc8coa[c] => ppcoa[c] + cholc5coa[c]	Cholesterol degradation	0	0
FADE52	MNXR22325	coa[c] + ocholc5coa[c] => accoa[c] + cholc3coa[c]	Cholesterol degradation	0	0
HIPEOX	HIPEOX	h2o[c] + nad[c] + coa[c] + hipecoa[c] => h[c] + nadh[c] + accoa[c] + 5ohhiccoa[c]	Cholesterol degradation	0	0
IPDCF	IPDCF	2 nad[c] + 5ohhiccoa[c] => 2 h[c] + 2 nadh[c] + hieccoa[c]	Cholesterol degradation	0	0
ECHA20_2	ECHA20_2	h2o[c] + h[c] + hieccoa[c] => cocheacoa[c]	Cholesterol degradation	0	0
FADA6	FADA6	h2o[c] + coa[c] + cocheacoa[c] => accoa[c] + moodacoa[c]	Cholesterol degradation	0	0
FADE31	FADE31	h2o[c] + nad[c] + coa[c] + fad[c] + moodacoa[c] => h[c] + nadh[c] + accoa[c] + fadh2[c] + mbkacoa[c]	Cholesterol degradation	0	0
MBKTHIO	MBKTHIO	coa[c] + mbkacoa[c] => h2o[c] + h[c] + ppcoa[c] + succoa[c]	Cholesterol degradation	0	0
EX_cbi_e	Cobinamide exchange	cbi[e] <=>	Extracellular exchange	0	0
BACA	Transport cobinamide	h2o[c] + atp[c] + cbi[e] => adp[c] + pi[c] + cbi[c]	Transport	0	0
SDH1	Succinate dehydrogenase	succ[c] + mqn8[c] => fum[c] + mql8[c]	Citric Acid Cycle	0	1000
ATPM	ATP maintenance requirement	h2o[c] + atp[c] => h[c] + adp[c] + pi[c]	Biomass and maintenance functions	1	1
DHFR_copy1	R_DHFR_copy1	h[c] + nadph[c] + dhf[c] <=> nadp[c] + thf[c]	Folate Metabolism	0	9.21466e-05
BiomassGrowth_sMtb	BiomassGrowth_sMtb	57 h2o[c] + 0.0152 nad[c] + 0.1148 arg__L[c] + 57.03 atp[c] + 0.0886 asp__L[c] + 0.0351 asn__L[c] + 0.1384 gln__L[c] + 0.0155 cys__L[c] + 0.0136 nadp[c] + 0.0132 coa[c] + 0.0008 utp[c] + 0.0184 glyc[c] + 0.4661 glc__D[c] + 0.0343 man[c] + 0.0308 tyr__L[c] + 0.0008 uamr[c] + 0.0388 decda_tb[c] + 0.2184 ala__D[c] + 0.001 dttp[c] + 0.0429 pro__L[c] + 0.0129 fad[c] + 0.0008 fdxox[c] + 0.0008 fdxrd[c]…	Biomass and maintenance functions	0	0
BIOMASS__2	R_BIOMASS__2	0.090007 glu__L[c] + 60 h2o[c] + 0.0152 nad[c] + 0.40596 ala__L[c] + 0.12042 arg__L[c] + 60 atp[c] + 0.12031 asp__L[c] + 0.047699 asn__L[c] + 0.05812 gln__L[c] + 0.022 cys__L[c] + 0.0136 nadp[c] + 0.0132 coa[c] + 0.23018 acgam1p[c] + 0.0088 utp[c] + 0.0184 glyc[c] + 0.16315 glc__D[c] + 0.095065 man[c] + 0.00797 tre[c] + 0.031756 tyr__L[c] + 0.002793 uamr[c] + 0.0102 dttp[c] + 0.001403 PIM4[c] + 0…	Biomass and maintenance functions	0	0.00837697
BIOMASS__2_Universal_Cofactors	BIOMASS_2 Including Universal Cofactors (Xavier et al., 2017)	0.090007 glu__L[c] + 60 h2o[c] + 0.0152 nad[c] + 0.40596 ala__L[c] + 0.12042 arg__L[c] + 60 atp[c] + 0.12031 asp__L[c] + 0.13903 amp[c] + 0.047699 asn__L[c] + 0.05812 gln__L[c] + 0.022 cys__L[c] + 0.0136 nadp[c] + 0.0132 coa[c] + 0.23018 acgam1p[c] + 0.0088 utp[c] + 0.0184 glyc[c] + 0.16315 glc__D[c] + 0.095065 man[c] + 0.00797 tre[c] + 0.031756 tyr__L[c] + 0.002793 uamr[c] + 0.0102 dttp[c] + 0.0…	Biomass and maintenance functions	0	0
QRr	QRr	h[c] + nadph[c] + q[c] <=> nadp[c] + qh2[c]	Oxidative Phosphorylation	-1000	1.55714
NADH2r	NADH2r	h[c] + nadh[c] + q[c] <=> nad[c] + qh2[c]	Oxidative Phosphorylation	-1.55714	1000
ADK2	Adenylate kinase (Inorganic triphosphate)	ppi[c] + adp[c] <=> amp[c] + pppi[c]	Purine and Pyrimidine Biosynthesis	-1000	0

## Sheet: S27C
Table S28J	FVA of sMtb2.0 using as constraint the default objective function
Reactions	Reaction Names	Equation	Subsystems	minimum Flux	maximum Flux
ANSA	ANSA	ASN[c] + H2O[c] -> ASP[c] + NH3[c]	Alanine, aspartate and glutamate metabolism	0	1.01859
PAND	PAND	ASP[c] -> CO2[c] + bALA[c]	Alanine, aspartate and glutamate metabolism	0	0.192585
NAMH	NAMH	H[c] + NADPH[c] + O2[c] + UDPNAM[c] -> H2O[c] + NADP[c] + UDPNGM[c]	Alanine, aspartate and glutamate metabolism	0	0.000886817
MURC	MURC	0.3 UDPNAM[c] + 0.7 UDPNGM[c] + ALA[c] + ATP[c] <=> ADP[c] + PI[c] + UDPNAMNGMALA[c]	Alanine, aspartate and glutamate metabolism	0	0.00126691
ALR	ALR	ALA[c] <=> DALA[c]	Alanine, aspartate and glutamate metabolism	0	0.71
S1	S1	GLUGSAL[c] <=> H2O[c] + P5C[c]	Alanine, aspartate and glutamate metabolism	0	2.03717
ARGG	ARGG	ASP[c] + ATP[c] + CITR[c] -> AMP[c] + ARGSUCC[c] + PPI[c]	Alanine, aspartate and glutamate metabolism	0	1.01859
GLMS	GLMS	F6P[c] + GLN[c] <=> GA6P[c] + GLU[c]	Alanine, aspartate and glutamate metabolism	-1000	2.03717
GDH	GDH	H2O[c] + GLU[c] + NAD[c] -> NH3[c] + H[c] + AKG[c] + NADH[c]	Alanine, aspartate and glutamate metabolism	0	1000
ASPBC	ASPBC	GLU[c] + OA[c] <=> ASP[c] + AKG[c]	Alanine, aspartate and glutamate metabolism	0	1.52788
GABT	GABT	AKG[c] + GABA[c] <=> GLU[c] + SUCCSAL[c]	Alanine, aspartate and glutamate metabolism	-0.6775	2.03717
MURI	MURI	GLU[c] -> DGLU[c]	Alanine, aspartate and glutamate metabolism	0	0.365
GLN	GLN	NH3[c] + ATP[c] + GLU[c] -> ADP[c] + PI[c] + GLN[c]	Alanine, aspartate and glutamate metabolism	0	2.03717
GLT	GLT	H[c] + NADPH[c] + GLN[c] + AKG[c] -> NADP[c] + 2 GLU[c]	Alanine, aspartate and glutamate metabolism	0	1000
ALD	ALD	NH3[c] + H[c] + NADH[c] + PYR[c] <=> H2O[c] + ALA[c] + NAD[c]	Alanine, aspartate and glutamate metabolism	0	0.71
ASNB	ASNB	H2O[c] + ASP[c] + ATP[c] + GLN[c] -> ASN[c] + AMP[c] + PPI[c] + GLU[c]	Alanine, aspartate and glutamate metabolism	0	1.01859
PURA	PURA	ASP[c] + GTP[c] + IMP[c] -> PI[c] + ASUC[c] + GDP[c]	Alanine, aspartate and glutamate metabolism	0	1.01859
PANC	PANC	bALA[c] + ATP[c] + PANT[c] -> AMP[c] + PPI[c] + PNTO[c]	Alanine, aspartate and glutamate metabolism	0	0.192585
GABD	GABD	H2O[c] + NADP[c] + SUCCSAL[c] <=> H[c] + NADPH[c] + SUCC[c]	Alanine, aspartate and glutamate metabolism	-0.6775	2.03717
GADB	GADB	GLU[c] -> CO2[c] + GABA[c]	Alanine, aspartate and glutamate metabolism	0	2.03717
NADB1	NADB1	ASP[c] + FUM[c] -> SUCC[c] + ISUCC[c]	Alanine, aspartate and glutamate metabolism	0	1.52788
ROCA	ROCA	2 H2O[c] + P5C[c] + NAD[c] -> H[c] + GLU[c] + NADH[c]	Alanine, aspartate and glutamate metabolism	0	2.03717
DDLA	DDLA	ATP[c] + 2 DALA[c] -> ADP[c] + PI[c] + ALAALA[c]	Alanine, aspartate and glutamate metabolism	0	0.00126691
GA6PF6P	GA6PF6P	H2O[c] + GA6P[c] <=> NH3[c] + F6P[c]	Amino sugar and nucleotide sugar metabolism	-1000	2.03717
MURB	MURB	H[c] + NADPH[c] + UDPNAGPEE[c] -> UDPNAM[c] + NADP[c]	Amino sugar and nucleotide sugar metabolism	0	0.00225311
MURA	MURA	PEP[c] + UDPNAG[c] <=> PI[c] + UDPNAGPEE[c]	Amino sugar and nucleotide sugar metabolism	0	0.00225311
PGMA1	PGMA1	GA1P[c] <=> GA6P[c]	Amino sugar and nucleotide sugar metabolism	-0.00388768	0
NAGA1P	NAGA1P	GA1P[c] + ACCOA[c] <=> COA[c] + NAGA1P[c]	Amino sugar and nucleotide sugar metabolism	0	0.00388768
NAGA	NAGA	H2O[c] + AGA6P[c] <=> GA6P[c] + AC[c]	Amino sugar and nucleotide sugar metabolism	0	0
EMB	EMB	ARA1GALACTANDPP[c] + 70 ARAFDPP[c] <=> ARABINOGALACTANDPP[c] + 70 DPP[c]	Arabinogalactan biosynthesis	0	4.22294e-05
ARAFDPP	ARAFDPP	DPPR[c] -> ARAFDPP[c]	Arabinogalactan biosynthesis	0	0.0039622
WBBL	WBBL	DTDPRHAM[c] + NAGDPP[c] -> DTDP[c] + RHAMNAGDPP[c]	Arabinogalactan biosynthesis	0	4.22294e-05
GLFT2	GLFT2	RHAMNAGDPP[c] + 30 UDPGALF[c] <=> GALACTANDPP[c] + 30 UDP[c]	Arabinogalactan biosynthesis	0	4.22294e-05
DPPR	DPPR	DPP[c] + PRPP[c] -> PPI[c] + DPPR[c]	Arabinogalactan biosynthesis	0	0.0039622
AFTA	AFTA	ARAFDPP[c] + GALACTANDPP[c] <=> ARA1GALACTANDPP[c] + DPP[c]	Arabinogalactan biosynthesis	0	4.22294e-05
NAGDPP	NAGDPP	UDPNAG[c] + UDPP[c] -> NAGDPP[c] + UMP[c]	Arabinogalactan biosynthesis	0	4.22294e-05
AGPGLCN	AGPGLCN	ARABINOGALACTANDPP[c] + 30 PEPTIDOGLYCAN[c] -> DPP[c] + ARABINOGALACTANPEPTIDOGLYCAN[c]	Arabinogalactan peptidoglycan biosynthesis	0	4.22294e-05
PTGLCN	PTGLCN	LIPID2[c] -> DPP[c] + PEPTIDOGLYCAN[c]	Arabinogalactan peptidoglycan biosynthesis	0	0.00126691
PROC2	PROC2	H[c] + NADPH[c] + P5C[c] <=> NADP[c] + PRO[c]	Arginine and proline metabolism	0	1.52788
P5C	P5C	PRO[c] + FAD[c] -> P5C[c] + FADH2[c]	Arginine and proline metabolism	0	1.52788
PROA	PROA	H[c] + NADPH[c] + GLUP[c] -> NADP[c] + PI[c] + GLUGSAL[c]	Arginine and proline metabolism	0	2.03717
PROB	PROB	ATP[c] + GLU[c] -> ADP[c] + GLUP[c]	Arginine and proline metabolism	0	2.03717
ARGD1	ARGD1	GLU[c] + NAGLUS[c] -> AKG[c] + NAORN[c]	Arginine and proline metabolism	0	2.03717
ARGB	ARGB	ATP[c] + NAGLU[c] -> ADP[c] + NAGLUP[c]	Arginine and proline metabolism	0	2.03717
ARGJ	ARGJ	GLU[c] + NAORN[c] <=> NAGLU[c] + ORN[c]	Arginine and proline metabolism	0	2.03717
ROCD	ROCD	AKG[c] + ORN[c] -> GLUGSAL[c] + GLU[c]	Arginine and proline metabolism	0	2.03717
ARGF	ARGF	ORN[c] + CAP[c] -> PI[c] + CITR[c]	Arginine and proline metabolism	0	0.29902
ARGC	ARGC	H[c] + NADPH[c] + NAGLUP[c] -> NADP[c] + PI[c] + NAGLUS[c]	Arginine and proline metabolism	0	2.03717
ARGH	ARGH	ARGSUCC[c] -> FUM[c] + ARG[c]	Arginine and proline metabolism	0	1.01859
ARGA	ARGA	GLU[c] + ACCOA[c] <=> COA[c] + NAGLU[c]	Arginine and proline metabolism	0	0
ARCA	ARCA	H2O[c] + ARG[c] -> NH3[c] + CITR[c]	Arginine and proline metabolism	0	1.01859
OELAC	OELAC	4CMLAC[c] <=> CO2[c] + 3OELAC[c]	Benzoate degradation	0	0
BO11	BO11	H2O[c] + NAD[c] + COA[c] + FAD[c] + OCTANOYLCOA[c] -> H[c] + NADH[c] + ACCOA[c] + FADH2[c] + HEXANOYLCOA[c]	Beta-oxidation pathway	0	0.225893
BO10	BO10	H2O[c] + NAD[c] + COA[c] + FAD[c] + DECANOYLCOA[c] -> H[c] + NADH[c] + ACCOA[c] + FADH2[c] + OCTANOYLCOA[c]	Beta-oxidation pathway	0	0.225893
BO13	BO13	H2O[c] + NAD[c] + COA[c] + FAD[c] + BUTANOYLCOA[c] -> H[c] + NADH[c] + 2 ACCOA[c] + FADH2[c]	Beta-oxidation pathway	0	0.218269
BO15	BO15	H2O[c] + NAD[c] + COA[c] + FAD[c] + 9HDECOA[c] -> H[c] + NADH[c] + ACCOA[c] + FADH2[c] + CISDELTA5TETRADECANOYLCOA[c]	Beta-oxidation pathway	0	0.288333
BO14	BO14	H2O[c] + NAD[c] + COA[c] + FAD[c] + 9ODECOA[c] -> H[c] + NADH[c] + ACCOA[c] + FADH2[c] + 9HDECOA[c]	Beta-oxidation pathway	0	1.52788
BO17	BO17	CISDELTA3DODECANOYLCOA[c] -> TRANSDELTA2DODECANOYLCOA[c]	Beta-oxidation pathway	0	0.288333
BO16	BO16	H2O[c] + NAD[c] + COA[c] + FAD[c] + CISDELTA5TETRADECANOYLCOA[c] -> H[c] + NADH[c] + ACCOA[c] + FADH2[c] + CISDELTA3DODECANOYLCOA[c]	Beta-oxidation pathway	0	0.288333
BO19	BO19	H[c] + NADH[c] + TRANSDELTA2HYDROXYDODECANOYLCOA[c] -> H2O[c] + NAD[c] + DODECANOYLCOA[c]	Beta-oxidation pathway	0	0.288333
BO18	BO18	H2O[c] + TRANSDELTA2DODECANOYLCOA[c] -> TRANSDELTA2HYDROXYDODECANOYLCOA[c]	Beta-oxidation pathway	0	0.288333
BO12	BO12	H2O[c] + NAD[c] + COA[c] + FAD[c] + HEXANOYLCOA[c] -> H[c] + NADH[c] + ACCOA[c] + FADH2[c] + BUTANOYLCOA[c]	Beta-oxidation pathway	0	0.218269
BO9	BO9	H2O[c] + NAD[c] + COA[c] + FAD[c] + DODECANOYLCOA[c] -> H[c] + NADH[c] + ACCOA[c] + FADH2[c] + DECANOYLCOA[c]	Beta-oxidation pathway	0	0.272857
BO8	BO8	H2O[c] + NAD[c] + COA[c] + FAD[c] + TETRADECANOYLCOA[c] -> H[c] + NADH[c] + ACCOA[c] + FADH2[c] + DODECANOYLCOA[c]	Beta-oxidation pathway	0	0.288333
BO1	BO1	H2O[c] + NAD[c] + COA[c] + FAD[c] + OCTACOSANOYLCOA[c] -> H[c] + NADH[c] + ACCOA[c] + FADH2[c] + HCSCOA[c]	Beta-oxidation pathway	0	1.52788
BO3	BO3	H2O[c] + NAD[c] + COA[c] + FAD[c] + TCSCOA[c] -> H[c] + NADH[c] + ACCOA[c] + FADH2[c] + DOCOSANOYLCOA[c]	Beta-oxidation pathway	0	1.52788
BO2	BO2	H2O[c] + NAD[c] + COA[c] + FAD[c] + HCSCOA[c] -> H[c] + NADH[c] + ACCOA[c] + FADH2[c] + TCSCOA[c]	Beta-oxidation pathway	0	1.52788
BO5	BO5	H2O[c] + NAD[c] + COA[c] + FAD[c] + ECSCOA[c] -> H[c] + NADH[c] + ACCOA[c] + FADH2[c] + ODCCOA[c]	Beta-oxidation pathway	0	1.52788
BO4	BO4	H2O[c] + NAD[c] + COA[c] + FAD[c] + DOCOSANOYLCOA[c] -> H[c] + NADH[c] + ACCOA[c] + FADH2[c] + ECSCOA[c]	Beta-oxidation pathway	0	1.52788
BO7	BO7	H2O[c] + NAD[c] + COA[c] + FAD[c] + HDCCOA[c] -> H[c] + NADH[c] + ACCOA[c] + FADH2[c] + TETRADECANOYLCOA[c]	Beta-oxidation pathway	0	0.299388
BO6	BO6	H2O[c] + NAD[c] + COA[c] + FAD[c] + ODCCOA[c] -> H[c] + NADH[c] + ACCOA[c] + FADH2[c] + HDCCOA[c]	Beta-oxidation pathway	0	1.52788
FADB1	FADB1	NADP[c] + HBUTCOA[c] <=> H[c] + NADPH[c] + AACCOA[c]	Butanoate metabolism	0	0
ACTAC1	ACTAC1	HMGLUTCOA[c] -> ACCOA[c] + ACTAC[c]	Butanoate metabolism	0	2.2397e-05
H2CO3	H2CO3	H2O[c] + CO2[c] -> H2CO3[c]	Carbon metabolism	0	2.03717
S2	S2	H2CO3[c] -> H[c] + HCO3[c]	Carbon metabolism	0	2.03717
COX	COX	H2O[c] + MQ[c] + CO[c] -> CO2[c] + MQH2[c]	Carbon metabolism	0	0
GLTA1	GLTA1	H2O[c] + OA[c] + PROPIONYLCOA[c] -> COA[c] + 2METHYLCITRATE[c]	Citrate cycle (TCA cycle)	0	1000
PCA	PCA	H[c] + ATP[c] + PYR[c] + HCO3[c] -> ADP[c] + PI[c] + OA[c]	Citrate cycle (TCA cycle)	0	2.03717
SDH2	SDH2	SUCC[c] + FAD[c] <=> FUM[c] + FADH2[c]	Citrate cycle (TCA cycle)	-1.52788	0.182
ICD	ICD	NADP[c] + ICIT[c] -> CO2[c] + H[c] + NADPH[c] + AKG[c]	Citrate cycle (TCA cycle)	0	0.629201
SUCD	SUCD	ADP[c] + PI[c] + SUCCOA[c] <=> ATP[c] + SUCC[c] + COA[c]	Citrate cycle (TCA cycle)	-1000	0.719571
MDH	MDH	NAD[c] + MAL[c] <=> H[c] + NADH[c] + OA[c]	Citrate cycle (TCA cycle)	-2.03717	1000
FUM	FUM	H2O[c] + FUM[c] <=> MAL[c]	Citrate cycle (TCA cycle)	-0.38181	1.19238
GLTA2	GLTA2	H2O[c] + OA[c] + ACCOA[c] -> COA[c] + CIT[c]	Citrate cycle (TCA cycle)	0	2.41333
CITE	CITE	CIT[c] -> OA[c] + AC[c]	Citrate cycle (TCA cycle)	0	2.41333
ACN2	ACN2	H2O[c] + CISACONITATE[c] <=> ICIT[c]	Citrate cycle (TCA cycle)	0	0.6675
ACN1	ACN1	CIT[c] <=> H2O[c] + CISACONITATE[c]	Citrate cycle (TCA cycle)	0	0.6675
KGD1	KGD1	AKG[c] -> CO2[c] + SUCCSAL[c]	Citrate cycle (TCA cycle)	0	2.03717
KGD2	KGD2	CO2[c] + 2 H[c] + 2 FERI[c] + SUCCOA[c] <=> AKG[c] + COA[c] + 2 FERO[c]	Citrate cycle (TCA cycle)	-0.543168	2.06222
COBM	COBM	SAM[c] + PRECORIN4B[c] -> SAH[c] + PRECORIN5[c]	Cofactor biosynthesis	0	0
COBS	COBS	ADENOSYLCOBINAMIDEGDP[c] + ARIZ[c] -> H[c] + COBCO[c] + GMP[c]	Cofactor biosynthesis	0	0
THIE	THIE	H[c] + MAHMPPP[c] + MPET[c] -> PPI[c] + THIP[c]	Cofactor biosynthesis	0	0.679058
THIG	THIG	ATP[c] + CYS[c] + TYR[c] + DX5P[c] -> H2O[c] + CO2[c] + ALA[c] + ADP[c] + PI[c] + MPET[c] + 4HBENZALC[c]	Cofactor biosynthesis	0	1.98727e-05
THIC	THIC	2 H2O[c] + NAD[c] + AIR[c] -> H[c] + PI[c] + NADH[c] + AHMMP[c] + 2 FOR[c]	Cofactor biosynthesis	0	1.98727e-05
PCOA	PCOA	4 H[c] + 4 NADH[c] + 3 MALCOA[c] -> 2 H2O[c] + 2 CO2[c] + 4 NAD[c] + 2 COA[c] + PIMELOYLCOA[c]	Cofactor biosynthesis	0	0.0491786
AACE	AACE	2A3KB[c] -> CO2[c] + AMINOACETONE[c]	Cofactor biosynthesis	0	0
MPET	MPET	ATP[c] + HEMT[c] <=> ADP[c] + MPET[c]	Cofactor biosynthesis	0	0.679058
BIOF	BIOF	ALA[c] + PIMELOYLCOA[c] -> CO2[c] + COA[c] + 8AMINO7OXONONANOATE[c]	Cofactor biosynthesis	0	0.0491786
FBIB	FBIB	FO[c] + LPPG[c] -> GMP[c] + F4200[c]	Cofactor biosynthesis	0	0
FBIA2	FBIA2	GLU[c] + GTP[c] + F4201[c] -> PI[c] + GDP[c] + F420[c]	Cofactor biosynthesis	0	0
FBIA1	FBIA1	GLU[c] + GTP[c] + F4200[c] -> PI[c] + GDP[c] + F4201[c]	Cofactor biosynthesis	0	0
APRO	APRO	H[c] + NADH[c] + AMINOACETONE[c] -> NAD[c] + 1AMINOPROPAN2OL[c]	Cofactor biosynthesis	0	0
DMBI	DMBI	9 H[c] + O2[c] + PI[c] + NADH[c] + FMNH2[c] <=> H2O[c] + 2 NH3[c] + NAD[c] + DMBI[c] + 2 E4P[c]	Cofactor biosynthesis	0	0
ARIZ	ARIZ	H2O[c] + RIBZ5P[c] <=> PI[c] + ARIZ[c]	Cofactor biosynthesis	0	0
CYSG3	CYSG3	SAM[c] + PRECORIN1[c] -> SAH[c] + PRECORIN2[c]	Cofactor biosynthesis	0	1.98727e-05
COBI2	COBI2	SAM[c] + PRECORIN3B[c] -> SAH[c] + PRECORIN4B[c]	Cofactor biosynthesis	0	0
THIL	THIL	ATP[c] + THIP[c] <=> ADP[c] + THIPP[c]	Cofactor biosynthesis	0	1.98727e-05
HYD	HYD	2 NAD[c] + H2[c] -> 2 NADH[c]	Cofactor biosynthesis	0	0
THID1	THID1	ATP[c] + AHMMP[c] -> ADP[c] + AMPMP[c]	Cofactor biosynthesis	0	0.679058
THID2	THID2	ATP[c] + AMPMP[c] -> ADP[c] + MAHMPPP[c]	Cofactor biosynthesis	0	0.679058
MOG	MOG	ATP[c] + MOLYBDOPTERIN[c] -> PPI[c] + AMOLYBDOPTERIN[c]	Cofactor biosynthesis	0	0
MOAA1	MOAA1	H2O[c] + GTP[c] -> PPI[c] + PRECURSORZ[c]	Cofactor biosynthesis	0	1.98727e-05
THI	THI	H2O[c] + THIP[c] -> PI[c] + THI[c]	Cofactor biosynthesis	0	0.679058
COBO	COBO	H[c] + ATP[c] + COBIRINICACIDACDIAMIDE[c] -> ADENOSYLCOBRINICACIDACDIAMIDE[c] + PPPI[c]	Cofactor biosynthesis	0	0
2PPLA	2PPLA	GTP[c] + LLAC[c] -> GDP[c] + 2PHOSPHOLLACTATE[c]	Cofactor biosynthesis	0	0
SAMOX	SAMOX	NH3[c] + NADH[c] + SAM2OXOBUTANOATE[c] -> H2O[c] + NAD[c] + SAM[c]	Cofactor biosynthesis	0	0.0491786
COBL	COBL	2 SAM[c] + PRECORIN6Y[c] -> CO2[c] + 2 SAH[c] + PRECORIN8X[c]	Cofactor biosynthesis	0	0
LPPG	LPPG	GTP[c] + 2PHOSPHOLLACTATE[c] -> PPI[c] + LPPG[c]	Cofactor biosynthesis	0	0
MOAE1	MOAE1	PRECURSORZ[c] + 2 MOADCOSH[c] -> MOLYBDOPTERIN[c] + 2 MOADCOOH[c]	Cofactor biosynthesis	0	1.98727e-05
PRE6X	PRE6X	H2O[c] + SAM[c] + PRECORIN5[c] -> AC[c] + SAH[c] + PRECORIN6X[c]	Cofactor biosynthesis	0	0
COBQ1	COBQ1	4 H2O[c] + 4 ATP[c] + 4 GLN[c] + ADENOSYLCOBRINICACIDACDIAMIDE[c] -> 4 ADP[c] + 4 PI[c] + 4 GLU[c] + ADENOSYLCOBRATE[c]	Cofactor biosynthesis	0	0
MOBA	MOBA	NAD[c] + MOLYBDOPTERIN[c] + GMP[c] -> H2O[c] + H[c] + NADH[c] + MGD[c]	Cofactor biosynthesis	0	0
MOEA1	MOEA1	AMOLYBDOPTERIN[c] + MOLYBDATE[c] -> H2O[c] + AMP[c] + MOLYBDENUM[c]	Cofactor biosynthesis	0	0
FBIC	FBIC	H2O[c] + 2 SAM[c] + 4HPP[c] + A6RP[c] -> NH3[c] + 2 MET[c] + FO[c] + 2 5DA[c] + OX[c]	Cofactor biosynthesis	0	0
BISC	BISC	H[c] + NADPH[c] + BIOTINSO[c] -> H2O[c] + NADP[c] + BIOTIN[c]	Cofactor biosynthesis	0	0
HEMT	HEMT	H2O[c] + THI[c] -> H[c] + AHMMP[c] + HEMT[c]	Cofactor biosynthesis	0	0.679058
BIOD	BIOD	CO2[c] + ATP[c] + 78DIAMINONONANOATE[c] -> ADP[c] + PI[c] + DETHIOBIOTIN[c]	Cofactor biosynthesis	0	0.0491786
BIOA	BIOA	H[c] + SAM[c] + 8AMINO7OXONONANOATE[c] -> SAM2OXOBUTANOATE[c] + 78DIAMINONONANOATE[c]	Cofactor biosynthesis	0	0.0491786
BIOB	BIOB	2 SAM[c] + DETHIOBIOTIN[c] + H2S[c] -> 2 MET[c] + BIOTIN[c] + 2 DA[c]	Cofactor biosynthesis	0	0.0491786
HEMF2	HEMF2	H2O[c] + FPP[c] + PROTOHEMEFE2[c] -> PPI[c] + HEMEFE2[c]	Cofactor biosynthesis	0	3.97462e-05
MOEB1	MOEB1	H2O[c] + ATP[c] + CYS[c] + MOADCOOH[c] -> AMP[c] + PPI[c] + SER[c] + MOADCOSH[c]	Cofactor biosynthesis	0	3.97453e-05
COBB	COBB	2 H2O[c] + 2 ATP[c] + 2 GLN[c] + HYDROGENOBYRINATE[c] -> 2 ADP[c] + 2 PI[c] + 2 GLU[c] + HYDROGENOBYRINATEACDIAMIDE[c]	Cofactor biosynthesis	0	0
COBK	COBK	H[c] + NADPH[c] + PRECORIN6X[c] -> NADP[c] + PRECORIN6Y[c]	Cofactor biosynthesis	0	0
COBN	COBN	H2O[c] + ATP[c] + HYDROGENOBYRINATEACDIAMIDE[c] + COII[c] -> H[c] + ADP[c] + PI[c] + COBIIRINICACIDACDIAMIDE[c]	Cofactor biosynthesis	0	0
COB5	COB5	COBIIRINICACIDACDIAMIDE[c] -> COBIRINICACIDACDIAMIDE[c]	Cofactor biosynthesis	0	0
COBG	COBG	H[c] + O2[c] + NADH[c] + PRECORIN3A[c] -> H2O[c] + NAD[c] + PRECORIN3B[c]	Cofactor biosynthesis	0	0
COBH	COBH	PRECORIN8X[c] -> HYDROGENOBYRINATE[c]	Cofactor biosynthesis	0	0
COBT	COBT	DMBI[c] + NACN[c] <=> H[c] + RIBZ5P[c] + NAC[c]	Cofactor biosynthesis	0	0
THRK	THRK	ATP[c] + THR[c] -> ADP[c] + THR3P[c]	Cofactor biosynthesis	0	0
COBC	COBC	THR3P[c] -> CO2[c] + 1AMINOPROPAN2YLP[c]	Cofactor biosynthesis	0	0
AMIK	AMIK	ATP[c] + 1AMINOPROPAN2OL[c] <=> ADP[c] + 1AMINOPROPAN2YLP[c]	Cofactor biosynthesis	0	0
COBD	COBD	ATP[c] + ADENOSYLCOBRATE[c] + 1AMINOPROPAN2YLP[c] -> ADP[c] + PI[c] + ADENOSYLCOBINIMIDEP[c]	Cofactor biosynthesis	0	0
COBU	COBU	GTP[c] + ADENOSYLCOBINIMIDEP[c] -> PPI[c] + ADENOSYLCOBINAMIDEGDP[c]	Cofactor biosynthesis	0	0
COBCII	COBCII	H2O[c] + COBCO[c] -> PI[c] + COB12[c]	Cofactor biosynthesis	0	0
CSD	CSD	H2O[c] + CYS[c] -> NH3[c] + PYR[c] + H2S[c]	Cysteine and methionine metabolism	0	1.20667
ISCS	ISCS	CYS[c] + FE2[c] -> ALA[c] + FERO[c]	Cysteine and methionine metabolism	0	3.97462e-05
METB4	METB4	CYS[c] + OSLHSER[c] -> SUCC[c] + LLCT[c]	Cysteine and methionine metabolism	0	0.47869
METB1	METB1	H2O[c] + OSLHSER[c] -> NH3[c] + SUCC[c] + OBUT[c]	Cysteine and methionine metabolism	0	0.47869
METB2	METB2	H2O[c] + LLCT[c] <=> NH3[c] + CYS[c] + OBUT[c]	Cysteine and methionine metabolism	-0.242504	0.517143
METB3	METB3	CYS[c] + OAHSER[c] -> AC[c] + LLCT[c]	Cysteine and methionine metabolism	0	0.517143
SAHH	SAHH	H2O[c] + SAH[c] -> ADN[c] + HCYS[c]	Cysteine and methionine metabolism	0	0.679058
CYGLY2	CYGLY2	H2O[c] + CYSGLY[c] <=> CYS[c] + GLY[c]	Cysteine and methionine metabolism	0	0
CYSK1	CYSK1	H2S[c] + ASER[c] -> AC[c] + CYS[c]	Cysteine and methionine metabolism	0	1.20667
MMUM	MMUM	SAM[c] + HCYS[c] -> MET[c] + SAH[c]	Cysteine and methionine metabolism	0	0.679058
MTN1	MTN1	H2O[c] + SAH[c] <=> AD[c] + SRH[c]	Cysteine and methionine metabolism	0	0
5OPRO	5OPRO	5GLUCYS[c] -> CYS[c] + 5OPRO[c]	Cysteine and methionine metabolism	0	1.01859
OHSER	OHSER	SUCCOA[c] + HSER[c] <=> COA[c] + OSLHSER[c]	Cysteine and methionine metabolism	0	0.47869
CYCLY1	CYCLY1	H2O[c] + GSH[c] <=> GLU[c] + CYSGLY[c]	Cysteine and methionine metabolism	0	0
METX	METX	ACCOA[c] + HSER[c] <=> COA[c] + OAHSER[c]	Cysteine and methionine metabolism	0	0.517143
CYSE	CYSE	ACCOA[c] + SER[c] <=> COA[c] + ASER[c]	Cysteine and methionine metabolism	0	1.20667
MTN2	MTN2	H2O[c] + 5MTA[c] <=> AD[c] + 5MTR[c]	Cysteine and methionine metabolism	0	0
HCYS	HCYS	H2O[c] + LLCT[c] -> NH3[c] + PYR[c] + HCYS[c]	Cysteine and methionine metabolism	0	2.03717
METE	METE	HCYS[c] + MTHPTGLU[c] <=> MET[c] + THPTGLU[c]	Cysteine and methionine metabolism	-1000	0.569524
METC	METC	H2S[c] + OAHSER[c] -> AC[c] + HCYS[c]	Cysteine and methionine metabolism	0	0.425882
METH	METH	COB12[c] + HCYS[c] + MTHF[c] <=> MET[c] + THF[c]	Cysteine and methionine metabolism	-0.569524	1000
METK	METK	H2O[c] + ATP[c] + MET[c] -> PI[c] + PPI[c] + SAM[c]	Cysteine and methionine metabolism	0	0.679058
MTHF1	MTHF1	FADH2[c] + METTHF[c] -> FAD[c] + MTHF[c]	Cysteine and methionine metabolism	0	0.29206
PNP	PNP	PI[c] + 5MTA[c] -> MTR1P[c] + AD[c]	Cysteine and methionine metabolism	0	8.69448e-05
METZ	METZ	H2S[c] + OSLHSER[c] -> SUCC[c] + HCYS[c]	Cysteine and methionine metabolism	0	0.394216
MSRA	MSRA	H2O[c] + MET[c] + OTHIO[c] <=> METSOX[c] + RTHIO[c]	Cysteine and methionine metabolism	0	0
PPSB1	PPSB1	H[c] + NADH[c] + MALCOA[c] + PHENOL3HC25ACYLACP[c] -> CO2[c] + NAD[c] + COA[c] + PHENOL35DHC27ACYLACP[c]	Dimycocerosate ester biosynthesis	0	5.51479e-05
PPSB3	PPSB3	H[c] + NADH[c] + MALCOA[c] + 3HC24ACYLACP[c] -> CO2[c] + NAD[c] + COA[c] + 35DHC26ACYLACP[c]	Dimycocerosate ester biosynthesis	0	1.47058e-05
PPSB2	PPSB2	H[c] + NADH[c] + MALCOA[c] + PHENOL3HC27ACYLACP[c] -> CO2[c] + NAD[c] + COA[c] + PHENOL35DHC29ACYLACP[c]	Dimycocerosate ester biosynthesis	0	9.39004e-05
HBA	HBA	CHOR[c] -> PYR[c] + HBA[c]	Dimycocerosate ester biosynthesis	0	0.000149048
FADD268	FADD268	ACP[c] + TETRACOSANOYLAMP[c] -> AMP[c] + TETRACOSANOYLACP[c]	Dimycocerosate ester biosynthesis	0	0.512587
FADD261	FADD261	ATP[c] + PHENOLTRICOSANOATE[c] -> PPI[c] + PHENOLTRICOSANOYLAMP[c]	Dimycocerosate ester biosynthesis	0	5.51479e-05
FADD267	FADD267	ACP[c] + DOCOSANOYLAMP[c] -> AMP[c] + DOCOSANOYLACP[c]	Dimycocerosate ester biosynthesis	0	0.509294
FADD266	FADD266	ATP[c] + TETRACOSANOATE[c] -> PPI[c] + TETRACOSANOYLAMP[c]	Dimycocerosate ester biosynthesis	0	0.512587
FADD265	FADD265	ATP[c] + DOCOSANOATE[c] -> PPI[c] + DOCOSANOYLAMP[c]	Dimycocerosate ester biosynthesis	0	0.509294
FADD264	FADD264	ACP[c] + PHENOLPENTACOSANOYLAMP[c] -> AMP[c] + PHENOLPENTACOSANOYLACP[c]	Dimycocerosate ester biosynthesis	0	9.39004e-05
MAS8	MAS8	2 H[c] + 2 NADPH[c] + 24MC26ACYLACP[c] + SMMALONYLCOA[c] -> H2O[c] + CO2[c] + 2 NADP[c] + COA[c] + 246MC29ACYLACP[c]	Dimycocerosate ester biosynthesis	0	5.66371e-05
MAS6	MAS6	2 H[c] + 2 NADPH[c] + SMMALONYLCOA[c] + 2MC23ACYLACP[c] -> H2O[c] + CO2[c] + 2 NADP[c] + COA[c] + 24MC26ACYLACP[c]	Dimycocerosate ester biosynthesis	0	7.55161e-05
MCACP	MCACP	0.05 24MC26ACYLACP[c] + 0.05 246MC29ACYLACP[c] + 0.05 246810MC33ACYLACP[c] + 0.05 246810MC35ACYLACP[c] + 0.65 2468MC30ACYLACP[c] + 0.05 2468MC32ACYLACP[c] + 0.05 246MC27ACYLACP[c] + 0.05 24MC24ACYLACP[c] -> MYCOCEROSOYLACP[c]	Dimycocerosate ester biosynthesis	0	0.000377589
PPSC1	PPSC1	2 H[c] + 2 NADH[c] + MALCOA[c] + PHENOL35DHC27ACYLACP[c] -> H2O[c] + CO2[c] + 2 NAD[c] + COA[c] + PHENOL57DHC29ACYLACP[c]	Dimycocerosate ester biosynthesis	0	5.51479e-05
TESA8	TESA8	H2O[c] + PHENOL4M3K911DHC36ACYLACP[c] -> ACP[c] + PHENOL4M3K911DHC36OATE[c]	Dimycocerosate ester biosynthesis	0	8.9429e-06
PPSC2	PPSC2	2 H[c] + 2 NADH[c] + MALCOA[c] + PHENOL35DHC29ACYLACP[c] -> H2O[c] + CO2[c] + 2 NAD[c] + COA[c] + PHENOL57DHC31ACYLACP[c]	Dimycocerosate ester biosynthesis	0	9.39004e-05
PPSB4	PPSB4	H[c] + NADH[c] + MALCOA[c] + 3HC26ACYLACP[c] -> CO2[c] + NAD[c] + COA[c] + 35DHC28ACYLACP[c]	Dimycocerosate ester biosynthesis	0	2.50401e-05
DIMA	DIMA	SAM[c] + PTTDIM[c] -> SAH[c] + DIMA[c]	Dimycocerosate ester biosynthesis	0	1.98727e-05
TESA2	TESA2	H2O[c] + 24DM3K911DHC36ACYLACP[c] -> ACP[c] + 24DM3K911DHC36OATE[c]	Dimycocerosate ester biosynthesis	0	2.26548e-05
MAS9	MAS9	2 H[c] + 2 NADPH[c] + SMMALONYLCOA[c] + 246MC27ACYLACP[c] -> H2O[c] + CO2[c] + 2 NADP[c] + COA[c] + 2468MC30ACYLACP[c]	Dimycocerosate ester biosynthesis	0	0.000264312
MAS1	MAS1	2 H[c] + 2 NADPH[c] + SMMALONYLCOA[c] + HEXADECANOYLACP[c] -> H2O[c] + CO2[c] + 2 NADP[c] + COA[c] + TUBERCULOSTEROYLACP[c]	Dimycocerosate ester biosynthesis	0	0.307682
MAS2	MAS2	2 H[c] + 2 NADPH[c] + SMMALONYLCOA[c] + OCTADECANOYLACP[c] -> H2O[c] + CO2[c] + 2 NADP[c] + COA[c] + 2MC21ACYLACP[c]	Dimycocerosate ester biosynthesis	0	0.000302071
MAS4	MAS4	2 H[c] + 2 NADPH[c] + SMMALONYLCOA[c] + EICOSANOYLACP[c] -> H2O[c] + CO2[c] + 2 NADP[c] + COA[c] + 2MC23ACYLACP[c]	Dimycocerosate ester biosynthesis	0	7.55161e-05
MAS7	MAS7	2 H[c] + 2 NADPH[c] + SMMALONYLCOA[c] + 24MC24ACYLACP[c] -> H2O[c] + CO2[c] + 2 NADP[c] + COA[c] + 246MC27ACYLACP[c]	Dimycocerosate ester biosynthesis	0	0.000283192
PPSA1	PPSA1	H[c] + NADH[c] + MALCOA[c] + PHENOLTRICOSANOYLACP[c] -> CO2[c] + NAD[c] + COA[c] + PHENOL3HC25ACYLACP[c]	Dimycocerosate ester biosynthesis	0	5.51479e-05
PPTHIO4	PPTHIO4	PHENOL4M3K911DHC36OATE[c] -> CO2[c] + PHENOLPHTHIODIOLONEC35K2[c]	Dimycocerosate ester biosynthesis	0	8.9429e-06
PPTHIO5	PPTHIO5	0.06 PHENOLPHTHIODIOLONEC35K2[c] + 0.04 PHENOLPHTHIODIOLONEC33K2[c] + 0.33 PHENOLPHTHIODIOLONEC34K3[c] + 0.57 PHENOLPHTHIODIOLONEC36K3[c] -> PHENOLPHTHIODIOLONE[c]	Dimycocerosate ester biosynthesis	0	0.000149048
PPTHIO2	PPTHIO2	PHENOL24DM3K911DHC37OATE[c] -> CO2[c] + PHENOLPHTHIODIOLONEC36K3[c]	Dimycocerosate ester biosynthesis	0	8.49575e-05
PPTHIO1	PPTHIO1	PHENOL24DM3K911DHC35OATE[c] -> CO2[c] + PHENOLPHTHIODIOLONEC34K3[c]	Dimycocerosate ester biosynthesis	0	4.91859e-05
PTHIO3	PTHIO3	4M3K911DHC33OATE[c] -> CO2[c] + PHTHIODIOLONEC32K2[c]	Dimycocerosate ester biosynthesis	0	1.58981e-06
PTHIO2	PTHIO2	24DM3K911DHC36OATE[c] -> CO2[c] + PHTHIODIOLONEC35K3[c]	Dimycocerosate ester biosynthesis	0	2.26548e-05
MAS5	MAS5	2 H[c] + 2 NADPH[c] + SMMALONYLCOA[c] + 2MC21ACYLACP[c] -> H2O[c] + CO2[c] + 2 NADP[c] + COA[c] + 24MC24ACYLACP[c]	Dimycocerosate ester biosynthesis	0	0.000302071
TESA7	TESA7	H2O[c] + PHENOL4M3K911DHC34ACYLACP[c] -> ACP[c] + PHENOL4M3K911DHC34OATE[c]	Dimycocerosate ester biosynthesis	0	5.96193e-06
TESA6	TESA6	H2O[c] + PHENOL24DM3K911DHC37ACYLACP[c] -> ACP[c] + PHENOL24DM3K911DHC37OATE[c]	Dimycocerosate ester biosynthesis	0	8.49575e-05
TESA5	TESA5	H2O[c] + PHENOL24DM3K911DHC35ACYLACP[c] -> ACP[c] + PHENOL24DM3K911DHC35OATE[c]	Dimycocerosate ester biosynthesis	0	4.91859e-05
TESA3	TESA3	H2O[c] + 4M3K911DHC33ACYLACP[c] -> ACP[c] + 4M3K911DHC33OATE[c]	Dimycocerosate ester biosynthesis	0	1.58981e-06
TESA1	TESA1	H2O[c] + 24DM3K911DHC34ACYLACP[c] -> ACP[c] + 24DM3K911DHC34OATE[c]	Dimycocerosate ester biosynthesis	0	1.3116e-05
FADD263	FADD263	ACP[c] + PHENOLTRICOSANOYLAMP[c] -> AMP[c] + PHENOLTRICOSANOYLACP[c]	Dimycocerosate ester biosynthesis	0	5.51479e-05
FADD262	FADD262	ATP[c] + PHENOLPENTACOSANOATE[c] -> PPI[c] + PHENOLPENTACOSANOYLAMP[c]	Dimycocerosate ester biosynthesis	0	9.39004e-05
PTHIO1	PTHIO1	24DM3K911DHC34OATE[c] -> CO2[c] + PHTHIODIOLONEC33K3[c]	Dimycocerosate ester biosynthesis	0	1.3116e-05
PTHIO5	PTHIO5	0.04 PHTHIODIOLONEC32K2[c] + 0.57 PHTHIODIOLONEC35K3[c] + 0.33 PHTHIODIOLONEC33K3[c] + 0.06 PHTHIODIOLONEC34K2[c] -> PHTHIODIOLONE[c]	Dimycocerosate ester biosynthesis	0	3.97453e-05
PTTPDIM	PTTPDIM	H[c] + NADPH[c] + PHDIMB[c] -> NADP[c] + PTTPHDIM[c]	Dimycocerosate ester biosynthesis	0	7.45224e-05
MMPL72	MMPL72	DIMB[c] -> DIMBM[c]	Dimycocerosate ester biosynthesis	0	1.98727e-05
MMPL73	MMPL73	PHDIMA[c] -> PHDIMAM[c]	Dimycocerosate ester biosynthesis	0	7.45224e-05
MMPL71	MMPL71	DIMA[c] -> DIMAM[c]	Dimycocerosate ester biosynthesis	0	1.98727e-05
MMPL74	MMPL74	PHDIMB[c] -> PHDIMBM[c]	Dimycocerosate ester biosynthesis	0	7.45224e-05
PPSD3	PPSD3	2 H[c] + 2 NADH[c] + SMMALONYLCOA[c] + PHENOL57DHC29ACYLACP[c] -> H2O[c] + CO2[c] + 2 NAD[c] + COA[c] + PHENOL2M79DHC32ACYLACP[c]	Dimycocerosate ester biosynthesis	0	5.51479e-05
PPSD1	PPSD1	2 H[c] + 2 NADH[c] + SMMALONYLCOA[c] + 57DHC28ACYLACP[c] -> H2O[c] + CO2[c] + 2 NAD[c] + COA[c] + 2M79DHC31ACYLACP[c]	Dimycocerosate ester biosynthesis	0	1.47058e-05
PPSC4	PPSC4	2 H[c] + 2 NADH[c] + MALCOA[c] + 35DHC28ACYLACP[c] -> H2O[c] + CO2[c] + 2 NAD[c] + COA[c] + 57DHC30ACYLACP[c]	Dimycocerosate ester biosynthesis	0	2.50401e-05
FADD281	FADD281	ATP[c] + OCTADECANOATE[c] <=> PPI[c] + OCTADECANOYLAMP[c]	Dimycocerosate ester biosynthesis	0	0.52788
FADD283	FADD283	ACP[c] + OCTADECANOYLAMP[c] -> AMP[c] + OCTADECANOYLACP[c]	Dimycocerosate ester biosynthesis	0	0.52788
PDIMA	PDIMA	SAM[c] + PTTPHDIM[c] -> SAH[c] + PHDIMA[c]	Dimycocerosate ester biosynthesis	0	7.45224e-05
PTTDIM	PTTDIM	H[c] + NADPH[c] + DIMB[c] -> NADP[c] + PTTDIM[c]	Dimycocerosate ester biosynthesis	0	1.98727e-05
PPSA4	PPSA4	H[c] + NADH[c] + MALCOA[c] + TETRACOSANOYLACP[c] -> CO2[c] + NAD[c] + COA[c] + 3HC26ACYLACP[c]	Dimycocerosate ester biosynthesis	0	1.5312
PPSA2	PPSA2	H[c] + NADH[c] + MALCOA[c] + PHENOLPENTACOSANOYLACP[c] -> CO2[c] + NAD[c] + COA[c] + PHENOL3HC27ACYLACP[c]	Dimycocerosate ester biosynthesis	0	9.39004e-05
PPSA3	PPSA3	H[c] + NADH[c] + MALCOA[c] + DOCOSANOYLACP[c] -> CO2[c] + NAD[c] + COA[c] + 3HC24ACYLACP[c]	Dimycocerosate ester biosynthesis	0	1.53506
PPSD2	PPSD2	2 H[c] + 2 NADH[c] + SMMALONYLCOA[c] + 57DHC30ACYLACP[c] -> H2O[c] + CO2[c] + 2 NAD[c] + COA[c] + 2M79DHC33ACYLACP[c]	Dimycocerosate ester biosynthesis	0	2.50401e-05
PPSE7	PPSE7	MALCOA[c] + PHENOL2M79DHC32ACYLACP[c] -> CO2[c] + COA[c] + PHENOL4M3K911DHC34ACYLACP[c]	Dimycocerosate ester biosynthesis	0	5.96193e-06
PTHIO4	PTHIO4	4M3K911DHC35OATE[c] -> CO2[c] + PHTHIODIOLONEC34K2[c]	Dimycocerosate ester biosynthesis	0	2.38472e-06
PPSC3	PPSC3	2 H[c] + 2 NADH[c] + MALCOA[c] + 35DHC26ACYLACP[c] -> H2O[c] + CO2[c] + 2 NAD[c] + COA[c] + 57DHC28ACYLACP[c]	Dimycocerosate ester biosynthesis	0	1.47058e-05
MAS12	MAS12	2 H[c] + 2 NADPH[c] + SMMALONYLCOA[c] + 2468MC32ACYLACP[c] -> H2O[c] + CO2[c] + 2 NADP[c] + COA[c] + 246810MC35ACYLACP[c]	Dimycocerosate ester biosynthesis	0	1.8879e-05
MAS10	MAS10	2 H[c] + 2 NADPH[c] + SMMALONYLCOA[c] + 246MC29ACYLACP[c] -> H2O[c] + CO2[c] + 2 NADP[c] + COA[c] + 2468MC32ACYLACP[c]	Dimycocerosate ester biosynthesis	0	3.7758e-05
MAS11	MAS11	2 H[c] + 2 NADPH[c] + SMMALONYLCOA[c] + 2468MC30ACYLACP[c] -> H2O[c] + CO2[c] + 2 NADP[c] + COA[c] + 246810MC33ACYLACP[c]	Dimycocerosate ester biosynthesis	0	1.8879e-05
PPSD4	PPSD4	2 H[c] + 2 NADH[c] + SMMALONYLCOA[c] + PHENOL57DHC31ACYLACP[c] -> H2O[c] + CO2[c] + 2 NAD[c] + COA[c] + PHENOL2M79DHC34ACYLACP[c]	Dimycocerosate ester biosynthesis	0	9.39004e-05
PPSE8	PPSE8	MALCOA[c] + PHENOL2M79DHC34ACYLACP[c] -> CO2[c] + COA[c] + PHENOL4M3K911DHC36ACYLACP[c]	Dimycocerosate ester biosynthesis	0	8.9429e-06
FADD282	FADD282	ATP[c] + EICOSANOATE[c] -> PPI[c] + EICOSANOYLAMP[c]	Dimycocerosate ester biosynthesis	0	0.512421
PPSE1	PPSE1	SMMALONYLCOA[c] + 2M79DHC31ACYLACP[c] -> CO2[c] + COA[c] + 24DM3K911DHC34ACYLACP[c]	Dimycocerosate ester biosynthesis	0	1.3116e-05
PPSE2	PPSE2	SMMALONYLCOA[c] + 2M79DHC33ACYLACP[c] -> CO2[c] + COA[c] + 24DM3K911DHC36ACYLACP[c]	Dimycocerosate ester biosynthesis	0	2.26548e-05
PPSE3	PPSE3	MALCOA[c] + 2M79DHC31ACYLACP[c] -> CO2[c] + COA[c] + 4M3K911DHC33ACYLACP[c]	Dimycocerosate ester biosynthesis	0	1.58981e-06
PPSE4	PPSE4	MALCOA[c] + 2M79DHC33ACYLACP[c] -> CO2[c] + COA[c] + 4M3K911DHC35ACYLACP[c]	Dimycocerosate ester biosynthesis	0	2.38472e-06
PPSE5	PPSE5	SMMALONYLCOA[c] + PHENOL2M79DHC32ACYLACP[c] -> CO2[c] + COA[c] + PHENOL24DM3K911DHC35ACYLACP[c]	Dimycocerosate ester biosynthesis	0	4.91859e-05
PPSE6	PPSE6	SMMALONYLCOA[c] + PHENOL2M79DHC34ACYLACP[c] -> CO2[c] + COA[c] + PHENOL24DM3K911DHC37ACYLACP[c]	Dimycocerosate ester biosynthesis	0	8.49575e-05
FADD284	FADD284	ACP[c] + EICOSANOYLAMP[c] -> AMP[c] + EICOSANOYLACP[c]	Dimycocerosate ester biosynthesis	0	0.512421
TESA4	TESA4	H2O[c] + 4M3K911DHC35ACYLACP[c] -> ACP[c] + 4M3K911DHC35OATE[c]	Dimycocerosate ester biosynthesis	0	2.38472e-06
PAPA52	PAPA52	2 MYCOCEROSOYLACP[c] + PHENOLPHTHIODIOLONE[c] -> 2 ACP[c] + PHDIMB[c]	Dimycocerosate ester biosynthesis	0	0.000149048
PAPA51	PAPA51	2 MYCOCEROSOYLACP[c] + PHTHIODIOLONE[c] -> 2 ACP[c] + DIMB[c]	Dimycocerosate ester biosynthesis	0	3.97453e-05
FADD222	FADD222	2 H[c] + 2 NADH[c] + HBA[c] + TETRACOSANOATE[c] -> 2 H2O[c] + 2 NAD[c] + PHENOLPENTACOSANOATE[c]	Dimycocerosate ester biosynthesis	0	9.39004e-05
FADD221	FADD221	2 H[c] + 2 NADH[c] + HBA[c] + DOCOSANOATE[c] -> 2 H2O[c] + 2 NAD[c] + PHENOLTRICOSANOATE[c]	Dimycocerosate ester biosynthesis	0	5.51479e-05
PPTHIO3	PPTHIO3	PHENOL4M3K911DHC34OATE[c] -> CO2[c] + PHENOLPHTHIODIOLONEC33K2[c]	Dimycocerosate ester biosynthesis	0	5.96193e-06
EX_4HBENZALC[e]	EX_4HBENZALC[e]	4HBENZALC[e] <=>	Exchange	0	1.98731e-05
EX_9HEXADECENOATE[e]	EX_9HEXADECENOATE[e]	9HEXADECENOATE[e] <=>	Exchange	0	0.169375
EX_9OCTADECENOATE[e]	EX_9OCTADECENOATE[e]	9OCTADECENOATE[e] <=>	Exchange	-0.1	0.0505556
EX_ACAL[e]	EX_ACAL[e]	ACAL[e] <=>	Exchange	0	1.355
EX_AC[e]	EX_AC[e]	AC[e] <=>	Exchange	0	1.095
EX_ADN[e]	EX_ADN[e]	ADN[e] <=>	Exchange	0	0.131809
EX_AD[e]	EX_AD[e]	AD[e] <=>	Exchange	0	0.198231
EX_AKG[e]	EX_AKG[e]	AKG[e] <=>	Exchange	0	0.312857
EX_ALA[e]	EX_ALA[e]	ALA[e] <=>	Exchange	0	0.696515
EX_AN[e]	EX_AN[e]	AN[e] <=>	Exchange	0	0.230723
EX_ARG[e]	EX_ARG[e]	ARG[e] <=>	Exchange	0	0.25314
EX_ASN[e]	EX_ASN[e]	ASN[e] <=>	Exchange	0	0.341737
EX_ASP[e]	EX_ASP[e]	ASP[e] <=>	Exchange	0	0.365
EX_BIOTINSO[e]	EX_BIOTINSO[e]	BIOTINSO[e] <=>	Exchange	0	0
EX_BIOTIN[e]	EX_BIOTIN[e]	BIOTIN[e] <=>	Exchange	0	0.0491786
EX_CADA[e]	EX_CADA[e]	CADA[e] <=>	Exchange	0	0.325115
EX_CA[e]	EX_CA[e]	CA[e] <=>	Exchange	0	0
EX_CD[e]	EX_CD[e]	CD[e] <=>	Exchange	0	0
EX_CELB[e]	EX_CELB[e]	CELB[e] <=>	Exchange	0	0
EX_CHOLESTEROL[e]	EX_CHOLESTEROL[e]	CHOLESTEROL[e] <=>	Exchange	0	0
EX_CHOL[e]	EX_CHOL[e]	CHOL[e] <=>	Exchange	0	0
EX_CITR[e]	EX_CITR[e]	CITR[e] <=>	Exchange	0	0.29902
EX_CIT[e]	EX_CIT[e]	CIT[e] <=>	Exchange	0	0.243333
EX_CL[e]	EX_CL[e]	CL[e] <=>	Exchange	0	0
EX_CO2[e]	EX_CO2[e]	CO2[e] <=>	Exchange	0.29	1.02
EX_COB12[e]	EX_COB12[e]	COB12[e] <=>	Exchange	0	0
EX_COII[e]	EX_COII[e]	COII[e] <=>	Exchange	0	0
EX_CO[e]	EX_CO[e]	CO[e] <=>	Exchange	0	0
EX_CU[e]	EX_CU[e]	CU[e] <=>	Exchange	0	0
EX_CYS[e]	EX_CYS[e]	CYS[e] <=>	Exchange	0	0.322796
EX_DALA[e]	EX_DALA[e]	DALA[e] <=>	Exchange	0	0.71
EX_DAPIM[e]	EX_DAPIM[e]	DAPIM[e] <=>	Exchange	0	0.28467
EX_DA[e]	EX_DA[e]	DA[e] <=>	Exchange	0	0.118855
EX_DAG[e]	EX_DAG[e]	DAG[e] <=>	Exchange	0	0.0660976
EX_SME[e]	EX_SME[e]	SME[e] <=>	Exchange	0	0.271506
EX_GSH[e]	EX_GSH[e]	GSH[e] <=>	Exchange	0	0
EX_DECANOATE[e]	EX_DECANOATE[e]	DECANOATE[e] <=>	Exchange	0	0.263663
EX_DGLU[e]	EX_DGLU[e]	DGLU[e] <=>	Exchange	0	0.365
EX_DIN[e]	EX_DIN[e]	DIN[e] <=>	Exchange	0	0.118855
EX_DODECANOATE[e]	EX_DODECANOATE[e]	DODECANOATE[e] <=>	Exchange	0	0.225833
EX_EICOSANOATE[e]	EX_EICOSANOATE[e]	EICOSANOATE[e] <=>	Exchange	0	0.1355
EX_ETH[e]	EX_ETH[e]	ETH[e] <=>	Exchange	0	1.355
EX_FE2[e]	EX_FE2[e]	FE2[e] <=>	Exchange	-0.000119236	0
EX_FE3[e]	EX_FE3[e]	FE3[e] <=>	Exchange	-1.98727e-05	0
EX_FOL[e]	EX_FOL[e]	FOL[e] <=>	Exchange	0	0.0723844
EX_FOR[e]	EX_FOR[e]	FOR[e] <=>	Exchange	0	0.852
EX_FRU[e]	EX_FRU[e]	FRU[e] <=>	Exchange	0	0
EX_FUM[e]	EX_FUM[e]	FUM[e] <=>	Exchange	0	0.365
EX_G3P[e]	EX_G3P[e]	G3P[e] <=>	Exchange	0	0.489351
EX_GABA[e]	EX_GABA[e]	GABA[e] <=>	Exchange	0	0.6775
EX_GL3P[e]	EX_GL3P[e]	GL3P[e] <=>	Exchange	0	0.422112
EX_GLAC[e]	EX_GLAC[e]	GLAC[e] <=>	Exchange	0	0
EX_GLC[e]	EX_GLC[e]	GLC[e] <=>	Exchange	0	0.291035
EX_GLN[e]	EX_GLN[e]	GLN[e] <=>	Exchange	0	0.365
EX_GLU[e]	EX_GLU[e]	GLU[e] <=>	Exchange	0	0.365
EX_GLYCOLATE[e]	EX_GLYCOLATE[e]	GLYCOLATE[e] <=>	Exchange	0	0.0681544
EX_GLY[e]	EX_GLY[e]	GLY[e] <=>	Exchange	0	0.521416
EX_GL[e]	EX_GL[e]	GL[e] <=>	Exchange	-0.4	0.25786
EX_GN[e]	EX_GN[e]	GN[e] <=>	Exchange	0	0.0759688
EX_GSN[e]	EX_GSN[e]	GSN[e] <=>	Exchange	0	0.0629031
EX_H2O[e]	EX_H2O[e]	H2O[e] <=>	Exchange	-0.119111	3.2346
EX_HEPTADECANOATE[e]	EX_HEPTADECANOATE[e]	HEPTADECANOATE[e] <=>	Exchange	0	0.159412
EX_HEXACOSANOATE[e]	EX_HEXACOSANOATE[e]	HEXACOSANOATE[e] <=>	Exchange	0	0.104231
EX_HEXADECANOATE[e]	EX_HEXADECANOATE[e]	HEXADECANOATE[e] <=>	Exchange	0	0.169375
EX_HEXANOATE[e]	EX_HEXANOATE[e]	HEXANOATE[e] <=>	Exchange	0	0.221061
EX_HIS[e]	EX_HIS[e]	HIS[e] <=>	Exchange	0	0.186184
EX_HYXN[e]	EX_HYXN[e]	HYXN[e] <=>	Exchange	0	0.198231
EX_H[e]	EX_H[e]	H[e] <=>	Exchange	-9.58682	0
EX_Hr[e]	EX_Hr[e]	Hr[e] <=>	Exchange	0	6.11152
EX_ILE[e]	EX_ILE[e]	ILE[e] <=>	Exchange	0	0.321492
EX_INS[e]	EX_INS[e]	INS[e] <=>	Exchange	0	0.131809
EX_K[e]	EX_K[e]	K[e] <=>	Exchange	0	0
EX_LAAA[e]	EX_LAAA[e]	LAAA[e] <=>	Exchange	0	0.348257
EX_LAC[e]	EX_LAC[e]	LAC[e] <=>	Exchange	0	0.71
EX_LEU[e]	EX_LEU[e]	LEU[e] <=>	Exchange	0	0.284
EX_LLAC[e]	EX_LLAC[e]	LLAC[e] <=>	Exchange	0	0.71
EX_LYS[e]	EX_LYS[e]	LYS[e] <=>	Exchange	0	0.321492
EX_MAL[e]	EX_MAL[e]	MAL[e] <=>	Exchange	0	0.365
EX_MAN[e]	EX_MAN[e]	MAN[e] <=>	Exchange	0	0
EX_MET[e]	EX_MET[e]	MET[e] <=>	Exchange	0	0.29206
EX_MG[e]	EX_MG[e]	MG[e] <=>	Exchange	0	0
EX_MLT[e]	EX_MLT[e]	MLT[e] <=>	Exchange	0	0.132925
EX_MN[e]	EX_MN[e]	MN[e] <=>	Exchange	0	0
EX_MOLYBDATE[e]	EX_MOLYBDATE[e]	MOLYBDATE[e] <=>	Exchange	0	0
EX_NAC[e]	EX_NAC[e]	NAC[e] <=>	Exchange	0	0
EX_NA[e]	EX_NA[e]	NA[e] <=>	Exchange	0	0
EX_NH3[e]	EX_NH3[e]	NH3[e] <=>	Exchange	-1.06509	0
EX_NI[e]	EX_NI[e]	NI[e] <=>	Exchange	0	0
EX_NO2[e]	EX_NO2[e]	NO2[e] <=>	Exchange	0	0.630372
EX_NO3[e]	EX_NO3[e]	NO3[e] <=>	Exchange	0	0
EX_NONADECANOATE[e]	EX_NONADECANOATE[e]	NONADECANOATE[e] <=>	Exchange	0	0.142632
EX_NO[e]	EX_NO[e]	NO[e] <=>	Exchange	0	0
EX_O2[e]	EX_O2[e]	O2[e] <=>	Exchange	-0.98	-0.98
EX_ORN[e]	EX_ORN[e]	ORN[e] <=>	Exchange	0	0.459529
EX_PABA[e]	EX_PABA[e]	PABA[e] <=>	Exchange	0	0.230723
EX_PENTADECANOATE[e]	EX_PENTADECANOATE[e]	PENTADECANOATE[e] <=>	Exchange	0	0.180667
EX_PHE[e]	EX_PHE[e]	PHE[e] <=>	Exchange	0	0.188398
EX_PHOSPHATIDYLCHOLINE[e]	EX_PHOSPHATIDYLCHOLINE[e]	PHOSPHATIDYLCHOLINE[e] <=>	Exchange	0	0
EX_PI[e]	EX_PI[e]	PI[e] <=>	Exchange	-0.489351	0
EX_PNTO[e]	EX_PNTO[e]	PNTO[e] <=>	Exchange	0	0.192585
EX_PROPANOATE[e]	EX_PROPANOATE[e]	PROPANOATE[e] <=>	Exchange	0	0
EX_PRO[e]	EX_PRO[e]	PRO[e] <=>	Exchange	0	0.459529
EX_PYRI[e]	EX_PYRI[e]	PYRI[e] <=>	Exchange	0	0.234972
EX_PYR[e]	EX_PYR[e]	PYR[e] <=>	Exchange	0	0.5475
EX_RIBFLAV[e]	EX_RIBFLAV[e]	RIBFLAV[e] <=>	Exchange	0	0.077194
EX_RIB[e]	EX_RIB[e]	RIB[e] <=>	Exchange	0	0.313592
EX_SER[e]	EX_SER[e]	SER[e] <=>	Exchange	0	0.543275
EX_SLF[e]	EX_SLF[e]	SLF[e] <=>	Exchange	-0.322796	0
EX_SUCC[e]	EX_SUCC[e]	SUCC[e] <=>	Exchange	0	0.438
EX_SUC[e]	EX_SUC[e]	SUC[e] <=>	Exchange	0	0
EX_TAG[e]	EX_TAG[e]	TAG[e] <=>	Exchange	0	0.0451667
EX_TETRACOSANOATE[e]	EX_TETRACOSANOATE[e]	TETRACOSANOATE[e] <=>	Exchange	0	0.112917
EX_TETRADECANOATE[e]	EX_TETRADECANOATE[e]	TETRADECANOATE[e] <=>	Exchange	0	0.193571
EX_THR[e]	EX_THR[e]	THR[e] <=>	Exchange	0	0.426474
EX_TRE[e]	EX_TRE[e]	TRE[e] <=>	Exchange	0	0
EX_TRP[e]	EX_TRP[e]	TRP[e] <=>	Exchange	0	0.138106
EX_TYR[e]	EX_TYR[e]	TYR[e] <=>	Exchange	0	0.188398
EX_URA[e]	EX_URA[e]	URA[e] <=>	Exchange	0	0.296214
EX_UREA[e]	EX_UREA[e]	UREA[e] <=>	Exchange	0	0
EX_VAL[e]	EX_VAL[e]	VAL[e] <=>	Exchange	0	0.354611
EX_XAN[e]	EX_XAN[e]	XAN[e] <=>	Exchange	0	0
EX_ZN[e]	EX_ZN[e]	ZN[e] <=>	Exchange	0	0
TAG	TAG	HCSCOA[c] + TCSCOA[c] + ECSCOA[c] + 3 ODCCOA[c] + 2 HDCCOA[c] + 10 DAG[c] + NONADECANOYLCOA[c] + PENTADECANOYLCOA[c] -> 10 COA[c] + 10 TAG[c]	Fatty acid biosynthesis	0	0.11019
SCO	SCO	ACTAC[c] + SUCCOA[c] <=> SUCC[c] + AACCOA[c]	Fatty acid biosynthesis	0	0
FOLK	FOLK	ATP[c] + HP[c] -> AMP[c] + AHHMD[c]	Folate biosynthesis	0	0.0693369
FOLB5	FOLB5	O2[c] + DHMP[c] -> FOR[c] + DHXP[c] + GLAL[c]	Folate biosynthesis	0	0
FOLB1	FOLB1	DHNP[c] -> HP[c] + GLAL[c]	Folate biosynthesis	0	0.0723844
FOLB3	FOLB3	DHMP[c] -> HP[c] + GLAL[c]	Folate biosynthesis	0	0.0723844
FOLB2	FOLB2	DHNP[c] <=> DHMP[c]	Folate biosynthesis	0	0.0723844
FOLE	FOLE	H2O[c] + GTP[c] -> FOR[c] + AHTD[c]	Folate biosynthesis	0	0.0723844
FOLD2	FOLD2	H2O[c] + METHF[c] <=> H[c] + FTHF[c]	Folate biosynthesis	-0.0519218	0.852
FOLC2	FOLC2	ATP[c] + GLU[c] + DHPT[c] -> ADP[c] + PI[c] + DHF[c]	Folate biosynthesis	0	0.0723844
DFRA2	DFRA2	NADP[c] + DHF[c] <=> H[c] + NADPH[c] + FOL[c]	Folate biosynthesis	-1000	0.0723844
DHNP	DHNP	3 H2O[c] + AHTD[c] -> 3 PI[c] + DHNP[c]	Folate biosynthesis	0	0.0723844
PABA	PABA	ADCHOR[c] -> PYR[c] + PABA[c]	Folate biosynthesis	0	0.230723
FOLP2	FOLP2	AHHMD[c] + PABA[c] -> PPI[c] + DHPT[c]	Folate biosynthesis	0	0.0693369
DRFA	DRFA	H[c] + NADPH[c] + DHF[c] -> NADP[c] + THF[c]	Folate biosynthesis	0	1000
FDHF	FDHF	NAD[c] + FOR[c] -> CO2[c] + H[c] + NADH[c]	Folate biosynthesis	0	0.701818
DFRA4	DFRA4	2 NADP[c] + THF[c] <=> 2 H[c] + 2 NADPH[c] + FOL[c]	Folate biosynthesis	-0.000273255	1000
FOLD1	FOLD1	NADP[c] + METTHF[c] <=> NADPH[c] + METHF[c]	Folate biosynthesis	-0.0519218	0.852
MTHF2	MTHF2	2 H2O[c] + MTHPTGLU[c] <=> 2 GLU[c] + MTHF[c]	Folate biosynthesis	-0.569524	1000
FOLB4	FOLB4	O2[c] + DHNP[c] -> FOR[c] + DHXP[c] + GLAL[c]	Folate biosynthesis	0	0
THF	THF	2 H2O[c] + THPTGLU[c] <=> 2 GLU[c] + THF[c]	Folate biosynthesis	-1000	0.569524
FOLC1	FOLC1	ATP[c] + GLU[c] + THF[c] <=> ADP[c] + PI[c] + THFG[c]	Folate biosynthesis	0	0
TRPG	TRPG	GLN[c] + CHOR[c] -> GLU[c] + ADCHOR[c]	Folate biosynthesis	0	0.230723
FOLP1	FOLP1	HP[c] + PABA[c] -> H2O[c] + DHPT[c]	Folate biosynthesis	0	0.0723844
FBA1	FBA1	F1P[c] -> DHAP[c] + GA[c]	Fructose and mannose metabolism	0	0
MANB2	MANB2	MAN1P[c] <=> MAN6P[c]	Fructose and mannose metabolism	-0.00293128	0
MAN6P	MAN6P	ATP[c] + MAN[c] <=> ADP[c] + MAN6P[c]	Fructose and mannose metabolism	-1000	1.35812
FUCA	FUCA	FU1P[c] <=> DHAP[c] + LALD[c]	Fructose and mannose metabolism	0	0
GALTB	GALTB	UTP[c] + GAL1P[c] -> PPI[c] + UDPGAL[c]	Galactose metabolism	0	0
EPIA2	EPIA2	H[c] + NADPH[c] + GDPDHDOGAL[c] -> NADP[c] + GDPFUC[c]	Galactose metabolism	0	0.000596193
EPIA1	EPIA1	GDPDHDOMAN[c] -> GDPDHDOGAL[c]	Galactose metabolism	0	0.000596193
GALK	GALK	ATP[c] + GLAC[c] -> ADP[c] + GAL1P[c]	Galactose metabolism	0	0
GALE	GALE	UDPG[c] <=> UDPGAL[c]	Galactose metabolism	0	0.00126691
MTR	MTR	NADP[c] + 2 GSH[c] <=> H[c] + NADPH[c] + GSSG[c]	Glutathione metabolism	0	0
OPLA	OPLA	2 H2O[c] + ATP[c] + 5OPRO[c] <=> ADP[c] + PI[c] + GLU[c]	Glutathione metabolism	0	1.01859
GSHA	GSHA	ATP[c] + GLU[c] + CYS[c] <=> ADP[c] + PI[c] + 5GLUCYS[c]	Glutathione metabolism	0	1.01859
GLPD2	GLPD2	MQ[c] + GL3P[c] -> MQH2[c] + DHAP[c]	Glycerol metabolism	0	1.52788
GLPK	GLPK	ATP[c] + GL[c] -> ADP[c] + GL3P[c]	Glycerolipid metabolism	0	2.46634
ADHC2	ADHC2	NADP[c] + GL[c] <=> H[c] + NADPH[c] + GA[c]	Glycerolipid metabolism	0	1.23317
ALDC	ALDC	H2O[c] + NAD[c] + GA[c] -> H[c] + NADH[c] + DGLYCERATE[c]	Glycerolipid metabolism	0	1.23317
CDSA	CDSA	2 ADP[c] + CTP[c] + PA[c] <=> H2O[c] + 2 ATP[c] + CDPDG[c]	Glycerophospholipid metabolism	-0.0284757	1000
PGSA3	PGSA3	GL3P[c] + CDPDG[c] <=> CMP[c] + PGP[c]	Glycerophospholipid metabolism	0	0.000452103
PGSA2	PGSA2	2 PG[c] -> CAL[c] + GL[c]	Glycerophospholipid metabolism	0	0.000226051
PG	PG	H2O[c] + PGP[c] -> PI[c] + PG[c]	Glycerophospholipid metabolism	0	0.000452103
LIPW	LIPW	H2O[c] + H[c] + PHOSPHATIDYLCHOLINE[c] -> DAG[c] + CHOLP[c]	Glycerophospholipid metabolism	0	0
GLPQ1	GLPQ1	H2O[c] + G3PE[c] <=> GL3P[c] + ETHA[c]	Glycerophospholipid metabolism	0	0
DAG	DAG	2 H[c] + 2 NADH[c] + PROPIONYLCOA[c] + PA[c] -> PI[c] + 2 NAD[c] + COA[c] + DAG[c]	Glycerophospholipid metabolism	0	0.426301
CDH	CDH	H2O[c] + CDPDG[c] <=> PA[c] + CMP[c]	Glycerophospholipid metabolism	-0.0292905	1000
GPSA	GPSA	H[c] + NADH[c] + DHAP[c] <=> NAD[c] + GL3P[c]	Glycerophospholipid metabolism	-0.4	1.24642
ETHA	ETHA	PE[c] + SER[c] <=> ETHA[c] + PS[c]	Glycerophospholipid metabolism	0	0
PSD	PSD	PS[c] -> CO2[c] + PE[c]	Glycerophospholipid metabolism	0	8.94269e-05
CHOLP	CHOLP	ATP[c] + CHOL[c] <=> ADP[c] + CHOLP[c]	Glycerophospholipid metabolism	0	0
GL	GL	H2O[c] + GL3P[c] -> PI[c] + GL[c]	Glycerophospholipid metabolism	0	2.03717
SERA	SERA	NAD[c] + 3PG[c] -> H[c] + NADH[c] + PHP[c]	Glycine, serine and threonine metabolism	0	2.08917
CBS	CBS	SER[c] + HCYS[c] -> H2O[c] + LLCT[c]	Glycine, serine and threonine metabolism	0	2.03717
SERC	SERC	GLU[c] + PHP[c] <=> AKG[c] + 3PSER[c]	Glycine, serine and threonine metabolism	0	2.08917
SERB	SERB	H2O[c] + 3PSER[c] -> PI[c] + SER[c]	Glycine, serine and threonine metabolism	0	2.08917
ADHE2	ADHE2	NAD[c] + THR[c] -> H[c] + NADH[c] + 2A3KB[c]	Glycine, serine and threonine metabolism	0	0
GCVB	GCVB	GLY[c] + LIPOYLPROTEIN[c] -> CO2[c] + SAP[c]	Glycine, serine and threonine metabolism	0	0.441142
ASD	ASD	H[c] + NADPH[c] + ASP4P[c] -> NADP[c] + PI[c] + ASPSA[c]	Glycine, serine and threonine metabolism	0	0.525
ASK	ASK	ASP[c] + ATP[c] -> ADP[c] + ASP4P[c]	Glycine, serine and threonine metabolism	0	0.525
TRPA	TRPA	SER[c] + IGP[c] -> H2O[c] + TRP[c] + G3P[c]	Glycine, serine and threonine metabolism	0	0.138106
GCVT	GCVT	THF[c] + SAP[c] -> NH3[c] + METTHF[c] + DHLIPOYLPROTEIN[c]	Glycine, serine and threonine metabolism	0	0.441142
THRA	THRA	H[c] + NADPH[c] + ASPSA[c] -> NADP[c] + HSER[c]	Glycine, serine and threonine metabolism	0	0.525
SDAA	SDAA	SER[c] -> NH3[c] + PYR[c]	Glycine, serine and threonine metabolism	0	2.03717
THRC	THRC	H2O[c] + PHSER[c] -> PI[c] + THR[c]	Glycine, serine and threonine metabolism	0	0.500357
THRB	THRB	ATP[c] + HSER[c] -> ADP[c] + PHSER[c]	Glycine, serine and threonine metabolism	0	0.500357
GLYA1	GLYA1	SER[c] + THF[c] <=> H2O[c] + GLY[c] + METTHF[c]	Glycine, serine and threonine metabolism	0	0.521416
ILVA	ILVA	THR[c] -> NH3[c] + OBUT[c]	Glycine, serine and threonine metabolism	0	0.47869
LPDC2	LPDC2	NAD[c] + DHLIPOYLPROTEIN[c] <=> H[c] + NADH[c] + LIPOYLPROTEIN[c]	Glycine, serine and threonine metabolism	0	0.441142
3PG	3PG	ATP[c] + DGLYCERATE[c] -> ADP[c] + 3PG[c]	Glycine, serine and threonine metabolism	0	1.23317
PSSA	PSSA	SER[c] + CDPDG[c] <=> CMP[c] + PS[c]	Glycine, serine and threonine metabolism	0	8.94269e-05
TPIA	TPIA	DHAP[c] <=> G3P[c]	Glycolysis / Gluconeogenesis	-0.844583	0.4
FBA2	FBA2	FDP[c] <=> DHAP[c] + G3P[c]	Glycolysis / Gluconeogenesis	-0.353974	0
ACEE	ACEE	PYR[c] + LIPO[c] -> CO2[c] + ADLIPO[c]	Glycolysis / Gluconeogenesis	0	0.71
ADHA	ADHA	H[c] + NADH[c] + ACAL[c] <=> NAD[c] + ETH[c]	Glycolysis / Gluconeogenesis	-1000	1.355
PCKA	PCKA	OA[c] + GTP[c] -> CO2[c] + GDP[c] + PEP[c]	Glycolysis / Gluconeogenesis	0	1000
ENO	ENO	2PG[c] <=> H2O[c] + PEP[c]	Glycolysis / Gluconeogenesis	-1.68917	0.4
DLAT	DLAT	COA[c] + ADLIPO[c] <=> ACCOA[c] + DLIPO[c]	Glycolysis / Gluconeogenesis	0	0.71
PGK	PGK	ADP[c] + 13PDG[c] <=> ATP[c] + 3PG[c]	Glycolysis / Gluconeogenesis	-0.863542	0.4
PGI	PGI	G6P[c] <=> F6P[c]	Glycolysis / Gluconeogenesis	-1.87407	1000
PGMA2	PGMA2	G6P[c] <=> G1P[c]	Glycolysis / Gluconeogenesis	0	2.71623
PFKA	PFKA	ATP[c] + F6P[c] -> ADP[c] + FDP[c]	Glycolysis / Gluconeogenesis	0	2.03717
PYKA	PYKA	ADP[c] + PEP[c] -> ATP[c] + PYR[c]	Glycolysis / Gluconeogenesis	0	1000
ACAL	ACAL	H2O[c] + NAD[c] + ACAL[c] -> H[c] + NADH[c] + AC[c]	Glycolysis / Gluconeogenesis	0	2.41333
ADHC1	ADHC1	H[c] + NADPH[c] + ACAL[c] -> NADP[c] + ETH[c]	Glycolysis / Gluconeogenesis	0	1000
PPGK2	PPGK2	GLC[c] + nPOLYP[c] -> G6P[c]	Glycolysis / Gluconeogenesis	0	1000
PPGK1	PPGK1	ATP[c] + GLC[c] -> ADP[c] + G6P[c]	Glycolysis / Gluconeogenesis	0	1000
GAP	GAP	PI[c] + NAD[c] + G3P[c] <=> H[c] + NADH[c] + 13PDG[c]	Glycolysis / Gluconeogenesis	-0.863542	0.4
GLPX	GLPX	H2O[c] + FDP[c] -> PI[c] + F6P[c]	Glycolysis / Gluconeogenesis	0	2.03717
GPM2	GPM2	3PG[c] <=> 2PG[c]	Glycolysis / Gluconeogenesis	-1.68917	0.4
LPDC1	LPDC1	NAD[c] + DLIPO[c] <=> H[c] + NADH[c] + LIPO[c]	Glycolysis / Gluconeogenesis	-2.31361e-05	0.71
PPDK	PPDK	ATP[c] + PI[c] + PYR[c] -> AMP[c] + PPI[c] + PEP[c]	Glycolysis / Gluconeogenesis	0	2.03717
GLX1	GLX1	GSH[c] + MGLX[c] -> LACGSH[c]	Glyoxal pathway	0	0
GLX2	GLX2	H2O[c] + LACGSH[c] -> GSH[c] + LAC[c]	Glyoxal pathway	0	0
ICL1	ICL1	ICIT[c] -> SUCC[c] + GLX[c]	Glyoxylate and dicarboxylate metabolism	0	0.653077
GLCB	GLCB	H2O[c] + ACCOA[c] + GLX[c] -> COA[c] + MAL[c]	Glyoxylate and dicarboxylate metabolism	0	0.653077
OXCOA	OXCOA	SUCCOA[c] + OX[c] <=> SUCC[c] + OXCOA[c]	Glyoxylate and dicarboxylate metabolism	0	0
GLYA2	GLYA2	H2O[c] + NAD[c] + GLAL[c] -> H[c] + NADH[c] + GLYCOLATE[c]	Glyoxylate and dicarboxylate metabolism	0	0.0723844
FOR	FOR	H2O[c] + FOCOA[c] -> COA[c] + FOR[c]	Glyoxylate and dicarboxylate metabolism	0	0
GLX	GLX	O2[c] + GLYCOLATE[c] -> GLX[c] + H2O2[c]	Glyoxylate and dicarboxylate metabolism	0	0.0723844
PURU	PURU	H2O[c] + FTHF[c] <=> THF[c] + FOR[c]	Glyoxylate and dicarboxylate metabolism	-0.155765	0.852
OXCA	OXCA	OXCOA[c] <=> CO2[c] + FOCOA[c]	Glyoxylate and dicarboxylate metabolism	0	0
HISA2	HISA2	PRFP[c] -> PRLP[c]	Histidine metabolism	0	0.186184
HISC2	HISC2	GLU[c] + IMACP[c] <=> AKG[c] + HISOLP[c]	Histidine metabolism	0	0.186184
HISI	HISI	H2O[c] + PRBAMP[c] -> PRFP[c]	Histidine metabolism	0	0.186184
HISH	HISH	GLN[c] + PRLP[c] -> GLU[c] + AICAR[c] + DIMGP[c]	Histidine metabolism	0	0.186184
HISG	HISG	ATP[c] + PRPP[c] -> PPI[c] + PRBATP[c]	Histidine metabolism	0	0.186184
HISE	HISE	H2O[c] + PRBATP[c] -> PPI[c] + PRBAMP[c]	Histidine metabolism	0	0.186184
HISD	HISD	H2O[c] + 2 NAD[c] + HISOL[c] -> 2 H[c] + 2 NADH[c] + HIS[c]	Histidine metabolism	0	0.186184
HISB2	HISB2	DIMGP[c] -> H2O[c] + IMACP[c]	Histidine metabolism	0	0.186184
HISB1	HISB1	H2O[c] + HISOLP[c] -> PI[c] + HISOL[c]	Histidine metabolism	0	0.186184
NAGINSP	NAGINSP	UDPNAG[c] + IP[c] -> UDP[c] + NAGINSP[c]	Inositol phosphate metabolism	0	0.000325415
INO1	INO1	G6P[c] <=> IP[c]	Inositol phosphate metabolism	0	0.000598677
IMPA	IMPA	H2O[c] + IP[c] -> PI[c] + MI[c]	Inositol phosphate metabolism	0	0.000273255
PCD	PCD	2 H2O[c] + NAD[c] + P6C[c] -> H[c] + NADH[c] + LAAA[c]	L-alpha-aminoadipic acid (L-AAA) biosynthesis	0	0.348257
P6C	P6C	ALLYS[c] -> H2O[c] + P6C[c]	L-alpha-aminoadipic acid (L-AAA) biosynthesis	0	0.348257
LAT	LAT	AKG[c] + LYS[c] <=> GLU[c] + ALLYS[c]	L-alpha-aminoadipic acid (L-AAA) biosynthesis	0	0.348257
FAS1	FAS1	12 H[c] + 12 NADPH[c] + 6 MALACP[c] + PROPIONYLACP[c] -> 6 H2O[c] + 6 CO2[c] + 12 NADP[c] + 6 ACP[c] + PENTADECANOYLACP[c]	Lipid metabolism	0	0.304048
FAS3	FAS3	2 H[c] + 2 NADPH[c] + MALACP[c] + HEPTADECANOYLACP[c] -> H2O[c] + CO2[c] + 2 NADP[c] + ACP[c] + NONADECANOYLACP[c]	Lipid metabolism	0	1.53897
FAS2	FAS2	2 H[c] + 2 NADPH[c] + MALACP[c] + PENTADECANOYLACP[c] -> H2O[c] + CO2[c] + 2 NADP[c] + ACP[c] + HEPTADECANOYLACP[c]	Lipid metabolism	0	1.541
ACCD6	ACCD6	MALCOA[c] <=> CO2[c] + ACCOA[c]	Lipid metabolism	-1.85328	2.03167
ACS2	ACS2	ATP[c] + COA[c] + PROPANOATE[c] -> AMP[c] + PPI[c] + PROPIONYLCOA[c]	Lipid metabolism	0	0
ACS1	ACS1	ATP[c] + COA[c] + AC[c] -> AMP[c] + PPI[c] + ACCOA[c]	Lipid metabolism	0	1.01859
BKDA1	BKDA1	LIPO[c] + OXOMETHYLPENTANOATE[c] -> CO2[c] + 2MBUTLIPO[c]	Lipid metabolism	0	0.478095
BKDA2	BKDA2	LIPO[c] + OMVAL[c] -> CO2[c] + IBUTLIPO[c]	Lipid metabolism	0	0.345342
FADD28	FADD28	2 H2O[c] + ATP[c] + HEPTADECANOYLCOA[c] -> AMP[c] + PPI[c] + COA[c] + HEPTADECANOATE[c]	Lipid metabolism	0	0.545
FADD27	FADD27	ATP[c] + COA[c] + HEPTADECANOATE[c] -> AMP[c] + PPI[c] + HEPTADECANOYLCOA[c]	Lipid metabolism	0	0.509294
PGSA1	PGSA1	CDPDG[c] + MI[c] -> CMP[c] + PITBA[c]	Lipid metabolism	0	0.000273255
FADE2	FADE2	H2O[c] + NAD[c] + COA[c] + FAD[c] + HEPTADECANOYLCOA[c] -> H[c] + NADH[c] + ACCOA[c] + FADH2[c] + PENTADECANOYLCOA[c]	Lipid metabolism	0	1.52788
FADE3	FADE3	H2O[c] + NAD[c] + COA[c] + FAD[c] + PENTADECANOYLCOA[c] -> H[c] + NADH[c] + ACCOA[c] + FADH2[c] + TRIDECANOYLCOA[c]	Lipid metabolism	0	0.254647
FADE1	FADE1	H2O[c] + NAD[c] + COA[c] + FAD[c] + NONADECANOYLCOA[c] -> H[c] + NADH[c] + ACCOA[c] + FADH2[c] + HEPTADECANOYLCOA[c]	Lipid metabolism	0	1.52788
FADE6	FADE6	H2O[c] + NAD[c] + COA[c] + FAD[c] + NONANOYLCOA[c] -> H[c] + NADH[c] + ACCOA[c] + FADH2[c] + HEPTANOYLCOA[c]	Lipid metabolism	0	0.254647
FADE7	FADE7	H2O[c] + NAD[c] + COA[c] + FAD[c] + HEPTANOYLCOA[c] -> H[c] + NADH[c] + ACCOA[c] + FADH2[c] + PENTANOYLCOA[c]	Lipid metabolism	0	0.254647
FADE4	FADE4	H2O[c] + NAD[c] + COA[c] + FAD[c] + TRIDECANOYLCOA[c] -> H[c] + NADH[c] + ACCOA[c] + FADH2[c] + UNDECANOYLCOA[c]	Lipid metabolism	0	0.254647
FADE5	FADE5	H2O[c] + NAD[c] + COA[c] + FAD[c] + UNDECANOYLCOA[c] -> H[c] + NADH[c] + ACCOA[c] + FADH2[c] + NONANOYLCOA[c]	Lipid metabolism	0	0.254647
FADE233	FADE233	FAD[c] + IBUTCOA[c] -> FADH2[c] + MACRCOA[c]	Lipid metabolism	0	0.345342
FADE232	FADE232	FAD[c] + 3MBUTCOA[c] -> FADH2[c] + 3MBECOA[c]	Lipid metabolism	0	2.2397e-05
FADE231	FADE231	FAD[c] + 2MBUTCOA[c] -> FADH2[c] + 2MBECOA[c]	Lipid metabolism	0	0.478095
FADD344	FADD344	2 H2O[c] + ATP[c] + HCSCOA[c] -> AMP[c] + PPI[c] + COA[c] + HEXACOSANOATE[c]	Lipid metabolism	0	0.521186
FADD345	FADD345	ATP[c] + COA[c] + HEXACOSANOATE[c] -> AMP[c] + PPI[c] + HCSCOA[c]	Lipid metabolism	0	0.512067
FADD346	FADD346	2 H2O[c] + ATP[c] + TCSCOA[c] -> AMP[c] + PPI[c] + COA[c] + TETRACOSANOATE[c]	Lipid metabolism	0	0.522292
FADD347	FADD347	ATP[c] + COA[c] + TETRACOSANOATE[c] -> AMP[c] + PPI[c] + TCSCOA[c]	Lipid metabolism	0	0.512587
FADD341	FADD341	ATP[c] + COA[c] + DECANOATE[c] -> AMP[c] + PPI[c] + DECANOYLCOA[c]	Lipid metabolism	0	0.509294
FADD342	FADD342	2 H2O[c] + ATP[c] + PENTADECANOYLCOA[c] -> AMP[c] + PPI[c] + COA[c] + PENTADECANOATE[c]	Lipid metabolism	0	0.550952
FADD348	FADD348	2 H2O[c] + ATP[c] + DOCOSANOYLCOA[c] -> AMP[c] + PPI[c] + COA[c] + DOCOSANOATE[c]	Lipid metabolism	0	0.509294
FADD349	FADD349	2 H2O[c] + ATP[c] + HEXANOYLCOA[c] -> AMP[c] + PPI[c] + COA[c] + HEXANOATE[c]	Lipid metabolism	0	0.509294
LIPY	LIPY	10 H2O[c] + 10 TAG[c] -> TETRACOSANOATE[c] + 3 OCTADECANOATE[c] + EICOSANOATE[c] + 10 DAG[c] + HEXACOSANOATE[c] + PENTADECANOATE[c] + 2 HEXADECANOATE[c] + NONADECANOATE[c]	Lipid metabolism	0	0.11019
DHA	DHA	H2O[c] + DHAP[c] <=> PI[c] + DHA[c]	Lipid metabolism	0	0
PDHB	PDHB	LIPO[c] + MOP[c] -> CO2[c] + 3MBUTLIPO[c]	Lipid metabolism	0	2.2397e-05
FADD6	FADD6	2 H2O[c] + ATP[c] + DODECANOYLCOA[c] -> AMP[c] + PPI[c] + COA[c] + DODECANOATE[c]	Lipid metabolism	0	0.509294
FADD9	FADD9	ATP[c] + COA[c] + HEXADECANOATE[c] -> AMP[c] + PPI[c] + HDCCOA[c]	Lipid metabolism	0	0.517861
MAS3	MAS3	HDCCOA[c] + MAS[c] -> COA[c] + HEXADECANOYLMAS[c]	Lipid metabolism	0	0.000635939
FABD13	FABD13	COA[c] + PROPIONYLACP[c] <=> PROPIONYLCOA[c] + ACP[c]	Lipid metabolism	-0.304048	0
FABD12	FABD12	COA[c] + PENTADECANOYLACP[c] <=> ACP[c] + PENTADECANOYLCOA[c]	Lipid metabolism	-1.52375	0.304048
FABD11	FABD11	COA[c] + HEPTADECANOYLACP[c] <=> ACP[c] + HEPTADECANOYLCOA[c]	Lipid metabolism	-1.52788	1.541
FABD10	FABD10	COA[c] + NONADECANOYLACP[c] <=> ACP[c] + NONADECANOYLCOA[c]	Lipid metabolism	0	1.53897
FADD3415	FADD3415	2 H2O[c] + ATP[c] + ODCCOA[c] -> AMP[c] + PPI[c] + COA[c] + OCTADECANOATE[c]	Lipid metabolism	0	0.509294
FADD3410	FADD3410	ATP[c] + COA[c] + DOCOSANOATE[c] -> AMP[c] + PPI[c] + DOCOSANOYLCOA[c]	Lipid metabolism	0	0.509294
FADD3411	FADD3411	2 H2O[c] + ATP[c] + ECSCOA[c] -> AMP[c] + PPI[c] + COA[c] + EICOSANOATE[c]	Lipid metabolism	0	0.525167
FADD343	FADD343	ATP[c] + COA[c] + PENTADECANOATE[c] -> AMP[c] + PPI[c] + PENTADECANOYLCOA[c]	Lipid metabolism	0	0.510665
FABD2	FABD2	COA[c] + TD2EC16ACYLACPFAS[c] <=> 9HDECOA[c] + ACPFAS[c]	Lipid metabolism	-1.52788	0.255
FABD1	FABD1	COA[c] + HEXADECANOYLACP[c] <=> HDCCOA[c] + ACP[c]	Lipid metabolism	-0.552454	0
FABD7	FABD7	COA[c] + TETRACOSANOYLACP[c] <=> TCSCOA[c] + ACP[c]	Lipid metabolism	-1.5311	1.5312
FADD3418	FADD3418	ATP[c] + COA[c] + 9HEXADECENOATE[c] -> AMP[c] + PPI[c] + 9HDECOA[c]	Lipid metabolism	0	0.509294
HSAG1	HSAG1	NAD[c] + COA[c] + ACAL[c] <=> H[c] + NADH[c] + ACCOA[c]	Lipid metabolism	-2.41333	0
FADD30	FADD30	2 H2O[c] + ATP[c] + NONADECANOYLCOA[c] -> AMP[c] + PPI[c] + COA[c] + NONADECANOATE[c]	Lipid metabolism	0	0.54037
PKS33	PKS33	4 H[c] + 4 NADPH[c] + ODCCOA[c] + 3 RMMALONYLACP[c] -> 2 H2O[c] + 3 CO2[c] + 4 NADP[c] + COA[c] + MYCOLIPDIENOATE[c] + 3 ACP[c]	Lipid metabolism	0	4.96816e-06
PKS32	PKS32	5 H[c] + 5 NADPH[c] + ODCCOA[c] + 3 RMMALONYLACP[c] -> 2 H2O[c] + 3 CO2[c] + 5 NADP[c] + COA[c] + MYCOLIPENOATE[c] + 3 ACP[c]	Lipid metabolism	0	9.93633e-06
PKS31	PKS31	6 H[c] + 6 NADPH[c] + ODCCOA[c] + 3 RMMALONYLACP[c] -> 2 H2O[c] + 3 CO2[c] + 6 NADP[c] + COA[c] + MYCOLIPANOATE[c] + 3 ACP[c]	Lipid metabolism	0	2.48408e-06
ACCD22	ACCD22	H[c] + ATP[c] + ACCOA[c] + HCO3[c] -> ADP[c] + PI[c] + MALCOA[c]	Lipid metabolism	0	2.03717
FABD3	FABD3	COA[c] + OCTADECANOYLACP[c] <=> ODCCOA[c] + ACP[c]	Lipid metabolism	-1.53891	1.53716
FADD3420	FADD3420	ATP[c] + COA[c] + HEXANOATE[c] -> AMP[c] + PPI[c] + HEXANOYLCOA[c]	Lipid metabolism	0	0.509294
MUTA	MUTA	COB12[c] + RMMALONYLCOA[c] <=> SUCCOA[c]	Lipid metabolism	-1000	0.569524
FADE8	FADE8	H2O[c] + NAD[c] + COA[c] + FAD[c] + PENTANOYLCOA[c] -> H[c] + NADH[c] + ACCOA[c] + FADH2[c] + PROPIONYLCOA[c]	Lipid metabolism	0	0.254647
BKDC2	BKDC2	COA[c] + 3MBUTLIPO[c] <=> DLIPO[c] + 3MBUTCOA[c]	Lipid metabolism	0	2.2397e-05
BKDC1	BKDC1	COA[c] + 2MBUTLIPO[c] <=> DLIPO[c] + 2MBUTCOA[c]	Lipid metabolism	0	0.478095
DAGD	DAGD	10 H2O[c] + 10 DAG[c] -> TETRACOSANOATE[c] + 3 OCTADECANOATE[c] + EICOSANOATE[c] + HEXACOSANOATE[c] + PENTADECANOATE[c] + 2 HEXADECANOATE[c] + NONADECANOATE[c] + 10 MAG[c]	Lipid metabolism	0	0.0426301
PTA1	PTA1	COA[c] + ACETYLP[c] <=> PI[c] + ACCOA[c]	Lipid metabolism	-1.54483	2.03717
FADD3417	FADD3417	2 H2O[c] + ATP[c] + 9HDECOA[c] -> AMP[c] + PPI[c] + COA[c] + 9HEXADECENOATE[c]	Lipid metabolism	0	0.529479
FABD9	FABD9	COA[c] + OCTACOSANOYLACP[c] <=> OCTACOSANOYLCOA[c] + ACP[c]	Lipid metabolism	0	1.52788
FABD8	FABD8	COA[c] + HEXACOSANOYLACP[c] <=> HCSCOA[c] + ACP[c]	Lipid metabolism	-1.52788	1.5312
FABD5	FABD5	COA[c] + EICOSANOYLACP[c] <=> ECSCOA[c] + ACP[c]	Lipid metabolism	-1.53443	1.5312
FABD4	FABD4	COA[c] + TD2EC18ACYLACPFAS[c] <=> 9ODECOA[c] + ACPFAS[c]	Lipid metabolism	-0.1	1.52788
FADD29	FADD29	ATP[c] + COA[c] + NONADECANOATE[c] -> AMP[c] + PPI[c] + NONADECANOYLCOA[c]	Lipid metabolism	0	0.510128
FADD3412	FADD3412	ATP[c] + COA[c] + EICOSANOATE[c] -> AMP[c] + PPI[c] + ECSCOA[c]	Lipid metabolism	0	0.512421
FADD3413	FADD3413	2 H2O[c] + ATP[c] + 9ODECOA[c] -> AMP[c] + PPI[c] + COA[c] + 9OCTADECENOATE[c]	Lipid metabolism	0	0.527083
BKDC	BKDC	COA[c] + IBUTLIPO[c] <=> DLIPO[c] + IBUTCOA[c]	Lipid metabolism	0	0.345342
PLSC1	PLSC1	TUBERCULOSTEROYLACP[c] + AGL3P[c] -> ACP[c] + PA[c]	Lipid metabolism	0	0.307682
PLSB21	PLSB21	HEXADECANOYLACP[c] + GL3P[c] -> ACP[c] + AGL3P[c]	Lipid metabolism	0	0.402714
PLSB22	PLSB22	HCSCOA[c] + TCSCOA[c] + ECSCOA[c] + ODCCOA[c] + 2 HDCCOA[c] + NONADECANOYLCOA[c] + 27 PENTADECANOYLCOA[c] + 34 GL3P[c] -> 34 COA[c] + 34 AGL3P[c]	Lipid metabolism	0	0.00746499
FADD3414	FADD3414	ATP[c] + COA[c] + 9OCTADECENOATE[c] -> AMP[c] + PPI[c] + 9ODECOA[c]	Lipid metabolism	0	0.542543
FADD5	FADD5	ATP[c] + COA[c] + DODECANOATE[c] -> AMP[c] + PPI[c] + DODECANOYLCOA[c]	Lipid metabolism	0	0.509294
FADD4	FADD4	2 H2O[c] + ATP[c] + DECANOYLCOA[c] -> AMP[c] + PPI[c] + COA[c] + DECANOATE[c]	Lipid metabolism	0	0.509294
FADD7	FADD7	ATP[c] + COA[c] + TETRADECANOATE[c] -> AMP[c] + PPI[c] + TETRADECANOYLCOA[c]	Lipid metabolism	0	0.509294
FADD8	FADD8	2 H2O[c] + ATP[c] + TETRADECANOYLCOA[c] -> AMP[c] + PPI[c] + COA[c] + TETRADECANOATE[c]	Lipid metabolism	0	0.516131
PTA2	PTA2	COA[c] + PROPIONYLP[c] <=> PI[c] + PROPIONYLCOA[c]	Lipid metabolism	0	0.517143
FADD3419	FADD3419	2 H2O[c] + ATP[c] + HDCCOA[c] -> AMP[c] + PPI[c] + COA[c] + HEXADECANOATE[c]	Lipid metabolism	0	0.529479
FABD6	FABD6	COA[c] + DOCOSANOYLACP[c] <=> DOCOSANOYLCOA[c] + ACP[c]	Lipid metabolism	-1.53471	1.52788
ACCD23_1	ACCD23_1	ADP[c] + PI[c] + SMMALONYLCOA[c] <=> H2O[c] + CO2[c] + ATP[c] + PROPIONYLCOA[c]	Lipid metabolism	-0.569524	1000
MAGD	MAGD	10 H2O[c] + 10 MAG[c] -> 10 GL[c] + TETRACOSANOATE[c] + 3 OCTADECANOATE[c] + EICOSANOATE[c] + HEXACOSANOATE[c] + PENTADECANOATE[c] + 2 HEXADECANOATE[c] + NONADECANOATE[c]	Lipid metabolism	0	0.0426301
PKS121	PKS121	20 H[c] + 20 NADPH[c] + HEXANOYLCOA[c] + 5 MALCOA[c] + 5 SMMALONYLCOA[c] -> 9 H2O[c] + 10 CO2[c] + 20 NADP[c] + 11 COA[c] + PENTAMETHYLTRICONTANOYL[c]	Lipid metabolism	0	2.48408e-06
PKS122	PKS122	COA[c] + PENTAMETHYLTRICONTANOYL[c] -> H2O[c] + PENTAMETHYLTRICONTANOYLCOA[c]	Lipid metabolism	0	2.48408e-06
ACPM	ACPM	ACP[c] + SMMALONYLCOA[c] -> COA[c] + RMMALONYLACP[c]	Lipid metabolism	0	5.21657e-05
PKS2	PKS2	15 H[c] + 15 NADPH[c] + MALCOA[c] + 7 SMMALONYLCOA[c] + HEXADECANOYLMAS[c] -> 7 H2O[c] + 8 CO2[c] + 15 NADP[c] + 7 COA[c] + HYDROXYPHTHIOCERANOYLCOA[c] + MAS[c]	Lipid metabolism	0	0.000635939
FADD3416	FADD3416	ATP[c] + COA[c] + OCTADECANOATE[c] -> AMP[c] + PPI[c] + ODCCOA[c]	Lipid metabolism	0	0.52788
PLSC2	PLSC2	HCSCOA[c] + TCSCOA[c] + ECSCOA[c] + 3 ODCCOA[c] + 2 HDCCOA[c] + NONADECANOYLCOA[c] + PENTADECANOYLCOA[c] + 10 AGL3P[c] -> 10 COA[c] + 10 PA[c]	Lipid metabolism	0	0.0426301
KDH	KDH	AKG[c] + LIPO[c] <=> CO2[c] + SDLIPO[c]	Lipoamide metabolism	0	0
LIPB	LIPB	NH3[c] + C8ACYLACPFAS[c] -> ACPFAS[c] + APOLIPO[c]	Lipoate biosynthesis	0	2.48408e-05
LIPA	LIPA	NAD[c] + 2 SAM[c] + 2 H2S[c] + APOLIPO[c] -> H[c] + NADH[c] + 2 MET[c] + 2 DA[c] + LIPO[c]	Lipoate biosynthesis	0	2.48408e-05
LYSA	LYSA	MDAPIM[c] -> CO2[c] + LYS[c]	Lysine biosynthesis	0	0.353128
MURF	MURF	ATP[c] + ALAALA[c] + UDPNAMNGMAGMDAPIM[c] -> ADP[c] + PI[c] + UDPNAMNGMAGMDAPIMAA[c]	Lysine biosynthesis	0	0.00126691
DAPB1	DAPB1	H[c] + NADH[c] + DIHYDRODIPICOLINATE[c] -> NAD[c] + TETRAHYDRODIPICOLINATE[c]	Lysine biosynthesis	0	0.353128
DAPB2	DAPB2	H[c] + NADPH[c] + DIHYDRODIPICOLINATE[c] -> NADP[c] + TETRAHYDRODIPICOLINATE[c]	Lysine biosynthesis	0	0.353128
ARGD2	ARGD2	GLU[c] + SAOPIM[c] <=> AKG[c] + SDAPIM[c]	Lysine biosynthesis	0	0.353128
DAPA	DAPA	PYR[c] + ASPSA[c] -> 2 H2O[c] + DIHYDRODIPICOLINATE[c]	Lysine biosynthesis	0	0.353128
DAPF	DAPF	DAPIM[c] <=> MDAPIM[c]	Lysine biosynthesis	0	0.353128
DAPE	DAPE	H2O[c] + SDAPIM[c] -> SUCC[c] + DAPIM[c]	Lysine biosynthesis	0	0.353128
SAOPIM	SAOPIM	H2O[c] + SUCCOA[c] + TETRAHYDRODIPICOLINATE[c] -> COA[c] + SAOPIM[c]	Lysine biosynthesis	0	0.353128
CADA	CADA	LYS[c] -> CO2[c] + CADA[c]	Lysine biosynthesis	0	0.325115
MENE	MENE	ATP[c] + COA[c] + OSB[c] -> AMP[c] + PPI[c] + OSBCOA[c]	Menaquinone biosynthesis	0	0.000293128
MENB	MENB	OSBCOA[c] -> COA[c] + DHN[c]	Menaquinone biosynthesis	0	0.000293128
MENA	MENA	0.5 O2[c] + DHN[c] + OPP[c] -> H2O[c] + CO2[c] + PPI[c] + DMQ[c]	Menaquinone biosynthesis	0	0.000293128
HPPP	HPPP	IPP[c] + PPPP[c] -> PPI[c] + HPPP[c]	Menaquinone biosynthesis	0	0.000293128
MK	MK	SAM[c] + DMQ[c] -> MQ[c] + SAH[c]	Menaquinone biosynthesis	0	0.000293128
GRCC1	GRCC1	IPP[c] + HPPP[c] -> PPI[c] + HEPPP[c]	Menaquinone biosynthesis	0	0.000293128
OPP	OPP	IPP[c] + HEPPP[c] -> PPI[c] + OPP[c]	Menaquinone biosynthesis	0	0.000293128
IDSA11	IDSA11	IPP[c] + GGPP[c] -> PPI[c] + PPPP[c]	Menaquinone biosynthesis	0	0.000293128
ICL2	ICL2	METHYLISOCITRATE[c] -> PYR[c] + SUCC[c]	Methylcitrate cycle	0	1000
ACN3	ACN3	H2O[c] + 2METHYLCISACONITATE[c] <=> METHYLISOCITRATE[c]	Methylcitrate cycle	0	1000
MBTA2	MBTA2	H[c] + NADH[c] + THR[c] + ACTAC[c] + N6HLYSC18ANOYL[c] + N6HLYS[c] + SAL[c] -> 6 H2O[c] + NAD[c] + MBTC18ANOYL[c]	Mycobactin biosynthesis	0	7.46218e-06
MBTA3	MBTA3	H[c] + NADH[c] + THR[c] + ACTAC[c] + N6HLYS[c] + SAL[c] + N6HLYSMAL[c] -> 6 H2O[c] + NAD[c] + MBTMAL[c]	Mycobactin biosynthesis	0	7.47212e-06
MBTK2	MBTK2	OCTADECANOYLACP[c] + N6HLYS[c] -> ACP[c] + N6HLYSC18ANOYL[c]	Mycobactin biosynthesis	0	7.46218e-06
MBTK3	MBTK3	MALACP[c] + N6HLYS[c] -> ACP[c] + N6HLYSMAL[c]	Mycobactin biosynthesis	0	7.47212e-06
MBTK1	MBTK1	N6HLYS[c] + OCTADECENOYLACP[c] -> ACP[c] + N6HLYSC18ENOYL[c]	Mycobactin biosynthesis	0	7.46218e-06
ENTC	ENTC	CHOR[c] <=> ICHOR[c]	Mycobactin biosynthesis	0	0.000315525
MBTA1	MBTA1	H[c] + NADH[c] + THR[c] + ACTAC[c] + N6HLYS[c] + SAL[c] + N6HLYSC18ENOYL[c] -> 6 H2O[c] + NAD[c] + MBTC18ENOYL[c]	Mycobactin biosynthesis	0	7.46218e-06
MBTI	MBTI	ICHOR[c] -> PYR[c] + SAL[c]	Mycobactin biosynthesis	0	2.2397e-05
MBTN	MBTN	FAD[c] + OCTADECANOYLACP[c] -> FADH2[c] + OCTADECENOYLACP[c]	Mycobactin biosynthesis	0	7.46218e-06
MBTG	MBTG	H[c] + NADPH[c] + O2[c] + LYS[c] <=> H2O[c] + NADP[c] + N6HLYS[c]	Mycobactin biosynthesis	0	4.4794e-05
INHA13	INHA13	H[c] + NADH[c] + TD2EC42ACYLACP[c] -> NAD[c] + DOTETRACONTANOYLACP[c]	Mycolic acid pathway	0	0.00146564
INHA12	INHA12	H[c] + NADH[c] + TD2EC40ACYLACP[c] -> NAD[c] + TETRACONTANOYLACP[c]	Mycolic acid pathway	0	0.00146564
INHA10	INHA10	H[c] + NADH[c] + TD2EC36ACYLACP[c] -> NAD[c] + HEXATRIACONTANOYLACP[c]	Mycolic acid pathway	0	0.00146564
FAS5	FAS5	MALCOA[c] + C2ACYLACPFAS[c] -> COA[c] + MALC2ACYLACPFAS[c]	Mycolic acid pathway	0	0.257068
FAS4	FAS4	ACCOA[c] + ACPFAS[c] -> COA[c] + C2ACYLACPFAS[c]	Mycolic acid pathway	0	0.257068
FAS7	FAS7	H[c] + NADPH[c] + BKETOC4ACYLACPFAS[c] -> NADP[c] + 3HC4ACYLACPFAS[c]	Mycolic acid pathway	0	0.257068
FAS6	FAS6	MALC2ACYLACPFAS[c] -> CO2[c] + BKETOC4ACYLACPFAS[c]	Mycolic acid pathway	0	0.257068
ACCD4	ACCD4	CO2[c] + HCSCOA[c] -> 2CARBC26ACYLCOA[c]	Mycolic acid pathway	0	0.00146564
ACCD3	ACCD3	ACCOA[c] + BCCPCO2[c] -> MALCOA[c] + ACCB[c]	Mycolic acid pathway	0	0.679058
FAS8	FAS8	3HC4ACYLACPFAS[c] -> H2O[c] + TD2EC4ACYLACPFAS[c]	Mycolic acid pathway	0	0.257068
MMAA25	MMAA25	SAM[c] + CD37MHMC60ACYLACP[c] -> SAH[c] + CMC61MEROACYLCPACP[c]	Mycolic acid pathway	0	0.000222777
DESA13	DESA13	2 NADP[c] + OCTAPENTACONTANOYLACP[c] -> 2 H[c] + 2 NADPH[c] + CD21937EC58ACYLACP[c]	Mycolic acid pathway	0	0.000394257
DESA12	DESA12	2 NADP[c] + TETRAPENTACONTANOYLACP[c] -> 2 H[c] + 2 NADPH[c] + CD21931EC54ACYLACP[c]	Mycolic acid pathway	0	0.000202258
DESA11	DESA11	2 NADP[c] + PENTACONTANOYLACP[c] -> 2 H[c] + 2 NADPH[c] + CD21931EC50ACYLACP[c]	Mycolic acid pathway	0	0.000212518
FAS42	FAS42	H[c] + NADPH[c] + BKETOC18ACYLACPFAS[c] -> NADP[c] + 3HC18ACYLACPFAS[c]	Mycolic acid pathway	0	1.54486
FAS43	FAS43	3HC18ACYLACPFAS[c] -> H2O[c] + TD2EC18ACYLACPFAS[c]	Mycolic acid pathway	0	1.54486
FAS41	FAS41	MALC16ACYLACPFAS[c] -> CO2[c] + BKETOC18ACYLACPFAS[c]	Mycolic acid pathway	0	1.54486
FAS46	FAS46	MALC18ACYLACPFAS[c] -> CO2[c] + BKETOC20ACYLACPFAS[c]	Mycolic acid pathway	0	0.259444
FAS47	FAS47	H[c] + NADPH[c] + BKETOC20ACYLACPFAS[c] -> NADP[c] + 3HC20ACYLACPFAS[c]	Mycolic acid pathway	0	0.259444
FAS44	FAS44	H[c] + NADH[c] + TD2EC18ACYLACPFAS[c] -> NAD[c] + C18ACYLACPFAS[c]	Mycolic acid pathway	0	0.286166
FAS45	FAS45	MALCOA[c] + C18ACYLACPFAS[c] -> COA[c] + MALC18ACYLACPFAS[c]	Mycolic acid pathway	0	0.259444
FAS48	FAS48	3HC20ACYLACPFAS[c] -> H2O[c] + TD2EC20ACYLACPFAS[c]	Mycolic acid pathway	0	0.259444
FAS49	FAS49	H[c] + NADH[c] + TD2EC20ACYLACPFAS[c] -> NAD[c] + C20ACYLACPFAS[c]	Mycolic acid pathway	0	0.259444
KASB19	KASB19	MALACP[c] + TETRAPENTACONTANOYLACP[c] -> CO2[c] + ACP[c] + BKETOC56ACYLACP[c]	Mycolic acid pathway	0	0.000586256
KASB18	KASB18	MALACP[c] + DOPENTACONTANOYLACP[c] -> CO2[c] + ACP[c] + BKETOC54ACYLACP[c]	Mycolic acid pathway	0	0.000788515
KASB15	KASB15	MALACP[c] + HEXATETRACONTANOYLACP[c] -> CO2[c] + ACP[c] + BKETOC48ACYLACP[c]	Mycolic acid pathway	0	0.00146564
KASB16	KASB16	MALACP[c] + OCTATETRACONTANOYLACP[c] -> CO2[c] + ACP[c] + BKETOC50ACYLACP[c]	Mycolic acid pathway	0	0.00146564
KASB11	KASB11	MALACP[c] + OCTATRIACONTANOYLACP[c] -> CO2[c] + ACP[c] + BKETOC40ACYLACP[c]	Mycolic acid pathway	0	0.00146564
KASB10	KASB10	MALACP[c] + HEXATRIACONTANOYLACP[c] -> CO2[c] + ACP[c] + BKETOC38ACYLACP[c]	Mycolic acid pathway	0	0.00146564
KASB13	KASB13	MALACP[c] + DOTETRACONTANOYLACP[c] -> CO2[c] + ACP[c] + BKETOC44ACYLACP[c]	Mycolic acid pathway	0	0.00146564
KASB12	KASB12	MALACP[c] + TETRACONTANOYLACP[c] -> CO2[c] + ACP[c] + BKETOC42ACYLACP[c]	Mycolic acid pathway	0	0.00146564
PCAA3	PCAA3	SAM[c] + CD131E19CPC55ACYLACP[c] -> SAH[c] + 1931CPC56ACYLACP[c]	Mycolic acid pathway	0	0.000202258
PCAA2	PCAA2	SAM[c] + CD131E19CPC53ACYLACP[c] -> SAH[c] + 1931CPC54ACYLACP[c]	Mycolic acid pathway	0	0.000464608
PCAA1	PCAA1	SAM[c] + CD131E19CPC51ACYLACP[c] -> SAH[c] + 1931CPC52ACYLACP[c]	Mycolic acid pathway	0	0.000212518
FAS37	FAS37	H[c] + NADPH[c] + BKETOC16ACYLACPFAS[c] -> NADP[c] + 3HC16ACYLACPFAS[c]	Mycolic acid pathway	0	0.257068
FAS36	FAS36	MALC14ACYLACPFAS[c] -> CO2[c] + BKETOC16ACYLACPFAS[c]	Mycolic acid pathway	0	0.257068
FAS35	FAS35	MALCOA[c] + C14ACYLACPFAS[c] -> COA[c] + MALC14ACYLACPFAS[c]	Mycolic acid pathway	0	0.257068
FAS34	FAS34	H[c] + NADH[c] + TD2EC14ACYLACPFAS[c] -> NAD[c] + C14ACYLACPFAS[c]	Mycolic acid pathway	0	0.257068
FAS33	FAS33	3HC14ACYLACPFAS[c] -> H2O[c] + TD2EC14ACYLACPFAS[c]	Mycolic acid pathway	0	0.257068
FAS32	FAS32	H[c] + NADPH[c] + BKETOC14ACYLACPFAS[c] -> NADP[c] + 3HC14ACYLACPFAS[c]	Mycolic acid pathway	0	0.257068
FAS31	FAS31	MALC12ACYLACPFAS[c] -> CO2[c] + BKETOC14ACYLACPFAS[c]	Mycolic acid pathway	0	0.257068
FAS30	FAS30	MALCOA[c] + C12ACYLACPFAS[c] -> COA[c] + MALC12ACYLACPFAS[c]	Mycolic acid pathway	0	0.257068
FAS39	FAS39	H[c] + NADH[c] + TD2EC16ACYLACPFAS[c] -> NAD[c] + C16ACYLACPFAS[c]	Mycolic acid pathway	0	1.554
FAS38	FAS38	3HC16ACYLACPFAS[c] -> H2O[c] + TD2EC16ACYLACPFAS[c]	Mycolic acid pathway	0	0.257068
OTSB1	OTSB1	H2O[c] + TREHALOSEMONOMYCOLATEP[c] -> PI[c] + TREHALOSEMONOMYCOLATE[c]	Mycolic acid pathway	0	0.000732821
MMAA26	MMAA26	SAM[c] + CD37MKC59ACYLACP[c] -> SAH[c] + CKC60MEROACYLACP[c]	Mycolic acid pathway	0	0.00017148
MMAA24	MMAA24	SAM[c] + CD37MHMC58ACYLACP[c] -> SAH[c] + CMC59MEROACYLCPACP[c]	Mycolic acid pathway	0	0.000191999
MMAA23	MMAA23	SAM[c] + CD21931EC54ACYLACP[c] -> SAH[c] + CD131E19CPC55ACYLACP[c]	Mycolic acid pathway	0	0.000202258
MMAA21	MMAA21	SAM[c] + CD21931EC50ACYLACP[c] -> SAH[c] + CD131E19CPC51ACYLACP[c]	Mycolic acid pathway	0	0.000212518
FAS17	FAS17	H[c] + NADPH[c] + BKETOC8ACYLACPFAS[c] -> NADP[c] + 3HC8ACYLACPFAS[c]	Mycolic acid pathway	0	0.257068
FAS16	FAS16	MALC6ACYLACPFAS[c] -> CO2[c] + BKETOC8ACYLACPFAS[c]	Mycolic acid pathway	0	0.257068
FABD	FABD	MALCOA[c] + ACP[c] -> COA[c] + MALACP[c]	Mycolic acid pathway	0	1.84333
KASB20	KASB20	MALACP[c] + HEXAPENTACONTANOYLACP[c] -> CO2[c] + ACP[c] + BKETOC58ACYLACP[c]	Mycolic acid pathway	0	0.000394257
FABG18	FABG18	H[c] + NADPH[c] + BKETOC52ACYLACP[c] -> NADP[c] + 3HC52ACYLACP[c]	Mycolic acid pathway	0	0.00125312
PKS136	PKS136	H2O[c] + H[c] + NADH[c] + 2CARBC26ACYLCOA[c] + CKC60MEROACYLAMP[c] -> CO2[c] + AMP[c] + NAD[c] + COA[c] + KC86MYCOLATE26[c]	Mycolic acid pathway	0	0.00017148
FAS68	FAS68	COA[c] + C20ACYLACPFAS[c] -> ECSCOA[c] + ACPFAS[c]	Mycolic acid pathway	0	0.259444
PKS133	PKS133	H2O[c] + H[c] + NADH[c] + 2CARBC26ACYLCOA[c] + 1931CPC56ACYLAMP[c] -> CO2[c] + AMP[c] + NAD[c] + COA[c] + AC82MYCOLATE26[c]	Mycolic acid pathway	0	0.000202258
PKS132	PKS132	H2O[c] + H[c] + NADH[c] + 2CARBC26ACYLCOA[c] + 1931CPC54ACYLAMP[c] -> CO2[c] + AMP[c] + NAD[c] + COA[c] + AC80MYCOLATE26[c]	Mycolic acid pathway	0	0.000464608
PKS131	PKS131	H2O[c] + H[c] + NADH[c] + 2CARBC26ACYLCOA[c] + 1931CPC52ACYLAMP[c] -> CO2[c] + AMP[c] + NAD[c] + COA[c] + AC78MYCOLATE26[c]	Mycolic acid pathway	0	0.000212518
PKS135	PKS135	H2O[c] + H[c] + NADH[c] + 2CARBC26ACYLCOA[c] + CMC61MEROACYLCPAMP[c] -> CO2[c] + AMP[c] + NAD[c] + COA[c] + MC87MYCOLATE26[c]	Mycolic acid pathway	0	0.000222777
PKS134	PKS134	H2O[c] + H[c] + NADH[c] + 2CARBC26ACYLCOA[c] + CMC59MEROACYLCPAMP[c] -> CO2[c] + AMP[c] + NAD[c] + COA[c] + MC85MYCOLATE26[c]	Mycolic acid pathway	0	0.000191999
KASB14	KASB14	MALACP[c] + TETRATETRACONTANOYLACP[c] -> CO2[c] + ACP[c] + BKETOC46ACYLACP[c]	Mycolic acid pathway	0	0.00146564
FAS9	FAS9	H[c] + NADH[c] + TD2EC4ACYLACPFAS[c] -> NAD[c] + C4ACYLACPFAS[c]	Mycolic acid pathway	0	0.257068
MMAA22	MMAA22	SAM[c] + CD21931EC52ACYLACP[c] -> SAH[c] + CD131E19CPC53ACYLACP[c]	Mycolic acid pathway	0	0.000464608
FADD322	FADD322	H2O[c] + ATP[c] + 1931CPC54ACYLACP[c] -> PPI[c] + ACP[c] + 1931CPC54ACYLAMP[c]	Mycolic acid pathway	0	0.000464608
KASB9	KASB9	MALACP[c] + TETRATRIACONTANOYLACP[c] -> CO2[c] + ACP[c] + BKETOC36ACYLACP[c]	Mycolic acid pathway	0	0.00146564
FADD323	FADD323	H2O[c] + ATP[c] + 1931CPC56ACYLACP[c] -> PPI[c] + ACP[c] + 1931CPC56ACYLAMP[c]	Mycolic acid pathway	0	0.000202258
INHA21	INHA21	H[c] + NADH[c] + TD2EC58ACYLACP[c] -> NAD[c] + OCTAPENTACONTANOYLACP[c]	Mycolic acid pathway	0	0.000394257
INHA20	INHA20	H[c] + NADH[c] + TD2EC56ACYLACP[c] -> NAD[c] + HEXAPENTACONTANOYLACP[c]	Mycolic acid pathway	0	0.000586256
FABG17	FABG17	H[c] + NADPH[c] + BKETOC50ACYLACP[c] -> NADP[c] + 3HC50ACYLACP[c]	Mycolic acid pathway	0	0.00146564
FABG2	FABG2	H[c] + NADPH[c] + BKETOC20ACYLACP[c] -> NADP[c] + 3HC20ACYLACP[c]	Mycolic acid pathway	0	1.53891
BIRA	BIRA	H2O[c] + ATP[c] + ACCB[c] -> AMP[c] + PPI[c] + BCCP[c]	Mycolic acid pathway	0	0.679058
FAS14	FAS14	H[c] + NADH[c] + TD2EC6ACYLACPFAS[c] -> NAD[c] + C6ACYLACPFAS[c]	Mycolic acid pathway	0	0.257068
FABG9	FABG9	H[c] + NADPH[c] + BKETOC34ACYLACP[c] -> NADP[c] + 3HC34ACYLACP[c]	Mycolic acid pathway	0	0.00146564
FAS24	FAS24	H[c] + NADH[c] + TD2EC10ACYLACPFAS[c] -> NAD[c] + C10ACYLACPFAS[c]	Mycolic acid pathway	0	0.257068
FAS25	FAS25	MALCOA[c] + C10ACYLACPFAS[c] -> COA[c] + MALC10ACYLACPFAS[c]	Mycolic acid pathway	0	0.257068
FAS26	FAS26	MALC10ACYLACPFAS[c] -> CO2[c] + BKETOC12ACYLACPFAS[c]	Mycolic acid pathway	0	0.257068
FAS27	FAS27	H[c] + NADPH[c] + BKETOC12ACYLACPFAS[c] -> NADP[c] + 3HC12ACYLACPFAS[c]	Mycolic acid pathway	0	0.257068
FAS20	FAS20	MALCOA[c] + C8ACYLACPFAS[c] -> COA[c] + MALC8ACYLACPFAS[c]	Mycolic acid pathway	0	0.257068
FAS21	FAS21	MALC8ACYLACPFAS[c] -> CO2[c] + BKETOC10ACYLACPFAS[c]	Mycolic acid pathway	0	0.257068
FAS22	FAS22	H[c] + NADPH[c] + BKETOC10ACYLACPFAS[c] -> NADP[c] + 3HC10ACYLACPFAS[c]	Mycolic acid pathway	0	0.257068
FAS23	FAS23	3HC10ACYLACPFAS[c] -> H2O[c] + TD2EC10ACYLACPFAS[c]	Mycolic acid pathway	0	0.257068
FAS28	FAS28	3HC12ACYLACPFAS[c] -> H2O[c] + TD2EC12ACYLACPFAS[c]	Mycolic acid pathway	0	0.257068
ACCA3	ACCA3	H[c] + ATP[c] + HCO3[c] + BCCP[c] -> ADP[c] + PI[c] + BCCPCO2[c]	Mycolic acid pathway	0	0.679058
HADA1	HADA1	3HC18ACYLACP[c] -> H2O[c] + TD2EC18ACYLACP[c]	Mycolic acid pathway	0	1.54486
HADA2	HADA2	3HC20ACYLACP[c] -> H2O[c] + TD2EC20ACYLACP[c]	Mycolic acid pathway	0	1.53891
HADA3	HADA3	3HC22ACYLACP[c] -> H2O[c] + TD2EC22ACYLACP[c]	Mycolic acid pathway	0	1.53506
HADA4	HADA4	3HC24ACYLACP[c] -> H2O[c] + TD2EC24ACYLACP[c]	Mycolic acid pathway	0	1.53506
HADA5	HADA5	3HC26ACYLACP[c] -> H2O[c] + TD2EC26ACYLACP[c]	Mycolic acid pathway	0	1.5312
HADA6	HADA6	3HC28ACYLACP[c] -> H2O[c] + TD2EC28ACYLACP[c]	Mycolic acid pathway	0	1.52788
HADA7	HADA7	3HC30ACYLACP[c] -> H2O[c] + TD2EC30ACYLACP[c]	Mycolic acid pathway	0	0.00146564
PPM1	PPM1	UDPP[c] + GDPMAN[c] -> GDP[c] + PPM[c]	Mycolic acid pathway	0	0.00136876
HADA19	HADA19	3HC54ACYLACP[c] -> H2O[c] + TD2EC54ACYLACP[c]	Mycolic acid pathway	0	0.000788515
HADA21	HADA21	3HC58ACYLACP[c] -> H2O[c] + TD2EC58ACYLACP[c]	Mycolic acid pathway	0	0.000394257
FAS29	FAS29	H[c] + NADH[c] + TD2EC12ACYLACPFAS[c] -> NAD[c] + C12ACYLACPFAS[c]	Mycolic acid pathway	0	0.257068
INHA4	INHA4	H[c] + NADH[c] + TD2EC24ACYLACP[c] -> NAD[c] + TETRACOSANOYLACP[c]	Mycolic acid pathway	0	1.53506
INHA5	INHA5	H[c] + NADH[c] + TD2EC26ACYLACP[c] -> NAD[c] + HEXACOSANOYLACP[c]	Mycolic acid pathway	0	1.5312
INHA6	INHA6	H[c] + NADH[c] + TD2EC28ACYLACP[c] -> NAD[c] + OCTACOSANOYLACP[c]	Mycolic acid pathway	0	1.52788
INHA7	INHA7	H[c] + NADH[c] + TD2EC30ACYLACP[c] -> NAD[c] + TRIACONTANOYLACP[c]	Mycolic acid pathway	0	0.00146564
INHA1	INHA1	H[c] + NADH[c] + TD2EC18ACYLACP[c] -> NAD[c] + OCTADECANOYLACP[c]	Mycolic acid pathway	0	1.54486
INHA2	INHA2	H[c] + NADH[c] + TD2EC20ACYLACP[c] -> NAD[c] + EICOSANOYLACP[c]	Mycolic acid pathway	0	1.53891
INHA3	INHA3	H[c] + NADH[c] + TD2EC22ACYLACP[c] -> NAD[c] + DOCOSANOYLACP[c]	Mycolic acid pathway	0	1.53506
FADD321	FADD321	H2O[c] + ATP[c] + 1931CPC52ACYLACP[c] -> PPI[c] + ACP[c] + 1931CPC52ACYLAMP[c]	Mycolic acid pathway	0	0.000212518
INHA8	INHA8	H[c] + NADH[c] + TD2EC32ACYLACP[c] -> NAD[c] + DOTRIACONTANOYLACP[c]	Mycolic acid pathway	0	0.00146564
INHA9	INHA9	H[c] + NADH[c] + TD2EC34ACYLACP[c] -> NAD[c] + TETRATRIACONTANOYLACP[c]	Mycolic acid pathway	0	0.00146564
KASB1	KASB1	OCTADECANOYLACP[c] + MALACP[c] -> CO2[c] + ACP[c] + BKETOC20ACYLACP[c]	Mycolic acid pathway	0	1.53891
FAS69	FAS69	COA[c] + C18ACYLACPFAS[c] -> ODCCOA[c] + ACPFAS[c]	Mycolic acid pathway	0	0.286166
KASB3	KASB3	DOCOSANOYLACP[c] + MALACP[c] -> CO2[c] + ACP[c] + BKETOC24ACYLACP[c]	Mycolic acid pathway	0	1.53506
KASB2	KASB2	EICOSANOYLACP[c] + MALACP[c] -> CO2[c] + ACP[c] + BKETOC22ACYLACP[c]	Mycolic acid pathway	0	1.53506
KASB5	KASB5	MALACP[c] + HEXACOSANOYLACP[c] -> CO2[c] + ACP[c] + BKETOC28ACYLACP[c]	Mycolic acid pathway	0	1.52788
KASB4	KASB4	TETRACOSANOYLACP[c] + MALACP[c] -> CO2[c] + ACP[c] + BKETOC26ACYLACP[c]	Mycolic acid pathway	0	1.5312
KASB7	KASB7	MALACP[c] + TRIACONTANOYLACP[c] -> CO2[c] + ACP[c] + BKETOC32ACYLACP[c]	Mycolic acid pathway	0	0.00146564
KASB6	KASB6	MALACP[c] + OCTACOSANOYLACP[c] -> CO2[c] + ACP[c] + BKETOC30ACYLACP[c]	Mycolic acid pathway	0	0.00146564
KASB8	KASB8	MALACP[c] + DOTRIACONTANOYLACP[c] -> CO2[c] + ACP[c] + BKETOC34ACYLACP[c]	Mycolic acid pathway	0	0.00146564
FAS62	FAS62	H[c] + NADPH[c] + BKETOC26ACYLACPFAS[c] -> NADP[c] + 3HC26ACYLACPFAS[c]	Mycolic acid pathway	0	0.200833
FAS63	FAS63	3HC26ACYLACPFAS[c] -> H2O[c] + TD2EC26ACYLACPFAS[c]	Mycolic acid pathway	0	0.200833
FAS64	FAS64	H[c] + NADH[c] + TD2EC26ACYLACPFAS[c] -> NAD[c] + C26ACYLACPFAS[c]	Mycolic acid pathway	0	0.200833
FAS65	FAS65	COA[c] + C26ACYLACPFAS[c] -> HCSCOA[c] + ACPFAS[c]	Mycolic acid pathway	0	0.200833
FAS66	FAS66	COA[c] + C24ACYLACPFAS[c] -> TCSCOA[c] + ACPFAS[c]	Mycolic acid pathway	0	0.217197
FAS67	FAS67	COA[c] + C22ACYLACPFAS[c] -> DOCOSANOYLCOA[c] + ACPFAS[c]	Mycolic acid pathway	0	0.2335
FADE324	FADE324	H2O[c] + ATP[c] + CMC61MEROACYLCPACP[c] -> PPI[c] + ACP[c] + CMC61MEROACYLCPAMP[c]	Mycolic acid pathway	0	0.000222777
FABG3	FABG3	H[c] + NADPH[c] + BKETOC22ACYLACP[c] -> NADP[c] + 3HC22ACYLACP[c]	Mycolic acid pathway	0	1.53506
FABG1	FABG1	H[c] + NADPH[c] + BKETOC18ACYLACP[c] -> NADP[c] + 3HC18ACYLACP[c]	Mycolic acid pathway	0	1.54486
FABG6	FABG6	H[c] + NADPH[c] + BKETOC28ACYLACP[c] -> NADP[c] + 3HC28ACYLACP[c]	Mycolic acid pathway	0	1.52788
FABG7	FABG7	H[c] + NADPH[c] + BKETOC30ACYLACP[c] -> NADP[c] + 3HC30ACYLACP[c]	Mycolic acid pathway	0	0.00146564
FABG4	FABG4	H[c] + NADPH[c] + BKETOC24ACYLACP[c] -> NADP[c] + 3HC24ACYLACP[c]	Mycolic acid pathway	0	1.53506
FABG5	FABG5	H[c] + NADPH[c] + BKETOC26ACYLACP[c] -> NADP[c] + 3HC26ACYLACP[c]	Mycolic acid pathway	0	1.5312
FABG8	FABG8	H[c] + NADPH[c] + BKETOC32ACYLACP[c] -> NADP[c] + 3HC32ACYLACP[c]	Mycolic acid pathway	0	0.00146564
FAS40	FAS40	MALCOA[c] + C16ACYLACPFAS[c] -> COA[c] + MALC16ACYLACPFAS[c]	Mycolic acid pathway	0	1.54486
FAS70	FAS70	COA[c] + C16ACYLACPFAS[c] -> HDCCOA[c] + ACPFAS[c]	Mycolic acid pathway	0	0.312
FBPA	FBPA	2 TREHALOSEMONOMYCOLATE[c] -> TREHALOSEDIMYCOLATE[c] + TRE[c]	Mycolic acid pathway	0	0
MYCOPP	MYCOPP	PPM[c] + C78MYCOLATEACP[c] -> C78MYCOLATEPP[c] + ACP[c]	Mycolic acid pathway	0	0.00146564
HADA13	HADA13	3HC42ACYLACP[c] -> H2O[c] + TD2EC42ACYLACP[c]	Mycolic acid pathway	0	0.00146564
KASB17	KASB17	MALACP[c] + PENTACONTANOYLACP[c] -> CO2[c] + ACP[c] + BKETOC52ACYLACP[c]	Mycolic acid pathway	0	0.00125312
MMAA42	MMAA42	H2O[c] + SAM[c] + CD21937EC58ACYLACP[c] -> SAH[c] + CD37MHC59ACYLACP[c]	Mycolic acid pathway	0	0.000394257
MYCO2	MYCO2	NADP[c] + CD37MHC59ACYLACP[c] -> H[c] + NADPH[c] + CD37MKC59ACYLACP[c]	Mycolic acid pathway	0	0.00017148
INHA18	INHA18	H[c] + NADH[c] + TD2EC52ACYLACP[c] -> NAD[c] + DOPENTACONTANOYLACP[c]	Mycolic acid pathway	0	0.00125312
INHA16	INHA16	H[c] + NADH[c] + TD2EC48ACYLACP[c] -> NAD[c] + OCTATETRACONTANOYLACP[c]	Mycolic acid pathway	0	0.00146564
INHA17	INHA17	H[c] + NADH[c] + TD2EC50ACYLACP[c] -> NAD[c] + PENTACONTANOYLACP[c]	Mycolic acid pathway	0	0.00146564
FADE323	FADE323	H2O[c] + ATP[c] + CMC59MEROACYLCPACP[c] -> PPI[c] + ACP[c] + CMC59MEROACYLCPAMP[c]	Mycolic acid pathway	0	0.000191999
INHA15	INHA15	H[c] + NADH[c] + TD2EC46ACYLACP[c] -> NAD[c] + HEXATETRACONTANOYLACP[c]	Mycolic acid pathway	0	0.00146564
FADE325	FADE325	H2O[c] + ATP[c] + CKC60MEROACYLACP[c] -> PPI[c] + ACP[c] + CKC60MEROACYLAMP[c]	Mycolic acid pathway	0	0.00017148
INHA11	INHA11	H[c] + NADH[c] + TD2EC38ACYLACP[c] -> NAD[c] + OCTATRIACONTANOYLACP[c]	Mycolic acid pathway	0	0.00146564
HADA8	HADA8	3HC32ACYLACP[c] -> H2O[c] + TD2EC32ACYLACP[c]	Mycolic acid pathway	0	0.00146564
HADA9	HADA9	3HC34ACYLACP[c] -> H2O[c] + TD2EC34ACYLACP[c]	Mycolic acid pathway	0	0.00146564
FABG21	FABG21	H[c] + NADPH[c] + BKETOC58ACYLACP[c] -> NADP[c] + 3HC58ACYLACP[c]	Mycolic acid pathway	0	0.000394257
FABG20	FABG20	H[c] + NADPH[c] + BKETOC56ACYLACP[c] -> NADP[c] + 3HC56ACYLACP[c]	Mycolic acid pathway	0	0.000586256
MMAA41	MMAA41	H2O[c] + SAM[c] + CD21937EC56ACYLACP[c] -> SAH[c] + CD37MHC57ACYLACP[c]	Mycolic acid pathway	0	0.000191999
FAS11	FAS11	MALC4ACYLACPFAS[c] -> CO2[c] + BKETOC6ACYLACPFAS[c]	Mycolic acid pathway	0	0.257068
FAS10	FAS10	MALCOA[c] + C4ACYLACPFAS[c] -> COA[c] + MALC4ACYLACPFAS[c]	Mycolic acid pathway	0	0.257068
FAS13	FAS13	3HC6ACYLACPFAS[c] -> H2O[c] + TD2EC6ACYLACPFAS[c]	Mycolic acid pathway	0	0.257068
FAS12	FAS12	H[c] + NADPH[c] + BKETOC6ACYLACPFAS[c] -> NADP[c] + 3HC6ACYLACPFAS[c]	Mycolic acid pathway	0	0.257068
FAS15	FAS15	MALCOA[c] + C6ACYLACPFAS[c] -> COA[c] + MALC6ACYLACPFAS[c]	Mycolic acid pathway	0	0.257068
FAS19	FAS19	H[c] + NADH[c] + TD2EC8ACYLACPFAS[c] -> NAD[c] + C8ACYLACPFAS[c]	Mycolic acid pathway	0	0.257068
FAS18	FAS18	3HC8ACYLACPFAS[c] -> H2O[c] + TD2EC8ACYLACPFAS[c]	Mycolic acid pathway	0	0.257068
HADA18	HADA18	3HC52ACYLACP[c] -> H2O[c] + TD2EC52ACYLACP[c]	Mycolic acid pathway	0	0.00125312
TMMYCO	TMMYCO	C78MYCOLATEPP[c] + TRE6P[c] -> PPM[c] + TREHALOSEMONOMYCOLATEP[c]	Mycolic acid pathway	0	0.000732821
MMAA31	MMAA31	SAM[c] + CD37MHC57ACYLACP[c] -> SAH[c] + CD37MHMC58ACYLACP[c]	Mycolic acid pathway	0	0.000191999
FAS61	FAS61	MALC24ACYLACPFAS[c] -> CO2[c] + BKETOC26ACYLACPFAS[c]	Mycolic acid pathway	0	0.200833
HADA17	HADA17	3HC50ACYLACP[c] -> H2O[c] + TD2EC50ACYLACP[c]	Mycolic acid pathway	0	0.00146564
HADA12	HADA12	3HC40ACYLACP[c] -> H2O[c] + TD2EC40ACYLACP[c]	Mycolic acid pathway	0	0.00146564
HADA10	HADA10	3HC36ACYLACP[c] -> H2O[c] + TD2EC36ACYLACP[c]	Mycolic acid pathway	0	0.00146564
HADA11	HADA11	3HC38ACYLACP[c] -> H2O[c] + TD2EC38ACYLACP[c]	Mycolic acid pathway	0	0.00146564
HADA16	HADA16	3HC48ACYLACP[c] -> H2O[c] + TD2EC48ACYLACP[c]	Mycolic acid pathway	0	0.00146564
HADA14	HADA14	3HC44ACYLACP[c] -> H2O[c] + TD2EC44ACYLACP[c]	Mycolic acid pathway	0	0.00146564
HADA15	HADA15	3HC46ACYLACP[c] -> H2O[c] + TD2EC46ACYLACP[c]	Mycolic acid pathway	0	0.00146564
DES13	DES13	2 NADP[c] + HEXAPENTACONTANOYLACP[c] -> 2 H[c] + 2 NADPH[c] + CD21937EC56ACYLACP[c]	Mycolic acid pathway	0	0.000191999
DES12	DES12	2 NADP[c] + DOPENTACONTANOYLACP[c] -> 2 H[c] + 2 NADPH[c] + CD21931EC52ACYLACP[c]	Mycolic acid pathway	0	0.000464608
FAS55	FAS55	MALCOA[c] + C22ACYLACPFAS[c] -> COA[c] + MALC22ACYLACPFAS[c]	Mycolic acid pathway	0	0.217197
FAS54	FAS54	H[c] + NADH[c] + TD2EC22ACYLACPFAS[c] -> NAD[c] + C22ACYLACPFAS[c]	Mycolic acid pathway	0	0.2335
FAS57	FAS57	H[c] + NADPH[c] + BKETOC24ACYLACPFAS[c] -> NADP[c] + 3HC24ACYLACPFAS[c]	Mycolic acid pathway	0	0.217197
FAS51	FAS51	MALC20ACYLACPFAS[c] -> CO2[c] + BKETOC22ACYLACPFAS[c]	Mycolic acid pathway	0	0.2335
FAS50	FAS50	MALCOA[c] + C20ACYLACPFAS[c] -> COA[c] + MALC20ACYLACPFAS[c]	Mycolic acid pathway	0	0.2335
FAS53	FAS53	3HC22ACYLACPFAS[c] -> H2O[c] + TD2EC22ACYLACPFAS[c]	Mycolic acid pathway	0	0.2335
FAS52	FAS52	H[c] + NADPH[c] + BKETOC22ACYLACPFAS[c] -> NADP[c] + 3HC22ACYLACPFAS[c]	Mycolic acid pathway	0	0.2335
FAS59	FAS59	H[c] + NADH[c] + TD2EC24ACYLACPFAS[c] -> NAD[c] + C24ACYLACPFAS[c]	Mycolic acid pathway	0	0.217197
FAS58	FAS58	3HC24ACYLACPFAS[c] -> H2O[c] + TD2EC24ACYLACPFAS[c]	Mycolic acid pathway	0	0.217197
MMAA32	MMAA32	SAM[c] + CD37MHC59ACYLACP[c] -> SAH[c] + CD37MHMC60ACYLACP[c]	Mycolic acid pathway	0	0.000222777
FABG14	FABG14	H[c] + NADPH[c] + BKETOC44ACYLACP[c] -> NADP[c] + 3HC44ACYLACP[c]	Mycolic acid pathway	0	0.00146564
FABG15	FABG15	H[c] + NADPH[c] + BKETOC46ACYLACP[c] -> NADP[c] + 3HC46ACYLACP[c]	Mycolic acid pathway	0	0.00146564
FABG16	FABG16	H[c] + NADPH[c] + BKETOC48ACYLACP[c] -> NADP[c] + 3HC48ACYLACP[c]	Mycolic acid pathway	0	0.00146564
FABG10	FABG10	H[c] + NADPH[c] + BKETOC36ACYLACP[c] -> NADP[c] + 3HC36ACYLACP[c]	Mycolic acid pathway	0	0.00146564
FABG11	FABG11	H[c] + NADPH[c] + BKETOC38ACYLACP[c] -> NADP[c] + 3HC38ACYLACP[c]	Mycolic acid pathway	0	0.00146564
FABG12	FABG12	H[c] + NADPH[c] + BKETOC40ACYLACP[c] -> NADP[c] + 3HC40ACYLACP[c]	Mycolic acid pathway	0	0.00146564
FABG13	FABG13	H[c] + NADPH[c] + BKETOC42ACYLACP[c] -> NADP[c] + 3HC42ACYLACP[c]	Mycolic acid pathway	0	0.00146564
FABG19	FABG19	H[c] + NADPH[c] + BKETOC54ACYLACP[c] -> NADP[c] + 3HC54ACYLACP[c]	Mycolic acid pathway	0	0.000788515
INHA19	INHA19	H[c] + NADH[c] + TD2EC54ACYLACP[c] -> NAD[c] + TETRAPENTACONTANOYLACP[c]	Mycolic acid pathway	0	0.000788515
INHA14	INHA14	H[c] + NADH[c] + TD2EC44ACYLACP[c] -> NAD[c] + TETRATETRACONTANOYLACP[c]	Mycolic acid pathway	0	0.00146564
MYCOE	MYCOE	ACP[c] + 0.117 KC86MYCOLATE26[c] + 0.138 AC82MYCOLATE26[c] + 0.317 AC80MYCOLATE26[c] + 0.145 AC78MYCOLATE26[c] + 0.152 MC87MYCOLATE26[c] + 0.131 MC85MYCOLATE26[c] -> H2O[c] + C78MYCOLATEACP[c]	Mycolic acid pathway	0	0.00146564
FAS56	FAS56	MALC22ACYLACPFAS[c] -> CO2[c] + BKETOC24ACYLACPFAS[c]	Mycolic acid pathway	0	0.217197
FAS60	FAS60	MALCOA[c] + C24ACYLACPFAS[c] -> COA[c] + MALC24ACYLACPFAS[c]	Mycolic acid pathway	0	0.200833
FABH	FABH	HDCCOA[c] + MALACP[c] -> CO2[c] + COA[c] + BKETOC18ACYLACP[c]	Mycolic acid pathway	0	1.54486
HADA20	HADA20	3HC56ACYLACP[c] -> H2O[c] + TD2EC56ACYLACP[c]	Mycolic acid pathway	0	0.000586256
MSHB	MSHB	H2O[c] + NAGINS[c] -> AC[c] + NGINS[c]	Mycothiol biosynthesis	0	0.000325415
MCA	MCA	H2O[c] + MYCOTHIOL[c] -> NGINS[c] + NACYS[c]	Mycothiol biosynthesis	0	0
MSHD	MSHD	ACCOA[c] + CYSNGINS[c] -> COA[c] + MYCOTHIOL[c]	Mycothiol biosynthesis	0	0.000325415
NAGINS	NAGINS	H2O[c] + NAGINSP[c] <=> PI[c] + NAGINS[c]	Mycothiol biosynthesis	0	0.000325415
CYSS	CYSS	ATP[c] + CYS[c] + NGINS[c] -> AMP[c] + PPI[c] + CYSNGINS[c]	Mycothiol biosynthesis	0	0.000325415
PPNK	PPNK	ATP[c] + NAD[c] -> NADP[c] + ADP[c]	Nicotinate and nicotinamide metabolism	0	0.000337843
PNCA	PNCA	H2O[c] + NAM[c] <=> NH3[c] + NAC[c]	Nicotinate and nicotinamide metabolism	0	0
NAMN	NAMN	ATP[c] + NAMD[c] -> H[c] + ADP[c] + NAMN[c]	Nicotinate and nicotinamide metabolism	0	0
NADC	NADC	H[c] + PRPP[c] + QA[c] -> CO2[c] + PPI[c] + NACN[c]	Nicotinate and nicotinamide metabolism	0	0.000715432
NADD1	NADD1	H[c] + ATP[c] + NAMN[c] -> PPI[c] + NAD[c]	Nicotinate and nicotinamide metabolism	0	1.01859
NADD2	NADD2	ATP[c] + NACN[c] -> PPI[c] + NAAD[c]	Nicotinate and nicotinamide metabolism	0	0.000715432
FPRA	FPRA	H[c] + NADP[c] + FERI[c] -> NADPH[c] + FERO[c]	Nicotinate and nicotinamide metabolism	0	4.38
DEOD2	DEOD2	H[c] + NAC[c] + R1P[c] -> PI[c] + NACD[c]	Nicotinate and nicotinamide metabolism	0	0
NADE2	NADE2	H2O[c] + ATP[c] + GLN[c] + NAAD[c] -> AMP[c] + PPI[c] + GLU[c] + NAD[c]	Nicotinate and nicotinamide metabolism	0	0.000715432
NADE1	NADE1	NH3[c] + ATP[c] + NAAD[c] -> AMP[c] + PPI[c] + NAD[c]	Nicotinate and nicotinamide metabolism	0	0.000715432
STHA	STHA	NADPH[c] + NAD[c] <=> NADP[c] + NADH[c]	Nicotinate and nicotinamide metabolism	-1000	5.50733
NACN	NACN	H[c] + PRPP[c] + NAC[c] -> PPI[c] + NACN[c]	Nicotinate and nicotinamide metabolism	0	0
PKNG	PKNG	ATP[c] + NACD[c] -> ADP[c] + NACN[c]	Nicotinate and nicotinamide metabolism	0	0
NUDC	NUDC	H2O[c] + NAD[c] -> H[c] + AMP[c] + NAMN[c]	Nicotinate and nicotinamide metabolism	0	1.01859
DEOD1	DEOD1	H[c] + NAM[c] + R1P[c] -> PI[c] + NAMD[c]	Nicotinate and nicotinamide metabolism	0	0
NARG	NARG	MQH2[c] + NO3[c] -> H2O[c] + MQ[c] + NO2[c]	Nitrogen metabolism	0	0
KATG1	KATG1	O2[c] + NO[c] -> NO3[c]	Nitrogen metabolism	0	0
NIRB2	NIRB2	3 H[c] + 3 NADPH[c] + NO2[c] -> H2O[c] + 3 NADP[c] + NH4OH[c]	Nitrogen metabolism	0	1.26373
S3	S3	NH4OH[c] <=> H2O[c] + NH3[c]	Nitrogen metabolism	0	1.26373
NIRB1	NIRB1	3 H[c] + 3 NADH[c] + NO2[c] -> H2O[c] + 3 NAD[c] + NH4OH[c]	Nitrogen metabolism	0	1.26373
SIRA1	SIRA1	2 H2O[c] + NH3[c] + 6 FERO[c] <=> 6 H[c] + 6 FERI[c] + NO2[c]	Nitrogen metabolism	0	1.26373
COAA	COAA	ATP[c] + PNTO[c] -> ADP[c] + 4PPNTO[c]	Pantothenate and CoA biosynthesis	0	0.000489375
COAD	COAD	ATP[c] + 4PPNTE[c] -> PPI[c] + DPCOA[c]	Pantothenate and CoA biosynthesis	0	0.000489375
COAE	COAE	ATP[c] + DPCOA[c] -> ADP[c] + COA[c]	Pantothenate and CoA biosynthesis	0	0.000489375
ILVC3	ILVC3	H[c] + NADPH[c] + ACLAC[c] -> NADP[c] + DHMVA[c]	Pantothenate and CoA biosynthesis	0	0.354611
ILVN	ILVN	2 PYR[c] -> CO2[c] + ACLAC[c]	Pantothenate and CoA biosynthesis	0	0.354611
ILVD2	ILVD2	DHMVA[c] -> H2O[c] + OMVAL[c]	Pantothenate and CoA biosynthesis	0	0.354611
PANB	PANB	H2O[c] + METTHF[c] + OMVAL[c] -> THF[c] + AKP[c]	Pantothenate and CoA biosynthesis	0	0.192585
PANT	PANT	H[c] + NADPH[c] + AKP[c] -> NADP[c] + PANT[c]	Pantothenate and CoA biosynthesis	0	0.192585
DFP1	DFP1	4PPNCYS[c] -> CO2[c] + 4PPNTE[c]	Pantothenate and CoA biosynthesis	0	0.000489375
DFP2	DFP2	CTP[c] + CYS[c] + 4PPNTO[c] -> PPI[c] + CMP[c] + 4PPNCYS[c]	Pantothenate and CoA biosynthesis	0	0.000489375
GALU	GALU	UTP[c] + G1P[c] -> PPI[c] + UDPG[c]	Pentose and glucuronate interconversions	0	1000
XYLB	XYLB	ATP[c] + XYLU[c] <=> ADP[c] + X5P[c]	Pentose and glucuronate interconversions	0	0
UDGA	UDGA	H2O[c] + 2 NAD[c] + UDPG[c] <=> 2 H[c] + 2 NADH[c] + UDPGLCUR[c]	Pentose and glucuronate interconversions	0	0
PRSA	PRSA	ATP[c] + R5P[c] <=> AMP[c] + PRPP[c]	Pentose phosphate pathway	0	2.03717
DORIB2	DORIB2	H2O[c] + 5DA[c] <=> AD[c] + DORIB[c]	Pentose phosphate pathway	0	0
DORIB1	DORIB1	ADP[c] + DR5P[c] <=> ATP[c] + DORIB[c]	Pentose phosphate pathway	0	0
DEOC	DEOC	DR5P[c] -> G3P[c] + ACAL[c]	Pentose phosphate pathway	0	0
FGD	FGD	F420[c] + G6P[c] -> D6PGL[c] + F420H2[c]	Pentose phosphate pathway	0	0
ZWF2	ZWF2	NADP[c] + G6P[c] -> H[c] + NADPH[c] + D6PGL[c]	Pentose phosphate pathway	0	1.05042
TAL	TAL	G3P[c] + S7P[c] <=> F6P[c] + E4P[c]	Pentose phosphate pathway	-0.104531	0.350139
DEVB	DEVB	H2O[c] + D6PGL[c] -> D6PGC[c]	Pentose phosphate pathway	0	1.05042
GND2	GND2	NADP[c] + D6PGC[c] -> CO2[c] + H[c] + NADPH[c] + RL5P[c]	Pentose phosphate pathway	0	1.05042
RBSK	RBSK	ATP[c] + RIB[c] -> ADP[c] + R5P[c]	Pentose phosphate pathway	0	2.03717
TKT2	TKT2	X5P[c] + R5P[c] <=> G3P[c] + S7P[c]	Pentose phosphate pathway	-0.104531	0.350139
TKT1	TKT1	E4P[c] + X5P[c] <=> F6P[c] + G3P[c]	Pentose phosphate pathway	-0.181004	0.350139
RPE	RPE	RL5P[c] <=> X5P[c]	Pentose phosphate pathway	-0.209061	0.700278
RPIB	RPIB	RL5P[c] <=> R5P[c]	Pentose phosphate pathway	-0.0783239	0.350139
PGMA3	PGMA3	R1P[c] <=> R5P[c]	Pentose phosphate pathway	-2.03717	2.03717
MURE	MURE	ATP[c] + MDAPIM[c] + UDPNAMNGMALAGLU[c] -> ADP[c] + PI[c] + UDPNAMNGMAGMDAPIM[c]	Peptidoglycan and lipopolysaccharide biosynthesis	0	0.00126691
MANB1	MANB1	GDP[c] + MAN1P[c] -> PI[c] + GDPMAN[c]	Peptidoglycan and lipopolysaccharide biosynthesis	0	0.00293128
GLMU	GLMU	NAGA1P[c] + UTP[c] -> PPI[c] + UDPNAG[c]	Peptidoglycan and lipopolysaccharide biosynthesis	0	0.00388768
GCA	GCA	GDPMAN[c] -> H2O[c] + GDPDHDOMAN[c]	Peptidoglycan and lipopolysaccharide biosynthesis	0	0.000596193
GLF	GLF	UDPGAL[c] -> UDPGALF[c]	Peptidoglycan and lipopolysaccharide biosynthesis	0	0.00126691
MURD	MURD	ATP[c] + UDPNAMNGMALA[c] + DGLU[c] -> ADP[c] + PI[c] + UDPNAMNGMALAGLU[c]	Peptidoglycan and lipopolysaccharide biosynthesis	0	0.00126691
RMLA	RMLA	DTTP[c] + G1P[c] -> PPI[c] + DTDPGLC[c]	Peptidoglycan and lipopolysaccharide biosynthesis	0	4.22294e-05
UPPP	UPPP	H2O[c] + DPPP[c] <=> PI[c] + DPP[c]	Peptidoglycan biosynthesis	0	0.00233261
DPPP	DPPP	7 IPP[c] + CTFPP[c] -> 7 PPI[c] + DPPP[c]	Peptidoglycan biosynthesis	0	0.00233261
MURG	MURG	UDPNAG[c] + LIPID1[c] -> UDP[c] + LIPID2[c]	Peptidoglycan biosynthesis	0	0.00126691
CTFPP	CTFPP	FPP[c] <=> CTFPP[c]	Peptidoglycan biosynthesis	0	0.00233261
MRAY	MRAY	UDPP[c] + UDPNAMNGMAGMDAPIMAA[c] <=> UMP[c] + LIPID1[c]	Peptidoglycan biosynthesis	0	0.00126691
KATG2	KATG2	2 H2O2[c] -> 2 H2O[c] + O2[c]	Peroxide metabolism	0	0.76394
PHBADD	PHBADD	3 SAM[c] + PHBADIRF[c] -> 3 SAH[c] + PHBADII[c]	p-HBAD biosynthesis	0	0
PHBADB	PHBADB	SAM[c] + HBARHAM[c] -> SAH[c] + PHBADI[c]	p-HBAD biosynthesis	0	0
PHBADC	PHBADC	DTDPRHAM[c] + GDPFUC[c] + PHBADI[c] -> GDP[c] + DTDP[c] + PHBADIRF[c]	p-HBAD biosynthesis	0	0
PHBADA	PHBADA	DTDPRHAM[c] + HBA[c] -> DTDP[c] + HBARHAM[c]	p-HBAD biosynthesis	0	0
ASPB2	ASPB2	GLU[c] + PHPYR[c] <=> AKG[c] + PHE[c]	Phenylalanine metabolism	0	0.188398
PHEN	PHEN	CHOR[c] <=> PHEN[c]	Phenylalanine, tyrosine and tryptophan biosynthesis	0	0.188398
PHEA	PHEA	PHEN[c] -> H2O[c] + CO2[c] + PHPYR[c]	Phenylalanine, tyrosine and tryptophan biosynthesis	0	0.188398
HISA1	HISA1	NPRAN[c] -> CPAD5P[c]	Phenylalanine, tyrosine and tryptophan biosynthesis	0	0.138106
TRPC	TRPC	CPAD5P[c] -> H2O[c] + CO2[c] + IGP[c]	Phenylalanine, tyrosine and tryptophan biosynthesis	0	0.138106
AROK	AROK	ATP[c] + SME[c] -> ADP[c] + SME3P[c]	Phenylalanine, tyrosine and tryptophan biosynthesis	0	0.230723
TRPE	TRPE	GLN[c] + CHOR[c] -> GLU[c] + PYR[c] + AN[c]	Phenylalanine, tyrosine and tryptophan biosynthesis	0	0.230723
TRPD	TRPD	PRPP[c] + AN[c] -> PPI[c] + NPRAN[c]	Phenylalanine, tyrosine and tryptophan biosynthesis	0	0.138106
TYRA	TYRA	NAD[c] + PHEN[c] -> CO2[c] + H[c] + NADH[c] + 4HPP[c]	Phenylalanine, tyrosine and tryptophan biosynthesis	0	0.188398
AROG	AROG	H2O[c] + PEP[c] + E4P[c] -> PI[c] + 3DDAH7P[c]	Phenylalanine, tyrosine and tryptophan biosynthesis	0	0.271506
AROB	AROB	3DDAH7P[c] -> PI[c] + DQT[c]	Phenylalanine, tyrosine and tryptophan biosynthesis	0	0.271506
AROF	AROF	3PSME[c] -> PI[c] + CHOR[c]	Phenylalanine, tyrosine and tryptophan biosynthesis	0	0.230723
AROE	AROE	H[c] + NADPH[c] + DHSK[c] -> NADP[c] + SME[c]	Phenylalanine, tyrosine and tryptophan biosynthesis	0	0.271506
AROD	AROD	DQT[c] -> H2O[c] + DHSK[c]	Phenylalanine, tyrosine and tryptophan biosynthesis	0	0.271506
AROA	AROA	PEP[c] + SME3P[c] -> PI[c] + 3PSME[c]	Phenylalanine, tyrosine and tryptophan biosynthesis	0	0.230723
TPA	TPA	H2O[c] + PPPI[c] -> PI[c] + PPI[c]	Phosphate metabolism	0	0.118855
PPK1	PPK1	ATP[c] -> ADP[c] + nPOLYP[c]	Phosphate metabolism	0	1000
PPA	PPA	H2O[c] + PPI[c] -> 2 PI[c]	Phosphate metabolism	0	2.05434
ACPIM3	ACPIM3	AC1PIM2[c] + GDPMAN[c] -> GDP[c] + AC1PIM3[c]	Phosphatidyl inositol mannoside biosynthesis	0	5.9618e-05
ACPIM2	ACPIM2	AC1PIM2[c] + HEXADECANOYLACP[c] -> AC2PIM2[c] + ACP[c]	Phosphatidyl inositol mannoside biosynthesis	0	0.000119236
ACPIM7	ACPIM7	GDPMAN[c] + AC2PIM3[c] -> GDP[c] + AC2PIM4[c]	Phosphatidyl inositol mannoside biosynthesis	0	5.9618e-05
ACPIM6	ACPIM6	AC2PIM2[c] + GDPMAN[c] -> GDP[c] + AC2PIM3[c]	Phosphatidyl inositol mannoside biosynthesis	0	5.9618e-05
ACPIM5	ACPIM5	GDPMAN[c] + AC1PIM5[c] -> GDP[c] + AC1PIM6[c]	Phosphatidyl inositol mannoside biosynthesis	0	5.9618e-05
ACPIM4	ACPIM4	GDPMAN[c] + AC1PIM3[c] -> GDP[c] + AC1PIM4[c]	Phosphatidyl inositol mannoside biosynthesis	0	5.9618e-05
ACPIM8	ACPIM8	GDPMAN[c] + AC2PIM5[c] -> GDP[c] + AC2PIM6[c]	Phosphatidyl inositol mannoside biosynthesis	0	5.9618e-05
MGTA	MGTA	GDPMAN[c] + PIM1[c] -> GDP[c] + PIM2[c]	Phosphatidyl inositol mannoside biosynthesis	0	0.000213631
PIMB	PIMB	AC1PIM1[c] + GDPMAN[c] -> GDP[c] + AC1PIM2[c]	Phosphatidyl inositol mannoside biosynthesis	0	0.000213631
PIMA	PIMA	GDPMAN[c] + PITBA[c] -> GDP[c] + PIM1[c]	Phosphatidyl inositol mannoside biosynthesis	0	0.000273255
ACPIM1B	ACPIM1B	HEXADECANOYLACP[c] + PIM1[c] -> AC1PIM1[c] + ACP[c]	Phosphatidyl inositol mannoside biosynthesis	0	0.000273255
ACPIM1A	ACPIM1A	HEXADECANOYLACP[c] + PIM2[c] -> AC1PIM2[c] + ACP[c]	Phosphatidyl inositol mannoside biosynthesis	0	0.000213631
PIME1	PIME1	GDPMAN[c] + AC1PIM4[c] -> GDP[c] + AC1PIM5[c]	Phosphatidyl inositol mannoside biosynthesis	0	5.9618e-05
PIME2	PIME2	GDPMAN[c] + AC2PIM4[c] -> GDP[c] + AC2PIM5[c]	Phosphatidyl inositol mannoside biosynthesis	0	5.9618e-05
RMLD	RMLD	H[c] + NADPH[c] + DTDP4DH6DGLC[c] -> NADP[c] + DTDPRHAM[c]	Polyketide sugar unit biosynthesis	0	4.22294e-05
RMLC	RMLC	DTDP4DH6DGLC[c] -> DTDP4DH6DMAN[c]	Polyketide sugar unit biosynthesis	0	0
RMLB	RMLB	DTDPGLC[c] <=> H2O[c] + DTDP4DH6DGLC[c]	Polyketide sugar unit biosynthesis	0	4.22294e-05
CYSG1	CYSG1	NAD[c] + PRECORIN2[c] -> H[c] + NADH[c] + SIROHYDROCHLORIN[c]	Porphyrin and chlorophyll metabolism	0	1.98727e-05
CHE1	CHE1	FE2[c] + SIROHYDROCHLORIN[c] -> 2 H[c] + SIROHEME[c]	Porphyrin and chlorophyll metabolism	0	1.98727e-05
OGSAL	OGSAL	NAD[c] + HLA[c] -> H[c] + NADH[c] + 4OGSAL[c]	Porphyrin metabolism	0	0.000476856
HEMH1	HEMH1	FE2[c] + PROTOPORPHYRINIX[c] -> 2 H[c] + PROTOHEMEFE2[c]	Porphyrin metabolism	0	3.97462e-05
HEML	HEML	GLU1SEMIALD[c] -> 5AMINOLEVULINATE[c]	Porphyrin metabolism	0	0.000476954
HEMD	HEMD	HYDROXYMETHYLBILANE[c] -> H2O[c] + UROPORPHYRINOGENIII[c]	Porphyrin metabolism	0	5.9618e-05
HEMC	HEMC	H2O[c] + 4 PORPHOBILILOGIN[c] -> 4 NH3[c] + HYDROXYMETHYLBILANE[c]	Porphyrin metabolism	0	5.9618e-05
HEMB	HEMB	2 5AMINOLEVULINATE[c] -> 2 H2O[c] + PORPHOBILILOGIN[c]	Porphyrin metabolism	0	0.000238472
HEMY	HEMY	3 O2[c] + PROTOPORPHYRINOGEN[c] -> 3 H2O2[c] + PROTOPORPHYRINIX[c]	Porphyrin metabolism	0	3.97462e-05
CYSG2	CYSG2	SAM[c] + UROPORPHYRINOGENIII[c] -> SAH[c] + PRECORIN1[c]	Porphyrin metabolism	0	1.98727e-05
COBI1	COBI1	SAM[c] + PRECORIN2[c] -> SAH[c] + PRECORIN3A[c]	Porphyrin metabolism	0	0
HLA	HLA	HOA[c] -> CO2[c] + HLA[c]	Porphyrin metabolism	0	0.000476856
HEME	HEME	UROPORPHYRINOGENIII[c] -> 4 CO2[c] + COPROPORPHYRINOGENIII[c]	Porphyrin metabolism	0	3.97462e-05
GSEALD	GSEALD	H[c] + NADPH[c] + GLU[c] -> H2O[c] + NADP[c] + GLU1SEMIALD[c]	Porphyrin metabolism	0	0.000476954
HEMN1	HEMN1	O2[c] + COPROPORPHYRINOGENIII[c] -> 2 H2O[c] + 2 CO2[c] + PROTOPORPHYRINOGEN[c]	Porphyrin metabolism	0	3.97453e-05
HEMN2	HEMN2	2 SAM[c] + COPROPORPHYRINOGENIII[c] -> 2 CO2[c] + 2 MET[c] + 2 DA[c] + PROTOPORPHYRINOGEN[c]	Porphyrin metabolism	0	3.97243e-05
HOA	HOA	AKG[c] + GLX[c] <=> CO2[c] + HOA[c]	Porphyrin metabolism	0	0.000476856
5ALEV	5ALEV	ALA[c] + 4OGSAL[c] <=> PYR[c] + 5AMINOLEVULINATE[c]	Porphyrin metabolism	0	0.000476856
PROP	PROP	O2[c] + 2 PI[c] + 2 OBUT[c] -> 2 H2O[c] + 2 CO2[c] + 2 PROPIONYLP[c]	Propanoate metabolism	0	0.258571
PRPD	PRPD	2METHYLCITRATE[c] <=> H2O[c] + 2METHYLCISACONITATE[c]	Propanoate metabolism	0	1000
ACKA1	ACKA1	ATP[c] + PROPANOATE[c] -> ADP[c] + PROPIONYLP[c]	Propanoate metabolism	0	0
GMK1	GMK1	DATP[c] + GMP[c] -> GDP[c] + DADP[c]	Purine metabolism	0	1.01859
NRDE1	NRDE1	GDP[c] + RTHIO[c] -> H2O[c] + OTHIO[c] + DGDP[c]	Purine metabolism	0	0.118855
CAMP	CAMP	H2O[c] + cAMP[c] -> AMP[c]	Purine metabolism	0	1.01859
CBHK	CBHK	ATP[c] + ADN[c] <=> ADP[c] + AMP[c]	Purine metabolism	-2.03717	0.679058
HEMH2	HEMH2	ASP[c] + ATP[c] + CAIR[c] -> ADP[c] + PI[c] + SAICAR[c]	Purine metabolism	0	0.198231
GUAA	GUAA	H2O[c] + ATP[c] + GLN[c] + XMP[c] -> AMP[c] + PPI[c] + GLU[c] + GMP[c]	Purine metabolism	0	0.079801
HPT3	HPT3	PRPP[c] + XAN[c] -> PPI[c] + XMP[c]	Purine metabolism	0	0
HPT2	HPT2	PRPP[c] + GN[c] -> PPI[c] + GMP[c]	Purine metabolism	0	0.118855
HPT1	HPT1	PRPP[c] + HYXN[c] -> PPI[c] + IMP[c]	Purine metabolism	0	1.01859
ADD1	ADD1	H2O[c] + ADN[c] -> NH3[c] + INS[c]	Purine metabolism	0	1.01859
ADD2	ADD2	H2O[c] + DA[c] -> NH3[c] + DIN[c]	Purine metabolism	0	1.01859
PPGPP	PPGPP	H2O[c] + PPGPP[c] -> PPI[c] + GDP[c]	Purine metabolism	0	0.679058
CYA	CYA	ATP[c] -> PPI[c] + cAMP[c]	Purine metabolism	0	1.01859
GUAB2	GUAB2	H2O[c] + NAD[c] + IMP[c] -> H[c] + NADH[c] + XMP[c]	Purine metabolism	0	0.079801
NDK1	NDK1	ATP[c] + GDP[c] <=> ADP[c] + GTP[c]	Purine metabolism	0	1000
NDK2	NDK2	ATP[c] + DADP[c] <=> ADP[c] + DATP[c]	Purine metabolism	0	1.01859
NDK4	NDK4	ATP[c] + DGDP[c] <=> ADP[c] + DGTP[c]	Purine metabolism	0	1.01859
PPGPPP	PPGPPP	H2O[c] + PPGPPP[c] <=> PI[c] + PPGPP[c]	Purine metabolism	0	0.679058
DR1P	DR1P	PI[c] + DG[c] <=> GN[c] + DR1P[c]	Purine metabolism	0	0.118855
DGMP	DGMP	H2O[c] + DGTP[c] -> PPI[c] + DGMP[c]	Purine metabolism	0	1.01859
DEOD7	DEOD7	PI[c] + DA[c] <=> AD[c] + DR1P[c]	Purine metabolism	-1.01859	0.0983572
PURB2	PURB2	SAICAR[c] <=> FUM[c] + AICAR[c]	Purine metabolism	0	0.198231
PURB1	PURB1	ASUC[c] <=> AMP[c] + FUM[c]	Purine metabolism	0	1.01859
NRDZ1	NRDZ1	ADP[c] + RTHIO[c] -> H2O[c] + OTHIO[c] + DADP[c]	Purine metabolism	0	0.000253376
GMK2	GMK2	ATP[c] + GMP[c] -> ADP[c] + GDP[c]	Purine metabolism	0	1.01859
GMK3	GMK3	ATP[c] + DGMP[c] <=> ADP[c] + DGDP[c]	Purine metabolism	0	1.01859
APT	APT	PRPP[c] + AD[c] -> AMP[c] + PPI[c]	Purine metabolism	0	2.03717
PURF	PURF	H2O[c] + GLN[c] + PRPP[c] -> PPI[c] + GLU[c] + PRAM[c]	Purine metabolism	0	0.198231
DEOD4	DEOD4	R1P[c] + HYXN[c] <=> PI[c] + INS[c]	Purine metabolism	-1.01859	0.131809
DEOD5	DEOD5	R1P[c] + GN[c] <=> PI[c] + GSN[c]	Purine metabolism	0	0.0629031
DEOD6	DEOD6	R1P[c] + XAN[c] <=> PI[c] + XTSINE[c]	Purine metabolism	0	2.03717
DEOD3	DEOD3	AD[c] + R1P[c] <=> PI[c] + ADN[c]	Purine metabolism	-2.03717	0.0983572
DEOD8	DEOD8	PI[c] + DIN[c] <=> HYXN[c] + DR1P[c]	Purine metabolism	-0.118855	1.01859
PURL	PURL	H2O[c] + ATP[c] + GLN[c] + FGAR[c] -> ADP[c] + PI[c] + GLU[c] + FGAM[c]	Purine metabolism	0	0.198231
PURM	PURM	ATP[c] + FGAM[c] -> ADP[c] + PI[c] + AIR[c]	Purine metabolism	0	0.198231
PURN	PURN	FTHF[c] + GAR[c] -> THF[c] + FGAR[c]	Purine metabolism	0	0.198231
CGMP2	CGMP2	H2O[c] + cGMP[c] -> GMP[c]	Purine metabolism	0	1.01859
CGMP1	CGMP1	GTP[c] -> PPI[c] + cGMP[c]	Purine metabolism	0	1.01859
PURK	PURK	CO2[c] + AIR[c] -> CAIR[c]	Purine metabolism	0	0.198231
PURD	PURD	ATP[c] + GLY[c] + PRAM[c] -> ADP[c] + PI[c] + GAR[c]	Purine metabolism	0	0.198231
UREC	UREC	H2O[c] + UREA[c] -> 2 NH3[c] + CO2[c]	Purine metabolism	0	0
RELA	RELA	ATP[c] + GTP[c] -> AMP[c] + PPGPPP[c]	Purine metabolism	0	0.679058
XAN	XAN	H2O[c] + XTSINE[c] -> RIB[c] + XAN[c]	Purine metabolism	0	2.03717
DGT	DGT	H2O[c] + DGTP[c] <=> PPPI[c] + DG[c]	Purine metabolism	0	0.118855
PURH1	PURH1	PRFICA[c] <=> H2O[c] + IMP[c]	Purine metabolism	0	0.206738
PURH2	PURH2	FTHF[c] + AICAR[c] <=> THF[c] + PRFICA[c]	Purine metabolism	0	0.206738
ADK	ADK	ATP[c] + AMP[c] <=> 2 ADP[c]	Purine metabolism	0	2.05434
SNOP	SNOP	GLN[c] + G3P[c] + RL5P[c] -> 3 H2O[c] + PI[c] + GLU[c] + PYRA5P[c]	Pyridoxine metabolism	0	0.234972
PYRI5P	PYRI5P	ATP[c] + PYRI[c] <=> ADP[c] + PYRI5P[c]	Pyridoxine metabolism	-0.234972	0
PDXH1	PDXH1	O2[c] + PYRI5P[c] <=> PYRA5P[c] + H2O2[c]	Pyridoxine metabolism	-0.234972	0
PDXH2	PDXH2	H2O[c] + O2[c] + PYRM5P[c] <=> NH3[c] + PYRA5P[c] + H2O2[c]	Pyridoxine metabolism	0	0
TMK	TMK	ATP[c] + DTMP[c] <=> ADP[c] + DTDP[c]	Pyrimidine metabolism	0	0.000253382
NRDE2	NRDE2	RTHIO[c] + CDP[c] -> H2O[c] + OTHIO[c] + DCDP[c]	Pyrimidine metabolism	0	0.000735223
DCD	DCD	H2O[c] + DCTP[c] -> NH3[c] + DUTP[c]	Pyrimidine metabolism	0	0.000253354
PYRD2	PYRD2	FUM[c] + DOROA[c] -> SUCC[c] + OROA[c]	Pyrimidine metabolism	0	0.296214
DEOA	DEOA	PI[c] + DTHY[c] <=> DR1P[c] + THY[c]	Pyrimidine metabolism	0	0
PYRD1	PYRD1	O2[c] + DOROA[c] -> H2O2[c] + OROA[c]	Pyrimidine metabolism	0	0.296214
TRUB	TRUB	R5P[c] + URA[c] <=> H2O[c] + PURI5P[c]	Pyrimidine metabolism	0	0
UPP	UPP	PPI[c] + UMP[c] <=> PRPP[c] + URA[c]	Pyrimidine metabolism	0	0.296214
CMK1	CMK1	ATP[c] + UMP[c] <=> ADP[c] + UDP[c]	Pyrimidine metabolism	0	0.00366659
PYRF	PYRF	OMP[c] -> CO2[c] + UMP[c]	Pyrimidine metabolism	0	0.296214
NDK3	NDK3	ATP[c] + UDP[c] <=> ADP[c] + UTP[c]	Pyrimidine metabolism	0	1000
NDK5	NDK5	ATP[c] + DTDP[c] <=> ADP[c] + DTTP[c]	Pyrimidine metabolism	0	0.000295612
NDK6	NDK6	ATP[c] + CDP[c] -> ADP[c] + CTP[c]	Pyrimidine metabolism	0	1000
NDK7	NDK7	ATP[c] + DCDP[c] -> ADP[c] + DCTP[c]	Pyrimidine metabolism	0	1.01859
BARB	BARB	H2O[c] + NAD[c] + URA[c] <=> H[c] + NADH[c] + BARB[c]	Pyrimidine metabolism	0	0
DCMP	DCMP	H2O[c] + DCTP[c] -> PPI[c] + DCMP[c]	Pyrimidine metabolism	0	1.01859
TRXB2	TRXB2	H[c] + NADPH[c] + OTHIO[c] -> NADP[c] + RTHIO[c]	Pyrimidine metabolism	0	0.322796
NDK8	NDK8	ATP[c] + DUDP[c] <=> ADP[c] + DUTP[c]	Pyrimidine metabolism	0	0.000253382
CARA	CARA	H2O[c] + 2 ATP[c] + GLN[c] + H2CO3[c] -> 2 ADP[c] + PI[c] + GLU[c] + CAP[c]	Pyrimidine metabolism	0	0.29902
THYX	THYX	H[c] + NADPH[c] + METTHF[c] + DUMP[c] -> NADP[c] + THF[c] + DTMP[c]	Pyrimidine metabolism	0	0.000253376
PYRB	PYRB	ASP[c] + CAP[c] -> PI[c] + CAASP[c]	Pyrimidine metabolism	0	0.296214
PYRC	PYRC	CAASP[c] <=> H2O[c] + DOROA[c]	Pyrimidine metabolism	0	0.296214
DUT	DUT	H2O[c] + DUTP[c] -> PPI[c] + DUMP[c]	Pyrimidine metabolism	0	0.000253382
CMK3	CMK3	ATP[c] + DCMP[c] <=> ADP[c] + DCDP[c]	Pyrimidine metabolism	0	1.01859
PYRG1	PYRG1	NH3[c] + ATP[c] + UTP[c] -> ADP[c] + PI[c] + CTP[c]	Pyrimidine metabolism	0	0.00115251
PYRG2	PYRG2	H2O[c] + ATP[c] + GLN[c] + UTP[c] -> ADP[c] + PI[c] + GLU[c] + CTP[c]	Pyrimidine metabolism	0	0.00115251
CDD	CDD	H2O[c] + CYT[c] -> NH3[c] + URI[c]	Pyrimidine metabolism	0	0
CMK2	CMK2	ATP[c] + CMP[c] -> ADP[c] + CDP[c]	Pyrimidine metabolism	0	1000
NRDZ2	NRDZ2	UDP[c] + RTHIO[c] -> H2O[c] + OTHIO[c] + DUDP[c]	Pyrimidine metabolism	0	0.000253382
THYA	THYA	METTHF[c] + DUMP[c] -> DHF[c] + DTMP[c]	Pyrimidine metabolism	0	0.000253376
PYRE	PYRE	PRPP[c] + OROA[c] -> PPI[c] + OMP[c]	Pyrimidine metabolism	0	0.296214
PYR	PYR	NAD[c] + LAC[c] <=> H[c] + NADH[c] + PYR[c]	Pyruvate metabolism	-0.71	0
MEZ	MEZ	NAD[c] + MAL[c] <=> CO2[c] + H[c] + NADH[c] + PYR[c]	Pyruvate metabolism	-1000	2.01333
ACYP	ACYP	H2O[c] + ACETYLP[c] -> PI[c] + AC[c]	Pyruvate metabolism	0	2.41333
LIDD2	LIDD2	FMN[c] + LLAC[c] <=> PYR[c] + FMNH2[c]	Pyruvate metabolism	-0.71	0
ACKA2	ACKA2	ATP[c] + AC[c] -> ADP[c] + ACETYLP[c]	Pyruvate metabolism	0	2.03717
ISUCC	ISUCC	H2O[c] + ISUCC[c] -> NH3[c] + OA[c]	Quinolinate biosynthesis	0	1.52788
NADA	NADA	ISUCC[c] + DHAP[c] -> 2 H2O[c] + PI[c] + QA[c]	Quinolinate biosynthesis	0	0.000715432
NADB2	NADB2	ASP[c] + O2[c] -> ISUCC[c] + H2O2[c]	Quinolinate biosynthesis	0	1.52788
CYD	CYD	O2[c] + 2 MQH2[c] -> 2 H2O[c] + 2 MQ[c]	Respiratory chain	0.21606	0.98
ATP	ATP	ADP[c] + PI[c] + 3 Hr[e] -> H2O[c] + 3 H[c] + ATP[c]	Respiratory chain	0.377143	2.91667
NDH	NDH	H[c] + NADH[c] + MQ[c] -> NAD[c] + MQH2[c]	Respiratory chain	0	1.52788
QCRCTA	QCRCTA	6 H[c] + 2 O2[c] + HEMEFE2[c] + 2 MQH2[c] -> 3 H2O[c] + HEMEFE3[c] + 2 MQ[c] + 6 Hr[e]	Respiratory chain	0	1.98727e-05
SDH1	SDH1	SUCC[c] + MQ[c] -> FUM[c] + MQH2[c]	Respiratory chain	0	1000
FRD	FRD	FUM[c] + MQH2[c] -> SUCC[c] + MQ[c]	Respiratory chain	0	1000
MQO	MQO	MQ[c] + MAL[c] -> OA[c] + MQH2[c]	Respiratory chain	0	1.52788
NUO	NUO	5 H[c] + NADH[c] + MQ[c] -> NAD[c] + MQH2[c] + 4 Hr[e]	Respiratory chain	0.282857	2.1875
RIBF2	RIBF2	ATP[c] + FMN[c] -> PPI[c] + FAD[c]	Riboflavin metabolism	0	0.000320454
RIBC	RIBC	2 D8RL[c] -> A6RP[c] + RIBFLAV[c]	Riboflavin metabolism	0	0.077194
RIBD1	RIBD1	H[c] + NADPH[c] + A6RP5P[c] -> NADP[c] + A6RP5P2[c]	Riboflavin metabolism	0	0.077194
RIBD2	RIBD2	H2O[c] + D6RP5P[c] -> NH3[c] + A6RP5P[c]	Riboflavin metabolism	0	0.077194
A6RP	A6RP	H2O[c] + A6RP5P2[c] -> PI[c] + A6RP[c]	Riboflavin metabolism	0	0.077194
RIBA1	RIBA1	RL5P[c] -> FOR[c] + DB4P[c]	Riboflavin metabolism	0	0.154388
RIBA2	RIBA2	3 H2O[c] + GTP[c] -> PPI[c] + FOR[c] + D6RP5P[c]	Riboflavin metabolism	0	0.077194
FMN	FMN	NAD[c] + FMNH2[c] <=> H[c] + NADH[c] + FMN[c]	Riboflavin metabolism	-0.71	0
RIBF1	RIBF1	ATP[c] + RIBFLAV[c] -> ADP[c] + FMN[c]	Riboflavin metabolism	0	2.03717
RIBFL	RIBFL	H2O[c] + FMN[c] <=> PI[c] + RIBFLAV[c]	Riboflavin metabolism	-0.000871932	2.03717
RIBH	RIBH	A6RP[c] + DB4P[c] -> 2 H2O[c] + PI[c] + D8RL[c]	Riboflavin metabolism	0	0.154388
PTRSC	PTRSC	ORN[c] -> CO2[c] + PTRSC[c]	Spermidine biosynthesis	0	8.69448e-05
SAMA	SAMA	H[c] + SAM[c] <=> CO2[c] + SAMA[c]	Spermidine biosynthesis	0	8.69448e-05
SPEE	SPEE	PTRSC[c] + SAMA[c] -> H[c] + SPRMD[c] + 5MTA[c]	Spermidine biosynthesis	0	8.69448e-05
PAPA2	PAPA2	HDCCOA[c] + TRES[c] -> COA[c] + SL659[c]	Sulfolipid biosynthesis	0	0.000158981
PAPA1	PAPA1	HYDROXYPHTHIOCERANOYLCOA[c] + SL659[c] -> COA[c] + SL1278[c]	Sulfolipid biosynthesis	0	0.000158981
TRESU	TRESU	TRE[c] + PAPS[c] -> TRES[c] + PAP[c]	Sulfolipid biosynthesis	0	0.000158981
MMPL8	MMPL8	2 HYDROXYPHTHIOCERANOYLCOA[c] + SL1278[c] -> 2 COA[c] + SL1[c]	Sulfolipid biosynthesis	0	0.000158981
SIRA2	SIRA2	3 H2O[c] + 6 FERO[c] + H2S[c] <=> 6 H[c] + 6 FERI[c] + H2SO3[c]	Sulfur metabolism	-0.322796	0
CYSQ1	CYSQ1	H2O[c] + PAP[c] -> PI[c] + AMP[c]	Sulfur metabolism	0	0.000158981
CYSQ2	CYSQ2	H2O[c] + PAPS[c] -> PI[c] + APS[c]	Sulfur metabolism	0	2.03717
CYSD	CYSD	ATP[c] + SLF[c] -> PPI[c] + APS[c]	Sulfur metabolism	0	0.322796
CYSN	CYSN	ATP[c] + APS[c] -> ADP[c] + PAPS[c]	Sulfur metabolism	0	2.03717
CYSH	CYSH	RTHIO[c] + PAPS[c] -> ADP[c] + OTHIO[c] + H2SO3[c]	Sulfur metabolism	0	0.322796
ISPH1	ISPH1	H[c] + NADH[c] + HMB4PP[c] -> H2O[c] + NAD[c] + IPP[c]	Terpenoid backbone biosynthesis	0	1000
ISPH2	ISPH2	H2O[c] + NAD[c] + DMPP[c] <=> H[c] + NADH[c] + HMB4PP[c]	Terpenoid backbone biosynthesis	-0.0284682	1000
ISPG	ISPG	2 H[c] + 2 FERI[c] + MDECPP[c] -> H2O[c] + 2 FERO[c] + HMB4PP[c]	Terpenoid backbone biosynthesis	0	0.0284682
ISPF	ISPF	2PCDPMDE[c] -> CMP[c] + MDECPP[c]	Terpenoid backbone biosynthesis	0	0.0284682
ISPE	ISPE	ATP[c] + CDPMDE[c] -> ADP[c] + 2PCDPMDE[c]	Terpenoid backbone biosynthesis	0	0.0284682
ISPD	ISPD	CTP[c] + MDE4P[c] -> PPI[c] + CDPMDE[c]	Terpenoid backbone biosynthesis	0	0.0284682
UDPP	UDPP	DPP[c] + IPP[c] <=> PPI[c] + UDPP[c]	Terpenoid backbone biosynthesis	0	0.0026779
IDSA1	IDSA1	IPP[c] + DMPP[c] -> PPI[c] + GPP[c]	Terpenoid backbone biosynthesis	0	0.00266548
IDI	IDI	IPP[c] <=> DMPP[c]	Terpenoid backbone biosynthesis	-0.0258027	1000
DXS2	DXS2	PYR[c] + G3P[c] -> CO2[c] + DX5P[c]	Terpenoid backbone biosynthesis	0	0.0284881
DXR	DXR	H[c] + NADPH[c] + DX5P[c] -> NADP[c] + MDE4P[c]	Terpenoid backbone biosynthesis	0	0.0284682
FPP	FPP	IPP[c] + GPP[c] -> PPI[c] + FPP[c]	Terpenoid backbone biosynthesis	0	0.00266548
IDSA12	IDSA12	FPP[c] + IPP[c] -> PPI[c] + GGPP[c]	Terpenoid backbone biosynthesis	0	0.000293128
CYSA12	CYSA12	H2O[c] + ATP[c] + SLF[c] -> ADP[c] + PI[c] + SLF[e]	Transport	0	1.01859
CYSA11	CYSA11	H2O[c] + ATP[c] + SLF[e] -> ADP[c] + PI[c] + SLF[c]	Transport	0	1.01859
TNO3	TNO3	H[c] + NO3[e] <=> H[e] + NO3[c]	Transport	0	0
TLEUA	TLEUA	H2O[c] + ATP[c] + LEU[e] -> ADP[c] + PI[c] + LEU[c]	Transport	0	1.01859
AMT	AMT	NH3[e] <=> NH3[c]	Transport	0	1.06509
YJCE	YJCE	H[e] <=> H[c]	Transport	-3.86933	9.58682
TH2	TH2	H2[e] <=> H2[c]	Transport	0	0
TDGLUB	TDGLUB	H2O[c] + ATP[c] + DGLU[c] -> ADP[c] + PI[c] + DGLU[e]	Transport	0	1.09167
TGABAB	TGABAB	H2O[c] + ATP[c] + GABA[c] -> ADP[c] + PI[c] + GABA[e]	Transport	0	1.24333
GLNH2	GLNH2	H2O[c] + ATP[c] + GLN[c] -> ADP[c] + PI[c] + GLN[e]	Transport	0	1.09167
TEICN	TEICN	EICOSANOATE[e] <=> EICOSANOATE[c]	Transport	-0.1355	0
DCTA1A	DCTA1A	H2O[c] + ATP[c] + MAL[e] -> ADP[c] + PI[c] + MAL[c]	Transport	0	1.01859
DCTA1B	DCTA1B	H2O[c] + ATP[c] + MAL[c] -> ADP[c] + PI[c] + MAL[e]	Transport	0	1.09167
TDPMB	TDPMB	H2O[c] + ATP[c] + DAPIM[c] -> ADP[c] + PI[c] + DAPIM[e]	Transport	0	1.01859
USPA4	USPA4	H2O[c] + ATP[c] + GLC[c] -> ADP[c] + PI[c] + GLC[e]	Transport	0	1.01859
USPA3	USPA3	H2O[c] + ATP[c] + GLC[e] -> ADP[c] + PI[c] + GLC[c]	Transport	0	1.01859
TADN	TADN	H[c] + ADN[e] <=> ADN[c] + H[e]	Transport	-0.131809	0
TVALB	TVALB	H2O[c] + ATP[c] + VAL[c] -> ADP[c] + PI[c] + VAL[e]	Transport	0	1.09167
MNTH	MNTH	2 H[c] + MN[e] <=> 2 H[e] + MN[c]	Transport	-2.03717	2.03717
TLEUB	TLEUB	H2O[c] + ATP[c] + LEU[c] -> ADP[c] + PI[c] + LEU[e]	Transport	0	1.07333
TETH	TETH	H[c] + ETH[e] <=> H[e] + ETH[c]	Transport	-1.355	0
TKB	TKB	H2O[c] + ATP[c] + K[c] -> ADP[c] + PI[c] + K[e]	Transport	0	1.01859
TCADA	TCADA	H[c] + LYS[e] + CADA[c] <=> LYS[c] + CADA[e] + H[e]	Transport	0	0.325115
TLLAC	TLLAC	H[c] + LLAC[e] <=> LLAC[c] + H[e]	Transport	-0.71	0
GLNH1	GLNH1	H2O[c] + ATP[c] + GLN[e] -> ADP[c] + PI[c] + GLN[c]	Transport	0	1.01859
TCO2	TCO2	CO2[e] <=> CO2[c]	Transport	-1.02	-0.29
TTAG	TTAG	TAG[e] <=> TAG[c]	Transport	-0.0451667	0
TDAG	TDAG	DAG[e] <=> DAG[c]	Transport	-0.0660976	0
THEXC	THEXC	HEXACOSANOATE[e] <=> HEXACOSANOATE[c]	Transport	-0.104231	0
TTYR	TTYR	H[c] + TYR[e] <=> TYR[c] + H[e]	Transport	-0.188398	0
BACA	BACA	H2O[c] + ATP[c] + COB12[e] -> ADP[c] + PI[c] + COB12[c]	Transport	0	0
SUGL	SUGL	GLAC[e] + H[e] <=> H[c] + GLAC[c]	Transport	0	0
T4HBZA	T4HBZA	4HBENZALC[e] <=> 4HBENZALC[c]	Transport	-1.98727e-05	0
NICT1	NICT1	H2O[c] + ATP[c] + NI[e] -> ADP[c] + PI[c] + NI[c]	Transport	0	1.01859
THYXN	THYXN	HYXN[e] <=> HYXN[c]	Transport	-0.198231	0
TAC	TAC	H[c] + AC[e] <=> AC[c] + H[e]	Transport	-1.095	0
TG3P	TG3P	G3P[e] <=> G3P[c]	Transport	-0.489351	0
TAKG	TAKG	H[c] + AKG[e] <=> AKG[c] + H[e]	Transport	-0.312857	0
TLAC	TLAC	H[c] + LAC[e] <=> H[e] + LAC[c]	Transport	-0.71	0
TAN	TAN	AN[e] <=> AN[c]	Transport	-0.230723	0
TPYRI	TPYRI	PYRI[e] <=> PYRI[c]	Transport	-0.234972	0
T9OCD	T9OCD	9OCTADECENOATE[e] <=> 9OCTADECENOATE[c]	Transport	-0.0505556	0.1
TXAN	TXAN	XAN[e] <=> XAN[c]	Transport	0	0
DCTA2B	DCTA2B	H2O[c] + ATP[c] + SUCC[c] -> ADP[c] + PI[c] + SUCC[e]	Transport	0	1.24333
TCYSA	TCYSA	H2O[c] + ATP[c] + CYS[e] -> ADP[c] + PI[c] + CYS[c]	Transport	0	1.01859
TCITR	TCITR	CITR[e] <=> CITR[c]	Transport	-0.29902	0
TCITB	TCITB	H2O[c] + ATP[c] + CIT[c] -> ADP[c] + PI[c] + CIT[e]	Transport	0	1.06639
TCELB	TCELB	H2O[c] + ATP[c] + CELB[e] -> ADP[c] + PI[c] + CELB[c]	Transport	0	0
TDGLUA	TDGLUA	H2O[c] + ATP[c] + DGLU[e] -> ADP[c] + PI[c] + DGLU[c]	Transport	0	1.01859
USPA1	USPA1	H2O[c] + ATP[c] + RIB[e] -> ADP[c] + PI[c] + RIB[c]	Transport	0	1.01859
TFRUB	TFRUB	PEP[c] + FRU[e] -> PYR[c] + F1P[c]	Transport	0	0
TRIFL	TRIFL	RIBFLAV[e] <=> RIBFLAV[c]	Transport	-0.077194	0
TCOIIA	TCOIIA	H2O[c] + ATP[c] + COII[e] -> ADP[c] + PI[c] + COII[c]	Transport	0	1.01859
TCOIIB	TCOIIB	H2O[c] + ATP[c] + COII[c] -> ADP[c] + PI[c] + COII[e]	Transport	0	1.01859
PSTS1B	PSTS1B	H2O[c] + ATP[c] -> ADP[c] + PI[e]	Transport	0	1.01859
PSTS1A	PSTS1A	H2O[c] + ATP[c] + PI[e] -> ADP[c] + 2 PI[c]	Transport	0	1.01859
CTPD2	CTPD2	H2O[c] + ATP[c] + CD[c] -> ADP[c] + PI[c] + CD[e]	Transport	0	1.01859
CTPD1	CTPD1	H2O[c] + ATP[c] + CD[e] -> ADP[c] + PI[c] + CD[c]	Transport	0	1.01859
TGSN	TGSN	H[c] + GSN[e] <=> H[e] + GSN[c]	Transport	-0.0629031	0
TCYSB	TCYSB	H2O[c] + ATP[c] + CYS[c] -> ADP[c] + PI[c] + CYS[e]	Transport	0	1.01859
VIUB	VIUB	H2O[c] + ATP[c] + 0.0005 MBTC18ANOYL[c] + 0.0005 MBTC18ENOYL[c] + 0.001 MBTMAL[c] + FE3[e] -> ADP[c] + PI[c] + FE3[c]	Transport	0	1.98727e-05
TH2O	TH2O	H2O[e] <=> H2O[c]	Transport	-3.2346	0.119111
TMAN	TMAN	PEP[c] + MAN[e] -> PYR[c] + MAN6P[c]	Transport	0	0
TCL1	TCL1	H2O[c] + ATP[c] + CL[e] -> ADP[c] + PI[c] + CL[c]	Transport	0	1.01859
TCL2	TCL2	H2O[c] + ATP[c] + CL[c] -> ADP[c] + PI[c] + CL[e]	Transport	0	1.01859
ROCE2	ROCE2	H2O[c] + ATP[c] + LYS[e] -> ADP[c] + PI[c] + LYS[c]	Transport	0	1.01859
MGTE2	MGTE2	H2O[c] + ATP[c] + MG[c] -> ADP[c] + PI[c] + MG[e]	Transport	0	1.01859
THEPD	THEPD	HEPTADECANOATE[e] <=> HEPTADECANOATE[c]	Transport	-0.159412	0
NICT2	NICT2	H2O[c] + ATP[c] + NI[c] -> ADP[c] + PI[c] + NI[e]	Transport	0	1.01859
TPYR	TPYR	H[c] + PYR[e] <=> PYR[c] + H[e]	Transport	-0.5475	0
TCITA	TCITA	H2O[c] + ATP[c] + CIT[e] -> ADP[c] + PI[c] + CIT[c]	Transport	0	1.01859
TGABAA	TGABAA	H2O[c] + ATP[c] + GABA[e] -> ADP[c] + PI[c] + GABA[c]	Transport	0	1.01859
PROZ2	PROZ2	H2O[c] + ATP[c] + PRO[c] -> ADP[c] + PI[c] + PRO[e]	Transport	0	1.01859
TAD	TAD	H[c] + AD[e] <=> AD[c] + H[e]	Transport	-0.198231	0
TVALA	TVALA	H2O[c] + ATP[c] + VAL[e] -> ADP[c] + PI[c] + VAL[c]	Transport	0	1.01859
TDA	TDA	H[c] + DA[e] <=> DA[c] + H[e]	Transport	-0.118855	0
ROCE3	ROCE3	H2O[c] + ATP[c] + LYS[c] -> ADP[c] + PI[c] + LYS[e]	Transport	0	1.01859
TFOL	TFOL	FOL[e] <=> FOL[c]	Transport	-0.0723844	0
TTRE	TTRE	PEP[c] + TRE[e] -> PYR[c] + TRE6P[c]	Transport	0	0
TLAAA	TLAAA	LAAA[e] <=> LAAA[c]	Transport	-0.348257	0
MODA2	MODA2	H2O[c] + ATP[c] + MOLYBDATE[c] -> ADP[c] + PI[c] + MOLYBDATE[e]	Transport	0	1.01859
MODA1	MODA1	H2O[c] + ATP[c] + MOLYBDATE[e] -> ADP[c] + PI[c] + MOLYBDATE[c]	Transport	0	1.01859
TGLYCO	TGLYCO	GLYCOLATE[e] <=> GLYCOLATE[c]	Transport	-0.0681544	0
TFRUA	TFRUA	PEP[c] + FRU[e] -> F6P[c] + PYR[c]	Transport	0	0
TILEA	TILEA	H2O[c] + ATP[c] + ILE[e] -> ADP[c] + PI[c] + ILE[c]	Transport	0	1.01859
TILEB	TILEB	H2O[c] + ATP[c] + ILE[c] -> ADP[c] + PI[c] + ILE[e]	Transport	0	1.01859
TTHRB	TTHRB	H2O[c] + ATP[c] + THR[c] -> ADP[c] + PI[c] + THR[e]	Transport	0	1.01859
TTHRA	TTHRA	H2O[c] + ATP[c] + THR[e] -> ADP[c] + PI[c] + THR[c]	Transport	0	1.01859
CTPI1	CTPI1	H2O[c] + ATP[c] + ZN[e] -> ADP[c] + PI[c] + ZN[c]	Transport	0	1.01859
CTPI2	CTPI2	H2O[c] + ATP[c] + ZN[c] -> ADP[c] + PI[c] + ZN[e]	Transport	0	1.01859
CHAA	CHAA	2 H[c] + CA[e] <=> 2 H[e] + CA[c]	Transport	0	0
TINS	TINS	H[c] + INS[e] <=> H[e] + INS[c]	Transport	-0.131809	0
DCTA3B	DCTA3B	H2O[c] + ATP[c] + FUM[c] -> ADP[c] + PI[c] + FUM[e]	Transport	0	1.09167
DCTA3A	DCTA3A	H2O[c] + ATP[c] + FUM[e] -> ADP[c] + PI[c] + FUM[c]	Transport	0	1.01859
TPPCH	TPPCH	PHOSPHATIDYLCHOLINE[e] <=> PHOSPHATIDYLCHOLINE[c]	Transport	0	0
TPNTO	TPNTO	PNTO[e] <=> PNTO[c]	Transport	-0.192585	0
TKA	TKA	H2O[c] + ATP[c] + K[e] -> ADP[c] + PI[c] + K[c]	Transport	0	1.01859
SMET	SMET	SME[e] + H[e] <=> H[c] + SME[c]	Transport	-0.271506	0
GSHT	GSHT	H2O[c] + ATP[c] + GSH[e] -> ADP[c] + PI[c] + GSH[c]	Transport	0	0
CYCA4	CYCA4	H[c] + GLY[e] <=> GLY[c] + H[e]	Transport	-0.521416	0
CYCA5	CYCA5	H[c] + SER[e] <=> SER[c] + H[e]	Transport	-0.543275	0
CYCA1	CYCA1	H[c] + DALA[e] <=> DALA[c] + H[e]	Transport	-0.71	0
CYCA2	CYCA2	H2O[c] + ATP[c] + ALA[e] -> ALA[c] + ADP[c] + PI[c]	Transport	0	1.01859
MCE4A	MCE4A	H2O[c] + ATP[c] + CHOLESTEROL[e] -> ADP[c] + PI[c] + CHOLESTEROL[c]	Transport	0	0
TPHE	TPHE	H[c] + PHE[e] <=> PHE[c] + H[e]	Transport	-0.188398	0
THEXD	THEXD	HEXADECANOATE[e] <=> HEXADECANOATE[c]	Transport	-0.169375	0
MGTE1	MGTE1	H2O[c] + ATP[c] + MG[e] -> ADP[c] + PI[c] + MG[c]	Transport	0	1.01859
TO2	TO2	O2[e] <=> O2[c]	Transport	0.98	0.98
TGLUB	TGLUB	H2O[c] + ATP[c] + GLU[c] -> ADP[c] + PI[c] + GLU[e]	Transport	0	1.09167
TDPMA	TDPMA	H2O[c] + ATP[c] + DAPIM[e] -> ADP[c] + PI[c] + DAPIM[c]	Transport	0	1.01859
TMLTB	TMLTB	H2O[c] + ATP[c] + MLT[c] -> ADP[c] + PI[c] + MLT[e]	Transport	0	1.01859
TMLTA	TMLTA	H2O[c] + ATP[c] + MLT[e] -> ADP[c] + PI[c] + MLT[c]	Transport	0	1.01859
PROZ3	PROZ3	H2O[c] + ATP[c] + CHOL[e] -> ADP[c] + PI[c] + CHOL[c]	Transport	0	1.01859
PROZ1	PROZ1	H2O[c] + ATP[c] + PRO[e] -> ADP[c] + PI[c] + PRO[c]	Transport	0	1.01859
USPA2	USPA2	H2O[c] + ATP[c] + RIB[c] -> ADP[c] + PI[c] + RIB[e]	Transport	0	1.01859
THEXN	THEXN	HEXANOATE[e] <=> HEXANOATE[c]	Transport	-0.221061	0
TGLUA	TGLUA	H2O[c] + ATP[c] + GLU[e] -> ADP[c] + PI[c] + GLU[c]	Transport	0	1.01859
T9HED	T9HED	9HEXADECENOATE[e] <=> 9HEXADECENOATE[c]	Transport	-0.169375	0
TPEND	TPEND	PENTADECANOATE[e] <=> PENTADECANOATE[c]	Transport	-0.180667	0
TDEC	TDEC	DECANOATE[e] <=> DECANOATE[c]	Transport	-0.263663	0
TMETB	TMETB	H2O[c] + ATP[c] + MET[c] -> ADP[c] + PI[c] + MET[e]	Transport	0	1.01859
TMETA	TMETA	H2O[c] + ATP[c] + MET[e] -> ADP[c] + PI[c] + MET[c]	Transport	0	1.01859
TORNA	TORNA	H2O[c] + ATP[c] + ORN[e] -> ADP[c] + PI[c] + ORN[c]	Transport	0	1.01859
TORNB	TORNB	H2O[c] + ATP[c] + ORN[c] -> ADP[c] + PI[c] + ORN[e]	Transport	0	1.01859
TACAL	TACAL	ACAL[e] <=> ACAL[c]	Transport	-1.355	0
TGL	TGL	GL[e] <=> GL[c]	Transport	-0.25786	0.4
TASPA	TASPA	H2O[c] + ATP[c] + ASP[e] -> ASP[c] + ADP[c] + PI[c]	Transport	0	1.01859
TASPB	TASPB	H2O[c] + ASP[c] + ATP[c] -> ADP[c] + PI[c] + ASP[e]	Transport	0	1.09167
THISA	THISA	H2O[c] + ATP[c] + HIS[e] -> ADP[c] + PI[c] + HIS[c]	Transport	0	1.01859
NARK	NARK	H[c] + NO2[e] <=> H[e] + NO2[c]	Transport	-0.630372	0
TDIN	TDIN	H[c] + DIN[e] <=> H[e] + DIN[c]	Transport	-0.118855	0
UGPC1	UGPC1	H2O[c] + ATP[c] + GL3P[e] -> ADP[c] + PI[c] + GL3P[c]	Transport	0	1.01859
UGPC2	UGPC2	H2O[c] + ATP[c] + GL3P[c] -> ADP[c] + PI[c] + GL3P[e]	Transport	0	1.01859
TPROP	TPROP	PROPANOATE[e] <=> PROPANOATE[c]	Transport	0	0
TFE2	TFE2	FE2[e] <=> FE2[c]	Transport	0	0.000119236
TUREA	TUREA	UREA[e] <=> UREA[c]	Transport	0	0
TSUC	TSUC	H2O[c] + ATP[c] + SUC[e] -> ADP[c] + PI[c] + SUC[c]	Transport	0	0
PROZ4	PROZ4	H2O[c] + ATP[c] + CHOL[c] -> ADP[c] + PI[c] + CHOL[e]	Transport	0	1.01859
DCTA2A	DCTA2A	H2O[c] + ATP[c] + SUCC[e] -> ADP[c] + PI[c] + SUCC[c]	Transport	0	1.01859
ANSP2B	ANSP2B	ASN[c] + H2O[c] + ATP[c] -> ADP[c] + PI[c] + ASN[e]	Transport	0	1.01859
ANSP2A	ANSP2A	H2O[c] + ATP[c] + ASN[e] -> ASN[c] + ADP[c] + PI[c]	Transport	0	1.01859
THISB	THISB	H2O[c] + ATP[c] + HIS[c] -> ADP[c] + PI[c] + HIS[e]	Transport	0	1.01859
TNO	TNO	NO[e] <=> NO[c]	Transport	0	0
TURA	TURA	H[c] + URA[e] <=> H[e] + URA[c]	Transport	-0.296214	0
ROCE1B	ROCE1B	H2O[c] + ATP[c] + ARG[c] -> ADP[c] + PI[c] + ARG[e]	Transport	0	1.01859
ROCE1A	ROCE1A	H2O[c] + ATP[c] + ARG[e] -> ADP[c] + PI[c] + ARG[c]	Transport	0	1.01859
TTRP	TTRP	H[c] + TRP[e] <=> TRP[c] + H[e]	Transport	-0.138106	0
TGN	TGN	GN[e] <=> GN[c]	Transport	-0.0759688	0
TNAC	TNAC	NAC[e] <=> NAC[c]	Transport	0	0
TCO	TCO	CO[e] <=> CO[c]	Transport	0	0
CTPA1	CTPA1	H2O[c] + ATP[c] + CU[e] -> ADP[c] + PI[c] + CU[c]	Transport	0	1.01859
CTPA2	CTPA2	H2O[c] + ATP[c] + CU[c] -> ADP[c] + PI[c] + CU[e]	Transport	0	1.01859
TTETD	TTETD	TETRADECANOATE[e] <=> TETRADECANOATE[c]	Transport	-0.193571	0
TBIOTSO	TBIOTSO	BIOTINSO[e] <=> BIOTINSO[c]	Transport	0	0
TBIOT	TBIOT	BIOTIN[e] <=> BIOTIN[c]	Transport	-0.0491786	0
TTETC	TTETC	TETRACOSANOATE[e] <=> TETRACOSANOATE[c]	Transport	-0.112917	0
CYCA3	CYCA3	H2O[c] + ALA[c] + ATP[c] -> ADP[c] + PI[c] + ALA[e]	Transport	0	1.14222
TPABA	TPABA	PABA[e] <=> PABA[c]	Transport	-0.230723	0
TNOND	TNOND	NONADECANOATE[e] <=> NONADECANOATE[c]	Transport	-0.142632	0
TDODN	TDODN	DODECANOATE[e] <=> DODECANOATE[c]	Transport	-0.225833	0
TNA2	TNA2	H2O[c] + ATP[c] + NA[c] -> ADP[c] + PI[c] + NA[e]	Transport	0	1.01859
TMNA	TMNA	H2O[c] + ATP[c] + MN[e] -> ADP[c] + PI[c] + MN[c]	Transport	0	2.03717
TMNB	TMNB	H2O[c] + ATP[c] + MN[c] -> ADP[c] + PI[c] + MN[e]	Transport	0	2.03717
TNA1	TNA1	H2O[c] + ATP[c] + NA[e] -> ADP[c] + PI[c] + NA[c]	Transport	0	1.01859
TFOR	TFOR	FOR[e] <=> FOR[c]	Transport	-0.852	0
HOGEN	HOGEN	O2[c] + 4HPP[c] -> CO2[c] + HOMOGEN[c]	Tyrosine metabolism	0	2.23946e-05
MACAC	MACAC	O2[c] + HOMOGEN[c] -> MACAC[c]	Tyrosine metabolism	0	2.23946e-05
ASPB1	ASPB1	GLU[c] + 4HPP[c] <=> AKG[c] + TYR[c]	Tyrosine metabolism	0	0.188398
ACTAC2	ACTAC2	H2O[c] + FUACAC[c] -> FUM[c] + ACTAC[c]	Tyrosine metabolism	0	2.23946e-05
FUCAC	FUCAC	MACAC[c] <=> FUACAC[c]	Tyrosine metabolism	0	2.23946e-05
MEND2	MEND2	EPSHCHC[c] <=> PYR[c] + SHCHC[c]	Ubiquinone and other terpenoid-quinone biosynthesis	0	0.000293128
MEND1	MEND1	AKG[c] + ICHOR[c] <=> CO2[c] + EPSHCHC[c]	Ubiquinone and other terpenoid-quinone biosynthesis	0	0.000293128
OSB	OSB	SHCHC[c] -> H2O[c] + OSB[c]	Ubiquinone and other terpenoid-quinone biosynthesis	0	0.000293128
ILVC2	ILVC2	ABUT[c] -> HMOP[c]	Valine, leucine and isoleucine biosynthesis	0	0.478095
LEUB	LEUB	NAD[c] + CBHCAP[c] -> H[c] + NADH[c] + OICAP[c]	Valine, leucine and isoleucine biosynthesis	0	0.284
LEUC2	LEUC2	CBHCAP[c] <=> H2O[c] + IPPMAE[c]	Valine, leucine and isoleucine biosynthesis	-0.284	0
LEUC1	LEUC1	H2O[c] + IPPMAE[c] <=> IPPMAL[c]	Valine, leucine and isoleucine biosynthesis	-0.284	0
LEUA	LEUA	H2O[c] + ACCOA[c] + OMVAL[c] -> COA[c] + IPPMAL[c]	Valine, leucine and isoleucine biosynthesis	0	0.284
ILVB1	ILVB1	PYR[c] + OBUT[c] -> CO2[c] + ABUT[c]	Valine, leucine and isoleucine biosynthesis	0	0.478095
ILVC1	ILVC1	H[c] + NADPH[c] + HMOP[c] -> NADP[c] + DIHYDROXYMETHYLPENTANOATE[c]	Valine, leucine and isoleucine biosynthesis	0	0.478095
ILVD1	ILVD1	DIHYDROXYMETHYLPENTANOATE[c] -> H2O[c] + OXOMETHYLPENTANOATE[c]	Valine, leucine and isoleucine biosynthesis	0	0.478095
RMCOA	RMCOA	SMMALONYLCOA[c] <=> RMMALONYLCOA[c]	Valine, leucine and isoleucine degradation	-1000	0.569524
ILVE1	ILVE1	GLU[c] + MOP[c] <=> AKG[c] + LEU[c]	Valine, leucine and isoleucine degradation	0	0.284
ILVE2	ILVE2	GLU[c] + OMVAL[c] <=> AKG[c] + VAL[c]	Valine, leucine and isoleucine degradation	0	0.354611
ILVE3	ILVE3	AKG[c] + ILE[c] <=> GLU[c] + OXOMETHYLPENTANOATE[c]	Valine, leucine and isoleucine degradation	-0.321492	0
HMGCOA	HMGCOA	H2O[c] + MGLUTCOA[c] -> HMGLUTCOA[c]	Valine, leucine and isoleucine degradation	0	2.2397e-05
ECHA81	ECHA81	H2O[c] + 2MBECOA[c] -> HMBUTCOA[c]	Valine, leucine and isoleucine degradation	0	0.478095
ECHA82	ECHA82	H2O[c] + MACRCOA[c] -> HIBUTCOA[c]	Valine, leucine and isoleucine degradation	0	0.345342
HIBUT	HIBUT	H2O[c] + HIBUTCOA[c] -> COA[c] + HIBUT[c]	Valine, leucine and isoleucine degradation	0	0.345342
ACCA1	ACCA1	H[c] + ATP[c] + HCO3[c] + 3MBECOA[c] -> ADP[c] + PI[c] + MGLUTCOA[c]	Valine, leucine and isoleucine degradation	0	2.2397e-05
MOP	MOP	OICAP[c] -> CO2[c] + MOP[c]	Valine, leucine and isoleucine degradation	0	0.284
MACOA	MACOA	NAD[c] + HMBUTCOA[c] -> H[c] + NADH[c] + MAACCOA[c]	Valine, leucine and isoleucine degradation	0	0.478095
MMSA	MMSA	NAD[c] + COA[c] + METHYMALONATE[c] -> CO2[c] + H[c] + NADH[c] + PROPIONYLCOA[c]	Valine, leucine and isoleucine degradation	0	0.345342
MMSB	MMSB	NAD[c] + HIBUT[c] -> H[c] + NADH[c] + METHYMALONATE[c]	Valine, leucine and isoleucine degradation	0	0.345342
FADA	FADA	COA[c] + MAACCOA[c] <=> ACCOA[c] + PROPIONYLCOA[c]	Valine, leucine and isoleucine degradation	0	0.478095
OTSA_1	OTSA_1	G6P[c] + ADPGLU[c] -> ADP[c] + TRE6P[c]	Starch and sucrose metabolism	0	0.679058
OTSA_2	OTSA_2	UDPG[c] + G6P[c] -> UDP[c] + TRE6P[c]	Starch and sucrose metabolism	0	0.679058
OTSB2	OTSB2	H2O[c] + TRE6P[c] -> PI[c] + TRE[c]	Starch and sucrose metabolism	0	0.679058
TREY	TREY	H2O[c] + 2 GLUCAN[c] -> TRE[c]	Starch and sucrose metabolism	0	2.03717
TRES	TRES	MLT[c] <=> TRE[c]	Starch and sucrose metabolism	-2.03717	0
GLGC	GLGC	ATP[c] + G1P[c] <=> PPI[c] + ADPGLU[c]	Starch and sucrose metabolism	-1000	2.03717
GLGB	GLGB	GLUCAN[c] <=> BRANCHED_GLUCAN[c]	Starch and sucrose metabolism	0	0.00584256
GLGE	GLGE	MLT1P[c] -> PI[c] + 2 GLUCAN[c]	Starch and sucrose metabolism	0	2.03717
GLGP	GLGP	2 PI[c] + AMYL[c] + GLUCAN[c] -> 2 G6P[c]	Starch and sucrose metabolism	0	1.35812
AGLA2	AGLA2	H2O[c] + SUC[c] -> GLC[c] + FRU[c]	Starch and sucrose metabolism	0	0
AGLA1	AGLA1	H2O[c] + MLT[c] -> 2 GLC[c]	Starch and sucrose metabolism	0	0.679058
BGLS	BGLS	H2O[c] + CELB[c] -> 2 GLC[c]	Starch and sucrose metabolism	0	0
FRGLC	FRGLC	FRU[c] <=> GLC[c]	Starch and sucrose metabolism	-1.35812	1000
MANA	MANA	MAN6P[c] <=> F6P[c]	Starch and sucrose metabolism	-1000	1.35812
AMYL2	AMYL2	ADPGLU[c] <=> ADP[c] + AMYL[c]	Starch and sucrose metabolism	-1000	2.03717
AMYL1	AMYL1	UDPG[c] <=> UDP[c] + AMYL[c]	Starch and sucrose metabolism	-0.679058	1000
FRMAN	FRMAN	FRU[c] <=> MAN[c]	Starch and sucrose metabolism	-1000	1.35812
MAK	MAK	ATP[c] + MLT[c] -> ADP[c] + MLT1P[c]	Starch and sucrose metabolism	0	2.03717
GLGM_1	GLGM_1	G1P[c] + ADPGLU[c] -> ADP[c] + MLT1P[c]	Starch and sucrose metabolism	0	0.679058
GLGM_2	GLGM_2	UDPG[c] + G1P[c] -> UDP[c] + MLT1P[c]	Starch and sucrose metabolism	0	0.679058
CHOL1	CHOL1	NAD[c] + CHOLESTEROL[c] -> H[c] + NADH[c] + CHOL4EN3ONE[c]	Cholesterol degradation	0	0
FADE282	FADE282	FAD[c] + CHOLC3COA[c] -> FADH2[c] + CHOLENEC3COA[c]	Cholesterol degradation	0	0
HSAF	HSAF	4H2OHEX[c] -> PYR[c] + PRAL[c]	Cholesterol degradation	0	0
ECHA192	ECHA192	H2O[c] + CHOLENEC5COA[c] <=> HCHOLC5COA[c]	Cholesterol degradation	0	0
HSA	HSA	O2[c] + FMNH2[c] + 3HSA[c] -> H2O[c] + FMN[c] + 34DHSA[c]	Cholesterol degradation	0	0
FADB3	FADB3	NAD[c] + HCHOLC5COA[c] -> H[c] + NADH[c] + OCHOLC5COA[c]	Cholesterol degradation	0	0
FADB2	FADB2	NAD[c] + HCHOLC8COA[c] -> H[c] + NADH[c] + OCHOLC8COA[c]	Cholesterol degradation	0	0
HDAD	HDAD	H2O[c] + 49DSHA[c] -> HHD[c] + HIP[c]	Cholesterol degradation	0	0
CHOD	CHOD	O2[c] + CHOLESTEROL[c] -> H2O2[c] + CHOL4EN3ONE[c]	Cholesterol degradation	0	0
3HSA	3HSA	9OHADD[c] -> 3HSA[c]	Cholesterol degradation	0	0
HSAC	HSAC	O2[c] + 34DHSA[c] -> 49DSHA[c]	Cholesterol degradation	0	0
HSAE	HSAE	H2O[c] + HHD[c] -> 4H2OHEX[c]	Cholesterol degradation	0	0
HSAG2	HSAG2	NAD[c] + COA[c] + PRAL[c] -> H[c] + NADH[c] + PROPIONYLCOA[c]	Cholesterol degradation	0	0
IPDAB	IPDAB	ATP[c] + COA[c] + 5OHHIP[c] -> AMP[c] + PPI[c] + 5OHHIPCOA[c]	Cholesterol degradation	0	0
KSH	KSH	H[c] + O2[c] + NADH[c] + ADD[c] -> H2O[c] + NAD[c] + 9OHADD[c]	Cholesterol degradation	0	0
ECHA193	ECHA193	H2O[c] + CHOLENEC3COA[c] <=> HCHOLC3COA[c]	Cholesterol degradation	0	0
CYP1	CYP1	H[c] + O2[c] + NADH[c] + CHOL4EN3ONE[c] -> H2O[c] + NAD[c] + HCHOL[c]	Cholesterol degradation	0	0
IPDF	IPDF	H[c] + NADH[c] + HIPCOA[c] -> NAD[c] + 5OHHIPCOA[c]	Cholesterol degradation	0	0
HIPA	HIPA	H[c] + NADH[c] + HIP[c] -> NAD[c] + 5OHHIP[c]	Cholesterol degradation	0	0
CHOLCOA	CHOLCOA	FAD[c] + CHOLC5COA[c] -> FADH2[c] + CHOLENEC5COA[c]	Cholesterol degradation	0	0
ECHA191	ECHA191	H2O[c] + CHOLENEC8COA[c] <=> HCHOLC8COA[c]	Cholesterol degradation	0	0
FADE30	FADE30	FAD[c] + 5OHHIPCOA[c] -> FADH2[c] + HIPECOA[c]	Cholesterol degradation	0	0
CYP3	CYP3	H[c] + O2[c] + NADH[c] + OCHOL[c] -> H2O[c] + NAD[c] + CCHOL[c]	Cholesterol degradation	0	0
CYP2	CYP2	NAD[c] + HCHOL[c] -> H[c] + NADH[c] + OCHOL[c]	Cholesterol degradation	0	0
PRCOA1	PRCOA1	HCHOLC3COA[c] -> PROPIONYLCOA[c] + ADS[c]	Cholesterol degradation	0	0
FADE281	FADE281	FAD[c] + CHOLC8COA[c] -> FADH2[c] + CHOLENEC8COA[c]	Cholesterol degradation	0	0
FADD3	FADD3	ATP[c] + COA[c] + HIP[c] -> AMP[c] + PPI[c] + HIPCOA[c]	Cholesterol degradation	0	0
KSTD	KSTD	NAD[c] + ADS[c] -> H[c] + NADH[c] + ADD[c]	Cholesterol degradation	0	0
FADD17	FADD17	ATP[c] + COA[c] + CCHOL[c] -> ADP[c] + PI[c] + CHOLC8COA[c]	Cholesterol degradation	0	0
FADE51	FADE51	COA[c] + OCHOLC8COA[c] -> PROPIONYLCOA[c] + CHOLC5COA[c]	Cholesterol degradation	0	0
FADE52	FADE52	COA[c] + OCHOLC5COA[c] -> ACCOA[c] + CHOLC3COA[c]	Cholesterol degradation	0	0
HIPEOX	HIPEOX	H2O[c] + NAD[c] + COA[c] + HIPECOA[c] -> H[c] + NADH[c] + ACCOA[c] + 5OHHICCOA[c]	Cholesterol degradation	0	0
IPDCF	IPDCF	2 NAD[c] + 5OHHICCOA[c] -> 2 H[c] + 2 NADH[c] + HIECCOA[c]	Cholesterol degradation	0	0
ECHA20	ECHA20	H2O[c] + H[c] + HIECCOA[c] -> COCHEACOA[c]	Cholesterol degradation	0	0
FADA6	FADA6	H2O[c] + COA[c] + COCHEACOA[c] -> ACCOA[c] + MOODACOA[c]	Cholesterol degradation	0	0
FADE31	FADE31	H2O[c] + NAD[c] + COA[c] + FAD[c] + MOODACOA[c] -> H[c] + NADH[c] + ACCOA[c] + FADH2[c] + MBKACOA[c]	Cholesterol degradation	0	0
MBKTHIO	MBKTHIO	COA[c] + MBKACOA[c] -> H2O[c] + H[c] + PROPIONYLCOA[c] + SUCCOA[c]	Cholesterol degradation	0	0
BiomassGrowthInVitro	BiomassGrowthInVitro	0.0351 ASN[c] + 57 H2O[c] + 0.0886 ASP[c] + 0.0628 UDPNAM[c] + 0.0164 NADP[c] + 0.2184 ALA[c] + 57.03 ATP[c] + 0.1384 GLN[c] + 0.1625 GLU[c] + 0.0183 NAD[c] + 0.0168 GTP[c] + 0.0159 COA[c] + 0.0529 ARAFDPP[c] + 0.0023 ARABINOGALACTANPEPTIDOGLYCAN[c] + 0.0924 PRO[c] + 0.0155 FAD[c] + 0.1148 ARG[c] + 0.0033 AC1PIM1[c] + 0.0019 AC1PIM2[c] + 0.0033 AC1PIM6[c] + 0.0033 AC2PIM2[c] + 0.0033 AC2PIM6[c] +…	Biomass and Maintenance	0	0
Maintenance	Maintenance	H2O[c] + ATP[c] -> ADP[c] + PI[c]	Biomass and Maintenance	1	1
BiomassGrowth_Universal_Cofactors	BiomassGrowth_Universal_Cofactors	0.0351 ASN[c] + 57 H2O[c] + 0.0886 ASP[c] + 0.0397 UDPNAM[c] + 0.0136 NADP[c] + 0.2184 ALA[c] + 57.03 ATP[c] + 0.1384 GLN[c] + 0.1625 GLU[c] + 0.0152 NAD[c] + 0.0168 GTP[c] + 0.0132 COA[c] + 0.0388 ARAFDPP[c] + 0.0017 ARABINOGALACTANPEPTIDOGLYCAN[c] + 0.0924 PRO[c] + 0.0129 FAD[c] + 0.1148 ARG[c] + 0.0024 AC1PIM1[c] + 0.0014 AC1PIM2[c] + 0.0024 AC1PIM6[c] + 0.0024 AC2PIM2[c] + 0.0024 AC2PIM6[c] +…	Biomass and Maintenance	0	0.0248408
BiomassGrowth	BiomassGrowth	57 H2O[c] + 0.0152 NAD[c] + 0.0102 DATP[c] + 57.03 ATP[c] + 0.0132 COA[c] + 0.0118 MQ[c] + 0.0388 ARAFDPP[c] + 0.0347 SAM[c] + 0.0194 DCTP[c] + 0.0008 FERI[c] + 0.0008 FERO[c] + 0.0168 CTP[c] + 0.0136 NADP[c] + 0.0183 TRE6P[c] + 0.1483 LEU[c] + 0.0886 ASP[c] + 0.0008 FE2[c] + 0.0222 FMN[c] + 0.0129 FAD[c] + 0.0155 CYS[c] + 0.0308 TYR[c] + 0.2184 ALA[c] + 0.1384 GLN[c] + 0.1625 GLU[c] + 0.1373 VAL…	Biomass and Maintenance	0	0.0248414
