# Supplementary material for: A systematic evaluation of Mycobacterium tuberculosis Genome-Scale Metabolic Networks
Source: PLoS Comput Biol. 2020 Jun 15;16(6):e1007533. doi: 10.1371/journal.pcbi.1007533 (PMC7316355; doi:10.1371/journal.pcbi.1007533)
Supplement: S1 File — (ZIP) [file pcbi.1007533.s033.zip]

Archive with 39 entries (34 files):
- S1_File_Biomass/
- S1_File_Biomass/biomass_data.m
- S1_File_Biomass/load_model.m
- S1_File_Biomass/medium/
- S1_File_Biomass/medium/ExchangeRxns_MA2015.mat
- S1_File_Biomass/models/
- S1_File_Biomass/models/GSMN_TB1.1.mat
- S1_File_Biomass/models/iCG760.mat
- S1_File_Biomass/models/iEK1011_xlsx.mat
- S1_File_Biomass/models/iEK1012_2_0.mat
- S1_File_Biomass/models/iNJ661v_modified.mat
- S1_File_Biomass/models/iOSDD890.mat
- S1_File_Biomass/models/iSM810.mat
- S1_File_Biomass/models/sMtb.mat
- S1_File_Biomass/models/sMtb2.0.mat
- S1_File_Biomass/models/sMtb2018.mat
- S1_File_Biomass/results/
- S1_File_Biomass/results/biomass_growthRate_CM.xlsx
- S1_File_Biomass/results/comparison_objfun/
- S1_File_Biomass/results/comparison_objfun/comparison_sMtb_iEK1011_iOSDD890.xlsx
- S1_File_Biomass/results/comparison_objfun/comp_GSMN-TB_models.xlsx
- S1_File_Biomass/results/comparison_objfun/comp_iEK1011_models.xlsx
- S1_File_Biomass/results/comparison_objfun/comp_iNJ661v_models.xlsx
- S1_File_Biomass/results/comparison_objfun/comp_sMtb_models.xlsx
- S1_File_Biomass/results/GSMN_TB_1.1-BIOMASS.xlsx
- S1_File_Biomass/results/iCG760-BIOMASSe.xlsx
- S1_File_Biomass/results/iEK1011-BIOMASS__2.xlsx
- S1_File_Biomass/results/iEK1012_2.0_obj1-BiomassGrowth_sMtb.xlsx
- S1_File_Biomass/results/iEK1012_2.0_obj2-BIOMASS__2.xlsx
- S1_File_Biomass/results/iEK1012_2.0_obj3-BIOMASS__2_Universal_Cofactors.xlsx
- S1_File_Biomass/results/iNJ661v_modified-biomass_Mtb_9_60atp_test_NOF.xlsx
- S1_File_Biomass/results/iOSDD890-biomass_Mtb_9_60atp.xlsx
- S1_File_Biomass/results/iSM810-BIOMASS.xlsx
- S1_File_Biomass/results/sMtb2018_obj1-BiomassGrowth.xlsx
- S1_File_Biomass/results/sMtb2018_obj2-BiomassGrowthInVitro.xlsx
- S1_File_Biomass/results/sMtb2_0_obj1-BiomassGrowth_Universal_Cofactors.xlsx
- S1_File_Biomass/results/sMtb2_0_obj2-BiomassGrowthInVitro.xlsx
- S1_File_Biomass/results/sMtb_obj1-BiomassGrowth.xlsx
- S1_File_Biomass/results/sMtb_obj2-BiomassGrowthInVitro.xlsx
