# Supplementary material for: A systematic evaluation of Mycobacterium tuberculosis Genome-Scale Metabolic Networks
Source: PLoS Comput Biol. 2020 Jun 15;16(6):e1007533. doi: 10.1371/journal.pcbi.1007533 (PMC7316355; doi:10.1371/journal.pcbi.1007533)
Supplement: S1 File — (ZIP) [file pcbi.1007533.s033.zip › S1_File_Biomass/biomass_data.m]

%% Objective Functions of Mtb GSMNs

%% VÍCTOR ALONSO LÓPEZ AGUDELO January 29, 2020.
% University of Antioquia - Medellín Colombia.
% valonso.lopez@udea.edu.co
clc
clear

addpath('models')
addpath('medium')
addpath('results')

%% Loading Solver
solverOK = changeCobraSolver('gurobi7');
%% Load Model
metabolic_models ={'iCG760';...
                  'iSM810';...
                  'sMtb_obj1';...
                  'sMtb_obj2';...
                  'GSMN_TB_1.1';...
                  'iOSDD890';...
                  'iNJ661v_modified';...
                  'sMtb2018_obj1';...
                  'sMtb2018_obj2';...
                  'iEK1011';...
                  'iEK1012_2.0_obj1';...
                  'iEK1012_2.0_obj2';...
                  'iEK1012_2.0_obj3';...
                  'sMtb2_0_obj1';...
                  'sMtb2_0_obj2'};

BIOMASS_ID = {'BIOMASSe';...
              'BIOMASS';...
              'BiomassGrowth';...
              'BiomassGrowthInVitro';...
              'BIOMASS';...
              'biomass_Mtb_9_60atp';...
              'biomass_Mtb_9_60atp_test_NOF';...
              'BiomassGrowth';...
              'BiomassGrowthInVitro';...
              'BIOMASS__2';...
              'BiomassGrowth_sMtb';...
              'BIOMASS__2';...
              'BIOMASS__2_Universal_Cofactors';...
              'BiomassGrowth_Universal_Cofactors';...
              'BiomassGrowthInVitro'};
% 
% metabolic_models ={'sMtb2_0_obj1',...
%                   'sMtb2_0_obj2'};
% BIOMASS_ID = {'BiomassGrowth',...
%               'BiomassGrowthInVitro'};

growthRate = zeros(length(metabolic_models),1); 
grorigStat = cell(length(metabolic_models),1);
sorted_biomass_table = cell(length(metabolic_models),1);


for i = 1:length(metabolic_models)

model = load_model(metabolic_models{i});

A = full(model.S);
bm_id = find(strcmp(model.rxns,BIOMASS_ID{i}));
stoich_coeff = A(:,bm_id);
met_ids = find(stoich_coeff);
stoich_coeff_met = stoich_coeff(stoich_coeff~=0);
metabolites = model.mets(met_ids);
metabolite_names = model.metNames(met_ids);
metabolite_formulas = model.metFormulas(met_ids);

% Growth Rate
fbasol = optimizeCbModel(model,'max');
growthRate(i) = fbasol.f;
grorigStat{i} = fbasol.origStat;

% Production of Biomass Precursors

Demand_fluxes = zeros(length(metabolites),1);
OrigStat = cell(length(metabolites),1);

 for z = 1: length(metabolites)
     
    model2 = addDemandReaction(model, metabolites{z});
    model3 = changeObjective(model2,sprintf('DM_%s', metabolites{z}), 1);
    sol = optimizeCbModel(model3,'max');
    Demand_fluxes(z) = sol.f;
    OrigStat{z} = sol.origStat;
     
 end 


% Creating Result Table

biomass_table = table(metabolites,metabolite_names,metabolite_formulas,...
                      stoich_coeff_met,Demand_fluxes,OrigStat);
sorted_biomass_table{i,1} = sortrows(biomass_table,'metabolites'); % sort alphabetically
filename = sprintf('results/%s-%s.xlsx', metabolic_models{i}, BIOMASS_ID{i});
%% Writting Files
writetable(sorted_biomass_table{i,1},filename)
end

growthRates_Table = table (metabolic_models,BIOMASS_ID, growthRate,...
                    grorigStat);
writetable(growthRates_Table,'results/biomass_growthRate_CM.xlsx')

%% List of Non Produced Biomass
id_non_produced = find(~growthRate);
disp('THE LIST OF BIOMASS OBJECTIVE FUNCTIONS THAT CANNOT BE PRODUCED ARE:');
for k = 1:length(id_non_produced)
non_produced_biomass = sprintf('%s from the %s model',...
         BIOMASS_ID{id_non_produced(k)}, metabolic_models{id_non_produced(k)});
disp(non_produced_biomass);
end
