# Supplementary material for: A systematic evaluation of Mycobacterium tuberculosis Genome-Scale Metabolic Networks
Source: PLoS Comput Biol. 2020 Jun 15;16(6):e1007533. doi: 10.1371/journal.pcbi.1007533 (PMC7316355; doi:10.1371/journal.pcbi.1007533)
Supplement: S1 File — (ZIP) [file pcbi.1007533.s033.zip › S1_File_Biomass/load_model.m]

function model = load_model(metabolic_model)
% Load a genome scale model for the selected organism.
% Options:
% metabolic_model: 'iCG760',
%                  'iSM810', 'sMtb',
%                  'GSMN_TB_1.1', 'iOSDD890', 
%                  'iNJ661v_modified', 'sMtb2018', 
%                  'iEK1011', 'iEK1012_2.0', 'sMtb2.0';
%
% Author: Victor Lopez, January 29, 2020.

%% MODEL PATH

    VASHISHT_MODEL = 'models/iOSDD890.mat';
    GARAY_MODEL = 'models/iCG760.mat'; 
    MA_MODEL = 'models/iSM810.mat';
    LOFTHOUSE_MODEL = 'models/GSMN_TB1.1.mat';
    XAVIER_MODEL = 'models/iNJ661v_modified.mat';
    RIENKSMA_2014 = 'models/sMtb.mat';
    RIENKSMA_2018 = 'models/sMtb2018.mat';
    KAVVAS_MODEL = 'models/iEK1011_xlsx.mat';
    LOPEZ_AGUDELO_iEK = 'models/iEK1012_2_0.mat';
    LOPEZ_AGUDELO_sMtb = 'models/sMtb2.0.mat';
     
%% MEDIUM PATH

    MA_MEDIUM = 'medium/ExchangeRxns_MA2015.mat';
    LOFTHOUSE_MEDIUM = 'medium/ExchangeRxns_MA2015.mat';
    
%% CHOICES    
    
switch metabolic_model
    
             case 'iCG760'
                    
                    load(GARAY_MODEL);
                    model = iCG760;
                    model.lb(model.lb < 0) = -1000;
                    model.ub(model.ub > 1) = 1000;
                    exchangeRxns  = model.rxns(findExcRxns(model)); 
                    model = changeRxnBounds(model,exchangeRxns,-1000,'l'); 
                    model = changeObjective(model,'BIOMASSe',1);
                    
            case 'iSM810'
                               
                    load (MA_MODEL);
                    load (MA_MEDIUM);
                    model = iSM810;
                    model.lb(model.lb < 0) = -1000;
                    model.ub(model.ub > 1) = 1000; 
                    model = changeRxnBounds(model,ExchangeRxns,1000,'u');                   
                    model = changeObjective(model,'BIOMASS',1);
                    model.metFormulas = cell(length(model.mets),1); % included an empty metFormulas array
                    
              case 'sMtb_obj1'
            
                   load(RIENKSMA_2014);
                   model = sMtb;
                   model.lb(model.lb < 0) = -1000;
                   model.ub(model.ub > 1) = 1000;
                   exchangeRxns  = model.rxns(findExcRxns(model)); 
                   model = changeRxnBounds(model,exchangeRxns,-1000,'l');
                   model = changeObjective(model,'BiomassGrowth',1); % Objective
              
              case 'sMtb_obj2'
            
                   load(RIENKSMA_2014);
                   model = sMtb;
                   model.lb(model.lb < 0) = -1000;
                   model.ub(model.ub > 1) = 1000;
                   exchangeRxns  = model.rxns(findExcRxns(model)); 
                   model = changeRxnBounds(model,exchangeRxns,-1000,'l');
                   model = changeObjective(model,'BiomassGrowthInVitro',1); % Objective
                     
              case 'GSMN_TB_1.1'
                    
                    load(LOFTHOUSE_MODEL);
                    load(LOFTHOUSE_MEDIUM);
                    model = GSMN_TB1_1;
                    model.lb(model.lb < 0) = -1000;
                    model.ub(model.ub > 1) = 1000;
                    model = changeRxnBounds(model,ExchangeRxns,1000,'u');  
                    model = changeObjective(model,'BIOMASS',1);
                    
              case 'iOSDD890' 
                  
                    load(VASHISHT_MODEL);
                    model = iOSDD890;
                    model.lb(model.lb < 0) = -1000;
                    model.ub(model.ub > 1) = 1000;
                    exchangeRxns  = model.rxns(findExcRxns(model)); 
                    model = changeRxnBounds(model,exchangeRxns,-1000,'l'); 
                    model = changeObjective(model,'biomass_Mtb_9_60atp',1);
                    
               case 'iNJ661v_modified' % Etoh not in model.
            
                    load(XAVIER_MODEL);
                    model = iNJ661v_modified;
                    model.lb(model.lb < 0) = -1000;
                    model.ub(model.ub > 1) = 1000;
                    exchangeRxns  = model.rxns(findExcRxns(model)); 
                    model = changeRxnBounds(model,exchangeRxns,-1000,'l');
                    model = changeObjective(model,'biomass_Mtb_9_60atp_test_NOF',1);
                    
                 case 'sMtb2018_obj1'
                  
                    load(RIENKSMA_2018);
                    model = sMtb2018;
                    model.lb(model.lb < 0) = -1000;
                    model.ub(model.ub > 1) = 1000;
                    exchangeRxns  = model.rxns(findExcRxns(model)); 
                    model = changeRxnBounds(model,exchangeRxns,-1000,'l');
                    model = changeObjective(model,'BiomassGrowth',1); % Objective
                       
                 case 'sMtb2018_obj2'
                  
                    load(RIENKSMA_2018);
                    model = sMtb2018;
                    model.lb(model.lb < 0) = -1000;
                    model.ub(model.ub > 1) = 1000;
                    exchangeRxns  = model.rxns(findExcRxns(model)); 
                    model = changeRxnBounds(model,exchangeRxns,-1000,'l');
                    model = changeObjective(model,'BiomassGrowthInVitro',1); % Objective

                case 'iEK1011'
                 
                    load(KAVVAS_MODEL);
                    model = iEK1011;
                    model.lb(model.lb < 0) = -1000;
                    model.ub(model.ub > 1) = 1000;
                    exchangeRxns  = model.rxns(findExcRxns(model)); 
                    model = changeRxnBounds(model,exchangeRxns,-1000,'l');
                    model = changeObjective(model,'BIOMASS__2',1); % Objective

                case 'iEK1012_2.0_obj1'
                 
                    load(LOPEZ_AGUDELO_iEK);
                    model = iEK1012_2_0_COBRA;
                    model.lb(model.lb < 0) = -1000;
                    model.ub(model.ub > 1) = 1000;
                    exchangeRxns  = model.rxns(findExcRxns(model)); 
                    model = changeRxnBounds(model,exchangeRxns,-1000,'l');
                    model = changeObjective(model,'BiomassGrowth_sMtb',1); % Objective
                    
                case 'iEK1012_2.0_obj2'
                 
                    load(LOPEZ_AGUDELO_iEK);
                    model = iEK1012_2_0_COBRA;
                    model.lb(model.lb < 0) = -1000;
                    model.ub(model.ub > 1) = 1000;
                    exchangeRxns  = model.rxns(findExcRxns(model)); 
                    model = changeRxnBounds(model,exchangeRxns,-1000,'l');
                    model = changeObjective(model,'BIOMASS__2',1); % Objective
                    
                case 'iEK1012_2.0_obj3'
                 
                    load(LOPEZ_AGUDELO_iEK);
                    model = iEK1012_2_0_COBRA;
                    model.lb(model.lb < 0) = -1000;
                    model.ub(model.ub > 1) = 1000;
                    exchangeRxns  = model.rxns(findExcRxns(model)); 
                    model = changeRxnBounds(model,exchangeRxns,-1000,'l');
                    model = changeObjective(model,'BIOMASS__2_Universal_Cofactors',1); % Objective
                    
                case 'sMtb2_0_obj1'
                  
                    load(LOPEZ_AGUDELO_sMtb);
                    model = sMtb2_0;
                    model.lb(model.lb < 0) = -1000;
                    model.ub(model.ub > 1) = 1000;
                    exchangeRxns  = model.rxns(findExcRxns(model)); 
                    model = changeRxnBounds(model,exchangeRxns,-1000,'l'); 
                    model = changeObjective(model,'BiomassGrowth_Universal_Cofactors',1); % Objective
                    
                case 'sMtb2_0_obj2'
                  
                    load(LOPEZ_AGUDELO_sMtb);
                    model = sMtb2_0;
                    model.lb(model.lb < 0) = -1000;
                    model.ub(model.ub > 1) = 1000;
                    exchangeRxns  = model.rxns(findExcRxns(model)); 
                    model = changeRxnBounds(model,exchangeRxns,-1000,'l'); 
                    model = changeObjective(model,'BiomassGrowthInVitro',1); % Objective  

end
              
              
end
