# Supplementary material for: A systematic evaluation of Mycobacterium tuberculosis Genome-Scale Metabolic Networks
Source: PLoS Comput Biol. 2020 Jun 15;16(6):e1007533. doi: 10.1371/journal.pcbi.1007533 (PMC7316355; doi:10.1371/journal.pcbi.1007533)
Supplement: S1 File — (ZIP) [file pcbi.1007533.s033.zip › S1_File_Biomass/results/biomass_growthRate_CM.xlsx]

## Sheet: Hoja1
Metabolic Models	Biomass ID	GrowthRate	Optimization Status
iCG760	BIOMASSe	37.5304	OPTIMAL
iSM810	BIOMASS	48.312	OPTIMAL
sMtb_obj1	BiomassGrowth	58.6796	OPTIMAL
sMtb_obj2	BiomassGrowthInVitro	0	OPTIMAL
GSMN_TB_1.1	BIOMASS	47.4663	OPTIMAL
iOSDD890	biomass_Mtb_9_60atp	61.8507	OPTIMAL
iNJ661v_modified	biomass_Mtb_9_60atp_test_NOF	58.479	OPTIMAL
sMtb2018_obj1	BiomassGrowth	51.0237	OPTIMAL
sMtb2018_obj2	BiomassGrowthInVitro	0	OPTIMAL
iEK1011	BIOMASS__2	45.447	OPTIMAL
iEK1012_2.0_obj1	BiomassGrowth_sMtb	44.2395	OPTIMAL
iEK1012_2.0_obj2	BIOMASS__2	46.3748	OPTIMAL
iEK1012_2.0_obj3	BIOMASS__2_Universal_Cofactors	45.5088	OPTIMAL
sMtb2_0_obj1	BiomassGrowth_Universal_Cofactors	49.8344	OPTIMAL
sMtb2_0_obj2	BiomassGrowthInVitro	0	OPTIMAL
