# Supplementary material for: A systematic evaluation of Mycobacterium tuberculosis Genome-Scale Metabolic Networks
Source: PLoS Comput Biol. 2020 Jun 15;16(6):e1007533. doi: 10.1371/journal.pcbi.1007533 (PMC7316355; doi:10.1371/journal.pcbi.1007533)
Supplement: S1 File — (ZIP) [file pcbi.1007533.s033.zip › S1_File_Biomass/results/comparison_objfun/comparison_sMtb_iEK1011_iOSDD890.xlsx]

## Sheet: iEK1011_BIOMASS_2
metabolites	metabolite_names	SC_BIOMASS_2
14glucan[c]	1,4-alpha-D-glucan [cytoplasm]	-0.2352
Ac1PIM1[c]	Acyl phosphatidylinositol mannoside (tuberculosis) [cytoplasm]	-0.001681
Ac1PIM2[c]	Acyl phosphatidylinositol mannoside di-mannose (tuberculosis) [cytoplasm]	-0.001488
Ac1PIM3[c]	Acyl phosphatidylinositol mannoside tri-mannose (tuberculosis) [cytoplasm]	-0.001335
Ac1PIM4[c]	Acyl phosphatidylinositol mannoside tetra-mannose (tuberculosis) [cytoplasm]	-0.001211
Ac2PIM2[c]	Di-acyl phosphatidylinositol mannoside di-mannose (tuberculosis) [cytoplasm]	-0.001274
PIM3[c]	Phosphatidylinositol mannoside tri-mannose (tuberculosis) [cytoplasm]	-0.001573
PIM4[c]	Phosphatidylinositol mannoside tetra-mannose (tuberculosis) [cytoplasm]	-0.001403
PIM5[c]	Phosphatidylinositol mannoside penta-mannose (tuberculosis) [cytoplasm]	-0.001266
PIM6[c]	Phosphatidylinositol mannoside hexa-mannose (tuberculosis) [cytoplasm]	-0.001154
acgam1p[c]	N-Acetyl-D-glucosamine 1-phosphate [cytoplasm]	-0.23018
adp[c]	ADP C10H12N5O10P2 [cytoplasm]	60
ala__L[c]	L-Alanine [cytoplasm]	-0.40596
amet[c]	S-Adenosyl-L-methionine [cytoplasm]	-0.0347
arabinanagalfragund[c]	Arabinan-arabinofuranose-galactofuranosyl(30)-rhamanosyl-N-acetylglucosamyl-undecaprenyl diphosphate (M tb) [cytoplasm]	-0.000731
arach[c]	Arachidic acid [cytoplasm]	-0.015676
arg__L[c]	L-Arginine [cytoplasm]	-0.12042
asn__L[c]	L-Asparagine [cytoplasm]	-0.047699
asp__L[c]	L-Aspartate [cytoplasm]	-0.12031
atp[c]	ATP C10H12N5O13P3 [cytoplasm]	-60
c78mycolatepp[c]	C78-alpha-mycolate-PP [cytoplasm]	-0.0295
clpn160190[c]	Cardiolipin (dihexadecanoyl, dimethylstearoyl) [cytoplasm]	-0.005859
cmp[c]	CMP C9H12N3O8P [cytoplasm]	-0.25095
coa[c]	Coenzyme A [cytoplasm]	-0.0132
ctp[c]	CTP C9H12N3O14P3 [cytoplasm]	-0.0168
cys__L[c]	L-Cysteine [cytoplasm]	-0.022
damp[c]	DAMP C10H12N5O6P [cytoplasm]	-0.003492
datp[c]	DATP C10H12N5O12P3 [cytoplasm]	-0.0102
dctp[c]	DCTP C9H12N3O13P3 [cytoplasm]	-0.0194
dgtp[c]	DGTP C10H12N5O13P3 [cytoplasm]	-0.0194
dttp[c]	DTTP C10H13N2O14P3 [cytoplasm]	-0.0102
fad[c]	Flavin adenine dinucleotide oxidized [cytoplasm]	-0.0129
fdxox[c]	Oxidized ferredoxin [cytoplasm]	-0.0008
fdxrd[c]	Reduced ferredoxin [cytoplasm]	-0.0008
fe2[c]	Fe2+ mitochondria [cytoplasm]	-0.0008
fe3[c]	Iron (Fe3+) [cytoplasm]	-0.0008
fmn[c]	FMN C17H19N4O9P [cytoplasm]	-0.0222
gdpmann[c]	GDP-D-mannose [cytoplasm]	-0.0001
glc__D[c]	D-Glucose [cytoplasm]	-0.16315
gln__L[c]	L-Glutamine [cytoplasm]	-0.05812
glu__L[c]	L-Glutamate [cytoplasm]	-0.090007
gly[c]	Glycine [cytoplasm]	-0.33581
glyc[c]	Glycerol [cytoplasm]	-0.0184
glycogen[c]	Glycogen C6H10O5 [cytoplasm]	-0.2352
gmp[c]	GMP C10H12N5O8P [cytoplasm]	-0.24365
gtp[c]	GTP C10H12N5O14P3 [cytoplasm]	-0.0168
h2o[c]	H2O H2O [cytoplasm]	-60
h[c]	H+ [cytoplasm]	60
hdca[c]	Hexadecanoate (n-C16:0) [cytoplasm]	-0.23515
hdcea[c]	Hexadecenoate (n-C16:1) [cytoplasm]	-0.01094
hemeA[c]	Heme A C49H55FeN4O6 [cytoplasm]	-0.0008
hemeO[c]	Heme O C49H56FeN4O5 [cytoplasm]	-0.0008
hexc[c]	Hexacosanoate n C260 C26H51O2 [cytoplasm]	-0.058352
his__L[c]	L-Histidine [cytoplasm]	-0.074917
hphthiocnylcoa[c]	Hydroxyphthioceranoyl-CoA [cytoplasm]	-0.0064
ile__L[c]	L-Isoleucine [cytoplasm]	-0.087731
leu__L[c]	L-Leucine [cytoplasm]	-0.20471
lys__L[c]	L-Lysine [cytoplasm]	-0.03909
man[c]	D-Mannose [cytoplasm]	-0.095065
mbhn[c]	Methyl behenic acid [cytoplasm]	-0.00784
met__L[c]	L-Methionine [cytoplasm]	-0.034889
mocdca[c]	10-methylstearic acid [cytoplasm]	-0.095802
mql8[c]	Menaquinol 8 [cytoplasm]	-0.0118
msh[c]	Mycothiol (reduced) [cytoplasm]	-0.0131
nad[c]	Nicotinamide adenine dinucleotide [cytoplasm]	-0.0152
nadp[c]	Nicotinamide adenine dinucleotide phosphate [cytoplasm]	-0.0136
ocdca[c]	Octadecanoate (n-C18:0) [cytoplasm]	-0.034837
ocdcea[c]	Octadecenoate (n-C18:1) [cytoplasm]	-0.009849
pa160190[c]	1,2-sn-glycerol 3-phosphate pa160190 [cytoplasm]	-0.006798
pa160[c]	1,2-dihexadecanoyl-sn-glycerol 3-phosphate [cytoplasm]	-0.00724
pa190190[c]	1,2-sn-glycerol 3-phosphate [cytoplasm]	-0.006407
pat[c]	Penta-acyl trehalose [cytoplasm]	-0.001251
pe160[c]	Phosphatidylethanolamine (dihexadecanoyl, n-C16:0) [cytoplasm]	-0.004061
peptido_TB1[c]	Peptidoglycan subunit (for Mycobacterium tuberculosis) 1 [cytoplasm]	-0.01885
peptido_TB2[c]	Peptidoglycan subunit (for Mycobacterium tuberculosis) 2 [cytoplasm]	-0.01885
pg160190[c]	Phosphatidylglycerol (hexadecanoyl, methylstearoyl) [cytoplasm]	-0.00613
pg160[c]	Phosphatidylglycerol (dihexadecanoyl, n-C16:0) [cytoplasm]	-0.006487
pg190[c]	Phosphatidylglycerol (dimethylstearoyl, C19:0) [cytoplasm]	-0.00581
phdca[c]	Phenol palmitic acid [cytoplasm]	-0.006453
phe__L[c]	L-Phenylalanine [cytoplasm]	-0.048102
pi[c]	Phosphate [cytoplasm]	60
pro__L[c]	L-Proline [cytoplasm]	-0.13803
rib__D[c]	D-Ribose [cytoplasm]	-0.021723
ser__L[c]	L-Serine [cytoplasm]	-0.2326
sheme[c]	Siroheme C42H36FeN4O16 [cytoplasm]	-0.0008
tat[c]	Tetra-acyl trehalose [cytoplasm]	-0.001176
thf[c]	5,6,7,8-Tetrahydrofolate [cytoplasm]	-0.0008
thmpp[c]	Thiamine diphosphate [cytoplasm]	-0.0008
thr__L[c]	L-Threonine [cytoplasm]	-0.13571
tmha1[c]	Tetramycolyl hexaarabinoside (tdm1 + tdm2 +tre) (Mtb) [cytoplasm]	-0.001106
tmha2[c]	Tetramycolyl hexaarabinoside (tdm1 + tdm3 + tre) (Mtb) [cytoplasm]	-0.0011
tmha3[c]	Tetramycolyl hexaarabinoside (tdm1 + tdm4 + tre) (Mtb) [cytoplasm]	-0.001104
tmha4[c]	Tetramycolyl hexaarabinoside (tdm2 + tdm3 + tre) (Mtb) [cytoplasm]	-0.001097
tre6p[c]	Alpha,alpha'-Trehalose 6-phosphate [cytoplasm]	-0.006491
tre[c]	Trehalose [cytoplasm]	-0.00797
tres[c]	Trehalose 2 sulfate [cytoplasm]	-0.006474
trp__L[c]	L-Tryptophan [cytoplasm]	-0.020124
ttdca[c]	Tetradecanoate (n-C14:0) [cytoplasm]	-0.012193
tyr__L[c]	L-Tyrosine [cytoplasm]	-0.031756
uaaAgla[c]	Undecaprenyl-diphospho-N-acetylmuramoyl-(N-acetylglucosamine)-L-alanyl-D-glutamyl-L-lysyl-D-alanyl-D-alanine [cytoplasm]	-0.001008
uaaGgla[c]	Undecaprenyl-diphospho-N-acetylmuramoyl-(N-acetylglucosamine)-L-alanyl-gamma-D-glutamyl-L-lysyl-D-alanyl-D-alanine [cytoplasm]	-0.001008
uaagmda[c]	Undecaprenyl-diphospho-N-acetylmuramoyl-(N-acetylglucosamine)-L-ala-D-glu-meso-2,6-diaminopimeloyl-D-ala-D-ala [cytoplasm]	-0.000986
uamr[c]	UDP-N-acetylmuramate [cytoplasm]	-0.002793
ugagmda[c]	Undecaprenyl-diphospho-N-glycolylmuramoyl-(N-acetylglucosamine)-L-ala-D-glu-meso-2,6-diaminopimeloyl-D-ala-D-ala [cytoplasm]	-0.000977
utp[c]	UTP C9H11N2O15P3 [cytoplasm]	-0.0088
val__L[c]	L-Valine [cytoplasm]	-0.20583

## Sheet: iOSDD890_biomass_Mtb_9_60atp
metabolites	metabolite_names	SC_biomass_Mtb_9_60atp
Ac1PIM1[c]	acyl-phosphatidylinositol-mannoside-tuberculosis	-0.001681
Ac1PIM2[c]	acyl-phosphatidylinositol-mannoside-di-mannose-tuberculosis	-0.001488
Ac1PIM3[c]	acyl-phosphatidylinositol-mannoside-tri-mannose-tuberculosis	-0.001335
Ac1PIM4[c]	acyl-phosphatidylinositol-mannoside-tetra-mannose-tuberculosis	-0.001211
Ac2PIM2[c]	di-acyl-phosphatidylinositol-mannoside-di-mannose-tuberculosis	-0.001274
PIM1[c]	phosphatidylinositol-mannoside-tuberculosis	-0.002076
PIM2[c]	phosphatidylinositol-mannoside-di-mannose-tuberculosis	-0.00179
PIM3[c]	phosphatidylinositol-mannoside-tri-mannose-tuberculosis	-0.001573
PIM4[c]	phosphatidylinositol-mannoside-tetra-mannose-tuberculosis	-0.001403
PIM5[c]	phosphatidylinositol-mannoside-penta-mannose-tuberculosis	-0.001266
PIM6[c]	phosphatidylinositol-mannoside-hexa-mannose-tuberculosis	-0.001154
acgam1p[c]	N-Acetyl-D-glucosamine-1-phosphate	-0.23018
adp[c]	ADP	60
ala-L[c]	L-Alanine	-0.40596
amp[c]	AMP	-0.13903
arabinanagalfragund[c]	arabinan-arabinofuranose-galactofuranosyl-30-rhamanosyl-N-acetylglucosamyl-undecaprenyl-diphosphate-M-tb	-0.000731
arach[c]	Arachidic-acid	-0.015676
arg-L[c]	L-Arginine	-0.12042
asn-L[c]	L-Asparagine	-0.047699
asp-L[c]	L-Aspartate	-0.12031
atp[c]	ATP	-60
clpn160190[c]	cardiolipin-dihexadecanoyl-dimethylstearoyl	-0.005859
cmp[c]	CMP	-0.25095
cys-L[c]	L-Cysteine	-0.022
damp[c]	dAMP	-0.003492
dcmp[c]	dCMP	-0.006663
dgmp[c]	dGMP	-0.006659
dtmp[c]	dTMP	-0.003653
fcmcbtt[c]	iron-III-chelated-carboxymycobactin-T-R8-carbon-final-carbon-is-carboxyl-group	-0.001498
gal[c]	D-Galactose	-0.055474
glc-D[c]	D-Glucose	-0.16315
gln-L[c]	L-Glutamine	-0.05812
glu-L[c]	L-Glutamate	-0.090007
gly[c]	Glycine	-0.33581
glyc[c]	Glycerol	-0.025359
gmp[c]	GMP	-0.24365
h2o[c]	H2O	-60
h[c]	H	60
hdca[c]	Hexadecanoate-n-C160	-0.23515
hdcea[c]	Hexadecenoate-n-C161	-0.01094
hexc[c]	hexacosanoate-n-C260	-0.058352
his-L[c]	L-Histidine	-0.040617
ile-L[c]	L-Isoleucine	-0.087731
kmycolate[c]	keto-mycolate-2-cyclopropanated-rings	-0.003338
leu-L[c]	L-Leucine	-0.20471
lys-L[c]	L-Lysine	-0.03909
man[c]	D-Mannose	-0.095065
mbhn[c]	methyl-behenic-acid	-0.00784
mcbts[c]	mycobactin-S	-0.001402
met-L[c]	L-Methionine	-0.034889
mfrrppdima[c]	phenolic-glycolipid-Mtb	-0.001184
mkmycolate[c]	keto-mycolate-1-cyclopropanated-rings	-0.003291
mmmycolate[c]	methoxy-mycolate-1-cyclopropanated-ring	-0.003365
mocdca[c]	10-methylstearic-acid	-0.095802
mycolate[c]	mycolate-2-cyclopropanated-rings	-0.011003
ocdca[c]	octadecanoate-n-C180	-0.034837
ocdcea[c]	octadecenoate-n-C181	-0.009849
pa160190[c]	1-2-sn-glycerol-3-phosphate	-0.006798
pa160[c]	1-2-dihexadecanoyl-sn-glycerol-3-phosphate	-0.00724
pa190190[c]	1-2-sn-glycerol-3-phosphate	-0.006407
pat[c]	penta-acyl-trehalose	-0.001251
pdima[c]	phthiocerol-dimycocerosate-A-Mtb	-0.000273
pe160[c]	phosphatidylethanolamine-dihexadecanoyl-n-C160	-0.004061
peptido-TB1[c]	peptidoglycan-subunit-for-Mycobacterium-tuberculosis	-0.01885
peptido-TB2[c]	peptidoglycan-subunit-for-Mycobacterium-tuberculosis	-0.01885
pg160190[c]	Phosphatidylglycerol-hexadecanoyl-methylstearoyl	-0.00613
pg160[c]	Phosphatidylglycerol-dihexadecanoyl-n-C160	-0.006487
pg190[c]	Phosphatidylglycerol-dimethylstearoyl-C190	-0.00581
phdca[c]	phenol-palmitic-acid	-0.006453
phe-L[c]	L-Phenylalanine	-0.048102
pi[c]	Phosphate	60
ppdima[c]	phenol-phthiocerol-dimycocerosate-Mtb	-0.000263
pro-L[c]	L-Proline	-0.13803
rib-D[c]	D-Ribose	-0.021723
ser-L[c]	L-Serine	-0.1434
sl1[c]	sulfonated-tetra-acyl-trehalose	-0.001137
tat[c]	tetra-acyl-trehalose	-0.001176
thr-L[c]	L-Threonine	-0.13571
tmha1[c]	tetramycolyl-hexaarabinoside-tdm1-tdm2-tre-Mtb	-0.001106
tmha2[c]	tetramycolyl-hexaarabinoside-tdm1-tdm3-tre-Mtb	-0.0011
tmha3[c]	tetramycolyl-hexaarabinoside-tdm1-tdm4-tre-Mtb	-0.001104
tmha4[c]	tetramycolyl-hexaarabinoside-tdm2-tdm3-tre-Mtb	-0.001097
tre6p[c]	alpha-alpha-Trehalose-6-phosphate	-0.006491
tre[c]	Trehalose	-0.00797
tres[c]	trehalose-2-sulfate	-0.006474
trp-L[c]	L-Tryptophan	-0.020124
ttdca[c]	tetradecanoate-n-C140	-0.012193
tyr-L[c]	L-Tyrosine	-0.031756
uaaAgla[c]	Undecaprenyl-diphospho-N-acetylmuramoyl-N-acetylglucosamine-L-alanyl-D-glutamyl-L-lysyl-D-alanyl-D-alanine	-0.001008
uaaGgla[c]	Undecaprenyl-diphospho-N-acetylmuramoyl-N-acetylglucosamine-L-alanyl-gamma-D-glutamyl-L-lysyl-D-alanyl-D-alanine	-0.001008
uaagmda[c]	Undecaprenyl-diphospho-N-acetylmuramoyl-N-acetylglucosamine-L-ala-D-glu-meso-2-6-diaminopimeloyl-D-ala-D-ala	-0.000986
uamr[c]	UDP-N-acetylmuramate	-0.002793
ugagmda[c]	Undecaprenyl-diphospho-N-glycolylmuramoyl-N-acetylglucosamine-L-ala-D-glu-meso-2-6-diaminopimeloyl-D-ala-D-ala	-0.000977
ump[c]	UMP	-0.1316
val-L[c]	L-Valine	-0.20583

## Sheet: sMtb_BiomassGrowth
metabolites	metabolite_names	SC_BiomassGrowth
AC1PIM1[c]	acyl phosphatidylinositol mannoside mannose	-0.0024
AC1PIM2[c]	acyl phosphatidylinositol mannoside di-mannose	-0.0014
AC1PIM6[c]	acyl phosphatidylinositol mannoside hexa-mannose	-0.0024
AC2PIM2[c]	di-acyl phosphatidylinositol mannoside di-mannose	-0.0024
AC2PIM6[c]	di-acyl phosphatidylinositol mannoside hexa-mannose	-0.0024
ADP[c]	ADP	57
ALA[c]	L-Alanine	-0.2184
AMYL[c]	Amylose monomer	-0.2352
ARABINOGALACTANPEPTIDOGLYCAN[c]	arabinogalactan-peptidoglycan large cell wall complex	-0.0017
ARAFDPP[c]	arabinofuranose-decaprenylphosphate	-0.0388
ARG[c]	L-Arginine	-0.1148
ASN[c]	L-Asparagine	-0.0351
ASP[c]	L-Aspartate	-0.0886
ATP[c]	ATP	-57.03
C78MYCOLATEPP[c]	C78-alpha-mycolate-PP	-0.0295
CAL[c]	Cardiolipin	-0.0091
COA[c]	Coenzyme A	-0.0132
CTP[c]	CTP	-0.0168
CYS[c]	L-Cysteine	-0.0155
DATP[c]	dATP	-0.0102
DCTP[c]	dCTP	-0.0194
DGTP[c]	dGTP	-0.0194
DIMAM[c]	phthiodiocerol dimycocerosate DIMA membrane associated	-0.0008
DIMBM[c]	phthiodiolone dimycocerosate DIMB membrane associated	-0.0008
DLIPO[c]	Dihydrolipoamide	-0.001
DTTP[c]	dTTP	-0.0102
FAD[c]	FAD	-0.0129
FE2[c]	Fe2+	-0.0008
FE3[c]	Fe3+	-0.0008
FERI[c]	Reduced ferredoxin	-0.0008
FERO[c]	Oxidized ferredoxin	-0.0008
FMN[c]	FMN	-0.0222
GDPFUC[c]	GDP-L-fucose	-0.024
GDPMAN[c]	GDP-mannose	-0.0001
GLC[c]	D-Glucose	-0.4661
GLN[c]	L-Glutamine	-0.1384
GLUCAN[c]	D-glucan monomer	-0.2352
GLU[c]	L-Glutamate	-0.1625
GLY[c]	Glycine	-0.158
GL[c]	Glycerol	-0.0184
GTP[c]	GTP	-0.0168
H2O[c]	Water	-57
HEMEFE2[c]	Heme O	-0.0008
HEMEFE3[c]	Heme A	-0.0008
HIS[c]	L-Histidine	-0.0343
HYDROXYPHTHIOCERANOYLCOA[c]	hydroxyphthioceranoyl-CoA	-0.0064
ILE[c]	L-Isoleucine	-0.0642
LEU[c]	L-Leucine	-0.1483
LYS[c]	L-Lysine	-0.0317
MAN[c]	D-Mannose	-0.1752
MBTC18ANOYL[c]	Mycobactin with octadecanoyl group	-0.0003
MBTC18ENOYL[c]	Mycobactin with octadecenoyl group	-0.0003
MBTMAL[c]	Mycobactin with malonyl group	-0.0003
MET[c]	L-Methionine	-0.0285
MK[c]	Menaquinone	-0.0118
MOLYBDOPTERIN[c]	Molybdopterin	-0.0008
MTR1P[c]	S-Methyl-5-thio-D-ribose 1-phosphate	-0.0035
MYCOLIPANOATE[c]	Mycolipanoate	-0.0001
MYCOLIPDIENOATE[c]	Mycolipdienoate	-0.0002
MYCOLIPENOATE[c]	Mycolipenoate	-0.0004
MYCOTHIOL[c]	Mycothiol	-0.0131
NADP[c]	NADP+	-0.0136
NAD[c]	NAD+	-0.0152
PENTAMETHYLTRICONTANOYLCOA[c]	PENTA-METHYL-TRICONTANOYL-COA	-0.0001
PE[c]	Phosphatidylethanolamine	-0.0036
PHDIMAM[c]	Phenol-phthiodiocerol dimycocerosate PHDIMA membrane associated	-0.003
PHDIMBM[c]	Phenol-phthiodiolone dimycocerosate PHDIMB membrane associated	-0.003
PHE[c]	L-Phenylalanine	-0.0429
PI[c]	Orthophosphate	57
PPGPPP[c]	Guanosine 3-diphosphate 5-triphosphate	-0.0008
PPM[c]	D-Mannosyl-1-phosphoundecaprenol	-0.0256
PRO[c]	L-Proline	-0.0924
RIB[c]	Ribose	-0.0511
SAH[c]	S-Adenosyl-L-homocysteine	0.0347
SAM[c]	S-Adenosyl-L-methionine	-0.0347
SER[c]	L-Serine	-0.0892
SIROHEME[c]	Siroheme	-0.0008
SL1[c]	sulfolipid-1	-0.0064
SPRMD[c]	Spermidine	-0.0035
TAG[c]	Triacylglycerol	-0.0713
THF[c]	Tetrahydrofolate	-0.0008
THIPP[c]	Thiamin diphosphate	-0.0008
THR[c]	L-Threonine	-0.0917
TRE6P[c]	alpha,alpha-Trehalose 6-phosphate	-0.0183
TREHALOSEMONOMYCOLATE[c]	alpha,alpha-Trehalose 6-mycolate	-0.0295
TRP[c]	L-Tryptophan	-0.0218
TYR[c]	L-Tyrosine	-0.0308
UDPNAM[c]	UDP-N-acetylmuramate	-0.0397
UTP[c]	UTP	-0.0088
VAL[c]	L-Valine	-0.1373

## Sheet: Comparison
metabolites_iEK1011	SC_BIOMASS_2	metabolites_iOSDD890	SC_biomass_Mtb_9_60atp	metabolites_sMtb	SC_BiomassGrowth		Metabolites	Name	SC_BIOMASS_2 (mmol/gDW)	SC_biomass_Mtb_9_60atp (mmol/gDW)	SC_BiomassGrowth (mmol/gDW)		Metabolites	Name	SC_BIOMASS_2 (mmol/gDW)	SC_biomass_Mtb_9_60atp (mmol/gDW)	SC_BiomassGrowth (mmol/gDW)
14glucan[c]	-0.2352	Ac1PIM1[c]	-0.001681	AC1PIM1[c]	-0.0024		Ac1PIM1[c]	Acyl phosphatidylinositol mannoside (tuberculosis) [cytoplasm]	-0.001681	-0.001681	-0.0024		Ac1PIM1[c]	Acyl phosphatidylinositol mannoside (tuberculosis) [cytoplasm]	-0.001681	-0.001681	-0.0024
Ac1PIM1[c]	-0.001681	Ac1PIM2[c]	-0.001488	AC1PIM2[c]	-0.0014		Ac1PIM2[c]	Acyl phosphatidylinositol mannoside di-mannose (tuberculosis) [cytoplasm]	-0.001488	-0.001488	-0.0014		Ac1PIM2[c]	Acyl phosphatidylinositol mannoside di-mannose (tuberculosis) [cytoplasm]	-0.001488	-0.001488	-0.0014
Ac1PIM2[c]	-0.001488	Ac1PIM3[c]	-0.001335	AC1PIM6[c]	-0.0024		Ac1PIM3[c]	Acyl phosphatidylinositol mannoside tri-mannose (tuberculosis) [cytoplasm]	-0.001335	-0.001335			Ac1PIM3[c]	Acyl phosphatidylinositol mannoside tri-mannose (tuberculosis) [cytoplasm]	-0.001335	-0.001335
Ac1PIM3[c]	-0.001335	Ac1PIM4[c]	-0.001211	AC2PIM2[c]	-0.0024		Ac1PIM4[c]	Acyl phosphatidylinositol mannoside tetra-mannose (tuberculosis) [cytoplasm]	-0.001211	-0.001211			Ac1PIM4[c]	Acyl phosphatidylinositol mannoside tetra-mannose (tuberculosis) [cytoplasm]	-0.001211	-0.001211
Ac1PIM4[c]	-0.001211	Ac2PIM2[c]	-0.001274	AC2PIM6[c]	-0.0024		Ac2PIM2[c]	Di-acyl phosphatidylinositol mannoside di-mannose (tuberculosis) [cytoplasm]	-0.001274	-0.001274	-0.0024		Ac2PIM2[c]	Di-acyl phosphatidylinositol mannoside di-mannose (tuberculosis) [cytoplasm]	-0.001274	-0.001274	-0.0024
Ac2PIM2[c]	-0.001274	PIM1[c]	-0.002076	ADP[c]	57		PIM3[c]	Phosphatidylinositol mannoside tri-mannose (tuberculosis) [cytoplasm]	-0.001573	-0.001573			PIM3[c]	Phosphatidylinositol mannoside tri-mannose (tuberculosis) [cytoplasm]	-0.001573	-0.001573
PIM3[c]	-0.001573	PIM2[c]	-0.00179	ALA[c]	-0.2184		PIM4[c]	Phosphatidylinositol mannoside tetra-mannose (tuberculosis) [cytoplasm]	-0.001403	-0.001403			PIM4[c]	Phosphatidylinositol mannoside tetra-mannose (tuberculosis) [cytoplasm]	-0.001403	-0.001403
PIM4[c]	-0.001403	PIM3[c]	-0.001573	AMYL[c]	-0.2352		PIM5[c]	Phosphatidylinositol mannoside penta-mannose (tuberculosis) [cytoplasm]	-0.001266	-0.001266			PIM5[c]	Phosphatidylinositol mannoside penta-mannose (tuberculosis) [cytoplasm]	-0.001266	-0.001266
PIM5[c]	-0.001266	PIM4[c]	-0.001403	ARABINOGALACTANPEPTIDOGLYCAN[c]	-0.0017		PIM6[c]	Phosphatidylinositol mannoside hexa-mannose (tuberculosis) [cytoplasm]	-0.001154	-0.001154			PIM6[c]	Phosphatidylinositol mannoside hexa-mannose (tuberculosis) [cytoplasm]	-0.001154	-0.001154
PIM6[c]	-0.001154	PIM5[c]	-0.001266	ARAFDPP[c]	-0.0388		acgam1p[c]	N-Acetyl-D-glucosamine 1-phosphate [cytoplasm]	-0.23018	-0.23018			acgam1p[c]	N-Acetyl-D-glucosamine 1-phosphate [cytoplasm]	-0.23018	-0.23018
acgam1p[c]	-0.23018	PIM6[c]	-0.001154	ARG[c]	-0.1148		adp[c]	ADP C10H12N5O10P2 [cytoplasm]	60	60	57		adp[c]	ADP C10H12N5O10P2 [cytoplasm]	60	60	57
adp[c]	60	acgam1p[c]	-0.23018	ASN[c]	-0.0351		ala__L[c]	L-Alanine [cytoplasm]	-0.40596	-0.40596	-0.2184		ala__L[c]	L-Alanine [cytoplasm]	-0.40596	-0.40596	-0.2184
ala__L[c]	-0.40596	adp[c]	60	ASP[c]	-0.0886		amet[c]	S-Adenosyl-L-methionine [cytoplasm]	-0.0347		-0.0347		amet[c]	S-Adenosyl-L-methionine [cytoplasm]	-0.0347		-0.0347
amet[c]	-0.0347	ala-L[c]	-0.40596	ATP[c]	-57.03		arg__L[c]	L-Arginine [cytoplasm]	-0.12042	-0.12042	-0.1148		arg__L[c]	L-Arginine [cytoplasm]	-0.12042	-0.12042	-0.1148
arabinanagalfragund[c]	-0.000731	amp[c]	-0.13903	C78MYCOLATEPP[c]	-0.0295		asn__L[c]	L-Asparagine [cytoplasm]	-0.047699	-0.047699	-0.0351		asn__L[c]	L-Asparagine [cytoplasm]	-0.047699	-0.047699	-0.0351
arach[c]	-0.015676	arabinanagalfragund[c]	-0.000731	CAL[c]	-0.0091		asp__L[c]	L-Aspartate [cytoplasm]	-0.12031	-0.12031	-0.0886		asp__L[c]	L-Aspartate [cytoplasm]	-0.12031	-0.12031	-0.0886
arg__L[c]	-0.12042	arach[c]	-0.015676	COA[c]	-0.0132		atp[c]	ATP C10H12N5O13P3 [cytoplasm]	-60	-60	-57.03		atp[c]	ATP C10H12N5O13P3 [cytoplasm]	-60	-60	-57.03
asn__L[c]	-0.047699	arg-L[c]	-0.12042	CTP[c]	-0.0168		c78mycolatepp[c]	C78-alpha-mycolate-PP [cytoplasm]	-0.0295		-0.0295		c78mycolatepp[c]	C78-alpha-mycolate-PP [cytoplasm]	-0.0295		-0.0295
asp__L[c]	-0.12031	asn-L[c]	-0.047699	CYS[c]	-0.0155		clpn160190[c]	Cardiolipin (dihexadecanoyl, dimethylstearoyl) [cytoplasm]	-0.005859	-0.005859			clpn160190[c]	Cardiolipin (dihexadecanoyl, dimethylstearoyl) [cytoplasm]	-0.005859	-0.005859
atp[c]	-60	asp-L[c]	-0.12031	DATP[c]	-0.0102		cys__L[c]	L-Cysteine [cytoplasm]	-0.022	-0.022	-0.0155		cys__L[c]	L-Cysteine [cytoplasm]	-0.022	-0.022	-0.0155
c78mycolatepp[c]	-0.0295	atp[c]	-60	DCTP[c]	-0.0194		damp[c]	DAMP C10H12N5O6P [cytoplasm]	-0.003492	-0.003492			damp[c]	DAMP C10H12N5O6P [cytoplasm]	-0.003492	-0.003492
clpn160190[c]	-0.005859	clpn160190[c]	-0.005859	DGTP[c]	-0.0194		datp[c]	DATP C10H12N5O12P3 [cytoplasm]	-0.0102		-0.0102		datp[c]	DATP C10H12N5O12P3 [cytoplasm]	-0.0102		-0.0102
cmp[c]	-0.25095	cmp[c]	-0.25095	DIMAM[c]	-0.0008		dctp[c]	DCTP C9H12N3O13P3 [cytoplasm]	-0.0194		-0.0194		dctp[c]	DCTP C9H12N3O13P3 [cytoplasm]	-0.0194		-0.0194
coa[c]	-0.0132	cys-L[c]	-0.022	DIMBM[c]	-0.0008		dgtp[c]	DGTP C10H12N5O13P3 [cytoplasm]	-0.0194		-0.0194		dgtp[c]	DGTP C10H12N5O13P3 [cytoplasm]	-0.0194		-0.0194
ctp[c]	-0.0168	damp[c]	-0.003492	DLIPO[c]	-0.001		dttp[c]	DTTP C10H13N2O14P3 [cytoplasm]	-0.0102		-0.0102		dttp[c]	DTTP C10H13N2O14P3 [cytoplasm]	-0.0102		-0.0102
cys__L[c]	-0.022	dcmp[c]	-0.006663	DTTP[c]	-0.0102		fad[c]	Flavin adenine dinucleotide oxidized [cytoplasm]	-0.0129		-0.0129		fad[c]	Flavin adenine dinucleotide oxidized [cytoplasm]	-0.0129		-0.0129
damp[c]	-0.003492	dgmp[c]	-0.006659	FAD[c]	-0.0129		fdxox[c]	Oxidized ferredoxin [cytoplasm]	-0.0008		-0.0008		fdxox[c]	Oxidized ferredoxin [cytoplasm]	-0.0008		-0.0008
datp[c]	-0.0102	dtmp[c]	-0.003653	FE2[c]	-0.0008		fdxrd[c]	Reduced ferredoxin [cytoplasm]	-0.0008		-0.0008		fdxrd[c]	Reduced ferredoxin [cytoplasm]	-0.0008		-0.0008
dctp[c]	-0.0194	fcmcbtt[c]	-0.001498	FE3[c]	-0.0008		fe2[c]	Fe2+ mitochondria [cytoplasm]	-0.0008		-0.0008		fe2[c]	Fe2+ mitochondria [cytoplasm]	-0.0008		-0.0008
dgtp[c]	-0.0194	gal[c]	-0.055474	FERI[c]	-0.0008		fe3[c]	Iron (Fe3+) [cytoplasm]	-0.0008		-0.0008		fe3[c]	Iron (Fe3+) [cytoplasm]	-0.0008		-0.0008
dttp[c]	-0.0102	glc-D[c]	-0.16315	FERO[c]	-0.0008		fmn[c]	FMN C17H19N4O9P [cytoplasm]	-0.0222		-0.0222		fmn[c]	FMN C17H19N4O9P [cytoplasm]	-0.0222		-0.0222
fad[c]	-0.0129	gln-L[c]	-0.05812	FMN[c]	-0.0222		gdpmann[c]	GDP-D-mannose [cytoplasm]	-0.0001		-0.0001		gdpmann[c]	GDP-D-mannose [cytoplasm]	-0.0001		-0.0001
fdxox[c]	-0.0008	glu-L[c]	-0.090007	GDPFUC[c]	-0.024		glc__D[c]	D-Glucose [cytoplasm]	-0.16315	-0.16315	-0.4661		glc__D[c]	D-Glucose [cytoplasm]	-0.16315	-0.16315	-0.4661
fdxrd[c]	-0.0008	gly[c]	-0.33581	GDPMAN[c]	-0.0001		gln__L[c]	L-Glutamine [cytoplasm]	-0.05812	-0.05812	-0.1384		gln__L[c]	L-Glutamine [cytoplasm]	-0.05812	-0.05812	-0.1384
fe2[c]	-0.0008	glyc[c]	-0.025359	GLC[c]	-0.4661		glu__L[c]	L-Glutamate [cytoplasm]	-0.090007	-0.090007	-0.1625		glu__L[c]	L-Glutamate [cytoplasm]	-0.090007	-0.090007	-0.1625
fe3[c]	-0.0008	gmp[c]	-0.24365	GLN[c]	-0.1384		gly[c]	Glycine [cytoplasm]	-0.33581	-0.33581	-0.158		gly[c]	Glycine [cytoplasm]	-0.33581	-0.33581	-0.158
fmn[c]	-0.0222	h2o[c]	-60	GLUCAN[c]	-0.2352		glyc[c]	Glycerol [cytoplasm]	-0.0184	-0.025359	-0.0184		glyc[c]	Glycerol [cytoplasm]	-0.0184	-0.025359	-0.0184
gdpmann[c]	-0.0001	h[c]	60	GLU[c]	-0.1625		gmp[c]	GMP C10H12N5O8P [cytoplasm]	-0.24365	-0.24365			gmp[c]	GMP C10H12N5O8P [cytoplasm]	-0.24365	-0.24365
glc__D[c]	-0.16315	hdca[c]	-0.23515	GLY[c]	-0.158		gtp[c]	GTP C10H12N5O14P3 [cytoplasm]	-0.0168		-0.0168		gtp[c]	GTP C10H12N5O14P3 [cytoplasm]	-0.0168		-0.0168
gln__L[c]	-0.05812	hdcea[c]	-0.01094	GL[c]	-0.0184		h2o[c]	H2O H2O [cytoplasm]	-60	-60	-57		h2o[c]	H2O H2O [cytoplasm]	-60	-60	-57
glu__L[c]	-0.090007	hexc[c]	-0.058352	GTP[c]	-0.0168		h[c]	H+ [cytoplasm]	60	60			h[c]	H+ [cytoplasm]	60	60
gly[c]	-0.33581	his-L[c]	-0.040617	H2O[c]	-57		hdca[c]	Hexadecanoate (n-C16:0) [cytoplasm]	-0.23515	-0.23515			hdca[c]	Hexadecanoate (n-C16:0) [cytoplasm]	-0.23515	-0.23515
glyc[c]	-0.0184	ile-L[c]	-0.087731	HEMEFE2[c]	-0.0008		hdcea[c]	Hexadecenoate (n-C16:1) [cytoplasm]	-0.01094	-0.01094			hdcea[c]	Hexadecenoate (n-C16:1) [cytoplasm]	-0.01094	-0.01094
glycogen[c]	-0.2352	kmycolate[c]	-0.003338	HEMEFE3[c]	-0.0008		hemeA[c]	Heme A C49H55FeN4O6 [cytoplasm]	-0.0008		-0.0008		hemeA[c]	Heme A C49H55FeN4O6 [cytoplasm]	-0.0008		-0.0008
gmp[c]	-0.24365	leu-L[c]	-0.20471	HIS[c]	-0.0343		hemeO[c]	Heme O C49H56FeN4O5 [cytoplasm]	-0.0008		-0.0008		hemeO[c]	Heme O C49H56FeN4O5 [cytoplasm]	-0.0008		-0.0008
gtp[c]	-0.0168	lys-L[c]	-0.03909	HYDROXYPHTHIOCERANOYLCOA[c]	-0.0064		hexc[c]	Hexacosanoate n C260 C26H51O2 [cytoplasm]	-0.058352	-0.058352			hexc[c]	Hexacosanoate n C260 C26H51O2 [cytoplasm]	-0.058352	-0.058352
h2o[c]	-60	man[c]	-0.095065	ILE[c]	-0.0642		his__L[c]	L-Histidine [cytoplasm]	-0.074917	-0.040617	-0.0343		his__L[c]	L-Histidine [cytoplasm]	-0.074917	-0.040617	-0.0343
h[c]	60	mbhn[c]	-0.00784	LEU[c]	-0.1483		hphthiocnylcoa[c]	Hydroxyphthioceranoyl-CoA [cytoplasm]	-0.0064		-0.0064		hphthiocnylcoa[c]	Hydroxyphthioceranoyl-CoA [cytoplasm]	-0.0064		-0.0064
hdca[c]	-0.23515	mcbts[c]	-0.001402	LYS[c]	-0.0317		ile__L[c]	L-Isoleucine [cytoplasm]	-0.087731	-0.087731	-0.0642		ile__L[c]	L-Isoleucine [cytoplasm]	-0.087731	-0.087731	-0.0642
hdcea[c]	-0.01094	met-L[c]	-0.034889	MAN[c]	-0.1752		leu__L[c]	L-Leucine [cytoplasm]	-0.20471	-0.20471	-0.1483		leu__L[c]	L-Leucine [cytoplasm]	-0.20471	-0.20471	-0.1483
hemeA[c]	-0.0008	mfrrppdima[c]	-0.001184	MBTC18ANOYL[c]	-0.0003		lys__L[c]	L-Lysine [cytoplasm]	-0.03909	-0.03909	-0.0317		lys__L[c]	L-Lysine [cytoplasm]	-0.03909	-0.03909	-0.0317
hemeO[c]	-0.0008	mkmycolate[c]	-0.003291	MBTC18ENOYL[c]	-0.0003		man[c]	D-Mannose [cytoplasm]	-0.095065	-0.095065	-0.1752		man[c]	D-Mannose [cytoplasm]	-0.095065	-0.095065	-0.1752
hexc[c]	-0.058352	mmmycolate[c]	-0.003365	MBTMAL[c]	-0.0003		met__L[c]	L-Methionine [cytoplasm]	-0.034889	-0.034889	-0.0285		met__L[c]	L-Methionine [cytoplasm]	-0.034889	-0.034889	-0.0285
his__L[c]	-0.074917	mocdca[c]	-0.095802	MET[c]	-0.0285		mql8[c]	Menaquinol 8 [cytoplasm]	-0.0118		-0.0118		mql8[c]	Menaquinol 8 [cytoplasm]	-0.0118		-0.0118
hphthiocnylcoa[c]	-0.0064	mycolate[c]	-0.011003	MK[c]	-0.0118		msh[c]	Mycothiol (reduced) [cytoplasm]	-0.0131		-0.0131		msh[c]	Mycothiol (reduced) [cytoplasm]	-0.0131		-0.0131
ile__L[c]	-0.087731	ocdca[c]	-0.034837	MOLYBDOPTERIN[c]	-0.0008		nad[c]	Nicotinamide adenine dinucleotide [cytoplasm]	-0.0152		-0.0152		nad[c]	Nicotinamide adenine dinucleotide [cytoplasm]	-0.0152		-0.0152
leu__L[c]	-0.20471	ocdcea[c]	-0.009849	MTR1P[c]	-0.0035		nadp[c]	Nicotinamide adenine dinucleotide phosphate [cytoplasm]	-0.0136		-0.0136		nadp[c]	Nicotinamide adenine dinucleotide phosphate [cytoplasm]	-0.0136		-0.0136
lys__L[c]	-0.03909	pa160190[c]	-0.006798	MYCOLIPANOATE[c]	-0.0001		pi[c]	Phosphate [cytoplasm]	60	60	57		pi[c]	Phosphate [cytoplasm]	60	60	57
man[c]	-0.095065	pa160[c]	-0.00724	MYCOLIPDIENOATE[c]	-0.0002		phe__L[c]	L-Phenylalanine [cytoplasm]	-0.048102	-0.048102	-0.0429		phe__L[c]	L-Phenylalanine [cytoplasm]	-0.048102	-0.048102	-0.0429
mbhn[c]	-0.00784	pa190190[c]	-0.006407	MYCOLIPENOATE[c]	-0.0004		pro__L[c]	L-Proline [cytoplasm]	-0.13803	-0.13803	-0.0924		pro__L[c]	L-Proline [cytoplasm]	-0.13803	-0.13803	-0.0924
met__L[c]	-0.034889	pat[c]	-0.001251	MYCOTHIOL[c]	-0.0131		rib__D[c]	D-Ribose [cytoplasm]	-0.021723	-0.021723	-0.0511		rib__D[c]	D-Ribose [cytoplasm]	-0.021723	-0.021723	-0.0511
mocdca[c]	-0.095802	pdima[c]	-0.000273	NADP[c]	-0.0136		ser__L[c]	L-Serine [cytoplasm]	-0.2326	-0.1434	-0.0892		ser__L[c]	L-Serine [cytoplasm]	-0.2326	-0.1434	-0.0892
mql8[c]	-0.0118	pe160[c]	-0.004061	NAD[c]	-0.0152		thf[c]	5,6,7,8-Tetrahydrofolate [cytoplasm]	-0.0008		-0.0008		thf[c]	5,6,7,8-Tetrahydrofolate [cytoplasm]	-0.0008		-0.0008
msh[c]	-0.0131	peptido-TB1[c]	-0.01885	PENTAMETHYLTRICONTANOYLCOA[c]	-0.0001		thmpp[c]	Thiamine diphosphate [cytoplasm]	-0.0008		-0.0008		thmpp[c]	Thiamine diphosphate [cytoplasm]	-0.0008		-0.0008
nad[c]	-0.0152	peptido-TB2[c]	-0.01885	PE[c]	-0.0036		thr__L[c]	L-Threonine [cytoplasm]	-0.13571	-0.13571	-0.0917		thr__L[c]	L-Threonine [cytoplasm]	-0.13571	-0.13571	-0.0917
nadp[c]	-0.0136	pg160190[c]	-0.00613	PHDIMAM[c]	-0.003		tre6p[c]	Alpha,alpha'-Trehalose 6-phosphate [cytoplasm]	-0.006491	-0.006491	-0.0183		tre6p[c]	Alpha,alpha'-Trehalose 6-phosphate [cytoplasm]	-0.006491	-0.006491	-0.0183
ocdca[c]	-0.034837	pg160[c]	-0.006487	PHDIMBM[c]	-0.003		trp__L[c]	L-Tryptophan [cytoplasm]	-0.020124	-0.020124	-0.0218		trp__L[c]	L-Tryptophan [cytoplasm]	-0.020124	-0.020124	-0.0218
ocdcea[c]	-0.009849	pg190[c]	-0.00581	PHE[c]	-0.0429		tyr__L[c]	L-Tyrosine [cytoplasm]	-0.031756	-0.031756	-0.0308		tyr__L[c]	L-Tyrosine [cytoplasm]	-0.031756	-0.031756	-0.0308
pa160190[c]	-0.006798	phdca[c]	-0.006453	PI[c]	57		utp[c]	UTP C9H11N2O15P3 [cytoplasm]	-0.0088		-0.0088		utp[c]	UTP C9H11N2O15P3 [cytoplasm]	-0.0088		-0.0088
pa160[c]	-0.00724	phe-L[c]	-0.048102	PPGPPP[c]	-0.0008		val__L[c]	L-Valine [cytoplasm]	-0.20583	-0.20583	-0.1373		val__L[c]	L-Valine [cytoplasm]	-0.20583	-0.20583	-0.1373
pa190190[c]	-0.006407	pi[c]	60	PPM[c]	-0.0256
pat[c]	-0.001251	ppdima[c]	-0.000263	PRO[c]	-0.0924
pe160[c]	-0.004061	pro-L[c]	-0.13803	RIB[c]	-0.0511
peptido_TB1[c]	-0.01885	rib-D[c]	-0.021723	SAH[c]	0.0347
peptido_TB2[c]	-0.01885	ser-L[c]	-0.1434	SAM[c]	-0.0347
pg160190[c]	-0.00613	sl1[c]	-0.001137	SER[c]	-0.0892
pg160[c]	-0.006487	tat[c]	-0.001176	SIROHEME[c]	-0.0008
pg190[c]	-0.00581	thr-L[c]	-0.13571	SL1[c]	-0.0064
phdca[c]	-0.006453	tmha1[c]	-0.001106	SPRMD[c]	-0.0035
phe__L[c]	-0.048102	tmha2[c]	-0.0011	TAG[c]	-0.0713
pi[c]	60	tmha3[c]	-0.001104	THF[c]	-0.0008
pro__L[c]	-0.13803	tmha4[c]	-0.001097	THIPP[c]	-0.0008
rib__D[c]	-0.021723	tre6p[c]	-0.006491	THR[c]	-0.0917
ser__L[c]	-0.2326	tre[c]	-0.00797	TRE6P[c]	-0.0183
sheme[c]	-0.0008	tres[c]	-0.006474	TREHALOSEMONOMYCOLATE[c]	-0.0295
tat[c]	-0.001176	trp-L[c]	-0.020124	TRP[c]	-0.0218
thf[c]	-0.0008	ttdca[c]	-0.012193	TYR[c]	-0.0308
thmpp[c]	-0.0008	tyr-L[c]	-0.031756	UDPNAM[c]	-0.0397
thr__L[c]	-0.13571	uaaAgla[c]	-0.001008	UTP[c]	-0.0088
tmha1[c]	-0.001106	uaaGgla[c]	-0.001008	VAL[c]	-0.1373
tmha2[c]	-0.0011	uaagmda[c]	-0.000986
tmha3[c]	-0.001104	uamr[c]	-0.002793
tmha4[c]	-0.001097	ugagmda[c]	-0.000977
tre6p[c]	-0.006491	ump[c]	-0.1316
tre[c]	-0.00797	val-L[c]	-0.20583
tres[c]	-0.006474
trp__L[c]	-0.020124
ttdca[c]	-0.012193
tyr__L[c]	-0.031756
uaaAgla[c]	-0.001008
uaaGgla[c]	-0.001008
uaagmda[c]	-0.000986
uamr[c]	-0.002793
ugagmda[c]	-0.000977
utp[c]	-0.0088
val__L[c]	-0.20583
