# Supplementary material for: A systematic evaluation of Mycobacterium tuberculosis Genome-Scale Metabolic Networks
Source: PLoS Comput Biol. 2020 Jun 15;16(6):e1007533. doi: 10.1371/journal.pcbi.1007533 (PMC7316355; doi:10.1371/journal.pcbi.1007533)
Supplement: S1 File — (ZIP) [file pcbi.1007533.s033.zip › S1_File_Biomass/results/comparison_objfun/comp_GSMN-TB_models.xlsx]

## Sheet: GSMN-TB1.1
metabolites	SC_BIOMASS
ADP[c]	47
ATP[c]	-47
BIOMASS[c]	1
DNA[c]	-0.022
DPP[c]	-0.01
LAM[c]	-0.008
MAPC[c]	-0.234
PE[c]	-0.01
PIMS[c]	-0.09
PI[c]	47
PROTEIN[c]	-0.214
P_L_GLX[c]	-0.17
RNA[c]	-0.036
SMALLMOLECULES[c]	-0.05
TAGbio[c]	-0.02

## Sheet: iCG760
metabolites	metabolite_names	SC_BIOMASSe
ADP[c]	ADP	47
ATP[c]	ATP	-47
DNA[c]	DNA	-0.022
LAM[c]	LAM	-0.186
MAPC[c]	MAPC	-0.208
PE[c]	PE	-0.006
PIMS[c]	PIMS	-0.04
PI[c]	PI	47
PROTEIN[c]	PROTEIN	-0.214
P_L_GLX[c]	P_L_GLX	-0.035
RNA[c]	RNA	-0.036
SMALLMOLECULES[c]	SMALLMOLECULES	-0.05
TAGbio[c]	TAGbio	-0.016

## Sheet: iSM810
metabolites	SC_BIOMASS
ADP[c]	47
ATP[c]	-47
BIOMASS[c]	1
DNA[c]	-0.022
DPP[c]	-0.01
LAM[c]	-0.008
MAPC[c]	-0.234
PE[c]	-0.01
PIMS[c]	-0.09
PI[c]	47
PROTEIN[c]	-0.214
P_L_GLX[c]	-0.17
RNA[c]	-0.036
SMALLMOLECULES[c]	-0.05
TAGbio[c]	-0.02

## Sheet: comparison
metabolites	metabolite_names	SC_GSMN-TB1.1-BIOMASS	SC_iCG760-BIOMASSe	SC_iSM810-BIOMASS
ADP[c]	ADP	47	47	47
ATP[c]	ATP	-47	-47	-47
BIOMASS[c]	Biomass	1		1
DNA[c]	DNA	-0.022	-0.022	-0.022
DPP[c]	dimethylallyl-pyrophosphate	-0.01		-0.01
LAM[c]	lipoarabinomannan	-0.008	-0.186	-0.008
MAPC[c]	mycolic_aci-arabinogalactan-peptidoglycan_complex	-0.234	-0.208	-0.234
PE[c]	L-1-phosphatidyl-ethanolamine	-0.01	-0.006	-0.01
PIMS[c]	phosphatidyl_myo-inositol_mannosides	-0.09	-0.04	-0.09
PI[c]	Phosphate	47	47	47
PROTEIN[c]	PROTEIN	-0.214	-0.214	-0.214
P_L_GLX[c]	poly-l-glutamate/glutamine (pl-glx) cell wall structure	-0.17	-0.035	-0.17
RNA[c]	RNA	-0.036	-0.036	-0.036
SMALLMOLECULES[c]	SMALLMOLECULES	-0.05	-0.05	-0.05
TAGbio[c]	triacylglycerol	-0.02	-0.016	-0.02
