# Supplementary material for: A systematic evaluation of Mycobacterium tuberculosis Genome-Scale Metabolic Networks
Source: PLoS Comput Biol. 2020 Jun 15;16(6):e1007533. doi: 10.1371/journal.pcbi.1007533 (PMC7316355; doi:10.1371/journal.pcbi.1007533)
Supplement: S1 File — (ZIP) [file pcbi.1007533.s033.zip › S1_File_Biomass/results/comparison_objfun/comp_iEK1011_models.xlsx]

## Sheet: iEK1012_2.0_BIOMASS_3
metabolites	metabolite_names	SC_BIOMASS_2_Universal_Cofactors
14glucan[c]	1,4-alpha-D-glucan [cytoplasm]	-0.2352
5fthf[c]	5-Formyltetrahydrofolate [cytoplasm]	-1e-06
Ac1PIM1[c]	Acyl phosphatidylinositol mannoside (tuberculosis) [cytoplasm]	-0.001681
Ac1PIM2[c]	Acyl phosphatidylinositol mannoside di-mannose (tuberculosis) [cytoplasm]	-0.001488
Ac1PIM3[c]	Acyl phosphatidylinositol mannoside tri-mannose (tuberculosis) [cytoplasm]	-0.001335
Ac1PIM4[c]	Acyl phosphatidylinositol mannoside tetra-mannose (tuberculosis) [cytoplasm]	-0.001211
Ac2PIM2[c]	Di-acyl phosphatidylinositol mannoside di-mannose (tuberculosis) [cytoplasm]	-0.001274
PIM3[c]	Phosphatidylinositol mannoside tri-mannose (tuberculosis) [cytoplasm]	-0.001573
PIM4[c]	Phosphatidylinositol mannoside tetra-mannose (tuberculosis) [cytoplasm]	-0.001403
PIM5[c]	Phosphatidylinositol mannoside penta-mannose (tuberculosis) [cytoplasm]	-0.001266
PIM6[c]	Phosphatidylinositol mannoside hexa-mannose (tuberculosis) [cytoplasm]	-0.001154
acgam1p[c]	N-Acetyl-D-glucosamine 1-phosphate [cytoplasm]	-0.23018
adocbl[c]	Adenosylcobalamin [cytoplasm]	-1e-06
adp[c]	ADP C10H12N5O10P2 [cytoplasm]	60
ala__L[c]	L-Alanine [cytoplasm]	-0.40596
amet[c]	S-Adenosyl-L-methionine [cytoplasm]	-0.0347
amp[c]	AMP C10H12N5O7P [cytoplasm]	-0.13903
arabinanagalfragund[c]	Arabinan-arabinofuranose-galactofuranosyl(30)-rhamanosyl-N-acetylglucosamyl-undecaprenyl diphosphate (M tb) [cytoplasm]	-0.000731
arach[c]	Arachidic acid [cytoplasm]	-0.015676
arg__L[c]	L-Arginine [cytoplasm]	-0.12042
asn__L[c]	L-Asparagine [cytoplasm]	-0.047699
asp__L[c]	L-Aspartate [cytoplasm]	-0.12031
atp[c]	ATP C10H12N5O13P3 [cytoplasm]	-60
btn[c]	Biotin [cytoplasm]	-2e-06
c78mycolatepp[c]	C78-alpha-mycolate-PP [cytoplasm]	-0.0295
clpn160190[c]	Cardiolipin (dihexadecanoyl, dimethylstearoyl) [cytoplasm]	-0.005859
cmp[c]	CMP C9H12N3O8P [cytoplasm]	-0.25095
coa[c]	Coenzyme A [cytoplasm]	-0.0132
ctp[c]	CTP C9H12N3O14P3 [cytoplasm]	-0.0168
cys__L[c]	L-Cysteine [cytoplasm]	-0.022
damp[c]	DAMP C10H12N5O6P [cytoplasm]	-0.003492
datp[c]	DATP C10H12N5O12P3 [cytoplasm]	-0.0102
dctp[c]	DCTP C9H12N3O13P3 [cytoplasm]	-0.0194
dgtp[c]	DGTP C10H12N5O13P3 [cytoplasm]	-0.0194
dhf[c]	7,8-Dihydrofolate [cytoplasm]	-1e-06
dttp[c]	DTTP C10H13N2O14P3 [cytoplasm]	-0.0102
fad[c]	Flavin adenine dinucleotide oxidized [cytoplasm]	-0.0129
fdxox[c]	Oxidized ferredoxin [cytoplasm]	-0.0008
fdxrd[c]	Reduced ferredoxin [cytoplasm]	-0.0008
fe2[c]	Fe2+ mitochondria [cytoplasm]	-0.0008
fe3[c]	Iron (Fe3+) [cytoplasm]	-0.0008
fmn[c]	FMN C17H19N4O9P [cytoplasm]	-0.0222
gdpmann[c]	GDP-D-mannose [cytoplasm]	-0.0001
glc__D[c]	D-Glucose [cytoplasm]	-0.16315
gln__L[c]	L-Glutamine [cytoplasm]	-0.05812
glu__L[c]	L-Glutamate [cytoplasm]	-0.090007
gly[c]	Glycine [cytoplasm]	-0.33581
glyc[c]	Glycerol [cytoplasm]	-0.0184
glycogen[c]	Glycogen C6H10O5 [cytoplasm]	-0.2352
gmp[c]	GMP C10H12N5O8P [cytoplasm]	-0.24365
gtp[c]	GTP C10H12N5O14P3 [cytoplasm]	-0.0168
h2o[c]	H2O H2O [cytoplasm]	-60
h[c]	H+ [cytoplasm]	60
hdca[c]	Hexadecanoate (n-C16:0) [cytoplasm]	-0.23515
hdcea[c]	Hexadecenoate (n-C16:1) [cytoplasm]	-0.01094
hemeA[c]	Heme A C49H55FeN4O6 [cytoplasm]	-0.0008
hemeO[c]	Heme O C49H56FeN4O5 [cytoplasm]	-0.0008
hexc[c]	Hexacosanoate n C260 C26H51O2 [cytoplasm]	-0.058352
his__L[c]	L-Histidine [cytoplasm]	-0.074917
hphthiocnylcoa[c]	Hydroxyphthioceranoyl-CoA [cytoplasm]	-0.0064
ile__L[c]	L-Isoleucine [cytoplasm]	-0.087731
k[c]	Potassium [cytoplasm]	-1e-06
leu__L[c]	L-Leucine [cytoplasm]	-0.20471
lys__L[c]	L-Lysine [cytoplasm]	-0.03909
man[c]	D-Mannose [cytoplasm]	-0.095065
mbhn[c]	Methyl behenic acid [cytoplasm]	-0.00784
met__L[c]	L-Methionine [cytoplasm]	-0.034889
mocdca[c]	10-methylstearic acid [cytoplasm]	-0.095802
mql8[c]	Menaquinol 8 [cytoplasm]	-0.0118
msh[c]	Mycothiol (reduced) [cytoplasm]	-0.0131
na1[c]	Sodium [cytoplasm]	-1e-06
nad[c]	Nicotinamide adenine dinucleotide [cytoplasm]	-0.0152
nadp[c]	Nicotinamide adenine dinucleotide phosphate [cytoplasm]	-0.0136
ocdca[c]	Octadecanoate (n-C18:0) [cytoplasm]	-0.034837
ocdcea[c]	Octadecenoate (n-C18:1) [cytoplasm]	-0.009849
pa160190[c]	1,2-sn-glycerol 3-phosphate pa160190 [cytoplasm]	-0.006798
pa160[c]	1,2-dihexadecanoyl-sn-glycerol 3-phosphate [cytoplasm]	-0.00724
pa190190[c]	1,2-sn-glycerol 3-phosphate [cytoplasm]	-0.006407
pat[c]	Penta-acyl trehalose [cytoplasm]	-0.001251
pe160[c]	Phosphatidylethanolamine (dihexadecanoyl, n-C16:0) [cytoplasm]	-0.004061
peptido_TB1[c]	Peptidoglycan subunit (for Mycobacterium tuberculosis) 1 [cytoplasm]	-0.01885
peptido_TB2[c]	Peptidoglycan subunit (for Mycobacterium tuberculosis) 2 [cytoplasm]	-0.01885
pg160190[c]	Phosphatidylglycerol (hexadecanoyl, methylstearoyl) [cytoplasm]	-0.00613
pg160[c]	Phosphatidylglycerol (dihexadecanoyl, n-C16:0) [cytoplasm]	-0.006487
pg190[c]	Phosphatidylglycerol (dimethylstearoyl, C19:0) [cytoplasm]	-0.00581
phdca[c]	Phenol palmitic acid [cytoplasm]	-0.006453
phe__L[c]	L-Phenylalanine [cytoplasm]	-0.048102
pi[c]	Phosphate [cytoplasm]	60
pro__L[c]	L-Proline [cytoplasm]	-0.13803
pydx5p[c]	Pyridoxal 5'-phosphate [cytoplasm]	-0.000223
quln[c]	Quinolinate [cytoplasm]	-1e-06
rib__D[c]	D-Ribose [cytoplasm]	-0.021723
ser__L[c]	L-Serine [cytoplasm]	-0.2326
sheme[c]	Siroheme C42H36FeN4O16 [cytoplasm]	-0.0008
tat[c]	Tetra-acyl trehalose [cytoplasm]	-0.001176
thf[c]	5,6,7,8-Tetrahydrofolate [cytoplasm]	-0.0008
thmpp[c]	Thiamine diphosphate [cytoplasm]	-0.0008
thr__L[c]	L-Threonine [cytoplasm]	-0.13571
tmha1[c]	Tetramycolyl hexaarabinoside (tdm1 + tdm2 +tre) (Mtb) [cytoplasm]	-0.001106
tmha2[c]	Tetramycolyl hexaarabinoside (tdm1 + tdm3 + tre) (Mtb) [cytoplasm]	-0.0011
tmha3[c]	Tetramycolyl hexaarabinoside (tdm1 + tdm4 + tre) (Mtb) [cytoplasm]	-0.001104
tmha4[c]	Tetramycolyl hexaarabinoside (tdm2 + tdm3 + tre) (Mtb) [cytoplasm]	-0.001097
tre6p[c]	Alpha,alpha'-Trehalose 6-phosphate [cytoplasm]	-0.006491
tre[c]	Trehalose [cytoplasm]	-0.00797
tres[c]	Trehalose 2 sulfate [cytoplasm]	-0.006474
trp__L[c]	L-Tryptophan [cytoplasm]	-0.020124
ttdca[c]	Tetradecanoate (n-C14:0) [cytoplasm]	-0.012193
tyr__L[c]	L-Tyrosine [cytoplasm]	-0.031756
uaaAgla[c]	Undecaprenyl-diphospho-N-acetylmuramoyl-(N-acetylglucosamine)-L-alanyl-D-glutamyl-L-lysyl-D-alanyl-D-alanine [cytoplasm]	-0.001008
uaaGgla[c]	Undecaprenyl-diphospho-N-acetylmuramoyl-(N-acetylglucosamine)-L-alanyl-gamma-D-glutamyl-L-lysyl-D-alanyl-D-alanine [cytoplasm]	-0.001008
uaagmda[c]	Undecaprenyl-diphospho-N-acetylmuramoyl-(N-acetylglucosamine)-L-ala-D-glu-meso-2,6-diaminopimeloyl-D-ala-D-ala [cytoplasm]	-0.000986
uamr[c]	UDP-N-acetylmuramate [cytoplasm]	-0.002793
ugagmda[c]	Undecaprenyl-diphospho-N-glycolylmuramoyl-(N-acetylglucosamine)-L-ala-D-glu-meso-2,6-diaminopimeloyl-D-ala-D-ala [cytoplasm]	-0.000977
utp[c]	UTP C9H11N2O15P3 [cytoplasm]	-0.0088
val__L[c]	L-Valine [cytoplasm]	-0.20583

## Sheet: iEK1012_2.0_BIOMASS_2
metabolites	metabolite_names	SC_BIOMASS_2
14glucan[c]	1,4-alpha-D-glucan [cytoplasm]	-0.2352
Ac1PIM1[c]	Acyl phosphatidylinositol mannoside (tuberculosis) [cytoplasm]	-0.001681
Ac1PIM2[c]	Acyl phosphatidylinositol mannoside di-mannose (tuberculosis) [cytoplasm]	-0.001488
Ac1PIM3[c]	Acyl phosphatidylinositol mannoside tri-mannose (tuberculosis) [cytoplasm]	-0.001335
Ac1PIM4[c]	Acyl phosphatidylinositol mannoside tetra-mannose (tuberculosis) [cytoplasm]	-0.001211
Ac2PIM2[c]	Di-acyl phosphatidylinositol mannoside di-mannose (tuberculosis) [cytoplasm]	-0.001274
PIM3[c]	Phosphatidylinositol mannoside tri-mannose (tuberculosis) [cytoplasm]	-0.001573
PIM4[c]	Phosphatidylinositol mannoside tetra-mannose (tuberculosis) [cytoplasm]	-0.001403
PIM5[c]	Phosphatidylinositol mannoside penta-mannose (tuberculosis) [cytoplasm]	-0.001266
PIM6[c]	Phosphatidylinositol mannoside hexa-mannose (tuberculosis) [cytoplasm]	-0.001154
acgam1p[c]	N-Acetyl-D-glucosamine 1-phosphate [cytoplasm]	-0.23018
adp[c]	ADP C10H12N5O10P2 [cytoplasm]	60
ala__L[c]	L-Alanine [cytoplasm]	-0.40596
amet[c]	S-Adenosyl-L-methionine [cytoplasm]	-0.0347
arabinanagalfragund[c]	Arabinan-arabinofuranose-galactofuranosyl(30)-rhamanosyl-N-acetylglucosamyl-undecaprenyl diphosphate (M tb) [cytoplasm]	-0.000731
arach[c]	Arachidic acid [cytoplasm]	-0.015676
arg__L[c]	L-Arginine [cytoplasm]	-0.12042
asn__L[c]	L-Asparagine [cytoplasm]	-0.047699
asp__L[c]	L-Aspartate [cytoplasm]	-0.12031
atp[c]	ATP C10H12N5O13P3 [cytoplasm]	-60
c78mycolatepp[c]	C78-alpha-mycolate-PP [cytoplasm]	-0.0295
clpn160190[c]	Cardiolipin (dihexadecanoyl, dimethylstearoyl) [cytoplasm]	-0.005859
cmp[c]	CMP C9H12N3O8P [cytoplasm]	-0.25095
coa[c]	Coenzyme A [cytoplasm]	-0.0132
ctp[c]	CTP C9H12N3O14P3 [cytoplasm]	-0.0168
cys__L[c]	L-Cysteine [cytoplasm]	-0.022
damp[c]	DAMP C10H12N5O6P [cytoplasm]	-0.003492
datp[c]	DATP C10H12N5O12P3 [cytoplasm]	-0.0102
dctp[c]	DCTP C9H12N3O13P3 [cytoplasm]	-0.0194
dgtp[c]	DGTP C10H12N5O13P3 [cytoplasm]	-0.0194
dttp[c]	DTTP C10H13N2O14P3 [cytoplasm]	-0.0102
fad[c]	Flavin adenine dinucleotide oxidized [cytoplasm]	-0.0129
fdxox[c]	Oxidized ferredoxin [cytoplasm]	-0.0008
fdxrd[c]	Reduced ferredoxin [cytoplasm]	-0.0008
fe2[c]	Fe2+ mitochondria [cytoplasm]	-0.0008
fe3[c]	Iron (Fe3+) [cytoplasm]	-0.0008
fmn[c]	FMN C17H19N4O9P [cytoplasm]	-0.0222
gdpmann[c]	GDP-D-mannose [cytoplasm]	-0.0001
glc__D[c]	D-Glucose [cytoplasm]	-0.16315
gln__L[c]	L-Glutamine [cytoplasm]	-0.05812
glu__L[c]	L-Glutamate [cytoplasm]	-0.090007
gly[c]	Glycine [cytoplasm]	-0.33581
glyc[c]	Glycerol [cytoplasm]	-0.0184
glycogen[c]	Glycogen C6H10O5 [cytoplasm]	-0.2352
gmp[c]	GMP C10H12N5O8P [cytoplasm]	-0.24365
gtp[c]	GTP C10H12N5O14P3 [cytoplasm]	-0.0168
h2o[c]	H2O H2O [cytoplasm]	-60
h[c]	H+ [cytoplasm]	60
hdca[c]	Hexadecanoate (n-C16:0) [cytoplasm]	-0.23515
hdcea[c]	Hexadecenoate (n-C16:1) [cytoplasm]	-0.01094
hemeA[c]	Heme A C49H55FeN4O6 [cytoplasm]	-0.0008
hemeO[c]	Heme O C49H56FeN4O5 [cytoplasm]	-0.0008
hexc[c]	Hexacosanoate n C260 C26H51O2 [cytoplasm]	-0.058352
his__L[c]	L-Histidine [cytoplasm]	-0.074917
hphthiocnylcoa[c]	Hydroxyphthioceranoyl-CoA [cytoplasm]	-0.0064
ile__L[c]	L-Isoleucine [cytoplasm]	-0.087731
leu__L[c]	L-Leucine [cytoplasm]	-0.20471
lys__L[c]	L-Lysine [cytoplasm]	-0.03909
man[c]	D-Mannose [cytoplasm]	-0.095065
mbhn[c]	Methyl behenic acid [cytoplasm]	-0.00784
met__L[c]	L-Methionine [cytoplasm]	-0.034889
mocdca[c]	10-methylstearic acid [cytoplasm]	-0.095802
mql8[c]	Menaquinol 8 [cytoplasm]	-0.0118
msh[c]	Mycothiol (reduced) [cytoplasm]	-0.0131
nad[c]	Nicotinamide adenine dinucleotide [cytoplasm]	-0.0152
nadp[c]	Nicotinamide adenine dinucleotide phosphate [cytoplasm]	-0.0136
ocdca[c]	Octadecanoate (n-C18:0) [cytoplasm]	-0.034837
ocdcea[c]	Octadecenoate (n-C18:1) [cytoplasm]	-0.009849
pa160190[c]	1,2-sn-glycerol 3-phosphate pa160190 [cytoplasm]	-0.006798
pa160[c]	1,2-dihexadecanoyl-sn-glycerol 3-phosphate [cytoplasm]	-0.00724
pa190190[c]	1,2-sn-glycerol 3-phosphate [cytoplasm]	-0.006407
pat[c]	Penta-acyl trehalose [cytoplasm]	-0.001251
pe160[c]	Phosphatidylethanolamine (dihexadecanoyl, n-C16:0) [cytoplasm]	-0.004061
peptido_TB1[c]	Peptidoglycan subunit (for Mycobacterium tuberculosis) 1 [cytoplasm]	-0.01885
peptido_TB2[c]	Peptidoglycan subunit (for Mycobacterium tuberculosis) 2 [cytoplasm]	-0.01885
pg160190[c]	Phosphatidylglycerol (hexadecanoyl, methylstearoyl) [cytoplasm]	-0.00613
pg160[c]	Phosphatidylglycerol (dihexadecanoyl, n-C16:0) [cytoplasm]	-0.006487
pg190[c]	Phosphatidylglycerol (dimethylstearoyl, C19:0) [cytoplasm]	-0.00581
phdca[c]	Phenol palmitic acid [cytoplasm]	-0.006453
phe__L[c]	L-Phenylalanine [cytoplasm]	-0.048102
pi[c]	Phosphate [cytoplasm]	60
pro__L[c]	L-Proline [cytoplasm]	-0.13803
rib__D[c]	D-Ribose [cytoplasm]	-0.021723
ser__L[c]	L-Serine [cytoplasm]	-0.2326
sheme[c]	Siroheme C42H36FeN4O16 [cytoplasm]	-0.0008
tat[c]	Tetra-acyl trehalose [cytoplasm]	-0.001176
thf[c]	5,6,7,8-Tetrahydrofolate [cytoplasm]	-0.0008
thmpp[c]	Thiamine diphosphate [cytoplasm]	-0.0008
thr__L[c]	L-Threonine [cytoplasm]	-0.13571
tmha1[c]	Tetramycolyl hexaarabinoside (tdm1 + tdm2 +tre) (Mtb) [cytoplasm]	-0.001106
tmha2[c]	Tetramycolyl hexaarabinoside (tdm1 + tdm3 + tre) (Mtb) [cytoplasm]	-0.0011
tmha3[c]	Tetramycolyl hexaarabinoside (tdm1 + tdm4 + tre) (Mtb) [cytoplasm]	-0.001104
tmha4[c]	Tetramycolyl hexaarabinoside (tdm2 + tdm3 + tre) (Mtb) [cytoplasm]	-0.001097
tre6p[c]	Alpha,alpha'-Trehalose 6-phosphate [cytoplasm]	-0.006491
tre[c]	Trehalose [cytoplasm]	-0.00797
tres[c]	Trehalose 2 sulfate [cytoplasm]	-0.006474
trp__L[c]	L-Tryptophan [cytoplasm]	-0.020124
ttdca[c]	Tetradecanoate (n-C14:0) [cytoplasm]	-0.012193
tyr__L[c]	L-Tyrosine [cytoplasm]	-0.031756
uaaAgla[c]	Undecaprenyl-diphospho-N-acetylmuramoyl-(N-acetylglucosamine)-L-alanyl-D-glutamyl-L-lysyl-D-alanyl-D-alanine [cytoplasm]	-0.001008
uaaGgla[c]	Undecaprenyl-diphospho-N-acetylmuramoyl-(N-acetylglucosamine)-L-alanyl-gamma-D-glutamyl-L-lysyl-D-alanyl-D-alanine [cytoplasm]	-0.001008
uaagmda[c]	Undecaprenyl-diphospho-N-acetylmuramoyl-(N-acetylglucosamine)-L-ala-D-glu-meso-2,6-diaminopimeloyl-D-ala-D-ala [cytoplasm]	-0.000986
uamr[c]	UDP-N-acetylmuramate [cytoplasm]	-0.002793
ugagmda[c]	Undecaprenyl-diphospho-N-glycolylmuramoyl-(N-acetylglucosamine)-L-ala-D-glu-meso-2,6-diaminopimeloyl-D-ala-D-ala [cytoplasm]	-0.000977
utp[c]	UTP C9H11N2O15P3 [cytoplasm]	-0.0088
val__L[c]	L-Valine [cytoplasm]	-0.20583

## Sheet: iEK1012_2.0_Biomass_sMtb
metabolites	metabolite_names	SC_BiomassGrowth_sMtb
14glucan[c]	1,4-alpha-D-glucan [cytoplasm]	-0.2352
Ac1PIM1[c]	Acyl phosphatidylinositol mannoside (tuberculosis) [cytoplasm]	-0.0024
Ac1PIM2[c]	Acyl phosphatidylinositol mannoside di-mannose (tuberculosis) [cytoplasm]	-0.0014
Ac1PIM3[c]	Acyl phosphatidylinositol mannoside tri-mannose (tuberculosis) [cytoplasm]	-0.0024
Ac1PIM4[c]	Acyl phosphatidylinositol mannoside tetra-mannose (tuberculosis) [cytoplasm]	-0.0024
Ac2PIM2[c]	Di-acyl phosphatidylinositol mannoside di-mannose (tuberculosis) [cytoplasm]	-0.0024
acser[c]	O-Acetyl-L-serine [cytoplasm]	-0.1625
adp[c]	ADP C10H12N5O10P2 [cytoplasm]	57
ahcys[c]	S-Adenosyl-L-homocysteine [cytoplasm]	0.0347
ala__D[c]	D-Alanine [cytoplasm]	-0.2184
amet[c]	S-Adenosyl-L-methionine [cytoplasm]	-0.0347
arg__L[c]	L-Arginine [cytoplasm]	-0.1148
asn__L[c]	L-Asparagine [cytoplasm]	-0.0351
asp__L[c]	L-Aspartate [cytoplasm]	-0.0886
atp[c]	ATP C10H12N5O13P3 [cytoplasm]	-57.03
c78mycolatepp[c]	C78-alpha-mycolate-PP [cytoplasm]	-0.0295
clpn160190[c]	Cardiolipin (dihexadecanoyl, dimethylstearoyl) [cytoplasm]	-0.0091
cmcbtt[c]	Carboxymycobactin T (R=8 carbon, final carbon is carboxyl group) [cytoplasm]	-0.0397
coa[c]	Coenzyme A [cytoplasm]	-0.0132
ctp[c]	CTP C9H12N3O14P3 [cytoplasm]	-0.0168
cys__L[c]	L-Cysteine [cytoplasm]	-0.0155
datp[c]	DATP C10H12N5O12P3 [cytoplasm]	-0.0102
dctp[c]	DCTP C9H12N3O13P3 [cytoplasm]	-0.0194
decda_tb[c]	Decaprenylphosphoryl-beta-D-arabinofuranose [cytoplasm]	-0.0388
dgtp[c]	DGTP C10H12N5O13P3 [cytoplasm]	-0.0194
dttp[c]	DTTP C10H13N2O14P3 [cytoplasm]	-0.001
fad[c]	Flavin adenine dinucleotide oxidized [cytoplasm]	-0.0129
fcmcbtt[c]	Iron(III) chelated carboxymycobactin T (R=8 carbon, final carbon is carboxyl group) [cytoplasm]	-0.0003
fdxox[c]	Oxidized ferredoxin [cytoplasm]	-0.0008
fdxrd[c]	Reduced ferredoxin [cytoplasm]	-0.0008
fe2[c]	Fe2+ mitochondria [cytoplasm]	-0.0008
fe3[c]	Iron (Fe3+) [cytoplasm]	-0.0102
fmn[c]	FMN C17H19N4O9P [cytoplasm]	-0.0222
frrppdima[c]	Fucose rhamnose rhamnose phenol phthiocerol dimycocerosate (Mtb) [cytoplasm]	-0.0002
gdpfuc[c]	GDP-L-fucose [cytoplasm]	-0.0008
gdpmann[c]	GDP-D-mannose [cytoplasm]	-0.024
gdptp[c]	Guanosine 3'-diphosphate 5'-triphosphate [cytoplasm]	-0.0036
glc__D[c]	D-Glucose [cytoplasm]	-0.4661
gln__L[c]	L-Glutamine [cytoplasm]	-0.1384
gly[c]	Glycine [cytoplasm]	-0.0001
glyb[c]	Glycine betaine [cytoplasm]	-0.1373
glyc[c]	Glycerol [cytoplasm]	-0.0184
glycogen[c]	Glycogen C6H10O5 [cytoplasm]	-0.2352
gtp[c]	GTP C10H12N5O14P3 [cytoplasm]	-0.0168
h2o[c]	H2O H2O [cytoplasm]	-57
hemeA[c]	Heme A C49H55FeN4O6 [cytoplasm]	-0.0008
hemeO[c]	Heme O C49H56FeN4O5 [cytoplasm]	-0.158
his__L[c]	L-Histidine [cytoplasm]	-0.0008
hmocta[c]	Hexa-methyl octacosanoate [cytoplasm]	-0.0003
hphthiocnylcoa[c]	Hydroxyphthioceranoyl-CoA [cytoplasm]	-0.003
ile__L[c]	L-Isoleucine [cytoplasm]	-0.0642
leu__L[c]	L-Leucine [cytoplasm]	-0.1483
lys__L[c]	L-Lysine [cytoplasm]	-0.0317
man[c]	D-Mannose [cytoplasm]	-0.0343
mcbtm[c]	Mycobactin with malonyl group [cytoplasm]	-0.0003
met__L[c]	L-Methionine [cytoplasm]	-0.0285
mpt[c]	Molybdopterin [cytoplasm]	-0.1752
mqn8[c]	Menaquinone 8 [cytoplasm]	-0.0118
msh[c]	Mycothiol (reduced) [cytoplasm]	-0.0131
nad[c]	Nicotinamide adenine dinucleotide [cytoplasm]	-0.0152
nadp[c]	Nicotinamide adenine dinucleotide phosphate [cytoplasm]	-0.0136
pdima[c]	Phthiocerol dimycocerosate A (Mtb) [cytoplasm]	-0.0001
pe160[c]	Phosphatidylethanolamine (dihexadecanoyl, n-C16:0) [cytoplasm]	-0.0035
peptido_TB1[c]	Peptidoglycan subunit (for Mycobacterium tuberculosis) 1 [cytoplasm]	-0.0017
phe__L[c]	L-Phenylalanine [cytoplasm]	-0.0001
pi[c]	Phosphate [cytoplasm]	57
pmtricoa[c]	PENTA-METHYL-TRICONTANOYL-COA [cytoplasm]	-0.0008
ppdima[c]	Phenol phthiocerol dimycocerosate (Mtb) [cytoplasm]	-0.0004
ppm[c]	D-Mannosyl-1-phosphoundecaprenol [cytoplasm]	-0.0218
pro__L[c]	L-Proline [cytoplasm]	-0.0429
rib__D[c]	D-Ribose [cytoplasm]	-0.0008
rrppdima[c]	Rhamnose rhamnose phenol phthiocerol dimycocerosate (Mtb) [cytoplasm]	-0.0008
ser__L[c]	L-Serine [cytoplasm]	-0.0924
sheme[c]	Siroheme C42H36FeN4O16 [cytoplasm]	-0.0511
sl1[c]	Sulfonated tetra-acyl trehalose [cytoplasm]	-0.0008
tag_TB[c]	Triacylglycerol [cytoplasm]	-0.0713
tamocta[c]	Tetra-methyl octacosanoate [cytoplasm]	-0.0088
thf[c]	5,6,7,8-Tetrahydrofolate [cytoplasm]	-0.0892
thmpp[c]	Thiamine diphosphate [cytoplasm]	-0.0008
thr__L[c]	L-Threonine [cytoplasm]	-0.0917
tmhexc[c]	Tri-methyl hexacosanoate [cytoplasm]	-0.0256
tre6mm[c]	Alpha,alpha-Trehalose 6-mycolate [cytoplasm]	-0.0295
tre6p[c]	Alpha,alpha'-Trehalose 6-phosphate [cytoplasm]	-0.0183
trp__L[c]	L-Tryptophan [cytoplasm]	-0.0035
tyr__L[c]	L-Tyrosine [cytoplasm]	-0.0308
uamr[c]	UDP-N-acetylmuramate [cytoplasm]	-0.0008
utp[c]	UTP C9H11N2O15P3 [cytoplasm]	-0.0008

## Sheet: iEK1011_BIOMASS_2
metabolites	metabolite_names	SC_BIOMASS_2
14glucan[c]	1,4-alpha-D-glucan	-0.2352
Ac1PIM1[c]	Acyl phosphatidylinositol mannoside (tuberculosis)	-0.001681
Ac1PIM2[c]	Acyl phosphatidylinositol mannoside di-mannose (tuberculosis)	-0.001488
Ac1PIM3[c]	Acyl phosphatidylinositol mannoside tri-mannose (tuberculosis)	-0.001335
Ac1PIM4[c]	Acyl phosphatidylinositol mannoside tetra-mannose (tuberculosis)	-0.001211
Ac2PIM2[c]	Di-acyl phosphatidylinositol mannoside di-mannose (tuberculosis)	-0.001274
PIM3[c]	Phosphatidylinositol mannoside tri-mannose (tuberculosis)	-0.001573
PIM4[c]	Phosphatidylinositol mannoside tetra-mannose (tuberculosis)	-0.001403
PIM5[c]	Phosphatidylinositol mannoside penta-mannose (tuberculosis)	-0.001266
PIM6[c]	Phosphatidylinositol mannoside hexa-mannose (tuberculosis)	-0.001154
acgam1p[c]	N-Acetyl-D-glucosamine 1-phosphate	-0.23018
adp[c]	ADP C10H12N5O10P2	60
ala__L[c]	L-Alanine	-0.40596
amet[c]	S-Adenosyl-L-methionine	-0.0347
arabinanagalfragund[c]	Arabinan-arabinofuranose-galactofuranosyl(30)-rhamanosyl-N-acetylglucosamyl-undecaprenyl diphosphate (M tb)	-0.000731
arach[c]	Arachidic acid	-0.015676
arg__L[c]	L-Arginine	-0.12042
asn__L[c]	L-Asparagine	-0.047699
asp__L[c]	L-Aspartate	-0.12031
atp[c]	ATP C10H12N5O13P3	-60
c78mycolatepp[c]	C78-alpha-mycolate-PP	-0.0295
clpn160190[c]	Cardiolipin (dihexadecanoyl, dimethylstearoyl)	-0.005859
cmp[c]	CMP C9H12N3O8P	-0.25095
coa[c]	Coenzyme A	-0.0132
ctp[c]	CTP C9H12N3O14P3	-0.0168
cys__L[c]	L-Cysteine	-0.022
damp[c]	DAMP C10H12N5O6P	-0.003492
datp[c]	DATP C10H12N5O12P3	-0.0102
dctp[c]	DCTP C9H12N3O13P3	-0.0194
dgtp[c]	DGTP C10H12N5O13P3	-0.0194
dttp[c]	DTTP C10H13N2O14P3	-0.0102
fad[c]	Flavin adenine dinucleotide oxidized	-0.0129
fdxox[c]	Oxidized ferredoxin	-0.0008
fdxrd[c]	Reduced ferredoxin	-0.0008
fe2[c]	Fe2+ mitochondria	-0.0008
fe3[c]	Iron (Fe3+)	-0.0008
fmn[c]	FMN C17H19N4O9P	-0.0222
gdpmann[c]	GDP-D-mannose	-0.0001
glc__D[c]	D-Glucose	-0.16315
gln__L[c]	L-Glutamine	-0.05812
glu__L[c]	L-Glutamate	-0.090007
gly[c]	Glycine	-0.33581
glyc[c]	Glycerol	-0.0184
glycogen[c]	Glycogen C6H10O5	-0.2352
gmp[c]	GMP C10H12N5O8P	-0.24365
gtp[c]	GTP C10H12N5O14P3	-0.0168
h2o[c]	H2O H2O	-60
h[c]	H+	60
hdca[c]	Hexadecanoate (n-C16:0)	-0.23515
hdcea[c]	Hexadecenoate (n-C16:1)	-0.01094
hemeA[c]	Heme A C49H55FeN4O6	-0.0008
hemeO[c]	Heme O C49H56FeN4O5	-0.0008
hexc[c]	Hexacosanoate n C260 C26H51O2	-0.058352
his__L[c]	L-Histidine	-0.074917
hphthiocnylcoa[c]	Hydroxyphthioceranoyl-CoA	-0.0064
ile__L[c]	L-Isoleucine	-0.087731
leu__L[c]	L-Leucine	-0.20471
lys__L[c]	L-Lysine	-0.03909
man[c]	D-Mannose	-0.095065
mbhn[c]	Methyl behenic acid	-0.00784
met__L[c]	L-Methionine	-0.034889
mocdca[c]	10-methylstearic acid	-0.095802
mql8[c]	Menaquinol 8	-0.0118
msh[c]	Mycothiol (reduced)	-0.0131
nad[c]	Nicotinamide adenine dinucleotide	-0.0152
nadp[c]	Nicotinamide adenine dinucleotide phosphate	-0.0136
ocdca[c]	Octadecanoate (n-C18:0)	-0.034837
ocdcea[c]	Octadecenoate (n-C18:1)	-0.009849
pa160190[c]	1,2-sn-glycerol 3-phosphate	-0.006798
pa160[c]	1,2-dihexadecanoyl-sn-glycerol 3-phosphate	-0.00724
pa190190[c]	1,2-sn-glycerol 3-phosphate	-0.006407
pat[c]	Penta-acyl trehalose	-0.001251
pe160[c]	Phosphatidylethanolamine (dihexadecanoyl, n-C16:0)	-0.004061
peptido_TB1[c]	Peptidoglycan subunit (for Mycobacterium tuberculosis)	-0.01885
peptido_TB2[c]	Peptidoglycan subunit (for Mycobacterium tuberculosis)	-0.01885
pg160190[c]	Phosphatidylglycerol (hexadecanoyl, methylstearoyl)	-0.00613
pg160[c]	Phosphatidylglycerol (dihexadecanoyl, n-C16:0)	-0.006487
pg190[c]	Phosphatidylglycerol (dimethylstearoyl, C19:0)	-0.00581
phdca[c]	Phenol palmitic acid	-0.006453
phe__L[c]	L-Phenylalanine	-0.048102
pi[c]	Phosphate	60
pro__L[c]	L-Proline	-0.13803
rib__D[c]	D-Ribose	-0.021723
ser__L[c]	L-Serine	-0.2326
sheme[c]	Siroheme C42H36FeN4O16	-0.0008
tat[c]	Tetra-acyl trehalose	-0.001176
thf[c]	5,6,7,8-Tetrahydrofolate	-0.0008
thmpp[c]	Thiamine diphosphate	-0.0008
thr__L[c]	L-Threonine	-0.13571
tmha1[c]	Tetramycolyl hexaarabinoside (tdm1 + tdm2 +tre) (Mtb)	-0.001106
tmha2[c]	Tetramycolyl hexaarabinoside (tdm1 + tdm3 + tre) (Mtb)	-0.0011
tmha3[c]	Tetramycolyl hexaarabinoside (tdm1 + tdm4 + tre) (Mtb)	-0.001104
tmha4[c]	Tetramycolyl hexaarabinoside (tdm2 + tdm3 + tre) (Mtb)	-0.001097
tre6p[c]	Alpha,alpha'-Trehalose 6-phosphate	-0.006491
tre[c]	Trehalose	-0.00797
tres[c]	Trehalose 2 sulfate	-0.006474
trp__L[c]	L-Tryptophan	-0.020124
ttdca[c]	Tetradecanoate (n-C14:0)	-0.012193
tyr__L[c]	L-Tyrosine	-0.031756
uaaAgla[c]	Undecaprenyl-diphospho-N-acetylmuramoyl-(N-acetylglucosamine)-L-alanyl-D-glutamyl-L-lysyl-D-alanyl-D-alanine	-0.001008
uaaGgla[c]	Undecaprenyl-diphospho-N-acetylmuramoyl-(N-acetylglucosamine)-L-alanyl-gamma-D-glutamyl-L-lysyl-D-alanyl-D-alanine	-0.001008
uaagmda[c]	Undecaprenyl-diphospho-N-acetylmuramoyl-(N-acetylglucosamine)-L-ala-D-glu-meso-2,6-diaminopimeloyl-D-ala-D-ala	-0.000986
uamr[c]	UDP-N-acetylmuramate	-0.002793
ugagmda[c]	Undecaprenyl-diphospho-N-glycolylmuramoyl-(N-acetylglucosamine)-L-ala-D-glu-meso-2,6-diaminopimeloyl-D-ala-D-ala	-0.000977
utp[c]	UTP C9H11N2O15P3	-0.0088
val__L[c]	L-Valine	-0.20583

## Sheet: comparison
metabolites	metabolite_names	SC_iEK1012_2.0_BIOMASS_3	SC_iEK1012_2.0_BIOMASS_2	SC_iEK1012_2.0_BiomasGrowth_sMtb	SC_iEK1011_BIOMASS_2
14glucan[c]	1,4-alpha-D-glucan [cytoplasm]	-0.2352	-0.2352	-0.2352	-0.2352
5fthf[c]	5-Formyltetrahydrofolate [cytoplasm]	-1e-06
Ac1PIM1[c]	Acyl phosphatidylinositol mannoside (tuberculosis) [cytoplasm]	-0.001681	-0.001681	-0.0024	-0.001681
Ac1PIM2[c]	Acyl phosphatidylinositol mannoside di-mannose (tuberculosis) [cytoplasm]	-0.001488	-0.001488	-0.0014	-0.001488
Ac1PIM3[c]	Acyl phosphatidylinositol mannoside tri-mannose (tuberculosis) [cytoplasm]	-0.001335	-0.001335	-0.0024	-0.001335
Ac1PIM4[c]	Acyl phosphatidylinositol mannoside tetra-mannose (tuberculosis) [cytoplasm]	-0.001211	-0.001211	-0.0024	-0.001211
Ac2PIM2[c]	Di-acyl phosphatidylinositol mannoside di-mannose (tuberculosis) [cytoplasm]	-0.001274	-0.001274	-0.0024	-0.001274
PIM3[c]	Phosphatidylinositol mannoside tri-mannose (tuberculosis) [cytoplasm]	-0.001573	-0.001573		-0.001573
PIM4[c]	Phosphatidylinositol mannoside tetra-mannose (tuberculosis) [cytoplasm]	-0.001403	-0.001403		-0.001403
PIM5[c]	Phosphatidylinositol mannoside penta-mannose (tuberculosis) [cytoplasm]	-0.001266	-0.001266		-0.001266
PIM6[c]	Phosphatidylinositol mannoside hexa-mannose (tuberculosis) [cytoplasm]	-0.001154	-0.001154		-0.001154
acgam1p[c]	N-Acetyl-D-glucosamine 1-phosphate [cytoplasm]	-0.23018	-0.23018		-0.23018
adocbl[c]	Adenosylcobalamin [cytoplasm]	-1e-06
adp[c]	ADP C10H12N5O10P2 [cytoplasm]	60	60	57	60
ala__L[c]	L-Alanine [cytoplasm]	-0.40596	-0.40596		-0.40596
amet[c]	S-Adenosyl-L-methionine [cytoplasm]	-0.0347	-0.0347	-0.0347	-0.0347
amp[c]	AMP C10H12N5O7P [cytoplasm]	-0.13903
arabinanagalfragund[c]	Arabinan-arabinofuranose-galactofuranosyl(30)-rhamanosyl-N-acetylglucosamyl-undecaprenyl diphosphate (M tb) [cytoplasm]	-0.000731	-0.000731		-0.000731
arach[c]	Arachidic acid [cytoplasm]	-0.015676	-0.015676		-0.015676
arg__L[c]	L-Arginine [cytoplasm]	-0.12042	-0.12042	-0.1148	-0.12042
asn__L[c]	L-Asparagine [cytoplasm]	-0.047699	-0.047699	-0.0351	-0.047699
asp__L[c]	L-Aspartate [cytoplasm]	-0.12031	-0.12031	-0.0886	-0.12031
atp[c]	ATP C10H12N5O13P3 [cytoplasm]	-60	-60	-57.03	-60
btn[c]	Biotin [cytoplasm]	-2e-06
c78mycolatepp[c]	C78-alpha-mycolate-PP [cytoplasm]	-0.0295	-0.0295	-0.0295	-0.0295
clpn160190[c]	Cardiolipin (dihexadecanoyl, dimethylstearoyl) [cytoplasm]	-0.005859	-0.005859	-0.0091	-0.005859
cmp[c]	CMP C9H12N3O8P [cytoplasm]	-0.25095	-0.25095		-0.25095
coa[c]	Coenzyme A [cytoplasm]	-0.0132	-0.0132	-0.0132	-0.0132
ctp[c]	CTP C9H12N3O14P3 [cytoplasm]	-0.0168	-0.0168	-0.0168	-0.0168
cys__L[c]	L-Cysteine [cytoplasm]	-0.022	-0.022	-0.0155	-0.022
damp[c]	DAMP C10H12N5O6P [cytoplasm]	-0.003492	-0.003492		-0.003492
datp[c]	DATP C10H12N5O12P3 [cytoplasm]	-0.0102	-0.0102	-0.0102	-0.0102
dctp[c]	DCTP C9H12N3O13P3 [cytoplasm]	-0.0194	-0.0194	-0.0194	-0.0194
dgtp[c]	DGTP C10H12N5O13P3 [cytoplasm]	-0.0194	-0.0194	-0.0194	-0.0194
dhf[c]	7,8-Dihydrofolate [cytoplasm]	-1e-06
dttp[c]	DTTP C10H13N2O14P3 [cytoplasm]	-0.0102	-0.0102	-0.001	-0.0102
fad[c]	Flavin adenine dinucleotide oxidized [cytoplasm]	-0.0129	-0.0129	-0.0129	-0.0129
fdxox[c]	Oxidized ferredoxin [cytoplasm]	-0.0008	-0.0008	-0.0008	-0.0008
fdxrd[c]	Reduced ferredoxin [cytoplasm]	-0.0008	-0.0008	-0.0008	-0.0008
fe2[c]	Fe2+ mitochondria [cytoplasm]	-0.0008	-0.0008	-0.0008	-0.0008
fe3[c]	Iron (Fe3+) [cytoplasm]	-0.0008	-0.0008	-0.0102	-0.0008
fmn[c]	FMN C17H19N4O9P [cytoplasm]	-0.0222	-0.0222	-0.0222	-0.0222
gdpmann[c]	GDP-D-mannose [cytoplasm]	-0.0001	-0.0001	-0.024	-0.0001
glc__D[c]	D-Glucose [cytoplasm]	-0.16315	-0.16315	-0.4661	-0.16315
gln__L[c]	L-Glutamine [cytoplasm]	-0.05812	-0.05812	-0.1384	-0.05812
glu__L[c]	L-Glutamate [cytoplasm]	-0.090007	-0.090007		-0.090007
gly[c]	Glycine [cytoplasm]	-0.33581	-0.33581	-0.0001	-0.33581
glyc[c]	Glycerol [cytoplasm]	-0.0184	-0.0184	-0.0184	-0.0184
glycogen[c]	Glycogen C6H10O5 [cytoplasm]	-0.2352	-0.2352	-0.2352	-0.2352
gmp[c]	GMP C10H12N5O8P [cytoplasm]	-0.24365	-0.24365		-0.24365
gtp[c]	GTP C10H12N5O14P3 [cytoplasm]	-0.0168	-0.0168	-0.0168	-0.0168
h2o[c]	H2O H2O [cytoplasm]	-60	-60	-57	-60
h[c]	H+ [cytoplasm]	60	60		60
hdca[c]	Hexadecanoate (n-C16:0) [cytoplasm]	-0.23515	-0.23515		-0.23515
hdcea[c]	Hexadecenoate (n-C16:1) [cytoplasm]	-0.01094	-0.01094		-0.01094
hemeA[c]	Heme A C49H55FeN4O6 [cytoplasm]	-0.0008	-0.0008	-0.0008	-0.0008
hemeO[c]	Heme O C49H56FeN4O5 [cytoplasm]	-0.0008	-0.0008	-0.158	-0.0008
hexc[c]	Hexacosanoate n C260 C26H51O2 [cytoplasm]	-0.058352	-0.058352		-0.058352
his__L[c]	L-Histidine [cytoplasm]	-0.074917	-0.074917	-0.0008	-0.074917
hphthiocnylcoa[c]	Hydroxyphthioceranoyl-CoA [cytoplasm]	-0.0064	-0.0064	-0.003	-0.0064
ile__L[c]	L-Isoleucine [cytoplasm]	-0.087731	-0.087731	-0.0642	-0.087731
k[c]	Potassium [cytoplasm]	-1e-06
leu__L[c]	L-Leucine [cytoplasm]	-0.20471	-0.20471	-0.1483	-0.20471
lys__L[c]	L-Lysine [cytoplasm]	-0.03909	-0.03909	-0.0317	-0.03909
man[c]	D-Mannose [cytoplasm]	-0.095065	-0.095065	-0.0343	-0.095065
mbhn[c]	Methyl behenic acid [cytoplasm]	-0.00784	-0.00784		-0.00784
met__L[c]	L-Methionine [cytoplasm]	-0.034889	-0.034889	-0.0285	-0.034889
mocdca[c]	10-methylstearic acid [cytoplasm]	-0.095802	-0.095802		-0.095802
mql8[c]	Menaquinol 8 [cytoplasm]	-0.0118	-0.0118		-0.0118
msh[c]	Mycothiol (reduced) [cytoplasm]	-0.0131	-0.0131	-0.0131	-0.0131
na1[c]	Sodium [cytoplasm]	-1e-06
nad[c]	Nicotinamide adenine dinucleotide [cytoplasm]	-0.0152	-0.0152	-0.0152	-0.0152
nadp[c]	Nicotinamide adenine dinucleotide phosphate [cytoplasm]	-0.0136	-0.0136	-0.0136	-0.0136
ocdca[c]	Octadecanoate (n-C18:0) [cytoplasm]	-0.034837	-0.034837		-0.034837
ocdcea[c]	Octadecenoate (n-C18:1) [cytoplasm]	-0.009849	-0.009849		-0.009849
pa160190[c]	1,2-sn-glycerol 3-phosphate pa160190 [cytoplasm]	-0.006798	-0.006798		-0.006798
pa160[c]	1,2-dihexadecanoyl-sn-glycerol 3-phosphate [cytoplasm]	-0.00724	-0.00724		-0.00724
pa190190[c]	1,2-sn-glycerol 3-phosphate [cytoplasm]	-0.006407	-0.006407		-0.006407
pat[c]	Penta-acyl trehalose [cytoplasm]	-0.001251	-0.001251		-0.001251
pe160[c]	Phosphatidylethanolamine (dihexadecanoyl, n-C16:0) [cytoplasm]	-0.004061	-0.004061	-0.0035	-0.004061
peptido_TB1[c]	Peptidoglycan subunit (for Mycobacterium tuberculosis) 1 [cytoplasm]	-0.01885	-0.01885	-0.0017	-0.01885
peptido_TB2[c]	Peptidoglycan subunit (for Mycobacterium tuberculosis) 2 [cytoplasm]	-0.01885	-0.01885		-0.01885
pg160190[c]	Phosphatidylglycerol (hexadecanoyl, methylstearoyl) [cytoplasm]	-0.00613	-0.00613		-0.00613
pg160[c]	Phosphatidylglycerol (dihexadecanoyl, n-C16:0) [cytoplasm]	-0.006487	-0.006487		-0.006487
pg190[c]	Phosphatidylglycerol (dimethylstearoyl, C19:0) [cytoplasm]	-0.00581	-0.00581		-0.00581
phdca[c]	Phenol palmitic acid [cytoplasm]	-0.006453	-0.006453		-0.006453
phe__L[c]	L-Phenylalanine [cytoplasm]	-0.048102	-0.048102	-0.0001	-0.048102
pi[c]	Phosphate [cytoplasm]	60	60	57	60
pro__L[c]	L-Proline [cytoplasm]	-0.13803	-0.13803	-0.0429	-0.13803
pydx5p[c]	Pyridoxal 5'-phosphate [cytoplasm]	-0.000223
quln[c]	Quinolinate [cytoplasm]	-1e-06
rib__D[c]	D-Ribose [cytoplasm]	-0.021723	-0.021723	-0.0008	-0.021723
ser__L[c]	L-Serine [cytoplasm]	-0.2326	-0.2326	-0.0924	-0.2326
sheme[c]	Siroheme C42H36FeN4O16 [cytoplasm]	-0.0008	-0.0008	-0.0511	-0.0008
tat[c]	Tetra-acyl trehalose [cytoplasm]	-0.001176	-0.001176		-0.001176
thf[c]	5,6,7,8-Tetrahydrofolate [cytoplasm]	-0.0008	-0.0008	-0.0892	-0.0008
thmpp[c]	Thiamine diphosphate [cytoplasm]	-0.0008	-0.0008	-0.0008	-0.0008
thr__L[c]	L-Threonine [cytoplasm]	-0.13571	-0.13571	-0.0917	-0.13571
tmha1[c]	Tetramycolyl hexaarabinoside (tdm1 + tdm2 +tre) (Mtb) [cytoplasm]	-0.001106	-0.001106		-0.001106
tmha2[c]	Tetramycolyl hexaarabinoside (tdm1 + tdm3 + tre) (Mtb) [cytoplasm]	-0.0011	-0.0011		-0.0011
tmha3[c]	Tetramycolyl hexaarabinoside (tdm1 + tdm4 + tre) (Mtb) [cytoplasm]	-0.001104	-0.001104		-0.001104
tmha4[c]	Tetramycolyl hexaarabinoside (tdm2 + tdm3 + tre) (Mtb) [cytoplasm]	-0.001097	-0.001097		-0.001097
tre6p[c]	Alpha,alpha'-Trehalose 6-phosphate [cytoplasm]	-0.006491	-0.006491	-0.0183	-0.006491
tre[c]	Trehalose [cytoplasm]	-0.00797	-0.00797		-0.00797
tres[c]	Trehalose 2 sulfate [cytoplasm]	-0.006474	-0.006474		-0.006474
trp__L[c]	L-Tryptophan [cytoplasm]	-0.020124	-0.020124	-0.0035	-0.020124
ttdca[c]	Tetradecanoate (n-C14:0) [cytoplasm]	-0.012193	-0.012193		-0.012193
tyr__L[c]	L-Tyrosine [cytoplasm]	-0.031756	-0.031756	-0.0308	-0.031756
uaaAgla[c]	Undecaprenyl-diphospho-N-acetylmuramoyl-(N-acetylglucosamine)-L-alanyl-D-glutamyl-L-lysyl-D-alanyl-D-alanine [cytoplasm]	-0.001008	-0.001008		-0.001008
uaaGgla[c]	Undecaprenyl-diphospho-N-acetylmuramoyl-(N-acetylglucosamine)-L-alanyl-gamma-D-glutamyl-L-lysyl-D-alanyl-D-alanine [cytoplasm]	-0.001008	-0.001008		-0.001008
uaagmda[c]	Undecaprenyl-diphospho-N-acetylmuramoyl-(N-acetylglucosamine)-L-ala-D-glu-meso-2,6-diaminopimeloyl-D-ala-D-ala [cytoplasm]	-0.000986	-0.000986		-0.000986
uamr[c]	UDP-N-acetylmuramate [cytoplasm]	-0.002793	-0.002793	-0.0008	-0.002793
ugagmda[c]	Undecaprenyl-diphospho-N-glycolylmuramoyl-(N-acetylglucosamine)-L-ala-D-glu-meso-2,6-diaminopimeloyl-D-ala-D-ala [cytoplasm]	-0.000977	-0.000977		-0.000977
utp[c]	UTP C9H11N2O15P3 [cytoplasm]	-0.0088	-0.0088	-0.0008	-0.0088
val__L[c]	L-Valine [cytoplasm]	-0.20583	-0.20583		-0.20583
