# Supplementary material for: A systematic evaluation of Mycobacterium tuberculosis Genome-Scale Metabolic Networks
Source: PLoS Comput Biol. 2020 Jun 15;16(6):e1007533. doi: 10.1371/journal.pcbi.1007533 (PMC7316355; doi:10.1371/journal.pcbi.1007533)
Supplement: S1 File — (ZIP) [file pcbi.1007533.s033.zip › S1_File_Biomass/results/comparison_objfun/comp_iNJ661v_models.xlsx]

## Sheet: iNJ661v
metabolites	metabolite_names	SC_biomass_Mtb_9_60atp_test_NOF
5fthf[c]	5-Formyltetrahydrofolate	-1e-06
Ac1PIM1[c]	acyl-phosphatidylinositol-mannoside-tuberculosis	-0.001681
Ac1PIM2[c]	acyl-phosphatidylinositol-mannoside-di-mannose-tuberculosis	-0.001488
Ac1PIM3[c]	acyl-phosphatidylinositol-mannoside-tri-mannose-tuberculosis	-0.001335
Ac1PIM4[c]	acyl-phosphatidylinositol-mannoside-tetra-mannose-tuberculosis	-0.001211
Ac2PIM2[c]	di-acyl-phosphatidylinositol-mannoside-di-mannose-tuberculosis	-0.001274
PIM1[c]	phosphatidylinositol-mannoside-tuberculosis	-0.002076
PIM2[c]	phosphatidylinositol-mannoside-di-mannose-tuberculosis	-0.00179
PIM3[c]	phosphatidylinositol-mannoside-tri-mannose-tuberculosis	-0.001573
PIM4[c]	phosphatidylinositol-mannoside-tetra-mannose-tuberculosis	-0.001403
PIM5[c]	phosphatidylinositol-mannoside-penta-mannose-tuberculosis	-0.001266
PIM6[c]	phosphatidylinositol-mannoside-hexa-mannose-tuberculosis	-0.001154
acgam1p[c]	N-Acetyl-D-glucosamine-1-phosphate	-0.23018
adp[c]	ADP	60
ala_L[c]	L-Alanine	-0.40596
amet[c]	S-Adenosyl-L-methionine	-0.000223
amp[c]	AMP	-0.13903
arabinanagalfragund[c]	arabinan-arabinofuranose-galactofuranosyl-30-rhamanosyl-N-acetylglucosamyl-undecaprenyl-diphosphate-M-tb	-0.000731
arach[c]	Arachidic-acid	-0.015676
arg_L[c]	L-Arginine	-0.12042
asn_L[c]	L-Asparagine	-0.047699
asp_L[c]	L-Aspartate	-0.12031
atp[c]	ATP	-60
btn[c]	Biotin	-2e-06
clpn160190[c]	cardiolipin-dihexadecanoyl-dimethylstearoyl	-0.005859
cmp[c]	CMP	-0.25095
coa[c]	Coenzyme-A	-0.000576
cys_L[c]	L-Cysteine	-0.022
damp[c]	dAMP	-0.003492
dcmp[c]	dCMP	-0.006663
decda_tb[c]	decaprenylphosphoryl-beta-D-arabinofuranose	-1e-06
decdpr_tb[c]	decaprenylphosphoryl-beta-D-5-phosphoribose	-1e-06
dgmp[c]	dGMP	-0.006659
dhf[c]	7-8-Dihydrofolate	-1e-06
dtmp[c]	dTMP	-0.003653
fad[c]	Flavin-adenine-dinucleotide-oxidized	-0.000223
fcmcbtt[c]	iron-III-chelated-carboxymycobactin-T-R8-carbon-final-carbon-is-carboxyl-group	-0.001498
fmn[c]	FMN	-0.000223
gal[c]	D-Galactose	-0.055474
gam6p[c]	D-Glucosamine-6-phosphate	-1e-06
glc_D[c]	D-Glucose	-0.16315
gln_L[c]	L-Glutamine	-0.05812
glu_L[c]	L-Glutamate	-0.090007
gly[c]	Glycine	-0.33581
glyc[c]	Glycerol	-0.025359
gmp[c]	GMP	-0.24365
h2o[c]	H2O	-60
h[c]	H	60
hdca[c]	Hexadecanoate-n-C160	-0.23515
hdcea[c]	Hexadecenoate-n-C161	-0.01094
hexc[c]	hexacosanoate-n-C260	-0.058352
his_L[c]	L-Histidine	-0.040617
hmbil[c]	Hydroxymethylbilane	-1e-06
ile_L[c]	L-Isoleucine	-0.087731
k[c]	potassium	-1e-06
kmycolate[c]	keto-mycolate-2-cyclopropanated-rings	-0.003338
leu_L[c]	L-Leucine	-0.20471
lys_L[c]	L-Lysine	-0.03909
man[c]	D-Mannose	-0.095065
mbhn[c]	methyl-behenic-acid	-0.00784
mcbts[c]	mycobactin-S	-0.001402
met_L[c]	L-Methionine	-0.034889
mfrrppdima[c]	phenolic-glycolipid-Mtb	-0.001184
mkmycolate[c]	keto-mycolate-1-cyclopropanated-rings	-0.003291
mmmycolate[c]	methoxy-mycolate-1-cyclopropanated-ring	-0.003365
mocdca[c]	10-methylstearic-acid	-0.095802
mycolate[c]	mycolate-2-cyclopropanated-rings	-0.011003
na1[c]	Sodium	-1e-06
nad[c]	Nicotinamide-adenine-dinucleotide	-0.001831
nadp[c]	Nicotinamide-adenine-dinucleotide-phosphate	-0.000447
ocdca[c]	octadecanoate-n-C180	-0.034837
ocdcea[c]	octadecenoate-n-C181	-0.009849
pa160190[c]	1-2-sn-glycerol-3-phosphate	-0.006798
pa160[c]	1-2-dihexadecanoyl-sn-glycerol-3-phosphate	-0.00724
pa190190[c]	1-2-sn-glycerol-3-phosphate	-0.006407
pan4p[c]	Pantetheine-4-phosphate	-1e-06
pat[c]	penta-acyl-trehalose	-0.001251
pdima[c]	phthiocerol-dimycocerosate-A-Mtb	-0.000273
pdima[e]	phthiocerol-dimycocerosate-A-Mtb	-1e-06
pe160[c]	phosphatidylethanolamine-dihexadecanoyl-n-C160	-0.004061
peptido_TB1[c]	peptidoglycan-subunit-for-Mycobacterium-tuberculosis	-0.01885
peptido_TB2[c]	peptidoglycan-subunit-for-Mycobacterium-tuberculosis	-0.01885
pg160190[c]	Phosphatidylglycerol-hexadecanoyl-methylstearoyl	-0.00613
pg160[c]	Phosphatidylglycerol-dihexadecanoyl-n-C160	-0.006487
pg190[c]	Phosphatidylglycerol-dimethylstearoyl-C190	-0.00581
phdca[c]	phenol-palmitic-acid	-0.006453
phe_L[c]	L-Phenylalanine	-0.048102
pheme[c]	Protoheme	-1e-06
pi[c]	Phosphate	60
ppdima[c]	phenol-phthiocerol-dimycocerosate-Mtb	-0.000263
ppdima[e]	phenol-phthiocerol-dimycocerosate-Mtb	-1e-06
pro_L[c]	L-Proline	-0.13803
pydx5p[c]	Pyridoxal-5-phosphate	-0.000223
quln[c]	Quinolinate	-1e-06
rib_D[c]	D-Ribose	-0.021723
ser_L[c]	L-Serine	-0.1434
sl1[c]	sulfonated-tetra-acyl-trehalose	-0.001137
tat[c]	tetra-acyl-trehalose	-0.001176
thf[c]	5-6-7-8-Tetrahydrofolate	-1e-06
thmpp[c]	Thiamine-diphosphate	-1e-06
thr_L[c]	L-Threonine	-0.13571
tmha1[c]	tetramycolyl-hexaarabinoside-tdm1-tdm2-tre-Mtb	-0.001106
tmha2[c]	tetramycolyl-hexaarabinoside-tdm1-tdm3-tre-Mtb	-0.0011
tmha3[c]	tetramycolyl-hexaarabinoside-tdm1-tdm4-tre-Mtb	-0.001104
tmha4[c]	tetramycolyl-hexaarabinoside-tdm2-tdm3-tre-Mtb	-0.001097
tre6p[c]	alpha-alpha-Trehalose-6-phosphate	-0.006491
tre[c]	Trehalose	-0.00797
tres[c]	trehalose-2-sulfate	-0.006474
trp_L[c]	L-Tryptophan	-0.020124
ttdca[c]	tetradecanoate-n-C140	-0.012193
tyr_L[c]	L-Tyrosine	-0.031756
uaaAgla[c]	Undecaprenyl-diphospho-N-acetylmuramoyl-N-acetylglucosamine-L-alanyl-D-glutamyl-L-lysyl-D-alanyl-D-alanine	-0.001008
uaaGgla[c]	Undecaprenyl-diphospho-N-acetylmuramoyl-N-acetylglucosamine-L-alanyl-gamma-D-glutamyl-L-lysyl-D-alanyl-D-alanine	-0.001008
uaagmda[c]	Undecaprenyl-diphospho-N-acetylmuramoyl-N-acetylglucosamine-L-ala-D-glu-meso-2-6-diaminopimeloyl-D-ala-D-ala	-0.000986
uamr[c]	UDP-N-acetylmuramate	-0.002793
udcpdp[c]	Undecaprenyl-diphosphate	-1e-06
ugagmda[c]	Undecaprenyl-diphospho-N-glycolylmuramoyl-N-acetylglucosamine-L-ala-D-glu-meso-2-6-diaminopimeloyl-D-ala-D-ala	-0.000977
ump[c]	UMP	-0.1316
val_L[c]	L-Valine	-0.20583
xyl_D[c]	D-Xylose	-1e-06

## Sheet: iOSDD890
metabolites	metabolite_names	SC_biomass_Mtb_9_60atp
Ac1PIM1[c]	acyl-phosphatidylinositol-mannoside-tuberculosis	-0.001681
Ac1PIM2[c]	acyl-phosphatidylinositol-mannoside-di-mannose-tuberculosis	-0.001488
Ac1PIM3[c]	acyl-phosphatidylinositol-mannoside-tri-mannose-tuberculosis	-0.001335
Ac1PIM4[c]	acyl-phosphatidylinositol-mannoside-tetra-mannose-tuberculosis	-0.001211
Ac2PIM2[c]	di-acyl-phosphatidylinositol-mannoside-di-mannose-tuberculosis	-0.001274
PIM1[c]	phosphatidylinositol-mannoside-tuberculosis	-0.002076
PIM2[c]	phosphatidylinositol-mannoside-di-mannose-tuberculosis	-0.00179
PIM3[c]	phosphatidylinositol-mannoside-tri-mannose-tuberculosis	-0.001573
PIM4[c]	phosphatidylinositol-mannoside-tetra-mannose-tuberculosis	-0.001403
PIM5[c]	phosphatidylinositol-mannoside-penta-mannose-tuberculosis	-0.001266
PIM6[c]	phosphatidylinositol-mannoside-hexa-mannose-tuberculosis	-0.001154
acgam1p[c]	N-Acetyl-D-glucosamine-1-phosphate	-0.23018
adp[c]	ADP	60
ala_L[c]	L-Alanine	-0.40596
amp[c]	AMP	-0.13903
arabinanagalfragund[c]	arabinan-arabinofuranose-galactofuranosyl-30-rhamanosyl-N-acetylglucosamyl-undecaprenyl-diphosphate-M-tb	-0.000731
arach[c]	Arachidic-acid	-0.015676
arg_L[c]	L-Arginine	-0.12042
asn_L[c]	L-Asparagine	-0.047699
asp_L[c]	L-Aspartate	-0.12031
atp[c]	ATP	-60
clpn160190[c]	cardiolipin-dihexadecanoyl-dimethylstearoyl	-0.005859
cmp[c]	CMP	-0.25095
cys_L[c]	L-Cysteine	-0.022
damp[c]	dAMP	-0.003492
dcmp[c]	dCMP	-0.006663
dgmp[c]	dGMP	-0.006659
dtmp[c]	dTMP	-0.003653
fcmcbtt[c]	iron-III-chelated-carboxymycobactin-T-R8-carbon-final-carbon-is-carboxyl-group	-0.001498
gal[c]	D-Galactose	-0.055474
glc_D[c]	D-Glucose	-0.16315
gln_L[c]	L-Glutamine	-0.05812
glu_L[c]	L-Glutamate	-0.090007
gly[c]	Glycine	-0.33581
glyc[c]	Glycerol	-0.025359
gmp[c]	GMP	-0.24365
h2o[c]	H2O	-60
h[c]	H	60
hdca[c]	Hexadecanoate-n-C160	-0.23515
hdcea[c]	Hexadecenoate-n-C161	-0.01094
hexc[c]	hexacosanoate-n-C260	-0.058352
his_L[c]	L-Histidine	-0.040617
ile_L[c]	L-Isoleucine	-0.087731
kmycolate[c]	keto-mycolate-2-cyclopropanated-rings	-0.003338
leu_L[c]	L-Leucine	-0.20471
lys_L[c]	L-Lysine	-0.03909
man[c]	D-Mannose	-0.095065
mbhn[c]	methyl-behenic-acid	-0.00784
mcbts[c]	mycobactin-S	-0.001402
met_L[c]	L-Methionine	-0.034889
mfrrppdima[c]	phenolic-glycolipid-Mtb	-0.001184
mkmycolate[c]	keto-mycolate-1-cyclopropanated-rings	-0.003291
mmmycolate[c]	methoxy-mycolate-1-cyclopropanated-ring	-0.003365
mocdca[c]	10-methylstearic-acid	-0.095802
mycolate[c]	mycolate-2-cyclopropanated-rings	-0.011003
ocdca[c]	octadecanoate-n-C180	-0.034837
ocdcea[c]	octadecenoate-n-C181	-0.009849
pa160190[c]	1-2-sn-glycerol-3-phosphate	-0.006798
pa160[c]	1-2-dihexadecanoyl-sn-glycerol-3-phosphate	-0.00724
pa190190[c]	1-2-sn-glycerol-3-phosphate	-0.006407
pat[c]	penta-acyl-trehalose	-0.001251
pdima[c]	phthiocerol-dimycocerosate-A-Mtb	-0.000273
pe160[c]	phosphatidylethanolamine-dihexadecanoyl-n-C160	-0.004061
peptido_TB1[c]	peptidoglycan-subunit-for-Mycobacterium-tuberculosis	-0.01885
peptido_TB2[c]	peptidoglycan-subunit-for-Mycobacterium-tuberculosis	-0.01885
pg160190[c]	Phosphatidylglycerol-hexadecanoyl-methylstearoyl	-0.00613
pg160[c]	Phosphatidylglycerol-dihexadecanoyl-n-C160	-0.006487
pg190[c]	Phosphatidylglycerol-dimethylstearoyl-C190	-0.00581
phdca[c]	phenol-palmitic-acid	-0.006453
phe_L[c]	L-Phenylalanine	-0.048102
pi[c]	Phosphate	60
ppdima[c]	phenol-phthiocerol-dimycocerosate-Mtb	-0.000263
pro_L[c]	L-Proline	-0.13803
rib_D[c]	D-Ribose	-0.021723
ser_L[c]	L-Serine	-0.1434
sl1[c]	sulfonated-tetra-acyl-trehalose	-0.001137
tat[c]	tetra-acyl-trehalose	-0.001176
thr_L[c]	L-Threonine	-0.13571
tmha1[c]	tetramycolyl-hexaarabinoside-tdm1-tdm2-tre-Mtb	-0.001106
tmha2[c]	tetramycolyl-hexaarabinoside-tdm1-tdm3-tre-Mtb	-0.0011
tmha3[c]	tetramycolyl-hexaarabinoside-tdm1-tdm4-tre-Mtb	-0.001104
tmha4[c]	tetramycolyl-hexaarabinoside-tdm2-tdm3-tre-Mtb	-0.001097
tre6p[c]	alpha-alpha-Trehalose-6-phosphate	-0.006491
tre[c]	Trehalose	-0.00797
tres[c]	trehalose-2-sulfate	-0.006474
trp_L[c]	L-Tryptophan	-0.020124
ttdca[c]	tetradecanoate-n-C140	-0.012193
tyr_L[c]	L-Tyrosine	-0.031756
uaaAgla[c]	Undecaprenyl-diphospho-N-acetylmuramoyl-N-acetylglucosamine-L-alanyl-D-glutamyl-L-lysyl-D-alanyl-D-alanine	-0.001008
uaaGgla[c]	Undecaprenyl-diphospho-N-acetylmuramoyl-N-acetylglucosamine-L-alanyl-gamma-D-glutamyl-L-lysyl-D-alanyl-D-alanine	-0.001008
uaagmda[c]	Undecaprenyl-diphospho-N-acetylmuramoyl-N-acetylglucosamine-L-ala-D-glu-meso-2-6-diaminopimeloyl-D-ala-D-ala	-0.000986
uamr[c]	UDP-N-acetylmuramate	-0.002793
ugagmda[c]	Undecaprenyl-diphospho-N-glycolylmuramoyl-N-acetylglucosamine-L-ala-D-glu-meso-2-6-diaminopimeloyl-D-ala-D-ala	-0.000977
ump[c]	UMP	-0.1316
val_L[c]	L-Valine	-0.20583

## Sheet: comparison
metabolites	metabolite_names	SC_biomass_Mtb_9_60atp_test_NOF	SC_biomass_Mtb_9_60atp
5fthf[c]	5-Formyltetrahydrofolate	-1e-06
Ac1PIM1[c]	acyl-phosphatidylinositol-mannoside-tuberculosis	-0.001681	-0.001681
Ac1PIM2[c]	acyl-phosphatidylinositol-mannoside-di-mannose-tuberculosis	-0.001488	-0.001488
Ac1PIM3[c]	acyl-phosphatidylinositol-mannoside-tri-mannose-tuberculosis	-0.001335	-0.001335
Ac1PIM4[c]	acyl-phosphatidylinositol-mannoside-tetra-mannose-tuberculosis	-0.001211	-0.001211
Ac2PIM2[c]	di-acyl-phosphatidylinositol-mannoside-di-mannose-tuberculosis	-0.001274	-0.001274
PIM1[c]	phosphatidylinositol-mannoside-tuberculosis	-0.002076	-0.002076
PIM2[c]	phosphatidylinositol-mannoside-di-mannose-tuberculosis	-0.00179	-0.00179
PIM3[c]	phosphatidylinositol-mannoside-tri-mannose-tuberculosis	-0.001573	-0.001573
PIM4[c]	phosphatidylinositol-mannoside-tetra-mannose-tuberculosis	-0.001403	-0.001403
PIM5[c]	phosphatidylinositol-mannoside-penta-mannose-tuberculosis	-0.001266	-0.001266
PIM6[c]	phosphatidylinositol-mannoside-hexa-mannose-tuberculosis	-0.001154	-0.001154
acgam1p[c]	N-Acetyl-D-glucosamine-1-phosphate	-0.23018	-0.23018
adp[c]	ADP	60	60
ala_L[c]	L-Alanine	-0.40596	-0.40596
amet[c]	S-Adenosyl-L-methionine	-0.000223
amp[c]	AMP	-0.13903	-0.13903
arabinanagalfragund[c]	arabinan-arabinofuranose-galactofuranosyl-30-rhamanosyl-N-acetylglucosamyl-undecaprenyl-diphosphate-M-tb	-0.000731	-0.000731
arach[c]	Arachidic-acid	-0.015676	-0.015676
arg_L[c]	L-Arginine	-0.12042	-0.12042
asn_L[c]	L-Asparagine	-0.047699	-0.047699
asp_L[c]	L-Aspartate	-0.12031	-0.12031
atp[c]	ATP	-60	-60
btn[c]	Biotin	-2e-06
clpn160190[c]	cardiolipin-dihexadecanoyl-dimethylstearoyl	-0.005859	-0.005859
cmp[c]	CMP	-0.25095	-0.25095
coa[c]	Coenzyme-A	-0.000576
cys_L[c]	L-Cysteine	-0.022	-0.022
damp[c]	dAMP	-0.003492	-0.003492
dcmp[c]	dCMP	-0.006663	-0.006663
decda_tb[c]	decaprenylphosphoryl-beta-D-arabinofuranose	-1e-06
decdpr_tb[c]	decaprenylphosphoryl-beta-D-5-phosphoribose	-1e-06
dgmp[c]	dGMP	-0.006659	-0.006659
dhf[c]	7-8-Dihydrofolate	-1e-06
dtmp[c]	dTMP	-0.003653	-0.003653
fad[c]	Flavin-adenine-dinucleotide-oxidized	-0.000223
fcmcbtt[c]	iron-III-chelated-carboxymycobactin-T-R8-carbon-final-carbon-is-carboxyl-group	-0.001498	-0.001498
fmn[c]	FMN	-0.000223
gal[c]	D-Galactose	-0.055474	-0.055474
gam6p[c]	D-Glucosamine-6-phosphate	-1e-06
glc_D[c]	D-Glucose	-0.16315	-0.16315
gln_L[c]	L-Glutamine	-0.05812	-0.05812
glu_L[c]	L-Glutamate	-0.090007	-0.090007
gly[c]	Glycine	-0.33581	-0.33581
glyc[c]	Glycerol	-0.025359	-0.025359
gmp[c]	GMP	-0.24365	-0.24365
h2o[c]	H2O	-60	-60
h[c]	H	60	60
hdca[c]	Hexadecanoate-n-C160	-0.23515	-0.23515
hdcea[c]	Hexadecenoate-n-C161	-0.01094	-0.01094
hexc[c]	hexacosanoate-n-C260	-0.058352	-0.058352
his_L[c]	L-Histidine	-0.040617	-0.040617
hmbil[c]	Hydroxymethylbilane	-1e-06
ile_L[c]	L-Isoleucine	-0.087731	-0.087731
k[c]	potassium	-1e-06
kmycolate[c]	keto-mycolate-2-cyclopropanated-rings	-0.003338	-0.003338
leu_L[c]	L-Leucine	-0.20471	-0.20471
lys_L[c]	L-Lysine	-0.03909	-0.03909
man[c]	D-Mannose	-0.095065	-0.095065
mbhn[c]	methyl-behenic-acid	-0.00784	-0.00784
mcbts[c]	mycobactin-S	-0.001402	-0.001402
met_L[c]	L-Methionine	-0.034889	-0.034889
mfrrppdima[c]	phenolic-glycolipid-Mtb	-0.001184	-0.001184
mkmycolate[c]	keto-mycolate-1-cyclopropanated-rings	-0.003291	-0.003291
mmmycolate[c]	methoxy-mycolate-1-cyclopropanated-ring	-0.003365	-0.003365
mocdca[c]	10-methylstearic-acid	-0.095802	-0.095802
mycolate[c]	mycolate-2-cyclopropanated-rings	-0.011003	-0.011003
na1[c]	Sodium	-1e-06
nad[c]	Nicotinamide-adenine-dinucleotide	-0.001831
nadp[c]	Nicotinamide-adenine-dinucleotide-phosphate	-0.000447
ocdca[c]	octadecanoate-n-C180	-0.034837	-0.034837
ocdcea[c]	octadecenoate-n-C181	-0.009849	-0.009849
pa160190[c]	1-2-sn-glycerol-3-phosphate	-0.006798	-0.006798
pa160[c]	1-2-dihexadecanoyl-sn-glycerol-3-phosphate	-0.00724	-0.00724
pa190190[c]	1-2-sn-glycerol-3-phosphate	-0.006407	-0.006407
pan4p[c]	Pantetheine-4-phosphate	-1e-06
pat[c]	penta-acyl-trehalose	-0.001251	-0.001251
pdima[c]	phthiocerol-dimycocerosate-A-Mtb	-0.000273	-0.000273
pdima[e]	phthiocerol-dimycocerosate-A-Mtb	-1e-06
pe160[c]	phosphatidylethanolamine-dihexadecanoyl-n-C160	-0.004061	-0.004061
peptido_TB1[c]	peptidoglycan-subunit-for-Mycobacterium-tuberculosis	-0.01885	-0.01885
peptido_TB2[c]	peptidoglycan-subunit-for-Mycobacterium-tuberculosis	-0.01885	-0.01885
pg160190[c]	Phosphatidylglycerol-hexadecanoyl-methylstearoyl	-0.00613	-0.00613
pg160[c]	Phosphatidylglycerol-dihexadecanoyl-n-C160	-0.006487	-0.006487
pg190[c]	Phosphatidylglycerol-dimethylstearoyl-C190	-0.00581	-0.00581
phdca[c]	phenol-palmitic-acid	-0.006453	-0.006453
phe_L[c]	L-Phenylalanine	-0.048102	-0.048102
pheme[c]	Protoheme	-1e-06
pi[c]	Phosphate	60	60
ppdima[c]	phenol-phthiocerol-dimycocerosate-Mtb	-0.000263	-0.000263
ppdima[e]	phenol-phthiocerol-dimycocerosate-Mtb	-1e-06
pro_L[c]	L-Proline	-0.13803	-0.13803
pydx5p[c]	Pyridoxal-5-phosphate	-0.000223
quln[c]	Quinolinate	-1e-06
rib_D[c]	D-Ribose	-0.021723	-0.021723
ser_L[c]	L-Serine	-0.1434	-0.1434
sl1[c]	sulfonated-tetra-acyl-trehalose	-0.001137	-0.001137
tat[c]	tetra-acyl-trehalose	-0.001176	-0.001176
thf[c]	5-6-7-8-Tetrahydrofolate	-1e-06
thmpp[c]	Thiamine-diphosphate	-1e-06
thr_L[c]	L-Threonine	-0.13571	-0.13571
tmha1[c]	tetramycolyl-hexaarabinoside-tdm1-tdm2-tre-Mtb	-0.001106	-0.001106
tmha2[c]	tetramycolyl-hexaarabinoside-tdm1-tdm3-tre-Mtb	-0.0011	-0.0011
tmha3[c]	tetramycolyl-hexaarabinoside-tdm1-tdm4-tre-Mtb	-0.001104	-0.001104
tmha4[c]	tetramycolyl-hexaarabinoside-tdm2-tdm3-tre-Mtb	-0.001097	-0.001097
tre6p[c]	alpha-alpha-Trehalose-6-phosphate	-0.006491	-0.006491
tre[c]	Trehalose	-0.00797	-0.00797
tres[c]	trehalose-2-sulfate	-0.006474	-0.006474
trp_L[c]	L-Tryptophan	-0.020124	-0.020124
ttdca[c]	tetradecanoate-n-C140	-0.012193	-0.012193
tyr_L[c]	L-Tyrosine	-0.031756	-0.031756
uaaAgla[c]	Undecaprenyl-diphospho-N-acetylmuramoyl-N-acetylglucosamine-L-alanyl-D-glutamyl-L-lysyl-D-alanyl-D-alanine	-0.001008	-0.001008
uaaGgla[c]	Undecaprenyl-diphospho-N-acetylmuramoyl-N-acetylglucosamine-L-alanyl-gamma-D-glutamyl-L-lysyl-D-alanyl-D-alanine	-0.001008	-0.001008
uaagmda[c]	Undecaprenyl-diphospho-N-acetylmuramoyl-N-acetylglucosamine-L-ala-D-glu-meso-2-6-diaminopimeloyl-D-ala-D-ala	-0.000986	-0.000986
uamr[c]	UDP-N-acetylmuramate	-0.002793	-0.002793
udcpdp[c]	Undecaprenyl-diphosphate	-1e-06
ugagmda[c]	Undecaprenyl-diphospho-N-glycolylmuramoyl-N-acetylglucosamine-L-ala-D-glu-meso-2-6-diaminopimeloyl-D-ala-D-ala	-0.000977	-0.000977
ump[c]	UMP	-0.1316	-0.1316
val_L[c]	L-Valine	-0.20583	-0.20583
xyl_D[c]	D-Xylose	-1e-06
