# Supplementary material for: A systematic evaluation of Mycobacterium tuberculosis Genome-Scale Metabolic Networks
Source: PLoS Comput Biol. 2020 Jun 15;16(6):e1007533. doi: 10.1371/journal.pcbi.1007533 (PMC7316355; doi:10.1371/journal.pcbi.1007533)
Supplement: S1 File — (ZIP) [file pcbi.1007533.s033.zip › S1_File_Biomass/results/comparison_objfun/comp_sMtb_models.xlsx]

## Sheet: sMtb_BG
metabolites	metabolite_names	metabolite_formulas	stoich_coeff_met	Demand_fluxes	OrigStat
AC1PIM1[c]	acyl phosphatidylinositol mannoside mannose	C66H125O19P	-0.0024	430.075	OPTIMAL
AC1PIM2[c]	acyl phosphatidylinositol mannoside di-mannose	C72H135O24P	-0.0014	416.635	OPTIMAL
AC1PIM6[c]	acyl phosphatidylinositol mannoside hexa-mannose	C96H175O44P	-0.0024	166.667	OPTIMAL
AC2PIM2[c]	di-acyl phosphatidylinositol mannoside di-mannose	C88H165O25P	-0.0024	319.976	OPTIMAL
AC2PIM6[c]	di-acyl phosphatidylinositol mannoside hexa-mannose	C112H205O45P	-0.0024	166.667	OPTIMAL
ADP[c]	ADP	C10H15N5O10P2	57	1000	OPTIMAL
ALA[c]	L-Alanine	C3H7NO2	-0.2184	1000	OPTIMAL
AMYL[c]	Amylose monomer	C6H10O5	-0.2352	1000	OPTIMAL
ARABINOGALACTANPEPTIDOGLYCAN[c]	arabinogalactan-peptidoglycan large cell wall complex	C1664H2711N210O1289P72	-0.0017	4.44444	OPTIMAL
ARAFDPP[c]	arabinofuranose-decaprenylphosphate	C55H92O11P2	-0.0388	50	OPTIMAL
ARG[c]	L-Arginine	C6H14N4O2	-0.1148	1000	OPTIMAL
ASN[c]	L-Asparagine	C4H8N2O3	-0.0351	1000	OPTIMAL
ASP[c]	L-Aspartate	C4H7NO4	-0.0886	1000	OPTIMAL
ATP[c]	ATP	C10H16N5O13P3	-57.03	991.125	OPTIMAL
C78MYCOLATEPP[c]	C78-alpha-mycolate-PP	C143H259O11P	-0.0295	41.1811	OPTIMAL
CAL[c]	Cardiolipin	C79H154O17P2	-0.0091	325.887	OPTIMAL
COA[c]	Coenzyme A	C21H36N7O16P3S	-0.0132	500	OPTIMAL
CTP[c]	CTP	C9H16N3O14P3	-0.0168	706.147	OPTIMAL
CYS[c]	L-Cysteine	C3H7NO2S	-0.0155	1000	OPTIMAL
DATP[c]	dATP	C10H16N5O12P3	-0.0102	991.125	OPTIMAL
DCTP[c]	dCTP	C9H16N3O13P3	-0.0194	706.147	OPTIMAL
DGTP[c]	dGTP	C10H16N5O13P3	-0.0194	811.42	OPTIMAL
DIMAM[c]	phthiodiocerol dimycocerosate DIMA membrane associated	C95H188O5	-0.0008	173.607	OPTIMAL
DIMBM[c]	phthiodiolone dimycocerosate DIMB membrane associated	C94H184O5	-0.0008	193.428	OPTIMAL
DLIPO[c]	Dihydrolipoamide	C8H17NOS2	-0.001	416.407	OPTIMAL
DTTP[c]	dTTP	C10H17N2O14P3	-0.0102	500	OPTIMAL
FAD[c]	FAD	C27H33N9O15P2	-0.0129	1000	OPTIMAL
FE2[c]	Fe2+	Fe	-0.0008	1000	OPTIMAL
FE3[c]	Fe3+	Fe	-0.0008	1000	OPTIMAL
FERI[c]	Reduced ferredoxin		-0.0008	1000	OPTIMAL
FERO[c]	Oxidized ferredoxin		-0.0008	1000	OPTIMAL
FMN[c]	FMN	C17H21N4O9P	-0.0222	1000	OPTIMAL
GDPFUC[c]	GDP-L-fucose	C16H25N5O15P2	-0.024	923.431	OPTIMAL
GDPMAN[c]	GDP-mannose	C16H25N5O16P2	-0.0001	923.431	OPTIMAL
GLC[c]	D-Glucose	C6H12O6	-0.4661	1000	OPTIMAL
GLN[c]	L-Glutamine	C5H10N2O3	-0.1384	1000	OPTIMAL
GLUCAN[c]	D-glucan monomer	C6H10O5	-0.2352	1000	OPTIMAL
GLU[c]	L-Glutamate	C5H9NO4	-0.1625	1000	OPTIMAL
GLY[c]	Glycine	C2H5NO2	-0.158	1000	OPTIMAL
GL[c]	Glycerol	C3H8O3	-0.0184	1000	OPTIMAL
GTP[c]	GTP	C10H16N5O14P3	-0.0168	811.42	OPTIMAL
H2O[c]	Water	H2O	-57	1000	OPTIMAL
HEMEFE2[c]	Heme O	C49H58FeN4O5	-0.0008	166.667	OPTIMAL
HEMEFE3[c]	Heme A	C49H56FeN4O6	-0.0008	166.667	OPTIMAL
HIS[c]	L-Histidine	C6H9N3O2	-0.0343	1000	OPTIMAL
HYDROXYPHTHIOCERANOYLCOA[c]	hydroxyphthioceranoyl-CoA	C60H112N7O18P3S	-0.0064	226.951	OPTIMAL
ILE[c]	L-Isoleucine	C6H13NO2	-0.0642	1000	OPTIMAL
LEU[c]	L-Leucine	C6H13NO2	-0.1483	1000	OPTIMAL
LYS[c]	L-Lysine	C6H14N2O2	-0.0317	1000	OPTIMAL
MAN[c]	D-Mannose	C6H12O6	-0.1752	1000	OPTIMAL
MBTC18ANOYL[c]	Mycobactin with octadecanoyl group	C45H73N5O10	-0.0003	392.439	OPTIMAL
MBTC18ENOYL[c]	Mycobactin with octadecenoyl group	C45H71N5O10	-0.0003	374.144	OPTIMAL
MBTMAL[c]	Mycobactin with malonyl group	C30H41N5O12	-0.0003	444.579	OPTIMAL
MET[c]	L-Methionine	C5H11NO2S	-0.0285	1000	OPTIMAL
MK[c]	Menaquinone	C51H72O2	-0.0118	55.5556	OPTIMAL
MOLYBDOPTERIN[c]	Molybdopterin	C10H14N5O6PS2	-0.0008	250	OPTIMAL
MTR1P[c]	S-Methyl-5-thio-D-ribose 1-phosphate	C6H13O7PS	-0.0035	0	OPTIMAL
MYCOLIPANOATE[c]	Mycolipanoate	C27H54O2	-0.0001	333.333	OPTIMAL
MYCOLIPDIENOATE[c]	Mycolipdienoate	C27H50O2	-0.0002	333.333	OPTIMAL
MYCOLIPENOATE[c]	Mycolipenoate	C27H52O2	-0.0004	333.333	OPTIMAL
MYCOTHIOL[c]	Mycothiol	C17H30N2O12S	-0.0131	500	OPTIMAL
NADP[c]	NADP+	C21H29N7O17P3	-0.0136	746.627	OPTIMAL
NAD[c]	NAD+	C21H28N7O14P2	-0.0152	975.404	OPTIMAL
PENTAMETHYLTRICONTANOYLCOA[c]	PENTA-METHYL-TRICONTANOYL-COA	C52H96N7O17P3S	-0.0001	249.958	OPTIMAL
PE[c]	Phosphatidylethanolamine	C40H80NO8P	-0.0036	654.762	OPTIMAL
PHDIMAM[c]	Phenol-phthiodiocerol dimycocerosate PHDIMA membrane associated	C102H194O6	-0.003	147.649	OPTIMAL
PHDIMBM[c]	Phenol-phthiodiolone dimycocerosate PHDIMB membrane associated	C101H190O6	-0.003	161.746	OPTIMAL
PHE[c]	L-Phenylalanine	C9H11NO2	-0.0429	1000	OPTIMAL
PI[c]	Orthophosphate	H3PO4	57	1000	OPTIMAL
PPGPPP[c]	Guanosine 3-diphosphate 5-triphosphate	C10H18N5O20P5	-0.0008	500	OPTIMAL
PPM[c]	D-Mannosyl-1-phosphoundecaprenol	C61H101O9P	-0.0256	47.619	OPTIMAL
PRO[c]	L-Proline	C5H9NO2	-0.0924	1000	OPTIMAL
RIB[c]	Ribose	C5H10O5	-0.0511	1000	OPTIMAL
SAH[c]	S-Adenosyl-L-homocysteine	C14H20N6O5S	0.0347	774.8	OPTIMAL
SAM[c]	S-Adenosyl-L-methionine	C15H22N6O5S	-0.0347	958.083	OPTIMAL
SER[c]	L-Serine	C3H7NO3	-0.0892	1000	OPTIMAL
SIROHEME[c]	Siroheme	C42H44FeN4O16	-0.0008	250	OPTIMAL
SL1[c]	sulfolipid-1	C145H280O21S	-0.0064	95.0301	OPTIMAL
SPRMD[c]	Spermidine	C7H19N3	-0.0035	0	OPTIMAL
TAG[c]	Triacylglycerol	C60H116O6	-0.0713	1000	OPTIMAL
THF[c]	Tetrahydrofolate	C19H23N7O6	-0.0008	1000	OPTIMAL
THIPP[c]	Thiamin diphosphate	C12H19N4O7P2S	-0.0008	353.754	OPTIMAL
THR[c]	L-Threonine	C4H9NO3	-0.0917	1000	OPTIMAL
TRE6P[c]	alpha,alpha-Trehalose 6-phosphate	C12H23O14P	-0.0183	1000	OPTIMAL
TREHALOSEMONOMYCOLATE[c]	alpha,alpha-Trehalose 6-mycolate	C94H180O13	-0.0295	71.1136	OPTIMAL
TRP[c]	L-Tryptophan	C11H12N2O2	-0.0218	1000	OPTIMAL
TYR[c]	L-Tyrosine	C9H11NO3	-0.0308	1000	OPTIMAL
UDPNAM[c]	UDP-N-acetylmuramate	C20H31N3O19P2	-0.0397	500	OPTIMAL
UTP[c]	UTP	C9H15N2O15P3	-0.0088	811.42	OPTIMAL
VAL[c]	L-Valine	C5H11NO2	-0.1373	1000	OPTIMAL

## Sheet: sMtb_BGIV
metabolites	metabolite_names	metabolite_formulas	stoich_coeff_met	Demand_fluxes	OrigStat
AC1PIM1[c]	acyl phosphatidylinositol mannoside mannose	C66H125O19P	-0.0033	430.075	OPTIMAL
AC1PIM2[c]	acyl phosphatidylinositol mannoside di-mannose	C72H135O24P	-0.0019	416.635	OPTIMAL
AC1PIM6[c]	acyl phosphatidylinositol mannoside hexa-mannose	C96H175O44P	-0.0033	166.667	OPTIMAL
AC2PIM2[c]	di-acyl phosphatidylinositol mannoside di-mannose	C88H165O25P	-0.0033	319.976	OPTIMAL
AC2PIM6[c]	di-acyl phosphatidylinositol mannoside hexa-mannose	C112H205O45P	-0.0033	166.667	OPTIMAL
ADP[c]	ADP	C10H15N5O10P2	57	1000	OPTIMAL
ALA[c]	L-Alanine	C3H7NO2	-0.2184	1000	OPTIMAL
AMYL[c]	Amylose monomer	C6H10O5	-0.3715	1000	OPTIMAL
ARABINOGALACTANPEPTIDOGLYCAN[c]	arabinogalactan-peptidoglycan large cell wall complex	C1664H2711N210O1289P72	-0.0023	4.44444	OPTIMAL
ARAFDPP[c]	arabinofuranose-decaprenylphosphate	C55H92O11P2	-0.0529	50	OPTIMAL
ARG[c]	L-Arginine	C6H14N4O2	-0.1148	1000	OPTIMAL
ASN[c]	L-Asparagine	C4H8N2O3	-0.0351	1000	OPTIMAL
ASP[c]	L-Aspartate	C4H7NO4	-0.0886	1000	OPTIMAL
ATP[c]	ATP	C10H16N5O13P3	-57.03	991.125	OPTIMAL
C78MYCOLATEPP[c]	C78-alpha-mycolate-PP	C143H259O11P	-0.0402	41.1811	OPTIMAL
CAL[c]	Cardiolipin	C79H154O17P2	-0.0124	325.887	OPTIMAL
COA[c]	Coenzyme A	C21H36N7O16P3S	-0.0159	500	OPTIMAL
CTP[c]	CTP	C9H16N3O14P3	-0.0168	706.147	OPTIMAL
CYS[c]	L-Cysteine	C3H7NO2S	-0.0155	1000	OPTIMAL
DATP[c]	dATP	C10H16N5O12P3	-0.0102	991.125	OPTIMAL
DCTP[c]	dCTP	C9H16N3O13P3	-0.0194	706.147	OPTIMAL
DGTP[c]	dGTP	C10H16N5O13P3	-0.0194	811.42	OPTIMAL
DLIPO[c]	Dihydrolipoamide	C8H17NOS2	-0.0012	416.407	OPTIMAL
DTTP[c]	dTTP	C10H17N2O14P3	-0.0102	500	OPTIMAL
FAD[c]	FAD	C27H33N9O15P2	-0.0155	1000	OPTIMAL
FE2[c]	Fe2+	Fe	-0.001	1000	OPTIMAL
FE3[c]	Fe3+	Fe	-0.001	1000	OPTIMAL
FERI[c]	Reduced ferredoxin		-0.001	1000	OPTIMAL
FERO[c]	Oxidized ferredoxin		-0.001	1000	OPTIMAL
GDPFUC[c]	GDP-L-fucose	C16H25N5O15P2	-0.0379	923.431	OPTIMAL
GDPMAN[c]	GDP-mannose	C16H25N5O16P2	-0.0001	923.431	OPTIMAL
GLN[c]	L-Glutamine	C5H10N2O3	-0.1384	1000	OPTIMAL
GLUCAN[c]	D-glucan monomer	C6H10O5	-0.3715	1000	OPTIMAL
GLU[c]	L-Glutamate	C5H9NO4	-0.1625	1000	OPTIMAL
GLY[c]	Glycine	C2H5NO2	-0.158	1000	OPTIMAL
GL[c]	Glycerol	C3H8O3	-0.025	1000	OPTIMAL
GTP[c]	GTP	C10H16N5O14P3	-0.0168	811.42	OPTIMAL
H2O[c]	Water	H2O	-57	1000	OPTIMAL
HEMEFE2[c]	Heme O	C49H58FeN4O5	-0.001	166.667	OPTIMAL
HEMEFE3[c]	Heme A	C49H56FeN4O6	-0.001	166.667	OPTIMAL
HIS[c]	L-Histidine	C6H9N3O2	-0.0343	1000	OPTIMAL
ILE[c]	L-Isoleucine	C6H13NO2	-0.0642	1000	OPTIMAL
LEU[c]	L-Leucine	C6H13NO2	-0.1483	1000	OPTIMAL
LYS[c]	L-Lysine	C6H14N2O2	-0.0317	1000	OPTIMAL
MAN[c]	D-Mannose	C6H12O6	-0.2767	1000	OPTIMAL
MET[c]	L-Methionine	C5H11NO2S	-0.0285	1000	OPTIMAL
MK[c]	Menaquinone	C51H72O2	-0.0142	55.5556	OPTIMAL
MOLYBDOPTERIN[c]	Molybdopterin	C10H14N5O6PS2	-0.001	250	OPTIMAL
MTR1P[c]	S-Methyl-5-thio-D-ribose 1-phosphate	C6H13O7PS	-0.0012	0	OPTIMAL
MYCOTHIOL[c]	Mycothiol	C17H30N2O12S	-0.0179	500	OPTIMAL
NADP[c]	NADP+	C21H29N7O17P3	-0.0164	746.627	OPTIMAL
NAD[c]	NAD+	C21H28N7O14P2	-0.0183	975.404	OPTIMAL
PENTAMETHYLTRICONTANOYLCOA[c]	PENTA-METHYL-TRICONTANOYL-COA	C52H96N7O17P3S	-0.0001	249.958	OPTIMAL
PE[c]	Phosphatidylethanolamine	C40H80NO8P	-0.0049	654.762	OPTIMAL
PHE[c]	L-Phenylalanine	C9H11NO2	-0.0429	1000	OPTIMAL
PI[c]	Orthophosphate	H3PO4	57	1000	OPTIMAL
PPGPPP[c]	Guanosine 3-diphosphate 5-triphosphate	C10H18N5O20P5	-0.001	500	OPTIMAL
PRO[c]	L-Proline	C5H9NO2	-0.0924	1000	OPTIMAL
RIB[c]	Ribose	C5H10O5	-0.0807	1000	OPTIMAL
SAH[c]	S-Adenosyl-L-homocysteine	C14H20N6O5S	0.0417	774.8	OPTIMAL
SAM[c]	S-Adenosyl-L-methionine	C15H22N6O5S	-0.0417	958.083	OPTIMAL
SER[c]	L-Serine	C3H7NO3	-0.0892	1000	OPTIMAL
SIROHEME[c]	Siroheme	C42H44FeN4O16	-0.001	250	OPTIMAL
SPRMD[c]	Spermidine	C7H19N3	-0.0012	0	OPTIMAL
TAG[c]	Triacylglycerol	C60H116O6	-0.0971	1000	OPTIMAL
THF[c]	Tetrahydrofolate	C19H23N7O6	-0.001	1000	OPTIMAL
THIPP[c]	Thiamin diphosphate	C12H19N4O7P2S	-0.001	353.754	OPTIMAL
THR[c]	L-Threonine	C4H9NO3	-0.0917	1000	OPTIMAL
TRP[c]	L-Tryptophan	C11H12N2O2	-0.0218	1000	OPTIMAL
TYR[c]	L-Tyrosine	C9H11NO3	-0.0308	1000	OPTIMAL
UDPNAM[c]	UDP-N-acetylmuramate	C20H31N3O19P2	-0.0628	500	OPTIMAL
UTP[c]	UTP	C9H15N2O15P3	-0.0088	811.42	OPTIMAL
VAL[c]	L-Valine	C5H11NO2	-0.1373	1000	OPTIMAL

## Sheet: sMtb2018_BG
metabolites	metabolite_names	metabolite_formulas	stoich_coeff_met	Demand_fluxes	OrigStat
AC1PIM1[c]	acyl phosphatidylinositol mannoside mannose	C66H125O19P	-0.0024	420.246	OPTIMAL
AC1PIM2[c]	acyl phosphatidylinositol mannoside di-mannose	C72H135O24P	-0.0014	402.736	OPTIMAL
AC1PIM6[c]	acyl phosphatidylinositol mannoside hexa-mannose	C96H175O44P	-0.0024	166.667	OPTIMAL
AC2PIM2[c]	di-acyl phosphatidylinositol mannoside di-mannose	C88H165O25P	-0.0024	311.796	OPTIMAL
AC2PIM6[c]	di-acyl phosphatidylinositol mannoside hexa-mannose	C112H205O45P	-0.0024	166.667	OPTIMAL
ADP[c]	ADP	C10H15N5O10P2	57	1000	OPTIMAL
ALA[c]	L-Alanine	C3H7NO2	-0.2184	1000	OPTIMAL
AMYL[c]	Amylose monomer	C6H10O5	-0.2352	1000	OPTIMAL
ARABINOGALACTANPEPTIDOGLYCAN[c]	arabinogalactan-peptidoglycan large cell wall complex	C1664H2711N210O1289P72	-0.0017	4.44444	OPTIMAL
ARAFDPP[c]	arabinofuranose-decaprenylphosphate	C55H92O11P2	-0.0388	50	OPTIMAL
ARG[c]	L-Arginine	C6H14N4O2	-0.1148	1000	OPTIMAL
ASN[c]	L-Asparagine	C4H8N2O3	-0.0351	1000	OPTIMAL
ASP[c]	L-Aspartate	C4H7NO4	-0.0886	1000	OPTIMAL
ATP[c]	ATP	C10H16N5O13P3	-57.03	1000	OPTIMAL
C78MYCOLATEPP[c]	C78-alpha-mycolate-PP	C143H259O11P	-0.0295	41.1811	OPTIMAL
CAL[c]	Cardiolipin	C79H154O17P2	-0.0091	319.639	OPTIMAL
COA[c]	Coenzyme A	C21H36N7O16P3S	-0.0132	470.471	OPTIMAL
CTP[c]	CTP	C9H16N3O14P3	-0.0168	714.143	OPTIMAL
CYS[c]	L-Cysteine	C3H7NO2S	-0.0155	1000	OPTIMAL
DATP[c]	dATP	C10H16N5O12P3	-0.0102	1000	OPTIMAL
DCTP[c]	dCTP	C9H16N3O13P3	-0.0194	714.143	OPTIMAL
DGTP[c]	dGTP	C10H16N5O13P3	-0.0194	826.769	OPTIMAL
DIMAM[c]	phthiodiocerol dimycocerosate DIMA membrane associated	C95H188O5	-0.0008	156.527	OPTIMAL
DIMBM[c]	phthiodiolone dimycocerosate DIMB membrane associated	C94H184O5	-0.0008	174.399	OPTIMAL
DLIPO[c]	Dihydrolipoamide	C8H17NOS2	-0.001	386.227	OPTIMAL
DTTP[c]	dTTP	C10H17N2O14P3	-0.0102	500	OPTIMAL
FAD[c]	FAD	C27H33N9O15P2	-0.0129	1000	OPTIMAL
FE2[c]	Fe2+	Fe	-0.0008	1000	OPTIMAL
FE3[c]	Fe3+	Fe	-0.0008	1000	OPTIMAL
FERI[c]	Reduced ferredoxin		-0.0008	1000	OPTIMAL
FERO[c]	Oxidized ferredoxin		-0.0008	1000	OPTIMAL
FMN[c]	FMN	C17H21N4O9P	-0.0222	1000	OPTIMAL
GDPFUC[c]	GDP-L-fucose	C16H25N5O15P2	-0.024	896.345	OPTIMAL
GDPMAN[c]	GDP-mannose	C16H25N5O16P2	-0.0001	896.345	OPTIMAL
GLC[c]	D-Glucose	C6H12O6	-0.4661	1000	OPTIMAL
GLN[c]	L-Glutamine	C5H10N2O3	-0.1384	1000	OPTIMAL
GLUCAN[c]	D-glucan monomer	C6H10O5	-0.2352	1000	OPTIMAL
GLU[c]	L-Glutamate	C5H9NO4	-0.1625	1000	OPTIMAL
GLY[c]	Glycine	C2H5NO2	-0.158	1000	OPTIMAL
GL[c]	Glycerol	C3H8O3	-0.0184	1000	OPTIMAL
GTP[c]	GTP	C10H16N5O14P3	-0.0168	826.769	OPTIMAL
H2O[c]	Water	H2O	-57	1000	OPTIMAL
HEMEFE2[c]	Heme O	C49H58FeN4O5	-0.0008	166.667	OPTIMAL
HEMEFE3[c]	Heme A	C49H56FeN4O6	-0.0008	166.667	OPTIMAL
HIS[c]	L-Histidine	C6H9N3O2	-0.0343	1000	OPTIMAL
HYDROXYPHTHIOCERANOYLCOA[c]	hydroxyphthioceranoyl-CoA	C60H112N7O18P3S	-0.0064	204.921	OPTIMAL
ILE[c]	L-Isoleucine	C6H13NO2	-0.0642	1000	OPTIMAL
LEU[c]	L-Leucine	C6H13NO2	-0.1483	1000	OPTIMAL
LYS[c]	L-Lysine	C6H14N2O2	-0.0317	1000	OPTIMAL
MAN[c]	D-Mannose	C6H12O6	-0.1752	1000	OPTIMAL
MBTC18ANOYL[c]	Mycobactin with octadecanoyl group	C45H73N5O10	-0.0003	349.914	OPTIMAL
MBTC18ENOYL[c]	Mycobactin with octadecenoyl group	C45H71N5O10	-0.0003	349.914	OPTIMAL
MBTMAL[c]	Mycobactin with malonyl group	C30H41N5O12	-0.0003	418.073	OPTIMAL
MET[c]	L-Methionine	C5H11NO2S	-0.0285	1000	OPTIMAL
MOLYBDOPTERIN[c]	Molybdopterin	C10H14N5O6PS2	-0.0008	250	OPTIMAL
MQ[c]	Menaquinone	C51H72O2	-0.0118	55.5556	OPTIMAL
MTR1P[c]	S-Methyl-5-thio-D-ribose 1-phosphate	C6H13O7PS	-0.0035	0	OPTIMAL
MYCOLIPANOATE[c]	Mycolipanoate	C27H54O2	-0.0001	333.333	OPTIMAL
MYCOLIPDIENOATE[c]	Mycolipdienoate	C27H50O2	-0.0002	333.333	OPTIMAL
MYCOLIPENOATE[c]	Mycolipenoate	C27H52O2	-0.0004	333.333	OPTIMAL
MYCOTHIOL[c]	Mycothiol	C17H30N2O12S	-0.0131	500	OPTIMAL
NADP[c]	NADP+	C21H29N7O17P3	-0.0136	769.077	OPTIMAL
NAD[c]	NAD+	C21H28N7O14P2	-0.0152	999.75	OPTIMAL
PENTAMETHYLTRICONTANOYLCOA[c]	PENTA-METHYL-TRICONTANOYL-COA	C52H96N7O17P3S	-0.0001	229.125	OPTIMAL
PE[c]	Phosphatidylethanolamine	C40H80NO8P	-0.0036	651.807	OPTIMAL
PHDIMAM[c]	Phenol-phthiodiocerol dimycocerosate PHDIMA membrane associated	C102H194O6	-0.003	133.124	OPTIMAL
PHDIMBM[c]	Phenol-phthiodiolone dimycocerosate PHDIMB membrane associated	C101H190O6	-0.003	145.834	OPTIMAL
PHE[c]	L-Phenylalanine	C9H11NO2	-0.0429	1000	OPTIMAL
PI[c]	Orthophosphate	H3PO4	57	1000	OPTIMAL
PPGPPP[c]	Guanosine 3-diphosphate 5-triphosphate	C10H18N5O20P5	-0.0008	500	OPTIMAL
PPM[c]	D-Mannosyl-1-phosphoundecaprenol	C61H101O9P	-0.0256	47.619	OPTIMAL
PRO[c]	L-Proline	C5H9NO2	-0.0924	1000	OPTIMAL
RIB[c]	Ribose	C5H10O5	-0.0511	1000	OPTIMAL
SAH[c]	S-Adenosyl-L-homocysteine	C14H20N6O5S	0.0347	740.519	OPTIMAL
SAM[c]	S-Adenosyl-L-methionine	C15H22N6O5S	-0.0347	833.083	OPTIMAL
SER[c]	L-Serine	C3H7NO3	-0.0892	1000	OPTIMAL
SIROHEME[c]	Siroheme	C42H44FeN4O16	-0.0008	250	OPTIMAL
SL1[c]	sulfolipid-1	C145H280O21S	-0.0064	85.7462	OPTIMAL
SPRMD[c]	Spermidine	C7H19N3	-0.0035	0	OPTIMAL
TAG[c]	Triacylglycerol	C60H116O6	-0.0713	1000	OPTIMAL
THF[c]	Tetrahydrofolate	C19H23N7O6	-0.0008	1000	OPTIMAL
THIPP[c]	Thiamin diphosphate	C12H19N4O7P2S	-0.0008	307.6	OPTIMAL
THR[c]	L-Threonine	C4H9NO3	-0.0917	1000	OPTIMAL
TRE6P[c]	alpha,alpha-Trehalose 6-phosphate	C12H23O14P	-0.0183	1000	OPTIMAL
TREHALOSEMONOMYCOLATE[c]	alpha,alpha-Trehalose 6-mycolate	C94H180O13	-0.0295	71.1136	OPTIMAL
TRP[c]	L-Tryptophan	C11H12N2O2	-0.0218	1000	OPTIMAL
TYR[c]	L-Tyrosine	C9H11NO3	-0.0308	1000	OPTIMAL
UDPNAM[c]	UDP-N-acetylmuramate	C20H31N3O19P2	-0.0397	500	OPTIMAL
UTP[c]	UTP	C9H15N2O15P3	-0.0088	826.769	OPTIMAL
VAL[c]	L-Valine	C5H11NO2	-0.1373	1000	OPTIMAL

## Sheet: sMtb2018_BGIV
metabolites	metabolite_names	metabolite_formulas	stoich_coeff_met	Demand_fluxes	OrigStat
AC1PIM1[c]	acyl phosphatidylinositol mannoside mannose	C66H125O19P	-0.0033	420.246	OPTIMAL
AC1PIM2[c]	acyl phosphatidylinositol mannoside di-mannose	C72H135O24P	-0.0019	402.736	OPTIMAL
AC1PIM6[c]	acyl phosphatidylinositol mannoside hexa-mannose	C96H175O44P	-0.0033	166.667	OPTIMAL
AC2PIM2[c]	di-acyl phosphatidylinositol mannoside di-mannose	C88H165O25P	-0.0033	311.796	OPTIMAL
AC2PIM6[c]	di-acyl phosphatidylinositol mannoside hexa-mannose	C112H205O45P	-0.0033	166.667	OPTIMAL
ADP[c]	ADP	C10H15N5O10P2	57	1000	OPTIMAL
ALA[c]	L-Alanine	C3H7NO2	-0.2184	1000	OPTIMAL
AMYL[c]	Amylose monomer	C6H10O5	-0.3715	1000	OPTIMAL
ARABINOGALACTANPEPTIDOGLYCAN[c]	arabinogalactan-peptidoglycan large cell wall complex	C1664H2711N210O1289P72	-0.0023	4.44444	OPTIMAL
ARAFDPP[c]	arabinofuranose-decaprenylphosphate	C55H92O11P2	-0.0529	50	OPTIMAL
ARG[c]	L-Arginine	C6H14N4O2	-0.1148	1000	OPTIMAL
ASN[c]	L-Asparagine	C4H8N2O3	-0.0351	1000	OPTIMAL
ASP[c]	L-Aspartate	C4H7NO4	-0.0886	1000	OPTIMAL
ATP[c]	ATP	C10H16N5O13P3	-57.03	1000	OPTIMAL
C78MYCOLATEPP[c]	C78-alpha-mycolate-PP	C143H259O11P	-0.0402	41.1811	OPTIMAL
CAL[c]	Cardiolipin	C79H154O17P2	-0.0124	319.639	OPTIMAL
COA[c]	Coenzyme A	C21H36N7O16P3S	-0.0159	470.471	OPTIMAL
CTP[c]	CTP	C9H16N3O14P3	-0.0168	714.143	OPTIMAL
CYS[c]	L-Cysteine	C3H7NO2S	-0.0155	1000	OPTIMAL
DATP[c]	dATP	C10H16N5O12P3	-0.0102	1000	OPTIMAL
DCTP[c]	dCTP	C9H16N3O13P3	-0.0194	714.143	OPTIMAL
DGTP[c]	dGTP	C10H16N5O13P3	-0.0194	826.769	OPTIMAL
DLIPO[c]	Dihydrolipoamide	C8H17NOS2	-0.0012	386.227	OPTIMAL
DTTP[c]	dTTP	C10H17N2O14P3	-0.0102	500	OPTIMAL
FAD[c]	FAD	C27H33N9O15P2	-0.0155	1000	OPTIMAL
FE2[c]	Fe2+	Fe	-0.001	1000	OPTIMAL
FE3[c]	Fe3+	Fe	-0.001	1000	OPTIMAL
FERI[c]	Reduced ferredoxin		-0.001	1000	OPTIMAL
FERO[c]	Oxidized ferredoxin		-0.001	1000	OPTIMAL
GDPFUC[c]	GDP-L-fucose	C16H25N5O15P2	-0.0379	896.345	OPTIMAL
GDPMAN[c]	GDP-mannose	C16H25N5O16P2	-0.0001	896.345	OPTIMAL
GLN[c]	L-Glutamine	C5H10N2O3	-0.1384	1000	OPTIMAL
GLUCAN[c]	D-glucan monomer	C6H10O5	-0.3715	1000	OPTIMAL
GLU[c]	L-Glutamate	C5H9NO4	-0.1625	1000	OPTIMAL
GLY[c]	Glycine	C2H5NO2	-0.158	1000	OPTIMAL
GL[c]	Glycerol	C3H8O3	-0.025	1000	OPTIMAL
GTP[c]	GTP	C10H16N5O14P3	-0.0168	826.769	OPTIMAL
H2O[c]	Water	H2O	-57	1000	OPTIMAL
HEMEFE2[c]	Heme O	C49H58FeN4O5	-0.001	166.667	OPTIMAL
HEMEFE3[c]	Heme A	C49H56FeN4O6	-0.001	166.667	OPTIMAL
HIS[c]	L-Histidine	C6H9N3O2	-0.0343	1000	OPTIMAL
ILE[c]	L-Isoleucine	C6H13NO2	-0.0642	1000	OPTIMAL
LEU[c]	L-Leucine	C6H13NO2	-0.1483	1000	OPTIMAL
LYS[c]	L-Lysine	C6H14N2O2	-0.0317	1000	OPTIMAL
MAN[c]	D-Mannose	C6H12O6	-0.2767	1000	OPTIMAL
MET[c]	L-Methionine	C5H11NO2S	-0.0285	1000	OPTIMAL
MOLYBDOPTERIN[c]	Molybdopterin	C10H14N5O6PS2	-0.001	250	OPTIMAL
MQ[c]	Menaquinone	C51H72O2	-0.0142	55.5556	OPTIMAL
MTR1P[c]	S-Methyl-5-thio-D-ribose 1-phosphate	C6H13O7PS	-0.0012	0	OPTIMAL
MYCOTHIOL[c]	Mycothiol	C17H30N2O12S	-0.0179	500	OPTIMAL
NADP[c]	NADP+	C21H29N7O17P3	-0.0164	769.077	OPTIMAL
NAD[c]	NAD+	C21H28N7O14P2	-0.0183	999.75	OPTIMAL
PENTAMETHYLTRICONTANOYLCOA[c]	PENTA-METHYL-TRICONTANOYL-COA	C52H96N7O17P3S	-0.0001	229.125	OPTIMAL
PE[c]	Phosphatidylethanolamine	C40H80NO8P	-0.0049	651.807	OPTIMAL
PHE[c]	L-Phenylalanine	C9H11NO2	-0.0429	1000	OPTIMAL
PI[c]	Orthophosphate	H3PO4	57	1000	OPTIMAL
PPGPPP[c]	Guanosine 3-diphosphate 5-triphosphate	C10H18N5O20P5	-0.001	500	OPTIMAL
PRO[c]	L-Proline	C5H9NO2	-0.0924	1000	OPTIMAL
RIB[c]	Ribose	C5H10O5	-0.0807	1000	OPTIMAL
SAH[c]	S-Adenosyl-L-homocysteine	C14H20N6O5S	0.0417	740.519	OPTIMAL
SAM[c]	S-Adenosyl-L-methionine	C15H22N6O5S	-0.0417	833.083	OPTIMAL
SER[c]	L-Serine	C3H7NO3	-0.0892	1000	OPTIMAL
SIROHEME[c]	Siroheme	C42H44FeN4O16	-0.001	250	OPTIMAL
SPRMD[c]	Spermidine	C7H19N3	-0.0012	0	OPTIMAL
TAG[c]	Triacylglycerol	C60H116O6	-0.0971	1000	OPTIMAL
THF[c]	Tetrahydrofolate	C19H23N7O6	-0.001	1000	OPTIMAL
THIPP[c]	Thiamin diphosphate	C12H19N4O7P2S	-0.001	307.6	OPTIMAL
THR[c]	L-Threonine	C4H9NO3	-0.0917	1000	OPTIMAL
TRP[c]	L-Tryptophan	C11H12N2O2	-0.0218	1000	OPTIMAL
TYR[c]	L-Tyrosine	C9H11NO3	-0.0308	1000	OPTIMAL
UDPNAM[c]	UDP-N-acetylmuramate	C20H31N3O19P2	-0.0628	500	OPTIMAL
UTP[c]	UTP	C9H15N2O15P3	-0.0088	826.769	OPTIMAL
VAL[c]	L-Valine	C5H11NO2	-0.1373	1000	OPTIMAL

## Sheet: sMtb2.0_BG
metabolites	metabolite_names	metabolite_formulas	stoich_coeff_met	Demand_fluxes	OrigStat
AC1PIM1[c]	acyl phosphatidylinositol mannoside mannose	C66H125O19P	-0.0024	419.323	OPTIMAL
AC1PIM2[c]	acyl phosphatidylinositol mannoside di-mannose	C72H135O24P	-0.0014	402.736	OPTIMAL
AC1PIM6[c]	acyl phosphatidylinositol mannoside hexa-mannose	C96H175O44P	-0.0024	166.667	OPTIMAL
AC2PIM2[c]	di-acyl phosphatidylinositol mannoside di-mannose	C88H165O25P	-0.0024	311.796	OPTIMAL
AC2PIM6[c]	di-acyl phosphatidylinositol mannoside hexa-mannose	C112H205O45P	-0.0024	166.667	OPTIMAL
ADP[c]	ADP	C10H15N5O10P2	57	1000	OPTIMAL
ALA[c]	L-Alanine	C3H7NO2	-0.2184	1000	OPTIMAL
AMYL[c]	Amylose monomer	C6H10O5	-0.2352	1000	OPTIMAL
ARABINOGALACTANPEPTIDOGLYCAN[c]	arabinogalactan-peptidoglycan large cell wall complex	C1664H2711N210O1289P72	-0.0017	4.44444	OPTIMAL
ARAFDPP[c]	arabinofuranose-decaprenylphosphate	C55H92O11P2	-0.0388	50	OPTIMAL
ARG[c]	L-Arginine	C6H14N4O2	-0.1148	1000	OPTIMAL
ASN[c]	L-Asparagine	C4H8N2O3	-0.0351	1000	OPTIMAL
ASP[c]	L-Aspartate	C4H7NO4	-0.0886	1000	OPTIMAL
ATP[c]	ATP	C10H16N5O13P3	-57.03	999.833	OPTIMAL
BIOTIN[c]	Biotin	C10H16N2O3S	-2e-06	1000	OPTIMAL
BRANCHED_GLUCAN[c]	Branched D-glucan monomer	C6H10O5	-0.2352	1000	OPTIMAL
C78MYCOLATEPP[c]	C78-alpha-mycolate-PP	C143H259O11P	-0.0295	41.1811	OPTIMAL
CAL[c]	Cardiolipin	C79H154O17P2	-0.0091	316.877	OPTIMAL
COA[c]	Coenzyme A	C21H36N7O16P3S	-0.0132	455.765	OPTIMAL
COB12[c]	B12 Coenzyme	C72H100CoN18O17P	-1e-05	1000	OPTIMAL
CTP[c]	CTP	C9H16N3O14P3	-0.0168	711.385	OPTIMAL
CYS[c]	L-Cysteine	C3H7NO2S	-0.0155	1000	OPTIMAL
DATP[c]	dATP	C10H16N5O12P3	-0.0102	999.833	OPTIMAL
DCTP[c]	dCTP	C9H16N3O13P3	-0.0194	711.385	OPTIMAL
DGTP[c]	dGTP	C10H16N5O13P3	-0.0194	826.769	OPTIMAL
DIMAM[c]	phthiodiocerol dimycocerosate DIMA membrane associated	C95H188O5	-0.0008	155.728	OPTIMAL
DIMBM[c]	phthiodiolone dimycocerosate DIMB membrane associated	C94H184O5	-0.0008	174.35	OPTIMAL
DLIPO[c]	Dihydrolipoamide	C8H17NOS2	-0.001	379.053	OPTIMAL
DTTP[c]	dTTP	C10H17N2O14P3	-0.0102	500	OPTIMAL
FAD[c]	FAD	C27H33N9O15P2	-0.0129	1000	OPTIMAL
FE2[c]	Fe2+	Fe	-0.0008	1000	OPTIMAL
FE3[c]	Fe3+	Fe	-0.0008	1000	OPTIMAL
FERI[c]	Reduced ferredoxin		-0.0008	1000	OPTIMAL
FERO[c]	Oxidized ferredoxin		-0.0008	1000	OPTIMAL
FMN[c]	FMN	C17H21N4O9P	-0.0222	1000	OPTIMAL
GDPFUC[c]	GDP-L-fucose	C16H25N5O15P2	-0.024	896.345	OPTIMAL
GDPMAN[c]	GDP-mannose	C16H25N5O16P2	-0.0001	896.345	OPTIMAL
GLC[c]	D-Glucose	C6H12O6	-0.4661	1000	OPTIMAL
GLN[c]	L-Glutamine	C5H10N2O3	-0.1384	1000	OPTIMAL
GLU[c]	L-Glutamate	C5H9NO4	-0.1625	1000	OPTIMAL
GLY[c]	Glycine	C2H5NO2	-0.158	1000	OPTIMAL
GL[c]	Glycerol	C3H8O3	-0.0184	1000	OPTIMAL
GTP[c]	GTP	C10H16N5O14P3	-0.0168	826.769	OPTIMAL
H2O[c]	Water	H2O	-57	1000	OPTIMAL
HEMEFE2[c]	Heme O	C49H58FeN4O5	-0.0008	166.667	OPTIMAL
HEMEFE3[c]	Heme A	C49H56FeN4O6	-0.0008	166.667	OPTIMAL
HIS[c]	L-Histidine	C6H9N3O2	-0.0343	1000	OPTIMAL
HYDROXYPHTHIOCERANOYLCOA[c]	hydroxyphthioceranoyl-CoA	C60H112N7O18P3S	-0.0064	193.42	OPTIMAL
ILE[c]	L-Isoleucine	C6H13NO2	-0.0642	1000	OPTIMAL
LEU[c]	L-Leucine	C6H13NO2	-0.1483	1000	OPTIMAL
LYS[c]	L-Lysine	C6H14N2O2	-0.0317	1000	OPTIMAL
MAN[c]	D-Mannose	C6H12O6	-0.1752	1000	OPTIMAL
MBTC18ANOYL[c]	Mycobactin with octadecanoyl group	C45H73N5O10	-0.0003	394.116	OPTIMAL
MBTC18ENOYL[c]	Mycobactin with octadecenoyl group	C45H71N5O10	-0.0003	377.36	OPTIMAL
MBTMAL[c]	Mycobactin with malonyl group	C30H41N5O12	-0.0003	443.883	OPTIMAL
MET[c]	L-Methionine	C5H11NO2S	-0.0285	1000	OPTIMAL
MOLYBDOPTERIN[c]	Molybdopterin	C10H14N5O6PS2	-0.0008	250	OPTIMAL
MQ[c]	Menaquinone	C51H72O2	-0.0118	55.5556	OPTIMAL
MTR1P[c]	S-Methyl-5-thio-D-ribose 1-phosphate	C6H13O7PS	-0.0035	0	OPTIMAL
MYCOLIPANOATE[c]	Mycolipanoate	C27H54O2	-0.0001	333.333	OPTIMAL
MYCOLIPDIENOATE[c]	Mycolipdienoate	C27H50O2	-0.0002	333.333	OPTIMAL
MYCOLIPENOATE[c]	Mycolipenoate	C27H52O2	-0.0004	333.333	OPTIMAL
MYCOTHIOL[c]	Mycothiol	C17H30N2O12S	-0.0131	500	OPTIMAL
NADP[c]	NADP+	C21H29N7O17P3	-0.0136	743.436	OPTIMAL
NAD[c]	NAD+	C21H28N7O14P2	-0.0152	958.083	OPTIMAL
PENTAMETHYLTRICONTANOYLCOA[c]	PENTA-METHYL-TRICONTANOYL-COA	C52H96N7O17P3S	-0.0001	210.013	OPTIMAL
PE[c]	Phosphatidylethanolamine	C40H80NO8P	-0.0036	641.58	OPTIMAL
PHDIMAM[c]	Phenol-phthiodiocerol dimycocerosate PHDIMA membrane associated	C102H194O6	-0.003	138.56	OPTIMAL
PHDIMBM[c]	Phenol-phthiodiolone dimycocerosate PHDIMB membrane associated	C101H190O6	-0.003	153.111	OPTIMAL
PHE[c]	L-Phenylalanine	C9H11NO2	-0.0429	1000	OPTIMAL
PI[c]	Orthophosphate	H3PO4	57	1000	OPTIMAL
PPGPPP[c]	Guanosine 3-diphosphate 5-triphosphate	C10H18N5O20P5	-0.0008	500	OPTIMAL
PPM[c]	D-Mannosyl-1-phosphoundecaprenol	C61H101O9P	-0.0256	47.619	OPTIMAL
PRO[c]	L-Proline	C5H9NO2	-0.0924	1000	OPTIMAL
PYRA5P[c]	Pyridoxal phosphate	C8H10NO6P	-0.000223	1000	OPTIMAL
RIB[c]	Ribose	C5H10O5	-0.0511	1000	OPTIMAL
SAH[c]	S-Adenosyl-L-homocysteine	C14H20N6O5S	0.0347	722	OPTIMAL
SAM[c]	S-Adenosyl-L-methionine	C15H22N6O5S	-0.0347	812.25	OPTIMAL
SER[c]	L-Serine	C3H7NO3	-0.0892	1000	OPTIMAL
SIROHEME[c]	Siroheme	C42H44FeN4O16	-0.0008	250	OPTIMAL
SL1[c]	sulfolipid-1	C145H280O21S	-0.0064	79.2445	OPTIMAL
SPRMD[c]	Spermidine	C7H19N3	-0.0035	0	OPTIMAL
TAG[c]	Triacylglycerol	C60H116O6	-0.0713	1000	OPTIMAL
THF[c]	Tetrahydrofolate	C19H23N7O6	-0.0008	1000	OPTIMAL
THIPP[c]	Thiamin diphosphate	C12H19N4O7P2S	-0.0008	302.233	OPTIMAL
THR[c]	L-Threonine	C4H9NO3	-0.0917	1000	OPTIMAL
TRE6P[c]	alpha,alpha-Trehalose 6-phosphate	C12H23O14P	-0.0183	1000	OPTIMAL
TREHALOSEMONOMYCOLATE[c]	alpha,alpha-Trehalose 6-mycolate	C94H180O13	-0.0295	71.1136	OPTIMAL
TRP[c]	L-Tryptophan	C11H12N2O2	-0.0218	1000	OPTIMAL
TYR[c]	L-Tyrosine	C9H11NO3	-0.0308	1000	OPTIMAL
UDPNAM[c]	UDP-N-acetylmuramate	C20H31N3O19P2	-0.0397	500	OPTIMAL
UTP[c]	UTP	C9H15N2O15P3	-0.0088	826.769	OPTIMAL
VAL[c]	L-Valine	C5H11NO2	-0.1373	1000	OPTIMAL

## Sheet: sMtb2.0_BGIV
metabolites	metabolite_names	metabolite_formulas	stoich_coeff_met	Demand_fluxes	OrigStat
AC1PIM1[c]	acyl phosphatidylinositol mannoside mannose	C66H125O19P	-0.0033	419.323	OPTIMAL
AC1PIM2[c]	acyl phosphatidylinositol mannoside di-mannose	C72H135O24P	-0.0019	402.736	OPTIMAL
AC1PIM6[c]	acyl phosphatidylinositol mannoside hexa-mannose	C96H175O44P	-0.0033	166.667	OPTIMAL
AC2PIM2[c]	di-acyl phosphatidylinositol mannoside di-mannose	C88H165O25P	-0.0033	311.796	OPTIMAL
AC2PIM6[c]	di-acyl phosphatidylinositol mannoside hexa-mannose	C112H205O45P	-0.0033	166.667	OPTIMAL
ADP[c]	ADP	C10H15N5O10P2	57	1000	OPTIMAL
ALA[c]	L-Alanine	C3H7NO2	-0.2184	1000	OPTIMAL
AMYL[c]	Amylose monomer	C6H10O5	-0.3715	1000	OPTIMAL
ARABINOGALACTANPEPTIDOGLYCAN[c]	arabinogalactan-peptidoglycan large cell wall complex	C1664H2711N210O1289P72	-0.0023	4.44444	OPTIMAL
ARAFDPP[c]	arabinofuranose-decaprenylphosphate	C55H92O11P2	-0.0529	50	OPTIMAL
ARG[c]	L-Arginine	C6H14N4O2	-0.1148	1000	OPTIMAL
ASN[c]	L-Asparagine	C4H8N2O3	-0.0351	1000	OPTIMAL
ASP[c]	L-Aspartate	C4H7NO4	-0.0886	1000	OPTIMAL
ATP[c]	ATP	C10H16N5O13P3	-57.03	999.833	OPTIMAL
C78MYCOLATEPP[c]	C78-alpha-mycolate-PP	C143H259O11P	-0.0402	41.1811	OPTIMAL
CAL[c]	Cardiolipin	C79H154O17P2	-0.0124	316.877	OPTIMAL
COA[c]	Coenzyme A	C21H36N7O16P3S	-0.0159	455.765	OPTIMAL
CTP[c]	CTP	C9H16N3O14P3	-0.0168	711.385	OPTIMAL
CYS[c]	L-Cysteine	C3H7NO2S	-0.0155	1000	OPTIMAL
DATP[c]	dATP	C10H16N5O12P3	-0.0102	999.833	OPTIMAL
DCTP[c]	dCTP	C9H16N3O13P3	-0.0194	711.385	OPTIMAL
DGTP[c]	dGTP	C10H16N5O13P3	-0.0194	826.769	OPTIMAL
DLIPO[c]	Dihydrolipoamide	C8H17NOS2	-0.0012	379.053	OPTIMAL
DTTP[c]	dTTP	C10H17N2O14P3	-0.0102	500	OPTIMAL
FAD[c]	FAD	C27H33N9O15P2	-0.0155	1000	OPTIMAL
FE2[c]	Fe2+	Fe	-0.001	1000	OPTIMAL
FE3[c]	Fe3+	Fe	-0.001	1000	OPTIMAL
FERI[c]	Reduced ferredoxin		-0.001	1000	OPTIMAL
FERO[c]	Oxidized ferredoxin		-0.001	1000	OPTIMAL
GDPFUC[c]	GDP-L-fucose	C16H25N5O15P2	-0.0379	896.345	OPTIMAL
GDPMAN[c]	GDP-mannose	C16H25N5O16P2	-0.0001	896.345	OPTIMAL
GLN[c]	L-Glutamine	C5H10N2O3	-0.1384	1000	OPTIMAL
GLUCAN[c]	D-glucan monomer	C6H10O5	-0.3715	1000	OPTIMAL
GLU[c]	L-Glutamate	C5H9NO4	-0.1625	1000	OPTIMAL
GLY[c]	Glycine	C2H5NO2	-0.158	1000	OPTIMAL
GL[c]	Glycerol	C3H8O3	-0.025	1000	OPTIMAL
GTP[c]	GTP	C10H16N5O14P3	-0.0168	826.769	OPTIMAL
H2O[c]	Water	H2O	-57	1000	OPTIMAL
HEMEFE2[c]	Heme O	C49H58FeN4O5	-0.001	166.667	OPTIMAL
HEMEFE3[c]	Heme A	C49H56FeN4O6	-0.001	166.667	OPTIMAL
HIS[c]	L-Histidine	C6H9N3O2	-0.0343	1000	OPTIMAL
ILE[c]	L-Isoleucine	C6H13NO2	-0.0642	1000	OPTIMAL
LEU[c]	L-Leucine	C6H13NO2	-0.1483	1000	OPTIMAL
LYS[c]	L-Lysine	C6H14N2O2	-0.0317	1000	OPTIMAL
MAN[c]	D-Mannose	C6H12O6	-0.2767	1000	OPTIMAL
MET[c]	L-Methionine	C5H11NO2S	-0.0285	1000	OPTIMAL
MOLYBDOPTERIN[c]	Molybdopterin	C10H14N5O6PS2	-0.001	250	OPTIMAL
MQ[c]	Menaquinone	C51H72O2	-0.0142	55.5556	OPTIMAL
MTR1P[c]	S-Methyl-5-thio-D-ribose 1-phosphate	C6H13O7PS	-0.0012	0	OPTIMAL
MYCOTHIOL[c]	Mycothiol	C17H30N2O12S	-0.0179	500	OPTIMAL
NADP[c]	NADP+	C21H29N7O17P3	-0.0164	743.436	OPTIMAL
NAD[c]	NAD+	C21H28N7O14P2	-0.0183	958.083	OPTIMAL
PENTAMETHYLTRICONTANOYLCOA[c]	PENTA-METHYL-TRICONTANOYL-COA	C52H96N7O17P3S	-0.0001	210.013	OPTIMAL
PE[c]	Phosphatidylethanolamine	C40H80NO8P	-0.0049	641.58	OPTIMAL
PHE[c]	L-Phenylalanine	C9H11NO2	-0.0429	1000	OPTIMAL
PI[c]	Orthophosphate	H3PO4	57	1000	OPTIMAL
PPGPPP[c]	Guanosine 3-diphosphate 5-triphosphate	C10H18N5O20P5	-0.001	500	OPTIMAL
PRO[c]	L-Proline	C5H9NO2	-0.0924	1000	OPTIMAL
RIB[c]	Ribose	C5H10O5	-0.0807	1000	OPTIMAL
SAH[c]	S-Adenosyl-L-homocysteine	C14H20N6O5S	0.0417	722	OPTIMAL
SAM[c]	S-Adenosyl-L-methionine	C15H22N6O5S	-0.0417	812.25	OPTIMAL
SER[c]	L-Serine	C3H7NO3	-0.0892	1000	OPTIMAL
SIROHEME[c]	Siroheme	C42H44FeN4O16	-0.001	250	OPTIMAL
SPRMD[c]	Spermidine	C7H19N3	-0.0012	0	OPTIMAL
TAG[c]	Triacylglycerol	C60H116O6	-0.0971	1000	OPTIMAL
THF[c]	Tetrahydrofolate	C19H23N7O6	-0.001	1000	OPTIMAL
THIPP[c]	Thiamin diphosphate	C12H19N4O7P2S	-0.001	302.233	OPTIMAL
THR[c]	L-Threonine	C4H9NO3	-0.0917	1000	OPTIMAL
TRP[c]	L-Tryptophan	C11H12N2O2	-0.0218	1000	OPTIMAL
TYR[c]	L-Tyrosine	C9H11NO3	-0.0308	1000	OPTIMAL
UDPNAM[c]	UDP-N-acetylmuramate	C20H31N3O19P2	-0.0628	500	OPTIMAL
UTP[c]	UTP	C9H15N2O15P3	-0.0088	826.769	OPTIMAL
VAL[c]	L-Valine	C5H11NO2	-0.1373	1000	OPTIMAL

## Sheet: comparison
metabolites	metabolite_names	metabolite_formulas	SC_sMtb2.0-BiomassGrowth	SC_sMtb2.0-BiomassGrowthInVitro	SC_sMtb-BiomassGrowth	SC_sMtb-BiomassGrowthInVitro	SC_sMtb2018-BiomassGrowth	SC_sMtb2018-BiomassGrowthInVitro
AC1PIM1[c]	acyl phosphatidylinositol mannoside mannose	C66H125O19P	-0.0024	-0.0033	-0.0024	-0.0033	-0.0024	-0.0033
AC1PIM2[c]	acyl phosphatidylinositol mannoside di-mannose	C72H135O24P	-0.0014	-0.0019	-0.0014	-0.0019	-0.0014	-0.0019
AC1PIM6[c]	acyl phosphatidylinositol mannoside hexa-mannose	C96H175O44P	-0.0024	-0.0033	-0.0024	-0.0033	-0.0024	-0.0033
AC2PIM2[c]	di-acyl phosphatidylinositol mannoside di-mannose	C88H165O25P	-0.0024	-0.0033	-0.0024	-0.0033	-0.0024	-0.0033
AC2PIM6[c]	di-acyl phosphatidylinositol mannoside hexa-mannose	C112H205O45P	-0.0024	-0.0033	-0.0024	-0.0033	-0.0024	-0.0033
ADP[c]	ADP	C10H15N5O10P2	57	57	57	57	57	57
ALA[c]	L-Alanine	C3H7NO2	-0.2184	-0.2184	-0.2184	-0.2184	-0.2184	-0.2184
AMYL[c]	Amylose monomer	C6H10O5	-0.2352	-0.3715	-0.2352	-0.3715	-0.2352	-0.3715
ARABINOGALACTANPEPTIDOGLYCAN[c]	arabinogalactan-peptidoglycan large cell wall complex	C1664H2711N210O1289P72	-0.0017	-0.0023	-0.0017	-0.0023	-0.0017	-0.0023
ARAFDPP[c]	arabinofuranose-decaprenylphosphate	C55H92O11P2	-0.0388	-0.0529	-0.0388	-0.0529	-0.0388	-0.0529
ARG[c]	L-Arginine	C6H14N4O2	-0.1148	-0.1148	-0.1148	-0.1148	-0.1148	-0.1148
ASN[c]	L-Asparagine	C4H8N2O3	-0.0351	-0.0351	-0.0351	-0.0351	-0.0351	-0.0351
ASP[c]	L-Aspartate	C4H7NO4	-0.0886	-0.0886	-0.0886	-0.0886	-0.0886	-0.0886
ATP[c]	ATP	C10H16N5O13P3	-57.03	-57.03	-57.03	-57.03	-57.03	-57.03
BIOTIN[c]	Biotin	C10H16N2O3S	-2e-06
BRANCHED_GLUCAN[c]	Branched D-glucan monomer	C6H10O5	-0.2352
C78MYCOLATEPP[c]	C78-alpha-mycolate-PP	C143H259O11P	-0.0295	-0.0402	-0.0295	-0.0402	-0.0295	-0.0402
CAL[c]	Cardiolipin	C79H154O17P2	-0.0091	-0.0124	-0.0091	-0.0124	-0.0091	-0.0124
COA[c]	Coenzyme A	C21H36N7O16P3S	-0.0132	-0.0159	-0.0132	-0.0159	-0.0132	-0.0159
COB12[c]	B12 Coenzyme	C72H100CoN18O17P	-1e-05
CTP[c]	CTP	C9H16N3O14P3	-0.0168	-0.0168	-0.0168	-0.0168	-0.0168	-0.0168
CYS[c]	L-Cysteine	C3H7NO2S	-0.0155	-0.0155	-0.0155	-0.0155	-0.0155	-0.0155
DATP[c]	dATP	C10H16N5O12P3	-0.0102	-0.0102	-0.0102	-0.0102	-0.0102	-0.0102
DCTP[c]	dCTP	C9H16N3O13P3	-0.0194	-0.0194	-0.0194	-0.0194	-0.0194	-0.0194
DGTP[c]	dGTP	C10H16N5O13P3	-0.0194	-0.0194	-0.0194	-0.0194	-0.0194	-0.0194
DIMAM[c]	phthiodiocerol dimycocerosate DIMA membrane associated	C95H188O5	-0.0008		-0.0008		-0.0008
DIMBM[c]	phthiodiolone dimycocerosate DIMB membrane associated	C94H184O5	-0.0008		-0.0008		-0.0008
DLIPO[c]	Dihydrolipoamide	C8H17NOS2	-0.001	-0.0012	-0.001	-0.0012	-0.001	-0.0012
DTTP[c]	dTTP	C10H17N2O14P3	-0.0102	-0.0102	-0.0102	-0.0102	-0.0102	-0.0102
FAD[c]	FAD	C27H33N9O15P2	-0.0129	-0.0155	-0.0129	-0.0155	-0.0129	-0.0155
FE2[c]	Fe2+	Fe	-0.0008	-0.001	-0.0008	-0.001	-0.0008	-0.001
FE3[c]	Fe3+	Fe	-0.0008	-0.001	-0.0008	-0.001	-0.0008	-0.001
FERI[c]	Reduced ferredoxin		-0.0008	-0.001	-0.0008	-0.001	-0.0008	-0.001
FERO[c]	Oxidized ferredoxin		-0.0008	-0.001	-0.0008	-0.001	-0.0008	-0.001
FMN[c]	FMN	C17H21N4O9P	-0.0222		-0.0222		-0.0222
GDPFUC[c]	GDP-L-fucose	C16H25N5O15P2	-0.024	-0.0379	-0.024	-0.0379	-0.024	-0.0379
GDPMAN[c]	GDP-mannose	C16H25N5O16P2	-0.0001	-0.0001	-0.0001	-0.0001	-0.0001	-0.0001
GLC[c]	D-Glucose	C6H12O6	-0.4661		-0.4661		-0.4661
GLN[c]	L-Glutamine	C5H10N2O3	-0.1384	-0.1384	-0.1384	-0.1384	-0.1384	-0.1384
GLU[c]	L-Glutamate	C5H9NO4	-0.1625	-0.1625	-0.1625	-0.1625	-0.1625	-0.1625
GLY[c]	Glycine	C2H5NO2	-0.158	-0.158	-0.158	-0.158	-0.158	-0.158
GL[c]	Glycerol	C3H8O3	-0.0184	-0.025	-0.0184	-0.025	-0.0184	-0.025
GTP[c]	GTP	C10H16N5O14P3	-0.0168	-0.0168	-0.0168	-0.0168	-0.0168	-0.0168
H2O[c]	Water	H2O	-57	-57	-57	-57	-57	-57
HEMEFE2[c]	Heme O	C49H58FeN4O5	-0.0008	-0.001	-0.0008	-0.001	-0.0008	-0.001
HEMEFE3[c]	Heme A	C49H56FeN4O6	-0.0008	-0.001	-0.0008	-0.001	-0.0008	-0.001
HIS[c]	L-Histidine	C6H9N3O2	-0.0343	-0.0343	-0.0343	-0.0343	-0.0343	-0.0343
HYDROXYPHTHIOCERANOYLCOA[c]	hydroxyphthioceranoyl-CoA	C60H112N7O18P3S	-0.0064		-0.0064		-0.0064
ILE[c]	L-Isoleucine	C6H13NO2	-0.0642	-0.0642	-0.0642	-0.0642	-0.0642	-0.0642
LEU[c]	L-Leucine	C6H13NO2	-0.1483	-0.1483	-0.1483	-0.1483	-0.1483	-0.1483
LYS[c]	L-Lysine	C6H14N2O2	-0.0317	-0.0317	-0.0317	-0.0317	-0.0317	-0.0317
MAN[c]	D-Mannose	C6H12O6	-0.1752	-0.2767	-0.1752	-0.2767	-0.1752	-0.2767
MBTC18ANOYL[c]	Mycobactin with octadecanoyl group	C45H73N5O10	-0.0003		-0.0003		-0.0003
MBTC18ENOYL[c]	Mycobactin with octadecenoyl group	C45H71N5O10	-0.0003		-0.0003		-0.0003
MBTMAL[c]	Mycobactin with malonyl group	C30H41N5O12	-0.0003		-0.0003		-0.0003
MET[c]	L-Methionine	C5H11NO2S	-0.0285	-0.0285	-0.0285	-0.0285	-0.0285	-0.0285
MOLYBDOPTERIN[c]	Molybdopterin	C10H14N5O6PS2	-0.0008	-0.001	-0.0008	-0.001	-0.0008	-0.001
MQ[c]	Menaquinone	C51H72O2	-0.0118	-0.0142			-0.0118	-0.0142
MTR1P[c]	S-Methyl-5-thio-D-ribose 1-phosphate	C6H13O7PS	-0.0035	-0.0012	-0.0035	-0.0012	-0.0035	-0.0012
MYCOLIPANOATE[c]	Mycolipanoate	C27H54O2	-0.0001		-0.0001		-0.0001
MYCOLIPDIENOATE[c]	Mycolipdienoate	C27H50O2	-0.0002		-0.0002		-0.0002
MYCOLIPENOATE[c]	Mycolipenoate	C27H52O2	-0.0004		-0.0004		-0.0004
MYCOTHIOL[c]	Mycothiol	C17H30N2O12S	-0.0131	-0.0179	-0.0131	-0.0179	-0.0131	-0.0179
NADP[c]	NADP+	C21H29N7O17P3	-0.0136	-0.0164	-0.0136	-0.0164	-0.0136	-0.0164
NAD[c]	NAD+	C21H28N7O14P2	-0.0152	-0.0183	-0.0152	-0.0183	-0.0152	-0.0183
PENTAMETHYLTRICONTANOYLCOA[c]	PENTA-METHYL-TRICONTANOYL-COA	C52H96N7O17P3S	-0.0001	-0.0001	-0.0001	-0.0001	-0.0001	-0.0001
PE[c]	Phosphatidylethanolamine	C40H80NO8P	-0.0036	-0.0049	-0.0036	-0.0049	-0.0036	-0.0049
PHDIMAM[c]	Phenol-phthiodiocerol dimycocerosate PHDIMA membrane associated	C102H194O6	-0.003		-0.003		-0.003
PHDIMBM[c]	Phenol-phthiodiolone dimycocerosate PHDIMB membrane associated	C101H190O6	-0.003		-0.003		-0.003
PHE[c]	L-Phenylalanine	C9H11NO2	-0.0429	-0.0429	-0.0429	-0.0429	-0.0429	-0.0429
PI[c]	Orthophosphate	H3PO4	57	57	57	57	57	57
PPGPPP[c]	Guanosine 3-diphosphate 5-triphosphate	C10H18N5O20P5	-0.0008	-0.001	-0.0008	-0.001	-0.0008	-0.001
PPM[c]	D-Mannosyl-1-phosphoundecaprenol	C61H101O9P	-0.0256		-0.0256		-0.0256
PRO[c]	L-Proline	C5H9NO2	-0.0924	-0.0924	-0.0924	-0.0924	-0.0924	-0.0924
PYRA5P[c]	Pyridoxal phosphate	C8H10NO6P	-0.000223
RIB[c]	Ribose	C5H10O5	-0.0511	-0.0807	-0.0511	-0.0807	-0.0511	-0.0807
SAH[c]	S-Adenosyl-L-homocysteine	C14H20N6O5S	0.0347	0.0417	0.0347	0.0417	0.0347	0.0417
SAM[c]	S-Adenosyl-L-methionine	C15H22N6O5S	-0.0347	-0.0417	-0.0347	-0.0417	-0.0347	-0.0417
SER[c]	L-Serine	C3H7NO3	-0.0892	-0.0892	-0.0892	-0.0892	-0.0892	-0.0892
SIROHEME[c]	Siroheme	C42H44FeN4O16	-0.0008	-0.001	-0.0008	-0.001	-0.0008	-0.001
SL1[c]	sulfolipid-1	C145H280O21S	-0.0064		-0.0064		-0.0064
SPRMD[c]	Spermidine	C7H19N3	-0.0035	-0.0012	-0.0035	-0.0012	-0.0035	-0.0012
TAG[c]	Triacylglycerol	C60H116O6	-0.0713	-0.0971	-0.0713	-0.0971	-0.0713	-0.0971
THF[c]	Tetrahydrofolate	C19H23N7O6	-0.0008	-0.001	-0.0008	-0.001	-0.0008	-0.001
THIPP[c]	Thiamin diphosphate	C12H19N4O7P2S	-0.0008	-0.001	-0.0008	-0.001	-0.0008	-0.001
THR[c]	L-Threonine	C4H9NO3	-0.0917	-0.0917	-0.0917	-0.0917	-0.0917	-0.0917
TRE6P[c]	alpha,alpha-Trehalose 6-phosphate	C12H23O14P	-0.0183		-0.0183		-0.0183
TREHALOSEMONOMYCOLATE[c]	alpha,alpha-Trehalose 6-mycolate	C94H180O13	-0.0295		-0.0295		-0.0295
TRP[c]	L-Tryptophan	C11H12N2O2	-0.0218	-0.0218	-0.0218	-0.0218	-0.0218	-0.0218
TYR[c]	L-Tyrosine	C9H11NO3	-0.0308	-0.0308	-0.0308	-0.0308	-0.0308	-0.0308
UDPNAM[c]	UDP-N-acetylmuramate	C20H31N3O19P2	-0.0397	-0.0628	-0.0397	-0.0628	-0.0397	-0.0628
UTP[c]	UTP	C9H15N2O15P3	-0.0088	-0.0088	-0.0088	-0.0088	-0.0088	-0.0088
VAL[c]	L-Valine	C5H11NO2	-0.1373	-0.1373	-0.1373	-0.1373	-0.1373	-0.1373

## Sheet: comp_BiomassGrowth
metabolites	metabolite_names	SC_sMtb-BiomassGrowth	SC_sMtb2018-BiomassGrowth	SC_sMtb2.0-BiomassGrowth
AC1PIM1[c]	acyl phosphatidylinositol mannoside mannose	-0.0024	-0.0024	-0.0024
AC1PIM2[c]	acyl phosphatidylinositol mannoside di-mannose	-0.0014	-0.0014	-0.0014
AC1PIM6[c]	acyl phosphatidylinositol mannoside hexa-mannose	-0.0024	-0.0024	-0.0024
AC2PIM2[c]	di-acyl phosphatidylinositol mannoside di-mannose	-0.0024	-0.0024	-0.0024
AC2PIM6[c]	di-acyl phosphatidylinositol mannoside hexa-mannose	-0.0024	-0.0024	-0.0024
ADP[c]	ADP	57	57	57
ALA[c]	L-Alanine	-0.2184	-0.2184	-0.2184
AMYL[c]	Amylose monomer	-0.2352	-0.2352	-0.2352
ARABINOGALACTANPEPTIDOGLYCAN[c]	arabinogalactan-peptidoglycan large cell wall complex	-0.0017	-0.0017	-0.0017
ARAFDPP[c]	arabinofuranose-decaprenylphosphate	-0.0388	-0.0388	-0.0388
ARG[c]	L-Arginine	-0.1148	-0.1148	-0.1148
ASN[c]	L-Asparagine	-0.0351	-0.0351	-0.0351
ASP[c]	L-Aspartate	-0.0886	-0.0886	-0.0886
ATP[c]	ATP	-57.03	-57.03	-57.03
BIOTIN[c]	Biotin			-2e-06
BRANCHED_GLUCAN[c]	Branched D-glucan monomer			-0.2352
C78MYCOLATEPP[c]	C78-alpha-mycolate-PP	-0.0295	-0.0295	-0.0295
CAL[c]	Cardiolipin	-0.0091	-0.0091	-0.0091
COA[c]	Coenzyme A	-0.0132	-0.0132	-0.0132
COB12[c]	B12 Coenzyme			-1e-05
CTP[c]	CTP	-0.0168	-0.0168	-0.0168
CYS[c]	L-Cysteine	-0.0155	-0.0155	-0.0155
DATP[c]	dATP	-0.0102	-0.0102	-0.0102
DCTP[c]	dCTP	-0.0194	-0.0194	-0.0194
DGTP[c]	dGTP	-0.0194	-0.0194	-0.0194
DIMAM[c]	phthiodiocerol dimycocerosate DIMA membrane associated	-0.0008	-0.0008	-0.0008
DIMBM[c]	phthiodiolone dimycocerosate DIMB membrane associated	-0.0008	-0.0008	-0.0008
DLIPO[c]	Dihydrolipoamide	-0.001	-0.001	-0.001
DTTP[c]	dTTP	-0.0102	-0.0102	-0.0102
FAD[c]	FAD	-0.0129	-0.0129	-0.0129
FE2[c]	Fe2+	-0.0008	-0.0008	-0.0008
FE3[c]	Fe3+	-0.0008	-0.0008	-0.0008
FERI[c]	Reduced ferredoxin	-0.0008	-0.0008	-0.0008
FERO[c]	Oxidized ferredoxin	-0.0008	-0.0008	-0.0008
FMN[c]	FMN	-0.0222	-0.0222	-0.0222
GDPFUC[c]	GDP-L-fucose	-0.024	-0.024	-0.024
GDPMAN[c]	GDP-mannose	-0.0001	-0.0001	-0.0001
GLC[c]	D-Glucose	-0.4661	-0.4661	-0.4661
GLN[c]	L-Glutamine	-0.1384	-0.1384	-0.1384
GLU[c]	L-Glutamate	-0.1625	-0.1625	-0.1625
GLY[c]	Glycine	-0.158	-0.158	-0.158
GL[c]	Glycerol	-0.0184	-0.0184	-0.0184
GTP[c]	GTP	-0.0168	-0.0168	-0.0168
H2O[c]	Water	-57	-57	-57
HEMEFE2[c]	Heme O	-0.0008	-0.0008	-0.0008
HEMEFE3[c]	Heme A	-0.0008	-0.0008	-0.0008
HIS[c]	L-Histidine	-0.0343	-0.0343	-0.0343
HYDROXYPHTHIOCERANOYLCOA[c]	hydroxyphthioceranoyl-CoA	-0.0064	-0.0064	-0.0064
ILE[c]	L-Isoleucine	-0.0642	-0.0642	-0.0642
LEU[c]	L-Leucine	-0.1483	-0.1483	-0.1483
LYS[c]	L-Lysine	-0.0317	-0.0317	-0.0317
MAN[c]	D-Mannose	-0.1752	-0.1752	-0.1752
MBTC18ANOYL[c]	Mycobactin with octadecanoyl group	-0.0003	-0.0003	-0.0003
MBTC18ENOYL[c]	Mycobactin with octadecenoyl group	-0.0003	-0.0003	-0.0003
MBTMAL[c]	Mycobactin with malonyl group	-0.0003	-0.0003	-0.0003
MET[c]	L-Methionine	-0.0285	-0.0285	-0.0285
MOLYBDOPTERIN[c]	Molybdopterin	-0.0008	-0.0008	-0.0008
MQ[c]	Menaquinone		-0.0118	-0.0118
MTR1P[c]	S-Methyl-5-thio-D-ribose 1-phosphate	-0.0035	-0.0035	-0.0035
MYCOLIPANOATE[c]	Mycolipanoate	-0.0001	-0.0001	-0.0001
MYCOLIPDIENOATE[c]	Mycolipdienoate	-0.0002	-0.0002	-0.0002
MYCOLIPENOATE[c]	Mycolipenoate	-0.0004	-0.0004	-0.0004
MYCOTHIOL[c]	Mycothiol	-0.0131	-0.0131	-0.0131
NADP[c]	NADP+	-0.0136	-0.0136	-0.0136
NAD[c]	NAD+	-0.0152	-0.0152	-0.0152
PENTAMETHYLTRICONTANOYLCOA[c]	PENTA-METHYL-TRICONTANOYL-COA	-0.0001	-0.0001	-0.0001
PE[c]	Phosphatidylethanolamine	-0.0036	-0.0036	-0.0036
PHDIMAM[c]	Phenol-phthiodiocerol dimycocerosate PHDIMA membrane associated	-0.003	-0.003	-0.003
PHDIMBM[c]	Phenol-phthiodiolone dimycocerosate PHDIMB membrane associated	-0.003	-0.003	-0.003
PHE[c]	L-Phenylalanine	-0.0429	-0.0429	-0.0429
PI[c]	Orthophosphate	57	57	57
PPGPPP[c]	Guanosine 3-diphosphate 5-triphosphate	-0.0008	-0.0008	-0.0008
PPM[c]	D-Mannosyl-1-phosphoundecaprenol	-0.0256	-0.0256	-0.0256
PRO[c]	L-Proline	-0.0924	-0.0924	-0.0924
PYRA5P[c]	Pyridoxal phosphate			-0.000223
RIB[c]	Ribose	-0.0511	-0.0511	-0.0511
SAH[c]	S-Adenosyl-L-homocysteine	0.0347	0.0347	0.0347
SAM[c]	S-Adenosyl-L-methionine	-0.0347	-0.0347	-0.0347
SER[c]	L-Serine	-0.0892	-0.0892	-0.0892
SIROHEME[c]	Siroheme	-0.0008	-0.0008	-0.0008
SL1[c]	sulfolipid-1	-0.0064	-0.0064	-0.0064
SPRMD[c]	Spermidine	-0.0035	-0.0035	-0.0035
TAG[c]	Triacylglycerol	-0.0713	-0.0713	-0.0713
THF[c]	Tetrahydrofolate	-0.0008	-0.0008	-0.0008
THIPP[c]	Thiamin diphosphate	-0.0008	-0.0008	-0.0008
THR[c]	L-Threonine	-0.0917	-0.0917	-0.0917
TRE6P[c]	alpha,alpha-Trehalose 6-phosphate	-0.0183	-0.0183	-0.0183
TREHALOSEMONOMYCOLATE[c]	alpha,alpha-Trehalose 6-mycolate	-0.0295	-0.0295	-0.0295
TRP[c]	L-Tryptophan	-0.0218	-0.0218	-0.0218
TYR[c]	L-Tyrosine	-0.0308	-0.0308	-0.0308
UDPNAM[c]	UDP-N-acetylmuramate	-0.0397	-0.0397	-0.0397
UTP[c]	UTP	-0.0088	-0.0088	-0.0088
VAL[c]	L-Valine	-0.1373	-0.1373	-0.1373

## Sheet: comp_BiomassGrowthInVitro
metabolites	metabolite_names	SC_sMtb-BiomassGrowthInVitro	SC_sMtb2018-BiomassGrowthInVitro	SC_sMtb2.0-BiomassGrowthInVitro
AC1PIM1[c]	acyl phosphatidylinositol mannoside mannose	-0.0033	-0.0033	-0.0033
AC1PIM2[c]	acyl phosphatidylinositol mannoside di-mannose	-0.0019	-0.0019	-0.0019
AC1PIM6[c]	acyl phosphatidylinositol mannoside hexa-mannose	-0.0033	-0.0033	-0.0033
AC2PIM2[c]	di-acyl phosphatidylinositol mannoside di-mannose	-0.0033	-0.0033	-0.0033
AC2PIM6[c]	di-acyl phosphatidylinositol mannoside hexa-mannose	-0.0033	-0.0033	-0.0033
ADP[c]	ADP	57	57	57
ALA[c]	L-Alanine	-0.2184	-0.2184	-0.2184
AMYL[c]	Amylose monomer	-0.3715	-0.3715	-0.3715
ARABINOGALACTANPEPTIDOGLYCAN[c]	arabinogalactan-peptidoglycan large cell wall complex	-0.0023	-0.0023	-0.0023
ARAFDPP[c]	arabinofuranose-decaprenylphosphate	-0.0529	-0.0529	-0.0529
ARG[c]	L-Arginine	-0.1148	-0.1148	-0.1148
ASN[c]	L-Asparagine	-0.0351	-0.0351	-0.0351
ASP[c]	L-Aspartate	-0.0886	-0.0886	-0.0886
ATP[c]	ATP	-57.03	-57.03	-57.03
BIOTIN[c]	Biotin
BRANCHED_GLUCAN[c]	Branched D-glucan monomer
C78MYCOLATEPP[c]	C78-alpha-mycolate-PP	-0.0402	-0.0402	-0.0402
CAL[c]	Cardiolipin	-0.0124	-0.0124	-0.0124
COA[c]	Coenzyme A	-0.0159	-0.0159	-0.0159
COB12[c]	B12 Coenzyme
CTP[c]	CTP	-0.0168	-0.0168	-0.0168
CYS[c]	L-Cysteine	-0.0155	-0.0155	-0.0155
DATP[c]	dATP	-0.0102	-0.0102	-0.0102
DCTP[c]	dCTP	-0.0194	-0.0194	-0.0194
DGTP[c]	dGTP	-0.0194	-0.0194	-0.0194
DIMAM[c]	phthiodiocerol dimycocerosate DIMA membrane associated
DIMBM[c]	phthiodiolone dimycocerosate DIMB membrane associated
DLIPO[c]	Dihydrolipoamide	-0.0012	-0.0012	-0.0012
DTTP[c]	dTTP	-0.0102	-0.0102	-0.0102
FAD[c]	FAD	-0.0155	-0.0155	-0.0155
FE2[c]	Fe2+	-0.001	-0.001	-0.001
FE3[c]	Fe3+	-0.001	-0.001	-0.001
FERI[c]	Reduced ferredoxin	-0.001	-0.001	-0.001
FERO[c]	Oxidized ferredoxin	-0.001	-0.001	-0.001
FMN[c]	FMN
GDPFUC[c]	GDP-L-fucose	-0.0379	-0.0379	-0.0379
GDPMAN[c]	GDP-mannose	-0.0001	-0.0001	-0.0001
GLC[c]	D-Glucose
GLN[c]	L-Glutamine	-0.1384	-0.1384	-0.1384
GLU[c]	L-Glutamate	-0.1625	-0.1625	-0.1625
GLY[c]	Glycine	-0.158	-0.158	-0.158
GL[c]	Glycerol	-0.025	-0.025	-0.025
GTP[c]	GTP	-0.0168	-0.0168	-0.0168
H2O[c]	Water	-57	-57	-57
HEMEFE2[c]	Heme O	-0.001	-0.001	-0.001
HEMEFE3[c]	Heme A	-0.001	-0.001	-0.001
HIS[c]	L-Histidine	-0.0343	-0.0343	-0.0343
HYDROXYPHTHIOCERANOYLCOA[c]	hydroxyphthioceranoyl-CoA
ILE[c]	L-Isoleucine	-0.0642	-0.0642	-0.0642
LEU[c]	L-Leucine	-0.1483	-0.1483	-0.1483
LYS[c]	L-Lysine	-0.0317	-0.0317	-0.0317
MAN[c]	D-Mannose	-0.2767	-0.2767	-0.2767
MBTC18ANOYL[c]	Mycobactin with octadecanoyl group
MBTC18ENOYL[c]	Mycobactin with octadecenoyl group
MBTMAL[c]	Mycobactin with malonyl group
MET[c]	L-Methionine	-0.0285	-0.0285	-0.0285
MOLYBDOPTERIN[c]	Molybdopterin	-0.001	-0.001	-0.001
MQ[c]	Menaquinone		-0.0142	-0.0142
MTR1P[c]	S-Methyl-5-thio-D-ribose 1-phosphate	-0.0012	-0.0012	-0.0012
MYCOLIPANOATE[c]	Mycolipanoate
MYCOLIPDIENOATE[c]	Mycolipdienoate
MYCOLIPENOATE[c]	Mycolipenoate
MYCOTHIOL[c]	Mycothiol	-0.0179	-0.0179	-0.0179
NADP[c]	NADP+	-0.0164	-0.0164	-0.0164
NAD[c]	NAD+	-0.0183	-0.0183	-0.0183
PENTAMETHYLTRICONTANOYLCOA[c]	PENTA-METHYL-TRICONTANOYL-COA	-0.0001	-0.0001	-0.0001
PE[c]	Phosphatidylethanolamine	-0.0049	-0.0049	-0.0049
PHDIMAM[c]	Phenol-phthiodiocerol dimycocerosate PHDIMA membrane associated
PHDIMBM[c]	Phenol-phthiodiolone dimycocerosate PHDIMB membrane associated
PHE[c]	L-Phenylalanine	-0.0429	-0.0429	-0.0429
PI[c]	Orthophosphate	57	57	57
PPGPPP[c]	Guanosine 3-diphosphate 5-triphosphate	-0.001	-0.001	-0.001
PPM[c]	D-Mannosyl-1-phosphoundecaprenol
PRO[c]	L-Proline	-0.0924	-0.0924	-0.0924
PYRA5P[c]	Pyridoxal phosphate
RIB[c]	Ribose	-0.0807	-0.0807	-0.0807
SAH[c]	S-Adenosyl-L-homocysteine	0.0417	0.0417	0.0417
SAM[c]	S-Adenosyl-L-methionine	-0.0417	-0.0417	-0.0417
SER[c]	L-Serine	-0.0892	-0.0892	-0.0892
SIROHEME[c]	Siroheme	-0.001	-0.001	-0.001
SL1[c]	sulfolipid-1
SPRMD[c]	Spermidine	-0.0012	-0.0012	-0.0012
TAG[c]	Triacylglycerol	-0.0971	-0.0971	-0.0971
THF[c]	Tetrahydrofolate	-0.001	-0.001	-0.001
THIPP[c]	Thiamin diphosphate	-0.001	-0.001	-0.001
THR[c]	L-Threonine	-0.0917	-0.0917	-0.0917
TRE6P[c]	alpha,alpha-Trehalose 6-phosphate
TREHALOSEMONOMYCOLATE[c]	alpha,alpha-Trehalose 6-mycolate
TRP[c]	L-Tryptophan	-0.0218	-0.0218	-0.0218
TYR[c]	L-Tyrosine	-0.0308	-0.0308	-0.0308
UDPNAM[c]	UDP-N-acetylmuramate	-0.0628	-0.0628	-0.0628
UTP[c]	UTP	-0.0088	-0.0088	-0.0088
VAL[c]	L-Valine	-0.1373	-0.1373	-0.1373
