# Supplementary material for: A systematic evaluation of Mycobacterium tuberculosis Genome-Scale Metabolic Networks
Source: PLoS Comput Biol. 2020 Jun 15;16(6):e1007533. doi: 10.1371/journal.pcbi.1007533 (PMC7316355; doi:10.1371/journal.pcbi.1007533)
Supplement: S1 File — (ZIP) [file pcbi.1007533.s033.zip › S1_File_Biomass/results/GSMN_TB_1.1-BIOMASS.xlsx]

## Sheet: Hoja1
metabolites	metabolite_names	metabolite_formulas	stoich_coeff_met	Demand_fluxes	OrigStat
ADP[c]			47	1000	OPTIMAL
ATP[c]			-47	753.308	OPTIMAL
BIOMASS[c]			1	47.4663	OPTIMAL
DNA[c]			-0.022	163.268	OPTIMAL
DPP[c]			-0.01	75.5847	OPTIMAL
LAM[c]			-0.008	222.184	OPTIMAL
MAPC[c]			-0.234	478.502	OPTIMAL
PE[c]			-0.01	463.387	OPTIMAL
PIMS[c]			-0.09	488.505	OPTIMAL
PI[c]			47	1000	OPTIMAL
PROTEIN[c]			-0.214	18.4906	OPTIMAL
P_L_GLX[c]			-0.17	844.566	OPTIMAL
RNA[c]			-0.036	256.198	OPTIMAL
SMALLMOLECULES[c]			-0.05	214.066	OPTIMAL
TAGbio[c]			-0.02	1000	OPTIMAL
