# Supplementary material for: A systematic evaluation of Mycobacterium tuberculosis Genome-Scale Metabolic Networks
Source: PLoS Comput Biol. 2020 Jun 15;16(6):e1007533. doi: 10.1371/journal.pcbi.1007533 (PMC7316355; doi:10.1371/journal.pcbi.1007533)
Supplement: S1 File — (ZIP) [file pcbi.1007533.s033.zip › S1_File_Biomass/results/iCG760-BIOMASSe.xlsx]

## Sheet: Hoja1
metabolites	metabolite_names	metabolite_formulas	stoich_coeff_met	Demand_fluxes	OrigStat
ADP[c]	ADP		47	999.75	OPTIMAL
ATP[c]	ATP		-47	666.5	OPTIMAL
DNA[c]	DNA		-0.022	134.859	OPTIMAL
LAM[c]	LAM		-0.186	219.712	OPTIMAL
MAPC[c]	MAPC		-0.208	245.66	OPTIMAL
PE[c]	PE		-0.006	402.337	OPTIMAL
PIMS[c]	PIMS		-0.04	475.774	OPTIMAL
PI[c]	PI		47	1000	OPTIMAL
PROTEIN[c]	PROTEIN		-0.214	16.2815	OPTIMAL
P_L_GLX[c]	P_L_GLX		-0.035	735.294	OPTIMAL
RNA[c]	RNA		-0.036	213.239	OPTIMAL
SMALLMOLECULES[c]	SMALLMOLECULES		-0.05	216.644	OPTIMAL
TAGbio[c]	TAGbio		-0.016	1000	OPTIMAL
