# Supplementary material for: A systematic evaluation of Mycobacterium tuberculosis Genome-Scale Metabolic Networks
Source: PLoS Comput Biol. 2020 Jun 15;16(6):e1007533. doi: 10.1371/journal.pcbi.1007533 (PMC7316355; doi:10.1371/journal.pcbi.1007533)
Supplement: S1 File — (ZIP) [file pcbi.1007533.s033.zip › S1_File_Biomass/results/iEK1011-BIOMASS__2.xlsx]

## Sheet: Hoja1
metabolites	metabolite_names	metabolite_formulas	stoich_coeff_met	Demand_fluxes	OrigStat
14glucan[c]	1,4-alpha-D-glucan	C6H10O5	-0.2352	1000	OPTIMAL
Ac1PIM1[c]	Acyl phosphatidylinositol mannoside (tuberculosis)	C66H124O19P	-0.001681	195.893	OPTIMAL
Ac1PIM2[c]	Acyl phosphatidylinositol mannoside di-mannose (tuberculosis)	C72H134O24P	-0.001488	190.296	OPTIMAL
Ac1PIM3[c]	Acyl phosphatidylinositol mannoside tri-mannose (tuberculosis)	C78H144O29P	-0.001335	185.01	OPTIMAL
Ac1PIM4[c]	Acyl phosphatidylinositol mannoside tetra-mannose (tuberculosis)	C84H154O34P	-0.001211	180.01	OPTIMAL
Ac2PIM2[c]	Di-acyl phosphatidylinositol mannoside di-mannose (tuberculosis)	C88H164O25P	-0.001274	170.779	OPTIMAL
PIM3[c]	Phosphatidylinositol mannoside tri-mannose (tuberculosis)	C62H114O28P	-0.001573	200	OPTIMAL
PIM4[c]	Phosphatidylinositol mannoside tetra-mannose (tuberculosis)	C68H124O33P	-0.001403	200	OPTIMAL
PIM5[c]	Phosphatidylinositol mannoside penta-mannose (tuberculosis)	C74H134O38P	-0.001266	195.893	OPTIMAL
PIM6[c]	Phosphatidylinositol mannoside hexa-mannose (tuberculosis)	C80H144O43P	-0.001154	166.667	OPTIMAL
acgam1p[c]	N-Acetyl-D-glucosamine 1-phosphate	C8H14NO9P	-0.23018	1000	OPTIMAL
adp[c]	ADP C10H12N5O10P2	C10H12N5O10P2	60	300.468	OPTIMAL
ala__L[c]	L-Alanine	C3H7NO2	-0.40596	1000	OPTIMAL
amet[c]	S-Adenosyl-L-methionine	C15H23N6O5S	-0.0347	264.65	OPTIMAL
arabinanagalfragund[c]	Arabinan-arabinofuranose-galactofuranosyl(30)-rhamanosyl-N-acetylglucosamyl-undecaprenyl diphosphate (M tb)	C604H983NO451P2	-0.000731	9.03646	OPTIMAL
arach[c]	Arachidic acid	C20H39O2	-0.015676	1000	OPTIMAL
arg__L[c]	L-Arginine	C6H15N4O2	-0.12042	1000	OPTIMAL
asn__L[c]	L-Asparagine	C4H8N2O3	-0.047699	1000	OPTIMAL
asp__L[c]	L-Aspartate	C4H6NO4	-0.12031	1000	OPTIMAL
atp[c]	ATP C10H12N5O13P3	C10H12N5O13P3	-60	268.988	OPTIMAL
c78mycolatepp[c]	C78-alpha-mycolate-PP		-0.0295	43.6364	OPTIMAL
clpn160190[c]	Cardiolipin (dihexadecanoyl, dimethylstearoyl)	C79H152O17P2	-0.005859	100	OPTIMAL
cmp[c]	CMP C9H12N3O8P	C9H12N3O8P	-0.25095	1000	OPTIMAL
coa[c]	Coenzyme A	C21H32N7O16P3S	-0.0132	1000	OPTIMAL
ctp[c]	CTP C9H12N3O14P3	C9H12N3O14P3	-0.0168	666.142	OPTIMAL
cys__L[c]	L-Cysteine	C3H7NO2S	-0.022	1000	OPTIMAL
damp[c]	DAMP C10H12N5O6P	C10H12N5O6P	-0.003492	338.663	OPTIMAL
datp[c]	DATP C10H12N5O12P3	C10H12N5O12P3	-0.0102	268.988	OPTIMAL
dctp[c]	DCTP C9H12N3O13P3	C9H12N3O13P3	-0.0194	666.142	OPTIMAL
dgtp[c]	DGTP C10H12N5O13P3	C10H12N5O13P3	-0.0194	232.338	OPTIMAL
dttp[c]	DTTP C10H13N2O14P3	C10H13N2O14P3	-0.0102	666.142	OPTIMAL
fad[c]	Flavin adenine dinucleotide oxidized	C27H31N9O15P2	-0.0129	119.647	OPTIMAL
fdxox[c]	Oxidized ferredoxin	FeS	-0.0008	1000	OPTIMAL
fdxrd[c]	Reduced ferredoxin	FeS	-0.0008	1000	OPTIMAL
fe2[c]	Fe2+ mitochondria	Fe	-0.0008	1000	OPTIMAL
fe3[c]	Iron (Fe3+)	Fe	-0.0008	1000	OPTIMAL
fmn[c]	FMN C17H19N4O9P	C17H19N4O9P	-0.0222	208.136	OPTIMAL
gdpmann[c]	GDP-D-mannose	C16H23N5O16P2	-0.0001	245.167	OPTIMAL
glc__D[c]	D-Glucose	C6H12O6	-0.16315	1000	OPTIMAL
gln__L[c]	L-Glutamine	C5H10N2O3	-0.05812	1000	OPTIMAL
glu__L[c]	L-Glutamate	C5H8NO4	-0.090007	1000	OPTIMAL
gly[c]	Glycine	C2H5NO2	-0.33581	1000	OPTIMAL
glyc[c]	Glycerol	C3H8O3	-0.0184	1000	OPTIMAL
glycogen[c]	Glycogen C6H10O5	C6H10O5	-0.2352	1000	OPTIMAL
gmp[c]	GMP C10H12N5O8P	C10H12N5O8P	-0.24365	281.424	OPTIMAL
gtp[c]	GTP C10H12N5O14P3	C10H12N5O14P3	-0.0168	232.338	OPTIMAL
h2o[c]	H2O H2O	H2O	-60	1000	OPTIMAL
h[c]	H+	H	60	1000	OPTIMAL
hdca[c]	Hexadecanoate (n-C16:0)	C16H31O2	-0.23515	1000	OPTIMAL
hdcea[c]	Hexadecenoate (n-C16:1)	C16H29O2	-0.01094	1000	OPTIMAL
hemeA[c]	Heme A C49H55FeN4O6	C49H54FeN4O6	-0.0008	191.964	OPTIMAL
hemeO[c]	Heme O C49H56FeN4O5	C49H56FeN4O5	-0.0008	191.964	OPTIMAL
hexc[c]	Hexacosanoate n C260 C26H51O2	C26H51O2	-0.058352	419.847	OPTIMAL
his__L[c]	L-Histidine	C6H9N3O2	-0.074917	1000	OPTIMAL
hphthiocnylcoa[c]	Hydroxyphthioceranoyl-CoA	C60H108N7O18P3S	-0.0064	125	OPTIMAL
ile__L[c]	L-Isoleucine	C6H13NO2	-0.087731	1000	OPTIMAL
leu__L[c]	L-Leucine	C6H13NO2	-0.20471	1000	OPTIMAL
lys__L[c]	L-Lysine	C6H15N2O2	-0.03909	1000	OPTIMAL
man[c]	D-Mannose	C6H12O6	-0.095065	1000	OPTIMAL
mbhn[c]	Methyl behenic acid	C23H45O2	-0.00784	500	OPTIMAL
met__L[c]	L-Methionine	C5H11NO2S	-0.034889	1000	OPTIMAL
mocdca[c]	10-methylstearic acid	C19H37O2	-0.095802	200	OPTIMAL
mql8[c]	Menaquinol 8	C51H74O2	-0.0118	63.3754	OPTIMAL
msh[c]	Mycothiol (reduced)	C17H30N2O12S	-0.0131	475.74	OPTIMAL
nad[c]	Nicotinamide adenine dinucleotide	C21H26N7O14P2	-0.0152	180.824	OPTIMAL
nadp[c]	Nicotinamide adenine dinucleotide phosphate	C21H25N7O17P3	-0.0136	169.331	OPTIMAL
ocdca[c]	Octadecanoate (n-C18:0)	C18H35O2	-0.034837	1000	OPTIMAL
ocdcea[c]	Octadecenoate (n-C18:1)	C18H33O2	-0.009849	1000	OPTIMAL
pa160190[c]	1,2-sn-glycerol 3-phosphate	C38H73O8P	-0.006798	200	OPTIMAL
pa160[c]	1,2-dihexadecanoyl-sn-glycerol 3-phosphate	C35H67O8P1	-0.00724	866.037	OPTIMAL
pa190190[c]	1,2-sn-glycerol 3-phosphate	C41H79O8P	-0.006407	100	OPTIMAL
pat[c]	Penta-acyl trehalose	C138H264O16	-0.001251	83.3333	OPTIMAL
pe160[c]	Phosphatidylethanolamine (dihexadecanoyl, n-C16:0)	C37H74N1O8P1	-0.004061	548.834	OPTIMAL
peptido_TB1[c]	Peptidoglycan subunit (for Mycobacterium tuberculosis)	C39H63N8O19	-0.01885	277.515	OPTIMAL
peptido_TB2[c]	Peptidoglycan subunit (for Mycobacterium tuberculosis)	C39H63N8O19	-0.01885	277.515	OPTIMAL
pg160190[c]	Phosphatidylglycerol (hexadecanoyl, methylstearoyl)	C41H80O10P	-0.00613	200	OPTIMAL
pg160[c]	Phosphatidylglycerol (dihexadecanoyl, n-C16:0)	C38H74O10P1	-0.006487	525.644	OPTIMAL
pg190[c]	Phosphatidylglycerol (dimethylstearoyl, C19:0)	C44H86O10P	-0.00581	100	OPTIMAL
phdca[c]	Phenol palmitic acid	C23H37O3	-0.006453	1000	OPTIMAL
phe__L[c]	L-Phenylalanine	C9H11NO2	-0.048102	1000	OPTIMAL
pi[c]	Phosphate	HO4P	60	1000	OPTIMAL
pro__L[c]	L-Proline	C5H9NO2	-0.13803	1000	OPTIMAL
rib__D[c]	D-Ribose	C5H10O5	-0.021723	1000	OPTIMAL
ser__L[c]	L-Serine	C3H7NO3	-0.2326	1000	OPTIMAL
sheme[c]	Siroheme C42H36FeN4O16	C42H36FeN4O16	-0.0008	125	OPTIMAL
tat[c]	Tetra-acyl trehalose	C149H288O15	-0.001176	43.4783	OPTIMAL
thf[c]	5,6,7,8-Tetrahydrofolate	C19H21N7O6	-0.0008	200.815	OPTIMAL
thmpp[c]	Thiamine diphosphate	C12H16N4O7P2S	-0.0008	210.327	OPTIMAL
thr__L[c]	L-Threonine	C4H9NO3	-0.13571	1000	OPTIMAL
tmha1[c]	Tetramycolyl hexaarabinoside (tdm1 + tdm2 +tre) (Mtb)	C360H684O40	-0.001106	17.5475	OPTIMAL
tmha2[c]	Tetramycolyl hexaarabinoside (tdm1 + tdm3 + tre) (Mtb)	C362H688O40	-0.0011	17.2684	OPTIMAL
tmha3[c]	Tetramycolyl hexaarabinoside (tdm1 + tdm4 + tre) (Mtb)	C362H686O39	-0.001104	17.2684	OPTIMAL
tmha4[c]	Tetramycolyl hexaarabinoside (tdm2 + tdm3 + tre) (Mtb)	C362H690O41	-0.001097	17.2684	OPTIMAL
tre6p[c]	Alpha,alpha'-Trehalose 6-phosphate	C12H21O14P	-0.006491	1000	OPTIMAL
tre[c]	Trehalose	C12H22O11	-0.00797	1000	OPTIMAL
tres[c]	Trehalose 2 sulfate	C12H21O14S	-0.006474	832.546	OPTIMAL
trp__L[c]	L-Tryptophan	C11H12N2O2	-0.020124	1000	OPTIMAL
ttdca[c]	Tetradecanoate (n-C14:0)	C14H27O2	-0.012193	1000	OPTIMAL
tyr__L[c]	L-Tyrosine	C9H11NO3	-0.031756	1000	OPTIMAL
uaaAgla[c]	Undecaprenyl-diphospho-N-acetylmuramoyl-(N-acetylglucosamine)-L-alanyl-D-glutamyl-L-lysyl-D-alanyl-D-alanine	C94H153N8O26P2	-0.001008	48.1033	OPTIMAL
uaaGgla[c]	Undecaprenyl-diphospho-N-acetylmuramoyl-(N-acetylglucosamine)-L-alanyl-gamma-D-glutamyl-L-lysyl-D-alanyl-D-alanine	C94H153N8O26P2	-0.001008	48.1033	OPTIMAL
uaagmda[c]	Undecaprenyl-diphospho-N-acetylmuramoyl-(N-acetylglucosamine)-L-ala-D-glu-meso-2,6-diaminopimeloyl-D-ala-D-ala	C95H152N8O28P2	-0.000986	47.6594	OPTIMAL
uamr[c]	UDP-N-acetylmuramate	C20H28N3O19P2	-0.002793	532.913	OPTIMAL
ugagmda[c]	Undecaprenyl-diphospho-N-glycolylmuramoyl-(N-acetylglucosamine)-L-ala-D-glu-meso-2,6-diaminopimeloyl-D-ala-D-ala	C95H152N8O29P2	-0.000977	47.6594	OPTIMAL
utp[c]	UTP C9H11N2O15P3	C9H11N2O15P3	-0.0088	666.142	OPTIMAL
val__L[c]	L-Valine	C5H11NO2	-0.20583	1000	OPTIMAL
