# Supplementary material for: A systematic evaluation of Mycobacterium tuberculosis Genome-Scale Metabolic Networks
Source: PLoS Comput Biol. 2020 Jun 15;16(6):e1007533. doi: 10.1371/journal.pcbi.1007533 (PMC7316355; doi:10.1371/journal.pcbi.1007533)
Supplement: S1 File — (ZIP) [file pcbi.1007533.s033.zip › S1_File_Biomass/results/iEK1012_2.0_obj1-BiomassGrowth_sMtb.xlsx]

## Sheet: Hoja1
metabolites	metabolite_names	metabolite_formulas	stoich_coeff_met	Demand_fluxes	OrigStat
14glucan[c]	1,4-alpha-D-glucan [cytoplasm]	C6H10O5	-0.2352	1000	OPTIMAL
Ac1PIM1[c]	Acyl phosphatidylinositol mannoside (tuberculosis) [cytoplasm]	C66H124O19P	-0.0024	200	OPTIMAL
Ac1PIM2[c]	Acyl phosphatidylinositol mannoside di-mannose (tuberculosis) [cytoplasm]	C72H134O24P	-0.0014	200	OPTIMAL
Ac1PIM3[c]	Acyl phosphatidylinositol mannoside tri-mannose (tuberculosis) [cytoplasm]	C78H144O29P	-0.0024	200	OPTIMAL
Ac1PIM4[c]	Acyl phosphatidylinositol mannoside tetra-mannose (tuberculosis) [cytoplasm]	C84H154O34P	-0.0024	200	OPTIMAL
Ac2PIM2[c]	Di-acyl phosphatidylinositol mannoside di-mannose (tuberculosis) [cytoplasm]	C88H164O25P	-0.0024	200	OPTIMAL
acser[c]	O-Acetyl-L-serine [cytoplasm]	C5H9NO4	-0.1625	1000	OPTIMAL
adp[c]	ADP C10H12N5O10P2 [cytoplasm]	C10H12N5O10P2	57	300.752	OPTIMAL
ahcys[c]	S-Adenosyl-L-homocysteine [cytoplasm]	C14H20N6O5S	0.0347	287.77	OPTIMAL
ala__D[c]	D-Alanine [cytoplasm]	C3H7NO2	-0.2184	1000	OPTIMAL
amet[c]	S-Adenosyl-L-methionine [cytoplasm]	C15H23N6O5S	-0.0347	264.901	OPTIMAL
arg__L[c]	L-Arginine [cytoplasm]	C6H15N4O2	-0.1148	1000	OPTIMAL
asn__L[c]	L-Asparagine [cytoplasm]	C4H8N2O3	-0.0351	1000	OPTIMAL
asp__L[c]	L-Aspartate [cytoplasm]	C4H6NO4	-0.0886	1000	OPTIMAL
atp[c]	ATP C10H12N5O13P3 [cytoplasm]	C10H12N5O13P3	-57.03	269.231	OPTIMAL
c78mycolatepp[c]	C78-alpha-mycolate-PP [cytoplasm]		-0.0295	43.6364	OPTIMAL
clpn160190[c]	Cardiolipin (dihexadecanoyl, dimethylstearoyl) [cytoplasm]	C79H152O17P2	-0.0091	100	OPTIMAL
cmcbtt[c]	Carboxymycobactin T (R=8 carbon, final carbon is carboxyl group) [cytoplasm]	C33H48N5O13	-0.0397	285.714	OPTIMAL
coa[c]	Coenzyme A [cytoplasm]	C21H32N7O16P3S	-0.0132	1000	OPTIMAL
ctp[c]	CTP C9H12N3O14P3 [cytoplasm]	C9H12N3O14P3	-0.0168	666.667	OPTIMAL
cys__L[c]	L-Cysteine [cytoplasm]	C3H7NO2S	-0.0155	1000	OPTIMAL
datp[c]	DATP C10H12N5O12P3 [cytoplasm]	C10H12N5O12P3	-0.0102	269.231	OPTIMAL
dctp[c]	DCTP C9H12N3O13P3 [cytoplasm]	C9H12N3O13P3	-0.0194	666.667	OPTIMAL
decda_tb[c]	Decaprenylphosphoryl-beta-D-arabinofuranose [cytoplasm]	C55H89O8P	-0.0388	57.1429	OPTIMAL
dgtp[c]	DGTP C10H12N5O13P3 [cytoplasm]	C10H12N5O13P3	-0.0194	232.558	OPTIMAL
dttp[c]	DTTP C10H13N2O14P3 [cytoplasm]	C10H13N2O14P3	-0.001	666.667	OPTIMAL
fad[c]	Flavin adenine dinucleotide oxidized [cytoplasm]	C27H31N9O15P2	-0.0129	119.76	OPTIMAL
fcmcbtt[c]	Iron(III) chelated carboxymycobactin T (R=8 carbon, final carbon is carboxyl group) [cytoplasm]	C33H48N5O13Fe	-0.0003	285.714	OPTIMAL
fdxox[c]	Oxidized ferredoxin [cytoplasm]	FeS	-0.0008	1000	OPTIMAL
fdxrd[c]	Reduced ferredoxin [cytoplasm]	FeS	-0.0008	1000	OPTIMAL
fe2[c]	Fe2+ mitochondria [cytoplasm]	Fe	-0.0008	1000	OPTIMAL
fe3[c]	Iron (Fe3+) [cytoplasm]	Fe	-0.0102	1000	OPTIMAL
fmn[c]	FMN C17H19N4O9P [cytoplasm]	C17H19N4O9P	-0.0222	208.333	OPTIMAL
frrppdima[c]	Fucose rhamnose rhamnose phenol phthiocerol dimycocerosate (Mtb) [cytoplasm]	C117H218O18	-0.0002	71.4286	OPTIMAL
gdpfuc[c]	GDP-L-fucose [cytoplasm]	C16H23N5O15P2	-0.0008	245.399	OPTIMAL
gdpmann[c]	GDP-D-mannose [cytoplasm]	C16H23N5O16P2	-0.024	245.399	OPTIMAL
gdptp[c]	Guanosine 3'-diphosphate 5'-triphosphate [cytoplasm]	C10H11N5O20P5	-0.0036	194.444	OPTIMAL
glc__D[c]	D-Glucose [cytoplasm]	C6H12O6	-0.4661	1000	OPTIMAL
gln__L[c]	L-Glutamine [cytoplasm]	C5H10N2O3	-0.1384	1000	OPTIMAL
gly[c]	Glycine [cytoplasm]	C2H5NO2	-0.0001	1000	OPTIMAL
glyb[c]	Glycine betaine [cytoplasm]	C5H11NO2	-0.1373	1000	OPTIMAL
glyc[c]	Glycerol [cytoplasm]	C3H8O3	-0.0184	1000	OPTIMAL
glycogen[c]	Glycogen C6H10O5 [cytoplasm]	C6H10O5	-0.2352	1000	OPTIMAL
gtp[c]	GTP C10H12N5O14P3 [cytoplasm]	C10H12N5O14P3	-0.0168	232.558	OPTIMAL
h2o[c]	H2O H2O [cytoplasm]	H2O	-57	1000	OPTIMAL
hemeA[c]	Heme A C49H55FeN4O6 [cytoplasm]	C49H54FeN4O6	-0.0008	191.964	OPTIMAL
hemeO[c]	Heme O C49H56FeN4O5 [cytoplasm]	C49H56FeN4O5	-0.158	191.964	OPTIMAL
his__L[c]	L-Histidine [cytoplasm]	C6H9N3O2	-0.0008	1000	OPTIMAL
hmocta[c]	Hexa-methyl octacosanoate [cytoplasm]	C34H67O2	-0.0003	166.667	OPTIMAL
hphthiocnylcoa[c]	Hydroxyphthioceranoyl-CoA [cytoplasm]	C60H108N7O18P3S	-0.003	125	OPTIMAL
ile__L[c]	L-Isoleucine [cytoplasm]	C6H13NO2	-0.0642	1000	OPTIMAL
leu__L[c]	L-Leucine [cytoplasm]	C6H13NO2	-0.1483	1000	OPTIMAL
lys__L[c]	L-Lysine [cytoplasm]	C6H15N2O2	-0.0317	1000	OPTIMAL
man[c]	D-Mannose [cytoplasm]	C6H12O6	-0.0343	1000	OPTIMAL
mcbtm[c]	Mycobactin with malonyl group [cytoplasm]	C30H41N5O12	-0.0003	500	OPTIMAL
met__L[c]	L-Methionine [cytoplasm]	C5H11NO2S	-0.0285	1000	OPTIMAL
mpt[c]	Molybdopterin [cytoplasm]	C10H14N5O6PS2	-0.1752	139.86	OPTIMAL
mqn8[c]	Menaquinone 8 [cytoplasm]	C51H72O2	-0.0118	63.4921	OPTIMAL
msh[c]	Mycothiol (reduced) [cytoplasm]	C17H30N2O12S	-0.0131	476.19	OPTIMAL
nad[c]	Nicotinamide adenine dinucleotide [cytoplasm]	C21H26N7O14P2	-0.0152	180.995	OPTIMAL
nadp[c]	Nicotinamide adenine dinucleotide phosphate [cytoplasm]	C21H25N7O17P3	-0.0136	169.492	OPTIMAL
pdima[c]	Phthiocerol dimycocerosate A (Mtb) [cytoplasm]	C96H190O5	-0.0001	66.6667	OPTIMAL
pe160[c]	Phosphatidylethanolamine (dihexadecanoyl, n-C16:0) [cytoplasm]	C37H74N1O8P1	-0.0035	571.429	OPTIMAL
peptido_TB1[c]	Peptidoglycan subunit (for Mycobacterium tuberculosis) 1 [cytoplasm]	C39H63N8O19	-0.0017	277.778	OPTIMAL
phe__L[c]	L-Phenylalanine [cytoplasm]	C9H11NO2	-0.0001	1000	OPTIMAL
pi[c]	Phosphate [cytoplasm]	HO4P	57	1000	OPTIMAL
pmtricoa[c]	PENTA-METHYL-TRICONTANOYL-COA [cytoplasm]	C52H92N7O17P3S	-0.0008	100	OPTIMAL
ppdima[c]	Phenol phthiocerol dimycocerosate (Mtb) [cytoplasm]	C99H188O6	-0.0004	71.4286	OPTIMAL
ppm[c]	D-Mannosyl-1-phosphoundecaprenol [cytoplasm]	C61H100O9P	-0.0218	54.4218	OPTIMAL
pro__L[c]	L-Proline [cytoplasm]	C5H9NO2	-0.0429	1000	OPTIMAL
rib__D[c]	D-Ribose [cytoplasm]	C5H10O5	-0.0008	1000	OPTIMAL
rrppdima[c]	Rhamnose rhamnose phenol phthiocerol dimycocerosate (Mtb) [cytoplasm]	C111H208O14	-0.0008	71.4286	OPTIMAL
ser__L[c]	L-Serine [cytoplasm]	C3H7NO3	-0.0924	1000	OPTIMAL
sheme[c]	Siroheme C42H36FeN4O16 [cytoplasm]	C42H36FeN4O16	-0.0511	125	OPTIMAL
sl1[c]	Sulfonated tetra-acyl trehalose [cytoplasm]	C145H280O21S	-0.0008	41.6667	OPTIMAL
tag_TB[c]	Triacylglycerol [cytoplasm]	C60H116O6	-0.0713	1000	OPTIMAL
tamocta[c]	Tetra-methyl octacosanoate [cytoplasm]	C32H63O2	-0.0088	200	OPTIMAL
thf[c]	5,6,7,8-Tetrahydrofolate [cytoplasm]	C19H21N7O6	-0.0892	201.005	OPTIMAL
thmpp[c]	Thiamine diphosphate [cytoplasm]	C12H16N4O7P2S	-0.0008	210.526	OPTIMAL
thr__L[c]	L-Threonine [cytoplasm]	C4H9NO3	-0.0917	1000	OPTIMAL
tmhexc[c]	Tri-methyl hexacosanoate [cytoplasm]	C29H57O2	-0.0256	250	OPTIMAL
tre6mm[c]	Alpha,alpha-Trehalose 6-mycolate [cytoplasm]	C94H180O13	-0.0295	64.6109	OPTIMAL
tre6p[c]	Alpha,alpha'-Trehalose 6-phosphate [cytoplasm]	C12H21O14P	-0.0183	1000	OPTIMAL
trp__L[c]	L-Tryptophan [cytoplasm]	C11H12N2O2	-0.0035	1000	OPTIMAL
tyr__L[c]	L-Tyrosine [cytoplasm]	C9H11NO3	-0.0308	1000	OPTIMAL
uamr[c]	UDP-N-acetylmuramate [cytoplasm]	C20H28N3O19P2	-0.0008	533.333	OPTIMAL
utp[c]	UTP C9H11N2O15P3 [cytoplasm]	C9H11N2O15P3	-0.0008	666.667	OPTIMAL
