# Supplementary material for: A systematic evaluation of Mycobacterium tuberculosis Genome-Scale Metabolic Networks
Source: PLoS Comput Biol. 2020 Jun 15;16(6):e1007533. doi: 10.1371/journal.pcbi.1007533 (PMC7316355; doi:10.1371/journal.pcbi.1007533)
Supplement: S1 File — (ZIP) [file pcbi.1007533.s033.zip › S1_File_Biomass/results/iOSDD890-biomass_Mtb_9_60atp.xlsx]

## Sheet: Hoja1
metabolites	metabolite_names	metabolite_formulas	stoich_coeff_met	Demand_fluxes	OrigStat
Ac1PIM1[c]	acyl-phosphatidylinositol-mannoside-tuberculosis	C66H124O19P	-0.001681	250	OPTIMAL
Ac1PIM2[c]	acyl-phosphatidylinositol-mannoside-di-mannose-tuberculosis	C72H134O24P	-0.001488	250	OPTIMAL
Ac1PIM3[c]	acyl-phosphatidylinositol-mannoside-tri-mannose-tuberculosis	C78H144O29P	-0.001335	250	OPTIMAL
Ac1PIM4[c]	acyl-phosphatidylinositol-mannoside-tetra-mannose-tuberculosis	C84H154O34P	-0.001211	250	OPTIMAL
Ac2PIM2[c]	di-acyl-phosphatidylinositol-mannoside-di-mannose-tuberculosis	C88H164O25P	-0.001274	250	OPTIMAL
PIM1[c]	phosphatidylinositol-mannoside-tuberculosis	C50H94O18P	-0.002076	250	OPTIMAL
PIM2[c]	phosphatidylinositol-mannoside-di-mannose-tuberculosis	C56H104O23P	-0.00179	250	OPTIMAL
PIM3[c]	phosphatidylinositol-mannoside-tri-mannose-tuberculosis	C62H114O28P	-0.001573	250	OPTIMAL
PIM4[c]	phosphatidylinositol-mannoside-tetra-mannose-tuberculosis	C68H124O33P	-0.001403	250	OPTIMAL
PIM5[c]	phosphatidylinositol-mannoside-penta-mannose-tuberculosis	C74H134O38P	-0.001266	200	OPTIMAL
PIM6[c]	phosphatidylinositol-mannoside-hexa-mannose-tuberculosis	C80H144O43P	-0.001154	166.667	OPTIMAL
acgam1p[c]	N-Acetyl-D-glucosamine-1-phosphate	C8H14NO9P	-0.23018	1000	OPTIMAL
adp[c]	ADP	C10H12N5O10P2	60	341.978	OPTIMAL
ala-L[c]	L-Alanine	C3H7NO2	-0.40596	1000	OPTIMAL
amp[c]	AMP	C10H12N5O7P	-0.13903	370.588	OPTIMAL
arabinanagalfragund[c]	arabinan-arabinofuranose-galactofuranosyl-30-rhamanosyl-N-acetylglucosamyl-undecaprenyl-diphosphate-M-tb	C938H1525NO722P2	-0.000731	7.69231	OPTIMAL
arach[c]	Arachidic-acid	C20H39O2	-0.015676	1000	OPTIMAL
arg-L[c]	L-Arginine	C6H15N4O2	-0.12042	1000	OPTIMAL
asn-L[c]	L-Asparagine	C4H8N2O3	-0.047699	1000	OPTIMAL
asp-L[c]	L-Aspartate	C4H6NO4	-0.12031	1000	OPTIMAL
atp[c]	ATP	C10H12N5O13P3	-60	317.469	OPTIMAL
clpn160190[c]	cardiolipin-dihexadecanoyl-dimethylstearoyl	C79H152O17P2	-0.005859	125	OPTIMAL
cmp[c]	CMP	C9H12N3O8P	-0.25095	1000	OPTIMAL
cys-L[c]	L-Cysteine	C3H7NO2S	-0.022	1000	OPTIMAL
damp[c]	dAMP	C10H12N5O6P	-0.003492	370.337	OPTIMAL
dcmp[c]	dCMP	C9H12N3O7P	-0.006663	1000	OPTIMAL
dgmp[c]	dGMP	C10H12N5O7P	-0.006659	316.327	OPTIMAL
dtmp[c]	dTMP	C10H13N2O8P	-0.003653	1000	OPTIMAL
fcmcbtt[c]	iron-III-chelated-carboxymycobactin-T-R8-carbon-final-carbon-is-carboxyl-group	C33H48N5O13Fe	-0.001498	285.714	OPTIMAL
gal[c]	D-Galactose	C6H12O6	-0.055474	1000	OPTIMAL
glc-D[c]	D-Glucose	C6H12O6	-0.16315	1000	OPTIMAL
gln-L[c]	L-Glutamine	C5H10N2O3	-0.05812	1000	OPTIMAL
glu-L[c]	L-Glutamate	C5H8NO4	-0.090007	1000	OPTIMAL
gly[c]	Glycine	C2H5NO2	-0.33581	1000	OPTIMAL
glyc[c]	Glycerol	C3H8O3	-0.025359	1000	OPTIMAL
gmp[c]	GMP	C10H12N5O8P	-0.24365	316.327	OPTIMAL
h2o[c]	H2O	H2O	-60	1000	OPTIMAL
h[c]	H	H	60	1000	OPTIMAL
hdca[c]	Hexadecanoate-n-C160	C16H31O2	-0.23515	1000	OPTIMAL
hdcea[c]	Hexadecenoate-n-C161	C16H29O2	-0.01094	1000	OPTIMAL
hexc[c]	hexacosanoate-n-C260	C26H51O2	-0.058352	250	OPTIMAL
his-L[c]	L-Histidine	C6H9N3O2	-0.040617	1000	OPTIMAL
ile-L[c]	L-Isoleucine	C6H13NO2	-0.087731	1000	OPTIMAL
kmycolate[c]	keto-mycolate-2-cyclopropanated-rings	C86H166O3	-0.003338	41.6667	OPTIMAL
leu-L[c]	L-Leucine	C6H13NO2	-0.20471	1000	OPTIMAL
lys-L[c]	L-Lysine	C6H15N2O2	-0.03909	1000	OPTIMAL
man[c]	D-Mannose	C6H12O6	-0.095065	1000	OPTIMAL
mbhn[c]	methyl-behenic-acid	C23H45O2	-0.00784	1000	OPTIMAL
mcbts[c]	mycobactin-S	C44H73N5O10	-0.001402	333.333	OPTIMAL
met-L[c]	L-Methionine	C5H11NO2S	-0.034889	1000	OPTIMAL
mfrrppdima[c]	phenolic-glycolipid-Mtb	C121H226O18	-0.001184	108.696	OPTIMAL
mkmycolate[c]	keto-mycolate-1-cyclopropanated-rings	C86H168O4	-0.003291	41.6667	OPTIMAL
mmmycolate[c]	methoxy-mycolate-1-cyclopropanated-ring	C84H164O4	-0.003365	43.4783	OPTIMAL
mocdca[c]	10-methylstearic-acid	C19H37O2	-0.095802	250	OPTIMAL
mycolate[c]	mycolate-2-cyclopropanated-rings	C78H150O3	-0.011003	50	OPTIMAL
ocdca[c]	octadecanoate-n-C180	C18H35O2	-0.034837	1000	OPTIMAL
ocdcea[c]	octadecenoate-n-C181	C18H33O2	-0.009849	1000	OPTIMAL
pa160190[c]	1-2-sn-glycerol-3-phosphate	C38H73O8P	-0.006798	250	OPTIMAL
pa160[c]	1-2-dihexadecanoyl-sn-glycerol-3-phosphate	C35H67O8P1	-0.00724	1000	OPTIMAL
pa190190[c]	1-2-sn-glycerol-3-phosphate	C41H79O8P	-0.006407	125	OPTIMAL
pat[c]	penta-acyl-trehalose	C138H264O16	-0.001251	166.667	OPTIMAL
pdima[c]	phthiocerol-dimycocerosate-A-Mtb	C96H190O5	-0.000273	133.333	OPTIMAL
pe160[c]	phosphatidylethanolamine-dihexadecanoyl-n-C160	C37H74N1O8P1	-0.004061	500	OPTIMAL
peptido-TB1[c]	peptidoglycan-subunit-for-Mycobacterium-tuberculosis	C39H63N8O19	-0.01885	350.427	OPTIMAL
peptido-TB2[c]	peptidoglycan-subunit-for-Mycobacterium-tuberculosis	C39H63N8O19	-0.01885	350.427	OPTIMAL
pg160190[c]	Phosphatidylglycerol-hexadecanoyl-methylstearoyl	C41H80O10P	-0.00613	250	OPTIMAL
pg160[c]	Phosphatidylglycerol-dihexadecanoyl-n-C160	C38H74O10P1	-0.006487	500	OPTIMAL
pg190[c]	Phosphatidylglycerol-dimethylstearoyl-C190	C44H86O10P	-0.00581	125	OPTIMAL
phdca[c]	phenol-palmitic-acid	C23H37O3	-0.006453	1000	OPTIMAL
phe-L[c]	L-Phenylalanine	C9H11NO2	-0.048102	1000	OPTIMAL
pi[c]	Phosphate	HO4P	60	1000	OPTIMAL
ppdima[c]	phenol-phthiocerol-dimycocerosate-Mtb	C99H188O6	-0.000263	142.857	OPTIMAL
pro-L[c]	L-Proline	C5H9NO2	-0.13803	1000	OPTIMAL
rib-D[c]	D-Ribose	C5H10O5	-0.021723	1000	OPTIMAL
ser-L[c]	L-Serine	C3H7NO3	-0.1434	1000	OPTIMAL
sl1[c]	sulfonated-tetra-acyl-trehalose	C149H287O18S	-0.001137	86.6718	OPTIMAL
tat[c]	tetra-acyl-trehalose	C149H288O15	-0.001176	86.9565	OPTIMAL
thr-L[c]	L-Threonine	C4H9NO3	-0.13571	1000	OPTIMAL
tmha1[c]	tetramycolyl-hexaarabinoside-tdm1-tdm2-tre-Mtb	C360H684O40	-0.001106	11.6279	OPTIMAL
tmha2[c]	tetramycolyl-hexaarabinoside-tdm1-tdm3-tre-Mtb	C362H688O40	-0.0011	11.4943	OPTIMAL
tmha3[c]	tetramycolyl-hexaarabinoside-tdm1-tdm4-tre-Mtb	C362H686O39	-0.001104	11.4943	OPTIMAL
tmha4[c]	tetramycolyl-hexaarabinoside-tdm2-tdm3-tre-Mtb	C362H690O41	-0.001097	11.4943	OPTIMAL
tre6p[c]	alpha-alpha-Trehalose-6-phosphate	C12H21O14P	-0.006491	1000	OPTIMAL
tre[c]	Trehalose	C12H22O11	-0.00797	1000	OPTIMAL
tres[c]	trehalose-2-sulfate	C12H21O14S	-0.006474	1000	OPTIMAL
trp-L[c]	L-Tryptophan	C11H12N2O2	-0.020124	1000	OPTIMAL
ttdca[c]	tetradecanoate-n-C140	C14H27O2	-0.012193	1000	OPTIMAL
tyr-L[c]	L-Tyrosine	C9H11NO3	-0.031756	1000	OPTIMAL
uaaAgla[c]	Undecaprenyl-diphospho-N-acetylmuramoyl-N-acetylglucosamine-L-alanyl-D-glutamyl-L-lysyl-D-alanyl-D-alanine	C94H153N8O26P2	-0.001008	43.4783	OPTIMAL
uaaGgla[c]	Undecaprenyl-diphospho-N-acetylmuramoyl-N-acetylglucosamine-L-alanyl-gamma-D-glutamyl-L-lysyl-D-alanyl-D-alanine	C94H153N8O26P2	-0.001008	43.4783	OPTIMAL
uaagmda[c]	Undecaprenyl-diphospho-N-acetylmuramoyl-N-acetylglucosamine-L-ala-D-glu-meso-2-6-diaminopimeloyl-D-ala-D-ala	C95H152N8O28P2	-0.000986	43.4783	OPTIMAL
uamr[c]	UDP-N-acetylmuramate	C20H28N3O19P2	-0.002793	732.759	OPTIMAL
ugagmda[c]	Undecaprenyl-diphospho-N-glycolylmuramoyl-N-acetylglucosamine-L-ala-D-glu-meso-2-6-diaminopimeloyl-D-ala-D-ala	C95H152N8O29P2	-0.000977	43.4783	OPTIMAL
ump[c]	UMP	C9H11N2O9P	-0.1316	1000	OPTIMAL
val-L[c]	L-Valine	C5H11NO2	-0.20583	1000	OPTIMAL
