# Supplementary material for: A systematic evaluation of Mycobacterium tuberculosis Genome-Scale Metabolic Networks
Source: PLoS Comput Biol. 2020 Jun 15;16(6):e1007533. doi: 10.1371/journal.pcbi.1007533 (PMC7316355; doi:10.1371/journal.pcbi.1007533)
Supplement: S1 File — (ZIP) [file pcbi.1007533.s033.zip › S1_File_Biomass/results/sMtb_obj2-BiomassGrowthInVitro.xlsx]

## Sheet: Hoja1
metabolites	metabolite_names	metabolite_formulas	stoich_coeff_met	Demand_fluxes	OrigStat
AC1PIM1[c]	acyl phosphatidylinositol mannoside mannose	C66H125O19P	-0.0033	430.075	OPTIMAL
AC1PIM2[c]	acyl phosphatidylinositol mannoside di-mannose	C72H135O24P	-0.0019	416.635	OPTIMAL
AC1PIM6[c]	acyl phosphatidylinositol mannoside hexa-mannose	C96H175O44P	-0.0033	166.667	OPTIMAL
AC2PIM2[c]	di-acyl phosphatidylinositol mannoside di-mannose	C88H165O25P	-0.0033	319.976	OPTIMAL
AC2PIM6[c]	di-acyl phosphatidylinositol mannoside hexa-mannose	C112H205O45P	-0.0033	166.667	OPTIMAL
ADP[c]	ADP	C10H15N5O10P2	57	1000	OPTIMAL
ALA[c]	L-Alanine	C3H7NO2	-0.2184	1000	OPTIMAL
AMYL[c]	Amylose monomer	C6H10O5	-0.3715	1000	OPTIMAL
ARABINOGALACTANPEPTIDOGLYCAN[c]	arabinogalactan-peptidoglycan large cell wall complex	C1664H2711N210O1289P72	-0.0023	4.44444	OPTIMAL
ARAFDPP[c]	arabinofuranose-decaprenylphosphate	C55H92O11P2	-0.0529	50	OPTIMAL
ARG[c]	L-Arginine	C6H14N4O2	-0.1148	1000	OPTIMAL
ASN[c]	L-Asparagine	C4H8N2O3	-0.0351	1000	OPTIMAL
ASP[c]	L-Aspartate	C4H7NO4	-0.0886	1000	OPTIMAL
ATP[c]	ATP	C10H16N5O13P3	-57.03	991.125	OPTIMAL
C78MYCOLATEPP[c]	C78-alpha-mycolate-PP	C143H259O11P	-0.0402	41.1811	OPTIMAL
CAL[c]	Cardiolipin	C79H154O17P2	-0.0124	325.887	OPTIMAL
COA[c]	Coenzyme A	C21H36N7O16P3S	-0.0159	500	OPTIMAL
CTP[c]	CTP	C9H16N3O14P3	-0.0168	706.147	OPTIMAL
CYS[c]	L-Cysteine	C3H7NO2S	-0.0155	1000	OPTIMAL
DATP[c]	dATP	C10H16N5O12P3	-0.0102	991.125	OPTIMAL
DCTP[c]	dCTP	C9H16N3O13P3	-0.0194	706.147	OPTIMAL
DGTP[c]	dGTP	C10H16N5O13P3	-0.0194	811.42	OPTIMAL
DLIPO[c]	Dihydrolipoamide	C8H17NOS2	-0.0012	416.407	OPTIMAL
DTTP[c]	dTTP	C10H17N2O14P3	-0.0102	500	OPTIMAL
FAD[c]	FAD	C27H33N9O15P2	-0.0155	1000	OPTIMAL
FE2[c]	Fe2+	Fe	-0.001	1000	OPTIMAL
FE3[c]	Fe3+	Fe	-0.001	1000	OPTIMAL
FERI[c]	Reduced ferredoxin		-0.001	1000	OPTIMAL
FERO[c]	Oxidized ferredoxin		-0.001	1000	OPTIMAL
GDPFUC[c]	GDP-L-fucose	C16H25N5O15P2	-0.0379	923.431	OPTIMAL
GDPMAN[c]	GDP-mannose	C16H25N5O16P2	-0.0001	923.431	OPTIMAL
GLN[c]	L-Glutamine	C5H10N2O3	-0.1384	1000	OPTIMAL
GLUCAN[c]	D-glucan monomer	C6H10O5	-0.3715	1000	OPTIMAL
GLU[c]	L-Glutamate	C5H9NO4	-0.1625	1000	OPTIMAL
GLY[c]	Glycine	C2H5NO2	-0.158	1000	OPTIMAL
GL[c]	Glycerol	C3H8O3	-0.025	1000	OPTIMAL
GTP[c]	GTP	C10H16N5O14P3	-0.0168	811.42	OPTIMAL
H2O[c]	Water	H2O	-57	1000	OPTIMAL
HEMEFE2[c]	Heme O	C49H58FeN4O5	-0.001	166.667	OPTIMAL
HEMEFE3[c]	Heme A	C49H56FeN4O6	-0.001	166.667	OPTIMAL
HIS[c]	L-Histidine	C6H9N3O2	-0.0343	1000	OPTIMAL
ILE[c]	L-Isoleucine	C6H13NO2	-0.0642	1000	OPTIMAL
LEU[c]	L-Leucine	C6H13NO2	-0.1483	1000	OPTIMAL
LYS[c]	L-Lysine	C6H14N2O2	-0.0317	1000	OPTIMAL
MAN[c]	D-Mannose	C6H12O6	-0.2767	1000	OPTIMAL
MET[c]	L-Methionine	C5H11NO2S	-0.0285	1000	OPTIMAL
MK[c]	Menaquinone	C51H72O2	-0.0142	55.5556	OPTIMAL
MOLYBDOPTERIN[c]	Molybdopterin	C10H14N5O6PS2	-0.001	250	OPTIMAL
MTR1P[c]	S-Methyl-5-thio-D-ribose 1-phosphate	C6H13O7PS	-0.0012	0	OPTIMAL
MYCOTHIOL[c]	Mycothiol	C17H30N2O12S	-0.0179	500	OPTIMAL
NADP[c]	NADP+	C21H29N7O17P3	-0.0164	746.627	OPTIMAL
NAD[c]	NAD+	C21H28N7O14P2	-0.0183	975.404	OPTIMAL
PENTAMETHYLTRICONTANOYLCOA[c]	PENTA-METHYL-TRICONTANOYL-COA	C52H96N7O17P3S	-0.0001	249.958	OPTIMAL
PE[c]	Phosphatidylethanolamine	C40H80NO8P	-0.0049	654.762	OPTIMAL
PHE[c]	L-Phenylalanine	C9H11NO2	-0.0429	1000	OPTIMAL
PI[c]	Orthophosphate	H3PO4	57	1000	OPTIMAL
PPGPPP[c]	Guanosine 3-diphosphate 5-triphosphate	C10H18N5O20P5	-0.001	500	OPTIMAL
PRO[c]	L-Proline	C5H9NO2	-0.0924	1000	OPTIMAL
RIB[c]	Ribose	C5H10O5	-0.0807	1000	OPTIMAL
SAH[c]	S-Adenosyl-L-homocysteine	C14H20N6O5S	0.0417	774.8	OPTIMAL
SAM[c]	S-Adenosyl-L-methionine	C15H22N6O5S	-0.0417	958.083	OPTIMAL
SER[c]	L-Serine	C3H7NO3	-0.0892	1000	OPTIMAL
SIROHEME[c]	Siroheme	C42H44FeN4O16	-0.001	250	OPTIMAL
SPRMD[c]	Spermidine	C7H19N3	-0.0012	0	OPTIMAL
TAG[c]	Triacylglycerol	C60H116O6	-0.0971	1000	OPTIMAL
THF[c]	Tetrahydrofolate	C19H23N7O6	-0.001	1000	OPTIMAL
THIPP[c]	Thiamin diphosphate	C12H19N4O7P2S	-0.001	353.754	OPTIMAL
THR[c]	L-Threonine	C4H9NO3	-0.0917	1000	OPTIMAL
TRP[c]	L-Tryptophan	C11H12N2O2	-0.0218	1000	OPTIMAL
TYR[c]	L-Tyrosine	C9H11NO3	-0.0308	1000	OPTIMAL
UDPNAM[c]	UDP-N-acetylmuramate	C20H31N3O19P2	-0.0628	500	OPTIMAL
UTP[c]	UTP	C9H15N2O15P3	-0.0088	811.42	OPTIMAL
VAL[c]	L-Valine	C5H11NO2	-0.1373	1000	OPTIMAL
