# Supplementary material for: A systematic evaluation of Mycobacterium tuberculosis Genome-Scale Metabolic Networks
Source: PLoS Comput Biol. 2020 Jun 15;16(6):e1007533. doi: 10.1371/journal.pcbi.1007533 (PMC7316355; doi:10.1371/journal.pcbi.1007533)
Supplement: S2 File — (ZIP) [file pcbi.1007533.s034.zip]

Archive with 15 entries (12 files):
- Unbounded_Reactions_and_TICS/
- Unbounded_Reactions_and_TICS/load_model.m
- Unbounded_Reactions_and_TICS/medium/
- Unbounded_Reactions_and_TICS/medium/ExchangeRxns_MA2015.mat
- Unbounded_Reactions_and_TICS/models/
- Unbounded_Reactions_and_TICS/models/GSMN_TB1.1_grRuleCorrected.mat
- Unbounded_Reactions_and_TICS/models/iCG760_grRuleCorrected.mat
- Unbounded_Reactions_and_TICS/models/iEK1011_biggdb.mat
- Unbounded_Reactions_and_TICS/models/iNJ661v_modified.mat
- Unbounded_Reactions_and_TICS/models/iOSDD890.mat
- Unbounded_Reactions_and_TICS/models/iSM810_grRuleCorrected.mat
- Unbounded_Reactions_and_TICS/models/sMtb.mat
- Unbounded_Reactions_and_TICS/models/sMtb2.0.mat
- Unbounded_Reactions_and_TICS/models/sMtb2018_EX.mat
- Unbounded_Reactions_and_TICS/Unbounded_Reactions_and_TICS_Mtb_GEMs.m
