# Supplementary material for: A systematic evaluation of Mycobacterium tuberculosis Genome-Scale Metabolic Networks
Source: PLoS Comput Biol. 2020 Jun 15;16(6):e1007533. doi: 10.1371/journal.pcbi.1007533 (PMC7316355; doi:10.1371/journal.pcbi.1007533)
Supplement: S2 File — (ZIP) [file pcbi.1007533.s034.zip › Unbounded_Reactions_and_TICS/Unbounded_Reactions_and_TICS_Mtb_GEMs.m]

%% Identifying Unbounded Reactions in Mycobacterium tuberculosis Genome Scale Models
% 12 / 06 / 2019
% This methodology allows to identify Thermodynamically infeasible cycles
% It was adapted from the mathematical description of Schellenberger paper :
% Schellenberger, J., Lewis, N. E., & Palsson, B. �. (2011). 
% Elimination of thermodynamically infeasible loops in steady-state metabolic models.
% Biophysical journal, 100(3), 544-553.
% Victor A. Lopez-Agudelo - University of Antioquia - Colombia

clc; clear 

addpath ('models')

METABOLIC_MODEL = {'sMtb2.0';'iCG760';...
                   'iSM810';'sMtb';...
                   'GSMN_TB_1.1'; 'iOSDD890';...
				   'iNJ661v_modified'; 'iEK1011';...
				   'sMtb2018'}; % model's names

        
NURs = zeros(length(METABOLIC_MODEL), 2);

solverOK = changeCobraSolver('gurobi7','LP');

%% Counting and Identifying Unbounded Reactions

for k = 1: length(METABOLIC_MODEL)
    
model = load_model(METABOLIC_MODEL{k});  

[minFVA,maxFVA] = fluxVariability(model,100); % FVA 
    
count_minFVA = length(minFVA(minFVA < -50));
count_maxFVA = length(maxFVA(maxFVA > 50));

count_minmax = 0;

%% Unbounded Rxns
URs_max = model.rxns(maxFVA > 50);
URs_min = model.rxns(minFVA < -50);
URs = union(URs_max,URs_min);
%% positions of Unbounded Rxns
positions_vector = (1:1:length(model.rxns))';
id_URs_max = positions_vector(maxFVA > 50);
id_URs_min = positions_vector(minFVA < -50);
id_URs = union(id_URs_max, id_URs_min); % positions of URs
%% Stoichiometric Matrix of Unbounded Reactions with metabolites and reactions
MatrixS = full(model.S);
MatrixS = MatrixS(:,id_URs); % Stoichiometric Matrix of Unbounded Reactions
%% positions of Metabolites
mets_positions_vector = zeros(length(model.mets),1);
for q = 1:length(model.mets)   
    find_met_vector = find(model.S(q,:)); % 
    empty = isempty(find_met_vector); % is empty "find_met_vector"?.
    if (empty == 0)
        mets_positions_vector(q) = q;
    end
end 
mets_positions_vector(mets_positions_vector == 0) = [];
MatrixS = MatrixS(mets_positions_vector,:);
NullSpace = null(MatrixS,'r'); % vectors that form the null space of the S matrix.
UBrxnList = model.rxns(id_URs); % Unbounded Reaction list sorted
[mrow,ncol] = size(NullSpace);
% Finding the LB and UB for the Unbounded Reactions
model.lb = model.lb(id_URs);
model.ub = model.ub(id_URs);

%% writing text in file with possible TICs
folder = cd;  % 
filename = fullfile(folder, sprintf('TICs_%s.txt', METABOLIC_MODEL{k})); % create file with Thermodynamical infeasible cycles
fileID = fopen(filename, 'a');
if fileID == -1, error('Cannot open file: %s', filename); end

TIC_count = 0; % TIC counter
 for z = 1:ncol
     
     fprintf(fileID, '###########\n'); % No. of TIC
     rxncount = 0; % counter of added reaction in List
     for v = 1:length(UBrxnList)
         if (model.lb(v) < 0) & (model.ub(v) > 0) & (NullSpace(v,z) ~= 0)
           TIC = UBrxnList(v); % Extreme pathways formed by unbounded reactions (TICs)
           fprintf(fileID, '%s \n', TIC{1:end});
           rxncount = rxncount + 1;
         end   
         if (model.lb(v) < 0) && (model.ub(v) == 0) & (NullSpace(v,z) < 0)
           TIC = UBrxnList(v); % Extreme pathways formed by unbounded reactions (TICs)
           fprintf(fileID, '%s \n', TIC{1:end});
           rxncount = rxncount + 1;
         end
         if (model.lb == 0) & (model.ub(v) > 0) & (NullSpace(v,z) > 0)
           TIC = UBrxnList(v); % Extreme pathways formed by unbounded reactions (TICs)
           fprintf(fileID, '%s \n', TIC{1:end});
           rxncount = rxncount + 1;
         end    
     end
     if (rxncount > 1)
          TIC_count = TIC_count + 1;
          fprintf(fileID, 'TIC_#%d.\n', TIC_count); % No. of TIC
     elseif (rxncount == 0)
          fprintf(fileID, '#####THIS IS NOT A TIC#####\n');
     else 
          fprintf(fileID, '#####THIS IS NOT A TIC#####\n'); % That's not a TIC
         
     end
 end 
fprintf(fileID, '###########\n');
fclose(fileID); % closing file 

for i = 1:length(model.rxns)
    
    if (minFVA(i) < -50) && (maxFVA(i) > 50)
      
      count_minmax = count_minmax + 1;
        
    end   
    
end

count_UR = (count_minFVA - count_minmax) + (count_maxFVA - count_minmax) + count_minmax

NURs(k,1) = count_UR;
NURs(k,2) = (count_UR/length(model.rxns)*100);

end 

%% Summary Results 

Number_of_Unbounded_Reactions = table (NURs(:,1),NURs(:,2),'RowNames',METABOLIC_MODEL,'VariableNames',{'Unbounded_Rxns','Percentage_URs'})
file_excel = 'Results_UBs.xlsx';
writetable(Number_of_Unbounded_Reactions,file_excel,'Sheet',1,'WriteRowNames',true)
