# Supplementary material for: A systematic evaluation of Mycobacterium tuberculosis Genome-Scale Metabolic Networks
Source: PLoS Comput Biol. 2020 Jun 15;16(6):e1007533. doi: 10.1371/journal.pcbi.1007533 (PMC7316355; doi:10.1371/journal.pcbi.1007533)
Supplement: S3 File — (ZIP) [file pcbi.1007533.s035.zip]

Archive with 3 entries (2 files):
- S3_File/
- S3_File/memote_iEK1011_2_0.html
- S3_File/memote_sMtb2_0.html
