# Supplementary material for: A systematic evaluation of Mycobacterium tuberculosis Genome-Scale Metabolic Networks
Source: PLoS Comput Biol. 2020 Jun 15;16(6):e1007533. doi: 10.1371/journal.pcbi.1007533 (PMC7316355; doi:10.1371/journal.pcbi.1007533)
Supplement: S4 File — (ZIP) [file pcbi.1007533.s036.zip]

Archive with 26 entries (21 files):
- S4_File/
- S4_File/fluxsampling_RTG_WITH_objfun_constrained_danys_data.m
- S4_File/FVA_analysis_RTG_NO_objfun_danys_data.m
- S4_File/FVA_analysis_RTG_WITH_objfun_danys_data.m
- S4_File/kruskal_wallis_test_RTG_WITH_objfun_danys_data.m
- S4_File/load_model.m
- S4_File/medium/
- S4_File/medium/2009_Roisins_Minimal_Medium.pdf
- S4_File/medium/ROISIN_MINIMAL_MEDIUM.DOC
- S4_File/models/
- S4_File/models/iEK1011_2_0.mat
- S4_File/models/sMtb2.0.mat
- S4_File/results/
- S4_File/results/FVA_iEK_CCM_RTG_NO_objfun-DanyConstraints.mat
- S4_File/results/FVA_iEK_CCM_RTG_WITH_objfun-DanyConstraints.mat
- S4_File/results/FVA_iEK_EX_RTG_NO_objfun-DanyConstraints.mat
- S4_File/results/FVA_iEK_EX_RTG_WITH_objfun-DanyConstraints.mat
- S4_File/results/FVA_iEK_RTG_NO_objfun-DanyConstraints.mat
- S4_File/results/FVA_iEK_RTG_WITH_objfun-DanyConstraints.mat
- S4_File/results/FVA_sMtb2_CCM_RTG_NO_objfun-DanyConstraints.mat
- S4_File/results/FVA_sMtb2_CCM_RTG_WITH_objfun-DanyConstraints.mat
- S4_File/results/FVA_sMtb2_EX_RTG_NO_objfun-DanyConstraints.mat
- S4_File/results/FVA_sMtb2_EX_RTG_WITH_objfun-DanyConstraints.mat
- S4_File/results/FVA_sMtb2_RTG_NO_objfun-DanyConstraints.mat
- S4_File/results/FVA_sMtb2_RTG_WITH_objfun-DanyConstraints.mat
- S4_File/results/Roisin_Tween_Glycerol/
