# Supplementary material for: A systematic evaluation of Mycobacterium tuberculosis Genome-Scale Metabolic Networks
Source: PLoS Comput Biol. 2020 Jun 15;16(6):e1007533. doi: 10.1371/journal.pcbi.1007533 (PMC7316355; doi:10.1371/journal.pcbi.1007533)
Supplement: S4 File — (ZIP) [file pcbi.1007533.s036.zip › S4_File/FVA_analysis_RTG_WITH_objfun_danys_data.m]

%% Flux Variability ANalysis of iEK1012_2.0 and sMtb2.0 with Objective Function Constrained
% Medium: Roisin + Tween80 + Glycerol

%% Victor A. Lopez-Agudelo March 14, 2020.
% University of Antioquia - Medellin Colombia.
% valonso.lopez@udea.edu.co
clc
clear

addpath('models')
addpath('medium')
addpath('results')

%% Loading Solver
solverOK = changeCobraSolver('gurobi7');


%% Load Model

%% Flux Variability Analysis of iEK1012_2.0	

modeliEK = load_model('iEK1012_2.0-BIOMASS_2_Beste_Constraints');
iEK_sol = optimizeCbModel(modeliEK,'max','one'); % Minimization of taxicab norm
iEK_sol_sp = optimizeCbModel(modeliEK,'max'); % FBA 
[miniEK,maxiEK] = fluxVariability(modeliEK); % Flux Variability

FVA_modeliEK = table(modeliEK.rxns,modeliEK.rxnNames,miniEK,maxiEK,iEK_sol.x,...
                'VariableNames',{'Reactions','Reaction_Names','minimumFlux',...
                'maximumFlux','minimizeNorm'});
save('results/FVA_iEK_RTG_WITH_objfun-DanyConstraints.mat','FVA_modeliEK'); % saving FVA iEK
%writetable(FVA_modeliEK,'results/FVA_iEK_RTG_WITH_objfun-DanyConstraints.xlsx','Sheet',1)

%% Flux Variability Analysis of sMtb2.0
modelsMtb2 = load_model('sMtb2_0-BiomassGrowth_Beste_Constraints');
sMtb2_sol = optimizeCbModel(modelsMtb2,'max','one');
sMtb2_sol_sp = optimizeCbModel(modelsMtb2,'max'); % FBA 
[minisMtb2,maxsMtb2] = fluxVariability(modelsMtb2); % Flux Variability

FVA_modelsMtb2 = table(modelsMtb2.rxns,modelsMtb2.rxnNames,minisMtb2,maxsMtb2,sMtb2_sol.x,...
                'VariableNames',{'Reactions','Reaction_Names','minimumFlux',...
                'maximumFlux','minimizeNorm'});
save('results/FVA_sMtb2_RTG_WITH_objfun-DanyConstraints.mat','FVA_modelsMtb2'); % saving FVA sMtb2
%writetable(FVA_modelsMtb2,'results/FVA_sMtb2_RTG_WITH_objfun-DanyConstraints.xlsx','Sheet',1)

%% FVA of Reactions from Mtb Central Carbon Metabolism iEK1012
iEK_CCM = {'GAPD';'PGM';'PGK';'PYK';'PPDK';'ICL';'ICDHyr';'SDH1';'FUM';'G6PDH2r';'PEPCK_re';...
           'PC';'ME1';'NADH10';'ATPS4r';'TKT1';'TALA';'CS';'GLYK';'PGI';'FBA';'FBP';...
           'ENO';'TKT2';'PDHa';'KGD2';'OXGDC';'SSALy';'SUCOAS';'MDH';'MALS';'NADTRHD';'CYTBD2';'BIOMASS__2'};

rxnsIdx_iEK = findRxnIDs(modeliEK,iEK_CCM); % Find RxnsIDs from iEK

miniEK_ccm = miniEK(rxnsIdx_iEK);
maxiEK_ccm = maxiEK(rxnsIdx_iEK);

FVA_modeliEK_CCM = table(iEK_CCM,modeliEK.rxnNames(rxnsIdx_iEK),miniEK_ccm,maxiEK_ccm,iEK_sol.x(rxnsIdx_iEK),...
                         modeliEK.lb(rxnsIdx_iEK),modeliEK.ub(rxnsIdx_iEK),...
                         'VariableNames',{'Reactions','Reaction_Names','minimumFlux',...
                         'maximumFlux','minimizeNorm','LB','UB'});
save('results/FVA_iEK_CCM_RTG_WITH_objfun-DanyConstraints.mat','FVA_modeliEK_CCM') % Saving FVA CCMs
%writetable(FVA_modeliEK_CCM,'results/FVA_iEK_CCM_RTG_WITH_objfun-DanyConstraints.xlsx','Sheet',1)

%% FVA of Reactions from Mtb Central Carbon Metabolism sMtb2.0

sMtb2_CCM = {'GAP';'GPM2';'PGK';'PYKA';'PPDK';'ICL1';'ICD';'SDH1';'FUM';'ZWF2';'PCKA';'PCA';'MEZ';...
             'NUO';'ATP';'TKT2';'TAL';'GLTA2';'GLPK';'PGI';'FBA2';'GLPX';'ENO';'TKT1';...
             'ACEE';'KGD2';'KGD1';'GABD';'SUCD';'MDH';'GLCB';'STHA';'CYD';'BiomassGrowth'};

rxnsIdx_sMtb2 = findRxnIDs(modelsMtb2,sMtb2_CCM); % Find RxnsIDs from sMtb2.0

minsMtb2_ccm = minisMtb2(rxnsIdx_sMtb2);
maxsMtb2_ccm = maxsMtb2(rxnsIdx_sMtb2);

FVA_modelsMtb2_CCM = table(sMtb2_CCM,modelsMtb2.rxnNames(rxnsIdx_sMtb2),minsMtb2_ccm,maxsMtb2_ccm,sMtb2_sol.x(rxnsIdx_sMtb2),...
                modelsMtb2.lb(rxnsIdx_sMtb2), modelsMtb2.ub(rxnsIdx_sMtb2),...
                'VariableNames',{'Reactions','Reaction_Names','minimumFlux',...
                'maximumFlux','minimizeNorm','LB','UB'});
save('results/FVA_sMtb2_CCM_RTG_WITH_objfun-DanyConstraints.mat','FVA_modelsMtb2_CCM') % Saving FVA CCMs
%writetable(FVA_modelsMtb2_CCM,'results/FVA_sMtb2_CCM_RTG_WITH_objfun-DanyConstraints.xlsx','Sheet',1)

%% Jaccard Index Computation
% Jaccard index of 0 indicates completely disjoint flux
% ranges and a Jaccard index of 1 indicates completely overlapping flux ranges. The mean Jaccard index
% gives an indication of the overall similarity between the models
directionality = [1;-1;-1;1;1;1;1;1;1;1;1;1;1;1;1;1;1;1;1;1;1;1;1;1;1;1;1;1;-1;1;1;1;1;1];
minsMtb2_ccm = minsMtb2_ccm.*directionality; % multiplicate by -1 reaction directionality difference between models.
maxsMtb2_ccm = maxsMtb2_ccm.*directionality; % multiplicate by -1 reaction directionality difference between models.
J = fvaJaccardIndex([miniEK_ccm minsMtb2_ccm],[maxiEK_ccm,maxsMtb2_ccm]);

%% FVA of extracellular Reactions
% iEK1011_2.0
Roisin_Uptake_iEK = {'EX_ca2_e';'EX_cl_e';'EX_fe2_e';'EX_fe3_e';...
					                        'EX_h2o_e';'EX_h_e';'EX_k_e';'EX_mg2_e';...
                                            'EX_na1_e';'EX_nh4_e';'EX_o2_e';'EX_pi_e';'EX_so4_e';...
                                            'EX_glyc_e';'EX_ocdcea_e';'EX_fum_e';'EX_mal__L_e';...
                                            'EX_succ_e';'EX_ac_e';'EX_for_e';'EX_co2_e'};
ExchIdx_iEK = findRxnIDs(modeliEK,Roisin_Uptake_iEK); % Roisin's Exchange Reactions IDs
maxiEK_Pex = maxiEK(ExchIdx_iEK); % max FVA values for Roisin's Exchange Reactions iEK
miniEK_Pex = miniEK(ExchIdx_iEK); % min FVA values for Roisin's Exchange Reactions iEK
FVA_modeliEK_EX = table(Roisin_Uptake_iEK,modeliEK.rxnNames(ExchIdx_iEK),miniEK_Pex,maxiEK_Pex,iEK_sol.x(ExchIdx_iEK),...
                'VariableNames',{'Reactions','Reaction_Names','minimumFlux',...
                'maximumFlux','minimizeNorm'});
save('results/FVA_iEK_EX_RTG_WITH_objfun-DanyConstraints.mat','FVA_modeliEK_EX') % Saving FVA Extracellular Reactions
%writetable(FVA_modeliEK_EX,'results/FVA_iEK_EX_RTG_WITH_objfun-DanyConstraints.xlsx','Sheet',1)

%##################################################3
% sMtb2.0
Roisin_Uptake_sMtb2 = {'EX_CA[e]';'EX_CL[e]';'EX_FE2[e]';'EX_FE3[e]';...
					                        'EX_H2O[e]';'EX_H[e]';'EX_K[e]';'EX_MG[e]';'EX_NA[e]';...
                                            'EX_NH3[e]';'EX_O2[e]';'EX_PI[e]';'EX_SLF[e]';'EX_GL[e]';...
                                            'EX_9OCTADECENOATE[e]';'EX_FUM[e]';'EX_MAL[e]';'EX_SUCC[e]';...
                                            'EX_AC[e]';'EX_FOR[e]';'EX_CO2[e]'};
ExchIdx_sMtb2 = findRxnIDs(modelsMtb2,Roisin_Uptake_sMtb2); % Roisin's Exchange Reactions IDs
maxsMtb2_Pex = maxsMtb2(ExchIdx_sMtb2); % max FVA values for Roisin's Exchange Reactions sMtb2
minsMtb2_Pex = minisMtb2(ExchIdx_sMtb2); % min FVA values for Roisin's Exchange reactions sMtb2
FVA_modelsMtb2_EX = table(Roisin_Uptake_sMtb2,modelsMtb2.rxnNames(ExchIdx_sMtb2),minsMtb2_Pex,maxsMtb2_Pex,sMtb2_sol.x(ExchIdx_sMtb2),...
                'VariableNames',{'Reactions','Reaction_Names','minimumFlux',...
                'maximumFlux','minimizeNorm'});
save('results/FVA_sMtb2_EX_RTG_WITH_objfun-DanyConstraints.mat','FVA_modelsMtb2_EX') % Saving FVA Extracellular Reactions
%writetable(FVA_modelsMtb2_EX,'results/FVA_sMtb2_EX_RTG_WITH_objfun-DanyConstraints.xlsx','Sheet',1)

% Jaccard Index Computation for Extracellular Rxns
J_Pex = fvaJaccardIndex([miniEK_Pex minsMtb2_Pex],[maxiEK_Pex,maxsMtb2_Pex]);

%% Global results
disp('flux sampling WITH Objective Function of Mtb GSMNs in Roisin Tween Glycerol')
fprintf('iEK1012_2.0 Max growth: %.4f/h.\n', iEK_sol.f);
fprintf('sMtb2.0 Max growth: %.4f/h.\n', sMtb2_sol.f);
fprintf('Mean Jaccard index for Central Carbon Metabolism Reactions = %.4f.\n',mean(J));
fprintf('Mean Jaccard index for Extracellular Reactions = %.4f.\n',mean(J_Pex));
