# Supplementary material for: A systematic evaluation of Mycobacterium tuberculosis Genome-Scale Metabolic Networks
Source: PLoS Comput Biol. 2020 Jun 15;16(6):e1007533. doi: 10.1371/journal.pcbi.1007533 (PMC7316355; doi:10.1371/journal.pcbi.1007533)
Supplement: S4 File — (ZIP) [file pcbi.1007533.s036.zip › S4_File/kruskal_wallis_test_RTG_WITH_objfun_danys_data.m]

%% Kruskal Wallis Test - Flux Sampling of iEK1012_2.0 and sMtb2.0
%% Victor A. Lopez-Agudelo March 17, 2020.
% University of Antioquia - Medellin Colombia.
% valonso.lopez@udea.edu.co
clc
clear

addpath('models')
addpath('results')

%% Loading Mtb models
modeliEK = load_model('iEK1012_2.0-BIOMASS_2_Beste_Constraints');
modelsMtb2 = load_model('sMtb2_0-BiomassGrowth_Beste_Constraints');
% Central Carbon Metabolism Reactions IDS of iEK1012_2.0
iEK_CCM = {'GAPD';'PGM';'PGK';'PYK';'PPDK';'ICL';'ICDHyr';'SDH1';'FUM';'G6PDH2r';'PEPCK_re';...
           'PC';'ME1';'NADH10';'ATPS4r';'TKT1';'TALA';'CS';'GLYK';'PGI';'FBA';'FBP';...
           'ENO';'TKT2';'PDHa';'KGD2';'OXGDC';'SSALy';'SUCOAS';'MDH';'MALS';'NADTRHD';'CYTBD2';'BIOMASS__2'};
rxnsIdx_iEK = findRxnIDs(modeliEK,iEK_CCM); % Find RxnsIDs from iEK
sMtb2_CCM = {'GAP';'GPM2';'PGK';'PYKA';'PPDK';'ICL1';'ICD';'SDH1';'FUM';'ZWF2';'PCKA';'PCA';'MEZ';...
             'NUO';'ATP';'TKT2';'TAL';'GLTA2';'GLPK';'PGI';'FBA2';'GLPX';'ENO';'TKT1';...
             'ACEE';'KGD2';'KGD1';'GABD';'SUCD';'MDH';'GLCB';'STHA';'CYD';'BiomassGrowth'};
rxnsIdx_sMtb2 = findRxnIDs(modelsMtb2,sMtb2_CCM); % Find RxnsIDs from sMtb2.0


%% Loading sampling data RTG WITH objfun
load('Sampling_RTG_WITH_objfun-DanyConstraints.mat')

X_iEK_CCM_RTG_WITH_objfun = X_iEK(rxnsIdx_iEK,:);% Flux sampling for central carbon metabolism reactions iEK1012_2.0
X_sMtb2_CCM_RTG_WITH_objfun = X_sMtb2(rxnsIdx_sMtb2,:); % Flux sampling for central carbon metabolism reactions sMtb2.0
directionality = [1;-1;-1;1;1;1;1;1;1;1;1;1;1;1;1;1;1;1;1;1;1;1;1;1;1;1;1;1;-1;1;1;1;1;1];
X_sMtb2_CCM_RTG_WITH_objfun = X_sMtb2_CCM_RTG_WITH_objfun.*directionality; % multiplicate by -1 reaction directionality different to iEK (sMtb2).

pvalues = zeros(length(iEK_CCM),1);
for i = 1:length(iEK_CCM)
    
  X_iEK_CCM = X_iEK_CCM_RTG_WITH_objfun(i,:)';
  X_sMtb2_CCM = X_sMtb2_CCM_RTG_WITH_objfun(i,:)';
  
  X_iEK_CCM = sort(X_iEK_CCM); % sorting values  
  X_sMtb2_CCM = sort(X_sMtb2_CCM); % sorting values 
  
  distributions = [X_iEK_CCM,X_sMtb2_CCM];
    
  [p,tbl,stats] = kruskalwallis(distributions,[],'off');
  
  pvalues(i) = p;
  
end
kruskalwallis_test_CCM = table(iEK_CCM,sMtb2_CCM,pvalues,...
                    'VariableNames',{'RxnName_iEK','RxnName_sMtb2','P_value'});
save('results/kruskalwallis_test_RTG_CCM_WITH_objfun.mat','kruskalwallis_test_CCM') % Saving FVA CCMs
%writetable(kruskalwallis_test_CCM,'results/kruskalwallis_CCM_RTG_WITH_objfun-DanyConstraints.xlsx','Sheet',1)


%% Use of Extracellular Reactions in the Roisin Tween80 Glycerol medium
load('Sampling_RTG_WITH_objfun-DanyConstraints.mat')

% iEK1012_2.0
Roisin_Uptake_iEK = {'EX_ca2_e';'EX_cl_e';'EX_fe2_e';'EX_fe3_e';...
					                        'EX_h2o_e';'EX_h_e';'EX_k_e';'EX_mg2_e';...
                                            'EX_na1_e';'EX_nh4_e';'EX_o2_e';'EX_pi_e';'EX_so4_e';...
                                            'EX_glyc_e';'EX_ocdcea_e';'EX_fum_e';'EX_mal__L_e';...
                                            'EX_succ_e';'EX_ac_e';'EX_for_e';'EX_co2_e'};
ExchIdx_iEK = findRxnIDs(modeliEK,Roisin_Uptake_iEK); % Exchange Reactions IDs

X_iEK_EX_RTG_WITH_objfun = X_iEK(ExchIdx_iEK,:);

%##################################################3
% sMtb2.0
Roisin_Uptake_sMtb2 = {'EX_CA[e]';'EX_CL[e]';'EX_FE2[e]';'EX_FE3[e]';...
					                        'EX_H2O[e]';'EX_H[e]';'EX_K[e]';'EX_MG[e]';'EX_NA[e]';...
                                            'EX_NH3[e]';'EX_O2[e]';'EX_PI[e]';'EX_SLF[e]';'EX_GL[e]';...
                                            'EX_9OCTADECENOATE[e]';'EX_FUM[e]';'EX_MAL[e]';'EX_SUCC[e]';...
                                            'EX_AC[e]';'EX_FOR[e]';'EX_CO2[e]'};
ExchIdx_sMtb2 = findRxnIDs(modelsMtb2,Roisin_Uptake_sMtb2); % Phagosome Exchange Reactions IDs
X_sMtb2_EX_RTG_WITH_objfun = X_sMtb2(ExchIdx_sMtb2,:); % max FVA values for Phagosome Exchange Reactions sMtb2


pvalues = zeros(length(Roisin_Uptake_sMtb2),1);

for i = 1:length(Roisin_Uptake_sMtb2)
    
  X_iEK_EX = X_iEK_EX_RTG_WITH_objfun(i,:)';
  X_sMtb2_EX = X_sMtb2_EX_RTG_WITH_objfun(i,:)';
  
  X_iEK_EX = sort(X_iEK_EX); % sorting values  
  X_sMtb2_EX = sort(X_sMtb2_EX); % sorting values 
  
  distributions = [X_iEK_EX,X_sMtb2_EX];
    
  [p,tbl,stats] = kruskalwallis(distributions,[],'off');
  
  pvalues(i) = p;
  
end

kruskalwallis_test_EX = table(Roisin_Uptake_iEK,Roisin_Uptake_sMtb2,pvalues,...
                    'VariableNames',{'RxnName_iEK','RxnName_sMtb2','P_value'});
save('results/kruskalwallis_test_RTG_EX_WITH_objfun.mat','kruskalwallis_test_EX') % Saving FVA CCMs
%writetable(kruskalwallis_test_EX,'results/kruskalwallis_EX_RTG_WITH_objfun-DanyConstraints.xlsx','Sheet',1)
