# Supplementary material for: A systematic evaluation of Mycobacterium tuberculosis Genome-Scale Metabolic Networks
Source: PLoS Comput Biol. 2020 Jun 15;16(6):e1007533. doi: 10.1371/journal.pcbi.1007533 (PMC7316355; doi:10.1371/journal.pcbi.1007533)
Supplement: S4 File — (ZIP) [file pcbi.1007533.s036.zip › S4_File/load_model.m]

function model = load_model(metabolic_model)
% Load a genome scale model for the selected organism.
% Options:
% metabolic_model: 'iEK1012_2.0-BIOMASS_2', 'sMtb2_0-BiomassGrowth',
% 'sMtb2_0-BiomassGrowth_UC', 'iEK1012_2.0-BIOMASS_2_UC'
%
% Author: Victor Lopez, February 04, 2020.

%% MODEL PATH

    LOPEZ_AGUDELO_iEK = 'models/iEK1011_2_0.mat';
    LOPEZ_AGUDELO_sMtb = 'models/sMtb2.0.mat';
     

%% CHOICES
NGAM = 1.0; % mmol/gDW*h the 3.12 Taken from Kavvas et al., 2018 become infeasible   
    
switch metabolic_model
                 %% Roisin Minimal Medium + Tween 80 + Glycerol  
                                  
                 case 'iEK1012_2.0-BIOMASS_2_Beste_Constraints'
                 
                    load(LOPEZ_AGUDELO_iEK);
					% Media Definition (Roisin Minimal Medium + Tween + Glycerol)
					Tween80 = {'EX_ocdcea_e'}; % there's not uptake reactions for sorbitol or ethylene.
					Carbon_Source = {'EX_glyc_e'}; % Carbon Source Uptake
					roisin_minimal_media = {'EX_ca2_e';'EX_cl_e';'EX_fe2_e';'EX_fe3_e';...
					                        'EX_h2o_e';'EX_h_e';'EX_k_e';'EX_mg2_e';...
                                            'EX_na1_e';'EX_nh4_e';'EX_o2_e';'EX_pi_e';'EX_so4_e';...
                                            'EX_cu2_e'};
                    glucose_added = {'EX_glc__D_e'};
                    co2 = {'EX_co2_e'}; % CO2 Production
                    roisin_fluxes = -1000*ones(length(roisin_minimal_media),1);   % Roisin medium unlimited fluxes
                    O2_id = find(strcmp(roisin_minimal_media,'EX_o2_e')); % O2 index position
                    roisin_fluxes(O2_id) = -0.98; % Experimental O2 Uptake Rate.
					% Constraining Model
                    model = iEK1012_2_0_COBRA;
                    model.lb(model.lb < 0) = -1000;
                    model.ub(model.ub > 1) = 1000;
                    exchangeRxns  = model.rxns(findExcRxns(model));
					DM_rxns = {'DM_ergoth_c','DM_tbsinol_c','DM_isotbsinol_13S_c',...
					           'DM_isotbsinol_13R_c','DM_psd5p_c','DM_cpppg1_c',...
							   'DM_scys__L_c','DM_gmhep1p_c'}; % Blocked Demand Reactions
                    model = changeRxnBounds(model,exchangeRxns,0,'l');
					model = changeRxnBounds(model,DM_rxns',0,'l');
                    model = changeObjective(model,'BIOMASS__2',1); % Objective
                    model = changeRxnBounds(model,roisin_minimal_media,roisin_fluxes,'l'); %roisin medium definition
                    model = changeRxnBounds(model,Tween80,-0.1,'l'); % Tween80 constraint Beste et al., 2011
					model = changeRxnBounds(model,co2,0.29,'l'); % CO2 Constraint Beste et al., 2011
					model = changeRxnBounds(model,Carbon_Source, -0.4,'l'); % Beste et al., 2011
                    model = changeRxnBounds(model,glucose_added, 0,'l'); % Glucose Uptake Constraint
                    model = changeRxnBounds(model,'ATPM', NGAM,'b');  % Maintenance flux
                   
					
                case 'sMtb2_0-BiomassGrowth_Beste_Constraints'
                  
                    load(LOPEZ_AGUDELO_sMtb);
                    % Media Definition (Roisin Minimal Medium + Tween + Glycerol)
					Tween80 = {'EX_9OCTADECENOATE[e]'}; % there's not uptake reactions for sorbitol or ethylene.
					Carbon_Source = {'EX_GL[e]'}; % Glycerol Uptake
                    co2 = {'EX_CO2[e]'}; % CO2 production
					roisin_minimal_media = {'EX_CA[e]';'EX_CL[e]';'EX_FE2[e]';'EX_FE3[e]';...
					                        'EX_H2O[e]';'EX_H[e]';'EX_K[e]';'EX_MG[e]';'EX_NA[e]';...
                                            'EX_NH3[e]';'EX_O2[e]';'EX_PI[e]';'EX_SLF[e]';'EX_ZN[e]'};
                    roisin_fluxes = -1000*ones(length(roisin_minimal_media),1);   % Roisin medium unlimited fluxes
                    O2_id = find(strcmp(roisin_minimal_media,'EX_O2[e]')); % O2 index position
                    roisin_fluxes(O2_id) = -0.98; % Experimental O2 Uptake Rate.
                    % Constraining Model
					model = sMtb2_0;
                    model.lb(model.lb < 0) = -1000;
                    model.ub(model.ub > 1) = 1000;
                    exchangeRxns  = model.rxns(findExcRxns(model)); 
                    model = changeRxnBounds(model,exchangeRxns,0,'l'); 
                    model = changeObjective(model,'BiomassGrowth',1); % Objective
					model = changeRxnBounds(model,roisin_minimal_media,roisin_fluxes,'l'); %roisin medium definition
					model = changeRxnBounds(model,co2,0.29,'l'); % CO2 Constraint Beste et al., 2011
                    model = changeRxnBounds(model,Tween80,-0.1,'l'); % Tween80 constraint - Beste et al., 2011
					model = changeRxnBounds(model,Carbon_Source, -0.4,'l'); % Glycerol Uptake Constraint - Beste et al., 2011
                    model = changeRxnBounds(model,'Maintenance', NGAM,'b');  % Maintenance flux
                  
                    
                 
end
              
              
end
