# Supplementary material for: A systematic evaluation of Mycobacterium tuberculosis Genome-Scale Metabolic Networks
Source: PLoS Comput Biol. 2020 Jun 15;16(6):e1007533. doi: 10.1371/journal.pcbi.1007533 (PMC7316355; doi:10.1371/journal.pcbi.1007533)
Supplement: S5 File — (ZIP) [file pcbi.1007533.s037.zip]

Archive with 7 entries (6 files):
- S5_File/
- S5_File/iEK1011_2.0.json
- S5_File/iEK1011_2.0.mat
- S5_File/iEK1011_2_0.xml
- S5_File/sMtb2.0.json
- S5_File/sMtb2.0.mat
- S5_File/sMtb2_0.xml
