# Supplementary material for: A systematic evaluation of Mycobacterium tuberculosis Genome-Scale Metabolic Networks
Source: PLoS Comput Biol. 2020 Jun 15;16(6):e1007533. doi: 10.1371/journal.pcbi.1007533 (PMC7316355; doi:10.1371/journal.pcbi.1007533)
Supplement: S5 File — (ZIP) [file pcbi.1007533.s037.zip › S5_File/iEK1011_2.0.json]

{
"metabolites":[
{
"id":"4abut[c]",
"name":"4-Aminobutanoate [cytoplasm]",
"compartment":"c",
"formula":"C4H9NO2"
},
{
"id":"akg[c]",
"name":"2-Oxoglutarate [cytoplasm]",
"compartment":"c",
"formula":"C5H4O5"
},
{
"id":"glu__L[c]",
"name":"L-Glutamate [cytoplasm]",
"compartment":"c",
"formula":"C5H8NO4"
},
{
"id":"sucsal[c]",
"name":"Succinic semialdehyde [cytoplasm]",
"compartment":"c",
"formula":"C4H5O3"
},
{
"id":"h2o[c]",
"name":"H2O H2O [cytoplasm]",
"compartment":"c",
"formula":"H2O"
},
{
"id":"agm[c]",
"name":"Agmatine [cytoplasm]",
"compartment":"c",
"formula":"C5H16N4"
},
{
"id":"ptrc[c]",
"name":"Putrescine [cytoplasm]",
"compartment":"c",
"formula":"C4H14N2"
},
{
"id":"urea[c]",
"name":"Urea CH4N2O [cytoplasm]",
"compartment":"c",
"formula":"CH4N2O"
},
{
"id":"nad[c]",
"name":"Nicotinamide adenine dinucleotide [cytoplasm]",
"compartment":"c",
"formula":"C21H26N7O14P2"
},
{
"id":"ala__L[c]",
"name":"L-Alanine [cytoplasm]",
"compartment":"c",
"formula":"C3H7NO2"
},
{
"id":"h[c]",
"name":"H+ [cytoplasm]",
"compartment":"c",
"formula":"H"
},
{
"id":"nadh[c]",
"name":"Nicotinamide adenine dinucleotide - reduced [cytoplasm]",
"compartment":"c",
"formula":"C21H27N7O14P2"
},
{
"id":"pyr[c]",
"name":"Pyruvate [cytoplasm]",
"compartment":"c",
"formula":"C3H3O3"
},
{
"id":"nh4[c]",
"name":"Ammonium [cytoplasm]",
"compartment":"c",
"formula":"H4N"
},
{
"id":"arg__L[c]",
"name":"L-Arginine [cytoplasm]",
"compartment":"c",
"formula":"C6H15N4O2"
},
{
"id":"co2[c]",
"name":"CO2 CO2 [cytoplasm]",
"compartment":"c",
"formula":"CO2"
},
{
"id":"argsuc[c]",
"name":"N(omega)-(L-Arginino)succinate [cytoplasm]",
"compartment":"c",
"formula":"C10H17N4O6"
},
{
"id":"fum[c]",
"name":"Fumarate [cytoplasm]",
"compartment":"c",
"formula":"C4H2O4"
},
{
"id":"atp[c]",
"name":"ATP C10H12N5O13P3 [cytoplasm]",
"compartment":"c",
"formula":"C10H12N5O13P3"
},
{
"id":"asp__L[c]",
"name":"L-Aspartate [cytoplasm]",
"compartment":"c",
"formula":"C4H6NO4"
},
{
"id":"citr__L[c]",
"name":"L-Citrulline [cytoplasm]",
"compartment":"c",
"formula":"C6H13N3O3"
},
{
"id":"amp[c]",
"name":"AMP C10H12N5O7P [cytoplasm]",
"compartment":"c",
"formula":"C10H12N5O7P"
},
{
"id":"ppi[c]",
"name":"Diphosphate [cytoplasm]",
"compartment":"c",
"formula":"HO7P2"
},
{
"id":"asn__L[c]",
"name":"L-Asparagine [cytoplasm]",
"compartment":"c",
"formula":"C4H8N2O3"
},
{
"id":"gln__L[c]",
"name":"L-Glutamine [cytoplasm]",
"compartment":"c",
"formula":"C5H10N2O3"
},
{
"id":"ala_B[c]",
"name":"Beta-Alanine [cytoplasm]",
"compartment":"c",
"formula":"C3H7NO2"
},
{
"id":"iasp[c]",
"name":"Iminoaspartate [cytoplasm]",
"compartment":"c",
"formula":"C4H3NO4"
},
{
"id":"succ[c]",
"name":"Succinate [cytoplasm]",
"compartment":"c",
"formula":"C4H4O4"
},
{
"id":"oaa[c]",
"name":"Oxaloacetate [cytoplasm]",
"compartment":"c",
"formula":"C4H2O5"
},
{
"id":"f6p[c]",
"name":"D-Fructose 6-phosphate [cytoplasm]",
"compartment":"c",
"formula":"C6H11O9P"
},
{
"id":"gam6p[c]",
"name":"D-Glucosamine 6-phosphate [cytoplasm]",
"compartment":"c",
"formula":"C6H13NO8P"
},
{
"id":"adp[c]",
"name":"ADP C10H12N5O10P2 [cytoplasm]",
"compartment":"c",
"formula":"C10H12N5O10P2"
},
{
"id":"pi[c]",
"name":"Phosphate [cytoplasm]",
"compartment":"c",
"formula":"HO4P"
},
{
"id":"cys__L[c]",
"name":"L-Cysteine [cytoplasm]",
"compartment":"c",
"formula":"C3H7NO2S"
},
{
"id":"glucys[c]",
"name":"Gamma-L-Glutamyl-L-cysteine [cytoplasm]",
"compartment":"c",
"formula":"C8H13N2O5S"
},
{
"id":"glu__D[c]",
"name":"D-Glutamate [cytoplasm]",
"compartment":"c",
"formula":"C5H8NO4"
},
{
"id":"nadph[c]",
"name":"Nicotinamide adenine dinucleotide phosphate - reduced [cytoplasm]",
"compartment":"c",
"formula":"C21H26N7O17P3"
},
{
"id":"nadp[c]",
"name":"Nicotinamide adenine dinucleotide phosphate [cytoplasm]",
"compartment":"c",
"formula":"C21H25N7O17P3"
},
{
"id":"gthox[c]",
"name":"Oxidized glutathione [cytoplasm]",
"compartment":"c",
"formula":"C20H30N6O12S2"
},
{
"id":"gthrd[c]",
"name":"Reduced glutathione [cytoplasm]",
"compartment":"c",
"formula":"C10H16N3O6S"
},
{
"id":"dnad[c]",
"name":"Deamino-NAD+ [cytoplasm]",
"compartment":"c",
"formula":"C21H24N6O15P2"
},
{
"id":"5oxpro[c]",
"name":"5-Oxoproline [cytoplasm]",
"compartment":"c",
"formula":"C5H6NO3"
},
{
"id":"1pyr5c[c]",
"name":"1-Pyrroline-5-carboxylate [cytoplasm]",
"compartment":"c",
"formula":"C5H6NO2"
},
{
"id":"glx[c]",
"name":"Glyoxylate [cytoplasm]",
"compartment":"c",
"formula":"C2H1O3"
},
{
"id":"hoa[c]",
"name":"2-hydroxy-3-oxoadipate [cytoplasm]",
"compartment":"c",
"formula":"C6H8O6"
},
{
"id":"hla[c]",
"name":"5-hydroxylevulinc acid [cytoplasm]",
"compartment":"c",
"formula":"C5H8O4"
},
{
"id":"o2[c]",
"name":"O2 O2 [cytoplasm]",
"compartment":"c",
"formula":"O2"
},
{
"id":"h2o2[c]",
"name":"Hydrogen peroxide [cytoplasm]",
"compartment":"c",
"formula":"H2O2"
},
{
"id":"coa[c]",
"name":"Coenzyme A [cytoplasm]",
"compartment":"c",
"formula":"C21H32N7O16P3S"
},
{
"id":"ppa[c]",
"name":"Propionate (n-C3:0) [cytoplasm]",
"compartment":"c",
"formula":"C3H5O2"
},
{
"id":"ppcoa[c]",
"name":"Propanoyl-CoA [cytoplasm]",
"compartment":"c",
"formula":"C24H36N7O17P3S"
},
{
"id":"acgam6p[c]",
"name":"N-Acetyl-D-glucosamine 6-phosphate [cytoplasm]",
"compartment":"c",
"formula":"C8H14NO9P"
},
{
"id":"ac[c]",
"name":"Acetate [cytoplasm]",
"compartment":"c",
"formula":"C2H3O2"
},
{
"id":"2dglcn[c]",
"name":"2-Deoxy-D-gluconate [cytoplasm]",
"compartment":"c",
"formula":"C6H11O6"
},
{
"id":"3ddgc[c]",
"name":"3-Dehydro-2-deoxy-D-gluconate [cytoplasm]",
"compartment":"c",
"formula":"C6H9O6"
},
{
"id":"accoa[c]",
"name":"Acetyl-CoA [cytoplasm]",
"compartment":"c",
"formula":"C23H34N7O17P3S"
},
{
"id":"gam1p[c]",
"name":"D-Glucosamine 1-phosphate [cytoplasm]",
"compartment":"c",
"formula":"C6H13NO8P"
},
{
"id":"acgam1p[c]",
"name":"N-Acetyl-D-glucosamine 1-phosphate [cytoplasm]",
"compartment":"c",
"formula":"C8H14NO9P"
},
{
"id":"gal[c]",
"name":"D-Galactose [cytoplasm]",
"compartment":"c",
"formula":"C6H12O6"
},
{
"id":"gal1p[c]",
"name":"Alpha-D-Galactose 1-phosphate [cytoplasm]",
"compartment":"c",
"formula":"C6H11O9P"
},
{
"id":"utp[c]",
"name":"UTP C9H11N2O15P3 [cytoplasm]",
"compartment":"c",
"formula":"C9H11N2O15P3"
},
{
"id":"g1p[c]",
"name":"D-Glucose 1-phosphate [cytoplasm]",
"compartment":"c",
"formula":"C6H11O9P"
},
{
"id":"udpg[c]",
"name":"UDPglucose [cytoplasm]",
"compartment":"c",
"formula":"C15H22N2O17P2"
},
{
"id":"adpglc[c]",
"name":"ADPglucose C16H23N5O15P2 [cytoplasm]",
"compartment":"c",
"formula":"C16H23N5O15P2"
},
{
"id":"glyc[c]",
"name":"Glycerol [cytoplasm]",
"compartment":"c",
"formula":"C3H8O3"
},
{
"id":"glyc3p[c]",
"name":"Glycerol 3-phosphate [cytoplasm]",
"compartment":"c",
"formula":"C3H7O6P"
},
{
"id":"lcts[c]",
"name":"Lactose C12H22O11 [cytoplasm]",
"compartment":"c",
"formula":"C12H22O11"
},
{
"id":"glc__D[c]",
"name":"D-Glucose [cytoplasm]",
"compartment":"c",
"formula":"C6H12O6"
},
{
"id":"malt[c]",
"name":"Maltose C12H22O11 [cytoplasm]",
"compartment":"c",
"formula":"C12H22O11"
},
{
"id":"2mop[c]",
"name":"2-Methyl-3-oxopropanoate [cytoplasm]",
"compartment":"c",
"formula":"C4H5O3"
},
{
"id":"man6p[c]",
"name":"D-Mannose 6-phosphate [cytoplasm]",
"compartment":"c",
"formula":"C6H11O9P"
},
{
"id":"man[c]",
"name":"D-Mannose [cytoplasm]",
"compartment":"c",
"formula":"C6H12O6"
},
{
"id":"tre[c]",
"name":"Trehalose [cytoplasm]",
"compartment":"c",
"formula":"C12H22O11"
},
{
"id":"dxyl5p[c]",
"name":"1-deoxy-D-xylulose 5-phosphate [cytoplasm]",
"compartment":"c",
"formula":"C5H9O7P"
},
{
"id":"tyr__L[c]",
"name":"L-Tyrosine [cytoplasm]",
"compartment":"c",
"formula":"C9H11NO3"
},
{
"id":"4hba[c]",
"name":"4-Hydroxy-benzyl alcohol [cytoplasm]",
"compartment":"c",
"formula":"C7H8O2"
},
{
"id":"4mpetz[c]",
"name":"4-Methyl-5-(2-phosphoethyl)-thiazole [cytoplasm]",
"compartment":"c",
"formula":"C6H8NO4PS"
},
{
"id":"uacgam[c]",
"name":"UDP-N-acetyl-D-glucosamine [cytoplasm]",
"compartment":"c",
"formula":"C17H25N3O17P2"
},
{
"id":"pep[c]",
"name":"Phosphoenolpyruvate [cytoplasm]",
"compartment":"c",
"formula":"C3H2O6P"
},
{
"id":"uaccg[c]",
"name":"UDP-N-acetyl-3-O-(1-carboxyvinyl)-D-glucosamine [cytoplasm]",
"compartment":"c",
"formula":"C20H26N3O19P2"
},
{
"id":"uamr[c]",
"name":"UDP-N-acetylmuramate [cytoplasm]",
"compartment":"c",
"formula":"C20H28N3O19P2"
},
{
"id":"xylu__D[c]",
"name":"D-Xylulose [cytoplasm]",
"compartment":"c",
"formula":"C5H10O5"
},
{
"id":"xu5p__D[c]",
"name":"D-Xylulose 5-phosphate [cytoplasm]",
"compartment":"c",
"formula":"C5H9O8P"
},
{
"id":"3hmp[c]",
"name":"3-Hydroxy-2-methylpropanoate [cytoplasm]",
"compartment":"c",
"formula":"C4H7O3"
},
{
"id":"man6pglyc[c]",
"name":"2(alpha-D-Mannosyl-6-phosphate)-D-glycerate [cytoplasm]",
"compartment":"c",
"formula":"C9H14O12P"
},
{
"id":"glyc__R[c]",
"name":"(R)-Glycerate [cytoplasm]",
"compartment":"c",
"formula":"C3H5O4"
},
{
"id":"udcpp[c]",
"name":"Undecaprenyl phosphate [cytoplasm]",
"compartment":"c",
"formula":"C55H89O4P"
},
{
"id":"ump[c]",
"name":"UMP C9H11N2O9P [cytoplasm]",
"compartment":"c",
"formula":"C9H11N2O9P"
},
{
"id":"unaga[c]",
"name":"Undecaprenyl diphospho N-acetyl-glucosamine [cytoplasm]",
"compartment":"c",
"formula":"C63H103NO12P2"
},
{
"id":"decda_tb[c]",
"name":"Decaprenylphosphoryl-beta-D-arabinofuranose [cytoplasm]",
"compartment":"c",
"formula":"C55H89O8P"
},
{
"id":"galfragund[c]",
"name":"Galactofuranosyl(30)-rhamanosyl-N-acetylglucosamyl-undecaprenyl diphosphate (M tb) [cytoplasm]",
"compartment":"c",
"formula":"C249H415NO167P2"
},
{
"id":"agalfragund[c]",
"name":"Arabinofuranose-galactofuranosyl(30)-rhamanosyl-N-acetylglucosamyl-undecaprenyl diphosphate (M tb) [cytoplasm]",
"compartment":"c",
"formula":"C254H423NO171P2"
},
{
"id":"decd_tb[c]",
"name":"(E,E,E,E,E,E,E,Z,Z) decaprenyl phosphate [cytoplasm]",
"compartment":"c",
"formula":"C50H81O4P"
},
{
"id":"ala__D[c]",
"name":"D-Alanine [cytoplasm]",
"compartment":"c",
"formula":"C3H7NO2"
},
{
"id":"alaala[c]",
"name":"D-Alanyl-D-alanine [cytoplasm]",
"compartment":"c",
"formula":"C6H12N2O3"
},
{
"id":"decdpr_tb[c]",
"name":"Decaprenylphosphoryl-beta-D-5-phosphoribose [cytoplasm]",
"compartment":"c",
"formula":"C55H88O11P2"
},
{
"id":"decdr_tb[c]",
"name":"Decaprenylphosphoryl-beta-D-5-ribose [cytoplasm]",
"compartment":"c",
"formula":"C55H89O8P"
},
{
"id":"prpp[c]",
"name":"5-Phospho-alpha-D-ribose 1-diphosphate [cytoplasm]",
"compartment":"c",
"formula":"C5H8O14P3"
},
{
"id":"dttp[c]",
"name":"DTTP C10H13N2O14P3 [cytoplasm]",
"compartment":"c",
"formula":"C10H13N2O14P3"
},
{
"id":"dtdpglu[c]",
"name":"DTDPglucose [cytoplasm]",
"compartment":"c",
"formula":"C16H24N2O16P2"
},
{
"id":"ragund[c]",
"name":"Rhamanosyl-N-acetylglucosamyl-undecaprenyl diphosphate [cytoplasm]",
"compartment":"c",
"formula":"C69H113N1O16P2"
},
{
"id":"udpgalfur[c]",
"name":"UDP-D-galacto-1,4-furanose [cytoplasm]",
"compartment":"c",
"formula":"C15H22N2O17P2"
},
{
"id":"udp[c]",
"name":"UDP C9H11N2O12P2 [cytoplasm]",
"compartment":"c",
"formula":"C9H11N2O12P2"
},
{
"id":"dtdprmn[c]",
"name":"DTDP-L-rhamnose [cytoplasm]",
"compartment":"c",
"formula":"C16H24N2O15P2"
},
{
"id":"dtdp[c]",
"name":"DTDP C10H13N2O11P2 [cytoplasm]",
"compartment":"c",
"formula":"C10H13N2O11P2"
},
{
"id":"dtdp4d6dg[c]",
"name":"DTDP-4-dehydro-6-deoxy-D-glucose [cytoplasm]",
"compartment":"c",
"formula":"C16H22N2O15P2"
},
{
"id":"dtdp4d6dm[c]",
"name":"DTDP-4-dehydro-6-deoxy-L-mannose [cytoplasm]",
"compartment":"c",
"formula":"C16H22N2O15P2"
},
{
"id":"udpgal[c]",
"name":"UDPgalactose [cytoplasm]",
"compartment":"c",
"formula":"C15H22N2O17P2"
},
{
"id":"arab__D[c]",
"name":"D Arabinose C5H10O5 [cytoplasm]",
"compartment":"c",
"formula":"C5H10O5"
},
{
"id":"arabl__D[c]",
"name":"Arabl  D c [cytoplasm]",
"compartment":"c",
"formula":"C5H12O5"
},
{
"id":"decdman1p_tb[c]",
"name":"(E,E,E,E,E,E,E,Z,Z) decaprenyl mannose phosphate [cytoplasm]",
"compartment":"c",
"formula":"C56H92O9P"
},
{
"id":"PIM4[c]",
"name":"Phosphatidylinositol mannoside tetra-mannose (tuberculosis) [cytoplasm]",
"compartment":"c",
"formula":"C68H124O33P"
},
{
"id":"LM[c]",
"name":"Lipomannoside [cytoplasm]",
"compartment":"c",
"formula":"C74H135O38P1"
},
{
"id":"arabinanagalfragund[c]",
"name":"Arabinan-arabinofuranose-galactofuranosyl(30)-rhamanosyl-N-acetylglucosamyl-undecaprenyl diphosphate (M tb) [cytoplasm]",
"compartment":"c",
"formula":"C604H983NO451P2"
},
{
"id":"LAM[c]",
"name":"Lipoarabinomannan [cytoplasm]",
"compartment":"c",
"formula":"C79H143O42P1"
},
{
"id":"acglu[c]",
"name":"N-Acetyl-L-glutamate [cytoplasm]",
"compartment":"c",
"formula":"C7H9NO5"
},
{
"id":"acg5p[c]",
"name":"N-Acetyl-L-glutamyl 5-phosphate [cytoplasm]",
"compartment":"c",
"formula":"C7H9NO8P"
},
{
"id":"acorn[c]",
"name":"N2-Acetyl-L-ornithine [cytoplasm]",
"compartment":"c",
"formula":"C7H14N2O3"
},
{
"id":"acg5sa[c]",
"name":"N-Acetyl-L-glutamate 5-semialdehyde [cytoplasm]",
"compartment":"c",
"formula":"C7H10NO4"
},
{
"id":"succoa[c]",
"name":"Succinyl-CoA [cytoplasm]",
"compartment":"c",
"formula":"C25H35N7O19P3S"
},
{
"id":"sucarg[c]",
"name":"N2-Succinyl-L-arginine [cytoplasm]",
"compartment":"c",
"formula":"C10H17N4O5"
},
{
"id":"glu5sa[c]",
"name":"L-Glutamate 5-semialdehyde [cytoplasm]",
"compartment":"c",
"formula":"C5H9NO3"
},
{
"id":"orn[c]",
"name":"Ornithine [cytoplasm]",
"compartment":"c",
"formula":"C5H13N2O2"
},
{
"id":"cbp[c]",
"name":"Carbamoyl phosphate [cytoplasm]",
"compartment":"c",
"formula":"CH2NO5P"
},
{
"id":"pro__L[c]",
"name":"L-Proline [cytoplasm]",
"compartment":"c",
"formula":"C5H9NO2"
},
{
"id":"fad[c]",
"name":"Flavin adenine dinucleotide oxidized [cytoplasm]",
"compartment":"c",
"formula":"C27H31N9O15P2"
},
{
"id":"fadh2[c]",
"name":"Flavin adenine dinucleotide reduced [cytoplasm]",
"compartment":"c",
"formula":"C27H33N9O15P2"
},
{
"id":"sucorn[c]",
"name":"N2-Succinyl-L-ornithine [cytoplasm]",
"compartment":"c",
"formula":"C9H15N2O5"
},
{
"id":"sucglu[c]",
"name":"N2-Succinyl-L-glutamate [cytoplasm]",
"compartment":"c",
"formula":"C9H10NO7"
},
{
"id":"sucgsa[c]",
"name":"N2-Succinyl-L-glutamate 5-semialdehyde [cytoplasm]",
"compartment":"c",
"formula":"C9H11NO6"
},
{
"id":"odecoa[c]",
"name":"Octadecenoyl-CoA (n-C18:1CoA) [cytoplasm]",
"compartment":"c",
"formula":"C39H65N7O18P3S"
},
{
"id":"hdcoa[c]",
"name":"Hexadecenoyl-CoA (n-C16:1CoA) [cytoplasm]",
"compartment":"c",
"formula":"C37H60N7O17P3S"
},
{
"id":"c5tetdcoa[c]",
"name":"C5-tetradecanoyl-CoA [cytoplasm]",
"compartment":"c",
"formula":"C35H55N7O16P3S"
},
{
"id":"c3dodcoa[c]",
"name":"C3-dodecanoyl-CoA [cytoplasm]",
"compartment":"c",
"formula":"C33H50N7O15P3S"
},
{
"id":"t2dodcoa[c]",
"name":"T2-dodecanoyl-CoA [cytoplasm]",
"compartment":"c",
"formula":"C33H51N7O16P3S"
},
{
"id":"d2hdodcoa[c]",
"name":"D2h-dodecanoyl-CoA [cytoplasm]",
"compartment":"c",
"formula":"C33H57N7O19P3S"
},
{
"id":"dodcoa[c]",
"name":"Dodecanoyl-CoA [cytoplasm]",
"compartment":"c",
"formula":"C33H56N7O19P3S"
},
{
"id":"co[c]",
"name":"Carbon monoxide [cytoplasm]",
"compartment":"c",
"formula":"CO"
},
{
"id":"fdxox[c]",
"name":"Oxidized ferredoxin [cytoplasm]",
"compartment":"c",
"formula":"FeS"
},
{
"id":"fdxrd[c]",
"name":"Reduced ferredoxin [cytoplasm]",
"compartment":"c",
"formula":"FeS"
},
{
"id":"cit[c]",
"name":"Citrate [cytoplasm]",
"compartment":"c",
"formula":"C6H5O7"
},
{
"id":"icit[c]",
"name":"Isocitrate [cytoplasm]",
"compartment":"c",
"formula":"C6H5O7"
},
{
"id":"sdhlam[c]",
"name":"S Succinyldihydrolipoamide C12H20NO4S2 [cytoplasm]",
"compartment":"c",
"formula":"C12H20NO4S2"
},
{
"id":"dhlam[c]",
"name":"Dihydrolipoamide C8H17NOS2 [cytoplasm]",
"compartment":"c",
"formula":"C8H17NOS2"
},
{
"id":"mql8[c]",
"name":"Menaquinol 8 [cytoplasm]",
"compartment":"c",
"formula":"C51H74O2"
},
{
"id":"mqn8[c]",
"name":"Menaquinone 8 [cytoplasm]",
"compartment":"c",
"formula":"C51H72O2"
},
{
"id":"2dmmql8[c]",
"name":"2-Demethylmenaquinol 8 [cytoplasm]",
"compartment":"c",
"formula":"C50H72O2"
},
{
"id":"2dmmq8[c]",
"name":"2-Demethylmenaquinone 8 [cytoplasm]",
"compartment":"c",
"formula":"C50H70O2"
},
{
"id":"mal__L[c]",
"name":"L-Malate [cytoplasm]",
"compartment":"c",
"formula":"C4H4O5"
},
{
"id":"dhlpro[c]",
"name":"Dihydrolipolprotein H2S2X [cytoplasm]",
"compartment":"c",
"formula":"H2S2X"
},
{
"id":"lpro[c]",
"name":"Lipoylprotein S2X [cytoplasm]",
"compartment":"c",
"formula":"S2X"
},
{
"id":"hco3[c]",
"name":"Bicarbonate [cytoplasm]",
"compartment":"c",
"formula":"CHO3"
},
{
"id":"lpam[c]",
"name":"Lipoamide C8H15NOS2 [cytoplasm]",
"compartment":"c",
"formula":"C8H15NOS2"
},
{
"id":"gtp[c]",
"name":"GTP C10H12N5O14P3 [cytoplasm]",
"compartment":"c",
"formula":"C10H12N5O14P3"
},
{
"id":"gdp[c]",
"name":"GDP C10H12N5O11P2 [cytoplasm]",
"compartment":"c",
"formula":"C10H12N5O11P2"
},
{
"id":"pheme[c]",
"name":"Protoheme C34H30FeN4O4 [cytoplasm]",
"compartment":"c",
"formula":"C34H30FeN4O4"
},
{
"id":"fe2[c]",
"name":"Fe2+ mitochondria [cytoplasm]",
"compartment":"c",
"formula":"Fe"
},
{
"id":"mycobilin[c]",
"name":"Mycobilin [cytoplasm]",
"compartment":"c",
"formula":"C34H32N4O7"
},
{
"id":"adocbip[c]",
"name":"Adenosyl cobinamide phosphate [cytoplasm]",
"compartment":"c",
"formula":"C58H83CoN16O14P"
},
{
"id":"agdpcbi[c]",
"name":"Adenosine-GDP-cobinamide [cytoplasm]",
"compartment":"c",
"formula":"C68H95CoN21O21P2"
},
{
"id":"adcobhex[c]",
"name":"Adenosyl-cobyric acid [cytoplasm]",
"compartment":"c",
"formula":"C55H76CoN15O11"
},
{
"id":"appl[c]",
"name":"1-Aminopropan-2-ol [cytoplasm]",
"compartment":"c",
"formula":"C3H10NO"
},
{
"id":"adocbi[c]",
"name":"Adenosyl cobinamide [cytoplasm]",
"compartment":"c",
"formula":"C58H84CoN16O11"
},
{
"id":"applp[c]",
"name":"D-1-Aminopropan-2-ol O-phosphate [cytoplasm]",
"compartment":"c",
"formula":"C3H9NO4P"
},
{
"id":"adcobdam[c]",
"name":"Adenosyl cobyrinate diamide [cytoplasm]",
"compartment":"c",
"formula":"C55H68CoN11O15"
},
{
"id":"rdmbzi[c]",
"name":"N1-(alpha-D-ribosyl)-5,6-dimethylbenzimidazole [cytoplasm]",
"compartment":"c",
"formula":"C14H18N2O4"
},
{
"id":"adocbl[c]",
"name":"Adenosylcobalamin [cytoplasm]",
"compartment":"c",
"formula":"C72H100CoN18O17P"
},
{
"id":"gmp[c]",
"name":"GMP C10H12N5O8P [cytoplasm]",
"compartment":"c",
"formula":"C10H12N5O8P"
},
{
"id":"air[c]",
"name":"5-amino-1-(5-phospho-D-ribosyl)imidazole [cytoplasm]",
"compartment":"c",
"formula":"C8H12N3O7P"
},
{
"id":"4ahmmp[c]",
"name":"4-Amino-5-hydroxymethyl-2-methylpyrimidine [cytoplasm]",
"compartment":"c",
"formula":"C6H9N3O"
},
{
"id":"gcald[c]",
"name":"Glycolaldehyde [cytoplasm]",
"compartment":"c",
"formula":"C2H4O2"
},
{
"id":"amet[c]",
"name":"S-Adenosyl-L-methionine [cytoplasm]",
"compartment":"c",
"formula":"C15H23N6O5S"
},
{
"id":"8aonn[c]",
"name":"8-Amino-7-oxononanoate [cytoplasm]",
"compartment":"c",
"formula":"C9H17NO3"
},
{
"id":"amob[c]",
"name":"S-Adenosyl-4-methylthio-2-oxobutanoate [cytoplasm]",
"compartment":"c",
"formula":"C15H19N5O6S"
},
{
"id":"dann[c]",
"name":"7,8-Diaminononanoate [cytoplasm]",
"compartment":"c",
"formula":"C9H21N2O2"
},
{
"id":"ahcys[c]",
"name":"S-Adenosyl-L-homocysteine [cytoplasm]",
"compartment":"c",
"formula":"C14H20N6O5S"
},
{
"id":"pmcoa[c]",
"name":"Pimeloyl-CoA [cytoplasm]",
"compartment":"c",
"formula":"C28H41N7O19P3S"
},
{
"id":"btn[c]",
"name":"Biotin [cytoplasm]",
"compartment":"c",
"formula":"C10H15N2O3S"
},
{
"id":"btamp[c]",
"name":"Biotinyl 5  AMP C20H27N7O9PS [cytoplasm]",
"compartment":"c",
"formula":"C20H27N7O9PS"
},
{
"id":"dtbt[c]",
"name":"Dethiobiotin [cytoplasm]",
"compartment":"c",
"formula":"C10H17N2O3"
},
{
"id":"s[c]",
"name":"Sulfur [cytoplasm]",
"compartment":"c",
"formula":"S"
},
{
"id":"h2s[c]",
"name":"Hydrogen sulfide [cytoplasm]",
"compartment":"c",
"formula":"H2S"
},
{
"id":"cbi[c]",
"name":"Cobinamide [cytoplasm]",
"compartment":"c",
"formula":"C48H72CoN11O8"
},
{
"id":"pppi[c]",
"name":"Inorganic triphosphate [cytoplasm]",
"compartment":"c",
"formula":"HO10P3"
},
{
"id":"cbl1[c]",
"name":"Cob(I)alamin [cytoplasm]",
"compartment":"c",
"formula":"C62H88CoN13O14P"
},
{
"id":"cobalt2[c]",
"name":"Co2+ [cytoplasm]",
"compartment":"c",
"formula":"Co"
},
{
"id":"hgbam[c]",
"name":"Hydrogenobyrinate a,c diamide [cytoplasm]",
"compartment":"c",
"formula":"C45H57N6O12"
},
{
"id":"co2dam[c]",
"name":"Cob(II)yrinate a,c diamide [cytoplasm]",
"compartment":"c",
"formula":"C45H56CoN6O12"
},
{
"id":"copre6[c]",
"name":"Cobalt-precorrin 6 [cytoplasm]",
"compartment":"c",
"formula":"C44H45N4O16Co"
},
{
"id":"codhpre6[c]",
"name":"Cobalt-dihydro-precorrin 6 [cytoplasm]",
"compartment":"c",
"formula":"C44H47N4O16Co"
},
{
"id":"cpppg3[c]",
"name":"Coproporphyrinogen III [cytoplasm]",
"compartment":"c",
"formula":"C36H40N4O8"
},
{
"id":"pppg9[c]",
"name":"Protoporphyrinogen IX [cytoplasm]",
"compartment":"c",
"formula":"C34H38N4O4"
},
{
"id":"co1dam[c]",
"name":"Cob(I)yrinate a,c diamide [cytoplasm]",
"compartment":"c",
"formula":"C45H56CoN6O12"
},
{
"id":"fmnh2[c]",
"name":"Reduced FMN [cytoplasm]",
"compartment":"c",
"formula":"C17H21N4O9P"
},
{
"id":"fmn[c]",
"name":"FMN C17H19N4O9P [cytoplasm]",
"compartment":"c",
"formula":"C17H19N4O9P"
},
{
"id":"ru5p__D[c]",
"name":"D-Ribulose 5-phosphate [cytoplasm]",
"compartment":"c",
"formula":"C5H9O8P"
},
{
"id":"for[c]",
"name":"Formate [cytoplasm]",
"compartment":"c",
"formula":"CH1O2"
},
{
"id":"db4p[c]",
"name":"3,4-dihydroxy-2-butanone 4-phosphate [cytoplasm]",
"compartment":"c",
"formula":"C4H7O6P"
},
{
"id":"dhna[c]",
"name":"1,4-Dihydroxy-2-naphthoate [cytoplasm]",
"compartment":"c",
"formula":"C11H7O4"
},
{
"id":"octdp[c]",
"name":"All-trans-Octaprenyl diphosphate [cytoplasm]",
"compartment":"c",
"formula":"C40H65O7P2"
},
{
"id":"ipdp[c]",
"name":"Isopentenyl diphosphate [cytoplasm]",
"compartment":"c",
"formula":"C5H9O7P2"
},
{
"id":"dmpp[c]",
"name":"Dimethylallyl diphosphate [cytoplasm]",
"compartment":"c",
"formula":"C5H9O7P2"
},
{
"id":"grdp[c]",
"name":"Geranyl diphosphate [cytoplasm]",
"compartment":"c",
"formula":"C10H17O7P2"
},
{
"id":"h2mb4p[c]",
"name":"1-hydroxy-2-methyl-2-(E)-butenyl 4-diphosphate [cytoplasm]",
"compartment":"c",
"formula":"C5H9O8P2"
},
{
"id":"ppp9[c]",
"name":"Protoporphyrin [cytoplasm]",
"compartment":"c",
"formula":"C34H32N4O4"
},
{
"id":"fmcbtt[c]",
"name":"Iron(II) mycobactin T [cytoplasm]",
"compartment":"c",
"formula":"C43H71N5O10Fe"
},
{
"id":"mcbtt[c]",
"name":"Mycobactin T [cytoplasm]",
"compartment":"c",
"formula":"C43H71N5O10"
},
{
"id":"5fthf[c]",
"name":"5-Formyltetrahydrofolate [cytoplasm]",
"compartment":"c",
"formula":"C20H21N7O7"
},
{
"id":"methf[c]",
"name":"5,10-Methenyltetrahydrofolate [cytoplasm]",
"compartment":"c",
"formula":"C20H20N7O6"
},
{
"id":"glu1sa[c]",
"name":"L-Glutamate 1-semialdehyde [cytoplasm]",
"compartment":"c",
"formula":"C5H9NO3"
},
{
"id":"5aop[c]",
"name":"5-Amino-4-oxopentanoate [cytoplasm]",
"compartment":"c",
"formula":"C5H9NO3"
},
{
"id":"25drapp[c]",
"name":"2,5-Diamino-6-(ribosylamino)-4-(3H)-pyrimidinone 5'-phosphate [cytoplasm]",
"compartment":"c",
"formula":"C9H14N5O8P"
},
{
"id":"ppbng[c]",
"name":"Porphobilinogen [cytoplasm]",
"compartment":"c",
"formula":"C10H13N2O4"
},
{
"id":"hmbil[c]",
"name":"Hydroxymethylbilane [cytoplasm]",
"compartment":"c",
"formula":"C40H38N4O17"
},
{
"id":"4ampm[c]",
"name":"4-Amino-2-methyl-5-phosphomethylpyrimidine [cytoplasm]",
"compartment":"c",
"formula":"C6H8N3O4P"
},
{
"id":"ctp[c]",
"name":"CTP C9H12N3O14P3 [cytoplasm]",
"compartment":"c",
"formula":"C9H12N3O14P3"
},
{
"id":"cdp[c]",
"name":"CDP C9H12N3O11P2 [cytoplasm]",
"compartment":"c",
"formula":"C9H12N3O11P2"
},
{
"id":"mg2[c]",
"name":"Magnesium [cytoplasm]",
"compartment":"c",
"formula":"Mg"
},
{
"id":"mppp9[c]",
"name":"Magnesium protoporphyrin [cytoplasm]",
"compartment":"c",
"formula":"C34H30MgN4O4"
},
{
"id":"q8h2[c]",
"name":"Ubiquinol-8 [cytoplasm]",
"compartment":"c",
"formula":"C49H76O4"
},
{
"id":"no3[c]",
"name":"Nitrate [cytoplasm]",
"compartment":"c",
"formula":"NO3"
},
{
"id":"h[e]",
"name":"H+ [extracellular]",
"compartment":"e",
"formula":"H"
},
{
"id":"q8[c]",
"name":"Ubiquinone-8 [cytoplasm]",
"compartment":"c",
"formula":"C49H74O4"
},
{
"id":"no2[c]",
"name":"Nitrite [cytoplasm]",
"compartment":"c",
"formula":"NO2"
},
{
"id":"sbzcoa[c]",
"name":"O-Succinylbenzoyl-CoA [cytoplasm]",
"compartment":"c",
"formula":"C32H39N7O20P3S"
},
{
"id":"nh4oh[c]",
"name":"Ammonium hydroxide [cytoplasm]",
"compartment":"c",
"formula":"H5NO"
},
{
"id":"pre4[c]",
"name":"Precorrin 4 [cytoplasm]",
"compartment":"c",
"formula":"C44H44N4O17"
},
{
"id":"pre5[c]",
"name":"Precorrin 5 [cytoplasm]",
"compartment":"c",
"formula":"C45H46N4O17"
},
{
"id":"pre3b[c]",
"name":"Precorrin 3B [cytoplasm]",
"compartment":"c",
"formula":"C43H44N4O17"
},
{
"id":"dscl[c]",
"name":"Dihydrosirohydrochlorin [cytoplasm]",
"compartment":"c",
"formula":"C42H41N4O16"
},
{
"id":"pre3a[c]",
"name":"Precorrin 3 A [cytoplasm]",
"compartment":"c",
"formula":"C43H43N4O16"
},
{
"id":"pre6a[c]",
"name":"Precorrin 6A [cytoplasm]",
"compartment":"c",
"formula":"C44H47N4O16"
},
{
"id":"pre6b[c]",
"name":"Precorrin 6B [cytoplasm]",
"compartment":"c",
"formula":"C44H49N4O16"
},
{
"id":"pre8[c]",
"name":"Precorrin 8 [cytoplasm]",
"compartment":"c",
"formula":"C45H53N4O14"
},
{
"id":"hgbyr[c]",
"name":"Hydrogenobyrinate [cytoplasm]",
"compartment":"c",
"formula":"C45H54N4O14"
},
{
"id":"5aprbu[c]",
"name":"5-Amino-6-(5'-phosphoribitylamino)uracil [cytoplasm]",
"compartment":"c",
"formula":"C9H15N4O9P"
},
{
"id":"4r5au[c]",
"name":"4-(1-D-Ribitylamino)-5-aminouracil [cytoplasm]",
"compartment":"c",
"formula":"C9H16N4O6"
},
{
"id":"ptcys[c]",
"name":"N-Pantothenoylcysteine [cytoplasm]",
"compartment":"c",
"formula":"C12H21N2O6S"
},
{
"id":"ptth[c]",
"name":"Pantetheine [cytoplasm]",
"compartment":"c",
"formula":"C11H22N2O4S"
},
{
"id":"4ppan[c]",
"name":"D-4'-Phosphopantothenate [cytoplasm]",
"compartment":"c",
"formula":"C9H15NO8P"
},
{
"id":"4ppcys[c]",
"name":"N-((R)-4-Phosphopantothenoyl)-L-cysteine [cytoplasm]",
"compartment":"c",
"formula":"C12H20N2O9PS"
},
{
"id":"pydxn[c]",
"name":"Pyridoxine [cytoplasm]",
"compartment":"c",
"formula":"C8H11NO3"
},
{
"id":"pydx[c]",
"name":"Pyridoxal [cytoplasm]",
"compartment":"c",
"formula":"C8H9NO3"
},
{
"id":"pydam[c]",
"name":"Pyridoxamine [cytoplasm]",
"compartment":"c",
"formula":"C8H13N2O2"
},
{
"id":"5prdmbz[c]",
"name":"N1-(5-Phospho-alpha-D-ribosyl)-5,6-dimethylbenzimidazole [cytoplasm]",
"compartment":"c",
"formula":"C14H17N2O7P"
},
{
"id":"scl[c]",
"name":"Sirohydrochlorin [cytoplasm]",
"compartment":"c",
"formula":"C42H39N4O16"
},
{
"id":"scl2[c]",
"name":"Sirohydrochlorin 2 [cytoplasm]",
"compartment":"c",
"formula":"C42H38N4O16"
},
{
"id":"sheme[c]",
"name":"Siroheme C42H36FeN4O16 [cytoplasm]",
"compartment":"c",
"formula":"C42H36FeN4O16"
},
{
"id":"o2s[c]",
"name":"Superoxide anion [cytoplasm]",
"compartment":"c",
"formula":"O2"
},
{
"id":"sucbz[c]",
"name":"O-Succinylbenzoate [cytoplasm]",
"compartment":"c",
"formula":"C11H8O5"
},
{
"id":"2shchc[c]",
"name":"2-Succinyl-6-hydroxy-2,4-cyclohexadiene-1-carboxylate [cytoplasm]",
"compartment":"c",
"formula":"C11H10O6"
},
{
"id":"thmpp[c]",
"name":"Thiamine diphosphate [cytoplasm]",
"compartment":"c",
"formula":"C12H16N4O7P2S"
},
{
"id":"thm[c]",
"name":"Thiamin [cytoplasm]",
"compartment":"c",
"formula":"C12H17N4OS"
},
{
"id":"4mhetz[c]",
"name":"4-Methyl-5-(2-hydroxyethyl)-thiazole [cytoplasm]",
"compartment":"c",
"formula":"C6H9NOS"
},
{
"id":"udcpdp[c]",
"name":"Undecaprenyl diphosphate [cytoplasm]",
"compartment":"c",
"formula":"C55H89O7P2"
},
{
"id":"frdp[c]",
"name":"Farnesyl diphosphate [cytoplasm]",
"compartment":"c",
"formula":"C15H25O7P2"
},
{
"id":"uppg3[c]",
"name":"Uroporphyrinogen III [cytoplasm]",
"compartment":"c",
"formula":"C40H36N4O16"
},
{
"id":"uppg1[c]",
"name":"Uroporphyrinogen I [cytoplasm]",
"compartment":"c",
"formula":"C40H36N4O16"
},
{
"id":"cpppg1[c]",
"name":"Coproporphyrinogen I [cytoplasm]",
"compartment":"c",
"formula":"C36H40N4O8"
},
{
"id":"met__L[c]",
"name":"L-Methionine [cytoplasm]",
"compartment":"c",
"formula":"C5H11NO2S"
},
{
"id":"dad_5[c]",
"name":"5'-Deoxyadenosine [cytoplasm]",
"compartment":"c",
"formula":"C10H13N5O3"
},
{
"id":"g3p[c]",
"name":"Glyceraldehyde 3-phosphate [cytoplasm]",
"compartment":"c",
"formula":"C3H5O6P"
},
{
"id":"pydx5p[c]",
"name":"Pyridoxal 5'-phosphate [cytoplasm]",
"compartment":"c",
"formula":"C8H8NO6P"
},
{
"id":"r5p[c]",
"name":"Alpha-D-Ribose 5-phosphate [cytoplasm]",
"compartment":"c",
"formula":"C5H9O8P"
},
{
"id":"dhap[c]",
"name":"Dihydroxyacetone phosphate [cytoplasm]",
"compartment":"c",
"formula":"C3H5O6P"
},
{
"id":"lac__L[c]",
"name":"L-Lactate [cytoplasm]",
"compartment":"c",
"formula":"C3H5O3"
},
{
"id":"2plac__L[c]",
"name":"2-phospho-L-lactate [cytoplasm]",
"compartment":"c",
"formula":"C3H4O6P"
},
{
"id":"lppg[c]",
"name":"Lactyl-(2)-diphospho-(5')-guanosine [cytoplasm]",
"compartment":"c",
"formula":"C13H16N5O13P2"
},
{
"id":"34hpp[c]",
"name":"3-(4-Hydroxyphenyl)pyruvate [cytoplasm]",
"compartment":"c",
"formula":"C9H7O4"
},
{
"id":"oxa[c]",
"name":"Oxalate [cytoplasm]",
"compartment":"c",
"formula":"C2O4"
},
{
"id":"ddhrb[c]",
"name":"7,8-didemethyl-8-hydroxy-5-deazariboflavin [cytoplasm]",
"compartment":"c",
"formula":"C16H19N3O7"
},
{
"id":"f420_0[c]",
"name":"Coenzyme ferredoxin 420-0 [cytoplasm]",
"compartment":"c",
"formula":"C19H22N3O12P"
},
{
"id":"f420_1[c]",
"name":"Coenzyme ferredoxin 420-1 [cytoplasm]",
"compartment":"c",
"formula":"C24H29N4O15P"
},
{
"id":"f420_2[c]",
"name":"Coenzyme ferredoxin 420-2 (oxidized) [cytoplasm]",
"compartment":"c",
"formula":"C29H35N5O18P"
},
{
"id":"cpmp[c]",
"name":"Cyclic pyranopterin monophosphate [cytoplasm]",
"compartment":"c",
"formula":"C10H13N5O8P"
},
{
"id":"mptamp[c]",
"name":"Adenylated molybdopterin [cytoplasm]",
"compartment":"c",
"formula":"C20H26N10O12P2S2"
},
{
"id":"mobd[c]",
"name":"Molybdate [cytoplasm]",
"compartment":"c",
"formula":"H2MoO4"
},
{
"id":"moco[c]",
"name":"Molybdenum cofactor [cytoplasm]",
"compartment":"c",
"formula":"C10H14MoN5O8PS2"
},
{
"id":"mpt[c]",
"name":"Molybdopterin [cytoplasm]",
"compartment":"c",
"formula":"C10H14N5O6PS2"
},
{
"id":"mocogdp[c]",
"name":"Molybdopterin guanine dinucleotide [cytoplasm]",
"compartment":"c",
"formula":"C20H24N10O13P2S2"
},
{
"id":"moadcosh[c]",
"name":"MoaD Protein with thiocarboxylate [cytoplasm]",
"compartment":"c",
"formula":"CHOSR"
},
{
"id":"moadcoo[c]",
"name":"MoaD Protein with carboxylate [cytoplasm]",
"compartment":"c",
"formula":"CHO2R"
},
{
"id":"cbl2[c]",
"name":"Cob II alamin C62H88CoN13O14P [cytoplasm]",
"compartment":"c",
"formula":"C62H88CoN13O14P"
},
{
"id":"aqcobal[c]",
"name":"Aquacob(III)alamin [cytoplasm]",
"compartment":"c",
"formula":"C62H90CoN13O15P"
},
{
"id":"pheme[e]",
"name":"Protoheme C34H30FeN4O4 [extracellular]",
"compartment":"e",
"formula":"C34H30FeN4O4"
},
{
"id":"hemeO[c]",
"name":"Heme O C49H56FeN4O5 [cytoplasm]",
"compartment":"c",
"formula":"C49H56FeN4O5"
},
{
"id":"hemeA[c]",
"name":"Heme A C49H55FeN4O6 [cytoplasm]",
"compartment":"c",
"formula":"C49H54FeN4O6"
},
{
"id":"dad_2[c]",
"name":"Deoxyadenosine [cytoplasm]",
"compartment":"c",
"formula":"C10H13N5O3"
},
{
"id":"thmmp[c]",
"name":"Thiamin monophosphate [cytoplasm]",
"compartment":"c",
"formula":"C12H16N4O4PS"
},
{
"id":"2sephchc[c]",
"name":"2-succinyl-5-enolpyruvyl-6-hydroxy-3-cyclohexene-1-carboxylate [cytoplasm]",
"compartment":"c",
"formula":"C14H13O9"
},
{
"id":"ichor[c]",
"name":"Isochorismate [cytoplasm]",
"compartment":"c",
"formula":"C10H8O6"
},
{
"id":"aact[c]",
"name":"Aminoacetone [cytoplasm]",
"compartment":"c",
"formula":"C3H8NO"
},
{
"id":"2aobut[c]",
"name":"L-2-Amino-3-oxobutanoate [cytoplasm]",
"compartment":"c",
"formula":"C4H7NO3"
},
{
"id":"e4p[c]",
"name":"D-Erythrose 4-phosphate [cytoplasm]",
"compartment":"c",
"formula":"C4H7O7P"
},
{
"id":"dmbzid[c]",
"name":"5,6-Dimethylbenzimidazole [cytoplasm]",
"compartment":"c",
"formula":"C9H10N2"
},
{
"id":"barb[c]",
"name":"Barbiturate [cytoplasm]",
"compartment":"c",
"formula":"C4H4N2O3"
},
{
"id":"ametam[c]",
"name":"S-Adenosylmethioninamine [cytoplasm]",
"compartment":"c",
"formula":"C14H24N6O3S"
},
{
"id":"adn[c]",
"name":"Adenosine [cytoplasm]",
"compartment":"c",
"formula":"C10H13N5O4"
},
{
"id":"hcys__L[c]",
"name":"L-Homocysteine [cytoplasm]",
"compartment":"c",
"formula":"C4H9NO2S"
},
{
"id":"ade[c]",
"name":"Adenine [cytoplasm]",
"compartment":"c",
"formula":"C5H5N5"
},
{
"id":"rhcys[c]",
"name":"S-Ribosyl-L-homocysteine [cytoplasm]",
"compartment":"c",
"formula":"C9H17NO6S"
},
{
"id":"cyan[c]",
"name":"Hydrogen cyanide [cytoplasm]",
"compartment":"c",
"formula":"CHN"
},
{
"id":"tsul[c]",
"name":"Thiosulfate [cytoplasm]",
"compartment":"c",
"formula":"O3S2"
},
{
"id":"so3[c]",
"name":"Sulfite [cytoplasm]",
"compartment":"c",
"formula":"O3S"
},
{
"id":"tcynt[c]",
"name":"Thiocyanate [cytoplasm]",
"compartment":"c",
"formula":"CNS"
},
{
"id":"acser[c]",
"name":"O-Acetyl-L-serine [cytoplasm]",
"compartment":"c",
"formula":"C5H9NO4"
},
{
"id":"cyst__L[c]",
"name":"L-Cystathionine [cytoplasm]",
"compartment":"c",
"formula":"C7H14N2O4S"
},
{
"id":"ser__L[c]",
"name":"L-Serine [cytoplasm]",
"compartment":"c",
"formula":"C3H7NO3"
},
{
"id":"hom__L[c]",
"name":"L-Homoserine [cytoplasm]",
"compartment":"c",
"formula":"C4H9NO3"
},
{
"id":"achms[c]",
"name":"O Acetyl L homoserine C6H11NO4 [cytoplasm]",
"compartment":"c",
"formula":"C6H11NO4"
},
{
"id":"metsox_S__L[c]",
"name":"L-Methionine Sulfoxide [cytoplasm]",
"compartment":"c",
"formula":"C5H11NO3S"
},
{
"id":"metsox_R__L[c]",
"name":"L-methionine-R-sulfoxide [cytoplasm]",
"compartment":"c",
"formula":"C5H11NO3S"
},
{
"id":"5mthf[c]",
"name":"5-Methyltetrahydrofolate [cytoplasm]",
"compartment":"c",
"formula":"C20H24N7O6"
},
{
"id":"thf[c]",
"name":"5,6,7,8-Tetrahydrofolate [cytoplasm]",
"compartment":"c",
"formula":"C19H21N7O6"
},
{
"id":"mhpglu[c]",
"name":"5-Methyltetrahydropteroyltri L glutamate C25H36N8O12 [cytoplasm]",
"compartment":"c",
"formula":"C25H36N8O12"
},
{
"id":"hpglu[c]",
"name":"Tetrahydropteroyltri L glutamate C24H34N8O12 [cytoplasm]",
"compartment":"c",
"formula":"C24H34N8O12"
},
{
"id":"5mta[c]",
"name":"5-Methylthioadenosine [cytoplasm]",
"compartment":"c",
"formula":"C11H15N5O3S"
},
{
"id":"5mtr[c]",
"name":"5-Methylthio-D-ribose [cytoplasm]",
"compartment":"c",
"formula":"C6H12O4S"
},
{
"id":"suchms[c]",
"name":"O-Succinyl-L-homoserine [cytoplasm]",
"compartment":"c",
"formula":"C8H12NO6"
},
{
"id":"2obut[c]",
"name":"2-Oxobutanoate [cytoplasm]",
"compartment":"c",
"formula":"C4H5O3"
},
{
"id":"thr__L[c]",
"name":"L-Threonine [cytoplasm]",
"compartment":"c",
"formula":"C4H9NO3"
},
{
"id":"pser__L[c]",
"name":"O-Phospho-L-serine [cytoplasm]",
"compartment":"c",
"formula":"C3H6NO6P"
},
{
"id":"scys__L[c]",
"name":"S-Sulfo-L-cysteine [cytoplasm]",
"compartment":"c",
"formula":"C3H6NO5S2"
},
{
"id":"cysOsh[c]",
"name":"CysO-SH [cytoplasm]",
"compartment":"c",
"formula":"H2SY"
},
{
"id":"cysOcys__L[c]",
"name":"CysO-Cysteine [cytoplasm]",
"compartment":"c",
"formula":"C3H7NO2SY"
},
{
"id":"cysO[c]",
"name":"CysO [cytoplasm]",
"compartment":"c",
"formula":"Y"
},
{
"id":"cysOamp[c]",
"name":"CysO-amp [cytoplasm]",
"compartment":"c",
"formula":"C10H12N5O7PY"
},
{
"id":"5mdr1p[c]",
"name":"5-Methylthio-5-deoxy-D-ribose 1-phosphate [cytoplasm]",
"compartment":"c",
"formula":"C6H11O7PS"
},
{
"id":"epox[c]",
"name":"An epoxide [cytoplasm]",
"compartment":"c",
"formula":"C18H29O3"
},
{
"id":"dhocdc[c]",
"name":"Dihydroxyoctadecadienoate [cytoplasm]",
"compartment":"c",
"formula":"C18H31O4"
},
{
"id":"hercyn[c]",
"name":"Hercynine [cytoplasm]",
"compartment":"c",
"formula":"C9H15N3O2"
},
{
"id":"gluhercyso[c]",
"name":"Gamma glutamyl-hercynylcysteine sulfoxide [cytoplasm]",
"compartment":"c",
"formula":"C17H28O9N5S"
},
{
"id":"hercyso[c]",
"name":"Hercynylcysteine sulfoxide [cytoplasm]",
"compartment":"c",
"formula":"C12H22O5N4S"
},
{
"id":"ergoth[c]",
"name":"Ergothioneine [cytoplasm]",
"compartment":"c",
"formula":"C9H15N3O2S"
},
{
"id":"acysbmn[e]",
"name":"Acetyl-cystine-bimane [extracellular]",
"compartment":"e",
"formula":"C15H18N3O5S"
},
{
"id":"ala_B[e]",
"name":"Beta-Alanine [extracellular]",
"compartment":"e",
"formula":"C3H7NO2"
},
{
"id":"ala__D[e]",
"name":"D-Alanine [extracellular]",
"compartment":"e",
"formula":"C3H7NO2"
},
{
"id":"ala__L[e]",
"name":"L-Alanine [extracellular]",
"compartment":"e",
"formula":"C3H7NO2"
},
{
"id":"arab__D[e]",
"name":"D Arabinose C5H10O5 [extracellular]",
"compartment":"e",
"formula":"C5H10O5"
},
{
"id":"arab__L[e]",
"name":"L-Arabinose [extracellular]",
"compartment":"e",
"formula":"C5H10O5"
},
{
"id":"arg__L[e]",
"name":"L-Arginine [extracellular]",
"compartment":"e",
"formula":"C6H15N4O2"
},
{
"id":"asn__L[e]",
"name":"L-Asparagine [extracellular]",
"compartment":"e",
"formula":"C4H8N2O3"
},
{
"id":"asp__L[e]",
"name":"L-Aspartate [extracellular]",
"compartment":"e",
"formula":"C4H6NO4"
},
{
"id":"atp[e]",
"name":"ATP C10H12N5O13P3 [extracellular]",
"compartment":"e",
"formula":"C10H12N5O13P3"
},
{
"id":"bmn[e]",
"name":"Bimane [extracellular]",
"compartment":"e",
"formula":"C10H12N2O2"
},
{
"id":"ca2[e]",
"name":"Calcium [extracellular]",
"compartment":"e",
"formula":"Ca"
},
{
"id":"chol[e]",
"name":"Choline C5H14NO [extracellular]",
"compartment":"e",
"formula":"C5H14NO"
},
{
"id":"cit[e]",
"name":"Citrate [extracellular]",
"compartment":"e",
"formula":"C6H5O7"
},
{
"id":"cl[e]",
"name":"Chloride [extracellular]",
"compartment":"e",
"formula":"Cl"
},
{
"id":"co2[e]",
"name":"CO2 CO2 [extracellular]",
"compartment":"e",
"formula":"CO2"
},
{
"id":"coa[e]",
"name":"Coenzyme A [extracellular]",
"compartment":"e",
"formula":"C21H32N7O16P3S"
},
{
"id":"cobalt2[e]",
"name":"Co2+ [extracellular]",
"compartment":"e",
"formula":"Co"
},
{
"id":"crn[e]",
"name":"L-Carnitine [extracellular]",
"compartment":"e",
"formula":"C7H15NO3"
},
{
"id":"cu2[e]",
"name":"Copper [extracellular]",
"compartment":"e",
"formula":"Cu"
},
{
"id":"cytd[e]",
"name":"Cytidine [extracellular]",
"compartment":"e",
"formula":"C9H13N3O5"
},
{
"id":"etha[e]",
"name":"Ethanolamine [extracellular]",
"compartment":"e",
"formula":"C2H8NO"
},
{
"id":"fe2[e]",
"name":"Fe2+ mitochondria [extracellular]",
"compartment":"e",
"formula":"Fe"
},
{
"id":"fe3[e]",
"name":"Iron (Fe3+) [extracellular]",
"compartment":"e",
"formula":"Fe"
},
{
"id":"fum[e]",
"name":"Fumarate [extracellular]",
"compartment":"e",
"formula":"C4H2O4"
},
{
"id":"gal[e]",
"name":"D-Galactose [extracellular]",
"compartment":"e",
"formula":"C6H12O6"
},
{
"id":"glc__D[e]",
"name":"D-Glucose [extracellular]",
"compartment":"e",
"formula":"C6H12O6"
},
{
"id":"glu__L[e]",
"name":"L-Glutamate [extracellular]",
"compartment":"e",
"formula":"C5H8NO4"
},
{
"id":"gly[e]",
"name":"Glycine [extracellular]",
"compartment":"e",
"formula":"C2H5NO2"
},
{
"id":"glyb[e]",
"name":"Glycine betaine [extracellular]",
"compartment":"e",
"formula":"C5H11NO2"
},
{
"id":"glyc3p[e]",
"name":"Glycerol 3-phosphate [extracellular]",
"compartment":"e",
"formula":"C3H7O6P"
},
{
"id":"glyc[e]",
"name":"Glycerol [extracellular]",
"compartment":"e",
"formula":"C3H8O3"
},
{
"id":"gthrd[e]",
"name":"Reduced glutathione [extracellular]",
"compartment":"e",
"formula":"C10H16N3O6S"
},
{
"id":"h2[e]",
"name":"Hydrogen [extracellular]",
"compartment":"e",
"formula":"H2"
},
{
"id":"h2co3[e]",
"name":"Carbonic acid [extracellular]",
"compartment":"e",
"formula":"H2CO3"
},
{
"id":"h2o[e]",
"name":"H2O H2O [extracellular]",
"compartment":"e",
"formula":"H2O"
},
{
"id":"h2s[e]",
"name":"Hydrogen sulfide [extracellular]",
"compartment":"e",
"formula":"H2S"
},
{
"id":"hdca[e]",
"name":"Hexadecanoate (n-C16:0) [extracellular]",
"compartment":"e",
"formula":"C16H31O2"
},
{
"id":"his__L[e]",
"name":"L-Histidine [extracellular]",
"compartment":"e",
"formula":"C6H9N3O2"
},
{
"id":"id3acald[e]",
"name":"Indole 3 acetaldehyde C10H9NO [extracellular]",
"compartment":"e",
"formula":"C10H9NO"
},
{
"id":"ile__L[e]",
"name":"L-Isoleucine [extracellular]",
"compartment":"e",
"formula":"C6H13NO2"
},
{
"id":"k[e]",
"name":"Potassium [extracellular]",
"compartment":"e",
"formula":"K"
},
{
"id":"lac__L[e]",
"name":"L-Lactate [extracellular]",
"compartment":"e",
"formula":"C3H5O3"
},
{
"id":"lcts[e]",
"name":"Lactose C12H22O11 [extracellular]",
"compartment":"e",
"formula":"C12H22O11"
},
{
"id":"leu__L[e]",
"name":"L-Leucine [extracellular]",
"compartment":"e",
"formula":"C6H13NO2"
},
{
"id":"lys__L[e]",
"name":"L-Lysine [extracellular]",
"compartment":"e",
"formula":"C6H15N2O2"
},
{
"id":"mal__L[e]",
"name":"L-Malate [extracellular]",
"compartment":"e",
"formula":"C4H4O5"
},
{
"id":"malt[e]",
"name":"Maltose C12H22O11 [extracellular]",
"compartment":"e",
"formula":"C12H22O11"
},
{
"id":"malthp[e]",
"name":"Maltoheptaose [extracellular]",
"compartment":"e",
"formula":"C42H72O36"
},
{
"id":"meoh[e]",
"name":"Methanol [extracellular]",
"compartment":"e",
"formula":"CH4O1"
},
{
"id":"met__L[e]",
"name":"L-Methionine [extracellular]",
"compartment":"e",
"formula":"C5H11NO2S"
},
{
"id":"mg2[e]",
"name":"Magnesium [extracellular]",
"compartment":"e",
"formula":"Mg"
},
{
"id":"na1[e]",
"name":"Sodium [extracellular]",
"compartment":"e",
"formula":"Na"
},
{
"id":"nh4[e]",
"name":"Ammonium [extracellular]",
"compartment":"e",
"formula":"H4N"
},
{
"id":"no2[e]",
"name":"Nitrite [extracellular]",
"compartment":"e",
"formula":"NO2"
},
{
"id":"no3[e]",
"name":"Nitrate [extracellular]",
"compartment":"e",
"formula":"NO3"
},
{
"id":"no[e]",
"name":"Nitric oxide [extracellular]",
"compartment":"e",
"formula":"NO"
},
{
"id":"o2[e]",
"name":"O2 O2 [extracellular]",
"compartment":"e",
"formula":"O2"
},
{
"id":"ocdca[e]",
"name":"Octadecanoate (n-C18:0) [extracellular]",
"compartment":"e",
"formula":"C18H35O2"
},
{
"id":"orn[e]",
"name":"Ornithine [extracellular]",
"compartment":"e",
"formula":"C5H13N2O2"
},
{
"id":"pac[e]",
"name":"Phenylacetic acid [extracellular]",
"compartment":"e",
"formula":"C8H7O2"
},
{
"id":"pdima[e]",
"name":"Phthiocerol dimycocerosate A (Mtb) [extracellular]",
"compartment":"e",
"formula":"C96H190O5"
},
{
"id":"phdca[e]",
"name":"Phenol palmitic acid [extracellular]",
"compartment":"e",
"formula":"C23H37O3"
},
{
"id":"phe__L[e]",
"name":"L-Phenylalanine [extracellular]",
"compartment":"e",
"formula":"C9H11NO2"
},
{
"id":"pi[e]",
"name":"Phosphate [extracellular]",
"compartment":"e",
"formula":"HO4P"
},
{
"id":"ppa[e]",
"name":"Propionate (n-C3:0) [extracellular]",
"compartment":"e",
"formula":"C3H5O2"
},
{
"id":"ppdima[e]",
"name":"Phenol phthiocerol dimycocerosate (Mtb) [extracellular]",
"compartment":"e",
"formula":"C99H188O6"
},
{
"id":"pro__L[e]",
"name":"L-Proline [extracellular]",
"compartment":"e",
"formula":"C5H9NO2"
},
{
"id":"pyr[e]",
"name":"Pyruvate [extracellular]",
"compartment":"e",
"formula":"C3H3O3"
},
{
"id":"rib__D[e]",
"name":"D-Ribose [extracellular]",
"compartment":"e",
"formula":"C5H10O5"
},
{
"id":"ser__D[e]",
"name":"D-Serine [extracellular]",
"compartment":"e",
"formula":"C3H7NO3"
},
{
"id":"ser__L[e]",
"name":"L-Serine [extracellular]",
"compartment":"e",
"formula":"C3H7NO3"
},
{
"id":"skm[e]",
"name":"Shikimate [extracellular]",
"compartment":"e",
"formula":"C7H9O5"
},
{
"id":"so4[e]",
"name":"Sulfate [extracellular]",
"compartment":"e",
"formula":"O4S"
},
{
"id":"succ[e]",
"name":"Succinate [extracellular]",
"compartment":"e",
"formula":"C4H4O4"
},
{
"id":"tartr__L[e]",
"name":"L-tartrate [extracellular]",
"compartment":"e",
"formula":"C4H4O6"
},
{
"id":"thr__L[e]",
"name":"L-Threonine [extracellular]",
"compartment":"e",
"formula":"C4H9NO3"
},
{
"id":"tre[e]",
"name":"Trehalose [extracellular]",
"compartment":"e",
"formula":"C12H22O11"
},
{
"id":"trp__L[e]",
"name":"L-Tryptophan [extracellular]",
"compartment":"e",
"formula":"C11H12N2O2"
},
{
"id":"tsul[e]",
"name":"Thiosulfate [extracellular]",
"compartment":"e",
"formula":"O3S2"
},
{
"id":"ttdca[e]",
"name":"Tetradecanoate (n-C14:0) [extracellular]",
"compartment":"e",
"formula":"C14H27O2"
},
{
"id":"tyr__L[e]",
"name":"L-Tyrosine [extracellular]",
"compartment":"e",
"formula":"C9H11NO3"
},
{
"id":"val__L[e]",
"name":"L-Valine [extracellular]",
"compartment":"e",
"formula":"C5H11NO2"
},
{
"id":"ac[e]",
"name":"Acetate [extracellular]",
"compartment":"e",
"formula":"C2H3O2"
},
{
"id":"4abz[e]",
"name":"4-Aminobenzoate [extracellular]",
"compartment":"e",
"formula":"C7H6NO2"
},
{
"id":"for[e]",
"name":"Formate [extracellular]",
"compartment":"e",
"formula":"CH1O2"
},
{
"id":"akg[e]",
"name":"2-Oxoglutarate [extracellular]",
"compartment":"e",
"formula":"C5H4O5"
},
{
"id":"gua[e]",
"name":"Guanine [extracellular]",
"compartment":"e",
"formula":"C5H5N5O"
},
{
"id":"ad[e]",
"name":"Acetamide [extracellular]",
"compartment":"e",
"formula":"C2H5NO"
},
{
"id":"urea[e]",
"name":"Urea CH4N2O [extracellular]",
"compartment":"e",
"formula":"CH4N2O"
},
{
"id":"ni2[e]",
"name":"Nickel [extracellular]",
"compartment":"e",
"formula":"Ni"
},
{
"id":"mn2[e]",
"name":"Manganese [extracellular]",
"compartment":"e"
},
{
"id":"chsterol[e]",
"name":"Chsterol c [extracellular]",
"compartment":"e",
"formula":"C27H46O"
},
{
"id":"4hba[e]",
"name":"4-Hydroxy-benzyl alcohol [extracellular]",
"compartment":"e",
"formula":"C7H8O2"
},
{
"id":"pydxn[e]",
"name":"Pyridoxine [extracellular]",
"compartment":"e",
"formula":"C8H11NO3"
},
{
"id":"glyclt[e]",
"name":"Glycolate C2H3O3 [extracellular]",
"compartment":"e",
"formula":"C2H3O3"
},
{
"id":"co[e]",
"name":"Carbon monoxide [extracellular]",
"compartment":"e",
"formula":"CO"
},
{
"id":"hia[e]",
"name":"3-[(3aS,4S,5R,7aS)-5-hydroxy-7a-methyl-1-oxo-octahydro-1H-indene-4-carboxylate [extracellular]",
"compartment":"e",
"formula":"C11H20O4"
},
{
"id":"acald[e]",
"name":"Acetaldehyde [extracellular]",
"compartment":"e",
"formula":"C2H4O"
},
{
"id":"ocdcea[e]",
"name":"Octadecenoate (n-C18:1) [extracellular]",
"compartment":"e",
"formula":"C18H33O2"
},
{
"id":"gln__L[e]",
"name":"L-Glutamine [extracellular]",
"compartment":"e",
"formula":"C5H10N2O3"
},
{
"id":"etoh[e]",
"name":"Ethanol [extracellular]",
"compartment":"e",
"formula":"C2H6O"
},
{
"id":"adocbl[e]",
"name":"Adenosylcobalamin [extracellular]",
"compartment":"e",
"formula":"C72H100CoN18O17P"
},
{
"id":"mobd[e]",
"name":"Molybdate [extracellular]",
"compartment":"e",
"formula":"H2MoO4"
},
{
"id":"btn[e]",
"name":"Biotin [extracellular]",
"compartment":"e",
"formula":"C10H15N2O3S"
},
{
"id":"nodcoa[e]",
"name":"Nonadecan-1-ol-CoA [extracellular]",
"compartment":"e",
"formula":"C40H76N7O25P3S"
},
{
"id":"octscoa[e]",
"name":"Octacosanoyl-CoA [extracellular]",
"compartment":"e",
"formula":"C49H96N7O27P3S"
},
{
"id":"pc_TB[e]",
"name":"Phosphatidylcholine [extracellular]",
"compartment":"e",
"formula":"C46H92NO8P"
},
{
"id":"hexccoa[c]",
"name":"Hexacosanoyl CoA  n C260CoA  C47H82N7O17P3S [cytoplasm]",
"compartment":"c",
"formula":"C47H83N7O17P3S"
},
{
"id":"arachcoa[c]",
"name":"Arachidyl coenzyme A [cytoplasm]",
"compartment":"c",
"formula":"C41H70N7O17P3S"
},
{
"id":"pmtcoa[c]",
"name":"Palmitoyl-CoA (n-C16:0CoA) [cytoplasm]",
"compartment":"c",
"formula":"C37H62N7O17P3S"
},
{
"id":"stcoa[c]",
"name":"Stearoyl-CoA (n-C18:0CoA) [cytoplasm]",
"compartment":"c",
"formula":"C39H66N7O17P3S"
},
{
"id":"nodcoa[c]",
"name":"Nonadecan-1-ol-CoA [cytoplasm]",
"compartment":"c",
"formula":"C40H76N7O25P3S"
},
{
"id":"pentdcoa[c]",
"name":"Pentadecanoyl-CoA [cytoplasm]",
"compartment":"c",
"formula":"C36H66N7O23P3S"
},
{
"id":"12dgr_TB[c]",
"name":"1,2-Diacyl-sn-glycerol [cytoplasm]",
"compartment":"c",
"formula":"C41H80O5"
},
{
"id":"tag_TB[c]",
"name":"Triacylglycerol [cytoplasm]",
"compartment":"c",
"formula":"C60H116O6"
},
{
"id":"2agpe160[c]",
"name":"2-Acyl-sn-glycero-3-phosphoethanolamine (n-C16:0) [cytoplasm]",
"compartment":"c",
"formula":"C21H44NO7P1"
},
{
"id":"hdca[c]",
"name":"Hexadecanoate (n-C16:0) [cytoplasm]",
"compartment":"c",
"formula":"C16H31O2"
},
{
"id":"pe160[c]",
"name":"Phosphatidylethanolamine (dihexadecanoyl, n-C16:0) [cytoplasm]",
"compartment":"c",
"formula":"C37H74N1O8P1"
},
{
"id":"2agpe180[c]",
"name":"2-Acyl-sn-glycero-3-phosphoethanolamine (n-C18:0) [cytoplasm]",
"compartment":"c",
"formula":"C23H48NO7P1"
},
{
"id":"ocdca[c]",
"name":"Octadecanoate (n-C18:0) [cytoplasm]",
"compartment":"c",
"formula":"C18H35O2"
},
{
"id":"pe180[c]",
"name":"Phosphatidylethanolamine (dioctadecanoyl, n-C18:0) [cytoplasm]",
"compartment":"c",
"formula":"C41H82N1O8P1"
},
{
"id":"ACP[c]",
"name":"Acyl carrier protein [cytoplasm]",
"compartment":"c",
"formula":"C11H21N2O7PRS"
},
{
"id":"mocdca[c]",
"name":"10-methylstearic acid [cytoplasm]",
"compartment":"c",
"formula":"C19H37O2"
},
{
"id":"mstrACP[c]",
"name":"10methyl stearyoyl-ACP [cytoplasm]",
"compartment":"c",
"formula":"C30H57N2O8PRS"
},
{
"id":"palmACP[c]",
"name":"Palmitoyl-ACP (n-C16:0ACP) [cytoplasm]",
"compartment":"c",
"formula":"C27H51N2O8PRS"
},
{
"id":"chexccoa[c]",
"name":"Carboxy hexacosanoyl-CoA [cytoplasm]",
"compartment":"c",
"formula":"C48H81N7O18P3S"
},
{
"id":"hexc[c]",
"name":"Hexacosanoate  n C260  C26H51O2 [cytoplasm]",
"compartment":"c",
"formula":"C26H51O2"
},
{
"id":"tdcoa[c]",
"name":"Tetradecanoyl-CoA (n-C14:0CoA) [cytoplasm]",
"compartment":"c",
"formula":"C35H61N7O20P3S"
},
{
"id":"ttdca[c]",
"name":"Tetradecanoate (n-C14:0) [cytoplasm]",
"compartment":"c",
"formula":"C14H27O2"
},
{
"id":"hdcea[c]",
"name":"Hexadecenoate (n-C16:1) [cytoplasm]",
"compartment":"c",
"formula":"C16H29O2"
},
{
"id":"ocdcea[c]",
"name":"Octadecenoate (n-C18:1) [cytoplasm]",
"compartment":"c",
"formula":"C18H33O2"
},
{
"id":"octa[c]",
"name":"Octanoate (n-C8:0) [cytoplasm]",
"compartment":"c",
"formula":"C8H15O2"
},
{
"id":"occoa[c]",
"name":"Octanoyl-CoA (n-C8:0CoA) [cytoplasm]",
"compartment":"c",
"formula":"C29H46N7O17P3S"
},
{
"id":"malcoa[c]",
"name":"Malonyl CoA C24H33N7O19P3S [cytoplasm]",
"compartment":"c",
"formula":"C24H33N7O19P3S"
},
{
"id":"dca[c]",
"name":"Decanoate (n-C10:0) [cytoplasm]",
"compartment":"c",
"formula":"C10H19O2"
},
{
"id":"ddca[c]",
"name":"Dodecanoate (n-C12:0) [cytoplasm]",
"compartment":"c",
"formula":"C12H23O2"
},
{
"id":"arach[c]",
"name":"Arachidic acid [cytoplasm]",
"compartment":"c",
"formula":"C20H39O2"
},
{
"id":"ttc[c]",
"name":"Tetracosanoate  n C240  C24H47O2 [cytoplasm]",
"compartment":"c",
"formula":"C24H47O2"
},
{
"id":"mmcoa__S[c]",
"name":"(S)-Methylmalonyl-CoA [cytoplasm]",
"compartment":"c",
"formula":"C25H35N7O19P3S"
},
{
"id":"marach[c]",
"name":"Methyl arachidic acid [cytoplasm]",
"compartment":"c",
"formula":"C21H41O2"
},
{
"id":"dmbhn[c]",
"name":"Di-methyl behenic acid [cytoplasm]",
"compartment":"c",
"formula":"C24H47O2"
},
{
"id":"tmlgnc[c]",
"name":"Tri-methyl lignoceric acid tmlgnc [cytoplasm]",
"compartment":"c",
"formula":"C27H53O2"
},
{
"id":"ptd1ino160190[c]",
"name":"Phosphatidyl 1D myo inositol (C16:0, C19:0) [cytoplasm]",
"compartment":"c",
"formula":"C44H84O13P"
},
{
"id":"gdpmann[c]",
"name":"GDP-D-mannose [cytoplasm]",
"compartment":"c",
"formula":"C16H23N5O16P2"
},
{
"id":"PIM1[c]",
"name":"Phosphatidylinositol mannoside (tuberculosis) [cytoplasm]",
"compartment":"c",
"formula":"C50H94O18P"
},
{
"id":"PIM5[c]",
"name":"Phosphatidylinositol mannoside penta-mannose (tuberculosis) [cytoplasm]",
"compartment":"c",
"formula":"C74H134O38P"
},
{
"id":"PIM6[c]",
"name":"Phosphatidylinositol mannoside hexa-mannose (tuberculosis) [cytoplasm]",
"compartment":"c",
"formula":"C80H144O43P"
},
{
"id":"Ac1PIM2[c]",
"name":"Acyl phosphatidylinositol mannoside di-mannose (tuberculosis) [cytoplasm]",
"compartment":"c",
"formula":"C72H134O24P"
},
{
"id":"Ac1PIM3[c]",
"name":"Acyl phosphatidylinositol mannoside tri-mannose (tuberculosis) [cytoplasm]",
"compartment":"c",
"formula":"C78H144O29P"
},
{
"id":"Ac1PIM4[c]",
"name":"Acyl phosphatidylinositol mannoside tetra-mannose (tuberculosis) [cytoplasm]",
"compartment":"c",
"formula":"C84H154O34P"
},
{
"id":"PIM2[c]",
"name":"Phosphatidylinositol mannoside di-mannose (tuberculosis) [cytoplasm]",
"compartment":"c",
"formula":"C56H104O23P"
},
{
"id":"PIM3[c]",
"name":"Phosphatidylinositol mannoside tri-mannose (tuberculosis) [cytoplasm]",
"compartment":"c",
"formula":"C62H114O28P"
},
{
"id":"g3pe[c]",
"name":"Sn-Glycero-3-phosphoethanolamine [cytoplasm]",
"compartment":"c",
"formula":"C5H14NO6P"
},
{
"id":"Ac1PIM1[c]",
"name":"Acyl phosphatidylinositol mannoside (tuberculosis) [cytoplasm]",
"compartment":"c",
"formula":"C66H124O19P"
},
{
"id":"Ac2PIM2[c]",
"name":"Di-acyl phosphatidylinositol mannoside di-mannose (tuberculosis) [cytoplasm]",
"compartment":"c",
"formula":"C88H164O25P"
},
{
"id":"malACP[c]",
"name":"Malonyl-[acyl-carrier protein] [cytoplasm]",
"compartment":"c",
"formula":"C14H22N2O10PRS"
},
{
"id":"mmcoa__R[c]",
"name":"(R)-Methylmalonyl-CoA [cytoplasm]",
"compartment":"c",
"formula":"C25H35N7O19P3S"
},
{
"id":"acac[c]",
"name":"Acetoacetate [cytoplasm]",
"compartment":"c",
"formula":"C4H5O3"
},
{
"id":"aacoa[c]",
"name":"Acetoacetyl-CoA [cytoplasm]",
"compartment":"c",
"formula":"C25H36N7O18P3S"
},
{
"id":"pa160[c]",
"name":"1,2-dihexadecanoyl-sn-glycerol 3-phosphate [cytoplasm]",
"compartment":"c",
"formula":"C35H67O8P1"
},
{
"id":"12dgr160[c]",
"name":"1,2-Diacyl-sn-glycerol (dihexadecanoyl, n-C16:0) [cytoplasm]",
"compartment":"c",
"formula":"C35H68O5"
},
{
"id":"pat[c]",
"name":"Penta-acyl trehalose [cytoplasm]",
"compartment":"c",
"formula":"C138H264O16"
},
{
"id":"phdcacoa[c]",
"name":"Phenol palmitic coenzyme A [cytoplasm]",
"compartment":"c",
"formula":"C44H68N7O18P3S"
},
{
"id":"phdcaACP[c]",
"name":"Phenol palmitic acid ACP [cytoplasm]",
"compartment":"c",
"formula":"C34H57N2O9PRS"
},
{
"id":"ptd1ino160[c]",
"name":"Phosphatidyl 1D myo inositol [cytoplasm]",
"compartment":"c",
"formula":"C41H78O13P"
},
{
"id":"mi1p__D[c]",
"name":"1D-myo-Inositol 1-phosphate [cytoplasm]",
"compartment":"c",
"formula":"C6H11O9P"
},
{
"id":"mycolate[c]",
"name":"Mycolate  (2 cyclopropanated rings) [cytoplasm]",
"compartment":"c",
"formula":"C78H150O3"
},
{
"id":"mmycolate[c]",
"name":"Methoxy mycolate (2 cyclopropanated rings) [cytoplasm]",
"compartment":"c",
"formula":"C84H162O3"
},
{
"id":"tdm1[c]",
"name":"Trehalose dimycolate (alpha mycolate + methoxymycolate) 1 [cytoplasm]",
"compartment":"c",
"formula":"C174H332O15"
},
{
"id":"mmmycolate[c]",
"name":"Methoxy mycolate (1 cyclopropanated ring) [cytoplasm]",
"compartment":"c",
"formula":"C84H164O4"
},
{
"id":"tdm2[c]",
"name":"Trehalose dimycolate (alpha mycolate + methoxymycolate) 2 [cytoplasm]",
"compartment":"c",
"formula":"C174H334O16"
},
{
"id":"mkmycolate[c]",
"name":"Keto mycolate (1 cyclopropanated rings) [cytoplasm]",
"compartment":"c",
"formula":"C86H168O4"
},
{
"id":"tdm3[c]",
"name":"Trehalose dimycolate (alpha mycolate + ketomycolate) [cytoplasm]",
"compartment":"c",
"formula":"C176H338O16"
},
{
"id":"kmycolate[c]",
"name":"Keto mycolate (2 cyclopropanated rings) [cytoplasm]",
"compartment":"c",
"formula":"C86H166O3"
},
{
"id":"tdm4[c]",
"name":"Trehalose dimycolate (alpha mycolate + methoxymycolate) [cytoplasm]",
"compartment":"c",
"formula":"C176H336O15"
},
{
"id":"tmha1[c]",
"name":"Tetramycolyl hexaarabinoside (tdm1 + tdm2 +tre) (Mtb) [cytoplasm]",
"compartment":"c",
"formula":"C360H684O40"
},
{
"id":"tmha2[c]",
"name":"Tetramycolyl hexaarabinoside (tdm1 + tdm3 + tre) (Mtb) [cytoplasm]",
"compartment":"c",
"formula":"C362H688O40"
},
{
"id":"tmha3[c]",
"name":"Tetramycolyl hexaarabinoside (tdm1 + tdm4 + tre) (Mtb) [cytoplasm]",
"compartment":"c",
"formula":"C362H686O39"
},
{
"id":"tmha4[c]",
"name":"Tetramycolyl hexaarabinoside (tdm2 + tdm3 + tre) (Mtb) [cytoplasm]",
"compartment":"c",
"formula":"C362H690O41"
},
{
"id":"1hdecg3p[c]",
"name":"1-hexadecanoyl-sn-glycerol 3-phosphate [cytoplasm]",
"compartment":"c",
"formula":"C19H37O7P1"
},
{
"id":"octscoa[c]",
"name":"Octacosanoyl-CoA [cytoplasm]",
"compartment":"c",
"formula":"C49H96N7O27P3S"
},
{
"id":"hexscoa[c]",
"name":"Hexsanoyl-CoA [cytoplasm]",
"compartment":"c",
"formula":"C47H91N7O26P3S"
},
{
"id":"tetscoa[c]",
"name":"Tetsanoyl-CoA [cytoplasm]",
"compartment":"c",
"formula":"C45H86N7O25P3S"
},
{
"id":"doscoa[c]",
"name":"Docosanoyl-CoA [cytoplasm]",
"compartment":"c",
"formula":"C43H81N7O24P3S"
},
{
"id":"eiscoa[c]",
"name":"1-eicosanoyl-CoA [cytoplasm]",
"compartment":"c",
"formula":"C41H76N7O23P3S"
},
{
"id":"octdcoa[c]",
"name":"Octadecanoyl-CoA [cytoplasm]",
"compartment":"c",
"formula":"C39H71N7O22P3S"
},
{
"id":"hexdcoa[c]",
"name":"Hexadecanoyl-CoA [cytoplasm]",
"compartment":"c",
"formula":"C37H66N7O21P3S"
},
{
"id":"decoa[c]",
"name":"1-decanoyl-CoA [cytoplasm]",
"compartment":"c",
"formula":"C31H51N7O18P3S"
},
{
"id":"hexcoa[c]",
"name":"Hexacosanoyl-CoA [cytoplasm]",
"compartment":"c",
"formula":"C27H41N7O16P3S"
},
{
"id":"butcoa[c]",
"name":"Butanoyl-CoA [cytoplasm]",
"compartment":"c",
"formula":"C25H36N7O15P3S"
},
{
"id":"hepdcoa[c]",
"name":"Heptadecanoyl-CoA [cytoplasm]",
"compartment":"c",
"formula":"C38H71N7O24P3S"
},
{
"id":"trdcalcoa[c]",
"name":"Tridecanoyl-CoA [cytoplasm]",
"compartment":"c",
"formula":"C34H61N7O22P3S"
},
{
"id":"undcoa[c]",
"name":"Undecanoyl Coenzyme A [cytoplasm]",
"compartment":"c",
"formula":"C32H56N7O21P3S"
},
{
"id":"nndccoa[c]",
"name":"Nonanoyl-CoA [cytoplasm]",
"compartment":"c",
"formula":"C30H51N7O20P3S"
},
{
"id":"hepcoa[c]",
"name":"Heptanoyl Coenzyme A [cytoplasm]",
"compartment":"c",
"formula":"C28H46N7O19P3S"
},
{
"id":"ptcoa[c]",
"name":"Pentanoyl-CoA [cytoplasm]",
"compartment":"c",
"formula":"C26H41N7O18P3S"
},
{
"id":"4adcho[c]",
"name":"4-amino-4-deoxychorismate [cytoplasm]",
"compartment":"c",
"formula":"C10H10NO5"
},
{
"id":"4abz[c]",
"name":"4-Aminobenzoate [cytoplasm]",
"compartment":"c",
"formula":"C7H6NO2"
},
{
"id":"chor[c]",
"name":"Chorismate [cytoplasm]",
"compartment":"c",
"formula":"C10H8O6"
},
{
"id":"dhpt[c]",
"name":"Dihydropteroate [cytoplasm]",
"compartment":"c",
"formula":"C14H13N6O3"
},
{
"id":"dhf[c]",
"name":"7,8-Dihydrofolate [cytoplasm]",
"compartment":"c",
"formula":"C19H19N7O6"
},
{
"id":"dhnpt[c]",
"name":"Dihydroneopterin [cytoplasm]",
"compartment":"c",
"formula":"C9H13N5O4"
},
{
"id":"2ahhmp[c]",
"name":"2-Amino 4 hydroxy 6 hydroxymethyl 7 8 dihydropteridine C7H9N5O2 [cytoplasm]",
"compartment":"c",
"formula":"C7H9N5O2"
},
{
"id":"6hmhpt[c]",
"name":"6-hydroxymethyl dihydropterin [cytoplasm]",
"compartment":"c",
"formula":"C7H9N5O2"
},
{
"id":"6hmhptpp[c]",
"name":"6-hydroxymethyl-dihydropterin pyrophosphate [cytoplasm]",
"compartment":"c",
"formula":"C7H8N5O8P2"
},
{
"id":"dhpmp[c]",
"name":"Dihydroneopterin monophosphate [cytoplasm]",
"compartment":"c",
"formula":"C9H12N5O7P"
},
{
"id":"ahdt[c]",
"name":"2-Amino-4-hydroxy-6-(erythro-1,2,3-trihydroxypropyl)dihydropteridine triphosphate [cytoplasm]",
"compartment":"c",
"formula":"C9H12N5O13P3"
},
{
"id":"2ahhmd[c]",
"name":"2-Amino 4 hydroxy 6 hydroxymethyl 7 8 dihydropteridine diphosphate C7H8N5O8P2 [cytoplasm]",
"compartment":"c",
"formula":"C7H8N5O8P2"
},
{
"id":"10fthf[c]",
"name":"10-Formyltetrahydrofolate [cytoplasm]",
"compartment":"c",
"formula":"C20H21N7O7"
},
{
"id":"gly[c]",
"name":"Glycine [cytoplasm]",
"compartment":"c",
"formula":"C2H5NO2"
},
{
"id":"mlthf[c]",
"name":"5,10-Methylenetetrahydrofolate [cytoplasm]",
"compartment":"c",
"formula":"C20H21N7O6"
},
{
"id":"thfglu[c]",
"name":"Tetrahydrofolyl Glu 2  C24H27N8O9 [cytoplasm]",
"compartment":"c",
"formula":"C24H27N8O9"
},
{
"id":"fc1p[c]",
"name":"L-Fuculose 1-phosphate [cytoplasm]",
"compartment":"c",
"formula":"C6H11O8P"
},
{
"id":"lald__L[c]",
"name":"L-Lactaldehyde [cytoplasm]",
"compartment":"c",
"formula":"C3H6O2"
},
{
"id":"gdpddman[c]",
"name":"GDP-4-dehydro-6-deoxy-D-mannose [cytoplasm]",
"compartment":"c",
"formula":"C16H21N5O15P2"
},
{
"id":"gdpfuc[c]",
"name":"GDP-L-fucose [cytoplasm]",
"compartment":"c",
"formula":"C16H23N5O15P2"
},
{
"id":"man1p[c]",
"name":"D-Mannose 1-phosphate [cytoplasm]",
"compartment":"c",
"formula":"C6H11O9P"
},
{
"id":"glyald[c]",
"name":"D-Glyceraldehyde [cytoplasm]",
"compartment":"c",
"formula":"C3H6O3"
},
{
"id":"pa160190[c]",
"name":"1,2-sn-glycerol 3-phosphate pa160190 [cytoplasm]",
"compartment":"c",
"formula":"C38H73O8P"
},
{
"id":"1msg3p[c]",
"name":"1-Acyl-sn-glycerol 3-phosphate (branched C19:0) [cytoplasm]",
"compartment":"c",
"formula":"C22H43O7P"
},
{
"id":"pa190190[c]",
"name":"1,2-sn-glycerol 3-phosphate [cytoplasm]",
"compartment":"c",
"formula":"C41H79O8P"
},
{
"id":"cdpdhdecg[c]",
"name":"CDP-1,2-dihexadecanoylglycerol [cytoplasm]",
"compartment":"c",
"formula":"C44H79N3O15P2"
},
{
"id":"cmp[c]",
"name":"CMP C9H12N3O8P [cytoplasm]",
"compartment":"c",
"formula":"C9H12N3O8P"
},
{
"id":"cdpc16c19g[c]",
"name":"Cdp diacylglycerol (C16:0, C19:0) [cytoplasm]",
"compartment":"c",
"formula":"C47H85N3O15P2"
},
{
"id":"cdpc19c19g[c]",
"name":"Cdp diacylglycerol (C19:0, C19:0) [cytoplasm]",
"compartment":"c",
"formula":"C50H91N3O15P2"
},
{
"id":"inost[c]",
"name":"Myo-Inositol [cytoplasm]",
"compartment":"c",
"formula":"C6H12O6"
},
{
"id":"pg160190[c]",
"name":"Phosphatidylglycerol (hexadecanoyl, methylstearoyl) [cytoplasm]",
"compartment":"c",
"formula":"C41H80O10P"
},
{
"id":"clpn160190[c]",
"name":"Cardiolipin (dihexadecanoyl, dimethylstearoyl) [cytoplasm]",
"compartment":"c",
"formula":"C79H152O17P2"
},
{
"id":"etha[c]",
"name":"Ethanolamine [cytoplasm]",
"compartment":"c",
"formula":"C2H8NO"
},
{
"id":"pgp160[c]",
"name":"Phosphatidylglycerophosphate (dihexadecanoyl, n-C16:0) [cytoplasm]",
"compartment":"c",
"formula":"C38H73O13P2"
},
{
"id":"pgp160190[c]",
"name":"Phosphatidylglycerophosphate (hexadecanoyl, tuberculostearoyl, C16:0, C19:0) [cytoplasm]",
"compartment":"c",
"formula":"C41H79O13P2"
},
{
"id":"pgp190[c]",
"name":"Phosphatidylglycerophosphate (dituberculostearoyl, C19:0) [cytoplasm]",
"compartment":"c",
"formula":"C44H85O13P2"
},
{
"id":"ps160[c]",
"name":"Phosphatidylserine (dihexadecanoyl, n-C16:0) [cytoplasm]",
"compartment":"c",
"formula":"C38H73N1O10P1"
},
{
"id":"pc_TB[c]",
"name":"Phosphatidylcholine [cytoplasm]",
"compartment":"c",
"formula":"C46H92NO8P"
},
{
"id":"cholp[c]",
"name":"Choline phosphate C5H13NO4P [cytoplasm]",
"compartment":"c",
"formula":"C5H15NO4P"
},
{
"id":"chol[c]",
"name":"Choline C5H14NO [cytoplasm]",
"compartment":"c",
"formula":"C5H14NO"
},
{
"id":"acald[c]",
"name":"Acetaldehyde [cytoplasm]",
"compartment":"c",
"formula":"C2H4O"
},
{
"id":"aspsa[c]",
"name":"L-Aspartate 4-semialdehyde [cytoplasm]",
"compartment":"c",
"formula":"C4H7NO3"
},
{
"id":"4pasp[c]",
"name":"4-Phospho-L-aspartate [cytoplasm]",
"compartment":"c",
"formula":"C4H6NO7P"
},
{
"id":"2pg[c]",
"name":"D-Glycerate 2-phosphate [cytoplasm]",
"compartment":"c",
"formula":"C3H4O7P"
},
{
"id":"fdp[c]",
"name":"D-Fructose 1,6-bisphosphate [cytoplasm]",
"compartment":"c",
"formula":"C6H10O12P2"
},
{
"id":"13dpg[c]",
"name":"3-Phospho-D-glyceroyl phosphate [cytoplasm]",
"compartment":"c",
"formula":"C3H4O10P2"
},
{
"id":"alpro[c]",
"name":"S Aminomethyldihydrolipoylprotein CH6NS2X [cytoplasm]",
"compartment":"c",
"formula":"CH6NS2X"
},
{
"id":"3pg[c]",
"name":"3-Phospho-D-glycerate [cytoplasm]",
"compartment":"c",
"formula":"C3H4O7P"
},
{
"id":"g6p[c]",
"name":"D-Glucose 6-phosphate [cytoplasm]",
"compartment":"c",
"formula":"C6H11O9P"
},
{
"id":"phom[c]",
"name":"O-Phospho-L-homoserine [cytoplasm]",
"compartment":"c",
"formula":"C4H8NO6P"
},
{
"id":"adhlam[c]",
"name":"S-Acetyldihydrolipoamide [cytoplasm]",
"compartment":"c",
"formula":"C10H19NO2S2"
},
{
"id":"3php[c]",
"name":"3-Phosphohydroxypyruvate [cytoplasm]",
"compartment":"c",
"formula":"C3H2O7P"
},
{
"id":"ser__D[c]",
"name":"D-Serine [cytoplasm]",
"compartment":"c",
"formula":"C3H7NO3"
},
{
"id":"etoh[c]",
"name":"Ethanol [cytoplasm]",
"compartment":"c",
"formula":"C2H6O"
},
{
"id":"glyclt[c]",
"name":"Glycolate C2H3O3 [cytoplasm]",
"compartment":"c",
"formula":"C2H3O3"
},
{
"id":"oxalcoa[c]",
"name":"Oxalyl-CoA [cytoplasm]",
"compartment":"c",
"formula":"C23H31N7O19P3S"
},
{
"id":"forcoa[c]",
"name":"Formyl-CoA(4-) [cytoplasm]",
"compartment":"c",
"formula":"C22H32N7O17P3S"
},
{
"id":"2pglyc[c]",
"name":"2-Phosphoglycolate [cytoplasm]",
"compartment":"c",
"formula":"C2H2O6P"
},
{
"id":"prbatp[c]",
"name":"1-(5-Phosphoribosyl)-ATP [cytoplasm]",
"compartment":"c",
"formula":"C15H19N5O20P4"
},
{
"id":"histd[c]",
"name":"L-Histidinol [cytoplasm]",
"compartment":"c",
"formula":"C6H12N3O"
},
{
"id":"his__L[c]",
"name":"L-Histidine [cytoplasm]",
"compartment":"c",
"formula":"C6H9N3O2"
},
{
"id":"hisp[c]",
"name":"L-Histidinol phosphate [cytoplasm]",
"compartment":"c",
"formula":"C6H11N3O4P"
},
{
"id":"imacp[c]",
"name":"3-(Imidazol-4-yl)-2-oxopropyl phosphate [cytoplasm]",
"compartment":"c",
"formula":"C6H7N2O5P"
},
{
"id":"prlp[c]",
"name":"5-[(5-phospho-1-deoxyribulos-1-ylamino)methylideneamino]-1-(5-phosphoribosyl)imidazole-4-carboxamide [cytoplasm]",
"compartment":"c",
"formula":"C15H21N5O15P2"
},
{
"id":"aicar[c]",
"name":"5-Amino-1-(5-Phospho-D-ribosyl)imidazole-4-carboxamide [cytoplasm]",
"compartment":"c",
"formula":"C9H13N4O8P"
},
{
"id":"eig3p[c]",
"name":"D-erythro-1-(Imidazol-4-yl)glycerol 3-phosphate [cytoplasm]",
"compartment":"c",
"formula":"C6H9N2O6P"
},
{
"id":"pran[c]",
"name":"N-(5-Phospho-D-ribosyl)anthranilate [cytoplasm]",
"compartment":"c",
"formula":"C12H13NO9P"
},
{
"id":"2cpr5p[c]",
"name":"1-(2-Carboxyphenylamino)-1-deoxy-D-ribulose 5-phosphate [cytoplasm]",
"compartment":"c",
"formula":"C12H13NO9P"
},
{
"id":"prbamp[c]",
"name":"1-(5-Phosphoribosyl)-AMP [cytoplasm]",
"compartment":"c",
"formula":"C15H19N5O14P2"
},
{
"id":"prfp[c]",
"name":"1-(5-Phosphoribosyl)-5-[(5-phosphoribosylamino)methylideneamino]imidazole-4-carboxamide [cytoplasm]",
"compartment":"c",
"formula":"C15H21N5O15P2"
},
{
"id":"mi3p__D[c]",
"name":"1D-myo-Inositol 3-phosphate [cytoplasm]",
"compartment":"c",
"formula":"C6H11O9P"
},
{
"id":"iacgam3p[c]",
"name":"1-O-(2-Acetamido-2-deoxy-alpha-D-glucopyranosyl)-1D-myo-inositol 3-phosphate [cytoplasm]",
"compartment":"c",
"formula":"C14H26NO14P"
},
{
"id":"tbsinol[c]",
"name":"Tuberculosinol [cytoplasm]",
"compartment":"c",
"formula":"C20H34O"
},
{
"id":"isotbsinol_13S[c]",
"name":"(13S)-edaxadiene [cytoplasm]",
"compartment":"c",
"formula":"C20H34O"
},
{
"id":"isotbsinol_13R[c]",
"name":"(13R)-edaxadiene [cytoplasm]",
"compartment":"c",
"formula":"C20H34O"
},
{
"id":"psd5p[c]",
"name":"Pseudouridine 5  phosphate C9H11N2O9P [cytoplasm]",
"compartment":"c",
"formula":"C9H11N2O9P"
},
{
"id":"gmhep1p[c]",
"name":"D-Glycero-D-manno-heptose 1-phosphate [cytoplasm]",
"compartment":"c",
"formula":"C7H13O10P"
},
{
"id":"lys__L[c]",
"name":"L-Lysine [cytoplasm]",
"compartment":"c",
"formula":"C6H15N2O2"
},
{
"id":"L2aadp6sa[c]",
"name":"L 2 Aminoadipate 6 semialdehyde C6H11NO3 [cytoplasm]",
"compartment":"c",
"formula":"C6H11NO3"
},
{
"id":"tmha5[c]",
"name":"Tetramycolyl hexaarabinoside (tdm2 + tdm4 + tre) (Mtb) [cytoplasm]",
"compartment":"c",
"formula":"C362H688O40"
},
{
"id":"tmha6[c]",
"name":"Tetramycolyl hexaarabinoside (tdm3 + tdm4 + tre) (Mtb) [cytoplasm]",
"compartment":"c",
"formula":"C364H692O40"
},
{
"id":"ibcoa[c]",
"name":"Isobutyryl-CoA [cytoplasm]",
"compartment":"c",
"formula":"C25H38N7O17P3S"
},
{
"id":"2mp2coa[c]",
"name":"2-Methylprop-2-enoyl-CoA [cytoplasm]",
"compartment":"c",
"formula":"C25H36N7O17P3S"
},
{
"id":"2mpdhl[c]",
"name":"S-(2-Methylpropanoyl)-dihydrolipoamide [cytoplasm]",
"compartment":"c",
"formula":"C12H22NO2S2"
},
{
"id":"3mob[c]",
"name":"3-Methyl-2-oxobutanoate [cytoplasm]",
"compartment":"c",
"formula":"C5H7O3"
},
{
"id":"hdcaMAS[c]",
"name":"Hexadecanoyl-MAS [cytoplasm]",
"compartment":"c",
"formula":"C16H31OSR"
},
{
"id":"hphthiocnylcoa[c]",
"name":"Hydroxyphthioceranoyl-CoA [cytoplasm]",
"compartment":"c",
"formula":"C60H108N7O18P3S"
},
{
"id":"mas[c]",
"name":"Mycocerosic acid synthase [cytoplasm]",
"compartment":"c",
"formula":"HSR"
},
{
"id":"pmtri[c]",
"name":"PENTA-METHYL-TRICONTANOYL [cytoplasm]",
"compartment":"c",
"formula":"C31H62O2"
},
{
"id":"pmtricoa[c]",
"name":"PENTA-METHYL-TRICONTANOYL-COA [cytoplasm]",
"compartment":"c",
"formula":"C52H92N7O17P3S"
},
{
"id":"2mbcoa[c]",
"name":"2-Methylbutanoyl-CoA [cytoplasm]",
"compartment":"c",
"formula":"C26H40N7O17P3S"
},
{
"id":"2mb2coa[c]",
"name":"Trans-2-Methylbut-2-enoyl-CoA [cytoplasm]",
"compartment":"c",
"formula":"C26H38N7O17P3S"
},
{
"id":"2mbdhl[c]",
"name":"S-(2-Methylbutanoyl)-dihydrolipoamide [cytoplasm]",
"compartment":"c",
"formula":"C13H25NO2S2"
},
{
"id":"3mop[c]",
"name":"(S)-3-Methyl-2-oxopentanoate [cytoplasm]",
"compartment":"c",
"formula":"C6H9O3"
},
{
"id":"ppap[c]",
"name":"Propanoyl phosphate [cytoplasm]",
"compartment":"c",
"formula":"C3H5O5P"
},
{
"id":"hepdp[c]",
"name":"All-trans-Heptaprenyl diphosphate [cytoplasm]",
"compartment":"c",
"formula":"C35H57O7P2"
},
{
"id":"hexdp[c]",
"name":"All trans Hexaprenyl diphosphate C30H49O7P2 [cytoplasm]",
"compartment":"c",
"formula":"C30H49O7P2"
},
{
"id":"pendp[c]",
"name":"All trans Pentaprenyl diphosphate C25H41O7P2 [cytoplasm]",
"compartment":"c",
"formula":"C25H41O7P2"
},
{
"id":"ggdp[c]",
"name":"Geranylgeranyl diphosphate C20H33O7P2 [cytoplasm]",
"compartment":"c",
"formula":"C20H33O7P2"
},
{
"id":"gmhep17bp[c]",
"name":"D-Glycero-D-manno-heptose 1,7-bisphosphate [cytoplasm]",
"compartment":"c",
"formula":"C7H12O13P2"
},
{
"id":"4hbz[c]",
"name":"4-Hydroxybenzoate [cytoplasm]",
"compartment":"c",
"formula":"C7H5O3"
},
{
"id":"4hbzACP[c]",
"name":"4-hydroxybenzoyl ACP [cytoplasm]",
"compartment":"c",
"formula":"C18H25N2O9PRS"
},
{
"id":"arachACP[c]",
"name":"Eicosanoyl-ACP (n-C20:0) [cytoplasm]",
"compartment":"c",
"formula":"C31H59N2O8PRS"
},
{
"id":"phdca[c]",
"name":"Phenol palmitic acid [cytoplasm]",
"compartment":"c",
"formula":"C23H37O3"
},
{
"id":"prephth[c]",
"name":"Phthiocerol precursor [cytoplasm]",
"compartment":"c",
"formula":"C32H61O5"
},
{
"id":"prephthcoa[c]",
"name":"Phthiocerol precursor bound coenzyme A [cytoplasm]",
"compartment":"c",
"formula":"C53H92N7O20P3S"
},
{
"id":"omtta[c]",
"name":"Octa-methyl tetracontatricosanoic acid (C34:0, 8 methyl-branched carbons) [cytoplasm]",
"compartment":"c",
"formula":"C42H83O2"
},
{
"id":"homtta[c]",
"name":"10-hydroxy octa-methyl tetracontatricosanoic acid (C34:0, 8 methyl-branched carbons, 1 hydroxylated carbon) [cytoplasm]",
"compartment":"c",
"formula":"C42H83O3"
},
{
"id":"m1ocdca[c]",
"name":"Methyl octadecanoate [cytoplasm]",
"compartment":"c",
"formula":"C19H37O2"
},
{
"id":"dmarach[c]",
"name":"Di-methyl arachic acid [cytoplasm]",
"compartment":"c",
"formula":"C22H43O2"
},
{
"id":"tmbhn[c]",
"name":"Tri-methyl behenic acid [cytoplasm]",
"compartment":"c",
"formula":"C25H49O2"
},
{
"id":"mbhn[c]",
"name":"Methyl behenic acid [cytoplasm]",
"compartment":"c",
"formula":"C23H45O2"
},
{
"id":"tamlgnc[c]",
"name":"Tri-methyl lignoceric acid [cytoplasm]",
"compartment":"c",
"formula":"C28H55O2"
},
{
"id":"dmlgnc[c]",
"name":"Dimethyl lignoceric acid [cytoplasm]",
"compartment":"c",
"formula":"C26H51O2"
},
{
"id":"pmhexc[c]",
"name":"Penta-methyl hexacosanoate [cytoplasm]",
"compartment":"c",
"formula":"C31H61O2"
},
{
"id":"tmhexc[c]",
"name":"Tri-methyl hexacosanoate [cytoplasm]",
"compartment":"c",
"formula":"C29H57O2"
},
{
"id":"hmocta[c]",
"name":"Hexa-methyl octacosanoate [cytoplasm]",
"compartment":"c",
"formula":"C34H67O2"
},
{
"id":"tamhexc[c]",
"name":"Tetra-methyl hexacosanoate [cytoplasm]",
"compartment":"c",
"formula":"C30H59O2"
},
{
"id":"tamocta[c]",
"name":"Tetra-methyl octacosanoate [cytoplasm]",
"compartment":"c",
"formula":"C32H63O2"
},
{
"id":"hpmtria[c]",
"name":"Hepta-methyl triacontanoic acid (C30:0, plus 7 methyl branches) [cytoplasm]",
"compartment":"c",
"formula":"C37H73O2"
},
{
"id":"pmocta[c]",
"name":"Penta-methyl octacosanoate [cytoplasm]",
"compartment":"c",
"formula":"C33H65O2"
},
{
"id":"hmtria[c]",
"name":"Hexa-methyl triacontanoic acid (C30:0, plus 6 methyl branches) [cytoplasm]",
"compartment":"c",
"formula":"C36H71O2"
},
{
"id":"omdtria[c]",
"name":"Octa-methyl dotriacontanoic acid (C32:0 with 7 methyl branches) [cytoplasm]",
"compartment":"c",
"formula":"C40H79O2"
},
{
"id":"hpmdtria[c]",
"name":"Hepta-methyl dotriacontanoic acid (7 methyl branches) [cytoplasm]",
"compartment":"c",
"formula":"C39H77O2"
},
{
"id":"gluala[c]",
"name":"5-L Glutamyl L alanine C8H13N2O5 [cytoplasm]",
"compartment":"c",
"formula":"C8H13N2O5"
},
{
"id":"bhb[c]",
"name":"(R)-3-Hydroxybutanoate [cytoplasm]",
"compartment":"c",
"formula":"C4H7O3"
},
{
"id":"salc[c]",
"name":"Salicylate [cytoplasm]",
"compartment":"c",
"formula":"C7H5O3"
},
{
"id":"mcbts[c]",
"name":"Mycobactin S [cytoplasm]",
"compartment":"c",
"formula":"C44H73N5O10"
},
{
"id":"cmcbtt[c]",
"name":"Carboxymycobactin T (R=8 carbon, final carbon is carboxyl group) [cytoplasm]",
"compartment":"c",
"formula":"C33H48N5O13"
},
{
"id":"phthiocerol[c]",
"name":"Phthiocerol A [cytoplasm]",
"compartment":"c",
"formula":"C32H66O3"
},
{
"id":"pdima[c]",
"name":"Phthiocerol dimycocerosate A (Mtb) [cytoplasm]",
"compartment":"c",
"formula":"C96H190O5"
},
{
"id":"frrppdima[c]",
"name":"Fucose rhamnose rhamnose phenol phthiocerol dimycocerosate (Mtb) [cytoplasm]",
"compartment":"c",
"formula":"C117H218O18"
},
{
"id":"mfrrppdima[c]",
"name":"Phenolic glycolipid (Mtb) [cytoplasm]",
"compartment":"c",
"formula":"C121H226O18"
},
{
"id":"pg160[c]",
"name":"Phosphatidylglycerol (dihexadecanoyl, n-C16:0) [cytoplasm]",
"compartment":"c",
"formula":"C38H74O10P1"
},
{
"id":"pg190[c]",
"name":"Phosphatidylglycerol (dimethylstearoyl, C19:0) [cytoplasm]",
"compartment":"c",
"formula":"C44H86O10P"
},
{
"id":"phthdl[c]",
"name":"Phthiodolone [cytoplasm]",
"compartment":"c",
"formula":"C31H62O3"
},
{
"id":"prepphth[c]",
"name":"Phenolic phthiocerol precursor [cytoplasm]",
"compartment":"c",
"formula":"C35H59O6"
},
{
"id":"pphthdl[c]",
"name":"Phenolic phthiodiolone [cytoplasm]",
"compartment":"c",
"formula":"C34H60O4"
},
{
"id":"pphthiocerol[c]",
"name":"Phenolphtiocerol [cytoplasm]",
"compartment":"c",
"formula":"C35H64O4"
},
{
"id":"ppdima[c]",
"name":"Phenol phthiocerol dimycocerosate (Mtb) [cytoplasm]",
"compartment":"c",
"formula":"C99H188O6"
},
{
"id":"prephthACP[c]",
"name":"Phthiocerol precursor bound ACP [cytoplasm]",
"compartment":"c",
"formula":"C43H81N2O11PRS"
},
{
"id":"prepphthACP[c]",
"name":"Phenolic phthiocerol precursor bound ACP [cytoplasm]",
"compartment":"c",
"formula":"C46H79N2O12PRS"
},
{
"id":"tat[c]",
"name":"Tetra-acyl trehalose [cytoplasm]",
"compartment":"c",
"formula":"C149H288O15"
},
{
"id":"tre6p[c]",
"name":"Alpha,alpha'-Trehalose 6-phosphate [cytoplasm]",
"compartment":"c",
"formula":"C12H21O14P"
},
{
"id":"paps[c]",
"name":"3'-Phosphoadenylyl sulfate [cytoplasm]",
"compartment":"c",
"formula":"C10H11N5O13P2S"
},
{
"id":"pap[c]",
"name":"Adenosine 3',5'-bisphosphate [cytoplasm]",
"compartment":"c",
"formula":"C10H11N5O10P2"
},
{
"id":"tres[c]",
"name":"Trehalose 2 sulfate [cytoplasm]",
"compartment":"c",
"formula":"C12H21O14S"
},
{
"id":"triat[c]",
"name":"Tri-acyl trehalose [cytoplasm]",
"compartment":"c",
"formula":"C75H142O14"
},
{
"id":"ugmr[c]",
"name":"UDP-N-glycolylmuramate [cytoplasm]",
"compartment":"c",
"formula":"C20H28N3O20P2"
},
{
"id":"s7p[c]",
"name":"Sedoheptulose 7-phosphate [cytoplasm]",
"compartment":"c",
"formula":"C7H13O10P"
},
{
"id":"gmhep7p[c]",
"name":"D-Glycero-D-manno-heptose 7-phosphate [cytoplasm]",
"compartment":"c",
"formula":"C7H13O10P"
},
{
"id":"4cml[c]",
"name":"4-Carboxymuconolactone [cytoplasm]",
"compartment":"c",
"formula":"C7H6O6"
},
{
"id":"5odhf2a[c]",
"name":"5-Oxo-4,5-dihydrofuran-2-acetate [cytoplasm]",
"compartment":"c",
"formula":"C6H5O4"
},
{
"id":"h2co3[c]",
"name":"Carbonic acid [cytoplasm]",
"compartment":"c",
"formula":"H2CO3"
},
{
"id":"n6hlys[c]",
"name":"N6-Hydroxy-L-lysine [cytoplasm]",
"compartment":"c",
"formula":"C6H14N2O3"
},
{
"id":"n6hlysmal[c]",
"name":"N6-Hydroxy-L-lysine coupled to malonyl group [cytoplasm]",
"compartment":"c",
"formula":"C9H16N2O6"
},
{
"id":"mcbtm[c]",
"name":"Mycobactin with malonyl group [cytoplasm]",
"compartment":"c",
"formula":"C30H41N5O12"
},
{
"id":"meroacidcyc2ACP[c]",
"name":"Cyclopropanated alpha meroacid ACP (2 cyclopropane rings) [cytoplasm]",
"compartment":"c",
"formula":"C63H119N2O8PRS"
},
{
"id":"meroacidcyc2AMP[c]",
"name":"Cyclopropanated alpha meroacid AMP (2 cyclopropane rings) [cytoplasm]",
"compartment":"c",
"formula":"C62H111N5O8P"
},
{
"id":"mmeroacidcyc2ACP[c]",
"name":"Cyclopropanated methoxy-meroacid ACP (2 cyclopropane rings) [cytoplasm]",
"compartment":"c",
"formula":"C69H131N2O8PRS"
},
{
"id":"mmeroacidcyc2AMP[c]",
"name":"Cyclopropanated methoxy-meroacid AMP (2 cyclopropane rings) [cytoplasm]",
"compartment":"c",
"formula":"C68H123N5O8P"
},
{
"id":"kmeroacidcyc2ACP[c]",
"name":"Cyclopropanated keto-meroacid ACP (2 cyclopropane rings) [cytoplasm]",
"compartment":"c",
"formula":"C71H135N2O8PRS"
},
{
"id":"kmeroacidcyc2AMP[c]",
"name":"Cyclopropanated keto-meroacid AMP (2 cyclopropane rings) [cytoplasm]",
"compartment":"c",
"formula":"C70H127N5O8P"
},
{
"id":"mmmeroacidcyc1ACP[c]",
"name":"Cyclopropanated methyl hydroxy methoxy meroacid ACP (1 cyclopropane ring) [cytoplasm]",
"compartment":"c",
"formula":"C69H133N2O9PRS"
},
{
"id":"mmmeroacidcyc1AMP[c]",
"name":"Cyclopropanated methyl hydroxy methoxy meroacid AMP (1 cyclopropane ring) [cytoplasm]",
"compartment":"c",
"formula":"C68H125N5O9P"
},
{
"id":"mkmeroacidcyc1ACP[c]",
"name":"Cyclopropanated methyl hydroxy keto meroacid ACP (1 cyclopropane ring) [cytoplasm]",
"compartment":"c",
"formula":"C71H137N2O9PRS"
},
{
"id":"mkmeroacidcyc1AMP[c]",
"name":"Cyclopropanated methyl hydroxy keto meroacid AMP (1 cyclopropane ring) [cytoplasm]",
"compartment":"c",
"formula":"C70H129N5O9P"
},
{
"id":"meroacidACP[c]",
"name":"Alpha meroacid ACP [cytoplasm]",
"compartment":"c",
"formula":"C61H115N2O8PRS"
},
{
"id":"meroacidcyc1ACP[c]",
"name":"Cyclopropanated alpha meroacid ACP (1 cyclopropane ring) [cytoplasm]",
"compartment":"c",
"formula":"C62H117N2O8PRS"
},
{
"id":"mmeroacidACP[c]",
"name":"Methoxy meroacid ACP [cytoplasm]",
"compartment":"c",
"formula":"C67H127N2O8PRS"
},
{
"id":"mmeroacidcyc1ACP[c]",
"name":"Cyclopropanated methoxy-meroacid ACP (1 cyclopropane ring) [cytoplasm]",
"compartment":"c",
"formula":"C68H129N2O8PRS"
},
{
"id":"kmeroacidACP[c]",
"name":"Keto meroacid ACP [cytoplasm]",
"compartment":"c",
"formula":"C69H131N2O8PRS"
},
{
"id":"kmeroacidcyc1ACP[c]",
"name":"Cyclopropanated keto-meroacid ACP (1 cyclopropane ring) [cytoplasm]",
"compartment":"c",
"formula":"C70H133N2O8PRS"
},
{
"id":"mmmeroacidACP[c]",
"name":"Methyl hydroxy methoxy meroacid ACP [cytoplasm]",
"compartment":"c",
"formula":"C68H131N2O9PRS"
},
{
"id":"mkmeroacidACP[c]",
"name":"Methyl hydroxy keto meroacid ACP (1 cyclopropane ring) [cytoplasm]",
"compartment":"c",
"formula":"C70H135N2O9PRS"
},
{
"id":"tre6mmp[c]",
"name":"Cytoplasmic trehalosemonomycolate-P [cytoplasm]",
"compartment":"c",
"formula":"C94H180O16P"
},
{
"id":"tre6mm[c]",
"name":"Alpha,alpha-Trehalose 6-mycolate [cytoplasm]",
"compartment":"c",
"formula":"C94H180O13"
},
{
"id":"ppm[c]",
"name":"D-Mannosyl-1-phosphoundecaprenol [cytoplasm]",
"compartment":"c",
"formula":"C61H100O9P"
},
{
"id":"c78mycolateACP[c]",
"name":"C78-alpha-mycolate-ACP [cytoplasm]",
"compartment":"c",
"formula":"C93H180O9N2PSR"
},
{
"id":"c78mycolatepp[c]",
"name":"C78-alpha-mycolate-PP [cytoplasm]",
"compartment":"c"
},
{
"id":"accb[c]",
"name":"Apo-[acetyl-CoA:carbon-dioxide ligase (ADP-forming)] [cytoplasm]",
"compartment":"c",
"formula":"C7H13N3O2R2"
},
{
"id":"bccp[c]",
"name":"[Acetyl-CoA:carbon-dioxide ligase (ADP-forming)] [cytoplasm]",
"compartment":"c",
"formula":"C7H13N3O2R2"
},
{
"id":"bccpco2[c]",
"name":"[Acetyl-CoA:carbon-dioxide ligase (ADP-forming)]-CO2 [cytoplasm]",
"compartment":"c",
"formula":"C8H13N3O4R2"
},
{
"id":"nmn[c]",
"name":"NMN C11H14N2O8P [cytoplasm]",
"compartment":"c",
"formula":"C11H15N2O8P"
},
{
"id":"dgtp[c]",
"name":"DGTP C10H12N5O13P3 [cytoplasm]",
"compartment":"c",
"formula":"C10H12N5O13P3"
},
{
"id":"dgdp[c]",
"name":"DGDP C10H12N5O10P2 [cytoplasm]",
"compartment":"c",
"formula":"C10H12N5O10P2"
},
{
"id":"cytd[c]",
"name":"Cytidine [cytoplasm]",
"compartment":"c",
"formula":"C9H13N3O5"
},
{
"id":"din[c]",
"name":"Deoxyinosine [cytoplasm]",
"compartment":"c",
"formula":"C10H12N4O4"
},
{
"id":"damp[c]",
"name":"DAMP C10H12N5O6P [cytoplasm]",
"compartment":"c",
"formula":"C10H12N5O6P"
},
{
"id":"dadp[c]",
"name":"DADP C10H12N5O9P2 [cytoplasm]",
"compartment":"c",
"formula":"C10H12N5O9P2"
},
{
"id":"gsn[c]",
"name":"Guanosine [cytoplasm]",
"compartment":"c",
"formula":"C10H13N5O5"
},
{
"id":"gua[c]",
"name":"Guanine [cytoplasm]",
"compartment":"c",
"formula":"C5H5N5O"
},
{
"id":"xan[c]",
"name":"Xanthine [cytoplasm]",
"compartment":"c",
"formula":"C5H4N4O2"
},
{
"id":"ins[c]",
"name":"Inosine [cytoplasm]",
"compartment":"c",
"formula":"C10H12N4O5"
},
{
"id":"imp[c]",
"name":"IMP C10H11N4O8P [cytoplasm]",
"compartment":"c",
"formula":"C10H11N4O8P"
},
{
"id":"xmp[c]",
"name":"Xanthosine 5'-phosphate [cytoplasm]",
"compartment":"c",
"formula":"C10H11N4O9P"
},
{
"id":"xtsn[c]",
"name":"Xanthosine [cytoplasm]",
"compartment":"c",
"formula":"C10H12N4O6"
},
{
"id":"dcmp[c]",
"name":"DCMP C9H12N3O7P [cytoplasm]",
"compartment":"c",
"formula":"C9H12N3O7P"
},
{
"id":"dcyt[c]",
"name":"Deoxycytidine [cytoplasm]",
"compartment":"c",
"formula":"C9H13N3O4"
},
{
"id":"dtmp[c]",
"name":"DTMP C10H13N2O8P [cytoplasm]",
"compartment":"c",
"formula":"C10H13N2O8P"
},
{
"id":"thymd[c]",
"name":"Thymidine C10H14N2O5 [cytoplasm]",
"compartment":"c",
"formula":"C10H14N2O5"
},
{
"id":"dgmp[c]",
"name":"DGMP C10H12N5O7P [cytoplasm]",
"compartment":"c",
"formula":"C10H12N5O7P"
},
{
"id":"dgsn[c]",
"name":"Deoxyguanosine [cytoplasm]",
"compartment":"c",
"formula":"C10H13N5O4"
},
{
"id":"dctp[c]",
"name":"DCTP C9H12N3O13P3 [cytoplasm]",
"compartment":"c",
"formula":"C9H12N3O13P3"
},
{
"id":"datp[c]",
"name":"DATP C10H12N5O12P3 [cytoplasm]",
"compartment":"c",
"formula":"C10H12N5O12P3"
},
{
"id":"udpglcur[c]",
"name":"UDP-D-glucuronate [cytoplasm]",
"compartment":"c",
"formula":"C15H19N2O18P2"
},
{
"id":"ad[c]",
"name":"Acetamide [cytoplasm]",
"compartment":"c",
"formula":"C2H5NO"
},
{
"id":"cgly[c]",
"name":"Cys Gly C5H10N2O3S [cytoplasm]",
"compartment":"c",
"formula":"C5H10N2O3S"
},
{
"id":"betald[c]",
"name":"Betaine aldehyde [cytoplasm]",
"compartment":"c",
"formula":"C5H12NO"
},
{
"id":"glyb[c]",
"name":"Glycine betaine [cytoplasm]",
"compartment":"c",
"formula":"C5H11NO2"
},
{
"id":"trdrd[c]",
"name":"Reduced thioredoxin [cytoplasm]",
"compartment":"c",
"formula":"XH2"
},
{
"id":"trdox[c]",
"name":"Oxidized thioredoxin [cytoplasm]",
"compartment":"c",
"formula":"X"
},
{
"id":"phe__L[c]",
"name":"L-Phenylalanine [cytoplasm]",
"compartment":"c",
"formula":"C9H11NO2"
},
{
"id":"phpyr[c]",
"name":"Phenylpyruvate [cytoplasm]",
"compartment":"c",
"formula":"C9H7O3"
},
{
"id":"tartr__L[c]",
"name":"L-tartrate [cytoplasm]",
"compartment":"c",
"formula":"C4H4O6"
},
{
"id":"trp__L[c]",
"name":"L-Tryptophan [cytoplasm]",
"compartment":"c",
"formula":"C11H12N2O2"
},
{
"id":"indpyr[c]",
"name":"Indolepyruvate C11H8NO3 [cytoplasm]",
"compartment":"c",
"formula":"C11H8NO3"
},
{
"id":"fe3[c]",
"name":"Iron (Fe3+) [cytoplasm]",
"compartment":"c",
"formula":"Fe"
},
{
"id":"oh1[c]",
"name":"Hydroxide ion HO [cytoplasm]",
"compartment":"c",
"formula":"HO"
},
{
"id":"malt1p[c]",
"name":"Alpha-maltose 1-phosphate [cytoplasm]",
"compartment":"c",
"formula":"C12H21O14P"
},
{
"id":"tbsinyldp[c]",
"name":"Tuberculosinyl diphosphate [cytoplasm]",
"compartment":"c",
"formula":"C20H33O7P2"
},
{
"id":"ficytc[c]",
"name":"Ferricytochrome c C42H52FeN8O6S2 [cytoplasm]",
"compartment":"c",
"formula":"C42H52FeN8O6S2"
},
{
"id":"qh2[c]",
"name":"Ubiquinol [cytoplasm]",
"compartment":"c",
"formula":"C14H20O4"
},
{
"id":"focytc[c]",
"name":"Ferrocytochrome c C42H53FeN8O6S2 [cytoplasm]",
"compartment":"c",
"formula":"C42H53FeN8O6S2"
},
{
"id":"q[c]",
"name":"Ubiquinone [cytoplasm]",
"compartment":"c",
"formula":"C14H18O4"
},
{
"id":"mndn[c]",
"name":"Menadione [cytoplasm]",
"compartment":"c",
"formula":"C11H8O2"
},
{
"id":"5dglcn[c]",
"name":"5-Dehydro-D-gluconate [cytoplasm]",
"compartment":"c",
"formula":"C6H9O7"
},
{
"id":"glcn[c]",
"name":"D-Gluconate [cytoplasm]",
"compartment":"c",
"formula":"C6H11O7"
},
{
"id":"apoACP[c]",
"name":"Apoprotein [acyl carrier protein] [cytoplasm]",
"compartment":"c",
"formula":"RHO"
},
{
"id":"dpcoa[c]",
"name":"Dephospho-CoA [cytoplasm]",
"compartment":"c",
"formula":"C21H33N7O13P2S"
},
{
"id":"2dhp[c]",
"name":"2-Dehydropantoate [cytoplasm]",
"compartment":"c",
"formula":"C6H9O4"
},
{
"id":"pant__R[c]",
"name":"(R)-Pantoate [cytoplasm]",
"compartment":"c",
"formula":"C6H11O4"
},
{
"id":"nac[c]",
"name":"Nicotinate [cytoplasm]",
"compartment":"c",
"formula":"C6H4NO2"
},
{
"id":"nicrnt[c]",
"name":"Nicotinate D-ribonucleotide [cytoplasm]",
"compartment":"c",
"formula":"C11H12NO9P"
},
{
"id":"ncam[c]",
"name":"Nicotinamide [cytoplasm]",
"compartment":"c",
"formula":"C6H6N2O"
},
{
"id":"quln[c]",
"name":"Quinolinate [cytoplasm]",
"compartment":"c",
"formula":"C7H3NO4"
},
{
"id":"pnto__R[c]",
"name":"(R)-Pantothenate [cytoplasm]",
"compartment":"c",
"formula":"C9H16NO5"
},
{
"id":"pdx5p[c]",
"name":"Pyridoxine 5'-phosphate [cytoplasm]",
"compartment":"c",
"formula":"C8H10NO6P"
},
{
"id":"pan4p[c]",
"name":"Pantetheine 4'-phosphate [cytoplasm]",
"compartment":"c",
"formula":"C11H21N2O7PS"
},
{
"id":"pyam5p[c]",
"name":"Pyridoxamine 5'-phosphate [cytoplasm]",
"compartment":"c",
"formula":"C8H12N2O5P"
},
{
"id":"2dr5p[c]",
"name":"2-Deoxy-D-ribose 5-phosphate [cytoplasm]",
"compartment":"c",
"formula":"C5H9O7P"
},
{
"id":"6pgl[c]",
"name":"6-phospho-D-glucono-1,5-lactone [cytoplasm]",
"compartment":"c",
"formula":"C6H9O9P"
},
{
"id":"6pgc[c]",
"name":"6-Phospho-D-gluconate [cytoplasm]",
"compartment":"c",
"formula":"C6H10O10P"
},
{
"id":"rib__D[c]",
"name":"D-Ribose [cytoplasm]",
"compartment":"c",
"formula":"C5H10O5"
},
{
"id":"f420_2h2[c]",
"name":"Coenzyme ferredoxin 420-2 (reduced) [cytoplasm]",
"compartment":"c",
"formula":"C29H37O18N5P1"
},
{
"id":"drib[c]",
"name":"Deoxyribose C5H10O4 [cytoplasm]",
"compartment":"c",
"formula":"C5H10O4"
},
{
"id":"uaaAgla[c]",
"name":"Undecaprenyl-diphospho-N-acetylmuramoyl-(N-acetylglucosamine)-L-alanyl-D-glutamyl-L-lysyl-D-alanyl-D-alanine [cytoplasm]",
"compartment":"c",
"formula":"C94H153N8O26P2"
},
{
"id":"uaaAgtla[c]",
"name":"Undecaprenyl-diphospho-N-acetylmuramoyl-(N-acetylglucosamine)-L-alanyl-D-glutaminyl-L-lysyl-D-alanyl-D-alanine [cytoplasm]",
"compartment":"c",
"formula":"C94H155N9O25P2"
},
{
"id":"uaaGgla[c]",
"name":"Undecaprenyl-diphospho-N-acetylmuramoyl-(N-acetylglucosamine)-L-alanyl-gamma-D-glutamyl-L-lysyl-D-alanyl-D-alanine [cytoplasm]",
"compartment":"c",
"formula":"C94H153N8O26P2"
},
{
"id":"uaaGgtla[c]",
"name":"Undecaprenyl-diphospho-N-acetylmuramoyl-(N-acetylglucosamine)-L-alanyl-D-isoglutaminyl-L-lysyl-D-alanyl-D-alanine [cytoplasm]",
"compartment":"c",
"formula":"C94H155N9O25P2"
},
{
"id":"uaagmda[c]",
"name":"Undecaprenyl-diphospho-N-acetylmuramoyl-(N-acetylglucosamine)-L-ala-D-glu-meso-2,6-diaminopimeloyl-D-ala-D-ala [cytoplasm]",
"compartment":"c",
"formula":"C95H152N8O28P2"
},
{
"id":"uaagtmda[c]",
"name":"Undecaprenyl-diphospho-N-acetylmuramoyl-(N-acetylglucosamine)-L-alanyl-D-glutaminyl-meso-2,6-diaminopimeloyl-D-alanyl-D-alanine [cytoplasm]",
"compartment":"c",
"formula":"C95H154N9O27P2"
},
{
"id":"uAgla[c]",
"name":"UDP-N-acetylmuramoyl-L-alanyl-D-glutamyl-L-lysyl-D-alanyl-D-alanine [cytoplasm]",
"compartment":"c",
"formula":"C40H62N9O26P2"
},
{
"id":"uaAgla[c]",
"name":"Undecaprenyl-diphospho-N-acetylmuramoyl-L-alanyl-D-glutamyl-L-lysyl-D-alanyl-D-alanine [cytoplasm]",
"compartment":"c",
"formula":"C86H140N7O21P2"
},
{
"id":"uGgla[c]",
"name":"UDP-N-acetylmuramoyl-L-alanyl-gamma-D-glutamyl-L-lysyl-D-alanyl-D-alanine [cytoplasm]",
"compartment":"c",
"formula":"C40H62N9O26P2"
},
{
"id":"uaGgla[c]",
"name":"Undecaprenyl-diphospho-N-acetylmuramoyl-L-alanyl-gamma-D-glutamyl-L-lysyl-D-alanyl-D-alanine [cytoplasm]",
"compartment":"c",
"formula":"C86H140N7O21P2"
},
{
"id":"ugmda[c]",
"name":"UDP-N-acetylmuramoyl-L-alanyl-D-glutamyl-meso-2,6-diaminopimeloyl-D-alanyl-D-alanine [cytoplasm]",
"compartment":"c",
"formula":"C41H61N9O28P2"
},
{
"id":"uagmda[c]",
"name":"Undecaprenyl-diphospho-N-acetylmuramoyl-L-alanyl-D-glutamyl-meso-2,6-diaminopimeloyl-D-alanyl-D-alanine [cytoplasm]",
"compartment":"c",
"formula":"C87H139N7O23P2"
},
{
"id":"uggmda[c]",
"name":"UDP-N-glycolylmuramoyl-L-alanyl-D-glutamyl-meso-2,6-diaminopimeloyl-D-alanyl-D-alanine [cytoplasm]",
"compartment":"c",
"formula":"C41H61N9O29P2"
},
{
"id":"ugggmda[c]",
"name":"Undecaprenyl-diphospho-N-glycolylmuramoyl-L-alanyl-D-glutamyl-meso-2,6-diaminopimeloyl-D-alanyl-D-alanine [cytoplasm]",
"compartment":"c",
"formula":"C87H139N7O24P2"
},
{
"id":"peptido_EC[c]",
"name":"Peptidoglycan subunit of Escherichia coli [cytoplasm]",
"compartment":"c",
"formula":"C40H62N8O21"
},
{
"id":"peptido_TB1[c]",
"name":"Peptidoglycan subunit (for Mycobacterium tuberculosis) 1 [cytoplasm]",
"compartment":"c",
"formula":"C39H63N8O19"
},
{
"id":"peptido_TB2[c]",
"name":"Peptidoglycan subunit (for Mycobacterium tuberculosis) 2 [cytoplasm]",
"compartment":"c",
"formula":"C39H63N8O19"
},
{
"id":"26dap__M[c]",
"name":"Meso-2,6-Diaminoheptanedioate [cytoplasm]",
"compartment":"c",
"formula":"C7H14N2O4"
},
{
"id":"uamag[c]",
"name":"UDP-N-acetylmuramoyl-L-alanyl-D-glutamate [cytoplasm]",
"compartment":"c",
"formula":"C28H39N5O23P2"
},
{
"id":"ugmd[c]",
"name":"UDP-N-acetylmuramoyl-L-alanyl-D-gamma-glutamyl-meso-2,6-diaminopimelate [cytoplasm]",
"compartment":"c",
"formula":"C35H51N7O26P2"
},
{
"id":"uAgl[c]",
"name":"UDP-N-acetylmuramoyl-L-alanyl-D-glutamyl-L-lysine [cytoplasm]",
"compartment":"c",
"formula":"C34H52N7O24P2"
},
{
"id":"uGgl[c]",
"name":"UDP-N-acetylmuramoyl-L-alanyl-gamma-D-glutamyl-L-lysine [cytoplasm]",
"compartment":"c",
"formula":"C34H52N7O24P2"
},
{
"id":"uama[c]",
"name":"UDP-N-acetylmuramoyl-L-alanine [cytoplasm]",
"compartment":"c",
"formula":"C23H33N4O20P2"
},
{
"id":"ugmag[c]",
"name":"UDP-N-glycolylmuramoyl-L-alanyl-D-glutamate [cytoplasm]",
"compartment":"c",
"formula":"C28H39N5O24P2"
},
{
"id":"uggmd[c]",
"name":"UDP-N-glycolylmuramoyl-L-alanyl-D-gamma-glutamyl-meso-2,6-diaminopimelate [cytoplasm]",
"compartment":"c",
"formula":"C35H51N7O27P2"
},
{
"id":"ugagmda[c]",
"name":"Undecaprenyl-diphospho-N-glycolylmuramoyl-(N-acetylglucosamine)-L-ala-D-glu-meso-2,6-diaminopimeloyl-D-ala-D-ala [cytoplasm]",
"compartment":"c",
"formula":"C95H152N8O29P2"
},
{
"id":"ugma[c]",
"name":"UDP-N-glycolylmuramoyl-L-alanine [cytoplasm]",
"compartment":"c",
"formula":"C23H33N4O21P2"
},
{
"id":"rbzn[c]",
"name":"Rhamnose-benzoic acid [cytoplasm]",
"compartment":"c",
"formula":"C13H16O7"
},
{
"id":"phbz1[c]",
"name":"P-hydroxybenzoic acid derivative I [cytoplasm]",
"compartment":"c",
"formula":"C14H19O7"
},
{
"id":"phbz1g[c]",
"name":"Glycosylated p-HBAD I [cytoplasm]",
"compartment":"c",
"formula":"C26H42O15"
},
{
"id":"phbz2[c]",
"name":"P-hydroxybenzoic acid derivative II [cytoplasm]",
"compartment":"c",
"formula":"C29H48O15"
},
{
"id":"rrppdima[c]",
"name":"Rhamnose rhamnose phenol phthiocerol dimycocerosate (Mtb) [cytoplasm]",
"compartment":"c",
"formula":"C111H208O14"
},
{
"id":"rppdima[c]",
"name":"Rhamnose phenol phthiocerol dimycocerosate (Mtb) [cytoplasm]",
"compartment":"c",
"formula":"C105H198O10"
},
{
"id":"4c2me[c]",
"name":"4-(cytidine 5'-diphospho)-2-C-methyl-D-erythritol [cytoplasm]",
"compartment":"c",
"formula":"C14H23N3O14P2"
},
{
"id":"2p4c2me[c]",
"name":"2-phospho-4-(cytidine 5'-diphospho)-2-C-methyl-D-erythritol [cytoplasm]",
"compartment":"c",
"formula":"C14H22N3O17P3"
},
{
"id":"decdp_tb[c]",
"name":"(E,E,E,E,E,E,E,Z,Z) Decaprenyl diphosphate [cytoplasm]",
"compartment":"c",
"formula":"C50H81O7P2"
},
{
"id":"decdp[c]",
"name":"All trans Decaprenyl diphosphate [cytoplasm]",
"compartment":"c",
"formula":"C50H81O7P2"
},
{
"id":"2me4p[c]",
"name":"2-C-methyl-D-erythritol 4-phosphate [cytoplasm]",
"compartment":"c",
"formula":"C5H11O7P"
},
{
"id":"2mecdp[c]",
"name":"2-C-methyl-D-erythritol 2,4-cyclodiphosphate [cytoplasm]",
"compartment":"c",
"formula":"C5H10O9P2"
},
{
"id":"hmbpp[c]",
"name":"Hmbpp c [cytoplasm]",
"compartment":"c",
"formula":"C5H8O8P2"
},
{
"id":"2mcit[c]",
"name":"2-Methylcitrate [cytoplasm]",
"compartment":"c",
"formula":"C7H7O7"
},
{
"id":"2mcacn[c]",
"name":"Cis-2-Methylaconitate [cytoplasm]",
"compartment":"c",
"formula":"C7H5O6"
},
{
"id":"micit[c]",
"name":"Methylisocitrate [cytoplasm]",
"compartment":"c",
"formula":"C7H7O7"
},
{
"id":"camp[c]",
"name":"CAMP C10H11N5O6P [cytoplasm]",
"compartment":"c",
"formula":"C10H11N5O6P"
},
{
"id":"dcamp[c]",
"name":"N6-(1,2-Dicarboxyethyl)-AMP [cytoplasm]",
"compartment":"c",
"formula":"C14H14N5O11P"
},
{
"id":"25aics[c]",
"name":"(S)-2-[5-Amino-1-(5-phospho-D-ribosyl)imidazole-4-carboxamido]succinate [cytoplasm]",
"compartment":"c",
"formula":"C13H15N4O12P"
},
{
"id":"fprica[c]",
"name":"5-Formamido-1-(5-phospho-D-ribosyl)imidazole-4-carboxamide [cytoplasm]",
"compartment":"c",
"formula":"C10H13N4O9P"
},
{
"id":"5aizc[c]",
"name":"5-amino-1-(5-phospho-D-ribosyl)imidazole-4-carboxylate [cytoplasm]",
"compartment":"c",
"formula":"C9H11N3O9P"
},
{
"id":"cbasp[c]",
"name":"N-Carbamoyl-L-aspartate [cytoplasm]",
"compartment":"c",
"formula":"C5H6N2O5"
},
{
"id":"uri[c]",
"name":"Uridine [cytoplasm]",
"compartment":"c",
"formula":"C9H12N2O6"
},
{
"id":"dcdp[c]",
"name":"DCDP C9H12N3O10P2 [cytoplasm]",
"compartment":"c",
"formula":"C9H12N3O10P2"
},
{
"id":"dutp[c]",
"name":"DUTP C9H11N2O14P3 [cytoplasm]",
"compartment":"c",
"formula":"C9H11N2O14P3"
},
{
"id":"duri[c]",
"name":"Deoxyuridine [cytoplasm]",
"compartment":"c",
"formula":"C9H12N2O5"
},
{
"id":"dhor__S[c]",
"name":"(S)-Dihydroorotate [cytoplasm]",
"compartment":"c",
"formula":"C5H5N2O4"
},
{
"id":"dump[c]",
"name":"DUMP C9H11N2O8P [cytoplasm]",
"compartment":"c",
"formula":"C9H11N2O8P"
},
{
"id":"2dr1p[c]",
"name":"2-Deoxy-D-ribose 1-phosphate [cytoplasm]",
"compartment":"c",
"formula":"C5H9O7P"
},
{
"id":"ura[c]",
"name":"Uracil [cytoplasm]",
"compartment":"c",
"formula":"C4H4N2O2"
},
{
"id":"gar[c]",
"name":"N1-(5-Phospho-D-ribosyl)glycinamide [cytoplasm]",
"compartment":"c",
"formula":"C7H14N2O8P"
},
{
"id":"fgam[c]",
"name":"N2-Formyl-N1-(5-phospho-D-ribosyl)glycinamide [cytoplasm]",
"compartment":"c",
"formula":"C8H13N2O9P"
},
{
"id":"pram[c]",
"name":"5-Phospho-beta-D-ribosylamine [cytoplasm]",
"compartment":"c",
"formula":"C5H11NO7P"
},
{
"id":"gdptp[c]",
"name":"Guanosine 3'-diphosphate 5'-triphosphate [cytoplasm]",
"compartment":"c",
"formula":"C10H11N5O20P5"
},
{
"id":"35cgmp[c]",
"name":"3',5'-Cyclic GMP [cytoplasm]",
"compartment":"c",
"formula":"C10H11N5O7P"
},
{
"id":"hxan[c]",
"name":"Hypoxanthine [cytoplasm]",
"compartment":"c",
"formula":"C5H4N4O"
},
{
"id":"dudp[c]",
"name":"DUDP C9H11N2O11P2 [cytoplasm]",
"compartment":"c",
"formula":"C9H11N2O11P2"
},
{
"id":"orot5p[c]",
"name":"Orotidine 5'-phosphate [cytoplasm]",
"compartment":"c",
"formula":"C10H10N2O11P"
},
{
"id":"orot[c]",
"name":"Orotate C5H3N2O4 [cytoplasm]",
"compartment":"c",
"formula":"C5H3N2O4"
},
{
"id":"fpram[c]",
"name":"2-(Formamido)-N1-(5-phospho-D-ribosyl)acetamidine [cytoplasm]",
"compartment":"c",
"formula":"C8H15N3O8P"
},
{
"id":"r1p[c]",
"name":"Alpha-D-Ribose 1-phosphate [cytoplasm]",
"compartment":"c",
"formula":"C5H9O8P"
},
{
"id":"so4[c]",
"name":"Sulfate [cytoplasm]",
"compartment":"c",
"formula":"O4S"
},
{
"id":"aps[c]",
"name":"Adenosine 5'-phosphosulfate [cytoplasm]",
"compartment":"c",
"formula":"C10H12N5O10PS"
},
{
"id":"thym[c]",
"name":"Thymine C5H6N2O2 [cytoplasm]",
"compartment":"c",
"formula":"C5H6N2O2"
},
{
"id":"ppgpp[c]",
"name":"Guanosine 3',5'-bis(diphosphate) [cytoplasm]",
"compartment":"c",
"formula":"C10H11N5O17P4"
},
{
"id":"actp[c]",
"name":"Acetyl phosphate [cytoplasm]",
"compartment":"c",
"formula":"C2H3O5P"
},
{
"id":"4h2opntn[c]",
"name":"4-Hydroxy-2-oxopentanoate [cytoplasm]",
"compartment":"c",
"formula":"C5H7O4"
},
{
"id":"id3acald[c]",
"name":"Indole 3 acetaldehyde C10H9NO [cytoplasm]",
"compartment":"c",
"formula":"C10H9NO"
},
{
"id":"2h24pdn[c]",
"name":"2h24pdn c [cytoplasm]",
"compartment":"c",
"formula":"C5H5O3"
},
{
"id":"mthgxl[c]",
"name":"Methylglyoxal [cytoplasm]",
"compartment":"c",
"formula":"C3H4O2"
},
{
"id":"lgt_s[c]",
"name":"(R)-S-Lactoylglutathione [cytoplasm]",
"compartment":"c",
"formula":"C13H20N3O8S"
},
{
"id":"fald[c]",
"name":"Formaldehyde [cytoplasm]",
"compartment":"c",
"formula":"CH2O"
},
{
"id":"bmn[c]",
"name":"Bimane [cytoplasm]",
"compartment":"c",
"formula":"C10H12N2O2"
},
{
"id":"msh[c]",
"name":"Mycothiol (reduced) [cytoplasm]",
"compartment":"c",
"formula":"C17H30N2O12S"
},
{
"id":"bmnmsh[c]",
"name":"Bimane conjugated mycothiol (mtb) [cytoplasm]",
"compartment":"c",
"formula":"C27H40N4O14S"
},
{
"id":"igam[c]",
"name":"1D-myo-inositol 2-deoxy-D-glucopyranoside [cytoplasm]",
"compartment":"c",
"formula":"C12H24NO10"
},
{
"id":"cigam[c]",
"name":"Cys-1D-myo-inositol 2-deoxy-D-glucopyranoside [cytoplasm]",
"compartment":"c",
"formula":"C15H28N2O11S"
},
{
"id":"fcmcbtt[c]",
"name":"Iron(III) chelated carboxymycobactin T (R=8 carbon, final carbon is carboxyl group) [cytoplasm]",
"compartment":"c",
"formula":"C33H48N5O13Fe"
},
{
"id":"h2[c]",
"name":"Hydrogen [cytoplasm]",
"compartment":"c",
"formula":"H2"
},
{
"id":"mshfaldox[c]",
"name":"Mycothiol conjugated aldehyde [cytoplasm]",
"compartment":"c",
"formula":"C18H30N2O13S"
},
{
"id":"mssg[c]",
"name":"Mycothiol (oxidized - dimer) [cytoplasm]",
"compartment":"c",
"formula":"C34H58N4O24S2"
},
{
"id":"no[c]",
"name":"Nitric oxide [cytoplasm]",
"compartment":"c",
"formula":"NO"
},
{
"id":"meoh[c]",
"name":"Methanol [cytoplasm]",
"compartment":"c",
"formula":"CH4O1"
},
{
"id":"iacgam[c]",
"name":"1D-myo-inositol 2-Acetamido-2-deoxy-D-glucopyranoside [cytoplasm]",
"compartment":"c",
"formula":"C14H25NO11"
},
{
"id":"ribflv[c]",
"name":"Riboflavin C17H20N4O6 [cytoplasm]",
"compartment":"c",
"formula":"C17H20N4O6"
},
{
"id":"5apru[c]",
"name":"5-Amino-6-(5'-phosphoribosylamino)uracil [cytoplasm]",
"compartment":"c",
"formula":"C9H13N4O9P"
},
{
"id":"25dhpp[c]",
"name":"2-5 Diamino 6 hydroxy 4  5  phosphoribosylamino  pyrimidine C9H14N5O8P [cytoplasm]",
"compartment":"c",
"formula":"C9H14N5O8P"
},
{
"id":"dmlz[c]",
"name":"6,7-Dimethyl-8-(1-D-ribityl)lumazine [cytoplasm]",
"compartment":"c",
"formula":"C13H18N4O6"
},
{
"id":"14glucan[c]",
"name":"1,4-alpha-D-glucan [cytoplasm]",
"compartment":"c",
"formula":"C6H10O5"
},
{
"id":"glycogen[c]",
"name":"Glycogen C6H10O5 [cytoplasm]",
"compartment":"c",
"formula":"C6H10O5"
},
{
"id":"malt6p[c]",
"name":"Maltose 6'-phosphate [cytoplasm]",
"compartment":"c",
"formula":"C12H21O14P"
},
{
"id":"mshfald[c]",
"name":"Mycothiol conjugated methanol [cytoplasm]",
"compartment":"c",
"formula":"C18H32N2O13S"
},
{
"id":"acysbmn[c]",
"name":"Acetyl-cystine-bimane [cytoplasm]",
"compartment":"c",
"formula":"C15H18N3O5S"
},
{
"id":"sl659[c]",
"name":"SL659 [cytoplasm]",
"compartment":"c",
"formula":"C28H52O15S"
},
{
"id":"sl1278[c]",
"name":"SL1278 (SL-1 precursor) [cytoplasm]",
"compartment":"c",
"formula":"C67H128O17S"
},
{
"id":"sl1[c]",
"name":"Sulfonated tetra-acyl trehalose [cytoplasm]",
"compartment":"c",
"formula":"C145H280O21S"
},
{
"id":"2mahmp[c]",
"name":"2-Methyl-4-amino-5-hydroxymethylpyrimidine diphosphate [cytoplasm]",
"compartment":"c",
"formula":"C6H8N3O7P2"
},
{
"id":"26dap_LL[c]",
"name":"LL-2,6-Diaminoheptanedioate [cytoplasm]",
"compartment":"c",
"formula":"C7H14N2O4"
},
{
"id":"23dhdp[c]",
"name":"2,3-Dihydrodipicolinate [cytoplasm]",
"compartment":"c",
"formula":"C7H5NO4"
},
{
"id":"thdp[c]",
"name":"2,3,4,5-Tetrahydrodipicolinate [cytoplasm]",
"compartment":"c",
"formula":"C7H7NO4"
},
{
"id":"sl26da[c]",
"name":"N-Succinyl-LL-2,6-diaminoheptanedioate [cytoplasm]",
"compartment":"c",
"formula":"C11H16N2O7"
},
{
"id":"sl2a6o[c]",
"name":"N-Succinyl-2-L-amino-6-oxoheptanedioate [cytoplasm]",
"compartment":"c",
"formula":"C11H12NO8"
},
{
"id":"arab__L[c]",
"name":"L-Arabinose [cytoplasm]",
"compartment":"c",
"formula":"C5H10O5"
},
{
"id":"ca2[c]",
"name":"Calcium [cytoplasm]",
"compartment":"c",
"formula":"Ca"
},
{
"id":"crn[c]",
"name":"L-Carnitine [cytoplasm]",
"compartment":"c",
"formula":"C7H15NO3"
},
{
"id":"cl[c]",
"name":"Chloride [cytoplasm]",
"compartment":"c",
"formula":"Cl"
},
{
"id":"cu2[c]",
"name":"Copper [cytoplasm]",
"compartment":"c",
"formula":"Cu"
},
{
"id":"ile__L[c]",
"name":"L-Isoleucine [cytoplasm]",
"compartment":"c",
"formula":"C6H13NO2"
},
{
"id":"k[c]",
"name":"Potassium [cytoplasm]",
"compartment":"c",
"formula":"K"
},
{
"id":"leu__L[c]",
"name":"L-Leucine [cytoplasm]",
"compartment":"c",
"formula":"C6H13NO2"
},
{
"id":"malthp[c]",
"name":"Maltoheptaose [cytoplasm]",
"compartment":"c",
"formula":"C42H72O36"
},
{
"id":"na1[c]",
"name":"Sodium [cytoplasm]",
"compartment":"c",
"formula":"Na"
},
{
"id":"pac[c]",
"name":"Phenylacetic acid [cytoplasm]",
"compartment":"c",
"formula":"C8H7O2"
},
{
"id":"skm[c]",
"name":"Shikimate [cytoplasm]",
"compartment":"c",
"formula":"C7H9O5"
},
{
"id":"val__L[c]",
"name":"L-Valine [cytoplasm]",
"compartment":"c",
"formula":"C5H11NO2"
},
{
"id":"ni2[c]",
"name":"Nickel [cytoplasm]",
"compartment":"c",
"formula":"Ni"
},
{
"id":"mn2[c]",
"name":"Manganese [cytoplasm]",
"compartment":"c"
},
{
"id":"hia[c]",
"name":"3-[(3aS,4S,5R,7aS)-5-hydroxy-7a-methyl-1-oxo-octahydro-1H-indene-4-carboxylate [cytoplasm]",
"compartment":"c",
"formula":"C11H20O4"
},
{
"id":"chsterol[c]",
"name":"Chsterol c [cytoplasm]",
"compartment":"c",
"formula":"C27H46O"
},
{
"id":"trnagly[c]",
"name":"TRNA(Gly) [cytoplasm]",
"compartment":"c",
"formula":"R"
},
{
"id":"glytrna[c]",
"name":"Glycyl-tRNA(Gly) [cytoplasm]",
"compartment":"c",
"formula":"C2H4NOR"
},
{
"id":"selnp[c]",
"name":"Selenophosphate [cytoplasm]",
"compartment":"c",
"formula":"H2O3PSe"
},
{
"id":"sertrna_sec[c]",
"name":"L-Seryl-tRNA(Sec) [cytoplasm]",
"compartment":"c",
"formula":"C3H6NO2R"
},
{
"id":"sectrna[c]",
"name":"L-Selenocysteinyl-tRNA(Sec) [cytoplasm]",
"compartment":"c",
"formula":"C3H6NOSeR"
},
{
"id":"trnatyr[c]",
"name":"TRNA(Tyr) [cytoplasm]",
"compartment":"c",
"formula":"R"
},
{
"id":"tyrtrna[c]",
"name":"L-Tyrosyl-tRNA(Tyr) [cytoplasm]",
"compartment":"c",
"formula":"C9H10NO2R"
},
{
"id":"pacald[c]",
"name":"Phenylacetaldehyde [cytoplasm]",
"compartment":"c",
"formula":"C8H8O"
},
{
"id":"anth[c]",
"name":"Anthranilate [cytoplasm]",
"compartment":"c",
"formula":"C7H6NO2"
},
{
"id":"pphn[c]",
"name":"Prephenate [cytoplasm]",
"compartment":"c",
"formula":"C10H8O6"
},
{
"id":"3psme[c]",
"name":"5-O-(1-Carboxyvinyl)-3-phosphoshikimate [cytoplasm]",
"compartment":"c",
"formula":"C10H9O10P"
},
{
"id":"2dda7p[c]",
"name":"2-Dehydro-3-deoxy-D-arabino-heptonate 7-phosphate [cytoplasm]",
"compartment":"c",
"formula":"C7H10O10P"
},
{
"id":"3dhq[c]",
"name":"3-Dehydroquinate [cytoplasm]",
"compartment":"c",
"formula":"C7H9O6"
},
{
"id":"3dhsk[c]",
"name":"3-Dehydroshikimate [cytoplasm]",
"compartment":"c",
"formula":"C7H7O5"
},
{
"id":"3ig3p[c]",
"name":"C'-(3-Indolyl)-glycerol 3-phosphate [cytoplasm]",
"compartment":"c",
"formula":"C11H12NO6P"
},
{
"id":"peamn[c]",
"name":"Phenethylamine [cytoplasm]",
"compartment":"c",
"formula":"C8H12N"
},
{
"id":"skm5p[c]",
"name":"Shikimate 5-phosphate [cytoplasm]",
"compartment":"c",
"formula":"C7H8O8P"
},
{
"id":"indole[c]",
"name":"Indole [cytoplasm]",
"compartment":"c",
"formula":"C8H7N"
},
{
"id":"acon_T[c]",
"name":"Trans-Aconitate [cytoplasm]",
"compartment":"c",
"formula":"C6H3O6"
},
{
"id":"aconm[c]",
"name":"E-3-carboxy-2-pentenedioate 6-methyl ester [cytoplasm]",
"compartment":"c",
"formula":"C7H6O6"
},
{
"id":"glu5p[c]",
"name":"L-Glutamate 5-phosphate [cytoplasm]",
"compartment":"c",
"formula":"C5H8NO7P"
},
{
"id":"spmd[c]",
"name":"Spermidine [cytoplasm]",
"compartment":"c",
"formula":"C7H22N3"
},
{
"id":"2ahbut[c]",
"name":"(S)-2-Aceto-2-hydroxybutanoate [cytoplasm]",
"compartment":"c",
"formula":"C6H9O4"
},
{
"id":"alac__S[c]",
"name":"(S)-2-Acetolactate [cytoplasm]",
"compartment":"c",
"formula":"C5H7O4"
},
{
"id":"23dhmb[c]",
"name":"(R)-2,3-Dihydroxy-3-methylbutanoate [cytoplasm]",
"compartment":"c",
"formula":"C5H9O4"
},
{
"id":"23dhmp[c]",
"name":"(R)-2,3-Dihydroxy-3-methylpentanoate [cytoplasm]",
"compartment":"c",
"formula":"C6H11O4"
},
{
"id":"3c2hmp[c]",
"name":"3-Carboxy-2-hydroxy-4-methylpentanoate [cytoplasm]",
"compartment":"c",
"formula":"C7H10O5"
},
{
"id":"3c4mop[c]",
"name":"3-Carboxy-4-methyl-2-oxopentanoate [cytoplasm]",
"compartment":"c",
"formula":"C7H8O5"
},
{
"id":"2ippm[c]",
"name":"2-Isopropylmaleate [cytoplasm]",
"compartment":"c",
"formula":"C7H8O4"
},
{
"id":"3c3hmp[c]",
"name":"3-Carboxy-3-hydroxy-4-methylpentanoate [cytoplasm]",
"compartment":"c",
"formula":"C7H10O5"
},
{
"id":"4mop[c]",
"name":"4-Methyl-2-oxopentanoate [cytoplasm]",
"compartment":"c",
"formula":"C6H9O3"
},
{
"id":"2maacoa[c]",
"name":"2-Methyl-3-acetoacetyl-CoA [cytoplasm]",
"compartment":"c",
"formula":"C26H38N7O18P3S"
},
{
"id":"3hibutcoa[c]",
"name":"(S)-3-Hydroxyisobutyryl-CoA [cytoplasm]",
"compartment":"c",
"formula":"C25H38N7O18P3S"
},
{
"id":"3hmbcoa[c]",
"name":"(S)-3-Hydroxy-2-methylbutyryl-CoA [cytoplasm]",
"compartment":"c",
"formula":"C26H40N7O18P3S"
},
{
"id":"8oxdgtp[c]",
"name":"8-oxo-dGTP [cytoplasm]",
"compartment":"c",
"formula":"C10H12N5O14P3"
},
{
"id":"8oxdgmp[c]",
"name":"8-oxo-dGMP [cytoplasm]",
"compartment":"c",
"formula":"C10H12N5O8P"
},
{
"id":"8oxgtp[c]",
"name":"8-oxo-GTP [cytoplasm]",
"compartment":"c",
"formula":"C10H12N5O15P3"
},
{
"id":"ppal[c]",
"name":"Propanal [cytoplasm]",
"compartment":"c",
"formula":"C3H6O"
},
{
"id":"hipecoa[c]",
"name":"(2E)-3-[(3aS,4S,5R,7aS)-5-hydroxy-7a-methyl-1-oxo-octahydro-1H-inden-4-yl]prop-2-enoyl-CoA [cytoplasm]",
"compartment":"c",
"formula":"C34H52N7O19P3S"
},
{
"id":"hipohcoa[c]",
"name":"3-[(3aS,4S,5R,7aS)-5-hydroxy-7a-methyl-1-oxo-octahydro-1H-inden-4-yl]-3-hydroxypropanoyl-CoA [cytoplasm]",
"compartment":"c",
"formula":"C34H54N7O20P3S"
},
{
"id":"chol4en3one[c]",
"name":"Cholest-4-en-3-one [cytoplasm]",
"compartment":"c",
"formula":"C27H44O"
},
{
"id":"cholc3coa[c]",
"name":"CoA-cholest-4-en-3-one C3 side chain [cytoplasm]",
"compartment":"c",
"formula":"C43H66N7O18P3S"
},
{
"id":"cholenec3coa[c]",
"name":"CoA-20-ene-cholest-4-en-3-one C5 side chain [cytoplasm]",
"compartment":"c",
"formula":"C43H64N7O18P3S"
},
{
"id":"4hoxoh[c]",
"name":"4-Hydroxy-2-oxohexanoic acid [cytoplasm]",
"compartment":"c",
"formula":"C6H10O4"
},
{
"id":"cholenec5coa[c]",
"name":"CoA-22-ene-cholest-4-en-3-one C5 side chain [cytoplasm]",
"compartment":"c",
"formula":"C45H68N7O18P3S"
},
{
"id":"hcholc5coa[c]",
"name":"CoA-22-hydroxy-cholest-4-en-3-one C5 side chain [cytoplasm]",
"compartment":"c",
"formula":"C45H70N7O19P3S"
},
{
"id":"3hsa[c]",
"name":"Secophenol [cytoplasm]",
"compartment":"c",
"formula":"C19H24O3"
},
{
"id":"34dhsa[c]",
"name":"3,4-Dihydroxy-9,10-secoandrosta-1,3,5(10)-triene-9,17-dione [cytoplasm]",
"compartment":"c",
"formula":"C19H24O4"
},
{
"id":"ocholc5coa[c]",
"name":"CoA-22-one-cholest-4-en-3-one C5 side chain [cytoplasm]",
"compartment":"c",
"formula":"C45H68N7O19P3S"
},
{
"id":"hcholc8coa[c]",
"name":"CoA-24-hydroxy-cholest-4-en-3-one C8 side chain [cytoplasm]",
"compartment":"c",
"formula":"C48H76N7O19P3S"
},
{
"id":"ocholc8coa[c]",
"name":"CoA-24-one-cholest-4-en-3-one C8 side chain [cytoplasm]",
"compartment":"c",
"formula":"C48H74N7O19P3S"
},
{
"id":"hipocoa[c]",
"name":"3-[(3aS,4S,5R,7aS)-5-hydroxy-7a-methyl-1-oxo-octahydro-1H-inden-4-yl]-3-oxopropanoyl-CoA [cytoplasm]",
"compartment":"c",
"formula":"C34H52N7O20P3S"
},
{
"id":"49dsha[c]",
"name":"9,10-disecoandrosta-1(10),2-dien-4-oate [cytoplasm]",
"compartment":"c",
"formula":"C19H24O6"
},
{
"id":"hhd[c]",
"name":"(2Z,4Z)-2-Hydroxyhexa-2,4-dienoic acid [cytoplasm]",
"compartment":"c",
"formula":"C6H8O3"
},
{
"id":"hip[c]",
"name":"3-[(3aS,4S,7aS)-7a-Methyl-1,5-dioxo-octahydro-1H-inden-4-yl]propanoic acid [cytoplasm]",
"compartment":"c",
"formula":"C13H18O4"
},
{
"id":"9ohadd[c]",
"name":"9alpha-Hydroxyandrosta-1,4-diene-3,17-dione [cytoplasm]",
"compartment":"c",
"formula":"C19H24O3"
},
{
"id":"5ohhip[c]",
"name":"3-[(3aS,4S,7aS)-7a-Methyl-1-hydroxy-5-oxo-octahydro-1H-inden-4-yl]propanoic acid [cytoplasm]",
"compartment":"c",
"formula":"C13H20O4"
},
{
"id":"5ohhipcoa[c]",
"name":"5-hydroxy-3-[(3aS,4S,5R,7aS)-7a-methyl-1,5-dioxo-octahydro-1H-inden-4-yl]propanoyl-CoA [cytoplasm]",
"compartment":"c",
"formula":"C34H54N7O19P3S"
},
{
"id":"andrs14dn317dn[c]",
"name":"Androsta-1,4-diene-3,17-dione [cytoplasm]",
"compartment":"c",
"formula":"C19H24O2"
},
{
"id":"hcholc3coa[c]",
"name":"CoA-20-hydroxy-cholest-4-en-3-one C5 side chain [cytoplasm]",
"compartment":"c",
"formula":"C43H66N7O19P3S"
},
{
"id":"hchol[c]",
"name":"26-Hydroxycholest-4-en-3-one [cytoplasm]",
"compartment":"c",
"formula":"C27H44O2"
},
{
"id":"hipcoa[c]",
"name":"3-[(3aS,4S,7aS)-7a-Methyl-1,5-dioxo-octahydro-1H-inden-4-yl]propanoyl-CoA; [cytoplasm]",
"compartment":"c",
"formula":"C34H52N7O19P3S"
},
{
"id":"cholc5coa[c]",
"name":"CoA-cholest-4-en-3-one C5 side chain [cytoplasm]",
"compartment":"c",
"formula":"C45H70N7O18P3S"
},
{
"id":"cholenec8coa[c]",
"name":"CoA-24-ene-cholest-4-en-3-one C8 side chain [cytoplasm]",
"compartment":"c",
"formula":"C48H74N7O18P3S"
},
{
"id":"ochol[c]",
"name":"26-Oxocholest-4-en-3-one [cytoplasm]",
"compartment":"c",
"formula":"C27H42O2"
},
{
"id":"cchol[c]",
"name":"26-Carboxycholest-4-en-3-one [cytoplasm]",
"compartment":"c",
"formula":"C27H42O3"
},
{
"id":"andrstndn[c]",
"name":"Androst-4-ene-3,17-dione [cytoplasm]",
"compartment":"c",
"formula":"C19H26O2"
},
{
"id":"cholc8coa[c]",
"name":"CoA-cholest-4-en-3-one C8 side chain [cytoplasm]",
"compartment":"c",
"formula":"C48H76N7O18P3S"
},
{
"id":"5ohhiccoa[c]",
"name":"3ab-H-4a(Carboxylic acid)-5a-hydroxy-7ab-methylhexahydro-1-indanone [cytoplasm]",
"compartment":"c",
"formula":"C32H50N7O19P3S"
},
{
"id":"hieccoa[c]",
"name":"(7aS)-7a-Methyl-1,5-dioxo-2,3,5,6,7,7a-hexahydro-1H-indene-4-carboxyl-CoA [cytoplasm]",
"compartment":"c",
"formula":"C32H46N7O19P3S"
},
{
"id":"cocheacoa[c]",
"name":"(3R)-2-(2-Carboxyethyl)-3-methyl-6-oxocyclohex-1-ene-1-carboxyl-CoA [cytoplasm]",
"compartment":"c",
"formula":"C32H49N7O20P3S"
},
{
"id":"moodacoa[c]",
"name":"4-Methyl-5-oxooctanedioyl-CoA [cytoplasm]",
"compartment":"c",
"formula":"C30H49N7O20P3S"
},
{
"id":"mbkacoa[c]",
"name":"2-methyl-b-ketoadipyl-CoA [cytoplasm]",
"compartment":"c",
"formula":"C28H47N7O21P3S"
},
{
"id":"cbi[e]",
"name":"Cobinamide [extracellular]",
"compartment":"e",
"formula":"C48H72CoN11O8"
}
],
"reactions":[
{
"id":"ABTA",
"name":"4-aminobutyrate transaminase",
"metabolites":{
"4abut[c]":-1.0,
"akg[c]":-1.0,
"glu__L[c]":1.0,
"sucsal[c]":1.0
},
"lower_bound":0.0,
"upper_bound":1000.0,
"gene_reaction_rule":"Rv2589",
"subsystem":"[array(['Alanine, Aspartate, and Glutamate Metabolism'], dtype='<U44')]"
},
{
"id":"AGMT",
"name":"Agmatinase",
"metabolites":{
"agm[c]":-1.0,
"h2o[c]":-1.0,
"ptrc[c]":1.0,
"urea[c]":1.0
},
"lower_bound":0.0,
"upper_bound":1000.0,
"gene_reaction_rule":"",
"subsystem":"[array(['Alanine, Aspartate, and Glutamate Metabolism'], dtype='<U44')]"
},
{
"id":"ALAD_L",
"name":"L-alanine dehydrogenase",
"metabolites":{
"ala__L[c]":-1.0,
"h2o[c]":-1.0,
"h[c]":1.0,
"nad[c]":-1.0,
"nadh[c]":1.0,
"nh4[c]":1.0,
"pyr[c]":1.0
},
"lower_bound":0.0,
"upper_bound":1000.0,
"gene_reaction_rule":"Rv2780",
"subsystem":"[array(['Alanine, Aspartate, and Glutamate Metabolism'], dtype='<U44')]"
},
{
"id":"ARGDC",
"name":"Arginine decarboxylase",
"metabolites":{
"agm[c]":1.0,
"arg__L[c]":-1.0,
"co2[c]":1.0,
"h[c]":-1.0
},
"lower_bound":0.0,
"upper_bound":1000.0,
"gene_reaction_rule":"Rv2531c",
"subsystem":"[array(['Alanine, Aspartate, and Glutamate Metabolism'], dtype='<U44')]"
},
{
"id":"ARGSL",
"name":"Argininosuccinate lyase",
"metabolites":{
"arg__L[c]":1.0,
"argsuc[c]":-1.0,
"fum[c]":1.0
},
"lower_bound":0.0,
"upper_bound":1000.0,
"gene_reaction_rule":"Rv1659",
"subsystem":"[array(['Alanine, Aspartate, and Glutamate Metabolism'], dtype='<U44')]"
},
{
"id":"ARGSS",
"name":"Argininosuccinate synthase",
"metabolites":{
"amp[c]":1.0,
"argsuc[c]":1.0,
"asp__L[c]":-1.0,
"atp[c]":-1.0,
"citr__L[c]":-1.0,
"h[c]":1.0,
"ppi[c]":1.0
},
"lower_bound":0.0,
"upper_bound":1000.0,
"gene_reaction_rule":"Rv1658",
"subsystem":"[array(['Alanine, Aspartate, and Glutamate Metabolism'], dtype='<U44')]"
},
{
"id":"ASNN",
"name":"L-asparaginase",
"metabolites":{
"asn__L[c]":-1.0,
"asp__L[c]":1.0,
"h2o[c]":-1.0,
"nh4[c]":1.0
},
"lower_bound":0.0,
"upper_bound":1000.0,
"gene_reaction_rule":"Rv1538c",
"subsystem":"[array(['Alanine, Aspartate, and Glutamate Metabolism'], dtype='<U44')]"
},
{
"id":"ASNS1",
"name":"Asparagine synthase (glutamine-hydrolysing)",
"metabolites":{
"amp[c]":1.0,
"asn__L[c]":1.0,
"asp__L[c]":-1.0,
"atp[c]":-1.0,
"gln__L[c]":-1.0,
"glu__L[c]":1.0,
"h2o[c]":-1.0,
"h[c]":1.0,
"ppi[c]":1.0
},
"lower_bound":0.0,
"upper_bound":1000.0,
"gene_reaction_rule":"Rv2201",
"subsystem":"[array(['Alanine, Aspartate, and Glutamate Metabolism'], dtype='<U44')]"
},
{
"id":"ASP1DC",
"name":"Aspartate 1-decarboxylase",
"metabolites":{
"ala_B[c]":1.0,
"asp__L[c]":-1.0,
"co2[c]":1.0,
"h[c]":-1.0
},
"lower_bound":0.0,
"upper_bound":1000.0,
"gene_reaction_rule":"Rv3601c",
"subsystem":"[array(['Alanine, Aspartate, and Glutamate Metabolism'], dtype='<U44')]"
},
{
"id":"ASPO5",
"name":"L-aspartate oxidase",
"metabolites":{
"asp__L[c]":-1.0,
"fum[c]":-1.0,
"h[c]":1.0,
"iasp[c]":1.0,
"succ[c]":1.0
},
"lower_bound":0.0,
"upper_bound":1000.0,
"gene_reaction_rule":"Rv1595",
"subsystem":"[array(['Alanine, Aspartate, and Glutamate Metabolism'], dtype='<U44')]"
},
{
"id":"ASPTA",
"name":"Aspartate transaminase",
"metabolites":{
"akg[c]":-1.0,
"asp__L[c]":-1.0,
"glu__L[c]":1.0,
"oaa[c]":1.0
},
"lower_bound":-1000.0,
"upper_bound":1000.0,
"gene_reaction_rule":"Rv0337c",
"subsystem":"[array(['Alanine, Aspartate, and Glutamate Metabolism'], dtype='<U44')]"
},
{
"id":"GF6PTA",
"name":"Glutamine-fructose-6-phosphate transaminase",
"metabolites":{
"f6p[c]":-1.0,
"gam6p[c]":1.0,
"gln__L[c]":-1.0,
"glu__L[c]":1.0
},
"lower_bound":-1000.0,
"upper_bound":1000.0,
"gene_reaction_rule":"Rv3436c",
"subsystem":"[array(['Alanine, Aspartate, and Glutamate Metabolism'], dtype='<U44')]"
},
{
"id":"GLNS",
"name":"Glutamine synthetase",
"metabolites":{
"adp[c]":1.0,
"atp[c]":-1.0,
"gln__L[c]":1.0,
"glu__L[c]":-1.0,
"h[c]":1.0,
"nh4[c]":-1.0,
"pi[c]":1.0
},
"lower_bound":0.0,
"upper_bound":1000.0,
"gene_reaction_rule":"Rv2220 or Rv2222c or Rv1878 or Rv2860c",
"subsystem":"[array(['Alanine, Aspartate, and Glutamate Metabolism'], dtype='<U44')]"
},
{
"id":"GLUCYS",
"name":"Gamma-glutamylcysteine synthetase",
"metabolites":{
"adp[c]":1.0,
"atp[c]":-1.0,
"cys__L[c]":-1.0,
"glu__L[c]":-1.0,
"glucys[c]":1.0,
"h[c]":1.0,
"pi[c]":1.0
},
"lower_bound":0.0,
"upper_bound":1000.0,
"gene_reaction_rule":"Rv3704c",
"subsystem":"[array(['Alanine, Aspartate, and Glutamate Metabolism'], dtype='<U44')]"
},
{
"id":"GLUDC",
"name":"Glutamate Decarboxylase",
"metabolites":{
"4abut[c]":1.0,
"co2[c]":1.0,
"glu__L[c]":-1.0,
"h[c]":-1.0
},
"lower_bound":0.0,
"upper_bound":1000.0,
"gene_reaction_rule":"Rv3432c",
"subsystem":"[array(['Alanine, Aspartate, and Glutamate Metabolism'], dtype='<U44')]"
},
{
"id":"GLUDxi",
"name":"Glutamate dehydrogenase  NAD ",
"metabolites":{
"akg[c]":1.0,
"glu__L[c]":-1.0,
"h2o[c]":-1.0,
"h[c]":1.0,
"nad[c]":-1.0,
"nadh[c]":1.0,
"nh4[c]":1.0
},
"lower_bound":-1000.0,
"upper_bound":1000.0,
"gene_reaction_rule":"Rv2476c",
"subsystem":"[array(['Alanine, Aspartate, and Glutamate Metabolism'], dtype='<U44')]"
},
{
"id":"GLUR",
"name":"Glutamate racemase",
"metabolites":{
"glu__D[c]":-1.0,
"glu__L[c]":1.0
},
"lower_bound":-1000.0,
"upper_bound":1000.0,
"gene_reaction_rule":"Rv1338",
"subsystem":"[array(['Alanine, Aspartate, and Glutamate Metabolism'], dtype='<U44')]"
},
{
"id":"GLUSy",
"name":"Glutamate synthase (NADPH)",
"metabolites":{
"akg[c]":-1.0,
"gln__L[c]":-1.0,
"glu__L[c]":2.0,
"h[c]":-1.0,
"nadp[c]":1.0,
"nadph[c]":-1.0
},
"lower_bound":0.0,
"upper_bound":1000.0,
"gene_reaction_rule":"Rv3859c and Rv3858c",
"subsystem":"[array(['Alanine, Aspartate, and Glutamate Metabolism'], dtype='<U44')]"
},
{
"id":"GTHOr",
"name":"Glutathione oxidoreductase",
"metabolites":{
"gthox[c]":-1.0,
"gthrd[c]":2.0,
"h[c]":-1.0,
"nadp[c]":1.0,
"nadph[c]":-1.0
},
"lower_bound":-1000.0,
"upper_bound":1000.0,
"gene_reaction_rule":"Rv2855",
"subsystem":"[array(['Alanine, Aspartate, and Glutamate Metabolism'], dtype='<U44')]"
},
{
"id":"NADS2",
"name":"Nicotinate-mononucleotide adenylyltransferase",
"metabolites":{
"amp[c]":1.0,
"atp[c]":-1.0,
"dnad[c]":-1.0,
"gln__L[c]":-1.0,
"glu__L[c]":1.0,
"h2o[c]":-1.0,
"h[c]":1.0,
"nad[c]":1.0,
"ppi[c]":1.0
},
"lower_bound":0.0,
"upper_bound":1000.0,
"gene_reaction_rule":"Rv2438c",
"subsystem":"[array(['Alanine, Aspartate, and Glutamate Metabolism'], dtype='<U44')]"
},
{
"id":"OPAH",
"name":"5-Oxoproline amidohydrolase (ATP-hydrolysing) (ir)",
"metabolites":{
"5oxpro[c]":-1.0,
"adp[c]":1.0,
"atp[c]":-1.0,
"glu__L[c]":1.0,
"h2o[c]":-2.0,
"h[c]":1.0,
"pi[c]":1.0
},
"lower_bound":-1000.0,
"upper_bound":1000.0,
"gene_reaction_rule":"Rv0266c",
"subsystem":"[array(['Alanine, Aspartate, and Glutamate Metabolism'], dtype='<U44')]"
},
{
"id":"P5CD",
"name":"1-pyrroline-5-carboxylate dehydrogenase",
"metabolites":{
"1pyr5c[c]":-1.0,
"glu__L[c]":1.0,
"h2o[c]":-2.0,
"h[c]":1.0,
"nad[c]":-1.0,
"nadh[c]":1.0
},
"lower_bound":0.0,
"upper_bound":1000.0,
"gene_reaction_rule":"Rv1187",
"subsystem":"[array(['Alanine, Aspartate, and Glutamate Metabolism'], dtype='<U44')]"
},
{
"id":"SSALx",
"name":"Succinate-semialdehyde dehydrogenase (NAD)",
"metabolites":{
"h2o[c]":-1.0,
"h[c]":2.0,
"nad[c]":-1.0,
"nadh[c]":1.0,
"succ[c]":1.0,
"sucsal[c]":-1.0
},
"lower_bound":0.0,
"upper_bound":1000.0,
"gene_reaction_rule":"Rv0234c and Rv1731",
"subsystem":"[array(['Alanine, Aspartate, and Glutamate Metabolism'], dtype='<U44')]"
},
{
"id":"SSALy",
"name":"Succinate-semialdehyde dehydrogenase (NADP)",
"metabolites":{
"h2o[c]":-1.0,
"h[c]":2.0,
"nadp[c]":-1.0,
"nadph[c]":1.0,
"succ[c]":1.0,
"sucsal[c]":-1.0
},
"lower_bound":0.0,
"upper_bound":1000.0,
"gene_reaction_rule":"Rv0234c or Rv1731",
"subsystem":"[array(['Alanine, Aspartate, and Glutamate Metabolism'], dtype='<U44')]"
},
{
"id":"HOAS",
"name":"R_HOAS",
"metabolites":{
"akg[c]":-1.0,
"co2[c]":1.0,
"glx[c]":-1.0,
"h[c]":-3.0,
"hoa[c]":1.0
},
"lower_bound":0.0,
"upper_bound":1000.0,
"gene_reaction_rule":"Rv1248c",
"subsystem":"[array(['Alanine, Aspartate, and Glutamate Metabolism'], dtype='<U44')]"
},
{
"id":"SR1",
"name":"R_SR1",
"metabolites":{
"co2[c]":1.0,
"hla[c]":1.0,
"hoa[c]":-1.0
},
"lower_bound":0.0,
"upper_bound":1000.0,
"gene_reaction_rule":"",
"subsystem":"[array(['Alanine, Aspartate, and Glutamate Metabolism'], dtype='<U44')]"
},
{
"id":"ASPO6",
"name":"L-aspartate oxidase",
"metabolites":{
"asp__L[c]":-1.0,
"h2o2[c]":1.0,
"h[c]":1.0,
"iasp[c]":1.0,
"o2[c]":-1.0
},
"lower_bound":0.0,
"upper_bound":1000.0,
"gene_reaction_rule":"Rv1595",
"subsystem":"[array(['Alanine, Aspartate, and Glutamate Metabolism'], dtype='<U44')]"
},
{
"id":"ACS2",
"name":"Acetyl-CoA synthase (propionate)",
"metabolites":{
"amp[c]":1.0,
"atp[c]":-1.0,
"coa[c]":-1.0,
"ppa[c]":-1.0,
"ppcoa[c]":1.0,
"ppi[c]":1.0
},
"lower_bound":0.0,
"upper_bound":1000.0,
"gene_reaction_rule":"Rv3667",
"subsystem":"[array(['Alternate Carbon Metabolism'], dtype='<U27')]"
},
{
"id":"AGDC",
"name":"N-acetylglucosamine-6-phosphate deacetylase",
"metabolites":{
"ac[c]":1.0,
"acgam6p[c]":-1.0,
"gam6p[c]":1.0,
"h2o[c]":-1.0
},
"lower_bound":0.0,
"upper_bound":1000.0,
"gene_reaction_rule":"Rv3332",
"subsystem":"[array(['Alternate Carbon Metabolism'], dtype='<U27')]"
},
{
"id":"DGC3D",
"name":"DGC3D",
"metabolites":{
"2dglcn[c]":-1.0,
"3ddgc[c]":1.0,
"h[c]":1.0,
"nad[c]":-1.0,
"nadh[c]":1.0
},
"lower_bound":0.0,
"upper_bound":1000.0,
"gene_reaction_rule":"Rv1928c or Rv1714",
"subsystem":"[array(['Alternate Carbon Metabolism'], dtype='<U27')]"
},
{
"id":"G1PACT",
"name":"Glucosamine-1-phosphate N-acetyltransferase",
"metabolites":{
"accoa[c]":-1.0,
"acgam1p[c]":1.0,
"coa[c]":1.0,
"gam1p[c]":-1.0,
"h[c]":1.0
},
"lower_bound":0.0,
"upper_bound":1000.0,
"gene_reaction_rule":"",
"subsystem":"[array(['Alternate Carbon Metabolism'], dtype='<U27')]"
},
{
"id":"GALKr",
"name":"Galactokinase",
"metabolites":{
"adp[c]":1.0,
"atp[c]":-1.0,
"gal1p[c]":1.0,
"gal[c]":-1.0,
"h[c]":1.0
},
"lower_bound":-1000.0,
"upper_bound":1000.0,
"gene_reaction_rule":"Rv0620",
"subsystem":"[array(['Alternate Carbon Metabolism'], dtype='<U27')]"
},
{
"id":"GALUi",
"name":"UTP-glucose-1-phosphate uridylyltransferase (irreversible)",
"metabolites":{
"g1p[c]":-1.0,
"h[c]":-1.0,
"ppi[c]":1.0,
"udpg[c]":1.0,
"utp[c]":-1.0
},
"lower_bound":0.0,
"upper_bound":1000.0,
"gene_reaction_rule":"Rv0993",
"subsystem":"[array(['Alternate Carbon Metabolism'], dtype='<U27')]"
},
{
"id":"GLGC",
"name":"Glucose-1-phosphate adenylyltransferase",
"metabolites":{
"adpglc[c]":1.0,
"atp[c]":-1.0,
"g1p[c]":-1.0,
"h[c]":-1.0,
"ppi[c]":1.0
},
"lower_bound":0.0,
"upper_bound":1000.0,
"gene_reaction_rule":"Rv1213",
"subsystem":"[array(['Alternate Carbon Metabolism'], dtype='<U27')]"
},
{
"id":"GLYK",
"name":"Glycerol kinase",
"metabolites":{
"adp[c]":1.0,
"atp[c]":-1.0,
"glyc3p[c]":1.0,
"glyc[c]":-1.0,
"h[c]":1.0
},
"lower_bound":0.0,
"upper_bound":1000.0,
"gene_reaction_rule":"Rv3696c",
"subsystem":"[array(['Alternate Carbon Metabolism'], dtype='<U27')]"
},
{
"id":"LACZ",
"name":"B-galactosidase",
"metabolites":{
"gal[c]":1.0,
"glc__D[c]":1.0,
"h2o[c]":-1.0,
"lcts[c]":-1.0
},
"lower_bound":0.0,
"upper_bound":1000.0,
"gene_reaction_rule":"",
"subsystem":"[array(['Alternate Carbon Metabolism'], dtype='<U27')]"
},
{
"id":"MALT",
"name":"Alpha glucosidase",
"metabolites":{
"glc__D[c]":2.0,
"h2o[c]":-1.0,
"malt[c]":-1.0
},
"lower_bound":0.0,
"upper_bound":1000.0,
"gene_reaction_rule":"Rv2471",
"subsystem":"[array(['Alternate Carbon Metabolism'], dtype='<U27')]"
},
{
"id":"MMSAD1",
"name":"Methylmalonate semialdehyde dehydrogenase",
"metabolites":{
"2mop[c]":-1.0,
"co2[c]":1.0,
"coa[c]":-1.0,
"nad[c]":-1.0,
"nadh[c]":1.0,
"ppcoa[c]":1.0
},
"lower_bound":0.0,
"upper_bound":1000.0,
"gene_reaction_rule":"Rv0753c",
"subsystem":"[array(['Alternate Carbon Metabolism'], dtype='<U27')]"
},
{
"id":"MN6PP",
"name":"Mannose 6-phosphate phosphatase",
"metabolites":{
"h2o[c]":-1.0,
"man6p[c]":-1.0,
"man[c]":1.0,
"pi[c]":1.0
},
"lower_bound":0.0,
"upper_bound":1000.0,
"gene_reaction_rule":"",
"subsystem":"[array(['Alternate Carbon Metabolism'], dtype='<U27')]"
},
{
"id":"MTI",
"name":"Maltose trehalose isomerase",
"metabolites":{
"malt[c]":1.0,
"tre[c]":-1.0
},
"lower_bound":-1000.0,
"upper_bound":1000.0,
"gene_reaction_rule":"Rv0126",
"subsystem":"[array(['Alternate Carbon Metabolism'], dtype='<U27')]"
},
{
"id":"THZPSN",
"name":"Thiazole phosphate synthesis",
"metabolites":{
"4hba[c]":1.0,
"4mpetz[c]":1.0,
"ala__L[c]":1.0,
"amp[c]":1.0,
"atp[c]":-1.0,
"co2[c]":1.0,
"cys__L[c]":-1.0,
"dxyl5p[c]":-1.0,
"h2o[c]":1.0,
"h[c]":1.0,
"ppi[c]":1.0,
"tyr__L[c]":-1.0
},
"lower_bound":0.0,
"upper_bound":1000.0,
"gene_reaction_rule":"Rv0417",
"subsystem":"[array(['Alternate Carbon Metabolism'], dtype='<U27')]"
},
{
"id":"UAGCVT",
"name":"UDP-N-acetylglucosamine 1-carboxyvinyltransferase",
"metabolites":{
"pep[c]":-1.0,
"pi[c]":1.0,
"uaccg[c]":1.0,
"uacgam[c]":-1.0
},
"lower_bound":0.0,
"upper_bound":1000.0,
"gene_reaction_rule":"Rv1315",
"subsystem":"[array(['Alternate Carbon Metabolism'], dtype='<U27')]"
},
{
"id":"UAGDP",
"name":"UDP-N-acetylglucosamine diphosphorylase",
"metabolites":{
"acgam1p[c]":-1.0,
"h[c]":-1.0,
"ppi[c]":1.0,
"uacgam[c]":1.0,
"utp[c]":-1.0
},
"lower_bound":0.0,
"upper_bound":1000.0,
"gene_reaction_rule":"Rv1018c",
"subsystem":"[array(['Alternate Carbon Metabolism'], dtype='<U27')]"
},
{
"id":"UAPGR",
"name":"UDP-N-acetylenolpyruvoylglucosamine reductase",
"metabolites":{
"h[c]":-1.0,
"nadp[c]":1.0,
"nadph[c]":-1.0,
"uaccg[c]":-1.0,
"uamr[c]":1.0
},
"lower_bound":0.0,
"upper_bound":1000.0,
"gene_reaction_rule":"Rv0482",
"subsystem":"[array(['Alternate Carbon Metabolism'], dtype='<U27')]"
},
{
"id":"XYLK",
"name":"Xylulokinase",
"metabolites":{
"adp[c]":1.0,
"atp[c]":-1.0,
"h[c]":1.0,
"xu5p__D[c]":1.0,
"xylu__D[c]":-1.0
},
"lower_bound":0.0,
"upper_bound":1000.0,
"gene_reaction_rule":"Rv0729",
"subsystem":"[array(['Alternate Carbon Metabolism'], dtype='<U27')]"
},
{
"id":"TREP",
"name":"R_TREP",
"metabolites":{
"g1p[c]":1.0,
"glc__D[c]":1.0,
"pi[c]":-1.0,
"tre[c]":-1.0
},
"lower_bound":0.0,
"upper_bound":1000.0,
"gene_reaction_rule":"Rv3401",
"subsystem":"[array(['Alternate Carbon Metabolism'], dtype='<U27')]"
},
{
"id":"HIBD",
"name":"3 hydroxyisobutyrate dehydrogenase",
"metabolites":{
"2mop[c]":1.0,
"3hmp[c]":-1.0,
"h[c]":1.0,
"nad[c]":-1.0,
"nadh[c]":1.0
},
"lower_bound":0.0,
"upper_bound":1000.0,
"gene_reaction_rule":"Rv0751c",
"subsystem":"[array(['Alternate Carbon Metabolism'], dtype='<U27')]"
},
{
"id":"MANPGH",
"name":"2-O-alpha-mannosyl-6-phosphate-D-glycerate hydrolase",
"metabolites":{
"glyc__R[c]":1.0,
"h2o[c]":-1.0,
"man6p[c]":1.0,
"man6pglyc[c]":-1.0
},
"lower_bound":0.0,
"upper_bound":1000.0,
"gene_reaction_rule":"Rv0648",
"subsystem":"[array(['Alternate Carbon Metabolism'], dtype='<U27')]"
},
{
"id":"ACGAMPM",
"name":"Phosphoacetylglucosamine mutase",
"metabolites":{
"acgam1p[c]":1.0,
"acgam6p[c]":-1.0
},
"lower_bound":-1000.0,
"upper_bound":1000.0,
"gene_reaction_rule":"Rv3441c",
"subsystem":"[array(['Arabinogalactan biosynthesis'], dtype='<U28')]"
},
{
"id":"ACGAMT",
"name":"UDP-N-acetylglucosamine:undecaprenylphosphate N-acetylglucosamine -1-phosphate transferase",
"metabolites":{
"uacgam[c]":-1.0,
"udcpp[c]":-1.0,
"ump[c]":1.0,
"unaga[c]":1.0
},
"lower_bound":0.0,
"upper_bound":1000.0,
"gene_reaction_rule":"Rv1302",
"subsystem":"[array(['Arabinogalactan biosynthesis'], dtype='<U28')]"
},
{
"id":"AFTA",
"name":"Arabinofuranosyl transferase (M tb)",
"metabolites":{
"agalfragund[c]":1.0,
"decd_tb[c]":1.0,
"decda_tb[c]":-1.0,
"galfragund[c]":-1.0
},
"lower_bound":0.0,
"upper_bound":1000.0,
"gene_reaction_rule":"Rv3792",
"subsystem":"[array(['Arabinogalactan biosynthesis'], dtype='<U28')]"
},
{
"id":"ALAALAr",
"name":"D-alanine-D-alanine ligase (reversible)",
"metabolites":{
"adp[c]":1.0,
"ala__D[c]":-2.0,
"alaala[c]":1.0,
"atp[c]":-1.0,
"h[c]":1.0,
"pi[c]":1.0
},
"lower_bound":-1000.0,
"upper_bound":1000.0,
"gene_reaction_rule":"Rv2981c",
"subsystem":"[array(['Arabinogalactan biosynthesis'], dtype='<U28')]"
},
{
"id":"ALAR",
"name":"Alanine racemase",
"metabolites":{
"ala__D[c]":1.0,
"ala__L[c]":-1.0
},
"lower_bound":-1000.0,
"upper_bound":1000.0,
"gene_reaction_rule":"Rv3423c",
"subsystem":"[array(['Arabinogalactan biosynthesis'], dtype='<U28')]"
},
{
"id":"DCPDPP",
"name":"DCPDPP",
"metabolites":{
"decdpr_tb[c]":-1.0,
"decdr_tb[c]":1.0,
"h2o[c]":-1.0,
"pi[c]":1.0
},
"lower_bound":0.0,
"upper_bound":1000.0,
"gene_reaction_rule":"Rv3807c",
"subsystem":"[array(['Arabinogalactan biosynthesis'], dtype='<U28')]"
},
{
"id":"DCPE",
"name":"Decaprenylphosphoryl  ribose, arabinofuranose isomerization",
"metabolites":{
"decda_tb[c]":1.0,
"decdr_tb[c]":-1.0
},
"lower_bound":-1000.0,
"upper_bound":1000.0,
"gene_reaction_rule":"Rv3790 and Rv3791",
"subsystem":"[array(['Arabinogalactan biosynthesis'], dtype='<U28')]"
},
{
"id":"DCPT",
"name":"Phosphoribose transferase (undecaprenyl phosphate)",
"metabolites":{
"decd_tb[c]":-1.0,
"decdpr_tb[c]":1.0,
"ppi[c]":1.0,
"prpp[c]":-1.0
},
"lower_bound":0.0,
"upper_bound":1000.0,
"gene_reaction_rule":"Rv3806c",
"subsystem":"[array(['Arabinogalactan biosynthesis'], dtype='<U28')]"
},
{
"id":"G1PTT",
"name":"Glucose-1-phosphate thymidylyltransferase",
"metabolites":{
"dtdpglu[c]":1.0,
"dttp[c]":-1.0,
"g1p[c]":-1.0,
"h[c]":-1.0,
"ppi[c]":1.0
},
"lower_bound":0.0,
"upper_bound":1000.0,
"gene_reaction_rule":"Rv0334",
"subsystem":"[array(['Arabinogalactan biosynthesis'], dtype='<U28')]"
},
{
"id":"GALFT",
"name":"Galactofuranose transferse (M tb)",
"metabolites":{
"galfragund[c]":1.0,
"h2o[c]":-1.0,
"h[c]":30.0,
"ragund[c]":-1.0,
"udp[c]":30.0,
"udpgalfur[c]":-30.0
},
"lower_bound":0.0,
"upper_bound":1000.0,
"gene_reaction_rule":"Rv3808c and Rv3782",
"subsystem":"[array(['Arabinogalactan biosynthesis'], dtype='<U28')]"
},
{
"id":"O16RHAT",
"name":"Rhamnosyltransferase (LPS O16 antigen biosynthesis)",
"metabolites":{
"dtdp[c]":1.0,
"dtdprmn[c]":-1.0,
"h[c]":1.0,
"ragund[c]":1.0,
"unaga[c]":-1.0
},
"lower_bound":0.0,
"upper_bound":1000.0,
"gene_reaction_rule":"Rv3265c and Rv1525",
"subsystem":"[array(['Arabinogalactan biosynthesis'], dtype='<U28')]"
},
{
"id":"TDPDRE",
"name":"DTDP-4-dehydrorhamnose 3,5-epimerase",
"metabolites":{
"dtdp4d6dg[c]":-1.0,
"dtdp4d6dm[c]":1.0
},
"lower_bound":0.0,
"upper_bound":1000.0,
"gene_reaction_rule":"Rv3465",
"subsystem":"[array(['Arabinogalactan biosynthesis'], dtype='<U28')]"
},
{
"id":"TDPDRR",
"name":"DTDP-4-dehydrorhamnose reductase",
"metabolites":{
"dtdp4d6dm[c]":-1.0,
"dtdprmn[c]":1.0,
"h[c]":-1.0,
"nadp[c]":1.0,
"nadph[c]":-1.0
},
"lower_bound":0.0,
"upper_bound":1000.0,
"gene_reaction_rule":"Rv3266c",
"subsystem":"[array(['Arabinogalactan biosynthesis'], dtype='<U28')]"
},
{
"id":"TDPGDH",
"name":"DTDPglucose 4,6-dehydratase",
"metabolites":{
"dtdp4d6dg[c]":1.0,
"dtdpglu[c]":-1.0,
"h2o[c]":1.0
},
"lower_bound":0.0,
"upper_bound":1000.0,
"gene_reaction_rule":"Rv3464 and (Rv3468c or Rv3784)",
"subsystem":"[array(['Arabinogalactan biosynthesis'], dtype='<U28')]"
},
{
"id":"UDPGALM",
"name":"UDPgalactopyranose mutase",
"metabolites":{
"udpgal[c]":-1.0,
"udpgalfur[c]":1.0
},
"lower_bound":0.0,
"upper_bound":1000.0,
"gene_reaction_rule":"Rv3809c",
"subsystem":"[array(['Arabinogalactan biosynthesis'], dtype='<U28')]"
},
{
"id":"ALDR",
"name":"R_ALDR",
"metabolites":{
"arab__D[c]":-1.0,
"arabl__D[c]":1.0,
"h[c]":-1.0,
"nadp[c]":1.0,
"nadph[c]":-1.0
},
"lower_bound":0.0,
"upper_bound":1000.0,
"gene_reaction_rule":"",
"subsystem":"[array(['Arabinogalactan biosynthesis'], dtype='<U28')]"
},
{
"id":"AL4D",
"name":"R_AL4D",
"metabolites":{
"arabl__D[c]":-1.0,
"h[c]":1.0,
"nad[c]":-1.0,
"nadh[c]":1.0,
"xylu__D[c]":1.0
},
"lower_bound":0.0,
"upper_bound":1000.0,
"gene_reaction_rule":"Rv1928c",
"subsystem":"[array(['Arabinogalactan biosynthesis'], dtype='<U28')]"
},
{
"id":"MANT1",
"name":"R_MANT1",
"metabolites":{
"LM[c]":1.0,
"PIM4[c]":-1.0,
"decd_tb[c]":1.0,
"decdman1p_tb[c]":-1.0
},
"lower_bound":0.0,
"upper_bound":1000.0,
"gene_reaction_rule":"Rv1635c and Rv2174 and Rv2181",
"subsystem":"[array(['Arabinogalactan biosynthesis'], dtype='<U28')]"
},
{
"id":"EMB",
"name":"EMB",
"metabolites":{
"agalfragund[c]":-1.0,
"arabinanagalfragund[c]":1.0,
"decd_tb[c]":70.0,
"decda_tb[c]":-70.0
},
"lower_bound":-1000.0,
"upper_bound":1000.0,
"gene_reaction_rule":"Rv3794 and Rv3795 and Rv3793 and Rv2673 and Rv3805c",
"subsystem":"[array(['Arabinogalactan biosynthesis'], dtype='<U28')]"
},
{
"id":"ARABT",
"name":"R_ARABT",
"metabolites":{
"LAM[c]":1.0,
"LM[c]":-1.0,
"decd_tb[c]":1.0,
"decda_tb[c]":-1.0
},
"lower_bound":0.0,
"upper_bound":1000.0,
"gene_reaction_rule":"Rv1635c and Rv2181 and Rv3793",
"subsystem":"[array(['Arabinogalactan bioynthesis'], dtype='<U27')]"
},
{
"id":"ACGK",
"name":"Acetylglutamate kinase",
"metabolites":{
"acg5p[c]":1.0,
"acglu[c]":-1.0,
"adp[c]":1.0,
"atp[c]":-1.0
},
"lower_bound":0.0,
"upper_bound":1000.0,
"gene_reaction_rule":"Rv1654",
"subsystem":"[array(['Arginine and Proline Metabolism'], dtype='<U31')]"
},
{
"id":"ACOTA",
"name":"Acetylornithine transaminase",
"metabolites":{
"acg5sa[c]":1.0,
"acorn[c]":-1.0,
"akg[c]":-1.0,
"glu__L[c]":1.0
},
"lower_bound":-1000.0,
"upper_bound":1000.0,
"gene_reaction_rule":"Rv1655",
"subsystem":"[array(['Arginine and Proline Metabolism'], dtype='<U31')]"
},
{
"id":"AGPR",
"name":"N-acetyl-g-glutamyl-phosphate reductase",
"metabolites":{
"acg5p[c]":1.0,
"acg5sa[c]":-1.0,
"h[c]":1.0,
"nadp[c]":-1.0,
"nadph[c]":1.0,
"pi[c]":-1.0
},
"lower_bound":-1000.0,
"upper_bound":1000.0,
"gene_reaction_rule":"Rv1652",
"subsystem":"[array(['Arginine and Proline Metabolism'], dtype='<U31')]"
},
{
"id":"ARGDr",
"name":"Arginine deiminase",
"metabolites":{
"arg__L[c]":-1.0,
"citr__L[c]":1.0,
"h2o[c]":-1.0,
"nh4[c]":1.0
},
"lower_bound":0.0,
"upper_bound":1000.0,
"gene_reaction_rule":"Rv1001",
"subsystem":"[array(['Arginine and Proline Metabolism'], dtype='<U31')]"
},
{
"id":"AST",
"name":"Arginine succinyltransferase",
"metabolites":{
"arg__L[c]":-1.0,
"coa[c]":1.0,
"h[c]":1.0,
"sucarg[c]":1.0,
"succoa[c]":-1.0
},
"lower_bound":0.0,
"upper_bound":1000.0,
"gene_reaction_rule":"",
"subsystem":"[array(['Arginine and Proline Metabolism'], dtype='<U31')]"
},
{
"id":"G5SADs",
"name":"L-glutamate 5-semialdehyde dehydratase (spontaneous)",
"metabolites":{
"1pyr5c[c]":1.0,
"glu5sa[c]":-1.0,
"h2o[c]":1.0,
"h[c]":1.0
},
"lower_bound":0.0,
"upper_bound":1000.0,
"gene_reaction_rule":"",
"subsystem":"[array(['Arginine and Proline Metabolism'], dtype='<U31')]"
},
{
"id":"OCBT",
"name":"Ornithine carbamoyltransferase",
"metabolites":{
"cbp[c]":-1.0,
"citr__L[c]":1.0,
"h[c]":1.0,
"orn[c]":-1.0,
"pi[c]":1.0
},
"lower_bound":-1000.0,
"upper_bound":1000.0,
"gene_reaction_rule":"Rv1656",
"subsystem":"[array(['Arginine and Proline Metabolism'], dtype='<U31')]"
},
{
"id":"ORNTA",
"name":"Ornithine transaminase",
"metabolites":{
"akg[c]":-1.0,
"glu5sa[c]":1.0,
"glu__L[c]":1.0,
"orn[c]":-1.0
},
"lower_bound":0.0,
"upper_bound":1000.0,
"gene_reaction_rule":"Rv2321c or Rv2322c",
"subsystem":"[array(['Arginine and Proline Metabolism'], dtype='<U31')]"
},
{
"id":"ORNTAC",
"name":"Ornithine transacetylase",
"metabolites":{
"acglu[c]":1.0,
"acorn[c]":-1.0,
"glu__L[c]":-1.0,
"orn[c]":1.0
},
"lower_bound":-1000.0,
"upper_bound":1000.0,
"gene_reaction_rule":"Rv1653",
"subsystem":"[array(['Arginine and Proline Metabolism'], dtype='<U31')]"
},
{
"id":"P5CR",
"name":"Pyrroline-5-carboxylate reductase",
"metabolites":{
"1pyr5c[c]":-1.0,
"h[c]":-2.0,
"nadp[c]":1.0,
"nadph[c]":-1.0,
"pro__L[c]":1.0
},
"lower_bound":0.0,
"upper_bound":1000.0,
"gene_reaction_rule":"Rv0500",
"subsystem":"[array(['Arginine and Proline Metabolism'], dtype='<U31')]"
},
{
"id":"P5CRx",
"name":"Pyrroline-5-carboxylate reductase(nadh)",
"metabolites":{
"1pyr5c[c]":-1.0,
"h[c]":-2.0,
"nad[c]":1.0,
"nadh[c]":-1.0,
"pro__L[c]":1.0
},
"lower_bound":0.0,
"upper_bound":1000.0,
"gene_reaction_rule":"Rv0500",
"subsystem":"[array(['Arginine and Proline Metabolism'], dtype='<U31')]"
},
{
"id":"PROD2",
"name":"Proline dehydrogenase",
"metabolites":{
"1pyr5c[c]":1.0,
"fad[c]":-1.0,
"fadh2[c]":1.0,
"h[c]":1.0,
"pro__L[c]":-1.0
},
"lower_bound":0.0,
"upper_bound":1000.0,
"gene_reaction_rule":"Rv1188",
"subsystem":"[array(['Arginine and Proline Metabolism'], dtype='<U31')]"
},
{
"id":"SADH",
"name":"Succinylarginine dihydrolase",
"metabolites":{
"co2[c]":1.0,
"h2o[c]":-2.0,
"h[c]":-2.0,
"nh4[c]":2.0,
"sucarg[c]":-1.0,
"sucorn[c]":1.0
},
"lower_bound":0.0,
"upper_bound":1000.0,
"gene_reaction_rule":"",
"subsystem":"[array(['Arginine and Proline Metabolism'], dtype='<U31')]"
},
{
"id":"SGDS",
"name":"Succinylglutamate desuccinylase",
"metabolites":{
"glu__L[c]":1.0,
"h2o[c]":-1.0,
"succ[c]":1.0,
"sucglu[c]":-1.0
},
"lower_bound":0.0,
"upper_bound":1000.0,
"gene_reaction_rule":"",
"subsystem":"[array(['Arginine and Proline Metabolism'], dtype='<U31')]"
},
{
"id":"SGSAD",
"name":"Succinylglutamic semialdehyde dehydrogenase",
"metabolites":{
"h2o[c]":-1.0,
"h[c]":2.0,
"nad[c]":-1.0,
"nadh[c]":1.0,
"sucglu[c]":1.0,
"sucgsa[c]":-1.0
},
"lower_bound":0.0,
"upper_bound":1000.0,
"gene_reaction_rule":"",
"subsystem":"[array(['Arginine and Proline Metabolism'], dtype='<U31')]"
},
{
"id":"SOTA",
"name":"Succinylornithine transaminase",
"metabolites":{
"akg[c]":-1.0,
"glu__L[c]":1.0,
"sucgsa[c]":1.0,
"sucorn[c]":-1.0
},
"lower_bound":0.0,
"upper_bound":1000.0,
"gene_reaction_rule":"",
"subsystem":"[array(['Arginine and Proline Metabolism'], dtype='<U31')]"
},
{
"id":"FAD_14",
"name":"R_FAD_14",
"metabolites":{
"accoa[c]":1.0,
"coa[c]":-1.0,
"fad[c]":-1.0,
"fadh2[c]":1.0,
"hdcoa[c]":1.0,
"nad[c]":-1.0,
"nadh[c]":1.0,
"odecoa[c]":-1.0
},
"lower_bound":0.0,
"upper_bound":1000.0,
"gene_reaction_rule":"((Rv0131c or Rv0154c or Rv0215c or Rv0231 or Rv0244c or Rv0271c or Rv0400c or Rv0752c or Rv0873 or Rv0972c or Rv0975c or Rv1346 or Rv1467c or Rv1679 or Rv1933c or Rv1934c or Rv2724c or Rv2789c or Rv3061c or Rv3139 or Rv3140 or Rv3274c or Rv3504 or Rv3505 or Rv3543c or Rv3544c or Rv3560c or Rv3562 or Rv3563 or Rv3564 or Rv3573c or Rv3761c or Rv3797 or Rv0672 or Rv2500c) and (Rv0222 or Rv0456c or Rv0632c or Rv0673 or Rv0675 or Rv0971c or Rv1070c or Rv1071c or Rv1141c or Rv1142c or Rv1472 or Rv1935c or Rv2486 or Rv2679 or Rv2831 or Rv3039c or Rv3516 or Rv3550 or Rv3774 or Rv0905 or Rv3374 or Rv3373) and (Rv0468 or Rv1715 or Rv1912c or Rv3141) and (Rv0243 or Rv1074c or Rv3546 or Rv3556c or Rv1323 or Rv0859))",
"subsystem":"[array(['Beta oxidation of unsaturated fatty acids'], dtype='<U41')]"
},
{
"id":"FAD_15",
"name":"R_FAD_15",
"metabolites":{
"accoa[c]":1.0,
"c5tetdcoa[c]":1.0,
"coa[c]":-1.0,
"fad[c]":-1.0,
"fadh2[c]":1.0,
"hdcoa[c]":-1.0,
"nad[c]":-1.0,
"nadh[c]":1.0
},
"lower_bound":0.0,
"upper_bound":1000.0,
"gene_reaction_rule":"((Rv0131c or Rv0154c or Rv0215c or Rv0231 or Rv0244c or Rv0271c or Rv0400c or Rv0752c or Rv0873 or Rv0972c or Rv0975c or Rv1346 or Rv1467c or Rv1679 or Rv1933c or Rv1934c or Rv2724c or Rv2789c or Rv3061c or Rv3139 or Rv3140 or Rv3274c or Rv3504 or Rv3505 or Rv3543c or Rv3544c or Rv3560c or Rv3562 or Rv3563 or Rv3564 or Rv3573c or Rv3761c or Rv3797 or Rv0672 or Rv2500c) and (Rv0222 or Rv0456c or Rv0632c or Rv0673 or Rv0675 or Rv0971c or Rv1070c or Rv1071c or Rv1141c or Rv1142c or Rv1472 or Rv1935c or Rv2486 or Rv2679 or Rv2831 or Rv3039c or Rv3516 or Rv3550 or Rv3774 or Rv0905 or Rv3374 or Rv3373) and (Rv0468 or Rv1715 or Rv1912c or Rv3141) and (Rv0243 or Rv1074c or Rv3546 or Rv3556c or Rv1323 or Rv0859))",
"subsystem":"[array(['Beta oxidation of unsaturated fatty acids'], dtype='<U41')]"
},
{
"id":"FAD_16",
"name":"R_FAD_16",
"metabolites":{
"accoa[c]":1.0,
"c3dodcoa[c]":1.0,
"c5tetdcoa[c]":-1.0,
"coa[c]":-1.0,
"fad[c]":-1.0,
"fadh2[c]":1.0,
"nad[c]":-1.0,
"nadh[c]":1.0
},
"lower_bound":0.0,
"upper_bound":1000.0,
"gene_reaction_rule":"((Rv0131c or Rv0154c or Rv0215c or Rv0231 or Rv0244c or Rv0271c or Rv0400c or Rv0752c or Rv0873 or Rv0972c or Rv0975c or Rv1346 or Rv1467c or Rv1679 or Rv1933c or Rv1934c or Rv2724c or Rv2789c or Rv3061c or Rv3139 or Rv3140 or Rv3274c or Rv3504 or Rv3505 or Rv3543c or Rv3544c or Rv3560c or Rv3562 or Rv3563 or Rv3564 or Rv3573c or Rv3761c or Rv3797 or Rv0672 or Rv2500c) and (Rv0222 or Rv0456c or Rv0632c or Rv0673 or Rv0675 or Rv0971c or Rv1070c or Rv1071c or Rv1141c or Rv1142c or Rv1472 or Rv1935c or Rv2486 or Rv2679 or Rv2831 or Rv3039c or Rv3516 or Rv3550 or Rv3774 or Rv0905 or Rv3374 or Rv3373) and (Rv0468 or Rv1715 or Rv1912c or Rv3141) and (Rv0243 or Rv1074c or Rv3546 or Rv3556c or Rv1323 or Rv0859))",
"subsystem":"[array(['Beta oxidation of unsaturated fatty acids'], dtype='<U41')]"
},
{
"id":"FAD_17",
"name":"R_FAD_17",
"metabolites":{
"c3dodcoa[c]":-1.0,
"h2o[c]":-1.0,
"h[c]":1.0,
"t2dodcoa[c]":1.0
},
"lower_bound":0.0,
"upper_bound":1000.0,
"gene_reaction_rule":"((Rv0131c or Rv0154c or Rv0215c or Rv0231 or Rv0244c or Rv0271c or Rv0400c or Rv0752c or Rv0873 or Rv0972c or Rv0975c or Rv1346 or Rv1467c or Rv1679 or Rv1933c or Rv1934c or Rv2724c or Rv2789c or Rv3061c or Rv3139 or Rv3140 or Rv3274c or Rv3504 or Rv3505 or Rv3543c or Rv3544c or Rv3560c or Rv3562 or Rv3563 or Rv3564 or Rv3573c or Rv3761c or Rv3797 or Rv0672 or Rv2500c) and (Rv0222 or Rv0456c or Rv0632c or Rv0673 or Rv0675 or Rv0971c or Rv1070c or Rv1071c or Rv1141c or Rv1142c or Rv1472 or Rv1935c or Rv2486 or Rv2679 or Rv2831 or Rv3039c or Rv3516 or Rv3550 or Rv3774 or Rv0905 or Rv3374 or Rv3373) and (Rv0468 or Rv1715 or Rv1912c or Rv3141) and (Rv0243 or Rv1074c or Rv3546 or Rv3556c or Rv1323 or Rv0859))",
"subsystem":"[array(['Beta oxidation of unsaturated fatty acids'], dtype='<U41')]"
},
{
"id":"FAD_18",
"name":"R_FAD_18",
"metabolites":{
"d2hdodcoa[c]":1.0,
"h2o[c]":-3.0,
"t2dodcoa[c]":-1.0
},
"lower_bound":0.0,
"upper_bound":1000.0,
"gene_reaction_rule":"((Rv0131c or Rv0154c or Rv0215c or Rv0231 or Rv0244c or Rv0271c or Rv0400c or Rv0752c or Rv0873 or Rv0972c or Rv0975c or Rv1346 or Rv1467c or Rv1679 or Rv1933c or Rv1934c or Rv2724c or Rv2789c or Rv3061c or Rv3139 or Rv3140 or Rv3274c or Rv3504 or Rv3505 or Rv3543c or Rv3544c or Rv3560c or Rv3562 or Rv3563 or Rv3564 or Rv3573c or Rv3761c or Rv3797 or Rv0672 or Rv2500c) and (Rv0222 or Rv0456c or Rv0632c or Rv0673 or Rv0675 or Rv0971c or Rv1070c or Rv1071c or Rv1141c or Rv1142c or Rv1472 or Rv1935c or Rv2486 or Rv2679 or Rv2831 or Rv3039c or Rv3516 or Rv3550 or Rv3774 or Rv0905 or Rv3374 or Rv3373) and (Rv0468 or Rv1715 or Rv1912c or Rv3141) and (Rv0243 or Rv1074c or Rv3546 or Rv3556c or Rv1323 or Rv0859))",
"subsystem":"[array(['Beta oxidation of unsaturated fatty acids'], dtype='<U41')]"
},
{
"id":"FAD_19",
"name":"R_FAD_19",
"metabolites":{
"d2hdodcoa[c]":-1.0,
"dodcoa[c]":1.0,
"nad[c]":-1.0,
"nadh[c]":1.0
},
"lower_bound":0.0,
"upper_bound":1000.0,
"gene_reaction_rule":"((Rv0131c or Rv0154c or Rv0215c or Rv0231 or Rv0244c or Rv0271c or Rv0400c or Rv0752c or Rv0873 or Rv0972c or Rv0975c or Rv1346 or Rv1467c or Rv1679 or Rv1933c or Rv1934c or Rv2724c or Rv2789c or Rv3061c or Rv3139 or Rv3140 or Rv3274c or Rv3504 or Rv3505 or Rv3543c or Rv3544c or Rv3560c or Rv3562 or Rv3563 or Rv3564 or Rv3573c or Rv3761c or Rv3797 or Rv0672 or Rv2500c) and (Rv0222 or Rv0456c or Rv0632c or Rv0673 or Rv0675 or Rv0971c or Rv1070c or Rv1071c or Rv1141c or Rv1142c or Rv1472 or Rv1935c or Rv2486 or Rv2679 or Rv2831 or Rv3039c or Rv3516 or Rv3550 or Rv3774 or Rv0905 or Rv3374 or Rv3373) and (Rv0468 or Rv1715 or Rv1912c or Rv3141) and (Rv0243 or Rv1074c or Rv3546 or Rv3556c or Rv1323 or Rv0859))",
"subsystem":"[array(['Beta oxidation of unsaturated fatty acids'], dtype='<U41')]"
},
{
"id":"COCO2",
"name":"MNXR26399",
"metabolites":{
"co2[c]":1.0,
"co[c]":-1.0,
"fdxox[c]":-2.0,
"fdxrd[c]":2.0,
"h2o[c]":-1.0,
"h[c]":2.0
},
"lower_bound":-1000.0,
"upper_bound":1000.0,
"gene_reaction_rule":"Rv0373c and Rv0374c and Rv0375c",
"subsystem":"[array(['Carbon metabolism'], dtype='<U17')]"
},
{
"id":"ACONT",
"name":"Aconitate hydratase",
"metabolites":{
"cit[c]":-1.0,
"icit[c]":1.0
},
"lower_bound":-1000.0,
"upper_bound":1000.0,
"gene_reaction_rule":"Rv1475c",
"subsystem":"[array(['Citric Acid Cycle'], dtype='<U17')]"
},
{
"id":"AKGDb",
"name":"Oxoglutarate dehydrogenase (dihydrolipoamide S-succinyltransferase)",
"metabolites":{
"coa[c]":-1.0,
"dhlam[c]":1.0,
"sdhlam[c]":-1.0,
"succoa[c]":1.0
},
"lower_bound":0.0,
"upper_bound":1000.0,
"gene_reaction_rule":"Rv2215",
"subsystem":"[array(['Citric Acid Cycle'], dtype='<U17')]"
},
{
"id":"CITL",
"name":"Citrate lyase",
"metabolites":{
"ac[c]":1.0,
"cit[c]":-1.0,
"oaa[c]":1.0
},
"lower_bound":0.0,
"upper_bound":1000.0,
"gene_reaction_rule":"Rv2498c or Rv3075c",
"subsystem":"[array(['Citric Acid Cycle'], dtype='<U17')]"
},
{
"id":"CS",
"name":"Citrate synthase",
"metabolites":{
"accoa[c]":-1.0,
"cit[c]":1.0,
"coa[c]":1.0,
"h2o[c]":-1.0,
"h[c]":1.0,
"oaa[c]":-1.0
},
"lower_bound":0.0,
"upper_bound":1000.0,
"gene_reaction_rule":"Rv0896 or Rv0889c",
"subsystem":"[array(['Citric Acid Cycle'], dtype='<U17')]"
},
{
"id":"FRD",
"name":"FRD",
"metabolites":{
"fad[c]":1.0,
"fadh2[c]":-1.0,
"fum[c]":-1.0,
"succ[c]":1.0
},
"lower_bound":0.0,
"upper_bound":1000.0,
"gene_reaction_rule":"(Rv3318 and Rv3319 and Rv3316 and Rv3317) or (Rv1552 and Rv1553 and Rv1554 and Rv1555)",
"subsystem":"[array(['Citric Acid Cycle'], dtype='<U17')]"
},
{
"id":"FRD2",
"name":"Fumarate reductase",
"metabolites":{
"fum[c]":-1.0,
"mql8[c]":-1.0,
"mqn8[c]":1.0,
"succ[c]":1.0
},
"lower_bound":0.0,
"upper_bound":1000.0,
"gene_reaction_rule":"(Rv3316 and Rv3317 and Rv3318 and Rv3319) or (Rv0247c and Rv3316 and Rv3317 and Rv3318) or (Rv0248c and Rv3316 and Rv3317 and Rv3318)",
"subsystem":"[array(['Citric Acid Cycle'], dtype='<U17')]"
},
{
"id":"FRD3",
"name":"Fumarate reductase",
"metabolites":{
"2dmmq8[c]":1.0,
"2dmmql8[c]":-1.0,
"fum[c]":-1.0,
"succ[c]":1.0
},
"lower_bound":0.0,
"upper_bound":1000.0,
"gene_reaction_rule":"(Rv3316 and Rv3317 and Rv3318 and Rv3319) or (Rv0247c and Rv3316 and Rv3317 and Rv3318) or (Rv0248c and Rv3316 and Rv3317 and Rv3318)",
"subsystem":"[array(['Citric Acid Cycle'], dtype='<U17')]"
},
{
"id":"FUM",
"name":"Fumarase",
"metabolites":{
"fum[c]":-1.0,
"h2o[c]":-1.0,
"mal__L[c]":1.0
},
"lower_bound":-1000.0,
"upper_bound":1000.0,
"gene_reaction_rule":"Rv1098c",
"subsystem":"[array(['Citric Acid Cycle'], dtype='<U17')]"
},
{
"id":"GCCc",
"name":"Glycine-cleavage complex",
"metabolites":{
"dhlpro[c]":-1.0,
"h[c]":1.0,
"lpro[c]":1.0,
"nad[c]":-1.0,
"nadh[c]":1.0
},
"lower_bound":0.0,
"upper_bound":1000.0,
"gene_reaction_rule":"Rv3303c",
"subsystem":"[array(['Citric Acid Cycle'], dtype='<U17')]"
},
{
"id":"ICDHyr",
"name":"Isocitrate dehydrogenase (NADP)",
"metabolites":{
"akg[c]":1.0,
"co2[c]":1.0,
"icit[c]":-1.0,
"nadp[c]":-1.0,
"nadph[c]":1.0
},
"lower_bound":0.0,
"upper_bound":1000.0,
"gene_reaction_rule":"Rv3339c or Rv0066c",
"subsystem":"[array(['Citric Acid Cycle'], dtype='<U17')]"
},
{
"id":"MDH",
"name":"Malate dehydrogenase",
"metabolites":{
"h[c]":1.0,
"mal__L[c]":-1.0,
"nad[c]":-1.0,
"nadh[c]":1.0,
"oaa[c]":1.0
},
"lower_bound":-1000.0,
"upper_bound":1000.0,
"gene_reaction_rule":"Rv1240",
"subsystem":"[array(['Citric Acid Cycle'], dtype='<U17')]"
},
{
"id":"OXGDC",
"name":"2 oxoglutarate decarboxylase",
"metabolites":{
"akg[c]":-1.0,
"co2[c]":1.0,
"h[c]":-1.0,
"sucsal[c]":1.0
},
"lower_bound":0.0,
"upper_bound":1000.0,
"gene_reaction_rule":"Rv1248c or Rv0555",
"subsystem":"[array(['Citric Acid Cycle'], dtype='<U17')]"
},
{
"id":"PC",
"name":"Pyruvate carboxylase",
"metabolites":{
"adp[c]":1.0,
"atp[c]":-1.0,
"h[c]":1.0,
"hco3[c]":-1.0,
"oaa[c]":1.0,
"pi[c]":1.0,
"pyr[c]":-1.0
},
"lower_bound":0.0,
"upper_bound":1000.0,
"gene_reaction_rule":"Rv2967c",
"subsystem":"[array(['Citric Acid Cycle'], dtype='<U17')]"
},
{
"id":"PDHcr",
"name":"Pyruvate dehydrogenase (dihydrolipoamide dehydrogenase) reversible",
"metabolites":{
"dhlam[c]":-1.0,
"h[c]":1.0,
"lpam[c]":1.0,
"nad[c]":-1.0,
"nadh[c]":1.0
},
"lower_bound":0.0,
"upper_bound":1000.0,
"gene_reaction_rule":"Rv0462 or Rv0843",
"subsystem":"[array(['Citric Acid Cycle'], dtype='<U17')]"
},
{
"id":"PEPCK_re",
"name":"Phosphoenolpyruvate carboxykinase (GTP)",
"metabolites":{
"co2[c]":1.0,
"gdp[c]":1.0,
"gtp[c]":-1.0,
"oaa[c]":-1.0,
"pep[c]":1.0
},
"lower_bound":-1000.0,
"upper_bound":1000.0,
"gene_reaction_rule":"Rv0211",
"subsystem":"[array(['Citric Acid Cycle'], dtype='<U17')]"
},
{
"id":"SUCD1",
"name":"Succinate dehydrogenase",
"metabolites":{
"fad[c]":-1.0,
"fadh2[c]":1.0,
"fum[c]":1.0,
"succ[c]":-1.0
},
"lower_bound":0.0,
"upper_bound":1000.0,
"gene_reaction_rule":"(Rv3318 and Rv3319 and Rv3316 and Rv3317) or (Rv0247c and Rv0248c and Rv0249c) or (Rv1552 and Rv1553 and Rv1554 and Rv1555)",
"subsystem":"[array(['Citric Acid Cycle'], dtype='<U17')]"
},
{
"id":"SUCOAS",
"name":"Succinyl-CoA synthetase (ADP-forming)",
"metabolites":{
"adp[c]":1.0,
"atp[c]":-1.0,
"coa[c]":-1.0,
"pi[c]":1.0,
"succ[c]":-1.0,
"succoa[c]":1.0
},
"lower_bound":-1000.0,
"upper_bound":1000.0,
"gene_reaction_rule":"Rv0952 and Rv0951",
"subsystem":"[array(['Citric Acid Cycle'], dtype='<U17')]"
},
{
"id":"KGD2",
"name":"MNXR84838",
"metabolites":{
"akg[c]":1.0,
"co2[c]":-1.0,
"coa[c]":1.0,
"fdxox[c]":2.0,
"fdxrd[c]":-2.0,
"h[c]":-1.0,
"succoa[c]":-1.0
},
"lower_bound":-1000.0,
"upper_bound":1000.0,
"gene_reaction_rule":"Rv1248c or (Rv2454c and Rv2455c)",
"subsystem":"[array(['Citric Acid Cycle'], dtype='<U17')]"
},
{
"id":"AKGDa",
"name":"Oxoglutarate dehydrogenase (lipoamide)",
"metabolites":{
"akg[c]":-1.0,
"co2[c]":1.0,
"h[c]":-1.0,
"lpam[c]":-1.0,
"sdhlam[c]":1.0
},
"lower_bound":-1000.0,
"upper_bound":1000.0,
"gene_reaction_rule":"Rv1248c",
"subsystem":"[array(['Citric Acid Cycle'], dtype='<U17')]"
},
{
"id":"AKGDH",
"name":"2-Oxogluterate dehydrogenase",
"metabolites":{
"akg[c]":-1.0,
"co2[c]":1.0,
"coa[c]":-1.0,
"nad[c]":-1.0,
"nadh[c]":1.0,
"succoa[c]":1.0
},
"lower_bound":0.0,
"upper_bound":1000.0,
"gene_reaction_rule":"",
"subsystem":"[array(['Citric Acid Cycle'], dtype='<U17')]"
},
{
"id":"MHUD1",
"name":"Heme Degredation MhuD",
"metabolites":{
"fe2[c]":1.0,
"h2o[c]":-1.0,
"mycobilin[c]":1.0,
"o2[c]":-1.0,
"pheme[c]":-1.0
},
"lower_bound":0.0,
"upper_bound":1000.0,
"gene_reaction_rule":"Rv3592",
"subsystem":"[array(['Cofactor'], dtype='<U8')]"
},
{
"id":"ACBIPGT",
"name":"Adenosyl cobinamide phosphate guanyltransferase",
"metabolites":{
"adocbip[c]":-1.0,
"agdpcbi[c]":1.0,
"gtp[c]":-1.0,
"h[c]":-1.0,
"ppi[c]":1.0
},
"lower_bound":0.0,
"upper_bound":1000.0,
"gene_reaction_rule":"Rv0254c",
"subsystem":"[array(['Cofactor and Prosthetic Group Biosynthesis'], dtype='<U42')]"
},
{
"id":"ADCPS1",
"name":"Adenosylcobinamide-phosphate synthase",
"metabolites":{
"adcobhex[c]":-1.0,
"adocbi[c]":1.0,
"adp[c]":1.0,
"appl[c]":-1.0,
"atp[c]":-1.0,
"h[c]":1.0,
"pi[c]":1.0
},
"lower_bound":0.0,
"upper_bound":1000.0,
"gene_reaction_rule":"Rv2236c",
"subsystem":"[array(['Cofactor and Prosthetic Group Biosynthesis'], dtype='<U42')]"
},
{
"id":"ADCPS2",
"name":"Adenosylcobinamide-phosphate synthase",
"metabolites":{
"adcobhex[c]":-1.0,
"adocbip[c]":1.0,
"adp[c]":1.0,
"applp[c]":-1.0,
"atp[c]":-1.0,
"h[c]":1.0,
"pi[c]":1.0
},
"lower_bound":0.0,
"upper_bound":1000.0,
"gene_reaction_rule":"Rv0254c or Rv2236c",
"subsystem":"[array(['Cofactor and Prosthetic Group Biosynthesis'], dtype='<U42')]"
},
{
"id":"ADCYRS",
"name":"Adenosylcobyric acid synthase (glutamine-hydrolysing)",
"metabolites":{
"adcobdam[c]":-1.0,
"adcobhex[c]":1.0,
"adp[c]":4.0,
"atp[c]":-4.0,
"gln__L[c]":-4.0,
"glu__L[c]":4.0,
"h2o[c]":-4.0,
"h[c]":4.0,
"pi[c]":4.0
},
"lower_bound":0.0,
"upper_bound":1000.0,
"gene_reaction_rule":"Rv0255c",
"subsystem":"[array(['Cofactor and Prosthetic Group Biosynthesis'], dtype='<U42')]"
},
{
"id":"ADOCBIK",
"name":"Adenosyl cobinamide kinase",
"metabolites":{
"adocbi[c]":-1.0,
"adocbip[c]":1.0,
"adp[c]":1.0,
"atp[c]":-1.0,
"h[c]":1.0
},
"lower_bound":0.0,
"upper_bound":1000.0,
"gene_reaction_rule":"Rv0254c",
"subsystem":"[array(['Cofactor and Prosthetic Group Biosynthesis'], dtype='<U42')]"
},
{
"id":"ADOCBLS",
"name":"Adenosylcobalamin 5'-phosphate synthase",
"metabolites":{
"adocbl[c]":1.0,
"agdpcbi[c]":-1.0,
"gmp[c]":1.0,
"h[c]":1.0,
"rdmbzi[c]":-1.0
},
"lower_bound":0.0,
"upper_bound":1000.0,
"gene_reaction_rule":"Rv2208",
"subsystem":"[array(['Cofactor and Prosthetic Group Biosynthesis'], dtype='<U42')]"
},
{
"id":"AHMMPS",
"name":"4 amino 5 hydroxymethyl 2 methylpyrimidine synthetase",
"metabolites":{
"4ahmmp[c]":1.0,
"air[c]":-1.0,
"gcald[c]":1.0,
"h[c]":-2.0,
"pi[c]":1.0
},
"lower_bound":0.0,
"upper_bound":1000.0,
"gene_reaction_rule":"Rv0423c",
"subsystem":"[array(['Cofactor and Prosthetic Group Biosynthesis'], dtype='<U42')]"
},
{
"id":"AMAOTr",
"name":"Adenosylmethionine-8-amino-7-oxononanoate transaminase",
"metabolites":{
"8aonn[c]":-1.0,
"amet[c]":-1.0,
"amob[c]":1.0,
"dann[c]":1.0
},
"lower_bound":-1000.0,
"upper_bound":1000.0,
"gene_reaction_rule":"Rv1568",
"subsystem":"[array(['Cofactor and Prosthetic Group Biosynthesis'], dtype='<U42')]"
},
{
"id":"AMMQT8",
"name":"S-adenosylmethione:2-demthylmenaquinone methyltransferase (menaquinone 8)",
"metabolites":{
"2dmmq8[c]":-1.0,
"ahcys[c]":1.0,
"amet[c]":-1.0,
"h[c]":-1.0,
"mql8[c]":1.0
},
"lower_bound":0.0,
"upper_bound":1000.0,
"gene_reaction_rule":"",
"subsystem":"[array(['Cofactor and Prosthetic Group Biosynthesis'], dtype='<U42')]"
},
{
"id":"AOXSr",
"name":"8-amino-7-oxononanoate synthase",
"metabolites":{
"8aonn[c]":1.0,
"ala__L[c]":-1.0,
"co2[c]":1.0,
"coa[c]":1.0,
"h[c]":-1.0,
"pmcoa[c]":-1.0
},
"lower_bound":-1000.0,
"upper_bound":1000.0,
"gene_reaction_rule":"Rv1569 and Rv0032",
"subsystem":"[array(['Cofactor and Prosthetic Group Biosynthesis'], dtype='<U42')]"
},
{
"id":"BACCL",
"name":"Biotin acetyl CoA carboxylase ligase",
"metabolites":{
"atp[c]":-1.0,
"btamp[c]":1.0,
"btn[c]":-1.0,
"h[c]":-1.0,
"ppi[c]":1.0
},
"lower_bound":0.0,
"upper_bound":1000.0,
"gene_reaction_rule":"Rv3279c",
"subsystem":"[array(['Cofactor and Prosthetic Group Biosynthesis'], dtype='<U42')]"
},
{
"id":"BTS2",
"name":"Biotin synthase (ala-L producing)",
"metabolites":{
"ala__L[c]":1.0,
"btn[c]":1.0,
"cys__L[c]":-1.0,
"dtbt[c]":-1.0,
"h[c]":2.0
},
"lower_bound":-1000.0,
"upper_bound":1000.0,
"gene_reaction_rule":"Rv1589",
"subsystem":"[array(['Cofactor and Prosthetic Group Biosynthesis'], dtype='<U42')]"
},
{
"id":"BTS3r",
"name":"Biotin synthase",
"metabolites":{
"btn[c]":1.0,
"dtbt[c]":-1.0,
"h2s[c]":1.0,
"s[c]":-2.0
},
"lower_bound":-1000.0,
"upper_bound":1000.0,
"gene_reaction_rule":"Rv1589",
"subsystem":"[array(['Cofactor and Prosthetic Group Biosynthesis'], dtype='<U42')]"
},
{
"id":"CBIAT",
"name":"Cobinamide adenyltransferase",
"metabolites":{
"adocbi[c]":1.0,
"atp[c]":-1.0,
"cbi[c]":-1.0,
"h[c]":-1.0,
"pppi[c]":1.0
},
"lower_bound":-1000.0,
"upper_bound":1000.0,
"gene_reaction_rule":"Rv2849c",
"subsystem":"[array(['Cofactor and Prosthetic Group Biosynthesis'], dtype='<U42')]"
},
{
"id":"CBLAT",
"name":"Cob(I)alamin adenosyltransferase",
"metabolites":{
"adocbl[c]":1.0,
"atp[c]":-1.0,
"cbl1[c]":-1.0,
"h[c]":-1.0,
"pppi[c]":1.0
},
"lower_bound":-1000.0,
"upper_bound":1000.0,
"gene_reaction_rule":"",
"subsystem":"[array(['Cofactor and Prosthetic Group Biosynthesis'], dtype='<U42')]"
},
{
"id":"COCHL",
"name":"Cobaltochelatase",
"metabolites":{
"adp[c]":1.0,
"atp[c]":-1.0,
"co2dam[c]":1.0,
"cobalt2[c]":-1.0,
"h2o[c]":-1.0,
"h[c]":2.0,
"hgbam[c]":-1.0,
"pi[c]":1.0
},
"lower_bound":0.0,
"upper_bound":1000.0,
"gene_reaction_rule":"Rv2062c",
"subsystem":"[array(['Cofactor and Prosthetic Group Biosynthesis'], dtype='<U42')]"
},
{
"id":"CPC6R",
"name":"Precorrin-6A reductase",
"metabolites":{
"codhpre6[c]":1.0,
"copre6[c]":-1.0,
"h[c]":-1.0,
"nadp[c]":1.0,
"nadph[c]":-1.0
},
"lower_bound":0.0,
"upper_bound":1000.0,
"gene_reaction_rule":"Rv2070c",
"subsystem":"[array(['Cofactor and Prosthetic Group Biosynthesis'], dtype='<U42')]"
},
{
"id":"CPPPGO",
"name":"Coproporphyrinogen oxidase (O2 required)",
"metabolites":{
"co2[c]":2.0,
"cpppg3[c]":-1.0,
"h2o[c]":2.0,
"h[c]":-2.0,
"o2[c]":-1.0,
"pppg9[c]":1.0
},
"lower_bound":0.0,
"upper_bound":1000.0,
"gene_reaction_rule":"Rv2388c",
"subsystem":"[array(['Cofactor and Prosthetic Group Biosynthesis'], dtype='<U42')]"
},
{
"id":"CYRDAAT",
"name":"Cob(I)yrinic acid a,c-diamide adenosyltransferase",
"metabolites":{
"adcobdam[c]":1.0,
"atp[c]":-1.0,
"co1dam[c]":-1.0,
"h[c]":-1.0,
"pppi[c]":1.0
},
"lower_bound":0.0,
"upper_bound":1000.0,
"gene_reaction_rule":"Rv2849c",
"subsystem":"[array(['Cofactor and Prosthetic Group Biosynthesis'], dtype='<U42')]"
},
{
"id":"CYRDAR2",
"name":"Cob(II)yrinic acid a,c-diamide reductase (fmn-dependent)",
"metabolites":{
"co1dam[c]":2.0,
"co2dam[c]":-2.0,
"fmn[c]":1.0,
"fmnh2[c]":-1.0,
"h[c]":2.0
},
"lower_bound":0.0,
"upper_bound":1000.0,
"gene_reaction_rule":"",
"subsystem":"[array(['Cofactor and Prosthetic Group Biosynthesis'], dtype='<U42')]"
},
{
"id":"DB4PS",
"name":"3,4-Dihydroxy-2-butanone-4-phosphate synthase",
"metabolites":{
"db4p[c]":1.0,
"for[c]":1.0,
"h[c]":1.0,
"ru5p__D[c]":-1.0
},
"lower_bound":0.0,
"upper_bound":1000.0,
"gene_reaction_rule":"Rv1940",
"subsystem":"[array(['Cofactor and Prosthetic Group Biosynthesis'], dtype='<U42')]"
},
{
"id":"DBTS",
"name":"Dethiobiotin synthase",
"metabolites":{
"adp[c]":1.0,
"atp[c]":-1.0,
"co2[c]":-1.0,
"dann[c]":-1.0,
"dtbt[c]":1.0,
"h[c]":3.0,
"pi[c]":1.0
},
"lower_bound":-1000.0,
"upper_bound":1000.0,
"gene_reaction_rule":"Rv1570",
"subsystem":"[array(['Cofactor and Prosthetic Group Biosynthesis'], dtype='<U42')]"
},
{
"id":"DHNAOT",
"name":"1,4-dihydroxy-2-naphthoate octaprenyltransferase",
"metabolites":{
"2dmmq8[c]":1.0,
"co2[c]":1.0,
"dhna[c]":-1.0,
"h[c]":1.0,
"octdp[c]":-1.0,
"ppi[c]":1.0
},
"lower_bound":0.0,
"upper_bound":1000.0,
"gene_reaction_rule":"Rv0534c",
"subsystem":"[array(['Cofactor and Prosthetic Group Biosynthesis'], dtype='<U42')]"
},
{
"id":"DMATT",
"name":"Dimethylallyltranstransferase",
"metabolites":{
"dmpp[c]":-1.0,
"grdp[c]":1.0,
"ipdp[c]":-1.0,
"ppi[c]":1.0
},
"lower_bound":0.0,
"upper_bound":1000.0,
"gene_reaction_rule":"Rv3398c or Rv3383c or Rv2173",
"subsystem":"[array(['Cofactor and Prosthetic Group Biosynthesis'], dtype='<U42')]"
},
{
"id":"DMPPS",
"name":"1-hydroxy-2-methyl-2-(E)-butenyl 4-diphosphate reductase (dmpp)",
"metabolites":{
"dmpp[c]":1.0,
"h2mb4p[c]":-1.0,
"h2o[c]":1.0,
"h[c]":-1.0,
"nad[c]":1.0,
"nadh[c]":-1.0
},
"lower_bound":0.0,
"upper_bound":1000.0,
"gene_reaction_rule":"Rv1110",
"subsystem":"[array(['Cofactor and Prosthetic Group Biosynthesis'], dtype='<U42')]"
},
{
"id":"FCLT",
"name":"Ferrochelatase",
"metabolites":{
"fe2[c]":-1.0,
"h[c]":2.0,
"pheme[c]":1.0,
"ppp9[c]":-1.0
},
"lower_bound":0.0,
"upper_bound":1000.0,
"gene_reaction_rule":"Rv1485",
"subsystem":"[array(['Cofactor and Prosthetic Group Biosynthesis'], dtype='<U42')]"
},
{
"id":"FCLT2",
"name":"FCLT2",
"metabolites":{
"fmcbtt[c]":-1.0,
"h[c]":2.0,
"mcbtt[c]":1.0,
"pheme[c]":1.0,
"ppp9[c]":-1.0
},
"lower_bound":0.0,
"upper_bound":1000.0,
"gene_reaction_rule":"Rv1485",
"subsystem":"[array(['Cofactor and Prosthetic Group Biosynthesis'], dtype='<U42')]"
},
{
"id":"FOMETRi",
"name":"Aminomethyltransferase",
"metabolites":{
"5fthf[c]":-1.0,
"h2o[c]":1.0,
"h[c]":-1.0,
"methf[c]":1.0
},
"lower_bound":-1000.0,
"upper_bound":1000.0,
"gene_reaction_rule":"Rv2211c",
"subsystem":"[array(['Cofactor and Prosthetic Group Biosynthesis'], dtype='<U42')]"
},
{
"id":"FTHFCL",
"name":"5 formethyltetrahydrofolate cyclo ligase",
"metabolites":{
"5fthf[c]":-1.0,
"adp[c]":1.0,
"atp[c]":-1.0,
"methf[c]":1.0,
"pi[c]":1.0
},
"lower_bound":0.0,
"upper_bound":1000.0,
"gene_reaction_rule":"Rv0992c",
"subsystem":"[array(['Cofactor and Prosthetic Group Biosynthesis'], dtype='<U42')]"
},
{
"id":"G1SAT",
"name":"Glutamate-1-semialdehyde aminotransferase",
"metabolites":{
"5aop[c]":1.0,
"glu1sa[c]":-1.0
},
"lower_bound":0.0,
"upper_bound":1000.0,
"gene_reaction_rule":"Rv0524",
"subsystem":"[array(['Cofactor and Prosthetic Group Biosynthesis'], dtype='<U42')]"
},
{
"id":"GTPCII2",
"name":"GTP cyclohydrolase II (25drapp)",
"metabolites":{
"25drapp[c]":1.0,
"for[c]":1.0,
"gtp[c]":-1.0,
"h2o[c]":-3.0,
"h[c]":2.0,
"ppi[c]":1.0
},
"lower_bound":0.0,
"upper_bound":1000.0,
"gene_reaction_rule":"Rv1415 or Rv1940",
"subsystem":"[array(['Cofactor and Prosthetic Group Biosynthesis'], dtype='<U42')]"
},
{
"id":"HMBS",
"name":"Hydroxymethylbilane synthase",
"metabolites":{
"h2o[c]":-1.0,
"hmbil[c]":1.0,
"nh4[c]":4.0,
"ppbng[c]":-4.0
},
"lower_bound":0.0,
"upper_bound":1000.0,
"gene_reaction_rule":"Rv0510",
"subsystem":"[array(['Cofactor and Prosthetic Group Biosynthesis'], dtype='<U42')]"
},
{
"id":"HMPK1",
"name":"Hydroxymethylpyrimidine kinase (ATP)",
"metabolites":{
"4ahmmp[c]":-1.0,
"4ampm[c]":1.0,
"adp[c]":1.0,
"atp[c]":-1.0,
"h[c]":1.0
},
"lower_bound":0.0,
"upper_bound":1000.0,
"gene_reaction_rule":"Rv0422c",
"subsystem":"[array(['Cofactor and Prosthetic Group Biosynthesis'], dtype='<U42')]"
},
{
"id":"HMPK2",
"name":"Hydroxymethylpyrimidine kinase (CTP)",
"metabolites":{
"4ahmmp[c]":-1.0,
"4ampm[c]":1.0,
"cdp[c]":1.0,
"ctp[c]":-1.0,
"h[c]":1.0
},
"lower_bound":0.0,
"upper_bound":1000.0,
"gene_reaction_rule":"Rv0422c",
"subsystem":"[array(['Cofactor and Prosthetic Group Biosynthesis'], dtype='<U42')]"
},
{
"id":"HMPK3",
"name":"Hydroxymethylpyrimidine kinase (UTP)",
"metabolites":{
"4ahmmp[c]":-1.0,
"4ampm[c]":1.0,
"h[c]":1.0,
"udp[c]":1.0,
"utp[c]":-1.0
},
"lower_bound":0.0,
"upper_bound":1000.0,
"gene_reaction_rule":"Rv0422c",
"subsystem":"[array(['Cofactor and Prosthetic Group Biosynthesis'], dtype='<U42')]"
},
{
"id":"HMPK4",
"name":"Hydroxymethylpyrimidine kinase (GTP)",
"metabolites":{
"4ahmmp[c]":-1.0,
"4ampm[c]":1.0,
"gdp[c]":1.0,
"gtp[c]":-1.0,
"h[c]":1.0
},
"lower_bound":0.0,
"upper_bound":1000.0,
"gene_reaction_rule":"Rv0422c",
"subsystem":"[array(['Cofactor and Prosthetic Group Biosynthesis'], dtype='<U42')]"
},
{
"id":"MPML",
"name":"Mg-protoporphyrin IX magnesium-lyase",
"metabolites":{
"adp[c]":1.0,
"atp[c]":-1.0,
"h2o[c]":-1.0,
"h[c]":3.0,
"mg2[c]":-1.0,
"mppp9[c]":1.0,
"pi[c]":1.0,
"ppp9[c]":-1.0
},
"lower_bound":-1000.0,
"upper_bound":1000.0,
"gene_reaction_rule":"Rv2850c or Rv0958",
"subsystem":"[array(['Cofactor and Prosthetic Group Biosynthesis'], dtype='<U42')]"
},
{
"id":"NADTRHD",
"name":"NAD transhydrogenase",
"metabolites":{
"nad[c]":-1.0,
"nadh[c]":1.0,
"nadp[c]":1.0,
"nadph[c]":-1.0
},
"lower_bound":0.0,
"upper_bound":1000.0,
"gene_reaction_rule":"Rv2713 or (Rv0155 and Rv0156 and Rv0157)",
"subsystem":"[array(['Cofactor and Prosthetic Group Biosynthesis'], dtype='<U42')]"
},
{
"id":"NO3R1",
"name":"Nitrate reductase (Ubiquinol-8)",
"metabolites":{
"h2o[c]":1.0,
"h[c]":-2.0,
"h[e]":2.0,
"no2[c]":1.0,
"no3[c]":-1.0,
"q8[c]":1.0,
"q8h2[c]":-1.0
},
"lower_bound":0.0,
"upper_bound":1000.0,
"gene_reaction_rule":"(Rv1161 and Rv1162 and Rv1164 and Rv1163) or Rv1736c",
"subsystem":"[array(['Cofactor and Prosthetic Group Biosynthesis'], dtype='<U42')]"
},
{
"id":"NO3R2",
"name":"Nitrate reductase (Menaquinol-8)",
"metabolites":{
"h2o[c]":1.0,
"h[c]":-2.0,
"h[e]":2.0,
"mql8[c]":-1.0,
"mqn8[c]":1.0,
"no2[c]":1.0,
"no3[c]":-1.0
},
"lower_bound":0.0,
"upper_bound":1000.0,
"gene_reaction_rule":"Rv1161 and Rv1162 and Rv1163 and Rv1164 and Rv1736c",
"subsystem":"[array(['Cofactor and Prosthetic Group Biosynthesis'], dtype='<U42')]"
},
{
"id":"NPHS",
"name":"Naphthoate synthase",
"metabolites":{
"coa[c]":1.0,
"dhna[c]":1.0,
"sbzcoa[c]":-1.0
},
"lower_bound":0.0,
"upper_bound":1000.0,
"gene_reaction_rule":"Rv0548c",
"subsystem":"[array(['Cofactor and Prosthetic Group Biosynthesis'], dtype='<U42')]"
},
{
"id":"NTRIRx",
"name":"Nitrite reductase (NADH)",
"metabolites":{
"h2o[c]":1.0,
"h[c]":-4.0,
"nad[c]":3.0,
"nadh[c]":-3.0,
"nh4oh[c]":1.0,
"no2[c]":-1.0
},
"lower_bound":0.0,
"upper_bound":1000.0,
"gene_reaction_rule":"Rv0252 and Rv0253",
"subsystem":"[array(['Cofactor and Prosthetic Group Biosynthesis'], dtype='<U42')]"
},
{
"id":"PC11M",
"name":"Precorrin-4 C11-methyltransferase",
"metabolites":{
"ahcys[c]":1.0,
"amet[c]":-1.0,
"h[c]":1.0,
"pre4[c]":-1.0,
"pre5[c]":1.0
},
"lower_bound":0.0,
"upper_bound":1000.0,
"gene_reaction_rule":"Rv2071c",
"subsystem":"[array(['Cofactor and Prosthetic Group Biosynthesis'], dtype='<U42')]"
},
{
"id":"PC17M",
"name":"Precorrin-3B C17-methyltransferase",
"metabolites":{
"ahcys[c]":1.0,
"amet[c]":-1.0,
"h[c]":3.0,
"pre3b[c]":-1.0,
"pre4[c]":1.0
},
"lower_bound":0.0,
"upper_bound":1000.0,
"gene_reaction_rule":"Rv2066",
"subsystem":"[array(['Cofactor and Prosthetic Group Biosynthesis'], dtype='<U42')]"
},
{
"id":"PC20M",
"name":"Precorrin-2 C20-methyltransferase",
"metabolites":{
"ahcys[c]":1.0,
"amet[c]":-1.0,
"dscl[c]":-1.0,
"h[c]":1.0,
"pre3a[c]":1.0
},
"lower_bound":0.0,
"upper_bound":1000.0,
"gene_reaction_rule":"Rv2066",
"subsystem":"[array(['Cofactor and Prosthetic Group Biosynthesis'], dtype='<U42')]"
},
{
"id":"PC6AR",
"name":"Precorrin-6A reductase",
"metabolites":{
"h[c]":-1.0,
"nadp[c]":1.0,
"nadph[c]":-1.0,
"pre6a[c]":-1.0,
"pre6b[c]":1.0
},
"lower_bound":0.0,
"upper_bound":1000.0,
"gene_reaction_rule":"Rv2070c",
"subsystem":"[array(['Cofactor and Prosthetic Group Biosynthesis'], dtype='<U42')]"
},
{
"id":"PC6YM",
"name":"Precorrin-6Y C5,15-methyltransferase (decarboxylating)",
"metabolites":{
"ahcys[c]":2.0,
"amet[c]":-2.0,
"co2[c]":1.0,
"h[c]":2.0,
"pre6b[c]":-1.0,
"pre8[c]":1.0
},
"lower_bound":0.0,
"upper_bound":1000.0,
"gene_reaction_rule":"Rv2072c",
"subsystem":"[array(['Cofactor and Prosthetic Group Biosynthesis'], dtype='<U42')]"
},
{
"id":"PC8XM",
"name":"Precorrin-8X methylmutase",
"metabolites":{
"h[c]":-1.0,
"hgbyr[c]":1.0,
"pre8[c]":-1.0
},
"lower_bound":0.0,
"upper_bound":1000.0,
"gene_reaction_rule":"Rv2065",
"subsystem":"[array(['Cofactor and Prosthetic Group Biosynthesis'], dtype='<U42')]"
},
{
"id":"PMDPHT",
"name":"Pyrimidine phosphatase",
"metabolites":{
"4r5au[c]":1.0,
"5aprbu[c]":-1.0,
"h2o[c]":-1.0,
"pi[c]":1.0
},
"lower_bound":0.0,
"upper_bound":1000.0,
"gene_reaction_rule":"",
"subsystem":"[array(['Cofactor and Prosthetic Group Biosynthesis'], dtype='<U42')]"
},
{
"id":"PNCDC",
"name":"PNCDC",
"metabolites":{
"co2[c]":1.0,
"h[c]":-1.0,
"ptcys[c]":-1.0,
"ptth[c]":1.0
},
"lower_bound":0.0,
"upper_bound":1000.0,
"gene_reaction_rule":"Rv1092c",
"subsystem":"[array(['Cofactor and Prosthetic Group Biosynthesis'], dtype='<U42')]"
},
{
"id":"PPBNGS",
"name":"Porphobilinogen synthase",
"metabolites":{
"5aop[c]":-2.0,
"h2o[c]":2.0,
"h[c]":1.0,
"ppbng[c]":1.0
},
"lower_bound":0.0,
"upper_bound":1000.0,
"gene_reaction_rule":"Rv0512",
"subsystem":"[array(['Cofactor and Prosthetic Group Biosynthesis'], dtype='<U42')]"
},
{
"id":"PPNCL3",
"name":"4'-Phosphopantothenate:L-cysteine ligase",
"metabolites":{
"4ppan[c]":-1.0,
"4ppcys[c]":1.0,
"amp[c]":1.0,
"atp[c]":-1.0,
"cys__L[c]":-1.0,
"h[c]":1.0,
"ppi[c]":1.0
},
"lower_bound":0.0,
"upper_bound":1000.0,
"gene_reaction_rule":"Rv1391",
"subsystem":"[array(['Cofactor and Prosthetic Group Biosynthesis'], dtype='<U42')]"
},
{
"id":"PPPGO",
"name":"Protoporphyrinogen oxidase (aerobic)",
"metabolites":{
"h2o[c]":3.0,
"o2[c]":-1.5,
"ppp9[c]":1.0,
"pppg9[c]":-1.0
},
"lower_bound":0.0,
"upper_bound":1000.0,
"gene_reaction_rule":"Rv2677c",
"subsystem":"[array(['Cofactor and Prosthetic Group Biosynthesis'], dtype='<U42')]"
},
{
"id":"PYDXNO",
"name":"Pyridoxine oxidase",
"metabolites":{
"h2o2[c]":1.0,
"o2[c]":-1.0,
"pydx[c]":1.0,
"pydxn[c]":-1.0
},
"lower_bound":-1000.0,
"upper_bound":1000.0,
"gene_reaction_rule":"Rv2607",
"subsystem":"[array(['Cofactor and Prosthetic Group Biosynthesis'], dtype='<U42')]"
},
{
"id":"PYDXO",
"name":"Pyridoxal oxidase",
"metabolites":{
"h2o2[c]":2.0,
"h2o[c]":-2.0,
"nh4[c]":-1.0,
"o2[c]":-0.5,
"pydam[c]":1.0,
"pydx[c]":-1.0
},
"lower_bound":-1000.0,
"upper_bound":1000.0,
"gene_reaction_rule":"Rv2607",
"subsystem":"[array(['Cofactor and Prosthetic Group Biosynthesis'], dtype='<U42')]"
},
{
"id":"R05217",
"name":"Precorrin 3A + Oxygen <=> Precorrin 3B",
"metabolites":{
"h[c]":-1.0,
"o2[c]":-0.5,
"pre3a[c]":-1.0,
"pre3b[c]":1.0
},
"lower_bound":0.0,
"upper_bound":1000.0,
"gene_reaction_rule":"Rv2064",
"subsystem":"[array(['Cofactor and Prosthetic Group Biosynthesis'], dtype='<U42')]"
},
{
"id":"R05219",
"name":"Precorrin 5 <=> Precorrin 6X",
"metabolites":{
"ac[c]":1.0,
"ahcys[c]":1.0,
"amet[c]":-1.0,
"h2o[c]":-1.0,
"h[c]":1.0,
"pre5[c]":-1.0,
"pre6a[c]":1.0
},
"lower_bound":0.0,
"upper_bound":1000.0,
"gene_reaction_rule":"",
"subsystem":"[array(['Cofactor and Prosthetic Group Biosynthesis'], dtype='<U42')]"
},
{
"id":"R05224_2",
"name":"Hydrogenobyrinate  <=> Hydrogenobyrinate a,c diamide",
"metabolites":{
"adp[c]":2.0,
"atp[c]":-2.0,
"gln__L[c]":-2.0,
"glu__L[c]":2.0,
"h2o[c]":-1.0,
"h[c]":2.0,
"hgbam[c]":1.0,
"hgbyr[c]":-1.0,
"ppi[c]":1.0
},
"lower_bound":0.0,
"upper_bound":1000.0,
"gene_reaction_rule":"Rv2848c",
"subsystem":"[array(['Cofactor and Prosthetic Group Biosynthesis'], dtype='<U42')]"
},
{
"id":"RZ5PP",
"name":"Alpha-ribazole 5-phosphate phosphatase",
"metabolites":{
"5prdmbz[c]":-1.0,
"h2o[c]":-1.0,
"pi[c]":1.0,
"rdmbzi[c]":1.0
},
"lower_bound":0.0,
"upper_bound":1000.0,
"gene_reaction_rule":"Rv2228c or Rv3113",
"subsystem":"[array(['Cofactor and Prosthetic Group Biosynthesis'], dtype='<U42')]"
},
{
"id":"SHCHD2",
"name":"Sirohydrochlorin dehydrogenase (NAD)",
"metabolites":{
"dscl[c]":-1.0,
"h[c]":1.0,
"nad[c]":-1.0,
"nadh[c]":1.0,
"scl[c]":1.0
},
"lower_bound":0.0,
"upper_bound":1000.0,
"gene_reaction_rule":"Rv2847c",
"subsystem":"[array(['Cofactor and Prosthetic Group Biosynthesis'], dtype='<U42')]"
},
{
"id":"SHCHD3",
"name":"SHCHD3",
"metabolites":{
"dscl[c]":-1.0,
"h[c]":1.0,
"nad[c]":-1.0,
"nadh[c]":1.0,
"scl2[c]":1.0
},
"lower_bound":0.0,
"upper_bound":1000.0,
"gene_reaction_rule":"Rv2847c",
"subsystem":"[array(['Cofactor and Prosthetic Group Biosynthesis'], dtype='<U42')]"
},
{
"id":"SHCHF",
"name":"Sirohydrochlorin ferrochelatase",
"metabolites":{
"fe2[c]":-1.0,
"h[c]":3.0,
"scl[c]":-1.0,
"sheme[c]":1.0
},
"lower_bound":0.0,
"upper_bound":1000.0,
"gene_reaction_rule":"Rv2393 or Rv2847c",
"subsystem":"[array(['Cofactor and Prosthetic Group Biosynthesis'], dtype='<U42')]"
},
{
"id":"SPODM",
"name":"Superoxide dismutase",
"metabolites":{
"h2o2[c]":1.0,
"h[c]":-2.0,
"o2[c]":1.0,
"o2s[c]":-2.0
},
"lower_bound":0.0,
"upper_bound":1000.0,
"gene_reaction_rule":"Rv0432 or Rv3846",
"subsystem":"[array(['Cofactor and Prosthetic Group Biosynthesis'], dtype='<U42')]"
},
{
"id":"SUCBZL",
"name":"O-succinylbenzoate-CoA ligase",
"metabolites":{
"amp[c]":1.0,
"atp[c]":-1.0,
"coa[c]":-1.0,
"ppi[c]":1.0,
"sbzcoa[c]":1.0,
"sucbz[c]":-1.0
},
"lower_bound":0.0,
"upper_bound":1000.0,
"gene_reaction_rule":"Rv0542c and Rv0553",
"subsystem":"[array(['Cofactor and Prosthetic Group Biosynthesis'], dtype='<U42')]"
},
{
"id":"SUCBZS",
"name":"O-succinylbenzoate-CoA synthase",
"metabolites":{
"2shchc[c]":-1.0,
"h2o[c]":1.0,
"sucbz[c]":1.0
},
"lower_bound":0.0,
"upper_bound":1000.0,
"gene_reaction_rule":"",
"subsystem":"[array(['Cofactor and Prosthetic Group Biosynthesis'], dtype='<U42')]"
},
{
"id":"THMDP",
"name":"THMDP",
"metabolites":{
"h2o[c]":-2.0,
"h[c]":1.0,
"pi[c]":2.0,
"thm[c]":1.0,
"thmpp[c]":-1.0
},
"lower_bound":0.0,
"upper_bound":1000.0,
"gene_reaction_rule":"Rv3113",
"subsystem":"[array(['Cofactor and Prosthetic Group Biosynthesis'], dtype='<U42')]"
},
{
"id":"TMN",
"name":"Thiaminase",
"metabolites":{
"4ahmmp[c]":1.0,
"4mhetz[c]":1.0,
"h2o[c]":-1.0,
"h[c]":1.0,
"thm[c]":-1.0
},
"lower_bound":0.0,
"upper_bound":1000.0,
"gene_reaction_rule":"",
"subsystem":"[array(['Cofactor and Prosthetic Group Biosynthesis'], dtype='<U42')]"
},
{
"id":"UDCPDP",
"name":"Undecaprenyl-diphosphatase",
"metabolites":{
"h2o[c]":-1.0,
"h[c]":1.0,
"pi[c]":1.0,
"udcpdp[c]":-1.0,
"udcpp[c]":1.0
},
"lower_bound":0.0,
"upper_bound":1000.0,
"gene_reaction_rule":"Rv2136c",
"subsystem":"[array(['Cofactor and Prosthetic Group Biosynthesis'], dtype='<U42')]"
},
{
"id":"UDCPDPS",
"name":"Undecaprenyl diphosphate synthase",
"metabolites":{
"frdp[c]":-1.0,
"ipdp[c]":-8.0,
"ppi[c]":8.0,
"udcpdp[c]":1.0
},
"lower_bound":0.0,
"upper_bound":1000.0,
"gene_reaction_rule":"",
"subsystem":"[array(['Cofactor and Prosthetic Group Biosynthesis'], dtype='<U42')]"
},
{
"id":"UPP3MT",
"name":"Uroporphyrinogen methyltransferase",
"metabolites":{
"ahcys[c]":2.0,
"amet[c]":-2.0,
"dscl[c]":1.0,
"h[c]":1.0,
"uppg3[c]":-1.0
},
"lower_bound":0.0,
"upper_bound":1000.0,
"gene_reaction_rule":"Rv2847c",
"subsystem":"[array(['Cofactor and Prosthetic Group Biosynthesis'], dtype='<U42')]"
},
{
"id":"UPP3S",
"name":"Uroporphyrinogen-III synthase",
"metabolites":{
"h2o[c]":1.0,
"hmbil[c]":-1.0,
"uppg3[c]":1.0
},
"lower_bound":0.0,
"upper_bound":1000.0,
"gene_reaction_rule":"Rv0511",
"subsystem":"[array(['Cofactor and Prosthetic Group Biosynthesis'], dtype='<U42')]"
},
{
"id":"UPPDC1",
"name":"Uroporphyrinogen decarboxylase (uroporphyrinogen III)",
"metabolites":{
"co2[c]":4.0,
"cpppg3[c]":1.0,
"h[c]":-4.0,
"uppg3[c]":-1.0
},
"lower_bound":0.0,
"upper_bound":1000.0,
"gene_reaction_rule":"Rv2678c",
"subsystem":"[array(['Cofactor and Prosthetic Group Biosynthesis'], dtype='<U42')]"
},
{
"id":"UPPDC2",
"name":"Uroporphyrinogen decarboxylase (uroporphyrinogen I)",
"metabolites":{
"co2[c]":4.0,
"cpppg1[c]":1.0,
"h[c]":-4.0,
"uppg1[c]":-1.0
},
"lower_bound":0.0,
"upper_bound":1000.0,
"gene_reaction_rule":"Rv2678c",
"subsystem":"[array(['Cofactor and Prosthetic Group Biosynthesis'], dtype='<U42')]"
},
{
"id":"DTBTST",
"name":"R_DTBTST",
"metabolites":{
"amet[c]":-2.0,
"btn[c]":1.0,
"dad_5[c]":2.0,
"dtbt[c]":-1.0,
"met__L[c]":2.0,
"s[c]":-1.0
},
"lower_bound":0.0,
"upper_bound":1000.0,
"gene_reaction_rule":"Rv1589",
"subsystem":"[array(['Cofactor and Prosthetic Group Biosynthesis'], dtype='<U42')]"
},
{
"id":"PYDXS",
"name":"Pyridoxal 5-phosphate synthase",
"metabolites":{
"g3p[c]":-1.0,
"gln__L[c]":-1.0,
"glu__L[c]":1.0,
"h2o[c]":3.0,
"h[c]":1.0,
"pi[c]":1.0,
"pydx5p[c]":1.0,
"ru5p__D[c]":-1.0
},
"lower_bound":0.0,
"upper_bound":1000.0,
"gene_reaction_rule":"Rv2604c and Rv2606c",
"subsystem":"[array(['Cofactor and Prosthetic Group Biosynthesis'], dtype='<U42')]"
},
{
"id":"PLPS",
"name":"Pyridoxal-5-phosphate synthase",
"metabolites":{
"g3p[c]":-1.0,
"gln__L[c]":-1.0,
"glu__L[c]":1.0,
"h2o[c]":3.0,
"h[c]":1.0,
"pi[c]":1.0,
"pydx5p[c]":1.0,
"r5p[c]":-1.0
},
"lower_bound":0.0,
"upper_bound":1000.0,
"gene_reaction_rule":"Rv2604c and Rv2606c",
"subsystem":"[array(['Cofactor and Prosthetic Group Biosynthesis'], dtype='<U42')]"
},
{
"id":"PDBL_3",
"name":"R_PDBL_3",
"metabolites":{
"dhap[c]":-1.0,
"gln__L[c]":-1.0,
"glu__L[c]":1.0,
"h2o[c]":3.0,
"h[c]":1.0,
"pi[c]":1.0,
"pydx5p[c]":1.0,
"ru5p__D[c]":-1.0
},
"lower_bound":0.0,
"upper_bound":1000.0,
"gene_reaction_rule":"Rv2604c and Rv2606c",
"subsystem":"[array(['Cofactor and Prosthetic Group Biosynthesis'], dtype='<U42')]"
},
{
"id":"PDBL_4",
"name":"R_PDBL_4",
"metabolites":{
"dhap[c]":-1.0,
"gln__L[c]":-1.0,
"glu__L[c]":1.0,
"h2o[c]":3.0,
"h[c]":1.0,
"pi[c]":1.0,
"pydx5p[c]":1.0,
"r5p[c]":-1.0
},
"lower_bound":0.0,
"upper_bound":1000.0,
"gene_reaction_rule":"Rv2604c and Rv2606c",
"subsystem":"[array(['Cofactor and Prosthetic Group Biosynthesis'], dtype='<U42')]"
},
{
"id":"2PLS",
"name":"2-phospho-L-lactate synthase",
"metabolites":{
"2plac__L[c]":1.0,
"gdp[c]":1.0,
"gtp[c]":-1.0,
"h[c]":1.0,
"lac__L[c]":-1.0
},
"lower_bound":0.0,
"upper_bound":1000.0,
"gene_reaction_rule":"",
"subsystem":"[array(['Cofactor and Prosthetic Group Biosynthesis'], dtype='<U42')]"
},
{
"id":"LPPGS",
"name":"LPPG synthetase",
"metabolites":{
"2plac__L[c]":-1.0,
"gtp[c]":-1.0,
"h[c]":-1.0,
"lppg[c]":1.0,
"ppi[c]":1.0
},
"lower_bound":0.0,
"upper_bound":1000.0,
"gene_reaction_rule":"",
"subsystem":"[array(['Cofactor and Prosthetic Group Biosynthesis'], dtype='<U42')]"
},
{
"id":"DMHDRFS_1",
"name":"DMHDRFS",
"metabolites":{
"34hpp[c]":-1.0,
"4r5au[c]":-1.0,
"amet[c]":-2.0,
"dad_5[c]":2.0,
"ddhrb[c]":1.0,
"h2o[c]":-1.0,
"met__L[c]":2.0,
"nh4[c]":1.0,
"oxa[c]":1.0
},
"lower_bound":0.0,
"upper_bound":1000.0,
"gene_reaction_rule":"Rv1173",
"subsystem":"[array(['Cofactor and Prosthetic Group Biosynthesis'], dtype='<U42')]"
},
{
"id":"LPFPLT",
"name":"LPPG:Fo 2-phospho-L-lactate transferase",
"metabolites":{
"ddhrb[c]":-1.0,
"f420_0[c]":1.0,
"gmp[c]":1.0,
"h[c]":1.0,
"lppg[c]":-1.0
},
"lower_bound":0.0,
"upper_bound":1000.0,
"gene_reaction_rule":"Rv3261 and Rv3262",
"subsystem":"[array(['Cofactor and Prosthetic Group Biosynthesis'], dtype='<U42')]"
},
{
"id":"GF4GL_7",
"name":"GF4GL 0",
"metabolites":{
"f420_0[c]":-1.0,
"f420_1[c]":1.0,
"gdp[c]":1.0,
"glu__L[c]":-1.0,
"gtp[c]":-1.0,
"pi[c]":1.0
},
"lower_bound":0.0,
"upper_bound":1000.0,
"gene_reaction_rule":"Rv3261",
"subsystem":"[array(['Cofactor and Prosthetic Group Biosynthesis'], dtype='<U42')]"
},
{
"id":"GF4GL_1",
"name":"GF4GL 1",
"metabolites":{
"f420_1[c]":-1.0,
"f420_2[c]":1.0,
"gdp[c]":1.0,
"glu__L[c]":-1.0,
"gtp[c]":-1.0,
"h[c]":1.0,
"pi[c]":1.0
},
"lower_bound":0.0,
"upper_bound":1000.0,
"gene_reaction_rule":"Rv3261 and Rv3262",
"subsystem":"[array(['Cofactor and Prosthetic Group Biosynthesis'], dtype='<U42')]"
},
{
"id":"CPMPS",
"name":"Cyclic pyranopterin monophosphate synthase",
"metabolites":{
"cpmp[c]":1.0,
"gtp[c]":-1.0,
"h2o[c]":-1.0,
"ppi[c]":1.0
},
"lower_bound":0.0,
"upper_bound":1000.0,
"gene_reaction_rule":"((Rv3109 or Rv0869c) and Rv3116 and Rv3111)",
"subsystem":"[array(['Cofactor and Prosthetic Group Biosynthesis'], dtype='<U42')]"
},
{
"id":"ISCS",
"name":"ISCS",
"metabolites":{
"ala__L[c]":1.0,
"cys__L[c]":-1.0,
"fdxox[c]":1.0,
"fe2[c]":-1.0
},
"lower_bound":-1000.0,
"upper_bound":1000.0,
"gene_reaction_rule":"Rv3025c or Rv1464",
"subsystem":"[array(['Cofactor and Prosthetic Group Biosynthesis'], dtype='<U42')]"
},
{
"id":"MOEA1",
"name":"MNXR79418",
"metabolites":{
"amp[c]":1.0,
"h2o[c]":1.0,
"mobd[c]":-1.0,
"moco[c]":1.0,
"mptamp[c]":-1.0
},
"lower_bound":0.0,
"upper_bound":1000.0,
"gene_reaction_rule":"Rv0994 or Rv0438c",
"subsystem":"[array(['Cofactor and Prosthetic Group Biosynthesis'], dtype='<U42')]"
},
{
"id":"MPTAT",
"name":"Molybdopterin adenylyltransferase",
"metabolites":{
"atp[c]":-1.0,
"h[c]":-1.0,
"mpt[c]":-1.0,
"mptamp[c]":1.0,
"ppi[c]":1.0
},
"lower_bound":0.0,
"upper_bound":1000.0,
"gene_reaction_rule":"Rv0865",
"subsystem":"[array(['Cofactor and Prosthetic Group Biosynthesis'], dtype='<U42')]"
},
{
"id":"MOBA",
"name":"MNXR63860",
"metabolites":{
"gmp[c]":-1.0,
"h2o[c]":1.0,
"h[c]":-1.0,
"mocogdp[c]":1.0,
"mpt[c]":-1.0,
"nad[c]":-1.0,
"nadh[c]":1.0
},
"lower_bound":0.0,
"upper_bound":1000.0,
"gene_reaction_rule":"Rv2453c",
"subsystem":"[array(['Cofactor and Prosthetic Group Biosynthesis'], dtype='<U42')]"
},
{
"id":"MOAE1",
"name":"MNXR85919",
"metabolites":{
"cpmp[c]":-1.0,
"h[c]":-1.0,
"moadcoo[c]":2.0,
"moadcosh[c]":-2.0,
"mpt[c]":1.0
},
"lower_bound":0.0,
"upper_bound":1000.0,
"gene_reaction_rule":"((Rv3119 or Rv0866) and Rv3322c)",
"subsystem":"[array(['Cofactor and Prosthetic Group Biosynthesis'], dtype='<U42')]"
},
{
"id":"MOEB1",
"name":"MNXR88174",
"metabolites":{
"amp[c]":1.0,
"atp[c]":-1.0,
"h2s[c]":-1.0,
"h[c]":1.0,
"moadcoo[c]":-1.0,
"moadcosh[c]":1.0,
"ppi[c]":1.0
},
"lower_bound":0.0,
"upper_bound":1000.0,
"gene_reaction_rule":"Rv3206c and Rv3025c",
"subsystem":"[array(['Cofactor and Prosthetic Group Biosynthesis'], dtype='<U42')]"
},
{
"id":"ADOCBIAH",
"name":"MNXR85327",
"metabolites":{
"adcobhex[c]":1.0,
"adocbi[c]":-1.0,
"appl[c]":1.0,
"h2o[c]":-1.0
},
"lower_bound":-1000.0,
"upper_bound":0.0,
"gene_reaction_rule":"Rv2231c",
"subsystem":"[array(['Cofactor and Prosthetic Group Biosynthesis'], dtype='<U42')]"
},
{
"id":"COB2",
"name":"MNXR84736",
"metabolites":{
"cbl1[c]":2.0,
"cbl2[c]":-2.0,
"h[c]":1.0,
"nad[c]":1.0,
"nadh[c]":-1.0
},
"lower_bound":-1000.0,
"upper_bound":1000.0,
"gene_reaction_rule":"",
"subsystem":"[array(['Cofactor and Prosthetic Group Biosynthesis'], dtype='<U42')]"
},
{
"id":"CBL2OR_1",
"name":"NADH:cob(III)alamine oxidoreductase",
"metabolites":{
"aqcobal[c]":-2.0,
"cbl2[c]":2.0,
"h2o[c]":2.0,
"h[c]":1.0,
"nad[c]":1.0,
"nadh[c]":-1.0
},
"lower_bound":-1000.0,
"upper_bound":1000.0,
"gene_reaction_rule":"",
"subsystem":"[array(['Cofactor and Prosthetic Group Biosynthesis'], dtype='<U42')]"
},
{
"id":"PHEMEt",
"name":"Heme transport",
"metabolites":{
"pheme[c]":1.0,
"pheme[e]":-1.0
},
"lower_bound":0.0,
"upper_bound":1000.0,
"gene_reaction_rule":"((Rv0202c or Rv0206c) and Rv0203)",
"subsystem":"[array(['Cofactor and Prosthetic Group Biosynthesis'], dtype='<U42')]"
},
{
"id":"HEMEOS",
"name":"Heme O synthase",
"metabolites":{
"frdp[c]":-1.0,
"h2o[c]":-1.0,
"hemeO[c]":1.0,
"pheme[c]":-1.0,
"ppi[c]":1.0
},
"lower_bound":0.0,
"upper_bound":1000.0,
"gene_reaction_rule":"Rv1451",
"subsystem":"[array(['Cofactor and Prosthetic Group Biosynthesis'], dtype='<U42')]"
},
{
"id":"HEMEAS",
"name":"Heme A synthase",
"metabolites":{
"h2o[c]":-1.0,
"h[c]":4.0,
"hemeA[c]":1.0,
"hemeO[c]":-1.0
},
"lower_bound":0.0,
"upper_bound":1000.0,
"gene_reaction_rule":"Rv2194 and Rv2195 and Rv2196 and Rv1456c and Rv3029c and Rv3028c and Rv2200c and Rv3043c and Rv2193 and Rv1623c and Rv1622c",
"subsystem":"[array(['Cofactor and Prosthetic Group Biosynthesis'], dtype='<U42')]"
},
{
"id":"GSEALD",
"name":"GSEALD",
"metabolites":{
"glu1sa[c]":1.0,
"glu__L[c]":-1.0,
"h2o[c]":1.0,
"h[c]":-2.0,
"nadp[c]":1.0,
"nadph[c]":-1.0
},
"lower_bound":0.0,
"upper_bound":1000.0,
"gene_reaction_rule":"",
"subsystem":"[array(['Cofactor and Prosthetic Group Biosynthesis'], dtype='<U42')]"
},
{
"id":"CPPPGO2_1",
"name":"Oxygen Independent coproporphyrinogen-III oxidase",
"metabolites":{
"amet[c]":-2.0,
"co2[c]":2.0,
"cpppg3[c]":-1.0,
"dad_2[c]":2.0,
"met__L[c]":2.0,
"pppg9[c]":1.0
},
"lower_bound":0.0,
"upper_bound":1000.0,
"gene_reaction_rule":"Rv2388c",
"subsystem":"[array(['Cofactor and Prosthetic Group Biosynthesis'], dtype='<U42')]"
},
{
"id":"FPRA",
"name":"R01195",
"metabolites":{
"fdxox[c]":1.0,
"fdxrd[c]":-1.0,
"h[c]":-1.0,
"nadp[c]":-1.0,
"nadph[c]":1.0
},
"lower_bound":0.0,
"upper_bound":1000.0,
"gene_reaction_rule":"Rv3106 or Rv0886",
"subsystem":"[array(['Cofactor and Prosthetic Group Biosynthesis'], dtype='<U42')]"
},
{
"id":"THMP",
"name":"Thiamin phosphatase",
"metabolites":{
"h2o[c]":-1.0,
"pi[c]":1.0,
"thm[c]":1.0,
"thmmp[c]":-1.0
},
"lower_bound":0.0,
"upper_bound":1000.0,
"gene_reaction_rule":"",
"subsystem":"[array(['Cofactor and Prosthetic Group Biosynthesis'], dtype='<U42')]"
},
{
"id":"SHCHCS3",
"name":"2-succinyl-6-hydroxy-2,4-cyclohexadiene 1-carboxylate synthase",
"metabolites":{
"2sephchc[c]":-1.0,
"2shchc[c]":1.0,
"pyr[c]":1.0
},
"lower_bound":-1000.0,
"upper_bound":1000.0,
"gene_reaction_rule":"Rv0555",
"subsystem":"[array(['Cofactor and Prosthetic Group Biosynthesis'], dtype='<U42')]"
},
{
"id":"SEPHCHCS",
"name":"2-succinyl-5-enolpyruvyl-6-hydroxy-3-cyclohexene-1-carboxylate synthase",
"metabolites":{
"2sephchc[c]":1.0,
"akg[c]":-1.0,
"co2[c]":1.0,
"h[c]":-1.0,
"ichor[c]":-1.0
},
"lower_bound":-1000.0,
"upper_bound":1000.0,
"gene_reaction_rule":"Rv0555",
"subsystem":"[array(['Cofactor and Prosthetic Group Biosynthesis'], dtype='<U42')]"
},
{
"id":"APPLDHr",
"name":"Aminopropanol dehydrogenase reversible",
"metabolites":{
"aact[c]":-1.0,
"appl[c]":1.0,
"h[c]":-1.0,
"nad[c]":1.0,
"nadh[c]":-1.0
},
"lower_bound":0.0,
"upper_bound":1000.0,
"gene_reaction_rule":"",
"subsystem":"[array(['Cofactor and Prosthetic Group Biosynthesis'], dtype='<U42')]"
},
{
"id":"AOBUTDs",
"name":"L-2-amino-3-oxobutanoate decarboxylation (spontaneous)",
"metabolites":{
"2aobut[c]":-1.0,
"aact[c]":1.0,
"co2[c]":1.0,
"h[c]":-1.0
},
"lower_bound":0.0,
"upper_bound":1000.0,
"gene_reaction_rule":"",
"subsystem":"[array(['Cofactor and Prosthetic Group Biosynthesis'], dtype='<U42')]"
},
{
"id":"DMBI",
"name":"MNXR18583",
"metabolites":{
"barb[c]":1.0,
"dmbzid[c]":1.0,
"e4p[c]":1.0,
"fmnh2[c]":-1.0,
"h2o[c]":1.0,
"h[c]":-1.0,
"nad[c]":1.0,
"nadh[c]":-1.0,
"o2[c]":-1.0
},
"lower_bound":-1000.0,
"upper_bound":1000.0,
"gene_reaction_rule":"",
"subsystem":"[array(['Cofactor and Prosthetic Group Biosynthesis'], dtype='<U42')]"
},
{
"id":"HETZK",
"name":"Hydroxyethylthiazole kinase",
"metabolites":{
"4mhetz[c]":-1.0,
"4mpetz[c]":1.0,
"adp[c]":1.0,
"atp[c]":-1.0,
"h[c]":1.0
},
"lower_bound":-1000.0,
"upper_bound":1000.0,
"gene_reaction_rule":"",
"subsystem":"[array(['Cofactor and Prosthetic Group Biosynthesis'], dtype='<U42')]"
},
{
"id":"ADMDC",
"name":"Adenosylmethionine decarboxylase",
"metabolites":{
"amet[c]":-1.0,
"ametam[c]":1.0,
"co2[c]":1.0,
"h[c]":-1.0
},
"lower_bound":-1000.0,
"upper_bound":1000.0,
"gene_reaction_rule":"",
"subsystem":"[array(['Cysteine and methionine metabolism'], dtype='<U34')]"
},
{
"id":"AHCi",
"name":"Adenosylhomocysteinase",
"metabolites":{
"adn[c]":1.0,
"ahcys[c]":-1.0,
"h2o[c]":-1.0,
"hcys__L[c]":1.0
},
"lower_bound":-1000.0,
"upper_bound":1000.0,
"gene_reaction_rule":"Rv3248c",
"subsystem":"[array(['Cysteine and methionine metabolism'], dtype='<U34')]"
},
{
"id":"AHCYSNS",
"name":"S-adenosylhomocysteine nucleosidase",
"metabolites":{
"ade[c]":1.0,
"ahcys[c]":-1.0,
"h2o[c]":-1.0,
"rhcys[c]":1.0
},
"lower_bound":0.0,
"upper_bound":1000.0,
"gene_reaction_rule":"Rv0091",
"subsystem":"[array(['Cysteine and methionine metabolism'], dtype='<U34')]"
},
{
"id":"CYANST",
"name":"Cyanide sulfurtransferase",
"metabolites":{
"cyan[c]":-1.0,
"h[c]":1.0,
"so3[c]":1.0,
"tcynt[c]":1.0,
"tsul[c]":-1.0
},
"lower_bound":0.0,
"upper_bound":1000.0,
"gene_reaction_rule":"Rv0815c or Rv2291 or Rv3117 or Rv3283 or Rv0390",
"subsystem":"[array(['Cysteine and methionine metabolism'], dtype='<U34')]"
},
{
"id":"CYSS",
"name":"Cysteine synthase",
"metabolites":{
"ac[c]":1.0,
"acser[c]":-1.0,
"cys__L[c]":1.0,
"h2s[c]":-1.0,
"h[c]":1.0
},
"lower_bound":0.0,
"upper_bound":1000.0,
"gene_reaction_rule":"Rv2334 or Rv1336",
"subsystem":"[array(['Cysteine and methionine metabolism'], dtype='<U34')]"
},
{
"id":"CYSTL",
"name":"Cystathionine b-lyase",
"metabolites":{
"cyst__L[c]":-1.0,
"h2o[c]":-1.0,
"hcys__L[c]":1.0,
"nh4[c]":1.0,
"pyr[c]":1.0
},
"lower_bound":0.0,
"upper_bound":1000.0,
"gene_reaction_rule":"Rv0075 or Rv2294",
"subsystem":"[array(['Cysteine and methionine metabolism'], dtype='<U34')]"
},
{
"id":"CYSTS",
"name":"Cystathionine beta synthase",
"metabolites":{
"cyst__L[c]":1.0,
"h2o[c]":1.0,
"hcys__L[c]":-1.0,
"ser__L[c]":-1.0
},
"lower_bound":0.0,
"upper_bound":1000.0,
"gene_reaction_rule":"Rv1077",
"subsystem":"[array(['Cysteine and methionine metabolism'], dtype='<U34')]"
},
{
"id":"HCYSMT",
"name":"Homocysteine S-methyltransferase",
"metabolites":{
"ahcys[c]":1.0,
"amet[c]":-1.0,
"h[c]":1.0,
"hcys__L[c]":-1.0,
"met__L[c]":1.0
},
"lower_bound":0.0,
"upper_bound":1000.0,
"gene_reaction_rule":"Rv2458",
"subsystem":"[array(['Cysteine and methionine metabolism'], dtype='<U34')]"
},
{
"id":"HSERTA",
"name":"Homoserine O trans acetylase",
"metabolites":{
"accoa[c]":-1.0,
"achms[c]":1.0,
"coa[c]":1.0,
"hom__L[c]":-1.0
},
"lower_bound":-1000.0,
"upper_bound":1000.0,
"gene_reaction_rule":"Rv3341",
"subsystem":"[array(['Cysteine and methionine metabolism'], dtype='<U34')]"
},
{
"id":"METAT",
"name":"Methionine adenosyltransferase",
"metabolites":{
"amet[c]":1.0,
"atp[c]":-1.0,
"h2o[c]":-1.0,
"met__L[c]":-1.0,
"pi[c]":1.0,
"ppi[c]":1.0
},
"lower_bound":0.0,
"upper_bound":1000.0,
"gene_reaction_rule":"Rv1392",
"subsystem":"[array(['Cysteine and methionine metabolism'], dtype='<U34')]"
},
{
"id":"METOX1s",
"name":"Methionine oxidation (spontaneous)",
"metabolites":{
"h2o2[c]":-1.0,
"h2o[c]":1.0,
"met__L[c]":-1.0,
"metsox_S__L[c]":1.0
},
"lower_bound":0.0,
"upper_bound":1000.0,
"gene_reaction_rule":"",
"subsystem":"[array(['Cysteine and methionine metabolism'], dtype='<U34')]"
},
{
"id":"METOX2s",
"name":"Methionine oxidation 2 (spontaneous)",
"metabolites":{
"h2o2[c]":-1.0,
"h2o[c]":1.0,
"met__L[c]":-1.0,
"metsox_R__L[c]":1.0
},
"lower_bound":0.0,
"upper_bound":1000.0,
"gene_reaction_rule":"",
"subsystem":"[array(['Cysteine and methionine metabolism'], dtype='<U34')]"
},
{
"id":"METS",
"name":"Methionine synthase",
"metabolites":{
"5mthf[c]":-1.0,
"h[c]":1.0,
"hcys__L[c]":-1.0,
"met__L[c]":1.0,
"thf[c]":1.0
},
"lower_bound":0.0,
"upper_bound":1000.0,
"gene_reaction_rule":"Rv2124c and Rv1133c",
"subsystem":"[array(['Cysteine and methionine metabolism'], dtype='<U34')]"
},
{
"id":"MHPGLUT",
"name":"5 methyltetrahydropteroyltriglutamate homocysteine S methyltransferase",
"metabolites":{
"hcys__L[c]":-1.0,
"hpglu[c]":1.0,
"met__L[c]":1.0,
"mhpglu[c]":-1.0
},
"lower_bound":0.0,
"upper_bound":1000.0,
"gene_reaction_rule":"Rv1133c",
"subsystem":"[array(['Cysteine and methionine metabolism'], dtype='<U34')]"
},
{
"id":"MTAN",
"name":"Methylthioadenosine nucleosidase",
"metabolites":{
"5mta[c]":-1.0,
"5mtr[c]":1.0,
"ade[c]":1.0,
"h2o[c]":-1.0
},
"lower_bound":0.0,
"upper_bound":1000.0,
"gene_reaction_rule":"Rv0091",
"subsystem":"[array(['Cysteine and methionine metabolism'], dtype='<U34')]"
},
{
"id":"SERAT",
"name":"Serine O-acetyltransferase",
"metabolites":{
"accoa[c]":-1.0,
"acser[c]":1.0,
"coa[c]":1.0,
"ser__L[c]":-1.0
},
"lower_bound":0.0,
"upper_bound":1000.0,
"gene_reaction_rule":"Rv2335",
"subsystem":"[array(['Cysteine and methionine metabolism'], dtype='<U34')]"
},
{
"id":"SERD_L",
"name":"L-serine deaminase",
"metabolites":{
"nh4[c]":1.0,
"pyr[c]":1.0,
"ser__L[c]":-1.0
},
"lower_bound":0.0,
"upper_bound":1000.0,
"gene_reaction_rule":"Rv0069c",
"subsystem":"[array(['Cysteine and methionine metabolism'], dtype='<U34')]"
},
{
"id":"SHSL1",
"name":"O-succinylhomoserine lyase (L-cysteine)",
"metabolites":{
"cys__L[c]":-1.0,
"cyst__L[c]":1.0,
"h[c]":1.0,
"succ[c]":1.0,
"suchms[c]":-1.0
},
"lower_bound":-1000.0,
"upper_bound":1000.0,
"gene_reaction_rule":"Rv1079",
"subsystem":"[array(['Cysteine and methionine metabolism'], dtype='<U34')]"
},
{
"id":"SHSL4r",
"name":"O succinylhomoserine lyase  elimination   reversible",
"metabolites":{
"2obut[c]":1.0,
"h2o[c]":-1.0,
"h[c]":1.0,
"nh4[c]":1.0,
"succ[c]":1.0,
"suchms[c]":-1.0
},
"lower_bound":-1000.0,
"upper_bound":1000.0,
"gene_reaction_rule":"Rv1079",
"subsystem":"[array(['Cysteine and methionine metabolism'], dtype='<U34')]"
},
{
"id":"THRD_L",
"name":"L-threonine deaminase",
"metabolites":{
"2obut[c]":1.0,
"nh4[c]":1.0,
"thr__L[c]":-1.0
},
"lower_bound":0.0,
"upper_bound":1000.0,
"gene_reaction_rule":"Rv1559",
"subsystem":"[array(['Cysteine and methionine metabolism'], dtype='<U34')]"
},
{
"id":"AHSERL2",
"name":"O acetylhomoserine  thiol  lyase",
"metabolites":{
"ac[c]":1.0,
"achms[c]":-1.0,
"h2s[c]":-1.0,
"h[c]":1.0,
"hcys__L[c]":1.0
},
"lower_bound":0.0,
"upper_bound":1000.0,
"gene_reaction_rule":"Rv3340",
"subsystem":"[array(['Cysteine and methionine metabolism'], dtype='<U34')]"
},
{
"id":"CYST_II",
"name":"R_CYST_II",
"metabolites":{
"cys__L[c]":1.0,
"h2s[c]":-1.0,
"pi[c]":1.0,
"pser__L[c]":-1.0
},
"lower_bound":0.0,
"upper_bound":1000.0,
"gene_reaction_rule":"Rv0848",
"subsystem":"[array(['Cysteine and methionine metabolism'], dtype='<U34')]"
},
{
"id":"SHSL2r",
"name":"O-succinylhomoserine lyase (H2S)",
"metabolites":{
"h2s[c]":-1.0,
"h[c]":1.0,
"hcys__L[c]":1.0,
"succ[c]":1.0,
"suchms[c]":-1.0
},
"lower_bound":0.0,
"upper_bound":1000.0,
"gene_reaction_rule":"Rv0391",
"subsystem":"[array(['Cysteine and methionine metabolism'], dtype='<U34')]"
},
{
"id":"CYSK2_I",
"name":"O-Phospho-L-Serine-dependent S-Suflocysteine Synthase",
"metabolites":{
"h[c]":-1.0,
"pi[c]":1.0,
"pser__L[c]":-1.0,
"scys__L[c]":1.0,
"tsul[c]":-1.0
},
"lower_bound":0.0,
"upper_bound":1000.0,
"gene_reaction_rule":"Rv0848",
"subsystem":"[array(['Cysteine and methionine metabolism'], dtype='<U34')]"
},
{
"id":"CYSM_I",
"name":"CysO-dependent L-cystein biosynthesis CysM",
"metabolites":{
"cysOcys__L[c]":1.0,
"cysOsh[c]":-1.0,
"pi[c]":1.0,
"pser__L[c]":-1.0
},
"lower_bound":0.0,
"upper_bound":1000.0,
"gene_reaction_rule":"Rv1336",
"subsystem":"[array(['Cysteine and methionine metabolism'], dtype='<U34')]"
},
{
"id":"CYSM_II",
"name":"CysO-dependent L-cystein biosynthesis Mec+",
"metabolites":{
"cysO[c]":1.0,
"cysOcys__L[c]":-1.0,
"cys__L[c]":1.0
},
"lower_bound":0.0,
"upper_bound":1000.0,
"gene_reaction_rule":"Rv1334",
"subsystem":"[array(['Cysteine and methionine metabolism'], dtype='<U34')]"
},
{
"id":"CYSO_I",
"name":"CysO Adenylation by MoeZ",
"metabolites":{
"atp[c]":-1.0,
"cysO[c]":-1.0,
"cysOamp[c]":1.0,
"h2o[c]":-1.0,
"h[c]":1.0,
"ppi[c]":1.0
},
"lower_bound":0.0,
"upper_bound":1000.0,
"gene_reaction_rule":"Rv3206c",
"subsystem":"[array(['Cysteine and methionine metabolism'], dtype='<U34')]"
},
{
"id":"CYSO_II",
"name":"CysO Sulfuration by MoeZ",
"metabolites":{
"amp[c]":1.0,
"cysOamp[c]":-1.0,
"cysOsh[c]":1.0,
"h2s[c]":-1.0
},
"lower_bound":0.0,
"upper_bound":1000.0,
"gene_reaction_rule":"Rv3206c",
"subsystem":"[array(['Cysteine and methionine metabolism'], dtype='<U34')]"
},
{
"id":"MTAP",
"name":"5  methylthioadenosine phosphorylase",
"metabolites":{
"5mdr1p[c]":1.0,
"5mta[c]":-1.0,
"ade[c]":1.0,
"pi[c]":-1.0
},
"lower_bound":0.0,
"upper_bound":1000.0,
"gene_reaction_rule":"Rv0535",
"subsystem":"[array(['Cysteine and methionine metabolism'], dtype='<U34')]"
},
{
"id":"EPH",
"name":"Epoxide hydrolysis",
"metabolites":{
"dhocdc[c]":1.0,
"epox[c]":-1.0,
"h2o[c]":-1.0
},
"lower_bound":-1000.0,
"upper_bound":1000.0,
"gene_reaction_rule":"Rv1124 or Rv3176c or Rv1938 or Rv0134 or Rv3617 or Rv3670 or Rv2740",
"subsystem":"[array(['Degradation/Utilization/Assimilation'], dtype='<U36')]"
},
{
"id":"EGTB",
"name":"EGTB",
"metabolites":{
"glucys[c]":-1.0,
"gluhercyso[c]":1.0,
"hercyn[c]":-1.0,
"o2[c]":-1.0
},
"lower_bound":0.0,
"upper_bound":1000.0,
"gene_reaction_rule":"Rv3703c",
"subsystem":"[array(['Ergothioneine biosynthesis'], dtype='<U26')]"
},
{
"id":"EGTC",
"name":"EGTC",
"metabolites":{
"fad[c]":1.0,
"fadh2[c]":-1.0,
"glu__L[c]":1.0,
"gluhercyso[c]":-1.0,
"hercyso[c]":1.0
},
"lower_bound":0.0,
"upper_bound":1000.0,
"gene_reaction_rule":"Rv3702c",
"subsystem":"[array(['Ergothioneine biosynthesis'], dtype='<U26')]"
},
{
"id":"EGTE",
"name":"EGTE",
"metabolites":{
"ergoth[c]":1.0,
"hercyso[c]":-1.0,
"nh4[c]":1.0,
"pyr[c]":1.0
},
"lower_bound":0.0,
"upper_bound":1000.0,
"gene_reaction_rule":"Rv3700c",
"subsystem":"[array(['Ergothioneine biosynthesis'], dtype='<U26')]"
},
{
"id":"EX_acysbmn_e",
"name":"EX acysbmn LPAREN e RPAREN ",
"metabolites":{
"acysbmn[e]":-1.0
},
"lower_bound":-1.0,
"upper_bound":1000.0,
"gene_reaction_rule":"",
"subsystem":"[array(['Extracellular exchange'], dtype='<U22')]"
},
{
"id":"EX_ala_B_e",
"name":"Beta-Alanine exchange",
"metabolites":{
"ala_B[e]":-1.0
},
"lower_bound":-1.0,
"upper_bound":1000.0,
"gene_reaction_rule":"",
"subsystem":"[array(['Extracellular exchange'], dtype='<U22')]"
},
{
"id":"EX_ala__D_e",
"name":"D-Alanine exchange",
"metabolites":{
"ala__D[e]":-1.0
},
"lower_bound":-1.0,
"upper_bound":1000.0,
"gene_reaction_rule":"",
"subsystem":"[array(['Extracellular exchange'], dtype='<U22')]"
},
{
"id":"EX_ala__L_e",
"name":"L-Alanine exchange",
"metabolites":{
"ala__L[e]":-1.0
},
"lower_bound":-1.0,
"upper_bound":1000.0,
"gene_reaction_rule":"",
"subsystem":"[array(['Extracellular exchange'], dtype='<U22')]"
},
{
"id":"EX_arab__D_e",
"name":"D Arabinose exchange",
"metabolites":{
"arab__D[e]":-1.0
},
"lower_bound":-1.0,
"upper_bound":1000.0,
"gene_reaction_rule":"",
"subsystem":"[array(['Extracellular exchange'], dtype='<U22')]"
},
{
"id":"EX_arab__L_e",
"name":"L-Arabinose exchange",
"metabolites":{
"arab__L[e]":-1.0
},
"lower_bound":-1.0,
"upper_bound":1000.0,
"gene_reaction_rule":"",
"subsystem":"[array(['Extracellular exchange'], dtype='<U22')]"
},
{
"id":"EX_arg__L_e",
"name":"L-Arginine exchange",
"metabolites":{
"arg__L[e]":-1.0
},
"lower_bound":-1.0,
"upper_bound":1000.0,
"gene_reaction_rule":"",
"subsystem":"[array(['Extracellular exchange'], dtype='<U22')]"
},
{
"id":"EX_asn__L_e",
"name":"L-Asparagine exchange",
"metabolites":{
"asn__L[e]":-1.0
},
"lower_bound":-1.0,
"upper_bound":1000.0,
"gene_reaction_rule":"",
"subsystem":"[array(['Extracellular exchange'], dtype='<U22')]"
},
{
"id":"EX_asp__L_e",
"name":"L-Aspartate exchange",
"metabolites":{
"asp__L[e]":-1.0
},
"lower_bound":-1.0,
"upper_bound":1000.0,
"gene_reaction_rule":"",
"subsystem":"[array(['Extracellular exchange'], dtype='<U22')]"
},
{
"id":"EX_atp_e",
"name":"EX atp LPAREN e RPAREN ",
"metabolites":{
"atp[e]":-1.0
},
"lower_bound":-1.0,
"upper_bound":1000.0,
"gene_reaction_rule":"",
"subsystem":"[array(['Extracellular exchange'], dtype='<U22')]"
},
{
"id":"EX_bmn_e",
"name":"EX bmn LPAREN e RPAREN ",
"metabolites":{
"bmn[e]":-1.0
},
"lower_bound":-1.0,
"upper_bound":1000.0,
"gene_reaction_rule":"",
"subsystem":"[array(['Extracellular exchange'], dtype='<U22')]"
},
{
"id":"EX_ca2_e",
"name":"Calcium exchange",
"metabolites":{
"ca2[e]":-1.0
},
"lower_bound":-1.0,
"upper_bound":1000.0,
"gene_reaction_rule":"",
"subsystem":"[array(['Extracellular exchange'], dtype='<U22')]"
},
{
"id":"EX_chol_e",
"name":"Choline exchange",
"metabolites":{
"chol[e]":-1.0
},
"lower_bound":-1.0,
"upper_bound":1000.0,
"gene_reaction_rule":"",
"subsystem":"[array(['Extracellular exchange'], dtype='<U22')]"
},
{
"id":"EX_cit_e",
"name":"Citrate exchange",
"metabolites":{
"cit[e]":-1.0
},
"lower_bound":-1.0,
"upper_bound":1000.0,
"gene_reaction_rule":"",
"subsystem":"[array(['Extracellular exchange'], dtype='<U22')]"
},
{
"id":"EX_cl_e",
"name":"Chloride exchange",
"metabolites":{
"cl[e]":-1.0
},
"lower_bound":-1.0,
"upper_bound":1000.0,
"gene_reaction_rule":"",
"subsystem":"[array(['Extracellular exchange'], dtype='<U22')]"
},
{
"id":"EX_co2_e",
"name":"CO2 exchange",
"metabolites":{
"co2[e]":-1.0
},
"lower_bound":-1.0,
"upper_bound":1000.0,
"gene_reaction_rule":"",
"subsystem":"[array(['Extracellular exchange'], dtype='<U22')]"
},
{
"id":"EX_coa_e",
"name":"EX coa LPAREN e RPAREN ",
"metabolites":{
"coa[e]":-1.0
},
"lower_bound":-1.0,
"upper_bound":1000.0,
"gene_reaction_rule":"",
"subsystem":"[array(['Extracellular exchange'], dtype='<U22')]"
},
{
"id":"EX_cobalt2_e",
"name":"Co2+ exchange",
"metabolites":{
"cobalt2[e]":-1.0
},
"lower_bound":-1.0,
"upper_bound":1000.0,
"gene_reaction_rule":"",
"subsystem":"[array(['Extracellular exchange'], dtype='<U22')]"
},
{
"id":"EX_crn_e",
"name":"L-Carnitine exchange",
"metabolites":{
"crn[e]":-1.0
},
"lower_bound":-1.0,
"upper_bound":1000.0,
"gene_reaction_rule":"",
"subsystem":"[array(['Extracellular exchange'], dtype='<U22')]"
},
{
"id":"EX_cu2_e",
"name":"Cu2+ exchange",
"metabolites":{
"cu2[e]":-1.0
},
"lower_bound":-1.0,
"upper_bound":1000.0,
"gene_reaction_rule":"",
"subsystem":"[array(['Extracellular exchange'], dtype='<U22')]"
},
{
"id":"EX_cytd_e",
"name":"Cytidine exchange",
"metabolites":{
"cytd[e]":-1.0
},
"lower_bound":-1.0,
"upper_bound":1000.0,
"gene_reaction_rule":"",
"subsystem":"[array(['Extracellular exchange'], dtype='<U22')]"
},
{
"id":"EX_etha_e",
"name":"Ethanolamine exchange",
"metabolites":{
"etha[e]":-1.0
},
"lower_bound":-1.0,
"upper_bound":1000.0,
"gene_reaction_rule":"",
"subsystem":"[array(['Extracellular exchange'], dtype='<U22')]"
},
{
"id":"EX_fe2_e",
"name":"Fe2+ exchange",
"metabolites":{
"fe2[e]":-1.0
},
"lower_bound":-1.0,
"upper_bound":1000.0,
"gene_reaction_rule":"",
"subsystem":"[array(['Extracellular exchange'], dtype='<U22')]"
},
{
"id":"EX_fe3_e",
"name":"Fe3+ exchange",
"metabolites":{
"fe3[e]":-1.0
},
"lower_bound":-1.0,
"upper_bound":1000.0,
"gene_reaction_rule":"",
"subsystem":"[array(['Extracellular exchange'], dtype='<U22')]"
},
{
"id":"EX_fum_e",
"name":"Fumarate exchange",
"metabolites":{
"fum[e]":-1.0
},
"lower_bound":-1.0,
"upper_bound":1000.0,
"gene_reaction_rule":"",
"subsystem":"[array(['Extracellular exchange'], dtype='<U22')]"
},
{
"id":"EX_gal_e",
"name":"D-Galactose exchange",
"metabolites":{
"gal[e]":-1.0
},
"lower_bound":-1.0,
"upper_bound":1000.0,
"gene_reaction_rule":"",
"subsystem":"[array(['Extracellular exchange'], dtype='<U22')]"
},
{
"id":"EX_glc__D_e",
"name":"D-Glucose exchange",
"metabolites":{
"glc__D[e]":-1.0
},
"lower_bound":-1.0,
"upper_bound":1000.0,
"gene_reaction_rule":"",
"subsystem":"[array(['Extracellular exchange'], dtype='<U22')]"
},
{
"id":"EX_glu__L_e",
"name":"L-Glutamate exchange",
"metabolites":{
"glu__L[e]":-1.0
},
"lower_bound":-1.0,
"upper_bound":1000.0,
"gene_reaction_rule":"",
"subsystem":"[array(['Extracellular exchange'], dtype='<U22')]"
},
{
"id":"EX_gly_e",
"name":"Glycine exchange",
"metabolites":{
"gly[e]":-1.0
},
"lower_bound":-1.0,
"upper_bound":1000.0,
"gene_reaction_rule":"",
"subsystem":"[array(['Extracellular exchange'], dtype='<U22')]"
},
{
"id":"EX_glyb_e",
"name":"Glycine betaine exchange",
"metabolites":{
"glyb[e]":-1.0
},
"lower_bound":-1.0,
"upper_bound":1000.0,
"gene_reaction_rule":"",
"subsystem":"[array(['Extracellular exchange'], dtype='<U22')]"
},
{
"id":"EX_glyc3p_e",
"name":"Glycerol 3-phosphate exchange",
"metabolites":{
"glyc3p[e]":-1.0
},
"lower_bound":-1.0,
"upper_bound":1000.0,
"gene_reaction_rule":"",
"subsystem":"[array(['Extracellular exchange'], dtype='<U22')]"
},
{
"id":"EX_glyc_e",
"name":"Glycerol exchange",
"metabolites":{
"glyc[e]":-1.0
},
"lower_bound":-1.0,
"upper_bound":1000.0,
"gene_reaction_rule":"",
"subsystem":"[array(['Extracellular exchange'], dtype='<U22')]"
},
{
"id":"EX_gthrd_e",
"name":"Reduced glutathione exchange",
"metabolites":{
"gthrd[e]":-1.0
},
"lower_bound":-1.0,
"upper_bound":1000.0,
"gene_reaction_rule":"",
"subsystem":"[array(['Extracellular exchange'], dtype='<U22')]"
},
{
"id":"EX_h2_e",
"name":"H2 exchange",
"metabolites":{
"h2[e]":-1.0
},
"lower_bound":-1.0,
"upper_bound":1000.0,
"gene_reaction_rule":"",
"subsystem":"[array(['Extracellular exchange'], dtype='<U22')]"
},
{
"id":"EX_h2co3_e",
"name":"EX h2co3 LPAREN e RPAREN ",
"metabolites":{
"h2co3[e]":-1.0
},
"lower_bound":-1.0,
"upper_bound":1000.0,
"gene_reaction_rule":"",
"subsystem":"[array(['Extracellular exchange'], dtype='<U22')]"
},
{
"id":"EX_h2o_e",
"name":"H2O exchange",
"metabolites":{
"h2o[e]":-1.0
},
"lower_bound":-1.0,
"upper_bound":1000.0,
"gene_reaction_rule":"",
"subsystem":"[array(['Extracellular exchange'], dtype='<U22')]"
},
{
"id":"EX_h2s_e",
"name":"Hydrogen sulfide exchange",
"metabolites":{
"h2s[e]":-1.0
},
"lower_bound":-1.0,
"upper_bound":1000.0,
"gene_reaction_rule":"",
"subsystem":"[array(['Extracellular exchange'], dtype='<U22')]"
},
{
"id":"EX_h_e",
"name":"H+ exchange",
"metabolites":{
"h[e]":-1.0
},
"lower_bound":-1.0,
"upper_bound":1000.0,
"gene_reaction_rule":"",
"subsystem":"[array(['Extracellular exchange'], dtype='<U22')]"
},
{
"id":"EX_hdca_e",
"name":"Hexadecanoate (n-C16:0) exchange",
"metabolites":{
"hdca[e]":-1.0
},
"lower_bound":-1.0,
"upper_bound":1000.0,
"gene_reaction_rule":"",
"subsystem":"[array(['Extracellular exchange'], dtype='<U22')]"
},
{
"id":"EX_his__L_e",
"name":"L-Histidine exchange",
"metabolites":{
"his__L[e]":-1.0
},
"lower_bound":-1.0,
"upper_bound":1000.0,
"gene_reaction_rule":"",
"subsystem":"[array(['Extracellular exchange'], dtype='<U22')]"
},
{
"id":"EX_id3acald_e",
"name":"Indole 3 acetaldehyde exchange",
"metabolites":{
"id3acald[e]":-1.0
},
"lower_bound":-1.0,
"upper_bound":1000.0,
"gene_reaction_rule":"",
"subsystem":"[array(['Extracellular exchange'], dtype='<U22')]"
},
{
"id":"EX_ile__L_e",
"name":"L-Isoleucine exchange",
"metabolites":{
"ile__L[e]":-1.0
},
"lower_bound":-1.0,
"upper_bound":1000.0,
"gene_reaction_rule":"",
"subsystem":"[array(['Extracellular exchange'], dtype='<U22')]"
},
{
"id":"EX_k_e",
"name":"K+ exchange",
"metabolites":{
"k[e]":-1.0
},
"lower_bound":-1.0,
"upper_bound":1000.0,
"gene_reaction_rule":"",
"subsystem":"[array(['Extracellular exchange'], dtype='<U22')]"
},
{
"id":"EX_lac__L_e",
"name":"L-Lactate exchange",
"metabolites":{
"lac__L[e]":-1.0
},
"lower_bound":-1.0,
"upper_bound":1000.0,
"gene_reaction_rule":"",
"subsystem":"[array(['Extracellular exchange'], dtype='<U22')]"
},
{
"id":"EX_lcts_e",
"name":"Lactose exchange",
"metabolites":{
"lcts[e]":-1.0
},
"lower_bound":-1.0,
"upper_bound":1000.0,
"gene_reaction_rule":"",
"subsystem":"[array(['Extracellular exchange'], dtype='<U22')]"
},
{
"id":"EX_leu__L_e",
"name":"L-Leucine exchange",
"metabolites":{
"leu__L[e]":-1.0
},
"lower_bound":-1.0,
"upper_bound":1000.0,
"gene_reaction_rule":"",
"subsystem":"[array(['Extracellular exchange'], dtype='<U22')]"
},
{
"id":"EX_lys__L_e",
"name":"L-Lysine exchange",
"metabolites":{
"lys__L[e]":-1.0
},
"lower_bound":-1.0,
"upper_bound":1000.0,
"gene_reaction_rule":"",
"subsystem":"[array(['Extracellular exchange'], dtype='<U22')]"
},
{
"id":"EX_mal__L_e",
"name":"L-Malate exchange",
"metabolites":{
"mal__L[e]":-1.0
},
"lower_bound":-1.0,
"upper_bound":1000.0,
"gene_reaction_rule":"",
"subsystem":"[array(['Extracellular exchange'], dtype='<U22')]"
},
{
"id":"EX_malt_e",
"name":"Maltose exchange",
"metabolites":{
"malt[e]":-1.0
},
"lower_bound":-1.0,
"upper_bound":1000.0,
"gene_reaction_rule":"",
"subsystem":"[array(['Extracellular exchange'], dtype='<U22')]"
},
{
"id":"EX_malthp_e",
"name":"EX malthp LPAREN e RPAREN ",
"metabolites":{
"malthp[e]":-1.0
},
"lower_bound":-1.0,
"upper_bound":1000.0,
"gene_reaction_rule":"",
"subsystem":"[array(['Extracellular exchange'], dtype='<U22')]"
},
{
"id":"EX_meoh_e",
"name":"Methanol exchange",
"metabolites":{
"meoh[e]":-1.0
},
"lower_bound":-1.0,
"upper_bound":1000.0,
"gene_reaction_rule":"",
"subsystem":"[array(['Extracellular exchange'], dtype='<U22')]"
},
{
"id":"EX_met__L_e",
"name":"L-Methionine exchange",
"metabolites":{
"met__L[e]":-1.0
},
"lower_bound":-1.0,
"upper_bound":1000.0,
"gene_reaction_rule":"",
"subsystem":"[array(['Extracellular exchange'], dtype='<U22')]"
},
{
"id":"EX_mg2_e",
"name":"Mg exchange",
"metabolites":{
"mg2[e]":-1.0
},
"lower_bound":-1.0,
"upper_bound":1000.0,
"gene_reaction_rule":"",
"subsystem":"[array(['Extracellular exchange'], dtype='<U22')]"
},
{
"id":"EX_na1_e",
"name":"Sodium exchange",
"metabolites":{
"na1[e]":-1.0
},
"lower_bound":-1.0,
"upper_bound":1000.0,
"gene_reaction_rule":"",
"subsystem":"[array(['Extracellular exchange'], dtype='<U22')]"
},
{
"id":"EX_nh4_e",
"name":"Ammonia exchange",
"metabolites":{
"nh4[e]":-1.0
},
"lower_bound":-1.0,
"upper_bound":1000.0,
"gene_reaction_rule":"",
"subsystem":"[array(['Extracellular exchange'], dtype='<U22')]"
},
{
"id":"EX_no2_e",
"name":"Nitrite exchange",
"metabolites":{
"no2[e]":-1.0
},
"lower_bound":-1.0,
"upper_bound":1000.0,
"gene_reaction_rule":"",
"subsystem":"[array(['Extracellular exchange'], dtype='<U22')]"
},
{
"id":"EX_no3_e",
"name":"Nitrate exchange",
"metabolites":{
"no3[e]":-1.0
},
"lower_bound":-1.0,
"upper_bound":1000.0,
"gene_reaction_rule":"",
"subsystem":"[array(['Extracellular exchange'], dtype='<U22')]"
},
{
"id":"EX_no_e",
"name":"Nitric oxide exchange",
"metabolites":{
"no[e]":-1.0
},
"lower_bound":-1.0,
"upper_bound":1000.0,
"gene_reaction_rule":"",
"subsystem":"[array(['Extracellular exchange'], dtype='<U22')]"
},
{
"id":"EX_o2_e",
"name":"O2 exchange",
"metabolites":{
"o2[e]":-1.0
},
"lower_bound":-1.0,
"upper_bound":1000.0,
"gene_reaction_rule":"",
"subsystem":"[array(['Extracellular exchange'], dtype='<U22')]"
},
{
"id":"EX_ocdca_e",
"name":"Octadecanoate (n-C18:0) exchange",
"metabolites":{
"ocdca[e]":-1.0
},
"lower_bound":-1.0,
"upper_bound":1000.0,
"gene_reaction_rule":"",
"subsystem":"[array(['Extracellular exchange'], dtype='<U22')]"
},
{
"id":"EX_orn_e",
"name":"Ornithine exchange",
"metabolites":{
"orn[e]":-1.0
},
"lower_bound":-1.0,
"upper_bound":1000.0,
"gene_reaction_rule":"",
"subsystem":"[array(['Extracellular exchange'], dtype='<U22')]"
},
{
"id":"EX_pac_e",
"name":"Phenylacetic acid exchange",
"metabolites":{
"pac[e]":-1.0
},
"lower_bound":-1.0,
"upper_bound":1000.0,
"gene_reaction_rule":"",
"subsystem":"[array(['Extracellular exchange'], dtype='<U22')]"
},
{
"id":"EX_pdima_e",
"name":"EX pdima LPAREN e RPAREN ",
"metabolites":{
"pdima[e]":-1.0
},
"lower_bound":-1.0,
"upper_bound":1000.0,
"gene_reaction_rule":"",
"subsystem":"[array(['Extracellular exchange'], dtype='<U22')]"
},
{
"id":"EX_phdca_e",
"name":"EX phdca LPAREN e RPAREN ",
"metabolites":{
"phdca[e]":-1.0
},
"lower_bound":-1.0,
"upper_bound":1000.0,
"gene_reaction_rule":"",
"subsystem":"[array(['Extracellular exchange'], dtype='<U22')]"
},
{
"id":"EX_phe__L_e",
"name":"L-Phenylalanine exchange",
"metabolites":{
"phe__L[e]":-1.0
},
"lower_bound":-1.0,
"upper_bound":1000.0,
"gene_reaction_rule":"",
"subsystem":"[array(['Extracellular exchange'], dtype='<U22')]"
},
{
"id":"EX_pi_e",
"name":"Phosphate exchange",
"metabolites":{
"pi[e]":-1.0
},
"lower_bound":-1.0,
"upper_bound":1000.0,
"gene_reaction_rule":"",
"subsystem":"[array(['Extracellular exchange'], dtype='<U22')]"
},
{
"id":"EX_ppa_e",
"name":"Propionate exchange",
"metabolites":{
"ppa[e]":-1.0
},
"lower_bound":-1.0,
"upper_bound":1000.0,
"gene_reaction_rule":"",
"subsystem":"[array(['Extracellular exchange'], dtype='<U22')]"
},
{
"id":"EX_ppdima_e",
"name":"EX ppdima LPAREN e RPAREN ",
"metabolites":{
"ppdima[e]":-1.0
},
"lower_bound":-1.0,
"upper_bound":1000.0,
"gene_reaction_rule":"",
"subsystem":"[array(['Extracellular exchange'], dtype='<U22')]"
},
{
"id":"EX_pro__L_e",
"name":"L-Proline exchange",
"metabolites":{
"pro__L[e]":-1.0
},
"lower_bound":-1.0,
"upper_bound":1000.0,
"gene_reaction_rule":"",
"subsystem":"[array(['Extracellular exchange'], dtype='<U22')]"
},
{
"id":"EX_pyr_e",
"name":"Pyruvate exchange",
"metabolites":{
"pyr[e]":-1.0
},
"lower_bound":-1.0,
"upper_bound":1000.0,
"gene_reaction_rule":"",
"subsystem":"[array(['Extracellular exchange'], dtype='<U22')]"
},
{
"id":"EX_rib__D_e",
"name":"D-Ribose exchange",
"metabolites":{
"rib__D[e]":-1.0
},
"lower_bound":-1.0,
"upper_bound":1000.0,
"gene_reaction_rule":"",
"subsystem":"[array(['Extracellular exchange'], dtype='<U22')]"
},
{
"id":"EX_ser__D_e",
"name":"D-Serine exchange",
"metabolites":{
"ser__D[e]":-1.0
},
"lower_bound":-1.0,
"upper_bound":1000.0,
"gene_reaction_rule":"",
"subsystem":"[array(['Extracellular exchange'], dtype='<U22')]"
},
{
"id":"EX_ser__L_e",
"name":"L-Serine exchange",
"metabolites":{
"ser__L[e]":-1.0
},
"lower_bound":-1.0,
"upper_bound":1000.0,
"gene_reaction_rule":"",
"subsystem":"[array(['Extracellular exchange'], dtype='<U22')]"
},
{
"id":"EX_skm_e",
"name":"Shikimate exchange",
"metabolites":{
"skm[e]":-1.0
},
"lower_bound":-1.0,
"upper_bound":1000.0,
"gene_reaction_rule":"",
"subsystem":"[array(['Extracellular exchange'], dtype='<U22')]"
},
{
"id":"EX_so4_e",
"name":"Sulfate exchange",
"metabolites":{
"so4[e]":-1.0
},
"lower_bound":-1.0,
"upper_bound":1000.0,
"gene_reaction_rule":"",
"subsystem":"[array(['Extracellular exchange'], dtype='<U22')]"
},
{
"id":"EX_succ_e",
"name":"Succinate exchange",
"metabolites":{
"succ[e]":-1.0
},
"lower_bound":-1.0,
"upper_bound":1000.0,
"gene_reaction_rule":"",
"subsystem":"[array(['Extracellular exchange'], dtype='<U22')]"
},
{
"id":"EX_tartr__L_e",
"name":"L-tartrate exchange",
"metabolites":{
"tartr__L[e]":-1.0
},
"lower_bound":-1.0,
"upper_bound":1000.0,
"gene_reaction_rule":"",
"subsystem":"[array(['Extracellular exchange'], dtype='<U22')]"
},
{
"id":"EX_thr__L_e",
"name":"L-Threonine exchange",
"metabolites":{
"thr__L[e]":-1.0
},
"lower_bound":-1.0,
"upper_bound":1000.0,
"gene_reaction_rule":"",
"subsystem":"[array(['Extracellular exchange'], dtype='<U22')]"
},
{
"id":"EX_tre_e",
"name":"Trehalose exchange",
"metabolites":{
"tre[e]":-1.0
},
"lower_bound":-1.0,
"upper_bound":1000.0,
"gene_reaction_rule":"",
"subsystem":"[array(['Extracellular exchange'], dtype='<U22')]"
},
{
"id":"EX_trp__L_e",
"name":"L-Tryptophan exchange",
"metabolites":{
"trp__L[e]":-1.0
},
"lower_bound":-1.0,
"upper_bound":1000.0,
"gene_reaction_rule":"",
"subsystem":"[array(['Extracellular exchange'], dtype='<U22')]"
},
{
"id":"EX_tsul_e",
"name":"Thiosulfate exchange",
"metabolites":{
"tsul[e]":-1.0
},
"lower_bound":-1.0,
"upper_bound":1000.0,
"gene_reaction_rule":"",
"subsystem":"[array(['Extracellular exchange'], dtype='<U22')]"
},
{
"id":"EX_ttdca_e",
"name":"Tetradecanoate (n-C14:0) exchange",
"metabolites":{
"ttdca[e]":-1.0
},
"lower_bound":-1.0,
"upper_bound":1000.0,
"gene_reaction_rule":"",
"subsystem":"[array(['Extracellular exchange'], dtype='<U22')]"
},
{
"id":"EX_tyr__L_e",
"name":"L-Tyrosine exchange",
"metabolites":{
"tyr__L[e]":-1.0
},
"lower_bound":-1.0,
"upper_bound":1000.0,
"gene_reaction_rule":"",
"subsystem":"[array(['Extracellular exchange'], dtype='<U22')]"
},
{
"id":"EX_val__L_e",
"name":"L-Valine exchange",
"metabolites":{
"val__L[e]":-1.0
},
"lower_bound":-1.0,
"upper_bound":1000.0,
"gene_reaction_rule":"",
"subsystem":"[array(['Extracellular exchange'], dtype='<U22')]"
},
{
"id":"EX_ac_e",
"name":"Acetate exchange",
"metabolites":{
"ac[e]":-1.0
},
"lower_bound":-1.0,
"upper_bound":1000.0,
"gene_reaction_rule":"",
"subsystem":"[array(['Extracellular exchange'], dtype='<U22')]"
},
{
"id":"EX_4abz_e",
"name":"4 Aminobenzoate exchange",
"metabolites":{
"4abz[e]":-1.0
},
"lower_bound":-1.0,
"upper_bound":1000.0,
"gene_reaction_rule":"",
"subsystem":"[array(['Extracellular exchange'], dtype='<U22')]"
},
{
"id":"EX_for_e",
"name":"Formate exchange",
"metabolites":{
"for[e]":-1.0
},
"lower_bound":-1.0,
"upper_bound":1000.0,
"gene_reaction_rule":"",
"subsystem":"[array(['Extracellular exchange'], dtype='<U22')]"
},
{
"id":"EX_akg_e",
"name":"2-Oxoglutarate exchange",
"metabolites":{
"akg[e]":-1.0
},
"lower_bound":-1.0,
"upper_bound":1000.0,
"gene_reaction_rule":"",
"subsystem":"[array(['Extracellular exchange'], dtype='<U22')]"
},
{
"id":"EX_gua_e",
"name":"Guanine exchange",
"metabolites":{
"gua[e]":-1.0
},
"lower_bound":-1.0,
"upper_bound":1000.0,
"gene_reaction_rule":"",
"subsystem":"[array(['Extracellular exchange'], dtype='<U22')]"
},
{
"id":"EX_ad_e",
"name":"EX ad LPAREN e RPAREN ",
"metabolites":{
"ad[e]":-1.0
},
"lower_bound":-1.0,
"upper_bound":1000.0,
"gene_reaction_rule":"",
"subsystem":"[array(['Extracellular exchange'], dtype='<U22')]"
},
{
"id":"EX_urea_e",
"name":"Urea exchange",
"metabolites":{
"urea[e]":-1.0
},
"lower_bound":-1.0,
"upper_bound":1000.0,
"gene_reaction_rule":"",
"subsystem":"[array(['Extracellular exchange'], dtype='<U22')]"
},
{
"id":"EX_ni2_e",
"name":"Ni2+ exchange",
"metabolites":{
"ni2[e]":-1.0
},
"lower_bound":-1.0,
"upper_bound":1000.0,
"gene_reaction_rule":"",
"subsystem":"[array(['Extracellular exchange'], dtype='<U22')]"
},
{
"id":"EX_mn2_e",
"name":"Mn2+ exchange",
"metabolites":{
"mn2[e]":-1.0
},
"lower_bound":-1.0,
"upper_bound":1000.0,
"gene_reaction_rule":"",
"subsystem":"[array(['Extracellular exchange'], dtype='<U22')]"
},
{
"id":"EX_chsterol_e",
"name":"Cholesterol exchange",
"metabolites":{
"chsterol[e]":-1.0
},
"lower_bound":-1.0,
"upper_bound":1000.0,
"gene_reaction_rule":"",
"subsystem":"[array(['Extracellular exchange'], dtype='<U22')]"
},
{
"id":"EX_4hba_e",
"name":"4-Hydroxy-benzyl alcohol exchange",
"metabolites":{
"4hba[e]":-1.0
},
"lower_bound":-1.0,
"upper_bound":1000.0,
"gene_reaction_rule":"",
"subsystem":"[array(['Extracellular exchange'], dtype='<U22')]"
},
{
"id":"EX_pydxn_e",
"name":"Pyridoxine exchange",
"metabolites":{
"pydxn[e]":-1.0
},
"lower_bound":-1.0,
"upper_bound":1000.0,
"gene_reaction_rule":"",
"subsystem":"[array(['Extracellular exchange'], dtype='<U22')]"
},
{
"id":"EX_glyclt_e",
"name":"Glycolate exchange",
"metabolites":{
"glyclt[e]":-1.0
},
"lower_bound":-1.0,
"upper_bound":1000.0,
"gene_reaction_rule":"",
"subsystem":"[array(['Extracellular exchange'], dtype='<U22')]"
},
{
"id":"EX_co_e",
"name":"EX co LPAREN e RPAREN ",
"metabolites":{
"co[e]":-1.0
},
"lower_bound":-1.0,
"upper_bound":1000.0,
"gene_reaction_rule":"",
"subsystem":"[array(['Extracellular exchange'], dtype='<U22')]"
},
{
"id":"EX_pheme_e",
"name":"Protoheme exchange",
"metabolites":{
"pheme[e]":-1.0
},
"lower_bound":-1.0,
"upper_bound":1000.0,
"gene_reaction_rule":"",
"subsystem":"[array(['Extracellular exchange'], dtype='<U22')]"
},
{
"id":"EX_hia_e",
"name":"R_EX_hia_e",
"metabolites":{
"hia[e]":-1.0
},
"lower_bound":-1.0,
"upper_bound":1000.0,
"gene_reaction_rule":"",
"subsystem":"[array(['Extracellular exchange'], dtype='<U22')]"
},
{
"id":"EX_acald_e",
"name":"Acetaldehyde exchange",
"metabolites":{
"acald[e]":-1.0
},
"lower_bound":-1.0,
"upper_bound":1000.0,
"gene_reaction_rule":"",
"subsystem":"[array(['Extracellular exchange'], dtype='<U22')]"
},
{
"id":"EX_ocdcea_e",
"name":"Octadecenoate (n-C18:1) exchange",
"metabolites":{
"ocdcea[e]":-1.0
},
"lower_bound":-1.0,
"upper_bound":1000.0,
"gene_reaction_rule":"",
"subsystem":"[array(['Extracellular exchange'], dtype='<U22')]"
},
{
"id":"EX_gln__L_e",
"name":"L-Glutamine exchange",
"metabolites":{
"gln__L[e]":-1.0
},
"lower_bound":-1.0,
"upper_bound":1000.0,
"gene_reaction_rule":"",
"subsystem":"[array(['Extracellular exchange'], dtype='<U22')]"
},
{
"id":"EX_etoh_e",
"name":"Ethanol exchange",
"metabolites":{
"etoh[e]":-1.0
},
"lower_bound":-1.0,
"upper_bound":1000.0,
"gene_reaction_rule":"",
"subsystem":"[array(['Extracellular exchange'], dtype='<U22')]"
},
{
"id":"EX_adocbl_e",
"name":"Adenosylcobalamin exchange",
"metabolites":{
"adocbl[e]":-1.0
},
"lower_bound":-1.0,
"upper_bound":1000.0,
"gene_reaction_rule":"",
"subsystem":"[array(['Extracellular exchange'], dtype='<U22')]"
},
{
"id":"EX_mobd_e",
"name":"Molybdate exchange",
"metabolites":{
"mobd[e]":-1.0
},
"lower_bound":-1.0,
"upper_bound":1000.0,
"gene_reaction_rule":"",
"subsystem":"[array(['Extracellular exchange'], dtype='<U22')]"
},
{
"id":"EX_btn_e",
"name":"Biotin exchange",
"metabolites":{
"btn[e]":-1.0
},
"lower_bound":-1.0,
"upper_bound":1000.0,
"gene_reaction_rule":"",
"subsystem":"[array(['Extracellular exchange'], dtype='<U22')]"
},
{
"id":"EX_nodcoa_e",
"name":"Nodcoa exchange",
"metabolites":{
"nodcoa[e]":-1.0
},
"lower_bound":-1.0,
"upper_bound":1000.0,
"gene_reaction_rule":"",
"subsystem":"[array(['Extracellular exchange'], dtype='<U22')]"
},
{
"id":"EX_octscoa_e",
"name":"Octscoa exchange",
"metabolites":{
"octscoa[e]":-1.0
},
"lower_bound":-1.0,
"upper_bound":1000.0,
"gene_reaction_rule":"",
"subsystem":"[array(['Extracellular exchange'], dtype='<U22')]"
},
{
"id":"EX_pc_TB_e",
"name":"R_EX_pc_TB_e",
"metabolites":{
"pc_TB[e]":-1.0
},
"lower_bound":-1.0,
"upper_bound":1000.0,
"gene_reaction_rule":"",
"subsystem":"[array(['Extracellular exchange'], dtype='<U22')]"
},
{
"id":"TAG",
"name":"MNXR87026",
"metabolites":{
"12dgr_TB[c]":-10.0,
"arachcoa[c]":-1.0,
"coa[c]":10.0,
"hexccoa[c]":-1.0,
"nodcoa[c]":-1.0,
"pentdcoa[c]":-1.0,
"pmtcoa[c]":-2.0,
"stcoa[c]":-3.0,
"tag_TB[c]":10.0
},
"lower_bound":0.0,
"upper_bound":1000.0,
"gene_reaction_rule":"Rv3130c or Rv3734c or Rv3234c or Rv3088 or Rv0221 or Rv0895 or Rv1425 or Rv1760 or Rv2285 or Rv2484c or Rv3087 or Rv3233c or Rv3371 or Rv3480c or Rv3740c",
"subsystem":"[array(['Fatty acid biosynthesis'], dtype='<U23')]"
},
{
"id":"2AGPEAT160",
"name":"2-acyl-glycerophospho-ethanolamine acyltransferase (n-C16:0)",
"metabolites":{
"2agpe160[c]":-1.0,
"amp[c]":1.0,
"atp[c]":-1.0,
"hdca[c]":-1.0,
"pe160[c]":1.0,
"ppi[c]":1.0
},
"lower_bound":0.0,
"upper_bound":1000.0,
"gene_reaction_rule":"",
"subsystem":"[array(['Fatty Acid Metabolism'], dtype='<U21')]"
},
{
"id":"2AGPEAT180",
"name":"2-acyl-glycerophospho-ethanolamine acyltransferase (n-C18:0)",
"metabolites":{
"2agpe180[c]":-1.0,
"amp[c]":1.0,
"atp[c]":-1.0,
"ocdca[c]":-1.0,
"pe180[c]":1.0,
"ppi[c]":1.0
},
"lower_bound":0.0,
"upper_bound":1000.0,
"gene_reaction_rule":"",
"subsystem":"[array(['Fatty Acid Metabolism'], dtype='<U21')]"
},
{
"id":"AACPS10",
"name":"AACPS10",
"metabolites":{
"ACP[c]":-1.0,
"amp[c]":1.0,
"atp[c]":-1.0,
"mocdca[c]":-1.0,
"mstrACP[c]":1.0,
"ppi[c]":1.0
},
"lower_bound":0.0,
"upper_bound":1000.0,
"gene_reaction_rule":"",
"subsystem":"[array(['Fatty Acid Metabolism'], dtype='<U21')]"
},
{
"id":"AACPS3",
"name":"Acyl-[acyl-carrier-protein] synthetase  (n-C16:0)",
"metabolites":{
"ACP[c]":-1.0,
"amp[c]":1.0,
"atp[c]":-1.0,
"hdca[c]":-1.0,
"palmACP[c]":1.0,
"ppi[c]":1.0
},
"lower_bound":0.0,
"upper_bound":1000.0,
"gene_reaction_rule":"",
"subsystem":"[array(['Fatty Acid Metabolism'], dtype='<U21')]"
},
{
"id":"ACCC",
"name":"Acyl-CoA Carboxylase",
"metabolites":{
"chexccoa[c]":1.0,
"co2[c]":-1.0,
"h2o[c]":1.0,
"hexccoa[c]":-1.0
},
"lower_bound":0.0,
"upper_bound":1000.0,
"gene_reaction_rule":"Rv3280 and Rv3799c and Rv3285",
"subsystem":"[array(['Fatty Acid Metabolism'], dtype='<U21')]"
},
{
"id":"ACChex_1",
"name":"ACChex",
"metabolites":{
"coa[c]":-1.0,
"h2o[c]":1.0,
"h[c]":-2.0,
"hexc[c]":-1.0,
"hexccoa[c]":1.0
},
"lower_bound":0.0,
"upper_bound":1000.0,
"gene_reaction_rule":"Rv3280",
"subsystem":"[array(['Fatty Acid Metabolism'], dtype='<U21')]"
},
{
"id":"DESAT16",
"name":"Palmitoyl CoA desaturase  n C160CoA   n C161CoA ",
"metabolites":{
"h2o[c]":2.0,
"h[c]":-1.0,
"hdcoa[c]":1.0,
"nadp[c]":1.0,
"nadph[c]":-1.0,
"o2[c]":-1.0,
"pmtcoa[c]":-1.0
},
"lower_bound":0.0,
"upper_bound":1000.0,
"gene_reaction_rule":"Rv3229c",
"subsystem":"[array(['Fatty Acid Metabolism'], dtype='<U21')]"
},
{
"id":"DESAT18_1",
"name":"Stearoyl CoA desaturase  n C180CoA   n C181CoA ",
"metabolites":{
"h2o[c]":-1.0,
"h[c]":4.0,
"nadp[c]":1.0,
"nadph[c]":-1.0,
"odecoa[c]":1.0,
"stcoa[c]":-1.0
},
"lower_bound":0.0,
"upper_bound":1000.0,
"gene_reaction_rule":"Rv1094 and Rv0824c and Rv3229c",
"subsystem":"[array(['Fatty Acid Metabolism'], dtype='<U21')]"
},
{
"id":"FACOAE140_1",
"name":"Fatty-acid-CoA thioesterase (tetradecanoate)",
"metabolites":{
"coa[c]":1.0,
"h2o[c]":2.0,
"h[c]":-2.0,
"tdcoa[c]":-1.0,
"ttdca[c]":1.0
},
"lower_bound":0.0,
"upper_bound":1000.0,
"gene_reaction_rule":"Rv2605c or Rv0098 or Rv1618",
"subsystem":"[array(['Fatty Acid Metabolism'], dtype='<U21')]"
},
{
"id":"FACOAE160",
"name":"Fatty-acid-CoA thioesterase (hexadecanoate)",
"metabolites":{
"coa[c]":1.0,
"h2o[c]":-1.0,
"h[c]":1.0,
"hdca[c]":1.0,
"pmtcoa[c]":-1.0
},
"lower_bound":0.0,
"upper_bound":1000.0,
"gene_reaction_rule":"Rv0098 or Rv2605c or Rv1618",
"subsystem":"[array(['Fatty Acid Metabolism'], dtype='<U21')]"
},
{
"id":"FACOAE180",
"name":"Fatty-acid-CoA thioesterase (octadecanoate)",
"metabolites":{
"coa[c]":1.0,
"h2o[c]":-1.0,
"h[c]":1.0,
"ocdca[c]":1.0,
"stcoa[c]":-1.0
},
"lower_bound":0.0,
"upper_bound":1000.0,
"gene_reaction_rule":"Rv0098 or Rv2605c or Rv1618",
"subsystem":"[array(['Fatty Acid Metabolism'], dtype='<U21')]"
},
{
"id":"FACOAL140_1",
"name":"Fatty-acid--CoA ligase (tetradecanoate)",
"metabolites":{
"amp[c]":1.0,
"atp[c]":-1.0,
"coa[c]":-1.0,
"h2o[c]":-3.0,
"h[c]":3.0,
"ppi[c]":1.0,
"tdcoa[c]":1.0,
"ttdca[c]":-1.0
},
"lower_bound":-1000.0,
"upper_bound":1000.0,
"gene_reaction_rule":"Rv3801c or Rv3515c or Rv3506 or Rv2950c or Rv2941 or Rv2590 or Rv2187 or Rv1750c or Rv1549 or Rv1521 or Rv1206 or Rv1185c or Rv0852 or Rv0404 or Rv0214 or Rv0119 or Rv0035 or Rv0099 or Rv0166 or Rv0270 or Rv0551c or Rv1058 or Rv1193 or Rv1427c or Rv1529 or Rv1550 or Rv1925 or Rv2505c or Rv2930 or Rv2948c or Rv3089 or Rv3513c or Rv3561 or Rv3826",
"subsystem":"[array(['Fatty Acid Metabolism'], dtype='<U21')]"
},
{
"id":"FACOAL160",
"name":"Fatty acid  CoA ligase  hexadecanoate ",
"metabolites":{
"amp[c]":1.0,
"atp[c]":-1.0,
"coa[c]":-1.0,
"hdca[c]":-1.0,
"pmtcoa[c]":1.0,
"ppi[c]":1.0
},
"lower_bound":-1000.0,
"upper_bound":1000.0,
"gene_reaction_rule":"Rv3826 or Rv1529 or Rv1185c or Rv2590",
"subsystem":"[array(['Fatty Acid Metabolism'], dtype='<U21')]"
},
{
"id":"FACOAL161",
"name":"Fatty acid  CoA ligase  hexadecenoate ",
"metabolites":{
"amp[c]":1.0,
"atp[c]":-1.0,
"coa[c]":-1.0,
"hdcea[c]":-1.0,
"hdcoa[c]":1.0,
"ppi[c]":1.0
},
"lower_bound":-1000.0,
"upper_bound":1000.0,
"gene_reaction_rule":"Rv0035 or Rv0099 or Rv0119 or Rv0166 or Rv0214 or Rv0270 or Rv0404 or Rv0551c or Rv0852 or Rv1058 or Rv1185c or Rv1193 or Rv1206 or Rv1427c or Rv1521 or Rv1529 or Rv1549 or Rv1550 or Rv1750c or Rv1925 or Rv2187 or Rv2505c or Rv2590 or Rv2930 or Rv2941 or Rv2948c or Rv2950c or Rv3089 or Rv3506 or Rv3513c or Rv3515c or Rv3561 or Rv3801c or Rv3826",
"subsystem":"[array(['Fatty Acid Metabolism'], dtype='<U21')]"
},
{
"id":"FACOAL180",
"name":"Fatty acid  CoA ligase  octadecanoate ",
"metabolites":{
"amp[c]":1.0,
"atp[c]":-1.0,
"coa[c]":-1.0,
"ocdca[c]":-1.0,
"ppi[c]":1.0,
"stcoa[c]":1.0
},
"lower_bound":-1000.0,
"upper_bound":1000.0,
"gene_reaction_rule":"Rv0035 or Rv0099 or Rv0119 or Rv0166 or Rv0214 or Rv0270 or Rv0404 or Rv0551c or Rv0852 or Rv1058 or Rv1185c or Rv1193 or Rv1206 or Rv1427c or Rv1521 or Rv1529 or Rv1549 or Rv1550 or Rv1750c or Rv1925 or Rv2187 or Rv2505c or Rv2590 or Rv2930 or Rv2941 or Rv2948c or Rv2950c or Rv3089 or Rv3506 or Rv3513c or Rv3515c or Rv3561 or Rv3801c or Rv3826",
"subsystem":"[array(['Fatty Acid Metabolism'], dtype='<U21')]"
},
{
"id":"FACOAL181_2",
"name":"Fatty acid  CoA ligase  octadecenoate ",
"metabolites":{
"amp[c]":1.0,
"atp[c]":-1.0,
"coa[c]":-1.0,
"h2o[c]":-1.0,
"h[c]":1.0,
"ocdcea[c]":-1.0,
"odecoa[c]":1.0,
"ppi[c]":1.0
},
"lower_bound":-1000.0,
"upper_bound":1000.0,
"gene_reaction_rule":"Rv3826 or Rv1618 or Rv1529",
"subsystem":"[array(['Fatty Acid Metabolism'], dtype='<U21')]"
},
{
"id":"FACOAL80",
"name":"Fatty-acid--CoA ligase (octanoate)",
"metabolites":{
"amp[c]":1.0,
"atp[c]":-1.0,
"coa[c]":-1.0,
"occoa[c]":1.0,
"octa[c]":-1.0,
"ppi[c]":1.0
},
"lower_bound":-1000.0,
"upper_bound":1000.0,
"gene_reaction_rule":"Rv3826 or Rv1529 or Rv1185c or Rv2590 or Rv0099",
"subsystem":"[array(['Fatty Acid Metabolism'], dtype='<U21')]"
},
{
"id":"FAO1",
"name":"Fatty acid oxidation (tetradecanoate)",
"metabolites":{
"accoa[c]":7.0,
"amp[c]":1.0,
"atp[c]":-1.0,
"coa[c]":-7.0,
"fad[c]":-6.0,
"fadh2[c]":6.0,
"h2o[c]":-6.0,
"h[c]":6.0,
"nad[c]":-6.0,
"nadh[c]":6.0,
"ppi[c]":1.0,
"ttdca[c]":-1.0
},
"lower_bound":0.0,
"upper_bound":1000.0,
"gene_reaction_rule":"Rv0468 and Rv0859 and Rv0860 and Rv1144 and Rv1323",
"subsystem":"[array(['Fatty Acid Metabolism'], dtype='<U21')]"
},
{
"id":"FAO10",
"name":"FAO10",
"metabolites":{
"accoa[c]":9.0,
"amp[c]":1.0,
"atp[c]":-1.0,
"coa[c]":-9.0,
"fad[c]":-7.0,
"fadh2[c]":7.0,
"h2o[c]":-8.0,
"h[c]":8.0,
"nad[c]":-8.0,
"nadh[c]":8.0,
"ocdcea[c]":-1.0,
"ppi[c]":1.0
},
"lower_bound":0.0,
"upper_bound":1000.0,
"gene_reaction_rule":"Rv0468 and Rv0859 and Rv0860 and Rv1144 and Rv1323",
"subsystem":"[array(['Fatty Acid Metabolism'], dtype='<U21')]"
},
{
"id":"FAO11",
"name":"FAO11",
"metabolites":{
"accoa[c]":8.0,
"amp[c]":1.0,
"atp[c]":-1.0,
"coa[c]":-8.0,
"fad[c]":-6.0,
"fadh2[c]":6.0,
"h2o[c]":-7.0,
"h[c]":7.0,
"hdcea[c]":-1.0,
"nad[c]":-7.0,
"nadh[c]":7.0,
"ppi[c]":1.0
},
"lower_bound":0.0,
"upper_bound":1000.0,
"gene_reaction_rule":"Rv0468 and Rv0859 and Rv0860 and Rv1144 and Rv1323",
"subsystem":"[array(['Fatty Acid Metabolism'], dtype='<U21')]"
},
{
"id":"FAO2",
"name":"Fatty acid oxidation (n-C16:0)",
"metabolites":{
"accoa[c]":8.0,
"amp[c]":1.0,
"atp[c]":-1.0,
"coa[c]":-8.0,
"fad[c]":-7.0,
"fadh2[c]":7.0,
"h2o[c]":-7.0,
"h[c]":7.0,
"hdca[c]":-1.0,
"nad[c]":-7.0,
"nadh[c]":7.0,
"ppi[c]":1.0
},
"lower_bound":0.0,
"upper_bound":1000.0,
"gene_reaction_rule":"Rv0468 and Rv0859 and Rv0860 and Rv1144 and Rv1323",
"subsystem":"[array(['Fatty Acid Metabolism'], dtype='<U21')]"
},
{
"id":"FAO3",
"name":"Fatty acid oxidation (octadecanoate)",
"metabolites":{
"accoa[c]":9.0,
"amp[c]":1.0,
"atp[c]":-1.0,
"coa[c]":-9.0,
"fad[c]":-8.0,
"fadh2[c]":8.0,
"h2o[c]":-8.0,
"h[c]":8.0,
"nad[c]":-8.0,
"nadh[c]":8.0,
"ocdca[c]":-1.0,
"ppi[c]":1.0
},
"lower_bound":0.0,
"upper_bound":1000.0,
"gene_reaction_rule":"Rv0468 and Rv0859 and Rv0860 and Rv1144 and Rv1323",
"subsystem":"[array(['Fatty Acid Metabolism'], dtype='<U21')]"
},
{
"id":"FAS100",
"name":"Fatty acid synthase  n C100 ",
"metabolites":{
"co2[c]":1.0,
"coa[c]":1.0,
"dca[c]":1.0,
"h2o[c]":1.0,
"h[c]":-3.0,
"malcoa[c]":-1.0,
"nadp[c]":2.0,
"nadph[c]":-2.0,
"octa[c]":-1.0
},
"lower_bound":0.0,
"upper_bound":1000.0,
"gene_reaction_rule":"Rv1350 and Rv2524c and Rv1484 and Rv2947c",
"subsystem":"[array(['Fatty Acid Metabolism'], dtype='<U21')]"
},
{
"id":"FAS120",
"name":"Fatty acid synthase  n C120 ",
"metabolites":{
"co2[c]":1.0,
"coa[c]":1.0,
"dca[c]":-1.0,
"ddca[c]":1.0,
"h2o[c]":1.0,
"h[c]":-3.0,
"malcoa[c]":-1.0,
"nadp[c]":2.0,
"nadph[c]":-2.0
},
"lower_bound":0.0,
"upper_bound":1000.0,
"gene_reaction_rule":"Rv1350 and Rv2524c and Rv1484 and Rv2947c",
"subsystem":"[array(['Fatty Acid Metabolism'], dtype='<U21')]"
},
{
"id":"FAS140",
"name":"Fatty acid synthase  n C140 ",
"metabolites":{
"co2[c]":1.0,
"coa[c]":1.0,
"ddca[c]":-1.0,
"h2o[c]":1.0,
"h[c]":-3.0,
"malcoa[c]":-1.0,
"nadp[c]":2.0,
"nadph[c]":-2.0,
"ttdca[c]":1.0
},
"lower_bound":0.0,
"upper_bound":1000.0,
"gene_reaction_rule":"Rv0533c or (Rv1350 and Rv2524c and Rv1484 and Rv2947c)",
"subsystem":"[array(['Fatty Acid Metabolism'], dtype='<U21')]"
},
{
"id":"FAS160",
"name":"Fatty acid synthase  n C160 ",
"metabolites":{
"co2[c]":1.0,
"coa[c]":1.0,
"h2o[c]":1.0,
"h[c]":-3.0,
"hdca[c]":1.0,
"malcoa[c]":-1.0,
"nadp[c]":2.0,
"nadph[c]":-2.0,
"ttdca[c]":-1.0
},
"lower_bound":0.0,
"upper_bound":1000.0,
"gene_reaction_rule":"Rv1350 and Rv2524c and Rv1484 and Rv2947c",
"subsystem":"[array(['Fatty Acid Metabolism'], dtype='<U21')]"
},
{
"id":"FAS161",
"name":"Fatty acid synthase  n C161 ",
"metabolites":{
"co2[c]":1.0,
"coa[c]":1.0,
"h2o[c]":3.0,
"h[c]":-4.0,
"hdcea[c]":1.0,
"malcoa[c]":-1.0,
"nadp[c]":3.0,
"nadph[c]":-3.0,
"o2[c]":-1.0,
"ttdca[c]":-1.0
},
"lower_bound":0.0,
"upper_bound":1000.0,
"gene_reaction_rule":"Rv1350 and Rv2524c and Rv1484 and Rv2947c",
"subsystem":"[array(['Fatty Acid Metabolism'], dtype='<U21')]"
},
{
"id":"FAS180",
"name":"Fatty acid synthase  n C180 ",
"metabolites":{
"co2[c]":1.0,
"coa[c]":1.0,
"h2o[c]":1.0,
"h[c]":-3.0,
"hdca[c]":-1.0,
"malcoa[c]":-1.0,
"nadp[c]":2.0,
"nadph[c]":-2.0,
"ocdca[c]":1.0
},
"lower_bound":0.0,
"upper_bound":1000.0,
"gene_reaction_rule":"Rv1350 and Rv2524c and Rv1484 and Rv2947c",
"subsystem":"[array(['Fatty Acid Metabolism'], dtype='<U21')]"
},
{
"id":"FAS181",
"name":"Fatty acid synthase  n C181 ",
"metabolites":{
"co2[c]":1.0,
"coa[c]":1.0,
"h2o[c]":3.0,
"h[c]":-4.0,
"hdca[c]":-1.0,
"malcoa[c]":-1.0,
"nadp[c]":3.0,
"nadph[c]":-3.0,
"o2[c]":-1.0,
"ocdcea[c]":1.0
},
"lower_bound":0.0,
"upper_bound":1000.0,
"gene_reaction_rule":"Rv1350 and Rv2524c and Rv1484 and Rv2947c",
"subsystem":"[array(['Fatty Acid Metabolism'], dtype='<U21')]"
},
{
"id":"FAS200",
"name":"FAS200",
"metabolites":{
"arach[c]":1.0,
"co2[c]":1.0,
"coa[c]":1.0,
"h2o[c]":1.0,
"h[c]":-3.0,
"malcoa[c]":-1.0,
"nadp[c]":2.0,
"nadph[c]":-2.0,
"ocdca[c]":-1.0
},
"lower_bound":0.0,
"upper_bound":1000.0,
"gene_reaction_rule":"Rv1350 and Rv2524c and Rv1484 and Rv2947c",
"subsystem":"[array(['Fatty Acid Metabolism'], dtype='<U21')]"
},
{
"id":"FAS240_L",
"name":"Fatty acid synthase  n C240   lumped reaction",
"metabolites":{
"co2[c]":3.0,
"coa[c]":3.0,
"h2o[c]":3.0,
"h[c]":-9.0,
"malcoa[c]":-3.0,
"nadp[c]":6.0,
"nadph[c]":-6.0,
"ocdca[c]":-1.0,
"ttc[c]":1.0
},
"lower_bound":0.0,
"upper_bound":1000.0,
"gene_reaction_rule":"Rv1350 and Rv2524c and Rv1484 and Rv2947c",
"subsystem":"[array(['Fatty Acid Metabolism'], dtype='<U21')]"
},
{
"id":"FAS260",
"name":"Fatty acid synthase  n C260 ",
"metabolites":{
"co2[c]":1.0,
"coa[c]":1.0,
"h2o[c]":1.0,
"h[c]":-3.0,
"hexc[c]":1.0,
"malcoa[c]":-1.0,
"nadp[c]":2.0,
"nadph[c]":-2.0,
"ttc[c]":-1.0
},
"lower_bound":0.0,
"upper_bound":1000.0,
"gene_reaction_rule":"Rv1350 and Rv2524c and Rv1484 and Rv2947c",
"subsystem":"[array(['Fatty Acid Metabolism'], dtype='<U21')]"
},
{
"id":"FAS80_L",
"name":"Fatty acid synthase  n C80   lumped reaction",
"metabolites":{
"accoa[c]":-1.0,
"co2[c]":3.0,
"coa[c]":4.0,
"h2o[c]":2.0,
"h[c]":-8.0,
"malcoa[c]":-3.0,
"nadp[c]":6.0,
"nadph[c]":-6.0,
"octa[c]":1.0
},
"lower_bound":0.0,
"upper_bound":1000.0,
"gene_reaction_rule":"Rv1350 and Rv2524c and Rv1484 and Rv2947c",
"subsystem":"[array(['Fatty Acid Metabolism'], dtype='<U21')]"
},
{
"id":"FASm180",
"name":"FASm180",
"metabolites":{
"co2[c]":5.0,
"coa[c]":5.0,
"h2o[c]":5.0,
"h[c]":-15.0,
"malcoa[c]":-4.0,
"mmcoa__S[c]":-1.0,
"mocdca[c]":1.0,
"nadp[c]":10.0,
"nadph[c]":-10.0,
"octa[c]":-1.0
},
"lower_bound":0.0,
"upper_bound":1000.0,
"gene_reaction_rule":"Rv1663 or Rv1662",
"subsystem":"[array(['Fatty Acid Metabolism'], dtype='<U21')]"
},
{
"id":"FASm2002",
"name":"FASm2002",
"metabolites":{
"co2[c]":1.0,
"coa[c]":1.0,
"h2o[c]":1.0,
"h[c]":-3.0,
"marach[c]":1.0,
"mmcoa__S[c]":-1.0,
"nadp[c]":2.0,
"nadph[c]":-2.0,
"ocdca[c]":-1.0
},
"lower_bound":0.0,
"upper_bound":1000.0,
"gene_reaction_rule":"Rv1663 or Rv1662",
"subsystem":"[array(['Fatty Acid Metabolism'], dtype='<U21')]"
},
{
"id":"FASm2202",
"name":"FASm2202",
"metabolites":{
"co2[c]":1.0,
"coa[c]":1.0,
"dmbhn[c]":1.0,
"h2o[c]":1.0,
"h[c]":-3.0,
"marach[c]":-1.0,
"mmcoa__S[c]":-1.0,
"nadp[c]":2.0,
"nadph[c]":-2.0
},
"lower_bound":0.0,
"upper_bound":1000.0,
"gene_reaction_rule":"Rv2940c",
"subsystem":"[array(['Fatty Acid Metabolism'], dtype='<U21')]"
},
{
"id":"FASm2402",
"name":"FASm2402",
"metabolites":{
"co2[c]":1.0,
"coa[c]":1.0,
"dmbhn[c]":-1.0,
"h2o[c]":1.0,
"h[c]":-3.0,
"mmcoa__S[c]":-1.0,
"nadp[c]":2.0,
"nadph[c]":-2.0,
"tmlgnc[c]":1.0
},
"lower_bound":0.0,
"upper_bound":1000.0,
"gene_reaction_rule":"Rv2940c",
"subsystem":"[array(['Fatty Acid Metabolism'], dtype='<U21')]"
},
{
"id":"G16MTM1",
"name":"Glycolipid 1,6-alpha-D-mannosyltransferase",
"metabolites":{
"PIM1[c]":1.0,
"gdp[c]":1.0,
"gdpmann[c]":-1.0,
"h[c]":1.0,
"ptd1ino160190[c]":-1.0
},
"lower_bound":0.0,
"upper_bound":1000.0,
"gene_reaction_rule":"Rv2610c",
"subsystem":"[array(['Fatty Acid Metabolism'], dtype='<U21')]"
},
{
"id":"G16MTM10",
"name":"G16MTM10",
"metabolites":{
"PIM5[c]":-1.0,
"PIM6[c]":1.0,
"gdp[c]":1.0,
"gdpmann[c]":-1.0,
"h[c]":1.0
},
"lower_bound":0.0,
"upper_bound":1000.0,
"gene_reaction_rule":"Rv1500",
"subsystem":"[array(['Fatty Acid Metabolism'], dtype='<U21')]"
},
{
"id":"G16MTM4",
"name":"G16MTM4",
"metabolites":{
"Ac1PIM2[c]":-1.0,
"Ac1PIM3[c]":1.0,
"decd_tb[c]":1.0,
"decdman1p_tb[c]":-1.0,
"h[c]":1.0
},
"lower_bound":0.0,
"upper_bound":1000.0,
"gene_reaction_rule":"",
"subsystem":"[array(['Fatty Acid Metabolism'], dtype='<U21')]"
},
{
"id":"G16MTM5",
"name":"G16MTM5",
"metabolites":{
"Ac1PIM3[c]":-1.0,
"Ac1PIM4[c]":1.0,
"decd_tb[c]":1.0,
"decdman1p_tb[c]":-1.0,
"h[c]":1.0
},
"lower_bound":0.0,
"upper_bound":1000.0,
"gene_reaction_rule":"",
"subsystem":"[array(['Fatty Acid Metabolism'], dtype='<U21')]"
},
{
"id":"G16MTM6",
"name":"G16MTM6",
"metabolites":{
"PIM1[c]":-1.0,
"PIM2[c]":1.0,
"gdp[c]":1.0,
"gdpmann[c]":-1.0,
"h[c]":1.0
},
"lower_bound":0.0,
"upper_bound":1000.0,
"gene_reaction_rule":"Rv2188c",
"subsystem":"[array(['Fatty Acid Metabolism'], dtype='<U21')]"
},
{
"id":"G16MTM7",
"name":"G16MTM7",
"metabolites":{
"PIM2[c]":-1.0,
"PIM3[c]":1.0,
"gdp[c]":1.0,
"gdpmann[c]":-1.0,
"h[c]":1.0
},
"lower_bound":0.0,
"upper_bound":1000.0,
"gene_reaction_rule":"",
"subsystem":"[array(['Fatty Acid Metabolism'], dtype='<U21')]"
},
{
"id":"G16MTM8",
"name":"G16MTM8",
"metabolites":{
"PIM3[c]":-1.0,
"PIM4[c]":1.0,
"gdp[c]":1.0,
"gdpmann[c]":-1.0,
"h[c]":1.0
},
"lower_bound":0.0,
"upper_bound":1000.0,
"gene_reaction_rule":"",
"subsystem":"[array(['Fatty Acid Metabolism'], dtype='<U21')]"
},
{
"id":"G16MTM9",
"name":"G16MTM9",
"metabolites":{
"PIM4[c]":-1.0,
"PIM5[c]":1.0,
"gdp[c]":1.0,
"gdpmann[c]":-1.0,
"h[c]":1.0
},
"lower_bound":0.0,
"upper_bound":1000.0,
"gene_reaction_rule":"Rv1159",
"subsystem":"[array(['Fatty Acid Metabolism'], dtype='<U21')]"
},
{
"id":"LPLIPAL2E160",
"name":"Lysophospholipase L2 (2-acylglycerophosphoethanolamine, n-C16:0)",
"metabolites":{
"2agpe160[c]":-1.0,
"g3pe[c]":1.0,
"h2o[c]":-1.0,
"h[c]":1.0,
"hdca[c]":1.0
},
"lower_bound":0.0,
"upper_bound":1000.0,
"gene_reaction_rule":"Rv0183",
"subsystem":"[array(['Fatty Acid Metabolism'], dtype='<U21')]"
},
{
"id":"LPLIPAL2E180",
"name":"Lysophospholipase L2 (2-acylglycerophosphoethanolamine, n-C18:0)",
"metabolites":{
"2agpe180[c]":-1.0,
"g3pe[c]":1.0,
"h2o[c]":-1.0,
"h[c]":1.0,
"ocdca[c]":1.0
},
"lower_bound":0.0,
"upper_bound":1000.0,
"gene_reaction_rule":"Rv0183 or Rv0215c or Rv0752c or Rv0873 or Rv2789c or Rv3274c or (Rv3563 and Rv3564)",
"subsystem":"[array(['Fatty Acid Metabolism'], dtype='<U21')]"
},
{
"id":"MANAT1",
"name":"MANAT1",
"metabolites":{
"Ac1PIM1[c]":1.0,
"PIM1[c]":-1.0,
"coa[c]":1.0,
"pmtcoa[c]":-1.0
},
"lower_bound":0.0,
"upper_bound":1000.0,
"gene_reaction_rule":"Rv2611c",
"subsystem":"[array(['Fatty Acid Metabolism'], dtype='<U21')]"
},
{
"id":"MANAT2",
"name":"MANAT2",
"metabolites":{
"Ac1PIM2[c]":1.0,
"PIM2[c]":-1.0,
"coa[c]":1.0,
"pmtcoa[c]":-1.0
},
"lower_bound":0.0,
"upper_bound":1000.0,
"gene_reaction_rule":"Rv2611c",
"subsystem":"[array(['Fatty Acid Metabolism'], dtype='<U21')]"
},
{
"id":"MANAT3",
"name":"MANAT3",
"metabolites":{
"Ac1PIM2[c]":-1.0,
"Ac2PIM2[c]":1.0,
"coa[c]":1.0,
"pmtcoa[c]":-1.0
},
"lower_bound":0.0,
"upper_bound":1000.0,
"gene_reaction_rule":"",
"subsystem":"[array(['Fatty Acid Metabolism'], dtype='<U21')]"
},
{
"id":"MCD",
"name":"Malonyl-CoA Decarboxylase cytoplasmic",
"metabolites":{
"accoa[c]":1.0,
"co2[c]":1.0,
"h[c]":-1.0,
"malcoa[c]":-1.0
},
"lower_bound":0.0,
"upper_bound":1000.0,
"gene_reaction_rule":"Rv2247 and Rv3799c and Rv3280 and Rv3281 and Rv3285",
"subsystem":"[array(['Fatty Acid Metabolism'], dtype='<U21')]"
},
{
"id":"MCOATA",
"name":"Malonyl-CoA-ACP transacylase",
"metabolites":{
"ACP[c]":-1.0,
"coa[c]":1.0,
"malACP[c]":1.0,
"malcoa[c]":-1.0
},
"lower_bound":-1000.0,
"upper_bound":1000.0,
"gene_reaction_rule":"Rv2243",
"subsystem":"[array(['Fatty Acid Metabolism'], dtype='<U21')]"
},
{
"id":"MMCD",
"name":"Methylmalonyl-CoA decarboxylase",
"metabolites":{
"co2[c]":1.0,
"h[c]":-1.0,
"mmcoa__S[c]":-1.0,
"ppcoa[c]":1.0
},
"lower_bound":0.0,
"upper_bound":1000.0,
"gene_reaction_rule":"Rv3799c",
"subsystem":"[array(['Fatty Acid Metabolism'], dtype='<U21')]"
},
{
"id":"MME_1",
"name":"Methylmalonyl-CoA epimerase",
"metabolites":{
"aqcobal[c]":0.001,
"mmcoa__R[c]":-1.0,
"mmcoa__S[c]":1.0
},
"lower_bound":-1000.0,
"upper_bound":0.0,
"gene_reaction_rule":"Rv1322A or Rv0855 or Rv1143",
"subsystem":"[array(['Fatty Acid Metabolism'], dtype='<U21')]"
},
{
"id":"MMM2r",
"name":"R_MMM2r",
"metabolites":{
"aqcobal[c]":-0.001,
"mmcoa__R[c]":1.0,
"succoa[c]":-1.0
},
"lower_bound":-1000.0,
"upper_bound":0.0,
"gene_reaction_rule":"Rv1492 and Rv1493",
"subsystem":"[array(['Fatty Acid Metabolism'], dtype='<U21')]"
},
{
"id":"OCOAT1",
"name":"3-oxoacid CoA-transferase (Succinyl-CoA: acetoacetate)",
"metabolites":{
"aacoa[c]":1.0,
"acac[c]":-1.0,
"succ[c]":1.0,
"succoa[c]":-1.0
},
"lower_bound":-1000.0,
"upper_bound":1000.0,
"gene_reaction_rule":"Rv2503c and Rv2504c",
"subsystem":"[array(['Fatty Acid Metabolism'], dtype='<U21')]"
},
{
"id":"PAPA160",
"name":"Phosphatidate phosphatase (n-C16:0)",
"metabolites":{
"12dgr160[c]":1.0,
"h2o[c]":-1.0,
"pa160[c]":-1.0,
"pi[c]":1.0
},
"lower_bound":0.0,
"upper_bound":1000.0,
"gene_reaction_rule":"Rv1755c",
"subsystem":"[array(['Fatty Acid Metabolism'], dtype='<U21')]"
},
{
"id":"PATS",
"name":"PATS",
"metabolites":{
"h2o[c]":5.0,
"h[c]":-5.0,
"ocdca[c]":-1.0,
"pat[c]":1.0,
"tmlgnc[c]":-4.0,
"tre[c]":-1.0
},
"lower_bound":0.0,
"upper_bound":1000.0,
"gene_reaction_rule":"",
"subsystem":"[array(['Fatty Acid Metabolism'], dtype='<U21')]"
},
{
"id":"PHDCATA",
"name":"PHDCATA",
"metabolites":{
"ACP[c]":-1.0,
"coa[c]":1.0,
"phdcaACP[c]":1.0,
"phdcacoa[c]":-1.0
},
"lower_bound":-1000.0,
"upper_bound":1000.0,
"gene_reaction_rule":"",
"subsystem":"[array(['Fatty Acid Metabolism'], dtype='<U21')]"
},
{
"id":"PLCD",
"name":"PLCD",
"metabolites":{
"12dgr160[c]":1.0,
"h2o[c]":-1.0,
"h[c]":1.0,
"mi1p__D[c]":1.0,
"ptd1ino160[c]":-1.0
},
"lower_bound":0.0,
"upper_bound":1000.0,
"gene_reaction_rule":"Rv1755c",
"subsystem":"[array(['Fatty Acid Metabolism'], dtype='<U21')]"
},
{
"id":"PLIPA1E160",
"name":"PLIPA1E160",
"metabolites":{
"2agpe160[c]":1.0,
"h2o[c]":-1.0,
"h[c]":1.0,
"hdca[c]":1.0,
"pe160[c]":-1.0
},
"lower_bound":0.0,
"upper_bound":1000.0,
"gene_reaction_rule":"",
"subsystem":"[array(['Fatty Acid Metabolism'], dtype='<U21')]"
},
{
"id":"PLIPA1E180",
"name":"PLIPA1E180",
"metabolites":{
"2agpe180[c]":1.0,
"h2o[c]":-1.0,
"h[c]":1.0,
"ocdca[c]":1.0,
"pe180[c]":-1.0
},
"lower_bound":0.0,
"upper_bound":1000.0,
"gene_reaction_rule":"",
"subsystem":"[array(['Fatty Acid Metabolism'], dtype='<U21')]"
},
{
"id":"TDMS1",
"name":"TDMS1",
"metabolites":{
"h2o[c]":2.0,
"h[c]":-2.0,
"mmycolate[c]":-1.0,
"mycolate[c]":-1.0,
"tdm1[c]":1.0,
"tre[c]":-1.0
},
"lower_bound":0.0,
"upper_bound":1000.0,
"gene_reaction_rule":"",
"subsystem":"[array(['Fatty Acid Metabolism'], dtype='<U21')]"
},
{
"id":"TDMS2",
"name":"TDMS2",
"metabolites":{
"h2o[c]":2.0,
"h[c]":-2.0,
"mmmycolate[c]":-1.0,
"mycolate[c]":-1.0,
"tdm2[c]":1.0,
"tre[c]":-1.0
},
"lower_bound":0.0,
"upper_bound":1000.0,
"gene_reaction_rule":"",
"subsystem":"[array(['Fatty Acid Metabolism'], dtype='<U21')]"
},
{
"id":"TDMS3",
"name":"TDMS3",
"metabolites":{
"h2o[c]":2.0,
"h[c]":-2.0,
"mkmycolate[c]":-1.0,
"mycolate[c]":-1.0,
"tdm3[c]":1.0,
"tre[c]":-1.0
},
"lower_bound":0.0,
"upper_bound":1000.0,
"gene_reaction_rule":"",
"subsystem":"[array(['Fatty Acid Metabolism'], dtype='<U21')]"
},
{
"id":"TDMS4",
"name":"TDMS4",
"metabolites":{
"h2o[c]":2.0,
"h[c]":-2.0,
"kmycolate[c]":-1.0,
"mycolate[c]":-1.0,
"tdm4[c]":1.0,
"tre[c]":-1.0
},
"lower_bound":0.0,
"upper_bound":1000.0,
"gene_reaction_rule":"",
"subsystem":"[array(['Fatty Acid Metabolism'], dtype='<U21')]"
},
{
"id":"TMHAS1",
"name":"TMHAS1",
"metabolites":{
"h2o[c]":2.0,
"tdm1[c]":-1.0,
"tdm2[c]":-1.0,
"tmha1[c]":1.0,
"tre[c]":-1.0
},
"lower_bound":0.0,
"upper_bound":1000.0,
"gene_reaction_rule":"",
"subsystem":"[array(['Fatty Acid Metabolism'], dtype='<U21')]"
},
{
"id":"TMHAS2",
"name":"TMHAS2",
"metabolites":{
"h2o[c]":2.0,
"tdm1[c]":-1.0,
"tdm3[c]":-1.0,
"tmha2[c]":1.0,
"tre[c]":-1.0
},
"lower_bound":0.0,
"upper_bound":1000.0,
"gene_reaction_rule":"",
"subsystem":"[array(['Fatty Acid Metabolism'], dtype='<U21')]"
},
{
"id":"TMHAS3",
"name":"TMHAS3",
"metabolites":{
"h2o[c]":2.0,
"tdm1[c]":-1.0,
"tdm4[c]":-1.0,
"tmha3[c]":1.0,
"tre[c]":-1.0
},
"lower_bound":0.0,
"upper_bound":1000.0,
"gene_reaction_rule":"",
"subsystem":"[array(['Fatty Acid Metabolism'], dtype='<U21')]"
},
{
"id":"TMHAS4",
"name":"TMHAS4",
"metabolites":{
"h2o[c]":2.0,
"tdm2[c]":-1.0,
"tdm3[c]":-1.0,
"tmha4[c]":1.0,
"tre[c]":-1.0
},
"lower_bound":0.0,
"upper_bound":1000.0,
"gene_reaction_rule":"",
"subsystem":"[array(['Fatty Acid Metabolism'], dtype='<U21')]"
},
{
"id":"HDECH",
"name":"R_HDECH",
"metabolites":{
"1hdecg3p[c]":-1.0,
"glyc3p[c]":1.0,
"h2o[c]":-1.0,
"h[c]":3.0,
"hdcea[c]":1.0
},
"lower_bound":-1000.0,
"upper_bound":1000.0,
"gene_reaction_rule":"",
"subsystem":"[array(['Fatty Acid Metabolism'], dtype='<U21')]"
},
{
"id":"FAD_1",
"name":"R_FAD_1",
"metabolites":{
"accoa[c]":1.0,
"coa[c]":-1.0,
"fad[c]":-1.0,
"fadh2[c]":1.0,
"hexscoa[c]":1.0,
"nad[c]":-1.0,
"nadh[c]":1.0,
"octscoa[c]":-1.0
},
"lower_bound":0.0,
"upper_bound":1000.0,
"gene_reaction_rule":"((Rv0131c or Rv0154c or Rv0215c or Rv0231 or Rv0244c or Rv0271c or Rv0400c or Rv0752c or Rv0873 or Rv0972c or Rv0975c or Rv1346 or Rv1467c or Rv1679 or Rv1933c or Rv1934c or Rv2724c or Rv2789c or Rv3061c or Rv3139 or Rv3140 or Rv3274c or Rv3504 or Rv3505 or Rv3543c or Rv3544c or Rv3560c or Rv3562 or Rv3563 or Rv3564 or Rv3573c or Rv3761c or Rv3797 or Rv0672 or Rv2500c) and (Rv0222 or Rv0456c or Rv0632c or Rv0673 or Rv0675 or Rv0971c or Rv1070c or Rv1071c or Rv1141c or Rv1142c or Rv1472 or Rv1935c or Rv2486 or Rv2679 or Rv2831 or Rv3039c or Rv3516 or Rv3550 or Rv3774 or Rv0905 or Rv3374 or Rv3373) and (Rv0468 or Rv1715 or Rv1912c or Rv3141) and (Rv0243 or Rv1074c or Rv3546 or Rv3556c or Rv1323 or Rv0859))",
"subsystem":"[array(['Fatty Acid Metabolism'], dtype='<U21')]"
},
{
"id":"FAD_2",
"name":"R_FAD_2",
"metabolites":{
"accoa[c]":1.0,
"coa[c]":-1.0,
"fad[c]":-1.0,
"fadh2[c]":1.0,
"hexscoa[c]":-1.0,
"nad[c]":-1.0,
"nadh[c]":1.0,
"tetscoa[c]":1.0
},
"lower_bound":0.0,
"upper_bound":1000.0,
"gene_reaction_rule":"((Rv0131c or Rv0154c or Rv0215c or Rv0231 or Rv0244c or Rv0271c or Rv0400c or Rv0752c or Rv0873 or Rv0972c or Rv0975c or Rv1346 or Rv1467c or Rv1679 or Rv1933c or Rv1934c or Rv2724c or Rv2789c or Rv3061c or Rv3139 or Rv3140 or Rv3274c or Rv3504 or Rv3505 or Rv3543c or Rv3544c or Rv3560c or Rv3562 or Rv3563 or Rv3564 or Rv3573c or Rv3761c or Rv3797 or Rv0672 or Rv2500c) and (Rv0222 or Rv0456c or Rv0632c or Rv0673 or Rv0675 or Rv0971c or Rv1070c or Rv1071c or Rv1141c or Rv1142c or Rv1472 or Rv1935c or Rv2486 or Rv2679 or Rv2831 or Rv3039c or Rv3516 or Rv3550 or Rv3774 or Rv0905 or Rv3374 or Rv3373) and (Rv0468 or Rv1715 or Rv1912c or Rv3141) and (Rv0243 or Rv1074c or Rv3546 or Rv3556c or Rv1323 or Rv0859))",
"subsystem":"[array(['Fatty Acid Metabolism'], dtype='<U21')]"
},
{
"id":"FAD_3",
"name":"R_FAD_3",
"metabolites":{
"accoa[c]":1.0,
"coa[c]":-1.0,
"doscoa[c]":1.0,
"fad[c]":-1.0,
"fadh2[c]":1.0,
"nad[c]":-1.0,
"nadh[c]":1.0,
"tetscoa[c]":-1.0
},
"lower_bound":0.0,
"upper_bound":1000.0,
"gene_reaction_rule":"((Rv0131c or Rv0154c or Rv0215c or Rv0231 or Rv0244c or Rv0271c or Rv0400c or Rv0752c or Rv0873 or Rv0972c or Rv0975c or Rv1346 or Rv1467c or Rv1679 or Rv1933c or Rv1934c or Rv2724c or Rv2789c or Rv3061c or Rv3139 or Rv3140 or Rv3274c or Rv3504 or Rv3505 or Rv3543c or Rv3544c or Rv3560c or Rv3562 or Rv3563 or Rv3564 or Rv3573c or Rv3761c or Rv3797 or Rv0672 or Rv2500c) and (Rv0222 or Rv0456c or Rv0632c or Rv0673 or Rv0675 or Rv0971c or Rv1070c or Rv1071c or Rv1141c or Rv1142c or Rv1472 or Rv1935c or Rv2486 or Rv2679 or Rv2831 or Rv3039c or Rv3516 or Rv3550 or Rv3774 or Rv0905 or Rv3374 or Rv3373) and (Rv0468 or Rv1715 or Rv1912c or Rv3141) and (Rv0243 or Rv1074c or Rv3546 or Rv3556c or Rv1323 or Rv0859))",
"subsystem":"[array(['Fatty Acid Metabolism'], dtype='<U21')]"
},
{
"id":"FAD_4",
"name":"R_FAD_4",
"metabolites":{
"accoa[c]":1.0,
"coa[c]":-1.0,
"doscoa[c]":-1.0,
"eiscoa[c]":1.0,
"fad[c]":-1.0,
"fadh2[c]":1.0,
"nad[c]":-1.0,
"nadh[c]":1.0
},
"lower_bound":0.0,
"upper_bound":1000.0,
"gene_reaction_rule":"((Rv0131c or Rv0154c or Rv0215c or Rv0231 or Rv0244c or Rv0271c or Rv0400c or Rv0752c or Rv0873 or Rv0972c or Rv0975c or Rv1346 or Rv1467c or Rv1679 or Rv1933c or Rv1934c or Rv2724c or Rv2789c or Rv3061c or Rv3139 or Rv3140 or Rv3274c or Rv3504 or Rv3505 or Rv3543c or Rv3544c or Rv3560c or Rv3562 or Rv3563 or Rv3564 or Rv3573c or Rv3761c or Rv3797 or Rv0672 or Rv2500c) and (Rv0222 or Rv0456c or Rv0632c or Rv0673 or Rv0675 or Rv0971c or Rv1070c or Rv1071c or Rv1141c or Rv1142c or Rv1472 or Rv1935c or Rv2486 or Rv2679 or Rv2831 or Rv3039c or Rv3516 or Rv3550 or Rv3774 or Rv0905 or Rv3374 or Rv3373) and (Rv0468 or Rv1715 or Rv1912c or Rv3141) and (Rv0243 or Rv1074c or Rv3546 or Rv3556c or Rv1323 or Rv0859))",
"subsystem":"[array(['Fatty Acid Metabolism'], dtype='<U21')]"
},
{
"id":"FAD_5",
"name":"R_FAD_5",
"metabolites":{
"accoa[c]":1.0,
"coa[c]":-1.0,
"eiscoa[c]":-1.0,
"fad[c]":-1.0,
"fadh2[c]":1.0,
"nad[c]":-1.0,
"nadh[c]":1.0,
"octdcoa[c]":1.0
},
"lower_bound":0.0,
"upper_bound":1000.0,
"gene_reaction_rule":"((Rv0131c or Rv0154c or Rv0215c or Rv0231 or Rv0244c or Rv0271c or Rv0400c or Rv0752c or Rv0873 or Rv0972c or Rv0975c or Rv1346 or Rv1467c or Rv1679 or Rv1933c or Rv1934c or Rv2724c or Rv2789c or Rv3061c or Rv3139 or Rv3140 or Rv3274c or Rv3504 or Rv3505 or Rv3543c or Rv3544c or Rv3560c or Rv3562 or Rv3563 or Rv3564 or Rv3573c or Rv3761c or Rv3797 or Rv0672 or Rv2500c) and (Rv0222 or Rv0456c or Rv0632c or Rv0673 or Rv0675 or Rv0971c or Rv1070c or Rv1071c or Rv1141c or Rv1142c or Rv1472 or Rv1935c or Rv2486 or Rv2679 or Rv2831 or Rv3039c or Rv3516 or Rv3550 or Rv3774 or Rv0905 or Rv3374 or Rv3373) and (Rv0468 or Rv1715 or Rv1912c or Rv3141) and (Rv0243 or Rv1074c or Rv3546 or Rv3556c or Rv1323 or Rv0859))",
"subsystem":"[array(['Fatty Acid Metabolism'], dtype='<U21')]"
},
{
"id":"FAD_6",
"name":"R_FAD_6",
"metabolites":{
"accoa[c]":1.0,
"coa[c]":-1.0,
"fad[c]":-1.0,
"fadh2[c]":1.0,
"hexdcoa[c]":1.0,
"nad[c]":-1.0,
"nadh[c]":1.0,
"octdcoa[c]":-1.0
},
"lower_bound":0.0,
"upper_bound":1000.0,
"gene_reaction_rule":"((Rv0131c or Rv0154c or Rv0215c or Rv0231 or Rv0244c or Rv0271c or Rv0400c or Rv0752c or Rv0873 or Rv0972c or Rv0975c or Rv1346 or Rv1467c or Rv1679 or Rv1933c or Rv1934c or Rv2724c or Rv2789c or Rv3061c or Rv3139 or Rv3140 or Rv3274c or Rv3504 or Rv3505 or Rv3543c or Rv3544c or Rv3560c or Rv3562 or Rv3563 or Rv3564 or Rv3573c or Rv3761c or Rv3797 or Rv0672 or Rv2500c) and (Rv0222 or Rv0456c or Rv0632c or Rv0673 or Rv0675 or Rv0971c or Rv1070c or Rv1071c or Rv1141c or Rv1142c or Rv1472 or Rv1935c or Rv2486 or Rv2679 or Rv2831 or Rv3039c or Rv3516 or Rv3550 or Rv3774 or Rv0905 or Rv3374 or Rv3373) and (Rv0468 or Rv1715 or Rv1912c or Rv3141) and (Rv0243 or Rv1074c or Rv3546 or Rv3556c or Rv1323 or Rv0859))",
"subsystem":"[array(['Fatty Acid Metabolism'], dtype='<U21')]"
},
{
"id":"FAD_7",
"name":"R_FAD_7",
"metabolites":{
"accoa[c]":1.0,
"coa[c]":-1.0,
"fad[c]":-1.0,
"fadh2[c]":1.0,
"hexdcoa[c]":-1.0,
"nad[c]":-1.0,
"nadh[c]":1.0,
"tdcoa[c]":1.0
},
"lower_bound":0.0,
"upper_bound":1000.0,
"gene_reaction_rule":"((Rv0131c or Rv0154c or Rv0215c or Rv0231 or Rv0244c or Rv0271c or Rv0400c or Rv0752c or Rv0873 or Rv0972c or Rv0975c or Rv1346 or Rv1467c or Rv1679 or Rv1933c or Rv1934c or Rv2724c or Rv2789c or Rv3061c or Rv3139 or Rv3140 or Rv3274c or Rv3504 or Rv3505 or Rv3543c or Rv3544c or Rv3560c or Rv3562 or Rv3563 or Rv3564 or Rv3573c or Rv3761c or Rv3797 or Rv0672 or Rv2500c) and (Rv0222 or Rv0456c or Rv0632c or Rv0673 or Rv0675 or Rv0971c or Rv1070c or Rv1071c or Rv1141c or Rv1142c or Rv1472 or Rv1935c or Rv2486 or Rv2679 or Rv2831 or Rv3039c or Rv3516 or Rv3550 or Rv3774 or Rv0905 or Rv3374 or Rv3373) and (Rv0468 or Rv1715 or Rv1912c or Rv3141) and (Rv0243 or Rv1074c or Rv3546 or Rv3556c or Rv1323 or Rv0859))",
"subsystem":"[array(['Fatty Acid Metabolism'], dtype='<U21')]"
},
{
"id":"FAD_8",
"name":"R_FAD_8",
"metabolites":{
"accoa[c]":1.0,
"coa[c]":-1.0,
"dodcoa[c]":1.0,
"fad[c]":-1.0,
"fadh2[c]":1.0,
"nad[c]":-1.0,
"nadh[c]":1.0,
"tdcoa[c]":-1.0
},
"lower_bound":0.0,
"upper_bound":1000.0,
"gene_reaction_rule":"((Rv0131c or Rv0154c or Rv0215c or Rv0231 or Rv0244c or Rv0271c or Rv0400c or Rv0752c or Rv0873 or Rv0972c or Rv0975c or Rv1346 or Rv1467c or Rv1679 or Rv1933c or Rv1934c or Rv2724c or Rv2789c or Rv3061c or Rv3139 or Rv3140 or Rv3274c or Rv3504 or Rv3505 or Rv3543c or Rv3544c or Rv3560c or Rv3562 or Rv3563 or Rv3564 or Rv3573c or Rv3761c or Rv3797 or Rv0672 or Rv2500c) and (Rv0222 or Rv0456c or Rv0632c or Rv0673 or Rv0675 or Rv0971c or Rv1070c or Rv1071c or Rv1141c or Rv1142c or Rv1472 or Rv1935c or Rv2486 or Rv2679 or Rv2831 or Rv3039c or Rv3516 or Rv3550 or Rv3774 or Rv0905 or Rv3374 or Rv3373) and (Rv0468 or Rv1715 or Rv1912c or Rv3141) and (Rv0243 or Rv1074c or Rv3546 or Rv3556c or Rv1323 or Rv0859))",
"subsystem":"[array(['Fatty Acid Metabolism'], dtype='<U21')]"
},
{
"id":"FAD_9",
"name":"R_FAD_9",
"metabolites":{
"accoa[c]":1.0,
"coa[c]":-1.0,
"decoa[c]":1.0,
"dodcoa[c]":-1.0,
"fad[c]":-1.0,
"fadh2[c]":1.0,
"nad[c]":-1.0,
"nadh[c]":1.0
},
"lower_bound":0.0,
"upper_bound":1000.0,
"gene_reaction_rule":"((Rv0131c or Rv0154c or Rv0215c or Rv0231 or Rv0244c or Rv0271c or Rv0400c or Rv0752c or Rv0873 or Rv0972c or Rv0975c or Rv1346 or Rv1467c or Rv1679 or Rv1933c or Rv1934c or Rv2724c or Rv2789c or Rv3061c or Rv3139 or Rv3140 or Rv3274c or Rv3504 or Rv3505 or Rv3543c or Rv3544c or Rv3560c or Rv3562 or Rv3563 or Rv3564 or Rv3573c or Rv3761c or Rv3797 or Rv0672 or Rv2500c) and (Rv0222 or Rv0456c or Rv0632c or Rv0673 or Rv0675 or Rv0971c or Rv1070c or Rv1071c or Rv1141c or Rv1142c or Rv1472 or Rv1935c or Rv2486 or Rv2679 or Rv2831 or Rv3039c or Rv3516 or Rv3550 or Rv3774 or Rv0905 or Rv3374 or Rv3373) and (Rv0468 or Rv1715 or Rv1912c or Rv3141) and (Rv0243 or Rv1074c or Rv3546 or Rv3556c or Rv1323 or Rv0859))",
"subsystem":"[array(['Fatty Acid Metabolism'], dtype='<U21')]"
},
{
"id":"FAD_10",
"name":"R_FAD_10",
"metabolites":{
"accoa[c]":1.0,
"coa[c]":-1.0,
"decoa[c]":-1.0,
"fad[c]":-1.0,
"fadh2[c]":1.0,
"nad[c]":-1.0,
"nadh[c]":1.0,
"occoa[c]":1.0
},
"lower_bound":0.0,
"upper_bound":1000.0,
"gene_reaction_rule":"((Rv0131c or Rv0154c or Rv0215c or Rv0231 or Rv0244c or Rv0271c or Rv0400c or Rv0752c or Rv0873 or Rv0972c or Rv0975c or Rv1346 or Rv1467c or Rv1679 or Rv1933c or Rv1934c or Rv2724c or Rv2789c or Rv3061c or Rv3139 or Rv3140 or Rv3274c or Rv3504 or Rv3505 or Rv3543c or Rv3544c or Rv3560c or Rv3562 or Rv3563 or Rv3564 or Rv3573c or Rv3761c or Rv3797 or Rv0672 or Rv2500c) and (Rv0222 or Rv0456c or Rv0632c or Rv0673 or Rv0675 or Rv0971c or Rv1070c or Rv1071c or Rv1141c or Rv1142c or Rv1472 or Rv1935c or Rv2486 or Rv2679 or Rv2831 or Rv3039c or Rv3516 or Rv3550 or Rv3774 or Rv0905 or Rv3374 or Rv3373) and (Rv0468 or Rv1715 or Rv1912c or Rv3141) and (Rv0243 or Rv1074c or Rv3546 or Rv3556c or Rv1323 or Rv0859))",
"subsystem":"[array(['Fatty Acid Metabolism'], dtype='<U21')]"
},
{
"id":"FAD_11",
"name":"R_FAD_11",
"metabolites":{
"accoa[c]":1.0,
"coa[c]":-1.0,
"fad[c]":-1.0,
"fadh2[c]":1.0,
"hexcoa[c]":1.0,
"nad[c]":-1.0,
"nadh[c]":1.0,
"occoa[c]":-1.0
},
"lower_bound":0.0,
"upper_bound":1000.0,
"gene_reaction_rule":"((Rv0131c or Rv0154c or Rv0215c or Rv0231 or Rv0244c or Rv0271c or Rv0400c or Rv0752c or Rv0873 or Rv0972c or Rv0975c or Rv1346 or Rv1467c or Rv1679 or Rv1933c or Rv1934c or Rv2724c or Rv2789c or Rv3061c or Rv3139 or Rv3140 or Rv3274c or Rv3504 or Rv3505 or Rv3543c or Rv3544c or Rv3560c or Rv3562 or Rv3563 or Rv3564 or Rv3573c or Rv3761c or Rv3797 or Rv0672 or Rv2500c) and (Rv0222 or Rv0456c or Rv0632c or Rv0673 or Rv0675 or Rv0971c or Rv1070c or Rv1071c or Rv1141c or Rv1142c or Rv1472 or Rv1935c or Rv2486 or Rv2679 or Rv2831 or Rv3039c or Rv3516 or Rv3550 or Rv3774 or Rv0905 or Rv3374 or Rv3373) and (Rv0468 or Rv1715 or Rv1912c or Rv3141) and (Rv0243 or Rv1074c or Rv3546 or Rv3556c or Rv1323 or Rv0859))",
"subsystem":"[array(['Fatty Acid Metabolism'], dtype='<U21')]"
},
{
"id":"FAD_12",
"name":"R_FAD_12",
"metabolites":{
"accoa[c]":1.0,
"butcoa[c]":1.0,
"coa[c]":-1.0,
"fad[c]":-1.0,
"fadh2[c]":1.0,
"hexcoa[c]":-1.0,
"nad[c]":-1.0,
"nadh[c]":1.0
},
"lower_bound":0.0,
"upper_bound":1000.0,
"gene_reaction_rule":"((Rv0131c or Rv0154c or Rv0215c or Rv0231 or Rv0244c or Rv0271c or Rv0400c or Rv0752c or Rv0873 or Rv0972c or Rv0975c or Rv1346 or Rv1467c or Rv1679 or Rv1933c or Rv1934c or Rv2724c or Rv2789c or Rv3061c or Rv3139 or Rv3140 or Rv3274c or Rv3504 or Rv3505 or Rv3543c or Rv3544c or Rv3560c or Rv3562 or Rv3563 or Rv3564 or Rv3573c or Rv3761c or Rv3797 or Rv0672 or Rv2500c) and (Rv0222 or Rv0456c or Rv0632c or Rv0673 or Rv0675 or Rv0971c or Rv1070c or Rv1071c or Rv1141c or Rv1142c or Rv1472 or Rv1935c or Rv2486 or Rv2679 or Rv2831 or Rv3039c or Rv3516 or Rv3550 or Rv3774 or Rv0905 or Rv3374 or Rv3373) and (Rv0468 or Rv1715 or Rv1912c or Rv3141) and (Rv0243 or Rv1074c or Rv3546 or Rv3556c or Rv1323 or Rv0859))",
"subsystem":"[array(['Fatty Acid Metabolism'], dtype='<U21')]"
},
{
"id":"FAD_13",
"name":"R_FAD_13",
"metabolites":{
"accoa[c]":2.0,
"butcoa[c]":-1.0,
"coa[c]":-1.0,
"fad[c]":-1.0,
"fadh2[c]":1.0,
"h2o[c]":-3.0,
"h[c]":3.0,
"nad[c]":-1.0,
"nadh[c]":1.0
},
"lower_bound":0.0,
"upper_bound":1000.0,
"gene_reaction_rule":"((Rv0131c or Rv0154c or Rv0215c or Rv0231 or Rv0244c or Rv0271c or Rv0400c or Rv0752c or Rv0873 or Rv0972c or Rv0975c or Rv1346 or Rv1467c or Rv1679 or Rv1933c or Rv1934c or Rv2724c or Rv2789c or Rv3061c or Rv3139 or Rv3140 or Rv3274c or Rv3504 or Rv3505 or Rv3543c or Rv3544c or Rv3560c or Rv3562 or Rv3563 or Rv3564 or Rv3573c or Rv3761c or Rv3797 or Rv0672 or Rv2500c) and (Rv0222 or Rv0456c or Rv0632c or Rv0673 or Rv0675 or Rv0971c or Rv1070c or Rv1071c or Rv1141c or Rv1142c or Rv1472 or Rv1935c or Rv2486 or Rv2679 or Rv2831 or Rv3039c or Rv3516 or Rv3550 or Rv3774 or Rv0905 or Rv3374 or Rv3373) and (Rv0468 or Rv1715 or Rv1912c or Rv3141) and (Rv0243 or Rv1074c or Rv3546 or Rv3556c or Rv1323 or Rv0859))",
"subsystem":"[array(['Fatty Acid Metabolism'], dtype='<U21')]"
},
{
"id":"FAD_20",
"name":"R_FAD_20",
"metabolites":{
"accoa[c]":1.0,
"coa[c]":-1.0,
"fad[c]":-1.0,
"fadh2[c]":1.0,
"hepdcoa[c]":1.0,
"nad[c]":-1.0,
"nadh[c]":1.0,
"nodcoa[c]":-1.0
},
"lower_bound":0.0,
"upper_bound":1000.0,
"gene_reaction_rule":"((Rv0131c or Rv0154c or Rv0215c or Rv0231 or Rv0244c or Rv0271c or Rv0400c or Rv0752c or Rv0873 or Rv0972c or Rv0975c or Rv1346 or Rv1467c or Rv1679 or Rv1933c or Rv1934c or Rv2724c or Rv2789c or Rv3061c or Rv3139 or Rv3140 or Rv3274c or Rv3504 or Rv3505 or Rv3543c or Rv3544c or Rv3560c or Rv3562 or Rv3563 or Rv3564 or Rv3573c or Rv3761c or Rv3797 or Rv0672 or Rv2500c) and (Rv0222 or Rv0456c or Rv0632c or Rv0673 or Rv0675 or Rv0971c or Rv1070c or Rv1071c or Rv1141c or Rv1142c or Rv1472 or Rv1935c or Rv2486 or Rv2679 or Rv2831 or Rv3039c or Rv3516 or Rv3550 or Rv3774 or Rv0905 or Rv3374 or Rv3373) and (Rv0468 or Rv1715 or Rv1912c or Rv3141) and (Rv0243 or Rv1074c or Rv3546 or Rv3556c or Rv1323 or Rv0859))",
"subsystem":"[array(['Fatty Acid Metabolism'], dtype='<U21')]"
},
{
"id":"FAD_21",
"name":"R_FAD_21",
"metabolites":{
"accoa[c]":1.0,
"coa[c]":-1.0,
"fad[c]":-1.0,
"fadh2[c]":1.0,
"hepdcoa[c]":-1.0,
"nad[c]":-1.0,
"nadh[c]":1.0,
"pentdcoa[c]":1.0
},
"lower_bound":0.0,
"upper_bound":1000.0,
"gene_reaction_rule":"((Rv0131c or Rv0154c or Rv0215c or Rv0231 or Rv0244c or Rv0271c or Rv0400c or Rv0752c or Rv0873 or Rv0972c or Rv0975c or Rv1346 or Rv1467c or Rv1679 or Rv1933c or Rv1934c or Rv2724c or Rv2789c or Rv3061c or Rv3139 or Rv3140 or Rv3274c or Rv3504 or Rv3505 or Rv3543c or Rv3544c or Rv3560c or Rv3562 or Rv3563 or Rv3564 or Rv3573c or Rv3761c or Rv3797 or Rv0672 or Rv2500c) and (Rv0222 or Rv0456c or Rv0632c or Rv0673 or Rv0675 or Rv0971c or Rv1070c or Rv1071c or Rv1141c or Rv1142c or Rv1472 or Rv1935c or Rv2486 or Rv2679 or Rv2831 or Rv3039c or Rv3516 or Rv3550 or Rv3774 or Rv0905 or Rv3374 or Rv3373) and (Rv0468 or Rv1715 or Rv1912c or Rv3141) and (Rv0243 or Rv1074c or Rv3546 or Rv3556c or Rv1323 or Rv0859))",
"subsystem":"[array(['Fatty Acid Metabolism'], dtype='<U21')]"
},
{
"id":"FAD_22",
"name":"R_FAD_22",
"metabolites":{
"accoa[c]":1.0,
"coa[c]":-1.0,
"fad[c]":-1.0,
"fadh2[c]":1.0,
"nad[c]":-1.0,
"nadh[c]":1.0,
"pentdcoa[c]":-1.0,
"trdcalcoa[c]":1.0
},
"lower_bound":0.0,
"upper_bound":1000.0,
"gene_reaction_rule":"((Rv0131c or Rv0154c or Rv0215c or Rv0231 or Rv0244c or Rv0271c or Rv0400c or Rv0752c or Rv0873 or Rv0972c or Rv0975c or Rv1346 or Rv1467c or Rv1679 or Rv1933c or Rv1934c or Rv2724c or Rv2789c or Rv3061c or Rv3139 or Rv3140 or Rv3274c or Rv3504 or Rv3505 or Rv3543c or Rv3544c or Rv3560c or Rv3562 or Rv3563 or Rv3564 or Rv3573c or Rv3761c or Rv3797 or Rv0672 or Rv2500c) and (Rv0222 or Rv0456c or Rv0632c or Rv0673 or Rv0675 or Rv0971c or Rv1070c or Rv1071c or Rv1141c or Rv1142c or Rv1472 or Rv1935c or Rv2486 or Rv2679 or Rv2831 or Rv3039c or Rv3516 or Rv3550 or Rv3774 or Rv0905 or Rv3374 or Rv3373) and (Rv0468 or Rv1715 or Rv1912c or Rv3141) and (Rv0243 or Rv1074c or Rv3546 or Rv3556c or Rv1323 or Rv0859))",
"subsystem":"[array(['Fatty Acid Metabolism'], dtype='<U21')]"
},
{
"id":"FAD_23",
"name":"R_FAD_23",
"metabolites":{
"accoa[c]":1.0,
"coa[c]":-1.0,
"fad[c]":-1.0,
"fadh2[c]":1.0,
"nad[c]":-1.0,
"nadh[c]":1.0,
"trdcalcoa[c]":-1.0,
"undcoa[c]":1.0
},
"lower_bound":0.0,
"upper_bound":1000.0,
"gene_reaction_rule":"((Rv0131c or Rv0154c or Rv0215c or Rv0231 or Rv0244c or Rv0271c or Rv0400c or Rv0752c or Rv0873 or Rv0972c or Rv0975c or Rv1346 or Rv1467c or Rv1679 or Rv1933c or Rv1934c or Rv2724c or Rv2789c or Rv3061c or Rv3139 or Rv3140 or Rv3274c or Rv3504 or Rv3505 or Rv3543c or Rv3544c or Rv3560c or Rv3562 or Rv3563 or Rv3564 or Rv3573c or Rv3761c or Rv3797 or Rv0672 or Rv2500c) and (Rv0222 or Rv0456c or Rv0632c or Rv0673 or Rv0675 or Rv0971c or Rv1070c or Rv1071c or Rv1141c or Rv1142c or Rv1472 or Rv1935c or Rv2486 or Rv2679 or Rv2831 or Rv3039c or Rv3516 or Rv3550 or Rv3774 or Rv0905 or Rv3374 or Rv3373) and (Rv0468 or Rv1715 or Rv1912c or Rv3141) and (Rv0243 or Rv1074c or Rv3546 or Rv3556c or Rv1323 or Rv0859))",
"subsystem":"[array(['Fatty Acid Metabolism'], dtype='<U21')]"
},
{
"id":"FAD_24",
"name":"R_FAD_24",
"metabolites":{
"accoa[c]":1.0,
"coa[c]":-1.0,
"fad[c]":-1.0,
"fadh2[c]":1.0,
"nad[c]":-1.0,
"nadh[c]":1.0,
"nndccoa[c]":1.0,
"undcoa[c]":-1.0
},
"lower_bound":0.0,
"upper_bound":1000.0,
"gene_reaction_rule":"((Rv0131c or Rv0154c or Rv0215c or Rv0231 or Rv0244c or Rv0271c or Rv0400c or Rv0752c or Rv0873 or Rv0972c or Rv0975c or Rv1346 or Rv1467c or Rv1679 or Rv1933c or Rv1934c or Rv2724c or Rv2789c or Rv3061c or Rv3139 or Rv3140 or Rv3274c or Rv3504 or Rv3505 or Rv3543c or Rv3544c or Rv3560c or Rv3562 or Rv3563 or Rv3564 or Rv3573c or Rv3761c or Rv3797 or Rv0672 or Rv2500c) and (Rv0222 or Rv0456c or Rv0632c or Rv0673 or Rv0675 or Rv0971c or Rv1070c or Rv1071c or Rv1141c or Rv1142c or Rv1472 or Rv1935c or Rv2486 or Rv2679 or Rv2831 or Rv3039c or Rv3516 or Rv3550 or Rv3774 or Rv0905 or Rv3374 or Rv3373) and (Rv0468 or Rv1715 or Rv1912c or Rv3141) and (Rv0243 or Rv1074c or Rv3546 or Rv3556c or Rv1323 or Rv0859))",
"subsystem":"[array(['Fatty Acid Metabolism'], dtype='<U21')]"
},
{
"id":"FAD_25",
"name":"R_FAD_25",
"metabolites":{
"accoa[c]":1.0,
"coa[c]":-1.0,
"fad[c]":-1.0,
"fadh2[c]":1.0,
"hepcoa[c]":1.0,
"nad[c]":-1.0,
"nadh[c]":1.0,
"nndccoa[c]":-1.0
},
"lower_bound":0.0,
"upper_bound":1000.0,
"gene_reaction_rule":"((Rv0131c or Rv0154c or Rv0215c or Rv0231 or Rv0244c or Rv0271c or Rv0400c or Rv0752c or Rv0873 or Rv0972c or Rv0975c or Rv1346 or Rv1467c or Rv1679 or Rv1933c or Rv1934c or Rv2724c or Rv2789c or Rv3061c or Rv3139 or Rv3140 or Rv3274c or Rv3504 or Rv3505 or Rv3543c or Rv3544c or Rv3560c or Rv3562 or Rv3563 or Rv3564 or Rv3573c or Rv3761c or Rv3797 or Rv0672 or Rv2500c) and (Rv0222 or Rv0456c or Rv0632c or Rv0673 or Rv0675 or Rv0971c or Rv1070c or Rv1071c or Rv1141c or Rv1142c or Rv1472 or Rv1935c or Rv2486 or Rv2679 or Rv2831 or Rv3039c or Rv3516 or Rv3550 or Rv3774 or Rv0905 or Rv3374 or Rv3373) and (Rv0468 or Rv1715 or Rv1912c or Rv3141) and (Rv0243 or Rv1074c or Rv3546 or Rv3556c or Rv1323 or Rv0859))",
"subsystem":"[array(['Fatty Acid Metabolism'], dtype='<U21')]"
},
{
"id":"FAD_26",
"name":"R_FAD_26",
"metabolites":{
"accoa[c]":1.0,
"coa[c]":-1.0,
"fad[c]":-1.0,
"fadh2[c]":1.0,
"hepcoa[c]":-1.0,
"nad[c]":-1.0,
"nadh[c]":1.0,
"ptcoa[c]":1.0
},
"lower_bound":0.0,
"upper_bound":1000.0,
"gene_reaction_rule":"((Rv0131c or Rv0154c or Rv0215c or Rv0231 or Rv0244c or Rv0271c or Rv0400c or Rv0752c or Rv0873 or Rv0972c or Rv0975c or Rv1346 or Rv1467c or Rv1679 or Rv1933c or Rv1934c or Rv2724c or Rv2789c or Rv3061c or Rv3139 or Rv3140 or Rv3274c or Rv3504 or Rv3505 or Rv3543c or Rv3544c or Rv3560c or Rv3562 or Rv3563 or Rv3564 or Rv3573c or Rv3761c or Rv3797 or Rv0672 or Rv2500c) and (Rv0222 or Rv0456c or Rv0632c or Rv0673 or Rv0675 or Rv0971c or Rv1070c or Rv1071c or Rv1141c or Rv1142c or Rv1472 or Rv1935c or Rv2486 or Rv2679 or Rv2831 or Rv3039c or Rv3516 or Rv3550 or Rv3774 or Rv0905 or Rv3374 or Rv3373) and (Rv0468 or Rv1715 or Rv1912c or Rv3141) and (Rv0243 or Rv1074c or Rv3546 or Rv3556c or Rv1323 or Rv0859))",
"subsystem":"[array(['Fatty Acid Metabolism'], dtype='<U21')]"
},
{
"id":"FAD_27",
"name":"R_FAD_27",
"metabolites":{
"accoa[c]":1.0,
"coa[c]":-1.0,
"fad[c]":-1.0,
"fadh2[c]":1.0,
"nad[c]":-1.0,
"nadh[c]":1.0,
"ppcoa[c]":1.0,
"ptcoa[c]":-1.0
},
"lower_bound":0.0,
"upper_bound":1000.0,
"gene_reaction_rule":"((Rv0131c or Rv0154c or Rv0215c or Rv0231 or Rv0244c or Rv0271c or Rv0400c or Rv0752c or Rv0873 or Rv0972c or Rv0975c or Rv1346 or Rv1467c or Rv1679 or Rv1933c or Rv1934c or Rv2724c or Rv2789c or Rv3061c or Rv3139 or Rv3140 or Rv3274c or Rv3504 or Rv3505 or Rv3543c or Rv3544c or Rv3560c or Rv3562 or Rv3563 or Rv3564 or Rv3573c or Rv3761c or Rv3797 or Rv0672 or Rv2500c) and (Rv0222 or Rv0456c or Rv0632c or Rv0673 or Rv0675 or Rv0971c or Rv1070c or Rv1071c or Rv1141c or Rv1142c or Rv1472 or Rv1935c or Rv2486 or Rv2679 or Rv2831 or Rv3039c or Rv3516 or Rv3550 or Rv3774 or Rv0905 or Rv3374 or Rv3373) and (Rv0468 or Rv1715 or Rv1912c or Rv3141) and (Rv0243 or Rv1074c or Rv3546 or Rv3556c or Rv1323 or Rv0859))",
"subsystem":"[array(['Fatty Acid Metabolism'], dtype='<U21')]"
},
{
"id":"ADCL",
"name":"4-aminobenzoate synthase",
"metabolites":{
"4abz[c]":1.0,
"4adcho[c]":-1.0,
"h[c]":1.0,
"pyr[c]":1.0
},
"lower_bound":0.0,
"upper_bound":1000.0,
"gene_reaction_rule":"Rv0812",
"subsystem":"[array(['Folate Metabolism'], dtype='<U17')]"
},
{
"id":"ADCS",
"name":"4-amino-4-deoxychorismate synthase",
"metabolites":{
"4adcho[c]":1.0,
"chor[c]":-1.0,
"gln__L[c]":-1.0,
"glu__L[c]":1.0
},
"lower_bound":0.0,
"upper_bound":1000.0,
"gene_reaction_rule":"Rv0013 and Rv1005c",
"subsystem":"[array(['Folate Metabolism'], dtype='<U17')]"
},
{
"id":"DHFS",
"name":"Dihydrofolate synthase",
"metabolites":{
"adp[c]":1.0,
"atp[c]":-1.0,
"dhf[c]":1.0,
"dhpt[c]":-1.0,
"glu__L[c]":-1.0,
"h[c]":1.0,
"pi[c]":1.0
},
"lower_bound":0.0,
"upper_bound":1000.0,
"gene_reaction_rule":"Rv2447c",
"subsystem":"[array(['Folate Metabolism'], dtype='<U17')]"
},
{
"id":"DHNPA_1",
"name":"Dihydroneopterin aldolase",
"metabolites":{
"2ahhmp[c]":1.0,
"dhnpt[c]":-1.0,
"gcald[c]":1.0
},
"lower_bound":0.0,
"upper_bound":1000.0,
"gene_reaction_rule":"Rv3607c",
"subsystem":"[array(['Folate Metabolism'], dtype='<U17')]"
},
{
"id":"DHNPA2r",
"name":"Dihydroneopterin aldolase reversible",
"metabolites":{
"6hmhpt[c]":1.0,
"dhnpt[c]":-1.0,
"gcald[c]":1.0
},
"lower_bound":0.0,
"upper_bound":1000.0,
"gene_reaction_rule":"Rv3607c",
"subsystem":"[array(['Folate Metabolism'], dtype='<U17')]"
},
{
"id":"DHPS2",
"name":"Dihydropteroate synthase",
"metabolites":{
"4abz[c]":-1.0,
"6hmhptpp[c]":-1.0,
"dhpt[c]":1.0,
"ppi[c]":1.0
},
"lower_bound":0.0,
"upper_bound":1000.0,
"gene_reaction_rule":"Rv3608c or Rv1207",
"subsystem":"[array(['Folate Metabolism'], dtype='<U17')]"
},
{
"id":"DNMPPA",
"name":"Dihydroneopterin monophosphate dephosphorylase",
"metabolites":{
"dhnpt[c]":1.0,
"dhpmp[c]":-1.0,
"h2o[c]":-1.0,
"pi[c]":1.0
},
"lower_bound":0.0,
"upper_bound":1000.0,
"gene_reaction_rule":"",
"subsystem":"[array(['Folate Metabolism'], dtype='<U17')]"
},
{
"id":"DNTPPA",
"name":"Dihydroneopterin triphosphate pyrophosphatase",
"metabolites":{
"ahdt[c]":-1.0,
"dhpmp[c]":1.0,
"h2o[c]":-1.0,
"h[c]":1.0,
"ppi[c]":1.0
},
"lower_bound":0.0,
"upper_bound":1000.0,
"gene_reaction_rule":"",
"subsystem":"[array(['Folate Metabolism'], dtype='<U17')]"
},
{
"id":"FOLD3",
"name":"Dihydropteroate synthase",
"metabolites":{
"2ahhmd[c]":-1.0,
"4abz[c]":-1.0,
"dhpt[c]":1.0,
"ppi[c]":1.0
},
"lower_bound":0.0,
"upper_bound":1000.0,
"gene_reaction_rule":"Rv3608c or Rv1207",
"subsystem":"[array(['Folate Metabolism'], dtype='<U17')]"
},
{
"id":"FTHFD",
"name":"Formyltetrahydrofolate deformylase",
"metabolites":{
"10fthf[c]":-1.0,
"for[c]":1.0,
"h2o[c]":-1.0,
"h[c]":1.0,
"thf[c]":1.0
},
"lower_bound":0.0,
"upper_bound":1000.0,
"gene_reaction_rule":"Rv2964",
"subsystem":"[array(['Folate Metabolism'], dtype='<U17')]"
},
{
"id":"GLYCL",
"name":"Glycine Cleavage System",
"metabolites":{
"co2[c]":1.0,
"gly[c]":-1.0,
"mlthf[c]":1.0,
"nad[c]":-1.0,
"nadh[c]":1.0,
"nh4[c]":1.0,
"thf[c]":-1.0
},
"lower_bound":0.0,
"upper_bound":1000.0,
"gene_reaction_rule":"Rv1826",
"subsystem":"[array(['Folate Metabolism'], dtype='<U17')]"
},
{
"id":"GTPCI",
"name":"GTP cyclohydrolase I",
"metabolites":{
"ahdt[c]":1.0,
"for[c]":1.0,
"gtp[c]":-1.0,
"h2o[c]":-1.0,
"h[c]":1.0
},
"lower_bound":0.0,
"upper_bound":1000.0,
"gene_reaction_rule":"Rv3609c",
"subsystem":"[array(['Folate Metabolism'], dtype='<U17')]"
},
{
"id":"HPPK",
"name":"2-amino-4-hydroxy-6-hydroxymethyldihydropteridine diphosphokinase",
"metabolites":{
"2ahhmd[c]":1.0,
"2ahhmp[c]":-1.0,
"amp[c]":1.0,
"atp[c]":-1.0,
"h[c]":1.0
},
"lower_bound":0.0,
"upper_bound":1000.0,
"gene_reaction_rule":"Rv3606c",
"subsystem":"[array(['Folate Metabolism'], dtype='<U17')]"
},
{
"id":"HPPK2",
"name":"6-hydroxymethyl-dihydropterin pyrophosphokinase",
"metabolites":{
"6hmhpt[c]":-1.0,
"6hmhptpp[c]":1.0,
"amp[c]":1.0,
"atp[c]":-1.0,
"h[c]":1.0
},
"lower_bound":0.0,
"upper_bound":1000.0,
"gene_reaction_rule":"Rv3606c",
"subsystem":"[array(['Folate Metabolism'], dtype='<U17')]"
},
{
"id":"MTHFC",
"name":"Methenyltetrahydrofolate cyclohydrolase",
"metabolites":{
"10fthf[c]":1.0,
"h2o[c]":-1.0,
"h[c]":1.0,
"methf[c]":-1.0
},
"lower_bound":-1000.0,
"upper_bound":1000.0,
"gene_reaction_rule":"Rv3356c",
"subsystem":"[array(['Folate Metabolism'], dtype='<U17')]"
},
{
"id":"MTHFD",
"name":"Methylenetetrahydrofolate dehydrogenase (NADP)",
"metabolites":{
"methf[c]":1.0,
"mlthf[c]":-1.0,
"nadp[c]":-1.0,
"nadph[c]":1.0
},
"lower_bound":-1000.0,
"upper_bound":1000.0,
"gene_reaction_rule":"Rv3356c",
"subsystem":"[array(['Folate Metabolism'], dtype='<U17')]"
},
{
"id":"MTHFR2",
"name":"5,10-methylenetetrahydrofolate reductase (NADH)",
"metabolites":{
"5mthf[c]":1.0,
"h[c]":-2.0,
"mlthf[c]":-1.0,
"nad[c]":1.0,
"nadh[c]":-1.0
},
"lower_bound":0.0,
"upper_bound":1000.0,
"gene_reaction_rule":"",
"subsystem":"[array(['Folate Metabolism'], dtype='<U17')]"
},
{
"id":"THFGLUS",
"name":"TetrahydrofolateL glutamate gamma ligase  ADP forming ",
"metabolites":{
"adp[c]":1.0,
"atp[c]":-1.0,
"glu__L[c]":-1.0,
"h[c]":1.0,
"pi[c]":1.0,
"thf[c]":-1.0,
"thfglu[c]":1.0
},
"lower_bound":-1000.0,
"upper_bound":1000.0,
"gene_reaction_rule":"Rv2447c",
"subsystem":"[array(['Folate Metabolism'], dtype='<U17')]"
},
{
"id":"FCLPA",
"name":"L-fuculose 1-phosphate aldolase",
"metabolites":{
"dhap[c]":1.0,
"fc1p[c]":-1.0,
"lald__L[c]":1.0
},
"lower_bound":-1000.0,
"upper_bound":1000.0,
"gene_reaction_rule":"Rv0727c",
"subsystem":"[array(['Fructose and mannose metabolism'], dtype='<U31')]"
},
{
"id":"GFUCS",
"name":"GDP-L-fucose synthase",
"metabolites":{
"gdpddman[c]":-1.0,
"gdpfuc[c]":1.0,
"h[c]":-1.0,
"nadp[c]":1.0,
"nadph[c]":-1.0
},
"lower_bound":0.0,
"upper_bound":1000.0,
"gene_reaction_rule":"Rv1512",
"subsystem":"[array(['Fructose and mannose metabolism'], dtype='<U31')]"
},
{
"id":"GMAND",
"name":"GDP-D-mannose dehydratase",
"metabolites":{
"gdpddman[c]":1.0,
"gdpmann[c]":-1.0,
"h2o[c]":1.0
},
"lower_bound":0.0,
"upper_bound":1000.0,
"gene_reaction_rule":"Rv0112 or Rv1511",
"subsystem":"[array(['Fructose and mannose metabolism'], dtype='<U31')]"
},
{
"id":"MAN1PT",
"name":"Mannose 1 phosphate guanylyltransferase",
"metabolites":{
"gdpmann[c]":1.0,
"gtp[c]":-1.0,
"h[c]":-1.0,
"man1p[c]":-1.0,
"ppi[c]":1.0
},
"lower_bound":0.0,
"upper_bound":1000.0,
"gene_reaction_rule":"Rv3264c",
"subsystem":"[array(['Fructose and mannose metabolism'], dtype='<U31')]"
},
{
"id":"MAN1PT2",
"name":"Mannose-1-phosphate guanylyltransferase (GDP)",
"metabolites":{
"gdp[c]":-1.0,
"gdpmann[c]":1.0,
"h[c]":-1.0,
"man1p[c]":-1.0,
"pi[c]":1.0
},
"lower_bound":0.0,
"upper_bound":1000.0,
"gene_reaction_rule":"Rv3264c",
"subsystem":"[array(['Fructose and mannose metabolism'], dtype='<U31')]"
},
{
"id":"MAN6PI",
"name":"Mannose-6-phosphate isomerase",
"metabolites":{
"f6p[c]":1.0,
"man6p[c]":-1.0
},
"lower_bound":-1000.0,
"upper_bound":1000.0,
"gene_reaction_rule":"Rv3255c",
"subsystem":"[array(['Fructose and mannose metabolism'], dtype='<U31')]"
},
{
"id":"PMANM",
"name":"Phosphomannomutase",
"metabolites":{
"man1p[c]":-1.0,
"man6p[c]":1.0
},
"lower_bound":-1000.0,
"upper_bound":1000.0,
"gene_reaction_rule":"Rv3257c or Rv3308",
"subsystem":"[array(['Fructose and mannose metabolism'], dtype='<U31')]"
},
{
"id":"GLYALDDr",
"name":"D-Glyceraldehyde dehydrogenase",
"metabolites":{
"glyald[c]":-1.0,
"glyc__R[c]":1.0,
"h2o[c]":-1.0,
"h[c]":2.0,
"nad[c]":-1.0,
"nadh[c]":1.0
},
"lower_bound":0.0,
"upper_bound":1000.0,
"gene_reaction_rule":"Rv2858c or Rv0458",
"subsystem":"[array(['Glycerolipid metabolism'], dtype='<U23')]"
},
{
"id":"ALCD19y",
"name":"Alcohol dehydrogenase  glycerol  NADP ",
"metabolites":{
"glyald[c]":-1.0,
"glyc[c]":1.0,
"h[c]":-1.0,
"nadp[c]":1.0,
"nadph[c]":-1.0
},
"lower_bound":-1000.0,
"upper_bound":1000.0,
"gene_reaction_rule":"Rv3045",
"subsystem":"[array(['Glycerolipid metabolism'], dtype='<U23')]"
},
{
"id":"AGPAT160",
"name":"1-hexadecanoyl-sn-glycerol 3-phosphate O-acyltransferase (n-C16:0)",
"metabolites":{
"1hdecg3p[c]":-1.0,
"ACP[c]":1.0,
"pa160[c]":1.0,
"palmACP[c]":-1.0
},
"lower_bound":0.0,
"upper_bound":1000.0,
"gene_reaction_rule":"Rv2182c or Rv2483c",
"subsystem":"[array(['Glycerophospholipid metabolism'], dtype='<U30')]"
},
{
"id":"AGPAT160190",
"name":"AGPAT160190",
"metabolites":{
"1hdecg3p[c]":-1.0,
"ACP[c]":1.0,
"mstrACP[c]":-1.0,
"pa160190[c]":1.0
},
"lower_bound":0.0,
"upper_bound":1000.0,
"gene_reaction_rule":"Rv2182c or Rv2483c",
"subsystem":"[array(['Glycerophospholipid metabolism'], dtype='<U30')]"
},
{
"id":"AGPAT190",
"name":"AGPAT190",
"metabolites":{
"1msg3p[c]":-1.0,
"ACP[c]":1.0,
"mstrACP[c]":-1.0,
"pa190190[c]":1.0
},
"lower_bound":0.0,
"upper_bound":1000.0,
"gene_reaction_rule":"Rv2483c or Rv2182c",
"subsystem":"[array(['Glycerophospholipid metabolism'], dtype='<U30')]"
},
{
"id":"CDAPPA160",
"name":"CDP-Diacylglycerol pyrophostatase (n-C16:0)",
"metabolites":{
"cdpdhdecg[c]":-1.0,
"cmp[c]":1.0,
"h2o[c]":-1.0,
"h[c]":2.0,
"pa160[c]":1.0
},
"lower_bound":0.0,
"upper_bound":1000.0,
"gene_reaction_rule":"Rv2289",
"subsystem":"[array(['Glycerophospholipid metabolism'], dtype='<U30')]"
},
{
"id":"CDAPPA160190",
"name":"CDP-Diacylglycerol pyrophostatase (C16:0, C19:0)",
"metabolites":{
"cdpc16c19g[c]":-1.0,
"cmp[c]":1.0,
"h2o[c]":-1.0,
"h[c]":2.0,
"pa160190[c]":1.0
},
"lower_bound":0.0,
"upper_bound":1000.0,
"gene_reaction_rule":"Rv2289",
"subsystem":"[array(['Glycerophospholipid metabolism'], dtype='<U30')]"
},
{
"id":"CDAPPA190",
"name":"CDAPPA190",
"metabolites":{
"cdpc19c19g[c]":-1.0,
"cmp[c]":1.0,
"h2o[c]":-1.0,
"h[c]":2.0,
"pa190190[c]":1.0
},
"lower_bound":0.0,
"upper_bound":1000.0,
"gene_reaction_rule":"Rv2289",
"subsystem":"[array(['Glycerophospholipid metabolism'], dtype='<U30')]"
},
{
"id":"CDPPT160",
"name":"CDPPT160",
"metabolites":{
"cdpdhdecg[c]":-1.0,
"cmp[c]":1.0,
"h[c]":1.0,
"inost[c]":-1.0,
"ptd1ino160[c]":1.0
},
"lower_bound":0.0,
"upper_bound":1000.0,
"gene_reaction_rule":"Rv2612c",
"subsystem":"[array(['Glycerophospholipid metabolism'], dtype='<U30')]"
},
{
"id":"CDPPT160190",
"name":"CDP diacylglycerol inositon 3-phosphatidyltransferase",
"metabolites":{
"cdpc16c19g[c]":-1.0,
"cmp[c]":1.0,
"h[c]":1.0,
"inost[c]":-1.0,
"ptd1ino160190[c]":1.0
},
"lower_bound":0.0,
"upper_bound":1000.0,
"gene_reaction_rule":"Rv2612c",
"subsystem":"[array(['Glycerophospholipid metabolism'], dtype='<U30')]"
},
{
"id":"CLPNS160190",
"name":"CLPNS160190",
"metabolites":{
"clpn160190[c]":1.0,
"glyc[c]":1.0,
"pg160190[c]":-2.0
},
"lower_bound":-1000.0,
"upper_bound":1000.0,
"gene_reaction_rule":"Rv1822",
"subsystem":"[array(['Glycerophospholipid metabolism'], dtype='<U30')]"
},
{
"id":"DAGK160",
"name":"Diacylglycerol kinase (n-C16:0)",
"metabolites":{
"12dgr160[c]":-1.0,
"adp[c]":1.0,
"atp[c]":-1.0,
"h[c]":1.0,
"pa160[c]":1.0
},
"lower_bound":0.0,
"upper_bound":1000.0,
"gene_reaction_rule":"Rv0499 or Rv2252",
"subsystem":"[array(['Glycerophospholipid metabolism'], dtype='<U30')]"
},
{
"id":"DASYN160",
"name":"CDP-diacylglycerol synthetase (n-C16:0)",
"metabolites":{
"cdpdhdecg[c]":1.0,
"ctp[c]":-1.0,
"h[c]":-1.0,
"pa160[c]":-1.0,
"ppi[c]":1.0
},
"lower_bound":0.0,
"upper_bound":1000.0,
"gene_reaction_rule":"Rv2881c",
"subsystem":"[array(['Glycerophospholipid metabolism'], dtype='<U30')]"
},
{
"id":"DASYN160190",
"name":"CDP-diacylglycerol synthetase (C16:0, C19:0)",
"metabolites":{
"cdpc16c19g[c]":1.0,
"ctp[c]":-1.0,
"h[c]":-1.0,
"pa160190[c]":-1.0,
"ppi[c]":1.0
},
"lower_bound":0.0,
"upper_bound":1000.0,
"gene_reaction_rule":"Rv2881c",
"subsystem":"[array(['Glycerophospholipid metabolism'], dtype='<U30')]"
},
{
"id":"DASYN190190",
"name":"DASYN190190",
"metabolites":{
"cdpc19c19g[c]":1.0,
"ctp[c]":-1.0,
"h[c]":-1.0,
"pa190190[c]":-1.0,
"ppi[c]":1.0
},
"lower_bound":0.0,
"upper_bound":1000.0,
"gene_reaction_rule":"Rv2881c",
"subsystem":"[array(['Glycerophospholipid metabolism'], dtype='<U30')]"
},
{
"id":"G16MTM2",
"name":"Glycolipid 16-alpha-D-mannosyltransferase",
"metabolites":{
"Ac1PIM1[c]":-1.0,
"Ac1PIM2[c]":1.0,
"gdp[c]":1.0,
"gdpmann[c]":-1.0,
"h[c]":1.0
},
"lower_bound":0.0,
"upper_bound":1000.0,
"gene_reaction_rule":"Rv2188c",
"subsystem":"[array(['Glycerophospholipid metabolism'], dtype='<U30')]"
},
{
"id":"G3PAT160",
"name":"Glycerol-3-phosphate acyltransferase (C16:0)",
"metabolites":{
"1hdecg3p[c]":1.0,
"ACP[c]":1.0,
"glyc3p[c]":-1.0,
"palmACP[c]":-1.0
},
"lower_bound":0.0,
"upper_bound":1000.0,
"gene_reaction_rule":"Rv2482c or Rv1551",
"subsystem":"[array(['Glycerophospholipid metabolism'], dtype='<U30')]"
},
{
"id":"G3PAT190",
"name":"G3PAT190",
"metabolites":{
"1msg3p[c]":1.0,
"ACP[c]":1.0,
"glyc3p[c]":-1.0,
"mstrACP[c]":-1.0
},
"lower_bound":0.0,
"upper_bound":1000.0,
"gene_reaction_rule":"Rv2482c or Rv1551",
"subsystem":"[array(['Glycerophospholipid metabolism'], dtype='<U30')]"
},
{
"id":"GPDDA2",
"name":"Glycerophosphodiester phosphodiesterase (Glycerophosphoethanolamine)",
"metabolites":{
"etha[c]":1.0,
"g3pe[c]":-1.0,
"glyc3p[c]":1.0,
"h2o[c]":-1.0,
"h[c]":1.0
},
"lower_bound":0.0,
"upper_bound":1000.0,
"gene_reaction_rule":"Rv0317c or Rv2277c or Rv3842c",
"subsystem":"[array(['Glycerophospholipid metabolism'], dtype='<U30')]"
},
{
"id":"PGSA160",
"name":"Phosphatidylglycerol synthase (n-C16:0)",
"metabolites":{
"cdpdhdecg[c]":-1.0,
"cmp[c]":1.0,
"glyc3p[c]":-1.0,
"h[c]":1.0,
"pgp160[c]":1.0
},
"lower_bound":0.0,
"upper_bound":1000.0,
"gene_reaction_rule":"Rv1822 or Rv2746c",
"subsystem":"[array(['Glycerophospholipid metabolism'], dtype='<U30')]"
},
{
"id":"PGSA160190",
"name":"Phosphatidylglycerol synthase (C16:0,C19:0)",
"metabolites":{
"cdpc16c19g[c]":-1.0,
"cmp[c]":1.0,
"glyc3p[c]":-1.0,
"h[c]":1.0,
"pgp160190[c]":1.0
},
"lower_bound":0.0,
"upper_bound":1000.0,
"gene_reaction_rule":"Rv2746c",
"subsystem":"[array(['Glycerophospholipid metabolism'], dtype='<U30')]"
},
{
"id":"PGSA190",
"name":"PGSA190",
"metabolites":{
"cdpc19c19g[c]":-1.0,
"cmp[c]":1.0,
"glyc3p[c]":-1.0,
"h[c]":1.0,
"pgp190[c]":1.0
},
"lower_bound":0.0,
"upper_bound":1000.0,
"gene_reaction_rule":"Rv2746c or Rv1822",
"subsystem":"[array(['Glycerophospholipid metabolism'], dtype='<U30')]"
},
{
"id":"PSD160",
"name":"Phosphatidylserine decarboxylase (n-C16:0)",
"metabolites":{
"co2[c]":1.0,
"h[c]":-1.0,
"pe160[c]":1.0,
"ps160[c]":-1.0
},
"lower_bound":0.0,
"upper_bound":1000.0,
"gene_reaction_rule":"Rv0437c",
"subsystem":"[array(['Glycerophospholipid metabolism'], dtype='<U30')]"
},
{
"id":"PSSA160",
"name":"Phosphatidylserine syntase (n-C16:0)",
"metabolites":{
"cdpdhdecg[c]":-1.0,
"cmp[c]":1.0,
"h[c]":1.0,
"ps160[c]":1.0,
"ser__L[c]":-1.0
},
"lower_bound":0.0,
"upper_bound":1000.0,
"gene_reaction_rule":"Rv0436c",
"subsystem":"[array(['Glycerophospholipid metabolism'], dtype='<U30')]"
},
{
"id":"G3PD5",
"name":"Glycerol-3-phosphate dehydrogenase (ubiquinone-8)",
"metabolites":{
"dhap[c]":1.0,
"glyc3p[c]":-1.0,
"q8[c]":-1.0,
"q8h2[c]":1.0
},
"lower_bound":0.0,
"upper_bound":1000.0,
"gene_reaction_rule":"Rv3302c or Rv2249c",
"subsystem":"[array(['Glycerophospholipid metabolism'], dtype='<U30')]"
},
{
"id":"G3PD1ir",
"name":"Glycerol 3 phosphate dehydrogenase  NAD ",
"metabolites":{
"dhap[c]":-1.0,
"glyc3p[c]":1.0,
"h[c]":-1.0,
"nad[c]":1.0,
"nadh[c]":-1.0
},
"lower_bound":-1000.0,
"upper_bound":1000.0,
"gene_reaction_rule":"Rv2982c or Rv0564c",
"subsystem":"[array(['Glycerophospholipid metabolism'], dtype='<U30')]"
},
{
"id":"G3PT",
"name":"Glycerol-3-phosphatase",
"metabolites":{
"glyc3p[c]":-1.0,
"glyc[c]":1.0,
"h2o[c]":-1.0,
"pi[c]":1.0
},
"lower_bound":0.0,
"upper_bound":1000.0,
"gene_reaction_rule":"Rv1692",
"subsystem":"[array(['Glycerophospholipid metabolism'], dtype='<U30')]"
},
{
"id":"LIPW",
"name":"MNXR84636",
"metabolites":{
"12dgr_TB[c]":1.0,
"cholp[c]":1.0,
"h2o[c]":-1.0,
"h[c]":-1.0,
"pc_TB[c]":-1.0
},
"lower_bound":0.0,
"upper_bound":1000.0,
"gene_reaction_rule":"Rv0217c or Rv0220 or Rv0646c or Rv1076 or Rv1104 or Rv1105 or Rv1399c or Rv1400c or Rv1426c or Rv1497 or Rv1755c or Rv1900c or Rv1923 or Rv2045c or Rv2284 or Rv2349c or Rv2350c or Rv2351c or Rv2385 or Rv2463 or Rv2485c or Rv2970c or Rv3084 or Rv3176c or Rv3203 or Rv3487c or Rv3775",
"subsystem":"[array(['Glycerophospholipid metabolism'], dtype='<U30')]"
},
{
"id":"CHOLK_1",
"name":"Choline kinase",
"metabolites":{
"adp[c]":1.0,
"atp[c]":-1.0,
"chol[c]":-1.0,
"cholp[c]":1.0,
"h[c]":-1.0
},
"lower_bound":-1000.0,
"upper_bound":1000.0,
"gene_reaction_rule":"Rv3817",
"subsystem":"[array(['Glycerophospholipid metabolism'], dtype='<U30')]"
},
{
"id":"ACS",
"name":"Acetyl-CoA synthetase",
"metabolites":{
"ac[c]":-1.0,
"accoa[c]":1.0,
"amp[c]":1.0,
"atp[c]":-1.0,
"coa[c]":-1.0,
"ppi[c]":1.0
},
"lower_bound":0.0,
"upper_bound":1000.0,
"gene_reaction_rule":"Rv3667",
"subsystem":"[array(['Glycolysis/Gluconeogenesis'], dtype='<U26')]"
},
{
"id":"ALDD2x",
"name":"Aldehyde dehydrogenase (acetaldehyde, NAD)",
"metabolites":{
"ac[c]":1.0,
"acald[c]":-1.0,
"h2o[c]":-1.0,
"h[c]":2.0,
"nad[c]":-1.0,
"nadh[c]":1.0
},
"lower_bound":0.0,
"upper_bound":1000.0,
"gene_reaction_rule":"(Rv0768 and Rv3293) or Rv0147 or Rv0458",
"subsystem":"[array(['Glycolysis/Gluconeogenesis'], dtype='<U26')]"
},
{
"id":"ASAD",
"name":"Aspartate-semialdehyde dehydrogenase",
"metabolites":{
"4pasp[c]":1.0,
"aspsa[c]":-1.0,
"h[c]":1.0,
"nadp[c]":-1.0,
"nadph[c]":1.0,
"pi[c]":-1.0
},
"lower_bound":-1000.0,
"upper_bound":1000.0,
"gene_reaction_rule":"Rv3708c",
"subsystem":"[array(['Glycolysis/Gluconeogenesis'], dtype='<U26')]"
},
{
"id":"ASPK",
"name":"Aspartate kinase",
"metabolites":{
"4pasp[c]":1.0,
"adp[c]":1.0,
"asp__L[c]":-1.0,
"atp[c]":-1.0
},
"lower_bound":-1000.0,
"upper_bound":1000.0,
"gene_reaction_rule":"Rv3709c",
"subsystem":"[array(['Glycolysis/Gluconeogenesis'], dtype='<U26')]"
},
{
"id":"ENO",
"name":"Enolase",
"metabolites":{
"2pg[c]":-1.0,
"h2o[c]":1.0,
"pep[c]":1.0
},
"lower_bound":-1000.0,
"upper_bound":1000.0,
"gene_reaction_rule":"Rv1023",
"subsystem":"[array(['Glycolysis/Gluconeogenesis'], dtype='<U26')]"
},
{
"id":"FBA",
"name":"Fructose-bisphosphate aldolase",
"metabolites":{
"dhap[c]":1.0,
"fdp[c]":-1.0,
"g3p[c]":1.0
},
"lower_bound":-1000.0,
"upper_bound":1000.0,
"gene_reaction_rule":"Rv0363c",
"subsystem":"[array(['Glycolysis/Gluconeogenesis'], dtype='<U26')]"
},
{
"id":"FBP",
"name":"Fructose-bisphosphatase",
"metabolites":{
"f6p[c]":1.0,
"fdp[c]":-1.0,
"h2o[c]":-1.0,
"pi[c]":1.0
},
"lower_bound":0.0,
"upper_bound":1000.0,
"gene_reaction_rule":"Rv1099c or Rv2131c",
"subsystem":"[array(['Glycolysis/Gluconeogenesis'], dtype='<U26')]"
},
{
"id":"GAPD",
"name":"Glyceraldehyde-3-phosphate dehydrogenase",
"metabolites":{
"13dpg[c]":1.0,
"g3p[c]":-1.0,
"h[c]":1.0,
"nad[c]":-1.0,
"nadh[c]":1.0,
"pi[c]":-1.0
},
"lower_bound":-1000.0,
"upper_bound":1000.0,
"gene_reaction_rule":"Rv1436",
"subsystem":"[array(['Glycolysis/Gluconeogenesis'], dtype='<U26')]"
},
{
"id":"GCCa",
"name":"Glycine-cleavage complex",
"metabolites":{
"alpro[c]":1.0,
"co2[c]":1.0,
"gly[c]":-1.0,
"h[c]":-1.0,
"lpro[c]":-1.0
},
"lower_bound":0.0,
"upper_bound":1000.0,
"gene_reaction_rule":"Rv1832",
"subsystem":"[array(['Glycolysis/Gluconeogenesis'], dtype='<U26')]"
},
{
"id":"GCCb",
"name":"Glycine cleavage complex",
"metabolites":{
"alpro[c]":-1.0,
"dhlpro[c]":1.0,
"mlthf[c]":1.0,
"nh4[c]":1.0,
"thf[c]":-1.0
},
"lower_bound":0.0,
"upper_bound":1000.0,
"gene_reaction_rule":"Rv2211c and Rv1826",
"subsystem":"[array(['Glycolysis/Gluconeogenesis'], dtype='<U26')]"
},
{
"id":"GHMT2r",
"name":"Glycine hydroxymethyltransferase, reversible",
"metabolites":{
"gly[c]":1.0,
"h2o[c]":1.0,
"mlthf[c]":1.0,
"ser__L[c]":-1.0,
"thf[c]":-1.0
},
"lower_bound":0.0,
"upper_bound":1000.0,
"gene_reaction_rule":"Rv1093 or Rv0070c",
"subsystem":"[array(['Glycolysis/Gluconeogenesis'], dtype='<U26')]"
},
{
"id":"GLYCK",
"name":"Glycerate kinase",
"metabolites":{
"3pg[c]":1.0,
"adp[c]":1.0,
"atp[c]":-1.0,
"glyc__R[c]":-1.0,
"h[c]":1.0
},
"lower_bound":0.0,
"upper_bound":1000.0,
"gene_reaction_rule":"Rv2205c",
"subsystem":"[array(['Glycolysis/Gluconeogenesis'], dtype='<U26')]"
},
{
"id":"HEX1",
"name":"Hexokinase (D-glucose:ATP)",
"metabolites":{
"adp[c]":1.0,
"atp[c]":-1.0,
"g6p[c]":1.0,
"glc__D[c]":-1.0,
"h[c]":1.0
},
"lower_bound":0.0,
"upper_bound":1000.0,
"gene_reaction_rule":"Rv2702 or Rv0650",
"subsystem":"[array(['Glycolysis/Gluconeogenesis'], dtype='<U26')]"
},
{
"id":"HSDy",
"name":"Homoserine dehydrogenase (NADPH)",
"metabolites":{
"aspsa[c]":1.0,
"h[c]":1.0,
"hom__L[c]":-1.0,
"nadp[c]":-1.0,
"nadph[c]":1.0
},
"lower_bound":-1000.0,
"upper_bound":0.0,
"gene_reaction_rule":"Rv1294",
"subsystem":"[array(['Glycolysis/Gluconeogenesis'], dtype='<U26')]"
},
{
"id":"HSK",
"name":"Homoserine kinase",
"metabolites":{
"adp[c]":1.0,
"atp[c]":-1.0,
"h[c]":1.0,
"hom__L[c]":-1.0,
"phom[c]":1.0
},
"lower_bound":0.0,
"upper_bound":1000.0,
"gene_reaction_rule":"Rv1296",
"subsystem":"[array(['Glycolysis/Gluconeogenesis'], dtype='<U26')]"
},
{
"id":"LDH_L",
"name":"L-lactate dehydrogenase",
"metabolites":{
"h[c]":1.0,
"lac__L[c]":-1.0,
"nad[c]":-1.0,
"nadh[c]":1.0,
"pyr[c]":1.0
},
"lower_bound":-1000.0,
"upper_bound":1000.0,
"gene_reaction_rule":"Rv0694",
"subsystem":"[array(['Glycolysis/Gluconeogenesis'], dtype='<U26')]"
},
{
"id":"PDH",
"name":"Pyruvate dehydrogenase",
"metabolites":{
"accoa[c]":1.0,
"co2[c]":1.0,
"coa[c]":-1.0,
"nad[c]":-1.0,
"nadh[c]":1.0,
"pyr[c]":-1.0
},
"lower_bound":0.0,
"upper_bound":1000.0,
"gene_reaction_rule":"(Rv2241 and Rv2215 and (Rv0462 or Rv0843))",
"subsystem":"[array(['Glycolysis/Gluconeogenesis'], dtype='<U26')]"
},
{
"id":"PDHa",
"name":"Pyruvate dehydrogenase (lipoamide)",
"metabolites":{
"adhlam[c]":1.0,
"co2[c]":1.0,
"h[c]":-1.0,
"lpam[c]":-1.0,
"pyr[c]":-1.0
},
"lower_bound":0.0,
"upper_bound":1000.0,
"gene_reaction_rule":"(Rv2241 and (Rv0462 or Rv0843) and Rv2215)",
"subsystem":"[array(['Glycolysis/Gluconeogenesis'], dtype='<U26')]"
},
{
"id":"PDHbr",
"name":"Pyruvate dehydrogenase (dihydrolipoamide) reversible",
"metabolites":{
"accoa[c]":1.0,
"adhlam[c]":-1.0,
"coa[c]":-1.0,
"dhlam[c]":1.0
},
"lower_bound":-1000.0,
"upper_bound":1000.0,
"gene_reaction_rule":"Rv2215 or Rv2495c",
"subsystem":"[array(['Glycolysis/Gluconeogenesis'], dtype='<U26')]"
},
{
"id":"PFK",
"name":"Phosphofructokinase",
"metabolites":{
"adp[c]":1.0,
"atp[c]":-1.0,
"f6p[c]":-1.0,
"fdp[c]":1.0,
"h[c]":1.0
},
"lower_bound":0.0,
"upper_bound":1000.0,
"gene_reaction_rule":"Rv2029c and Rv3010c",
"subsystem":"[array(['Glycolysis/Gluconeogenesis'], dtype='<U26')]"
},
{
"id":"PGCD",
"name":"Phosphoglycerate dehydrogenase",
"metabolites":{
"3pg[c]":-1.0,
"3php[c]":1.0,
"h[c]":1.0,
"nad[c]":-1.0,
"nadh[c]":1.0
},
"lower_bound":0.0,
"upper_bound":1000.0,
"gene_reaction_rule":"Rv2996c and Rv0728c",
"subsystem":"[array(['Glycolysis/Gluconeogenesis'], dtype='<U26')]"
},
{
"id":"PGI",
"name":"Glucose-6-phosphate isomerase",
"metabolites":{
"f6p[c]":1.0,
"g6p[c]":-1.0
},
"lower_bound":-1000.0,
"upper_bound":1000.0,
"gene_reaction_rule":"Rv0946c",
"subsystem":"[array(['Glycolysis/Gluconeogenesis'], dtype='<U26')]"
},
{
"id":"PGK",
"name":"Phosphoglycerate kinase",
"metabolites":{
"13dpg[c]":1.0,
"3pg[c]":-1.0,
"adp[c]":1.0,
"atp[c]":-1.0
},
"lower_bound":-1000.0,
"upper_bound":1000.0,
"gene_reaction_rule":"Rv1437",
"subsystem":"[array(['Glycolysis/Gluconeogenesis'], dtype='<U26')]"
},
{
"id":"PGM",
"name":"Phosphoglycerate mutase",
"metabolites":{
"2pg[c]":-1.0,
"3pg[c]":1.0
},
"lower_bound":-1000.0,
"upper_bound":1000.0,
"gene_reaction_rule":"Rv3214 or Rv0489",
"subsystem":"[array(['Glycolysis/Gluconeogenesis'], dtype='<U26')]"
},
{
"id":"PGMT",
"name":"Phosphoglucomutase",
"metabolites":{
"g1p[c]":-1.0,
"g6p[c]":1.0
},
"lower_bound":-1000.0,
"upper_bound":1000.0,
"gene_reaction_rule":"Rv3068c or Rv3400",
"subsystem":"[array(['Glycolysis/Gluconeogenesis'], dtype='<U26')]"
},
{
"id":"G6PP",
"name":"Glucose-6-phosphate phosphatase",
"metabolites":{
"g6p[c]":-1.0,
"glc__D[c]":1.0,
"h2o[c]":-1.0,
"pi[c]":1.0
},
"lower_bound":-1000.0,
"upper_bound":1000.0,
"gene_reaction_rule":"Rv2702",
"subsystem":"[array(['Glycolysis/Gluconeogenesis'], dtype='<U26')]"
},
{
"id":"PSERT",
"name":"Phosphoserine transaminase",
"metabolites":{
"3php[c]":-1.0,
"akg[c]":1.0,
"glu__L[c]":-1.0,
"pser__L[c]":1.0
},
"lower_bound":0.0,
"upper_bound":1000.0,
"gene_reaction_rule":"Rv0884c",
"subsystem":"[array(['Glycolysis/Gluconeogenesis'], dtype='<U26')]"
},
{
"id":"PSP_L",
"name":"Phosphoserine phosphatase (L-serine)",
"metabolites":{
"h2o[c]":-1.0,
"pi[c]":1.0,
"pser__L[c]":-1.0,
"ser__L[c]":1.0
},
"lower_bound":0.0,
"upper_bound":1000.0,
"gene_reaction_rule":"Rv0018c and Rv3042c and Rv0505c",
"subsystem":"[array(['Glycolysis/Gluconeogenesis'], dtype='<U26')]"
},
{
"id":"PYK",
"name":"Pyruvate kinase",
"metabolites":{
"adp[c]":-1.0,
"atp[c]":1.0,
"h[c]":-1.0,
"pep[c]":-1.0,
"pyr[c]":1.0
},
"lower_bound":0.0,
"upper_bound":1000.0,
"gene_reaction_rule":"Rv1617",
"subsystem":"[array(['Glycolysis/Gluconeogenesis'], dtype='<U26')]"
},
{
"id":"PYRDC",
"name":"Pyruvate decarboxylase",
"metabolites":{
"acald[c]":1.0,
"co2[c]":1.0,
"h[c]":-1.0,
"pyr[c]":-1.0
},
"lower_bound":0.0,
"upper_bound":1000.0,
"gene_reaction_rule":"Rv0853c",
"subsystem":"[array(['Glycolysis/Gluconeogenesis'], dtype='<U26')]"
},
{
"id":"SERD_D",
"name":"D-serine deaminase",
"metabolites":{
"nh4[c]":1.0,
"pyr[c]":1.0,
"ser__D[c]":-1.0
},
"lower_bound":0.0,
"upper_bound":1000.0,
"gene_reaction_rule":"Rv0069c",
"subsystem":"[array(['Glycolysis/Gluconeogenesis'], dtype='<U26')]"
},
{
"id":"THRS",
"name":"Threonine synthase",
"metabolites":{
"h2o[c]":-1.0,
"phom[c]":-1.0,
"pi[c]":1.0,
"thr__L[c]":1.0
},
"lower_bound":0.0,
"upper_bound":1000.0,
"gene_reaction_rule":"Rv1295",
"subsystem":"[array(['Glycolysis/Gluconeogenesis'], dtype='<U26')]"
},
{
"id":"TPI",
"name":"Triose-phosphate isomerase",
"metabolites":{
"dhap[c]":-1.0,
"g3p[c]":1.0
},
"lower_bound":-1000.0,
"upper_bound":1000.0,
"gene_reaction_rule":"Rv1438",
"subsystem":"[array(['Glycolysis/Gluconeogenesis'], dtype='<U26')]"
},
{
"id":"ALCD2ir",
"name":"Alcohol dehydrogenase  reverse rxn  acetaldehyde   ethanol ",
"metabolites":{
"acald[c]":-1.0,
"etoh[c]":1.0,
"h[c]":-1.0,
"nad[c]":1.0,
"nadh[c]":-1.0
},
"lower_bound":-1000.0,
"upper_bound":1000.0,
"gene_reaction_rule":"Rv3045 or Rv1530 or Rv0761c or Rv0162c or Rv1862 or Rv3086",
"subsystem":"[array(['Glycolysis/Gluconeogenesis'], dtype='<U26')]"
},
{
"id":"THRD",
"name":"L-threonine dehydrogenase",
"metabolites":{
"2aobut[c]":1.0,
"h[c]":1.0,
"nad[c]":-1.0,
"nadh[c]":1.0,
"thr__L[c]":-1.0
},
"lower_bound":0.0,
"upper_bound":1000.0,
"gene_reaction_rule":"Rv2259",
"subsystem":"[array(['Glycolysis/Gluconeogenesis'], dtype='<U26')]"
},
{
"id":"GLXO1",
"name":"Glyoxylate oxidase",
"metabolites":{
"glx[c]":-1.0,
"h2o[c]":-1.0,
"h[c]":2.0,
"nad[c]":-1.0,
"nadh[c]":1.0,
"oxa[c]":1.0
},
"lower_bound":0.0,
"upper_bound":1000.0,
"gene_reaction_rule":"",
"subsystem":"[array(['Glyoxylate Metabolism'], dtype='<U21')]"
},
{
"id":"GLYCTO1",
"name":"Glycolate oxidase",
"metabolites":{
"glx[c]":1.0,
"glyclt[c]":-1.0,
"h2o2[c]":1.0,
"o2[c]":-1.0
},
"lower_bound":0.0,
"upper_bound":1000.0,
"gene_reaction_rule":"Rv1257c",
"subsystem":"[array(['Glyoxylate Metabolism'], dtype='<U21')]"
},
{
"id":"GLYCTO2",
"name":"Glycolate oxidase",
"metabolites":{
"glx[c]":1.0,
"glyclt[c]":-1.0,
"q8[c]":-1.0,
"q8h2[c]":1.0
},
"lower_bound":0.0,
"upper_bound":1000.0,
"gene_reaction_rule":"Rv1257c",
"subsystem":"[array(['Glyoxylate Metabolism'], dtype='<U21')]"
},
{
"id":"GLYCTO3",
"name":"Glycolate oxidase",
"metabolites":{
"glx[c]":1.0,
"glyclt[c]":-1.0,
"mql8[c]":1.0,
"mqn8[c]":-1.0
},
"lower_bound":0.0,
"upper_bound":1000.0,
"gene_reaction_rule":"Rv1257c",
"subsystem":"[array(['Glyoxylate Metabolism'], dtype='<U21')]"
},
{
"id":"GLYCTO4",
"name":"Glycolate oxidase",
"metabolites":{
"2dmmq8[c]":-1.0,
"2dmmql8[c]":1.0,
"glx[c]":1.0,
"glyclt[c]":-1.0
},
"lower_bound":0.0,
"upper_bound":1000.0,
"gene_reaction_rule":"Rv1257c",
"subsystem":"[array(['Glyoxylate Metabolism'], dtype='<U21')]"
},
{
"id":"ICL",
"name":"Isocitrate lyase",
"metabolites":{
"glx[c]":1.0,
"icit[c]":-1.0,
"succ[c]":1.0
},
"lower_bound":0.0,
"upper_bound":1000.0,
"gene_reaction_rule":"Rv0467 or (Rv1915 and Rv1916)",
"subsystem":"[array(['Glyoxylate Metabolism'], dtype='<U21')]"
},
{
"id":"OXACOAL",
"name":"OXACOAL",
"metabolites":{
"amp[c]":1.0,
"atp[c]":-1.0,
"coa[c]":-1.0,
"oxa[c]":-1.0,
"oxalcoa[c]":1.0,
"ppi[c]":1.0
},
"lower_bound":-1000.0,
"upper_bound":1000.0,
"gene_reaction_rule":"",
"subsystem":"[array(['Glyoxylate Metabolism'], dtype='<U21')]"
},
{
"id":"OXCDC",
"name":"Oxalyl-CoA decarboxylase",
"metabolites":{
"co2[c]":1.0,
"forcoa[c]":1.0,
"h[c]":-1.0,
"oxalcoa[c]":-1.0
},
"lower_bound":0.0,
"upper_bound":1000.0,
"gene_reaction_rule":"Rv0118c",
"subsystem":"[array(['Glyoxylate Metabolism'], dtype='<U21')]"
},
{
"id":"PGLYCP",
"name":"Phosphoglycolate phosphatase",
"metabolites":{
"2pglyc[c]":-1.0,
"glyclt[c]":1.0,
"h2o[c]":-1.0,
"pi[c]":1.0
},
"lower_bound":0.0,
"upper_bound":1000.0,
"gene_reaction_rule":"Rv2233",
"subsystem":"[array(['Glyoxylate Metabolism'], dtype='<U21')]"
},
{
"id":"GCALDD",
"name":"Glycolaldehyde dehydrogenase",
"metabolites":{
"gcald[c]":-1.0,
"glyclt[c]":1.0,
"h2o[c]":-1.0,
"h[c]":2.0,
"nad[c]":-1.0,
"nadh[c]":1.0
},
"lower_bound":0.0,
"upper_bound":1000.0,
"gene_reaction_rule":"",
"subsystem":"[array(['Glyoxylate Metabolism'], dtype='<U21')]"
},
{
"id":"GLYDHDA_copy1",
"name":"R_GLYDHDA_copy1",
"metabolites":{
"glx[c]":1.0,
"gly[c]":-1.0,
"h2o[c]":-1.0,
"h[c]":1.0,
"nad[c]":-1.0,
"nadh[c]":1.0,
"nh4[c]":1.0
},
"lower_bound":-1000.0,
"upper_bound":0.0,
"gene_reaction_rule":"",
"subsystem":"[array(['Glyoxylate Metabolism'], dtype='<U21')]"
},
{
"id":"GLYDHDA_copy2",
"name":"R_GLYDHDA_copy2",
"metabolites":{
"glx[c]":1.0,
"gly[c]":-1.0,
"h2o[c]":-1.0,
"h[c]":1.0,
"nad[c]":-1.0,
"nadh[c]":1.0,
"nh4[c]":1.0
},
"lower_bound":-1000.0,
"upper_bound":0.0,
"gene_reaction_rule":"Rv2780",
"subsystem":"[array(['Glyoxylate Metabolism'], dtype='<U21')]"
},
{
"id":"ATPPRT",
"name":"ATP phosphoribosyltransferase",
"metabolites":{
"atp[c]":-1.0,
"ppi[c]":1.0,
"prbatp[c]":1.0,
"prpp[c]":-1.0
},
"lower_bound":0.0,
"upper_bound":1000.0,
"gene_reaction_rule":"Rv2121c",
"subsystem":"[array(['Histidine Metabolism'], dtype='<U20')]"
},
{
"id":"HISTD",
"name":"Histidinol dehydrogenase",
"metabolites":{
"h2o[c]":-1.0,
"h[c]":3.0,
"his__L[c]":1.0,
"histd[c]":-1.0,
"nad[c]":-2.0,
"nadh[c]":2.0
},
"lower_bound":0.0,
"upper_bound":1000.0,
"gene_reaction_rule":"Rv1599",
"subsystem":"[array(['Histidine Metabolism'], dtype='<U20')]"
},
{
"id":"HISTP",
"name":"Histidinol-phosphatase",
"metabolites":{
"h2o[c]":-1.0,
"hisp[c]":-1.0,
"histd[c]":1.0,
"pi[c]":1.0
},
"lower_bound":0.0,
"upper_bound":1000.0,
"gene_reaction_rule":"Rv1601",
"subsystem":"[array(['Histidine Metabolism'], dtype='<U20')]"
},
{
"id":"HSTPT",
"name":"Histidinol-phosphate transaminase",
"metabolites":{
"akg[c]":1.0,
"glu__L[c]":-1.0,
"hisp[c]":1.0,
"imacp[c]":-1.0
},
"lower_bound":0.0,
"upper_bound":1000.0,
"gene_reaction_rule":"Rv3772 or Rv1600",
"subsystem":"[array(['Histidine Metabolism'], dtype='<U20')]"
},
{
"id":"IG3PS",
"name":"Imidazole-glycerol-3-phosphate synthase",
"metabolites":{
"aicar[c]":1.0,
"eig3p[c]":1.0,
"gln__L[c]":-1.0,
"glu__L[c]":1.0,
"h[c]":1.0,
"prlp[c]":-1.0
},
"lower_bound":0.0,
"upper_bound":1000.0,
"gene_reaction_rule":"Rv1602 and Rv1605",
"subsystem":"[array(['Histidine Metabolism'], dtype='<U20')]"
},
{
"id":"IGPDH",
"name":"Imidazoleglycerol-phosphate dehydratase",
"metabolites":{
"eig3p[c]":-1.0,
"h2o[c]":1.0,
"imacp[c]":1.0
},
"lower_bound":0.0,
"upper_bound":1000.0,
"gene_reaction_rule":"Rv1601",
"subsystem":"[array(['Histidine Metabolism'], dtype='<U20')]"
},
{
"id":"PRAIi",
"name":"Phosphoribosylanthranilate isomerase (irreversible)",
"metabolites":{
"2cpr5p[c]":1.0,
"pran[c]":-1.0
},
"lower_bound":0.0,
"upper_bound":1000.0,
"gene_reaction_rule":"Rv1603",
"subsystem":"[array(['Histidine Metabolism'], dtype='<U20')]"
},
{
"id":"PRAMPC",
"name":"Phosphoribosyl-AMP cyclohydrolase",
"metabolites":{
"h2o[c]":-1.0,
"prbamp[c]":-1.0,
"prfp[c]":1.0
},
"lower_bound":0.0,
"upper_bound":1000.0,
"gene_reaction_rule":"Rv1606",
"subsystem":"[array(['Histidine Metabolism'], dtype='<U20')]"
},
{
"id":"PRATPP",
"name":"Phosphoribosyl-ATP pyrophosphatase",
"metabolites":{
"h2o[c]":-1.0,
"h[c]":1.0,
"ppi[c]":1.0,
"prbamp[c]":1.0,
"prbatp[c]":-1.0
},
"lower_bound":0.0,
"upper_bound":1000.0,
"gene_reaction_rule":"Rv2122c",
"subsystem":"[array(['Histidine Metabolism'], dtype='<U20')]"
},
{
"id":"PRMICI",
"name":"1-(5-phosphoribosyl)-5-[(5-phosphoribosylamino)methylideneamino)imidazole-4-carboxamide isomerase",
"metabolites":{
"prfp[c]":-1.0,
"prlp[c]":1.0
},
"lower_bound":0.0,
"upper_bound":1000.0,
"gene_reaction_rule":"Rv1603",
"subsystem":"[array(['Histidine Metabolism'], dtype='<U20')]"
},
{
"id":"MI1PP",
"name":"Myo-inositol 1-phosphatase",
"metabolites":{
"h2o[c]":-1.0,
"inost[c]":1.0,
"mi1p__D[c]":-1.0,
"pi[c]":1.0
},
"lower_bound":0.0,
"upper_bound":1000.0,
"gene_reaction_rule":"Rv1604 or Rv2131c or Rv2701c",
"subsystem":"[array(['Inositol phosphate metabolism'], dtype='<U29')]"
},
{
"id":"MI1PS",
"name":"Myo Inositol 1 phosphate synthase",
"metabolites":{
"g6p[c]":-1.0,
"mi1p__D[c]":1.0
},
"lower_bound":0.0,
"upper_bound":1000.0,
"gene_reaction_rule":"Rv0046c",
"subsystem":"[array(['Inositol phosphate metabolism'], dtype='<U29')]"
},
{
"id":"MI3PP",
"name":"1D-myo-Inositol 3-phosphate phosphohydrolase",
"metabolites":{
"h2o[c]":-1.0,
"inost[c]":1.0,
"mi3p__D[c]":-1.0,
"pi[c]":1.0
},
"lower_bound":0.0,
"upper_bound":1000.0,
"gene_reaction_rule":"Rv1604 or Rv2131c or Rv2701c",
"subsystem":"[array(['Inositol phosphate metabolism'], dtype='<U29')]"
},
{
"id":"MI3PS",
"name":"1D-myo-inositol-3-phosphate lyase (isomerizing)",
"metabolites":{
"g6p[c]":-1.0,
"mi3p__D[c]":1.0
},
"lower_bound":-1000.0,
"upper_bound":1000.0,
"gene_reaction_rule":"Rv0046c",
"subsystem":"[array(['Inositol phosphate metabolism'], dtype='<U29')]"
},
{
"id":"NAGINSP",
"name":"MNXR61204",
"metabolites":{
"h[c]":-1.0,
"iacgam3p[c]":1.0,
"mi3p__D[c]":-1.0,
"uacgam[c]":-1.0,
"udp[c]":1.0
},
"lower_bound":0.0,
"upper_bound":1000.0,
"gene_reaction_rule":"Rv0486",
"subsystem":"[array(['Inositol phosphate metabolism'], dtype='<U29')]"
},
{
"id":"DM_ergoth_c",
"name":"Ergoth c Demand reaction",
"metabolites":{
"ergoth[c]":-1.0
},
"lower_bound":-1.0,
"upper_bound":1000.0,
"gene_reaction_rule":"",
"subsystem":"[array(['Intracellular demand'], dtype='<U20')]"
},
{
"id":"DM_tbsinol_c",
"name":"Tbsinol c Demand reaction",
"metabolites":{
"tbsinol[c]":-1.0
},
"lower_bound":-1.0,
"upper_bound":1000.0,
"gene_reaction_rule":"",
"subsystem":"[array(['Intracellular demand'], dtype='<U20')]"
},
{
"id":"DM_isotbsinol_13S_c",
"name":"Isotbsinol  13S c Demand reaction",
"metabolites":{
"isotbsinol_13S[c]":-1.0
},
"lower_bound":-1.0,
"upper_bound":1000.0,
"gene_reaction_rule":"",
"subsystem":"[array(['Intracellular demand'], dtype='<U20')]"
},
{
"id":"DM_isotbsinol_13R_c",
"name":"Isotbsinol  13R c Demand reaction",
"metabolites":{
"isotbsinol_13R[c]":-1.0
},
"lower_bound":-1.0,
"upper_bound":1000.0,
"gene_reaction_rule":"",
"subsystem":"[array(['Intracellular demand'], dtype='<U20')]"
},
{
"id":"DM_psd5p_c",
"name":"Psd5p c Demand reaction",
"metabolites":{
"psd5p[c]":-1.0
},
"lower_bound":-1.0,
"upper_bound":1000.0,
"gene_reaction_rule":"",
"subsystem":"[array(['Intracellular demand'], dtype='<U20')]"
},
{
"id":"DM_cpppg1_c",
"name":"Cpppg1 c Demand reaction",
"metabolites":{
"cpppg1[c]":-1.0
},
"lower_bound":-1.0,
"upper_bound":1000.0,
"gene_reaction_rule":"",
"subsystem":"[array(['Intracellular demand'], dtype='<U20')]"
},
{
"id":"DM_scys__L_c",
"name":"Scys  L c Demand reaction",
"metabolites":{
"scys__L[c]":-1.0
},
"lower_bound":-1.0,
"upper_bound":1000.0,
"gene_reaction_rule":"",
"subsystem":"[array(['Intracellular demand'], dtype='<U20')]"
},
{
"id":"DM_gmhep1p_c",
"name":"Gmhep1p c Demand reaction",
"metabolites":{
"gmhep1p[c]":-1.0
},
"lower_bound":-1.0,
"upper_bound":1000.0,
"gene_reaction_rule":"",
"subsystem":"[array(['Intracellular demand'], dtype='<U20')]"
},
{
"id":"LAT",
"name":"R00457",
"metabolites":{
"L2aadp6sa[c]":1.0,
"akg[c]":-1.0,
"glu__L[c]":1.0,
"lys__L[c]":-1.0
},
"lower_bound":-1000.0,
"upper_bound":1000.0,
"gene_reaction_rule":"Rv3290c",
"subsystem":"[array(['L-alpha-aminoadipic acid (L-AAA) biosynthesis'], dtype='<U45')]"
},
{
"id":"TMHAS5",
"name":"TMHAS5",
"metabolites":{
"h2o[c]":2.0,
"tdm2[c]":-1.0,
"tdm4[c]":-1.0,
"tmha5[c]":1.0,
"tre[c]":-1.0
},
"lower_bound":0.0,
"upper_bound":1000.0,
"gene_reaction_rule":"",
"subsystem":"[array(['Lipid metabolism'], dtype='<U16')]"
},
{
"id":"TMHAS6",
"name":"TMHAS6",
"metabolites":{
"h2o[c]":2.0,
"tdm3[c]":-1.0,
"tdm4[c]":-1.0,
"tmha6[c]":1.0,
"tre[c]":-1.0
},
"lower_bound":0.0,
"upper_bound":1000.0,
"gene_reaction_rule":"",
"subsystem":"[array(['Lipid metabolism'], dtype='<U16')]"
},
{
"id":"FADE233",
"name":"R02661",
"metabolites":{
"2mp2coa[c]":1.0,
"fad[c]":-1.0,
"fadh2[c]":1.0,
"ibcoa[c]":-1.0
},
"lower_bound":0.0,
"upper_bound":1000.0,
"gene_reaction_rule":"Rv3140",
"subsystem":"[array(['Lipid metabolism'], dtype='<U16')]"
},
{
"id":"BKDC",
"name":"BKDC",
"metabolites":{
"2mpdhl[c]":-1.0,
"coa[c]":-1.0,
"dhlam[c]":1.0,
"h[c]":-1.0,
"ibcoa[c]":1.0
},
"lower_bound":-1000.0,
"upper_bound":1000.0,
"gene_reaction_rule":"Rv2495c",
"subsystem":"[array(['Lipid metabolism'], dtype='<U16')]"
},
{
"id":"BKDA2",
"name":"BKDA2",
"metabolites":{
"2mpdhl[c]":1.0,
"3mob[c]":-1.0,
"co2[c]":1.0,
"lpam[c]":-1.0
},
"lower_bound":0.0,
"upper_bound":1000.0,
"gene_reaction_rule":"Rv2497c and Rv2496c",
"subsystem":"[array(['Lipid metabolism'], dtype='<U16')]"
},
{
"id":"PKS2",
"name":"PKS2",
"metabolites":{
"co2[c]":8.0,
"coa[c]":7.0,
"h2o[c]":7.0,
"h[c]":-23.0,
"hdcaMAS[c]":-1.0,
"hphthiocnylcoa[c]":1.0,
"malcoa[c]":-1.0,
"mas[c]":1.0,
"mmcoa__S[c]":-7.0,
"nadp[c]":15.0,
"nadph[c]":-15.0
},
"lower_bound":0.0,
"upper_bound":1000.0,
"gene_reaction_rule":"Rv3825c",
"subsystem":"[array(['Lipid metabolism'], dtype='<U16')]"
},
{
"id":"MAS3",
"name":"MAS3",
"metabolites":{
"coa[c]":1.0,
"hdcaMAS[c]":1.0,
"mas[c]":-1.0,
"pmtcoa[c]":-1.0
},
"lower_bound":0.0,
"upper_bound":1000.0,
"gene_reaction_rule":"Rv2940c",
"subsystem":"[array(['Lipid metabolism'], dtype='<U16')]"
},
{
"id":"PKS122",
"name":"PKS122",
"metabolites":{
"coa[c]":-1.0,
"h2o[c]":1.0,
"pmtri[c]":-1.0,
"pmtricoa[c]":1.0
},
"lower_bound":0.0,
"upper_bound":1000.0,
"gene_reaction_rule":"Rv2048c",
"subsystem":"[array(['Lipid metabolism'], dtype='<U16')]"
},
{
"id":"PKS121",
"name":"PKS121",
"metabolites":{
"co2[c]":10.0,
"coa[c]":11.0,
"h2o[c]":8.0,
"h[c]":-29.0,
"hexcoa[c]":-1.0,
"malcoa[c]":-5.0,
"mmcoa__S[c]":-5.0,
"nadp[c]":20.0,
"nadph[c]":-20.0,
"pmtri[c]":1.0
},
"lower_bound":0.0,
"upper_bound":1000.0,
"gene_reaction_rule":"Rv2048c",
"subsystem":"[array(['Lipid metabolism'], dtype='<U16')]"
},
{
"id":"ACOADH1",
"name":"2-oxoisovalerate dehydrogenase (acylating; 3-methyl-2-oxopentanoate)",
"metabolites":{
"2mb2coa[c]":1.0,
"2mbcoa[c]":-1.0,
"fad[c]":-1.0,
"fadh2[c]":1.0
},
"lower_bound":0.0,
"upper_bound":1000.0,
"gene_reaction_rule":"Rv3140",
"subsystem":"[array(['Lipid metabolism'], dtype='<U16')]"
},
{
"id":"BKDC1",
"name":"BKDC1",
"metabolites":{
"2mbcoa[c]":1.0,
"2mbdhl[c]":-1.0,
"coa[c]":-1.0,
"dhlam[c]":1.0
},
"lower_bound":-1000.0,
"upper_bound":1000.0,
"gene_reaction_rule":"Rv2495c",
"subsystem":"[array(['Lipid metabolism'], dtype='<U16')]"
},
{
"id":"3M2OPLOXRD",
"name":"3-Methyl-2-oxopentanoate:lipoamide oxidoreductase(decarboxylating and acceptor-2-methylpropanoylating)",
"metabolites":{
"2mbdhl[c]":1.0,
"3mop[c]":-1.0,
"co2[c]":1.0,
"h[c]":-1.0,
"lpam[c]":-1.0
},
"lower_bound":0.0,
"upper_bound":1000.0,
"gene_reaction_rule":"Rv2497c and Rv2496c",
"subsystem":"[array(['Lipid metabolism'], dtype='<U16')]"
},
{
"id":"PTA2",
"name":"Phosphate acetyltransferase",
"metabolites":{
"coa[c]":1.0,
"pi[c]":-1.0,
"ppap[c]":1.0,
"ppcoa[c]":-1.0
},
"lower_bound":-1000.0,
"upper_bound":1000.0,
"gene_reaction_rule":"Rv0408",
"subsystem":"[array(['Lipid metabolism'], dtype='<U16')]"
},
{
"id":"OPP",
"name":"R05611",
"metabolites":{
"hepdp[c]":-1.0,
"ipdp[c]":-1.0,
"octdp[c]":1.0,
"ppi[c]":1.0
},
"lower_bound":0.0,
"upper_bound":1000.0,
"gene_reaction_rule":"",
"subsystem":"[array(['Lipid metabolism'], dtype='<U16')]"
},
{
"id":"HEXTT",
"name":"Trans-hexaprenyltranstransferase",
"metabolites":{
"hepdp[c]":1.0,
"hexdp[c]":-1.0,
"ipdp[c]":-1.0,
"ppi[c]":1.0
},
"lower_bound":0.0,
"upper_bound":1000.0,
"gene_reaction_rule":"Rv0562",
"subsystem":"[array(['Lipid metabolism'], dtype='<U16')]"
},
{
"id":"PPTT",
"name":"Trans pentaprenyltranstransferase",
"metabolites":{
"hexdp[c]":1.0,
"ipdp[c]":-1.0,
"pendp[c]":-1.0,
"ppi[c]":1.0
},
"lower_bound":0.0,
"upper_bound":1000.0,
"gene_reaction_rule":"",
"subsystem":"[array(['Lipid metabolism'], dtype='<U16')]"
},
{
"id":"GGTT",
"name":"Geranylgeranyltranstransferase",
"metabolites":{
"ggdp[c]":-1.0,
"ipdp[c]":-1.0,
"pendp[c]":1.0,
"ppi[c]":1.0
},
"lower_bound":0.0,
"upper_bound":1000.0,
"gene_reaction_rule":"Rv3398c",
"subsystem":"[array(['Lipid metabolism'], dtype='<U16')]"
},
{
"id":"LIPY",
"name":"LIPY",
"metabolites":{
"12dgr_TB[c]":9.0,
"arach[c]":1.0,
"h2o[c]":-10.0,
"hdca[c]":2.0,
"hexc[c]":2.0,
"ocdca[c]":4.0,
"tag_TB[c]":-9.0
},
"lower_bound":0.0,
"upper_bound":1000.0,
"gene_reaction_rule":"Rv3097c",
"subsystem":"[array(['Lipid metabolism'], dtype='<U16')]"
},
{
"id":"GMHEPPA",
"name":"D-glycero-D-manno-heptose 1,7-bisphosphate phosphatase",
"metabolites":{
"gmhep17bp[c]":-1.0,
"gmhep1p[c]":1.0,
"h2o[c]":-1.0,
"pi[c]":1.0
},
"lower_bound":0.0,
"upper_bound":1000.0,
"gene_reaction_rule":"Rv0114",
"subsystem":"[array(['Lipopolysaccharide Biosynthesis / Recycling'], dtype='<U43')]"
},
{
"id":"AACPS11",
"name":"AACPS11",
"metabolites":{
"4hbzACP[c]":1.0,
"4hbz[c]":-1.0,
"ACP[c]":-1.0,
"amp[c]":1.0,
"atp[c]":-1.0,
"ppi[c]":1.0
},
"lower_bound":0.0,
"upper_bound":1000.0,
"gene_reaction_rule":"",
"subsystem":"[array(['Membrane Metabolism'], dtype='<U19')]"
},
{
"id":"ALAALAD",
"name":"D-alanine-D-alanine dipeptidase",
"metabolites":{
"ala__D[c]":2.0,
"alaala[c]":-1.0,
"h2o[c]":-1.0
},
"lower_bound":0.0,
"upper_bound":1000.0,
"gene_reaction_rule":"Rv3330 or Rv2911",
"subsystem":"[array(['Membrane Metabolism'], dtype='<U19')]"
},
{
"id":"ARACHTA",
"name":"ARACHTA",
"metabolites":{
"ACP[c]":-1.0,
"arachACP[c]":1.0,
"arachcoa[c]":-1.0,
"coa[c]":1.0
},
"lower_bound":-1000.0,
"upper_bound":1000.0,
"gene_reaction_rule":"",
"subsystem":"[array(['Membrane Metabolism'], dtype='<U19')]"
},
{
"id":"CHRPL",
"name":"Chorismate pyruvate lyase",
"metabolites":{
"4hbz[c]":1.0,
"chor[c]":-1.0,
"pyr[c]":1.0
},
"lower_bound":0.0,
"upper_bound":1000.0,
"gene_reaction_rule":"Rv2949c",
"subsystem":"[array(['Membrane Metabolism'], dtype='<U19')]"
},
{
"id":"FACOAL200",
"name":"Fatty-acid--CoA ligase",
"metabolites":{
"amp[c]":1.0,
"arach[c]":-1.0,
"arachcoa[c]":1.0,
"atp[c]":-1.0,
"coa[c]":-1.0,
"ppi[c]":1.0
},
"lower_bound":-1000.0,
"upper_bound":1000.0,
"gene_reaction_rule":"Rv0035 or Rv0099 or Rv0119 or Rv0166 or Rv0214 or Rv0270 or Rv0404 or Rv0551c or Rv0852 or Rv1058 or Rv1185c or Rv1193 or Rv1206 or Rv1427c or Rv1521 or Rv1529 or Rv1549 or Rv1550 or Rv1750c or Rv1925 or Rv2187 or Rv2505c or Rv2590 or Rv2930 or Rv2941 or Rv2948c or Rv2950c or Rv3089 or Rv3506 or Rv3513c or Rv3515c or Rv3561 or Rv3801c or Rv3826",
"subsystem":"[array(['Membrane Metabolism'], dtype='<U19')]"
},
{
"id":"FACOALPHDCA",
"name":"FACOALPHDCA",
"metabolites":{
"amp[c]":1.0,
"atp[c]":-1.0,
"coa[c]":-1.0,
"phdca[c]":-1.0,
"phdcacoa[c]":1.0,
"ppi[c]":1.0
},
"lower_bound":-1000.0,
"upper_bound":1000.0,
"gene_reaction_rule":"",
"subsystem":"[array(['Membrane Metabolism'], dtype='<U19')]"
},
{
"id":"FACOALPREPH",
"name":"FACOALPREPH",
"metabolites":{
"amp[c]":1.0,
"atp[c]":-1.0,
"coa[c]":-1.0,
"ppi[c]":1.0,
"prephth[c]":-1.0,
"prephthcoa[c]":1.0
},
"lower_bound":-1000.0,
"upper_bound":1000.0,
"gene_reaction_rule":"Rv2930",
"subsystem":"[array(['Membrane Metabolism'], dtype='<U19')]"
},
{
"id":"FAH4",
"name":"FAH4",
"metabolites":{
"h2o[c]":1.0,
"h[c]":-1.0,
"homtta[c]":1.0,
"nadp[c]":1.0,
"nadph[c]":-1.0,
"o2[c]":-1.0,
"omtta[c]":-1.0
},
"lower_bound":0.0,
"upper_bound":1000.0,
"gene_reaction_rule":"",
"subsystem":"[array(['Membrane Metabolism'], dtype='<U19')]"
},
{
"id":"FASPHDCA",
"name":"FASPHDCA",
"metabolites":{
"4hbzACP[c]":-1.0,
"ACP[c]":8.0,
"co2[c]":8.0,
"h2o[c]":8.0,
"h[c]":-24.0,
"malACP[c]":-8.0,
"nadp[c]":16.0,
"nadph[c]":-16.0,
"phdcaACP[c]":1.0
},
"lower_bound":0.0,
"upper_bound":1000.0,
"gene_reaction_rule":"",
"subsystem":"[array(['Membrane Metabolism'], dtype='<U19')]"
},
{
"id":"FASm1601",
"name":"FASm1601",
"metabolites":{
"co2[c]":1.0,
"coa[c]":1.0,
"h2o[c]":1.0,
"h[c]":-3.0,
"hdca[c]":-1.0,
"m1ocdca[c]":1.0,
"mmcoa__S[c]":-1.0,
"nadp[c]":2.0,
"nadph[c]":-2.0
},
"lower_bound":0.0,
"upper_bound":1000.0,
"gene_reaction_rule":"Rv1663 or Rv1662",
"subsystem":"[array(['Membrane Metabolism'], dtype='<U19')]"
},
{
"id":"FASm1801",
"name":"FASm1801",
"metabolites":{
"co2[c]":1.0,
"coa[c]":1.0,
"dmarach[c]":1.0,
"h2o[c]":1.0,
"h[c]":-3.0,
"m1ocdca[c]":-1.0,
"mmcoa__S[c]":-1.0,
"nadp[c]":2.0,
"nadph[c]":-2.0
},
"lower_bound":0.0,
"upper_bound":1000.0,
"gene_reaction_rule":"Rv1663 or Rv1662",
"subsystem":"[array(['Membrane Metabolism'], dtype='<U19')]"
},
{
"id":"FASm2001",
"name":"FASm2001",
"metabolites":{
"co2[c]":1.0,
"coa[c]":1.0,
"dmarach[c]":-1.0,
"h2o[c]":1.0,
"h[c]":-3.0,
"mmcoa__S[c]":-1.0,
"nadp[c]":2.0,
"nadph[c]":-2.0,
"tmbhn[c]":1.0
},
"lower_bound":0.0,
"upper_bound":1000.0,
"gene_reaction_rule":"Rv1663 or Rv1662",
"subsystem":"[array(['Membrane Metabolism'], dtype='<U19')]"
},
{
"id":"FASm220",
"name":"FASm220",
"metabolites":{
"arach[c]":-1.0,
"co2[c]":1.0,
"coa[c]":1.0,
"h2o[c]":1.0,
"h[c]":-3.0,
"mbhn[c]":1.0,
"mmcoa__S[c]":-1.0,
"nadp[c]":2.0,
"nadph[c]":-2.0
},
"lower_bound":0.0,
"upper_bound":1000.0,
"gene_reaction_rule":"Rv2940c",
"subsystem":"[array(['Membrane Metabolism'], dtype='<U19')]"
},
{
"id":"FASm2201",
"name":"FASm2201",
"metabolites":{
"co2[c]":1.0,
"coa[c]":1.0,
"h2o[c]":1.0,
"h[c]":-3.0,
"mmcoa__S[c]":-1.0,
"nadp[c]":2.0,
"nadph[c]":-2.0,
"tamlgnc[c]":1.0,
"tmbhn[c]":-1.0
},
"lower_bound":0.0,
"upper_bound":1000.0,
"gene_reaction_rule":"Rv2940c",
"subsystem":"[array(['Membrane Metabolism'], dtype='<U19')]"
},
{
"id":"FASm240",
"name":"FASm240",
"metabolites":{
"co2[c]":1.0,
"coa[c]":1.0,
"dmlgnc[c]":1.0,
"h2o[c]":1.0,
"h[c]":-3.0,
"mbhn[c]":-1.0,
"mmcoa__S[c]":-1.0,
"nadp[c]":2.0,
"nadph[c]":-2.0
},
"lower_bound":0.0,
"upper_bound":1000.0,
"gene_reaction_rule":"Rv2940c",
"subsystem":"[array(['Membrane Metabolism'], dtype='<U19')]"
},
{
"id":"FASm2401",
"name":"FASm2401",
"metabolites":{
"co2[c]":1.0,
"coa[c]":1.0,
"h2o[c]":1.0,
"h[c]":-3.0,
"mmcoa__S[c]":-1.0,
"nadp[c]":2.0,
"nadph[c]":-2.0,
"pmhexc[c]":1.0,
"tamlgnc[c]":-1.0
},
"lower_bound":0.0,
"upper_bound":1000.0,
"gene_reaction_rule":"Rv2940c",
"subsystem":"[array(['Membrane Metabolism'], dtype='<U19')]"
},
{
"id":"FASm260",
"name":"FASm260",
"metabolites":{
"co2[c]":1.0,
"coa[c]":1.0,
"dmlgnc[c]":-1.0,
"h2o[c]":1.0,
"h[c]":-3.0,
"mmcoa__S[c]":-1.0,
"nadp[c]":2.0,
"nadph[c]":-2.0,
"tmhexc[c]":1.0
},
"lower_bound":0.0,
"upper_bound":1000.0,
"gene_reaction_rule":"Rv2940c",
"subsystem":"[array(['Membrane Metabolism'], dtype='<U19')]"
},
{
"id":"FASm2601",
"name":"FASm2601",
"metabolites":{
"co2[c]":1.0,
"coa[c]":1.0,
"h2o[c]":1.0,
"h[c]":-3.0,
"hmocta[c]":1.0,
"mmcoa__S[c]":-1.0,
"nadp[c]":2.0,
"nadph[c]":-2.0,
"pmhexc[c]":-1.0
},
"lower_bound":0.0,
"upper_bound":1000.0,
"gene_reaction_rule":"Rv2940c",
"subsystem":"[array(['Membrane Metabolism'], dtype='<U19')]"
},
{
"id":"FASm2602",
"name":"FASm2602",
"metabolites":{
"co2[c]":1.0,
"coa[c]":1.0,
"h2o[c]":1.0,
"h[c]":-3.0,
"mmcoa__S[c]":-1.0,
"nadp[c]":2.0,
"nadph[c]":-2.0,
"tamhexc[c]":1.0,
"tmlgnc[c]":-1.0
},
"lower_bound":0.0,
"upper_bound":1000.0,
"gene_reaction_rule":"Rv2940c",
"subsystem":"[array(['Membrane Metabolism'], dtype='<U19')]"
},
{
"id":"FASm280",
"name":"FASm280",
"metabolites":{
"co2[c]":1.0,
"coa[c]":1.0,
"h2o[c]":1.0,
"h[c]":-3.0,
"mmcoa__S[c]":-1.0,
"nadp[c]":2.0,
"nadph[c]":-2.0,
"tamocta[c]":1.0,
"tmhexc[c]":-1.0
},
"lower_bound":0.0,
"upper_bound":1000.0,
"gene_reaction_rule":"Rv2940c",
"subsystem":"[array(['Membrane Metabolism'], dtype='<U19')]"
},
{
"id":"FASm2801",
"name":"FASm2801",
"metabolites":{
"co2[c]":1.0,
"coa[c]":1.0,
"h2o[c]":1.0,
"h[c]":-3.0,
"hmocta[c]":-1.0,
"hpmtria[c]":1.0,
"mmcoa__S[c]":-1.0,
"nadp[c]":2.0,
"nadph[c]":-2.0
},
"lower_bound":0.0,
"upper_bound":1000.0,
"gene_reaction_rule":"Rv2940c",
"subsystem":"[array(['Membrane Metabolism'], dtype='<U19')]"
},
{
"id":"FASm2802",
"name":"FASm2802",
"metabolites":{
"co2[c]":1.0,
"coa[c]":1.0,
"h2o[c]":1.0,
"h[c]":-3.0,
"mmcoa__S[c]":-1.0,
"nadp[c]":2.0,
"nadph[c]":-2.0,
"pmocta[c]":1.0,
"tamhexc[c]":-1.0
},
"lower_bound":0.0,
"upper_bound":1000.0,
"gene_reaction_rule":"Rv2940c",
"subsystem":"[array(['Membrane Metabolism'], dtype='<U19')]"
},
{
"id":"FASm300",
"name":"FASm300",
"metabolites":{
"co2[c]":1.0,
"coa[c]":1.0,
"h2o[c]":1.0,
"h[c]":-3.0,
"hmtria[c]":1.0,
"mmcoa__S[c]":-1.0,
"nadp[c]":2.0,
"nadph[c]":-2.0,
"pmocta[c]":-1.0
},
"lower_bound":0.0,
"upper_bound":1000.0,
"gene_reaction_rule":"Rv2940c",
"subsystem":"[array(['Membrane Metabolism'], dtype='<U19')]"
},
{
"id":"FASm3001",
"name":"FASm3001",
"metabolites":{
"co2[c]":1.0,
"coa[c]":1.0,
"h2o[c]":1.0,
"h[c]":-3.0,
"hpmtria[c]":-1.0,
"mmcoa__S[c]":-1.0,
"nadp[c]":2.0,
"nadph[c]":-2.0,
"omdtria[c]":1.0
},
"lower_bound":0.0,
"upper_bound":1000.0,
"gene_reaction_rule":"Rv2940c",
"subsystem":"[array(['Membrane Metabolism'], dtype='<U19')]"
},
{
"id":"FASm320",
"name":"FASm320",
"metabolites":{
"co2[c]":1.0,
"coa[c]":1.0,
"h2o[c]":1.0,
"h[c]":-3.0,
"hmtria[c]":-1.0,
"hpmdtria[c]":1.0,
"mmcoa__S[c]":-1.0,
"nadp[c]":2.0,
"nadph[c]":-2.0
},
"lower_bound":0.0,
"upper_bound":1000.0,
"gene_reaction_rule":"Rv2940c",
"subsystem":"[array(['Membrane Metabolism'], dtype='<U19')]"
},
{
"id":"FASm340",
"name":"FASm340",
"metabolites":{
"co2[c]":1.0,
"coa[c]":1.0,
"h2o[c]":1.0,
"h[c]":-3.0,
"hpmdtria[c]":-1.0,
"mmcoa__S[c]":-1.0,
"nadp[c]":2.0,
"nadph[c]":-2.0,
"omtta[c]":1.0
},
"lower_bound":0.0,
"upper_bound":1000.0,
"gene_reaction_rule":"Rv2940c",
"subsystem":"[array(['Membrane Metabolism'], dtype='<U19')]"
},
{
"id":"GGLUCT2",
"name":"GGLUCT2",
"metabolites":{
"5oxpro[c]":1.0,
"ala__L[c]":1.0,
"gluala[c]":-1.0
},
"lower_bound":0.0,
"upper_bound":1000.0,
"gene_reaction_rule":"",
"subsystem":"[array(['Membrane Metabolism'], dtype='<U19')]"
},
{
"id":"GMT1",
"name":"GMT1",
"metabolites":{
"decd_tb[c]":-1.0,
"decdman1p_tb[c]":1.0,
"gdp[c]":1.0,
"gdpmann[c]":-1.0
},
"lower_bound":0.0,
"upper_bound":1000.0,
"gene_reaction_rule":"Rv2051c",
"subsystem":"[array(['Membrane Metabolism'], dtype='<U19')]"
},
{
"id":"MCBTS_1",
"name":"MCBTS",
"metabolites":{
"adp[c]":1.0,
"atp[c]":-1.0,
"bhb[c]":-1.0,
"co2[c]":1.0,
"coa[c]":1.0,
"h2o[c]":6.0,
"h[c]":-2.0,
"lys__L[c]":-2.0,
"mcbts[c]":1.0,
"o2[c]":-2.0,
"odecoa[c]":-1.0,
"pi[c]":1.0,
"salc[c]":-1.0,
"thr__L[c]":-1.0
},
"lower_bound":0.0,
"upper_bound":1000.0,
"gene_reaction_rule":"Rv2383c and Rv2381c and Rv2379c and Rv2378c and Rv2380c and Rv2382c and Rv2384",
"subsystem":"[array(['Membrane Metabolism'], dtype='<U19')]"
},
{
"id":"MCBTS2_1",
"name":"MCBTS2",
"metabolites":{
"adp[c]":1.0,
"atp[c]":-1.0,
"bhb[c]":-1.0,
"co2[c]":1.0,
"coa[c]":1.0,
"h2o[c]":6.0,
"h[c]":-2.0,
"lys__L[c]":-2.0,
"mcbtt[c]":1.0,
"o2[c]":-2.0,
"odecoa[c]":-1.0,
"pi[c]":1.0,
"salc[c]":-1.0,
"ser__L[c]":-1.0
},
"lower_bound":0.0,
"upper_bound":1000.0,
"gene_reaction_rule":"Rv2383c and Rv2381c and Rv2379c and Rv2378c and Rv2380c and Rv2382c and Rv2384",
"subsystem":"[array(['Membrane Metabolism'], dtype='<U19')]"
},
{
"id":"MCBTS3",
"name":"MCBTS3",
"metabolites":{
"adp[c]":1.0,
"atp[c]":-1.0,
"bhb[c]":-1.0,
"cmcbtt[c]":1.0,
"co2[c]":1.0,
"coa[c]":1.0,
"h2o[c]":5.0,
"h[c]":2.0,
"lys__L[c]":-2.0,
"nadp[c]":-2.0,
"nadph[c]":2.0,
"o2[c]":-3.5,
"occoa[c]":-1.0,
"pi[c]":1.0,
"salc[c]":-1.0,
"ser__L[c]":-1.0
},
"lower_bound":0.0,
"upper_bound":1000.0,
"gene_reaction_rule":"Rv2378c and Rv2379c and Rv2380c and Rv2381c and Rv2382c and Rv2383c and Rv2384",
"subsystem":"[array(['Membrane Metabolism'], dtype='<U19')]"
},
{
"id":"PDIMAS",
"name":"PDIMAS",
"metabolites":{
"h2o[c]":2.0,
"h[c]":-2.0,
"pdima[c]":1.0,
"phthiocerol[c]":-1.0,
"tamocta[c]":-2.0
},
"lower_bound":0.0,
"upper_bound":1000.0,
"gene_reaction_rule":"Rv2941 and Rv2939",
"subsystem":"[array(['Membrane Metabolism'], dtype='<U19')]"
},
{
"id":"PGLS",
"name":"PGLS",
"metabolites":{
"ahcys[c]":4.0,
"amet[c]":-4.0,
"frrppdima[c]":-1.0,
"h[c]":4.0,
"mfrrppdima[c]":1.0
},
"lower_bound":0.0,
"upper_bound":1000.0,
"gene_reaction_rule":"",
"subsystem":"[array(['Membrane Metabolism'], dtype='<U19')]"
},
{
"id":"PGPP160",
"name":"Phosphatidylglycerol phosphate phosphatase (n-C16:0)",
"metabolites":{
"h2o[c]":-1.0,
"pg160[c]":1.0,
"pgp160[c]":-1.0,
"pi[c]":1.0
},
"lower_bound":0.0,
"upper_bound":1000.0,
"gene_reaction_rule":"",
"subsystem":"[array(['Membrane Metabolism'], dtype='<U19')]"
},
{
"id":"PGPP160190",
"name":"Phosphatidylglycerol phosphate phosphatase (C16:0, C19:0)",
"metabolites":{
"h2o[c]":-1.0,
"pg160190[c]":1.0,
"pgp160190[c]":-1.0,
"pi[c]":1.0
},
"lower_bound":0.0,
"upper_bound":1000.0,
"gene_reaction_rule":"",
"subsystem":"[array(['Membrane Metabolism'], dtype='<U19')]"
},
{
"id":"PGPP190",
"name":"PGPP190",
"metabolites":{
"h2o[c]":-1.0,
"pg190[c]":1.0,
"pgp190[c]":-1.0,
"pi[c]":1.0
},
"lower_bound":0.0,
"upper_bound":1000.0,
"gene_reaction_rule":"",
"subsystem":"[array(['Membrane Metabolism'], dtype='<U19')]"
},
{
"id":"PHTHDLS",
"name":"PHTHDLS",
"metabolites":{
"co2[c]":1.0,
"h[c]":-1.0,
"phthdl[c]":1.0,
"prephth[c]":-1.0
},
"lower_bound":0.0,
"upper_bound":1000.0,
"gene_reaction_rule":"",
"subsystem":"[array(['Membrane Metabolism'], dtype='<U19')]"
},
{
"id":"PHTHDLS2",
"name":"PHTHDLS2",
"metabolites":{
"co2[c]":1.0,
"h[c]":-1.0,
"pphthdl[c]":1.0,
"prepphth[c]":-1.0
},
"lower_bound":0.0,
"upper_bound":1000.0,
"gene_reaction_rule":"",
"subsystem":"[array(['Membrane Metabolism'], dtype='<U19')]"
},
{
"id":"PHTHS",
"name":"PHTHS",
"metabolites":{
"ahcys[c]":1.0,
"amet[c]":-1.0,
"nadp[c]":1.0,
"nadph[c]":-1.0,
"phthdl[c]":-1.0,
"phthiocerol[c]":1.0
},
"lower_bound":0.0,
"upper_bound":1000.0,
"gene_reaction_rule":"Rv2951c and Rv2952",
"subsystem":"[array(['Membrane Metabolism'], dtype='<U19')]"
},
{
"id":"PHTHS2",
"name":"PHTHS2",
"metabolites":{
"ahcys[c]":1.0,
"amet[c]":-1.0,
"nadp[c]":1.0,
"nadph[c]":-1.0,
"pphthdl[c]":-1.0,
"pphthiocerol[c]":1.0
},
"lower_bound":0.0,
"upper_bound":1000.0,
"gene_reaction_rule":"Rv2951c and Rv2952",
"subsystem":"[array(['Membrane Metabolism'], dtype='<U19')]"
},
{
"id":"PPDIMAS",
"name":"PPDIMAS",
"metabolites":{
"h2o[c]":2.0,
"h[c]":-2.0,
"ppdima[c]":1.0,
"pphthiocerol[c]":-1.0,
"tamocta[c]":-2.0
},
"lower_bound":0.0,
"upper_bound":1000.0,
"gene_reaction_rule":"Rv2941 and Rv2939",
"subsystem":"[array(['Membrane Metabolism'], dtype='<U19')]"
},
{
"id":"PREPHACPH",
"name":"PREPHACPH",
"metabolites":{
"ACP[c]":1.0,
"h2o[c]":-1.0,
"h[c]":1.0,
"prephthACP[c]":-1.0,
"prephth[c]":1.0
},
"lower_bound":0.0,
"upper_bound":1000.0,
"gene_reaction_rule":"Rv2928",
"subsystem":"[array(['Membrane Metabolism'], dtype='<U19')]"
},
{
"id":"PREPPACPH",
"name":"PREPPACPH",
"metabolites":{
"ACP[c]":1.0,
"h2o[c]":-1.0,
"h[c]":1.0,
"prepphthACP[c]":-1.0,
"prepphth[c]":1.0
},
"lower_bound":0.0,
"upper_bound":1000.0,
"gene_reaction_rule":"Rv2928",
"subsystem":"[array(['Membrane Metabolism'], dtype='<U19')]"
},
{
"id":"PREPTHS",
"name":"PREPTHS",
"metabolites":{
"arachACP[c]":-1.0,
"co2[c]":2.0,
"coa[c]":4.0,
"h2o[c]":5.0,
"h[c]":-14.0,
"malcoa[c]":-2.0,
"mmcoa__S[c]":-2.0,
"nadp[c]":10.0,
"nadph[c]":-10.0,
"prephthACP[c]":1.0
},
"lower_bound":0.0,
"upper_bound":1000.0,
"gene_reaction_rule":"Rv2931 or Rv2932 or Rv2933 or Rv2934 or Rv2935",
"subsystem":"[array(['Membrane Metabolism'], dtype='<U19')]"
},
{
"id":"PREPTHS2",
"name":"PREPTHS2",
"metabolites":{
"co2[c]":2.0,
"coa[c]":4.0,
"h2o[c]":5.0,
"h[c]":-14.0,
"malcoa[c]":-2.0,
"mmcoa__S[c]":-2.0,
"nadp[c]":10.0,
"nadph[c]":-10.0,
"phdcaACP[c]":-1.0,
"prepphthACP[c]":1.0
},
"lower_bound":0.0,
"upper_bound":1000.0,
"gene_reaction_rule":"Rv2931 or Rv2932 or Rv2933 or Rv2934 or Rv2935",
"subsystem":"[array(['Membrane Metabolism'], dtype='<U19')]"
},
{
"id":"PREPTTA",
"name":"PREPTTA",
"metabolites":{
"ACP[c]":-1.0,
"coa[c]":1.0,
"prephthACP[c]":1.0,
"prephthcoa[c]":-1.0
},
"lower_bound":-1000.0,
"upper_bound":1000.0,
"gene_reaction_rule":"",
"subsystem":"[array(['Membrane Metabolism'], dtype='<U19')]"
},
{
"id":"TATS",
"name":"TATS",
"metabolites":{
"h2o[c]":4.0,
"h[c]":-4.0,
"hdca[c]":-1.0,
"hpmtria[c]":-1.0,
"omtta[c]":-2.0,
"tat[c]":1.0,
"tre[c]":-1.0
},
"lower_bound":0.0,
"upper_bound":1000.0,
"gene_reaction_rule":"",
"subsystem":"[array(['Membrane Metabolism'], dtype='<U19')]"
},
{
"id":"TRE6PP",
"name":"Trehalose-phosphatase",
"metabolites":{
"h2o[c]":-1.0,
"pi[c]":1.0,
"tre6p[c]":-1.0,
"tre[c]":1.0
},
"lower_bound":0.0,
"upper_bound":1000.0,
"gene_reaction_rule":"Rv2006 or Rv3372",
"subsystem":"[array(['Membrane Metabolism'], dtype='<U19')]"
},
{
"id":"TRE6PS",
"name":"Alpha,alpha-trehalose-phosphate synthase (UDP-forming)",
"metabolites":{
"g6p[c]":-1.0,
"h[c]":1.0,
"tre6p[c]":1.0,
"udp[c]":1.0,
"udpg[c]":-1.0
},
"lower_bound":0.0,
"upper_bound":1000.0,
"gene_reaction_rule":"Rv3490",
"subsystem":"[array(['Membrane Metabolism'], dtype='<U19')]"
},
{
"id":"TRESULT",
"name":"Trehalose sulfotransferase",
"metabolites":{
"h[c]":1.0,
"pap[c]":1.0,
"paps[c]":-1.0,
"tre[c]":-1.0,
"tres[c]":1.0
},
"lower_bound":0.0,
"upper_bound":1000.0,
"gene_reaction_rule":"Rv1373 or Rv0295c or Rv3529c or Rv2267c",
"subsystem":"[array(['Membrane Metabolism'], dtype='<U19')]"
},
{
"id":"TRIATS",
"name":"TRIATS",
"metabolites":{
"h2o[c]":3.0,
"h[c]":-3.0,
"ocdca[c]":-2.0,
"tmlgnc[c]":-1.0,
"tre[c]":-1.0,
"triat[c]":1.0
},
"lower_bound":0.0,
"upper_bound":1000.0,
"gene_reaction_rule":"",
"subsystem":"[array(['Membrane Metabolism'], dtype='<U19')]"
},
{
"id":"UAMRH",
"name":"UDP-MurNAc Hydroxylase",
"metabolites":{
"h2o[c]":1.0,
"h[c]":-1.0,
"nadp[c]":1.0,
"nadph[c]":-1.0,
"o2[c]":-1.0,
"uamr[c]":-1.0,
"ugmr[c]":1.0
},
"lower_bound":0.0,
"upper_bound":1000.0,
"gene_reaction_rule":"Rv3818",
"subsystem":"[array(['Membrane Metabolism'], dtype='<U19')]"
},
{
"id":"S7PI",
"name":"Sedoheptulose 7-phosphate isomerase",
"metabolites":{
"gmhep7p[c]":1.0,
"s7p[c]":-1.0
},
"lower_bound":0.0,
"upper_bound":1000.0,
"gene_reaction_rule":"Rv0113",
"subsystem":"[array(['Membrane Metabolism'], dtype='<U19')]"
},
{
"id":"GMHEPK",
"name":"D-glycero-D-manno-heptose 7-phosphate kinase",
"metabolites":{
"adp[c]":1.0,
"atp[c]":-1.0,
"gmhep17bp[c]":1.0,
"gmhep7p[c]":-1.0,
"h[c]":1.0
},
"lower_bound":0.0,
"upper_bound":1000.0,
"gene_reaction_rule":"Rv0115",
"subsystem":"[array(['Membrane Metabolism'], dtype='<U19')]"
},
{
"id":"CMLDC",
"name":"4 carboxymuconolactone decarboxylase",
"metabolites":{
"4cml[c]":-1.0,
"5odhf2a[c]":1.0,
"co2[c]":1.0,
"h[c]":1.0
},
"lower_bound":0.0,
"upper_bound":1000.0,
"gene_reaction_rule":"Rv0771 or Rv0464c",
"subsystem":"[array(['Miscellaneous'], dtype='<U13')]"
},
{
"id":"H2CO3D",
"name":"Carboxylic acid dissociation",
"metabolites":{
"co2[c]":-1.0,
"h2co3[c]":1.0,
"h2o[c]":-1.0
},
"lower_bound":-1000.0,
"upper_bound":1000.0,
"gene_reaction_rule":"Rv3273 or Rv3588c or Rv1284",
"subsystem":"[array(['Miscellaneous'], dtype='<U13')]"
},
{
"id":"HCO3E",
"name":"HCO3 equilibration reaction",
"metabolites":{
"co2[c]":-1.0,
"h2o[c]":-1.0,
"h[c]":1.0,
"hco3[c]":1.0
},
"lower_bound":-1000.0,
"upper_bound":1000.0,
"gene_reaction_rule":"Rv3588c or Rv1284 or Rv3273",
"subsystem":"[array(['Miscellaneous'], dtype='<U13')]"
},
{
"id":"NTP3",
"name":"Nucleoside-triphosphatase (GTP)",
"metabolites":{
"gdp[c]":1.0,
"gtp[c]":-1.0,
"h2o[c]":-1.0,
"h[c]":1.0,
"pi[c]":1.0
},
"lower_bound":0.0,
"upper_bound":1000.0,
"gene_reaction_rule":"Rv0684",
"subsystem":"[array(['Miscellaneous'], dtype='<U13')]"
},
{
"id":"MBTK3",
"name":"MBTK3",
"metabolites":{
"ACP[c]":1.0,
"h[c]":-1.0,
"malACP[c]":-1.0,
"n6hlys[c]":-1.0,
"n6hlysmal[c]":1.0
},
"lower_bound":0.0,
"upper_bound":1000.0,
"gene_reaction_rule":"Rv1347c",
"subsystem":"[array(['Mycobactin biosynthesis'], dtype='<U23')]"
},
{
"id":"MBTG",
"name":"MNXR6565",
"metabolites":{
"h2o[c]":1.0,
"lys__L[c]":-1.0,
"n6hlys[c]":1.0,
"nadp[c]":1.0,
"nadph[c]":-1.0,
"o2[c]":-1.0
},
"lower_bound":-1000.0,
"upper_bound":1000.0,
"gene_reaction_rule":"Rv2378c",
"subsystem":"[array(['Mycobactin biosynthesis'], dtype='<U23')]"
},
{
"id":"MBTA3",
"name":"MBTA3",
"metabolites":{
"acac[c]":-1.0,
"h2o[c]":6.0,
"h[c]":-3.0,
"mcbtm[c]":1.0,
"n6hlys[c]":-1.0,
"n6hlysmal[c]":-1.0,
"nad[c]":1.0,
"nadh[c]":-1.0,
"salc[c]":-1.0,
"thr__L[c]":-1.0
},
"lower_bound":0.0,
"upper_bound":1000.0,
"gene_reaction_rule":"Rv2384 and Rv2383c and Rv2382c and Rv2381c and Rv2380c and Rv2379c and Rv2377c",
"subsystem":"[array(['Mycobactin biosynthesis'], dtype='<U23')]"
},
{
"id":"MBTA1",
"name":"MBTA1",
"metabolites":{
"acac[c]":-1.0,
"h2o[c]":6.0,
"h[c]":-1.0,
"mcbtt[c]":1.0,
"n6hlys[c]":-1.0,
"n6hlysmal[c]":-1.0,
"nad[c]":1.0,
"nadh[c]":-1.0,
"salc[c]":-1.0,
"thr__L[c]":-1.0
},
"lower_bound":0.0,
"upper_bound":1000.0,
"gene_reaction_rule":"Rv2384 and Rv2383c and Rv2382c and Rv2381c and Rv2380c and Rv2379c and Rv2377c",
"subsystem":"[array(['Mycobactin biosynthesis'], dtype='<U23')]"
},
{
"id":"SALSYN",
"name":"Salicylate synthase",
"metabolites":{
"ichor[c]":-1.0,
"pyr[c]":1.0,
"salc[c]":1.0
},
"lower_bound":0.0,
"upper_bound":1000.0,
"gene_reaction_rule":"Rv2386c",
"subsystem":"[array(['Mycobactin biosynthesis'], dtype='<U23')]"
},
{
"id":"FAMPL1",
"name":"Fatty Acid Ligase AMP (mycolic acid)",
"metabolites":{
"ACP[c]":1.0,
"amp[c]":-1.0,
"h[c]":-1.0,
"meroacidcyc2ACP[c]":-1.0,
"meroacidcyc2AMP[c]":1.0
},
"lower_bound":0.0,
"upper_bound":1000.0,
"gene_reaction_rule":"Rv3801c",
"subsystem":"[array(['Mycolic Acid Biosynthesis'], dtype='<U25')]"
},
{
"id":"FAMPL2",
"name":"FAMPL2",
"metabolites":{
"ACP[c]":1.0,
"amp[c]":-1.0,
"h[c]":-1.0,
"mmeroacidcyc2ACP[c]":-1.0,
"mmeroacidcyc2AMP[c]":1.0
},
"lower_bound":0.0,
"upper_bound":1000.0,
"gene_reaction_rule":"Rv3801c",
"subsystem":"[array(['Mycolic Acid Biosynthesis'], dtype='<U25')]"
},
{
"id":"FAMPL3",
"name":"FAMPL3",
"metabolites":{
"ACP[c]":1.0,
"amp[c]":-1.0,
"h[c]":-1.0,
"kmeroacidcyc2ACP[c]":-1.0,
"kmeroacidcyc2AMP[c]":1.0
},
"lower_bound":0.0,
"upper_bound":1000.0,
"gene_reaction_rule":"Rv3801c",
"subsystem":"[array(['Mycolic Acid Biosynthesis'], dtype='<U25')]"
},
{
"id":"FAMPL4",
"name":"FAMPL4",
"metabolites":{
"ACP[c]":1.0,
"amp[c]":-1.0,
"h[c]":-1.0,
"mmmeroacidcyc1ACP[c]":-1.0,
"mmmeroacidcyc1AMP[c]":1.0
},
"lower_bound":0.0,
"upper_bound":1000.0,
"gene_reaction_rule":"Rv3801c",
"subsystem":"[array(['Mycolic Acid Biosynthesis'], dtype='<U25')]"
},
{
"id":"FAMPL5",
"name":"Fatty Acid Ligase AMP (mycolic acid)",
"metabolites":{
"ACP[c]":1.0,
"amp[c]":-1.0,
"h[c]":-1.0,
"mkmeroacidcyc1ACP[c]":-1.0,
"mkmeroacidcyc1AMP[c]":1.0
},
"lower_bound":0.0,
"upper_bound":1000.0,
"gene_reaction_rule":"Rv3801c",
"subsystem":"[array(['Mycolic Acid Biosynthesis'], dtype='<U25')]"
},
{
"id":"MYC1CYC1",
"name":"MYC1CYC1",
"metabolites":{
"ahcys[c]":1.0,
"amet[c]":-1.0,
"h[c]":1.0,
"meroacidACP[c]":-1.0,
"meroacidcyc1ACP[c]":1.0
},
"lower_bound":0.0,
"upper_bound":1000.0,
"gene_reaction_rule":"Rv0470c",
"subsystem":"[array(['Mycolic Acid Biosynthesis'], dtype='<U25')]"
},
{
"id":"MYC1CYC2",
"name":"MYC1CYC2",
"metabolites":{
"ahcys[c]":1.0,
"amet[c]":-1.0,
"h[c]":1.0,
"mmeroacidACP[c]":-1.0,
"mmeroacidcyc1ACP[c]":1.0
},
"lower_bound":0.0,
"upper_bound":1000.0,
"gene_reaction_rule":"Rv0470c",
"subsystem":"[array(['Mycolic Acid Biosynthesis'], dtype='<U25')]"
},
{
"id":"MYC1CYC3",
"name":"MYC1CYC3",
"metabolites":{
"ahcys[c]":1.0,
"amet[c]":-1.0,
"h[c]":1.0,
"kmeroacidACP[c]":-1.0,
"kmeroacidcyc1ACP[c]":1.0
},
"lower_bound":0.0,
"upper_bound":1000.0,
"gene_reaction_rule":"Rv0470c",
"subsystem":"[array(['Mycolic Acid Biosynthesis'], dtype='<U25')]"
},
{
"id":"MYC1CYC4",
"name":"MYC1CYC4",
"metabolites":{
"ahcys[c]":1.0,
"amet[c]":-1.0,
"h[c]":1.0,
"mmmeroacidACP[c]":-1.0,
"mmmeroacidcyc1ACP[c]":1.0
},
"lower_bound":0.0,
"upper_bound":1000.0,
"gene_reaction_rule":"Rv0503c or Rv0644c",
"subsystem":"[array(['Mycolic Acid Biosynthesis'], dtype='<U25')]"
},
{
"id":"MYC1CYC5",
"name":"Mycolic Acid Cyclopropanation",
"metabolites":{
"ahcys[c]":1.0,
"amet[c]":-1.0,
"h[c]":1.0,
"mkmeroacidACP[c]":-1.0,
"mkmeroacidcyc1ACP[c]":1.0
},
"lower_bound":0.0,
"upper_bound":1000.0,
"gene_reaction_rule":"Rv0644c",
"subsystem":"[array(['Mycolic Acid Biosynthesis'], dtype='<U25')]"
},
{
"id":"MYC1M1",
"name":"MYC1M1",
"metabolites":{
"ahcys[c]":1.0,
"amet[c]":-1.0,
"h2o[c]":-1.0,
"h[c]":1.0,
"mmeroacidACP[c]":-1.0,
"mmmeroacidACP[c]":1.0
},
"lower_bound":0.0,
"upper_bound":1000.0,
"gene_reaction_rule":"Rv0644c or Rv0642c or Rv0645c or Rv0503c",
"subsystem":"[array(['Mycolic Acid Biosynthesis'], dtype='<U25')]"
},
{
"id":"MYC1M2",
"name":"MYC1M2",
"metabolites":{
"ahcys[c]":1.0,
"amet[c]":-1.0,
"h2o[c]":-1.0,
"h[c]":1.0,
"kmeroacidACP[c]":-1.0,
"mkmeroacidACP[c]":1.0
},
"lower_bound":0.0,
"upper_bound":1000.0,
"gene_reaction_rule":"Rv0644c or Rv0642c or Rv0503c or Rv0645c",
"subsystem":"[array(['Mycolic Acid Biosynthesis'], dtype='<U25')]"
},
{
"id":"MYC2CYC1",
"name":"MYC2CYC1",
"metabolites":{
"ahcys[c]":1.0,
"amet[c]":-1.0,
"h[c]":1.0,
"meroacidcyc1ACP[c]":-1.0,
"meroacidcyc2ACP[c]":1.0
},
"lower_bound":0.0,
"upper_bound":1000.0,
"gene_reaction_rule":"Rv0644c",
"subsystem":"[array(['Mycolic Acid Biosynthesis'], dtype='<U25')]"
},
{
"id":"MYC2CYC2",
"name":"MYC2CYC2",
"metabolites":{
"ahcys[c]":1.0,
"amet[c]":-1.0,
"h[c]":1.0,
"mmeroacidcyc1ACP[c]":-1.0,
"mmeroacidcyc2ACP[c]":1.0
},
"lower_bound":0.0,
"upper_bound":1000.0,
"gene_reaction_rule":"Rv0644c",
"subsystem":"[array(['Mycolic Acid Biosynthesis'], dtype='<U25')]"
},
{
"id":"MYC2CYC3",
"name":"MYC2CYC3",
"metabolites":{
"ahcys[c]":1.0,
"amet[c]":-1.0,
"h[c]":1.0,
"kmeroacidcyc1ACP[c]":-1.0,
"kmeroacidcyc2ACP[c]":1.0
},
"lower_bound":0.0,
"upper_bound":1000.0,
"gene_reaction_rule":"Rv0644c",
"subsystem":"[array(['Mycolic Acid Biosynthesis'], dtype='<U25')]"
},
{
"id":"MYCON1",
"name":"Mycolic Acid Condensation",
"metabolites":{
"amp[c]":1.0,
"chexccoa[c]":-1.0,
"co2[c]":1.0,
"coa[c]":1.0,
"h2o[c]":-2.0,
"h[c]":2.0,
"meroacidcyc2AMP[c]":-1.0,
"mycolate[c]":1.0
},
"lower_bound":0.0,
"upper_bound":1000.0,
"gene_reaction_rule":"Rv3800c",
"subsystem":"[array(['Mycolic Acid Biosynthesis'], dtype='<U25')]"
},
{
"id":"MYCON2",
"name":"MYCON2",
"metabolites":{
"amp[c]":1.0,
"chexccoa[c]":-1.0,
"co2[c]":1.0,
"coa[c]":1.0,
"h2o[c]":-2.0,
"h[c]":2.0,
"mmeroacidcyc2AMP[c]":-1.0,
"mmycolate[c]":1.0
},
"lower_bound":0.0,
"upper_bound":1000.0,
"gene_reaction_rule":"Rv3800c",
"subsystem":"[array(['Mycolic Acid Biosynthesis'], dtype='<U25')]"
},
{
"id":"MYCON3",
"name":"MYCON3",
"metabolites":{
"amp[c]":1.0,
"chexccoa[c]":-1.0,
"co2[c]":1.0,
"coa[c]":1.0,
"h2o[c]":-2.0,
"h[c]":2.0,
"kmeroacidcyc2AMP[c]":-1.0,
"kmycolate[c]":1.0
},
"lower_bound":0.0,
"upper_bound":1000.0,
"gene_reaction_rule":"Rv3800c",
"subsystem":"[array(['Mycolic Acid Biosynthesis'], dtype='<U25')]"
},
{
"id":"MYCON4",
"name":"MYCON4",
"metabolites":{
"amp[c]":1.0,
"chexccoa[c]":-1.0,
"co2[c]":1.0,
"coa[c]":1.0,
"h2o[c]":-2.0,
"h[c]":2.0,
"mmmeroacidcyc1AMP[c]":-1.0,
"mmmycolate[c]":1.0
},
"lower_bound":0.0,
"upper_bound":1000.0,
"gene_reaction_rule":"Rv3800c",
"subsystem":"[array(['Mycolic Acid Biosynthesis'], dtype='<U25')]"
},
{
"id":"MYCON5",
"name":"Mycolic Acid Condensation",
"metabolites":{
"amp[c]":1.0,
"chexccoa[c]":-1.0,
"co2[c]":1.0,
"coa[c]":1.0,
"h2o[c]":-2.0,
"h[c]":2.0,
"mkmeroacidcyc1AMP[c]":-1.0,
"mkmycolate[c]":1.0
},
"lower_bound":0.0,
"upper_bound":1000.0,
"gene_reaction_rule":"Rv3800c",
"subsystem":"[array(['Mycolic Acid Biosynthesis'], dtype='<U25')]"
},
{
"id":"MYCSacp50",
"name":"MYCSacp50",
"metabolites":{
"ACP[c]":11.0,
"co2[c]":12.0,
"h2o[c]":13.0,
"h[c]":-33.0,
"hexc[c]":-1.0,
"malACP[c]":-12.0,
"meroacidACP[c]":1.0,
"nadp[c]":24.0,
"nadph[c]":-24.0
},
"lower_bound":0.0,
"upper_bound":1000.0,
"gene_reaction_rule":"(Rv1483 and Rv2245 and Rv2246) or (Rv0098 and Rv2245 and Rv2246)",
"subsystem":"[array(['Mycolic Acid Biosynthesis'], dtype='<U25')]"
},
{
"id":"MYCSacp56",
"name":"MYCSacp56",
"metabolites":{
"ACP[c]":14.0,
"co2[c]":15.0,
"h2o[c]":16.0,
"h[c]":-42.0,
"hexc[c]":-1.0,
"malACP[c]":-15.0,
"mmeroacidACP[c]":1.0,
"nadp[c]":30.0,
"nadph[c]":-30.0
},
"lower_bound":0.0,
"upper_bound":1000.0,
"gene_reaction_rule":"(Rv1483 and Rv2245 and Rv2246) or (Rv0098 and Rv2245 and Rv2246)",
"subsystem":"[array(['Mycolic Acid Biosynthesis'], dtype='<U25')]"
},
{
"id":"MYCSacp58",
"name":"MYCSacp58",
"metabolites":{
"ACP[c]":15.0,
"co2[c]":16.0,
"h2o[c]":17.0,
"h[c]":-47.0,
"hexc[c]":-1.0,
"kmeroacidACP[c]":1.0,
"malACP[c]":-16.0,
"nadp[c]":30.0,
"nadph[c]":-30.0
},
"lower_bound":0.0,
"upper_bound":1000.0,
"gene_reaction_rule":"(Rv1483 and Rv2245 and Rv2246) or (Rv0098 and Rv2245 and Rv2246)",
"subsystem":"[array(['Mycolic Acid Biosynthesis'], dtype='<U25')]"
},
{
"id":"OTSB1",
"name":"MNXR90564",
"metabolites":{
"h2o[c]":-1.0,
"h[c]":1.0,
"pi[c]":1.0,
"tre6mm[c]":1.0,
"tre6mmp[c]":-1.0
},
"lower_bound":0.0,
"upper_bound":1000.0,
"gene_reaction_rule":"Rv3400 or Rv2006",
"subsystem":"[array(['Mycolic acid pathway'], dtype='<U20')]"
},
{
"id":"MYCOPP",
"name":"MNXR90581",
"metabolites":{
"ACP[c]":1.0,
"c78mycolateACP[c]":-1.0,
"c78mycolatepp[c]":1.0,
"ppm[c]":-1.0
},
"lower_bound":0.0,
"upper_bound":1000.0,
"gene_reaction_rule":"Rv3802c",
"subsystem":"[array(['Mycolic acid pathway'], dtype='<U20')]"
},
{
"id":"TMMYCO",
"name":"TMMYCO",
"metabolites":{
"c78mycolatepp[c]":-1.0,
"ppm[c]":1.0,
"tre6mmp[c]":1.0,
"tre6p[c]":-1.0
},
"lower_bound":0.0,
"upper_bound":1000.0,
"gene_reaction_rule":"Rv1288 or Rv0519c or Rv0774c",
"subsystem":"[array(['Mycolic acid pathway'], dtype='<U20')]"
},
{
"id":"MYCOE",
"name":"MYCOE",
"metabolites":{
"ACP[c]":-1.0,
"c78mycolateACP[c]":1.0,
"co2[c]":1.5,
"h2o[c]":-1.75,
"h[c]":6.0,
"kmycolate[c]":-0.25,
"mkmycolate[c]":-0.25,
"mmycolate[c]":-0.25,
"mycolate[c]":-0.25
},
"lower_bound":0.0,
"upper_bound":1000.0,
"gene_reaction_rule":"",
"subsystem":"[array(['Mycolic acid pathway'], dtype='<U20')]"
},
{
"id":"PPM1",
"name":"MNXR76028",
"metabolites":{
"gdp[c]":1.0,
"gdpmann[c]":-1.0,
"ppm[c]":1.0,
"udcpp[c]":-1.0
},
"lower_bound":0.0,
"upper_bound":1000.0,
"gene_reaction_rule":"Rv2051c",
"subsystem":"[array(['Mycolic acid pathway'], dtype='<U20')]"
},
{
"id":"FBPA",
"name":"MNXR90624",
"metabolites":{
"h2o[c]":-1.0,
"h[c]":2.0,
"tdm3[c]":1.0,
"tre6mm[c]":-2.0,
"tre[c]":1.0
},
"lower_bound":0.0,
"upper_bound":1000.0,
"gene_reaction_rule":"Rv3804c and Rv1886c and Rv0129c and Rv3803c",
"subsystem":"[array(['Mycolic acid pathway'], dtype='<U20')]"
},
{
"id":"BIRA",
"name":"BIRA",
"metabolites":{
"accb[c]":-1.0,
"amp[c]":1.0,
"atp[c]":-1.0,
"bccp[c]":1.0,
"h2o[c]":-1.0,
"h[c]":1.0,
"ppi[c]":1.0
},
"lower_bound":0.0,
"upper_bound":1000.0,
"gene_reaction_rule":"Rv3279c",
"subsystem":"[array(['Mycolic acid pathway'], dtype='<U20')]"
},
{
"id":"ACCD3",
"name":"ACCD3",
"metabolites":{
"accb[c]":1.0,
"accoa[c]":-1.0,
"bccpco2[c]":-1.0,
"h[c]":1.0,
"malcoa[c]":1.0
},
"lower_bound":0.0,
"upper_bound":1000.0,
"gene_reaction_rule":"Rv0904c",
"subsystem":"[array(['Mycolic acid pathway'], dtype='<U20')]"
},
{
"id":"ACCA3",
"name":"ACCA3",
"metabolites":{
"adp[c]":1.0,
"atp[c]":-1.0,
"bccp[c]":-1.0,
"bccpco2[c]":1.0,
"hco3[c]":-1.0,
"pi[c]":1.0
},
"lower_bound":0.0,
"upper_bound":1000.0,
"gene_reaction_rule":"Rv3285",
"subsystem":"[array(['Mycolic acid pathway'], dtype='<U20')]"
},
{
"id":"NADDP_1",
"name":"NAD diphosphatase",
"metabolites":{
"amp[c]":1.0,
"h2o[c]":-1.0,
"h[c]":1.0,
"nad[c]":-1.0,
"nmn[c]":1.0
},
"lower_bound":0.0,
"upper_bound":1000.0,
"gene_reaction_rule":"Rv3199c",
"subsystem":"[array(['Nicotinate and nicotinamide metabolism'], dtype='<U38')]"
},
{
"id":"NMNAT_1",
"name":"Nicotinamide-nucleotide adenylyltransferase",
"metabolites":{
"atp[c]":-1.0,
"nad[c]":1.0,
"nmn[c]":-1.0,
"ppi[c]":1.0
},
"lower_bound":0.0,
"upper_bound":1000.0,
"gene_reaction_rule":"Rv2421c",
"subsystem":"[array(['Nicotinate and nicotinamide metabolism'], dtype='<U38')]"
},
{
"id":"ADNK1",
"name":"Adenosine kinase",
"metabolites":{
"adn[c]":-1.0,
"adp[c]":1.0,
"amp[c]":1.0,
"atp[c]":-1.0,
"h[c]":1.0
},
"lower_bound":0.0,
"upper_bound":1000.0,
"gene_reaction_rule":"Rv2202c",
"subsystem":"[array(['Nucleotide Salvage Pathway'], dtype='<U26')]"
},
{
"id":"ADNK3",
"name":"Adenosine kinase",
"metabolites":{
"adn[c]":-1.0,
"amp[c]":1.0,
"gdp[c]":1.0,
"gtp[c]":-1.0,
"h[c]":1.0
},
"lower_bound":0.0,
"upper_bound":1000.0,
"gene_reaction_rule":"Rv2202c",
"subsystem":"[array(['Nucleotide Salvage Pathway'], dtype='<U26')]"
},
{
"id":"ADNK4",
"name":"Adenosine kinase",
"metabolites":{
"adn[c]":-1.0,
"amp[c]":1.0,
"dgdp[c]":1.0,
"dgtp[c]":-1.0,
"h[c]":1.0
},
"lower_bound":0.0,
"upper_bound":1000.0,
"gene_reaction_rule":"Rv2202c",
"subsystem":"[array(['Nucleotide Salvage Pathway'], dtype='<U26')]"
},
{
"id":"CYTDK2",
"name":"Cytidine kinase (GTP)",
"metabolites":{
"cmp[c]":1.0,
"cytd[c]":-1.0,
"gdp[c]":1.0,
"gtp[c]":-1.0,
"h[c]":1.0
},
"lower_bound":0.0,
"upper_bound":1000.0,
"gene_reaction_rule":"",
"subsystem":"[array(['Nucleotide Salvage Pathway'], dtype='<U26')]"
},
{
"id":"DADA",
"name":"Deoxyadenosine deaminase",
"metabolites":{
"dad_2[c]":-1.0,
"din[c]":1.0,
"h2o[c]":-1.0,
"h[c]":-1.0,
"nh4[c]":1.0
},
"lower_bound":0.0,
"upper_bound":1000.0,
"gene_reaction_rule":"",
"subsystem":"[array(['Nucleotide Salvage Pathway'], dtype='<U26')]"
},
{
"id":"DADK",
"name":"Deoxyadenylate kinase",
"metabolites":{
"adp[c]":1.0,
"atp[c]":-1.0,
"dadp[c]":1.0,
"damp[c]":-1.0
},
"lower_bound":-1000.0,
"upper_bound":1000.0,
"gene_reaction_rule":"",
"subsystem":"[array(['Nucleotide Salvage Pathway'], dtype='<U26')]"
},
{
"id":"GALT",
"name":"Galactose 1 phosphate uridylyltransferase",
"metabolites":{
"gal1p[c]":-1.0,
"h[c]":-1.0,
"ppi[c]":1.0,
"udpgal[c]":1.0,
"utp[c]":-1.0
},
"lower_bound":-1000.0,
"upper_bound":1000.0,
"gene_reaction_rule":"Rv0619 or Rv0618",
"subsystem":"[array(['Nucleotide Salvage Pathway'], dtype='<U26')]"
},
{
"id":"GSNK",
"name":"Guanosine kinase",
"metabolites":{
"adp[c]":1.0,
"atp[c]":-1.0,
"gmp[c]":1.0,
"gsn[c]":-1.0,
"h[c]":1.0
},
"lower_bound":0.0,
"upper_bound":1000.0,
"gene_reaction_rule":"",
"subsystem":"[array(['Nucleotide Salvage Pathway'], dtype='<U26')]"
},
{
"id":"GUAD",
"name":"Guanine deaminase",
"metabolites":{
"gua[c]":-1.0,
"h2o[c]":-1.0,
"h[c]":-1.0,
"nh4[c]":1.0,
"xan[c]":1.0
},
"lower_bound":0.0,
"upper_bound":1000.0,
"gene_reaction_rule":"",
"subsystem":"[array(['Nucleotide Salvage Pathway'], dtype='<U26')]"
},
{
"id":"GUAPRT",
"name":"Guanine phosphoribosyltransferase",
"metabolites":{
"gmp[c]":1.0,
"gua[c]":-1.0,
"ppi[c]":1.0,
"prpp[c]":-1.0
},
"lower_bound":0.0,
"upper_bound":1000.0,
"gene_reaction_rule":"Rv3624c",
"subsystem":"[array(['Nucleotide Salvage Pathway'], dtype='<U26')]"
},
{
"id":"INSK",
"name":"Insosine kinase",
"metabolites":{
"adp[c]":1.0,
"atp[c]":-1.0,
"h[c]":1.0,
"imp[c]":1.0,
"ins[c]":-1.0
},
"lower_bound":0.0,
"upper_bound":1000.0,
"gene_reaction_rule":"",
"subsystem":"[array(['Nucleotide Salvage Pathway'], dtype='<U26')]"
},
{
"id":"NTD10",
"name":"5'-nucleotidase (XMP)",
"metabolites":{
"h2o[c]":-1.0,
"pi[c]":1.0,
"xmp[c]":-1.0,
"xtsn[c]":1.0
},
"lower_bound":0.0,
"upper_bound":1000.0,
"gene_reaction_rule":"",
"subsystem":"[array(['Nucleotide Salvage Pathway'], dtype='<U26')]"
},
{
"id":"NTD11",
"name":"5'-nucleotidase (IMP)",
"metabolites":{
"h2o[c]":-1.0,
"imp[c]":-1.0,
"ins[c]":1.0,
"pi[c]":1.0
},
"lower_bound":0.0,
"upper_bound":1000.0,
"gene_reaction_rule":"",
"subsystem":"[array(['Nucleotide Salvage Pathway'], dtype='<U26')]"
},
{
"id":"NTD3",
"name":"5'-nucleotidase (dCMP)",
"metabolites":{
"dcmp[c]":-1.0,
"dcyt[c]":1.0,
"h2o[c]":-1.0,
"pi[c]":1.0
},
"lower_bound":0.0,
"upper_bound":1000.0,
"gene_reaction_rule":"",
"subsystem":"[array(['Nucleotide Salvage Pathway'], dtype='<U26')]"
},
{
"id":"NTD5",
"name":"5'-nucleotidase (dTMP)",
"metabolites":{
"dtmp[c]":-1.0,
"h2o[c]":-1.0,
"pi[c]":1.0,
"thymd[c]":1.0
},
"lower_bound":0.0,
"upper_bound":1000.0,
"gene_reaction_rule":"",
"subsystem":"[array(['Nucleotide Salvage Pathway'], dtype='<U26')]"
},
{
"id":"NTD6",
"name":"5'-nucleotidase (dAMP)",
"metabolites":{
"dad_2[c]":1.0,
"damp[c]":-1.0,
"h2o[c]":-1.0,
"pi[c]":1.0
},
"lower_bound":0.0,
"upper_bound":1000.0,
"gene_reaction_rule":"",
"subsystem":"[array(['Nucleotide Salvage Pathway'], dtype='<U26')]"
},
{
"id":"NTD7",
"name":"5'-nucleotidase (AMP)",
"metabolites":{
"adn[c]":1.0,
"amp[c]":-1.0,
"h2o[c]":-1.0,
"pi[c]":1.0
},
"lower_bound":0.0,
"upper_bound":1000.0,
"gene_reaction_rule":"",
"subsystem":"[array(['Nucleotide Salvage Pathway'], dtype='<U26')]"
},
{
"id":"NTD8",
"name":"5'-nucleotidase (dGMP)",
"metabolites":{
"dgmp[c]":-1.0,
"dgsn[c]":1.0,
"h2o[c]":-1.0,
"pi[c]":1.0
},
"lower_bound":0.0,
"upper_bound":1000.0,
"gene_reaction_rule":"",
"subsystem":"[array(['Nucleotide Salvage Pathway'], dtype='<U26')]"
},
{
"id":"NTD9",
"name":"5'-nucleotidase (GMP)",
"metabolites":{
"gmp[c]":-1.0,
"gsn[c]":1.0,
"h2o[c]":-1.0,
"pi[c]":1.0
},
"lower_bound":0.0,
"upper_bound":1000.0,
"gene_reaction_rule":"",
"subsystem":"[array(['Nucleotide Salvage Pathway'], dtype='<U26')]"
},
{
"id":"NTPP2",
"name":"Nucleoside triphosphate pyrophosphorylase (gtp)",
"metabolites":{
"gmp[c]":1.0,
"gtp[c]":-1.0,
"h2o[c]":-1.0,
"h[c]":1.0,
"ppi[c]":1.0
},
"lower_bound":0.0,
"upper_bound":1000.0,
"gene_reaction_rule":"",
"subsystem":"[array(['Nucleotide Salvage Pathway'], dtype='<U26')]"
},
{
"id":"NTPP3",
"name":"Nucleoside triphosphate pyrophosphorylase (dctp)",
"metabolites":{
"dcmp[c]":1.0,
"dctp[c]":-1.0,
"h2o[c]":-1.0,
"h[c]":1.0,
"ppi[c]":1.0
},
"lower_bound":0.0,
"upper_bound":1000.0,
"gene_reaction_rule":"",
"subsystem":"[array(['Nucleotide Salvage Pathway'], dtype='<U26')]"
},
{
"id":"NTPP5",
"name":"Nucleoside triphosphate pyrophosphorylase (datp)",
"metabolites":{
"damp[c]":1.0,
"datp[c]":-1.0,
"h2o[c]":-1.0,
"h[c]":1.0,
"ppi[c]":1.0
},
"lower_bound":0.0,
"upper_bound":1000.0,
"gene_reaction_rule":"",
"subsystem":"[array(['Nucleotide Salvage Pathway'], dtype='<U26')]"
},
{
"id":"NTPP7",
"name":"Nucleoside triphosphate pyrophosphorylase (dttp)",
"metabolites":{
"dtmp[c]":1.0,
"dttp[c]":-1.0,
"h2o[c]":-1.0,
"h[c]":1.0,
"ppi[c]":1.0
},
"lower_bound":0.0,
"upper_bound":1000.0,
"gene_reaction_rule":"",
"subsystem":"[array(['Nucleotide Salvage Pathway'], dtype='<U26')]"
},
{
"id":"NTPP8",
"name":"Nucleoside triphosphate pyrophosphorylase (utp)",
"metabolites":{
"h2o[c]":-1.0,
"h[c]":1.0,
"ppi[c]":1.0,
"ump[c]":1.0,
"utp[c]":-1.0
},
"lower_bound":0.0,
"upper_bound":1000.0,
"gene_reaction_rule":"",
"subsystem":"[array(['Nucleotide Salvage Pathway'], dtype='<U26')]"
},
{
"id":"TMDK1",
"name":"Thymidine kinase (ATP:thymidine)",
"metabolites":{
"adp[c]":1.0,
"atp[c]":-1.0,
"dtmp[c]":1.0,
"h[c]":1.0,
"thymd[c]":-1.0
},
"lower_bound":0.0,
"upper_bound":1000.0,
"gene_reaction_rule":"",
"subsystem":"[array(['Nucleotide Salvage Pathway'], dtype='<U26')]"
},
{
"id":"UDPG4E",
"name":"UDPglucose 4-epimerase",
"metabolites":{
"udpg[c]":-1.0,
"udpgal[c]":1.0
},
"lower_bound":-1000.0,
"upper_bound":1000.0,
"gene_reaction_rule":"Rv3634c or Rv0501 or Rv0536",
"subsystem":"[array(['Nucleotide Salvage Pathway'], dtype='<U26')]"
},
{
"id":"UDPGD",
"name":"UDPglucose 6-dehydrogenase",
"metabolites":{
"h2o[c]":-1.0,
"h[c]":3.0,
"nad[c]":-2.0,
"nadh[c]":2.0,
"udpg[c]":-1.0,
"udpglcur[c]":1.0
},
"lower_bound":0.0,
"upper_bound":1000.0,
"gene_reaction_rule":"Rv0322",
"subsystem":"[array(['Nucleotide Salvage Pathway'], dtype='<U26')]"
},
{
"id":"XPPT",
"name":"Xanthine phosphoribosyltransferase",
"metabolites":{
"ppi[c]":1.0,
"prpp[c]":-1.0,
"xan[c]":-1.0,
"xmp[c]":1.0
},
"lower_bound":0.0,
"upper_bound":1000.0,
"gene_reaction_rule":"Rv3624c",
"subsystem":"[array(['Nucleotide Salvage Pathway'], dtype='<U26')]"
},
{
"id":"ACODA",
"name":"Acetylornithine deacetylase",
"metabolites":{
"ac[c]":1.0,
"acorn[c]":-1.0,
"h2o[c]":-1.0,
"orn[c]":1.0
},
"lower_bound":0.0,
"upper_bound":0.0,
"gene_reaction_rule":"",
"subsystem":"[array(['Other Amino Acid Metabolism'], dtype='<U27')]"
},
{
"id":"AMID4",
"name":"AMID4",
"metabolites":{
"ac[c]":1.0,
"ad[c]":-1.0,
"h2o[c]":-1.0,
"nh4[c]":1.0
},
"lower_bound":0.0,
"upper_bound":1000.0,
"gene_reaction_rule":"Rv2888c or Rv1263 or Rv3375 or Rv2363 or Rv3175",
"subsystem":"[array(['Other Amino Acid Metabolism'], dtype='<U27')]"
},
{
"id":"AMPTASECG",
"name":"Alanyl aminopeptidase (cys-gly)",
"metabolites":{
"cgly[c]":-1.0,
"cys__L[c]":1.0,
"gly[c]":1.0,
"h2o[c]":-1.0
},
"lower_bound":0.0,
"upper_bound":1000.0,
"gene_reaction_rule":"Rv2467",
"subsystem":"[array(['Other Amino Acid Metabolism'], dtype='<U27')]"
},
{
"id":"BETALDHx",
"name":"Betaine-aldehyde dehydrogenase",
"metabolites":{
"betald[c]":-1.0,
"glyb[c]":1.0,
"h2o[c]":-1.0,
"h[c]":2.0,
"nad[c]":-1.0,
"nadh[c]":1.0
},
"lower_bound":0.0,
"upper_bound":1000.0,
"gene_reaction_rule":"Rv0223c",
"subsystem":"[array(['Other Amino Acid Metabolism'], dtype='<U27')]"
},
{
"id":"BPNT",
"name":"3',5'-bisphosphate nucleotidase",
"metabolites":{
"amp[c]":1.0,
"h2o[c]":-1.0,
"pap[c]":-1.0,
"pi[c]":1.0
},
"lower_bound":0.0,
"upper_bound":1000.0,
"gene_reaction_rule":"Rv2131c",
"subsystem":"[array(['Other Amino Acid Metabolism'], dtype='<U27')]"
},
{
"id":"CHOLD",
"name":"Choline dehydrogenase",
"metabolites":{
"betald[c]":1.0,
"chol[c]":-1.0,
"h[c]":1.0,
"nad[c]":-1.0,
"nadh[c]":1.0
},
"lower_bound":0.0,
"upper_bound":1000.0,
"gene_reaction_rule":"",
"subsystem":"[array(['Other Amino Acid Metabolism'], dtype='<U27')]"
},
{
"id":"DALAOX",
"name":"D amino acid oxidase",
"metabolites":{
"ala__D[c]":-1.0,
"h2o2[c]":1.0,
"h2o[c]":-1.0,
"nh4[c]":1.0,
"o2[c]":-1.0,
"pyr[c]":1.0
},
"lower_bound":0.0,
"upper_bound":1000.0,
"gene_reaction_rule":"Rv1905c",
"subsystem":"[array(['Other Amino Acid Metabolism'], dtype='<U27')]"
},
{
"id":"FDH",
"name":"Formate dehydrogenase",
"metabolites":{
"co2[c]":1.0,
"for[c]":-1.0,
"nad[c]":-1.0,
"nadh[c]":1.0
},
"lower_bound":0.0,
"upper_bound":1000.0,
"gene_reaction_rule":"(Rv2899c and Rv2900c) or Rv0087",
"subsystem":"[array(['Other Amino Acid Metabolism'], dtype='<U27')]"
},
{
"id":"GTMLT",
"name":"G glutamyltransferase",
"metabolites":{
"ala__L[c]":-1.0,
"cgly[c]":1.0,
"gluala[c]":1.0,
"gthrd[c]":-1.0
},
"lower_bound":0.0,
"upper_bound":1000.0,
"gene_reaction_rule":"Rv0773c and Rv2394",
"subsystem":"[array(['Other Amino Acid Metabolism'], dtype='<U27')]"
},
{
"id":"HSST",
"name":"Homoserine O-succinyltransferase",
"metabolites":{
"coa[c]":1.0,
"hom__L[c]":-1.0,
"succoa[c]":-1.0,
"suchms[c]":1.0
},
"lower_bound":0.0,
"upper_bound":1000.0,
"gene_reaction_rule":"",
"subsystem":"[array(['Other Amino Acid Metabolism'], dtype='<U27')]"
},
{
"id":"METSOXR1",
"name":"L-methionine-S-oxide reductase",
"metabolites":{
"h2o[c]":1.0,
"met__L[c]":1.0,
"metsox_S__L[c]":-1.0,
"trdox[c]":1.0,
"trdrd[c]":-1.0
},
"lower_bound":0.0,
"upper_bound":1000.0,
"gene_reaction_rule":"Rv0137c",
"subsystem":"[array(['Other Amino Acid Metabolism'], dtype='<U27')]"
},
{
"id":"METSOXR2",
"name":"L-methionine-R-sulfoxide reductase",
"metabolites":{
"h2o[c]":1.0,
"met__L[c]":1.0,
"metsox_R__L[c]":-1.0,
"trdox[c]":1.0,
"trdrd[c]":-1.0
},
"lower_bound":0.0,
"upper_bound":1000.0,
"gene_reaction_rule":"Rv2674",
"subsystem":"[array(['Other Amino Acid Metabolism'], dtype='<U27')]"
},
{
"id":"NH4OHDs",
"name":"NH4OH dissociation",
"metabolites":{
"h2o[c]":1.0,
"h[c]":-1.0,
"nh4[c]":1.0,
"nh4oh[c]":-1.0
},
"lower_bound":-1000.0,
"upper_bound":1000.0,
"gene_reaction_rule":"",
"subsystem":"[array(['Other Amino Acid Metabolism'], dtype='<U27')]"
},
{
"id":"PAPSR",
"name":"Phosphoadenylyl-sulfate reductase (thioredoxin)",
"metabolites":{
"h[c]":2.0,
"pap[c]":1.0,
"paps[c]":-1.0,
"so3[c]":1.0,
"trdox[c]":1.0,
"trdrd[c]":-1.0
},
"lower_bound":-1000.0,
"upper_bound":1000.0,
"gene_reaction_rule":"Rv2392",
"subsystem":"[array(['Other Amino Acid Metabolism'], dtype='<U27')]"
},
{
"id":"PGAMT",
"name":"Phosphoglucosamine mutase",
"metabolites":{
"gam1p[c]":-1.0,
"gam6p[c]":1.0
},
"lower_bound":-1000.0,
"upper_bound":1000.0,
"gene_reaction_rule":"Rv3441c",
"subsystem":"[array(['Other Amino Acid Metabolism'], dtype='<U27')]"
},
{
"id":"PHETA1",
"name":"Phenylalanine transaminase",
"metabolites":{
"akg[c]":-1.0,
"glu__L[c]":1.0,
"phe__L[c]":-1.0,
"phpyr[c]":1.0
},
"lower_bound":-1000.0,
"upper_bound":1000.0,
"gene_reaction_rule":"Rv3565 or Rv0337c",
"subsystem":"[array(['Other Amino Acid Metabolism'], dtype='<U27')]"
},
{
"id":"TARTD",
"name":"L(+)-tartrate dehydratase",
"metabolites":{
"h2o[c]":1.0,
"oaa[c]":1.0,
"tartr__L[c]":-1.0
},
"lower_bound":0.0,
"upper_bound":1000.0,
"gene_reaction_rule":"",
"subsystem":"[array(['Other Amino Acid Metabolism'], dtype='<U27')]"
},
{
"id":"TRPTA",
"name":"Tryptophan transaminase",
"metabolites":{
"akg[c]":-1.0,
"glu__L[c]":1.0,
"indpyr[c]":1.0,
"trp__L[c]":-1.0
},
"lower_bound":-1000.0,
"upper_bound":1000.0,
"gene_reaction_rule":"",
"subsystem":"[array(['Other Amino Acid Metabolism'], dtype='<U27')]"
},
{
"id":"TYRTA",
"name":"Tyrosine transaminase",
"metabolites":{
"34hpp[c]":1.0,
"akg[c]":-1.0,
"glu__L[c]":1.0,
"tyr__L[c]":-1.0
},
"lower_bound":-1000.0,
"upper_bound":1000.0,
"gene_reaction_rule":"Rv3565 or Rv0337c",
"subsystem":"[array(['Other Amino Acid Metabolism'], dtype='<U27')]"
},
{
"id":"ROSFE",
"name":"RXN-12540",
"metabolites":{
"fe2[c]":-1.0,
"fe3[c]":1.0,
"h2o2[c]":-1.0,
"h2o[c]":1.0,
"h[c]":-1.0,
"oh1[c]":1.0
},
"lower_bound":0.0,
"upper_bound":1000.0,
"gene_reaction_rule":"",
"subsystem":"[array(['Others'], dtype='<U6')]"
},
{
"id":"MAK",
"name":"RXN-12960",
"metabolites":{
"adp[c]":1.0,
"atp[c]":-1.0,
"h[c]":1.0,
"malt1p[c]":1.0,
"malt[c]":-1.0
},
"lower_bound":-1000.0,
"upper_bound":1000.0,
"gene_reaction_rule":"Rv0127",
"subsystem":"[array(['Others'], dtype='<U6')]"
},
{
"id":"TBSYNLDPS",
"name":"Halima-5(6),13-dien-15-yl-diphosphate lyase (cyclizing)",
"metabolites":{
"ggdp[c]":-1.0,
"tbsinyldp[c]":1.0
},
"lower_bound":0.0,
"upper_bound":1000.0,
"gene_reaction_rule":"Rv3377c",
"subsystem":"[array(['Others'], dtype='<U6')]"
},
{
"id":"TBSNLS1",
"name":"Tuberculosinyl diphosphate diphosphohydrolase (tuberculosinol forming)",
"metabolites":{
"h2o[c]":-1.0,
"ppi[c]":1.0,
"tbsinol[c]":1.0,
"tbsinyldp[c]":-1.0
},
"lower_bound":0.0,
"upper_bound":1000.0,
"gene_reaction_rule":"Rv3378c",
"subsystem":"[array(['Others'], dtype='<U6')]"
},
{
"id":"TBSNLS2",
"name":"Tuberculosinyl diphosphate diphosphohydrolase (isotuberculosinol forming)",
"metabolites":{
"h2o[c]":-1.0,
"isotbsinol_13S[c]":1.0,
"ppi[c]":1.0,
"tbsinyldp[c]":-1.0
},
"lower_bound":0.0,
"upper_bound":1000.0,
"gene_reaction_rule":"Rv3378c",
"subsystem":"[array(['Others'], dtype='<U6')]"
},
{
"id":"TBSNLS3",
"name":"RXN-14039",
"metabolites":{
"h2o[c]":-1.0,
"isotbsinol_13R[c]":1.0,
"ppi[c]":1.0,
"tbsinyldp[c]":-1.0
},
"lower_bound":0.0,
"upper_bound":1000.0,
"gene_reaction_rule":"Rv3378c",
"subsystem":"[array(['Others'], dtype='<U6')]"
},
{
"id":"AMMQT8_2",
"name":"S-adenosylmethione:2-demethylmenaquinone methyltransferase",
"metabolites":{
"2dmmq8[c]":-1.0,
"ahcys[c]":1.0,
"amet[c]":-1.0,
"h[c]":1.0,
"mqn8[c]":1.0
},
"lower_bound":0.0,
"upper_bound":1000.0,
"gene_reaction_rule":"",
"subsystem":"[array(['Oxidative Phosphorylation'], dtype='<U25')]"
},
{
"id":"ATPS4r",
"name":"ATP synthase (four protons for one ATP)",
"metabolites":{
"adp[c]":-1.0,
"atp[c]":1.0,
"h2o[c]":1.0,
"h[c]":3.0,
"h[e]":-4.0,
"pi[c]":-1.0
},
"lower_bound":-1000.0,
"upper_bound":1000.0,
"gene_reaction_rule":"Rv1308 and Rv1304 and Rv1311 and Rv1310 and Rv1305 and Rv1306 and Rv1309 and Rv1307",
"subsystem":"[array(['Oxidative Phosphorylation'], dtype='<U25')]"
},
{
"id":"CYO1a",
"name":"CYO1a",
"metabolites":{
"ficytc[c]":-2.0,
"focytc[c]":2.0,
"h[c]":-2.0,
"h[e]":2.0,
"q[c]":1.0,
"qh2[c]":-1.0
},
"lower_bound":0.0,
"upper_bound":1000.0,
"gene_reaction_rule":"Rv2195 and Rv2196 and Rv2194",
"subsystem":"[array(['Oxidative Phosphorylation'], dtype='<U25')]"
},
{
"id":"CYO1b",
"name":"CYO1b",
"metabolites":{
"ficytc[c]":2.0,
"focytc[c]":-2.0,
"h2o[c]":1.0,
"o2[c]":-0.5
},
"lower_bound":0.0,
"upper_bound":1000.0,
"gene_reaction_rule":"Rv2193 and Rv1451 and Rv3043c and Rv2200c",
"subsystem":"[array(['Oxidative Phosphorylation'], dtype='<U25')]"
},
{
"id":"ICHORS",
"name":"Isochorismate synthase",
"metabolites":{
"chor[c]":-1.0,
"ichor[c]":1.0
},
"lower_bound":0.0,
"upper_bound":1000.0,
"gene_reaction_rule":"Rv3215",
"subsystem":"[array(['Oxidative Phosphorylation'], dtype='<U25')]"
},
{
"id":"MNDNS1",
"name":"MNDNS1",
"metabolites":{
"dhna[c]":-1.0,
"h2o[c]":2.0,
"h[c]":-3.0,
"mndn[c]":1.0,
"nadp[c]":2.0,
"nadph[c]":-2.0
},
"lower_bound":0.0,
"upper_bound":1000.0,
"gene_reaction_rule":"",
"subsystem":"[array(['Oxidative Phosphorylation'], dtype='<U25')]"
},
{
"id":"MNDNS2",
"name":"MNDNS2",
"metabolites":{
"dhna[c]":-1.0,
"h2o[c]":2.0,
"h[c]":-3.0,
"mndn[c]":1.0,
"nad[c]":2.0,
"nadh[c]":-2.0
},
"lower_bound":0.0,
"upper_bound":1000.0,
"gene_reaction_rule":"",
"subsystem":"[array(['Oxidative Phosphorylation'], dtype='<U25')]"
},
{
"id":"NADH10",
"name":"NADH dehydrogenase (menaquinone-8 & 0 protons)",
"metabolites":{
"h[c]":-1.0,
"mql8[c]":1.0,
"mqn8[c]":-1.0,
"nad[c]":1.0,
"nadh[c]":-1.0
},
"lower_bound":0.0,
"upper_bound":1000.0,
"gene_reaction_rule":"Rv0082 and Rv3145 and Rv3146 and Rv3147 and Rv3148 and Rv3149 and Rv3150 and Rv3151 and Rv3152 and Rv3153 and Rv3154 and Rv3155 and Rv3156 and Rv3157 and Rv3158",
"subsystem":"[array(['Oxidative Phosphorylation'], dtype='<U25')]"
},
{
"id":"NADH5",
"name":"NADH dehydrogenase (ubiquinone-8 )",
"metabolites":{
"h[c]":-1.0,
"nad[c]":1.0,
"nadh[c]":-1.0,
"q8[c]":-1.0,
"q8h2[c]":1.0
},
"lower_bound":0.0,
"upper_bound":1000.0,
"gene_reaction_rule":"Rv0392c or Rv1854c",
"subsystem":"[array(['Oxidative Phosphorylation'], dtype='<U25')]"
},
{
"id":"NADH9",
"name":"NADH dehydrogenase (demethylmenaquinone-8 & 0 protons)",
"metabolites":{
"2dmmq8[c]":-1.0,
"2dmmql8[c]":1.0,
"h[c]":-1.0,
"nad[c]":1.0,
"nadh[c]":-1.0
},
"lower_bound":0.0,
"upper_bound":1000.0,
"gene_reaction_rule":"Rv0082 and Rv3145 and Rv3146 and Rv3147 and Rv3148 and Rv3149 and Rv3150 and Rv3151 and Rv3152 and Rv3153 and Rv3154 and Rv3155 and Rv3156 and Rv3157 and Rv3158",
"subsystem":"[array(['Oxidative Phosphorylation'], dtype='<U25')]"
},
{
"id":"PPA",
"name":"Inorganic diphosphatase",
"metabolites":{
"h2o[c]":-1.0,
"h[c]":1.0,
"pi[c]":2.0,
"ppi[c]":-1.0
},
"lower_bound":0.0,
"upper_bound":1000.0,
"gene_reaction_rule":"Rv3628",
"subsystem":"[array(['Oxidative Phosphorylation'], dtype='<U25')]"
},
{
"id":"5DGLCNR",
"name":"5-dehydro-D-gluconate reductase",
"metabolites":{
"5dglcn[c]":-1.0,
"glcn[c]":1.0,
"h[c]":-1.0,
"nadp[c]":1.0,
"nadph[c]":-1.0
},
"lower_bound":-1000.0,
"upper_bound":1000.0,
"gene_reaction_rule":"Rv2573",
"subsystem":"[array(['Pantothenate and CoA Metabolism'], dtype='<U31')]"
},
{
"id":"ACPS1",
"name":"Acyl-carrier protein synthase",
"metabolites":{
"ACP[c]":1.0,
"apoACP[c]":-1.0,
"coa[c]":-1.0,
"h[c]":1.0,
"pap[c]":1.0
},
"lower_bound":0.0,
"upper_bound":1000.0,
"gene_reaction_rule":"Rv2523c",
"subsystem":"[array(['Pantothenate and CoA Metabolism'], dtype='<U31')]"
},
{
"id":"DPCOAK",
"name":"Dephospho-CoA kinase",
"metabolites":{
"adp[c]":1.0,
"atp[c]":-1.0,
"coa[c]":1.0,
"dpcoa[c]":-1.0,
"h[c]":1.0
},
"lower_bound":0.0,
"upper_bound":1000.0,
"gene_reaction_rule":"Rv1631",
"subsystem":"[array(['Pantothenate and CoA Metabolism'], dtype='<U31')]"
},
{
"id":"DPR",
"name":"2-dehydropantoate 2-reductase",
"metabolites":{
"2dhp[c]":-1.0,
"h[c]":-1.0,
"nadp[c]":1.0,
"nadph[c]":-1.0,
"pant__R[c]":1.0
},
"lower_bound":0.0,
"upper_bound":1000.0,
"gene_reaction_rule":"Rv2573",
"subsystem":"[array(['Pantothenate and CoA Metabolism'], dtype='<U31')]"
},
{
"id":"MOHMT",
"name":"3-methyl-2-oxobutanoate hydroxymethyltransferase",
"metabolites":{
"2dhp[c]":1.0,
"3mob[c]":-1.0,
"h2o[c]":-1.0,
"mlthf[c]":-1.0,
"thf[c]":1.0
},
"lower_bound":0.0,
"upper_bound":1000.0,
"gene_reaction_rule":"Rv2225",
"subsystem":"[array(['Pantothenate and CoA Metabolism'], dtype='<U31')]"
},
{
"id":"NADK",
"name":"NAD kinase",
"metabolites":{
"adp[c]":1.0,
"atp[c]":-1.0,
"h[c]":1.0,
"nad[c]":-1.0,
"nadp[c]":1.0
},
"lower_bound":0.0,
"upper_bound":1000.0,
"gene_reaction_rule":"Rv1695",
"subsystem":"[array(['Pantothenate and CoA Metabolism'], dtype='<U31')]"
},
{
"id":"NAPRT",
"name":"NAPRTase (rev)",
"metabolites":{
"h[c]":-1.0,
"nac[c]":-1.0,
"nicrnt[c]":1.0,
"ppi[c]":1.0,
"prpp[c]":-1.0
},
"lower_bound":-1000.0,
"upper_bound":1000.0,
"gene_reaction_rule":"Rv0573c or Rv1330c",
"subsystem":"[array(['Pantothenate and CoA Metabolism'], dtype='<U31')]"
},
{
"id":"NNAM",
"name":"Nicotinamidase",
"metabolites":{
"h2o[c]":-1.0,
"nac[c]":1.0,
"ncam[c]":-1.0,
"nh4[c]":1.0
},
"lower_bound":-1000.0,
"upper_bound":1000.0,
"gene_reaction_rule":"Rv2043c",
"subsystem":"[array(['Pantothenate and CoA Metabolism'], dtype='<U31')]"
},
{
"id":"NNATr",
"name":"Nicotinate-nucleotide adenylyltransferase",
"metabolites":{
"atp[c]":-1.0,
"dnad[c]":1.0,
"h[c]":-1.0,
"nicrnt[c]":-1.0,
"ppi[c]":1.0
},
"lower_bound":0.0,
"upper_bound":1000.0,
"gene_reaction_rule":"Rv2421c",
"subsystem":"[array(['Pantothenate and CoA Metabolism'], dtype='<U31')]"
},
{
"id":"NNDPR",
"name":"Nicotinate-nucleotide diphosphorylase (carboxylating)",
"metabolites":{
"co2[c]":1.0,
"h[c]":-2.0,
"nicrnt[c]":1.0,
"ppi[c]":1.0,
"prpp[c]":-1.0,
"quln[c]":-1.0
},
"lower_bound":0.0,
"upper_bound":1000.0,
"gene_reaction_rule":"Rv1596",
"subsystem":"[array(['Pantothenate and CoA Metabolism'], dtype='<U31')]"
},
{
"id":"PANTS",
"name":"Pantothenate synthase",
"metabolites":{
"ala_B[c]":-1.0,
"amp[c]":1.0,
"atp[c]":-1.0,
"h[c]":1.0,
"pant__R[c]":-1.0,
"pnto__R[c]":1.0,
"ppi[c]":1.0
},
"lower_bound":0.0,
"upper_bound":1000.0,
"gene_reaction_rule":"Rv3602c",
"subsystem":"[array(['Pantothenate and CoA Metabolism'], dtype='<U31')]"
},
{
"id":"PDX5POi",
"name":"Pyridoxine 5'-phosphate oxidase",
"metabolites":{
"h2o2[c]":1.0,
"o2[c]":-1.0,
"pdx5p[c]":-1.0,
"pydx5p[c]":1.0
},
"lower_bound":-1000.0,
"upper_bound":1000.0,
"gene_reaction_rule":"Rv2607",
"subsystem":"[array(['Pantothenate and CoA Metabolism'], dtype='<U31')]"
},
{
"id":"PNTK",
"name":"Pantothenate kinase",
"metabolites":{
"4ppan[c]":1.0,
"adp[c]":1.0,
"atp[c]":-1.0,
"h[c]":1.0,
"pnto__R[c]":-1.0
},
"lower_bound":0.0,
"upper_bound":1000.0,
"gene_reaction_rule":"Rv1092c",
"subsystem":"[array(['Pantothenate and CoA Metabolism'], dtype='<U31')]"
},
{
"id":"PPCDC",
"name":"Phosphopantothenoylcysteine decarboxylase",
"metabolites":{
"4ppcys[c]":-1.0,
"co2[c]":1.0,
"h[c]":-1.0,
"pan4p[c]":1.0
},
"lower_bound":0.0,
"upper_bound":1000.0,
"gene_reaction_rule":"Rv1391",
"subsystem":"[array(['Pantothenate and CoA Metabolism'], dtype='<U31')]"
},
{
"id":"PTPATi",
"name":"Pantetheine-phosphate adenylyltransferase",
"metabolites":{
"atp[c]":-1.0,
"dpcoa[c]":1.0,
"h[c]":-1.0,
"pan4p[c]":-1.0,
"ppi[c]":1.0
},
"lower_bound":0.0,
"upper_bound":1000.0,
"gene_reaction_rule":"Rv2965c",
"subsystem":"[array(['Pantothenate and CoA Metabolism'], dtype='<U31')]"
},
{
"id":"PYAM5PO",
"name":"Pyridoxamine 5'-phosphate oxidase",
"metabolites":{
"h2o2[c]":1.0,
"h2o[c]":-1.0,
"nh4[c]":1.0,
"o2[c]":-1.0,
"pyam5p[c]":-1.0,
"pydx5p[c]":1.0
},
"lower_bound":0.0,
"upper_bound":1000.0,
"gene_reaction_rule":"Rv2607 or Rv1155 or Rv2074",
"subsystem":"[array(['Pantothenate and CoA Metabolism'], dtype='<U31')]"
},
{
"id":"QULNS",
"name":"Quinolinate synthase",
"metabolites":{
"dhap[c]":-1.0,
"h2o[c]":2.0,
"iasp[c]":-1.0,
"pi[c]":1.0,
"quln[c]":1.0
},
"lower_bound":0.0,
"upper_bound":1000.0,
"gene_reaction_rule":"Rv1594",
"subsystem":"[array(['Pantothenate and CoA Metabolism'], dtype='<U31')]"
},
{
"id":"DRPA",
"name":"Deoxyribose-phosphate aldolase",
"metabolites":{
"2dr5p[c]":-1.0,
"acald[c]":1.0,
"g3p[c]":1.0
},
"lower_bound":0.0,
"upper_bound":1000.0,
"gene_reaction_rule":"Rv0478",
"subsystem":"[array(['Pentose Phosphate Pathway'], dtype='<U25')]"
},
{
"id":"G6PDH2r",
"name":"Glucose 6-phosphate dehydrogenase",
"metabolites":{
"6pgl[c]":1.0,
"g6p[c]":-1.0,
"h[c]":1.0,
"nadp[c]":-1.0,
"nadph[c]":1.0
},
"lower_bound":0.0,
"upper_bound":1000.0,
"gene_reaction_rule":"Rv1447c or Rv1121",
"subsystem":"[array(['Pentose Phosphate Pathway'], dtype='<U25')]"
},
{
"id":"GND",
"name":"Phosphogluconate dehydrogenase",
"metabolites":{
"6pgc[c]":-1.0,
"co2[c]":1.0,
"nadp[c]":-1.0,
"nadph[c]":1.0,
"ru5p__D[c]":1.0
},
"lower_bound":0.0,
"upper_bound":1000.0,
"gene_reaction_rule":"Rv1122 or Rv1844c",
"subsystem":"[array(['Pentose Phosphate Pathway'], dtype='<U25')]"
},
{
"id":"PGL",
"name":"6-phosphogluconolactonase",
"metabolites":{
"6pgc[c]":1.0,
"6pgl[c]":-1.0,
"h2o[c]":-1.0,
"h[c]":1.0
},
"lower_bound":0.0,
"upper_bound":1000.0,
"gene_reaction_rule":"Rv1445c",
"subsystem":"[array(['Pentose Phosphate Pathway'], dtype='<U25')]"
},
{
"id":"PRPPS",
"name":"Phosphoribosylpyrophosphate synthetase",
"metabolites":{
"amp[c]":1.0,
"atp[c]":-1.0,
"h[c]":1.0,
"prpp[c]":1.0,
"r5p[c]":-1.0
},
"lower_bound":-1000.0,
"upper_bound":1000.0,
"gene_reaction_rule":"Rv1017c",
"subsystem":"[array(['Pentose Phosphate Pathway'], dtype='<U25')]"
},
{
"id":"RBK",
"name":"Ribokinase",
"metabolites":{
"adp[c]":1.0,
"atp[c]":-1.0,
"h[c]":1.0,
"r5p[c]":1.0,
"rib__D[c]":-1.0
},
"lower_bound":0.0,
"upper_bound":1000.0,
"gene_reaction_rule":"Rv2436",
"subsystem":"[array(['Pentose Phosphate Pathway'], dtype='<U25')]"
},
{
"id":"RPE",
"name":"Ribulose 5-phosphate 3-epimerase",
"metabolites":{
"ru5p__D[c]":-1.0,
"xu5p__D[c]":1.0
},
"lower_bound":-1000.0,
"upper_bound":1000.0,
"gene_reaction_rule":"Rv1408",
"subsystem":"[array(['Pentose Phosphate Pathway'], dtype='<U25')]"
},
{
"id":"RPI",
"name":"Ribose-5-phosphate isomerase",
"metabolites":{
"r5p[c]":-1.0,
"ru5p__D[c]":1.0
},
"lower_bound":-1000.0,
"upper_bound":1000.0,
"gene_reaction_rule":"Rv2465c",
"subsystem":"[array(['Pentose Phosphate Pathway'], dtype='<U25')]"
},
{
"id":"TALA",
"name":"Transaldolase",
"metabolites":{
"e4p[c]":1.0,
"f6p[c]":1.0,
"g3p[c]":-1.0,
"s7p[c]":-1.0
},
"lower_bound":-1000.0,
"upper_bound":1000.0,
"gene_reaction_rule":"Rv1448c",
"subsystem":"[array(['Pentose Phosphate Pathway'], dtype='<U25')]"
},
{
"id":"TKT1",
"name":"Transketolase",
"metabolites":{
"g3p[c]":1.0,
"r5p[c]":-1.0,
"s7p[c]":1.0,
"xu5p__D[c]":-1.0
},
"lower_bound":-1000.0,
"upper_bound":1000.0,
"gene_reaction_rule":"Rv1449c",
"subsystem":"[array(['Pentose Phosphate Pathway'], dtype='<U25')]"
},
{
"id":"TKT2",
"name":"Transketolase",
"metabolites":{
"e4p[c]":-1.0,
"f6p[c]":1.0,
"g3p[c]":1.0,
"xu5p__D[c]":-1.0
},
"lower_bound":-1000.0,
"upper_bound":1000.0,
"gene_reaction_rule":"Rv1449c",
"subsystem":"[array(['Pentose Phosphate Pathway'], dtype='<U25')]"
},
{
"id":"G6PDH3",
"name":"G6PDH3",
"metabolites":{
"6pgl[c]":1.0,
"f420_2[c]":-1.0,
"f420_2h2[c]":1.0,
"g6p[c]":-1.0
},
"lower_bound":0.0,
"upper_bound":1000.0,
"gene_reaction_rule":"Rv0407 and Rv0132c",
"subsystem":"[array(['Pentose Phosphate Pathway'], dtype='<U25')]"
},
{
"id":"DRBK",
"name":"Deoxyribokinase",
"metabolites":{
"2dr5p[c]":1.0,
"adp[c]":1.0,
"atp[c]":-1.0,
"drib[c]":-1.0,
"h[c]":1.0
},
"lower_bound":-1000.0,
"upper_bound":1000.0,
"gene_reaction_rule":"",
"subsystem":"[array(['Pentose Phosphate Pathway'], dtype='<U25')]"
},
{
"id":"5DOAN_1",
"name":"5'-deoxyadenosine nuclosidase",
"metabolites":{
"ade[c]":1.0,
"dad_5[c]":-1.0,
"drib[c]":1.0,
"h2o[c]":-1.0
},
"lower_bound":-1000.0,
"upper_bound":1000.0,
"gene_reaction_rule":"",
"subsystem":"[array(['Pentose Phosphate Pathway'], dtype='<U25')]"
},
{
"id":"GLNSP1",
"name":"GLNSP1",
"metabolites":{
"adp[c]":1.0,
"atp[c]":-1.0,
"h[c]":1.0,
"nh4[c]":-1.0,
"pi[c]":1.0,
"uaaAgla[c]":-1.0,
"uaaAgtla[c]":1.0
},
"lower_bound":0.0,
"upper_bound":1000.0,
"gene_reaction_rule":"Rv1878 and Rv2220 and Rv2222c and Rv2860c",
"subsystem":"[array(['Peptidoglycan Metabolism'], dtype='<U24')]"
},
{
"id":"GLNSP2",
"name":"Glutamine synthetase (uaaGgla)",
"metabolites":{
"adp[c]":1.0,
"atp[c]":-1.0,
"h[c]":1.0,
"nh4[c]":-1.0,
"pi[c]":1.0,
"uaaGgla[c]":-1.0,
"uaaGgtla[c]":1.0
},
"lower_bound":0.0,
"upper_bound":1000.0,
"gene_reaction_rule":"Rv1878 and Rv2220 and Rv2222c and Rv2860c",
"subsystem":"[array(['Peptidoglycan Metabolism'], dtype='<U24')]"
},
{
"id":"GLNSP3",
"name":"GLNSP3",
"metabolites":{
"adp[c]":1.0,
"atp[c]":-1.0,
"h[c]":1.0,
"nh4[c]":-1.0,
"pi[c]":1.0,
"uaagmda[c]":-1.0,
"uaagtmda[c]":1.0
},
"lower_bound":0.0,
"upper_bound":1000.0,
"gene_reaction_rule":"Rv1878 and Rv2220 and Rv2222c and Rv2860c",
"subsystem":"[array(['Peptidoglycan Metabolism'], dtype='<U24')]"
},
{
"id":"PAPPT1",
"name":"Phospho N acetylmuramoyl pentapeptide transferase alpha glutamate ",
"metabolites":{
"uAgla[c]":-1.0,
"uaAgla[c]":1.0,
"udcpp[c]":-1.0,
"ump[c]":1.0
},
"lower_bound":0.0,
"upper_bound":1000.0,
"gene_reaction_rule":"Rv2156c",
"subsystem":"[array(['Peptidoglycan Metabolism'], dtype='<U24')]"
},
{
"id":"PAPPT2",
"name":"Phospho-N-acetylmuramoyl-pentapeptide-transferase (gamma-glutamate)",
"metabolites":{
"uGgla[c]":-1.0,
"uaGgla[c]":1.0,
"udcpp[c]":-1.0,
"ump[c]":1.0
},
"lower_bound":0.0,
"upper_bound":1000.0,
"gene_reaction_rule":"Rv2156c",
"subsystem":"[array(['Peptidoglycan Metabolism'], dtype='<U24')]"
},
{
"id":"PAPPT3",
"name":"Phospho-N-acetylmuramoyl-pentapeptide-transferase (meso-2,6-diaminopimelate)",
"metabolites":{
"uagmda[c]":1.0,
"udcpp[c]":-1.0,
"ugmda[c]":-1.0,
"ump[c]":1.0
},
"lower_bound":0.0,
"upper_bound":1000.0,
"gene_reaction_rule":"Rv2156c",
"subsystem":"[array(['Peptidoglycan Metabolism'], dtype='<U24')]"
},
{
"id":"PGPPT3",
"name":"PGPPT3",
"metabolites":{
"udcpp[c]":-1.0,
"ugggmda[c]":1.0,
"uggmda[c]":-1.0,
"ump[c]":1.0
},
"lower_bound":0.0,
"upper_bound":1000.0,
"gene_reaction_rule":"Rv2156c",
"subsystem":"[array(['Peptidoglycan Metabolism'], dtype='<U24')]"
},
{
"id":"PPTGS",
"name":"Peptidoglycan subunit synthesis",
"metabolites":{
"h[c]":1.0,
"peptido_EC[c]":1.0,
"uaagmda[c]":-1.0,
"udcpdp[c]":1.0
},
"lower_bound":0.0,
"upper_bound":1000.0,
"gene_reaction_rule":"Rv2163c and Rv3627c",
"subsystem":"[array(['Peptidoglycan Metabolism'], dtype='<U24')]"
},
{
"id":"PPTGS_TB1",
"name":"PPTGS TB1",
"metabolites":{
"h[c]":1.0,
"peptido_TB1[c]":1.0,
"uaaAgla[c]":-1.0,
"udcpdp[c]":1.0
},
"lower_bound":0.0,
"upper_bound":1000.0,
"gene_reaction_rule":"Rv2163c and Rv3627c",
"subsystem":"[array(['Peptidoglycan Metabolism'], dtype='<U24')]"
},
{
"id":"PPTGS_TB2",
"name":"PPTGS TB2",
"metabolites":{
"h[c]":1.0,
"peptido_TB2[c]":1.0,
"uaaGgla[c]":-1.0,
"udcpdp[c]":1.0
},
"lower_bound":0.0,
"upper_bound":1000.0,
"gene_reaction_rule":"Rv2163c and Rv3627c",
"subsystem":"[array(['Peptidoglycan Metabolism'], dtype='<U24')]"
},
{
"id":"UAAGDS",
"name":"UDP-N-acetylmuramoyl-L-alanyl-D-glutamyl-meso-2,6-diaminopimelate synthetase",
"metabolites":{
"26dap__M[c]":-1.0,
"adp[c]":1.0,
"atp[c]":-1.0,
"h[c]":1.0,
"pi[c]":1.0,
"uamag[c]":-1.0,
"ugmd[c]":1.0
},
"lower_bound":0.0,
"upper_bound":1000.0,
"gene_reaction_rule":"Rv2158c",
"subsystem":"[array(['Peptidoglycan Metabolism'], dtype='<U24')]"
},
{
"id":"UAAGLS1",
"name":"UAAGLS1",
"metabolites":{
"adp[c]":1.0,
"atp[c]":-1.0,
"h[c]":1.0,
"lys__L[c]":-1.0,
"pi[c]":1.0,
"uAgl[c]":1.0,
"uamag[c]":-1.0
},
"lower_bound":0.0,
"upper_bound":1000.0,
"gene_reaction_rule":"",
"subsystem":"[array(['Peptidoglycan Metabolism'], dtype='<U24')]"
},
{
"id":"UAAGLS2",
"name":"UDP-N-acetylmuramoyl-L-alanyl-D-glutamyl-L-lysine synthetase (gamma-glutamate)",
"metabolites":{
"adp[c]":1.0,
"atp[c]":-1.0,
"h[c]":1.0,
"lys__L[c]":-1.0,
"pi[c]":1.0,
"uGgl[c]":1.0,
"uamag[c]":-1.0
},
"lower_bound":0.0,
"upper_bound":1000.0,
"gene_reaction_rule":"",
"subsystem":"[array(['Peptidoglycan Metabolism'], dtype='<U24')]"
},
{
"id":"UAGPT1",
"name":"UDP N acetylglucosamine N acetylmuramyl pentapeptide pyrophosphoryl undecaprenol N acetylglucosamine transferase",
"metabolites":{
"h[c]":1.0,
"uaAgla[c]":-1.0,
"uaaAgla[c]":1.0,
"uacgam[c]":-1.0,
"udp[c]":1.0
},
"lower_bound":0.0,
"upper_bound":1000.0,
"gene_reaction_rule":"Rv2153c",
"subsystem":"[array(['Peptidoglycan Metabolism'], dtype='<U24')]"
},
{
"id":"UAGPT2",
"name":"UDP-N-acetylglucosamine-N-acetylmuramyl-(pentapeptide)pyrophosphoryl-undecaprenol N-acetylglucosamine transferase",
"metabolites":{
"h[c]":1.0,
"uaGgla[c]":-1.0,
"uaaGgla[c]":1.0,
"uacgam[c]":-1.0,
"udp[c]":1.0
},
"lower_bound":0.0,
"upper_bound":1000.0,
"gene_reaction_rule":"Rv2153c",
"subsystem":"[array(['Peptidoglycan Metabolism'], dtype='<U24')]"
},
{
"id":"UAGPT3",
"name":"UDP-N-acetylglucosamine-N-acetylmuramyl-(pentapeptide)pyrophosphoryl-undecaprenol N-acetylglucosamine transferase",
"metabolites":{
"h[c]":1.0,
"uaagmda[c]":1.0,
"uacgam[c]":-1.0,
"uagmda[c]":-1.0,
"udp[c]":1.0
},
"lower_bound":0.0,
"upper_bound":1000.0,
"gene_reaction_rule":"Rv2153c",
"subsystem":"[array(['Peptidoglycan Metabolism'], dtype='<U24')]"
},
{
"id":"UAMAGS",
"name":"UDP-N-acetylmuramoyl-L-alanyl-D-glutamate synthetase",
"metabolites":{
"adp[c]":1.0,
"atp[c]":-1.0,
"glu__D[c]":-1.0,
"h[c]":1.0,
"pi[c]":1.0,
"uama[c]":-1.0,
"uamag[c]":1.0
},
"lower_bound":0.0,
"upper_bound":1000.0,
"gene_reaction_rule":"Rv2155c",
"subsystem":"[array(['Peptidoglycan Metabolism'], dtype='<U24')]"
},
{
"id":"UAMAS",
"name":"UDP-N-acetylmuramoyl-L-alanine synthetase",
"metabolites":{
"adp[c]":1.0,
"ala__L[c]":-1.0,
"atp[c]":-1.0,
"h[c]":1.0,
"pi[c]":1.0,
"uama[c]":1.0,
"uamr[c]":-1.0
},
"lower_bound":0.0,
"upper_bound":1000.0,
"gene_reaction_rule":"Rv2152c",
"subsystem":"[array(['Peptidoglycan Metabolism'], dtype='<U24')]"
},
{
"id":"UGAGDS",
"name":"UGAGDS",
"metabolites":{
"26dap__M[c]":-1.0,
"adp[c]":1.0,
"atp[c]":-1.0,
"h[c]":1.0,
"pi[c]":1.0,
"uggmd[c]":1.0,
"ugmag[c]":-1.0
},
"lower_bound":0.0,
"upper_bound":1000.0,
"gene_reaction_rule":"Rv2158c",
"subsystem":"[array(['Peptidoglycan Metabolism'], dtype='<U24')]"
},
{
"id":"UGGPT3",
"name":"UGGPT3",
"metabolites":{
"h[c]":1.0,
"uacgam[c]":-1.0,
"udp[c]":1.0,
"ugagmda[c]":1.0,
"ugggmda[c]":-1.0
},
"lower_bound":0.0,
"upper_bound":1000.0,
"gene_reaction_rule":"Rv2153c",
"subsystem":"[array(['Peptidoglycan Metabolism'], dtype='<U24')]"
},
{
"id":"UGLDDS1_1",
"name":"UGLDDS1",
"metabolites":{
"adp[c]":1.0,
"alaala[c]":-1.0,
"atp[c]":-1.0,
"h[c]":1.0,
"pi[c]":1.0,
"uAgl[c]":-1.0,
"uAgla[c]":1.0
},
"lower_bound":0.0,
"upper_bound":1000.0,
"gene_reaction_rule":"Rv2157c",
"subsystem":"[array(['Peptidoglycan Metabolism'], dtype='<U24')]"
},
{
"id":"UGLDDS2_2",
"name":"UGLDDS2",
"metabolites":{
"adp[c]":1.0,
"alaala[c]":-1.0,
"atp[c]":-1.0,
"h[c]":1.0,
"pi[c]":1.0,
"uGgl[c]":-1.0,
"uGgla[c]":1.0
},
"lower_bound":0.0,
"upper_bound":1000.0,
"gene_reaction_rule":"Rv2157c",
"subsystem":"[array(['Peptidoglycan Metabolism'], dtype='<U24')]"
},
{
"id":"UGMAGS",
"name":"UGMAGS",
"metabolites":{
"adp[c]":1.0,
"atp[c]":-1.0,
"glu__D[c]":-1.0,
"h[c]":1.0,
"pi[c]":1.0,
"ugma[c]":-1.0,
"ugmag[c]":1.0
},
"lower_bound":0.0,
"upper_bound":1000.0,
"gene_reaction_rule":"Rv2155c",
"subsystem":"[array(['Peptidoglycan Metabolism'], dtype='<U24')]"
},
{
"id":"UGMAS",
"name":"UGMAS",
"metabolites":{
"adp[c]":1.0,
"ala__L[c]":-1.0,
"atp[c]":-1.0,
"h[c]":1.0,
"pi[c]":1.0,
"ugma[c]":1.0,
"ugmr[c]":-1.0
},
"lower_bound":0.0,
"upper_bound":1000.0,
"gene_reaction_rule":"Rv2152c",
"subsystem":"[array(['Peptidoglycan Metabolism'], dtype='<U24')]"
},
{
"id":"UGMDDS",
"name":"UDP-N-acetylmuramoyl-L-alanyl-D-glutamyl-meso-2,6-diaminopimeloyl-D-alanyl-D-alanine synthetase",
"metabolites":{
"adp[c]":1.0,
"alaala[c]":-1.0,
"atp[c]":-1.0,
"h[c]":1.0,
"pi[c]":1.0,
"ugmd[c]":-1.0,
"ugmda[c]":1.0
},
"lower_bound":0.0,
"upper_bound":1000.0,
"gene_reaction_rule":"Rv2157c",
"subsystem":"[array(['Peptidoglycan Metabolism'], dtype='<U24')]"
},
{
"id":"UGMDDS2",
"name":"UGMDDS2",
"metabolites":{
"adp[c]":1.0,
"alaala[c]":-1.0,
"atp[c]":-1.0,
"h[c]":1.0,
"pi[c]":1.0,
"uggmd[c]":-1.0,
"uggmda[c]":1.0
},
"lower_bound":0.0,
"upper_bound":1000.0,
"gene_reaction_rule":"Rv2157c",
"subsystem":"[array(['Peptidoglycan Metabolism'], dtype='<U24')]"
},
{
"id":"PHBADA",
"name":"PHBADA",
"metabolites":{
"4hbz[c]":-1.0,
"dtdp[c]":1.0,
"dtdprmn[c]":-1.0,
"rbzn[c]":1.0
},
"lower_bound":0.0,
"upper_bound":1000.0,
"gene_reaction_rule":"Rv2962c",
"subsystem":"[array(['p-HBAD biosynthesis'], dtype='<U19')]"
},
{
"id":"PHBADB",
"name":"PHBADB",
"metabolites":{
"ahcys[c]":1.0,
"amet[c]":-1.0,
"phbz1[c]":1.0,
"rbzn[c]":-1.0
},
"lower_bound":0.0,
"upper_bound":1000.0,
"gene_reaction_rule":"Rv2959c",
"subsystem":"[array(['p-HBAD biosynthesis'], dtype='<U19')]"
},
{
"id":"PHBADC",
"name":"PHBADC",
"metabolites":{
"dtdp[c]":1.0,
"dtdprmn[c]":-1.0,
"gdp[c]":1.0,
"gdpfuc[c]":-1.0,
"h[c]":-1.0,
"phbz1[c]":-1.0,
"phbz1g[c]":1.0
},
"lower_bound":0.0,
"upper_bound":1000.0,
"gene_reaction_rule":"Rv2957 and Rv2958c",
"subsystem":"[array(['p-HBAD biosynthesis'], dtype='<U19')]"
},
{
"id":"PHBADD",
"name":"PHBADD",
"metabolites":{
"ahcys[c]":3.0,
"amet[c]":-3.0,
"h[c]":3.0,
"phbz1g[c]":-1.0,
"phbz2[c]":1.0
},
"lower_bound":0.0,
"upper_bound":1000.0,
"gene_reaction_rule":"",
"subsystem":"[array(['p-HBAD biosynthesis'], dtype='<U19')]"
},
{
"id":"FRRPPDIMAS",
"name":"FRRPPDIMAS",
"metabolites":{
"frrppdima[c]":1.0,
"gdp[c]":1.0,
"gdpfuc[c]":-1.0,
"h[c]":1.0,
"rrppdima[c]":-1.0
},
"lower_bound":0.0,
"upper_bound":1000.0,
"gene_reaction_rule":"Rv2957",
"subsystem":"[array(['Phenolic glycolipid biosynthesis'], dtype='<U32')]"
},
{
"id":"RPPDIMAS",
"name":"RPPDIMAS",
"metabolites":{
"dtdp[c]":1.0,
"dtdprmn[c]":-1.0,
"h[c]":1.0,
"ppdima[c]":-1.0,
"rppdima[c]":1.0
},
"lower_bound":0.0,
"upper_bound":1000.0,
"gene_reaction_rule":"Rv2962c",
"subsystem":"[array(['Phenolic glycolipid biosynthesis'], dtype='<U32')]"
},
{
"id":"RRPPDIMAS",
"name":"RRPPDIMAS",
"metabolites":{
"dtdp[c]":1.0,
"dtdprmn[c]":-1.0,
"h[c]":1.0,
"rppdima[c]":-1.0,
"rrppdima[c]":1.0
},
"lower_bound":0.0,
"upper_bound":1000.0,
"gene_reaction_rule":"Rv2958c",
"subsystem":"[array(['Phenolic glycolipid biosynthesis'], dtype='<U32')]"
},
{
"id":"CDPMEK",
"name":"4-(cytidine 5'-diphospho)-2-C-methyl-D-erythritol kinase",
"metabolites":{
"2p4c2me[c]":1.0,
"4c2me[c]":-1.0,
"adp[c]":1.0,
"atp[c]":-1.0,
"h[c]":1.0
},
"lower_bound":0.0,
"upper_bound":1000.0,
"gene_reaction_rule":"Rv1011",
"subsystem":"[array(['Polyprenyl Metabolism'], dtype='<U21')]"
},
{
"id":"DCPDP",
"name":"Decaprenyl-diphosphatase",
"metabolites":{
"decd_tb[c]":1.0,
"decdp_tb[c]":-1.0,
"h2o[c]":-1.0,
"h[c]":1.0,
"pi[c]":1.0
},
"lower_bound":0.0,
"upper_bound":1000.0,
"gene_reaction_rule":"Rv2136c",
"subsystem":"[array(['Polyprenyl Metabolism'], dtype='<U21')]"
},
{
"id":"DCPDPS",
"name":"DCPDPS",
"metabolites":{
"decdp_tb[c]":1.0,
"frdp[c]":-1.0,
"ipdp[c]":-7.0,
"ppi[c]":7.0
},
"lower_bound":0.0,
"upper_bound":1000.0,
"gene_reaction_rule":"",
"subsystem":"[array(['Polyprenyl Metabolism'], dtype='<U21')]"
},
{
"id":"DPPS",
"name":"Decaprenyl synthase",
"metabolites":{
"decdp[c]":1.0,
"frdp[c]":-1.0,
"ipdp[c]":-7.0,
"ppi[c]":7.0
},
"lower_bound":0.0,
"upper_bound":1000.0,
"gene_reaction_rule":"",
"subsystem":"[array(['Polyprenyl Metabolism'], dtype='<U21')]"
},
{
"id":"DXPRIi",
"name":"1-deoxy-D-xylulose reductoisomerase",
"metabolites":{
"2me4p[c]":1.0,
"dxyl5p[c]":-1.0,
"h[c]":-1.0,
"nadp[c]":1.0,
"nadph[c]":-1.0
},
"lower_bound":0.0,
"upper_bound":1000.0,
"gene_reaction_rule":"Rv2870c",
"subsystem":"[array(['Polyprenyl Metabolism'], dtype='<U21')]"
},
{
"id":"DXPS",
"name":"1-deoxy-D-xylulose 5-phosphate synthase",
"metabolites":{
"co2[c]":1.0,
"dxyl5p[c]":1.0,
"g3p[c]":-1.0,
"h[c]":-1.0,
"pyr[c]":-1.0
},
"lower_bound":0.0,
"upper_bound":1000.0,
"gene_reaction_rule":"Rv3379c or Rv2682c",
"subsystem":"[array(['Polyprenyl Metabolism'], dtype='<U21')]"
},
{
"id":"GRTT",
"name":"Geranyltranstransferase",
"metabolites":{
"frdp[c]":1.0,
"grdp[c]":-1.0,
"ipdp[c]":-1.0,
"ppi[c]":1.0
},
"lower_bound":0.0,
"upper_bound":1000.0,
"gene_reaction_rule":"Rv1086",
"subsystem":"[array(['Polyprenyl Metabolism'], dtype='<U21')]"
},
{
"id":"IPDDI",
"name":"Isopentenyl-diphosphate D-isomerase",
"metabolites":{
"dmpp[c]":1.0,
"ipdp[c]":-1.0
},
"lower_bound":-1000.0,
"upper_bound":1000.0,
"gene_reaction_rule":"Rv1745c",
"subsystem":"[array(['Polyprenyl Metabolism'], dtype='<U21')]"
},
{
"id":"IPDPS",
"name":"1-hydroxy-2-methyl-2-(E)-butenyl 4-diphosphate reductase (ipdp)",
"metabolites":{
"h2mb4p[c]":-1.0,
"h2o[c]":1.0,
"h[c]":-1.0,
"ipdp[c]":1.0,
"nad[c]":1.0,
"nadh[c]":-1.0
},
"lower_bound":0.0,
"upper_bound":1000.0,
"gene_reaction_rule":"Rv3382c",
"subsystem":"[array(['Polyprenyl Metabolism'], dtype='<U21')]"
},
{
"id":"MECDPDH",
"name":"2C-methyl-D-erythritol 2,4 cyclodiphosphate dehydratase",
"metabolites":{
"2mecdp[c]":-1.0,
"h2mb4p[c]":1.0,
"h2o[c]":1.0,
"h[c]":-1.0
},
"lower_bound":0.0,
"upper_bound":1000.0,
"gene_reaction_rule":"",
"subsystem":"[array(['Polyprenyl Metabolism'], dtype='<U21')]"
},
{
"id":"MECDPS",
"name":"2-C-methyl-D-erythritol 2,4-cyclodiphosphate synthase",
"metabolites":{
"2mecdp[c]":1.0,
"2p4c2me[c]":-1.0,
"cmp[c]":1.0
},
"lower_bound":0.0,
"upper_bound":1000.0,
"gene_reaction_rule":"Rv3581c",
"subsystem":"[array(['Polyprenyl Metabolism'], dtype='<U21')]"
},
{
"id":"MEPCT",
"name":"2-C-methyl-D-erythritol 4-phosphate cytidylyltransferase",
"metabolites":{
"2me4p[c]":-1.0,
"4c2me[c]":1.0,
"ctp[c]":-1.0,
"h[c]":-1.0,
"ppi[c]":1.0
},
"lower_bound":0.0,
"upper_bound":1000.0,
"gene_reaction_rule":"Rv3582c",
"subsystem":"[array(['Polyprenyl Metabolism'], dtype='<U21')]"
},
{
"id":"UDPDPS",
"name":"Undecaprenyl-diphosphate synthase",
"metabolites":{
"decdp[c]":-1.0,
"ipdp[c]":-1.0,
"ppi[c]":1.0,
"udcpdp[c]":1.0
},
"lower_bound":0.0,
"upper_bound":1000.0,
"gene_reaction_rule":"Rv2361c",
"subsystem":"[array(['Polyprenyl Metabolism'], dtype='<U21')]"
},
{
"id":"UDPDPS2",
"name":"UDPDPS2",
"metabolites":{
"decdp_tb[c]":-1.0,
"ipdp[c]":-1.0,
"ppi[c]":1.0,
"udcpdp[c]":1.0
},
"lower_bound":0.0,
"upper_bound":1000.0,
"gene_reaction_rule":"Rv2361c",
"subsystem":"[array(['Polyprenyl Metabolism'], dtype='<U21')]"
},
{
"id":"HMEDS",
"name":"R_HMEDS",
"metabolites":{
"2mecdp[c]":-1.0,
"fdxox[c]":2.0,
"fdxrd[c]":-2.0,
"h2o[c]":1.0,
"hmbpp[c]":1.0
},
"lower_bound":0.0,
"upper_bound":1000.0,
"gene_reaction_rule":"Rv2868c",
"subsystem":"[array(['Polyprenyl Metabolism'], dtype='<U21')]"
},
{
"id":"HMEDR",
"name":"R_HMEDR",
"metabolites":{
"h2o[c]":1.0,
"h[c]":-2.0,
"hmbpp[c]":-1.0,
"ipdp[c]":1.0,
"nad[c]":1.0,
"nadh[c]":-1.0
},
"lower_bound":0.0,
"upper_bound":1000.0,
"gene_reaction_rule":"Rv1110 or Rv3382c",
"subsystem":"[array(['Polyprenyl Metabolism'], dtype='<U21')]"
},
{
"id":"FRTT",
"name":"Farnesyltranstransferase",
"metabolites":{
"frdp[c]":-1.0,
"ggdp[c]":1.0,
"ipdp[c]":-1.0,
"ppi[c]":1.0
},
"lower_bound":0.0,
"upper_bound":1000.0,
"gene_reaction_rule":"Rv3398c or Rv2173",
"subsystem":"[array(['Polyprenyl Metabolism'], dtype='<U21')]"
},
{
"id":"IPDPUDCT",
"name":"R_IPDPUDCT",
"metabolites":{
"ggdp[c]":-1.0,
"ipdp[c]":-7.0,
"ppi[c]":7.0,
"udcpdp[c]":1.0
},
"lower_bound":0.0,
"upper_bound":1000.0,
"gene_reaction_rule":"Rv2361c",
"subsystem":"[array(['Polyprenyl Metabolism'], dtype='<U21')]"
},
{
"id":"PPCOAC",
"name":"Propionyl-CoA carboxylase",
"metabolites":{
"adp[c]":1.0,
"atp[c]":-1.0,
"h[c]":1.0,
"hco3[c]":-1.0,
"mmcoa__S[c]":1.0,
"pi[c]":1.0,
"ppcoa[c]":-1.0
},
"lower_bound":0.0,
"upper_bound":1000.0,
"gene_reaction_rule":"Rv3285 and Rv3280 and Rv3281",
"subsystem":"[array(['Propanoate metabolism'], dtype='<U21')]"
},
{
"id":"MCITD",
"name":"2-methylcitrate dehydratase",
"metabolites":{
"2mcacn[c]":1.0,
"2mcit[c]":-1.0,
"h2o[c]":1.0
},
"lower_bound":0.0,
"upper_bound":1000.0,
"gene_reaction_rule":"Rv1130",
"subsystem":"[array(['Propanoate Metabolism'], dtype='<U21')]"
},
{
"id":"MCITS",
"name":"2-methylcitrate synthase",
"metabolites":{
"2mcit[c]":1.0,
"coa[c]":1.0,
"h2o[c]":-1.0,
"h[c]":1.0,
"oaa[c]":-1.0,
"ppcoa[c]":-1.0
},
"lower_bound":0.0,
"upper_bound":1000.0,
"gene_reaction_rule":"Rv1131",
"subsystem":"[array(['Propanoate Metabolism'], dtype='<U21')]"
},
{
"id":"MICITDr",
"name":"2-methylisocitrate dehydratase",
"metabolites":{
"2mcacn[c]":-1.0,
"h2o[c]":-1.0,
"micit[c]":1.0
},
"lower_bound":0.0,
"upper_bound":1000.0,
"gene_reaction_rule":"Rv1475c",
"subsystem":"[array(['Propanoate Metabolism'], dtype='<U21')]"
},
{
"id":"MCITL2",
"name":"Methylisocitrate lyase",
"metabolites":{
"micit[c]":-1.0,
"pyr[c]":1.0,
"succ[c]":1.0
},
"lower_bound":0.0,
"upper_bound":1000.0,
"gene_reaction_rule":"Rv0467",
"subsystem":"[array(['Propanoate Metabolism'], dtype='<U21')]"
},
{
"id":"PPAKr",
"name":"Propionate kinase",
"metabolites":{
"adp[c]":-1.0,
"atp[c]":1.0,
"ppa[c]":1.0,
"ppap[c]":-1.0
},
"lower_bound":-1000.0,
"upper_bound":0.0,
"gene_reaction_rule":"Rv0409",
"subsystem":"[array(['Propanoate Metabolism'], dtype='<U21')]"
},
{
"id":"ADA",
"name":"Adenosine deaminase",
"metabolites":{
"adn[c]":-1.0,
"h2o[c]":-1.0,
"h[c]":-1.0,
"ins[c]":1.0,
"nh4[c]":1.0
},
"lower_bound":0.0,
"upper_bound":1000.0,
"gene_reaction_rule":"Rv3313c",
"subsystem":"[array(['Purine and Pyrimidine Biosynthesis'], dtype='<U34')]"
},
{
"id":"ADK1",
"name":"Adenylate kinase",
"metabolites":{
"adp[c]":2.0,
"amp[c]":-1.0,
"atp[c]":-1.0
},
"lower_bound":-1000.0,
"upper_bound":1000.0,
"gene_reaction_rule":"Rv0733",
"subsystem":"[array(['Purine and Pyrimidine Biosynthesis'], dtype='<U34')]"
},
{
"id":"ADNCYC",
"name":"Adenylate cyclase",
"metabolites":{
"atp[c]":-1.0,
"camp[c]":1.0,
"ppi[c]":1.0
},
"lower_bound":0.0,
"upper_bound":1000.0,
"gene_reaction_rule":"(Rv1318c and Rv1319c and Rv1320c) or Rv1625c or Rv1647 or Rv1264 or Rv2212 or Rv2435c or Rv1120c or Rv1900c or Rv3645 or Rv0386",
"subsystem":"[array(['Purine and Pyrimidine Biosynthesis'], dtype='<U34')]"
},
{
"id":"ADPT",
"name":"Adenine phosphoribosyltransferase",
"metabolites":{
"ade[c]":-1.0,
"amp[c]":1.0,
"ppi[c]":1.0,
"prpp[c]":-1.0
},
"lower_bound":0.0,
"upper_bound":1000.0,
"gene_reaction_rule":"Rv2584c",
"subsystem":"[array(['Purine and Pyrimidine Biosynthesis'], dtype='<U34')]"
},
{
"id":"ADSL1r",
"name":"Adenylsuccinate lyase",
"metabolites":{
"amp[c]":1.0,
"dcamp[c]":-1.0,
"fum[c]":1.0
},
"lower_bound":-1000.0,
"upper_bound":1000.0,
"gene_reaction_rule":"Rv0777",
"subsystem":"[array(['Purine and Pyrimidine Biosynthesis'], dtype='<U34')]"
},
{
"id":"ADSL2r",
"name":"Adenylosuccinate lyase",
"metabolites":{
"25aics[c]":-1.0,
"aicar[c]":1.0,
"fum[c]":1.0
},
"lower_bound":-1000.0,
"upper_bound":1000.0,
"gene_reaction_rule":"Rv0777",
"subsystem":"[array(['Purine and Pyrimidine Biosynthesis'], dtype='<U34')]"
},
{
"id":"ADSS",
"name":"Adenylosuccinate synthase",
"metabolites":{
"asp__L[c]":-1.0,
"dcamp[c]":1.0,
"gdp[c]":1.0,
"gtp[c]":-1.0,
"h[c]":2.0,
"imp[c]":-1.0,
"pi[c]":1.0
},
"lower_bound":0.0,
"upper_bound":1000.0,
"gene_reaction_rule":"Rv0357c",
"subsystem":"[array(['Purine and Pyrimidine Biosynthesis'], dtype='<U34')]"
},
{
"id":"AICART",
"name":"Phosphoribosylaminoimidazolecarboxamide formyltransferase",
"metabolites":{
"10fthf[c]":-1.0,
"aicar[c]":-1.0,
"fprica[c]":1.0,
"thf[c]":1.0
},
"lower_bound":-1000.0,
"upper_bound":1000.0,
"gene_reaction_rule":"Rv0957",
"subsystem":"[array(['Purine and Pyrimidine Biosynthesis'], dtype='<U34')]"
},
{
"id":"AIRCr",
"name":"Phosphoribosylaminoimidazole carboxylase",
"metabolites":{
"5aizc[c]":1.0,
"air[c]":-1.0,
"co2[c]":-1.0,
"h[c]":1.0
},
"lower_bound":0.0,
"upper_bound":1000.0,
"gene_reaction_rule":"Rv3275c and Rv3276c",
"subsystem":"[array(['Purine and Pyrimidine Biosynthesis'], dtype='<U34')]"
},
{
"id":"ASPCT",
"name":"Aspartate carbamoyltransferase",
"metabolites":{
"asp__L[c]":-1.0,
"cbasp[c]":1.0,
"cbp[c]":-1.0,
"h[c]":1.0,
"pi[c]":1.0
},
"lower_bound":0.0,
"upper_bound":1000.0,
"gene_reaction_rule":"Rv1380",
"subsystem":"[array(['Purine and Pyrimidine Biosynthesis'], dtype='<U34')]"
},
{
"id":"CBPS",
"name":"Carbamoyl-phosphate synthase (glutamine-hydrolysing)",
"metabolites":{
"adp[c]":2.0,
"atp[c]":-2.0,
"cbp[c]":1.0,
"gln__L[c]":-1.0,
"glu__L[c]":1.0,
"h2o[c]":-1.0,
"h[c]":2.0,
"hco3[c]":-1.0,
"pi[c]":1.0
},
"lower_bound":0.0,
"upper_bound":1000.0,
"gene_reaction_rule":"Rv1383 and Rv1384",
"subsystem":"[array(['Purine and Pyrimidine Biosynthesis'], dtype='<U34')]"
},
{
"id":"CTPS1",
"name":"CTP synthase  NH3 ",
"metabolites":{
"adp[c]":1.0,
"atp[c]":-1.0,
"ctp[c]":1.0,
"h[c]":2.0,
"nh4[c]":-1.0,
"pi[c]":1.0,
"utp[c]":-1.0
},
"lower_bound":0.0,
"upper_bound":1000.0,
"gene_reaction_rule":"Rv1699",
"subsystem":"[array(['Purine and Pyrimidine Biosynthesis'], dtype='<U34')]"
},
{
"id":"CTPS2",
"name":"CTP synthase (glutamine)",
"metabolites":{
"adp[c]":1.0,
"atp[c]":-1.0,
"ctp[c]":1.0,
"gln__L[c]":-1.0,
"glu__L[c]":1.0,
"h2o[c]":-1.0,
"h[c]":2.0,
"pi[c]":1.0,
"utp[c]":-1.0
},
"lower_bound":0.0,
"upper_bound":1000.0,
"gene_reaction_rule":"Rv1699",
"subsystem":"[array(['Purine and Pyrimidine Biosynthesis'], dtype='<U34')]"
},
{
"id":"CYTD",
"name":"Cytidine deaminase",
"metabolites":{
"cytd[c]":-1.0,
"h2o[c]":-1.0,
"h[c]":-1.0,
"nh4[c]":1.0,
"uri[c]":1.0
},
"lower_bound":0.0,
"upper_bound":1000.0,
"gene_reaction_rule":"Rv3315c",
"subsystem":"[array(['Purine and Pyrimidine Biosynthesis'], dtype='<U34')]"
},
{
"id":"CYTK1",
"name":"Cytidylate kinase (CMP)",
"metabolites":{
"adp[c]":1.0,
"atp[c]":-1.0,
"cdp[c]":1.0,
"cmp[c]":-1.0
},
"lower_bound":-1000.0,
"upper_bound":1000.0,
"gene_reaction_rule":"Rv1712",
"subsystem":"[array(['Purine and Pyrimidine Biosynthesis'], dtype='<U34')]"
},
{
"id":"CYTK2",
"name":"Cytidylate kinase (dCMP)",
"metabolites":{
"adp[c]":1.0,
"atp[c]":-1.0,
"dcdp[c]":1.0,
"dcmp[c]":-1.0
},
"lower_bound":-1000.0,
"upper_bound":1000.0,
"gene_reaction_rule":"Rv1712",
"subsystem":"[array(['Purine and Pyrimidine Biosynthesis'], dtype='<U34')]"
},
{
"id":"DCTPD",
"name":"DCTP deaminase",
"metabolites":{
"dctp[c]":-1.0,
"dutp[c]":1.0,
"h2o[c]":-1.0,
"h[c]":-1.0,
"nh4[c]":1.0
},
"lower_bound":0.0,
"upper_bound":1000.0,
"gene_reaction_rule":"Rv0321",
"subsystem":"[array(['Purine and Pyrimidine Biosynthesis'], dtype='<U34')]"
},
{
"id":"DCTPD2",
"name":"DCTP deaminase",
"metabolites":{
"ctp[c]":-1.0,
"h2o[c]":-1.0,
"h[c]":-1.0,
"nh4[c]":1.0,
"utp[c]":1.0
},
"lower_bound":0.0,
"upper_bound":1000.0,
"gene_reaction_rule":"Rv0321",
"subsystem":"[array(['Purine and Pyrimidine Biosynthesis'], dtype='<U34')]"
},
{
"id":"DCYTD",
"name":"Deoxycytidine deaminase",
"metabolites":{
"dcyt[c]":-1.0,
"duri[c]":1.0,
"h2o[c]":-1.0,
"h[c]":-1.0,
"nh4[c]":1.0
},
"lower_bound":0.0,
"upper_bound":1000.0,
"gene_reaction_rule":"",
"subsystem":"[array(['Purine and Pyrimidine Biosynthesis'], dtype='<U34')]"
},
{
"id":"DGK1",
"name":"Deoxyguanylate kinase (dGMP:ATP)",
"metabolites":{
"adp[c]":1.0,
"atp[c]":-1.0,
"dgdp[c]":1.0,
"dgmp[c]":-1.0
},
"lower_bound":-1000.0,
"upper_bound":1000.0,
"gene_reaction_rule":"Rv1389",
"subsystem":"[array(['Purine and Pyrimidine Biosynthesis'], dtype='<U34')]"
},
{
"id":"DHORTS",
"name":"Dihydroorotase",
"metabolites":{
"cbasp[c]":1.0,
"dhor__S[c]":-1.0,
"h2o[c]":-1.0,
"h[c]":1.0
},
"lower_bound":-1000.0,
"upper_bound":1000.0,
"gene_reaction_rule":"Rv1381",
"subsystem":"[array(['Purine and Pyrimidine Biosynthesis'], dtype='<U34')]"
},
{
"id":"DTMPK",
"name":"DTMP kinase",
"metabolites":{
"adp[c]":1.0,
"atp[c]":-1.0,
"dtdp[c]":1.0,
"dtmp[c]":-1.0
},
"lower_bound":-1000.0,
"upper_bound":1000.0,
"gene_reaction_rule":"Rv3247c",
"subsystem":"[array(['Purine and Pyrimidine Biosynthesis'], dtype='<U34')]"
},
{
"id":"DURIK1",
"name":"Deoxyuridine kinase (ATP:Deoxyuridine)",
"metabolites":{
"adp[c]":1.0,
"atp[c]":-1.0,
"dump[c]":1.0,
"duri[c]":-1.0,
"h[c]":1.0
},
"lower_bound":0.0,
"upper_bound":0.0,
"gene_reaction_rule":"",
"subsystem":"[array(['Purine and Pyrimidine Biosynthesis'], dtype='<U34')]"
},
{
"id":"DURIPP",
"name":"Deoxyuridine phosphorylase",
"metabolites":{
"2dr1p[c]":1.0,
"duri[c]":-1.0,
"pi[c]":-1.0,
"ura[c]":1.0
},
"lower_bound":-1000.0,
"upper_bound":1000.0,
"gene_reaction_rule":"",
"subsystem":"[array(['Purine and Pyrimidine Biosynthesis'], dtype='<U34')]"
},
{
"id":"DUTPDP",
"name":"DUTP diphosphatase",
"metabolites":{
"dump[c]":1.0,
"dutp[c]":-1.0,
"h2o[c]":-1.0,
"h[c]":1.0,
"ppi[c]":1.0
},
"lower_bound":0.0,
"upper_bound":1000.0,
"gene_reaction_rule":"Rv2697c",
"subsystem":"[array(['Purine and Pyrimidine Biosynthesis'], dtype='<U34')]"
},
{
"id":"GARFT",
"name":"Phosphoribosylglycinamide formyltransferase",
"metabolites":{
"10fthf[c]":-1.0,
"fgam[c]":1.0,
"gar[c]":-1.0,
"h[c]":1.0,
"thf[c]":1.0
},
"lower_bound":0.0,
"upper_bound":1000.0,
"gene_reaction_rule":"Rv0956",
"subsystem":"[array(['Purine and Pyrimidine Biosynthesis'], dtype='<U34')]"
},
{
"id":"GK1",
"name":"Guanylate kinase (GMP:ATP)",
"metabolites":{
"adp[c]":1.0,
"atp[c]":-1.0,
"gdp[c]":1.0,
"gmp[c]":-1.0
},
"lower_bound":-1000.0,
"upper_bound":1000.0,
"gene_reaction_rule":"Rv1389",
"subsystem":"[array(['Purine and Pyrimidine Biosynthesis'], dtype='<U34')]"
},
{
"id":"GLUPRT",
"name":"Glutamine phosphoribosyldiphosphate amidotransferase",
"metabolites":{
"gln__L[c]":-1.0,
"glu__L[c]":1.0,
"h2o[c]":-1.0,
"ppi[c]":1.0,
"pram[c]":1.0,
"prpp[c]":-1.0
},
"lower_bound":0.0,
"upper_bound":1000.0,
"gene_reaction_rule":"Rv0808",
"subsystem":"[array(['Purine and Pyrimidine Biosynthesis'], dtype='<U34')]"
},
{
"id":"GMPS2",
"name":"GMP synthase",
"metabolites":{
"amp[c]":1.0,
"atp[c]":-1.0,
"gln__L[c]":-1.0,
"glu__L[c]":1.0,
"gmp[c]":1.0,
"h2o[c]":-1.0,
"h[c]":2.0,
"ppi[c]":1.0,
"xmp[c]":-1.0
},
"lower_bound":0.0,
"upper_bound":1000.0,
"gene_reaction_rule":"Rv3396c",
"subsystem":"[array(['Purine and Pyrimidine Biosynthesis'], dtype='<U34')]"
},
{
"id":"GTPDPK",
"name":"GTP diphosphokinase",
"metabolites":{
"amp[c]":1.0,
"atp[c]":-1.0,
"gdptp[c]":1.0,
"gtp[c]":-1.0,
"h[c]":1.0
},
"lower_bound":0.0,
"upper_bound":1000.0,
"gene_reaction_rule":"Rv2583c",
"subsystem":"[array(['Purine and Pyrimidine Biosynthesis'], dtype='<U34')]"
},
{
"id":"GTPH1",
"name":"GTP diphosphohydrolase",
"metabolites":{
"gmp[c]":1.0,
"gtp[c]":-1.0,
"h2o[c]":-2.0,
"h[c]":2.0,
"pi[c]":2.0
},
"lower_bound":0.0,
"upper_bound":1000.0,
"gene_reaction_rule":"Rv2583c",
"subsystem":"[array(['Purine and Pyrimidine Biosynthesis'], dtype='<U34')]"
},
{
"id":"GUACYC",
"name":"Guanylate cyclase",
"metabolites":{
"35cgmp[c]":1.0,
"gtp[c]":-1.0,
"ppi[c]":1.0
},
"lower_bound":0.0,
"upper_bound":1000.0,
"gene_reaction_rule":"Rv2435c",
"subsystem":"[array(['Purine and Pyrimidine Biosynthesis'], dtype='<U34')]"
},
{
"id":"HXPRT",
"name":"Hypoxanthine phosphoribosyltransferase (Hypoxanthine)",
"metabolites":{
"hxan[c]":-1.0,
"imp[c]":1.0,
"ppi[c]":1.0,
"prpp[c]":-1.0
},
"lower_bound":0.0,
"upper_bound":1000.0,
"gene_reaction_rule":"Rv3624c",
"subsystem":"[array(['Purine and Pyrimidine Biosynthesis'], dtype='<U34')]"
},
{
"id":"IMPC",
"name":"IMP cyclohydrolase",
"metabolites":{
"fprica[c]":1.0,
"h2o[c]":-1.0,
"imp[c]":-1.0
},
"lower_bound":-1000.0,
"upper_bound":1000.0,
"gene_reaction_rule":"Rv0957",
"subsystem":"[array(['Purine and Pyrimidine Biosynthesis'], dtype='<U34')]"
},
{
"id":"IMPD",
"name":"IMP dehydrogenase",
"metabolites":{
"h2o[c]":-1.0,
"h[c]":1.0,
"imp[c]":-1.0,
"nad[c]":-1.0,
"nadh[c]":1.0,
"xmp[c]":1.0
},
"lower_bound":0.0,
"upper_bound":1000.0,
"gene_reaction_rule":"Rv3411c and Rv3410c and Rv1843c",
"subsystem":"[array(['Purine and Pyrimidine Biosynthesis'], dtype='<U34')]"
},
{
"id":"INSH",
"name":"Inosine hydrolase",
"metabolites":{
"h2o[c]":-1.0,
"hxan[c]":1.0,
"ins[c]":-1.0,
"rib__D[c]":1.0
},
"lower_bound":0.0,
"upper_bound":1000.0,
"gene_reaction_rule":"Rv3393",
"subsystem":"[array(['Purine and Pyrimidine Biosynthesis'], dtype='<U34')]"
},
{
"id":"NDPK1",
"name":"Nucleoside-diphosphate kinase (ATP:GDP)",
"metabolites":{
"adp[c]":1.0,
"atp[c]":-1.0,
"gdp[c]":-1.0,
"gtp[c]":1.0
},
"lower_bound":-1000.0,
"upper_bound":1000.0,
"gene_reaction_rule":"Rv2445c",
"subsystem":"[array(['Purine and Pyrimidine Biosynthesis'], dtype='<U34')]"
},
{
"id":"NDPK2",
"name":"Nucleoside-diphosphate kinase (ATP:UDP)",
"metabolites":{
"adp[c]":1.0,
"atp[c]":-1.0,
"udp[c]":-1.0,
"utp[c]":1.0
},
"lower_bound":-1000.0,
"upper_bound":1000.0,
"gene_reaction_rule":"Rv2445c",
"subsystem":"[array(['Purine and Pyrimidine Biosynthesis'], dtype='<U34')]"
},
{
"id":"NDPK3",
"name":"Nucleoside-diphosphate kinase (ATP:CDP)",
"metabolites":{
"adp[c]":1.0,
"atp[c]":-1.0,
"cdp[c]":-1.0,
"ctp[c]":1.0
},
"lower_bound":-1000.0,
"upper_bound":1000.0,
"gene_reaction_rule":"Rv2445c",
"subsystem":"[array(['Purine and Pyrimidine Biosynthesis'], dtype='<U34')]"
},
{
"id":"NDPK4",
"name":"Nucleoside-diphosphate kinase (ATP:dTDP)",
"metabolites":{
"adp[c]":1.0,
"atp[c]":-1.0,
"dtdp[c]":-1.0,
"dttp[c]":1.0
},
"lower_bound":-1000.0,
"upper_bound":1000.0,
"gene_reaction_rule":"Rv2445c",
"subsystem":"[array(['Purine and Pyrimidine Biosynthesis'], dtype='<U34')]"
},
{
"id":"NDPK5",
"name":"Nucleoside-diphosphate kinase (ATP:dGDP)",
"metabolites":{
"adp[c]":1.0,
"atp[c]":-1.0,
"dgdp[c]":-1.0,
"dgtp[c]":1.0
},
"lower_bound":-1000.0,
"upper_bound":1000.0,
"gene_reaction_rule":"Rv2445c",
"subsystem":"[array(['Purine and Pyrimidine Biosynthesis'], dtype='<U34')]"
},
{
"id":"NDPK6",
"name":"Nucleoside-diphosphate kinase (ATP:dUDP)",
"metabolites":{
"adp[c]":1.0,
"atp[c]":-1.0,
"dudp[c]":-1.0,
"dutp[c]":1.0
},
"lower_bound":-1000.0,
"upper_bound":1000.0,
"gene_reaction_rule":"Rv2445c",
"subsystem":"[array(['Purine and Pyrimidine Biosynthesis'], dtype='<U34')]"
},
{
"id":"NDPK7",
"name":"Nucleoside-diphosphate kinase (ATP:dCDP)",
"metabolites":{
"adp[c]":1.0,
"atp[c]":-1.0,
"dcdp[c]":-1.0,
"dctp[c]":1.0
},
"lower_bound":-1000.0,
"upper_bound":1000.0,
"gene_reaction_rule":"Rv2445c",
"subsystem":"[array(['Purine and Pyrimidine Biosynthesis'], dtype='<U34')]"
},
{
"id":"NDPK8",
"name":"Nucleoside-diphosphate kinase (ATP:dADP)",
"metabolites":{
"adp[c]":1.0,
"atp[c]":-1.0,
"dadp[c]":-1.0,
"datp[c]":1.0
},
"lower_bound":-1000.0,
"upper_bound":1000.0,
"gene_reaction_rule":"Rv2445c",
"subsystem":"[array(['Purine and Pyrimidine Biosynthesis'], dtype='<U34')]"
},
{
"id":"NTD1",
"name":"5'-nucleotidase (dUMP)",
"metabolites":{
"dump[c]":-1.0,
"duri[c]":1.0,
"h2o[c]":-1.0,
"pi[c]":1.0
},
"lower_bound":0.0,
"upper_bound":1000.0,
"gene_reaction_rule":"",
"subsystem":"[array(['Purine and Pyrimidine Biosynthesis'], dtype='<U34')]"
},
{
"id":"NTD2",
"name":"5'-nucleotidase (UMP)",
"metabolites":{
"h2o[c]":-1.0,
"pi[c]":1.0,
"ump[c]":-1.0,
"uri[c]":1.0
},
"lower_bound":0.0,
"upper_bound":1000.0,
"gene_reaction_rule":"",
"subsystem":"[array(['Purine and Pyrimidine Biosynthesis'], dtype='<U34')]"
},
{
"id":"NTD4",
"name":"5'-nucleotidase (CMP)",
"metabolites":{
"cmp[c]":-1.0,
"cytd[c]":1.0,
"h2o[c]":-1.0,
"pi[c]":1.0
},
"lower_bound":0.0,
"upper_bound":1000.0,
"gene_reaction_rule":"",
"subsystem":"[array(['Purine and Pyrimidine Biosynthesis'], dtype='<U34')]"
},
{
"id":"NTPP4",
"name":"Nucleoside triphosphate pyrophosphorylase (ctp)",
"metabolites":{
"cmp[c]":1.0,
"ctp[c]":-1.0,
"h2o[c]":-1.0,
"h[c]":1.0,
"ppi[c]":1.0
},
"lower_bound":0.0,
"upper_bound":1000.0,
"gene_reaction_rule":"Rv1160",
"subsystem":"[array(['Purine and Pyrimidine Biosynthesis'], dtype='<U34')]"
},
{
"id":"NTPTP1",
"name":"Nucleoside triphosphate tripolyhydrolase",
"metabolites":{
"dgsn[c]":1.0,
"dgtp[c]":-1.0,
"h2o[c]":-1.0,
"pppi[c]":1.0
},
"lower_bound":0.0,
"upper_bound":1000.0,
"gene_reaction_rule":"Rv2344c",
"subsystem":"[array(['Purine and Pyrimidine Biosynthesis'], dtype='<U34')]"
},
{
"id":"NTPTP2",
"name":"Nucleoside triphosphate tripolyhydrolase",
"metabolites":{
"gsn[c]":1.0,
"gtp[c]":-1.0,
"h2o[c]":-1.0,
"pppi[c]":1.0
},
"lower_bound":0.0,
"upper_bound":1000.0,
"gene_reaction_rule":"Rv2344c",
"subsystem":"[array(['Purine and Pyrimidine Biosynthesis'], dtype='<U34')]"
},
{
"id":"OMPDC",
"name":"Orotidine-5'-phosphate decarboxylase",
"metabolites":{
"co2[c]":1.0,
"h[c]":-1.0,
"orot5p[c]":-1.0,
"ump[c]":1.0
},
"lower_bound":0.0,
"upper_bound":1000.0,
"gene_reaction_rule":"Rv1385",
"subsystem":"[array(['Purine and Pyrimidine Biosynthesis'], dtype='<U34')]"
},
{
"id":"ORPT",
"name":"Orotate phosphoribosyltransferase",
"metabolites":{
"orot5p[c]":-1.0,
"orot[c]":1.0,
"ppi[c]":-1.0,
"prpp[c]":1.0
},
"lower_bound":-1000.0,
"upper_bound":1000.0,
"gene_reaction_rule":"Rv0382c",
"subsystem":"[array(['Purine and Pyrimidine Biosynthesis'], dtype='<U34')]"
},
{
"id":"PDE1",
"name":"3',5'-cyclic-nucleotide phosphodiesterase",
"metabolites":{
"amp[c]":1.0,
"camp[c]":-1.0,
"h2o[c]":-1.0,
"h[c]":1.0
},
"lower_bound":0.0,
"upper_bound":1000.0,
"gene_reaction_rule":"Rv0805",
"subsystem":"[array(['Purine and Pyrimidine Biosynthesis'], dtype='<U34')]"
},
{
"id":"PDE4",
"name":"3',5'-cyclic-nucleotide phosphodiesterase",
"metabolites":{
"35cgmp[c]":-1.0,
"gmp[c]":1.0,
"h2o[c]":-1.0,
"h[c]":1.0
},
"lower_bound":0.0,
"upper_bound":1000.0,
"gene_reaction_rule":"Rv0805",
"subsystem":"[array(['Purine and Pyrimidine Biosynthesis'], dtype='<U34')]"
},
{
"id":"PPK2",
"name":"Polyphosphate kinase",
"metabolites":{
"adp[c]":1.0,
"atp[c]":-1.0,
"ppi[c]":-1.0,
"pppi[c]":1.0
},
"lower_bound":0.0,
"upper_bound":1000.0,
"gene_reaction_rule":"Rv2984",
"subsystem":"[array(['Purine and Pyrimidine Biosynthesis'], dtype='<U34')]"
},
{
"id":"PRAGSr",
"name":"Phosphoribosylglycinamide synthase",
"metabolites":{
"adp[c]":1.0,
"atp[c]":-1.0,
"gar[c]":1.0,
"gly[c]":-1.0,
"h[c]":1.0,
"pi[c]":1.0,
"pram[c]":-1.0
},
"lower_bound":-1000.0,
"upper_bound":1000.0,
"gene_reaction_rule":"Rv0772",
"subsystem":"[array(['Purine and Pyrimidine Biosynthesis'], dtype='<U34')]"
},
{
"id":"PRAIS",
"name":"Phosphoribosylaminoimidazole synthase",
"metabolites":{
"adp[c]":1.0,
"air[c]":1.0,
"atp[c]":-1.0,
"fpram[c]":-1.0,
"h[c]":2.0,
"pi[c]":1.0
},
"lower_bound":0.0,
"upper_bound":1000.0,
"gene_reaction_rule":"Rv0809",
"subsystem":"[array(['Purine and Pyrimidine Biosynthesis'], dtype='<U34')]"
},
{
"id":"PRASCSi",
"name":"Phosphoribosylaminoimidazolesuccinocarboxamide synthase",
"metabolites":{
"25aics[c]":1.0,
"5aizc[c]":-1.0,
"adp[c]":1.0,
"asp__L[c]":-1.0,
"atp[c]":-1.0,
"h[c]":1.0,
"pi[c]":1.0
},
"lower_bound":0.0,
"upper_bound":1000.0,
"gene_reaction_rule":"Rv0780",
"subsystem":"[array(['Purine and Pyrimidine Biosynthesis'], dtype='<U34')]"
},
{
"id":"PRFGS",
"name":"Phosphoribosylformylglycinamidine synthase",
"metabolites":{
"adp[c]":1.0,
"atp[c]":-1.0,
"fgam[c]":-1.0,
"fpram[c]":1.0,
"gln__L[c]":-1.0,
"glu__L[c]":1.0,
"h2o[c]":-1.0,
"h[c]":1.0,
"pi[c]":1.0
},
"lower_bound":0.0,
"upper_bound":1000.0,
"gene_reaction_rule":"Rv0803 and Rv0788",
"subsystem":"[array(['Purine and Pyrimidine Biosynthesis'], dtype='<U34')]"
},
{
"id":"PUNP1",
"name":"Purine-nucleoside phosphorylase (Adenosine)",
"metabolites":{
"ade[c]":1.0,
"adn[c]":-1.0,
"pi[c]":-1.0,
"r1p[c]":1.0
},
"lower_bound":-1000.0,
"upper_bound":1000.0,
"gene_reaction_rule":"Rv3307",
"subsystem":"[array(['Purine and Pyrimidine Biosynthesis'], dtype='<U34')]"
},
{
"id":"PUNP2",
"name":"Purine-nucleoside phosphorylase (Deoxyadenosine)",
"metabolites":{
"2dr1p[c]":1.0,
"ade[c]":1.0,
"dad_2[c]":-1.0,
"pi[c]":-1.0
},
"lower_bound":-1000.0,
"upper_bound":1000.0,
"gene_reaction_rule":"Rv3307",
"subsystem":"[array(['Purine and Pyrimidine Biosynthesis'], dtype='<U34')]"
},
{
"id":"PUNP3",
"name":"Purine-nucleoside phosphorylase (Guanosine)",
"metabolites":{
"gsn[c]":-1.0,
"gua[c]":1.0,
"pi[c]":-1.0,
"r1p[c]":1.0
},
"lower_bound":-1000.0,
"upper_bound":1000.0,
"gene_reaction_rule":"Rv3307",
"subsystem":"[array(['Purine and Pyrimidine Biosynthesis'], dtype='<U34')]"
},
{
"id":"PUNP4",
"name":"Purine-nucleoside phosphorylase (Deoxyguanosine)",
"metabolites":{
"2dr1p[c]":1.0,
"dgsn[c]":-1.0,
"gua[c]":1.0,
"pi[c]":-1.0
},
"lower_bound":-1000.0,
"upper_bound":1000.0,
"gene_reaction_rule":"",
"subsystem":"[array(['Purine and Pyrimidine Biosynthesis'], dtype='<U34')]"
},
{
"id":"PUNP5",
"name":"Purine-nucleoside phosphorylase (Inosine)",
"metabolites":{
"hxan[c]":1.0,
"ins[c]":-1.0,
"pi[c]":-1.0,
"r1p[c]":1.0
},
"lower_bound":-1000.0,
"upper_bound":1000.0,
"gene_reaction_rule":"Rv3307",
"subsystem":"[array(['Purine and Pyrimidine Biosynthesis'], dtype='<U34')]"
},
{
"id":"PUNP6",
"name":"Purine-nucleoside phosphorylase (Deoxyinosine)",
"metabolites":{
"2dr1p[c]":1.0,
"din[c]":-1.0,
"hxan[c]":1.0,
"pi[c]":-1.0
},
"lower_bound":-1000.0,
"upper_bound":1000.0,
"gene_reaction_rule":"Rv3307",
"subsystem":"[array(['Purine and Pyrimidine Biosynthesis'], dtype='<U34')]"
},
{
"id":"PUNP7",
"name":"Purine-nucleoside phosphorylase (Xanthosine)",
"metabolites":{
"pi[c]":-1.0,
"r1p[c]":1.0,
"xan[c]":1.0,
"xtsn[c]":-1.0
},
"lower_bound":-1000.0,
"upper_bound":1000.0,
"gene_reaction_rule":"Rv3307",
[truncated: 129,172 more chars]
