# Supplementary material for: A systematic evaluation of Mycobacterium tuberculosis Genome-Scale Metabolic Networks
Source: PLoS Comput Biol. 2020 Jun 15;16(6):e1007533. doi: 10.1371/journal.pcbi.1007533 (PMC7316355; doi:10.1371/journal.pcbi.1007533)
Supplement: S5 File — (ZIP) [file pcbi.1007533.s037.zip › S5_File/iEK1011_2_0.xml]

<?xml version="1.0" encoding="UTF-8"?>
<sbml xmlns="http://www.sbml.org/sbml/level3/version1/core" xmlns:fbc="http://www.sbml.org/sbml/level3/version1/fbc/version2" xmlns:groups="http://www.sbml.org/sbml/level3/version1/groups/version1" level="3" version="1" fbc:required="false" groups:required="false">
  <model metaid="iEK1011_2.0" name="Mycobacterium tuberculosis-GEM_v2.0" fbc:strict="true">
    <notes>
      <body xmlns="http://www.w3.org/1999/xhtml">
        <p>Mycobacterium tuberculosis H37Rv</p>
      </body>
    </notes>
    <listOfUnitDefinitions>
      <unitDefinition id="mmol_per_gDW_per_hr">
        <listOfUnits>
          <unit kind="mole" exponent="1" scale="-3" multiplier="1"/>
          <unit kind="gram" exponent="-1" scale="0" multiplier="1"/>
          <unit kind="second" exponent="-1" scale="0" multiplier="3600"/>
        </listOfUnits>
      </unitDefinition>
    </listOfUnitDefinitions>
    <listOfCompartments>
      <compartment metaid="c" sboTerm="SBO:0000290" id="c" name="cytoplasm" spatialDimensions="3" size="1" constant="true"/>
      <compartment metaid="e" sboTerm="SBO:0000290" id="e" name="extracellular" spatialDimensions="3" size="1" constant="true"/>
    </listOfCompartments>
    <listOfSpecies>
      <species metaid="M_4abut__91__c__93__" sboTerm="SBO:0000247" id="M_4abut__91__c__93__" name="4-Aminobutanoate" compartment="c" initialConcentration="0" hasOnlySubstanceUnits="false" boundaryCondition="false" constant="false" fbc:charge="0" fbc:chemicalFormula="C4H9NO2">
        <annotation>
          <rdf:RDF xmlns:rdf="http://www.w3.org/1999/02/22-rdf-syntax-ns#" xmlns:dcterms="http://purl.org/dc/terms/" xmlns:vCard="http://www.w3.org/2001/vcard-rdf/3.0#" xmlns:vCard4="http://www.w3.org/2006/vcard/ns#" xmlns:bqbiol="http://biomodels.net/biology-qualifiers/" xmlns:bqmodel="http://biomodels.net/model-qualifiers/">
            <rdf:Description rdf:about="#M_4abut__91__c__93__">
              <bqbiol:is>
                <rdf:Bag>
                  <rdf:li rdf:resource="http://identifiers.org/bigg.metabolite/4abut"/>
                  <rdf:li rdf:resource="http://identifiers.org/biocyc/META:4-AMINO-BUTYRATE"/>
                  <rdf:li rdf:resource="http://identifiers.org/chebi/CHEBI:40483"/>
                  <rdf:li rdf:resource="http://identifiers.org/chebi/CHEBI:20317"/>
                  <rdf:li rdf:resource="http://identifiers.org/chebi/CHEBI:1786"/>
                  <rdf:li rdf:resource="http://identifiers.org/chebi/CHEBI:16865"/>
                  <rdf:li rdf:resource="http://identifiers.org/chebi/CHEBI:30566"/>
                  <rdf:li rdf:resource="http://identifiers.org/chebi/CHEBI:193777"/>
                  <rdf:li rdf:resource="http://identifiers.org/chebi/CHEBI:11961"/>
                  <rdf:li rdf:resource="http://identifiers.org/chebi/CHEBI:59888"/>
                  <rdf:li rdf:resource="http://identifiers.org/chebi/CHEBI:20318"/>
                  <rdf:li rdf:resource="http://identifiers.org/envipath/32de3cf4-e3e6-4168-956e-32fa5ddb0ce1/compound/e90ecce1-b9b5-49f9-85d9-b83421426cbb"/>
                  <rdf:li rdf:resource="http://identifiers.org/hmdb/HMDB00112"/>
                  <rdf:li rdf:resource="http://identifiers.org/kegg.compound/C00334"/>
                  <rdf:li rdf:resource="http://identifiers.org/kegg.drug/D00058"/>
                  <rdf:li rdf:resource="http://identifiers.org/lipidmaps/LMFA01100039"/>
                  <rdf:li rdf:resource="http://identifiers.org/metanetx.chemical/MNXM192"/>
                  <rdf:li rdf:resource="http://identifiers.org/reactome.compound/428571"/>
                  <rdf:li rdf:resource="http://identifiers.org/reactome.compound/352011"/>
                  <rdf:li rdf:resource="http://identifiers.org/reactome.compound/916850"/>
                  <rdf:li rdf:resource="http://identifiers.org/reactome.compound/352003"/>
                  <rdf:li rdf:resource="http://identifiers.org/sabiork/2021"/>
                  <rdf:li rdf:resource="http://identifiers.org/seed.compound/cpd00281"/>
                </rdf:Bag>
              </bqbiol:is>
            </rdf:Description>
          </rdf:RDF>
        </annotation>
      </species>
      <species metaid="M_akg__91__c__93__" sboTerm="SBO:0000247" id="M_akg__91__c__93__" name="2-Oxoglutarate" compartment="c" initialConcentration="0" hasOnlySubstanceUnits="false" boundaryCondition="false" constant="false" fbc:charge="0" fbc:chemicalFormula="C5H4O5">
        <annotation>
          <rdf:RDF xmlns:rdf="http://www.w3.org/1999/02/22-rdf-syntax-ns#" xmlns:dcterms="http://purl.org/dc/terms/" xmlns:vCard="http://www.w3.org/2001/vcard-rdf/3.0#" xmlns:vCard4="http://www.w3.org/2006/vcard/ns#" xmlns:bqbiol="http://biomodels.net/biology-qualifiers/" xmlns:bqmodel="http://biomodels.net/model-qualifiers/">
            <rdf:Description rdf:about="#M_akg__91__c__93__">
              <bqbiol:is>
                <rdf:Bag>
                  <rdf:li rdf:resource="http://identifiers.org/bigg.metabolite/akg"/>
                  <rdf:li rdf:resource="http://identifiers.org/biocyc/META:2-KETOGLUTARATE"/>
                  <rdf:li rdf:resource="http://identifiers.org/chebi/CHEBI:40661"/>
                  <rdf:li rdf:resource="http://identifiers.org/chebi/CHEBI:16810"/>
                  <rdf:li rdf:resource="http://identifiers.org/chebi/CHEBI:11638"/>
                  <rdf:li rdf:resource="http://identifiers.org/chebi/CHEBI:30916"/>
                  <rdf:li rdf:resource="http://identifiers.org/chebi/CHEBI:19749"/>
                  <rdf:li rdf:resource="http://identifiers.org/chebi/CHEBI:1253"/>
                  <rdf:li rdf:resource="http://identifiers.org/chebi/CHEBI:30915"/>
                  <rdf:li rdf:resource="http://identifiers.org/chebi/CHEBI:19748"/>
                  <rdf:li rdf:resource="http://identifiers.org/envipath/32de3cf4-e3e6-4168-956e-32fa5ddb0ce1/compound/5b0a94f6-d411-44fd-bcc1-fb79b4e697f5"/>
                  <rdf:li rdf:resource="http://identifiers.org/envipath/4fd7f3e0-dd25-43ac-9453-dda3e52396e4/compound/6557f3f2-0ab8-494b-a865-8ce0eae788a9"/>
                  <rdf:li rdf:resource="http://identifiers.org/hmdb/HMDB00208"/>
                  <rdf:li rdf:resource="http://identifiers.org/hmdb/HMDB02812"/>
                  <rdf:li rdf:resource="http://identifiers.org/hmdb/HMDB62781"/>
                  <rdf:li rdf:resource="http://identifiers.org/kegg.compound/C00026"/>
                  <rdf:li rdf:resource="http://identifiers.org/metanetx.chemical/MNXM20"/>
                  <rdf:li rdf:resource="http://identifiers.org/reactome.compound/113594"/>
                  <rdf:li rdf:resource="http://identifiers.org/reactome.compound/561075"/>
                  <rdf:li rdf:resource="http://identifiers.org/reactome.compound/5278317"/>
                  <rdf:li rdf:resource="http://identifiers.org/reactome.compound/113671"/>
                  <rdf:li rdf:resource="http://identifiers.org/reactome.compound/29406"/>
                  <rdf:li rdf:resource="http://identifiers.org/reactome.compound/389537"/>
                  <rdf:li rdf:resource="http://identifiers.org/sabiork/1922"/>
                  <rdf:li rdf:resource="http://identifiers.org/seed.compound/cpd00024"/>
                </rdf:Bag>
              </bqbiol:is>
            </rdf:Description>
          </rdf:RDF>
        </annotation>
      </species>
      <species metaid="M_glu__L__91__c__93__" sboTerm="SBO:0000247" id="M_glu__L__91__c__93__" name="L-Glutamate" compartment="c" initialConcentration="0" hasOnlySubstanceUnits="false" boundaryCondition="false" constant="false" fbc:charge="0" fbc:chemicalFormula="C5H8NO4">
        <annotation>
          <rdf:RDF xmlns:rdf="http://www.w3.org/1999/02/22-rdf-syntax-ns#" xmlns:dcterms="http://purl.org/dc/terms/" xmlns:vCard="http://www.w3.org/2001/vcard-rdf/3.0#" xmlns:vCard4="http://www.w3.org/2006/vcard/ns#" xmlns:bqbiol="http://biomodels.net/biology-qualifiers/" xmlns:bqmodel="http://biomodels.net/model-qualifiers/">
            <rdf:Description rdf:about="#M_glu__L__91__c__93__">
              <bqbiol:is>
                <rdf:Bag>
                  <rdf:li rdf:resource="http://identifiers.org/bigg.metabolite/glu__L"/>
                  <rdf:li rdf:resource="http://identifiers.org/biocyc/META:Glutamates"/>
                  <rdf:li rdf:resource="http://identifiers.org/biocyc/META:GLT"/>
                  <rdf:li rdf:resource="http://identifiers.org/chebi/CHEBI:76051"/>
                  <rdf:li rdf:resource="http://identifiers.org/chebi/CHEBI:21301"/>
                  <rdf:li rdf:resource="http://identifiers.org/chebi/CHEBI:29985"/>
                  <rdf:li rdf:resource="http://identifiers.org/chebi/CHEBI:42825"/>
                  <rdf:li rdf:resource="http://identifiers.org/chebi/CHEBI:29987"/>
                  <rdf:li rdf:resource="http://identifiers.org/chebi/CHEBI:18237"/>
                  <rdf:li rdf:resource="http://identifiers.org/chebi/CHEBI:24314"/>
                  <rdf:li rdf:resource="http://identifiers.org/chebi/CHEBI:16015"/>
                  <rdf:li rdf:resource="http://identifiers.org/chebi/CHEBI:13107"/>
                  <rdf:li rdf:resource="http://identifiers.org/chebi/CHEBI:5431"/>
                  <rdf:li rdf:resource="http://identifiers.org/chebi/CHEBI:21304"/>
                  <rdf:li rdf:resource="http://identifiers.org/chebi/CHEBI:6224"/>
                  <rdf:li rdf:resource="http://identifiers.org/chebi/CHEBI:14321"/>
                  <rdf:li rdf:resource="http://identifiers.org/chebi/CHEBI:29988"/>
                  <rdf:li rdf:resource="http://identifiers.org/hmdb/HMDB00148"/>
                  <rdf:li rdf:resource="http://identifiers.org/hmdb/HMDB60475"/>
                  <rdf:li rdf:resource="http://identifiers.org/kegg.compound/C00025"/>
                  <rdf:li rdf:resource="http://identifiers.org/kegg.compound/C00302"/>
                  <rdf:li rdf:resource="http://identifiers.org/kegg.drug/D00007"/>
                  <rdf:li rdf:resource="http://identifiers.org/kegg.drug/D04341"/>
                  <rdf:li rdf:resource="http://identifiers.org/metanetx.chemical/MNXM89557"/>
                  <rdf:li rdf:resource="http://identifiers.org/reactome.compound/428614"/>
                  <rdf:li rdf:resource="http://identifiers.org/reactome.compound/29404"/>
                  <rdf:li rdf:resource="http://identifiers.org/reactome.compound/113552"/>
                  <rdf:li rdf:resource="http://identifiers.org/reactome.compound/210382"/>
                  <rdf:li rdf:resource="http://identifiers.org/sabiork/73"/>
                  <rdf:li rdf:resource="http://identifiers.org/sabiork/2010"/>
                  <rdf:li rdf:resource="http://identifiers.org/seed.compound/cpd27177"/>
                  <rdf:li rdf:resource="http://identifiers.org/seed.compound/cpd00023"/>
                  <rdf:li rdf:resource="http://identifiers.org/seed.compound/cpd19002"/>
                </rdf:Bag>
              </bqbiol:is>
            </rdf:Description>
          </rdf:RDF>
        </annotation>
      </species>
      <species metaid="M_sucsal__91__c__93__" sboTerm="SBO:0000247" id="M_sucsal__91__c__93__" name="Succinic semialdehyde" compartment="c" initialConcentration="0" hasOnlySubstanceUnits="false" boundaryCondition="false" constant="false" fbc:charge="0" fbc:chemicalFormula="C4H5O3">
        <annotation>
          <rdf:RDF xmlns:rdf="http://www.w3.org/1999/02/22-rdf-syntax-ns#" xmlns:dcterms="http://purl.org/dc/terms/" xmlns:vCard="http://www.w3.org/2001/vcard-rdf/3.0#" xmlns:vCard4="http://www.w3.org/2006/vcard/ns#" xmlns:bqbiol="http://biomodels.net/biology-qualifiers/" xmlns:bqmodel="http://biomodels.net/model-qualifiers/">
            <rdf:Description rdf:about="#M_sucsal__91__c__93__">
              <bqbiol:is>
                <rdf:Bag>
                  <rdf:li rdf:resource="http://identifiers.org/bigg.metabolite/sucsal"/>
                  <rdf:li rdf:resource="http://identifiers.org/biocyc/META:SUCC-S-ALD"/>
                  <rdf:li rdf:resource="http://identifiers.org/chebi/CHEBI:26805"/>
                  <rdf:li rdf:resource="http://identifiers.org/chebi/CHEBI:16265"/>
                  <rdf:li rdf:resource="http://identifiers.org/chebi/CHEBI:15126"/>
                  <rdf:li rdf:resource="http://identifiers.org/chebi/CHEBI:57706"/>
                  <rdf:li rdf:resource="http://identifiers.org/chebi/CHEBI:26804"/>
                  <rdf:li rdf:resource="http://identifiers.org/chebi/CHEBI:9305"/>
                  <rdf:li rdf:resource="http://identifiers.org/envipath/4fd7f3e0-dd25-43ac-9453-dda3e52396e4/compound/ca9b64a3-b0a1-4bec-8397-c86bf0d44409"/>
                  <rdf:li rdf:resource="http://identifiers.org/envipath/32de3cf4-e3e6-4168-956e-32fa5ddb0ce1/compound/909890c9-4671-45f3-803c-40412ae31e43"/>
                  <rdf:li rdf:resource="http://identifiers.org/hmdb/HMDB01259"/>
                  <rdf:li rdf:resource="http://identifiers.org/kegg.compound/C00232"/>
                  <rdf:li rdf:resource="http://identifiers.org/lipidmaps/LMFA06000118"/>
                  <rdf:li rdf:resource="http://identifiers.org/metanetx.chemical/MNXM172"/>
                  <rdf:li rdf:resource="http://identifiers.org/reactome.compound/880046"/>
                  <rdf:li rdf:resource="http://identifiers.org/sabiork/1984"/>
                  <rdf:li rdf:resource="http://identifiers.org/seed.compound/cpd00199"/>
                </rdf:Bag>
              </bqbiol:is>
            </rdf:Description>
          </rdf:RDF>
        </annotation>
      </species>
      <species metaid="M_h2o__91__c__93__" sboTerm="SBO:0000247" id="M_h2o__91__c__93__" name="H2O H2O" compartment="c" initialConcentration="0" hasOnlySubstanceUnits="false" boundaryCondition="false" constant="false" fbc:charge="0" fbc:chemicalFormula="H2O">
        <annotation>
          <rdf:RDF xmlns:rdf="http://www.w3.org/1999/02/22-rdf-syntax-ns#" xmlns:dcterms="http://purl.org/dc/terms/" xmlns:vCard="http://www.w3.org/2001/vcard-rdf/3.0#" xmlns:vCard4="http://www.w3.org/2006/vcard/ns#" xmlns:bqbiol="http://biomodels.net/biology-qualifiers/" xmlns:bqmodel="http://biomodels.net/model-qualifiers/">
            <rdf:Description rdf:about="#M_h2o__91__c__93__">
              <bqbiol:is>
                <rdf:Bag>
                  <rdf:li rdf:resource="http://identifiers.org/bigg.metabolite/h2o"/>
                  <rdf:li rdf:resource="http://identifiers.org/biocyc/META:CPD-15815"/>
                  <rdf:li rdf:resource="http://identifiers.org/biocyc/META:OXONIUM"/>
                  <rdf:li rdf:resource="http://identifiers.org/biocyc/META:HYDROXYL-GROUP"/>
                  <rdf:li rdf:resource="http://identifiers.org/biocyc/META:WATER"/>
                  <rdf:li rdf:resource="http://identifiers.org/biocyc/META:OH"/>
                  <rdf:li rdf:resource="http://identifiers.org/chebi/CHEBI:13352"/>
                  <rdf:li rdf:resource="http://identifiers.org/chebi/CHEBI:30490"/>
                  <rdf:li rdf:resource="http://identifiers.org/chebi/CHEBI:43228"/>
                  <rdf:li rdf:resource="http://identifiers.org/chebi/CHEBI:33813"/>
                  <rdf:li rdf:resource="http://identifiers.org/chebi/CHEBI:44292"/>
                  <rdf:li rdf:resource="http://identifiers.org/chebi/CHEBI:44641"/>
                  <rdf:li rdf:resource="http://identifiers.org/chebi/CHEBI:27313"/>
                  <rdf:li rdf:resource="http://identifiers.org/chebi/CHEBI:42043"/>
                  <rdf:li rdf:resource="http://identifiers.org/chebi/CHEBI:44819"/>
                  <rdf:li rdf:resource="http://identifiers.org/chebi/CHEBI:29356"/>
                  <rdf:li rdf:resource="http://identifiers.org/chebi/CHEBI:5594"/>
                  <rdf:li rdf:resource="http://identifiers.org/chebi/CHEBI:10743"/>
                  <rdf:li rdf:resource="http://identifiers.org/chebi/CHEBI:15377"/>
                  <rdf:li rdf:resource="http://identifiers.org/chebi/CHEBI:42857"/>
                  <rdf:li rdf:resource="http://identifiers.org/chebi/CHEBI:13365"/>
                  <rdf:li rdf:resource="http://identifiers.org/chebi/CHEBI:29412"/>
                  <rdf:li rdf:resource="http://identifiers.org/chebi/CHEBI:16234"/>
                  <rdf:li rdf:resource="http://identifiers.org/chebi/CHEBI:13419"/>
                  <rdf:li rdf:resource="http://identifiers.org/chebi/CHEBI:5585"/>
                  <rdf:li rdf:resource="http://identifiers.org/chebi/CHEBI:44701"/>
                  <rdf:li rdf:resource="http://identifiers.org/envipath/650babc9-9d68-4b73-9332-11972ca26f7b/compound/799908db-b8c9-4982-86cb-1f225e2ad08c"/>
                  <rdf:li rdf:resource="http://identifiers.org/envipath/650babc9-9d68-4b73-9332-11972ca26f7b/compound/e7f34a8e-cded-4793-b6d5-792335b38636"/>
                  <rdf:li rdf:resource="http://identifiers.org/envipath/5882df9c-dae1-4d80-a40e-db4724271456/compound/969d0227-3069-4e44-9525-7ae7bad84170"/>
                  <rdf:li rdf:resource="http://identifiers.org/hmdb/HMDB02111"/>
                  <rdf:li rdf:resource="http://identifiers.org/hmdb/HMDB01039"/>
                  <rdf:li rdf:resource="http://identifiers.org/kegg.compound/C00001"/>
                  <rdf:li rdf:resource="http://identifiers.org/kegg.compound/C01328"/>
                  <rdf:li rdf:resource="http://identifiers.org/kegg.drug/D00001"/>
                  <rdf:li rdf:resource="http://identifiers.org/kegg.drug/D06322"/>
                  <rdf:li rdf:resource="http://identifiers.org/metanetx.chemical/MNXM2"/>
                  <rdf:li rdf:resource="http://identifiers.org/reactome.compound/113521"/>
                  <rdf:li rdf:resource="http://identifiers.org/reactome.compound/141343"/>
                  <rdf:li rdf:resource="http://identifiers.org/reactome.compound/2022884"/>
                  <rdf:li rdf:resource="http://identifiers.org/reactome.compound/5278291"/>
                  <rdf:li rdf:resource="http://identifiers.org/reactome.compound/29356"/>
                  <rdf:li rdf:resource="http://identifiers.org/reactome.compound/189422"/>
                  <rdf:li rdf:resource="http://identifiers.org/reactome.compound/5668574"/>
                  <rdf:li rdf:resource="http://identifiers.org/reactome.compound/5693747"/>
                  <rdf:li rdf:resource="http://identifiers.org/reactome.compound/109276"/>
                  <rdf:li rdf:resource="http://identifiers.org/reactome.compound/113519"/>
                  <rdf:li rdf:resource="http://identifiers.org/reactome.compound/1605715"/>
                  <rdf:li rdf:resource="http://identifiers.org/reactome.compound/8851517"/>
                  <rdf:li rdf:resource="http://identifiers.org/reactome.compound/113518"/>
                  <rdf:li rdf:resource="http://identifiers.org/reactome.compound/351603"/>
                  <rdf:li rdf:resource="http://identifiers.org/sabiork/40"/>
                  <rdf:li rdf:resource="http://identifiers.org/seed.compound/cpd27222"/>
                  <rdf:li rdf:resource="http://identifiers.org/seed.compound/cpd00001"/>
                  <rdf:li rdf:resource="http://identifiers.org/seed.compound/cpd15275"/>
                </rdf:Bag>
              </bqbiol:is>
            </rdf:Description>
          </rdf:RDF>
        </annotation>
      </species>
      <species metaid="M_agm__91__c__93__" sboTerm="SBO:0000247" id="M_agm__91__c__93__" name="Agmatine" compartment="c" initialConcentration="0" hasOnlySubstanceUnits="false" boundaryCondition="false" constant="false" fbc:charge="0" fbc:chemicalFormula="C5H16N4">
        <annotation>
          <rdf:RDF xmlns:rdf="http://www.w3.org/1999/02/22-rdf-syntax-ns#" xmlns:dcterms="http://purl.org/dc/terms/" xmlns:vCard="http://www.w3.org/2001/vcard-rdf/3.0#" xmlns:vCard4="http://www.w3.org/2006/vcard/ns#" xmlns:bqbiol="http://biomodels.net/biology-qualifiers/" xmlns:bqmodel="http://biomodels.net/model-qualifiers/">
            <rdf:Description rdf:about="#M_agm__91__c__93__">
              <bqbiol:is>
                <rdf:Bag>
                  <rdf:li rdf:resource="http://identifiers.org/bigg.metabolite/agm"/>
                  <rdf:li rdf:resource="http://identifiers.org/biocyc/META:AGMATHINE"/>
                  <rdf:li rdf:resource="http://identifiers.org/chebi/CHEBI:17431"/>
                  <rdf:li rdf:resource="http://identifiers.org/chebi/CHEBI:2514"/>
                  <rdf:li rdf:resource="http://identifiers.org/chebi/CHEBI:18576"/>
                  <rdf:li rdf:resource="http://identifiers.org/chebi/CHEBI:13747"/>
                  <rdf:li rdf:resource="http://identifiers.org/chebi/CHEBI:58145"/>
                  <rdf:li rdf:resource="http://identifiers.org/chebi/CHEBI:40556"/>
                  <rdf:li rdf:resource="http://identifiers.org/hmdb/HMDB60259"/>
                  <rdf:li rdf:resource="http://identifiers.org/hmdb/HMDB01432"/>
                  <rdf:li rdf:resource="http://identifiers.org/kegg.compound/C00179"/>
                  <rdf:li rdf:resource="http://identifiers.org/metanetx.chemical/MNXM328"/>
                  <rdf:li rdf:resource="http://identifiers.org/reactome.compound/351164"/>
                  <rdf:li rdf:resource="http://identifiers.org/sabiork/4059"/>
                  <rdf:li rdf:resource="http://identifiers.org/seed.compound/cpd00152"/>
                </rdf:Bag>
              </bqbiol:is>
            </rdf:Description>
          </rdf:RDF>
        </annotation>
      </species>
      <species metaid="M_ptrc__91__c__93__" sboTerm="SBO:0000247" id="M_ptrc__91__c__93__" name="Putrescine" compartment="c" initialConcentration="0" hasOnlySubstanceUnits="false" boundaryCondition="false" constant="false" fbc:charge="0" fbc:chemicalFormula="C4H14N2">
        <annotation>
          <rdf:RDF xmlns:rdf="http://www.w3.org/1999/02/22-rdf-syntax-ns#" xmlns:dcterms="http://purl.org/dc/terms/" xmlns:vCard="http://www.w3.org/2001/vcard-rdf/3.0#" xmlns:vCard4="http://www.w3.org/2006/vcard/ns#" xmlns:bqbiol="http://biomodels.net/biology-qualifiers/" xmlns:bqmodel="http://biomodels.net/model-qualifiers/">
            <rdf:Description rdf:about="#M_ptrc__91__c__93__">
              <bqbiol:is>
                <rdf:Bag>
                  <rdf:li rdf:resource="http://identifiers.org/bigg.metabolite/ptrc"/>
                  <rdf:li rdf:resource="http://identifiers.org/biocyc/META:PUTRESCINE"/>
                  <rdf:li rdf:resource="http://identifiers.org/chebi/CHEBI:8650"/>
                  <rdf:li rdf:resource="http://identifiers.org/chebi/CHEBI:17148"/>
                  <rdf:li rdf:resource="http://identifiers.org/chebi/CHEBI:45092"/>
                  <rdf:li rdf:resource="http://identifiers.org/chebi/CHEBI:26405"/>
                  <rdf:li rdf:resource="http://identifiers.org/chebi/CHEBI:14972"/>
                  <rdf:li rdf:resource="http://identifiers.org/chebi/CHEBI:326268"/>
                  <rdf:li rdf:resource="http://identifiers.org/hmdb/HMDB01414"/>
                  <rdf:li rdf:resource="http://identifiers.org/hmdb/HMDB60243"/>
                  <rdf:li rdf:resource="http://identifiers.org/kegg.compound/C00134"/>
                  <rdf:li rdf:resource="http://identifiers.org/metanetx.chemical/MNXM118"/>
                  <rdf:li rdf:resource="http://identifiers.org/reactome.compound/29610"/>
                  <rdf:li rdf:resource="http://identifiers.org/reactome.compound/141350"/>
                  <rdf:li rdf:resource="http://identifiers.org/sabiork/1941"/>
                  <rdf:li rdf:resource="http://identifiers.org/seed.compound/cpd00118"/>
                  <rdf:li rdf:resource="http://identifiers.org/seed.compound/cpd12215"/>
                </rdf:Bag>
              </bqbiol:is>
            </rdf:Description>
          </rdf:RDF>
        </annotation>
      </species>
      <species metaid="M_urea__91__c__93__" sboTerm="SBO:0000247" id="M_urea__91__c__93__" name="Urea CH4N2O" compartment="c" initialConcentration="0" hasOnlySubstanceUnits="false" boundaryCondition="false" constant="false" fbc:charge="0" fbc:chemicalFormula="CH4N2O">
        <annotation>
          <rdf:RDF xmlns:rdf="http://www.w3.org/1999/02/22-rdf-syntax-ns#" xmlns:dcterms="http://purl.org/dc/terms/" xmlns:vCard="http://www.w3.org/2001/vcard-rdf/3.0#" xmlns:vCard4="http://www.w3.org/2006/vcard/ns#" xmlns:bqbiol="http://biomodels.net/biology-qualifiers/" xmlns:bqmodel="http://biomodels.net/model-qualifiers/">
            <rdf:Description rdf:about="#M_urea__91__c__93__">
              <bqbiol:is>
                <rdf:Bag>
                  <rdf:li rdf:resource="http://identifiers.org/bigg.metabolite/urea"/>
                  <rdf:li rdf:resource="http://identifiers.org/biocyc/META:UREA"/>
                  <rdf:li rdf:resource="http://identifiers.org/chebi/CHEBI:134711"/>
                  <rdf:li rdf:resource="http://identifiers.org/chebi/CHEBI:15292"/>
                  <rdf:li rdf:resource="http://identifiers.org/chebi/CHEBI:16199"/>
                  <rdf:li rdf:resource="http://identifiers.org/chebi/CHEBI:32285"/>
                  <rdf:li rdf:resource="http://identifiers.org/chebi/CHEBI:48376"/>
                  <rdf:li rdf:resource="http://identifiers.org/chebi/CHEBI:9888"/>
                  <rdf:li rdf:resource="http://identifiers.org/chebi/CHEBI:27218"/>
                  <rdf:li rdf:resource="http://identifiers.org/chebi/CHEBI:46379"/>
                  <rdf:li rdf:resource="http://identifiers.org/envipath/5882df9c-dae1-4d80-a40e-db4724271456/compound/a4a8116a-0fc4-4ad8-b192-1387a253bac6"/>
                  <rdf:li rdf:resource="http://identifiers.org/envipath/32de3cf4-e3e6-4168-956e-32fa5ddb0ce1/compound/e1054e0b-a299-4b89-b470-455c007d2bc6"/>
                  <rdf:li rdf:resource="http://identifiers.org/envipath/650babc9-9d68-4b73-9332-11972ca26f7b/compound/f410026a-1678-4d69-b6ac-505c7b9fe316"/>
                  <rdf:li rdf:resource="http://identifiers.org/hmdb/HMDB00294"/>
                  <rdf:li rdf:resource="http://identifiers.org/kegg.compound/C00086"/>
                  <rdf:li rdf:resource="http://identifiers.org/kegg.drug/D01749"/>
                  <rdf:li rdf:resource="http://identifiers.org/kegg.drug/D10496"/>
                  <rdf:li rdf:resource="http://identifiers.org/kegg.drug/D00023"/>
                  <rdf:li rdf:resource="http://identifiers.org/metanetx.chemical/MNXM117"/>
                  <rdf:li rdf:resource="http://identifiers.org/reactome.compound/374061"/>
                  <rdf:li rdf:resource="http://identifiers.org/reactome.compound/29514"/>
                  <rdf:li rdf:resource="http://identifiers.org/reactome.compound/432019"/>
                  <rdf:li rdf:resource="http://identifiers.org/sabiork/1798"/>
                  <rdf:li rdf:resource="http://identifiers.org/seed.compound/cpd00073"/>
                </rdf:Bag>
              </bqbiol:is>
            </rdf:Description>
          </rdf:RDF>
        </annotation>
      </species>
      <species metaid="M_nad__91__c__93__" sboTerm="SBO:0000247" id="M_nad__91__c__93__" name="Nicotinamide adenine dinucleotide" compartment="c" initialConcentration="0" hasOnlySubstanceUnits="false" boundaryCondition="false" constant="false" fbc:charge="0" fbc:chemicalFormula="C21H26N7O14P2">
        <annotation>
          <rdf:RDF xmlns:rdf="http://www.w3.org/1999/02/22-rdf-syntax-ns#" xmlns:dcterms="http://purl.org/dc/terms/" xmlns:vCard="http://www.w3.org/2001/vcard-rdf/3.0#" xmlns:vCard4="http://www.w3.org/2006/vcard/ns#" xmlns:bqbiol="http://biomodels.net/biology-qualifiers/" xmlns:bqmodel="http://biomodels.net/model-qualifiers/">
            <rdf:Description rdf:about="#M_nad__91__c__93__">
              <bqbiol:is>
                <rdf:Bag>
                  <rdf:li rdf:resource="http://identifiers.org/bigg.metabolite/nad"/>
                  <rdf:li rdf:resource="http://identifiers.org/biocyc/META:NAD"/>
                  <rdf:li rdf:resource="http://identifiers.org/chebi/CHEBI:7422"/>
                  <rdf:li rdf:resource="http://identifiers.org/chebi/CHEBI:44215"/>
                  <rdf:li rdf:resource="http://identifiers.org/chebi/CHEBI:13394"/>
                  <rdf:li rdf:resource="http://identifiers.org/chebi/CHEBI:21901"/>
                  <rdf:li rdf:resource="http://identifiers.org/chebi/CHEBI:57540"/>
                  <rdf:li rdf:resource="http://identifiers.org/chebi/CHEBI:15846"/>
                  <rdf:li rdf:resource="http://identifiers.org/chebi/CHEBI:44281"/>
                  <rdf:li rdf:resource="http://identifiers.org/chebi/CHEBI:44214"/>
                  <rdf:li rdf:resource="http://identifiers.org/chebi/CHEBI:13393"/>
                  <rdf:li rdf:resource="http://identifiers.org/chebi/CHEBI:29867"/>
                  <rdf:li rdf:resource="http://identifiers.org/hmdb/HMDB00902"/>
                  <rdf:li rdf:resource="http://identifiers.org/kegg.compound/C00003"/>
                  <rdf:li rdf:resource="http://identifiers.org/kegg.drug/D00002"/>
                  <rdf:li rdf:resource="http://identifiers.org/metanetx.chemical/MNXM8"/>
                  <rdf:li rdf:resource="http://identifiers.org/reactome.compound/352330"/>
                  <rdf:li rdf:resource="http://identifiers.org/reactome.compound/192307"/>
                  <rdf:li rdf:resource="http://identifiers.org/reactome.compound/194653"/>
                  <rdf:li rdf:resource="http://identifiers.org/reactome.compound/113526"/>
                  <rdf:li rdf:resource="http://identifiers.org/reactome.compound/29360"/>
                  <rdf:li rdf:resource="http://identifiers.org/sabiork/37"/>
                  <rdf:li rdf:resource="http://identifiers.org/seed.compound/cpd00003"/>
                </rdf:Bag>
              </bqbiol:is>
            </rdf:Description>
          </rdf:RDF>
        </annotation>
      </species>
      <species metaid="M_ala__L__91__c__93__" sboTerm="SBO:0000247" id="M_ala__L__91__c__93__" name="L-Alanine" compartment="c" initialConcentration="0" hasOnlySubstanceUnits="false" boundaryCondition="false" constant="false" fbc:charge="0" fbc:chemicalFormula="C3H7NO2">
        <annotation>
          <rdf:RDF xmlns:rdf="http://www.w3.org/1999/02/22-rdf-syntax-ns#" xmlns:dcterms="http://purl.org/dc/terms/" xmlns:vCard="http://www.w3.org/2001/vcard-rdf/3.0#" xmlns:vCard4="http://www.w3.org/2006/vcard/ns#" xmlns:bqbiol="http://biomodels.net/biology-qualifiers/" xmlns:bqmodel="http://biomodels.net/model-qualifiers/">
            <rdf:Description rdf:about="#M_ala__L__91__c__93__">
              <bqbiol:is>
                <rdf:Bag>
                  <rdf:li rdf:resource="http://identifiers.org/bigg.metabolite/ala__L"/>
                  <rdf:li rdf:resource="http://identifiers.org/biocyc/META:L-ALPHA-ALANINE"/>
                  <rdf:li rdf:resource="http://identifiers.org/chebi/CHEBI:21216"/>
                  <rdf:li rdf:resource="http://identifiers.org/chebi/CHEBI:32440"/>
                  <rdf:li rdf:resource="http://identifiers.org/chebi/CHEBI:2539"/>
                  <rdf:li rdf:resource="http://identifiers.org/chebi/CHEBI:46308"/>
                  <rdf:li rdf:resource="http://identifiers.org/chebi/CHEBI:40735"/>
                  <rdf:li rdf:resource="http://identifiers.org/chebi/CHEBI:16977"/>
                  <rdf:li rdf:resource="http://identifiers.org/chebi/CHEBI:22277"/>
                  <rdf:li rdf:resource="http://identifiers.org/chebi/CHEBI:32439"/>
                  <rdf:li rdf:resource="http://identifiers.org/chebi/CHEBI:57972"/>
                  <rdf:li rdf:resource="http://identifiers.org/chebi/CHEBI:6171"/>
                  <rdf:li rdf:resource="http://identifiers.org/chebi/CHEBI:16449"/>
                  <rdf:li rdf:resource="http://identifiers.org/chebi/CHEBI:32431"/>
                  <rdf:li rdf:resource="http://identifiers.org/chebi/CHEBI:32432"/>
                  <rdf:li rdf:resource="http://identifiers.org/chebi/CHEBI:66916"/>
                  <rdf:li rdf:resource="http://identifiers.org/chebi/CHEBI:40734"/>
                  <rdf:li rdf:resource="http://identifiers.org/chebi/CHEBI:13069"/>
                  <rdf:li rdf:resource="http://identifiers.org/chebi/CHEBI:76050"/>
                  <rdf:li rdf:resource="http://identifiers.org/chebi/CHEBI:13748"/>
                  <rdf:li rdf:resource="http://identifiers.org/envipath/650babc9-9d68-4b73-9332-11972ca26f7b/compound/d80739c7-acbe-4c00-8ea2-e3d19a191be2"/>
                  <rdf:li rdf:resource="http://identifiers.org/envipath/650babc9-9d68-4b73-9332-11972ca26f7b/compound/1aad160f-1c5e-48e0-9473-6305321b31ed"/>
                  <rdf:li rdf:resource="http://identifiers.org/hmdb/HMDB00161"/>
                  <rdf:li rdf:resource="http://identifiers.org/hmdb/HMDB62251"/>
                  <rdf:li rdf:resource="http://identifiers.org/kegg.compound/C01401"/>
                  <rdf:li rdf:resource="http://identifiers.org/kegg.compound/C00041"/>
                  <rdf:li rdf:resource="http://identifiers.org/kegg.drug/D00012"/>
                  <rdf:li rdf:resource="http://identifiers.org/metanetx.chemical/MNXM32"/>
                  <rdf:li rdf:resource="http://identifiers.org/reactome.compound/389664"/>
                  <rdf:li rdf:resource="http://identifiers.org/reactome.compound/352036"/>
                  <rdf:li rdf:resource="http://identifiers.org/reactome.compound/29432"/>
                  <rdf:li rdf:resource="http://identifiers.org/reactome.compound/379697"/>
                  <rdf:li rdf:resource="http://identifiers.org/sabiork/2280"/>
                  <rdf:li rdf:resource="http://identifiers.org/sabiork/67"/>
                  <rdf:li rdf:resource="http://identifiers.org/seed.compound/cpd00035"/>
                  <rdf:li rdf:resource="http://identifiers.org/seed.compound/cpd01003"/>
                </rdf:Bag>
              </bqbiol:is>
            </rdf:Description>
          </rdf:RDF>
        </annotation>
      </species>
      <species metaid="M_h__91__c__93__" sboTerm="SBO:0000247" id="M_h__91__c__93__" name="H+" compartment="c" initialConcentration="0" hasOnlySubstanceUnits="false" boundaryCondition="false" constant="false" fbc:charge="0" fbc:chemicalFormula="H">
        <annotation>
          <rdf:RDF xmlns:rdf="http://www.w3.org/1999/02/22-rdf-syntax-ns#" xmlns:dcterms="http://purl.org/dc/terms/" xmlns:vCard="http://www.w3.org/2001/vcard-rdf/3.0#" xmlns:vCard4="http://www.w3.org/2006/vcard/ns#" xmlns:bqbiol="http://biomodels.net/biology-qualifiers/" xmlns:bqmodel="http://biomodels.net/model-qualifiers/">
            <rdf:Description rdf:about="#M_h__91__c__93__">
              <bqbiol:is>
                <rdf:Bag>
                  <rdf:li rdf:resource="http://identifiers.org/bigg.metabolite/h"/>
                  <rdf:li rdf:resource="http://identifiers.org/biocyc/META:PROTON"/>
                  <rdf:li rdf:resource="http://identifiers.org/chebi/CHEBI:5584"/>
                  <rdf:li rdf:resource="http://identifiers.org/chebi/CHEBI:13357"/>
                  <rdf:li rdf:resource="http://identifiers.org/chebi/CHEBI:15378"/>
                  <rdf:li rdf:resource="http://identifiers.org/chebi/CHEBI:10744"/>
                  <rdf:li rdf:resource="http://identifiers.org/hmdb/HMDB59597"/>
                  <rdf:li rdf:resource="http://identifiers.org/kegg.compound/C00080"/>
                  <rdf:li rdf:resource="http://identifiers.org/metanetx.chemical/MNXM1"/>
                  <rdf:li rdf:resource="http://identifiers.org/reactome.compound/2000349"/>
                  <rdf:li rdf:resource="http://identifiers.org/reactome.compound/425978"/>
                  <rdf:li rdf:resource="http://identifiers.org/reactome.compound/74722"/>
                  <rdf:li rdf:resource="http://identifiers.org/reactome.compound/428040"/>
                  <rdf:li rdf:resource="http://identifiers.org/reactome.compound/427899"/>
                  <rdf:li rdf:resource="http://identifiers.org/reactome.compound/428548"/>
                  <rdf:li rdf:resource="http://identifiers.org/reactome.compound/156540"/>
                  <rdf:li rdf:resource="http://identifiers.org/reactome.compound/70106"/>
                  <rdf:li rdf:resource="http://identifiers.org/reactome.compound/425969"/>
                  <rdf:li rdf:resource="http://identifiers.org/reactome.compound/1132304"/>
                  <rdf:li rdf:resource="http://identifiers.org/reactome.compound/5668577"/>
                  <rdf:li rdf:resource="http://identifiers.org/reactome.compound/1470067"/>
                  <rdf:li rdf:resource="http://identifiers.org/reactome.compound/163953"/>
                  <rdf:li rdf:resource="http://identifiers.org/reactome.compound/193465"/>
                  <rdf:li rdf:resource="http://identifiers.org/reactome.compound/113529"/>
                  <rdf:li rdf:resource="http://identifiers.org/reactome.compound/351626"/>
                  <rdf:li rdf:resource="http://identifiers.org/reactome.compound/425999"/>
                  <rdf:li rdf:resource="http://identifiers.org/reactome.compound/194688"/>
                  <rdf:li rdf:resource="http://identifiers.org/reactome.compound/374900"/>
                  <rdf:li rdf:resource="http://identifiers.org/reactome.compound/2872447"/>
                  <rdf:li rdf:resource="http://identifiers.org/reactome.compound/372511"/>
                  <rdf:li rdf:resource="http://identifiers.org/sabiork/39"/>
                  <rdf:li rdf:resource="http://identifiers.org/seed.compound/cpd00067"/>
                </rdf:Bag>
              </bqbiol:is>
            </rdf:Description>
          </rdf:RDF>
        </annotation>
      </species>
      <species metaid="M_nadh__91__c__93__" sboTerm="SBO:0000247" id="M_nadh__91__c__93__" name="Nicotinamide adenine dinucleotide - reduced" compartment="c" initialConcentration="0" hasOnlySubstanceUnits="false" boundaryCondition="false" constant="false" fbc:charge="0" fbc:chemicalFormula="C21H27N7O14P2">
        <annotation>
          <rdf:RDF xmlns:rdf="http://www.w3.org/1999/02/22-rdf-syntax-ns#" xmlns:dcterms="http://purl.org/dc/terms/" xmlns:vCard="http://www.w3.org/2001/vcard-rdf/3.0#" xmlns:vCard4="http://www.w3.org/2006/vcard/ns#" xmlns:bqbiol="http://biomodels.net/biology-qualifiers/" xmlns:bqmodel="http://biomodels.net/model-qualifiers/">
            <rdf:Description rdf:about="#M_nadh__91__c__93__">
              <bqbiol:is>
                <rdf:Bag>
                  <rdf:li rdf:resource="http://identifiers.org/bigg.metabolite/nadh"/>
                  <rdf:li rdf:resource="http://identifiers.org/biocyc/META:NADH"/>
                  <rdf:li rdf:resource="http://identifiers.org/chebi/CHEBI:13395"/>
                  <rdf:li rdf:resource="http://identifiers.org/chebi/CHEBI:21902"/>
                  <rdf:li rdf:resource="http://identifiers.org/chebi/CHEBI:7423"/>
                  <rdf:li rdf:resource="http://identifiers.org/chebi/CHEBI:44216"/>
                  <rdf:li rdf:resource="http://identifiers.org/chebi/CHEBI:57945"/>
                  <rdf:li rdf:resource="http://identifiers.org/chebi/CHEBI:16908"/>
                  <rdf:li rdf:resource="http://identifiers.org/chebi/CHEBI:13396"/>
                  <rdf:li rdf:resource="http://identifiers.org/hmdb/HMDB01487"/>
                  <rdf:li rdf:resource="http://identifiers.org/kegg.compound/C00004"/>
                  <rdf:li rdf:resource="http://identifiers.org/metanetx.chemical/MNXM10"/>
                  <rdf:li rdf:resource="http://identifiers.org/reactome.compound/192305"/>
                  <rdf:li rdf:resource="http://identifiers.org/reactome.compound/73473"/>
                  <rdf:li rdf:resource="http://identifiers.org/reactome.compound/29362"/>
                  <rdf:li rdf:resource="http://identifiers.org/reactome.compound/194697"/>
                  <rdf:li rdf:resource="http://identifiers.org/sabiork/38"/>
                  <rdf:li rdf:resource="http://identifiers.org/seed.compound/cpd00004"/>
                </rdf:Bag>
              </bqbiol:is>
            </rdf:Description>
          </rdf:RDF>
        </annotation>
      </species>
      <species metaid="M_pyr__91__c__93__" sboTerm="SBO:0000247" id="M_pyr__91__c__93__" name="Pyruvate" compartment="c" initialConcentration="0" hasOnlySubstanceUnits="false" boundaryCondition="false" constant="false" fbc:charge="0" fbc:chemicalFormula="C3H3O3">
        <annotation>
          <rdf:RDF xmlns:rdf="http://www.w3.org/1999/02/22-rdf-syntax-ns#" xmlns:dcterms="http://purl.org/dc/terms/" xmlns:vCard="http://www.w3.org/2001/vcard-rdf/3.0#" xmlns:vCard4="http://www.w3.org/2006/vcard/ns#" xmlns:bqbiol="http://biomodels.net/biology-qualifiers/" xmlns:bqmodel="http://biomodels.net/model-qualifiers/">
            <rdf:Description rdf:about="#M_pyr__91__c__93__">
              <bqbiol:is>
                <rdf:Bag>
                  <rdf:li rdf:resource="http://identifiers.org/bigg.metabolite/pyr"/>
                  <rdf:li rdf:resource="http://identifiers.org/biocyc/META:PYRUVATE"/>
                  <rdf:li rdf:resource="http://identifiers.org/chebi/CHEBI:26462"/>
                  <rdf:li rdf:resource="http://identifiers.org/chebi/CHEBI:26466"/>
                  <rdf:li rdf:resource="http://identifiers.org/chebi/CHEBI:8685"/>
                  <rdf:li rdf:resource="http://identifiers.org/chebi/CHEBI:32816"/>
                  <rdf:li rdf:resource="http://identifiers.org/chebi/CHEBI:45253"/>
                  <rdf:li rdf:resource="http://identifiers.org/chebi/CHEBI:14987"/>
                  <rdf:li rdf:resource="http://identifiers.org/chebi/CHEBI:15361"/>
                  <rdf:li rdf:resource="http://identifiers.org/envipath/650babc9-9d68-4b73-9332-11972ca26f7b/compound/ccc99777-54dc-42d4-a97e-009b780d3905"/>
                  <rdf:li rdf:resource="http://identifiers.org/envipath/32de3cf4-e3e6-4168-956e-32fa5ddb0ce1/compound/dc01020e-8c7e-4087-9f56-cf8c962b7437"/>
                  <rdf:li rdf:resource="http://identifiers.org/hmdb/HMDB00243"/>
                  <rdf:li rdf:resource="http://identifiers.org/kegg.compound/C00022"/>
                  <rdf:li rdf:resource="http://identifiers.org/lipidmaps/LMFA01060077"/>
                  <rdf:li rdf:resource="http://identifiers.org/metanetx.chemical/MNXM23"/>
                  <rdf:li rdf:resource="http://identifiers.org/reactome.compound/1130930"/>
                  <rdf:li rdf:resource="http://identifiers.org/reactome.compound/5357717"/>
                  <rdf:li rdf:resource="http://identifiers.org/reactome.compound/113557"/>
                  <rdf:li rdf:resource="http://identifiers.org/reactome.compound/29398"/>
                  <rdf:li rdf:resource="http://identifiers.org/reactome.compound/389680"/>
                  <rdf:li rdf:resource="http://identifiers.org/sabiork/33"/>
                  <rdf:li rdf:resource="http://identifiers.org/seed.compound/cpd00020"/>
                </rdf:Bag>
              </bqbiol:is>
            </rdf:Description>
          </rdf:RDF>
        </annotation>
      </species>
      <species metaid="M_nh4__91__c__93__" sboTerm="SBO:0000247" id="M_nh4__91__c__93__" name="Ammonium" compartment="c" initialConcentration="0" hasOnlySubstanceUnits="false" boundaryCondition="false" constant="false" fbc:charge="0" fbc:chemicalFormula="H4N">
        <annotation>
          <rdf:RDF xmlns:rdf="http://www.w3.org/1999/02/22-rdf-syntax-ns#" xmlns:dcterms="http://purl.org/dc/terms/" xmlns:vCard="http://www.w3.org/2001/vcard-rdf/3.0#" xmlns:vCard4="http://www.w3.org/2006/vcard/ns#" xmlns:bqbiol="http://biomodels.net/biology-qualifiers/" xmlns:bqmodel="http://biomodels.net/model-qualifiers/">
            <rdf:Description rdf:about="#M_nh4__91__c__93__">
              <bqbiol:is>
                <rdf:Bag>
                  <rdf:li rdf:resource="http://identifiers.org/bigg.metabolite/nh4"/>
                  <rdf:li rdf:resource="http://identifiers.org/biocyc/META:AMMONIUM"/>
                  <rdf:li rdf:resource="http://identifiers.org/biocyc/META:AMMONIA"/>
                  <rdf:li rdf:resource="http://identifiers.org/chebi/CHEBI:44284"/>
                  <rdf:li rdf:resource="http://identifiers.org/chebi/CHEBI:135980"/>
                  <rdf:li rdf:resource="http://identifiers.org/chebi/CHEBI:22533"/>
                  <rdf:li rdf:resource="http://identifiers.org/chebi/CHEBI:13406"/>
                  <rdf:li rdf:resource="http://identifiers.org/chebi/CHEBI:29337"/>
                  <rdf:li rdf:resource="http://identifiers.org/chebi/CHEBI:29340"/>
                  <rdf:li rdf:resource="http://identifiers.org/chebi/CHEBI:13771"/>
                  <rdf:li rdf:resource="http://identifiers.org/chebi/CHEBI:16134"/>
                  <rdf:li rdf:resource="http://identifiers.org/chebi/CHEBI:28938"/>
                  <rdf:li rdf:resource="http://identifiers.org/chebi/CHEBI:22534"/>
                  <rdf:li rdf:resource="http://identifiers.org/chebi/CHEBI:13405"/>
                  <rdf:li rdf:resource="http://identifiers.org/chebi/CHEBI:49783"/>
                  <rdf:li rdf:resource="http://identifiers.org/chebi/CHEBI:7434"/>
                  <rdf:li rdf:resource="http://identifiers.org/chebi/CHEBI:7435"/>
                  <rdf:li rdf:resource="http://identifiers.org/chebi/CHEBI:44269"/>
                  <rdf:li rdf:resource="http://identifiers.org/chebi/CHEBI:44404"/>
                  <rdf:li rdf:resource="http://identifiers.org/chebi/CHEBI:13407"/>
                  <rdf:li rdf:resource="http://identifiers.org/envipath/650babc9-9d68-4b73-9332-11972ca26f7b/compound/96667bd9-aeae-4e8f-89d3-100d0396af05"/>
                  <rdf:li rdf:resource="http://identifiers.org/envipath/32de3cf4-e3e6-4168-956e-32fa5ddb0ce1/compound/41e4c903-407f-49f7-bf6b-0a94d39fa3a7"/>
                  <rdf:li rdf:resource="http://identifiers.org/envipath/5882df9c-dae1-4d80-a40e-db4724271456/compound/27a89bdf-42f7-478f-91d8-e39881581096"/>
                  <rdf:li rdf:resource="http://identifiers.org/hmdb/HMDB00051"/>
                  <rdf:li rdf:resource="http://identifiers.org/hmdb/HMDB41827"/>
                  <rdf:li rdf:resource="http://identifiers.org/kegg.compound/C00014"/>
                  <rdf:li rdf:resource="http://identifiers.org/kegg.compound/C01342"/>
                  <rdf:li rdf:resource="http://identifiers.org/kegg.drug/D02916"/>
                  <rdf:li rdf:resource="http://identifiers.org/kegg.drug/D02915"/>
                  <rdf:li rdf:resource="http://identifiers.org/metanetx.chemical/MNXM15"/>
                  <rdf:li rdf:resource="http://identifiers.org/reactome.compound/5693978"/>
                  <rdf:li rdf:resource="http://identifiers.org/reactome.compound/1132163"/>
                  <rdf:li rdf:resource="http://identifiers.org/reactome.compound/29382"/>
                  <rdf:li rdf:resource="http://identifiers.org/reactome.compound/76230"/>
                  <rdf:li rdf:resource="http://identifiers.org/reactome.compound/140912"/>
                  <rdf:li rdf:resource="http://identifiers.org/reactome.compound/389843"/>
                  <rdf:li rdf:resource="http://identifiers.org/reactome.compound/2022135"/>
                  <rdf:li rdf:resource="http://identifiers.org/reactome.compound/31633"/>
                  <rdf:li rdf:resource="http://identifiers.org/reactome.compound/113561"/>
                  <rdf:li rdf:resource="http://identifiers.org/sabiork/1268"/>
                  <rdf:li rdf:resource="http://identifiers.org/sabiork/43"/>
                  <rdf:li rdf:resource="http://identifiers.org/seed.compound/cpd19013"/>
                  <rdf:li rdf:resource="http://identifiers.org/seed.compound/cpd00013"/>
                </rdf:Bag>
              </bqbiol:is>
            </rdf:Description>
          </rdf:RDF>
        </annotation>
      </species>
      <species metaid="M_arg__L__91__c__93__" sboTerm="SBO:0000247" id="M_arg__L__91__c__93__" name="L-Arginine" compartment="c" initialConcentration="0" hasOnlySubstanceUnits="false" boundaryCondition="false" constant="false" fbc:charge="0" fbc:chemicalFormula="C6H15N4O2">
        <annotation>
          <rdf:RDF xmlns:rdf="http://www.w3.org/1999/02/22-rdf-syntax-ns#" xmlns:dcterms="http://purl.org/dc/terms/" xmlns:vCard="http://www.w3.org/2001/vcard-rdf/3.0#" xmlns:vCard4="http://www.w3.org/2006/vcard/ns#" xmlns:bqbiol="http://biomodels.net/biology-qualifiers/" xmlns:bqmodel="http://biomodels.net/model-qualifiers/">
            <rdf:Description rdf:about="#M_arg__L__91__c__93__">
              <bqbiol:is>
                <rdf:Bag>
                  <rdf:li rdf:resource="http://identifiers.org/bigg.metabolite/arg__L"/>
                  <rdf:li rdf:resource="http://identifiers.org/biocyc/META:ARG"/>
                  <rdf:li rdf:resource="http://identifiers.org/chebi/CHEBI:32683"/>
                  <rdf:li rdf:resource="http://identifiers.org/chebi/CHEBI:22616"/>
                  <rdf:li rdf:resource="http://identifiers.org/chebi/CHEBI:2643"/>
                  <rdf:li rdf:resource="http://identifiers.org/chebi/CHEBI:32681"/>
                  <rdf:li rdf:resource="http://identifiers.org/chebi/CHEBI:13077"/>
                  <rdf:li rdf:resource="http://identifiers.org/chebi/CHEBI:32682"/>
                  <rdf:li rdf:resource="http://identifiers.org/chebi/CHEBI:16467"/>
                  <rdf:li rdf:resource="http://identifiers.org/chebi/CHEBI:21235"/>
                  <rdf:li rdf:resource="http://identifiers.org/chebi/CHEBI:42927"/>
                  <rdf:li rdf:resource="http://identifiers.org/chebi/CHEBI:6185"/>
                  <rdf:li rdf:resource="http://identifiers.org/chebi/CHEBI:32696"/>
                  <rdf:li rdf:resource="http://identifiers.org/chebi/CHEBI:32695"/>
                  <rdf:li rdf:resource="http://identifiers.org/chebi/CHEBI:29016"/>
                  <rdf:li rdf:resource="http://identifiers.org/chebi/CHEBI:32697"/>
                  <rdf:li rdf:resource="http://identifiers.org/chebi/CHEBI:133495"/>
                  <rdf:li rdf:resource="http://identifiers.org/hmdb/HMDB62762"/>
                  <rdf:li rdf:resource="http://identifiers.org/hmdb/HMDB00517"/>
                  <rdf:li rdf:resource="http://identifiers.org/kegg.compound/C02385"/>
                  <rdf:li rdf:resource="http://identifiers.org/kegg.compound/C00062"/>
                  <rdf:li rdf:resource="http://identifiers.org/kegg.drug/D02982"/>
                  <rdf:li rdf:resource="http://identifiers.org/metanetx.chemical/MNXM70"/>
                  <rdf:li rdf:resource="http://identifiers.org/reactome.compound/351977"/>
                  <rdf:li rdf:resource="http://identifiers.org/reactome.compound/29468"/>
                  <rdf:li rdf:resource="http://identifiers.org/reactome.compound/374064"/>
                  <rdf:li rdf:resource="http://identifiers.org/reactome.compound/113530"/>
                  <rdf:li rdf:resource="http://identifiers.org/sabiork/2410"/>
                  <rdf:li rdf:resource="http://identifiers.org/sabiork/23080"/>
                  <rdf:li rdf:resource="http://identifiers.org/sabiork/80"/>
                  <rdf:li rdf:resource="http://identifiers.org/seed.compound/cpd00051"/>
                  <rdf:li rdf:resource="http://identifiers.org/seed.compound/cpd19021"/>
                </rdf:Bag>
              </bqbiol:is>
            </rdf:Description>
          </rdf:RDF>
        </annotation>
      </species>
      <species metaid="M_co2__91__c__93__" sboTerm="SBO:0000247" id="M_co2__91__c__93__" name="CO2 CO2" compartment="c" initialConcentration="0" hasOnlySubstanceUnits="false" boundaryCondition="false" constant="false" fbc:charge="0" fbc:chemicalFormula="CO2">
        <annotation>
          <rdf:RDF xmlns:rdf="http://www.w3.org/1999/02/22-rdf-syntax-ns#" xmlns:dcterms="http://purl.org/dc/terms/" xmlns:vCard="http://www.w3.org/2001/vcard-rdf/3.0#" xmlns:vCard4="http://www.w3.org/2006/vcard/ns#" xmlns:bqbiol="http://biomodels.net/biology-qualifiers/" xmlns:bqmodel="http://biomodels.net/model-qualifiers/">
            <rdf:Description rdf:about="#M_co2__91__c__93__">
              <bqbiol:is>
                <rdf:Bag>
                  <rdf:li rdf:resource="http://identifiers.org/bigg.metabolite/co2"/>
                  <rdf:li rdf:resource="http://identifiers.org/biocyc/META:CARBON-DIOXIDE"/>
                  <rdf:li rdf:resource="http://identifiers.org/chebi/CHEBI:23011"/>
                  <rdf:li rdf:resource="http://identifiers.org/chebi/CHEBI:3283"/>
                  <rdf:li rdf:resource="http://identifiers.org/chebi/CHEBI:48829"/>
                  <rdf:li rdf:resource="http://identifiers.org/chebi/CHEBI:16526"/>
                  <rdf:li rdf:resource="http://identifiers.org/chebi/CHEBI:13283"/>
                  <rdf:li rdf:resource="http://identifiers.org/chebi/CHEBI:13285"/>
                  <rdf:li rdf:resource="http://identifiers.org/chebi/CHEBI:13284"/>
                  <rdf:li rdf:resource="http://identifiers.org/chebi/CHEBI:13282"/>
                  <rdf:li rdf:resource="http://identifiers.org/envipath/650babc9-9d68-4b73-9332-11972ca26f7b/compound/2ec3da94-5f50-4525-81b1-5607c5c7a3d3"/>
                  <rdf:li rdf:resource="http://identifiers.org/envipath/32de3cf4-e3e6-4168-956e-32fa5ddb0ce1/compound/05f60af4-0a3f-4ead-9a29-33bb0f123379"/>
                  <rdf:li rdf:resource="http://identifiers.org/hmdb/HMDB01967"/>
                  <rdf:li rdf:resource="http://identifiers.org/kegg.compound/C00011"/>
                  <rdf:li rdf:resource="http://identifiers.org/kegg.drug/D00004"/>
                  <rdf:li rdf:resource="http://identifiers.org/metanetx.chemical/MNXM13"/>
                  <rdf:li rdf:resource="http://identifiers.org/reactome.compound/29376"/>
                  <rdf:li rdf:resource="http://identifiers.org/reactome.compound/5668565"/>
                  <rdf:li rdf:resource="http://identifiers.org/reactome.compound/189480"/>
                  <rdf:li rdf:resource="http://identifiers.org/reactome.compound/1132345"/>
                  <rdf:li rdf:resource="http://identifiers.org/reactome.compound/113528"/>
                  <rdf:li rdf:resource="http://identifiers.org/reactome.compound/1237009"/>
                  <rdf:li rdf:resource="http://identifiers.org/reactome.compound/159751"/>
                  <rdf:li rdf:resource="http://identifiers.org/reactome.compound/389536"/>
                  <rdf:li rdf:resource="http://identifiers.org/reactome.compound/159942"/>
                  <rdf:li rdf:resource="http://identifiers.org/sabiork/1266"/>
                  <rdf:li rdf:resource="http://identifiers.org/seed.compound/cpd00011"/>
                </rdf:Bag>
              </bqbiol:is>
            </rdf:Description>
          </rdf:RDF>
        </annotation>
      </species>
      <species metaid="M_argsuc__91__c__93__" sboTerm="SBO:0000247" id="M_argsuc__91__c__93__" name="N(omega)-(L-Arginino)succinate" compartment="c" initialConcentration="0" hasOnlySubstanceUnits="false" boundaryCondition="false" constant="false" fbc:charge="0" fbc:chemicalFormula="C10H17N4O6">
        <annotation>
          <rdf:RDF xmlns:rdf="http://www.w3.org/1999/02/22-rdf-syntax-ns#" xmlns:dcterms="http://purl.org/dc/terms/" xmlns:vCard="http://www.w3.org/2001/vcard-rdf/3.0#" xmlns:vCard4="http://www.w3.org/2006/vcard/ns#" xmlns:bqbiol="http://biomodels.net/biology-qualifiers/" xmlns:bqmodel="http://biomodels.net/model-qualifiers/">
            <rdf:Description rdf:about="#M_argsuc__91__c__93__">
              <bqbiol:is>
                <rdf:Bag>
                  <rdf:li rdf:resource="http://identifiers.org/bigg.metabolite/argsuc"/>
                  <rdf:li rdf:resource="http://identifiers.org/biocyc/META:L-ARGININO-SUCCINATE"/>
                  <rdf:li rdf:resource="http://identifiers.org/chebi/CHEBI:7098"/>
                  <rdf:li rdf:resource="http://identifiers.org/chebi/CHEBI:57472"/>
                  <rdf:li rdf:resource="http://identifiers.org/chebi/CHEBI:15682"/>
                  <rdf:li rdf:resource="http://identifiers.org/chebi/CHEBI:10960"/>
                  <rdf:li rdf:resource="http://identifiers.org/chebi/CHEBI:21475"/>
                  <rdf:li rdf:resource="http://identifiers.org/hmdb/HMDB00052"/>
                  <rdf:li rdf:resource="http://identifiers.org/hmdb/HMDB01006"/>
                  <rdf:li rdf:resource="http://identifiers.org/kegg.compound/C03406"/>
                  <rdf:li rdf:resource="http://identifiers.org/metanetx.chemical/MNXM722743"/>
                  <rdf:li rdf:resource="http://identifiers.org/reactome.compound/34575"/>
                  <rdf:li rdf:resource="http://identifiers.org/sabiork/4057"/>
                  <rdf:li rdf:resource="http://identifiers.org/seed.compound/cpd02152"/>
                  <rdf:li rdf:resource="http://identifiers.org/seed.compound/cpd29673"/>
                </rdf:Bag>
              </bqbiol:is>
            </rdf:Description>
          </rdf:RDF>
        </annotation>
      </species>
      <species metaid="M_fum__91__c__93__" sboTerm="SBO:0000247" id="M_fum__91__c__93__" name="Fumarate" compartment="c" initialConcentration="0" hasOnlySubstanceUnits="false" boundaryCondition="false" constant="false" fbc:charge="0" fbc:chemicalFormula="C4H2O4">
        <annotation>
          <rdf:RDF xmlns:rdf="http://www.w3.org/1999/02/22-rdf-syntax-ns#" xmlns:dcterms="http://purl.org/dc/terms/" xmlns:vCard="http://www.w3.org/2001/vcard-rdf/3.0#" xmlns:vCard4="http://www.w3.org/2006/vcard/ns#" xmlns:bqbiol="http://biomodels.net/biology-qualifiers/" xmlns:bqmodel="http://biomodels.net/model-qualifiers/">
            <rdf:Description rdf:about="#M_fum__91__c__93__">
              <bqbiol:is>
                <rdf:Bag>
                  <rdf:li rdf:resource="http://identifiers.org/bigg.metabolite/fum"/>
                  <rdf:li rdf:resource="http://identifiers.org/biocyc/META:FUM"/>
                  <rdf:li rdf:resource="http://identifiers.org/chebi/CHEBI:36180"/>
                  <rdf:li rdf:resource="http://identifiers.org/chebi/CHEBI:37155"/>
                  <rdf:li rdf:resource="http://identifiers.org/chebi/CHEBI:42511"/>
                  <rdf:li rdf:resource="http://identifiers.org/chebi/CHEBI:5190"/>
                  <rdf:li rdf:resource="http://identifiers.org/chebi/CHEBI:18012"/>
                  <rdf:li rdf:resource="http://identifiers.org/chebi/CHEBI:42743"/>
                  <rdf:li rdf:resource="http://identifiers.org/chebi/CHEBI:22956"/>
                  <rdf:li rdf:resource="http://identifiers.org/chebi/CHEBI:22957"/>
                  <rdf:li rdf:resource="http://identifiers.org/chebi/CHEBI:24124"/>
                  <rdf:li rdf:resource="http://identifiers.org/chebi/CHEBI:14284"/>
                  <rdf:li rdf:resource="http://identifiers.org/chebi/CHEBI:37154"/>
                  <rdf:li rdf:resource="http://identifiers.org/chebi/CHEBI:29806"/>
                  <rdf:li rdf:resource="http://identifiers.org/chebi/CHEBI:22958"/>
                  <rdf:li rdf:resource="http://identifiers.org/chebi/CHEBI:24122"/>
                  <rdf:li rdf:resource="http://identifiers.org/envipath/32de3cf4-e3e6-4168-956e-32fa5ddb0ce1/compound/709035ec-4868-4de8-9095-06428f6be14b"/>
                  <rdf:li rdf:resource="http://identifiers.org/hmdb/HMDB00134"/>
                  <rdf:li rdf:resource="http://identifiers.org/kegg.compound/C00122"/>
                  <rdf:li rdf:resource="http://identifiers.org/kegg.drug/D02308"/>
                  <rdf:li rdf:resource="http://identifiers.org/metanetx.chemical/MNXM93"/>
                  <rdf:li rdf:resource="http://identifiers.org/reactome.compound/113588"/>
                  <rdf:li rdf:resource="http://identifiers.org/reactome.compound/29586"/>
                  <rdf:li rdf:resource="http://identifiers.org/sabiork/1910"/>
                  <rdf:li rdf:resource="http://identifiers.org/seed.compound/cpd00106"/>
                </rdf:Bag>
              </bqbiol:is>
            </rdf:Description>
          </rdf:RDF>
        </annotation>
      </species>
      <species metaid="M_atp__91__c__93__" sboTerm="SBO:0000247" id="M_atp__91__c__93__" name="ATP C10H12N5O13P3" compartment="c" initialConcentration="0" hasOnlySubstanceUnits="false" boundaryCondition="false" constant="false" fbc:charge="0" fbc:chemicalFormula="C10H12N5O13P3">
        <annotation>
          <rdf:RDF xmlns:rdf="http://www.w3.org/1999/02/22-rdf-syntax-ns#" xmlns:dcterms="http://purl.org/dc/terms/" xmlns:vCard="http://www.w3.org/2001/vcard-rdf/3.0#" xmlns:vCard4="http://www.w3.org/2006/vcard/ns#" xmlns:bqbiol="http://biomodels.net/biology-qualifiers/" xmlns:bqmodel="http://biomodels.net/model-qualifiers/">
            <rdf:Description rdf:about="#M_atp__91__c__93__">
              <bqbiol:is>
                <rdf:Bag>
                  <rdf:li rdf:resource="http://identifiers.org/bigg.metabolite/atp"/>
                  <rdf:li rdf:resource="http://identifiers.org/biocyc/META:ATP"/>
                  <rdf:li rdf:resource="http://identifiers.org/chebi/CHEBI:15422"/>
                  <rdf:li rdf:resource="http://identifiers.org/chebi/CHEBI:10789"/>
                  <rdf:li rdf:resource="http://identifiers.org/chebi/CHEBI:10841"/>
                  <rdf:li rdf:resource="http://identifiers.org/chebi/CHEBI:2359"/>
                  <rdf:li rdf:resource="http://identifiers.org/chebi/CHEBI:22249"/>
                  <rdf:li rdf:resource="http://identifiers.org/chebi/CHEBI:13236"/>
                  <rdf:li rdf:resource="http://identifiers.org/chebi/CHEBI:237958"/>
                  <rdf:li rdf:resource="http://identifiers.org/chebi/CHEBI:30616"/>
                  <rdf:li rdf:resource="http://identifiers.org/chebi/CHEBI:57299"/>
                  <rdf:li rdf:resource="http://identifiers.org/chebi/CHEBI:40938"/>
                  <rdf:li rdf:resource="http://identifiers.org/hmdb/HMDB00538"/>
                  <rdf:li rdf:resource="http://identifiers.org/kegg.compound/C00002"/>
                  <rdf:li rdf:resource="http://identifiers.org/kegg.drug/D08646"/>
                  <rdf:li rdf:resource="http://identifiers.org/metanetx.chemical/MNXM3"/>
                  <rdf:li rdf:resource="http://identifiers.org/reactome.compound/8878982"/>
                  <rdf:li rdf:resource="http://identifiers.org/reactome.compound/389573"/>
                  <rdf:li rdf:resource="http://identifiers.org/reactome.compound/8938081"/>
                  <rdf:li rdf:resource="http://identifiers.org/reactome.compound/211579"/>
                  <rdf:li rdf:resource="http://identifiers.org/reactome.compound/113593"/>
                  <rdf:li rdf:resource="http://identifiers.org/reactome.compound/113592"/>
                  <rdf:li rdf:resource="http://identifiers.org/reactome.compound/5632460"/>
                  <rdf:li rdf:resource="http://identifiers.org/reactome.compound/5696069"/>
                  <rdf:li rdf:resource="http://identifiers.org/reactome.compound/29358"/>
                  <rdf:li rdf:resource="http://identifiers.org/reactome.compound/8869363"/>
                  <rdf:li rdf:resource="http://identifiers.org/reactome.compound/6798184"/>
                  <rdf:li rdf:resource="http://identifiers.org/sabiork/34"/>
                  <rdf:li rdf:resource="http://identifiers.org/seed.compound/cpd00002"/>
                </rdf:Bag>
              </bqbiol:is>
            </rdf:Description>
          </rdf:RDF>
        </annotation>
      </species>
      <species metaid="M_asp__L__91__c__93__" sboTerm="SBO:0000247" id="M_asp__L__91__c__93__" name="L-Aspartate" compartment="c" initialConcentration="0" hasOnlySubstanceUnits="false" boundaryCondition="false" constant="false" fbc:charge="0" fbc:chemicalFormula="C4H6NO4">
        <annotation>
          <rdf:RDF xmlns:rdf="http://www.w3.org/1999/02/22-rdf-syntax-ns#" xmlns:dcterms="http://purl.org/dc/terms/" xmlns:vCard="http://www.w3.org/2001/vcard-rdf/3.0#" xmlns:vCard4="http://www.w3.org/2006/vcard/ns#" xmlns:bqbiol="http://biomodels.net/biology-qualifiers/" xmlns:bqmodel="http://biomodels.net/model-qualifiers/">
            <rdf:Description rdf:about="#M_asp__L__91__c__93__">
              <bqbiol:is>
                <rdf:Bag>
                  <rdf:li rdf:resource="http://identifiers.org/bigg.metabolite/asp__L"/>
                  <rdf:li rdf:resource="http://identifiers.org/biocyc/META:L-ASPARTATE"/>
                  <rdf:li rdf:resource="http://identifiers.org/chebi/CHEBI:17053"/>
                  <rdf:li rdf:resource="http://identifiers.org/chebi/CHEBI:22659"/>
                  <rdf:li rdf:resource="http://identifiers.org/chebi/CHEBI:6193"/>
                  <rdf:li rdf:resource="http://identifiers.org/chebi/CHEBI:21247"/>
                  <rdf:li rdf:resource="http://identifiers.org/chebi/CHEBI:29993"/>
                  <rdf:li rdf:resource="http://identifiers.org/chebi/CHEBI:40942"/>
                  <rdf:li rdf:resource="http://identifiers.org/chebi/CHEBI:29995"/>
                  <rdf:li rdf:resource="http://identifiers.org/chebi/CHEBI:22660"/>
                  <rdf:li rdf:resource="http://identifiers.org/chebi/CHEBI:29991"/>
                  <rdf:li rdf:resource="http://identifiers.org/chebi/CHEBI:132943"/>
                  <rdf:li rdf:resource="http://identifiers.org/chebi/CHEBI:35391"/>
                  <rdf:li rdf:resource="http://identifiers.org/chebi/CHEBI:13085"/>
                  <rdf:li rdf:resource="http://identifiers.org/chebi/CHEBI:40913"/>
                  <rdf:li rdf:resource="http://identifiers.org/chebi/CHEBI:21244"/>
                  <rdf:li rdf:resource="http://identifiers.org/chebi/CHEBI:40853"/>
                  <rdf:li rdf:resource="http://identifiers.org/chebi/CHEBI:29992"/>
                  <rdf:li rdf:resource="http://identifiers.org/chebi/CHEBI:40900"/>
                  <rdf:li rdf:resource="http://identifiers.org/envipath/32de3cf4-e3e6-4168-956e-32fa5ddb0ce1/compound/4b0cdcb0-137a-4ddc-8e5c-2b55ea238c15"/>
                  <rdf:li rdf:resource="http://identifiers.org/hmdb/HMDB62186"/>
                  <rdf:li rdf:resource="http://identifiers.org/hmdb/HMDB62501"/>
                  <rdf:li rdf:resource="http://identifiers.org/hmdb/HMDB00191"/>
                  <rdf:li rdf:resource="http://identifiers.org/kegg.compound/C00049"/>
                  <rdf:li rdf:resource="http://identifiers.org/kegg.compound/C16433"/>
                  <rdf:li rdf:resource="http://identifiers.org/kegg.drug/D00013"/>
                  <rdf:li rdf:resource="http://identifiers.org/metanetx.chemical/MNXM42"/>
                  <rdf:li rdf:resource="http://identifiers.org/reactome.compound/113553"/>
                  <rdf:li rdf:resource="http://identifiers.org/reactome.compound/29448"/>
                  <rdf:li rdf:resource="http://identifiers.org/sabiork/71"/>
                  <rdf:li rdf:resource="http://identifiers.org/seed.compound/cpd00041"/>
                  <rdf:li rdf:resource="http://identifiers.org/seed.compound/cpd19181"/>
                </rdf:Bag>
              </bqbiol:is>
            </rdf:Description>
          </rdf:RDF>
        </annotation>
      </species>
      <species metaid="M_citr__L__91__c__93__" sboTerm="SBO:0000247" id="M_citr__L__91__c__93__" name="L-Citrulline" compartment="c" initialConcentration="0" hasOnlySubstanceUnits="false" boundaryCondition="false" constant="false" fbc:charge="0" fbc:chemicalFormula="C6H13N3O3">
        <annotation>
          <rdf:RDF xmlns:rdf="http://www.w3.org/1999/02/22-rdf-syntax-ns#" xmlns:dcterms="http://purl.org/dc/terms/" xmlns:vCard="http://www.w3.org/2001/vcard-rdf/3.0#" xmlns:vCard4="http://www.w3.org/2006/vcard/ns#" xmlns:bqbiol="http://biomodels.net/biology-qualifiers/" xmlns:bqmodel="http://biomodels.net/model-qualifiers/">
            <rdf:Description rdf:about="#M_citr__L__91__c__93__">
              <bqbiol:is>
                <rdf:Bag>
                  <rdf:li rdf:resource="http://identifiers.org/bigg.metabolite/citr__L"/>
                  <rdf:li rdf:resource="http://identifiers.org/biocyc/META:L-CITRULLINE"/>
                  <rdf:li rdf:resource="http://identifiers.org/chebi/CHEBI:41489"/>
                  <rdf:li rdf:resource="http://identifiers.org/chebi/CHEBI:3730"/>
                  <rdf:li rdf:resource="http://identifiers.org/chebi/CHEBI:18211"/>
                  <rdf:li rdf:resource="http://identifiers.org/chebi/CHEBI:21257"/>
                  <rdf:li rdf:resource="http://identifiers.org/chebi/CHEBI:16349"/>
                  <rdf:li rdf:resource="http://identifiers.org/chebi/CHEBI:13092"/>
                  <rdf:li rdf:resource="http://identifiers.org/chebi/CHEBI:6203"/>
                  <rdf:li rdf:resource="http://identifiers.org/chebi/CHEBI:66922"/>
                  <rdf:li rdf:resource="http://identifiers.org/chebi/CHEBI:14002"/>
                  <rdf:li rdf:resource="http://identifiers.org/chebi/CHEBI:57743"/>
                  <rdf:li rdf:resource="http://identifiers.org/hmdb/HMDB00904"/>
                  <rdf:li rdf:resource="http://identifiers.org/kegg.compound/C00327"/>
                  <rdf:li rdf:resource="http://identifiers.org/kegg.drug/D07706"/>
                  <rdf:li rdf:resource="http://identifiers.org/metanetx.chemical/MNXM211"/>
                  <rdf:li rdf:resource="http://identifiers.org/reactome.compound/113567"/>
                  <rdf:li rdf:resource="http://identifiers.org/reactome.compound/29968"/>
                  <rdf:li rdf:resource="http://identifiers.org/sabiork/1329"/>
                  <rdf:li rdf:resource="http://identifiers.org/seed.compound/cpd00274"/>
                </rdf:Bag>
              </bqbiol:is>
            </rdf:Description>
          </rdf:RDF>
        </annotation>
      </species>
      <species metaid="M_amp__91__c__93__" sboTerm="SBO:0000247" id="M_amp__91__c__93__" name="AMP C10H12N5O7P" compartment="c" initialConcentration="0" hasOnlySubstanceUnits="false" boundaryCondition="false" constant="false" fbc:charge="0" fbc:chemicalFormula="C10H12N5O7P">
        <annotation>
          <rdf:RDF xmlns:rdf="http://www.w3.org/1999/02/22-rdf-syntax-ns#" xmlns:dcterms="http://purl.org/dc/terms/" xmlns:vCard="http://www.w3.org/2001/vcard-rdf/3.0#" xmlns:vCard4="http://www.w3.org/2006/vcard/ns#" xmlns:bqbiol="http://biomodels.net/biology-qualifiers/" xmlns:bqmodel="http://biomodels.net/model-qualifiers/">
            <rdf:Description rdf:about="#M_amp__91__c__93__">
              <bqbiol:is>
                <rdf:Bag>
                  <rdf:li rdf:resource="http://identifiers.org/bigg.metabolite/amp"/>
                  <rdf:li rdf:resource="http://identifiers.org/biocyc/META:AMP-GROUP"/>
                  <rdf:li rdf:resource="http://identifiers.org/biocyc/META:AMP"/>
                  <rdf:li rdf:resource="http://identifiers.org/chebi/CHEBI:13736"/>
                  <rdf:li rdf:resource="http://identifiers.org/chebi/CHEBI:2356"/>
                  <rdf:li rdf:resource="http://identifiers.org/chebi/CHEBI:13234"/>
                  <rdf:li rdf:resource="http://identifiers.org/chebi/CHEBI:22242"/>
                  <rdf:li rdf:resource="http://identifiers.org/chebi/CHEBI:40786"/>
                  <rdf:li rdf:resource="http://identifiers.org/chebi/CHEBI:16027"/>
                  <rdf:li rdf:resource="http://identifiers.org/chebi/CHEBI:40721"/>
                  <rdf:li rdf:resource="http://identifiers.org/chebi/CHEBI:40510"/>
                  <rdf:li rdf:resource="http://identifiers.org/chebi/CHEBI:456215"/>
                  <rdf:li rdf:resource="http://identifiers.org/chebi/CHEBI:13235"/>
                  <rdf:li rdf:resource="http://identifiers.org/chebi/CHEBI:22245"/>
                  <rdf:li rdf:resource="http://identifiers.org/chebi/CHEBI:40726"/>
                  <rdf:li rdf:resource="http://identifiers.org/chebi/CHEBI:47222"/>
                  <rdf:li rdf:resource="http://identifiers.org/chebi/CHEBI:13740"/>
                  <rdf:li rdf:resource="http://identifiers.org/chebi/CHEBI:40826"/>
                  <rdf:li rdf:resource="http://identifiers.org/chebi/CHEBI:12056"/>
                  <rdf:li rdf:resource="http://identifiers.org/hmdb/HMDB00045"/>
                  <rdf:li rdf:resource="http://identifiers.org/kegg.compound/C00020"/>
                  <rdf:li rdf:resource="http://identifiers.org/kegg.drug/D02769"/>
                  <rdf:li rdf:resource="http://identifiers.org/metanetx.chemical/MNXM14"/>
                  <rdf:li rdf:resource="http://identifiers.org/reactome.compound/389620"/>
                  <rdf:li rdf:resource="http://identifiers.org/reactome.compound/159448"/>
                  <rdf:li rdf:resource="http://identifiers.org/reactome.compound/76577"/>
                  <rdf:li rdf:resource="http://identifiers.org/reactome.compound/109275"/>
                  <rdf:li rdf:resource="http://identifiers.org/reactome.compound/164121"/>
                  <rdf:li rdf:resource="http://identifiers.org/sabiork/1273"/>
                  <rdf:li rdf:resource="http://identifiers.org/seed.compound/cpd22272"/>
                  <rdf:li rdf:resource="http://identifiers.org/seed.compound/cpd00018"/>
                </rdf:Bag>
              </bqbiol:is>
            </rdf:Description>
          </rdf:RDF>
        </annotation>
      </species>
      <species metaid="M_ppi__91__c__93__" sboTerm="SBO:0000247" id="M_ppi__91__c__93__" name="Diphosphate" compartment="c" initialConcentration="0" hasOnlySubstanceUnits="false" boundaryCondition="false" constant="false" fbc:charge="0" fbc:chemicalFormula="HO7P2">
        <annotation>
          <rdf:RDF xmlns:rdf="http://www.w3.org/1999/02/22-rdf-syntax-ns#" xmlns:dcterms="http://purl.org/dc/terms/" xmlns:vCard="http://www.w3.org/2001/vcard-rdf/3.0#" xmlns:vCard4="http://www.w3.org/2006/vcard/ns#" xmlns:bqbiol="http://biomodels.net/biology-qualifiers/" xmlns:bqmodel="http://biomodels.net/model-qualifiers/">
            <rdf:Description rdf:about="#M_ppi__91__c__93__">
              <bqbiol:is>
                <rdf:Bag>
                  <rdf:li rdf:resource="http://identifiers.org/bigg.metabolite/ppi"/>
                  <rdf:li rdf:resource="http://identifiers.org/biocyc/META:PYROPHOSPHATE-GROUP"/>
                  <rdf:li rdf:resource="http://identifiers.org/biocyc/META:PPI"/>
                  <rdf:li rdf:resource="http://identifiers.org/chebi/CHEBI:45212"/>
                  <rdf:li rdf:resource="http://identifiers.org/chebi/CHEBI:45208"/>
                  <rdf:li rdf:resource="http://identifiers.org/chebi/CHEBI:8683"/>
                  <rdf:li rdf:resource="http://identifiers.org/chebi/CHEBI:45067"/>
                  <rdf:li rdf:resource="http://identifiers.org/chebi/CHEBI:33018"/>
                  <rdf:li rdf:resource="http://identifiers.org/chebi/CHEBI:29888"/>
                  <rdf:li rdf:resource="http://identifiers.org/chebi/CHEBI:33017"/>
                  <rdf:li rdf:resource="http://identifiers.org/chebi/CHEBI:33019"/>
                  <rdf:li rdf:resource="http://identifiers.org/chebi/CHEBI:42009"/>
                  <rdf:li rdf:resource="http://identifiers.org/chebi/CHEBI:13420"/>
                  <rdf:li rdf:resource="http://identifiers.org/chebi/CHEBI:18361"/>
                  <rdf:li rdf:resource="http://identifiers.org/hmdb/HMDB00250"/>
                  <rdf:li rdf:resource="http://identifiers.org/kegg.compound/C00013"/>
                  <rdf:li rdf:resource="http://identifiers.org/metanetx.chemical/MNXM11"/>
                  <rdf:li rdf:resource="http://identifiers.org/reactome.compound/159450"/>
                  <rdf:li rdf:resource="http://identifiers.org/reactome.compound/113542"/>
                  <rdf:li rdf:resource="http://identifiers.org/reactome.compound/8878981"/>
                  <rdf:li rdf:resource="http://identifiers.org/reactome.compound/389593"/>
                  <rdf:li rdf:resource="http://identifiers.org/reactome.compound/113541"/>
                  <rdf:li rdf:resource="http://identifiers.org/reactome.compound/8938078"/>
                  <rdf:li rdf:resource="http://identifiers.org/reactome.compound/111294"/>
                  <rdf:li rdf:resource="http://identifiers.org/reactome.compound/2046049"/>
                  <rdf:li rdf:resource="http://identifiers.org/reactome.compound/6806656"/>
                  <rdf:li rdf:resource="http://identifiers.org/reactome.compound/1132084"/>
                  <rdf:li rdf:resource="http://identifiers.org/sabiork/1267"/>
                  <rdf:li rdf:resource="http://identifiers.org/seed.compound/cpd00012"/>
                  <rdf:li rdf:resource="http://identifiers.org/seed.compound/cpd27828"/>
                </rdf:Bag>
              </bqbiol:is>
            </rdf:Description>
          </rdf:RDF>
        </annotation>
      </species>
      <species metaid="M_asn__L__91__c__93__" sboTerm="SBO:0000247" id="M_asn__L__91__c__93__" name="L-Asparagine" compartment="c" initialConcentration="0" hasOnlySubstanceUnits="false" boundaryCondition="false" constant="false" fbc:charge="0" fbc:chemicalFormula="C4H8N2O3">
        <annotation>
          <rdf:RDF xmlns:rdf="http://www.w3.org/1999/02/22-rdf-syntax-ns#" xmlns:dcterms="http://purl.org/dc/terms/" xmlns:vCard="http://www.w3.org/2001/vcard-rdf/3.0#" xmlns:vCard4="http://www.w3.org/2006/vcard/ns#" xmlns:bqbiol="http://biomodels.net/biology-qualifiers/" xmlns:bqmodel="http://biomodels.net/model-qualifiers/">
            <rdf:Description rdf:about="#M_asn__L__91__c__93__">
              <bqbiol:is>
                <rdf:Bag>
                  <rdf:li rdf:resource="http://identifiers.org/bigg.metabolite/asn__L"/>
                  <rdf:li rdf:resource="http://identifiers.org/biocyc/META:ASN"/>
                  <rdf:li rdf:resource="http://identifiers.org/chebi/CHEBI:6191"/>
                  <rdf:li rdf:resource="http://identifiers.org/chebi/CHEBI:22653"/>
                  <rdf:li rdf:resource="http://identifiers.org/chebi/CHEBI:32651"/>
                  <rdf:li rdf:resource="http://identifiers.org/chebi/CHEBI:58048"/>
                  <rdf:li rdf:resource="http://identifiers.org/chebi/CHEBI:40902"/>
                  <rdf:li rdf:resource="http://identifiers.org/chebi/CHEBI:21242"/>
                  <rdf:li rdf:resource="http://identifiers.org/chebi/CHEBI:32661"/>
                  <rdf:li rdf:resource="http://identifiers.org/chebi/CHEBI:13083"/>
                  <rdf:li rdf:resource="http://identifiers.org/chebi/CHEBI:17196"/>
                  <rdf:li rdf:resource="http://identifiers.org/chebi/CHEBI:32660"/>
                  <rdf:li rdf:resource="http://identifiers.org/chebi/CHEBI:32650"/>
                  <rdf:li rdf:resource="http://identifiers.org/hmdb/HMDB00168"/>
                  <rdf:li rdf:resource="http://identifiers.org/kegg.compound/C16438"/>
                  <rdf:li rdf:resource="http://identifiers.org/kegg.compound/C00152"/>
                  <rdf:li rdf:resource="http://identifiers.org/metanetx.chemical/MNXM147"/>
                  <rdf:li rdf:resource="http://identifiers.org/reactome.compound/29642"/>
                  <rdf:li rdf:resource="http://identifiers.org/reactome.compound/379703"/>
                  <rdf:li rdf:resource="http://identifiers.org/sabiork/21052"/>
                  <rdf:li rdf:resource="http://identifiers.org/sabiork/72"/>
                  <rdf:li rdf:resource="http://identifiers.org/seed.compound/cpd00132"/>
                  <rdf:li rdf:resource="http://identifiers.org/seed.compound/cpd15142"/>
                </rdf:Bag>
              </bqbiol:is>
            </rdf:Description>
          </rdf:RDF>
        </annotation>
      </species>
      <species metaid="M_gln__L__91__c__93__" sboTerm="SBO:0000247" id="M_gln__L__91__c__93__" name="L-Glutamine" compartment="c" initialConcentration="0" hasOnlySubstanceUnits="false" boundaryCondition="false" constant="false" fbc:charge="0" fbc:chemicalFormula="C5H10N2O3">
        <annotation>
          <rdf:RDF xmlns:rdf="http://www.w3.org/1999/02/22-rdf-syntax-ns#" xmlns:dcterms="http://purl.org/dc/terms/" xmlns:vCard="http://www.w3.org/2001/vcard-rdf/3.0#" xmlns:vCard4="http://www.w3.org/2006/vcard/ns#" xmlns:bqbiol="http://biomodels.net/biology-qualifiers/" xmlns:bqmodel="http://biomodels.net/model-qualifiers/">
            <rdf:Description rdf:about="#M_gln__L__91__c__93__">
              <bqbiol:is>
                <rdf:Bag>
                  <rdf:li rdf:resource="http://identifiers.org/bigg.metabolite/gln__L"/>
                  <rdf:li rdf:resource="http://identifiers.org/biocyc/META:GLN"/>
                  <rdf:li rdf:resource="http://identifiers.org/chebi/CHEBI:42943"/>
                  <rdf:li rdf:resource="http://identifiers.org/chebi/CHEBI:42899"/>
                  <rdf:li rdf:resource="http://identifiers.org/chebi/CHEBI:32679"/>
                  <rdf:li rdf:resource="http://identifiers.org/chebi/CHEBI:32678"/>
                  <rdf:li rdf:resource="http://identifiers.org/chebi/CHEBI:58359"/>
                  <rdf:li rdf:resource="http://identifiers.org/chebi/CHEBI:28300"/>
                  <rdf:li rdf:resource="http://identifiers.org/chebi/CHEBI:42812"/>
                  <rdf:li rdf:resource="http://identifiers.org/chebi/CHEBI:13110"/>
                  <rdf:li rdf:resource="http://identifiers.org/chebi/CHEBI:18050"/>
                  <rdf:li rdf:resource="http://identifiers.org/chebi/CHEBI:32666"/>
                  <rdf:li rdf:resource="http://identifiers.org/chebi/CHEBI:6227"/>
                  <rdf:li rdf:resource="http://identifiers.org/chebi/CHEBI:32665"/>
                  <rdf:li rdf:resource="http://identifiers.org/chebi/CHEBI:21308"/>
                  <rdf:li rdf:resource="http://identifiers.org/chebi/CHEBI:42814"/>
                  <rdf:li rdf:resource="http://identifiers.org/chebi/CHEBI:5432"/>
                  <rdf:li rdf:resource="http://identifiers.org/chebi/CHEBI:24316"/>
                  <rdf:li rdf:resource="http://identifiers.org/hmdb/HMDB00641"/>
                  <rdf:li rdf:resource="http://identifiers.org/kegg.compound/C00064"/>
                  <rdf:li rdf:resource="http://identifiers.org/kegg.compound/C00303"/>
                  <rdf:li rdf:resource="http://identifiers.org/kegg.drug/D00015"/>
                  <rdf:li rdf:resource="http://identifiers.org/metanetx.chemical/MNXM37"/>
                  <rdf:li rdf:resource="http://identifiers.org/reactome.compound/113522"/>
                  <rdf:li rdf:resource="http://identifiers.org/reactome.compound/212615"/>
                  <rdf:li rdf:resource="http://identifiers.org/reactome.compound/29472"/>
                  <rdf:li rdf:resource="http://identifiers.org/sabiork/2011"/>
                  <rdf:li rdf:resource="http://identifiers.org/sabiork/74"/>
                  <rdf:li rdf:resource="http://identifiers.org/seed.compound/cpd00253"/>
                  <rdf:li rdf:resource="http://identifiers.org/seed.compound/cpd00053"/>
                </rdf:Bag>
              </bqbiol:is>
            </rdf:Description>
          </rdf:RDF>
        </annotation>
      </species>
      <species metaid="M_ala_B__91__c__93__" sboTerm="SBO:0000247" id="M_ala_B__91__c__93__" name="Beta-Alanine" compartment="c" initialConcentration="0" hasOnlySubstanceUnits="false" boundaryCondition="false" constant="false" fbc:charge="0" fbc:chemicalFormula="C3H7NO2">
        <annotation>
          <rdf:RDF xmlns:rdf="http://www.w3.org/1999/02/22-rdf-syntax-ns#" xmlns:dcterms="http://purl.org/dc/terms/" xmlns:vCard="http://www.w3.org/2001/vcard-rdf/3.0#" xmlns:vCard4="http://www.w3.org/2006/vcard/ns#" xmlns:bqbiol="http://biomodels.net/biology-qualifiers/" xmlns:bqmodel="http://biomodels.net/model-qualifiers/">
            <rdf:Description rdf:about="#M_ala_B__91__c__93__">
              <bqbiol:is>
                <rdf:Bag>
                  <rdf:li rdf:resource="http://identifiers.org/bigg.metabolite/ala_B"/>
                  <rdf:li rdf:resource="http://identifiers.org/biocyc/META:B-ALANINE"/>
                  <rdf:li rdf:resource="http://identifiers.org/chebi/CHEBI:12389"/>
                  <rdf:li rdf:resource="http://identifiers.org/chebi/CHEBI:63070"/>
                  <rdf:li rdf:resource="http://identifiers.org/chebi/CHEBI:16958"/>
                  <rdf:li rdf:resource="http://identifiers.org/chebi/CHEBI:22821"/>
                  <rdf:li rdf:resource="http://identifiers.org/chebi/CHEBI:10343"/>
                  <rdf:li rdf:resource="http://identifiers.org/chebi/CHEBI:57966"/>
                  <rdf:li rdf:resource="http://identifiers.org/chebi/CHEBI:41050"/>
                  <rdf:li rdf:resource="http://identifiers.org/envipath/650babc9-9d68-4b73-9332-11972ca26f7b/compound/0352ab69-1208-420e-b7c9-87b5b436f4df"/>
                  <rdf:li rdf:resource="http://identifiers.org/hmdb/HMDB00056"/>
                  <rdf:li rdf:resource="http://identifiers.org/kegg.compound/C00099"/>
                  <rdf:li rdf:resource="http://identifiers.org/kegg.drug/D07561"/>
                  <rdf:li rdf:resource="http://identifiers.org/metanetx.chemical/MNXM144"/>
                  <rdf:li rdf:resource="http://identifiers.org/reactome.compound/73590"/>
                  <rdf:li rdf:resource="http://identifiers.org/reactome.compound/909777"/>
                  <rdf:li rdf:resource="http://identifiers.org/sabiork/1932"/>
                  <rdf:li rdf:resource="http://identifiers.org/seed.compound/cpd00085"/>
                </rdf:Bag>
              </bqbiol:is>
            </rdf:Description>
          </rdf:RDF>
        </annotation>
      </species>
      <species metaid="M_iasp__91__c__93__" sboTerm="SBO:0000247" id="M_iasp__91__c__93__" name="Iminoaspartate" compartment="c" initialConcentration="0" hasOnlySubstanceUnits="false" boundaryCondition="false" constant="false" fbc:charge="0" fbc:chemicalFormula="C4H3NO4">
        <annotation>
          <rdf:RDF xmlns:rdf="http://www.w3.org/1999/02/22-rdf-syntax-ns#" xmlns:dcterms="http://purl.org/dc/terms/" xmlns:vCard="http://www.w3.org/2001/vcard-rdf/3.0#" xmlns:vCard4="http://www.w3.org/2006/vcard/ns#" xmlns:bqbiol="http://biomodels.net/biology-qualifiers/" xmlns:bqmodel="http://biomodels.net/model-qualifiers/">
            <rdf:Description rdf:about="#M_iasp__91__c__93__">
              <bqbiol:is>
                <rdf:Bag>
                  <rdf:li rdf:resource="http://identifiers.org/bigg.metabolite/iasp"/>
                  <rdf:li rdf:resource="http://identifiers.org/biocyc/META:IMINOASPARTATE"/>
                  <rdf:li rdf:resource="http://identifiers.org/chebi/CHEBI:5878"/>
                  <rdf:li rdf:resource="http://identifiers.org/chebi/CHEBI:77875"/>
                  <rdf:li rdf:resource="http://identifiers.org/chebi/CHEBI:24784"/>
                  <rdf:li rdf:resource="http://identifiers.org/chebi/CHEBI:50616"/>
                  <rdf:li rdf:resource="http://identifiers.org/chebi/CHEBI:58831"/>
                  <rdf:li rdf:resource="http://identifiers.org/hmdb/HMDB01131"/>
                  <rdf:li rdf:resource="http://identifiers.org/kegg.compound/C05840"/>
                  <rdf:li rdf:resource="http://identifiers.org/lipidmaps/LMFA01170110"/>
                  <rdf:li rdf:resource="http://identifiers.org/metanetx.chemical/MNXM599"/>
                  <rdf:li rdf:resource="http://identifiers.org/seed.compound/cpd03470"/>
                </rdf:Bag>
              </bqbiol:is>
            </rdf:Description>
          </rdf:RDF>
        </annotation>
      </species>
      <species metaid="M_succ__91__c__93__" sboTerm="SBO:0000247" id="M_succ__91__c__93__" name="Succinate" compartment="c" initialConcentration="0" hasOnlySubstanceUnits="false" boundaryCondition="false" constant="false" fbc:charge="0" fbc:chemicalFormula="C4H4O4">
        <annotation>
          <rdf:RDF xmlns:rdf="http://www.w3.org/1999/02/22-rdf-syntax-ns#" xmlns:dcterms="http://purl.org/dc/terms/" xmlns:vCard="http://www.w3.org/2001/vcard-rdf/3.0#" xmlns:vCard4="http://www.w3.org/2006/vcard/ns#" xmlns:bqbiol="http://biomodels.net/biology-qualifiers/" xmlns:bqmodel="http://biomodels.net/model-qualifiers/">
            <rdf:Description rdf:about="#M_succ__91__c__93__">
              <bqbiol:is>
                <rdf:Bag>
                  <rdf:li rdf:resource="http://identifiers.org/bigg.metabolite/succ"/>
                  <rdf:li rdf:resource="http://identifiers.org/biocyc/META:SUC"/>
                  <rdf:li rdf:resource="http://identifiers.org/chebi/CHEBI:22941"/>
                  <rdf:li rdf:resource="http://identifiers.org/chebi/CHEBI:26803"/>
                  <rdf:li rdf:resource="http://identifiers.org/chebi/CHEBI:15741"/>
                  <rdf:li rdf:resource="http://identifiers.org/chebi/CHEBI:132287"/>
                  <rdf:li rdf:resource="http://identifiers.org/chebi/CHEBI:45639"/>
                  <rdf:li rdf:resource="http://identifiers.org/chebi/CHEBI:30779"/>
                  <rdf:li rdf:resource="http://identifiers.org/chebi/CHEBI:15125"/>
                  <rdf:li rdf:resource="http://identifiers.org/chebi/CHEBI:22943"/>
                  <rdf:li rdf:resource="http://identifiers.org/chebi/CHEBI:26807"/>
                  <rdf:li rdf:resource="http://identifiers.org/chebi/CHEBI:9304"/>
                  <rdf:li rdf:resource="http://identifiers.org/chebi/CHEBI:90372"/>
                  <rdf:li rdf:resource="http://identifiers.org/chebi/CHEBI:30031"/>
                  <rdf:li rdf:resource="http://identifiers.org/envipath/4fd7f3e0-dd25-43ac-9453-dda3e52396e4/compound/cc98aff0-7f64-4db4-9d59-de961c228496"/>
                  <rdf:li rdf:resource="http://identifiers.org/envipath/5882df9c-dae1-4d80-a40e-db4724271456/compound/6377658b-03f6-4fed-a5bf-ff0f2389b693"/>
                  <rdf:li rdf:resource="http://identifiers.org/envipath/650babc9-9d68-4b73-9332-11972ca26f7b/compound/600b74d3-8fe5-426d-bedf-291175bd23e4"/>
                  <rdf:li rdf:resource="http://identifiers.org/envipath/32de3cf4-e3e6-4168-956e-32fa5ddb0ce1/compound/8fdfd425-4343-4bf2-8427-b2ffa57fdbd7"/>
                  <rdf:li rdf:resource="http://identifiers.org/hmdb/HMDB00254"/>
                  <rdf:li rdf:resource="http://identifiers.org/kegg.compound/C00042"/>
                  <rdf:li rdf:resource="http://identifiers.org/lipidmaps/LMFA01170043"/>
                  <rdf:li rdf:resource="http://identifiers.org/metanetx.chemical/MNXM25"/>
                  <rdf:li rdf:resource="http://identifiers.org/reactome.compound/389583"/>
                  <rdf:li rdf:resource="http://identifiers.org/reactome.compound/5278787"/>
                  <rdf:li rdf:resource="http://identifiers.org/reactome.compound/159939"/>
                  <rdf:li rdf:resource="http://identifiers.org/reactome.compound/433123"/>
                  <rdf:li rdf:resource="http://identifiers.org/reactome.compound/29434"/>
                  <rdf:li rdf:resource="http://identifiers.org/reactome.compound/113536"/>
                  <rdf:li rdf:resource="http://identifiers.org/sabiork/1924"/>
                  <rdf:li rdf:resource="http://identifiers.org/seed.compound/cpd00036"/>
                </rdf:Bag>
              </bqbiol:is>
            </rdf:Description>
          </rdf:RDF>
        </annotation>
      </species>
      <species metaid="M_oaa__91__c__93__" sboTerm="SBO:0000247" id="M_oaa__91__c__93__" name="Oxaloacetate" compartment="c" initialConcentration="0" hasOnlySubstanceUnits="false" boundaryCondition="false" constant="false" fbc:charge="0" fbc:chemicalFormula="C4H2O5">
        <annotation>
          <rdf:RDF xmlns:rdf="http://www.w3.org/1999/02/22-rdf-syntax-ns#" xmlns:dcterms="http://purl.org/dc/terms/" xmlns:vCard="http://www.w3.org/2001/vcard-rdf/3.0#" xmlns:vCard4="http://www.w3.org/2006/vcard/ns#" xmlns:bqbiol="http://biomodels.net/biology-qualifiers/" xmlns:bqmodel="http://biomodels.net/model-qualifiers/">
            <rdf:Description rdf:about="#M_oaa__91__c__93__">
              <bqbiol:is>
                <rdf:Bag>
                  <rdf:li rdf:resource="http://identifiers.org/bigg.metabolite/oaa"/>
                  <rdf:li rdf:resource="http://identifiers.org/biocyc/META:OXALACETIC_ACID"/>
                  <rdf:li rdf:resource="http://identifiers.org/chebi/CHEBI:25731"/>
                  <rdf:li rdf:resource="http://identifiers.org/chebi/CHEBI:24959"/>
                  <rdf:li rdf:resource="http://identifiers.org/chebi/CHEBI:12820"/>
                  <rdf:li rdf:resource="http://identifiers.org/chebi/CHEBI:16452"/>
                  <rdf:li rdf:resource="http://identifiers.org/chebi/CHEBI:30744"/>
                  <rdf:li rdf:resource="http://identifiers.org/chebi/CHEBI:14703"/>
                  <rdf:li rdf:resource="http://identifiers.org/chebi/CHEBI:24958"/>
                  <rdf:li rdf:resource="http://identifiers.org/chebi/CHEBI:7812"/>
                  <rdf:li rdf:resource="http://identifiers.org/chebi/CHEBI:25734"/>
                  <rdf:li rdf:resource="http://identifiers.org/chebi/CHEBI:29049"/>
                  <rdf:li rdf:resource="http://identifiers.org/envipath/4fd7f3e0-dd25-43ac-9453-dda3e52396e4/compound/133a11f3-81b0-4384-837e-1ccdd0a2a645"/>
                  <rdf:li rdf:resource="http://identifiers.org/envipath/650babc9-9d68-4b73-9332-11972ca26f7b/compound/40afaad4-431a-4e3c-b4c7-020dbe4bdd2a"/>
                  <rdf:li rdf:resource="http://identifiers.org/envipath/32de3cf4-e3e6-4168-956e-32fa5ddb0ce1/compound/be7c543c-40bd-4698-9821-22f2e65c38f3"/>
                  <rdf:li rdf:resource="http://identifiers.org/hmdb/HMDB00223"/>
                  <rdf:li rdf:resource="http://identifiers.org/kegg.compound/C00036"/>
                  <rdf:li rdf:resource="http://identifiers.org/lipidmaps/LMFA01170120"/>
                  <rdf:li rdf:resource="http://identifiers.org/metanetx.chemical/MNXM46"/>
                  <rdf:li rdf:resource="http://identifiers.org/reactome.compound/6810070"/>
                  <rdf:li rdf:resource="http://identifiers.org/reactome.compound/113587"/>
                  <rdf:li rdf:resource="http://identifiers.org/reactome.compound/76213"/>
                  <rdf:li rdf:resource="http://identifiers.org/sabiork/1915"/>
                  <rdf:li rdf:resource="http://identifiers.org/seed.compound/cpd00032"/>
                </rdf:Bag>
              </bqbiol:is>
            </rdf:Description>
          </rdf:RDF>
        </annotation>
      </species>
      <species metaid="M_f6p__91__c__93__" sboTerm="SBO:0000247" id="M_f6p__91__c__93__" name="D-Fructose 6-phosphate" compartment="c" initialConcentration="0" hasOnlySubstanceUnits="false" boundaryCondition="false" constant="false" fbc:charge="0" fbc:chemicalFormula="C6H11O9P">
        <annotation>
          <rdf:RDF xmlns:rdf="http://www.w3.org/1999/02/22-rdf-syntax-ns#" xmlns:dcterms="http://purl.org/dc/terms/" xmlns:vCard="http://www.w3.org/2001/vcard-rdf/3.0#" xmlns:vCard4="http://www.w3.org/2006/vcard/ns#" xmlns:bqbiol="http://biomodels.net/biology-qualifiers/" xmlns:bqmodel="http://biomodels.net/model-qualifiers/">
            <rdf:Description rdf:about="#M_f6p__91__c__93__">
              <bqbiol:is>
                <rdf:Bag>
                  <rdf:li rdf:resource="http://identifiers.org/bigg.metabolite/f6p"/>
                  <rdf:li rdf:resource="http://identifiers.org/biocyc/META:FRUCTOSE-6P"/>
                  <rdf:li rdf:resource="http://identifiers.org/chebi/CHEBI:16084"/>
                  <rdf:li rdf:resource="http://identifiers.org/chebi/CHEBI:12352"/>
                  <rdf:li rdf:resource="http://identifiers.org/chebi/CHEBI:57634"/>
                  <rdf:li rdf:resource="http://identifiers.org/chebi/CHEBI:22768"/>
                  <rdf:li rdf:resource="http://identifiers.org/chebi/CHEBI:10375"/>
                  <rdf:li rdf:resource="http://identifiers.org/chebi/CHEBI:42378"/>
                  <rdf:li rdf:resource="http://identifiers.org/hmdb/HMDB03971"/>
                  <rdf:li rdf:resource="http://identifiers.org/kegg.compound/C05345"/>
                  <rdf:li rdf:resource="http://identifiers.org/metanetx.chemical/MNXM89621"/>
                  <rdf:li rdf:resource="http://identifiers.org/sabiork/25"/>
                  <rdf:li rdf:resource="http://identifiers.org/seed.compound/cpd19035"/>
                </rdf:Bag>
              </bqbiol:is>
            </rdf:Description>
          </rdf:RDF>
        </annotation>
      </species>
      <species metaid="M_gam6p__91__c__93__" sboTerm="SBO:0000247" id="M_gam6p__91__c__93__" name="D-Glucosamine 6-phosphate" compartment="c" initialConcentration="0" hasOnlySubstanceUnits="false" boundaryCondition="false" constant="false" fbc:charge="0" fbc:chemicalFormula="C6H13NO8P">
        <annotation>
          <rdf:RDF xmlns:rdf="http://www.w3.org/1999/02/22-rdf-syntax-ns#" xmlns:dcterms="http://purl.org/dc/terms/" xmlns:vCard="http://www.w3.org/2001/vcard-rdf/3.0#" xmlns:vCard4="http://www.w3.org/2006/vcard/ns#" xmlns:bqbiol="http://biomodels.net/biology-qualifiers/" xmlns:bqmodel="http://biomodels.net/model-qualifiers/">
            <rdf:Description rdf:about="#M_gam6p__91__c__93__">
              <bqbiol:is>
                <rdf:Bag>
                  <rdf:li rdf:resource="http://identifiers.org/bigg.metabolite/gam6p"/>
                  <rdf:li rdf:resource="http://identifiers.org/biocyc/META:D-GLUCOSAMINE-6-P"/>
                  <rdf:li rdf:resource="http://identifiers.org/chebi/CHEBI:12962"/>
                  <rdf:li rdf:resource="http://identifiers.org/chebi/CHEBI:47987"/>
                  <rdf:li rdf:resource="http://identifiers.org/chebi/CHEBI:58725"/>
                  <rdf:li rdf:resource="http://identifiers.org/kegg.compound/C00352"/>
                  <rdf:li rdf:resource="http://identifiers.org/metanetx.chemical/MNXM370"/>
                  <rdf:li rdf:resource="http://identifiers.org/sabiork/1372"/>
                  <rdf:li rdf:resource="http://identifiers.org/seed.compound/cpd00288"/>
                </rdf:Bag>
              </bqbiol:is>
            </rdf:Description>
          </rdf:RDF>
        </annotation>
      </species>
      <species metaid="M_adp__91__c__93__" sboTerm="SBO:0000247" id="M_adp__91__c__93__" name="ADP C10H12N5O10P2" compartment="c" initialConcentration="0" hasOnlySubstanceUnits="false" boundaryCondition="false" constant="false" fbc:charge="0" fbc:chemicalFormula="C10H12N5O10P2">
        <annotation>
          <rdf:RDF xmlns:rdf="http://www.w3.org/1999/02/22-rdf-syntax-ns#" xmlns:dcterms="http://purl.org/dc/terms/" xmlns:vCard="http://www.w3.org/2001/vcard-rdf/3.0#" xmlns:vCard4="http://www.w3.org/2006/vcard/ns#" xmlns:bqbiol="http://biomodels.net/biology-qualifiers/" xmlns:bqmodel="http://biomodels.net/model-qualifiers/">
            <rdf:Description rdf:about="#M_adp__91__c__93__">
              <bqbiol:is>
                <rdf:Bag>
                  <rdf:li rdf:resource="http://identifiers.org/bigg.metabolite/adp"/>
                  <rdf:li rdf:resource="http://identifiers.org/biocyc/META:ADP"/>
                  <rdf:li rdf:resource="http://identifiers.org/chebi/CHEBI:2342"/>
                  <rdf:li rdf:resource="http://identifiers.org/chebi/CHEBI:16761"/>
                  <rdf:li rdf:resource="http://identifiers.org/chebi/CHEBI:456216"/>
                  <rdf:li rdf:resource="http://identifiers.org/chebi/CHEBI:40553"/>
                  <rdf:li rdf:resource="http://identifiers.org/chebi/CHEBI:22244"/>
                  <rdf:li rdf:resource="http://identifiers.org/chebi/CHEBI:87518"/>
                  <rdf:li rdf:resource="http://identifiers.org/chebi/CHEBI:13222"/>
                  <rdf:li rdf:resource="http://identifiers.org/hmdb/HMDB01341"/>
                  <rdf:li rdf:resource="http://identifiers.org/kegg.compound/C00008"/>
                  <rdf:li rdf:resource="http://identifiers.org/kegg.glycan/G11113"/>
                  <rdf:li rdf:resource="http://identifiers.org/metanetx.chemical/MNXM7"/>
                  <rdf:li rdf:resource="http://identifiers.org/reactome.compound/114565"/>
                  <rdf:li rdf:resource="http://identifiers.org/reactome.compound/211606"/>
                  <rdf:li rdf:resource="http://identifiers.org/reactome.compound/114564"/>
                  <rdf:li rdf:resource="http://identifiers.org/reactome.compound/6798177"/>
                  <rdf:li rdf:resource="http://identifiers.org/reactome.compound/5632457"/>
                  <rdf:li rdf:resource="http://identifiers.org/reactome.compound/5696026"/>
                  <rdf:li rdf:resource="http://identifiers.org/reactome.compound/8869360"/>
                  <rdf:li rdf:resource="http://identifiers.org/reactome.compound/29370"/>
                  <rdf:li rdf:resource="http://identifiers.org/reactome.compound/113581"/>
                  <rdf:li rdf:resource="http://identifiers.org/reactome.compound/113582"/>
                  <rdf:li rdf:resource="http://identifiers.org/sabiork/35"/>
                  <rdf:li rdf:resource="http://identifiers.org/seed.compound/cpd00008"/>
                </rdf:Bag>
              </bqbiol:is>
            </rdf:Description>
          </rdf:RDF>
        </annotation>
      </species>
      <species metaid="M_pi__91__c__93__" sboTerm="SBO:0000247" id="M_pi__91__c__93__" name="Phosphate" compartment="c" initialConcentration="0" hasOnlySubstanceUnits="false" boundaryCondition="false" constant="false" fbc:charge="0" fbc:chemicalFormula="HO4P">
        <annotation>
          <rdf:RDF xmlns:rdf="http://www.w3.org/1999/02/22-rdf-syntax-ns#" xmlns:dcterms="http://purl.org/dc/terms/" xmlns:vCard="http://www.w3.org/2001/vcard-rdf/3.0#" xmlns:vCard4="http://www.w3.org/2006/vcard/ns#" xmlns:bqbiol="http://biomodels.net/biology-qualifiers/" xmlns:bqmodel="http://biomodels.net/model-qualifiers/">
            <rdf:Description rdf:about="#M_pi__91__c__93__">
              <bqbiol:is>
                <rdf:Bag>
                  <rdf:li rdf:resource="http://identifiers.org/bigg.metabolite/pi"/>
                  <rdf:li rdf:resource="http://identifiers.org/biocyc/META:Pi"/>
                  <rdf:li rdf:resource="http://identifiers.org/biocyc/META:CPD-16459"/>
                  <rdf:li rdf:resource="http://identifiers.org/biocyc/META:PHOSPHATE-GROUP"/>
                  <rdf:li rdf:resource="http://identifiers.org/chebi/CHEBI:26078"/>
                  <rdf:li rdf:resource="http://identifiers.org/chebi/CHEBI:18367"/>
                  <rdf:li rdf:resource="http://identifiers.org/chebi/CHEBI:29139"/>
                  <rdf:li rdf:resource="http://identifiers.org/chebi/CHEBI:39739"/>
                  <rdf:li rdf:resource="http://identifiers.org/chebi/CHEBI:43470"/>
                  <rdf:li rdf:resource="http://identifiers.org/chebi/CHEBI:35780"/>
                  <rdf:li rdf:resource="http://identifiers.org/chebi/CHEBI:43474"/>
                  <rdf:li rdf:resource="http://identifiers.org/chebi/CHEBI:26020"/>
                  <rdf:li rdf:resource="http://identifiers.org/chebi/CHEBI:45024"/>
                  <rdf:li rdf:resource="http://identifiers.org/chebi/CHEBI:39745"/>
                  <rdf:li rdf:resource="http://identifiers.org/chebi/CHEBI:29137"/>
                  <rdf:li rdf:resource="http://identifiers.org/chebi/CHEBI:14791"/>
                  <rdf:li rdf:resource="http://identifiers.org/chebi/CHEBI:7793"/>
                  <rdf:li rdf:resource="http://identifiers.org/envipath/650babc9-9d68-4b73-9332-11972ca26f7b/compound/db5219ee-60cb-4370-b066-340c9faf069c"/>
                  <rdf:li rdf:resource="http://identifiers.org/envipath/5882df9c-dae1-4d80-a40e-db4724271456/compound/84684967-eade-48d4-b25d-c4aede0a0836"/>
                  <rdf:li rdf:resource="http://identifiers.org/envipath/5882df9c-dae1-4d80-a40e-db4724271456/compound/ad82c39b-2edb-4953-b971-79a2d2ea6e26"/>
                  <rdf:li rdf:resource="http://identifiers.org/envipath/650babc9-9d68-4b73-9332-11972ca26f7b/compound/aac01fea-4223-49c1-8b12-cd50f11ebfc8"/>
                  <rdf:li rdf:resource="http://identifiers.org/envipath/32de3cf4-e3e6-4168-956e-32fa5ddb0ce1/compound/c581b2ce-6238-45de-abc0-60ca8d47ed04"/>
                  <rdf:li rdf:resource="http://identifiers.org/hmdb/HMDB02105"/>
                  <rdf:li rdf:resource="http://identifiers.org/hmdb/HMDB00973"/>
                  <rdf:li rdf:resource="http://identifiers.org/hmdb/HMDB01429"/>
                  <rdf:li rdf:resource="http://identifiers.org/hmdb/HMDB02142"/>
                  <rdf:li rdf:resource="http://identifiers.org/hmdb/HMDB05947"/>
                  <rdf:li rdf:resource="http://identifiers.org/kegg.compound/C00009"/>
                  <rdf:li rdf:resource="http://identifiers.org/kegg.drug/D05467"/>
                  <rdf:li rdf:resource="http://identifiers.org/metanetx.chemical/MNXM9"/>
                  <rdf:li rdf:resource="http://identifiers.org/reactome.compound/5228339"/>
                  <rdf:li rdf:resource="http://identifiers.org/reactome.compound/113550"/>
                  <rdf:li rdf:resource="http://identifiers.org/reactome.compound/8851513"/>
                  <rdf:li rdf:resource="http://identifiers.org/reactome.compound/113551"/>
                  <rdf:li rdf:resource="http://identifiers.org/reactome.compound/109277"/>
                  <rdf:li rdf:resource="http://identifiers.org/reactome.compound/29372"/>
                  <rdf:li rdf:resource="http://identifiers.org/reactome.compound/8851226"/>
                  <rdf:li rdf:resource="http://identifiers.org/reactome.compound/113548"/>
                  <rdf:li rdf:resource="http://identifiers.org/sabiork/36"/>
                  <rdf:li rdf:resource="http://identifiers.org/seed.compound/cpd27787"/>
                  <rdf:li rdf:resource="http://identifiers.org/seed.compound/cpd00009"/>
                </rdf:Bag>
              </bqbiol:is>
            </rdf:Description>
          </rdf:RDF>
        </annotation>
      </species>
      <species metaid="M_cys__L__91__c__93__" sboTerm="SBO:0000247" id="M_cys__L__91__c__93__" name="L-Cysteine" compartment="c" initialConcentration="0" hasOnlySubstanceUnits="false" boundaryCondition="false" constant="false" fbc:charge="0" fbc:chemicalFormula="C3H7NO2S">
        <annotation>
          <rdf:RDF xmlns:rdf="http://www.w3.org/1999/02/22-rdf-syntax-ns#" xmlns:dcterms="http://purl.org/dc/terms/" xmlns:vCard="http://www.w3.org/2001/vcard-rdf/3.0#" xmlns:vCard4="http://www.w3.org/2006/vcard/ns#" xmlns:bqbiol="http://biomodels.net/biology-qualifiers/" xmlns:bqmodel="http://biomodels.net/model-qualifiers/">
            <rdf:Description rdf:about="#M_cys__L__91__c__93__">
              <bqbiol:is>
                <rdf:Bag>
                  <rdf:li rdf:resource="http://identifiers.org/bigg.metabolite/cys__L"/>
                  <rdf:li rdf:resource="http://identifiers.org/biocyc/META:CYS"/>
                  <rdf:li rdf:resource="http://identifiers.org/chebi/CHEBI:32457"/>
                  <rdf:li rdf:resource="http://identifiers.org/chebi/CHEBI:15356"/>
                  <rdf:li rdf:resource="http://identifiers.org/chebi/CHEBI:4050"/>
                  <rdf:li rdf:resource="http://identifiers.org/chebi/CHEBI:32456"/>
                  <rdf:li rdf:resource="http://identifiers.org/chebi/CHEBI:21261"/>
                  <rdf:li rdf:resource="http://identifiers.org/chebi/CHEBI:41811"/>
                  <rdf:li rdf:resource="http://identifiers.org/chebi/CHEBI:14061"/>
                  <rdf:li rdf:resource="http://identifiers.org/chebi/CHEBI:32443"/>
                  <rdf:li rdf:resource="http://identifiers.org/chebi/CHEBI:32458"/>
                  <rdf:li rdf:resource="http://identifiers.org/chebi/CHEBI:32442"/>
                  <rdf:li rdf:resource="http://identifiers.org/chebi/CHEBI:13095"/>
                  <rdf:li rdf:resource="http://identifiers.org/chebi/CHEBI:41768"/>
                  <rdf:li rdf:resource="http://identifiers.org/chebi/CHEBI:23508"/>
                  <rdf:li rdf:resource="http://identifiers.org/chebi/CHEBI:32445"/>
                  <rdf:li rdf:resource="http://identifiers.org/chebi/CHEBI:35235"/>
                  <rdf:li rdf:resource="http://identifiers.org/chebi/CHEBI:17561"/>
                  <rdf:li rdf:resource="http://identifiers.org/chebi/CHEBI:41700"/>
                  <rdf:li rdf:resource="http://identifiers.org/chebi/CHEBI:6207"/>
                  <rdf:li rdf:resource="http://identifiers.org/chebi/CHEBI:41781"/>
                  <rdf:li rdf:resource="http://identifiers.org/chebi/CHEBI:35237"/>
                  <rdf:li rdf:resource="http://identifiers.org/chebi/CHEBI:41227"/>
                  <rdf:li rdf:resource="http://identifiers.org/envipath/650babc9-9d68-4b73-9332-11972ca26f7b/compound/1271bedc-d0c8-4aa1-83dc-571304dd14a8"/>
                  <rdf:li rdf:resource="http://identifiers.org/envipath/650babc9-9d68-4b73-9332-11972ca26f7b/compound/02361658-c991-436f-ba62-fafbccfdae5e"/>
                  <rdf:li rdf:resource="http://identifiers.org/hmdb/HMDB00574"/>
                  <rdf:li rdf:resource="http://identifiers.org/kegg.compound/C00736"/>
                  <rdf:li rdf:resource="http://identifiers.org/kegg.compound/C00097"/>
                  <rdf:li rdf:resource="http://identifiers.org/kegg.drug/D00026"/>
                  <rdf:li rdf:resource="http://identifiers.org/metanetx.chemical/MNXM55"/>
                  <rdf:li rdf:resource="http://identifiers.org/reactome.compound/352016"/>
                  <rdf:li rdf:resource="http://identifiers.org/reactome.compound/379721"/>
                  <rdf:li rdf:resource="http://identifiers.org/reactome.compound/111707"/>
                  <rdf:li rdf:resource="http://identifiers.org/reactome.compound/5668576"/>
                  <rdf:li rdf:resource="http://identifiers.org/sabiork/2142"/>
                  <rdf:li rdf:resource="http://identifiers.org/sabiork/78"/>
                  <rdf:li rdf:resource="http://identifiers.org/seed.compound/cpd00084"/>
                  <rdf:li rdf:resource="http://identifiers.org/seed.compound/cpd00547"/>
                </rdf:Bag>
              </bqbiol:is>
            </rdf:Description>
          </rdf:RDF>
        </annotation>
      </species>
      <species metaid="M_glucys__91__c__93__" sboTerm="SBO:0000247" id="M_glucys__91__c__93__" name="Gamma-L-Glutamyl-L-cysteine" compartment="c" initialConcentration="0" hasOnlySubstanceUnits="false" boundaryCondition="false" constant="false" fbc:charge="0" fbc:chemicalFormula="C8H13N2O5S">
        <annotation>
          <rdf:RDF xmlns:rdf="http://www.w3.org/1999/02/22-rdf-syntax-ns#" xmlns:dcterms="http://purl.org/dc/terms/" xmlns:vCard="http://www.w3.org/2001/vcard-rdf/3.0#" xmlns:vCard4="http://www.w3.org/2006/vcard/ns#" xmlns:bqbiol="http://biomodels.net/biology-qualifiers/" xmlns:bqmodel="http://biomodels.net/model-qualifiers/">
            <rdf:Description rdf:about="#M_glucys__91__c__93__">
              <bqbiol:is>
                <rdf:Bag>
                  <rdf:li rdf:resource="http://identifiers.org/bigg.metabolite/glucys"/>
                  <rdf:li rdf:resource="http://identifiers.org/biocyc/META:L-GAMMA-GLUTAMYLCYSTEINE"/>
                  <rdf:li rdf:resource="http://identifiers.org/chebi/CHEBI:24194"/>
                  <rdf:li rdf:resource="http://identifiers.org/chebi/CHEBI:39975"/>
                  <rdf:li rdf:resource="http://identifiers.org/chebi/CHEBI:17515"/>
                  <rdf:li rdf:resource="http://identifiers.org/chebi/CHEBI:17971"/>
                  <rdf:li rdf:resource="http://identifiers.org/chebi/CHEBI:10566"/>
                  <rdf:li rdf:resource="http://identifiers.org/chebi/CHEBI:58173"/>
                  <rdf:li rdf:resource="http://identifiers.org/chebi/CHEBI:10570"/>
                  <rdf:li rdf:resource="http://identifiers.org/chebi/CHEBI:24185"/>
                  <rdf:li rdf:resource="http://identifiers.org/chebi/CHEBI:12404"/>
                  <rdf:li rdf:resource="http://identifiers.org/chebi/CHEBI:12400"/>
                  <rdf:li rdf:resource="http://identifiers.org/hmdb/HMDB01049"/>
                  <rdf:li rdf:resource="http://identifiers.org/kegg.compound/C00669"/>
                  <rdf:li rdf:resource="http://identifiers.org/metanetx.chemical/MNXM412"/>
                  <rdf:li rdf:resource="http://identifiers.org/reactome.compound/174393"/>
                  <rdf:li rdf:resource="http://identifiers.org/sabiork/5172"/>
                  <rdf:li rdf:resource="http://identifiers.org/seed.compound/cpd00506"/>
                </rdf:Bag>
              </bqbiol:is>
            </rdf:Description>
          </rdf:RDF>
        </annotation>
      </species>
      <species metaid="M_glu__D__91__c__93__" sboTerm="SBO:0000247" id="M_glu__D__91__c__93__" name="D-Glutamate" compartment="c" initialConcentration="0" hasOnlySubstanceUnits="false" boundaryCondition="false" constant="false" fbc:charge="0" fbc:chemicalFormula="C5H8NO4">
        <annotation>
          <rdf:RDF xmlns:rdf="http://www.w3.org/1999/02/22-rdf-syntax-ns#" xmlns:dcterms="http://purl.org/dc/terms/" xmlns:vCard="http://www.w3.org/2001/vcard-rdf/3.0#" xmlns:vCard4="http://www.w3.org/2006/vcard/ns#" xmlns:bqbiol="http://biomodels.net/biology-qualifiers/" xmlns:bqmodel="http://biomodels.net/model-qualifiers/">
            <rdf:Description rdf:about="#M_glu__D__91__c__93__">
              <bqbiol:is>
                <rdf:Bag>
                  <rdf:li rdf:resource="http://identifiers.org/bigg.metabolite/glu__D"/>
                  <rdf:li rdf:resource="http://identifiers.org/biocyc/META:D-GLT"/>
                  <rdf:li rdf:resource="http://identifiers.org/chebi/CHEBI:29986"/>
                  <rdf:li rdf:resource="http://identifiers.org/chebi/CHEBI:12979"/>
                  <rdf:li rdf:resource="http://identifiers.org/chebi/CHEBI:21023"/>
                  <rdf:li rdf:resource="http://identifiers.org/chebi/CHEBI:4183"/>
                  <rdf:li rdf:resource="http://identifiers.org/chebi/CHEBI:29989"/>
                  <rdf:li rdf:resource="http://identifiers.org/chebi/CHEBI:21022"/>
                  <rdf:li rdf:resource="http://identifiers.org/chebi/CHEBI:15966"/>
                  <rdf:li rdf:resource="http://identifiers.org/hmdb/HMDB03339"/>
                  <rdf:li rdf:resource="http://identifiers.org/kegg.compound/C00217"/>
                  <rdf:li rdf:resource="http://identifiers.org/metanetx.chemical/MNXM331"/>
                  <rdf:li rdf:resource="http://identifiers.org/sabiork/1978"/>
                  <rdf:li rdf:resource="http://identifiers.org/seed.compound/cpd00186"/>
                </rdf:Bag>
              </bqbiol:is>
            </rdf:Description>
          </rdf:RDF>
        </annotation>
      </species>
      <species metaid="M_nadph__91__c__93__" sboTerm="SBO:0000247" id="M_nadph__91__c__93__" name="Nicotinamide adenine dinucleotide phosphate - reduced" compartment="c" initialConcentration="0" hasOnlySubstanceUnits="false" boundaryCondition="false" constant="false" fbc:charge="0" fbc:chemicalFormula="C21H26N7O17P3">
        <annotation>
          <rdf:RDF xmlns:rdf="http://www.w3.org/1999/02/22-rdf-syntax-ns#" xmlns:dcterms="http://purl.org/dc/terms/" xmlns:vCard="http://www.w3.org/2001/vcard-rdf/3.0#" xmlns:vCard4="http://www.w3.org/2006/vcard/ns#" xmlns:bqbiol="http://biomodels.net/biology-qualifiers/" xmlns:bqmodel="http://biomodels.net/model-qualifiers/">
            <rdf:Description rdf:about="#M_nadph__91__c__93__">
              <bqbiol:is>
                <rdf:Bag>
                  <rdf:li rdf:resource="http://identifiers.org/bigg.metabolite/nadph"/>
                  <rdf:li rdf:resource="http://identifiers.org/biocyc/META:NADPH"/>
                  <rdf:li rdf:resource="http://identifiers.org/chebi/CHEBI:16474"/>
                  <rdf:li rdf:resource="http://identifiers.org/chebi/CHEBI:7425"/>
                  <rdf:li rdf:resource="http://identifiers.org/chebi/CHEBI:57783"/>
                  <rdf:li rdf:resource="http://identifiers.org/chebi/CHEBI:21904"/>
                  <rdf:li rdf:resource="http://identifiers.org/chebi/CHEBI:13399"/>
                  <rdf:li rdf:resource="http://identifiers.org/chebi/CHEBI:13400"/>
                  <rdf:li rdf:resource="http://identifiers.org/chebi/CHEBI:44286"/>
                  <rdf:li rdf:resource="http://identifiers.org/hmdb/HMDB06341"/>
                  <rdf:li rdf:resource="http://identifiers.org/hmdb/HMDB00221"/>
                  <rdf:li rdf:resource="http://identifiers.org/hmdb/HMDB00799"/>
                  <rdf:li rdf:resource="http://identifiers.org/kegg.compound/C00005"/>
                  <rdf:li rdf:resource="http://identifiers.org/metanetx.chemical/MNXM6"/>
                  <rdf:li rdf:resource="http://identifiers.org/reactome.compound/113600"/>
                  <rdf:li rdf:resource="http://identifiers.org/reactome.compound/6790135"/>
                  <rdf:li rdf:resource="http://identifiers.org/reactome.compound/113602"/>
                  <rdf:li rdf:resource="http://identifiers.org/reactome.compound/113601"/>
                  <rdf:li rdf:resource="http://identifiers.org/reactome.compound/2000347"/>
                  <rdf:li rdf:resource="http://identifiers.org/reactome.compound/351627"/>
                  <rdf:li rdf:resource="http://identifiers.org/reactome.compound/29364"/>
                  <rdf:li rdf:resource="http://identifiers.org/reactome.compound/5623644"/>
                  <rdf:li rdf:resource="http://identifiers.org/reactome.compound/194725"/>
                  <rdf:li rdf:resource="http://identifiers.org/sabiork/1262"/>
                  <rdf:li rdf:resource="http://identifiers.org/seed.compound/cpd00005"/>
                </rdf:Bag>
              </bqbiol:is>
            </rdf:Description>
          </rdf:RDF>
        </annotation>
      </species>
      <species metaid="M_nadp__91__c__93__" sboTerm="SBO:0000247" id="M_nadp__91__c__93__" name="Nicotinamide adenine dinucleotide phosphate" compartment="c" initialConcentration="0" hasOnlySubstanceUnits="false" boundaryCondition="false" constant="false" fbc:charge="0" fbc:chemicalFormula="C21H25N7O17P3">
        <annotation>
          <rdf:RDF xmlns:rdf="http://www.w3.org/1999/02/22-rdf-syntax-ns#" xmlns:dcterms="http://purl.org/dc/terms/" xmlns:vCard="http://www.w3.org/2001/vcard-rdf/3.0#" xmlns:vCard4="http://www.w3.org/2006/vcard/ns#" xmlns:bqbiol="http://biomodels.net/biology-qualifiers/" xmlns:bqmodel="http://biomodels.net/model-qualifiers/">
            <rdf:Description rdf:about="#M_nadp__91__c__93__">
              <bqbiol:is>
                <rdf:Bag>
                  <rdf:li rdf:resource="http://identifiers.org/bigg.metabolite/nadp"/>
                  <rdf:li rdf:resource="http://identifiers.org/biocyc/META:NADP"/>
                  <rdf:li rdf:resource="http://identifiers.org/chebi/CHEBI:29868"/>
                  <rdf:li rdf:resource="http://identifiers.org/chebi/CHEBI:44405"/>
                  <rdf:li rdf:resource="http://identifiers.org/chebi/CHEBI:25523"/>
                  <rdf:li rdf:resource="http://identifiers.org/chebi/CHEBI:13397"/>
                  <rdf:li rdf:resource="http://identifiers.org/chebi/CHEBI:18009"/>
                  <rdf:li rdf:resource="http://identifiers.org/chebi/CHEBI:7424"/>
                  <rdf:li rdf:resource="http://identifiers.org/chebi/CHEBI:13398"/>
                  <rdf:li rdf:resource="http://identifiers.org/chebi/CHEBI:21903"/>
                  <rdf:li rdf:resource="http://identifiers.org/chebi/CHEBI:58349"/>
                  <rdf:li rdf:resource="http://identifiers.org/chebi/CHEBI:44409"/>
                  <rdf:li rdf:resource="http://identifiers.org/hmdb/HMDB00217"/>
                  <rdf:li rdf:resource="http://identifiers.org/kegg.compound/C00006"/>
                  <rdf:li rdf:resource="http://identifiers.org/metanetx.chemical/MNXM5"/>
                  <rdf:li rdf:resource="http://identifiers.org/reactome.compound/194668"/>
                  <rdf:li rdf:resource="http://identifiers.org/reactome.compound/113563"/>
                  <rdf:li rdf:resource="http://identifiers.org/reactome.compound/6790191"/>
                  <rdf:li rdf:resource="http://identifiers.org/reactome.compound/5623650"/>
                  <rdf:li rdf:resource="http://identifiers.org/reactome.compound/2000348"/>
                  <rdf:li rdf:resource="http://identifiers.org/reactome.compound/389556"/>
                  <rdf:li rdf:resource="http://identifiers.org/reactome.compound/29366"/>
                  <rdf:li rdf:resource="http://identifiers.org/reactome.compound/351628"/>
                  <rdf:li rdf:resource="http://identifiers.org/reactome.compound/113564"/>
                  <rdf:li rdf:resource="http://identifiers.org/sabiork/1263"/>
                  <rdf:li rdf:resource="http://identifiers.org/seed.compound/cpd00006"/>
                </rdf:Bag>
              </bqbiol:is>
            </rdf:Description>
          </rdf:RDF>
        </annotation>
      </species>
      <species metaid="M_gthox__91__c__93__" sboTerm="SBO:0000247" id="M_gthox__91__c__93__" name="Oxidized glutathione" compartment="c" initialConcentration="0" hasOnlySubstanceUnits="false" boundaryCondition="false" constant="false" fbc:charge="0" fbc:chemicalFormula="C20H30N6O12S2">
        <annotation>
          <rdf:RDF xmlns:rdf="http://www.w3.org/1999/02/22-rdf-syntax-ns#" xmlns:dcterms="http://purl.org/dc/terms/" xmlns:vCard="http://www.w3.org/2001/vcard-rdf/3.0#" xmlns:vCard4="http://www.w3.org/2006/vcard/ns#" xmlns:bqbiol="http://biomodels.net/biology-qualifiers/" xmlns:bqmodel="http://biomodels.net/model-qualifiers/">
            <rdf:Description rdf:about="#M_gthox__91__c__93__">
              <bqbiol:is>
                <rdf:Bag>
                  <rdf:li rdf:resource="http://identifiers.org/bigg.metabolite/gthox"/>
                  <rdf:li rdf:resource="http://identifiers.org/biocyc/META:OXIDIZED-GLUTATHIONE"/>
                  <rdf:li rdf:resource="http://identifiers.org/chebi/CHEBI:42832"/>
                  <rdf:li rdf:resource="http://identifiers.org/chebi/CHEBI:14328"/>
                  <rdf:li rdf:resource="http://identifiers.org/chebi/CHEBI:17858"/>
                  <rdf:li rdf:resource="http://identifiers.org/chebi/CHEBI:24336"/>
                  <rdf:li rdf:resource="http://identifiers.org/chebi/CHEBI:7840"/>
                  <rdf:li rdf:resource="http://identifiers.org/chebi/CHEBI:58297"/>
                  <rdf:li rdf:resource="http://identifiers.org/chebi/CHEBI:14720"/>
                  <rdf:li rdf:resource="http://identifiers.org/hmdb/HMDB03337"/>
                  <rdf:li rdf:resource="http://identifiers.org/kegg.compound/C00127"/>
                  <rdf:li rdf:resource="http://identifiers.org/kegg.drug/D00031"/>
                  <rdf:li rdf:resource="http://identifiers.org/metanetx.chemical/MNXM151"/>
                  <rdf:li rdf:resource="http://identifiers.org/reactome.compound/1655882"/>
                  <rdf:li rdf:resource="http://identifiers.org/reactome.compound/111745"/>
                  <rdf:li rdf:resource="http://identifiers.org/reactome.compound/3341331"/>
                  <rdf:li rdf:resource="http://identifiers.org/sabiork/1939"/>
                  <rdf:li rdf:resource="http://identifiers.org/seed.compound/cpd00111"/>
                </rdf:Bag>
              </bqbiol:is>
            </rdf:Description>
          </rdf:RDF>
        </annotation>
      </species>
      <species metaid="M_gthrd__91__c__93__" sboTerm="SBO:0000247" id="M_gthrd__91__c__93__" name="Reduced glutathione" compartment="c" initialConcentration="0" hasOnlySubstanceUnits="false" boundaryCondition="false" constant="false" fbc:charge="0" fbc:chemicalFormula="C10H16N3O6S">
        <annotation>
          <rdf:RDF xmlns:rdf="http://www.w3.org/1999/02/22-rdf-syntax-ns#" xmlns:dcterms="http://purl.org/dc/terms/" xmlns:vCard="http://www.w3.org/2001/vcard-rdf/3.0#" xmlns:vCard4="http://www.w3.org/2006/vcard/ns#" xmlns:bqbiol="http://biomodels.net/biology-qualifiers/" xmlns:bqmodel="http://biomodels.net/model-qualifiers/">
            <rdf:Description rdf:about="#M_gthrd__91__c__93__">
              <bqbiol:is>
                <rdf:Bag>
                  <rdf:li rdf:resource="http://identifiers.org/bigg.metabolite/gthrd"/>
                  <rdf:li rdf:resource="http://identifiers.org/biocyc/META:GLUTATHIONE"/>
                  <rdf:li rdf:resource="http://identifiers.org/chebi/CHEBI:43049"/>
                  <rdf:li rdf:resource="http://identifiers.org/chebi/CHEBI:14327"/>
                  <rdf:li rdf:resource="http://identifiers.org/chebi/CHEBI:16856"/>
                  <rdf:li rdf:resource="http://identifiers.org/chebi/CHEBI:57925"/>
                  <rdf:li rdf:resource="http://identifiers.org/chebi/CHEBI:12402"/>
                  <rdf:li rdf:resource="http://identifiers.org/chebi/CHEBI:24334"/>
                  <rdf:li rdf:resource="http://identifiers.org/chebi/CHEBI:5437"/>
                  <rdf:li rdf:resource="http://identifiers.org/chebi/CHEBI:42873"/>
                  <rdf:li rdf:resource="http://identifiers.org/hmdb/HMDB01463"/>
                  <rdf:li rdf:resource="http://identifiers.org/hmdb/HMDB62697"/>
                  <rdf:li rdf:resource="http://identifiers.org/hmdb/HMDB00125"/>
                  <rdf:li rdf:resource="http://identifiers.org/hmdb/HMDB06960"/>
                  <rdf:li rdf:resource="http://identifiers.org/kegg.compound/C00051"/>
                  <rdf:li rdf:resource="http://identifiers.org/kegg.drug/D00014"/>
                  <rdf:li rdf:resource="http://identifiers.org/metanetx.chemical/MNXM57"/>
                  <rdf:li rdf:resource="http://identifiers.org/reactome.compound/1247892"/>
                  <rdf:li rdf:resource="http://identifiers.org/reactome.compound/1500783"/>
                  <rdf:li rdf:resource="http://identifiers.org/reactome.compound/1655887"/>
                  <rdf:li rdf:resource="http://identifiers.org/reactome.compound/29450"/>
                  <rdf:li rdf:resource="http://identifiers.org/reactome.compound/158543"/>
                  <rdf:li rdf:resource="http://identifiers.org/sabiork/1926"/>
                  <rdf:li rdf:resource="http://identifiers.org/seed.compound/cpd00042"/>
                </rdf:Bag>
              </bqbiol:is>
            </rdf:Description>
          </rdf:RDF>
        </annotation>
      </species>
      <species metaid="M_dnad__91__c__93__" sboTerm="SBO:0000247" id="M_dnad__91__c__93__" name="Deamino-NAD+" compartment="c" initialConcentration="0" hasOnlySubstanceUnits="false" boundaryCondition="false" constant="false" fbc:charge="0" fbc:chemicalFormula="C21H24N6O15P2">
        <annotation>
          <rdf:RDF xmlns:rdf="http://www.w3.org/1999/02/22-rdf-syntax-ns#" xmlns:dcterms="http://purl.org/dc/terms/" xmlns:vCard="http://www.w3.org/2001/vcard-rdf/3.0#" xmlns:vCard4="http://www.w3.org/2006/vcard/ns#" xmlns:bqbiol="http://biomodels.net/biology-qualifiers/" xmlns:bqmodel="http://biomodels.net/model-qualifiers/">
            <rdf:Description rdf:about="#M_dnad__91__c__93__">
              <bqbiol:is>
                <rdf:Bag>
                  <rdf:li rdf:resource="http://identifiers.org/bigg.metabolite/dnad"/>
                  <rdf:li rdf:resource="http://identifiers.org/biocyc/META:DEAMIDO-NAD"/>
                  <rdf:li rdf:resource="http://identifiers.org/chebi/CHEBI:14104"/>
                  <rdf:li rdf:resource="http://identifiers.org/chebi/CHEBI:58437"/>
                  <rdf:li rdf:resource="http://identifiers.org/chebi/CHEBI:14103"/>
                  <rdf:li rdf:resource="http://identifiers.org/chebi/CHEBI:4340"/>
                  <rdf:li rdf:resource="http://identifiers.org/chebi/CHEBI:14105"/>
                  <rdf:li rdf:resource="http://identifiers.org/chebi/CHEBI:18304"/>
                  <rdf:li rdf:resource="http://identifiers.org/chebi/CHEBI:23567"/>
                  <rdf:li rdf:resource="http://identifiers.org/hmdb/HMDB01179"/>
                  <rdf:li rdf:resource="http://identifiers.org/kegg.compound/C00857"/>
                  <rdf:li rdf:resource="http://identifiers.org/metanetx.chemical/MNXM309"/>
                  <rdf:li rdf:resource="http://identifiers.org/reactome.compound/8938090"/>
                  <rdf:li rdf:resource="http://identifiers.org/reactome.compound/200499"/>
                  <rdf:li rdf:resource="http://identifiers.org/reactome.compound/197256"/>
                  <rdf:li rdf:resource="http://identifiers.org/sabiork/1349"/>
                  <rdf:li rdf:resource="http://identifiers.org/seed.compound/cpd00638"/>
                </rdf:Bag>
              </bqbiol:is>
            </rdf:Description>
          </rdf:RDF>
        </annotation>
      </species>
      <species metaid="M_5oxpro__91__c__93__" sboTerm="SBO:0000247" id="M_5oxpro__91__c__93__" name="5-Oxoproline" compartment="c" initialConcentration="0" hasOnlySubstanceUnits="false" boundaryCondition="false" constant="false" fbc:charge="0" fbc:chemicalFormula="C5H6NO3">
        <annotation>
          <rdf:RDF xmlns:rdf="http://www.w3.org/1999/02/22-rdf-syntax-ns#" xmlns:dcterms="http://purl.org/dc/terms/" xmlns:vCard="http://www.w3.org/2001/vcard-rdf/3.0#" xmlns:vCard4="http://www.w3.org/2006/vcard/ns#" xmlns:bqbiol="http://biomodels.net/biology-qualifiers/" xmlns:bqmodel="http://biomodels.net/model-qualifiers/">
            <rdf:Description rdf:about="#M_5oxpro__91__c__93__">
              <bqbiol:is>
                <rdf:Bag>
                  <rdf:li rdf:resource="http://identifiers.org/bigg.metabolite/5oxpro"/>
                  <rdf:li rdf:resource="http://identifiers.org/biocyc/META:5-OXOPROLINE"/>
                  <rdf:li rdf:resource="http://identifiers.org/chebi/CHEBI:16010"/>
                  <rdf:li rdf:resource="http://identifiers.org/chebi/CHEBI:12157"/>
                  <rdf:li rdf:resource="http://identifiers.org/chebi/CHEBI:44943"/>
                  <rdf:li rdf:resource="http://identifiers.org/chebi/CHEBI:18183"/>
                  <rdf:li rdf:resource="http://identifiers.org/chebi/CHEBI:20619"/>
                  <rdf:li rdf:resource="http://identifiers.org/chebi/CHEBI:44704"/>
                  <rdf:li rdf:resource="http://identifiers.org/chebi/CHEBI:2116"/>
                  <rdf:li rdf:resource="http://identifiers.org/chebi/CHEBI:58402"/>
                  <rdf:li rdf:resource="http://identifiers.org/chebi/CHEBI:12153"/>
                  <rdf:li rdf:resource="http://identifiers.org/chebi/CHEBI:20624"/>
                  <rdf:li rdf:resource="http://identifiers.org/chebi/CHEBI:57606"/>
                  <rdf:li rdf:resource="http://identifiers.org/chebi/CHEBI:2113"/>
                  <rdf:li rdf:resource="http://identifiers.org/hmdb/HMDB00267"/>
                  <rdf:li rdf:resource="http://identifiers.org/hmdb/HMDB60262"/>
                  <rdf:li rdf:resource="http://identifiers.org/hmdb/HMDB00805"/>
                  <rdf:li rdf:resource="http://identifiers.org/kegg.compound/C01879"/>
                  <rdf:li rdf:resource="http://identifiers.org/metanetx.chemical/MNXM722719"/>
                  <rdf:li rdf:resource="http://identifiers.org/reactome.compound/1247942"/>
                  <rdf:li rdf:resource="http://identifiers.org/sabiork/2392"/>
                  <rdf:li rdf:resource="http://identifiers.org/seed.compound/cpd01293"/>
                </rdf:Bag>
              </bqbiol:is>
            </rdf:Description>
          </rdf:RDF>
        </annotation>
      </species>
      <species metaid="M_1pyr5c__91__c__93__" sboTerm="SBO:0000247" id="M_1pyr5c__91__c__93__" name="1-Pyrroline-5-carboxylate" compartment="c" initialConcentration="0" hasOnlySubstanceUnits="false" boundaryCondition="false" constant="false" fbc:charge="0" fbc:chemicalFormula="C5H6NO2">
        <annotation>
          <rdf:RDF xmlns:rdf="http://www.w3.org/1999/02/22-rdf-syntax-ns#" xmlns:dcterms="http://purl.org/dc/terms/" xmlns:vCard="http://www.w3.org/2001/vcard-rdf/3.0#" xmlns:vCard4="http://www.w3.org/2006/vcard/ns#" xmlns:bqbiol="http://biomodels.net/biology-qualifiers/" xmlns:bqmodel="http://biomodels.net/model-qualifiers/">
            <rdf:Description rdf:about="#M_1pyr5c__91__c__93__">
              <bqbiol:is>
                <rdf:Bag>
                  <rdf:li rdf:resource="http://identifiers.org/bigg.metabolite/1pyr5c"/>
                  <rdf:li rdf:resource="http://identifiers.org/biocyc/META:L-DELTA1-PYRROLINE_5-CARBOXYLATE"/>
                  <rdf:li rdf:resource="http://identifiers.org/chebi/CHEBI:11297"/>
                  <rdf:li rdf:resource="http://identifiers.org/chebi/CHEBI:26458"/>
                  <rdf:li rdf:resource="http://identifiers.org/chebi/CHEBI:18727"/>
                  <rdf:li rdf:resource="http://identifiers.org/chebi/CHEBI:371"/>
                  <rdf:li rdf:resource="http://identifiers.org/chebi/CHEBI:15893"/>
                  <rdf:li rdf:resource="http://identifiers.org/chebi/CHEBI:29066"/>
                  <rdf:li rdf:resource="http://identifiers.org/chebi/CHEBI:11689"/>
                  <rdf:li rdf:resource="http://identifiers.org/chebi/CHEBI:1372"/>
                  <rdf:li rdf:resource="http://identifiers.org/chebi/CHEBI:17388"/>
                  <rdf:li rdf:resource="http://identifiers.org/chebi/CHEBI:12409"/>
                  <rdf:li rdf:resource="http://identifiers.org/chebi/CHEBI:19873"/>
                  <rdf:li rdf:resource="http://identifiers.org/chebi/CHEBI:19095"/>
                  <rdf:li rdf:resource="http://identifiers.org/hmdb/HMDB01301"/>
                  <rdf:li rdf:resource="http://identifiers.org/hmdb/HMDB02240"/>
                  <rdf:li rdf:resource="http://identifiers.org/kegg.compound/C03912"/>
                  <rdf:li rdf:resource="http://identifiers.org/kegg.compound/C04322"/>
                  <rdf:li rdf:resource="http://identifiers.org/metanetx.chemical/MNXM1617"/>
                  <rdf:li rdf:resource="http://identifiers.org/reactome.compound/113590"/>
                  <rdf:li rdf:resource="http://identifiers.org/reactome.compound/35305"/>
                  <rdf:li rdf:resource="http://identifiers.org/sabiork/6942"/>
                  <rdf:li rdf:resource="http://identifiers.org/sabiork/7234"/>
                  <rdf:li rdf:resource="http://identifiers.org/seed.compound/cpd29655"/>
                  <rdf:li rdf:resource="http://identifiers.org/seed.compound/cpd02651"/>
                  <rdf:li rdf:resource="http://identifiers.org/seed.compound/cpd02431"/>
                </rdf:Bag>
              </bqbiol:is>
            </rdf:Description>
          </rdf:RDF>
        </annotation>
      </species>
      <species metaid="M_glx__91__c__93__" sboTerm="SBO:0000247" id="M_glx__91__c__93__" name="Glyoxylate" compartment="c" initialConcentration="0" hasOnlySubstanceUnits="false" boundaryCondition="false" constant="false" fbc:charge="0" fbc:chemicalFormula="C2H1O3">
        <annotation>
          <rdf:RDF xmlns:rdf="http://www.w3.org/1999/02/22-rdf-syntax-ns#" xmlns:dcterms="http://purl.org/dc/terms/" xmlns:vCard="http://www.w3.org/2001/vcard-rdf/3.0#" xmlns:vCard4="http://www.w3.org/2006/vcard/ns#" xmlns:bqbiol="http://biomodels.net/biology-qualifiers/" xmlns:bqmodel="http://biomodels.net/model-qualifiers/">
            <rdf:Description rdf:about="#M_glx__91__c__93__">
              <bqbiol:is>
                <rdf:Bag>
                  <rdf:li rdf:resource="http://identifiers.org/bigg.metabolite/glx"/>
                  <rdf:li rdf:resource="http://identifiers.org/biocyc/META:GLYOX"/>
                  <rdf:li rdf:resource="http://identifiers.org/chebi/CHEBI:24420"/>
                  <rdf:li rdf:resource="http://identifiers.org/chebi/CHEBI:36655"/>
                  <rdf:li rdf:resource="http://identifiers.org/chebi/CHEBI:14368"/>
                  <rdf:li rdf:resource="http://identifiers.org/chebi/CHEBI:24421"/>
                  <rdf:li rdf:resource="http://identifiers.org/chebi/CHEBI:42767"/>
                  <rdf:li rdf:resource="http://identifiers.org/chebi/CHEBI:16891"/>
                  <rdf:li rdf:resource="http://identifiers.org/chebi/CHEBI:35977"/>
                  <rdf:li rdf:resource="http://identifiers.org/chebi/CHEBI:5509"/>
                  <rdf:li rdf:resource="http://identifiers.org/envipath/32de3cf4-e3e6-4168-956e-32fa5ddb0ce1/compound/cdffdb1a-3322-4cc1-9171-d857bfaa198a"/>
                  <rdf:li rdf:resource="http://identifiers.org/envipath/4fd7f3e0-dd25-43ac-9453-dda3e52396e4/compound/aecbda66-6e98-4c11-aeaf-6a072f4f963c"/>
                  <rdf:li rdf:resource="http://identifiers.org/envipath/5882df9c-dae1-4d80-a40e-db4724271456/compound/9dc0aa3b-447a-4b5d-8157-501b036f9626"/>
                  <rdf:li rdf:resource="http://identifiers.org/envipath/650babc9-9d68-4b73-9332-11972ca26f7b/compound/43b74f4f-bc8a-4b8b-b587-c97d8e9eed48"/>
                  <rdf:li rdf:resource="http://identifiers.org/hmdb/HMDB00119"/>
                  <rdf:li rdf:resource="http://identifiers.org/kegg.compound/C00048"/>
                  <rdf:li rdf:resource="http://identifiers.org/metanetx.chemical/MNXM69"/>
                  <rdf:li rdf:resource="http://identifiers.org/reactome.compound/904849"/>
                  <rdf:li rdf:resource="http://identifiers.org/reactome.compound/389678"/>
                  <rdf:li rdf:resource="http://identifiers.org/sabiork/1838"/>
                  <rdf:li rdf:resource="http://identifiers.org/seed.compound/cpd00040"/>
                </rdf:Bag>
              </bqbiol:is>
            </rdf:Description>
          </rdf:RDF>
        </annotation>
      </species>
      <species metaid="M_hoa__91__c__93__" sboTerm="SBO:0000247" id="M_hoa__91__c__93__" name="2-hydroxy-3-oxoadipate" compartment="c" initialConcentration="0" hasOnlySubstanceUnits="false" boundaryCondition="false" constant="false" fbc:charge="0" fbc:chemicalFormula="C6H8O6">
        <annotation>
          <rdf:RDF xmlns:rdf="http://www.w3.org/1999/02/22-rdf-syntax-ns#" xmlns:dcterms="http://purl.org/dc/terms/" xmlns:vCard="http://www.w3.org/2001/vcard-rdf/3.0#" xmlns:vCard4="http://www.w3.org/2006/vcard/ns#" xmlns:bqbiol="http://biomodels.net/biology-qualifiers/" xmlns:bqmodel="http://biomodels.net/model-qualifiers/">
            <rdf:Description rdf:about="#M_hoa__91__c__93__">
              <bqbiol:is>
                <rdf:Bag>
                  <rdf:li rdf:resource="http://identifiers.org/bigg.metabolite/hoa"/>
                </rdf:Bag>
              </bqbiol:is>
            </rdf:Description>
          </rdf:RDF>
        </annotation>
      </species>
      <species metaid="M_hla__91__c__93__" sboTerm="SBO:0000247" id="M_hla__91__c__93__" name="5-hydroxylevulinc acid" compartment="c" initialConcentration="0" hasOnlySubstanceUnits="false" boundaryCondition="false" constant="false" fbc:charge="0" fbc:chemicalFormula="C5H8O4">
        <annotation>
          <rdf:RDF xmlns:rdf="http://www.w3.org/1999/02/22-rdf-syntax-ns#" xmlns:dcterms="http://purl.org/dc/terms/" xmlns:vCard="http://www.w3.org/2001/vcard-rdf/3.0#" xmlns:vCard4="http://www.w3.org/2006/vcard/ns#" xmlns:bqbiol="http://biomodels.net/biology-qualifiers/" xmlns:bqmodel="http://biomodels.net/model-qualifiers/">
            <rdf:Description rdf:about="#M_hla__91__c__93__">
              <bqbiol:is>
                <rdf:Bag>
                  <rdf:li rdf:resource="http://identifiers.org/bigg.metabolite/hla"/>
                </rdf:Bag>
              </bqbiol:is>
            </rdf:Description>
          </rdf:RDF>
        </annotation>
      </species>
      <species metaid="M_o2__91__c__93__" sboTerm="SBO:0000247" id="M_o2__91__c__93__" name="O2 O2" compartment="c" initialConcentration="0" hasOnlySubstanceUnits="false" boundaryCondition="false" constant="false" fbc:charge="0" fbc:chemicalFormula="O2">
        <annotation>
          <rdf:RDF xmlns:rdf="http://www.w3.org/1999/02/22-rdf-syntax-ns#" xmlns:dcterms="http://purl.org/dc/terms/" xmlns:vCard="http://www.w3.org/2001/vcard-rdf/3.0#" xmlns:vCard4="http://www.w3.org/2006/vcard/ns#" xmlns:bqbiol="http://biomodels.net/biology-qualifiers/" xmlns:bqmodel="http://biomodels.net/model-qualifiers/">
            <rdf:Description rdf:about="#M_o2__91__c__93__">
              <bqbiol:is>
                <rdf:Bag>
                  <rdf:li rdf:resource="http://identifiers.org/bigg.metabolite/o2"/>
                  <rdf:li rdf:resource="http://identifiers.org/biocyc/META:OXYGEN-MOLECULE"/>
                  <rdf:li rdf:resource="http://identifiers.org/chebi/CHEBI:7860"/>
                  <rdf:li rdf:resource="http://identifiers.org/chebi/CHEBI:26689"/>
                  <rdf:li rdf:resource="http://identifiers.org/chebi/CHEBI:29097"/>
                  <rdf:li rdf:resource="http://identifiers.org/chebi/CHEBI:15379"/>
                  <rdf:li rdf:resource="http://identifiers.org/chebi/CHEBI:13416"/>
                  <rdf:li rdf:resource="http://identifiers.org/chebi/CHEBI:27140"/>
                  <rdf:li rdf:resource="http://identifiers.org/chebi/CHEBI:29793"/>
                  <rdf:li rdf:resource="http://identifiers.org/chebi/CHEBI:30491"/>
                  <rdf:li rdf:resource="http://identifiers.org/chebi/CHEBI:44742"/>
                  <rdf:li rdf:resource="http://identifiers.org/chebi/CHEBI:23833"/>
                  <rdf:li rdf:resource="http://identifiers.org/chebi/CHEBI:25366"/>
                  <rdf:li rdf:resource="http://identifiers.org/chebi/CHEBI:10745"/>
                  <rdf:li rdf:resource="http://identifiers.org/envipath/5882df9c-dae1-4d80-a40e-db4724271456/compound/d5d12248-82d3-4cf3-b7d0-2e3d096768b4"/>
                  <rdf:li rdf:resource="http://identifiers.org/hmdb/HMDB01377"/>
                  <rdf:li rdf:resource="http://identifiers.org/kegg.compound/C00007"/>
                  <rdf:li rdf:resource="http://identifiers.org/kegg.drug/D00003"/>
                  <rdf:li rdf:resource="http://identifiers.org/metanetx.chemical/MNXM4"/>
                  <rdf:li rdf:resource="http://identifiers.org/reactome.compound/113534"/>
                  <rdf:li rdf:resource="http://identifiers.org/reactome.compound/113535"/>
                  <rdf:li rdf:resource="http://identifiers.org/reactome.compound/113685"/>
                  <rdf:li rdf:resource="http://identifiers.org/reactome.compound/5668566"/>
                  <rdf:li rdf:resource="http://identifiers.org/reactome.compound/189461"/>
                  <rdf:li rdf:resource="http://identifiers.org/reactome.compound/113533"/>
                  <rdf:li rdf:resource="http://identifiers.org/reactome.compound/1131511"/>
                  <rdf:li rdf:resource="http://identifiers.org/reactome.compound/352327"/>
                  <rdf:li rdf:resource="http://identifiers.org/reactome.compound/351593"/>
                  <rdf:li rdf:resource="http://identifiers.org/reactome.compound/29368"/>
                  <rdf:li rdf:resource="http://identifiers.org/reactome.compound/1236709"/>
                  <rdf:li rdf:resource="http://identifiers.org/sabiork/1264"/>
                  <rdf:li rdf:resource="http://identifiers.org/seed.compound/cpd00007"/>
                </rdf:Bag>
              </bqbiol:is>
            </rdf:Description>
          </rdf:RDF>
        </annotation>
      </species>
      <species metaid="M_h2o2__91__c__93__" sboTerm="SBO:0000247" id="M_h2o2__91__c__93__" name="Hydrogen peroxide" compartment="c" initialConcentration="0" hasOnlySubstanceUnits="false" boundaryCondition="false" constant="false" fbc:charge="0" fbc:chemicalFormula="H2O2">
        <annotation>
          <rdf:RDF xmlns:rdf="http://www.w3.org/1999/02/22-rdf-syntax-ns#" xmlns:dcterms="http://purl.org/dc/terms/" xmlns:vCard="http://www.w3.org/2001/vcard-rdf/3.0#" xmlns:vCard4="http://www.w3.org/2006/vcard/ns#" xmlns:bqbiol="http://biomodels.net/biology-qualifiers/" xmlns:bqmodel="http://biomodels.net/model-qualifiers/">
            <rdf:Description rdf:about="#M_h2o2__91__c__93__">
              <bqbiol:is>
                <rdf:Bag>
                  <rdf:li rdf:resource="http://identifiers.org/bigg.metabolite/h2o2"/>
                  <rdf:li rdf:resource="http://identifiers.org/biocyc/META:HYDROGEN-PEROXIDE"/>
                  <rdf:li rdf:resource="http://identifiers.org/chebi/CHEBI:29192"/>
                  <rdf:li rdf:resource="http://identifiers.org/chebi/CHEBI:44785"/>
                  <rdf:li rdf:resource="http://identifiers.org/chebi/CHEBI:13355"/>
                  <rdf:li rdf:resource="http://identifiers.org/chebi/CHEBI:13354"/>
                  <rdf:li rdf:resource="http://identifiers.org/chebi/CHEBI:29370"/>
                  <rdf:li rdf:resource="http://identifiers.org/chebi/CHEBI:24637"/>
                  <rdf:li rdf:resource="http://identifiers.org/chebi/CHEBI:44812"/>
                  <rdf:li rdf:resource="http://identifiers.org/chebi/CHEBI:5586"/>
                  <rdf:li rdf:resource="http://identifiers.org/chebi/CHEBI:25940"/>
                  <rdf:li rdf:resource="http://identifiers.org/chebi/CHEBI:44782"/>
                  <rdf:li rdf:resource="http://identifiers.org/chebi/CHEBI:16240"/>
                  <rdf:li rdf:resource="http://identifiers.org/hmdb/HMDB03125"/>
                  <rdf:li rdf:resource="http://identifiers.org/hmdb/HMDB06491"/>
                  <rdf:li rdf:resource="http://identifiers.org/kegg.compound/C00027"/>
                  <rdf:li rdf:resource="http://identifiers.org/kegg.drug/D00008"/>
                  <rdf:li rdf:resource="http://identifiers.org/metanetx.chemical/MNXM22"/>
                  <rdf:li rdf:resource="http://identifiers.org/reactome.compound/1614617"/>
                  <rdf:li rdf:resource="http://identifiers.org/reactome.compound/29408"/>
                  <rdf:li rdf:resource="http://identifiers.org/reactome.compound/351629"/>
                  <rdf:li rdf:resource="http://identifiers.org/reactome.compound/189481"/>
                  <rdf:li rdf:resource="http://identifiers.org/reactome.compound/113575"/>
                  <rdf:li rdf:resource="http://identifiers.org/sabiork/1909"/>
                  <rdf:li rdf:resource="http://identifiers.org/seed.compound/cpd00025"/>
                </rdf:Bag>
              </bqbiol:is>
            </rdf:Description>
          </rdf:RDF>
        </annotation>
      </species>
      <species metaid="M_coa__91__c__93__" sboTerm="SBO:0000247" id="M_coa__91__c__93__" name="Coenzyme A" compartment="c" initialConcentration="0" hasOnlySubstanceUnits="false" boundaryCondition="false" constant="false" fbc:charge="0" fbc:chemicalFormula="C21H32N7O16P3S">
        <annotation>
          <rdf:RDF xmlns:rdf="http://www.w3.org/1999/02/22-rdf-syntax-ns#" xmlns:dcterms="http://purl.org/dc/terms/" xmlns:vCard="http://www.w3.org/2001/vcard-rdf/3.0#" xmlns:vCard4="http://www.w3.org/2006/vcard/ns#" xmlns:bqbiol="http://biomodels.net/biology-qualifiers/" xmlns:bqmodel="http://biomodels.net/model-qualifiers/">
            <rdf:Description rdf:about="#M_coa__91__c__93__">
              <bqbiol:is>
                <rdf:Bag>
                  <rdf:li rdf:resource="http://identifiers.org/bigg.metabolite/coa"/>
                  <rdf:li rdf:resource="http://identifiers.org/biocyc/META:COA-GROUP"/>
                  <rdf:li rdf:resource="http://identifiers.org/biocyc/META:CO-A"/>
                  <rdf:li rdf:resource="http://identifiers.org/chebi/CHEBI:41631"/>
                  <rdf:li rdf:resource="http://identifiers.org/chebi/CHEBI:41597"/>
                  <rdf:li rdf:resource="http://identifiers.org/chebi/CHEBI:741566"/>
                  <rdf:li rdf:resource="http://identifiers.org/chebi/CHEBI:23355"/>
                  <rdf:li rdf:resource="http://identifiers.org/chebi/CHEBI:13295"/>
                  <rdf:li rdf:resource="http://identifiers.org/chebi/CHEBI:13298"/>
                  <rdf:li rdf:resource="http://identifiers.org/chebi/CHEBI:57287"/>
                  <rdf:li rdf:resource="http://identifiers.org/chebi/CHEBI:15346"/>
                  <rdf:li rdf:resource="http://identifiers.org/chebi/CHEBI:3771"/>
                  <rdf:li rdf:resource="http://identifiers.org/chebi/CHEBI:13294"/>
                  <rdf:li rdf:resource="http://identifiers.org/envipath/32de3cf4-e3e6-4168-956e-32fa5ddb0ce1/compound/19310484-6aa5-4dcf-b1da-855a8c21ecfd"/>
                  <rdf:li rdf:resource="http://identifiers.org/hmdb/HMDB01423"/>
                  <rdf:li rdf:resource="http://identifiers.org/hmdb/HMDB62184"/>
                  <rdf:li rdf:resource="http://identifiers.org/kegg.compound/C00010"/>
                  <rdf:li rdf:resource="http://identifiers.org/metanetx.chemical/MNXM12"/>
                  <rdf:li rdf:resource="http://identifiers.org/reactome.compound/193514"/>
                  <rdf:li rdf:resource="http://identifiers.org/reactome.compound/162743"/>
                  <rdf:li rdf:resource="http://identifiers.org/reactome.compound/2485002"/>
                  <rdf:li rdf:resource="http://identifiers.org/reactome.compound/1678675"/>
                  <rdf:li rdf:resource="http://identifiers.org/reactome.compound/29374"/>
                  <rdf:li rdf:resource="http://identifiers.org/reactome.compound/76194"/>
                  <rdf:li rdf:resource="http://identifiers.org/reactome.compound/8939024"/>
                  <rdf:li rdf:resource="http://identifiers.org/sabiork/1265"/>
                  <rdf:li rdf:resource="http://identifiers.org/seed.compound/cpd22528"/>
                  <rdf:li rdf:resource="http://identifiers.org/seed.compound/cpd00010"/>
                </rdf:Bag>
              </bqbiol:is>
            </rdf:Description>
          </rdf:RDF>
        </annotation>
      </species>
      <species metaid="M_ppa__91__c__93__" sboTerm="SBO:0000247" id="M_ppa__91__c__93__" name="Propionate (n-C3:0)" compartment="c" initialConcentration="0" hasOnlySubstanceUnits="false" boundaryCondition="false" constant="false" fbc:charge="0" fbc:chemicalFormula="C3H5O2">
        <annotation>
          <rdf:RDF xmlns:rdf="http://www.w3.org/1999/02/22-rdf-syntax-ns#" xmlns:dcterms="http://purl.org/dc/terms/" xmlns:vCard="http://www.w3.org/2001/vcard-rdf/3.0#" xmlns:vCard4="http://www.w3.org/2006/vcard/ns#" xmlns:bqbiol="http://biomodels.net/biology-qualifiers/" xmlns:bqmodel="http://biomodels.net/model-qualifiers/">
            <rdf:Description rdf:about="#M_ppa__91__c__93__">
              <bqbiol:is>
                <rdf:Bag>
                  <rdf:li rdf:resource="http://identifiers.org/bigg.metabolite/ppa"/>
                  <rdf:li rdf:resource="http://identifiers.org/metanetx.chemical/MNXM162260"/>
                </rdf:Bag>
              </bqbiol:is>
            </rdf:Description>
          </rdf:RDF>
        </annotation>
      </species>
      <species metaid="M_ppcoa__91__c__93__" sboTerm="SBO:0000247" id="M_ppcoa__91__c__93__" name="Propanoyl-CoA" compartment="c" initialConcentration="0" hasOnlySubstanceUnits="false" boundaryCondition="false" constant="false" fbc:charge="0" fbc:chemicalFormula="C24H36N7O17P3S">
        <annotation>
          <rdf:RDF xmlns:rdf="http://www.w3.org/1999/02/22-rdf-syntax-ns#" xmlns:dcterms="http://purl.org/dc/terms/" xmlns:vCard="http://www.w3.org/2001/vcard-rdf/3.0#" xmlns:vCard4="http://www.w3.org/2006/vcard/ns#" xmlns:bqbiol="http://biomodels.net/biology-qualifiers/" xmlns:bqmodel="http://biomodels.net/model-qualifiers/">
            <rdf:Description rdf:about="#M_ppcoa__91__c__93__">
              <bqbiol:is>
                <rdf:Bag>
                  <rdf:li rdf:resource="http://identifiers.org/bigg.metabolite/ppcoa"/>
                  <rdf:li rdf:resource="http://identifiers.org/biocyc/META:PROPIONYL-COA"/>
                  <rdf:li rdf:resource="http://identifiers.org/chebi/CHEBI:14907"/>
                  <rdf:li rdf:resource="http://identifiers.org/chebi/CHEBI:57392"/>
                  <rdf:li rdf:resource="http://identifiers.org/chebi/CHEBI:14904"/>
                  <rdf:li rdf:resource="http://identifiers.org/chebi/CHEBI:26295"/>
                  <rdf:li rdf:resource="http://identifiers.org/chebi/CHEBI:8479"/>
                  <rdf:li rdf:resource="http://identifiers.org/chebi/CHEBI:15539"/>
                  <rdf:li rdf:resource="http://identifiers.org/envipath/32de3cf4-e3e6-4168-956e-32fa5ddb0ce1/compound/4e032169-05c6-49aa-9422-d081d81bc1a6"/>
                  <rdf:li rdf:resource="http://identifiers.org/hmdb/HMDB01275"/>
                  <rdf:li rdf:resource="http://identifiers.org/kegg.compound/C00100"/>
                  <rdf:li rdf:resource="http://identifiers.org/lipidmaps/LMFA07050364"/>
                  <rdf:li rdf:resource="http://identifiers.org/metanetx.chemical/MNXM86"/>
                  <rdf:li rdf:resource="http://identifiers.org/reactome.compound/192314"/>
                  <rdf:li rdf:resource="http://identifiers.org/reactome.compound/70843"/>
                  <rdf:li rdf:resource="http://identifiers.org/sabiork/1933"/>
                  <rdf:li rdf:resource="http://identifiers.org/seed.compound/cpd12196"/>
                  <rdf:li rdf:resource="http://identifiers.org/seed.compound/cpd00086"/>
                  <rdf:li rdf:resource="http://identifiers.org/slm/000389157"/>
                </rdf:Bag>
              </bqbiol:is>
            </rdf:Description>
          </rdf:RDF>
        </annotation>
      </species>
      <species metaid="M_acgam6p__91__c__93__" sboTerm="SBO:0000247" id="M_acgam6p__91__c__93__" name="N-Acetyl-D-glucosamine 6-phosphate" compartment="c" initialConcentration="0" hasOnlySubstanceUnits="false" boundaryCondition="false" constant="false" fbc:charge="0" fbc:chemicalFormula="C8H14NO9P">
        <annotation>
          <rdf:RDF xmlns:rdf="http://www.w3.org/1999/02/22-rdf-syntax-ns#" xmlns:dcterms="http://purl.org/dc/terms/" xmlns:vCard="http://www.w3.org/2001/vcard-rdf/3.0#" xmlns:vCard4="http://www.w3.org/2006/vcard/ns#" xmlns:bqbiol="http://biomodels.net/biology-qualifiers/" xmlns:bqmodel="http://biomodels.net/model-qualifiers/">
            <rdf:Description rdf:about="#M_acgam6p__91__c__93__">
              <bqbiol:is>
                <rdf:Bag>
                  <rdf:li rdf:resource="http://identifiers.org/bigg.metabolite/acgam6p"/>
                  <rdf:li rdf:resource="http://identifiers.org/biocyc/META:CPD-16168"/>
                  <rdf:li rdf:resource="http://identifiers.org/biocyc/META:N-ACETYL-D-GLUCOSAMINE-6-P"/>
                  <rdf:li rdf:resource="http://identifiers.org/chebi/CHEBI:49353"/>
                  <rdf:li rdf:resource="http://identifiers.org/chebi/CHEBI:57513"/>
                  <rdf:li rdf:resource="http://identifiers.org/chebi/CHEBI:49359"/>
                  <rdf:li rdf:resource="http://identifiers.org/chebi/CHEBI:12456"/>
                  <rdf:li rdf:resource="http://identifiers.org/chebi/CHEBI:15784"/>
                  <rdf:li rdf:resource="http://identifiers.org/chebi/CHEBI:21521"/>
                  <rdf:li rdf:resource="http://identifiers.org/chebi/CHEBI:7127"/>
                  <rdf:li rdf:resource="http://identifiers.org/chebi/CHEBI:39577"/>
                  <rdf:li rdf:resource="http://identifiers.org/chebi/CHEBI:12564"/>
                  <rdf:li rdf:resource="http://identifiers.org/hmdb/HMDB01062"/>
                  <rdf:li rdf:resource="http://identifiers.org/hmdb/HMDB02817"/>
                  <rdf:li rdf:resource="http://identifiers.org/kegg.compound/C00357"/>
                  <rdf:li rdf:resource="http://identifiers.org/metanetx.chemical/MNXM63556"/>
                  <rdf:li rdf:resource="http://identifiers.org/reactome.compound/449703"/>
                  <rdf:li rdf:resource="http://identifiers.org/sabiork/1676"/>
                  <rdf:li rdf:resource="http://identifiers.org/seed.compound/cpd00293"/>
                </rdf:Bag>
              </bqbiol:is>
            </rdf:Description>
          </rdf:RDF>
        </annotation>
      </species>
      <species metaid="M_ac__91__c__93__" sboTerm="SBO:0000247" id="M_ac__91__c__93__" name="Acetate" compartment="c" initialConcentration="0" hasOnlySubstanceUnits="false" boundaryCondition="false" constant="false" fbc:charge="0" fbc:chemicalFormula="C2H3O2">
        <annotation>
          <rdf:RDF xmlns:rdf="http://www.w3.org/1999/02/22-rdf-syntax-ns#" xmlns:dcterms="http://purl.org/dc/terms/" xmlns:vCard="http://www.w3.org/2001/vcard-rdf/3.0#" xmlns:vCard4="http://www.w3.org/2006/vcard/ns#" xmlns:bqbiol="http://biomodels.net/biology-qualifiers/" xmlns:bqmodel="http://biomodels.net/model-qualifiers/">
            <rdf:Description rdf:about="#M_ac__91__c__93__">
              <bqbiol:is>
                <rdf:Bag>
                  <rdf:li rdf:resource="http://identifiers.org/bigg.metabolite/ac"/>
                  <rdf:li rdf:resource="http://identifiers.org/biocyc/META:ACET"/>
                  <rdf:li rdf:resource="http://identifiers.org/chebi/CHEBI:13704"/>
                  <rdf:li rdf:resource="http://identifiers.org/chebi/CHEBI:22165"/>
                  <rdf:li rdf:resource="http://identifiers.org/chebi/CHEBI:22169"/>
                  <rdf:li rdf:resource="http://identifiers.org/chebi/CHEBI:40480"/>
                  <rdf:li rdf:resource="http://identifiers.org/chebi/CHEBI:15366"/>
                  <rdf:li rdf:resource="http://identifiers.org/chebi/CHEBI:2387"/>
                  <rdf:li rdf:resource="http://identifiers.org/chebi/CHEBI:30089"/>
                  <rdf:li rdf:resource="http://identifiers.org/chebi/CHEBI:40486"/>
                  <rdf:li rdf:resource="http://identifiers.org/envipath/5882df9c-dae1-4d80-a40e-db4724271456/compound/9e26dcbe-4db9-46a0-8614-9f03545032d2"/>
                  <rdf:li rdf:resource="http://identifiers.org/envipath/5882df9c-dae1-4d80-a40e-db4724271456/compound/5e4989fc-13d3-45d4-ad57-3be380a9d3c0"/>
                  <rdf:li rdf:resource="http://identifiers.org/envipath/650babc9-9d68-4b73-9332-11972ca26f7b/compound/a8f0be58-24e8-441b-8d81-a516a0ead4b3"/>
                  <rdf:li rdf:resource="http://identifiers.org/envipath/4fd7f3e0-dd25-43ac-9453-dda3e52396e4/compound/d45256fe-61fa-4f5b-bb16-91a3d615e3d8"/>
                  <rdf:li rdf:resource="http://identifiers.org/envipath/32de3cf4-e3e6-4168-956e-32fa5ddb0ce1/compound/b545cabc-8c9e-4b20-8848-efa015b481ea"/>
                  <rdf:li rdf:resource="http://identifiers.org/envipath/650babc9-9d68-4b73-9332-11972ca26f7b/compound/3e2d750f-df31-4445-9255-163c627e9b4a"/>
                  <rdf:li rdf:resource="http://identifiers.org/hmdb/HMDB00042"/>
                  <rdf:li rdf:resource="http://identifiers.org/kegg.compound/C00033"/>
                  <rdf:li rdf:resource="http://identifiers.org/kegg.drug/D00010"/>
                  <rdf:li rdf:resource="http://identifiers.org/lipidmaps/LMFA01010002"/>
                  <rdf:li rdf:resource="http://identifiers.org/metanetx.chemical/MNXM26"/>
                  <rdf:li rdf:resource="http://identifiers.org/reactome.compound/1524044"/>
                  <rdf:li rdf:resource="http://identifiers.org/reactome.compound/390305"/>
                  <rdf:li rdf:resource="http://identifiers.org/reactome.compound/113539"/>
                  <rdf:li rdf:resource="http://identifiers.org/reactome.compound/2022890"/>
                  <rdf:li rdf:resource="http://identifiers.org/reactome.compound/29416"/>
                  <rdf:li rdf:resource="http://identifiers.org/sabiork/1278"/>
                  <rdf:li rdf:resource="http://identifiers.org/seed.compound/cpd00029"/>
                  <rdf:li rdf:resource="http://identifiers.org/slm/000000449"/>
                </rdf:Bag>
              </bqbiol:is>
            </rdf:Description>
          </rdf:RDF>
        </annotation>
      </species>
      <species metaid="M_2dglcn__91__c__93__" sboTerm="SBO:0000247" id="M_2dglcn__91__c__93__" name="2-Deoxy-D-gluconate" compartment="c" initialConcentration="0" hasOnlySubstanceUnits="false" boundaryCondition="false" constant="false" fbc:charge="0" fbc:chemicalFormula="C6H11O6">
        <annotation>
          <rdf:RDF xmlns:rdf="http://www.w3.org/1999/02/22-rdf-syntax-ns#" xmlns:dcterms="http://purl.org/dc/terms/" xmlns:vCard="http://www.w3.org/2001/vcard-rdf/3.0#" xmlns:vCard4="http://www.w3.org/2006/vcard/ns#" xmlns:bqbiol="http://biomodels.net/biology-qualifiers/" xmlns:bqmodel="http://biomodels.net/model-qualifiers/">
            <rdf:Description rdf:about="#M_2dglcn__91__c__93__">
              <bqbiol:is>
                <rdf:Bag>
                  <rdf:li rdf:resource="http://identifiers.org/bigg.metabolite/2dglcn"/>
                  <rdf:li rdf:resource="http://identifiers.org/biocyc/META:DE-O-GLUCONATE"/>
                  <rdf:li rdf:resource="http://identifiers.org/chebi/CHEBI:1077"/>
                  <rdf:li rdf:resource="http://identifiers.org/chebi/CHEBI:11564"/>
                  <rdf:li rdf:resource="http://identifiers.org/chebi/CHEBI:57653"/>
                  <rdf:li rdf:resource="http://identifiers.org/chebi/CHEBI:16138"/>
                  <rdf:li rdf:resource="http://identifiers.org/kegg.compound/C02782"/>
                  <rdf:li rdf:resource="http://identifiers.org/metanetx.chemical/MNXM3460"/>
                  <rdf:li rdf:resource="http://identifiers.org/seed.compound/cpd01795"/>
                </rdf:Bag>
              </bqbiol:is>
            </rdf:Description>
          </rdf:RDF>
        </annotation>
      </species>
      <species metaid="M_3ddgc__91__c__93__" sboTerm="SBO:0000247" id="M_3ddgc__91__c__93__" name="3-Dehydro-2-deoxy-D-gluconate" compartment="c" initialConcentration="0" hasOnlySubstanceUnits="false" boundaryCondition="false" constant="false" fbc:charge="0" fbc:chemicalFormula="C6H9O6">
        <annotation>
          <rdf:RDF xmlns:rdf="http://www.w3.org/1999/02/22-rdf-syntax-ns#" xmlns:dcterms="http://purl.org/dc/terms/" xmlns:vCard="http://www.w3.org/2001/vcard-rdf/3.0#" xmlns:vCard4="http://www.w3.org/2006/vcard/ns#" xmlns:bqbiol="http://biomodels.net/biology-qualifiers/" xmlns:bqmodel="http://biomodels.net/model-qualifiers/">
            <rdf:Description rdf:about="#M_3ddgc__91__c__93__">
              <bqbiol:is>
                <rdf:Bag>
                  <rdf:li rdf:resource="http://identifiers.org/bigg.metabolite/3ddgc"/>
                  <rdf:li rdf:resource="http://identifiers.org/biocyc/META:DE-O-K-GLUCONATE"/>
                  <rdf:li rdf:resource="http://identifiers.org/chebi/CHEBI:11774"/>
                  <rdf:li rdf:resource="http://identifiers.org/chebi/CHEBI:19990"/>
                  <rdf:li rdf:resource="http://identifiers.org/chebi/CHEBI:57839"/>
                  <rdf:li rdf:resource="http://identifiers.org/chebi/CHEBI:1481"/>
                  <rdf:li rdf:resource="http://identifiers.org/chebi/CHEBI:16622"/>
                  <rdf:li rdf:resource="http://identifiers.org/kegg.compound/C03926"/>
                  <rdf:li rdf:resource="http://identifiers.org/metanetx.chemical/MNXM3482"/>
                  <rdf:li rdf:resource="http://identifiers.org/seed.compound/cpd02441"/>
                </rdf:Bag>
              </bqbiol:is>
            </rdf:Description>
          </rdf:RDF>
        </annotation>
      </species>
      <species metaid="M_accoa__91__c__93__" sboTerm="SBO:0000247" id="M_accoa__91__c__93__" name="Acetyl-CoA" compartment="c" initialConcentration="0" hasOnlySubstanceUnits="false" boundaryCondition="false" constant="false" fbc:charge="0" fbc:chemicalFormula="C23H34N7O17P3S">
        <annotation>
          <rdf:RDF xmlns:rdf="http://www.w3.org/1999/02/22-rdf-syntax-ns#" xmlns:dcterms="http://purl.org/dc/terms/" xmlns:vCard="http://www.w3.org/2001/vcard-rdf/3.0#" xmlns:vCard4="http://www.w3.org/2006/vcard/ns#" xmlns:bqbiol="http://biomodels.net/biology-qualifiers/" xmlns:bqmodel="http://biomodels.net/model-qualifiers/">
            <rdf:Description rdf:about="#M_accoa__91__c__93__">
              <bqbiol:is>
                <rdf:Bag>
                  <rdf:li rdf:resource="http://identifiers.org/bigg.metabolite/accoa"/>
                  <rdf:li rdf:resource="http://identifiers.org/biocyc/META:ACETYL-COA"/>
                  <rdf:li rdf:resource="http://identifiers.org/chebi/CHEBI:57288"/>
                  <rdf:li rdf:resource="http://identifiers.org/chebi/CHEBI:22192"/>
                  <rdf:li rdf:resource="http://identifiers.org/chebi/CHEBI:15351"/>
                  <rdf:li rdf:resource="http://identifiers.org/chebi/CHEBI:13712"/>
                  <rdf:li rdf:resource="http://identifiers.org/chebi/CHEBI:2408"/>
                  <rdf:li rdf:resource="http://identifiers.org/chebi/CHEBI:40470"/>
                  <rdf:li rdf:resource="http://identifiers.org/envipath/32de3cf4-e3e6-4168-956e-32fa5ddb0ce1/compound/57bd5e24-9d14-4b91-bc60-64c8ea6c2d11"/>
                  <rdf:li rdf:resource="http://identifiers.org/hmdb/HMDB01206"/>
                  <rdf:li rdf:resource="http://identifiers.org/kegg.compound/C00024"/>
                  <rdf:li rdf:resource="http://identifiers.org/lipidmaps/LMFA07050029"/>
                  <rdf:li rdf:resource="http://identifiers.org/lipidmaps/LMFA07050281"/>
                  <rdf:li rdf:resource="http://identifiers.org/metanetx.chemical/MNXM21"/>
                  <rdf:li rdf:resource="http://identifiers.org/reactome.compound/727753"/>
                  <rdf:li rdf:resource="http://identifiers.org/reactome.compound/76183"/>
                  <rdf:li rdf:resource="http://identifiers.org/reactome.compound/113560"/>
                  <rdf:li rdf:resource="http://identifiers.org/reactome.compound/353123"/>
                  <rdf:li rdf:resource="http://identifiers.org/reactome.compound/113559"/>
                  <rdf:li rdf:resource="http://identifiers.org/sabiork/1276"/>
                  <rdf:li rdf:resource="http://identifiers.org/seed.compound/cpd00022"/>
                  <rdf:li rdf:resource="http://identifiers.org/slm/000000297"/>
                </rdf:Bag>
              </bqbiol:is>
            </rdf:Description>
          </rdf:RDF>
        </annotation>
      </species>
      <species metaid="M_gam1p__91__c__93__" sboTerm="SBO:0000247" id="M_gam1p__91__c__93__" name="D-Glucosamine 1-phosphate" compartment="c" initialConcentration="0" hasOnlySubstanceUnits="false" boundaryCondition="false" constant="false" fbc:charge="0" fbc:chemicalFormula="C6H13NO8P">
        <annotation>
          <rdf:RDF xmlns:rdf="http://www.w3.org/1999/02/22-rdf-syntax-ns#" xmlns:dcterms="http://purl.org/dc/terms/" xmlns:vCard="http://www.w3.org/2001/vcard-rdf/3.0#" xmlns:vCard4="http://www.w3.org/2006/vcard/ns#" xmlns:bqbiol="http://biomodels.net/biology-qualifiers/" xmlns:bqmodel="http://biomodels.net/model-qualifiers/">
            <rdf:Description rdf:about="#M_gam1p__91__c__93__">
              <bqbiol:is>
                <rdf:Bag>
                  <rdf:li rdf:resource="http://identifiers.org/bigg.metabolite/gam1p"/>
                  <rdf:li rdf:resource="http://identifiers.org/biocyc/META:GLUCOSAMINE-1P"/>
                  <rdf:li rdf:resource="http://identifiers.org/chebi/CHEBI:12316"/>
                  <rdf:li rdf:resource="http://identifiers.org/chebi/CHEBI:4163"/>
                  <rdf:li rdf:resource="http://identifiers.org/chebi/CHEBI:42868"/>
                  <rdf:li rdf:resource="http://identifiers.org/chebi/CHEBI:20994"/>
                  <rdf:li rdf:resource="http://identifiers.org/chebi/CHEBI:27625"/>
                  <rdf:li rdf:resource="http://identifiers.org/chebi/CHEBI:58516"/>
                  <rdf:li rdf:resource="http://identifiers.org/kegg.compound/C06156"/>
                  <rdf:li rdf:resource="http://identifiers.org/metanetx.chemical/MNXM969"/>
                  <rdf:li rdf:resource="http://identifiers.org/sabiork/1854"/>
                  <rdf:li rdf:resource="http://identifiers.org/seed.compound/cpd03671"/>
                </rdf:Bag>
              </bqbiol:is>
            </rdf:Description>
          </rdf:RDF>
        </annotation>
      </species>
      <species metaid="M_acgam1p__91__c__93__" sboTerm="SBO:0000247" id="M_acgam1p__91__c__93__" name="N-Acetyl-D-glucosamine 1-phosphate" compartment="c" initialConcentration="0" hasOnlySubstanceUnits="false" boundaryCondition="false" constant="false" fbc:charge="0" fbc:chemicalFormula="C8H14NO9P">
        <annotation>
          <rdf:RDF xmlns:rdf="http://www.w3.org/1999/02/22-rdf-syntax-ns#" xmlns:dcterms="http://purl.org/dc/terms/" xmlns:vCard="http://www.w3.org/2001/vcard-rdf/3.0#" xmlns:vCard4="http://www.w3.org/2006/vcard/ns#" xmlns:bqbiol="http://biomodels.net/biology-qualifiers/" xmlns:bqmodel="http://biomodels.net/model-qualifiers/">
            <rdf:Description rdf:about="#M_acgam1p__91__c__93__">
              <bqbiol:is>
                <rdf:Bag>
                  <rdf:li rdf:resource="http://identifiers.org/bigg.metabolite/acgam1p"/>
                  <rdf:li rdf:resource="http://identifiers.org/chebi/CHEBI:7125"/>
                  <rdf:li rdf:resource="http://identifiers.org/hmdb/HMDB01367"/>
                  <rdf:li rdf:resource="http://identifiers.org/kegg.compound/C04256"/>
                  <rdf:li rdf:resource="http://identifiers.org/metanetx.chemical/MNXM91871"/>
                  <rdf:li rdf:resource="http://identifiers.org/reactome.compound/532204"/>
                  <rdf:li rdf:resource="http://identifiers.org/sabiork/1801"/>
                  <rdf:li rdf:resource="http://identifiers.org/sabiork/26400"/>
                  <rdf:li rdf:resource="http://identifiers.org/seed.compound/cpd02611"/>
                </rdf:Bag>
              </bqbiol:is>
            </rdf:Description>
          </rdf:RDF>
        </annotation>
      </species>
      <species metaid="M_gal__91__c__93__" sboTerm="SBO:0000247" id="M_gal__91__c__93__" name="D-Galactose" compartment="c" initialConcentration="0" hasOnlySubstanceUnits="false" boundaryCondition="false" constant="false" fbc:charge="0" fbc:chemicalFormula="C6H12O6">
        <annotation>
          <rdf:RDF xmlns:rdf="http://www.w3.org/1999/02/22-rdf-syntax-ns#" xmlns:dcterms="http://purl.org/dc/terms/" xmlns:vCard="http://www.w3.org/2001/vcard-rdf/3.0#" xmlns:vCard4="http://www.w3.org/2006/vcard/ns#" xmlns:bqbiol="http://biomodels.net/biology-qualifiers/" xmlns:bqmodel="http://biomodels.net/model-qualifiers/">
            <rdf:Description rdf:about="#M_gal__91__c__93__">
              <bqbiol:is>
                <rdf:Bag>
                  <rdf:li rdf:resource="http://identifiers.org/bigg.metabolite/gal"/>
                  <rdf:li rdf:resource="http://identifiers.org/biocyc/META:ALPHA-D-GALACTOSE"/>
                  <rdf:li rdf:resource="http://identifiers.org/biocyc/META:D-galactopyranose"/>
                  <rdf:li rdf:resource="http://identifiers.org/chebi/CHEBI:12936"/>
                  <rdf:li rdf:resource="http://identifiers.org/chebi/CHEBI:10231"/>
                  <rdf:li rdf:resource="http://identifiers.org/chebi/CHEBI:4139"/>
                  <rdf:li rdf:resource="http://identifiers.org/chebi/CHEBI:28061"/>
                  <rdf:li rdf:resource="http://identifiers.org/chebi/CHEBI:22373"/>
                  <rdf:li rdf:resource="http://identifiers.org/chebi/CHEBI:42741"/>
                  <rdf:li rdf:resource="http://identifiers.org/hmdb/HMDB05762"/>
                  <rdf:li rdf:resource="http://identifiers.org/hmdb/HMDB00143"/>
                  <rdf:li rdf:resource="http://identifiers.org/kegg.compound/C00984"/>
                  <rdf:li rdf:resource="http://identifiers.org/kegg.compound/C00124"/>
                  <rdf:li rdf:resource="http://identifiers.org/kegg.drug/D04291"/>
                  <rdf:li rdf:resource="http://identifiers.org/metanetx.chemical/MNXM390"/>
                  <rdf:li rdf:resource="http://identifiers.org/sabiork/1661"/>
                  <rdf:li rdf:resource="http://identifiers.org/sabiork/90"/>
                  <rdf:li rdf:resource="http://identifiers.org/sabiork/1662"/>
                  <rdf:li rdf:resource="http://identifiers.org/seed.compound/cpd00724"/>
                  <rdf:li rdf:resource="http://identifiers.org/seed.compound/cpd00108"/>
                </rdf:Bag>
              </bqbiol:is>
            </rdf:Description>
          </rdf:RDF>
        </annotation>
      </species>
      <species metaid="M_gal1p__91__c__93__" sboTerm="SBO:0000247" id="M_gal1p__91__c__93__" name="Alpha-D-Galactose 1-phosphate" compartment="c" initialConcentration="0" hasOnlySubstanceUnits="false" boundaryCondition="false" constant="false" fbc:charge="0" fbc:chemicalFormula="C6H11O9P">
        <annotation>
          <rdf:RDF xmlns:rdf="http://www.w3.org/1999/02/22-rdf-syntax-ns#" xmlns:dcterms="http://purl.org/dc/terms/" xmlns:vCard="http://www.w3.org/2001/vcard-rdf/3.0#" xmlns:vCard4="http://www.w3.org/2006/vcard/ns#" xmlns:bqbiol="http://biomodels.net/biology-qualifiers/" xmlns:bqmodel="http://biomodels.net/model-qualifiers/">
            <rdf:Description rdf:about="#M_gal1p__91__c__93__">
              <bqbiol:is>
                <rdf:Bag>
                  <rdf:li rdf:resource="http://identifiers.org/bigg.metabolite/gal1p"/>
                  <rdf:li rdf:resource="http://identifiers.org/biocyc/META:GALACTOSE-1P"/>
                  <rdf:li rdf:resource="http://identifiers.org/chebi/CHEBI:42878"/>
                  <rdf:li rdf:resource="http://identifiers.org/chebi/CHEBI:37480"/>
                  <rdf:li rdf:resource="http://identifiers.org/chebi/CHEBI:12306"/>
                  <rdf:li rdf:resource="http://identifiers.org/chebi/CHEBI:4140"/>
                  <rdf:li rdf:resource="http://identifiers.org/chebi/CHEBI:58336"/>
                  <rdf:li rdf:resource="http://identifiers.org/chebi/CHEBI:22374"/>
                  <rdf:li rdf:resource="http://identifiers.org/chebi/CHEBI:12305"/>
                  <rdf:li rdf:resource="http://identifiers.org/chebi/CHEBI:10232"/>
                  <rdf:li rdf:resource="http://identifiers.org/chebi/CHEBI:20957"/>
                  <rdf:li rdf:resource="http://identifiers.org/chebi/CHEBI:17973"/>
                  <rdf:li rdf:resource="http://identifiers.org/chebi/CHEBI:59011"/>
                  <rdf:li rdf:resource="http://identifiers.org/hmdb/HMDB00645"/>
                  <rdf:li rdf:resource="http://identifiers.org/hmdb/HMDB62705"/>
                  <rdf:li rdf:resource="http://identifiers.org/hmdb/HMDB03359"/>
                  <rdf:li rdf:resource="http://identifiers.org/kegg.compound/C00446"/>
                  <rdf:li rdf:resource="http://identifiers.org/kegg.compound/C03384"/>
                  <rdf:li rdf:resource="http://identifiers.org/metanetx.chemical/MNXM336"/>
                  <rdf:li rdf:resource="http://identifiers.org/reactome.compound/30170"/>
                  <rdf:li rdf:resource="http://identifiers.org/sabiork/1381"/>
                  <rdf:li rdf:resource="http://identifiers.org/sabiork/24789"/>
                  <rdf:li rdf:resource="http://identifiers.org/sabiork/1495"/>
                  <rdf:li rdf:resource="http://identifiers.org/seed.compound/cpd19025"/>
                  <rdf:li rdf:resource="http://identifiers.org/seed.compound/cpd00348"/>
                </rdf:Bag>
              </bqbiol:is>
            </rdf:Description>
          </rdf:RDF>
        </annotation>
      </species>
      <species metaid="M_utp__91__c__93__" sboTerm="SBO:0000247" id="M_utp__91__c__93__" name="UTP C9H11N2O15P3" compartment="c" initialConcentration="0" hasOnlySubstanceUnits="false" boundaryCondition="false" constant="false" fbc:charge="0" fbc:chemicalFormula="C9H11N2O15P3">
        <annotation>
          <rdf:RDF xmlns:rdf="http://www.w3.org/1999/02/22-rdf-syntax-ns#" xmlns:dcterms="http://purl.org/dc/terms/" xmlns:vCard="http://www.w3.org/2001/vcard-rdf/3.0#" xmlns:vCard4="http://www.w3.org/2006/vcard/ns#" xmlns:bqbiol="http://biomodels.net/biology-qualifiers/" xmlns:bqmodel="http://biomodels.net/model-qualifiers/">
            <rdf:Description rdf:about="#M_utp__91__c__93__">
              <bqbiol:is>
                <rdf:Bag>
                  <rdf:li rdf:resource="http://identifiers.org/bigg.metabolite/utp"/>
                  <rdf:li rdf:resource="http://identifiers.org/biocyc/META:UTP"/>
                  <rdf:li rdf:resource="http://identifiers.org/chebi/CHEBI:9850"/>
                  <rdf:li rdf:resource="http://identifiers.org/chebi/CHEBI:46398"/>
                  <rdf:li rdf:resource="http://identifiers.org/chebi/CHEBI:27233"/>
                  <rdf:li rdf:resource="http://identifiers.org/chebi/CHEBI:57481"/>
                  <rdf:li rdf:resource="http://identifiers.org/chebi/CHEBI:37567"/>
                  <rdf:li rdf:resource="http://identifiers.org/chebi/CHEBI:13510"/>
                  <rdf:li rdf:resource="http://identifiers.org/chebi/CHEBI:46397"/>
                  <rdf:li rdf:resource="http://identifiers.org/chebi/CHEBI:15713"/>
                  <rdf:li rdf:resource="http://identifiers.org/hmdb/HMDB00285"/>
                  <rdf:li rdf:resource="http://identifiers.org/kegg.compound/C00075"/>
                  <rdf:li rdf:resource="http://identifiers.org/metanetx.chemical/MNXM121"/>
                  <rdf:li rdf:resource="http://identifiers.org/reactome.compound/29494"/>
                  <rdf:li rdf:resource="http://identifiers.org/sabiork/1288"/>
                  <rdf:li rdf:resource="http://identifiers.org/seed.compound/cpd00062"/>
                </rdf:Bag>
              </bqbiol:is>
            </rdf:Description>
          </rdf:RDF>
        </annotation>
      </species>
      <species metaid="M_g1p__91__c__93__" sboTerm="SBO:0000247" id="M_g1p__91__c__93__" name="D-Glucose 1-phosphate" compartment="c" initialConcentration="0" hasOnlySubstanceUnits="false" boundaryCondition="false" constant="false" fbc:charge="0" fbc:chemicalFormula="C6H11O9P">
        <annotation>
          <rdf:RDF xmlns:rdf="http://www.w3.org/1999/02/22-rdf-syntax-ns#" xmlns:dcterms="http://purl.org/dc/terms/" xmlns:vCard="http://www.w3.org/2001/vcard-rdf/3.0#" xmlns:vCard4="http://www.w3.org/2006/vcard/ns#" xmlns:bqbiol="http://biomodels.net/biology-qualifiers/" xmlns:bqmodel="http://biomodels.net/model-qualifiers/">
            <rdf:Description rdf:about="#M_g1p__91__c__93__">
              <bqbiol:is>
                <rdf:Bag>
                  <rdf:li rdf:resource="http://identifiers.org/bigg.metabolite/g1p"/>
                  <rdf:li rdf:resource="http://identifiers.org/biocyc/META:D-glucose-1-phosphates"/>
                  <rdf:li rdf:resource="http://identifiers.org/biocyc/META:GLC-1-P"/>
                  <rdf:li rdf:resource="http://identifiers.org/chebi/CHEBI:10246"/>
                  <rdf:li rdf:resource="http://identifiers.org/chebi/CHEBI:42623"/>
                  <rdf:li rdf:resource="http://identifiers.org/chebi/CHEBI:12967"/>
                  <rdf:li rdf:resource="http://identifiers.org/chebi/CHEBI:12320"/>
                  <rdf:li rdf:resource="http://identifiers.org/chebi/CHEBI:29042"/>
                  <rdf:li rdf:resource="http://identifiers.org/chebi/CHEBI:4169"/>
                  <rdf:li rdf:resource="http://identifiers.org/chebi/CHEBI:58601"/>
                  <rdf:li rdf:resource="http://identifiers.org/chebi/CHEBI:57629"/>
                  <rdf:li rdf:resource="http://identifiers.org/chebi/CHEBI:16077"/>
                  <rdf:li rdf:resource="http://identifiers.org/chebi/CHEBI:21001"/>
                  <rdf:li rdf:resource="http://identifiers.org/chebi/CHEBI:12970"/>
                  <rdf:li rdf:resource="http://identifiers.org/chebi/CHEBI:21004"/>
                  <rdf:li rdf:resource="http://identifiers.org/hmdb/HMDB01586"/>
                  <rdf:li rdf:resource="http://identifiers.org/hmdb/HMDB01306"/>
                  <rdf:li rdf:resource="http://identifiers.org/kegg.compound/C00103"/>
                  <rdf:li rdf:resource="http://identifiers.org/metanetx.chemical/MNXM89588"/>
                  <rdf:li rdf:resource="http://identifiers.org/reactome.compound/29548"/>
                  <rdf:li rdf:resource="http://identifiers.org/sabiork/1450"/>
                  <rdf:li rdf:resource="http://identifiers.org/sabiork/23742"/>
                  <rdf:li rdf:resource="http://identifiers.org/sabiork/1298"/>
                  <rdf:li rdf:resource="http://identifiers.org/seed.compound/cpd00089"/>
                  <rdf:li rdf:resource="http://identifiers.org/seed.compound/cpd28817"/>
                </rdf:Bag>
              </bqbiol:is>
            </rdf:Description>
          </rdf:RDF>
        </annotation>
      </species>
      <species metaid="M_udpg__91__c__93__" sboTerm="SBO:0000247" id="M_udpg__91__c__93__" name="UDPglucose" compartment="c" initialConcentration="0" hasOnlySubstanceUnits="false" boundaryCondition="false" constant="false" fbc:charge="0" fbc:chemicalFormula="C15H22N2O17P2">
        <annotation>
          <rdf:RDF xmlns:rdf="http://www.w3.org/1999/02/22-rdf-syntax-ns#" xmlns:dcterms="http://purl.org/dc/terms/" xmlns:vCard="http://www.w3.org/2001/vcard-rdf/3.0#" xmlns:vCard4="http://www.w3.org/2006/vcard/ns#" xmlns:bqbiol="http://biomodels.net/biology-qualifiers/" xmlns:bqmodel="http://biomodels.net/model-qualifiers/">
            <rdf:Description rdf:about="#M_udpg__91__c__93__">
              <bqbiol:is>
                <rdf:Bag>
                  <rdf:li rdf:resource="http://identifiers.org/bigg.metabolite/udpg"/>
                  <rdf:li rdf:resource="http://identifiers.org/biocyc/META:CPD-12575"/>
                  <rdf:li rdf:resource="http://identifiers.org/chebi/CHEBI:13505"/>
                  <rdf:li rdf:resource="http://identifiers.org/chebi/CHEBI:52249"/>
                  <rdf:li rdf:resource="http://identifiers.org/chebi/CHEBI:9845"/>
                  <rdf:li rdf:resource="http://identifiers.org/chebi/CHEBI:46228"/>
                  <rdf:li rdf:resource="http://identifiers.org/chebi/CHEBI:46229"/>
                  <rdf:li rdf:resource="http://identifiers.org/chebi/CHEBI:58367"/>
                  <rdf:li rdf:resource="http://identifiers.org/chebi/CHEBI:13498"/>
                  <rdf:li rdf:resource="http://identifiers.org/chebi/CHEBI:28532"/>
                  <rdf:li rdf:resource="http://identifiers.org/chebi/CHEBI:42885"/>
                  <rdf:li rdf:resource="http://identifiers.org/chebi/CHEBI:27234"/>
                  <rdf:li rdf:resource="http://identifiers.org/chebi/CHEBI:18066"/>
                  <rdf:li rdf:resource="http://identifiers.org/chebi/CHEBI:9895"/>
                  <rdf:li rdf:resource="http://identifiers.org/chebi/CHEBI:58885"/>
                  <rdf:li rdf:resource="http://identifiers.org/chebi/CHEBI:22103"/>
                  <rdf:li rdf:resource="http://identifiers.org/hmdb/HMDB60079"/>
                  <rdf:li rdf:resource="http://identifiers.org/kegg.compound/C00029"/>
                  <rdf:li rdf:resource="http://identifiers.org/kegg.glycan/G10608"/>
                  <rdf:li rdf:resource="http://identifiers.org/metanetx.chemical/MNXM722710"/>
                  <rdf:li rdf:resource="http://identifiers.org/reactome.compound/173594"/>
                  <rdf:li rdf:resource="http://identifiers.org/reactome.compound/744227"/>
                  <rdf:li rdf:resource="http://identifiers.org/reactome.compound/29410"/>
                  <rdf:li rdf:resource="http://identifiers.org/sabiork/3918"/>
                  <rdf:li rdf:resource="http://identifiers.org/sabiork/1277"/>
                  <rdf:li rdf:resource="http://identifiers.org/seed.compound/cpd00026"/>
                  <rdf:li rdf:resource="http://identifiers.org/seed.compound/cpd28293"/>
                </rdf:Bag>
              </bqbiol:is>
            </rdf:Description>
          </rdf:RDF>
        </annotation>
      </species>
      <species metaid="M_adpglc__91__c__93__" sboTerm="SBO:0000247" id="M_adpglc__91__c__93__" name="ADPglucose C16H23N5O15P2" compartment="c" initialConcentration="0" hasOnlySubstanceUnits="false" boundaryCondition="false" constant="false" fbc:charge="0" fbc:chemicalFormula="C16H23N5O15P2">
        <annotation>
          <rdf:RDF xmlns:rdf="http://www.w3.org/1999/02/22-rdf-syntax-ns#" xmlns:dcterms="http://purl.org/dc/terms/" xmlns:vCard="http://www.w3.org/2001/vcard-rdf/3.0#" xmlns:vCard4="http://www.w3.org/2006/vcard/ns#" xmlns:bqbiol="http://biomodels.net/biology-qualifiers/" xmlns:bqmodel="http://biomodels.net/model-qualifiers/">
            <rdf:Description rdf:about="#M_adpglc__91__c__93__">
              <bqbiol:is>
                <rdf:Bag>
                  <rdf:li rdf:resource="http://identifiers.org/bigg.metabolite/adpglc"/>
                  <rdf:li rdf:resource="http://identifiers.org/biocyc/META:ADP-D-GLUCOSE"/>
                  <rdf:li rdf:resource="http://identifiers.org/chebi/CHEBI:40615"/>
                  <rdf:li rdf:resource="http://identifiers.org/chebi/CHEBI:20846"/>
                  <rdf:li rdf:resource="http://identifiers.org/chebi/CHEBI:57498"/>
                  <rdf:li rdf:resource="http://identifiers.org/chebi/CHEBI:13230"/>
                  <rdf:li rdf:resource="http://identifiers.org/chebi/CHEBI:15751"/>
                  <rdf:li rdf:resource="http://identifiers.org/chebi/CHEBI:2349"/>
                  <rdf:li rdf:resource="http://identifiers.org/hmdb/HMDB62621"/>
                  <rdf:li rdf:resource="http://identifiers.org/hmdb/HMDB06557"/>
                  <rdf:li rdf:resource="http://identifiers.org/hmdb/HMDB12186"/>
                  <rdf:li rdf:resource="http://identifiers.org/kegg.compound/C00498"/>
                  <rdf:li rdf:resource="http://identifiers.org/kegg.glycan/G11109"/>
                  <rdf:li rdf:resource="http://identifiers.org/metanetx.chemical/MNXM561"/>
                  <rdf:li rdf:resource="http://identifiers.org/sabiork/3922"/>
                  <rdf:li rdf:resource="http://identifiers.org/seed.compound/cpd00387"/>
                </rdf:Bag>
              </bqbiol:is>
            </rdf:Description>
          </rdf:RDF>
        </annotation>
      </species>
      <species metaid="M_glyc__91__c__93__" sboTerm="SBO:0000247" id="M_glyc__91__c__93__" name="Glycerol" compartment="c" initialConcentration="0" hasOnlySubstanceUnits="false" boundaryCondition="false" constant="false" fbc:charge="0" fbc:chemicalFormula="C3H8O3">
        <annotation>
          <rdf:RDF xmlns:rdf="http://www.w3.org/1999/02/22-rdf-syntax-ns#" xmlns:dcterms="http://purl.org/dc/terms/" xmlns:vCard="http://www.w3.org/2001/vcard-rdf/3.0#" xmlns:vCard4="http://www.w3.org/2006/vcard/ns#" xmlns:bqbiol="http://biomodels.net/biology-qualifiers/" xmlns:bqmodel="http://biomodels.net/model-qualifiers/">
            <rdf:Description rdf:about="#M_glyc__91__c__93__">
              <bqbiol:is>
                <rdf:Bag>
                  <rdf:li rdf:resource="http://identifiers.org/bigg.metabolite/glyc"/>
                  <rdf:li rdf:resource="http://identifiers.org/biocyc/META:GLYCEROL"/>
                  <rdf:li rdf:resource="http://identifiers.org/chebi/CHEBI:5448"/>
                  <rdf:li rdf:resource="http://identifiers.org/chebi/CHEBI:14334"/>
                  <rdf:li rdf:resource="http://identifiers.org/chebi/CHEBI:42998"/>
                  <rdf:li rdf:resource="http://identifiers.org/chebi/CHEBI:17754"/>
                  <rdf:li rdf:resource="http://identifiers.org/chebi/CHEBI:24351"/>
                  <rdf:li rdf:resource="http://identifiers.org/chebi/CHEBI:131422"/>
                  <rdf:li rdf:resource="http://identifiers.org/envipath/32de3cf4-e3e6-4168-956e-32fa5ddb0ce1/compound/48edd8a9-6a4a-4900-b0cf-97b1ccaa1125"/>
                  <rdf:li rdf:resource="http://identifiers.org/envipath/650babc9-9d68-4b73-9332-11972ca26f7b/compound/2e8c8093-3269-46b3-be2e-f1df9fdde25c"/>
                  <rdf:li rdf:resource="http://identifiers.org/hmdb/HMDB00131"/>
                  <rdf:li rdf:resource="http://identifiers.org/kegg.compound/C00116"/>
                  <rdf:li rdf:resource="http://identifiers.org/kegg.drug/D00028"/>
                  <rdf:li rdf:resource="http://identifiers.org/metanetx.chemical/MNXM89612"/>
                  <rdf:li rdf:resource="http://identifiers.org/reactome.compound/192438"/>
                  <rdf:li rdf:resource="http://identifiers.org/reactome.compound/76116"/>
                  <rdf:li rdf:resource="http://identifiers.org/sabiork/1303"/>
                  <rdf:li rdf:resource="http://identifiers.org/seed.compound/cpd00100"/>
                </rdf:Bag>
              </bqbiol:is>
            </rdf:Description>
          </rdf:RDF>
        </annotation>
      </species>
      <species metaid="M_glyc3p__91__c__93__" sboTerm="SBO:0000247" id="M_glyc3p__91__c__93__" name="Glycerol 3-phosphate" compartment="c" initialConcentration="0" hasOnlySubstanceUnits="false" boundaryCondition="false" constant="false" fbc:charge="0" fbc:chemicalFormula="C3H7O6P">
        <annotation>
          <rdf:RDF xmlns:rdf="http://www.w3.org/1999/02/22-rdf-syntax-ns#" xmlns:dcterms="http://purl.org/dc/terms/" xmlns:vCard="http://www.w3.org/2001/vcard-rdf/3.0#" xmlns:vCard4="http://www.w3.org/2006/vcard/ns#" xmlns:bqbiol="http://biomodels.net/biology-qualifiers/" xmlns:bqmodel="http://biomodels.net/model-qualifiers/">
            <rdf:Description rdf:about="#M_glyc3p__91__c__93__">
              <bqbiol:is>
                <rdf:Bag>
                  <rdf:li rdf:resource="http://identifiers.org/bigg.metabolite/glyc3p"/>
                  <rdf:li rdf:resource="http://identifiers.org/biocyc/META:GLYCEROL-3P"/>
                  <rdf:li rdf:resource="http://identifiers.org/chebi/CHEBI:12843"/>
                  <rdf:li rdf:resource="http://identifiers.org/chebi/CHEBI:26705"/>
                  <rdf:li rdf:resource="http://identifiers.org/chebi/CHEBI:57597"/>
                  <rdf:li rdf:resource="http://identifiers.org/chebi/CHEBI:12848"/>
                  <rdf:li rdf:resource="http://identifiers.org/chebi/CHEBI:42793"/>
                  <rdf:li rdf:resource="http://identifiers.org/chebi/CHEBI:10648"/>
                  <rdf:li rdf:resource="http://identifiers.org/chebi/CHEBI:15978"/>
                  <rdf:li rdf:resource="http://identifiers.org/hmdb/HMDB02722"/>
                  <rdf:li rdf:resource="http://identifiers.org/hmdb/HMDB00126"/>
                  <rdf:li rdf:resource="http://identifiers.org/kegg.compound/C00093"/>
                  <rdf:li rdf:resource="http://identifiers.org/metanetx.chemical/MNXM66"/>
                  <rdf:li rdf:resource="http://identifiers.org/reactome.compound/188458"/>
                  <rdf:li rdf:resource="http://identifiers.org/reactome.compound/76114"/>
                  <rdf:li rdf:resource="http://identifiers.org/sabiork/1296"/>
                  <rdf:li rdf:resource="http://identifiers.org/seed.compound/cpd00080"/>
                </rdf:Bag>
              </bqbiol:is>
            </rdf:Description>
          </rdf:RDF>
        </annotation>
      </species>
      <species metaid="M_lcts__91__c__93__" sboTerm="SBO:0000247" id="M_lcts__91__c__93__" name="Lactose C12H22O11" compartment="c" initialConcentration="0" hasOnlySubstanceUnits="false" boundaryCondition="false" constant="false" fbc:charge="0" fbc:chemicalFormula="C12H22O11">
        <annotation>
          <rdf:RDF xmlns:rdf="http://www.w3.org/1999/02/22-rdf-syntax-ns#" xmlns:dcterms="http://purl.org/dc/terms/" xmlns:vCard="http://www.w3.org/2001/vcard-rdf/3.0#" xmlns:vCard4="http://www.w3.org/2006/vcard/ns#" xmlns:bqbiol="http://biomodels.net/biology-qualifiers/" xmlns:bqmodel="http://biomodels.net/model-qualifiers/">
            <rdf:Description rdf:about="#M_lcts__91__c__93__">
              <bqbiol:is>
                <rdf:Bag>
                  <rdf:li rdf:resource="http://identifiers.org/bigg.metabolite/lcts"/>
                  <rdf:li rdf:resource="http://identifiers.org/biocyc/META:CPD-15971"/>
                  <rdf:li rdf:resource="http://identifiers.org/biocyc/META:CPD-15972"/>
                  <rdf:li rdf:resource="http://identifiers.org/chebi/CHEBI:14497"/>
                  <rdf:li rdf:resource="http://identifiers.org/chebi/CHEBI:10296"/>
                  <rdf:li rdf:resource="http://identifiers.org/chebi/CHEBI:10428"/>
                  <rdf:li rdf:resource="http://identifiers.org/chebi/CHEBI:25005"/>
                  <rdf:li rdf:resource="http://identifiers.org/chebi/CHEBI:27968"/>
                  <rdf:li rdf:resource="http://identifiers.org/chebi/CHEBI:36218"/>
                  <rdf:li rdf:resource="http://identifiers.org/chebi/CHEBI:22846"/>
                  <rdf:li rdf:resource="http://identifiers.org/chebi/CHEBI:22760"/>
                  <rdf:li rdf:resource="http://identifiers.org/chebi/CHEBI:10380"/>
                  <rdf:li rdf:resource="http://identifiers.org/chebi/CHEBI:613009"/>
                  <rdf:li rdf:resource="http://identifiers.org/chebi/CHEBI:35463"/>
                  <rdf:li rdf:resource="http://identifiers.org/chebi/CHEBI:17716"/>
                  <rdf:li rdf:resource="http://identifiers.org/chebi/CHEBI:43665"/>
                  <rdf:li rdf:resource="http://identifiers.org/chebi/CHEBI:27755"/>
                  <rdf:li rdf:resource="http://identifiers.org/chebi/CHEBI:22460"/>
                  <rdf:li rdf:resource="http://identifiers.org/chebi/CHEBI:28577"/>
                  <rdf:li rdf:resource="http://identifiers.org/hmdb/HMDB41627"/>
                  <rdf:li rdf:resource="http://identifiers.org/kegg.compound/C00243"/>
                  <rdf:li rdf:resource="http://identifiers.org/kegg.compound/C01970"/>
                  <rdf:li rdf:resource="http://identifiers.org/kegg.drug/D00046"/>
                  <rdf:li rdf:resource="http://identifiers.org/kegg.glycan/G10504"/>
                  <rdf:li rdf:resource="http://identifiers.org/metanetx.chemical/MNXM362"/>
                  <rdf:li rdf:resource="http://identifiers.org/sabiork/1376"/>
                  <rdf:li rdf:resource="http://identifiers.org/sabiork/104"/>
                  <rdf:li rdf:resource="http://identifiers.org/seed.compound/cpd03809"/>
                  <rdf:li rdf:resource="http://identifiers.org/seed.compound/cpd00208"/>
                  <rdf:li rdf:resource="http://identifiers.org/seed.compound/cpd01354"/>
                </rdf:Bag>
              </bqbiol:is>
            </rdf:Description>
          </rdf:RDF>
        </annotation>
      </species>
      <species metaid="M_glc__D__91__c__93__" sboTerm="SBO:0000247" id="M_glc__D__91__c__93__" name="D-Glucose" compartment="c" initialConcentration="0" hasOnlySubstanceUnits="false" boundaryCondition="false" constant="false" fbc:charge="0" fbc:chemicalFormula="C6H12O6">
        <annotation>
          <rdf:RDF xmlns:rdf="http://www.w3.org/1999/02/22-rdf-syntax-ns#" xmlns:dcterms="http://purl.org/dc/terms/" xmlns:vCard="http://www.w3.org/2001/vcard-rdf/3.0#" xmlns:vCard4="http://www.w3.org/2006/vcard/ns#" xmlns:bqbiol="http://biomodels.net/biology-qualifiers/" xmlns:bqmodel="http://biomodels.net/model-qualifiers/">
            <rdf:Description rdf:about="#M_glc__D__91__c__93__">
              <bqbiol:is>
                <rdf:Bag>
                  <rdf:li rdf:resource="http://identifiers.org/bigg.metabolite/glc__D"/>
                  <rdf:li rdf:resource="http://identifiers.org/biocyc/META:Glucopyranose"/>
                  <rdf:li rdf:resource="http://identifiers.org/chebi/CHEBI:12965"/>
                  <rdf:li rdf:resource="http://identifiers.org/chebi/CHEBI:20999"/>
                  <rdf:li rdf:resource="http://identifiers.org/chebi/CHEBI:4167"/>
                  <rdf:li rdf:resource="http://identifiers.org/chebi/CHEBI:17634"/>
                  <rdf:li rdf:resource="http://identifiers.org/hmdb/HMDB00122"/>
                  <rdf:li rdf:resource="http://identifiers.org/hmdb/HMDB06564"/>
                  <rdf:li rdf:resource="http://identifiers.org/kegg.compound/C00031"/>
                  <rdf:li rdf:resource="http://identifiers.org/kegg.drug/D00009"/>
                  <rdf:li rdf:resource="http://identifiers.org/metanetx.chemical/MNXM41"/>
                  <rdf:li rdf:resource="http://identifiers.org/sabiork/1406"/>
                  <rdf:li rdf:resource="http://identifiers.org/sabiork/1407"/>
                  <rdf:li rdf:resource="http://identifiers.org/seed.compound/cpd26821"/>
                  <rdf:li rdf:resource="http://identifiers.org/seed.compound/cpd00027"/>
                </rdf:Bag>
              </bqbiol:is>
            </rdf:Description>
          </rdf:RDF>
        </annotation>
      </species>
      <species metaid="M_malt__91__c__93__" sboTerm="SBO:0000247" id="M_malt__91__c__93__" name="Maltose C12H22O11" compartment="c" initialConcentration="0" hasOnlySubstanceUnits="false" boundaryCondition="false" constant="false" fbc:charge="0" fbc:chemicalFormula="C12H22O11">
        <annotation>
          <rdf:RDF xmlns:rdf="http://www.w3.org/1999/02/22-rdf-syntax-ns#" xmlns:dcterms="http://purl.org/dc/terms/" xmlns:vCard="http://www.w3.org/2001/vcard-rdf/3.0#" xmlns:vCard4="http://www.w3.org/2006/vcard/ns#" xmlns:bqbiol="http://biomodels.net/biology-qualifiers/" xmlns:bqmodel="http://biomodels.net/model-qualifiers/">
            <rdf:Description rdf:about="#M_malt__91__c__93__">
              <bqbiol:is>
                <rdf:Bag>
                  <rdf:li rdf:resource="http://identifiers.org/bigg.metabolite/malt"/>
                  <rdf:li rdf:resource="http://identifiers.org/biocyc/META:MALTOSE"/>
                  <rdf:li rdf:resource="http://identifiers.org/biocyc/META:ALPHA-MALTOSE"/>
                  <rdf:li rdf:resource="http://identifiers.org/chebi/CHEBI:6668"/>
                  <rdf:li rdf:resource="http://identifiers.org/chebi/CHEBI:12340"/>
                  <rdf:li rdf:resource="http://identifiers.org/chebi/CHEBI:43893"/>
                  <rdf:li rdf:resource="http://identifiers.org/chebi/CHEBI:22463"/>
                  <rdf:li rdf:resource="http://identifiers.org/chebi/CHEBI:10300"/>
                  <rdf:li rdf:resource="http://identifiers.org/chebi/CHEBI:14568"/>
                  <rdf:li rdf:resource="http://identifiers.org/chebi/CHEBI:18167"/>
                  <rdf:li rdf:resource="http://identifiers.org/chebi/CHEBI:17306"/>
                  <rdf:li rdf:resource="http://identifiers.org/chebi/CHEBI:25144"/>
                  <rdf:li rdf:resource="http://identifiers.org/envipath/32de3cf4-e3e6-4168-956e-32fa5ddb0ce1/compound/943ae27f-7875-4bcd-948d-1551ec9aa1ca"/>
                  <rdf:li rdf:resource="http://identifiers.org/kegg.compound/C00897"/>
                  <rdf:li rdf:resource="http://identifiers.org/kegg.compound/C00208"/>
                  <rdf:li rdf:resource="http://identifiers.org/kegg.drug/D00044"/>
                  <rdf:li rdf:resource="http://identifiers.org/kegg.glycan/G00275"/>
                  <rdf:li rdf:resource="http://identifiers.org/metanetx.chemical/MNXM165"/>
                  <rdf:li rdf:resource="http://identifiers.org/reactome.compound/188986"/>
                  <rdf:li rdf:resource="http://identifiers.org/reactome.compound/868706"/>
                  <rdf:li rdf:resource="http://identifiers.org/sabiork/5881"/>
                  <rdf:li rdf:resource="http://identifiers.org/sabiork/88"/>
                  <rdf:li rdf:resource="http://identifiers.org/sabiork/1669"/>
                  <rdf:li rdf:resource="http://identifiers.org/seed.compound/cpd00665"/>
                  <rdf:li rdf:resource="http://identifiers.org/seed.compound/cpd00179"/>
                </rdf:Bag>
              </bqbiol:is>
            </rdf:Description>
          </rdf:RDF>
        </annotation>
      </species>
      <species metaid="M_2mop__91__c__93__" sboTerm="SBO:0000247" id="M_2mop__91__c__93__" name="2-Methyl-3-oxopropanoate" compartment="c" initialConcentration="0" hasOnlySubstanceUnits="false" boundaryCondition="false" constant="false" fbc:charge="0" fbc:chemicalFormula="C4H5O3">
        <annotation>
          <rdf:RDF xmlns:rdf="http://www.w3.org/1999/02/22-rdf-syntax-ns#" xmlns:dcterms="http://purl.org/dc/terms/" xmlns:vCard="http://www.w3.org/2001/vcard-rdf/3.0#" xmlns:vCard4="http://www.w3.org/2006/vcard/ns#" xmlns:bqbiol="http://biomodels.net/biology-qualifiers/" xmlns:bqmodel="http://biomodels.net/model-qualifiers/">
            <rdf:Description rdf:about="#M_2mop__91__c__93__">
              <bqbiol:is>
                <rdf:Bag>
                  <rdf:li rdf:resource="http://identifiers.org/bigg.metabolite/2mop"/>
                  <rdf:li rdf:resource="http://identifiers.org/biocyc/META:CPD-12179"/>
                  <rdf:li rdf:resource="http://identifiers.org/chebi/CHEBI:16256"/>
                  <rdf:li rdf:resource="http://identifiers.org/chebi/CHEBI:19682"/>
                  <rdf:li rdf:resource="http://identifiers.org/chebi/CHEBI:1193"/>
                  <rdf:li rdf:resource="http://identifiers.org/chebi/CHEBI:11610"/>
                  <rdf:li rdf:resource="http://identifiers.org/chebi/CHEBI:11609"/>
                  <rdf:li rdf:resource="http://identifiers.org/chebi/CHEBI:57700"/>
                  <rdf:li rdf:resource="http://identifiers.org/envipath/32de3cf4-e3e6-4168-956e-32fa5ddb0ce1/compound/669443ca-5d20-4e6e-a4f5-0143c8400cde"/>
                  <rdf:li rdf:resource="http://identifiers.org/hmdb/HMDB01172"/>
                  <rdf:li rdf:resource="http://identifiers.org/kegg.compound/C00349"/>
                  <rdf:li rdf:resource="http://identifiers.org/lipidmaps/LMFA01060193"/>
                  <rdf:li rdf:resource="http://identifiers.org/metanetx.chemical/MNXM305"/>
                  <rdf:li rdf:resource="http://identifiers.org/reactome.compound/30004"/>
                  <rdf:li rdf:resource="http://identifiers.org/sabiork/2027"/>
                  <rdf:li rdf:resource="http://identifiers.org/seed.compound/cpd00287"/>
                  <rdf:li rdf:resource="http://identifiers.org/seed.compound/cpd23282"/>
                </rdf:Bag>
              </bqbiol:is>
            </rdf:Description>
          </rdf:RDF>
        </annotation>
      </species>
      <species metaid="M_man6p__91__c__93__" sboTerm="SBO:0000247" id="M_man6p__91__c__93__" name="D-Mannose 6-phosphate" compartment="c" initialConcentration="0" hasOnlySubstanceUnits="false" boundaryCondition="false" constant="false" fbc:charge="0" fbc:chemicalFormula="C6H11O9P">
        <annotation>
          <rdf:RDF xmlns:rdf="http://www.w3.org/1999/02/22-rdf-syntax-ns#" xmlns:dcterms="http://purl.org/dc/terms/" xmlns:vCard="http://www.w3.org/2001/vcard-rdf/3.0#" xmlns:vCard4="http://www.w3.org/2006/vcard/ns#" xmlns:bqbiol="http://biomodels.net/biology-qualifiers/" xmlns:bqmodel="http://biomodels.net/model-qualifiers/">
            <rdf:Description rdf:about="#M_man6p__91__c__93__">
              <bqbiol:is>
                <rdf:Bag>
                  <rdf:li rdf:resource="http://identifiers.org/bigg.metabolite/man6p"/>
                  <rdf:li rdf:resource="http://identifiers.org/biocyc/META:Mannose-6-phosphate"/>
                  <rdf:li rdf:resource="http://identifiers.org/biocyc/META:CPD-15980"/>
                  <rdf:li rdf:resource="http://identifiers.org/biocyc/META:CPD-15979"/>
                  <rdf:li rdf:resource="http://identifiers.org/chebi/CHEBI:58735"/>
                  <rdf:li rdf:resource="http://identifiers.org/chebi/CHEBI:48042"/>
                  <rdf:li rdf:resource="http://identifiers.org/chebi/CHEBI:48066"/>
                  <rdf:li rdf:resource="http://identifiers.org/chebi/CHEBI:4211"/>
                  <rdf:li rdf:resource="http://identifiers.org/chebi/CHEBI:13000"/>
                  <rdf:li rdf:resource="http://identifiers.org/chebi/CHEBI:17369"/>
                  <rdf:li rdf:resource="http://identifiers.org/kegg.compound/C00275"/>
                  <rdf:li rdf:resource="http://identifiers.org/metanetx.chemical/MNXM427"/>
                  <rdf:li rdf:resource="http://identifiers.org/reactome.compound/532562"/>
                  <rdf:li rdf:resource="http://identifiers.org/sabiork/1323"/>
                  <rdf:li rdf:resource="http://identifiers.org/sabiork/24709"/>
                  <rdf:li rdf:resource="http://identifiers.org/seed.compound/cpd00235"/>
                </rdf:Bag>
              </bqbiol:is>
            </rdf:Description>
          </rdf:RDF>
        </annotation>
      </species>
      <species metaid="M_man__91__c__93__" sboTerm="SBO:0000247" id="M_man__91__c__93__" name="D-Mannose" compartment="c" initialConcentration="0" hasOnlySubstanceUnits="false" boundaryCondition="false" constant="false" fbc:charge="0" fbc:chemicalFormula="C6H12O6">
        <annotation>
          <rdf:RDF xmlns:rdf="http://www.w3.org/1999/02/22-rdf-syntax-ns#" xmlns:dcterms="http://purl.org/dc/terms/" xmlns:vCard="http://www.w3.org/2001/vcard-rdf/3.0#" xmlns:vCard4="http://www.w3.org/2006/vcard/ns#" xmlns:bqbiol="http://biomodels.net/biology-qualifiers/" xmlns:bqmodel="http://biomodels.net/model-qualifiers/">
            <rdf:Description rdf:about="#M_man__91__c__93__">
              <bqbiol:is>
                <rdf:Bag>
                  <rdf:li rdf:resource="http://identifiers.org/bigg.metabolite/man"/>
                  <rdf:li rdf:resource="http://identifiers.org/biocyc/META:D-mannopyranose"/>
                  <rdf:li rdf:resource="http://identifiers.org/chebi/CHEBI:4208"/>
                  <rdf:li rdf:resource="http://identifiers.org/chebi/CHEBI:37684"/>
                  <rdf:li rdf:resource="http://identifiers.org/chebi/CHEBI:14575"/>
                  <rdf:li rdf:resource="http://identifiers.org/chebi/CHEBI:16024"/>
                  <rdf:li rdf:resource="http://identifiers.org/chebi/CHEBI:21057"/>
                  <rdf:li rdf:resource="http://identifiers.org/chebi/CHEBI:33930"/>
                  <rdf:li rdf:resource="http://identifiers.org/chebi/CHEBI:12999"/>
                  <rdf:li rdf:resource="http://identifiers.org/envipath/32de3cf4-e3e6-4168-956e-32fa5ddb0ce1/compound/c5f931e8-e7f7-4b73-bed6-48662796fe18"/>
                  <rdf:li rdf:resource="http://identifiers.org/hmdb/HMDB00169"/>
                  <rdf:li rdf:resource="http://identifiers.org/kegg.compound/C00159"/>
                  <rdf:li rdf:resource="http://identifiers.org/metanetx.chemical/MNXM182"/>
                  <rdf:li rdf:resource="http://identifiers.org/reactome.compound/964752"/>
                  <rdf:li rdf:resource="http://identifiers.org/reactome.compound/6799594"/>
                  <rdf:li rdf:resource="http://identifiers.org/reactome.compound/429579"/>
                  <rdf:li rdf:resource="http://identifiers.org/sabiork/1656"/>
                  <rdf:li rdf:resource="http://identifiers.org/seed.compound/cpd00138"/>
                  <rdf:li rdf:resource="http://identifiers.org/seed.compound/cpd27437"/>
                </rdf:Bag>
              </bqbiol:is>
            </rdf:Description>
          </rdf:RDF>
        </annotation>
      </species>
      <species metaid="M_tre__91__c__93__" sboTerm="SBO:0000247" id="M_tre__91__c__93__" name="Trehalose" compartment="c" initialConcentration="0" hasOnlySubstanceUnits="false" boundaryCondition="false" constant="false" fbc:charge="0" fbc:chemicalFormula="C12H22O11">
        <annotation>
          <rdf:RDF xmlns:rdf="http://www.w3.org/1999/02/22-rdf-syntax-ns#" xmlns:dcterms="http://purl.org/dc/terms/" xmlns:vCard="http://www.w3.org/2001/vcard-rdf/3.0#" xmlns:vCard4="http://www.w3.org/2006/vcard/ns#" xmlns:bqbiol="http://biomodels.net/biology-qualifiers/" xmlns:bqmodel="http://biomodels.net/model-qualifiers/">
            <rdf:Description rdf:about="#M_tre__91__c__93__">
              <bqbiol:is>
                <rdf:Bag>
                  <rdf:li rdf:resource="http://identifiers.org/bigg.metabolite/tre"/>
                  <rdf:li rdf:resource="http://identifiers.org/biocyc/META:CPD-15990"/>
                  <rdf:li rdf:resource="http://identifiers.org/biocyc/META:TREHALOSE"/>
                  <rdf:li rdf:resource="http://identifiers.org/chebi/CHEBI:46211"/>
                  <rdf:li rdf:resource="http://identifiers.org/chebi/CHEBI:12284"/>
                  <rdf:li rdf:resource="http://identifiers.org/chebi/CHEBI:12281"/>
                  <rdf:li rdf:resource="http://identifiers.org/chebi/CHEBI:15251"/>
                  <rdf:li rdf:resource="http://identifiers.org/chebi/CHEBI:22365"/>
                  <rdf:li rdf:resource="http://identifiers.org/chebi/CHEBI:10202"/>
                  <rdf:li rdf:resource="http://identifiers.org/chebi/CHEBI:12287"/>
                  <rdf:li rdf:resource="http://identifiers.org/chebi/CHEBI:16551"/>
                  <rdf:li rdf:resource="http://identifiers.org/chebi/CHEBI:27082"/>
                  <rdf:li rdf:resource="http://identifiers.org/hmdb/HMDB00975"/>
                  <rdf:li rdf:resource="http://identifiers.org/kegg.compound/C01083"/>
                  <rdf:li rdf:resource="http://identifiers.org/kegg.glycan/G00293"/>
                  <rdf:li rdf:resource="http://identifiers.org/metanetx.chemical/MNXM198"/>
                  <rdf:li rdf:resource="http://identifiers.org/reactome.compound/868614"/>
                  <rdf:li rdf:resource="http://identifiers.org/reactome.compound/189078"/>
                  <rdf:li rdf:resource="http://identifiers.org/sabiork/91"/>
                  <rdf:li rdf:resource="http://identifiers.org/seed.compound/cpd00794"/>
                </rdf:Bag>
              </bqbiol:is>
            </rdf:Description>
          </rdf:RDF>
        </annotation>
      </species>
      <species metaid="M_dxyl5p__91__c__93__" sboTerm="SBO:0000247" id="M_dxyl5p__91__c__93__" name="1-deoxy-D-xylulose 5-phosphate" compartment="c" initialConcentration="0" hasOnlySubstanceUnits="false" boundaryCondition="false" constant="false" fbc:charge="0" fbc:chemicalFormula="C5H9O7P">
        <annotation>
          <rdf:RDF xmlns:rdf="http://www.w3.org/1999/02/22-rdf-syntax-ns#" xmlns:dcterms="http://purl.org/dc/terms/" xmlns:vCard="http://www.w3.org/2001/vcard-rdf/3.0#" xmlns:vCard4="http://www.w3.org/2006/vcard/ns#" xmlns:bqbiol="http://biomodels.net/biology-qualifiers/" xmlns:bqmodel="http://biomodels.net/model-qualifiers/">
            <rdf:Description rdf:about="#M_dxyl5p__91__c__93__">
              <bqbiol:is>
                <rdf:Bag>
                  <rdf:li rdf:resource="http://identifiers.org/bigg.metabolite/dxyl5p"/>
                  <rdf:li rdf:resource="http://identifiers.org/biocyc/META:DEOXYXYLULOSE-5P"/>
                  <rdf:li rdf:resource="http://identifiers.org/chebi/CHEBI:57792"/>
                  <rdf:li rdf:resource="http://identifiers.org/chebi/CHEBI:11254"/>
                  <rdf:li rdf:resource="http://identifiers.org/chebi/CHEBI:16493"/>
                  <rdf:li rdf:resource="http://identifiers.org/chebi/CHEBI:622"/>
                  <rdf:li rdf:resource="http://identifiers.org/hmdb/HMDB01213"/>
                  <rdf:li rdf:resource="http://identifiers.org/kegg.compound/C11437"/>
                  <rdf:li rdf:resource="http://identifiers.org/metanetx.chemical/MNXM622"/>
                  <rdf:li rdf:resource="http://identifiers.org/sabiork/13504"/>
                  <rdf:li rdf:resource="http://identifiers.org/seed.compound/cpd08289"/>
                </rdf:Bag>
              </bqbiol:is>
            </rdf:Description>
          </rdf:RDF>
        </annotation>
      </species>
      <species metaid="M_tyr__L__91__c__93__" sboTerm="SBO:0000247" id="M_tyr__L__91__c__93__" name="L-Tyrosine" compartment="c" initialConcentration="0" hasOnlySubstanceUnits="false" boundaryCondition="false" constant="false" fbc:charge="0" fbc:chemicalFormula="C9H11NO3">
        <annotation>
          <rdf:RDF xmlns:rdf="http://www.w3.org/1999/02/22-rdf-syntax-ns#" xmlns:dcterms="http://purl.org/dc/terms/" xmlns:vCard="http://www.w3.org/2001/vcard-rdf/3.0#" xmlns:vCard4="http://www.w3.org/2006/vcard/ns#" xmlns:bqbiol="http://biomodels.net/biology-qualifiers/" xmlns:bqmodel="http://biomodels.net/model-qualifiers/">
            <rdf:Description rdf:about="#M_tyr__L__91__c__93__">
              <bqbiol:is>
                <rdf:Bag>
                  <rdf:li rdf:resource="http://identifiers.org/bigg.metabolite/tyr__L"/>
                  <rdf:li rdf:resource="http://identifiers.org/biocyc/META:TYR"/>
                  <rdf:li rdf:resource="http://identifiers.org/chebi/CHEBI:6313"/>
                  <rdf:li rdf:resource="http://identifiers.org/chebi/CHEBI:21411"/>
                  <rdf:li rdf:resource="http://identifiers.org/chebi/CHEBI:46070"/>
                  <rdf:li rdf:resource="http://identifiers.org/chebi/CHEBI:9800"/>
                  <rdf:li rdf:resource="http://identifiers.org/chebi/CHEBI:32786"/>
                  <rdf:li rdf:resource="http://identifiers.org/chebi/CHEBI:15277"/>
                  <rdf:li rdf:resource="http://identifiers.org/chebi/CHEBI:32761"/>
                  <rdf:li rdf:resource="http://identifiers.org/chebi/CHEBI:32784"/>
                  <rdf:li rdf:resource="http://identifiers.org/chebi/CHEBI:46161"/>
                  <rdf:li rdf:resource="http://identifiers.org/chebi/CHEBI:13181"/>
                  <rdf:li rdf:resource="http://identifiers.org/chebi/CHEBI:32760"/>
                  <rdf:li rdf:resource="http://identifiers.org/chebi/CHEBI:58315"/>
                  <rdf:li rdf:resource="http://identifiers.org/chebi/CHEBI:32762"/>
                  <rdf:li rdf:resource="http://identifiers.org/chebi/CHEBI:27176"/>
                  <rdf:li rdf:resource="http://identifiers.org/chebi/CHEBI:17895"/>
                  <rdf:li rdf:resource="http://identifiers.org/chebi/CHEBI:18186"/>
                  <rdf:li rdf:resource="http://identifiers.org/chebi/CHEBI:32785"/>
                  <rdf:li rdf:resource="http://identifiers.org/envipath/32de3cf4-e3e6-4168-956e-32fa5ddb0ce1/compound/974bd9b7-53fb-48cd-aaf3-6bd3196c0365"/>
                  <rdf:li rdf:resource="http://identifiers.org/hmdb/HMDB00647"/>
                  <rdf:li rdf:resource="http://identifiers.org/hmdb/HMDB00158"/>
                  <rdf:li rdf:resource="http://identifiers.org/kegg.compound/C00082"/>
                  <rdf:li rdf:resource="http://identifiers.org/kegg.compound/C01536"/>
                  <rdf:li rdf:resource="http://identifiers.org/kegg.drug/D00022"/>
                  <rdf:li rdf:resource="http://identifiers.org/metanetx.chemical/MNXM76"/>
                  <rdf:li rdf:resource="http://identifiers.org/reactome.compound/379710"/>
                  <rdf:li rdf:resource="http://identifiers.org/reactome.compound/5668567"/>
                  <rdf:li rdf:resource="http://identifiers.org/reactome.compound/352030"/>
                  <rdf:li rdf:resource="http://identifiers.org/reactome.compound/29506"/>
                  <rdf:li rdf:resource="http://identifiers.org/sabiork/84"/>
                  <rdf:li rdf:resource="http://identifiers.org/sabiork/2291"/>
                  <rdf:li rdf:resource="http://identifiers.org/seed.compound/cpd30745"/>
                  <rdf:li rdf:resource="http://identifiers.org/seed.compound/cpd00069"/>
                </rdf:Bag>
              </bqbiol:is>
            </rdf:Description>
          </rdf:RDF>
        </annotation>
      </species>
      <species metaid="M_4hba__91__c__93__" sboTerm="SBO:0000247" id="M_4hba__91__c__93__" name="4-Hydroxy-benzyl alcohol" compartment="c" initialConcentration="0" hasOnlySubstanceUnits="false" boundaryCondition="false" constant="false" fbc:charge="0" fbc:chemicalFormula="C7H8O2">
        <annotation>
          <rdf:RDF xmlns:rdf="http://www.w3.org/1999/02/22-rdf-syntax-ns#" xmlns:dcterms="http://purl.org/dc/terms/" xmlns:vCard="http://www.w3.org/2001/vcard-rdf/3.0#" xmlns:vCard4="http://www.w3.org/2006/vcard/ns#" xmlns:bqbiol="http://biomodels.net/biology-qualifiers/" xmlns:bqmodel="http://biomodels.net/model-qualifiers/">
            <rdf:Description rdf:about="#M_4hba__91__c__93__">
              <bqbiol:is>
                <rdf:Bag>
                  <rdf:li rdf:resource="http://identifiers.org/bigg.metabolite/4hba"/>
                  <rdf:li rdf:resource="http://identifiers.org/biocyc/META:4-HYDROXY-BENZYL-ALCOHOL"/>
                  <rdf:li rdf:resource="http://identifiers.org/chebi/CHEBI:67410"/>
                  <rdf:li rdf:resource="http://identifiers.org/envipath/650babc9-9d68-4b73-9332-11972ca26f7b/compound/5fccc743-f94b-40f9-9c78-5f38cf50d217"/>
                  <rdf:li rdf:resource="http://identifiers.org/hmdb/HMDB11724"/>
                  <rdf:li rdf:resource="http://identifiers.org/kegg.compound/C17467"/>
                  <rdf:li rdf:resource="http://identifiers.org/metanetx.chemical/MNXM107505"/>
                  <rdf:li rdf:resource="http://identifiers.org/sabiork/26558"/>
                  <rdf:li rdf:resource="http://identifiers.org/seed.compound/cpd17595"/>
                  <rdf:li rdf:resource="http://identifiers.org/seed.compound/cpd15378"/>
                </rdf:Bag>
              </bqbiol:is>
            </rdf:Description>
          </rdf:RDF>
        </annotation>
      </species>
      <species metaid="M_4mpetz__91__c__93__" sboTerm="SBO:0000247" id="M_4mpetz__91__c__93__" name="4-Methyl-5-(2-phosphoethyl)-thiazole" compartment="c" initialConcentration="0" hasOnlySubstanceUnits="false" boundaryCondition="false" constant="false" fbc:charge="0" fbc:chemicalFormula="C6H8NO4PS">
        <annotation>
          <rdf:RDF xmlns:rdf="http://www.w3.org/1999/02/22-rdf-syntax-ns#" xmlns:dcterms="http://purl.org/dc/terms/" xmlns:vCard="http://www.w3.org/2001/vcard-rdf/3.0#" xmlns:vCard4="http://www.w3.org/2006/vcard/ns#" xmlns:bqbiol="http://biomodels.net/biology-qualifiers/" xmlns:bqmodel="http://biomodels.net/model-qualifiers/">
            <rdf:Description rdf:about="#M_4mpetz__91__c__93__">
              <bqbiol:is>
                <rdf:Bag>
                  <rdf:li rdf:resource="http://identifiers.org/bigg.metabolite/4mpetz"/>
                  <rdf:li rdf:resource="http://identifiers.org/biocyc/META:THZ-P"/>
                  <rdf:li rdf:resource="http://identifiers.org/chebi/CHEBI:12024"/>
                  <rdf:li rdf:resource="http://identifiers.org/chebi/CHEBI:58296"/>
                  <rdf:li rdf:resource="http://identifiers.org/chebi/CHEBI:1892"/>
                  <rdf:li rdf:resource="http://identifiers.org/chebi/CHEBI:12023"/>
                  <rdf:li rdf:resource="http://identifiers.org/chebi/CHEBI:46182"/>
                  <rdf:li rdf:resource="http://identifiers.org/chebi/CHEBI:17857"/>
                  <rdf:li rdf:resource="http://identifiers.org/chebi/CHEBI:20439"/>
                  <rdf:li rdf:resource="http://identifiers.org/chebi/CHEBI:30638"/>
                  <rdf:li rdf:resource="http://identifiers.org/kegg.compound/C04327"/>
                  <rdf:li rdf:resource="http://identifiers.org/metanetx.chemical/MNXM960"/>
                  <rdf:li rdf:resource="http://identifiers.org/sabiork/7237"/>
                  <rdf:li rdf:resource="http://identifiers.org/seed.compound/cpd02654"/>
                </rdf:Bag>
              </bqbiol:is>
            </rdf:Description>
          </rdf:RDF>
        </annotation>
      </species>
      <species metaid="M_uacgam__91__c__93__" sboTerm="SBO:0000247" id="M_uacgam__91__c__93__" name="UDP-N-acetyl-D-glucosamine" compartment="c" initialConcentration="0" hasOnlySubstanceUnits="false" boundaryCondition="false" constant="false" fbc:charge="0" fbc:chemicalFormula="C17H25N3O17P2">
        <annotation>
          <rdf:RDF xmlns:rdf="http://www.w3.org/1999/02/22-rdf-syntax-ns#" xmlns:dcterms="http://purl.org/dc/terms/" xmlns:vCard="http://www.w3.org/2001/vcard-rdf/3.0#" xmlns:vCard4="http://www.w3.org/2006/vcard/ns#" xmlns:bqbiol="http://biomodels.net/biology-qualifiers/" xmlns:bqmodel="http://biomodels.net/model-qualifiers/">
            <rdf:Description rdf:about="#M_uacgam__91__c__93__">
              <bqbiol:is>
                <rdf:Bag>
                  <rdf:li rdf:resource="http://identifiers.org/bigg.metabolite/uacgam"/>
                  <rdf:li rdf:resource="http://identifiers.org/biocyc/META:UDP-N-ACETYL-D-GLUCOSAMINE"/>
                  <rdf:li rdf:resource="http://identifiers.org/chebi/CHEBI:13473"/>
                  <rdf:li rdf:resource="http://identifiers.org/chebi/CHEBI:22115"/>
                  <rdf:li rdf:resource="http://identifiers.org/chebi/CHEBI:9823"/>
                  <rdf:li rdf:resource="http://identifiers.org/chebi/CHEBI:13475"/>
                  <rdf:li rdf:resource="http://identifiers.org/chebi/CHEBI:13456"/>
                  <rdf:li rdf:resource="http://identifiers.org/chebi/CHEBI:13476"/>
                  <rdf:li rdf:resource="http://identifiers.org/chebi/CHEBI:46243"/>
                  <rdf:li rdf:resource="http://identifiers.org/chebi/CHEBI:57705"/>
                  <rdf:li rdf:resource="http://identifiers.org/chebi/CHEBI:46287"/>
                  <rdf:li rdf:resource="http://identifiers.org/chebi/CHEBI:16264"/>
                  <rdf:li rdf:resource="http://identifiers.org/hmdb/HMDB00290"/>
                  <rdf:li rdf:resource="http://identifiers.org/hmdb/HMDB62760"/>
                  <rdf:li rdf:resource="http://identifiers.org/kegg.compound/C00043"/>
                  <rdf:li rdf:resource="http://identifiers.org/kegg.glycan/G10610"/>
                  <rdf:li rdf:resource="http://identifiers.org/lipidmaps/LMSL01010002"/>
                  <rdf:li rdf:resource="http://identifiers.org/metanetx.chemical/MNXM47"/>
                  <rdf:li rdf:resource="http://identifiers.org/reactome.compound/162756"/>
                  <rdf:li rdf:resource="http://identifiers.org/reactome.compound/914003"/>
                  <rdf:li rdf:resource="http://identifiers.org/reactome.compound/3499326"/>
                  <rdf:li rdf:resource="http://identifiers.org/sabiork/1925"/>
                  <rdf:li rdf:resource="http://identifiers.org/seed.compound/cpd00037"/>
                </rdf:Bag>
              </bqbiol:is>
            </rdf:Description>
          </rdf:RDF>
        </annotation>
      </species>
      <species metaid="M_pep__91__c__93__" sboTerm="SBO:0000247" id="M_pep__91__c__93__" name="Phosphoenolpyruvate" compartment="c" initialConcentration="0" hasOnlySubstanceUnits="false" boundaryCondition="false" constant="false" fbc:charge="0" fbc:chemicalFormula="C3H2O6P">
        <annotation>
          <rdf:RDF xmlns:rdf="http://www.w3.org/1999/02/22-rdf-syntax-ns#" xmlns:dcterms="http://purl.org/dc/terms/" xmlns:vCard="http://www.w3.org/2001/vcard-rdf/3.0#" xmlns:vCard4="http://www.w3.org/2006/vcard/ns#" xmlns:bqbiol="http://biomodels.net/biology-qualifiers/" xmlns:bqmodel="http://biomodels.net/model-qualifiers/">
            <rdf:Description rdf:about="#M_pep__91__c__93__">
              <bqbiol:is>
                <rdf:Bag>
                  <rdf:li rdf:resource="http://identifiers.org/bigg.metabolite/pep"/>
                  <rdf:li rdf:resource="http://identifiers.org/biocyc/META:PHOSPHO-ENOL-PYRUVATE"/>
                  <rdf:li rdf:resource="http://identifiers.org/chebi/CHEBI:18021"/>
                  <rdf:li rdf:resource="http://identifiers.org/chebi/CHEBI:44894"/>
                  <rdf:li rdf:resource="http://identifiers.org/chebi/CHEBI:26054"/>
                  <rdf:li rdf:resource="http://identifiers.org/chebi/CHEBI:14812"/>
                  <rdf:li rdf:resource="http://identifiers.org/chebi/CHEBI:26055"/>
                  <rdf:li rdf:resource="http://identifiers.org/chebi/CHEBI:8147"/>
                  <rdf:li rdf:resource="http://identifiers.org/chebi/CHEBI:58702"/>
                  <rdf:li rdf:resource="http://identifiers.org/chebi/CHEBI:44897"/>
                  <rdf:li rdf:resource="http://identifiers.org/hmdb/HMDB00263"/>
                  <rdf:li rdf:resource="http://identifiers.org/kegg.compound/C00074"/>
                  <rdf:li rdf:resource="http://identifiers.org/metanetx.chemical/MNXM73"/>
                  <rdf:li rdf:resource="http://identifiers.org/reactome.compound/372364"/>
                  <rdf:li rdf:resource="http://identifiers.org/reactome.compound/29492"/>
                  <rdf:li rdf:resource="http://identifiers.org/sabiork/32"/>
                  <rdf:li rdf:resource="http://identifiers.org/seed.compound/cpd00061"/>
                </rdf:Bag>
              </bqbiol:is>
            </rdf:Description>
          </rdf:RDF>
        </annotation>
      </species>
      <species metaid="M_uaccg__91__c__93__" sboTerm="SBO:0000247" id="M_uaccg__91__c__93__" name="UDP-N-acetyl-3-O-(1-carboxyvinyl)-D-glucosamine" compartment="c" initialConcentration="0" hasOnlySubstanceUnits="false" boundaryCondition="false" constant="false" fbc:charge="0" fbc:chemicalFormula="C20H26N3O19P2">
        <annotation>
          <rdf:RDF xmlns:rdf="http://www.w3.org/1999/02/22-rdf-syntax-ns#" xmlns:dcterms="http://purl.org/dc/terms/" xmlns:vCard="http://www.w3.org/2001/vcard-rdf/3.0#" xmlns:vCard4="http://www.w3.org/2006/vcard/ns#" xmlns:bqbiol="http://biomodels.net/biology-qualifiers/" xmlns:bqmodel="http://biomodels.net/model-qualifiers/">
            <rdf:Description rdf:about="#M_uaccg__91__c__93__">
              <bqbiol:is>
                <rdf:Bag>
                  <rdf:li rdf:resource="http://identifiers.org/bigg.metabolite/uaccg"/>
                  <rdf:li rdf:resource="http://identifiers.org/biocyc/META:UDP-ACETYL-CARBOXYVINYL-GLUCOSAMINE"/>
                  <rdf:li rdf:resource="http://identifiers.org/chebi/CHEBI:68507"/>
                  <rdf:li rdf:resource="http://identifiers.org/chebi/CHEBI:16435"/>
                  <rdf:li rdf:resource="http://identifiers.org/chebi/CHEBI:22110"/>
                  <rdf:li rdf:resource="http://identifiers.org/chebi/CHEBI:13467"/>
                  <rdf:li rdf:resource="http://identifiers.org/chebi/CHEBI:13466"/>
                  <rdf:li rdf:resource="http://identifiers.org/chebi/CHEBI:68483"/>
                  <rdf:li rdf:resource="http://identifiers.org/chebi/CHEBI:57771"/>
                  <rdf:li rdf:resource="http://identifiers.org/chebi/CHEBI:9818"/>
                  <rdf:li rdf:resource="http://identifiers.org/kegg.compound/C04631"/>
                  <rdf:li rdf:resource="http://identifiers.org/metanetx.chemical/MNXM1688"/>
                  <rdf:li rdf:resource="http://identifiers.org/sabiork/7450"/>
                  <rdf:li rdf:resource="http://identifiers.org/seed.compound/cpd02820"/>
                </rdf:Bag>
              </bqbiol:is>
            </rdf:Description>
          </rdf:RDF>
        </annotation>
      </species>
      <species metaid="M_uamr__91__c__93__" sboTerm="SBO:0000247" id="M_uamr__91__c__93__" name="UDP-N-acetylmuramate" compartment="c" initialConcentration="0" hasOnlySubstanceUnits="false" boundaryCondition="false" constant="false" fbc:charge="0" fbc:chemicalFormula="C20H28N3O19P2">
        <annotation>
          <rdf:RDF xmlns:rdf="http://www.w3.org/1999/02/22-rdf-syntax-ns#" xmlns:dcterms="http://purl.org/dc/terms/" xmlns:vCard="http://www.w3.org/2001/vcard-rdf/3.0#" xmlns:vCard4="http://www.w3.org/2006/vcard/ns#" xmlns:bqbiol="http://biomodels.net/biology-qualifiers/" xmlns:bqmodel="http://biomodels.net/model-qualifiers/">
            <rdf:Description rdf:about="#M_uamr__91__c__93__">
              <bqbiol:is>
                <rdf:Bag>
                  <rdf:li rdf:resource="http://identifiers.org/bigg.metabolite/uamr"/>
                  <rdf:li rdf:resource="http://identifiers.org/biocyc/META:UDP-N-ACETYLMURAMATE"/>
                  <rdf:li rdf:resource="http://identifiers.org/chebi/CHEBI:70757"/>
                  <rdf:li rdf:resource="http://identifiers.org/chebi/CHEBI:9827"/>
                  <rdf:li rdf:resource="http://identifiers.org/chebi/CHEBI:22120"/>
                  <rdf:li rdf:resource="http://identifiers.org/chebi/CHEBI:58309"/>
                  <rdf:li rdf:resource="http://identifiers.org/chebi/CHEBI:13477"/>
                  <rdf:li rdf:resource="http://identifiers.org/chebi/CHEBI:70765"/>
                  <rdf:li rdf:resource="http://identifiers.org/chebi/CHEBI:13458"/>
                  <rdf:li rdf:resource="http://identifiers.org/chebi/CHEBI:17882"/>
                  <rdf:li rdf:resource="http://identifiers.org/kegg.compound/C01050"/>
                  <rdf:li rdf:resource="http://identifiers.org/metanetx.chemical/MNXM722733"/>
                  <rdf:li rdf:resource="http://identifiers.org/sabiork/2230"/>
                  <rdf:li rdf:resource="http://identifiers.org/seed.compound/cpd00773"/>
                </rdf:Bag>
              </bqbiol:is>
            </rdf:Description>
          </rdf:RDF>
        </annotation>
      </species>
      <species metaid="M_xylu__D__91__c__93__" sboTerm="SBO:0000247" id="M_xylu__D__91__c__93__" name="D-Xylulose" compartment="c" initialConcentration="0" hasOnlySubstanceUnits="false" boundaryCondition="false" constant="false" fbc:charge="0" fbc:chemicalFormula="C5H10O5">
        <annotation>
          <rdf:RDF xmlns:rdf="http://www.w3.org/1999/02/22-rdf-syntax-ns#" xmlns:dcterms="http://purl.org/dc/terms/" xmlns:vCard="http://www.w3.org/2001/vcard-rdf/3.0#" xmlns:vCard4="http://www.w3.org/2006/vcard/ns#" xmlns:bqbiol="http://biomodels.net/biology-qualifiers/" xmlns:bqmodel="http://biomodels.net/model-qualifiers/">
            <rdf:Description rdf:about="#M_xylu__D__91__c__93__">
              <bqbiol:is>
                <rdf:Bag>
                  <rdf:li rdf:resource="http://identifiers.org/bigg.metabolite/xylu__D"/>
                  <rdf:li rdf:resource="http://identifiers.org/biocyc/META:D-XYLULOSE"/>
                  <rdf:li rdf:resource="http://identifiers.org/chebi/CHEBI:4268"/>
                  <rdf:li rdf:resource="http://identifiers.org/chebi/CHEBI:13035"/>
                  <rdf:li rdf:resource="http://identifiers.org/chebi/CHEBI:46514"/>
                  <rdf:li rdf:resource="http://identifiers.org/chebi/CHEBI:21120"/>
                  <rdf:li rdf:resource="http://identifiers.org/chebi/CHEBI:17140"/>
                  <rdf:li rdf:resource="http://identifiers.org/hmdb/HMDB01644"/>
                  <rdf:li rdf:resource="http://identifiers.org/hmdb/HMDB00654"/>
                  <rdf:li rdf:resource="http://identifiers.org/kegg.compound/C00310"/>
                  <rdf:li rdf:resource="http://identifiers.org/metanetx.chemical/MNXM597"/>
                  <rdf:li rdf:resource="http://identifiers.org/reactome.compound/5661281"/>
                  <rdf:li rdf:resource="http://identifiers.org/sabiork/1504"/>
                  <rdf:li rdf:resource="http://identifiers.org/seed.compound/cpd00259"/>
                </rdf:Bag>
              </bqbiol:is>
            </rdf:Description>
          </rdf:RDF>
        </annotation>
      </species>
      <species metaid="M_xu5p__D__91__c__93__" sboTerm="SBO:0000247" id="M_xu5p__D__91__c__93__" name="D-Xylulose 5-phosphate" compartment="c" initialConcentration="0" hasOnlySubstanceUnits="false" boundaryCondition="false" constant="false" fbc:charge="0" fbc:chemicalFormula="C5H9O8P">
        <annotation>
          <rdf:RDF xmlns:rdf="http://www.w3.org/1999/02/22-rdf-syntax-ns#" xmlns:dcterms="http://purl.org/dc/terms/" xmlns:vCard="http://www.w3.org/2001/vcard-rdf/3.0#" xmlns:vCard4="http://www.w3.org/2006/vcard/ns#" xmlns:bqbiol="http://biomodels.net/biology-qualifiers/" xmlns:bqmodel="http://biomodels.net/model-qualifiers/">
            <rdf:Description rdf:about="#M_xu5p__D__91__c__93__">
              <bqbiol:is>
                <rdf:Bag>
                  <rdf:li rdf:resource="http://identifiers.org/bigg.metabolite/xu5p__D"/>
                  <rdf:li rdf:resource="http://identifiers.org/biocyc/META:XYLULOSE-5-PHOSPHATE"/>
                  <rdf:li rdf:resource="http://identifiers.org/chebi/CHEBI:13036"/>
                  <rdf:li rdf:resource="http://identifiers.org/chebi/CHEBI:27354"/>
                  <rdf:li rdf:resource="http://identifiers.org/chebi/CHEBI:4269"/>
                  <rdf:li rdf:resource="http://identifiers.org/chebi/CHEBI:16332"/>
                  <rdf:li rdf:resource="http://identifiers.org/chebi/CHEBI:57737"/>
                  <rdf:li rdf:resource="http://identifiers.org/chebi/CHEBI:21121"/>
                  <rdf:li rdf:resource="http://identifiers.org/hmdb/HMDB06212"/>
                  <rdf:li rdf:resource="http://identifiers.org/hmdb/HMDB00868"/>
                  <rdf:li rdf:resource="http://identifiers.org/kegg.compound/C00231"/>
                  <rdf:li rdf:resource="http://identifiers.org/metanetx.chemical/MNXM186"/>
                  <rdf:li rdf:resource="http://identifiers.org/reactome.compound/29790"/>
                  <rdf:li rdf:resource="http://identifiers.org/sabiork/1317"/>
                  <rdf:li rdf:resource="http://identifiers.org/seed.compound/cpd00198"/>
                </rdf:Bag>
              </bqbiol:is>
            </rdf:Description>
          </rdf:RDF>
        </annotation>
      </species>
      <species metaid="M_3hmp__91__c__93__" sboTerm="SBO:0000247" id="M_3hmp__91__c__93__" name="3-Hydroxy-2-methylpropanoate" compartment="c" initialConcentration="0" hasOnlySubstanceUnits="false" boundaryCondition="false" constant="false" fbc:charge="0" fbc:chemicalFormula="C4H7O3">
        <annotation>
          <rdf:RDF xmlns:rdf="http://www.w3.org/1999/02/22-rdf-syntax-ns#" xmlns:dcterms="http://purl.org/dc/terms/" xmlns:vCard="http://www.w3.org/2001/vcard-rdf/3.0#" xmlns:vCard4="http://www.w3.org/2006/vcard/ns#" xmlns:bqbiol="http://biomodels.net/biology-qualifiers/" xmlns:bqmodel="http://biomodels.net/model-qualifiers/">
            <rdf:Description rdf:about="#M_3hmp__91__c__93__">
              <bqbiol:is>
                <rdf:Bag>
                  <rdf:li rdf:resource="http://identifiers.org/bigg.metabolite/3hmp"/>
                  <rdf:li rdf:resource="http://identifiers.org/biocyc/META:3-HYDROXY-ISOBUTYRATE"/>
                  <rdf:li rdf:resource="http://identifiers.org/chebi/CHEBI:18064"/>
                  <rdf:li rdf:resource="http://identifiers.org/chebi/CHEBI:11805"/>
                  <rdf:li rdf:resource="http://identifiers.org/chebi/CHEBI:1516"/>
                  <rdf:li rdf:resource="http://identifiers.org/hmdb/HMDB62640"/>
                  <rdf:li rdf:resource="http://identifiers.org/kegg.compound/C01188"/>
                  <rdf:li rdf:resource="http://identifiers.org/metanetx.chemical/MNXM396"/>
                  <rdf:li rdf:resource="http://identifiers.org/reactome.compound/573404"/>
                  <rdf:li rdf:resource="http://identifiers.org/sabiork/5430"/>
                  <rdf:li rdf:resource="http://identifiers.org/seed.compound/cpd00876"/>
                </rdf:Bag>
              </bqbiol:is>
            </rdf:Description>
          </rdf:RDF>
        </annotation>
      </species>
      <species metaid="M_man6pglyc__91__c__93__" sboTerm="SBO:0000247" id="M_man6pglyc__91__c__93__" name="2(alpha-D-Mannosyl-6-phosphate)-D-glycerate" compartment="c" initialConcentration="0" hasOnlySubstanceUnits="false" boundaryCondition="false" constant="false" fbc:charge="0" fbc:chemicalFormula="C9H14O12P">
        <annotation>
          <rdf:RDF xmlns:rdf="http://www.w3.org/1999/02/22-rdf-syntax-ns#" xmlns:dcterms="http://purl.org/dc/terms/" xmlns:vCard="http://www.w3.org/2001/vcard-rdf/3.0#" xmlns:vCard4="http://www.w3.org/2006/vcard/ns#" xmlns:bqbiol="http://biomodels.net/biology-qualifiers/" xmlns:bqmodel="http://biomodels.net/model-qualifiers/">
            <rdf:Description rdf:about="#M_man6pglyc__91__c__93__">
              <bqbiol:is>
                <rdf:Bag>
                  <rdf:li rdf:resource="http://identifiers.org/bigg.metabolite/man6pglyc"/>
                  <rdf:li rdf:resource="http://identifiers.org/biocyc/META:CPD0-1063"/>
                  <rdf:li rdf:resource="http://identifiers.org/chebi/CHEBI:61001"/>
                  <rdf:li rdf:resource="http://identifiers.org/chebi/CHEBI:60331"/>
                  <rdf:li rdf:resource="http://identifiers.org/hmdb/HMDB12152"/>
                  <rdf:li rdf:resource="http://identifiers.org/kegg.compound/C16699"/>
                  <rdf:li rdf:resource="http://identifiers.org/metanetx.chemical/MNXM3470"/>
                  <rdf:li rdf:resource="http://identifiers.org/seed.compound/cpd16506"/>
                  <rdf:li rdf:resource="http://identifiers.org/seed.compound/cpd15496"/>
                </rdf:Bag>
              </bqbiol:is>
            </rdf:Description>
          </rdf:RDF>
        </annotation>
      </species>
      <species metaid="M_glyc__R__91__c__93__" sboTerm="SBO:0000247" id="M_glyc__R__91__c__93__" name="(R)-Glycerate" compartment="c" initialConcentration="0" hasOnlySubstanceUnits="false" boundaryCondition="false" constant="false" fbc:charge="0" fbc:chemicalFormula="C3H5O4">
        <annotation>
          <rdf:RDF xmlns:rdf="http://www.w3.org/1999/02/22-rdf-syntax-ns#" xmlns:dcterms="http://purl.org/dc/terms/" xmlns:vCard="http://www.w3.org/2001/vcard-rdf/3.0#" xmlns:vCard4="http://www.w3.org/2006/vcard/ns#" xmlns:bqbiol="http://biomodels.net/biology-qualifiers/" xmlns:bqmodel="http://biomodels.net/model-qualifiers/">
            <rdf:Description rdf:about="#M_glyc__R__91__c__93__">
              <bqbiol:is>
                <rdf:Bag>
                  <rdf:li rdf:resource="http://identifiers.org/bigg.metabolite/glyc__R"/>
                  <rdf:li rdf:resource="http://identifiers.org/biocyc/META:GLYCERATE"/>
                  <rdf:li rdf:resource="http://identifiers.org/chebi/CHEBI:21030"/>
                  <rdf:li rdf:resource="http://identifiers.org/chebi/CHEBI:24348"/>
                  <rdf:li rdf:resource="http://identifiers.org/chebi/CHEBI:10999"/>
                  <rdf:li rdf:resource="http://identifiers.org/chebi/CHEBI:21027"/>
                  <rdf:li rdf:resource="http://identifiers.org/chebi/CHEBI:41990"/>
                  <rdf:li rdf:resource="http://identifiers.org/chebi/CHEBI:33846"/>
                  <rdf:li rdf:resource="http://identifiers.org/chebi/CHEBI:33508"/>
                  <rdf:li rdf:resource="http://identifiers.org/chebi/CHEBI:4187"/>
                  <rdf:li rdf:resource="http://identifiers.org/chebi/CHEBI:24349"/>
                  <rdf:li rdf:resource="http://identifiers.org/chebi/CHEBI:12985"/>
                  <rdf:li rdf:resource="http://identifiers.org/chebi/CHEBI:33871"/>
                  <rdf:li rdf:resource="http://identifiers.org/chebi/CHEBI:16659"/>
                  <rdf:li rdf:resource="http://identifiers.org/chebi/CHEBI:32398"/>
                  <rdf:li rdf:resource="http://identifiers.org/envipath/4fd7f3e0-dd25-43ac-9453-dda3e52396e4/compound/6be053c1-d456-4f14-a62a-26231b127f45"/>
                  <rdf:li rdf:resource="http://identifiers.org/envipath/650babc9-9d68-4b73-9332-11972ca26f7b/compound/42fb796b-d2e8-4cf9-ba19-d4d843d29da0"/>
                  <rdf:li rdf:resource="http://identifiers.org/hmdb/HMDB31818"/>
                  <rdf:li rdf:resource="http://identifiers.org/hmdb/HMDB00139"/>
                  <rdf:li rdf:resource="http://identifiers.org/kegg.compound/C00258"/>
                  <rdf:li rdf:resource="http://identifiers.org/metanetx.chemical/MNXM189"/>
                  <rdf:li rdf:resource="http://identifiers.org/reactome.compound/6799497"/>
                  <rdf:li rdf:resource="http://identifiers.org/sabiork/3917"/>
                  <rdf:li rdf:resource="http://identifiers.org/sabiork/1999"/>
                  <rdf:li rdf:resource="http://identifiers.org/seed.compound/cpd00223"/>
                </rdf:Bag>
              </bqbiol:is>
            </rdf:Description>
          </rdf:RDF>
        </annotation>
      </species>
      <species metaid="M_udcpp__91__c__93__" sboTerm="SBO:0000247" id="M_udcpp__91__c__93__" name="Undecaprenyl phosphate" compartment="c" initialConcentration="0" hasOnlySubstanceUnits="false" boundaryCondition="false" constant="false" fbc:charge="0" fbc:chemicalFormula="C55H89O4P">
        <annotation>
          <rdf:RDF xmlns:rdf="http://www.w3.org/1999/02/22-rdf-syntax-ns#" xmlns:dcterms="http://purl.org/dc/terms/" xmlns:vCard="http://www.w3.org/2001/vcard-rdf/3.0#" xmlns:vCard4="http://www.w3.org/2006/vcard/ns#" xmlns:bqbiol="http://biomodels.net/biology-qualifiers/" xmlns:bqmodel="http://biomodels.net/model-qualifiers/">
            <rdf:Description rdf:about="#M_udcpp__91__c__93__">
              <bqbiol:is>
                <rdf:Bag>
                  <rdf:li rdf:resource="http://identifiers.org/bigg.metabolite/udcpp"/>
                  <rdf:li rdf:resource="http://identifiers.org/biocyc/META:UNDECAPRENYL-P"/>
                  <rdf:li rdf:resource="http://identifiers.org/chebi/CHEBI:15286"/>
                  <rdf:li rdf:resource="http://identifiers.org/chebi/CHEBI:57654"/>
                  <rdf:li rdf:resource="http://identifiers.org/chebi/CHEBI:15285"/>
                  <rdf:li rdf:resource="http://identifiers.org/chebi/CHEBI:9864"/>
                  <rdf:li rdf:resource="http://identifiers.org/chebi/CHEBI:16141"/>
                  <rdf:li rdf:resource="http://identifiers.org/kegg.compound/C00348"/>
                  <rdf:li rdf:resource="http://identifiers.org/lipidmaps/LMPR03020006"/>
                  <rdf:li rdf:resource="http://identifiers.org/metanetx.chemical/MNXM251"/>
                  <rdf:li rdf:resource="http://identifiers.org/sabiork/2026"/>
                  <rdf:li rdf:resource="http://identifiers.org/seed.compound/cpd00286"/>
                </rdf:Bag>
              </bqbiol:is>
            </rdf:Description>
          </rdf:RDF>
        </annotation>
      </species>
      <species metaid="M_ump__91__c__93__" sboTerm="SBO:0000247" id="M_ump__91__c__93__" name="UMP C9H11N2O9P" compartment="c" initialConcentration="0" hasOnlySubstanceUnits="false" boundaryCondition="false" constant="false" fbc:charge="0" fbc:chemicalFormula="C9H11N2O9P">
        <annotation>
          <rdf:RDF xmlns:rdf="http://www.w3.org/1999/02/22-rdf-syntax-ns#" xmlns:dcterms="http://purl.org/dc/terms/" xmlns:vCard="http://www.w3.org/2001/vcard-rdf/3.0#" xmlns:vCard4="http://www.w3.org/2006/vcard/ns#" xmlns:bqbiol="http://biomodels.net/biology-qualifiers/" xmlns:bqmodel="http://biomodels.net/model-qualifiers/">
            <rdf:Description rdf:about="#M_ump__91__c__93__">
              <bqbiol:is>
                <rdf:Bag>
                  <rdf:li rdf:resource="http://identifiers.org/bigg.metabolite/ump"/>
                  <rdf:li rdf:resource="http://identifiers.org/biocyc/META:UMP"/>
                  <rdf:li rdf:resource="http://identifiers.org/chebi/CHEBI:47721"/>
                  <rdf:li rdf:resource="http://identifiers.org/chebi/CHEBI:9849"/>
                  <rdf:li rdf:resource="http://identifiers.org/chebi/CHEBI:27231"/>
                  <rdf:li rdf:resource="http://identifiers.org/chebi/CHEBI:46382"/>
                  <rdf:li rdf:resource="http://identifiers.org/chebi/CHEBI:16695"/>
                  <rdf:li rdf:resource="http://identifiers.org/chebi/CHEBI:13509"/>
                  <rdf:li rdf:resource="http://identifiers.org/chebi/CHEBI:13508"/>
                  <rdf:li rdf:resource="http://identifiers.org/chebi/CHEBI:46385"/>
                  <rdf:li rdf:resource="http://identifiers.org/chebi/CHEBI:57865"/>
                  <rdf:li rdf:resource="http://identifiers.org/chebi/CHEBI:46362"/>
                  <rdf:li rdf:resource="http://identifiers.org/hmdb/HMDB00288"/>
                  <rdf:li rdf:resource="http://identifiers.org/kegg.compound/C00105"/>
                  <rdf:li rdf:resource="http://identifiers.org/metanetx.chemical/MNXM80"/>
                  <rdf:li rdf:resource="http://identifiers.org/reactome.compound/735698"/>
                  <rdf:li rdf:resource="http://identifiers.org/reactome.compound/109402"/>
                  <rdf:li rdf:resource="http://identifiers.org/sabiork/1300"/>
                  <rdf:li rdf:resource="http://identifiers.org/sabiork/25061"/>
                  <rdf:li rdf:resource="http://identifiers.org/seed.compound/cpd00091"/>
                </rdf:Bag>
              </bqbiol:is>
            </rdf:Description>
          </rdf:RDF>
        </annotation>
      </species>
      <species metaid="M_unaga__91__c__93__" sboTerm="SBO:0000247" id="M_unaga__91__c__93__" name="Undecaprenyl diphospho N-acetyl-glucosamine" compartment="c" initialConcentration="0" hasOnlySubstanceUnits="false" boundaryCondition="false" constant="false" fbc:charge="0" fbc:chemicalFormula="C63H103NO12P2">
        <annotation>
          <rdf:RDF xmlns:rdf="http://www.w3.org/1999/02/22-rdf-syntax-ns#" xmlns:dcterms="http://purl.org/dc/terms/" xmlns:vCard="http://www.w3.org/2001/vcard-rdf/3.0#" xmlns:vCard4="http://www.w3.org/2006/vcard/ns#" xmlns:bqbiol="http://biomodels.net/biology-qualifiers/" xmlns:bqmodel="http://biomodels.net/model-qualifiers/">
            <rdf:Description rdf:about="#M_unaga__91__c__93__">
              <bqbiol:is>
                <rdf:Bag>
                  <rdf:li rdf:resource="http://identifiers.org/bigg.metabolite/unaga"/>
                  <rdf:li rdf:resource="http://identifiers.org/biocyc/META:ACETYL-D-GLUCOSAMINYLDIPHOSPHO-UNDECAPRE"/>
                  <rdf:li rdf:resource="http://identifiers.org/chebi/CHEBI:62958"/>
                  <rdf:li rdf:resource="http://identifiers.org/chebi/CHEBI:62959"/>
                  <rdf:li rdf:resource="http://identifiers.org/kegg.compound/C01289"/>
                  <rdf:li rdf:resource="http://identifiers.org/metanetx.chemical/MNXM1333"/>
                  <rdf:li rdf:resource="http://identifiers.org/seed.compound/cpd00946"/>
                </rdf:Bag>
              </bqbiol:is>
            </rdf:Description>
          </rdf:RDF>
        </annotation>
      </species>
      <species metaid="M_decda_tb__91__c__93__" sboTerm="SBO:0000247" id="M_decda_tb__91__c__93__" name="Decaprenylphosphoryl-beta-D-arabinofuranose" compartment="c" initialConcentration="0" hasOnlySubstanceUnits="false" boundaryCondition="false" constant="false" fbc:charge="0" fbc:chemicalFormula="C55H89O8P">
        <annotation>
          <rdf:RDF xmlns:rdf="http://www.w3.org/1999/02/22-rdf-syntax-ns#" xmlns:dcterms="http://purl.org/dc/terms/" xmlns:vCard="http://www.w3.org/2001/vcard-rdf/3.0#" xmlns:vCard4="http://www.w3.org/2006/vcard/ns#" xmlns:bqbiol="http://biomodels.net/biology-qualifiers/" xmlns:bqmodel="http://biomodels.net/model-qualifiers/">
            <rdf:Description rdf:about="#M_decda_tb__91__c__93__">
              <bqbiol:is>
                <rdf:Bag>
                  <rdf:li rdf:resource="http://identifiers.org/bigg.metabolite/decda_tb"/>
                  <rdf:li rdf:resource="http://identifiers.org/biocyc/META:CPD-14550"/>
                  <rdf:li rdf:resource="http://identifiers.org/chebi/CHEBI:65096"/>
                  <rdf:li rdf:resource="http://identifiers.org/chebi/CHEBI:65066"/>
                  <rdf:li rdf:resource="http://identifiers.org/kegg.compound/C20370"/>
                  <rdf:li rdf:resource="http://identifiers.org/metanetx.chemical/MNXM97075"/>
                  <rdf:li rdf:resource="http://identifiers.org/seed.compound/cpd15942"/>
                </rdf:Bag>
              </bqbiol:is>
            </rdf:Description>
          </rdf:RDF>
        </annotation>
      </species>
      <species metaid="M_galfragund__91__c__93__" sboTerm="SBO:0000247" id="M_galfragund__91__c__93__" name="Galactofuranosyl(30)-rhamanosyl-N-acetylglucosamyl-undecaprenyl diphosphate (M tb)" compartment="c" initialConcentration="0" hasOnlySubstanceUnits="false" boundaryCondition="false" constant="false" fbc:charge="0" fbc:chemicalFormula="C249H415NO167P2">
        <annotation>
          <rdf:RDF xmlns:rdf="http://www.w3.org/1999/02/22-rdf-syntax-ns#" xmlns:dcterms="http://purl.org/dc/terms/" xmlns:vCard="http://www.w3.org/2001/vcard-rdf/3.0#" xmlns:vCard4="http://www.w3.org/2006/vcard/ns#" xmlns:bqbiol="http://biomodels.net/biology-qualifiers/" xmlns:bqmodel="http://biomodels.net/model-qualifiers/">
            <rdf:Description rdf:about="#M_galfragund__91__c__93__">
              <bqbiol:is>
                <rdf:Bag>
                  <rdf:li rdf:resource="http://identifiers.org/bigg.metabolite/galfragund"/>
                  <rdf:li rdf:resource="http://identifiers.org/metanetx.chemical/MNXM7366"/>
                  <rdf:li rdf:resource="http://identifiers.org/seed.compound/cpd15955"/>
                </rdf:Bag>
              </bqbiol:is>
            </rdf:Description>
          </rdf:RDF>
        </annotation>
      </species>
      <species metaid="M_agalfragund__91__c__93__" sboTerm="SBO:0000247" id="M_agalfragund__91__c__93__" name="Arabinofuranose-galactofuranosyl(30)-rhamanosyl-N-acetylglucosamyl-undecaprenyl diphosphate (M tb)" compartment="c" initialConcentration="0" hasOnlySubstanceUnits="false" boundaryCondition="false" constant="false" fbc:charge="0" fbc:chemicalFormula="C254H423NO171P2">
        <annotation>
          <rdf:RDF xmlns:rdf="http://www.w3.org/1999/02/22-rdf-syntax-ns#" xmlns:dcterms="http://purl.org/dc/terms/" xmlns:vCard="http://www.w3.org/2001/vcard-rdf/3.0#" xmlns:vCard4="http://www.w3.org/2006/vcard/ns#" xmlns:bqbiol="http://biomodels.net/biology-qualifiers/" xmlns:bqmodel="http://biomodels.net/model-qualifiers/">
            <rdf:Description rdf:about="#M_agalfragund__91__c__93__">
              <bqbiol:is>
                <rdf:Bag>
                  <rdf:li rdf:resource="http://identifiers.org/bigg.metabolite/agalfragund"/>
                  <rdf:li rdf:resource="http://identifiers.org/metanetx.chemical/MNXM7082"/>
                  <rdf:li rdf:resource="http://identifiers.org/seed.compound/cpd15927"/>
                </rdf:Bag>
              </bqbiol:is>
            </rdf:Description>
          </rdf:RDF>
        </annotation>
      </species>
      <species metaid="M_decd_tb__91__c__93__" sboTerm="SBO:0000247" id="M_decd_tb__91__c__93__" name="(E,E,E,E,E,E,E,Z,Z) decaprenyl phosphate" compartment="c" initialConcentration="0" hasOnlySubstanceUnits="false" boundaryCondition="false" constant="false" fbc:charge="0" fbc:chemicalFormula="C50H81O4P">
        <annotation>
          <rdf:RDF xmlns:rdf="http://www.w3.org/1999/02/22-rdf-syntax-ns#" xmlns:dcterms="http://purl.org/dc/terms/" xmlns:vCard="http://www.w3.org/2001/vcard-rdf/3.0#" xmlns:vCard4="http://www.w3.org/2006/vcard/ns#" xmlns:bqbiol="http://biomodels.net/biology-qualifiers/" xmlns:bqmodel="http://biomodels.net/model-qualifiers/">
            <rdf:Description rdf:about="#M_decd_tb__91__c__93__">
              <bqbiol:is>
                <rdf:Bag>
                  <rdf:li rdf:resource="http://identifiers.org/bigg.metabolite/decd_tb"/>
                  <rdf:li rdf:resource="http://identifiers.org/metanetx.chemical/MNXM90505"/>
                  <rdf:li rdf:resource="http://identifiers.org/seed.compound/cpd15941"/>
                </rdf:Bag>
              </bqbiol:is>
            </rdf:Description>
          </rdf:RDF>
        </annotation>
      </species>
      <species metaid="M_ala__D__91__c__93__" sboTerm="SBO:0000247" id="M_ala__D__91__c__93__" name="D-Alanine" compartment="c" initialConcentration="0" hasOnlySubstanceUnits="false" boundaryCondition="false" constant="false" fbc:charge="0" fbc:chemicalFormula="C3H7NO2">
        <annotation>
          <rdf:RDF xmlns:rdf="http://www.w3.org/1999/02/22-rdf-syntax-ns#" xmlns:dcterms="http://purl.org/dc/terms/" xmlns:vCard="http://www.w3.org/2001/vcard-rdf/3.0#" xmlns:vCard4="http://www.w3.org/2006/vcard/ns#" xmlns:bqbiol="http://biomodels.net/biology-qualifiers/" xmlns:bqmodel="http://biomodels.net/model-qualifiers/">
            <rdf:Description rdf:about="#M_ala__D__91__c__93__">
              <bqbiol:is>
                <rdf:Bag>
                  <rdf:li rdf:resource="http://identifiers.org/bigg.metabolite/ala__D"/>
                  <rdf:li rdf:resource="http://identifiers.org/biocyc/META:D-ALANINE"/>
                  <rdf:li rdf:resource="http://identifiers.org/chebi/CHEBI:12899"/>
                  <rdf:li rdf:resource="http://identifiers.org/chebi/CHEBI:57416"/>
                  <rdf:li rdf:resource="http://identifiers.org/chebi/CHEBI:41798"/>
                  <rdf:li rdf:resource="http://identifiers.org/chebi/CHEBI:10840"/>
                  <rdf:li rdf:resource="http://identifiers.org/chebi/CHEBI:20893"/>
                  <rdf:li rdf:resource="http://identifiers.org/chebi/CHEBI:4087"/>
                  <rdf:li rdf:resource="http://identifiers.org/chebi/CHEBI:32435"/>
                  <rdf:li rdf:resource="http://identifiers.org/chebi/CHEBI:41848"/>
                  <rdf:li rdf:resource="http://identifiers.org/chebi/CHEBI:41756"/>
                  <rdf:li rdf:resource="http://identifiers.org/chebi/CHEBI:41877"/>
                  <rdf:li rdf:resource="http://identifiers.org/chebi/CHEBI:15570"/>
                  <rdf:li rdf:resource="http://identifiers.org/chebi/CHEBI:32436"/>
                  <rdf:li rdf:resource="http://identifiers.org/hmdb/HMDB01310"/>
                  <rdf:li rdf:resource="http://identifiers.org/kegg.compound/C00133"/>
                  <rdf:li rdf:resource="http://identifiers.org/metanetx.chemical/MNXM156"/>
                  <rdf:li rdf:resource="http://identifiers.org/sabiork/1940"/>
                  <rdf:li rdf:resource="http://identifiers.org/seed.compound/cpd00117"/>
                </rdf:Bag>
              </bqbiol:is>
            </rdf:Description>
          </rdf:RDF>
        </annotation>
      </species>
      <species metaid="M_alaala__91__c__93__" sboTerm="SBO:0000247" id="M_alaala__91__c__93__" name="D-Alanyl-D-alanine" compartment="c" initialConcentration="0" hasOnlySubstanceUnits="false" boundaryCondition="false" constant="false" fbc:charge="0" fbc:chemicalFormula="C6H12N2O3">
        <annotation>
          <rdf:RDF xmlns:rdf="http://www.w3.org/1999/02/22-rdf-syntax-ns#" xmlns:dcterms="http://purl.org/dc/terms/" xmlns:vCard="http://www.w3.org/2001/vcard-rdf/3.0#" xmlns:vCard4="http://www.w3.org/2006/vcard/ns#" xmlns:bqbiol="http://biomodels.net/biology-qualifiers/" xmlns:bqmodel="http://biomodels.net/model-qualifiers/">
            <rdf:Description rdf:about="#M_alaala__91__c__93__">
              <bqbiol:is>
                <rdf:Bag>
                  <rdf:li rdf:resource="http://identifiers.org/bigg.metabolite/alaala"/>
                  <rdf:li rdf:resource="http://identifiers.org/biocyc/META:D-ALA-D-ALA"/>
                  <rdf:li rdf:resource="http://identifiers.org/chebi/CHEBI:13749"/>
                  <rdf:li rdf:resource="http://identifiers.org/chebi/CHEBI:4088"/>
                  <rdf:li rdf:resource="http://identifiers.org/chebi/CHEBI:16576"/>
                  <rdf:li rdf:resource="http://identifiers.org/chebi/CHEBI:57822"/>
                  <rdf:li rdf:resource="http://identifiers.org/chebi/CHEBI:12900"/>
                  <rdf:li rdf:resource="http://identifiers.org/chebi/CHEBI:20894"/>
                  <rdf:li rdf:resource="http://identifiers.org/hmdb/HMDB03459"/>
                  <rdf:li rdf:resource="http://identifiers.org/kegg.compound/C00993"/>
                  <rdf:li rdf:resource="http://identifiers.org/metanetx.chemical/MNXM669"/>
                  <rdf:li rdf:resource="http://identifiers.org/sabiork/2204"/>
                  <rdf:li rdf:resource="http://identifiers.org/seed.compound/cpd00731"/>
                </rdf:Bag>
              </bqbiol:is>
            </rdf:Description>
          </rdf:RDF>
        </annotation>
      </species>
      <species metaid="M_decdpr_tb__91__c__93__" sboTerm="SBO:0000247" id="M_decdpr_tb__91__c__93__" name="Decaprenylphosphoryl-beta-D-5-phosphoribose" compartment="c" initialConcentration="0" hasOnlySubstanceUnits="false" boundaryCondition="false" constant="false" fbc:charge="0" fbc:chemicalFormula="C55H88O11P2">
        <annotation>
          <rdf:RDF xmlns:rdf="http://www.w3.org/1999/02/22-rdf-syntax-ns#" xmlns:dcterms="http://purl.org/dc/terms/" xmlns:vCard="http://www.w3.org/2001/vcard-rdf/3.0#" xmlns:vCard4="http://www.w3.org/2006/vcard/ns#" xmlns:bqbiol="http://biomodels.net/biology-qualifiers/" xmlns:bqmodel="http://biomodels.net/model-qualifiers/">
            <rdf:Description rdf:about="#M_decdpr_tb__91__c__93__">
              <bqbiol:is>
                <rdf:Bag>
                  <rdf:li rdf:resource="http://identifiers.org/bigg.metabolite/decdpr_tb"/>
                  <rdf:li rdf:resource="http://identifiers.org/biocyc/META:CPD-12039"/>
                  <rdf:li rdf:resource="http://identifiers.org/chebi/CHEBI:66937"/>
                  <rdf:li rdf:resource="http://identifiers.org/chebi/CHEBI:67117"/>
                  <rdf:li rdf:resource="http://identifiers.org/kegg.compound/C20352"/>
                  <rdf:li rdf:resource="http://identifiers.org/metanetx.chemical/MNXM11307"/>
                  <rdf:li rdf:resource="http://identifiers.org/seed.compound/cpd15947"/>
                </rdf:Bag>
              </bqbiol:is>
            </rdf:Description>
          </rdf:RDF>
        </annotation>
      </species>
      <species metaid="M_decdr_tb__91__c__93__" sboTerm="SBO:0000247" id="M_decdr_tb__91__c__93__" name="Decaprenylphosphoryl-beta-D-5-ribose" compartment="c" initialConcentration="0" hasOnlySubstanceUnits="false" boundaryCondition="false" constant="false" fbc:charge="0" fbc:chemicalFormula="C55H89O8P">
        <annotation>
          <rdf:RDF xmlns:rdf="http://www.w3.org/1999/02/22-rdf-syntax-ns#" xmlns:dcterms="http://purl.org/dc/terms/" xmlns:vCard="http://www.w3.org/2001/vcard-rdf/3.0#" xmlns:vCard4="http://www.w3.org/2006/vcard/ns#" xmlns:bqbiol="http://biomodels.net/biology-qualifiers/" xmlns:bqmodel="http://biomodels.net/model-qualifiers/">
            <rdf:Description rdf:about="#M_decdr_tb__91__c__93__">
              <bqbiol:is>
                <rdf:Bag>
                  <rdf:li rdf:resource="http://identifiers.org/bigg.metabolite/decdr_tb"/>
                  <rdf:li rdf:resource="http://identifiers.org/metanetx.chemical/MNXM92250"/>
                  <rdf:li rdf:resource="http://identifiers.org/seed.compound/cpd15948"/>
                </rdf:Bag>
              </bqbiol:is>
            </rdf:Description>
          </rdf:RDF>
        </annotation>
      </species>
      <species metaid="M_prpp__91__c__93__" sboTerm="SBO:0000247" id="M_prpp__91__c__93__" name="5-Phospho-alpha-D-ribose 1-diphosphate" compartment="c" initialConcentration="0" hasOnlySubstanceUnits="false" boundaryCondition="false" constant="false" fbc:charge="0" fbc:chemicalFormula="C5H8O14P3">
        <annotation>
          <rdf:RDF xmlns:rdf="http://www.w3.org/1999/02/22-rdf-syntax-ns#" xmlns:dcterms="http://purl.org/dc/terms/" xmlns:vCard="http://www.w3.org/2001/vcard-rdf/3.0#" xmlns:vCard4="http://www.w3.org/2006/vcard/ns#" xmlns:bqbiol="http://biomodels.net/biology-qualifiers/" xmlns:bqmodel="http://biomodels.net/model-qualifiers/">
            <rdf:Description rdf:about="#M_prpp__91__c__93__">
              <bqbiol:is>
                <rdf:Bag>
                  <rdf:li rdf:resource="http://identifiers.org/bigg.metabolite/prpp"/>
                  <rdf:li rdf:resource="http://identifiers.org/biocyc/META:PRPP"/>
                  <rdf:li rdf:resource="http://identifiers.org/chebi/CHEBI:2121"/>
                  <rdf:li rdf:resource="http://identifiers.org/chebi/CHEBI:20625"/>
                  <rdf:li rdf:resource="http://identifiers.org/chebi/CHEBI:12160"/>
                  <rdf:li rdf:resource="http://identifiers.org/chebi/CHEBI:45139"/>
                  <rdf:li rdf:resource="http://identifiers.org/chebi/CHEBI:12159"/>
                  <rdf:li rdf:resource="http://identifiers.org/chebi/CHEBI:17111"/>
                  <rdf:li rdf:resource="http://identifiers.org/chebi/CHEBI:58017"/>
                  <rdf:li rdf:resource="http://identifiers.org/hmdb/HMDB00280"/>
                  <rdf:li rdf:resource="http://identifiers.org/hmdb/HMDB62643"/>
                  <rdf:li rdf:resource="http://identifiers.org/kegg.compound/C00119"/>
                  <rdf:li rdf:resource="http://identifiers.org/metanetx.chemical/MNXM91"/>
                  <rdf:li rdf:resource="http://identifiers.org/reactome.compound/73566"/>
                  <rdf:li rdf:resource="http://identifiers.org/sabiork/1305"/>
                  <rdf:li rdf:resource="http://identifiers.org/seed.compound/cpd00103"/>
                </rdf:Bag>
              </bqbiol:is>
            </rdf:Description>
          </rdf:RDF>
        </annotation>
      </species>
      <species metaid="M_dttp__91__c__93__" sboTerm="SBO:0000247" id="M_dttp__91__c__93__" name="DTTP C10H13N2O14P3" compartment="c" initialConcentration="0" hasOnlySubstanceUnits="false" boundaryCondition="false" constant="false" fbc:charge="0" fbc:chemicalFormula="C10H13N2O14P3">
        <annotation>
          <rdf:RDF xmlns:rdf="http://www.w3.org/1999/02/22-rdf-syntax-ns#" xmlns:dcterms="http://purl.org/dc/terms/" xmlns:vCard="http://www.w3.org/2001/vcard-rdf/3.0#" xmlns:vCard4="http://www.w3.org/2006/vcard/ns#" xmlns:bqbiol="http://biomodels.net/biology-qualifiers/" xmlns:bqmodel="http://biomodels.net/model-qualifiers/">
            <rdf:Description rdf:about="#M_dttp__91__c__93__">
              <bqbiol:is>
                <rdf:Bag>
                  <rdf:li rdf:resource="http://identifiers.org/bigg.metabolite/dttp"/>
                  <rdf:li rdf:resource="http://identifiers.org/biocyc/META:TTP"/>
                  <rdf:li rdf:resource="http://identifiers.org/chebi/CHEBI:27000"/>
                  <rdf:li rdf:resource="http://identifiers.org/chebi/CHEBI:37568"/>
                  <rdf:li rdf:resource="http://identifiers.org/chebi/CHEBI:10530"/>
                  <rdf:li rdf:resource="http://identifiers.org/chebi/CHEBI:58370"/>
                  <rdf:li rdf:resource="http://identifiers.org/chebi/CHEBI:14093"/>
                  <rdf:li rdf:resource="http://identifiers.org/chebi/CHEBI:46175"/>
                  <rdf:li rdf:resource="http://identifiers.org/chebi/CHEBI:18077"/>
                  <rdf:li rdf:resource="http://identifiers.org/hmdb/HMDB01342"/>
                  <rdf:li rdf:resource="http://identifiers.org/kegg.compound/C00459"/>
                  <rdf:li rdf:resource="http://identifiers.org/metanetx.chemical/MNXM394"/>
                  <rdf:li rdf:resource="http://identifiers.org/sabiork/1679"/>
                  <rdf:li rdf:resource="http://identifiers.org/seed.compound/cpd00357"/>
                </rdf:Bag>
              </bqbiol:is>
            </rdf:Description>
          </rdf:RDF>
        </annotation>
      </species>
      <species metaid="M_dtdpglu__91__c__93__" sboTerm="SBO:0000247" id="M_dtdpglu__91__c__93__" name="DTDPglucose" compartment="c" initialConcentration="0" hasOnlySubstanceUnits="false" boundaryCondition="false" constant="false" fbc:charge="0" fbc:chemicalFormula="C16H24N2O16P2">
        <annotation>
          <rdf:RDF xmlns:rdf="http://www.w3.org/1999/02/22-rdf-syntax-ns#" xmlns:dcterms="http://purl.org/dc/terms/" xmlns:vCard="http://www.w3.org/2001/vcard-rdf/3.0#" xmlns:vCard4="http://www.w3.org/2006/vcard/ns#" xmlns:bqbiol="http://biomodels.net/biology-qualifiers/" xmlns:bqmodel="http://biomodels.net/model-qualifiers/">
            <rdf:Description rdf:about="#M_dtdpglu__91__c__93__">
              <bqbiol:is>
                <rdf:Bag>
                  <rdf:li rdf:resource="http://identifiers.org/bigg.metabolite/dtdpglu"/>
                  <rdf:li rdf:resource="http://identifiers.org/biocyc/META:DTDP-D-GLUCOSE"/>
                  <rdf:li rdf:resource="http://identifiers.org/chebi/CHEBI:57477"/>
                  <rdf:li rdf:resource="http://identifiers.org/chebi/CHEBI:14091"/>
                  <rdf:li rdf:resource="http://identifiers.org/chebi/CHEBI:10526"/>
                  <rdf:li rdf:resource="http://identifiers.org/chebi/CHEBI:10528"/>
                  <rdf:li rdf:resource="http://identifiers.org/chebi/CHEBI:14089"/>
                  <rdf:li rdf:resource="http://identifiers.org/chebi/CHEBI:15700"/>
                  <rdf:li rdf:resource="http://identifiers.org/chebi/CHEBI:23556"/>
                  <rdf:li rdf:resource="http://identifiers.org/hmdb/HMDB62805"/>
                  <rdf:li rdf:resource="http://identifiers.org/kegg.compound/C00842"/>
                  <rdf:li rdf:resource="http://identifiers.org/metanetx.chemical/MNXM1376"/>
                  <rdf:li rdf:resource="http://identifiers.org/sabiork/3923"/>
                  <rdf:li rdf:resource="http://identifiers.org/seed.compound/cpd00626"/>
                </rdf:Bag>
              </bqbiol:is>
            </rdf:Description>
          </rdf:RDF>
        </annotation>
      </species>
      <species metaid="M_ragund__91__c__93__" sboTerm="SBO:0000247" id="M_ragund__91__c__93__" name="Rhamanosyl-N-acetylglucosamyl-undecaprenyl diphosphate" compartment="c" initialConcentration="0" hasOnlySubstanceUnits="false" boundaryCondition="false" constant="false" fbc:charge="0" fbc:chemicalFormula="C69H113N1O16P2">
        <annotation>
          <rdf:RDF xmlns:rdf="http://www.w3.org/1999/02/22-rdf-syntax-ns#" xmlns:dcterms="http://purl.org/dc/terms/" xmlns:vCard="http://www.w3.org/2001/vcard-rdf/3.0#" xmlns:vCard4="http://www.w3.org/2006/vcard/ns#" xmlns:bqbiol="http://biomodels.net/biology-qualifiers/" xmlns:bqmodel="http://biomodels.net/model-qualifiers/">
            <rdf:Description rdf:about="#M_ragund__91__c__93__">
              <bqbiol:is>
                <rdf:Bag>
                  <rdf:li rdf:resource="http://identifiers.org/bigg.metabolite/ragund"/>
                  <rdf:li rdf:resource="http://identifiers.org/biocyc/META:CPD0-2289"/>
                  <rdf:li rdf:resource="http://identifiers.org/metanetx.chemical/MNXM80754"/>
                  <rdf:li rdf:resource="http://identifiers.org/seed.compound/cpd15562"/>
                </rdf:Bag>
              </bqbiol:is>
            </rdf:Description>
          </rdf:RDF>
        </annotation>
      </species>
      <species metaid="M_udpgalfur__91__c__93__" sboTerm="SBO:0000247" id="M_udpgalfur__91__c__93__" name="UDP-D-galacto-1,4-furanose" compartment="c" initialConcentration="0" hasOnlySubstanceUnits="false" boundaryCondition="false" constant="false" fbc:charge="0" fbc:chemicalFormula="C15H22N2O17P2">
        <annotation>
          <rdf:RDF xmlns:rdf="http://www.w3.org/1999/02/22-rdf-syntax-ns#" xmlns:dcterms="http://purl.org/dc/terms/" xmlns:vCard="http://www.w3.org/2001/vcard-rdf/3.0#" xmlns:vCard4="http://www.w3.org/2006/vcard/ns#" xmlns:bqbiol="http://biomodels.net/biology-qualifiers/" xmlns:bqmodel="http://biomodels.net/model-qualifiers/">
            <rdf:Description rdf:about="#M_udpgalfur__91__c__93__">
              <bqbiol:is>
                <rdf:Bag>
                  <rdf:li rdf:resource="http://identifiers.org/bigg.metabolite/udpgalfur"/>
                  <rdf:li rdf:resource="http://identifiers.org/biocyc/META:UDP-D-GALACTO-14-FURANOSE"/>
                  <rdf:li rdf:resource="http://identifiers.org/chebi/CHEBI:67118"/>
                  <rdf:li rdf:resource="http://identifiers.org/chebi/CHEBI:66915"/>
                  <rdf:li rdf:resource="http://identifiers.org/kegg.compound/C03733"/>
                  <rdf:li rdf:resource="http://identifiers.org/metanetx.chemical/MNXM2158"/>
                  <rdf:li rdf:resource="http://identifiers.org/seed.compound/cpd02338"/>
                </rdf:Bag>
              </bqbiol:is>
            </rdf:Description>
          </rdf:RDF>
        </annotation>
      </species>
      <species metaid="M_udp__91__c__93__" sboTerm="SBO:0000247" id="M_udp__91__c__93__" name="UDP C9H11N2O12P2" compartment="c" initialConcentration="0" hasOnlySubstanceUnits="false" boundaryCondition="false" constant="false" fbc:charge="0" fbc:chemicalFormula="C9H11N2O12P2">
        <annotation>
          <rdf:RDF xmlns:rdf="http://www.w3.org/1999/02/22-rdf-syntax-ns#" xmlns:dcterms="http://purl.org/dc/terms/" xmlns:vCard="http://www.w3.org/2001/vcard-rdf/3.0#" xmlns:vCard4="http://www.w3.org/2006/vcard/ns#" xmlns:bqbiol="http://biomodels.net/biology-qualifiers/" xmlns:bqmodel="http://biomodels.net/model-qualifiers/">
            <rdf:Description rdf:about="#M_udp__91__c__93__">
              <bqbiol:is>
                <rdf:Bag>
                  <rdf:li rdf:resource="http://identifiers.org/bigg.metabolite/udp"/>
                  <rdf:li rdf:resource="http://identifiers.org/biocyc/META:UDP"/>
                  <rdf:li rdf:resource="http://identifiers.org/chebi/CHEBI:13445"/>
                  <rdf:li rdf:resource="http://identifiers.org/chebi/CHEBI:9802"/>
                  <rdf:li rdf:resource="http://identifiers.org/chebi/CHEBI:58223"/>
                  <rdf:li rdf:resource="http://identifiers.org/chebi/CHEBI:46402"/>
                  <rdf:li rdf:resource="http://identifiers.org/chebi/CHEBI:17659"/>
                  <rdf:li rdf:resource="http://identifiers.org/chebi/CHEBI:27230"/>
                  <rdf:li rdf:resource="http://identifiers.org/hmdb/HMDB00295"/>
                  <rdf:li rdf:resource="http://identifiers.org/kegg.compound/C00015"/>
                  <rdf:li rdf:resource="http://identifiers.org/kegg.glycan/G10619"/>
                  <rdf:li rdf:resource="http://identifiers.org/metanetx.chemical/MNXM17"/>
                  <rdf:li rdf:resource="http://identifiers.org/reactome.compound/110096"/>
                  <rdf:li rdf:resource="http://identifiers.org/reactome.compound/111814"/>
                  <rdf:li rdf:resource="http://identifiers.org/reactome.compound/205687"/>
                  <rdf:li rdf:resource="http://identifiers.org/reactome.compound/158602"/>
                  <rdf:li rdf:resource="http://identifiers.org/sabiork/1269"/>
                  <rdf:li rdf:resource="http://identifiers.org/seed.compound/cpd00014"/>
                </rdf:Bag>
              </bqbiol:is>
            </rdf:Description>
          </rdf:RDF>
        </annotation>
      </species>
      <species metaid="M_dtdprmn__91__c__93__" sboTerm="SBO:0000247" id="M_dtdprmn__91__c__93__" name="DTDP-L-rhamnose" compartment="c" initialConcentration="0" hasOnlySubstanceUnits="false" boundaryCondition="false" constant="false" fbc:charge="0" fbc:chemicalFormula="C16H24N2O15P2">
        <annotation>
          <rdf:RDF xmlns:rdf="http://www.w3.org/1999/02/22-rdf-syntax-ns#" xmlns:dcterms="http://purl.org/dc/terms/" xmlns:vCard="http://www.w3.org/2001/vcard-rdf/3.0#" xmlns:vCard4="http://www.w3.org/2006/vcard/ns#" xmlns:bqbiol="http://biomodels.net/biology-qualifiers/" xmlns:bqmodel="http://biomodels.net/model-qualifiers/">
            <rdf:Description rdf:about="#M_dtdprmn__91__c__93__">
              <bqbiol:is>
                <rdf:Bag>
                  <rdf:li rdf:resource="http://identifiers.org/bigg.metabolite/dtdprmn"/>
                  <rdf:li rdf:resource="http://identifiers.org/biocyc/META:DTDP-RHAMNOSE"/>
                  <rdf:li rdf:resource="http://identifiers.org/chebi/CHEBI:15774"/>
                  <rdf:li rdf:resource="http://identifiers.org/chebi/CHEBI:23547"/>
                  <rdf:li rdf:resource="http://identifiers.org/chebi/CHEBI:46114"/>
                  <rdf:li rdf:resource="http://identifiers.org/chebi/CHEBI:61119"/>
                  <rdf:li rdf:resource="http://identifiers.org/chebi/CHEBI:35452"/>
                  <rdf:li rdf:resource="http://identifiers.org/chebi/CHEBI:10518"/>
                  <rdf:li rdf:resource="http://identifiers.org/chebi/CHEBI:14083"/>
                  <rdf:li rdf:resource="http://identifiers.org/chebi/CHEBI:57510"/>
                  <rdf:li rdf:resource="http://identifiers.org/hmdb/HMDB06354"/>
                  <rdf:li rdf:resource="http://identifiers.org/kegg.compound/C03319"/>
                  <rdf:li rdf:resource="http://identifiers.org/metanetx.chemical/MNXM899"/>
                  <rdf:li rdf:resource="http://identifiers.org/sabiork/1579"/>
                  <rdf:li rdf:resource="http://identifiers.org/seed.compound/cpd02113"/>
                </rdf:Bag>
              </bqbiol:is>
            </rdf:Description>
          </rdf:RDF>
        </annotation>
      </species>
      <species metaid="M_dtdp__91__c__93__" sboTerm="SBO:0000247" id="M_dtdp__91__c__93__" name="DTDP C10H13N2O11P2" compartment="c" initialConcentration="0" hasOnlySubstanceUnits="false" boundaryCondition="false" constant="false" fbc:charge="0" fbc:chemicalFormula="C10H13N2O11P2">
        <annotation>
          <rdf:RDF xmlns:rdf="http://www.w3.org/1999/02/22-rdf-syntax-ns#" xmlns:dcterms="http://purl.org/dc/terms/" xmlns:vCard="http://www.w3.org/2001/vcard-rdf/3.0#" xmlns:vCard4="http://www.w3.org/2006/vcard/ns#" xmlns:bqbiol="http://biomodels.net/biology-qualifiers/" xmlns:bqmodel="http://biomodels.net/model-qualifiers/">
            <rdf:Description rdf:about="#M_dtdp__91__c__93__">
              <bqbiol:is>
                <rdf:Bag>
                  <rdf:li rdf:resource="http://identifiers.org/bigg.metabolite/dtdp"/>
                  <rdf:li rdf:resource="http://identifiers.org/biocyc/META:TDP"/>
                  <rdf:li rdf:resource="http://identifiers.org/chebi/CHEBI:58369"/>
                  <rdf:li rdf:resource="http://identifiers.org/chebi/CHEBI:26998"/>
                  <rdf:li rdf:resource="http://identifiers.org/chebi/CHEBI:14077"/>
                  <rdf:li rdf:resource="http://identifiers.org/chebi/CHEBI:10500"/>
                  <rdf:li rdf:resource="http://identifiers.org/chebi/CHEBI:18075"/>
                  <rdf:li rdf:resource="http://identifiers.org/chebi/CHEBI:46061"/>
                  <rdf:li rdf:resource="http://identifiers.org/hmdb/HMDB01274"/>
                  <rdf:li rdf:resource="http://identifiers.org/kegg.compound/C00363"/>
                  <rdf:li rdf:resource="http://identifiers.org/metanetx.chemical/MNXM152"/>
                  <rdf:li rdf:resource="http://identifiers.org/sabiork/1333"/>
                  <rdf:li rdf:resource="http://identifiers.org/seed.compound/cpd00297"/>
                </rdf:Bag>
              </bqbiol:is>
            </rdf:Description>
          </rdf:RDF>
        </annotation>
      </species>
      <species metaid="M_dtdp4d6dg__91__c__93__" sboTerm="SBO:0000247" id="M_dtdp4d6dg__91__c__93__" name="DTDP-4-dehydro-6-deoxy-D-glucose" compartment="c" initialConcentration="0" hasOnlySubstanceUnits="false" boundaryCondition="false" constant="false" fbc:charge="0" fbc:chemicalFormula="C16H22N2O15P2">
        <annotation>
          <rdf:RDF xmlns:rdf="http://www.w3.org/1999/02/22-rdf-syntax-ns#" xmlns:dcterms="http://purl.org/dc/terms/" xmlns:vCard="http://www.w3.org/2001/vcard-rdf/3.0#" xmlns:vCard4="http://www.w3.org/2006/vcard/ns#" xmlns:bqbiol="http://biomodels.net/biology-qualifiers/" xmlns:bqmodel="http://biomodels.net/model-qualifiers/">
            <rdf:Description rdf:about="#M_dtdp4d6dg__91__c__93__">
              <bqbiol:is>
                <rdf:Bag>
                  <rdf:li rdf:resource="http://identifiers.org/bigg.metabolite/dtdp4d6dg"/>
                  <rdf:li rdf:resource="http://identifiers.org/biocyc/META:DTDP-DEOH-DEOXY-GLUCOSE"/>
                  <rdf:li rdf:resource="http://identifiers.org/chebi/CHEBI:14081"/>
                  <rdf:li rdf:resource="http://identifiers.org/chebi/CHEBI:62829"/>
                  <rdf:li rdf:resource="http://identifiers.org/chebi/CHEBI:10510"/>
                  <rdf:li rdf:resource="http://identifiers.org/chebi/CHEBI:57649"/>
                  <rdf:li rdf:resource="http://identifiers.org/chebi/CHEBI:16128"/>
                  <rdf:li rdf:resource="http://identifiers.org/chebi/CHEBI:23542"/>
                  <rdf:li rdf:resource="http://identifiers.org/hmdb/HMDB60081"/>
                  <rdf:li rdf:resource="http://identifiers.org/kegg.compound/C11907"/>
                  <rdf:li rdf:resource="http://identifiers.org/metanetx.chemical/MNXM451"/>
                  <rdf:li rdf:resource="http://identifiers.org/sabiork/1563"/>
                  <rdf:li rdf:resource="http://identifiers.org/seed.compound/cpd00521"/>
                </rdf:Bag>
              </bqbiol:is>
            </rdf:Description>
          </rdf:RDF>
        </annotation>
      </species>
      <species metaid="M_dtdp4d6dm__91__c__93__" sboTerm="SBO:0000247" id="M_dtdp4d6dm__91__c__93__" name="DTDP-4-dehydro-6-deoxy-L-mannose" compartment="c" initialConcentration="0" hasOnlySubstanceUnits="false" boundaryCondition="false" constant="false" fbc:charge="0" fbc:chemicalFormula="C16H22N2O15P2">
        <annotation>
          <rdf:RDF xmlns:rdf="http://www.w3.org/1999/02/22-rdf-syntax-ns#" xmlns:dcterms="http://purl.org/dc/terms/" xmlns:vCard="http://www.w3.org/2001/vcard-rdf/3.0#" xmlns:vCard4="http://www.w3.org/2006/vcard/ns#" xmlns:bqbiol="http://biomodels.net/biology-qualifiers/" xmlns:bqmodel="http://biomodels.net/model-qualifiers/">
            <rdf:Description rdf:about="#M_dtdp4d6dm__91__c__93__">
              <bqbiol:is>
                <rdf:Bag>
                  <rdf:li rdf:resource="http://identifiers.org/bigg.metabolite/dtdp4d6dm"/>
                  <rdf:li rdf:resource="http://identifiers.org/biocyc/META:DTDP-DEOH-DEOXY-MANNOSE"/>
                  <rdf:li rdf:resource="http://identifiers.org/chebi/CHEBI:10511"/>
                  <rdf:li rdf:resource="http://identifiers.org/chebi/CHEBI:15744"/>
                  <rdf:li rdf:resource="http://identifiers.org/chebi/CHEBI:14082"/>
                  <rdf:li rdf:resource="http://identifiers.org/chebi/CHEBI:45868"/>
                  <rdf:li rdf:resource="http://identifiers.org/chebi/CHEBI:23543"/>
                  <rdf:li rdf:resource="http://identifiers.org/chebi/CHEBI:57494"/>
                  <rdf:li rdf:resource="http://identifiers.org/chebi/CHEBI:62830"/>
                  <rdf:li rdf:resource="http://identifiers.org/kegg.compound/C00688"/>
                  <rdf:li rdf:resource="http://identifiers.org/metanetx.chemical/MNXM2371"/>
                  <rdf:li rdf:resource="http://identifiers.org/sabiork/1564"/>
                  <rdf:li rdf:resource="http://identifiers.org/seed.compound/cpd08300"/>
                  <rdf:li rdf:resource="http://identifiers.org/seed.compound/cpd00522"/>
                </rdf:Bag>
              </bqbiol:is>
            </rdf:Description>
          </rdf:RDF>
        </annotation>
      </species>
      <species metaid="M_udpgal__91__c__93__" sboTerm="SBO:0000247" id="M_udpgal__91__c__93__" name="UDPgalactose" compartment="c" initialConcentration="0" hasOnlySubstanceUnits="false" boundaryCondition="false" constant="false" fbc:charge="0" fbc:chemicalFormula="C15H22N2O17P2">
        <annotation>
          <rdf:RDF xmlns:rdf="http://www.w3.org/1999/02/22-rdf-syntax-ns#" xmlns:dcterms="http://purl.org/dc/terms/" xmlns:vCard="http://www.w3.org/2001/vcard-rdf/3.0#" xmlns:vCard4="http://www.w3.org/2006/vcard/ns#" xmlns:bqbiol="http://biomodels.net/biology-qualifiers/" xmlns:bqmodel="http://biomodels.net/model-qualifiers/">
            <rdf:Description rdf:about="#M_udpgal__91__c__93__">
              <bqbiol:is>
                <rdf:Bag>
                  <rdf:li rdf:resource="http://identifiers.org/bigg.metabolite/udpgal"/>
                  <rdf:li rdf:resource="http://identifiers.org/biocyc/META:CPD-14553"/>
                  <rdf:li rdf:resource="http://identifiers.org/chebi/CHEBI:22100"/>
                  <rdf:li rdf:resource="http://identifiers.org/chebi/CHEBI:9811"/>
                  <rdf:li rdf:resource="http://identifiers.org/chebi/CHEBI:18307"/>
                  <rdf:li rdf:resource="http://identifiers.org/chebi/CHEBI:42751"/>
                  <rdf:li rdf:resource="http://identifiers.org/chebi/CHEBI:13495"/>
                  <rdf:li rdf:resource="http://identifiers.org/chebi/CHEBI:66914"/>
                  <rdf:li rdf:resource="http://identifiers.org/chebi/CHEBI:67119"/>
                  <rdf:li rdf:resource="http://identifiers.org/chebi/CHEBI:13487"/>
                  <rdf:li rdf:resource="http://identifiers.org/chebi/CHEBI:58439"/>
                  <rdf:li rdf:resource="http://identifiers.org/hmdb/HMDB62573"/>
                  <rdf:li rdf:resource="http://identifiers.org/hmdb/HMDB00302"/>
                  <rdf:li rdf:resource="http://identifiers.org/kegg.compound/C00052"/>
                  <rdf:li rdf:resource="http://identifiers.org/kegg.glycan/G10609"/>
                  <rdf:li rdf:resource="http://identifiers.org/metanetx.chemical/MNXM89795"/>
                  <rdf:li rdf:resource="http://identifiers.org/reactome.compound/735682"/>
                  <rdf:li rdf:resource="http://identifiers.org/reactome.compound/29452"/>
                  <rdf:li rdf:resource="http://identifiers.org/sabiork/1283"/>
                  <rdf:li rdf:resource="http://identifiers.org/sabiork/3919"/>
                  <rdf:li rdf:resource="http://identifiers.org/seed.compound/cpd00043"/>
                  <rdf:li rdf:resource="http://identifiers.org/seed.compound/cpd30770"/>
                </rdf:Bag>
              </bqbiol:is>
            </rdf:Description>
          </rdf:RDF>
        </annotation>
      </species>
      <species metaid="M_arab__D__91__c__93__" sboTerm="SBO:0000247" id="M_arab__D__91__c__93__" name="D Arabinose C5H10O5" compartment="c" initialConcentration="0" hasOnlySubstanceUnits="false" boundaryCondition="false" constant="false" fbc:charge="0" fbc:chemicalFormula="C5H10O5">
        <annotation>
          <rdf:RDF xmlns:rdf="http://www.w3.org/1999/02/22-rdf-syntax-ns#" xmlns:dcterms="http://purl.org/dc/terms/" xmlns:vCard="http://www.w3.org/2001/vcard-rdf/3.0#" xmlns:vCard4="http://www.w3.org/2006/vcard/ns#" xmlns:bqbiol="http://biomodels.net/biology-qualifiers/" xmlns:bqmodel="http://biomodels.net/model-qualifiers/">
            <rdf:Description rdf:about="#M_arab__D__91__c__93__">
              <bqbiol:is>
                <rdf:Bag>
                  <rdf:li rdf:resource="http://identifiers.org/bigg.metabolite/arab__D"/>
                  <rdf:li rdf:resource="http://identifiers.org/biocyc/META:D-arabinopyranose"/>
                  <rdf:li rdf:resource="http://identifiers.org/chebi/CHEBI:46994"/>
                  <rdf:li rdf:resource="http://identifiers.org/kegg.compound/C00216"/>
                  <rdf:li rdf:resource="http://identifiers.org/metanetx.chemical/MNXM544"/>
                  <rdf:li rdf:resource="http://identifiers.org/seed.compound/cpd00185"/>
                </rdf:Bag>
              </bqbiol:is>
            </rdf:Description>
          </rdf:RDF>
        </annotation>
      </species>
      <species metaid="M_arabl__D__91__c__93__" sboTerm="SBO:0000247" id="M_arabl__D__91__c__93__" name="Arabl  D c" compartment="c" initialConcentration="0" hasOnlySubstanceUnits="false" boundaryCondition="false" constant="false" fbc:charge="0" fbc:chemicalFormula="C5H12O5">
        <annotation>
          <rdf:RDF xmlns:rdf="http://www.w3.org/1999/02/22-rdf-syntax-ns#" xmlns:dcterms="http://purl.org/dc/terms/" xmlns:vCard="http://www.w3.org/2001/vcard-rdf/3.0#" xmlns:vCard4="http://www.w3.org/2006/vcard/ns#" xmlns:bqbiol="http://biomodels.net/biology-qualifiers/" xmlns:bqmodel="http://biomodels.net/model-qualifiers/">
            <rdf:Description rdf:about="#M_arabl__D__91__c__93__">
              <bqbiol:is>
                <rdf:Bag>
                  <rdf:li rdf:resource="http://identifiers.org/bigg.metabolite/arabl__D"/>
                </rdf:Bag>
              </bqbiol:is>
            </rdf:Description>
          </rdf:RDF>
        </annotation>
      </species>
      <species metaid="M_decdman1p_tb__91__c__93__" sboTerm="SBO:0000247" id="M_decdman1p_tb__91__c__93__" name="(E,E,E,E,E,E,E,Z,Z) decaprenyl mannose phosphate" compartment="c" initialConcentration="0" hasOnlySubstanceUnits="false" boundaryCondition="false" constant="false" fbc:charge="0" fbc:chemicalFormula="C56H92O9P">
        <annotation>
          <rdf:RDF xmlns:rdf="http://www.w3.org/1999/02/22-rdf-syntax-ns#" xmlns:dcterms="http://purl.org/dc/terms/" xmlns:vCard="http://www.w3.org/2001/vcard-rdf/3.0#" xmlns:vCard4="http://www.w3.org/2006/vcard/ns#" xmlns:bqbiol="http://biomodels.net/biology-qualifiers/" xmlns:bqmodel="http://biomodels.net/model-qualifiers/">
            <rdf:Description rdf:about="#M_decdman1p_tb__91__c__93__">
              <bqbiol:is>
                <rdf:Bag>
                  <rdf:li rdf:resource="http://identifiers.org/bigg.metabolite/decdman1p_tb"/>
                  <rdf:li rdf:resource="http://identifiers.org/metanetx.chemical/MNXM5384"/>
                  <rdf:li rdf:resource="http://identifiers.org/seed.compound/cpd15943"/>
                </rdf:Bag>
              </bqbiol:is>
            </rdf:Description>
          </rdf:RDF>
        </annotation>
      </species>
      <species metaid="M_PIM4__91__c__93__" sboTerm="SBO:0000247" id="M_PIM4__91__c__93__" name="Phosphatidylinositol mannoside tetra-mannose (tuberculosis)" compartment="c" initialConcentration="0" hasOnlySubstanceUnits="false" boundaryCondition="false" constant="false" fbc:charge="0" fbc:chemicalFormula="C68H124O33P">
        <annotation>
          <rdf:RDF xmlns:rdf="http://www.w3.org/1999/02/22-rdf-syntax-ns#" xmlns:dcterms="http://purl.org/dc/terms/" xmlns:vCard="http://www.w3.org/2001/vcard-rdf/3.0#" xmlns:vCard4="http://www.w3.org/2006/vcard/ns#" xmlns:bqbiol="http://biomodels.net/biology-qualifiers/" xmlns:bqmodel="http://biomodels.net/model-qualifiers/">
            <rdf:Description rdf:about="#M_PIM4__91__c__93__">
              <bqbiol:is>
                <rdf:Bag>
                  <rdf:li rdf:resource="http://identifiers.org/bigg.metabolite/PIM4"/>
                  <rdf:li rdf:resource="http://identifiers.org/metanetx.chemical/MNXM7656"/>
                  <rdf:li rdf:resource="http://identifiers.org/seed.compound/cpd15923"/>
                </rdf:Bag>
              </bqbiol:is>
            </rdf:Description>
          </rdf:RDF>
        </annotation>
      </species>
      <species metaid="M_LM__91__c__93__" sboTerm="SBO:0000247" id="M_LM__91__c__93__" name="Lipomannoside" compartment="c" initialConcentration="0" hasOnlySubstanceUnits="false" boundaryCondition="false" constant="false" fbc:charge="0" fbc:chemicalFormula="C74H135O38P1">
        <annotation>
          <rdf:RDF xmlns:rdf="http://www.w3.org/1999/02/22-rdf-syntax-ns#" xmlns:dcterms="http://purl.org/dc/terms/" xmlns:vCard="http://www.w3.org/2001/vcard-rdf/3.0#" xmlns:vCard4="http://www.w3.org/2006/vcard/ns#" xmlns:bqbiol="http://biomodels.net/biology-qualifiers/" xmlns:bqmodel="http://biomodels.net/model-qualifiers/">
            <rdf:Description rdf:about="#M_LM__91__c__93__">
              <bqbiol:is>
                <rdf:Bag>
                  <rdf:li rdf:resource="http://identifiers.org/bigg.metabolite/LM"/>
                </rdf:Bag>
              </bqbiol:is>
            </rdf:Description>
          </rdf:RDF>
        </annotation>
      </species>
      <species metaid="M_arabinanagalfragund__91__c__93__" sboTerm="SBO:0000247" id="M_arabinanagalfragund__91__c__93__" name="Arabinan-arabinofuranose-galactofuranosyl(30)-rhamanosyl-N-acetylglucosamyl-undecaprenyl diphosphate (M tb)" compartment="c" initialConcentration="0" hasOnlySubstanceUnits="false" boundaryCondition="false" constant="false" fbc:charge="0" fbc:chemicalFormula="C604H983NO451P2">
        <annotation>
          <rdf:RDF xmlns:rdf="http://www.w3.org/1999/02/22-rdf-syntax-ns#" xmlns:dcterms="http://purl.org/dc/terms/" xmlns:vCard="http://www.w3.org/2001/vcard-rdf/3.0#" xmlns:vCard4="http://www.w3.org/2006/vcard/ns#" xmlns:bqbiol="http://biomodels.net/biology-qualifiers/" xmlns:bqmodel="http://biomodels.net/model-qualifiers/">
            <rdf:Description rdf:about="#M_arabinanagalfragund__91__c__93__">
              <bqbiol:is>
                <rdf:Bag>
                  <rdf:li rdf:resource="http://identifiers.org/bigg.metabolite/arabinanagalfragund"/>
                  <rdf:li rdf:resource="http://identifiers.org/metanetx.chemical/MNXM10733"/>
                  <rdf:li rdf:resource="http://identifiers.org/seed.compound/cpd15929"/>
                </rdf:Bag>
              </bqbiol:is>
            </rdf:Description>
          </rdf:RDF>
        </annotation>
      </species>
      <species metaid="M_LAM__91__c__93__" sboTerm="SBO:0000247" id="M_LAM__91__c__93__" name="Lipoarabinomannan" compartment="c" initialConcentration="0" hasOnlySubstanceUnits="false" boundaryCondition="false" constant="false" fbc:charge="0" fbc:chemicalFormula="C79H143O42P1">
        <annotation>
          <rdf:RDF xmlns:rdf="http://www.w3.org/1999/02/22-rdf-syntax-ns#" xmlns:dcterms="http://purl.org/dc/terms/" xmlns:vCard="http://www.w3.org/2001/vcard-rdf/3.0#" xmlns:vCard4="http://www.w3.org/2006/vcard/ns#" xmlns:bqbiol="http://biomodels.net/biology-qualifiers/" xmlns:bqmodel="http://biomodels.net/model-qualifiers/">
            <rdf:Description rdf:about="#M_LAM__91__c__93__">
              <bqbiol:is>
                <rdf:Bag>
                  <rdf:li rdf:resource="http://identifiers.org/bigg.metabolite/LAM"/>
                </rdf:Bag>
              </bqbiol:is>
            </rdf:Description>
          </rdf:RDF>
        </annotation>
      </species>
      <species metaid="M_acglu__91__c__93__" sboTerm="SBO:0000247" id="M_acglu__91__c__93__" name="N-Acetyl-L-glutamate" compartment="c" initialConcentration="0" hasOnlySubstanceUnits="false" boundaryCondition="false" constant="false" fbc:charge="0" fbc:chemicalFormula="C7H9NO5">
        <annotation>
          <rdf:RDF xmlns:rdf="http://www.w3.org/1999/02/22-rdf-syntax-ns#" xmlns:dcterms="http://purl.org/dc/terms/" xmlns:vCard="http://www.w3.org/2001/vcard-rdf/3.0#" xmlns:vCard4="http://www.w3.org/2006/vcard/ns#" xmlns:bqbiol="http://biomodels.net/biology-qualifiers/" xmlns:bqmodel="http://biomodels.net/model-qualifiers/">
            <rdf:Description rdf:about="#M_acglu__91__c__93__">
              <bqbiol:is>
                <rdf:Bag>
                  <rdf:li rdf:resource="http://identifiers.org/bigg.metabolite/acglu"/>
                  <rdf:li rdf:resource="http://identifiers.org/biocyc/META:ACETYL-GLU"/>
                  <rdf:li rdf:resource="http://identifiers.org/chebi/CHEBI:7150"/>
                  <rdf:li rdf:resource="http://identifiers.org/chebi/CHEBI:17533"/>
                  <rdf:li rdf:resource="http://identifiers.org/chebi/CHEBI:44337"/>
                  <rdf:li rdf:resource="http://identifiers.org/chebi/CHEBI:44335"/>
                  <rdf:li rdf:resource="http://identifiers.org/chebi/CHEBI:21549"/>
                  <rdf:li rdf:resource="http://identifiers.org/chebi/CHEBI:87274"/>
                  <rdf:li rdf:resource="http://identifiers.org/chebi/CHEBI:64040"/>
                  <rdf:li rdf:resource="http://identifiers.org/chebi/CHEBI:12575"/>
                  <rdf:li rdf:resource="http://identifiers.org/chebi/CHEBI:21552"/>
                  <rdf:li rdf:resource="http://identifiers.org/kegg.compound/C00624"/>
                  <rdf:li rdf:resource="http://identifiers.org/metanetx.chemical/MNXM730"/>
                  <rdf:li rdf:resource="http://identifiers.org/reactome.compound/30471"/>
                  <rdf:li rdf:resource="http://identifiers.org/sabiork/2120"/>
                  <rdf:li rdf:resource="http://identifiers.org/seed.compound/cpd00477"/>
                </rdf:Bag>
              </bqbiol:is>
            </rdf:Description>
          </rdf:RDF>
        </annotation>
      </species>
      <species metaid="M_acg5p__91__c__93__" sboTerm="SBO:0000247" id="M_acg5p__91__c__93__" name="N-Acetyl-L-glutamyl 5-phosphate" compartment="c" initialConcentration="0" hasOnlySubstanceUnits="false" boundaryCondition="false" constant="false" fbc:charge="0" fbc:chemicalFormula="C7H9NO8P">
        <annotation>
          <rdf:RDF xmlns:rdf="http://www.w3.org/1999/02/22-rdf-syntax-ns#" xmlns:dcterms="http://purl.org/dc/terms/" xmlns:vCard="http://www.w3.org/2001/vcard-rdf/3.0#" xmlns:vCard4="http://www.w3.org/2006/vcard/ns#" xmlns:bqbiol="http://biomodels.net/biology-qualifiers/" xmlns:bqmodel="http://biomodels.net/model-qualifiers/">
            <rdf:Description rdf:about="#M_acg5p__91__c__93__">
              <bqbiol:is>
                <rdf:Bag>
                  <rdf:li rdf:resource="http://identifiers.org/bigg.metabolite/acg5p"/>
                  <rdf:li rdf:resource="http://identifiers.org/biocyc/META:N-ACETYL-GLUTAMYL-P"/>
                  <rdf:li rdf:resource="http://identifiers.org/chebi/CHEBI:21550"/>
                  <rdf:li rdf:resource="http://identifiers.org/chebi/CHEBI:12576"/>
                  <rdf:li rdf:resource="http://identifiers.org/chebi/CHEBI:16878"/>
                  <rdf:li rdf:resource="http://identifiers.org/chebi/CHEBI:12441"/>
                  <rdf:li rdf:resource="http://identifiers.org/chebi/CHEBI:7151"/>
                  <rdf:li rdf:resource="http://identifiers.org/chebi/CHEBI:57936"/>
                  <rdf:li rdf:resource="http://identifiers.org/hmdb/HMDB06456"/>
                  <rdf:li rdf:resource="http://identifiers.org/kegg.compound/C04133"/>
                  <rdf:li rdf:resource="http://identifiers.org/metanetx.chemical/MNXM1384"/>
                  <rdf:li rdf:resource="http://identifiers.org/sabiork/1790"/>
                  <rdf:li rdf:resource="http://identifiers.org/seed.compound/cpd02552"/>
                </rdf:Bag>
              </bqbiol:is>
            </rdf:Description>
          </rdf:RDF>
        </annotation>
      </species>
      <species metaid="M_acorn__91__c__93__" sboTerm="SBO:0000247" id="M_acorn__91__c__93__" name="N2-Acetyl-L-ornithine" compartment="c" initialConcentration="0" hasOnlySubstanceUnits="false" boundaryCondition="false" constant="false" fbc:charge="0" fbc:chemicalFormula="C7H14N2O3">
        <annotation>
          <rdf:RDF xmlns:rdf="http://www.w3.org/1999/02/22-rdf-syntax-ns#" xmlns:dcterms="http://purl.org/dc/terms/" xmlns:vCard="http://www.w3.org/2001/vcard-rdf/3.0#" xmlns:vCard4="http://www.w3.org/2006/vcard/ns#" xmlns:bqbiol="http://biomodels.net/biology-qualifiers/" xmlns:bqmodel="http://biomodels.net/model-qualifiers/">
            <rdf:Description rdf:about="#M_acorn__91__c__93__">
              <bqbiol:is>
                <rdf:Bag>
                  <rdf:li rdf:resource="http://identifiers.org/bigg.metabolite/acorn"/>
                  <rdf:li rdf:resource="http://identifiers.org/biocyc/META:N-ALPHA-ACETYLORNITHINE"/>
                  <rdf:li rdf:resource="http://identifiers.org/chebi/CHEBI:21814"/>
                  <rdf:li rdf:resource="http://identifiers.org/chebi/CHEBI:7368"/>
                  <rdf:li rdf:resource="http://identifiers.org/chebi/CHEBI:16543"/>
                  <rdf:li rdf:resource="http://identifiers.org/chebi/CHEBI:57805"/>
                  <rdf:li rdf:resource="http://identifiers.org/chebi/CHEBI:40771"/>
                  <rdf:li rdf:resource="http://identifiers.org/chebi/CHEBI:12634"/>
                  <rdf:li rdf:resource="http://identifiers.org/hmdb/HMDB06489"/>
                  <rdf:li rdf:resource="http://identifiers.org/hmdb/HMDB03357"/>
                  <rdf:li rdf:resource="http://identifiers.org/kegg.compound/C00437"/>
                  <rdf:li rdf:resource="http://identifiers.org/metanetx.chemical/MNXM817"/>
                  <rdf:li rdf:resource="http://identifiers.org/sabiork/2048"/>
                  <rdf:li rdf:resource="http://identifiers.org/seed.compound/cpd00342"/>
                </rdf:Bag>
              </bqbiol:is>
            </rdf:Description>
          </rdf:RDF>
        </annotation>
      </species>
      <species metaid="M_acg5sa__91__c__93__" sboTerm="SBO:0000247" id="M_acg5sa__91__c__93__" name="N-Acetyl-L-glutamate 5-semialdehyde" compartment="c" initialConcentration="0" hasOnlySubstanceUnits="false" boundaryCondition="false" constant="false" fbc:charge="0" fbc:chemicalFormula="C7H10NO4">
        <annotation>
          <rdf:RDF xmlns:rdf="http://www.w3.org/1999/02/22-rdf-syntax-ns#" xmlns:dcterms="http://purl.org/dc/terms/" xmlns:vCard="http://www.w3.org/2001/vcard-rdf/3.0#" xmlns:vCard4="http://www.w3.org/2006/vcard/ns#" xmlns:bqbiol="http://biomodels.net/biology-qualifiers/" xmlns:bqmodel="http://biomodels.net/model-qualifiers/">
            <rdf:Description rdf:about="#M_acg5sa__91__c__93__">
              <bqbiol:is>
                <rdf:Bag>
                  <rdf:li rdf:resource="http://identifiers.org/bigg.metabolite/acg5sa"/>
                  <rdf:li rdf:resource="http://identifiers.org/biocyc/META:CPD-469"/>
                  <rdf:li rdf:resource="http://identifiers.org/chebi/CHEBI:16319"/>
                  <rdf:li rdf:resource="http://identifiers.org/chebi/CHEBI:11493"/>
                  <rdf:li rdf:resource="http://identifiers.org/chebi/CHEBI:12577"/>
                  <rdf:li rdf:resource="http://identifiers.org/chebi/CHEBI:7152"/>
                  <rdf:li rdf:resource="http://identifiers.org/chebi/CHEBI:29123"/>
                  <rdf:li rdf:resource="http://identifiers.org/chebi/CHEBI:12461"/>
                  <rdf:li rdf:resource="http://identifiers.org/chebi/CHEBI:21551"/>
                  <rdf:li rdf:resource="http://identifiers.org/hmdb/HMDB06488"/>
                  <rdf:li rdf:resource="http://identifiers.org/kegg.compound/C01250"/>
                  <rdf:li rdf:resource="http://identifiers.org/metanetx.chemical/MNXM1062"/>
                  <rdf:li rdf:resource="http://identifiers.org/sabiork/2267"/>
                  <rdf:li rdf:resource="http://identifiers.org/seed.compound/cpd00918"/>
                </rdf:Bag>
              </bqbiol:is>
            </rdf:Description>
          </rdf:RDF>
        </annotation>
      </species>
      <species metaid="M_succoa__91__c__93__" sboTerm="SBO:0000247" id="M_succoa__91__c__93__" name="Succinyl-CoA" compartment="c" initialConcentration="0" hasOnlySubstanceUnits="false" boundaryCondition="false" constant="false" fbc:charge="0" fbc:chemicalFormula="C25H35N7O19P3S">
        <annotation>
          <rdf:RDF xmlns:rdf="http://www.w3.org/1999/02/22-rdf-syntax-ns#" xmlns:dcterms="http://purl.org/dc/terms/" xmlns:vCard="http://www.w3.org/2001/vcard-rdf/3.0#" xmlns:vCard4="http://www.w3.org/2006/vcard/ns#" xmlns:bqbiol="http://biomodels.net/biology-qualifiers/" xmlns:bqmodel="http://biomodels.net/model-qualifiers/">
            <rdf:Description rdf:about="#M_succoa__91__c__93__">
              <bqbiol:is>
                <rdf:Bag>
                  <rdf:li rdf:resource="http://identifiers.org/bigg.metabolite/succoa"/>
                  <rdf:li rdf:resource="http://identifiers.org/biocyc/META:SUC-COA"/>
                  <rdf:li rdf:resource="http://identifiers.org/chebi/CHEBI:57292"/>
                  <rdf:li rdf:resource="http://identifiers.org/chebi/CHEBI:10746"/>
                  <rdf:li rdf:resource="http://identifiers.org/chebi/CHEBI:15127"/>
                  <rdf:li rdf:resource="http://identifiers.org/chebi/CHEBI:15380"/>
                  <rdf:li rdf:resource="http://identifiers.org/chebi/CHEBI:9310"/>
                  <rdf:li rdf:resource="http://identifiers.org/chebi/CHEBI:45541"/>
                  <rdf:li rdf:resource="http://identifiers.org/chebi/CHEBI:26811"/>
                  <rdf:li rdf:resource="http://identifiers.org/envipath/32de3cf4-e3e6-4168-956e-32fa5ddb0ce1/compound/359075fb-98d9-458d-ba82-db4020e753f3"/>
                  <rdf:li rdf:resource="http://identifiers.org/hmdb/HMDB01022"/>
                  <rdf:li rdf:resource="http://identifiers.org/kegg.compound/C00091"/>
                  <rdf:li rdf:resource="http://identifiers.org/lipidmaps/LMFA07050370"/>
                  <rdf:li rdf:resource="http://identifiers.org/metanetx.chemical/MNXM92"/>
                  <rdf:li rdf:resource="http://identifiers.org/reactome.compound/70958"/>
                  <rdf:li rdf:resource="http://identifiers.org/sabiork/1931"/>
                  <rdf:li rdf:resource="http://identifiers.org/seed.compound/cpd00078"/>
                </rdf:Bag>
              </bqbiol:is>
            </rdf:Description>
          </rdf:RDF>
        </annotation>
      </species>
      <species metaid="M_sucarg__91__c__93__" sboTerm="SBO:0000247" id="M_sucarg__91__c__93__" name="N2-Succinyl-L-arginine" compartment="c" initialConcentration="0" hasOnlySubstanceUnits="false" boundaryCondition="false" constant="false" fbc:charge="0" fbc:chemicalFormula="C10H17N4O5">
        <annotation>
          <rdf:RDF xmlns:rdf="http://www.w3.org/1999/02/22-rdf-syntax-ns#" xmlns:dcterms="http://purl.org/dc/terms/" xmlns:vCard="http://www.w3.org/2001/vcard-rdf/3.0#" xmlns:vCard4="http://www.w3.org/2006/vcard/ns#" xmlns:bqbiol="http://biomodels.net/biology-qualifiers/" xmlns:bqmodel="http://biomodels.net/model-qualifiers/">
            <rdf:Description rdf:about="#M_sucarg__91__c__93__">
              <bqbiol:is>
                <rdf:Bag>
                  <rdf:li rdf:resource="http://identifiers.org/bigg.metabolite/sucarg"/>
                  <rdf:li rdf:resource="http://identifiers.org/biocyc/META:CPD-421"/>
                  <rdf:li rdf:resource="http://identifiers.org/chebi/CHEBI:21819"/>
                  <rdf:li rdf:resource="http://identifiers.org/chebi/CHEBI:12637"/>
                  <rdf:li rdf:resource="http://identifiers.org/chebi/CHEBI:7372"/>
                  <rdf:li rdf:resource="http://identifiers.org/chebi/CHEBI:17705"/>
                  <rdf:li rdf:resource="http://identifiers.org/chebi/CHEBI:58241"/>
                  <rdf:li rdf:resource="http://identifiers.org/kegg.compound/C03296"/>
                  <rdf:li rdf:resource="http://identifiers.org/metanetx.chemical/MNXM1756"/>
                  <rdf:li rdf:resource="http://identifiers.org/sabiork/24650"/>
                  <rdf:li rdf:resource="http://identifiers.org/seed.compound/cpd02103"/>
                </rdf:Bag>
              </bqbiol:is>
            </rdf:Description>
          </rdf:RDF>
        </annotation>
      </species>
      <species metaid="M_glu5sa__91__c__93__" sboTerm="SBO:0000247" id="M_glu5sa__91__c__93__" name="L-Glutamate 5-semialdehyde" compartment="c" initialConcentration="0" hasOnlySubstanceUnits="false" boundaryCondition="false" constant="false" fbc:charge="0" fbc:chemicalFormula="C5H9NO3">
        <annotation>
          <rdf:RDF xmlns:rdf="http://www.w3.org/1999/02/22-rdf-syntax-ns#" xmlns:dcterms="http://purl.org/dc/terms/" xmlns:vCard="http://www.w3.org/2001/vcard-rdf/3.0#" xmlns:vCard4="http://www.w3.org/2006/vcard/ns#" xmlns:bqbiol="http://biomodels.net/biology-qualifiers/" xmlns:bqmodel="http://biomodels.net/model-qualifiers/">
            <rdf:Description rdf:about="#M_glu5sa__91__c__93__">
              <bqbiol:is>
                <rdf:Bag>
                  <rdf:li rdf:resource="http://identifiers.org/bigg.metabolite/glu5sa"/>
                  <rdf:li rdf:resource="http://identifiers.org/biocyc/META:L-GLUTAMATE_GAMMA-SEMIALDEHYDE"/>
                  <rdf:li rdf:resource="http://identifiers.org/chebi/CHEBI:21302"/>
                  <rdf:li rdf:resource="http://identifiers.org/chebi/CHEBI:58066"/>
                  <rdf:li rdf:resource="http://identifiers.org/chebi/CHEBI:17232"/>
                  <rdf:li rdf:resource="http://identifiers.org/chebi/CHEBI:13109"/>
                  <rdf:li rdf:resource="http://identifiers.org/chebi/CHEBI:6225"/>
                  <rdf:li rdf:resource="http://identifiers.org/hmdb/HMDB02104"/>
                  <rdf:li rdf:resource="http://identifiers.org/kegg.compound/C01165"/>
                  <rdf:li rdf:resource="http://identifiers.org/metanetx.chemical/MNXM245"/>
                  <rdf:li rdf:resource="http://identifiers.org/reactome.compound/31339"/>
                  <rdf:li rdf:resource="http://identifiers.org/sabiork/2262"/>
                  <rdf:li rdf:resource="http://identifiers.org/seed.compound/cpd00858"/>
                </rdf:Bag>
              </bqbiol:is>
            </rdf:Description>
          </rdf:RDF>
        </annotation>
      </species>
      <species metaid="M_orn__91__c__93__" sboTerm="SBO:0000247" id="M_orn__91__c__93__" name="Ornithine" compartment="c" initialConcentration="0" hasOnlySubstanceUnits="false" boundaryCondition="false" constant="false" fbc:charge="0" fbc:chemicalFormula="C5H13N2O2">
        <annotation>
          <rdf:RDF xmlns:rdf="http://www.w3.org/1999/02/22-rdf-syntax-ns#" xmlns:dcterms="http://purl.org/dc/terms/" xmlns:vCard="http://www.w3.org/2001/vcard-rdf/3.0#" xmlns:vCard4="http://www.w3.org/2006/vcard/ns#" xmlns:bqbiol="http://biomodels.net/biology-qualifiers/" xmlns:bqmodel="http://biomodels.net/model-qualifiers/">
            <rdf:Description rdf:about="#M_orn__91__c__93__">
              <bqbiol:is>
                <rdf:Bag>
                  <rdf:li rdf:resource="http://identifiers.org/bigg.metabolite/orn"/>
                  <rdf:li rdf:resource="http://identifiers.org/biocyc/META:L-ORNITHINE"/>
                  <rdf:li rdf:resource="http://identifiers.org/chebi/CHEBI:21367"/>
                  <rdf:li rdf:resource="http://identifiers.org/chebi/CHEBI:44667"/>
                  <rdf:li rdf:resource="http://identifiers.org/chebi/CHEBI:46912"/>
                  <rdf:li rdf:resource="http://identifiers.org/chebi/CHEBI:11448"/>
                  <rdf:li rdf:resource="http://identifiers.org/chebi/CHEBI:7784"/>
                  <rdf:li rdf:resource="http://identifiers.org/chebi/CHEBI:46913"/>
                  <rdf:li rdf:resource="http://identifiers.org/chebi/CHEBI:19370"/>
                  <rdf:li rdf:resource="http://identifiers.org/chebi/CHEBI:13148"/>
                  <rdf:li rdf:resource="http://identifiers.org/chebi/CHEBI:15729"/>
                  <rdf:li rdf:resource="http://identifiers.org/chebi/CHEBI:32964"/>
                  <rdf:li rdf:resource="http://identifiers.org/chebi/CHEBI:6280"/>
                  <rdf:li rdf:resource="http://identifiers.org/chebi/CHEBI:46911"/>
                  <rdf:li rdf:resource="http://identifiers.org/chebi/CHEBI:46914"/>
                  <rdf:li rdf:resource="http://identifiers.org/chebi/CHEBI:18257"/>
                  <rdf:li rdf:resource="http://identifiers.org/hmdb/HMDB62718"/>
                  <rdf:li rdf:resource="http://identifiers.org/hmdb/HMDB04984"/>
                  <rdf:li rdf:resource="http://identifiers.org/hmdb/HMDB00214"/>
                  <rdf:li rdf:resource="http://identifiers.org/hmdb/HMDB00818"/>
                  <rdf:li rdf:resource="http://identifiers.org/hmdb/HMDB32455"/>
                  <rdf:li rdf:resource="http://identifiers.org/hmdb/HMDB62654"/>
                  <rdf:li rdf:resource="http://identifiers.org/kegg.compound/C00077"/>
                  <rdf:li rdf:resource="http://identifiers.org/kegg.compound/C01602"/>
                  <rdf:li rdf:resource="http://identifiers.org/kegg.drug/D08302"/>
                  <rdf:li rdf:resource="http://identifiers.org/lipidmaps/LMFA01100057"/>
                  <rdf:li rdf:resource="http://identifiers.org/metanetx.chemical/MNXM89689"/>
                  <rdf:li rdf:resource="http://identifiers.org/reactome.compound/29498"/>
                  <rdf:li rdf:resource="http://identifiers.org/reactome.compound/113586"/>
                  <rdf:li rdf:resource="http://identifiers.org/reactome.compound/113585"/>
                  <rdf:li rdf:resource="http://identifiers.org/sabiork/1290"/>
                  <rdf:li rdf:resource="http://identifiers.org/seed.compound/cpd00064"/>
                  <rdf:li rdf:resource="http://identifiers.org/seed.compound/cpd19016"/>
                </rdf:Bag>
              </bqbiol:is>
            </rdf:Description>
          </rdf:RDF>
        </annotation>
      </species>
      <species metaid="M_cbp__91__c__93__" sboTerm="SBO:0000247" id="M_cbp__91__c__93__" name="Carbamoyl phosphate" compartment="c" initialConcentration="0" hasOnlySubstanceUnits="false" boundaryCondition="false" constant="false" fbc:charge="0" fbc:chemicalFormula="CH2NO5P">
        <annotation>
          <rdf:RDF xmlns:rdf="http://www.w3.org/1999/02/22-rdf-syntax-ns#" xmlns:dcterms="http://purl.org/dc/terms/" xmlns:vCard="http://www.w3.org/2001/vcard-rdf/3.0#" xmlns:vCard4="http://www.w3.org/2006/vcard/ns#" xmlns:bqbiol="http://biomodels.net/biology-qualifiers/" xmlns:bqmodel="http://biomodels.net/model-qualifiers/">
            <rdf:Description rdf:about="#M_cbp__91__c__93__">
              <bqbiol:is>
                <rdf:Bag>
                  <rdf:li rdf:resource="http://identifiers.org/bigg.metabolite/cbp"/>
                  <rdf:li rdf:resource="http://identifiers.org/biocyc/META:CARBAMOYL-P"/>
                  <rdf:li rdf:resource="http://identifiers.org/chebi/CHEBI:13942"/>
                  <rdf:li rdf:resource="http://identifiers.org/chebi/CHEBI:23005"/>
                  <rdf:li rdf:resource="http://identifiers.org/chebi/CHEBI:3389"/>
                  <rdf:li rdf:resource="http://identifiers.org/chebi/CHEBI:58228"/>
                  <rdf:li rdf:resource="http://identifiers.org/chebi/CHEBI:17672"/>
                  <rdf:li rdf:resource="http://identifiers.org/chebi/CHEBI:41567"/>
                  <rdf:li rdf:resource="http://identifiers.org/hmdb/HMDB01096"/>
                  <rdf:li rdf:resource="http://identifiers.org/kegg.compound/C00169"/>
                  <rdf:li rdf:resource="http://identifiers.org/metanetx.chemical/MNXM138"/>
                  <rdf:li rdf:resource="http://identifiers.org/reactome.compound/29676"/>
                  <rdf:li rdf:resource="http://identifiers.org/reactome.compound/111647"/>
                  <rdf:li rdf:resource="http://identifiers.org/sabiork/1311"/>
                  <rdf:li rdf:resource="http://identifiers.org/seed.compound/cpd00146"/>
                </rdf:Bag>
              </bqbiol:is>
            </rdf:Description>
          </rdf:RDF>
        </annotation>
      </species>
      <species metaid="M_pro__L__91__c__93__" sboTerm="SBO:0000247" id="M_pro__L__91__c__93__" name="L-Proline" compartment="c" initialConcentration="0" hasOnlySubstanceUnits="false" boundaryCondition="false" constant="false" fbc:charge="0" fbc:chemicalFormula="C5H9NO2">
        <annotation>
          <rdf:RDF xmlns:rdf="http://www.w3.org/1999/02/22-rdf-syntax-ns#" xmlns:dcterms="http://purl.org/dc/terms/" xmlns:vCard="http://www.w3.org/2001/vcard-rdf/3.0#" xmlns:vCard4="http://www.w3.org/2006/vcard/ns#" xmlns:bqbiol="http://biomodels.net/biology-qualifiers/" xmlns:bqmodel="http://biomodels.net/model-qualifiers/">
            <rdf:Description rdf:about="#M_pro__L__91__c__93__">
              <bqbiol:is>
                <rdf:Bag>
                  <rdf:li rdf:resource="http://identifiers.org/bigg.metabolite/pro__L"/>
                  <rdf:li rdf:resource="http://identifiers.org/biocyc/META:PRO"/>
                  <rdf:li rdf:resource="http://identifiers.org/chebi/CHEBI:26271"/>
                  <rdf:li rdf:resource="http://identifiers.org/chebi/CHEBI:60039"/>
                  <rdf:li rdf:resource="http://identifiers.org/chebi/CHEBI:45100"/>
                  <rdf:li rdf:resource="http://identifiers.org/chebi/CHEBI:13154"/>
                  <rdf:li rdf:resource="http://identifiers.org/chebi/CHEBI:184637"/>
                  <rdf:li rdf:resource="http://identifiers.org/chebi/CHEBI:17203"/>
                  <rdf:li rdf:resource="http://identifiers.org/chebi/CHEBI:21373"/>
                  <rdf:li rdf:resource="http://identifiers.org/chebi/CHEBI:32862"/>
                  <rdf:li rdf:resource="http://identifiers.org/chebi/CHEBI:32872"/>
                  <rdf:li rdf:resource="http://identifiers.org/chebi/CHEBI:45040"/>
                  <rdf:li rdf:resource="http://identifiers.org/chebi/CHEBI:32871"/>
                  <rdf:li rdf:resource="http://identifiers.org/chebi/CHEBI:6286"/>
                  <rdf:li rdf:resource="http://identifiers.org/chebi/CHEBI:32864"/>
                  <rdf:li rdf:resource="http://identifiers.org/chebi/CHEBI:42067"/>
                  <rdf:li rdf:resource="http://identifiers.org/chebi/CHEBI:45159"/>
                  <rdf:li rdf:resource="http://identifiers.org/chebi/CHEBI:58054"/>
                  <rdf:li rdf:resource="http://identifiers.org/hmdb/HMDB00162"/>
                  <rdf:li rdf:resource="http://identifiers.org/kegg.compound/C00148"/>
                  <rdf:li rdf:resource="http://identifiers.org/kegg.compound/C16435"/>
                  <rdf:li rdf:resource="http://identifiers.org/kegg.drug/D00035"/>
                  <rdf:li rdf:resource="http://identifiers.org/metanetx.chemical/MNXM114"/>
                  <rdf:li rdf:resource="http://identifiers.org/reactome.compound/352033"/>
                  <rdf:li rdf:resource="http://identifiers.org/reactome.compound/379717"/>
                  <rdf:li rdf:resource="http://identifiers.org/reactome.compound/113538"/>
                  <rdf:li rdf:resource="http://identifiers.org/sabiork/25536"/>
                  <rdf:li rdf:resource="http://identifiers.org/sabiork/82"/>
                  <rdf:li rdf:resource="http://identifiers.org/seed.compound/cpd00129"/>
                  <rdf:li rdf:resource="http://identifiers.org/seed.compound/cpd15140"/>
                </rdf:Bag>
              </bqbiol:is>
            </rdf:Description>
          </rdf:RDF>
        </annotation>
      </species>
      <species metaid="M_fad__91__c__93__" sboTerm="SBO:0000247" id="M_fad__91__c__93__" name="Flavin adenine dinucleotide oxidized" compartment="c" initialConcentration="0" hasOnlySubstanceUnits="false" boundaryCondition="false" constant="false" fbc:charge="0" fbc:chemicalFormula="C27H31N9O15P2">
        <annotation>
          <rdf:RDF xmlns:rdf="http://www.w3.org/1999/02/22-rdf-syntax-ns#" xmlns:dcterms="http://purl.org/dc/terms/" xmlns:vCard="http://www.w3.org/2001/vcard-rdf/3.0#" xmlns:vCard4="http://www.w3.org/2006/vcard/ns#" xmlns:bqbiol="http://biomodels.net/biology-qualifiers/" xmlns:bqmodel="http://biomodels.net/model-qualifiers/">
            <rdf:Description rdf:about="#M_fad__91__c__93__">
              <bqbiol:is>
                <rdf:Bag>
                  <rdf:li rdf:resource="http://identifiers.org/bigg.metabolite/fad"/>
                  <rdf:li rdf:resource="http://identifiers.org/biocyc/META:FAD"/>
                  <rdf:li rdf:resource="http://identifiers.org/chebi/CHEBI:16238"/>
                  <rdf:li rdf:resource="http://identifiers.org/chebi/CHEBI:42388"/>
                  <rdf:li rdf:resource="http://identifiers.org/chebi/CHEBI:21125"/>
                  <rdf:li rdf:resource="http://identifiers.org/chebi/CHEBI:57692"/>
                  <rdf:li rdf:resource="http://identifiers.org/chebi/CHEBI:13315"/>
                  <rdf:li rdf:resource="http://identifiers.org/chebi/CHEBI:4956"/>
                  <rdf:li rdf:resource="http://identifiers.org/hmdb/HMDB01248"/>
                  <rdf:li rdf:resource="http://identifiers.org/kegg.compound/C00016"/>
                  <rdf:li rdf:resource="http://identifiers.org/kegg.drug/D00005"/>
                  <rdf:li rdf:resource="http://identifiers.org/metanetx.chemical/MNXM33"/>
                  <rdf:li rdf:resource="http://identifiers.org/reactome.compound/113596"/>
                  <rdf:li rdf:resource="http://identifiers.org/reactome.compound/29386"/>
                  <rdf:li rdf:resource="http://identifiers.org/reactome.compound/113597"/>
                  <rdf:li rdf:resource="http://identifiers.org/sabiork/1270"/>
                  <rdf:li rdf:resource="http://identifiers.org/seed.compound/cpd00015"/>
                </rdf:Bag>
              </bqbiol:is>
            </rdf:Description>
          </rdf:RDF>
        </annotation>
      </species>
      <species metaid="M_fadh2__91__c__93__" sboTerm="SBO:0000247" id="M_fadh2__91__c__93__" name="Flavin adenine dinucleotide reduced" compartment="c" initialConcentration="0" hasOnlySubstanceUnits="false" boundaryCondition="false" constant="false" fbc:charge="0" fbc:chemicalFormula="C27H33N9O15P2">
        <annotation>
          <rdf:RDF xmlns:rdf="http://www.w3.org/1999/02/22-rdf-syntax-ns#" xmlns:dcterms="http://purl.org/dc/terms/" xmlns:vCard="http://www.w3.org/2001/vcard-rdf/3.0#" xmlns:vCard4="http://www.w3.org/2006/vcard/ns#" xmlns:bqbiol="http://biomodels.net/biology-qualifiers/" xmlns:bqmodel="http://biomodels.net/model-qualifiers/">
            <rdf:Description rdf:about="#M_fadh2__91__c__93__">
              <bqbiol:is>
                <rdf:Bag>
                  <rdf:li rdf:resource="http://identifiers.org/bigg.metabolite/fadh2"/>
                  <rdf:li rdf:resource="http://identifiers.org/biocyc/META:FADH2"/>
                  <rdf:li rdf:resource="http://identifiers.org/chebi/CHEBI:13316"/>
                  <rdf:li rdf:resource="http://identifiers.org/chebi/CHEBI:42427"/>
                  <rdf:li rdf:resource="http://identifiers.org/chebi/CHEBI:4957"/>
                  <rdf:li rdf:resource="http://identifiers.org/chebi/CHEBI:17877"/>
                  <rdf:li rdf:resource="http://identifiers.org/chebi/CHEBI:58307"/>
                  <rdf:li rdf:resource="http://identifiers.org/chebi/CHEBI:21126"/>
                  <rdf:li rdf:resource="http://identifiers.org/hmdb/HMDB06358"/>
                  <rdf:li rdf:resource="http://identifiers.org/hmdb/HMDB06252"/>
                  <rdf:li rdf:resource="http://identifiers.org/hmdb/HMDB01197"/>
                  <rdf:li rdf:resource="http://identifiers.org/kegg.compound/C01352"/>
                  <rdf:li rdf:resource="http://identifiers.org/metanetx.chemical/MNXM38"/>
                  <rdf:li rdf:resource="http://identifiers.org/reactome.compound/31649"/>
                  <rdf:li rdf:resource="http://identifiers.org/reactome.compound/164934"/>
                  <rdf:li rdf:resource="http://identifiers.org/sabiork/2274"/>
                  <rdf:li rdf:resource="http://identifiers.org/seed.compound/cpd00982"/>
                </rdf:Bag>
              </bqbiol:is>
            </rdf:Description>
          </rdf:RDF>
        </annotation>
      </species>
      <species metaid="M_sucorn__91__c__93__" sboTerm="SBO:0000247" id="M_sucorn__91__c__93__" name="N2-Succinyl-L-ornithine" compartment="c" initialConcentration="0" hasOnlySubstanceUnits="false" boundaryCondition="false" constant="false" fbc:charge="0" fbc:chemicalFormula="C9H15N2O5">
        <annotation>
          <rdf:RDF xmlns:rdf="http://www.w3.org/1999/02/22-rdf-syntax-ns#" xmlns:dcterms="http://purl.org/dc/terms/" xmlns:vCard="http://www.w3.org/2001/vcard-rdf/3.0#" xmlns:vCard4="http://www.w3.org/2006/vcard/ns#" xmlns:bqbiol="http://biomodels.net/biology-qualifiers/" xmlns:bqmodel="http://biomodels.net/model-qualifiers/">
            <rdf:Description rdf:about="#M_sucorn__91__c__93__">
              <bqbiol:is>
                <rdf:Bag>
                  <rdf:li rdf:resource="http://identifiers.org/bigg.metabolite/sucorn"/>
                  <rdf:li rdf:resource="http://identifiers.org/biocyc/META:N2-SUCCINYLORNITHINE"/>
                  <rdf:li rdf:resource="http://identifiers.org/chebi/CHEBI:21822"/>
                  <rdf:li rdf:resource="http://identifiers.org/chebi/CHEBI:58514"/>
                  <rdf:li rdf:resource="http://identifiers.org/chebi/CHEBI:27574"/>
                  <rdf:li rdf:resource="http://identifiers.org/chebi/CHEBI:7375"/>
                  <rdf:li rdf:resource="http://identifiers.org/chebi/CHEBI:45896"/>
                  <rdf:li rdf:resource="http://identifiers.org/hmdb/HMDB01199"/>
                  <rdf:li rdf:resource="http://identifiers.org/kegg.compound/C03415"/>
                  <rdf:li rdf:resource="http://identifiers.org/metanetx.chemical/MNXM1152"/>
                  <rdf:li rdf:resource="http://identifiers.org/seed.compound/cpd02160"/>
                </rdf:Bag>
              </bqbiol:is>
            </rdf:Description>
          </rdf:RDF>
        </annotation>
      </species>
      <species metaid="M_sucglu__91__c__93__" sboTerm="SBO:0000247" id="M_sucglu__91__c__93__" name="N2-Succinyl-L-glutamate" compartment="c" initialConcentration="0" hasOnlySubstanceUnits="false" boundaryCondition="false" constant="false" fbc:charge="0" fbc:chemicalFormula="C9H10NO7">
        <annotation>
          <rdf:RDF xmlns:rdf="http://www.w3.org/1999/02/22-rdf-syntax-ns#" xmlns:dcterms="http://purl.org/dc/terms/" xmlns:vCard="http://www.w3.org/2001/vcard-rdf/3.0#" xmlns:vCard4="http://www.w3.org/2006/vcard/ns#" xmlns:bqbiol="http://biomodels.net/biology-qualifiers/" xmlns:bqmodel="http://biomodels.net/model-qualifiers/">
            <rdf:Description rdf:about="#M_sucglu__91__c__93__">
              <bqbiol:is>
                <rdf:Bag>
                  <rdf:li rdf:resource="http://identifiers.org/bigg.metabolite/sucglu"/>
                  <rdf:li rdf:resource="http://identifiers.org/biocyc/META:N2-SUCCINYLGLUTAMATE"/>
                  <rdf:li rdf:resource="http://identifiers.org/chebi/CHEBI:48957"/>
                  <rdf:li rdf:resource="http://identifiers.org/chebi/CHEBI:58763"/>
                  <rdf:li rdf:resource="http://identifiers.org/chebi/CHEBI:7373"/>
                  <rdf:li rdf:resource="http://identifiers.org/chebi/CHEBI:21821"/>
                  <rdf:li rdf:resource="http://identifiers.org/kegg.compound/C05931"/>
                  <rdf:li rdf:resource="http://identifiers.org/metanetx.chemical/MNXM1757"/>
                  <rdf:li rdf:resource="http://identifiers.org/sabiork/24572"/>
                  <rdf:li rdf:resource="http://identifiers.org/seed.compound/cpd03525"/>
                </rdf:Bag>
              </bqbiol:is>
            </rdf:Description>
          </rdf:RDF>
        </annotation>
      </species>
      <species metaid="M_sucgsa__91__c__93__" sboTerm="SBO:0000247" id="M_sucgsa__91__c__93__" name="N2-Succinyl-L-glutamate 5-semialdehyde" compartment="c" initialConcentration="0" hasOnlySubstanceUnits="false" boundaryCondition="false" constant="false" fbc:charge="0" fbc:chemicalFormula="C9H11NO6">
        <annotation>
          <rdf:RDF xmlns:rdf="http://www.w3.org/1999/02/22-rdf-syntax-ns#" xmlns:dcterms="http://purl.org/dc/terms/" xmlns:vCard="http://www.w3.org/2001/vcard-rdf/3.0#" xmlns:vCard4="http://www.w3.org/2006/vcard/ns#" xmlns:bqbiol="http://biomodels.net/biology-qualifiers/" xmlns:bqmodel="http://biomodels.net/model-qualifiers/">
            <rdf:Description rdf:about="#M_sucgsa__91__c__93__">
              <bqbiol:is>
                <rdf:Bag>
                  <rdf:li rdf:resource="http://identifiers.org/bigg.metabolite/sucgsa"/>
                  <rdf:li rdf:resource="http://identifiers.org/biocyc/META:CPD-822"/>
                  <rdf:li rdf:resource="http://identifiers.org/chebi/CHEBI:7374"/>
                  <rdf:li rdf:resource="http://identifiers.org/chebi/CHEBI:21820"/>
                  <rdf:li rdf:resource="http://identifiers.org/chebi/CHEBI:58520"/>
                  <rdf:li rdf:resource="http://identifiers.org/chebi/CHEBI:27657"/>
                  <rdf:li rdf:resource="http://identifiers.org/hmdb/HMDB01180"/>
                  <rdf:li rdf:resource="http://identifiers.org/kegg.compound/C05932"/>
                  <rdf:li rdf:resource="http://identifiers.org/metanetx.chemical/MNXM1763"/>
                  <rdf:li rdf:resource="http://identifiers.org/seed.compound/cpd03526"/>
                </rdf:Bag>
              </bqbiol:is>
            </rdf:Description>
          </rdf:RDF>
        </annotation>
      </species>
      <species metaid="M_odecoa__91__c__93__" sboTerm="SBO:0000247" id="M_odecoa__91__c__93__" name="Octadecenoyl-CoA (n-C18:1CoA)" compartment="c" initialConcentration="0" hasOnlySubstanceUnits="false" boundaryCondition="false" constant="false" fbc:charge="0" fbc:chemicalFormula="C39H65N7O18P3S">
        <annotation>
          <rdf:RDF xmlns:rdf="http://www.w3.org/1999/02/22-rdf-syntax-ns#" xmlns:dcterms="http://purl.org/dc/terms/" xmlns:vCard="http://www.w3.org/2001/vcard-rdf/3.0#" xmlns:vCard4="http://www.w3.org/2006/vcard/ns#" xmlns:bqbiol="http://biomodels.net/biology-qualifiers/" xmlns:bqmodel="http://biomodels.net/model-qualifiers/">
            <rdf:Description rdf:about="#M_odecoa__91__c__93__">
              <bqbiol:is>
                <rdf:Bag>
                  <rdf:li rdf:resource="http://identifiers.org/bigg.metabolite/odecoa"/>
                  <rdf:li rdf:resource="http://identifiers.org/metanetx.chemical/MNXM1848"/>
                </rdf:Bag>
              </bqbiol:is>
            </rdf:Description>
          </rdf:RDF>
        </annotation>
      </species>
      <species metaid="M_hdcoa__91__c__93__" sboTerm="SBO:0000247" id="M_hdcoa__91__c__93__" name="Hexadecenoyl-CoA (n-C16:1CoA)" compartment="c" initialConcentration="0" hasOnlySubstanceUnits="false" boundaryCondition="false" constant="false" fbc:charge="0" fbc:chemicalFormula="C37H60N7O17P3S">
        <annotation>
          <rdf:RDF xmlns:rdf="http://www.w3.org/1999/02/22-rdf-syntax-ns#" xmlns:dcterms="http://purl.org/dc/terms/" xmlns:vCard="http://www.w3.org/2001/vcard-rdf/3.0#" xmlns:vCard4="http://www.w3.org/2006/vcard/ns#" xmlns:bqbiol="http://biomodels.net/biology-qualifiers/" xmlns:bqmodel="http://biomodels.net/model-qualifiers/">
            <rdf:Description rdf:about="#M_hdcoa__91__c__93__">
              <bqbiol:is>
                <rdf:Bag>
                  <rdf:li rdf:resource="http://identifiers.org/bigg.metabolite/hdcoa"/>
                  <rdf:li rdf:resource="http://identifiers.org/metanetx.chemical/MNXM90167"/>
                </rdf:Bag>
              </bqbiol:is>
            </rdf:Description>
          </rdf:RDF>
        </annotation>
      </species>
      <species metaid="M_c5tetdcoa__91__c__93__" sboTerm="SBO:0000247" id="M_c5tetdcoa__91__c__93__" name="C5-tetradecanoyl-CoA" compartment="c" initialConcentration="0" hasOnlySubstanceUnits="false" boundaryCondition="false" constant="false" fbc:charge="0" fbc:chemicalFormula="C35H55N7O16P3S">
        <annotation>
          <rdf:RDF xmlns:rdf="http://www.w3.org/1999/02/22-rdf-syntax-ns#" xmlns:dcterms="http://purl.org/dc/terms/" xmlns:vCard="http://www.w3.org/2001/vcard-rdf/3.0#" xmlns:vCard4="http://www.w3.org/2006/vcard/ns#" xmlns:bqbiol="http://biomodels.net/biology-qualifiers/" xmlns:bqmodel="http://biomodels.net/model-qualifiers/">
            <rdf:Description rdf:about="#M_c5tetdcoa__91__c__93__">
              <bqbiol:is>
                <rdf:Bag>
                  <rdf:li rdf:resource="http://identifiers.org/bigg.metabolite/c5tetdcoa"/>
                </rdf:Bag>
              </bqbiol:is>
            </rdf:Description>
          </rdf:RDF>
        </annotation>
      </species>
      <species metaid="M_c3dodcoa__91__c__93__" sboTerm="SBO:0000247" id="M_c3dodcoa__91__c__93__" name="C3-dodecanoyl-CoA" compartment="c" initialConcentration="0" hasOnlySubstanceUnits="false" boundaryCondition="false" constant="false" fbc:charge="0" fbc:chemicalFormula="C33H50N7O15P3S">
        <annotation>
          <rdf:RDF xmlns:rdf="http://www.w3.org/1999/02/22-rdf-syntax-ns#" xmlns:dcterms="http://purl.org/dc/terms/" xmlns:vCard="http://www.w3.org/2001/vcard-rdf/3.0#" xmlns:vCard4="http://www.w3.org/2006/vcard/ns#" xmlns:bqbiol="http://biomodels.net/biology-qualifiers/" xmlns:bqmodel="http://biomodels.net/model-qualifiers/">
            <rdf:Description rdf:about="#M_c3dodcoa__91__c__93__">
              <bqbiol:is>
                <rdf:Bag>
                  <rdf:li rdf:resource="http://identifiers.org/bigg.metabolite/c3dodcoa"/>
                </rdf:Bag>
              </bqbiol:is>
            </rdf:Description>
          </rdf:RDF>
        </annotation>
      </species>
      <species metaid="M_t2dodcoa__91__c__93__" sboTerm="SBO:0000247" id="M_t2dodcoa__91__c__93__" name="T2-dodecanoyl-CoA" compartment="c" initialConcentration="0" hasOnlySubstanceUnits="false" boundaryCondition="false" constant="false" fbc:charge="0" fbc:chemicalFormula="C33H51N7O16P3S">
        <annotation>
          <rdf:RDF xmlns:rdf="http://www.w3.org/1999/02/22-rdf-syntax-ns#" xmlns:dcterms="http://purl.org/dc/terms/" xmlns:vCard="http://www.w3.org/2001/vcard-rdf/3.0#" xmlns:vCard4="http://www.w3.org/2006/vcard/ns#" xmlns:bqbiol="http://biomodels.net/biology-qualifiers/" xmlns:bqmodel="http://biomodels.net/model-qualifiers/">
            <rdf:Description rdf:about="#M_t2dodcoa__91__c__93__">
              <bqbiol:is>
                <rdf:Bag>
                  <rdf:li rdf:resource="http://identifiers.org/bigg.metabolite/t2dodcoa"/>
                </rdf:Bag>
              </bqbiol:is>
            </rdf:Description>
          </rdf:RDF>
        </annotation>
      </species>
      <species metaid="M_d2hdodcoa__91__c__93__" sboTerm="SBO:0000247" id="M_d2hdodcoa__91__c__93__" name="D2h-dodecanoyl-CoA" compartment="c" initialConcentration="0" hasOnlySubstanceUnits="false" boundaryCondition="false" constant="false" fbc:charge="0" fbc:chemicalFormula="C33H57N7O19P3S">
        <annotation>
          <rdf:RDF xmlns:rdf="http://www.w3.org/1999/02/22-rdf-syntax-ns#" xmlns:dcterms="http://purl.org/dc/terms/" xmlns:vCard="http://www.w3.org/2001/vcard-rdf/3.0#" xmlns:vCard4="http://www.w3.org/2006/vcard/ns#" xmlns:bqbiol="http://biomodels.net/biology-qualifiers/" xmlns:bqmodel="http://biomodels.net/model-qualifiers/">
            <rdf:Description rdf:about="#M_d2hdodcoa__91__c__93__">
              <bqbiol:is>
                <rdf:Bag>
                  <rdf:li rdf:resource="http://identifiers.org/bigg.metabolite/d2hdodcoa"/>
                </rdf:Bag>
              </bqbiol:is>
            </rdf:Description>
          </rdf:RDF>
        </annotation>
      </species>
      <species metaid="M_dodcoa__91__c__93__" sboTerm="SBO:0000247" id="M_dodcoa__91__c__93__" name="Dodecanoyl-CoA" compartment="c" initialConcentration="0" hasOnlySubstanceUnits="false" boundaryCondition="false" constant="false" fbc:charge="0" fbc:chemicalFormula="C33H56N7O19P3S">
        <annotation>
          <rdf:RDF xmlns:rdf="http://www.w3.org/1999/02/22-rdf-syntax-ns#" xmlns:dcterms="http://purl.org/dc/terms/" xmlns:vCard="http://www.w3.org/2001/vcard-rdf/3.0#" xmlns:vCard4="http://www.w3.org/2006/vcard/ns#" xmlns:bqbiol="http://biomodels.net/biology-qualifiers/" xmlns:bqmodel="http://biomodels.net/model-qualifiers/">
            <rdf:Description rdf:about="#M_dodcoa__91__c__93__">
              <bqbiol:is>
                <rdf:Bag>
                  <rdf:li rdf:resource="http://identifiers.org/bigg.metabolite/dodcoa"/>
                </rdf:Bag>
              </bqbiol:is>
            </rdf:Description>
          </rdf:RDF>
        </annotation>
      </species>
      <species metaid="M_co__91__c__93__" sboTerm="SBO:0000247" id="M_co__91__c__93__" name="Carbon monoxide" compartment="c" initialConcentration="0" hasOnlySubstanceUnits="false" boundaryCondition="false" constant="false" fbc:charge="0" fbc:chemicalFormula="CO">
        <annotation>
          <rdf:RDF xmlns:rdf="http://www.w3.org/1999/02/22-rdf-syntax-ns#" xmlns:dcterms="http://purl.org/dc/terms/" xmlns:vCard="http://www.w3.org/2001/vcard-rdf/3.0#" xmlns:vCard4="http://www.w3.org/2006/vcard/ns#" xmlns:bqbiol="http://biomodels.net/biology-qualifiers/" xmlns:bqmodel="http://biomodels.net/model-qualifiers/">
            <rdf:Description rdf:about="#M_co__91__c__93__">
              <bqbiol:is>
                <rdf:Bag>
                  <rdf:li rdf:resource="http://identifiers.org/bigg.metabolite/co"/>
                  <rdf:li rdf:resource="http://identifiers.org/biocyc/META:CARBON-MONOXIDE"/>
                  <rdf:li rdf:resource="http://identifiers.org/chebi/CHEBI:23013"/>
                  <rdf:li rdf:resource="http://identifiers.org/chebi/CHEBI:17245"/>
                  <rdf:li rdf:resource="http://identifiers.org/chebi/CHEBI:3282"/>
                  <rdf:li rdf:resource="http://identifiers.org/chebi/CHEBI:41526"/>
                  <rdf:li rdf:resource="http://identifiers.org/chebi/CHEBI:58072"/>
                  <rdf:li rdf:resource="http://identifiers.org/chebi/CHEBI:13281"/>
                  <rdf:li rdf:resource="http://identifiers.org/envipath/32de3cf4-e3e6-4168-956e-32fa5ddb0ce1/compound/a0a5ff93-8a43-48da-aab5-cef2c628da42"/>
                  <rdf:li rdf:resource="http://identifiers.org/hmdb/HMDB01361"/>
                  <rdf:li rdf:resource="http://identifiers.org/kegg.compound/C00237"/>
                  <rdf:li rdf:resource="http://identifiers.org/kegg.drug/D03398"/>
                  <rdf:li rdf:resource="http://identifiers.org/kegg.drug/D09706"/>
                  <rdf:li rdf:resource="http://identifiers.org/metanetx.chemical/MNXM10881"/>
                  <rdf:li rdf:resource="http://identifiers.org/reactome.compound/189385"/>
                  <rdf:li rdf:resource="http://identifiers.org/sabiork/1987"/>
                  <rdf:li rdf:resource="http://identifiers.org/seed.compound/cpd00204"/>
                </rdf:Bag>
              </bqbiol:is>
            </rdf:Description>
          </rdf:RDF>
        </annotation>
      </species>
      <species metaid="M_fdxox__91__c__93__" sboTerm="SBO:0000247" id="M_fdxox__91__c__93__" name="Oxidized ferredoxin" compartment="c" initialConcentration="0" hasOnlySubstanceUnits="false" boundaryCondition="false" constant="false" fbc:charge="0" fbc:chemicalFormula="FeS">
        <annotation>
          <rdf:RDF xmlns:rdf="http://www.w3.org/1999/02/22-rdf-syntax-ns#" xmlns:dcterms="http://purl.org/dc/terms/" xmlns:vCard="http://www.w3.org/2001/vcard-rdf/3.0#" xmlns:vCard4="http://www.w3.org/2006/vcard/ns#" xmlns:bqbiol="http://biomodels.net/biology-qualifiers/" xmlns:bqmodel="http://biomodels.net/model-qualifiers/">
            <rdf:Description rdf:about="#M_fdxox__91__c__93__">
              <bqbiol:is>
                <rdf:Bag>
                  <rdf:li rdf:resource="http://identifiers.org/bigg.metabolite/fdxox"/>
                  <rdf:li rdf:resource="http://identifiers.org/biocyc/META:Oxidized-ferredoxins"/>
                  <rdf:li rdf:resource="http://identifiers.org/chebi/CHEBI:7836"/>
                  <rdf:li rdf:resource="http://identifiers.org/chebi/CHEBI:14717"/>
                  <rdf:li rdf:resource="http://identifiers.org/chebi/CHEBI:17908"/>
                  <rdf:li rdf:resource="http://identifiers.org/kegg.compound/C00139"/>
                  <rdf:li rdf:resource="http://identifiers.org/metanetx.chemical/MNXM178"/>
                  <rdf:li rdf:resource="http://identifiers.org/sabiork/1944"/>
                  <rdf:li rdf:resource="http://identifiers.org/seed.compound/cpd11621"/>
                </rdf:Bag>
              </bqbiol:is>
            </rdf:Description>
          </rdf:RDF>
        </annotation>
      </species>
      <species metaid="M_fdxrd__91__c__93__" sboTerm="SBO:0000247" id="M_fdxrd__91__c__93__" name="Reduced ferredoxin" compartment="c" initialConcentration="0" hasOnlySubstanceUnits="false" boundaryCondition="false" constant="false" fbc:charge="0" fbc:chemicalFormula="FeS">
        <annotation>
          <rdf:RDF xmlns:rdf="http://www.w3.org/1999/02/22-rdf-syntax-ns#" xmlns:dcterms="http://purl.org/dc/terms/" xmlns:vCard="http://www.w3.org/2001/vcard-rdf/3.0#" xmlns:vCard4="http://www.w3.org/2006/vcard/ns#" xmlns:bqbiol="http://biomodels.net/biology-qualifiers/" xmlns:bqmodel="http://biomodels.net/model-qualifiers/">
            <rdf:Description rdf:about="#M_fdxrd__91__c__93__">
              <bqbiol:is>
                <rdf:Bag>
                  <rdf:li rdf:resource="http://identifiers.org/bigg.metabolite/fdxrd"/>
                  <rdf:li rdf:resource="http://identifiers.org/biocyc/META:Reduced-ferredoxins"/>
                  <rdf:li rdf:resource="http://identifiers.org/chebi/CHEBI:8792"/>
                  <rdf:li rdf:resource="http://identifiers.org/chebi/CHEBI:17513"/>
                  <rdf:li rdf:resource="http://identifiers.org/chebi/CHEBI:15024"/>
                  <rdf:li rdf:resource="http://identifiers.org/kegg.compound/C00138"/>
                  <rdf:li rdf:resource="http://identifiers.org/metanetx.chemical/MNXM169"/>
                  <rdf:li rdf:resource="http://identifiers.org/sabiork/1943"/>
                  <rdf:li rdf:resource="http://identifiers.org/seed.compound/cpd11620"/>
                </rdf:Bag>
              </bqbiol:is>
            </rdf:Description>
          </rdf:RDF>
        </annotation>
      </species>
      <species metaid="M_cit__91__c__93__" sboTerm="SBO:0000247" id="M_cit__91__c__93__" name="Citrate" compartment="c" initialConcentration="0" hasOnlySubstanceUnits="false" boundaryCondition="false" constant="false" fbc:charge="0" fbc:chemicalFormula="C6H5O7">
        <annotation>
          <rdf:RDF xmlns:rdf="http://www.w3.org/1999/02/22-rdf-syntax-ns#" xmlns:dcterms="http://purl.org/dc/terms/" xmlns:vCard="http://www.w3.org/2001/vcard-rdf/3.0#" xmlns:vCard4="http://www.w3.org/2006/vcard/ns#" xmlns:bqbiol="http://biomodels.net/biology-qualifiers/" xmlns:bqmodel="http://biomodels.net/model-qualifiers/">
            <rdf:Description rdf:about="#M_cit__91__c__93__">
              <bqbiol:is>
                <rdf:Bag>
                  <rdf:li rdf:resource="http://identifiers.org/bigg.metabolite/cit"/>
                  <rdf:li rdf:resource="http://identifiers.org/biocyc/META:CIT"/>
                  <rdf:li rdf:resource="http://identifiers.org/chebi/CHEBI:35802"/>
                  <rdf:li rdf:resource="http://identifiers.org/chebi/CHEBI:133748"/>
                  <rdf:li rdf:resource="http://identifiers.org/chebi/CHEBI:35809"/>
                  <rdf:li rdf:resource="http://identifiers.org/chebi/CHEBI:76049"/>
                  <rdf:li rdf:resource="http://identifiers.org/chebi/CHEBI:41523"/>
                  <rdf:li rdf:resource="http://identifiers.org/chebi/CHEBI:35810"/>
                  <rdf:li rdf:resource="http://identifiers.org/chebi/CHEBI:30769"/>
                  <rdf:li rdf:resource="http://identifiers.org/chebi/CHEBI:13999"/>
                  <rdf:li rdf:resource="http://identifiers.org/chebi/CHEBI:23322"/>
                  <rdf:li rdf:resource="http://identifiers.org/chebi/CHEBI:35808"/>
                  <rdf:li rdf:resource="http://identifiers.org/chebi/CHEBI:42563"/>
                  <rdf:li rdf:resource="http://identifiers.org/chebi/CHEBI:16947"/>
                  <rdf:li rdf:resource="http://identifiers.org/chebi/CHEBI:132362"/>
                  <rdf:li rdf:resource="http://identifiers.org/chebi/CHEBI:35804"/>
                  <rdf:li rdf:resource="http://identifiers.org/chebi/CHEBI:23321"/>
                  <rdf:li rdf:resource="http://identifiers.org/chebi/CHEBI:3727"/>
                  <rdf:li rdf:resource="http://identifiers.org/chebi/CHEBI:35806"/>
                  <rdf:li rdf:resource="http://identifiers.org/hmdb/HMDB00094"/>
                  <rdf:li rdf:resource="http://identifiers.org/kegg.compound/C00158"/>
                  <rdf:li rdf:resource="http://identifiers.org/kegg.drug/D00037"/>
                  <rdf:li rdf:resource="http://identifiers.org/metanetx.chemical/MNXM131"/>
                  <rdf:li rdf:resource="http://identifiers.org/reactome.compound/29654"/>
                  <rdf:li rdf:resource="http://identifiers.org/reactome.compound/433138"/>
                  <rdf:li rdf:resource="http://identifiers.org/reactome.compound/76190"/>
                  <rdf:li rdf:resource="http://identifiers.org/sabiork/1952"/>
                  <rdf:li rdf:resource="http://identifiers.org/seed.compound/cpd00137"/>
                </rdf:Bag>
              </bqbiol:is>
            </rdf:Description>
          </rdf:RDF>
        </annotation>
      </species>
      <species metaid="M_icit__91__c__93__" sboTerm="SBO:0000247" id="M_icit__91__c__93__" name="Isocitrate" compartment="c" initialConcentration="0" hasOnlySubstanceUnits="false" boundaryCondition="false" constant="false" fbc:charge="0" fbc:chemicalFormula="C6H5O7">
        <annotation>
          <rdf:RDF xmlns:rdf="http://www.w3.org/1999/02/22-rdf-syntax-ns#" xmlns:dcterms="http://purl.org/dc/terms/" xmlns:vCard="http://www.w3.org/2001/vcard-rdf/3.0#" xmlns:vCard4="http://www.w3.org/2006/vcard/ns#" xmlns:bqbiol="http://biomodels.net/biology-qualifiers/" xmlns:bqmodel="http://biomodels.net/model-qualifiers/">
            <rdf:Description rdf:about="#M_icit__91__c__93__">
              <bqbiol:is>
                <rdf:Bag>
                  <rdf:li rdf:resource="http://identifiers.org/bigg.metabolite/icit"/>
                  <rdf:li rdf:resource="http://identifiers.org/chebi/CHEBI:16087"/>
                  <rdf:li rdf:resource="http://identifiers.org/chebi/CHEBI:36454"/>
                  <rdf:li rdf:resource="http://identifiers.org/chebi/CHEBI:5998"/>
                  <rdf:li rdf:resource="http://identifiers.org/chebi/CHEBI:24886"/>
                  <rdf:li rdf:resource="http://identifiers.org/chebi/CHEBI:36453"/>
                  <rdf:li rdf:resource="http://identifiers.org/chebi/CHEBI:14465"/>
                  <rdf:li rdf:resource="http://identifiers.org/chebi/CHEBI:30887"/>
                  <rdf:li rdf:resource="http://identifiers.org/chebi/CHEBI:24884"/>
                  <rdf:li rdf:resource="http://identifiers.org/hmdb/HMDB00193"/>
                  <rdf:li rdf:resource="http://identifiers.org/kegg.compound/C00311"/>
                  <rdf:li rdf:resource="http://identifiers.org/metanetx.chemical/MNXM89661"/>
                  <rdf:li rdf:resource="http://identifiers.org/sabiork/2013"/>
                  <rdf:li rdf:resource="http://identifiers.org/seed.compound/cpd00260"/>
                </rdf:Bag>
              </bqbiol:is>
            </rdf:Description>
          </rdf:RDF>
        </annotation>
      </species>
      <species metaid="M_sdhlam__91__c__93__" sboTerm="SBO:0000247" id="M_sdhlam__91__c__93__" name="S Succinyldihydrolipoamide C12H20NO4S2" compartment="c" initialConcentration="0" hasOnlySubstanceUnits="false" boundaryCondition="false" constant="false" fbc:charge="0" fbc:chemicalFormula="C12H20NO4S2">
        <annotation>
          <rdf:RDF xmlns:rdf="http://www.w3.org/1999/02/22-rdf-syntax-ns#" xmlns:dcterms="http://purl.org/dc/terms/" xmlns:vCard="http://www.w3.org/2001/vcard-rdf/3.0#" xmlns:vCard4="http://www.w3.org/2006/vcard/ns#" xmlns:bqbiol="http://biomodels.net/biology-qualifiers/" xmlns:bqmodel="http://biomodels.net/model-qualifiers/">
            <rdf:Description rdf:about="#M_sdhlam__91__c__93__">
              <bqbiol:is>
                <rdf:Bag>
                  <rdf:li rdf:resource="http://identifiers.org/bigg.metabolite/sdhlam"/>
                  <rdf:li rdf:resource="http://identifiers.org/biocyc/META:CPD0-341"/>
                  <rdf:li rdf:resource="http://identifiers.org/chebi/CHEBI:8971"/>
                  <rdf:li rdf:resource="http://identifiers.org/chebi/CHEBI:22073"/>
                  <rdf:li rdf:resource="http://identifiers.org/chebi/CHEBI:17432"/>
                  <rdf:li rdf:resource="http://identifiers.org/chebi/CHEBI:12751"/>
                  <rdf:li rdf:resource="http://identifiers.org/hmdb/HMDB01177"/>
                  <rdf:li rdf:resource="http://identifiers.org/hmdb/HMDB01012"/>
                  <rdf:li rdf:resource="http://identifiers.org/kegg.compound/C01169"/>
                  <rdf:li rdf:resource="http://identifiers.org/metanetx.chemical/MNXM3710"/>
                  <rdf:li rdf:resource="http://identifiers.org/seed.compound/cpd00860"/>
                </rdf:Bag>
              </bqbiol:is>
            </rdf:Description>
          </rdf:RDF>
        </annotation>
      </species>
      <species metaid="M_dhlam__91__c__93__" sboTerm="SBO:0000247" id="M_dhlam__91__c__93__" name="Dihydrolipoamide C8H17NOS2" compartment="c" initialConcentration="0" hasOnlySubstanceUnits="false" boundaryCondition="false" constant="false" fbc:charge="0" fbc:chemicalFormula="C8H17NOS2">
        <annotation>
          <rdf:RDF xmlns:rdf="http://www.w3.org/1999/02/22-rdf-syntax-ns#" xmlns:dcterms="http://purl.org/dc/terms/" xmlns:vCard="http://www.w3.org/2001/vcard-rdf/3.0#" xmlns:vCard4="http://www.w3.org/2006/vcard/ns#" xmlns:bqbiol="http://biomodels.net/biology-qualifiers/" xmlns:bqmodel="http://biomodels.net/model-qualifiers/">
            <rdf:Description rdf:about="#M_dhlam__91__c__93__">
              <bqbiol:is>
                <rdf:Bag>
                  <rdf:li rdf:resource="http://identifiers.org/bigg.metabolite/dhlam"/>
                  <rdf:li rdf:resource="http://identifiers.org/biocyc/META:DIHYDROLIPOAMIDE"/>
                  <rdf:li rdf:resource="http://identifiers.org/chebi/CHEBI:14153"/>
                  <rdf:li rdf:resource="http://identifiers.org/chebi/CHEBI:4568"/>
                  <rdf:li rdf:resource="http://identifiers.org/chebi/CHEBI:17694"/>
                  <rdf:li rdf:resource="http://identifiers.org/chebi/CHEBI:23749"/>
                  <rdf:li rdf:resource="http://identifiers.org/chebi/CHEBI:43711"/>
                  <rdf:li rdf:resource="http://identifiers.org/hmdb/HMDB06948"/>
                  <rdf:li rdf:resource="http://identifiers.org/hmdb/HMDB00985"/>
                  <rdf:li rdf:resource="http://identifiers.org/kegg.compound/C00579"/>
                  <rdf:li rdf:resource="http://identifiers.org/lipidmaps/LMFA08010019"/>
                  <rdf:li rdf:resource="http://identifiers.org/lipidmaps/LMFA08010014"/>
                  <rdf:li rdf:resource="http://identifiers.org/metanetx.chemical/MNXM1277"/>
                  <rdf:li rdf:resource="http://identifiers.org/sabiork/1341"/>
                  <rdf:li rdf:resource="http://identifiers.org/seed.compound/cpd00449"/>
                </rdf:Bag>
              </bqbiol:is>
            </rdf:Description>
          </rdf:RDF>
        </annotation>
      </species>
      <species metaid="M_mql8__91__c__93__" sboTerm="SBO:0000247" id="M_mql8__91__c__93__" name="Menaquinol 8" compartment="c" initialConcentration="0" hasOnlySubstanceUnits="false" boundaryCondition="false" constant="false" fbc:charge="0" fbc:chemicalFormula="C51H74O2">
        <annotation>
          <rdf:RDF xmlns:rdf="http://www.w3.org/1999/02/22-rdf-syntax-ns#" xmlns:dcterms="http://purl.org/dc/terms/" xmlns:vCard="http://www.w3.org/2001/vcard-rdf/3.0#" xmlns:vCard4="http://www.w3.org/2006/vcard/ns#" xmlns:bqbiol="http://biomodels.net/biology-qualifiers/" xmlns:bqmodel="http://biomodels.net/model-qualifiers/">
            <rdf:Description rdf:about="#M_mql8__91__c__93__">
              <bqbiol:is>
                <rdf:Bag>
                  <rdf:li rdf:resource="http://identifiers.org/bigg.metabolite/mql8"/>
                  <rdf:li rdf:resource="http://identifiers.org/biocyc/META:REDUCED-MENAQUI"/>
                  <rdf:li rdf:resource="http://identifiers.org/chebi/CHEBI:61684"/>
                  <rdf:li rdf:resource="http://identifiers.org/metanetx.chemical/MNXM223"/>
                  <rdf:li rdf:resource="http://identifiers.org/seed.compound/cpd15499"/>
                </rdf:Bag>
              </bqbiol:is>
            </rdf:Description>
          </rdf:RDF>
        </annotation>
      </species>
      <species metaid="M_mqn8__91__c__93__" sboTerm="SBO:0000247" id="M_mqn8__91__c__93__" name="Menaquinone 8" compartment="c" initialConcentration="0" hasOnlySubstanceUnits="false" boundaryCondition="false" constant="false" fbc:charge="0" fbc:chemicalFormula="C51H72O2">
        <annotation>
          <rdf:RDF xmlns:rdf="http://www.w3.org/1999/02/22-rdf-syntax-ns#" xmlns:dcterms="http://purl.org/dc/terms/" xmlns:vCard="http://www.w3.org/2001/vcard-rdf/3.0#" xmlns:vCard4="http://www.w3.org/2006/vcard/ns#" xmlns:bqbiol="http://biomodels.net/biology-qualifiers/" xmlns:bqmodel="http://biomodels.net/model-qualifiers/">
            <rdf:Description rdf:about="#M_mqn8__91__c__93__">
              <bqbiol:is>
                <rdf:Bag>
                  <rdf:li rdf:resource="http://identifiers.org/bigg.metabolite/mqn8"/>
                  <rdf:li rdf:resource="http://identifiers.org/biocyc/META:CPD-9728"/>
                  <rdf:li rdf:resource="http://identifiers.org/chebi/CHEBI:44027"/>
                  <rdf:li rdf:resource="http://identifiers.org/metanetx.chemical/MNXM509"/>
                  <rdf:li rdf:resource="http://identifiers.org/seed.compound/cpd15500"/>
                </rdf:Bag>
              </bqbiol:is>
            </rdf:Description>
          </rdf:RDF>
        </annotation>
      </species>
      <species metaid="M_2dmmql8__91__c__93__" sboTerm="SBO:0000247" id="M_2dmmql8__91__c__93__" name="2-Demethylmenaquinol 8" compartment="c" initialConcentration="0" hasOnlySubstanceUnits="false" boundaryCondition="false" constant="false" fbc:charge="0" fbc:chemicalFormula="C50H72O2">
        <annotation>
          <rdf:RDF xmlns:rdf="http://www.w3.org/1999/02/22-rdf-syntax-ns#" xmlns:dcterms="http://purl.org/dc/terms/" xmlns:vCard="http://www.w3.org/2001/vcard-rdf/3.0#" xmlns:vCard4="http://www.w3.org/2006/vcard/ns#" xmlns:bqbiol="http://biomodels.net/biology-qualifiers/" xmlns:bqmodel="http://biomodels.net/model-qualifiers/">
            <rdf:Description rdf:about="#M_2dmmql8__91__c__93__">
              <bqbiol:is>
                <rdf:Bag>
                  <rdf:li rdf:resource="http://identifiers.org/bigg.metabolite/2dmmql8"/>
                  <rdf:li rdf:resource="http://identifiers.org/biocyc/META:CPD-12115"/>
                  <rdf:li rdf:resource="http://identifiers.org/chebi/CHEBI:61873"/>
                  <rdf:li rdf:resource="http://identifiers.org/metanetx.chemical/MNXM558"/>
                  <rdf:li rdf:resource="http://identifiers.org/seed.compound/cpd15353"/>
                </rdf:Bag>
              </bqbiol:is>
            </rdf:Description>
          </rdf:RDF>
        </annotation>
      </species>
      <species metaid="M_2dmmq8__91__c__93__" sboTerm="SBO:0000247" id="M_2dmmq8__91__c__93__" name="2-Demethylmenaquinone 8" compartment="c" initialConcentration="0" hasOnlySubstanceUnits="false" boundaryCondition="false" constant="false" fbc:charge="0" fbc:chemicalFormula="C50H70O2">
        <annotation>
          <rdf:RDF xmlns:rdf="http://www.w3.org/1999/02/22-rdf-syntax-ns#" xmlns:dcterms="http://purl.org/dc/terms/" xmlns:vCard="http://www.w3.org/2001/vcard-rdf/3.0#" xmlns:vCard4="http://www.w3.org/2006/vcard/ns#" xmlns:bqbiol="http://biomodels.net/biology-qualifiers/" xmlns:bqmodel="http://biomodels.net/model-qualifiers/">
            <rdf:Description rdf:about="#M_2dmmq8__91__c__93__">
              <bqbiol:is>
                <rdf:Bag>
                  <rdf:li rdf:resource="http://identifiers.org/bigg.metabolite/2dmmq8"/>
                  <rdf:li rdf:resource="http://identifiers.org/biocyc/META:DEMETHYLMENAQUI"/>
                  <rdf:li rdf:resource="http://identifiers.org/chebi/CHEBI:48455"/>
                  <rdf:li rdf:resource="http://identifiers.org/lipidmaps/LMPR02030027"/>
                  <rdf:li rdf:resource="http://identifiers.org/metanetx.chemical/MNXM2178"/>
                  <rdf:li rdf:resource="http://identifiers.org/seed.compound/cpd15352"/>
                </rdf:Bag>
              </bqbiol:is>
            </rdf:Description>
          </rdf:RDF>
        </annotation>
      </species>
      <species metaid="M_mal__L__91__c__93__" sboTerm="SBO:0000247" id="M_mal__L__91__c__93__" name="L-Malate" compartment="c" initialConcentration="0" hasOnlySubstanceUnits="false" boundaryCondition="false" constant="false" fbc:charge="0" fbc:chemicalFormula="C4H4O5">
        <annotation>
          <rdf:RDF xmlns:rdf="http://www.w3.org/1999/02/22-rdf-syntax-ns#" xmlns:dcterms="http://purl.org/dc/terms/" xmlns:vCard="http://www.w3.org/2001/vcard-rdf/3.0#" xmlns:vCard4="http://www.w3.org/2006/vcard/ns#" xmlns:bqbiol="http://biomodels.net/biology-qualifiers/" xmlns:bqmodel="http://biomodels.net/model-qualifiers/">
            <rdf:Description rdf:about="#M_mal__L__91__c__93__">
              <bqbiol:is>
                <rdf:Bag>
                  <rdf:li rdf:resource="http://identifiers.org/bigg.metabolite/mal__L"/>
                  <rdf:li rdf:resource="http://identifiers.org/biocyc/META:MAL"/>
                  <rdf:li rdf:resource="http://identifiers.org/chebi/CHEBI:15589"/>
                  <rdf:li rdf:resource="http://identifiers.org/chebi/CHEBI:30797"/>
                  <rdf:li rdf:resource="http://identifiers.org/chebi/CHEBI:423"/>
                  <rdf:li rdf:resource="http://identifiers.org/chebi/CHEBI:18784"/>
                  <rdf:li rdf:resource="http://identifiers.org/chebi/CHEBI:18785"/>
                  <rdf:li rdf:resource="http://identifiers.org/chebi/CHEBI:13140"/>
                  <rdf:li rdf:resource="http://identifiers.org/chebi/CHEBI:11066"/>
                  <rdf:li rdf:resource="http://identifiers.org/hmdb/HMDB00156"/>
                  <rdf:li rdf:resource="http://identifiers.org/kegg.compound/C00149"/>
                  <rdf:li rdf:resource="http://identifiers.org/metanetx.chemical/MNXM98"/>
                  <rdf:li rdf:resource="http://identifiers.org/reactome.compound/198498"/>
                  <rdf:li rdf:resource="http://identifiers.org/reactome.compound/113544"/>
                  <rdf:li rdf:resource="http://identifiers.org/sabiork/1918"/>
                  <rdf:li rdf:resource="http://identifiers.org/seed.compound/cpd00130"/>
                </rdf:Bag>
              </bqbiol:is>
            </rdf:Description>
          </rdf:RDF>
        </annotation>
      </species>
      <species metaid="M_dhlpro__91__c__93__" sboTerm="SBO:0000247" id="M_dhlpro__91__c__93__" name="Dihydrolipolprotein H2S2X" compartment="c" initialConcentration="0" hasOnlySubstanceUnits="false" boundaryCondition="false" constant="false" fbc:charge="0" fbc:chemicalFormula="H2S2X">
        <annotation>
          <rdf:RDF xmlns:rdf="http://www.w3.org/1999/02/22-rdf-syntax-ns#" xmlns:dcterms="http://purl.org/dc/terms/" xmlns:vCard="http://www.w3.org/2001/vcard-rdf/3.0#" xmlns:vCard4="http://www.w3.org/2006/vcard/ns#" xmlns:bqbiol="http://biomodels.net/biology-qualifiers/" xmlns:bqmodel="http://biomodels.net/model-qualifiers/">
            <rdf:Description rdf:about="#M_dhlpro__91__c__93__">
              <bqbiol:is>
                <rdf:Bag>
                  <rdf:li rdf:resource="http://identifiers.org/bigg.metabolite/dhlpro"/>
                  <rdf:li rdf:resource="http://identifiers.org/chebi/CHEBI:4570"/>
                  <rdf:li rdf:resource="http://identifiers.org/chebi/CHEBI:14155"/>
                  <rdf:li rdf:resource="http://identifiers.org/chebi/CHEBI:16194"/>
                  <rdf:li rdf:resource="http://identifiers.org/kegg.compound/C02972"/>
                  <rdf:li rdf:resource="http://identifiers.org/metanetx.chemical/MNXM1663"/>
                  <rdf:li rdf:resource="http://identifiers.org/sabiork/6403"/>
                  <rdf:li rdf:resource="http://identifiers.org/seed.compound/cpd12225"/>
                </rdf:Bag>
              </bqbiol:is>
            </rdf:Description>
          </rdf:RDF>
        </annotation>
      </species>
      <species metaid="M_lpro__91__c__93__" sboTerm="SBO:0000247" id="M_lpro__91__c__93__" name="Lipoylprotein S2X" compartment="c" initialConcentration="0" hasOnlySubstanceUnits="false" boundaryCondition="false" constant="false" fbc:charge="0" fbc:chemicalFormula="S2X">
        <annotation>
          <rdf:RDF xmlns:rdf="http://www.w3.org/1999/02/22-rdf-syntax-ns#" xmlns:dcterms="http://purl.org/dc/terms/" xmlns:vCard="http://www.w3.org/2001/vcard-rdf/3.0#" xmlns:vCard4="http://www.w3.org/2006/vcard/ns#" xmlns:bqbiol="http://biomodels.net/biology-qualifiers/" xmlns:bqmodel="http://biomodels.net/model-qualifiers/">
            <rdf:Description rdf:about="#M_lpro__91__c__93__">
              <bqbiol:is>
                <rdf:Bag>
                  <rdf:li rdf:resource="http://identifiers.org/bigg.metabolite/lpro"/>
                  <rdf:li rdf:resource="http://identifiers.org/chebi/CHEBI:6500"/>
                  <rdf:li rdf:resource="http://identifiers.org/chebi/CHEBI:15804"/>
                  <rdf:li rdf:resource="http://identifiers.org/chebi/CHEBI:14523"/>
                  <rdf:li rdf:resource="http://identifiers.org/kegg.compound/C02051"/>
                  <rdf:li rdf:resource="http://identifiers.org/metanetx.chemical/MNXM998"/>
                  <rdf:li rdf:resource="http://identifiers.org/sabiork/5965"/>
                  <rdf:li rdf:resource="http://identifiers.org/seed.compound/cpd27417"/>
                  <rdf:li rdf:resource="http://identifiers.org/seed.compound/cpd12005"/>
                </rdf:Bag>
              </bqbiol:is>
            </rdf:Description>
          </rdf:RDF>
        </annotation>
      </species>
      <species metaid="M_hco3__91__c__93__" sboTerm="SBO:0000247" id="M_hco3__91__c__93__" name="Bicarbonate" compartment="c" initialConcentration="0" hasOnlySubstanceUnits="false" boundaryCondition="false" constant="false" fbc:charge="0" fbc:chemicalFormula="CHO3">
        <annotation>
          <rdf:RDF xmlns:rdf="http://www.w3.org/1999/02/22-rdf-syntax-ns#" xmlns:dcterms="http://purl.org/dc/terms/" xmlns:vCard="http://www.w3.org/2001/vcard-rdf/3.0#" xmlns:vCard4="http://www.w3.org/2006/vcard/ns#" xmlns:bqbiol="http://biomodels.net/biology-qualifiers/" xmlns:bqmodel="http://biomodels.net/model-qualifiers/">
            <rdf:Description rdf:about="#M_hco3__91__c__93__">
              <bqbiol:is>
                <rdf:Bag>
                  <rdf:li rdf:resource="http://identifiers.org/bigg.metabolite/hco3"/>
                  <rdf:li rdf:resource="http://identifiers.org/biocyc/META:CO3"/>
                  <rdf:li rdf:resource="http://identifiers.org/biocyc/META:H2CO3"/>
                  <rdf:li rdf:resource="http://identifiers.org/biocyc/META:HCO3"/>
                  <rdf:li rdf:resource="http://identifiers.org/chebi/CHEBI:13363"/>
                  <rdf:li rdf:resource="http://identifiers.org/chebi/CHEBI:41605"/>
                  <rdf:li rdf:resource="http://identifiers.org/chebi/CHEBI:13351"/>
                  <rdf:li rdf:resource="http://identifiers.org/chebi/CHEBI:29201"/>
                  <rdf:li rdf:resource="http://identifiers.org/chebi/CHEBI:22863"/>
                  <rdf:li rdf:resource="http://identifiers.org/chebi/CHEBI:3401"/>
                  <rdf:li rdf:resource="http://identifiers.org/chebi/CHEBI:23017"/>
                  <rdf:li rdf:resource="http://identifiers.org/chebi/CHEBI:23744"/>
                  <rdf:li rdf:resource="http://identifiers.org/chebi/CHEBI:40961"/>
                  <rdf:li rdf:resource="http://identifiers.org/chebi/CHEBI:41609"/>
                  <rdf:li rdf:resource="http://identifiers.org/chebi/CHEBI:17544"/>
                  <rdf:li rdf:resource="http://identifiers.org/chebi/CHEBI:28976"/>
                  <rdf:li rdf:resource="http://identifiers.org/chebi/CHEBI:5589"/>
                  <rdf:li rdf:resource="http://identifiers.org/envipath/4fd7f3e0-dd25-43ac-9453-dda3e52396e4/compound/c78c72b7-2f2b-4dde-9f3d-80bb61a1da3e"/>
                  <rdf:li rdf:resource="http://identifiers.org/envipath/650babc9-9d68-4b73-9332-11972ca26f7b/compound/34be09c7-8615-4ee1-806a-6a93ae28d922"/>
                  <rdf:li rdf:resource="http://identifiers.org/hmdb/HMDB03538"/>
                  <rdf:li rdf:resource="http://identifiers.org/hmdb/HMDB00595"/>
                  <rdf:li rdf:resource="http://identifiers.org/hmdb/HMDB31453"/>
                  <rdf:li rdf:resource="http://identifiers.org/kegg.compound/C01353"/>
                  <rdf:li rdf:resource="http://identifiers.org/kegg.compound/C00288"/>
                  <rdf:li rdf:resource="http://identifiers.org/metanetx.chemical/MNXM60"/>
                  <rdf:li rdf:resource="http://identifiers.org/reactome.compound/29896"/>
                  <rdf:li rdf:resource="http://identifiers.org/reactome.compound/425425"/>
                  <rdf:li rdf:resource="http://identifiers.org/reactome.compound/111627"/>
                  <rdf:li rdf:resource="http://identifiers.org/sabiork/1916"/>
                  <rdf:li rdf:resource="http://identifiers.org/sabiork/2275"/>
                  <rdf:li rdf:resource="http://identifiers.org/seed.compound/cpd00242"/>
                </rdf:Bag>
              </bqbiol:is>
            </rdf:Description>
          </rdf:RDF>
        </annotation>
      </species>
      <species metaid="M_lpam__91__c__93__" sboTerm="SBO:0000247" id="M_lpam__91__c__93__" name="Lipoamide C8H15NOS2" compartment="c" initialConcentration="0" hasOnlySubstanceUnits="false" boundaryCondition="false" constant="false" fbc:charge="0" fbc:chemicalFormula="C8H15NOS2">
        <annotation>
          <rdf:RDF xmlns:rdf="http://www.w3.org/1999/02/22-rdf-syntax-ns#" xmlns:dcterms="http://purl.org/dc/terms/" xmlns:vCard="http://www.w3.org/2001/vcard-rdf/3.0#" xmlns:vCard4="http://www.w3.org/2006/vcard/ns#" xmlns:bqbiol="http://biomodels.net/biology-qualifiers/" xmlns:bqmodel="http://biomodels.net/model-qualifiers/">
            <rdf:Description rdf:about="#M_lpam__91__c__93__">
              <bqbiol:is>
                <rdf:Bag>
                  <rdf:li rdf:resource="http://identifiers.org/bigg.metabolite/lpam"/>
                  <rdf:li rdf:resource="http://identifiers.org/biocyc/META:LIPOAMIDE"/>
                  <rdf:li rdf:resource="http://identifiers.org/chebi/CHEBI:14518"/>
                  <rdf:li rdf:resource="http://identifiers.org/chebi/CHEBI:17460"/>
                  <rdf:li rdf:resource="http://identifiers.org/chebi/CHEBI:6491"/>
                  <rdf:li rdf:resource="http://identifiers.org/chebi/CHEBI:25055"/>
                  <rdf:li rdf:resource="http://identifiers.org/chebi/CHEBI:83094"/>
                  <rdf:li rdf:resource="http://identifiers.org/hmdb/HMDB00962"/>
                  <rdf:li rdf:resource="http://identifiers.org/hmdb/HMDB06877"/>
                  <rdf:li rdf:resource="http://identifiers.org/hmdb/HMDB06950"/>
                  <rdf:li rdf:resource="http://identifiers.org/kegg.compound/C00248"/>
                  <rdf:li rdf:resource="http://identifiers.org/kegg.drug/D00048"/>
                  <rdf:li rdf:resource="http://identifiers.org/lipidmaps/LMFA08010006"/>
                  <rdf:li rdf:resource="http://identifiers.org/metanetx.chemical/MNXM1024"/>
                  <rdf:li rdf:resource="http://identifiers.org/sabiork/1320"/>
                  <rdf:li rdf:resource="http://identifiers.org/seed.compound/cpd00213"/>
                </rdf:Bag>
              </bqbiol:is>
            </rdf:Description>
          </rdf:RDF>
        </annotation>
      </species>
      <species metaid="M_gtp__91__c__93__" sboTerm="SBO:0000247" id="M_gtp__91__c__93__" name="GTP C10H12N5O14P3" compartment="c" initialConcentration="0" hasOnlySubstanceUnits="false" boundaryCondition="false" constant="false" fbc:charge="0" fbc:chemicalFormula="C10H12N5O14P3">
        <annotation>
          <rdf:RDF xmlns:rdf="http://www.w3.org/1999/02/22-rdf-syntax-ns#" xmlns:dcterms="http://purl.org/dc/terms/" xmlns:vCard="http://www.w3.org/2001/vcard-rdf/3.0#" xmlns:vCard4="http://www.w3.org/2006/vcard/ns#" xmlns:bqbiol="http://biomodels.net/biology-qualifiers/" xmlns:bqmodel="http://biomodels.net/model-qualifiers/">
            <rdf:Description rdf:about="#M_gtp__91__c__93__">
              <bqbiol:is>
                <rdf:Bag>
                  <rdf:li rdf:resource="http://identifiers.org/bigg.metabolite/gtp"/>
                  <rdf:li rdf:resource="http://identifiers.org/biocyc/META:GTP"/>
                  <rdf:li rdf:resource="http://identifiers.org/chebi/CHEBI:37565"/>
                  <rdf:li rdf:resource="http://identifiers.org/chebi/CHEBI:15996"/>
                  <rdf:li rdf:resource="http://identifiers.org/chebi/CHEBI:13342"/>
                  <rdf:li rdf:resource="http://identifiers.org/chebi/CHEBI:57600"/>
                  <rdf:li rdf:resource="http://identifiers.org/chebi/CHEBI:5234"/>
                  <rdf:li rdf:resource="http://identifiers.org/chebi/CHEBI:42934"/>
                  <rdf:li rdf:resource="http://identifiers.org/chebi/CHEBI:24451"/>
                  <rdf:li rdf:resource="http://identifiers.org/hmdb/HMDB01273"/>
                  <rdf:li rdf:resource="http://identifiers.org/kegg.compound/C00044"/>
                  <rdf:li rdf:resource="http://identifiers.org/metanetx.chemical/MNXM51"/>
                  <rdf:li rdf:resource="http://identifiers.org/reactome.compound/113573"/>
                  <rdf:li rdf:resource="http://identifiers.org/reactome.compound/29438"/>
                  <rdf:li rdf:resource="http://identifiers.org/sabiork/1282"/>
                  <rdf:li rdf:resource="http://identifiers.org/seed.compound/cpd00038"/>
                </rdf:Bag>
              </bqbiol:is>
            </rdf:Description>
          </rdf:RDF>
        </annotation>
      </species>
      <species metaid="M_gdp__91__c__93__" sboTerm="SBO:0000247" id="M_gdp__91__c__93__" name="GDP C10H12N5O11P2" compartment="c" initialConcentration="0" hasOnlySubstanceUnits="false" boundaryCondition="false" constant="false" fbc:charge="0" fbc:chemicalFormula="C10H12N5O11P2">
        <annotation>
          <rdf:RDF xmlns:rdf="http://www.w3.org/1999/02/22-rdf-syntax-ns#" xmlns:dcterms="http://purl.org/dc/terms/" xmlns:vCard="http://www.w3.org/2001/vcard-rdf/3.0#" xmlns:vCard4="http://www.w3.org/2006/vcard/ns#" xmlns:bqbiol="http://biomodels.net/biology-qualifiers/" xmlns:bqmodel="http://biomodels.net/model-qualifiers/">
            <rdf:Description rdf:about="#M_gdp__91__c__93__">
              <bqbiol:is>
                <rdf:Bag>
                  <rdf:li rdf:resource="http://identifiers.org/bigg.metabolite/gdp"/>
                  <rdf:li rdf:resource="http://identifiers.org/biocyc/META:GDP"/>
                  <rdf:li rdf:resource="http://identifiers.org/chebi/CHEBI:5212"/>
                  <rdf:li rdf:resource="http://identifiers.org/chebi/CHEBI:17552"/>
                  <rdf:li rdf:resource="http://identifiers.org/chebi/CHEBI:58189"/>
                  <rdf:li rdf:resource="http://identifiers.org/chebi/CHEBI:13327"/>
                  <rdf:li rdf:resource="http://identifiers.org/chebi/CHEBI:42738"/>
                  <rdf:li rdf:resource="http://identifiers.org/chebi/CHEBI:14379"/>
                  <rdf:li rdf:resource="http://identifiers.org/chebi/CHEBI:24448"/>
                  <rdf:li rdf:resource="http://identifiers.org/chebi/CHEBI:65180"/>
                  <rdf:li rdf:resource="http://identifiers.org/hmdb/HMDB01201"/>
                  <rdf:li rdf:resource="http://identifiers.org/kegg.compound/C00035"/>
                  <rdf:li rdf:resource="http://identifiers.org/kegg.glycan/G10620"/>
                  <rdf:li rdf:resource="http://identifiers.org/metanetx.chemical/MNXM30"/>
                  <rdf:li rdf:resource="http://identifiers.org/reactome.compound/113525"/>
                  <rdf:li rdf:resource="http://identifiers.org/reactome.compound/29420"/>
                  <rdf:li rdf:resource="http://identifiers.org/reactome.compound/205689"/>
                  <rdf:li rdf:resource="http://identifiers.org/reactome.compound/111349"/>
                  <rdf:li rdf:resource="http://identifiers.org/sabiork/1280"/>
                  <rdf:li rdf:resource="http://identifiers.org/seed.compound/cpd00031"/>
                </rdf:Bag>
              </bqbiol:is>
            </rdf:Description>
          </rdf:RDF>
        </annotation>
      </species>
      <species metaid="M_pheme__91__c__93__" sboTerm="SBO:0000247" id="M_pheme__91__c__93__" name="Protoheme C34H30FeN4O4" compartment="c" initialConcentration="0" hasOnlySubstanceUnits="false" boundaryCondition="false" constant="false" fbc:charge="0" fbc:chemicalFormula="C34H30FeN4O4">
        <annotation>
          <rdf:RDF xmlns:rdf="http://www.w3.org/1999/02/22-rdf-syntax-ns#" xmlns:dcterms="http://purl.org/dc/terms/" xmlns:vCard="http://www.w3.org/2001/vcard-rdf/3.0#" xmlns:vCard4="http://www.w3.org/2006/vcard/ns#" xmlns:bqbiol="http://biomodels.net/biology-qualifiers/" xmlns:bqmodel="http://biomodels.net/model-qualifiers/">
            <rdf:Description rdf:about="#M_pheme__91__c__93__">
              <bqbiol:is>
                <rdf:Bag>
                  <rdf:li rdf:resource="http://identifiers.org/bigg.metabolite/pheme"/>
                  <rdf:li rdf:resource="http://identifiers.org/biocyc/META:PROTOHEME"/>
                  <rdf:li rdf:resource="http://identifiers.org/chebi/CHEBI:60344"/>
                  <rdf:li rdf:resource="http://identifiers.org/chebi/CHEBI:26355"/>
                  <rdf:li rdf:resource="http://identifiers.org/chebi/CHEBI:17627"/>
                  <rdf:li rdf:resource="http://identifiers.org/chebi/CHEBI:5651"/>
                  <rdf:li rdf:resource="http://identifiers.org/chebi/CHEBI:14957"/>
                  <rdf:li rdf:resource="http://identifiers.org/kegg.compound/C00032"/>
                  <rdf:li rdf:resource="http://identifiers.org/metanetx.chemical/MNXM249"/>
                  <rdf:li rdf:resource="http://identifiers.org/reactome.compound/917877"/>
                  <rdf:li rdf:resource="http://identifiers.org/reactome.compound/71185"/>
                  <rdf:li rdf:resource="http://identifiers.org/reactome.compound/189444"/>
                </rdf:Bag>
              </bqbiol:is>
            </rdf:Description>
          </rdf:RDF>
        </annotation>
      </species>
      <species metaid="M_fe2__91__c__93__" sboTerm="SBO:0000247" id="M_fe2__91__c__93__" name="Fe2+ mitochondria" compartment="c" initialConcentration="0" hasOnlySubstanceUnits="false" boundaryCondition="false" constant="false" fbc:charge="0" fbc:chemicalFormula="Fe">
        <annotation>
          <rdf:RDF xmlns:rdf="http://www.w3.org/1999/02/22-rdf-syntax-ns#" xmlns:dcterms="http://purl.org/dc/terms/" xmlns:vCard="http://www.w3.org/2001/vcard-rdf/3.0#" xmlns:vCard4="http://www.w3.org/2006/vcard/ns#" xmlns:bqbiol="http://biomodels.net/biology-qualifiers/" xmlns:bqmodel="http://biomodels.net/model-qualifiers/">
            <rdf:Description rdf:about="#M_fe2__91__c__93__">
              <bqbiol:is>
                <rdf:Bag>
                  <rdf:li rdf:resource="http://identifiers.org/bigg.metabolite/fe2"/>
                  <rdf:li rdf:resource="http://identifiers.org/biocyc/META:FE+2"/>
                  <rdf:li rdf:resource="http://identifiers.org/chebi/CHEBI:29033"/>
                  <rdf:li rdf:resource="http://identifiers.org/chebi/CHEBI:49599"/>
                  <rdf:li rdf:resource="http://identifiers.org/chebi/CHEBI:13321"/>
                  <rdf:li rdf:resource="http://identifiers.org/chebi/CHEBI:21129"/>
                  <rdf:li rdf:resource="http://identifiers.org/chebi/CHEBI:13319"/>
                  <rdf:li rdf:resource="http://identifiers.org/chebi/CHEBI:24876"/>
                  <rdf:li rdf:resource="http://identifiers.org/chebi/CHEBI:34754"/>
                  <rdf:li rdf:resource="http://identifiers.org/hmdb/HMDB00692"/>
                  <rdf:li rdf:resource="http://identifiers.org/kegg.compound/C14818"/>
                  <rdf:li rdf:resource="http://identifiers.org/metanetx.chemical/MNXM111"/>
                  <rdf:li rdf:resource="http://identifiers.org/sabiork/1275"/>
                  <rdf:li rdf:resource="http://identifiers.org/seed.compound/cpd10515"/>
                </rdf:Bag>
              </bqbiol:is>
            </rdf:Description>
          </rdf:RDF>
        </annotation>
      </species>
      <species metaid="M_mycobilin__91__c__93__" sboTerm="SBO:0000247" id="M_mycobilin__91__c__93__" name="Mycobilin" compartment="c" initialConcentration="0" hasOnlySubstanceUnits="false" boundaryCondition="false" constant="false" fbc:charge="0" fbc:chemicalFormula="C34H32N4O7">
        <annotation>
          <rdf:RDF xmlns:rdf="http://www.w3.org/1999/02/22-rdf-syntax-ns#" xmlns:dcterms="http://purl.org/dc/terms/" xmlns:vCard="http://www.w3.org/2001/vcard-rdf/3.0#" xmlns:vCard4="http://www.w3.org/2006/vcard/ns#" xmlns:bqbiol="http://biomodels.net/biology-qualifiers/" xmlns:bqmodel="http://biomodels.net/model-qualifiers/">
            <rdf:Description rdf:about="#M_mycobilin__91__c__93__">
              <bqbiol:is>
                <rdf:Bag>
                  <rdf:li rdf:resource="http://identifiers.org/bigg.metabolite/mycobilin"/>
                </rdf:Bag>
              </bqbiol:is>
            </rdf:Description>
          </rdf:RDF>
        </annotation>
      </species>
      <species metaid="M_adocbip__91__c__93__" sboTerm="SBO:0000247" id="M_adocbip__91__c__93__" name="Adenosyl cobinamide phosphate" compartment="c" initialConcentration="0" hasOnlySubstanceUnits="false" boundaryCondition="false" constant="false" fbc:charge="0" fbc:chemicalFormula="C58H83CoN16O14P">
        <annotation>
          <rdf:RDF xmlns:rdf="http://www.w3.org/1999/02/22-rdf-syntax-ns#" xmlns:dcterms="http://purl.org/dc/terms/" xmlns:vCard="http://www.w3.org/2001/vcard-rdf/3.0#" xmlns:vCard4="http://www.w3.org/2006/vcard/ns#" xmlns:bqbiol="http://biomodels.net/biology-qualifiers/" xmlns:bqmodel="http://biomodels.net/model-qualifiers/">
            <rdf:Description rdf:about="#M_adocbip__91__c__93__">
              <bqbiol:is>
                <rdf:Bag>
                  <rdf:li rdf:resource="http://identifiers.org/bigg.metabolite/adocbip"/>
                  <rdf:li rdf:resource="http://identifiers.org/biocyc/META:ADENOSYLCOBINAMIDE-P"/>
                  <rdf:li rdf:resource="http://identifiers.org/chebi/CHEBI:2481"/>
                  <rdf:li rdf:resource="http://identifiers.org/chebi/CHEBI:58502"/>
                  <rdf:li rdf:resource="http://identifiers.org/hmdb/HMDB12184"/>
                  <rdf:li rdf:resource="http://identifiers.org/kegg.compound/C06509"/>
                  <rdf:li rdf:resource="http://identifiers.org/metanetx.chemical/MNXM856"/>
                  <rdf:li rdf:resource="http://identifiers.org/seed.compound/cpd03919"/>
                </rdf:Bag>
              </bqbiol:is>
            </rdf:Description>
          </rdf:RDF>
        </annotation>
      </species>
      <species metaid="M_agdpcbi__91__c__93__" sboTerm="SBO:0000247" id="M_agdpcbi__91__c__93__" name="Adenosine-GDP-cobinamide" compartment="c" initialConcentration="0" hasOnlySubstanceUnits="false" boundaryCondition="false" constant="false" fbc:charge="0" fbc:chemicalFormula="C68H95CoN21O21P2">
        <annotation>
          <rdf:RDF xmlns:rdf="http://www.w3.org/1999/02/22-rdf-syntax-ns#" xmlns:dcterms="http://purl.org/dc/terms/" xmlns:vCard="http://www.w3.org/2001/vcard-rdf/3.0#" xmlns:vCard4="http://www.w3.org/2006/vcard/ns#" xmlns:bqbiol="http://biomodels.net/biology-qualifiers/" xmlns:bqmodel="http://biomodels.net/model-qualifiers/">
            <rdf:Description rdf:about="#M_agdpcbi__91__c__93__">
              <bqbiol:is>
                <rdf:Bag>
                  <rdf:li rdf:resource="http://identifiers.org/bigg.metabolite/agdpcbi"/>
                  <rdf:li rdf:resource="http://identifiers.org/biocyc/META:ADENOSYLCOBINAMIDE-GDP"/>
                  <rdf:li rdf:resource="http://identifiers.org/chebi/CHEBI:2479"/>
                  <rdf:li rdf:resource="http://identifiers.org/chebi/CHEBI:60487"/>
                  <rdf:li rdf:resource="http://identifiers.org/hmdb/HMDB12185"/>
                  <rdf:li rdf:resource="http://identifiers.org/kegg.compound/C06510"/>
                  <rdf:li rdf:resource="http://identifiers.org/metanetx.chemical/MNXM1105"/>
                  <rdf:li rdf:resource="http://identifiers.org/seed.compound/cpd03920"/>
                </rdf:Bag>
              </bqbiol:is>
            </rdf:Description>
          </rdf:RDF>
        </annotation>
      </species>
      <species metaid="M_adcobhex__91__c__93__" sboTerm="SBO:0000247" id="M_adcobhex__91__c__93__" name="Adenosyl-cobyric acid" compartment="c" initialConcentration="0" hasOnlySubstanceUnits="false" boundaryCondition="false" constant="false" fbc:charge="0" fbc:chemicalFormula="C55H76CoN15O11">
        <annotation>
          <rdf:RDF xmlns:rdf="http://www.w3.org/1999/02/22-rdf-syntax-ns#" xmlns:dcterms="http://purl.org/dc/terms/" xmlns:vCard="http://www.w3.org/2001/vcard-rdf/3.0#" xmlns:vCard4="http://www.w3.org/2006/vcard/ns#" xmlns:bqbiol="http://biomodels.net/biology-qualifiers/" xmlns:bqmodel="http://biomodels.net/model-qualifiers/">
            <rdf:Description rdf:about="#M_adcobhex__91__c__93__">
              <bqbiol:is>
                <rdf:Bag>
                  <rdf:li rdf:resource="http://identifiers.org/bigg.metabolite/adcobhex"/>
                  <rdf:li rdf:resource="http://identifiers.org/biocyc/META:CPD-691"/>
                  <rdf:li rdf:resource="http://identifiers.org/chebi/CHEBI:2483"/>
                  <rdf:li rdf:resource="http://identifiers.org/chebi/CHEBI:58504"/>
                  <rdf:li rdf:resource="http://identifiers.org/kegg.compound/C06507"/>
                  <rdf:li rdf:resource="http://identifiers.org/metanetx.chemical/MNXM877"/>
                  <rdf:li rdf:resource="http://identifiers.org/seed.compound/cpd03917"/>
                </rdf:Bag>
              </bqbiol:is>
            </rdf:Description>
          </rdf:RDF>
        </annotation>
      </species>
      <species metaid="M_appl__91__c__93__" sboTerm="SBO:0000247" id="M_appl__91__c__93__" name="1-Aminopropan-2-ol" compartment="c" initialConcentration="0" hasOnlySubstanceUnits="false" boundaryCondition="false" constant="false" fbc:charge="0" fbc:chemicalFormula="C3H10NO">
        <annotation>
          <rdf:RDF xmlns:rdf="http://www.w3.org/1999/02/22-rdf-syntax-ns#" xmlns:dcterms="http://purl.org/dc/terms/" xmlns:vCard="http://www.w3.org/2001/vcard-rdf/3.0#" xmlns:vCard4="http://www.w3.org/2006/vcard/ns#" xmlns:bqbiol="http://biomodels.net/biology-qualifiers/" xmlns:bqmodel="http://biomodels.net/model-qualifiers/">
            <rdf:Description rdf:about="#M_appl__91__c__93__">
              <bqbiol:is>
                <rdf:Bag>
                  <rdf:li rdf:resource="http://identifiers.org/bigg.metabolite/appl"/>
                  <rdf:li rdf:resource="http://identifiers.org/biocyc/META:1-AMINO-PROPAN-2-OL"/>
                  <rdf:li rdf:resource="http://identifiers.org/chebi/CHEBI:610"/>
                  <rdf:li rdf:resource="http://identifiers.org/chebi/CHEBI:18642"/>
                  <rdf:li rdf:resource="http://identifiers.org/chebi/CHEBI:42677"/>
                  <rdf:li rdf:resource="http://identifiers.org/chebi/CHEBI:15675"/>
                  <rdf:li rdf:resource="http://identifiers.org/chebi/CHEBI:10963"/>
                  <rdf:li rdf:resource="http://identifiers.org/chebi/CHEBI:19030"/>
                  <rdf:li rdf:resource="http://identifiers.org/chebi/CHEBI:303"/>
                  <rdf:li rdf:resource="http://identifiers.org/envipath/650babc9-9d68-4b73-9332-11972ca26f7b/compound/d0a37a0c-a6b5-45b9-b8cd-3d633776e4a3"/>
                  <rdf:li rdf:resource="http://identifiers.org/hmdb/HMDB12136"/>
                  <rdf:li rdf:resource="http://identifiers.org/kegg.compound/C05771"/>
                  <rdf:li rdf:resource="http://identifiers.org/kegg.compound/C03194"/>
                  <rdf:li rdf:resource="http://identifiers.org/metanetx.chemical/MNXM1029"/>
                  <rdf:li rdf:resource="http://identifiers.org/seed.compound/cpd19039"/>
                  <rdf:li rdf:resource="http://identifiers.org/seed.compound/cpd02039"/>
                </rdf:Bag>
              </bqbiol:is>
            </rdf:Description>
          </rdf:RDF>
        </annotation>
      </species>
      <species metaid="M_adocbi__91__c__93__" sboTerm="SBO:0000247" id="M_adocbi__91__c__93__" name="Adenosyl cobinamide" compartment="c" initialConcentration="0" hasOnlySubstanceUnits="false" boundaryCondition="false" constant="false" fbc:charge="0" fbc:chemicalFormula="C58H84CoN16O11">
        <annotation>
          <rdf:RDF xmlns:rdf="http://www.w3.org/1999/02/22-rdf-syntax-ns#" xmlns:dcterms="http://purl.org/dc/terms/" xmlns:vCard="http://www.w3.org/2001/vcard-rdf/3.0#" xmlns:vCard4="http://www.w3.org/2006/vcard/ns#" xmlns:bqbiol="http://biomodels.net/biology-qualifiers/" xmlns:bqmodel="http://biomodels.net/model-qualifiers/">
            <rdf:Description rdf:about="#M_adocbi__91__c__93__">
              <bqbiol:is>
                <rdf:Bag>
                  <rdf:li rdf:resource="http://identifiers.org/bigg.metabolite/adocbi"/>
                  <rdf:li rdf:resource="http://identifiers.org/biocyc/META:ADENOSYLCOBINAMIDE"/>
                  <rdf:li rdf:resource="http://identifiers.org/hmdb/HMDB06964"/>
                  <rdf:li rdf:resource="http://identifiers.org/hmdb/HMDB06903"/>
                  <rdf:li rdf:resource="http://identifiers.org/kegg.compound/C06508"/>
                  <rdf:li rdf:resource="http://identifiers.org/metanetx.chemical/MNXM90790"/>
                  <rdf:li rdf:resource="http://identifiers.org/seed.compound/cpd03918"/>
                </rdf:Bag>
              </bqbiol:is>
            </rdf:Description>
          </rdf:RDF>
        </annotation>
      </species>
      <species metaid="M_applp__91__c__93__" sboTerm="SBO:0000247" id="M_applp__91__c__93__" name="D-1-Aminopropan-2-ol O-phosphate" compartment="c" initialConcentration="0" hasOnlySubstanceUnits="false" boundaryCondition="false" constant="false" fbc:charge="0" fbc:chemicalFormula="C3H9NO4P">
        <annotation>
          <rdf:RDF xmlns:rdf="http://www.w3.org/1999/02/22-rdf-syntax-ns#" xmlns:dcterms="http://purl.org/dc/terms/" xmlns:vCard="http://www.w3.org/2001/vcard-rdf/3.0#" xmlns:vCard4="http://www.w3.org/2006/vcard/ns#" xmlns:bqbiol="http://biomodels.net/biology-qualifiers/" xmlns:bqmodel="http://biomodels.net/model-qualifiers/">
            <rdf:Description rdf:about="#M_applp__91__c__93__">
              <bqbiol:is>
                <rdf:Bag>
                  <rdf:li rdf:resource="http://identifiers.org/bigg.metabolite/applp"/>
                  <rdf:li rdf:resource="http://identifiers.org/biocyc/META:R-1-AMINOPROPAN-2-YL-PHOSPHATE"/>
                  <rdf:li rdf:resource="http://identifiers.org/chebi/CHEBI:58563"/>
                  <rdf:li rdf:resource="http://identifiers.org/chebi/CHEBI:4076"/>
                  <rdf:li rdf:resource="http://identifiers.org/chebi/CHEBI:20886"/>
                  <rdf:li rdf:resource="http://identifiers.org/chebi/CHEBI:28390"/>
                  <rdf:li rdf:resource="http://identifiers.org/kegg.compound/C04122"/>
                  <rdf:li rdf:resource="http://identifiers.org/metanetx.chemical/MNXM1697"/>
                  <rdf:li rdf:resource="http://identifiers.org/seed.compound/cpd02547"/>
                </rdf:Bag>
              </bqbiol:is>
            </rdf:Description>
          </rdf:RDF>
        </annotation>
      </species>
      <species metaid="M_adcobdam__91__c__93__" sboTerm="SBO:0000247" id="M_adcobdam__91__c__93__" name="Adenosyl cobyrinate diamide" compartment="c" initialConcentration="0" hasOnlySubstanceUnits="false" boundaryCondition="false" constant="false" fbc:charge="0" fbc:chemicalFormula="C55H68CoN11O15">
        <annotation>
          <rdf:RDF xmlns:rdf="http://www.w3.org/1999/02/22-rdf-syntax-ns#" xmlns:dcterms="http://purl.org/dc/terms/" xmlns:vCard="http://www.w3.org/2001/vcard-rdf/3.0#" xmlns:vCard4="http://www.w3.org/2006/vcard/ns#" xmlns:bqbiol="http://biomodels.net/biology-qualifiers/" xmlns:bqmodel="http://biomodels.net/model-qualifiers/">
            <rdf:Description rdf:about="#M_adcobdam__91__c__93__">
              <bqbiol:is>
                <rdf:Bag>
                  <rdf:li rdf:resource="http://identifiers.org/bigg.metabolite/adcobdam"/>
                  <rdf:li rdf:resource="http://identifiers.org/metanetx.chemical/MNXM92085"/>
                  <rdf:li rdf:resource="http://identifiers.org/seed.compound/cpd03916"/>
                </rdf:Bag>
              </bqbiol:is>
            </rdf:Description>
          </rdf:RDF>
        </annotation>
      </species>
      <species metaid="M_rdmbzi__91__c__93__" sboTerm="SBO:0000247" id="M_rdmbzi__91__c__93__" name="N1-(alpha-D-ribosyl)-5,6-dimethylbenzimidazole" compartment="c" initialConcentration="0" hasOnlySubstanceUnits="false" boundaryCondition="false" constant="false" fbc:charge="0" fbc:chemicalFormula="C14H18N2O4">
        <annotation>
          <rdf:RDF xmlns:rdf="http://www.w3.org/1999/02/22-rdf-syntax-ns#" xmlns:dcterms="http://purl.org/dc/terms/" xmlns:vCard="http://www.w3.org/2001/vcard-rdf/3.0#" xmlns:vCard4="http://www.w3.org/2006/vcard/ns#" xmlns:bqbiol="http://biomodels.net/biology-qualifiers/" xmlns:bqmodel="http://biomodels.net/model-qualifiers/">
            <rdf:Description rdf:about="#M_rdmbzi__91__c__93__">
              <bqbiol:is>
                <rdf:Bag>
                  <rdf:li rdf:resource="http://identifiers.org/bigg.metabolite/rdmbzi"/>
                  <rdf:li rdf:resource="http://identifiers.org/biocyc/META:ALPHA-RIBAZOLE"/>
                  <rdf:li rdf:resource="http://identifiers.org/chebi/CHEBI:10329"/>
                  <rdf:li rdf:resource="http://identifiers.org/hmdb/HMDB11112"/>
                  <rdf:li rdf:resource="http://identifiers.org/kegg.compound/C05775"/>
                  <rdf:li rdf:resource="http://identifiers.org/metanetx.chemical/MNXM1539"/>
                  <rdf:li rdf:resource="http://identifiers.org/seed.compound/cpd03423"/>
                </rdf:Bag>
              </bqbiol:is>
            </rdf:Description>
          </rdf:RDF>
        </annotation>
      </species>
      <species metaid="M_adocbl__91__c__93__" sboTerm="SBO:0000247" id="M_adocbl__91__c__93__" name="Adenosylcobalamin" compartment="c" initialConcentration="0" hasOnlySubstanceUnits="false" boundaryCondition="false" constant="false" fbc:charge="0" fbc:chemicalFormula="C72H100CoN18O17P">
        <annotation>
          <rdf:RDF xmlns:rdf="http://www.w3.org/1999/02/22-rdf-syntax-ns#" xmlns:dcterms="http://purl.org/dc/terms/" xmlns:vCard="http://www.w3.org/2001/vcard-rdf/3.0#" xmlns:vCard4="http://www.w3.org/2006/vcard/ns#" xmlns:bqbiol="http://biomodels.net/biology-qualifiers/" xmlns:bqmodel="http://biomodels.net/model-qualifiers/">
            <rdf:Description rdf:about="#M_adocbl__91__c__93__">
              <bqbiol:is>
                <rdf:Bag>
                  <rdf:li rdf:resource="http://identifiers.org/bigg.metabolite/adocbl"/>
                  <rdf:li rdf:resource="http://identifiers.org/biocyc/META:ADENOSYLCOBALAMIN"/>
                  <rdf:li rdf:resource="http://identifiers.org/hmdb/HMDB02086"/>
                  <rdf:li rdf:resource="http://identifiers.org/kegg.compound/C00194"/>
                  <rdf:li rdf:resource="http://identifiers.org/kegg.drug/D00042"/>
                  <rdf:li rdf:resource="http://identifiers.org/metanetx.chemical/MNXM90703"/>
                  <rdf:li rdf:resource="http://identifiers.org/reactome.compound/3159297"/>
                  <rdf:li rdf:resource="http://identifiers.org/seed.compound/cpd00166"/>
                </rdf:Bag>
              </bqbiol:is>
            </rdf:Description>
          </rdf:RDF>
        </annotation>
      </species>
      <species metaid="M_gmp__91__c__93__" sboTerm="SBO:0000247" id="M_gmp__91__c__93__" name="GMP C10H12N5O8P" compartment="c" initialConcentration="0" hasOnlySubstanceUnits="false" boundaryCondition="false" constant="false" fbc:charge="0" fbc:chemicalFormula="C10H12N5O8P">
        <annotation>
          <rdf:RDF xmlns:rdf="http://www.w3.org/1999/02/22-rdf-syntax-ns#" xmlns:dcterms="http://purl.org/dc/terms/" xmlns:vCard="http://www.w3.org/2001/vcard-rdf/3.0#" xmlns:vCard4="http://www.w3.org/2006/vcard/ns#" xmlns:bqbiol="http://biomodels.net/biology-qualifiers/" xmlns:bqmodel="http://biomodels.net/model-qualifiers/">
            <rdf:Description rdf:about="#M_gmp__91__c__93__">
              <bqbiol:is>
                <rdf:Bag>
                  <rdf:li rdf:resource="http://identifiers.org/bigg.metabolite/gmp"/>
                  <rdf:li rdf:resource="http://identifiers.org/biocyc/META:GMP"/>
                  <rdf:li rdf:resource="http://identifiers.org/chebi/CHEBI:24449"/>
                  <rdf:li rdf:resource="http://identifiers.org/chebi/CHEBI:47450"/>
                  <rdf:li rdf:resource="http://identifiers.org/chebi/CHEBI:58115"/>
                  <rdf:li rdf:resource="http://identifiers.org/chebi/CHEBI:17345"/>
                  <rdf:li rdf:resource="http://identifiers.org/chebi/CHEBI:29058"/>
                  <rdf:li rdf:resource="http://identifiers.org/chebi/CHEBI:13341"/>
                  <rdf:li rdf:resource="http://identifiers.org/chebi/CHEBI:42979"/>
                  <rdf:li rdf:resource="http://identifiers.org/chebi/CHEBI:40119"/>
                  <rdf:li rdf:resource="http://identifiers.org/chebi/CHEBI:42615"/>
                  <rdf:li rdf:resource="http://identifiers.org/chebi/CHEBI:14381"/>
                  <rdf:li rdf:resource="http://identifiers.org/chebi/CHEBI:24450"/>
                  <rdf:li rdf:resource="http://identifiers.org/chebi/CHEBI:42892"/>
                  <rdf:li rdf:resource="http://identifiers.org/chebi/CHEBI:5228"/>
                  <rdf:li rdf:resource="http://identifiers.org/chebi/CHEBI:42831"/>
                  <rdf:li rdf:resource="http://identifiers.org/chebi/CHEBI:42887"/>
                  <rdf:li rdf:resource="http://identifiers.org/chebi/CHEBI:42647"/>
                  <rdf:li rdf:resource="http://identifiers.org/hmdb/HMDB01397"/>
                  <rdf:li rdf:resource="http://identifiers.org/kegg.compound/C00144"/>
                  <rdf:li rdf:resource="http://identifiers.org/metanetx.chemical/MNXM113"/>
                  <rdf:li rdf:resource="http://identifiers.org/sabiork/1309"/>
                  <rdf:li rdf:resource="http://identifiers.org/seed.compound/cpd00126"/>
                </rdf:Bag>
              </bqbiol:is>
            </rdf:Description>
          </rdf:RDF>
        </annotation>
      </species>
      <species metaid="M_air__91__c__93__" sboTerm="SBO:0000247" id="M_air__91__c__93__" name="5-amino-1-(5-phospho-D-ribosyl)imidazole" compartment="c" initialConcentration="0" hasOnlySubstanceUnits="false" boundaryCondition="false" constant="false" fbc:charge="0" fbc:chemicalFormula="C8H12N3O7P">
        <annotation>
          <rdf:RDF xmlns:rdf="http://www.w3.org/1999/02/22-rdf-syntax-ns#" xmlns:dcterms="http://purl.org/dc/terms/" xmlns:vCard="http://www.w3.org/2001/vcard-rdf/3.0#" xmlns:vCard4="http://www.w3.org/2006/vcard/ns#" xmlns:bqbiol="http://biomodels.net/biology-qualifiers/" xmlns:bqmodel="http://biomodels.net/model-qualifiers/">
            <rdf:Description rdf:about="#M_air__91__c__93__">
              <bqbiol:is>
                <rdf:Bag>
                  <rdf:li rdf:resource="http://identifiers.org/bigg.metabolite/air"/>
                  <rdf:li rdf:resource="http://identifiers.org/chebi/CHEBI:28843"/>
                  <rdf:li rdf:resource="http://identifiers.org/chebi/CHEBI:12101"/>
                  <rdf:li rdf:resource="http://identifiers.org/chebi/CHEBI:18969"/>
                  <rdf:li rdf:resource="http://identifiers.org/chebi/CHEBI:2655"/>
                  <rdf:li rdf:resource="http://identifiers.org/chebi/CHEBI:58592"/>
                  <rdf:li rdf:resource="http://identifiers.org/hmdb/HMDB62575"/>
                  <rdf:li rdf:resource="http://identifiers.org/metanetx.chemical/MNXM162266"/>
                </rdf:Bag>
              </bqbiol:is>
            </rdf:Description>
          </rdf:RDF>
        </annotation>
      </species>
      <species metaid="M_4ahmmp__91__c__93__" sboTerm="SBO:0000247" id="M_4ahmmp__91__c__93__" name="4-Amino-5-hydroxymethyl-2-methylpyrimidine" compartment="c" initialConcentration="0" hasOnlySubstanceUnits="false" boundaryCondition="false" constant="false" fbc:charge="0" fbc:chemicalFormula="C6H9N3O">
        <annotation>
          <rdf:RDF xmlns:rdf="http://www.w3.org/1999/02/22-rdf-syntax-ns#" xmlns:dcterms="http://purl.org/dc/terms/" xmlns:vCard="http://www.w3.org/2001/vcard-rdf/3.0#" xmlns:vCard4="http://www.w3.org/2006/vcard/ns#" xmlns:bqbiol="http://biomodels.net/biology-qualifiers/" xmlns:bqmodel="http://biomodels.net/model-qualifiers/">
            <rdf:Description rdf:about="#M_4ahmmp__91__c__93__">
              <bqbiol:is>
                <rdf:Bag>
                  <rdf:li rdf:resource="http://identifiers.org/bigg.metabolite/4ahmmp"/>
                  <rdf:li rdf:resource="http://identifiers.org/biocyc/META:HMP"/>
                  <rdf:li rdf:resource="http://identifiers.org/chebi/CHEBI:43206"/>
                  <rdf:li rdf:resource="http://identifiers.org/chebi/CHEBI:11957"/>
                  <rdf:li rdf:resource="http://identifiers.org/chebi/CHEBI:1781"/>
                  <rdf:li rdf:resource="http://identifiers.org/chebi/CHEBI:16892"/>
                  <rdf:li rdf:resource="http://identifiers.org/chebi/CHEBI:20312"/>
                  <rdf:li rdf:resource="http://identifiers.org/envipath/32de3cf4-e3e6-4168-956e-32fa5ddb0ce1/compound/05e806c1-5e9c-4cd7-b31a-1cff94880c8a"/>
                  <rdf:li rdf:resource="http://identifiers.org/kegg.compound/C01279"/>
                  <rdf:li rdf:resource="http://identifiers.org/metanetx.chemical/MNXM874"/>
                  <rdf:li rdf:resource="http://identifiers.org/sabiork/5497"/>
                  <rdf:li rdf:resource="http://identifiers.org/seed.compound/cpd00939"/>
                </rdf:Bag>
              </bqbiol:is>
            </rdf:Description>
          </rdf:RDF>
        </annotation>
      </species>
      <species metaid="M_gcald__91__c__93__" sboTerm="SBO:0000247" id="M_gcald__91__c__93__" name="Glycolaldehyde" compartment="c" initialConcentration="0" hasOnlySubstanceUnits="false" boundaryCondition="false" constant="false" fbc:charge="0" fbc:chemicalFormula="C2H4O2">
        <annotation>
          <rdf:RDF xmlns:rdf="http://www.w3.org/1999/02/22-rdf-syntax-ns#" xmlns:dcterms="http://purl.org/dc/terms/" xmlns:vCard="http://www.w3.org/2001/vcard-rdf/3.0#" xmlns:vCard4="http://www.w3.org/2006/vcard/ns#" xmlns:bqbiol="http://biomodels.net/biology-qualifiers/" xmlns:bqmodel="http://biomodels.net/model-qualifiers/">
            <rdf:Description rdf:about="#M_gcald__91__c__93__">
              <bqbiol:is>
                <rdf:Bag>
                  <rdf:li rdf:resource="http://identifiers.org/bigg.metabolite/gcald"/>
                  <rdf:li rdf:resource="http://identifiers.org/biocyc/META:GLYCOLALDEHYDE"/>
                  <rdf:li rdf:resource="http://identifiers.org/chebi/CHEBI:17071"/>
                  <rdf:li rdf:resource="http://identifiers.org/chebi/CHEBI:14347"/>
                  <rdf:li rdf:resource="http://identifiers.org/chebi/CHEBI:5474"/>
                  <rdf:li rdf:resource="http://identifiers.org/chebi/CHEBI:24386"/>
                  <rdf:li rdf:resource="http://identifiers.org/chebi/CHEBI:131198"/>
                  <rdf:li rdf:resource="http://identifiers.org/envipath/32de3cf4-e3e6-4168-956e-32fa5ddb0ce1/compound/e2dfc2d7-7e7a-4d56-be42-e908339482d8"/>
                  <rdf:li rdf:resource="http://identifiers.org/envipath/5882df9c-dae1-4d80-a40e-db4724271456/compound/63cc62ab-fc6a-445b-95c3-063343133b84"/>
                  <rdf:li rdf:resource="http://identifiers.org/envipath/650babc9-9d68-4b73-9332-11972ca26f7b/compound/ce61ea61-b391-41cd-91ac-507b44085575"/>
                  <rdf:li rdf:resource="http://identifiers.org/hmdb/HMDB02165"/>
                  <rdf:li rdf:resource="http://identifiers.org/hmdb/HMDB03344"/>
                  <rdf:li rdf:resource="http://identifiers.org/kegg.compound/C00266"/>
                  <rdf:li rdf:resource="http://identifiers.org/metanetx.chemical/MNXM349"/>
                  <rdf:li rdf:resource="http://identifiers.org/sabiork/2004"/>
                  <rdf:li rdf:resource="http://identifiers.org/seed.compound/cpd00229"/>
                </rdf:Bag>
              </bqbiol:is>
            </rdf:Description>
          </rdf:RDF>
        </annotation>
      </species>
      <species metaid="M_amet__91__c__93__" sboTerm="SBO:0000247" id="M_amet__91__c__93__" name="S-Adenosyl-L-methionine" compartment="c" initialConcentration="0" hasOnlySubstanceUnits="false" boundaryCondition="false" constant="false" fbc:charge="0" fbc:chemicalFormula="C15H23N6O5S">
        <annotation>
          <rdf:RDF xmlns:rdf="http://www.w3.org/1999/02/22-rdf-syntax-ns#" xmlns:dcterms="http://purl.org/dc/terms/" xmlns:vCard="http://www.w3.org/2001/vcard-rdf/3.0#" xmlns:vCard4="http://www.w3.org/2006/vcard/ns#" xmlns:bqbiol="http://biomodels.net/biology-qualifiers/" xmlns:bqmodel="http://biomodels.net/model-qualifiers/">
            <rdf:Description rdf:about="#M_amet__91__c__93__">
              <bqbiol:is>
                <rdf:Bag>
                  <rdf:li rdf:resource="http://identifiers.org/bigg.metabolite/amet"/>
                  <rdf:li rdf:resource="http://identifiers.org/biocyc/META:S-ADENOSYLMETHIONINE"/>
                  <rdf:li rdf:resource="http://identifiers.org/chebi/CHEBI:33442"/>
                  <rdf:li rdf:resource="http://identifiers.org/chebi/CHEBI:12757"/>
                  <rdf:li rdf:resource="http://identifiers.org/chebi/CHEBI:10833"/>
                  <rdf:li rdf:resource="http://identifiers.org/chebi/CHEBI:59789"/>
                  <rdf:li rdf:resource="http://identifiers.org/chebi/CHEBI:67040"/>
                  <rdf:li rdf:resource="http://identifiers.org/chebi/CHEBI:8946"/>
                  <rdf:li rdf:resource="http://identifiers.org/chebi/CHEBI:12742"/>
                  <rdf:li rdf:resource="http://identifiers.org/chebi/CHEBI:12760"/>
                  <rdf:li rdf:resource="http://identifiers.org/chebi/CHEBI:10786"/>
                  <rdf:li rdf:resource="http://identifiers.org/chebi/CHEBI:22036"/>
                  <rdf:li rdf:resource="http://identifiers.org/chebi/CHEBI:527887"/>
                  <rdf:li rdf:resource="http://identifiers.org/chebi/CHEBI:15414"/>
                  <rdf:li rdf:resource="http://identifiers.org/chebi/CHEBI:45607"/>
                  <rdf:li rdf:resource="http://identifiers.org/hmdb/HMDB01185"/>
                  <rdf:li rdf:resource="http://identifiers.org/hmdb/HMDB62709"/>
                  <rdf:li rdf:resource="http://identifiers.org/kegg.compound/C00019"/>
                  <rdf:li rdf:resource="http://identifiers.org/metanetx.chemical/MNXM16"/>
                  <rdf:li rdf:resource="http://identifiers.org/reactome.compound/2162265"/>
                  <rdf:li rdf:resource="http://identifiers.org/reactome.compound/5279190"/>
                  <rdf:li rdf:resource="http://identifiers.org/reactome.compound/77087"/>
                  <rdf:li rdf:resource="http://identifiers.org/reactome.compound/71284"/>
                  <rdf:li rdf:resource="http://identifiers.org/reactome.compound/353113"/>
                  <rdf:li rdf:resource="http://identifiers.org/sabiork/1272"/>
                  <rdf:li rdf:resource="http://identifiers.org/seed.compound/cpd00017"/>
                </rdf:Bag>
              </bqbiol:is>
            </rdf:Description>
          </rdf:RDF>
        </annotation>
      </species>
      <species metaid="M_8aonn__91__c__93__" sboTerm="SBO:0000247" id="M_8aonn__91__c__93__" name="8-Amino-7-oxononanoate" compartment="c" initialConcentration="0" hasOnlySubstanceUnits="false" boundaryCondition="false" constant="false" fbc:charge="0" fbc:chemicalFormula="C9H17NO3">
        <annotation>
          <rdf:RDF xmlns:rdf="http://www.w3.org/1999/02/22-rdf-syntax-ns#" xmlns:dcterms="http://purl.org/dc/terms/" xmlns:vCard="http://www.w3.org/2001/vcard-rdf/3.0#" xmlns:vCard4="http://www.w3.org/2006/vcard/ns#" xmlns:bqbiol="http://biomodels.net/biology-qualifiers/" xmlns:bqmodel="http://biomodels.net/model-qualifiers/">
            <rdf:Description rdf:about="#M_8aonn__91__c__93__">
              <bqbiol:is>
                <rdf:Bag>
                  <rdf:li rdf:resource="http://identifiers.org/bigg.metabolite/8aonn"/>
                  <rdf:li rdf:resource="http://identifiers.org/biocyc/META:8-AMINO-7-OXONONANOATE"/>
                  <rdf:li rdf:resource="http://identifiers.org/chebi/CHEBI:57532"/>
                  <rdf:li rdf:resource="http://identifiers.org/chebi/CHEBI:15830"/>
[truncated: 5,813,171 more chars]
