# Supplementary material for: A systematic evaluation of Mycobacterium tuberculosis Genome-Scale Metabolic Networks
Source: PLoS Comput Biol. 2020 Jun 15;16(6):e1007533. doi: 10.1371/journal.pcbi.1007533 (PMC7316355; doi:10.1371/journal.pcbi.1007533)
Supplement: S5 File — (ZIP) [file pcbi.1007533.s037.zip › S5_File/sMtb2.0.json]

{
"metabolites":[
{
"id":"13PDG[c]",
"name":"3-Phospho-D-glyceroyl phosphate",
"compartment":"c",
"formula":"C3H8O10P2"
},
{
"id":"1931CPC52ACYLACP[c]",
"name":"19,31-cp-C54-acyl-ACP",
"compartment":"c",
"formula":"C52H99OSR"
},
{
"id":"1931CPC52ACYLAMP[c]",
"name":"19,31-cp-C52-acyl-AMP",
"compartment":"c",
"formula":"C62H112N5O8P"
},
{
"id":"1931CPC54ACYLACP[c]",
"name":"19,31-cp-C54-acyl-ACP",
"compartment":"c",
"formula":"C54H103OSR"
},
{
"id":"1931CPC54ACYLAMP[c]",
"name":"19,31-cp-C54-acyl-AMP",
"compartment":"c",
"formula":"C64H116N5O8P"
},
{
"id":"1931CPC56ACYLACP[c]",
"name":"19,31-cp-C56-acyl-ACP",
"compartment":"c",
"formula":"C56H107OSR"
},
{
"id":"1931CPC56ACYLAMP[c]",
"name":"19,31-cp-C56-acyl-AMP",
"compartment":"c",
"formula":"C66H120N5O8P"
},
{
"id":"1AMINOPROPAN2OL[c]",
"name":"(R)-1-Aminopropan-2-ol",
"compartment":"c",
"formula":"C3H9NO"
},
{
"id":"1AMINOPROPAN2YLP[c]",
"name":"(R)-1-aminopropan-2-yl phosphate",
"compartment":"c",
"formula":"C3H10NO4P"
},
{
"id":"246810MC33ACYLACP[c]",
"name":"2,4,6,8,10-pentamethyl-C33-acyl-ACP",
"compartment":"c",
"formula":"C33H65OSR"
},
{
"id":"246810MC35ACYLACP[c]",
"name":"2,4,6,8,10-pentamethyl-C33-acyl-ACP",
"compartment":"c",
"formula":"C35H69OSR"
},
{
"id":"2468MC30ACYLACP[c]",
"name":"2,4,6,8-tetramethyl-C30-acyl-ACP",
"compartment":"c",
"formula":"C30H59OSR"
},
{
"id":"2468MC32ACYLACP[c]",
"name":"2,4,6,8-tetramethyl-C32-acyl-ACP",
"compartment":"c",
"formula":"C32H63OSR"
},
{
"id":"246MC27ACYLACP[c]",
"name":"2,4,6-trimethyl-C27-acyl-ACP",
"compartment":"c",
"formula":"C27H53OSR"
},
{
"id":"246MC29ACYLACP[c]",
"name":"2,4,6-trimethyl-C29-acyl-ACP",
"compartment":"c",
"formula":"C29H57OSR"
},
{
"id":"24DM3K911DHC34ACYLACP[c]",
"name":"2,4-dimethyl-3-keto-9,11-dihydroxy-C34-acyl-ACP",
"compartment":"c",
"formula":"C34H65O4SR"
},
{
"id":"24DM3K911DHC34OATE[c]",
"name":"2,4-dimethyl-3-keto-9,11-dihydroxy-C34-acid",
"compartment":"c",
"formula":"C34H66O5"
},
{
"id":"24DM3K911DHC36ACYLACP[c]",
"name":"2,4-dimethyl-3-keto-9,11-dihydroxy-C36-acyl-ACP",
"compartment":"c",
"formula":"C36H69O4SR"
},
{
"id":"24DM3K911DHC36OATE[c]",
"name":"2,4-dimethyl-3-keto-9,11-dihydroxy-C36-acid",
"compartment":"c",
"formula":"C36H70O5"
},
{
"id":"24MC24ACYLACP[c]",
"name":"2,4-dimethyl-C24-acyl-ACP",
"compartment":"c",
"formula":"C24H47OSR"
},
{
"id":"24MC26ACYLACP[c]",
"name":"2,4-dimethyl-C26-acyl-ACP",
"compartment":"c",
"formula":"C26H51OSR"
},
{
"id":"2A3KB[c]",
"name":"L-2-Amino-3-oxobutanoic acid",
"compartment":"c",
"formula":"C4H7NO3"
},
{
"id":"2CARBC26ACYLCOA[c]",
"name":"2-carboxyl-C26-acyl-CoA",
"compartment":"c",
"formula":"C48H86N7O19P3S"
},
{
"id":"2M79DHC31ACYLACP[c]",
"name":"2-methyl-7,9-dihydroxy-C31-acyl-ACP",
"compartment":"c",
"formula":"C31H61O3SR"
},
{
"id":"2M79DHC33ACYLACP[c]",
"name":"2-methyl-7,9-dihydroxy-C33-acyl-ACP",
"compartment":"c",
"formula":"C33H65O3SR"
},
{
"id":"2MBECOA[c]",
"name":"2-Methylbut-2-enoyl-CoA",
"compartment":"c",
"formula":"C26H42N7O17P3S"
},
{
"id":"2MBUTCOA[c]",
"name":"2-Methylbutanoyl-CoA",
"compartment":"c",
"formula":"C26H44N7O17P3S"
},
{
"id":"2MBUTLIPO[c]",
"name":"S-(2-Methylbutanoyl)-dihydrolipoamide",
"compartment":"c",
"formula":"C13H25NO2S2"
},
{
"id":"2MC21ACYLACP[c]",
"name":"2-methyl-C21-acyl-ACP",
"compartment":"c",
"formula":"C21H41OSR"
},
{
"id":"2MC23ACYLACP[c]",
"name":"2-methyl-C23-acyl-ACP",
"compartment":"c",
"formula":"C23H45OSR"
},
{
"id":"2METHYLCISACONITATE[c]",
"name":"(Z)-But-2-ene-1,2,3-tricarboxylate",
"compartment":"c",
"formula":"C7H8O6"
},
{
"id":"2METHYLCITRATE[c]",
"name":"2-Methylcitrate",
"compartment":"c",
"formula":"C7H10O7"
},
{
"id":"2PCDPMDE[c]",
"name":"2-Phospho-4-(cytidine 5-diphospho)-2-C-methyl-D-erythritol",
"compartment":"c",
"formula":"C14H26N3O17P3"
},
{
"id":"2PG[c]",
"name":"2-Phospho-D-glycerate",
"compartment":"c",
"formula":"C3H7O7P"
},
{
"id":"2PHOSPHOLLACTATE[c]",
"name":"(2S)-2-Phospholactate",
"compartment":"c",
"formula":"C3H7O6P"
},
{
"id":"34DHSA[c]",
"name":"3,4-Dihydroxy-9,10-secoandrosta-1,3,5(10)-triene-9,17-dione",
"compartment":"c",
"formula":"C19H24O4"
},
{
"id":"35DHC26ACYLACP[c]",
"name":"3,5-dihydroxy-C26-acyl-ACP",
"compartment":"c",
"formula":"C26H51O3SR"
},
{
"id":"35DHC28ACYLACP[c]",
"name":"3,5-dihydroxy-C28-acyl-ACP",
"compartment":"c",
"formula":"C28H55O3SR"
},
{
"id":"3DDAH7P[c]",
"name":"2-Dehydro-3-deoxy-D-arabino-heptonate 7-phosphate",
"compartment":"c",
"formula":"C7H13O10P"
},
{
"id":"3HC10ACYLACPFAS[c]",
"name":"D-3-hydroxy-C10-acyl-ACP-FAS",
"compartment":"c",
"formula":"C10H20O2S2R2"
},
{
"id":"3HC12ACYLACPFAS[c]",
"name":"D-3-hydroxy-C12-acyl-ACP-FAS",
"compartment":"c",
"formula":"C12H24O2S2R2"
},
{
"id":"3HC14ACYLACPFAS[c]",
"name":"D-3-hydroxy-C14-acyl-ACP-FAS",
"compartment":"c",
"formula":"C14H28O2S2R2"
},
{
"id":"3HC16ACYLACPFAS[c]",
"name":"D-3-hydroxy-C16-acyl-ACP-FAS",
"compartment":"c",
"formula":"C16H32O2S2R2"
},
{
"id":"3HC18ACYLACPFAS[c]",
"name":"D-3-hydroxy-C18-acyl-ACP-FAS",
"compartment":"c",
"formula":"C18H36O2S2R2"
},
{
"id":"3HC18ACYLACP[c]",
"name":"D-3-hydroxy-C18-acyl-ACP",
"compartment":"c",
"formula":"C18H35O2SR"
},
{
"id":"3HC20ACYLACPFAS[c]",
"name":"D-3-hydroxy-C20-acyl-ACP-FAS",
"compartment":"c",
"formula":"C20H40O2S2R2"
},
{
"id":"3HC20ACYLACP[c]",
"name":"D-3-hydroxy-C20-acyl-ACP",
"compartment":"c",
"formula":"C20H39O2SR"
},
{
"id":"3HC22ACYLACPFAS[c]",
"name":"D-3-hydroxy-C22-acyl-ACP-FAS",
"compartment":"c",
"formula":"C22H44O2S2R2"
},
{
"id":"3HC22ACYLACP[c]",
"name":"D-3-hydroxy-C22-acyl-ACP",
"compartment":"c",
"formula":"C22H43O2SR"
},
{
"id":"3HC24ACYLACPFAS[c]",
"name":"D-3-hydroxy-C24-acyl-ACP-FAS",
"compartment":"c",
"formula":"C24H48O2S2R2"
},
{
"id":"3HC24ACYLACP[c]",
"name":"D-3-hydroxy-C24-acyl-ACP",
"compartment":"c",
"formula":"C24H47O2SR"
},
{
"id":"3HC26ACYLACPFAS[c]",
"name":"D-3-hydroxy-C26-acyl-ACP-FAS",
"compartment":"c",
"formula":"C26H52O2S2R2"
},
{
"id":"3HC26ACYLACP[c]",
"name":"D-3-hydroxy-C26-acyl-ACP",
"compartment":"c",
"formula":"C26H51O2SR"
},
{
"id":"3HC28ACYLACP[c]",
"name":"D-3-hydroxy-C28-acyl-ACP",
"compartment":"c",
"formula":"C28H55O2SR"
},
{
"id":"3HC30ACYLACP[c]",
"name":"D-3-hydroxy-C30-acyl-ACP",
"compartment":"c",
"formula":"C30H59O2SR"
},
{
"id":"3HC32ACYLACP[c]",
"name":"D-3-hydroxy-C32-acyl-ACP",
"compartment":"c",
"formula":"C32H63O2SR"
},
{
"id":"3HC34ACYLACP[c]",
"name":"D-3-hydroxy-C34-acyl-ACP",
"compartment":"c",
"formula":"C34H67O2SR"
},
{
"id":"3HC36ACYLACP[c]",
"name":"D-3-hydroxy-C36-acyl-ACP",
"compartment":"c",
"formula":"C36H71O2SR"
},
{
"id":"3HC38ACYLACP[c]",
"name":"D-3-hydroxy-C38-acyl-ACP",
"compartment":"c",
"formula":"C38H75O2SR"
},
{
"id":"3HC40ACYLACP[c]",
"name":"D-3-hydroxy-C40-acyl-ACP",
"compartment":"c",
"formula":"C40H79O2SR"
},
{
"id":"3HC42ACYLACP[c]",
"name":"D-3-hydroxy-C42-acyl-ACP",
"compartment":"c",
"formula":"C42H83O2SR"
},
{
"id":"3HC44ACYLACP[c]",
"name":"D-3-hydroxy-C44-acyl-ACP",
"compartment":"c",
"formula":"C44H87O2SR"
},
{
"id":"3HC46ACYLACP[c]",
"name":"D-3-hydroxy-C46-acyl-ACP",
"compartment":"c",
"formula":"C46H91O2SR"
},
{
"id":"3HC48ACYLACP[c]",
"name":"D-3-hydroxy-C48-acyl-ACP",
"compartment":"c",
"formula":"C48H95O2SR"
},
{
"id":"3HC4ACYLACPFAS[c]",
"name":"D-3-hydroxy-C4-acyl-ACP-FAS",
"compartment":"c",
"formula":"C4H8O2S2R2"
},
{
"id":"3HC50ACYLACP[c]",
"name":"D-3-hydroxy-C50-acyl-ACP",
"compartment":"c",
"formula":"C50H99O2SR"
},
{
"id":"3HC52ACYLACP[c]",
"name":"D-3-hydroxy-C52-acyl-ACP",
"compartment":"c",
"formula":"C52H103O2SR"
},
{
"id":"3HC54ACYLACP[c]",
"name":"D-3-hydroxy-C54-acyl-ACP",
"compartment":"c",
"formula":"C54H107O2SR"
},
{
"id":"3HC56ACYLACP[c]",
"name":"D-3-hydroxy-C56-acyl-ACP",
"compartment":"c",
"formula":"C56H111O2SR"
},
{
"id":"3HC58ACYLACP[c]",
"name":"D-3-hydroxy-C58-acyl-ACP",
"compartment":"c",
"formula":"C58H115O2SR"
},
{
"id":"3HC6ACYLACPFAS[c]",
"name":"D-3-hydroxy-C6-acyl-ACP-FAS",
"compartment":"c",
"formula":"C6H12O2S2R2"
},
{
"id":"3HC8ACYLACPFAS[c]",
"name":"D-3-hydroxy-C8-acyl-ACP-FAS",
"compartment":"c",
"formula":"C8H16O2S2R2"
},
{
"id":"3HSA[c]",
"name":"Secophenol",
"compartment":"c",
"formula":"C19H24O3"
},
{
"id":"3MBECOA[c]",
"name":"3-Methylcrotonyl-CoA",
"compartment":"c",
"formula":"C26H42N7O17P3S"
},
{
"id":"3MBUTCOA[c]",
"name":"3-Methylbutanoyl-CoA",
"compartment":"c",
"formula":"C26H44N7O17P3S"
},
{
"id":"3MBUTLIPO[c]",
"name":"S-(3-Methylbutanoyl)-dihydrolipoamide",
"compartment":"c",
"formula":"C13H25NO2S2"
},
{
"id":"3OELAC[c]",
"name":"2-Oxo-2,3-dihydrofuran-5-acetate",
"compartment":"c",
"formula":"C6H6O4"
},
{
"id":"3PG[c]",
"name":"3-Phospho-D-glycerate",
"compartment":"c",
"formula":"C3H7O7P"
},
{
"id":"3PSER[c]",
"name":"O-Phospho-L-serine",
"compartment":"c",
"formula":"C3H8NO6P"
},
{
"id":"3PSME[c]",
"name":"5-O-(1-Carboxyvinyl)-3-phosphoshikimate",
"compartment":"c",
"formula":"C10H13O10P"
},
{
"id":"49DSHA[c]",
"name":"9,10-disecoandrosta-1(10),2-dien-4-oate",
"compartment":"c",
"formula":"C19H24O6"
},
{
"id":"4CMLAC[c]",
"name":"2-Carboxy-2,5-dihydro-5-oxofuran-2-acetate",
"compartment":"c",
"formula":"C7H6O6"
},
{
"id":"4H2OHEX[c]",
"name":"4-Hydroxy-2-oxohexanoic acid",
"compartment":"c",
"formula":"C6H10O4"
},
{
"id":"4HBENZALC[c]",
"name":"4-Hydroxybenzyl alcohol",
"compartment":"c",
"formula":"C7H8O2"
},
{
"id":"4HBENZALC[e]",
"name":"4-Hydroxybenzyl alcohol",
"compartment":"e",
"formula":"C7H8O2"
},
{
"id":"4HPP[c]",
"name":"3-(4-Hydroxyphenyl)pyruvate",
"compartment":"c",
"formula":"C9H8O4"
},
{
"id":"4M3K911DHC33ACYLACP[c]",
"name":"4-methyl-3-keto-9,11-dihydroxy-C33-acyl-ACP",
"compartment":"c",
"formula":"C33H63O4SR"
},
{
"id":"4M3K911DHC33OATE[c]",
"name":"4-methyl-3-keto-9,11-dihydroxy-C33-acid",
"compartment":"c",
"formula":"C33H64O5"
},
{
"id":"4M3K911DHC35ACYLACP[c]",
"name":"4-methyl-3-keto-9,11-dihydroxy-C35-acyl-ACP",
"compartment":"c",
"formula":"C35H67O4SR"
},
{
"id":"4M3K911DHC35OATE[c]",
"name":"4-methyl-3-keto-9,11-dihydroxy-C35-acid",
"compartment":"c",
"formula":"C35H68O5"
},
{
"id":"4OGSAL[c]",
"name":"4-Oxoglutarate semialdehyde",
"compartment":"c",
"formula":"C5H6O4"
},
{
"id":"4PPNCYS[c]",
"name":"(R)-4-Phosphopantothenoyl-L-cysteine",
"compartment":"c",
"formula":"C12H23N2O9PS"
},
{
"id":"4PPNTE[c]",
"name":"Pantetheine 4-phosphate",
"compartment":"c",
"formula":"C11H23N2O7PS"
},
{
"id":"4PPNTO[c]",
"name":"D-4-Phosphopantothenate",
"compartment":"c",
"formula":"C9H18NO8P"
},
{
"id":"57DHC28ACYLACP[c]",
"name":"5,7-dihydroxy-C28-acyl-ACP",
"compartment":"c",
"formula":"C28H55O3SR"
},
{
"id":"57DHC30ACYLACP[c]",
"name":"5,7-dihydroxy-C30-acyl-ACP",
"compartment":"c",
"formula":"C30H59O3SR"
},
{
"id":"5AMINOLEVULINATE[c]",
"name":"5-Aminolevulinate",
"compartment":"c",
"formula":"C5H9NO3"
},
{
"id":"5DA[c]",
"name":"5-Deoxyadenosine",
"compartment":"c",
"formula":"C10H13N5O3"
},
{
"id":"5GLUCYS[c]",
"name":"gamma-L-Glutamyl-L-cysteine",
"compartment":"c",
"formula":"C8H14N2O5S"
},
{
"id":"5MTA[c]",
"name":"5-Mehylthioadenosine",
"compartment":"c",
"formula":"C11H15N5O3S"
},
{
"id":"5MTR[c]",
"name":"5-Methylthio-D-ribose",
"compartment":"c",
"formula":"C6H12O4S"
},
{
"id":"5OHHICCOA[c]",
"name":"3a\u03b2-H-4\u03b1(Carboxylic acid)-5\u03b1-hydroxy-7a\u03b2-methylhexahydro-1-indanone",
"compartment":"c",
"formula":"C32H50N7O19P3S"
},
{
"id":"5OHHIPCOA[c]",
"name":"5-hydroxy-3-[(3aS,4S,5R,7aS)-7a-methyl-1,5-dioxo-octahydro-1H-inden-4-yl]propanoyl-CoA",
"compartment":"c",
"formula":"C34H54N7O19P3S"
},
{
"id":"5OHHIP[c]",
"name":"3-[(3aS,4S,7aS)-7a-Methyl-1-hydroxy-5-oxo-octahydro-1H-inden-4-yl]propanoic acid",
"compartment":"c",
"formula":"C13H20O4"
},
{
"id":"5OPRO[c]",
"name":"Pidolic acid",
"compartment":"c",
"formula":"C5H7NO3"
},
{
"id":"78DIAMINONONANOATE[c]",
"name":"7,8-Diaminononanoate",
"compartment":"c",
"formula":"C9H20N2O2"
},
{
"id":"8AMINO7OXONONANOATE[c]",
"name":"8-Amino-7-oxononanoate",
"compartment":"c",
"formula":"C9H17NO3"
},
{
"id":"9HDECOA[c]",
"name":"cis-9-Hexadecenoyl-CoA",
"compartment":"c",
"formula":"C37H64N7O17P3S"
},
{
"id":"9HEXADECENOATE[c]",
"name":"(9Z)-Hexadecenoic acid",
"compartment":"c",
"formula":"C16H30O2"
},
{
"id":"9HEXADECENOATE[e]",
"name":"(9Z)-Hexadecenoic acid",
"compartment":"e",
"formula":"C16H30O2"
},
{
"id":"9OCTADECENOATE[c]",
"name":"(9Z)-Octadecenoic acid",
"compartment":"c",
"formula":"C18H34O2"
},
{
"id":"9OCTADECENOATE[e]",
"name":"(9Z)-Octadecenoic acid",
"compartment":"e",
"formula":"C18H34O2"
},
{
"id":"9ODECOA[c]",
"name":"Oleoyl-CoA",
"compartment":"c",
"formula":"C39H68N7O17P3S"
},
{
"id":"9OHADD[c]",
"name":"9alpha-Hydroxyandrosta-1,4-diene-3,17-dione",
"compartment":"c",
"formula":"C19H24O3"
},
{
"id":"A6RP5P2[c]",
"name":"5-Amino-6-(5-phospho-D-ribitylamino)uracil",
"compartment":"c",
"formula":"C9H17N4O9P"
},
{
"id":"A6RP5P[c]",
"name":"5-Amino-6-(5-phosphoribosylamino)uracil",
"compartment":"c",
"formula":"C9H15N4O9P"
},
{
"id":"A6RP[c]",
"name":"5-Amino-6-(5-phosphoribosylamino)uracil",
"compartment":"c",
"formula":"C9H16N4O6"
},
{
"id":"AACCOA[c]",
"name":"Acetoacetyl-CoA",
"compartment":"c",
"formula":"C25H40N7O18P3S"
},
{
"id":"ABUT[c]",
"name":"(R)-3-Hydroxy-3-methyl-2-oxopentanoate",
"compartment":"c",
"formula":"C6H10O4"
},
{
"id":"AC1PIM1[c]",
"name":"acyl phosphatidylinositol mannoside mannose",
"compartment":"c",
"formula":"C66H125O19P"
},
{
"id":"AC1PIM2[c]",
"name":"acyl phosphatidylinositol mannoside di-mannose",
"compartment":"c",
"formula":"C72H135O24P"
},
{
"id":"AC1PIM3[c]",
"name":"acyl phosphatidylinositol mannoside tri-mannose",
"compartment":"c",
"formula":"C78H145O29P"
},
{
"id":"AC1PIM4[c]",
"name":"acyl phosphatidylinositol mannoside tetra-mannose",
"compartment":"c",
"formula":"C84H155O34P"
},
{
"id":"AC1PIM5[c]",
"name":"acyl phosphatidylinositol mannoside penta-mannose",
"compartment":"c",
"formula":"C90H165O39P"
},
{
"id":"AC1PIM6[c]",
"name":"acyl phosphatidylinositol mannoside hexa-mannose",
"compartment":"c",
"formula":"C96H175O44P"
},
{
"id":"AC2PIM2[c]",
"name":"di-acyl phosphatidylinositol mannoside di-mannose",
"compartment":"c",
"formula":"C88H165O25P"
},
{
"id":"AC2PIM3[c]",
"name":"di-acyl phosphatidylinositol mannoside tri-mannose",
"compartment":"c",
"formula":"C94H175O30P"
},
{
"id":"AC2PIM4[c]",
"name":"di-acyl phosphatidylinositol mannoside tetra-mannose",
"compartment":"c",
"formula":"C100H185O35P"
},
{
"id":"AC2PIM5[c]",
"name":"di-acyl phosphatidylinositol mannoside penta-mannose",
"compartment":"c",
"formula":"C106H195O40P"
},
{
"id":"AC2PIM6[c]",
"name":"di-acyl phosphatidylinositol mannoside hexa-mannose",
"compartment":"c",
"formula":"C112H205O45P"
},
{
"id":"AC78MYCOLATE26[c]",
"name":"alpha-mycolate C78 (26)",
"compartment":"c",
"formula":"C78H152O3"
},
{
"id":"AC80MYCOLATE26[c]",
"name":"alpha-mycolate C80 (26)",
"compartment":"c",
"formula":"C80H156O3"
},
{
"id":"AC82MYCOLATE26[c]",
"name":"alpha-mycolate C82 (26)",
"compartment":"c",
"formula":"C82H160O3"
},
{
"id":"ACAL[c]",
"name":"Acetaldehyde",
"compartment":"c",
"formula":"C2H4O"
},
{
"id":"ACAL[e]",
"name":"Acetaldehyde",
"compartment":"e",
"formula":"C2H4O"
},
{
"id":"ACCB[c]",
"name":"apo-[acetyl-CoA:carbon-dioxide ligase (ADP-forming)]",
"compartment":"c",
"formula":"C7H13N3O2R2"
},
{
"id":"ACCOA[c]",
"name":"Acetyl-CoA",
"compartment":"c",
"formula":"C23H38N7O17P3S"
},
{
"id":"ACETYLP[c]",
"name":"Acetyl phosphate",
"compartment":"c",
"formula":"C2H5O5P"
},
{
"id":"ACLAC[c]",
"name":"2-Acetolactate",
"compartment":"c",
"formula":"C5H8O4"
},
{
"id":"ACPFAS[c]",
"name":"Acyl carrier protein fatty acid synthase complex",
"compartment":"c",
"formula":"H2S2R2"
},
{
"id":"ACP[c]",
"name":"Acyl-carrier protein",
"compartment":"c",
"formula":"HSR"
},
{
"id":"ACTAC[c]",
"name":"Acetoacetate",
"compartment":"c",
"formula":"C4H6O3"
},
{
"id":"AC[c]",
"name":"Acetate",
"compartment":"c",
"formula":"C2H4O2"
},
{
"id":"AC[e]",
"name":"Acetate",
"compartment":"e",
"formula":"C2H4O2"
},
{
"id":"ADCHOR[c]",
"name":"4-Amino-4-deoxychorismate",
"compartment":"c",
"formula":"C10H11NO5"
},
{
"id":"ADD[c]",
"name":"Androsta-1,4-diene-3,17-dione",
"compartment":"c",
"formula":"C19H24O2"
},
{
"id":"ADENOSYLCOBINAMIDEGDP[c]",
"name":"Adenosine-GDP-cobinamide",
"compartment":"c",
"formula":"C68H97CoN21O21P2"
},
{
"id":"ADENOSYLCOBINIMIDEP[c]",
"name":"Adenosyl cobinamide phosphate",
"compartment":"c",
"formula":"C58H85CoN16O14P"
},
{
"id":"ADENOSYLCOBRATE[c]",
"name":"Adenosyl cobyrinate hexaamide",
"compartment":"c",
"formula":"C55H77CoN15O11"
},
{
"id":"ADENOSYLCOBRINICACIDACDIAMIDE[c]",
"name":"Adenosyl cobyrinate a,c diamide",
"compartment":"c",
"formula":"C55H73CoN11O15"
},
{
"id":"ADLIPO[c]",
"name":"S-Acetyldihydrolipoamide",
"compartment":"c",
"formula":"C10H19NO2S2"
},
{
"id":"ADN[c]",
"name":"Adenosine",
"compartment":"c",
"formula":"C10H13N5O4"
},
{
"id":"ADN[e]",
"name":"Adenosine",
"compartment":"e",
"formula":"C10H13N5O4"
},
{
"id":"ADPGLU[c]",
"name":"ADP-glucose",
"compartment":"c",
"formula":"C16H25N5O15P2"
},
{
"id":"ADP[c]",
"name":"ADP",
"compartment":"c",
"formula":"C10H15N5O10P2"
},
{
"id":"ADS[c]",
"name":"Androstenedione",
"compartment":"c",
"formula":"C19H26O2"
},
{
"id":"AD[c]",
"name":"Adenine",
"compartment":"c",
"formula":"C5H5N5"
},
{
"id":"AD[e]",
"name":"Adenine",
"compartment":"e",
"formula":"C5H5N5"
},
{
"id":"AGA6P[c]",
"name":"N-Acetyl-D-glycosamine 6-phosphate",
"compartment":"c",
"formula":"C8H16NO9P"
},
{
"id":"AGL3P[c]",
"name":"1-Palmitoylglycerol 3-phosphate",
"compartment":"c",
"formula":"C19H39O7P"
},
{
"id":"AHHMD[c]",
"name":"2-Amino-7,8-dihydro-4-hydroxy-6-(diphosphooxymethyl)pteridine",
"compartment":"c",
"formula":"C7H11N5O8P2"
},
{
"id":"AHMMP[c]",
"name":"4-Amino-5-hydroxymethyl-2-methylpyrimidine",
"compartment":"c",
"formula":"C6H9N3O"
},
{
"id":"AHTD[c]",
"name":"2-Amino-4-hydroxy-6-(erythro-1,2,3-trihydroxypropyl)dihydropteridine triphosphate",
"compartment":"c",
"formula":"C9H16N5O13P3"
},
{
"id":"AICAR[c]",
"name":"1-(5-Phosphoribosyl)-5-amino-4-imidazolecarboxamide",
"compartment":"c",
"formula":"C9H15N4O8P"
},
{
"id":"AIR[c]",
"name":"Aminoimidazole ribotide",
"compartment":"c",
"formula":"C8H14N3O7P"
},
{
"id":"AKG[c]",
"name":"2-Oxoglutarate",
"compartment":"c",
"formula":"C5H6O5"
},
{
"id":"AKG[e]",
"name":"2-Oxoglutarate",
"compartment":"e",
"formula":"C5H6O5"
},
{
"id":"AKP[c]",
"name":"2-Dehydropantoate",
"compartment":"c",
"formula":"C6H10O4"
},
{
"id":"ALAALA[c]",
"name":"D-Alanyl-D-alanine",
"compartment":"c",
"formula":"C6H12N2O3"
},
{
"id":"ALA[c]",
"name":"L-Alanine",
"compartment":"c",
"formula":"C3H7NO2"
},
{
"id":"ALA[e]",
"name":"L-Alanine",
"compartment":"e",
"formula":"C3H7NO2"
},
{
"id":"ALLYS[c]",
"name":"L-2-Aminoadipate 6-semialdehyde",
"compartment":"c",
"formula":"C6H11NO3"
},
{
"id":"AMINOACETONE[c]",
"name":"Aminoacetone",
"compartment":"c",
"formula":"C3H7NO"
},
{
"id":"AMOLYBDOPTERIN[c]",
"name":"Adenylated molybdopterin",
"compartment":"c",
"formula":"C20H26N10O12P2S2"
},
{
"id":"AMPMP[c]",
"name":"4-Amino-2-methyl-5-phosphomethylpyrimidine",
"compartment":"c",
"formula":"C6H10N3O4P"
},
{
"id":"AMP[c]",
"name":"AMP",
"compartment":"c",
"formula":"C10H14N5O7P"
},
{
"id":"AMYL[c]",
"name":"Amylose monomer",
"compartment":"c",
"formula":"C6H10O5"
},
{
"id":"AN[c]",
"name":"Anthranilate",
"compartment":"c",
"formula":"C7H7NO2"
},
{
"id":"AN[e]",
"name":"Anthranilate",
"compartment":"e",
"formula":"C7H7NO2"
},
{
"id":"APOLIPO[c]",
"name":"APO_LIPO",
"compartment":"c",
"formula":"C8H17NO"
},
{
"id":"APS[c]",
"name":"Adenylyl sulfate",
"compartment":"c",
"formula":"C10H14N5O10PS"
},
{
"id":"ARA1GALACTANDPP[c]",
"name":"arabinogalactan large complex",
"compartment":"c",
"formula":"C254H424NO173P3"
},
{
"id":"ARABINOGALACTANDPP[c]",
"name":"arabinogalactan-decaprenylphosphate large complex",
"compartment":"c",
"formula":"C604H1054O663P73"
},
{
"id":"ARABINOGALACTANPEPTIDOGLYCAN[c]",
"name":"arabinogalactan-peptidoglycan large cell wall complex",
"compartment":"c",
"formula":"C1664H2711N210O1289P72"
},
{
"id":"ARAFDPP[c]",
"name":"arabinofuranose-decaprenylphosphate",
"compartment":"c",
"formula":"C55H92O11P2"
},
{
"id":"ARGSUCC[c]",
"name":"N-(L-Arginino)succinate",
"compartment":"c",
"formula":"C10H18N4O6"
},
{
"id":"ARG[c]",
"name":"L-Arginine",
"compartment":"c",
"formula":"C6H14N4O2"
},
{
"id":"ARG[e]",
"name":"L-Arginine",
"compartment":"e",
"formula":"C6H14N4O2"
},
{
"id":"ARIZ[c]",
"name":"alpha-Ribazole",
"compartment":"c",
"formula":"C14H18N2O4"
},
{
"id":"ASER[c]",
"name":"O-Acetyl-L-serine",
"compartment":"c",
"formula":"C5H9NO4"
},
{
"id":"ASN[c]",
"name":"L-Asparagine",
"compartment":"c",
"formula":"C4H8N2O3"
},
{
"id":"ASN[e]",
"name":"L-Asparagine",
"compartment":"e",
"formula":"C4H8N2O3"
},
{
"id":"ASP4P[c]",
"name":"4-Phospho-L-aspartate",
"compartment":"c",
"formula":"C4H8NO7P"
},
{
"id":"ASPSA[c]",
"name":"L-Aspartate 4-semialdehyde",
"compartment":"c",
"formula":"C4H7NO3"
},
{
"id":"ASP[c]",
"name":"L-Aspartate",
"compartment":"c",
"formula":"C4H7NO4"
},
{
"id":"ASP[e]",
"name":"L-Aspartate",
"compartment":"e",
"formula":"C4H7NO4"
},
{
"id":"ASUC[c]",
"name":"N6-(1,2-Dicarboxyethyl)-AMP",
"compartment":"c",
"formula":"C14H18N5O11P"
},
{
"id":"ATP[c]",
"name":"ATP",
"compartment":"c",
"formula":"C10H16N5O13P3"
},
{
"id":"BARB[c]",
"name":"Barbiturate",
"compartment":"c",
"formula":"C4H4N2O3"
},
{
"id":"BCCPCO2[c]",
"name":"[Acetyl-CoA:carbon-dioxide ligase (ADP-forming)]-CO2",
"compartment":"c",
"formula":"C8H13N3O4R2"
},
{
"id":"BCCP[c]",
"name":"[Acetyl-CoA:carbon-dioxide ligase (ADP-forming)]",
"compartment":"c",
"formula":"C7H13N3O2R2"
},
{
"id":"BIOTINSO[c]",
"name":"Biotin sulfoxide",
"compartment":"c",
"formula":"C10H16N2O4S"
},
{
"id":"BIOTINSO[e]",
"name":"BIOTINSO[e]",
"compartment":"e"
},
{
"id":"BIOTIN[c]",
"name":"Biotin",
"compartment":"c",
"formula":"C10H16N2O3S"
},
{
"id":"BIOTIN[e]",
"name":"Biotin",
"compartment":"e",
"formula":"C10H16N2O3S"
},
{
"id":"BKETOC10ACYLACPFAS[c]",
"name":"beta-keto-C10-acyl-ACP-FAS",
"compartment":"c",
"formula":"C10H18O2S2R2"
},
{
"id":"BKETOC12ACYLACPFAS[c]",
"name":"beta-keto-C12-acyl-ACP-FAS",
"compartment":"c",
"formula":"C12H22O2S2R2"
},
{
"id":"BKETOC14ACYLACPFAS[c]",
"name":"beta-keto-C14-acyl-ACP-FAS",
"compartment":"c",
"formula":"C14H26O2S2R2"
},
{
"id":"BKETOC16ACYLACPFAS[c]",
"name":"beta-keto-C16-acyl-ACP-FAS",
"compartment":"c",
"formula":"C16H30O2S2R2"
},
{
"id":"BKETOC18ACYLACPFAS[c]",
"name":"beta-keto-C18-acyl-ACP-FAS",
"compartment":"c",
"formula":"C18H34O2S2R2"
},
{
"id":"BKETOC18ACYLACP[c]",
"name":"beta-keto-C18-acyl-ACP",
"compartment":"c",
"formula":"C18H33O2SR"
},
{
"id":"BKETOC20ACYLACPFAS[c]",
"name":"beta-keto-C20-acyl-ACP-FAS",
"compartment":"c",
"formula":"C20H38O2S2R2"
},
{
"id":"BKETOC20ACYLACP[c]",
"name":"beta-keto-C20-acyl-ACP",
"compartment":"c",
"formula":"C20H37O2SR"
},
{
"id":"BKETOC22ACYLACPFAS[c]",
"name":"beta-keto-C22-acyl-ACP-FAS",
"compartment":"c",
"formula":"C22H42O2S2R2"
},
{
"id":"BKETOC22ACYLACP[c]",
"name":"beta-keto-C22-acyl-ACP",
"compartment":"c",
"formula":"C22H41O2SR"
},
{
"id":"BKETOC24ACYLACPFAS[c]",
"name":"beta-keto-C24-acyl-ACP-FAS",
"compartment":"c",
"formula":"C24H46O2S2R2"
},
{
"id":"BKETOC24ACYLACP[c]",
"name":"beta-keto-C24-acyl-ACP",
"compartment":"c",
"formula":"C24H45O2SR"
},
{
"id":"BKETOC26ACYLACPFAS[c]",
"name":"beta-keto-C26-acyl-ACP-FAS",
"compartment":"c",
"formula":"C26H50O2S2R2"
},
{
"id":"BKETOC26ACYLACP[c]",
"name":"beta-keto-C26-acyl-ACP",
"compartment":"c",
"formula":"C26H49O2SR"
},
{
"id":"BKETOC28ACYLACP[c]",
"name":"beta-keto-C28-acyl-ACP",
"compartment":"c",
"formula":"C28H53O2SR"
},
{
"id":"BKETOC30ACYLACP[c]",
"name":"beta-keto-C30-acyl-ACP",
"compartment":"c",
"formula":"C30H57O2SR"
},
{
"id":"BKETOC32ACYLACP[c]",
"name":"beta-keto-C32-acyl-ACP",
"compartment":"c",
"formula":"C32H61O2SR"
},
{
"id":"BKETOC34ACYLACP[c]",
"name":"beta-keto-C34-acyl-ACP",
"compartment":"c",
"formula":"C34H65O2SR"
},
{
"id":"BKETOC36ACYLACP[c]",
"name":"beta-keto-C36-acyl-ACP",
"compartment":"c",
"formula":"C36H69O2SR"
},
{
"id":"BKETOC38ACYLACP[c]",
"name":"beta-keto-C38-acyl-ACP",
"compartment":"c",
"formula":"C38H73O2SR"
},
{
"id":"BKETOC40ACYLACP[c]",
"name":"beta-keto-C40-acyl-ACP",
"compartment":"c",
"formula":"C40H77O2SR"
},
{
"id":"BKETOC42ACYLACP[c]",
"name":"beta-keto-C42-acyl-ACP",
"compartment":"c",
"formula":"C42H81O2SR"
},
{
"id":"BKETOC44ACYLACP[c]",
"name":"beta-keto-C44-acyl-ACP",
"compartment":"c",
"formula":"C44H85O2SR"
},
{
"id":"BKETOC46ACYLACP[c]",
"name":"beta-keto-C46-acyl-ACP",
"compartment":"c",
"formula":"C46H89O2SR"
},
{
"id":"BKETOC48ACYLACP[c]",
"name":"beta-keto-C48-acyl-ACP",
"compartment":"c",
"formula":"C48H93O2SR"
},
{
"id":"BKETOC4ACYLACPFAS[c]",
"name":"beta-keto-C4-acyl-ACP-FAS",
"compartment":"c",
"formula":"C4H6O2S2R2"
},
{
"id":"BKETOC50ACYLACP[c]",
"name":"beta-keto-C50-acyl-ACP",
"compartment":"c",
"formula":"C50H97O2SR"
},
{
"id":"BKETOC52ACYLACP[c]",
"name":"beta-keto-C52-acyl-ACP",
"compartment":"c",
"formula":"C52H101O2SR"
},
{
"id":"BKETOC54ACYLACP[c]",
"name":"beta-keto-C54-acyl-ACP",
"compartment":"c",
"formula":"C54H105O2SR"
},
{
"id":"BKETOC56ACYLACP[c]",
"name":"beta-keto-C56-acyl-ACP",
"compartment":"c",
"formula":"C56H109O2SR"
},
{
"id":"BKETOC58ACYLACP[c]",
"name":"beta-keto-C58-acyl-ACP",
"compartment":"c",
"formula":"C58H113O2SR"
},
{
"id":"BKETOC6ACYLACPFAS[c]",
"name":"beta-keto-C6-acyl-ACP-FAS",
"compartment":"c",
"formula":"C6H10O2S2R2"
},
{
"id":"BKETOC8ACYLACPFAS[c]",
"name":"beta-keto-C8-acyl-ACP-FAS",
"compartment":"c",
"formula":"C8H14O2S2R2"
},
{
"id":"BRANCHED_GLUCAN[c]",
"name":"Branched D-glucan monomer",
"compartment":"c",
"formula":"C6H10O5"
},
{
"id":"BUTANOYLCOA[c]",
"name":"Butanoyl-CoA",
"compartment":"c",
"formula":"C25H42N7O17P3S"
},
{
"id":"C10ACYLACPFAS[c]",
"name":"C10-acyl-ACP-FAS",
"compartment":"c",
"formula":"C10H20OS2R2"
},
{
"id":"C12ACYLACPFAS[c]",
"name":"C12-acyl-ACP-FAS",
"compartment":"c",
"formula":"C12H24OS2R2"
},
{
"id":"C14ACYLACPFAS[c]",
"name":"C14-acyl-ACP-FAS",
"compartment":"c",
"formula":"C14H28OS2R2"
},
{
"id":"C16ACYLACPFAS[c]",
"name":"C16-acyl-ACP-FAS",
"compartment":"c",
"formula":"C16H32OS2R2"
},
{
"id":"C18ACYLACPFAS[c]",
"name":"C18-acyl-ACP-FAS",
"compartment":"c",
"formula":"C18H36OS2R2"
},
{
"id":"C20ACYLACPFAS[c]",
"name":"C20-acyl-ACP-FAS",
"compartment":"c",
"formula":"C20H40OS2R2"
},
{
"id":"C22ACYLACPFAS[c]",
"name":"C22-acyl-ACP-FAS",
"compartment":"c",
"formula":"C22H44OS2R2"
},
{
"id":"C24ACYLACPFAS[c]",
"name":"C24-acyl-ACP-FAS",
"compartment":"c",
"formula":"C24H48OS2R2"
},
{
"id":"C26ACYLACPFAS[c]",
"name":"C26-acyl-ACP-FAS",
"compartment":"c",
"formula":"C26H52OS2R2"
},
{
"id":"C2ACYLACPFAS[c]",
"name":"C2-acyl-ACP-FAS",
"compartment":"c",
"formula":"C2H4OS2R2"
},
{
"id":"C4ACYLACPFAS[c]",
"name":"C4-acyl-ACP-FAS",
"compartment":"c",
"formula":"C4H8OS2R2"
},
{
"id":"C6ACYLACPFAS[c]",
"name":"C6-acyl-ACP-FAS",
"compartment":"c",
"formula":"C6H12OS2R2"
},
{
"id":"C78MYCOLATEACP[c]",
"name":"C78-alpha-mycolate-ACP",
"compartment":"c",
"formula":"C82H159O2SR"
},
{
"id":"C78MYCOLATEPP[c]",
"name":"C78-alpha-mycolate-PP",
"compartment":"c",
"formula":"C143H259O11P"
},
{
"id":"C8ACYLACPFAS[c]",
"name":"C8-acyl-ACP-FAS",
"compartment":"c",
"formula":"C8H16OS2R2"
},
{
"id":"CAASP[c]",
"name":"N-Carbamoyl-L-aspartate",
"compartment":"c",
"formula":"C5H8N2O5"
},
{
"id":"CADA[c]",
"name":"Cadaverine",
"compartment":"c",
"formula":"C5H14N2"
},
{
"id":"CADA[e]",
"name":"Cadaverine",
"compartment":"e",
"formula":"C5H14N2"
},
{
"id":"CAIR[c]",
"name":"1-(5-Phospho-D-ribosyl)-5-amino-4-imidazolecarboxylate",
"compartment":"c",
"formula":"C9H14N3O9P"
},
{
"id":"CAL[c]",
"name":"Cardiolipin",
"compartment":"c",
"formula":"C79H154O17P2"
},
{
"id":"CAP[c]",
"name":"Carbamoyl phosphate",
"compartment":"c",
"formula":"CH4NO5P"
},
{
"id":"CA[c]",
"name":"Calcium cation",
"compartment":"c",
"formula":"Ca"
},
{
"id":"CA[e]",
"name":"Calcium cation",
"compartment":"e",
"formula":"Ca"
},
{
"id":"CBHCAP[c]",
"name":"(2R,3S)-3-Isoproylmalate",
"compartment":"c",
"formula":"C7H12O5"
},
{
"id":"CCHOL[c]",
"name":"26-Carboxycholest-4-en-3-one",
"compartment":"c",
"formula":"C27H42O3"
},
{
"id":"CD131E19CPC51ACYLACP[c]",
"name":"cis-delta-1-31-enoyl-19-cp-C51-acyl-ACP",
"compartment":"c",
"formula":"C51H97OSR"
},
{
"id":"CD131E19CPC53ACYLACP[c]",
"name":"cis-delta-1-31-enoyl-19-cp-C53-acyl-ACP",
"compartment":"c",
"formula":"C53H101OSR"
},
{
"id":"CD131E19CPC55ACYLACP[c]",
"name":"cis-delta-1-31-enoyl-19-cp-C55-acyl-ACP",
"compartment":"c",
"formula":"C55H105OSR"
},
{
"id":"CD21931EC50ACYLACP[c]",
"name":"cis-delta-2-19,31-enoyl-C50-acyl-ACP",
"compartment":"c",
"formula":"C50H95OSR"
},
{
"id":"CD21931EC52ACYLACP[c]",
"name":"cis-delta-2-19,31-enoyl-C52-acyl-ACP",
"compartment":"c",
"formula":"C52H99OSR"
},
{
"id":"CD21931EC54ACYLACP[c]",
"name":"cis-delta-2-19,31-enoyl-C54-acyl-ACP",
"compartment":"c",
"formula":"C54H103OSR"
},
{
"id":"CD21937EC56ACYLACP[c]",
"name":"cis-delta-2-19,37-enoyl-C56-acyl-ACP",
"compartment":"c",
"formula":"C56H107OSR"
},
{
"id":"CD21937EC58ACYLACP[c]",
"name":"cis-delta-2-19,37-enoyl-C58-acyl-ACP",
"compartment":"c",
"formula":"C58H111OSR"
},
{
"id":"CD37MHC57ACYLACP[c]",
"name":"cis-delta-37-methyl-hydroxy-C57-acyl-ACP",
"compartment":"c",
"formula":"C57H111O2SR"
},
{
"id":"CD37MHC59ACYLACP[c]",
"name":"cis-delta-37-methyl-hydroxy-C59-acyl-ACP",
"compartment":"c",
"formula":"C59H115O2SR"
},
{
"id":"CD37MHMC58ACYLACP[c]",
"name":"cis-delta-37-methyl-hydroxymethyl-C58-acyl-ACP",
"compartment":"c",
"formula":"C58H113O2SR"
},
{
"id":"CD37MHMC60ACYLACP[c]",
"name":"cis-delta-37-methyl-hydroxymethyl-C60-acyl-ACP",
"compartment":"c",
"formula":"C60H117O2SR"
},
{
"id":"CD37MKC59ACYLACP[c]",
"name":"cis-delta-37-methyl-keto-C59-acyl-ACP",
"compartment":"c",
"formula":"C59H113O2SR"
},
{
"id":"CDPDG[c]",
"name":"CDP-diacylglycerol",
"compartment":"c",
"formula":"C47H87N3O15P2"
},
{
"id":"CDPMDE[c]",
"name":"4-(Cytidine 5-diphospho)-2-C-methyl-D-erythritol",
"compartment":"c",
"formula":"C14H25N3O14P2"
},
{
"id":"CDP[c]",
"name":"CDP",
"compartment":"c",
"formula":"C9H15N3O11P2"
},
{
"id":"CD[c]",
"name":"Cadmium",
"compartment":"c",
"formula":"Cd"
},
{
"id":"CD[e]",
"name":"Cadmium",
"compartment":"e",
"formula":"Cd"
},
{
"id":"CELB[c]",
"name":"Cellobiose",
"compartment":"c",
"formula":"C12H22O11"
},
{
"id":"CELB[e]",
"name":"Cellobiose",
"compartment":"e",
"formula":"C12H22O11"
},
{
"id":"CHOL4EN3ONE[c]",
"name":"Cholest-4-en-3-one",
"compartment":"c",
"formula":"C27H44O"
},
{
"id":"CHOLC3COA[c]",
"name":"CoA-cholest-4-en-3-one C3 side chain",
"compartment":"c",
"formula":"C43H66N7O18P3S"
},
{
"id":"CHOLC5COA[c]",
"name":"CoA-cholest-4-en-3-one C5 side chain",
"compartment":"c",
"formula":"C45H70N7O18P3S"
},
{
"id":"CHOLC8COA[c]",
"name":"CoA-cholest-4-en-3-one C8 side chain",
"compartment":"c",
"formula":"C48H76N7O18P3S"
},
{
"id":"CHOLENEC3COA[c]",
"name":"CoA-20-ene-cholest-4-en-3-one C5 side chain",
"compartment":"c",
"formula":"C43H64N7O18P3S"
},
{
"id":"CHOLENEC5COA[c]",
"name":"CoA-22-ene-cholest-4-en-3-one C5 side chain",
"compartment":"c",
"formula":"C45H68N7O18P3S"
},
{
"id":"CHOLENEC8COA[c]",
"name":"CoA-24-ene-cholest-4-en-3-one C8 side chain",
"compartment":"c",
"formula":"C48H74N7O18P3S"
},
{
"id":"CHOLESTEROL[c]",
"name":"Cholesterol",
"compartment":"c",
"formula":"C27H46O"
},
{
"id":"CHOLESTEROL[e]",
"name":"Cholesterol",
"compartment":"e",
"formula":"C27H46O"
},
{
"id":"CHOLP[c]",
"name":"Choline phosphate",
"compartment":"c",
"formula":"C5H15NO4P"
},
{
"id":"CHOL[c]",
"name":"Choline",
"compartment":"c",
"formula":"C5H14NO"
},
{
"id":"CHOL[e]",
"name":"Choline",
"compartment":"e",
"formula":"C5H14NO"
},
{
"id":"CHOR[c]",
"name":"Chorismate",
"compartment":"c",
"formula":"C10H10O6"
},
{
"id":"CISACONITATE[c]",
"name":"cis-Aconitate",
"compartment":"c",
"formula":"C6H6O6"
},
{
"id":"CISDELTA3DODECANOYLCOA[c]",
"name":"CIS-DELTA-3-DODECANOYL-COA",
"compartment":"c",
"formula":"C33H56N7O17P3S"
},
{
"id":"CISDELTA5TETRADECANOYLCOA[c]",
"name":"CIS-DELTA-5-TETRADECANOYL-COA",
"compartment":"c",
"formula":"C35H60N7O17P3S"
},
{
"id":"CITR[c]",
"name":"L-Citrulline",
"compartment":"c",
"formula":"C6H13N3O3"
},
{
"id":"CITR[e]",
"name":"L-Citrulline",
"compartment":"e",
"formula":"C6H13N3O3"
},
{
"id":"CIT[c]",
"name":"Citrate",
"compartment":"c",
"formula":"C6H8O7"
},
{
"id":"CIT[e]",
"name":"Citrate",
"compartment":"e",
"formula":"C6H8O7"
},
{
"id":"CKC60MEROACYLACP[c]",
"name":"cis-keto-C60-meroacyl-ACP",
"compartment":"c",
"formula":"C60H115O2SR"
},
{
"id":"CKC60MEROACYLAMP[c]",
"name":"cis-keto-C60-meroacyl-AMP",
"compartment":"c",
"formula":"C70H128N5O9P"
},
{
"id":"CL[c]",
"name":"Chloride",
"compartment":"c",
"formula":"Cl"
},
{
"id":"CL[e]",
"name":"Chloride",
"compartment":"e",
"formula":"Cl"
},
{
"id":"CMC59MEROACYLCPACP[c]",
"name":"cis-methoxy-C59-meroacyl-cp-ACP",
"compartment":"c",
"formula":"C59H115O2SR"
},
{
"id":"CMC59MEROACYLCPAMP[c]",
"name":"cis-methoxy-C59-meroacyl-cp-AMP",
"compartment":"c",
"formula":"C69H128N5O9P"
},
{
"id":"CMC61MEROACYLCPACP[c]",
"name":"cis-methoxy-C61-meroacyl-cp-ACP",
"compartment":"c",
"formula":"C61H119O2SR"
},
{
"id":"CMC61MEROACYLCPAMP[c]",
"name":"cis-methoxy-C61-meroacyl-cp-AMP",
"compartment":"c",
"formula":"C71H132N5O9P"
},
{
"id":"CMP[c]",
"name":"CMP",
"compartment":"c",
"formula":"C9H14N3O8P"
},
{
"id":"CO2[c]",
"name":"CO2",
"compartment":"c",
"formula":"CO2"
},
{
"id":"CO2[e]",
"name":"CO2",
"compartment":"e",
"formula":"CO2"
},
{
"id":"COA[c]",
"name":"Coenzyme A",
"compartment":"c",
"formula":"C21H36N7O16P3S"
},
{
"id":"COB12[c]",
"name":"B12 Coenzyme",
"compartment":"c",
"formula":"C72H100CoN18O17P"
},
{
"id":"COB12[e]",
"name":"COB12[e]",
"compartment":"e"
},
{
"id":"COBCO[c]",
"name":"Cobamide coenzyme",
"compartment":"c",
"formula":"C72H100CoN18O17P"
},
{
"id":"COBIIRINICACIDACDIAMIDE[c]",
"name":"Cob(II)yrinate a,c diamide",
"compartment":"c",
"formula":"C45H61CoN6O12"
},
{
"id":"COBIRINICACIDACDIAMIDE[c]",
"name":"Cob(I)yrinate a,c diamide",
"compartment":"c",
"formula":"C45H61CoN6O12"
},
{
"id":"COCHEACOA[c]",
"name":"(3R)-2-(2-Carboxyethyl)-3-methyl-6-oxocyclohex-1-ene-1-carboxyl-CoA",
"compartment":"c",
"formula":"C32H49N7O20P3S"
},
{
"id":"COII[c]",
"name":"Cobalt ion",
"compartment":"c",
"formula":"Co"
},
{
"id":"COII[e]",
"name":"Cobalt ion",
"compartment":"e",
"formula":"Co"
},
{
"id":"COPROPORPHYRINOGENIII[c]",
"name":"Coproporphyrinogen III",
"compartment":"c",
"formula":"C36H44N4O8"
},
{
"id":"CO[c]",
"name":"CO",
"compartment":"c",
"formula":"CO"
},
{
"id":"CO[e]",
"name":"CO",
"compartment":"e",
"formula":"CO"
},
{
"id":"CPAD5P[c]",
"name":"1-(2-Carboxyphenylamino)-1-deoxy-D-ribulose 5-phosphate",
"compartment":"c",
"formula":"C12H16NO9P"
},
{
"id":"CTFPP[c]",
"name":"2-cis,6-trans-Farnesyl diphosphate",
"compartment":"c",
"formula":"C15H28O7P2"
},
{
"id":"CTP[c]",
"name":"CTP",
"compartment":"c",
"formula":"C9H16N3O14P3"
},
{
"id":"CU[c]",
"name":"Copper cation",
"compartment":"c",
"formula":"Cu"
},
{
"id":"CU[e]",
"name":"Copper cation",
"compartment":"e",
"formula":"Cu"
},
{
"id":"CYSGLY[c]",
"name":"L-Cysteinylglycine",
"compartment":"c",
"formula":"C5H10N2O3S"
},
{
"id":"CYSNGINS[c]",
"name":"1-O-[2-(L-Cysteinamido)-2-deoxy-alpha-D-glucopyranosyl]-1D-myo-inositol",
"compartment":"c",
"formula":"C15H28N2O11S"
},
{
"id":"CYS[c]",
"name":"L-Cysteine",
"compartment":"c",
"formula":"C3H7NO2S"
},
{
"id":"CYS[e]",
"name":"L-Cysteine",
"compartment":"e",
"formula":"C3H7NO2S"
},
{
"id":"CYT[c]",
"name":"Cytidine",
"compartment":"c",
"formula":"C9H13N3O5"
},
{
"id":"D6PGC[c]",
"name":"6-Phospho-D-gluconate",
"compartment":"c",
"formula":"C6H13O10P"
},
{
"id":"D6PGL[c]",
"name":"D-Glucono-1,5-lactone 6-phosphate",
"compartment":"c",
"formula":"C6H11O9P"
},
{
"id":"D6RP5P[c]",
"name":"2,5-Diamino-6-(5-phospho-D-ribosylamino)pyrimidin-4(3H)-one",
"compartment":"c",
"formula":"C9H16N5O8P"
},
{
"id":"D8RL[c]",
"name":"6,7-Dimethyl-8-(D-ribityl)lumazine",
"compartment":"c",
"formula":"C13H18N4O6"
},
{
"id":"DADP[c]",
"name":"dADP",
"compartment":"c",
"formula":"C10H15N5O9P2"
},
{
"id":"DAG[c]",
"name":"1,2-Diacyl-sn-glycerol",
"compartment":"c",
"formula":"C41H80O5"
},
{
"id":"DAG[e]",
"name":"1,2-Diacyl-sn-glycerol",
"compartment":"e",
"formula":"C41H80O5"
},
{
"id":"DALA[c]",
"name":"D-Alanine",
"compartment":"c",
"formula":"C3H7NO2"
},
{
"id":"DALA[e]",
"name":"D-Alanine",
"compartment":"e",
"formula":"C3H7NO2"
},
{
"id":"DAPIM[c]",
"name":"LL-2,6-Diaminoheptanedioate",
"compartment":"c",
"formula":"C7H14N2O4"
},
{
"id":"DAPIM[e]",
"name":"LL-2,6-Diaminoheptanedioate",
"compartment":"e",
"formula":"C7H14N2O4"
},
{
"id":"DATP[c]",
"name":"dATP",
"compartment":"c",
"formula":"C10H16N5O12P3"
},
{
"id":"DA[c]",
"name":"Deoxyadenosine",
"compartment":"c",
"formula":"C10H13N5O3"
},
{
"id":"DA[e]",
"name":"Deoxyadenosine",
"compartment":"e",
"formula":"C10H13N5O3"
},
{
"id":"DB4P[c]",
"name":"L-3,4-Dihydroxybutan-2-one 4-phosphate",
"compartment":"c",
"formula":"C4H9O6P"
},
{
"id":"DCDP[c]",
"name":"dCDP",
"compartment":"c",
"formula":"C9H15N3O10P2"
},
{
"id":"DCMP[c]",
"name":"dCMP",
"compartment":"c",
"formula":"C9H14N3O7P"
},
{
"id":"DCTP[c]",
"name":"dCTP",
"compartment":"c",
"formula":"C9H16N3O13P3"
},
{
"id":"DECANOATE[c]",
"name":"Decanoic acid",
"compartment":"c",
"formula":"C10H20O2"
},
{
"id":"DECANOATE[e]",
"name":"Decanoic acid",
"compartment":"e",
"formula":"C10H20O2"
},
{
"id":"DECANOYLCOA[c]",
"name":"Decanoyl-CoA",
"compartment":"c",
"formula":"C31H54N7O17P3S"
},
{
"id":"DETHIOBIOTIN[c]",
"name":"Dethiobiotin",
"compartment":"c",
"formula":"C10H18N2O3"
},
{
"id":"DGDP[c]",
"name":"dGDP",
"compartment":"c",
"formula":"C10H15N5O10P2"
},
{
"id":"DGLU[c]",
"name":"D-Glutamate",
"compartment":"c",
"formula":"C5H9NO4"
},
{
"id":"DGLU[e]",
"name":"D-Glutamate",
"compartment":"e",
"formula":"C5H9NO4"
},
{
"id":"DGLYCERATE[c]",
"name":"D-Glycerate",
"compartment":"c",
"formula":"C3H6O4"
},
{
"id":"DGMP[c]",
"name":"dGMP",
"compartment":"c",
"formula":"C10H14N5O7P"
},
{
"id":"DGTP[c]",
"name":"dGTP",
"compartment":"c",
"formula":"C10H16N5O13P3"
},
{
"id":"DG[c]",
"name":"Deoxyguanosine",
"compartment":"c",
"formula":"C10H13N5O4"
},
{
"id":"DHAP[c]",
"name":"Glycerone phosphate",
"compartment":"c",
"formula":"C3H7O6P"
},
{
"id":"DHA[c]",
"name":"Glycerone",
"compartment":"c",
"formula":"C3H6O3"
},
{
"id":"DHF[c]",
"name":"Dihydrofolate",
"compartment":"c",
"formula":"C19H21N7O6"
},
{
"id":"DHLIPOYLPROTEIN[c]",
"name":"Dihydrolipoylprotein",
"compartment":"c",
"formula":"C8H16NOS2R"
},
{
"id":"DHMP[c]",
"name":"7,8-dihydromonapterin",
"compartment":"c",
"formula":"C9H13N5O4"
},
{
"id":"DHMVA[c]",
"name":"2,3-Dihydroxy-3-methylbutanoate",
"compartment":"c",
"formula":"C5H10O4"
},
{
"id":"DHNP[c]",
"name":"2-Amino-4-hydroxy-6-(D-erythro-1,2,3-trihydroxypropyl)-7,8-dihydropteridine",
"compartment":"c",
"formula":"C9H13N5O4"
},
{
"id":"DHN[c]",
"name":"1,4-Dihydroxy-2-naphthoate",
"compartment":"c",
"formula":"C11H8O4"
},
{
"id":"DHPT[c]",
"name":"Dihydropteroate",
"compartment":"c",
"formula":"C14H14N6O3"
},
{
"id":"DHSK[c]",
"name":"3-Dehydroshikimate",
"compartment":"c",
"formula":"C7H8O5"
},
{
"id":"DHXP[c]",
"name":"7,8-dihydroxanthopterin",
"compartment":"c",
"formula":"C6H7N5O2"
},
{
"id":"DIHYDRODIPICOLINATE[c]",
"name":"L-2,3-Dihydrodipicolinate",
"compartment":"c",
"formula":"C7H7NO4"
},
{
"id":"DIHYDROXYMETHYLPENTANOATE[c]",
"name":"(R)-2,3-Dihydroxy-3-methylpentanoate",
"compartment":"c",
"formula":"C6H12O4"
},
{
"id":"DIMAM[c]",
"name":"phthiodiocerol dimycocerosate DIMA membrane associated",
"compartment":"c",
"formula":"C95H188O5"
},
{
"id":"DIMA[c]",
"name":"phthiodiocerol dimycocerosate DIMA",
"compartment":"c",
"formula":"C95H188O5"
},
{
"id":"DIMBM[c]",
"name":"phthiodiolone dimycocerosate DIMB membrane associated",
"compartment":"c",
"formula":"C94H184O5"
},
{
"id":"DIMB[c]",
"name":"phthiodiolone dimycocerosate DIMB",
"compartment":"c",
"formula":"C94H184O5"
},
{
"id":"DIMGP[c]",
"name":"D-erythro-1-(Imidazol-4-yl)glycerol 3-phosphate",
"compartment":"c",
"formula":"C6H11N2O6P"
},
{
"id":"DIN[c]",
"name":"Deoxyinosine",
"compartment":"c",
"formula":"C10H12N4O4"
},
{
"id":"DIN[e]",
"name":"Deoxyinosine",
"compartment":"e",
"formula":"C10H12N4O4"
},
{
"id":"DLIPO[c]",
"name":"Dihydrolipoamide",
"compartment":"c",
"formula":"C8H17NOS2"
},
{
"id":"DMBI[c]",
"name":"Dimethylbenzimidazole",
"compartment":"c",
"formula":"C9H10N2"
},
{
"id":"DMPP[c]",
"name":"Dimethylallyl diphosphate",
"compartment":"c",
"formula":"C5H12O7P2"
},
{
"id":"DMQ[c]",
"name":"2-Demethylmenaquinone (n=7)",
"compartment":"c",
"formula":"C50H70O2"
},
{
"id":"DOCOSANOATE[c]",
"name":"Docosanoic acid",
"compartment":"c",
"formula":"C22H44O2"
},
{
"id":"DOCOSANOYLACP[c]",
"name":"docosanoyl-ACP",
"compartment":"c",
"formula":"C22H43OSR"
},
{
"id":"DOCOSANOYLAMP[c]",
"name":"docosanoyl AMP",
"compartment":"c",
"formula":"C32H56N5O8P"
},
{
"id":"DOCOSANOYLCOA[c]",
"name":"Docosanoyl-CoA",
"compartment":"c",
"formula":"C43H78N7O17P3S"
},
{
"id":"DODECANOATE[c]",
"name":"Dodecanoic acid",
"compartment":"c",
"formula":"C12H24O2"
},
{
"id":"DODECANOATE[e]",
"name":"Dodecanoic acid",
"compartment":"e",
"formula":"C12H24O2"
},
{
"id":"DODECANOYLCOA[c]",
"name":"Lauroyl-CoA",
"compartment":"c",
"formula":"C33H58N7O17P3S"
},
{
"id":"DOPENTACONTANOYLACP[c]",
"name":"C52-acyl-ACP",
"compartment":"c",
"formula":"C52H103OSR"
},
{
"id":"DORIB[c]",
"name":"Deoxyribose",
"compartment":"c",
"formula":"C5H10O4"
},
{
"id":"DOROA[c]",
"name":"(S)-Dihydroorotate",
"compartment":"c",
"formula":"C5H6N2O4"
},
{
"id":"DOTETRACONTANOYLACP[c]",
"name":"C42-acyl-ACP",
"compartment":"c",
"formula":"C42H83OSR"
},
{
"id":"DOTRIACONTANOYLACP[c]",
"name":"C32-acyl-ACP",
"compartment":"c",
"formula":"C32H63OSR"
},
{
"id":"DPCOA[c]",
"name":"Dephospho-CoA",
"compartment":"c",
"formula":"C21H35N7O13P2S"
},
{
"id":"DPPP[c]",
"name":"(2Z,6Z,10Z,14Z,18Z,22Z,26Z,30Z,34E)-Decaprenyl diphosphate",
"compartment":"c",
"formula":"C50H84O7P2"
},
{
"id":"DPPR[c]",
"name":"decaprenylphoshoryl-5-phosphoribose",
"compartment":"c",
"formula":"C55H92P2O11"
},
{
"id":"DPP[c]",
"name":"decaprenyl phosphate",
"compartment":"c",
"formula":"C50H83O4P"
},
{
"id":"DQT[c]",
"name":"3-Dehydroquinate",
"compartment":"c",
"formula":"C7H10O6"
},
{
"id":"DR1P[c]",
"name":"2-Deoxy-D-ribose 1-phosphate",
"compartment":"c",
"formula":"C5H11O7P"
},
{
"id":"DR5P[c]",
"name":"2-Deoxy-D-ribose 5-phosphate",
"compartment":"c",
"formula":"C5H11O7P"
},
{
"id":"DTDP4DH6DGLC[c]",
"name":"4,6-Dideoxy-4-oxo-dTDP-D-glucose",
"compartment":"c",
"formula":"C16H24N2O15P2"
},
{
"id":"DTDP4DH6DMAN[c]",
"name":"dTDP-4-dehydro-6-deoxy-L-mannose",
"compartment":"c",
"formula":"C16H24N2O15P2"
},
{
"id":"DTDPGLC[c]",
"name":"dTDP-glucose",
"compartment":"c",
"formula":"C16H26N2O16P2"
},
{
"id":"DTDPRHAM[c]",
"name":"dTDP-6-deoxy-L-mannose",
"compartment":"c",
"formula":"C16H26N2O15P2"
},
{
"id":"DTDP[c]",
"name":"dTDP",
"compartment":"c",
"formula":"C10H16N2O11P2"
},
{
"id":"DTHY[c]",
"name":"Thymidine",
"compartment":"c",
"formula":"C10H14N2O5"
},
{
"id":"DTMP[c]",
"name":"dTMP",
"compartment":"c",
"formula":"C10H15N2O8P"
},
{
"id":"DTTP[c]",
"name":"dTTP",
"compartment":"c",
"formula":"C10H17N2O14P3"
},
{
"id":"DUDP[c]",
"name":"dUDP",
"compartment":"c",
"formula":"C9H14N2O11P2"
},
{
"id":"DUMP[c]",
"name":"dUMP",
"compartment":"c",
"formula":"C9H13N2O8P"
},
{
"id":"DUTP[c]",
"name":"dUTP",
"compartment":"c",
"formula":"C9H15N2O14P3"
},
{
"id":"DX5P[c]",
"name":"1-Deoxy-D-xylulose 5-phosphate",
"compartment":"c",
"formula":"C5H11O7P"
},
{
"id":"E4P[c]",
"name":"D-Erythrose 4-phosphate",
"compartment":"c",
"formula":"C4H9O7P"
},
{
"id":"ECSCOA[c]",
"name":"Eicosanoyl-CoA",
"compartment":"c",
"formula":"C41H74N7O17P3S"
},
{
"id":"EICOSANOATE[c]",
"name":"Icosanoic acid",
"compartment":"c",
"formula":"C20H40O2"
},
{
"id":"EICOSANOATE[e]",
"name":"Icosanoic acid",
"compartment":"e",
"formula":"C20H40O2"
},
{
"id":"EICOSANOYLACP[c]",
"name":"eicosanoyl-ACP",
"compartment":"c",
"formula":"C20H39OSR"
},
{
"id":"EICOSANOYLAMP[c]",
"name":"icosanoyl AMP",
"compartment":"c",
"formula":"C30H52N5O8P"
},
{
"id":"EPSHCHC[c]",
"name":"2-Succinyl-5-enolpyruvyl-6-hydroxy-3-cyclohexene-1-carboxylate",
"compartment":"c",
"formula":"C14H16O9"
},
{
"id":"ETHA[c]",
"name":"Ethanolamine",
"compartment":"c",
"formula":"C2H7NO"
},
{
"id":"ETH[c]",
"name":"Ethanol",
"compartment":"c",
"formula":"C2H6O"
},
{
"id":"ETH[e]",
"name":"Ethanol",
"compartment":"e",
"formula":"C2H6O"
},
{
"id":"F1P[c]",
"name":"D-Fructose 1-phosphate",
"compartment":"c",
"formula":"C6H13O9P"
},
{
"id":"F4200[c]",
"name":"Coenzyme F420-0",
"compartment":"c",
"formula":"C19H22N3O12P"
},
{
"id":"F4201[c]",
"name":"Coenzyme F420-1",
"compartment":"c",
"formula":"C24H29N4O15P"
},
{
"id":"F420H2[c]",
"name":"Coenzyme F420",
"compartment":"c",
"formula":"C29H38N5O18P"
},
{
"id":"F420[c]",
"name":"Coenzyme F420",
"compartment":"c",
"formula":"C29H36N5O18P"
},
{
"id":"F6P[c]",
"name":"D-Fructose 6-phosphate",
"compartment":"c",
"formula":"C6H13O9P"
},
{
"id":"FADH2[c]",
"name":"FADH2",
"compartment":"c",
"formula":"C27H35N9O15P2"
},
{
"id":"FAD[c]",
"name":"FAD",
"compartment":"c",
"formula":"C27H33N9O15P2"
},
{
"id":"FDP[c]",
"name":"D-Fructose 1,6-bisphosphate",
"compartment":"c",
"formula":"C6H14O12P2"
},
{
"id":"FE2[c]",
"name":"Fe2+",
"compartment":"c",
"formula":"Fe"
},
{
"id":"FE2[e]",
"name":"Fe2+",
"compartment":"e",
"formula":"Fe"
},
{
"id":"FE3[c]",
"name":"Fe3+",
"compartment":"c",
"formula":"Fe"
},
{
"id":"FE3[e]",
"name":"Fe3+",
"compartment":"e",
"formula":"Fe"
},
{
"id":"FERI[c]",
"name":"Reduced ferredoxin",
"compartment":"c"
},
{
"id":"FERO[c]",
"name":"Oxidized ferredoxin",
"compartment":"c"
},
{
"id":"FGAM[c]",
"name":"2-(Formamido)-N1-(5-phosphoribosyl)acetamidine",
"compartment":"c",
"formula":"C8H16N3O8P"
},
{
"id":"FGAR[c]",
"name":"5-Phosphoribosyl-N-formylglycinamide",
"compartment":"c",
"formula":"C8H15N2O9P"
},
{
"id":"FMNH2[c]",
"name":"Reduced FMN",
"compartment":"c",
"formula":"C17H23N4O9P"
},
{
"id":"FMN[c]",
"name":"FMN",
"compartment":"c",
"formula":"C17H21N4O9P"
},
{
"id":"FOCOA[c]",
"name":"Formyl-CoA",
"compartment":"c",
"formula":"C22H36N7O17P3S"
},
{
"id":"FOL[c]",
"name":"Folate",
"compartment":"c",
"formula":"C19H19N7O6"
},
{
"id":"FOL[e]",
"name":"Folate",
"compartment":"e",
"formula":"C19H19N7O6"
},
{
"id":"FOR[c]",
"name":"Formate",
"compartment":"c",
"formula":"CH2O2"
},
{
"id":"FOR[e]",
"name":"Formate",
"compartment":"e",
"formula":"CH2O2"
},
{
"id":"FO[c]",
"name":"7,8-Didemethyl-8-hydroxy-5-deazariboflavin",
"compartment":"c",
"formula":"C16H17N3O7"
},
{
"id":"FPP[c]",
"name":"trans,trans-Farnesyl diphosphate",
"compartment":"c",
"formula":"C15H28O7P2"
},
{
"id":"FRU[c]",
"name":"D-Fructose",
"compartment":"c",
"formula":"C6H12O6"
},
{
"id":"FRU[e]",
"name":"D-Fructose",
"compartment":"e",
"formula":"C6H12O6"
},
{
"id":"FTHF[c]",
"name":"10-Formyltetrahydrofolate",
"compartment":"c",
"formula":"C20H23N7O7"
},
{
"id":"FU1P[c]",
"name":"L-Fuculose 1-phosphate",
"compartment":"c",
"formula":"C6H13O8P"
},
{
"id":"FUACAC[c]",
"name":"4-Fumarylacetoacetate",
"compartment":"c",
"formula":"C8H8O6"
},
{
"id":"FUM[c]",
"name":"Fumarate",
"compartment":"c",
"formula":"C4H4O4"
},
{
"id":"FUM[e]",
"name":"Fumarate",
"compartment":"e",
"formula":"C4H4O4"
},
{
"id":"G1P[c]",
"name":"D-Glucose 1-phosphate",
"compartment":"c",
"formula":"C6H13O9P"
},
{
"id":"G3PE[c]",
"name":"sn-glycero-3-Phospoethanolamine",
"compartment":"c",
"formula":"C5H14NO6P"
},
{
"id":"G3P[c]",
"name":"D-Glyceraldehyde 3-phosphate",
"compartment":"c",
"formula":"C3H7O6P"
},
{
"id":"G3P[e]",
"name":"D-Glyceraldehyde 3-phosphate",
"compartment":"e",
"formula":"C3H7O6P"
},
{
"id":"G6P[c]",
"name":"D-Glucose 6-phosphate",
"compartment":"c",
"formula":"C6H13O9P"
},
{
"id":"GA1P[c]",
"name":"alpha-D-Glucosamine 1-phosphate",
"compartment":"c",
"formula":"C6H14NO8P"
},
{
"id":"GA6P[c]",
"name":"D-Glucosamine 6-phosphate",
"compartment":"c",
"formula":"C6H14NO8P"
},
{
"id":"GABA[c]",
"name":"4-Aminobytanoate",
"compartment":"c",
"formula":"C4H9NO2"
},
{
"id":"GABA[e]",
"name":"4-Aminobytanoate",
"compartment":"e",
"formula":"C4H9NO2"
},
{
"id":"GAL1P[c]",
"name":"alpha-D-Galactose 1-phosphate",
"compartment":"c",
"formula":"C6H13O9P"
},
{
"id":"GALACTANDPP[c]",
"name":"galactan-decaprenylphosphate large complex",
"compartment":"c",
"formula":"C249H415NO166P2"
},
{
"id":"GAR[c]",
"name":"5-Phosphoribosylglycinamide",
"compartment":"c",
"formula":"C7H15N2O8P"
},
{
"id":"GA[c]",
"name":"D-Glyceraldehyde",
"compartment":"c",
"formula":"C3H6O3"
},
{
"id":"GDPDHDOGAL[c]",
"name":"GDP-4-keto-6-L-deoxygalactose",
"compartment":"c",
"formula":"C16H23N5O15P2"
},
{
"id":"GDPDHDOMAN[c]",
"name":"GDP-4-dehydro-6-deoxy-D-mannose",
"compartment":"c",
"formula":"C16H23N5O15P2"
},
{
"id":"GDPFUC[c]",
"name":"GDP-L-fucose",
"compartment":"c",
"formula":"C16H25N5O15P2"
},
{
"id":"GDPMAN[c]",
"name":"GDP-mannose",
"compartment":"c",
"formula":"C16H25N5O16P2"
},
{
"id":"GDP[c]",
"name":"GDP",
"compartment":"c",
"formula":"C10H15N5O11P2"
},
{
"id":"GGPP[c]",
"name":"Geranylgeranyl diphosphate",
"compartment":"c",
"formula":"C20H36O7P2"
},
{
"id":"GL3P[c]",
"name":"sn-Glycerol 3-phosphate",
"compartment":"c",
"formula":"C3H9O6P"
},
{
"id":"GL3P[e]",
"name":"sn-Glycerol 3-phosphate",
"compartment":"e",
"formula":"C3H9O6P"
},
{
"id":"GLAC[c]",
"name":"alpha-D-Galactose",
"compartment":"c",
"formula":"C6H12O6"
},
{
"id":"GLAC[e]",
"name":"alpha-D-Galactose",
"compartment":"e",
"formula":"C6H12O6"
},
{
"id":"GLAL[c]",
"name":"Glycolaldehyde",
"compartment":"c",
"formula":"C2H4O2"
},
{
"id":"GLC[c]",
"name":"D-Glucose",
"compartment":"c",
"formula":"C6H12O6"
},
{
"id":"GLC[e]",
"name":"D-Glucose",
"compartment":"e",
"formula":"C6H12O6"
},
{
"id":"GLN[c]",
"name":"L-Glutamine",
"compartment":"c",
"formula":"C5H10N2O3"
},
{
"id":"GLN[e]",
"name":"L-Glutamine",
"compartment":"e",
"formula":"C5H10N2O3"
},
{
"id":"GLU1SEMIALD[c]",
"name":"(S)-4-Amino-5-oxopentanoate",
"compartment":"c",
"formula":"C5H9NO3"
},
{
"id":"GLUCAN[c]",
"name":"D-glucan monomer",
"compartment":"c",
"formula":"C6H10O5"
},
{
"id":"GLUGSAL[c]",
"name":"L-Glutamate 5-semialdehyde",
"compartment":"c",
"formula":"C5H9NO3"
},
{
"id":"GLUP[c]",
"name":"L-Glutamyl 5-phosphate",
"compartment":"c",
"formula":"C5H10NO7P"
},
{
"id":"GLU[c]",
"name":"L-Glutamate",
"compartment":"c",
"formula":"C5H9NO4"
},
{
"id":"GLU[e]",
"name":"L-Glutamate",
"compartment":"e",
"formula":"C5H9NO4"
},
{
"id":"GLX[c]",
"name":"Glyoxylate",
"compartment":"c",
"formula":"C2H2O3"
},
{
"id":"GLYCOLATE[c]",
"name":"Glycolate",
"compartment":"c",
"formula":"C2H4O3"
},
{
"id":"GLYCOLATE[e]",
"name":"Glycolate",
"compartment":"e",
"formula":"C2H4O3"
},
{
"id":"GLY[c]",
"name":"Glycine",
"compartment":"c",
"formula":"C2H5NO2"
},
{
"id":"GLY[e]",
"name":"Glycine",
"compartment":"e",
"formula":"C2H5NO2"
},
{
"id":"GL[c]",
"name":"Glycerol",
"compartment":"c",
"formula":"C3H8O3"
},
{
"id":"GL[e]",
"name":"Glycerol",
"compartment":"e",
"formula":"C3H8O3"
},
{
"id":"GMP[c]",
"name":"GMP",
"compartment":"c",
"formula":"C10H14N5O8P"
},
{
"id":"GN[c]",
"name":"Guanine",
"compartment":"c",
"formula":"C5H5N5O"
},
{
"id":"GN[e]",
"name":"Guanine",
"compartment":"e",
"formula":"C5H5N5O"
},
{
"id":"GPP[c]",
"name":"Geranyl diphosphate",
"compartment":"c",
"formula":"C10H20O7P2"
},
{
"id":"GSH[c]",
"name":"Glutathione",
"compartment":"c",
"formula":"C10H17N3O6S"
},
{
"id":"GSH[e]",
"name":"GSH[e]",
"compartment":"e"
},
{
"id":"GSN[c]",
"name":"Guanosine",
"compartment":"c",
"formula":"C10H13N5O5"
},
{
"id":"GSN[e]",
"name":"Guanosine",
"compartment":"e",
"formula":"C10H13N5O5"
},
{
"id":"GSSG[c]",
"name":"Glutathione disulfide",
"compartment":"c",
"formula":"C20H32N6O12S2"
},
{
"id":"GTP[c]",
"name":"GTP",
"compartment":"c",
"formula":"C10H16N5O14P3"
},
{
"id":"H2CO3[c]",
"name":"Carbonic acid",
"compartment":"c",
"formula":"H2CO3"
},
{
"id":"H2O2[c]",
"name":"Hydrogen peroxide",
"compartment":"c",
"formula":"H2O2"
},
{
"id":"H2O[c]",
"name":"Water",
"compartment":"c",
"formula":"H2O"
},
{
"id":"H2O[e]",
"name":"Water",
"compartment":"e",
"formula":"H2O"
},
{
"id":"H2SO3[c]",
"name":"Sulfite",
"compartment":"c",
"formula":"H2SO3"
},
{
"id":"H2S[c]",
"name":"Hydrogen sulfide",
"compartment":"c",
"formula":"H2S"
},
{
"id":"H2[c]",
"name":"Hydrogen",
"compartment":"c",
"formula":"H2"
},
{
"id":"H2[e]",
"name":"Hydrogen",
"compartment":"e",
"formula":"H2"
},
{
"id":"HBARHAM[c]",
"name":"Rhamnose-benzoic acid",
"compartment":"c",
"formula":"C13H16O7"
},
{
"id":"HBA[c]",
"name":"4-Hydroxybenzoate",
"compartment":"c",
"formula":"C7H6O3"
},
{
"id":"HBUTCOA[c]",
"name":"(S)-3-Hydroxybutanoyl-CoA",
"compartment":"c",
"formula":"C25H42N7O18P3S"
},
{
"id":"HCHOLC3COA[c]",
"name":"CoA-20-hydroxy-cholest-4-en-3-one C5 side chain",
"compartment":"c",
"formula":"C43H66N7O19P3S"
},
{
"id":"HCHOLC5COA[c]",
"name":"CoA-22-hydroxy-cholest-4-en-3-one C5 side chain",
"compartment":"c",
"formula":"C45H70N7O19P3S"
},
{
"id":"HCHOLC8COA[c]",
"name":"CoA-24-hydroxy-cholest-4-en-3-one C8 side chain",
"compartment":"c",
"formula":"C48H76N7O19P3S"
},
{
"id":"HCHOL[c]",
"name":"26-Hydroxycholest-4-en-3-one",
"compartment":"c",
"formula":"C27H44O2"
},
{
"id":"HCO3[c]",
"name":"HCO3",
"compartment":"c",
"formula":"HCO3"
},
{
"id":"HCSCOA[c]",
"name":"hexacosanoyl-CoA",
"compartment":"c",
"formula":"C47H86N7O17P3S"
},
{
"id":"HCYS[c]",
"name":"L-Homocysteine",
"compartment":"c",
"formula":"C4H9NO2S"
},
{
"id":"HDCCOA[c]",
"name":"Palmitoyl-CoA",
"compartment":"c",
"formula":"C37H66N7O17P3S"
},
{
"id":"HEMEFE2[c]",
"name":"Heme O",
"compartment":"c",
"formula":"C49H58FeN4O5"
},
{
"id":"HEMEFE3[c]",
"name":"Heme A",
"compartment":"c",
"formula":"C49H56FeN4O6"
},
{
"id":"HEMT[c]",
"name":"5-(2-Hydroxyethyl)-4-methylthiazole",
"compartment":"c",
"formula":"C6H9NOS"
},
{
"id":"HEPPP[c]",
"name":"all-trans-Heptaprenyl diphosphate",
"compartment":"c",
"formula":"C35H60O7P2"
},
{
"id":"HEPTADECANOATE[c]",
"name":"heptadecanoate",
"compartment":"c",
"formula":"C17H34O2"
},
{
"id":"HEPTADECANOATE[e]",
"name":"heptadecanoate",
"compartment":"e",
"formula":"C17H34O2"
},
{
"id":"HEPTADECANOYLACP[c]",
"name":"heptadecanoyl-ACP",
"compartment":"c",
"formula":"C17H33OSR"
},
{
"id":"HEPTADECANOYLCOA[c]",
"name":"heptadecanoyl-CoA",
"compartment":"c",
"formula":"C38H68N7O17P3S"
},
{
"id":"HEPTANOYLCOA[c]",
"name":"heptanoyl-CoA",
"compartment":"c",
"formula":"C28H48N7O17P3S"
},
{
"id":"HEXACOSANOATE[c]",
"name":"hexacosanoate",
"compartment":"c",
"formula":"C26H52O2"
},
{
"id":"HEXACOSANOATE[e]",
"name":"hexacosanoate",
"compartment":"e",
"formula":"C26H52O2"
},
{
"id":"HEXACOSANOYLACP[c]",
"name":"hexacosanoyl-ACP",
"compartment":"c",
"formula":"C26H51OSR"
},
{
"id":"HEXADECANOATE[c]",
"name":"Hexadecanoic acid",
"compartment":"c",
"formula":"C16H32O2"
},
{
"id":"HEXADECANOATE[e]",
"name":"Hexadecanoic acid",
"compartment":"e",
"formula":"C16H32O2"
},
{
"id":"HEXADECANOYLACP[c]",
"name":"Hexadecanoyl-[acp]",
"compartment":"c",
"formula":"C16H31OSR"
},
{
"id":"HEXADECANOYLMAS[c]",
"name":"hexadecanoyl-MAS",
"compartment":"c",
"formula":"C16H31OSR"
},
{
"id":"HEXANOATE[c]",
"name":"Hexanoic acid",
"compartment":"c",
"formula":"C6H12O2"
},
{
"id":"HEXANOATE[e]",
"name":"Hexanoic acid",
"compartment":"e",
"formula":"C6H12O2"
},
{
"id":"HEXANOYLCOA[c]",
"name":"Hexanoyl-CoA",
"compartment":"c",
"formula":"C27H46N7O17P3S"
},
{
"id":"HEXAPENTACONTANOYLACP[c]",
"name":"C56-acyl-ACP",
"compartment":"c",
"formula":"C56H111OSR"
},
{
"id":"HEXATETRACONTANOYLACP[c]",
"name":"C46-acyl-ACP",
"compartment":"c",
"formula":"C46H91OSR"
},
{
"id":"HEXATRIACONTANOYLACP[c]",
"name":"C36-acyl-ACP",
"compartment":"c",
"formula":"C36H71OSR"
},
{
"id":"HHD[c]",
"name":"(2Z,4Z)-2-Hydroxyhexa-2,4-dienoic acid",
"compartment":"c",
"formula":"C6H8O3"
},
{
"id":"HIBUTCOA[c]",
"name":"(S)-3-Hydroxyisobutyryl-CoA",
"compartment":"c",
"formula":"C25H42N7O18P3S"
},
{
"id":"HIBUT[c]",
"name":"(S)-3-Hydroxyisobutyrate",
"compartment":"c",
"formula":"C4H8O3"
},
{
"id":"HIECCOA[c]",
"name":"(7aS)-7a-Methyl-1,5-dioxo-2,3,5,6,7,7a-hexahydro-1H-indene-4-carboxyl-CoA",
"compartment":"c",
"formula":"C32H46N7O19P3S"
},
{
"id":"HIPCOA[c]",
"name":"3-[(3aS,4S,7aS)-7a-Methyl-1,5-dioxo-octahydro-1H-inden-4-yl]propanoyl-CoA;",
"compartment":"c",
"formula":"C34H52N7O19P3S"
},
{
"id":"HIPECOA[c]",
"name":"(2E)-3-[(3aS,4S,5R,7aS)-5-hydroxy-7a-methyl-1-oxo-octahydro-1H-inden-4-yl]prop-2-enoyl-CoA",
"compartment":"c",
"formula":"C34H52N7O19P3S"
},
{
"id":"HIP[c]",
"name":"3-[(3aS,4S,7aS)-7a-Methyl-1,5-dioxo-octahydro-1H-inden-4-yl]propanoic acid",
"compartment":"c",
"formula":"C13H18O4"
},
{
"id":"HISOLP[c]",
"name":"L-Histidinol phosphate",
"compartment":"c",
"formula":"C6H12N3O4P"
},
{
"id":"HISOL[c]",
"name":"L-Histidinol",
"compartment":"c",
"formula":"C6H11N3O"
},
{
"id":"HIS[c]",
"name":"L-Histidine",
"compartment":"c",
"formula":"C6H9N3O2"
},
{
"id":"HIS[e]",
"name":"L-Histidine",
"compartment":"e",
"formula":"C6H9N3O2"
},
{
"id":"HLA[c]",
"name":"5-hydroxylevulinic acid",
"compartment":"c",
"formula":"C5H8O4"
},
{
"id":"HMB4PP[c]",
"name":"1-Hydroxy-2-methyl-2-butenyl 4-diphosphate",
"compartment":"c",
"formula":"C5H12O8P2"
},
{
"id":"HMBUTCOA[c]",
"name":"(2S,3S)-3-Hydroxy-2-methylbutanoyl-CoA",
"compartment":"c",
"formula":"C26H44N7O18P3S"
},
{
"id":"HMGLUTCOA[c]",
"name":"(S)-3-Hydroxy-3-methylglutaryl-CoA",
"compartment":"c",
"formula":"C27H44N7O20P3S"
},
{
"id":"HMOP[c]",
"name":"(R)-3-Hydroxy-3-methyl-2-oxopentanoate",
"compartment":"c",
"formula":"C6H10O4"
},
{
"id":"HOA[c]",
"name":"2-hydroxy-3-oxoadipate",
"compartment":"c",
"formula":"C6H8O6"
},
{
"id":"HOMOGEN[c]",
"name":"Homogentisate",
"compartment":"c",
"formula":"C8H8O4"
},
{
"id":"HPPP[c]",
"name":"all-trans-Hexaprenyl diphosphate",
"compartment":"c",
"formula":"C30H52O7P2"
},
{
"id":"HP[c]",
"name":"2-Amino-4-hydroxy-6-hydroxymethyl-7,8-dihydropteridine",
"compartment":"c",
"formula":"C7H9N5O2"
},
{
"id":"HSER[c]",
"name":"L-Homoserine",
"compartment":"c",
"formula":"C4H9NO3"
},
{
"id":"HYDROGENOBYRINATEACDIAMIDE[c]",
"name":"Hydrogenobyrinate a,c diamide",
"compartment":"c",
"formula":"C45H62N6O12"
},
{
"id":"HYDROGENOBYRINATE[c]",
"name":"Hydrogenobyrinate",
"compartment":"c",
"formula":"C45H60N4O14"
},
{
"id":"HYDROXYMETHYLBILANE[c]",
"name":"Hydroxymethylbilane",
"compartment":"c",
"formula":"C40H46N4O17"
},
{
"id":"HYDROXYPHTHIOCERANOYLCOA[c]",
"name":"hydroxyphthioceranoyl-CoA",
"compartment":"c",
"formula":"C60H112N7O18P3S"
},
{
"id":"HYXN[c]",
"name":"Hypoxanthine",
"compartment":"c",
"formula":"C5H4N4O"
},
{
"id":"HYXN[e]",
"name":"Hypoxanthine",
"compartment":"e",
"formula":"C5H4N4O"
},
{
"id":"H[c]",
"name":"H+",
"compartment":"c",
"formula":"H"
},
{
"id":"H[e]",
"name":"H+",
"compartment":"e",
"formula":"H"
},
{
"id":"Hr[e]",
"name":"H+",
"compartment":"e",
"formula":"H"
},
{
"id":"IBUTCOA[c]",
"name":"2-Methylpropanoyl-CoA",
"compartment":"c",
"formula":"C25H42N7O17P3S"
},
{
"id":"IBUTLIPO[c]",
"name":"S-(2-Methylpropanoyl)-dihydrolipoamide",
"compartment":"c",
"formula":"C12H23NO2S2"
},
{
"id":"ICHOR[c]",
"name":"Isochorismate",
"compartment":"c",
"formula":"C10H10O6"
},
{
"id":"ICIT[c]",
"name":"Isocitrate",
"compartment":"c",
"formula":"C6H8O7"
},
{
"id":"IGP[c]",
"name":"Indoleglycerol phosphate",
"compartment":"c",
"formula":"C11H14NO6P"
},
{
"id":"ILE[c]",
"name":"L-Isoleucine",
"compartment":"c",
"formula":"C6H13NO2"
},
{
"id":"ILE[e]",
"name":"L-Isoleucine",
"compartment":"e",
"formula":"C6H13NO2"
},
{
"id":"IMACP[c]",
"name":"3-(Imidazol-4-yl)-2-oxopropyl phosphate",
"compartment":"c",
"formula":"C6H9N2O5P"
},
{
"id":"IMP[c]",
"name":"IMP",
"compartment":"c",
"formula":"C10H13N4O8P"
},
{
"id":"INS[c]",
"name":"Inosine",
"compartment":"c",
"formula":"C10H12N4O5"
},
{
"id":"INS[e]",
"name":"Inosine",
"compartment":"e",
"formula":"C10H12N4O5"
},
{
"id":"IPPMAE[c]",
"name":"2-Isopropylmaleate",
"compartment":"c",
"formula":"C7H10O4"
},
{
"id":"IPPMAL[c]",
"name":"alpha-Isopropylmalate",
"compartment":"c",
"formula":"C7H12O5"
},
{
"id":"IPP[c]",
"name":"Isopentenyl diphosphate",
"compartment":"c",
"formula":"C5H12O7P2"
},
{
"id":"IP[c]",
"name":"1D-myo-Inositol 3-phosphate",
"compartment":"c",
"formula":"C6H13O9P"
},
{
"id":"ISUCC[c]",
"name":"Iminoaspartate",
"compartment":"c",
"formula":"C4H5NO4"
},
{
"id":"KC86MYCOLATE26[c]",
"name":"keto-mycolate C86 (26)",
"compartment":"c",
"formula":"C86H168O4"
},
{
"id":"K[c]",
"name":"Potassium",
"compartment":"c",
"formula":"K"
},
{
"id":"K[e]",
"name":"Potassium",
"compartment":"e",
"formula":"K"
},
{
"id":"LAAA[c]",
"name":"L-alpha-Aminoadipic acid",
"compartment":"c",
"formula":"C6H11NO4"
},
{
"id":"LAAA[e]",
"name":"L-alpha-Aminoadipic acid",
"compartment":"e",
"formula":"C6H11NO4"
},
{
"id":"LACGSH[c]",
"name":"(R)-S-Lactoylglutathione",
"compartment":"c",
"formula":"C13H21N3O8S"
},
{
"id":"LAC[c]",
"name":"(R)-Lactate",
"compartment":"c",
"formula":"C3H6O3"
},
{
"id":"LAC[e]",
"name":"(R)-Lactate",
"compartment":"e",
"formula":"C3H6O3"
},
{
"id":"LALD[c]",
"name":"(S)-Lactaldehyde",
"compartment":"c",
"formula":"C3H6O2"
},
{
"id":"LEU[c]",
"name":"L-Leucine",
"compartment":"c",
"formula":"C6H13NO2"
},
{
"id":"LEU[e]",
"name":"L-Leucine",
"compartment":"e",
"formula":"C6H13NO2"
},
{
"id":"LIPID1[c]",
"name":"Undecaprenyl-diphospho-N-acetylmuramoyl-L-alanyl-D-glutamyl-meso-2,6-diaminopimeloyl-D-alanyl-D-alanine",
"compartment":"c",
"formula":"C87H143N7O23P2"
},
{
"id":"LIPID2[c]",
"name":"Undecaprenyl-diphospho-N-acetylmuramoyl-(N-acetylglucosamine)-L-alanyl-D-glutamyl-meso-2,6-diaminopimeloyl-D-alanyl-D-alanine",
"compartment":"c",
"formula":"C95H156N8O28P2"
},
{
"id":"LIPOYLPROTEIN[c]",
"name":"Lipoylprotein",
"compartment":"c",
"formula":"C8H14NOS2R"
},
{
"id":"LIPO[c]",
"name":"Lipoamide",
"compartment":"c",
"formula":"C8H15NOS2"
},
{
"id":"LLAC[c]",
"name":"(S)-Lactate",
"compartment":"c",
"formula":"C3H6O3"
},
{
"id":"LLAC[e]",
"name":"(S)-Lactate",
"compartment":"e",
"formula":"C3H6O3"
},
{
"id":"LLCT[c]",
"name":"L-Cystathionine",
"compartment":"c",
"formula":"C7H14N2O4S"
},
{
"id":"LPPG[c]",
"name":"(2S)-Lactyl-2-diphospho-5-guanosine",
"compartment":"c",
"formula":"C13H19N5O13P2"
},
{
"id":"LYS[c]",
"name":"L-Lysine",
"compartment":"c",
"formula":"C6H14N2O2"
},
{
"id":"LYS[e]",
"name":"L-Lysine",
"compartment":"e",
"formula":"C6H14N2O2"
},
{
"id":"MAACCOA[c]",
"name":"2-Methylacetoacetyl-CoA",
"compartment":"c",
"formula":"C26H42N7O18P3S"
},
{
"id":"MACAC[c]",
"name":"4-Maleylacetoacetate",
"compartment":"c",
"formula":"C8H8O6"
},
{
"id":"MACRCOA[c]",
"name":"2-Methylprop-2-enoyl-CoA",
"compartment":"c",
"formula":"C25H40N7O17P3S"
},
{
"id":"MAG[c]",
"name":"1-Acylglycerol",
"compartment":"c",
"formula":"C22H44O4"
},
{
"id":"MAHMPPP[c]",
"name":"2-Methyl-4-amino-5-hydroxymethylpyrimidine diphosphate",
"compartment":"c",
"formula":"C6H11N3O7P2"
},
{
"id":"MALACP[c]",
"name":"Malonyl-[acyl-carrier protein]",
"compartment":"c",
"formula":"C3H3O3SR"
},
{
"id":"MALC10ACYLACPFAS[c]",
"name":"malonyl-C10-acyl-ACP-FAS",
"compartment":"c",
"formula":"C13H22O4S2R2"
},
{
"id":"MALC12ACYLACPFAS[c]",
"name":"malonyl-C12-acyl-ACP-FAS",
"compartment":"c",
"formula":"C15H26O4S2R2"
},
{
"id":"MALC14ACYLACPFAS[c]",
"name":"malonyl-C14-acyl-ACP-FAS",
"compartment":"c",
"formula":"C17H30O4S2R2"
},
{
"id":"MALC16ACYLACPFAS[c]",
"name":"malonyl-C16-acyl-ACP-FAS",
"compartment":"c",
"formula":"C19H34O4S2R2"
},
{
"id":"MALC18ACYLACPFAS[c]",
"name":"malonyl-C18-acyl-ACP-FAS",
"compartment":"c",
"formula":"C21H38O4S2R2"
},
{
"id":"MALC20ACYLACPFAS[c]",
"name":"malonyl-C20-acyl-ACP-FAS",
"compartment":"c",
"formula":"C23H42O4S2R2"
},
{
"id":"MALC22ACYLACPFAS[c]",
"name":"malonyl-C22-acyl-ACP-FAS",
"compartment":"c",
"formula":"C25H46O4S2R2"
},
{
"id":"MALC24ACYLACPFAS[c]",
"name":"malonyl-C24-acyl-ACP-FAS",
"compartment":"c",
"formula":"C27H50O4S2R2"
},
{
"id":"MALC2ACYLACPFAS[c]",
"name":"malonyl-C2-acyl-ACP-FAS",
"compartment":"c",
"formula":"C5H6O4S2R2"
},
{
"id":"MALC4ACYLACPFAS[c]",
"name":"malonyl-C4-acyl-ACP-FAS",
"compartment":"c",
"formula":"C7H10O4S2R2"
},
{
"id":"MALC6ACYLACPFAS[c]",
"name":"malonyl-C6-acyl-ACP-FAS",
"compartment":"c",
"formula":"C9H14O4S2R2"
},
{
"id":"MALC8ACYLACPFAS[c]",
"name":"malonyl-C8-acyl-ACP-FAS",
"compartment":"c",
"formula":"C11H18O4S2R2"
},
{
"id":"MALCOA[c]",
"name":"Malonyl-CoA",
"compartment":"c",
"formula":"C24H38N7O19P3S"
},
{
"id":"MAL[c]",
"name":"(S)-Malate",
"compartment":"c",
"formula":"C4H6O5"
},
{
"id":"MAL[e]",
"name":"(S)-Malate",
"compartment":"e",
"formula":"C4H6O5"
},
{
"id":"MAN1P[c]",
"name":"D-Mannose 1-phosphate",
"compartment":"c",
"formula":"C6H13O9P"
},
{
"id":"MAN6P[c]",
"name":"D-Mannose 6-phosphate",
"compartment":"c",
"formula":"C6H13O9P"
},
{
"id":"MAN[c]",
"name":"D-Mannose",
"compartment":"c",
"formula":"C6H12O6"
},
{
"id":"MAN[e]",
"name":"D-Mannose",
"compartment":"e",
"formula":"C6H12O6"
},
{
"id":"MAS[c]",
"name":"Mycocerosic acid synthase",
"compartment":"c",
"formula":"HSR"
},
{
"id":"MBKACOA[c]",
"name":"2-methyl-b-ketoadipyl-CoA",
"compartment":"c",
"formula":"C28H47N7O21P3S"
},
{
"id":"MBTC18ANOYL[c]",
"name":"Mycobactin with octadecanoyl group",
"compartment":"c",
"formula":"C45H73N5O10"
},
{
"id":"MBTC18ENOYL[c]",
"name":"Mycobactin with octadecenoyl group",
"compartment":"c",
"formula":"C45H71N5O10"
},
{
"id":"MBTMAL[c]",
"name":"Mycobactin with malonyl group",
"compartment":"c",
"formula":"C30H41N5O12"
},
{
"id":"MC85MYCOLATE26[c]",
"name":"methoxy-mycolate C85 (26)",
"compartment":"c",
"formula":"C85H168O4"
},
{
"id":"MC87MYCOLATE26[c]",
"name":"methoxy-mycolate C87 (26)",
"compartment":"c",
"formula":"C87H172O4"
},
{
"id":"MDAPIM[c]",
"name":"meso-2,6-Diaminoheptanedioate",
"compartment":"c",
"formula":"C7H14N2O4"
},
{
"id":"MDE4P[c]",
"name":"2-C-Methyl-erythritol 4-phosphate",
"compartment":"c",
"formula":"C5H13O7P"
},
{
"id":"MDECPP[c]",
"name":"2-C0Methyl-D-erythritol 2,4-cyclodiphosphate",
"compartment":"c",
"formula":"C5H12O9P2"
},
{
"id":"METHF[c]",
"name":"5,10-Methenyltetrahydrofolate",
"compartment":"c",
"formula":"C20H22N7O6"
},
{
"id":"METHYLISOCITRATE[c]",
"name":"(2S,3R)-3-Hydroxybutane-1,2,3-tricarboxylate;",
"compartment":"c",
"formula":"C7H10O7"
},
{
"id":"METHYMALONATE[c]",
"name":"(S)-Methylmalonate semialdehyde",
"compartment":"c",
"formula":"C4H6O3"
},
{
"id":"METSOX[c]",
"name":"L-Methionine (S)-S-oxide",
"compartment":"c",
"formula":"C5H11NO3S"
},
{
"id":"METTHF[c]",
"name":"5,10-Methylenetetrahydrofolate",
"compartment":"c",
"formula":"C20H23N7O6"
},
{
"id":"MET[c]",
"name":"L-Methionine",
"compartment":"c",
"formula":"C5H11NO2S"
},
{
"id":"MET[e]",
"name":"L-Methionine",
"compartment":"e",
"formula":"C5H11NO2S"
},
{
"id":"MGD[c]",
"name":"Molybdopterin guanine dinucleotide",
"compartment":"c",
"formula":"C20H24N10O13P2S2"
},
{
"id":"MGLUTCOA[c]",
"name":"3-Methylglutaconyl-CoA",
"compartment":"c",
"formula":"C27H42N7O19P3S"
},
{
"id":"MGLX[c]",
"name":"Methylglyoxal",
"compartment":"c",
"formula":"C3H4O2"
},
{
"id":"MG[c]",
"name":"Magnesium cation",
"compartment":"c",
"formula":"Mg"
},
{
"id":"MG[e]",
"name":"Magnesium cation",
"compartment":"e",
"formula":"Mg"
},
{
"id":"MI[c]",
"name":"myo-Inositol",
"compartment":"c",
"formula":"C6H12O6"
},
{
"id":"MLT1P[c]",
"name":"Maltose 6-phosphate",
"compartment":"c",
"formula":"C12H23O14P"
},
{
"id":"MLT[c]",
"name":"Maltose",
"compartment":"c",
"formula":"C12H22O11"
},
{
"id":"MLT[e]",
"name":"Maltose",
"compartment":"e",
"formula":"C12H22O11"
},
{
"id":"MN[c]",
"name":"Manganese cation",
"compartment":"c",
"formula":"Mn"
},
{
"id":"MN[e]",
"name":"Manganese cation",
"compartment":"e",
"formula":"Mn"
},
{
"id":"MOADCOOH[c]",
"name":"MOAD-COOH",
"compartment":"c",
"formula":"CHO2R"
},
{
"id":"MOADCOSH[c]",
"name":"MOAD-COSH",
"compartment":"c",
"formula":"CHOSR"
},
{
"id":"MOLYBDATE[c]",
"name":"Molybdate",
"compartment":"c",
"formula":"H2MoO4"
},
{
"id":"MOLYBDATE[e]",
"name":"Molybdate",
"compartment":"e",
"formula":"H2MoO4"
},
{
"id":"MOLYBDENUM[c]",
"name":"Molybdenum cofactor",
"compartment":"c",
"formula":"C10H12MoN5O8PS2"
},
{
"id":"MOLYBDOPTERIN[c]",
"name":"Molybdopterin",
"compartment":"c",
"formula":"C10H14N5O6PS2"
},
{
"id":"MOODACOA[c]",
"name":"4-Methyl-5-oxooctanedioyl-CoA",
"compartment":"c",
"formula":"C30H49N7O20P3S"
},
{
"id":"MOP[c]",
"name":"4-Methyl-2-oxopentanoate",
"compartment":"c",
"formula":"C6H10O3"
},
{
"id":"MPET[c]",
"name":"4-Methyl-5-(2-phosphoethyl)-thiazole",
"compartment":"c",
"formula":"C6H10NO4PS"
},
{
"id":"MQH2[c]",
"name":"Menaquinol",
"compartment":"c",
"formula":"C51H74O2"
},
{
"id":"MQ[c]",
"name":"Menaquinone",
"compartment":"c",
"formula":"C51H72O2"
},
{
"id":"MTHF[c]",
"name":"5-Methyltetrahydrofolate",
"compartment":"c",
"formula":"C20H25N7O6"
},
{
"id":"MTHPTGLU[c]",
"name":"5-Methyltetrahydropteroyltri-L-glutamate",
"compartment":"c",
"formula":"C30H39N9O12"
},
{
"id":"MTR1P[c]",
"name":"S-Methyl-5-thio-D-ribose 1-phosphate",
"compartment":"c",
"formula":"C6H13O7PS"
},
{
"id":"MYCOCEROSOYLACP[c]",
"name":"Mycocerosoyl ACP lumped compound",
"compartment":"c",
"formula":"C30H59OSR"
},
{
"id":"MYCOLIPANOATE[c]",
"name":"Mycolipanoate",
"compartment":"c",
"formula":"C27H54O2"
},
{
"id":"MYCOLIPDIENOATE[c]",
"name":"Mycolipdienoate",
"compartment":"c",
"formula":"C27H50O2"
},
{
"id":"MYCOLIPENOATE[c]",
"name":"Mycolipenoate",
"compartment":"c",
"formula":"C27H52O2"
},
{
"id":"MYCOTHIOL[c]",
"name":"Mycothiol",
"compartment":"c",
"formula":"C17H30N2O12S"
},
{
"id":"N6HLYSC18ANOYL[c]",
"name":"N6-Hydroxy-L-lysine coupled to octadecanoyl group",
"compartment":"c",
"formula":"C24H48N2O4"
},
{
"id":"N6HLYSC18ENOYL[c]",
"name":"N6-Hydroxy-L-lysine coupled to octadecenoyl group",
"compartment":"c",
"formula":"C24H46N2O4"
},
{
"id":"N6HLYSMAL[c]",
"name":"N6-Hydroxy-L-lysine coupled to malonyl group",
"compartment":"c",
"formula":"C9H16N2O6"
},
{
"id":"N6HLYS[c]",
"name":"N6-Hydroxy-L-lysine",
"compartment":"c",
"formula":"C6H14N2O3"
},
{
"id":"NAAD[c]",
"name":"Deamino-NAD+",
"compartment":"c",
"formula":"C21H27N6O15P2"
},
{
"id":"NACD[c]",
"name":"Nicotinate D-ribonucleoside",
"compartment":"c",
"formula":"C11H14NO6"
},
{
"id":"NACN[c]",
"name":"Nicotinate D-ribonucleotide",
"compartment":"c",
"formula":"C11H15NO9P"
},
{
"id":"NACYS[c]",
"name":"N-acetyl-L-cysteine",
"compartment":"c",
"formula":"C5H9NO3S"
},
{
"id":"NAC[c]",
"name":"Nicotinate",
"compartment":"c",
"formula":"C6H5NO2"
},
{
"id":"NAC[e]",
"name":"Nicotinate",
"compartment":"e",
"formula":"C6H5NO2"
},
{
"id":"NADH[c]",
"name":"NADH",
"compartment":"c",
"formula":"C21H29N7O14P2"
},
{
"id":"NADPH[c]",
"name":"NADPH",
"compartment":"c",
"formula":"C21H30N7O17P3"
},
{
"id":"NADP[c]",
"name":"NADP+",
"compartment":"c",
"formula":"C21H29N7O17P3"
},
{
"id":"NAD[c]",
"name":"NAD+",
"compartment":"c",
"formula":"C21H28N7O14P2"
},
{
"id":"NAGA1P[c]",
"name":"N-Acetyl-alpha-D-glucosamine 1-phosphate",
"compartment":"c",
"formula":"C8H16NO9P"
},
{
"id":"NAGDPP[c]",
"name":"N-Acetyl-D-glucosaminyldiphosphoundecaprenol",
"compartment":"c",
"formula":"C63H105NO12P2"
},
{
"id":"NAGINSP[c]",
"name":"1-O-(2-Acetamido-2-deoxy-alpha-D-glucopyranosyl)-1D-myo-inositol 3-phosphate",
"compartment":"c",
"formula":"C14H26NO14P"
},
{
"id":"NAGINS[c]",
"name":"1-O-[2-(Acetylamino)-2-deoxy-alpha-D-glucopyranosyl]-D-myo-Inositol",
"compartment":"c",
"formula":"C14H25NO11"
},
{
"id":"NAGLUP[c]",
"name":"N-Acetyl-L-glutamate 5-phosphate",
"compartment":"c",
"formula":"C7H12NO8P"
},
{
"id":"NAGLUS[c]",
"name":"N-Acetyl-L-glutamate 5-semialdehyde",
"compartment":"c",
"formula":"C7H11NO4"
},
{
"id":"NAGLU[c]",
"name":"N-Acetyl-L-glutamate",
"compartment":"c",
"formula":"C7H11NO5"
},
{
"id":"NAMD[c]",
"name":"Nicotinamide-beta-riboside",
"compartment":"c",
"formula":"C11H15N2O5"
},
{
"id":"NAMN[c]",
"name":"Nicotinamide D-ribonucleotide",
"compartment":"c",
"formula":"C11H15N2O8P"
},
{
"id":"NAM[c]",
"name":"Nicotinamide",
"compartment":"c",
"formula":"C6H6N2O"
},
{
"id":"NAORN[c]",
"name":"N-Acetylornithine",
"compartment":"c",
"formula":"C7H14N2O3"
},
{
"id":"NA[c]",
"name":"Sodium",
"compartment":"c",
"formula":"Na"
},
{
"id":"NA[e]",
"name":"Sodium",
"compartment":"e",
"formula":"Na"
},
{
"id":"NGINS[c]",
"name":"1-O-(2-Amino-2-deoxy-alpha-D-glucopyranosyl)-1D-myo-inositol",
"compartment":"c",
"formula":"C12H23NO10"
},
{
"id":"NH3[c]",
"name":"NH3",
"compartment":"c",
"formula":"NH3"
},
{
"id":"NH3[e]",
"name":"NH3",
"compartment":"e",
"formula":"NH3"
},
{
"id":"NH4OH[c]",
"name":"NH4OH",
"compartment":"c",
"formula":"NH5O"
},
{
"id":"NI[c]",
"name":"Nickel",
"compartment":"c",
"formula":"Ni"
},
{
"id":"NI[e]",
"name":"Nickel",
"compartment":"e",
"formula":"Ni"
},
{
"id":"NO2[c]",
"name":"Nitrite",
"compartment":"c",
"formula":"HNO2"
},
{
"id":"NO2[e]",
"name":"Nitrite",
"compartment":"e",
"formula":"HNO2"
},
{
"id":"NO3[c]",
"name":"Nitrate",
"compartment":"c",
"formula":"HNO3"
},
{
"id":"NO3[e]",
"name":"Nitrate",
"compartment":"e",
"formula":"HNO3"
},
{
"id":"NONADECANOATE[c]",
"name":"Nonadecanoic acid",
"compartment":"c",
"formula":"C19H38O2"
},
{
"id":"NONADECANOATE[e]",
"name":"Nonadecanoic acid",
"compartment":"e",
"formula":"C19H38O2"
},
{
"id":"NONADECANOYLACP[c]",
"name":"nonadecanoyl-ACP",
"compartment":"c",
"formula":"C19H37OSR"
},
{
"id":"NONADECANOYLCOA[c]",
"name":"nonadecanoyl-COA",
"compartment":"c",
"formula":"C40H72N7O17P3S"
},
{
"id":"NONANOYLCOA[c]",
"name":"Nonanoyl-CoA",
"compartment":"c",
"formula":"C30H52N7O17P3S"
},
{
"id":"NO[c]",
"name":"Nitric oxide",
"compartment":"c",
"formula":"HNO"
},
{
"id":"NO[e]",
"name":"Nitric oxide",
"compartment":"e",
"formula":"HNO"
},
{
"id":"NPRAN[c]",
"name":"N-(5-Phospho_D-ribosyl)anthranilate",
"compartment":"c",
"formula":"C12H16NO9P"
},
{
"id":"O2[c]",
"name":"Oxygen",
"compartment":"c",
"formula":"O2"
},
{
"id":"O2[e]",
"name":"Oxygen",
"compartment":"e",
"formula":"O2"
},
{
"id":"OAHSER[c]",
"name":"O-Acetyl-L-homoserine",
"compartment":"c",
"formula":"C6H11NO4"
},
{
"id":"OA[c]",
"name":"Oxaloacetate",
"compartment":"c",
"formula":"C4H4O5"
},
{
"id":"OBUT[c]",
"name":"2-Oxobutanoate",
"compartment":"c",
"formula":"C4H6O3"
},
{
"id":"OCHOLC5COA[c]",
"name":"CoA-22-one-cholest-4-en-3-one C5 side chain",
"compartment":"c",
"formula":"C45H68N7O19P3S"
},
{
"id":"OCHOLC8COA[c]",
"name":"CoA-24-one-cholest-4-en-3-one C8 side chain",
"compartment":"c",
"formula":"C48H74N7O19P3S"
},
{
"id":"OCHOL[c]",
"name":"26-Oxocholest-4-en-3-one",
"compartment":"c",
"formula":"C27H42O2"
},
{
"id":"OCTACOSANOYLACP[c]",
"name":"octacosanoyl-ACP",
"compartment":"c",
"formula":"C28H55OSR"
},
{
"id":"OCTACOSANOYLCOA[c]",
"name":"octacosanoyl-COA",
"compartment":"c",
"formula":"C49H90N7O17P3S"
},
{
"id":"OCTADECANOATE[c]",
"name":"Stearate",
"compartment":"c",
"formula":"C18H36O2"
},
{
"id":"OCTADECANOYLACP[c]",
"name":"Octadecanoyl-[acyl-carrier protein]",
"compartment":"c",
"formula":"C18H35OSR"
},
{
"id":"OCTADECANOYLAMP[c]",
"name":"octadecanoyl AMP",
"compartment":"c",
"formula":"C28H48N5O8P"
},
{
"id":"OCTADECENOYLACP[c]",
"name":"(2E)-Octadecenoyl-[acp]",
"compartment":"c",
"formula":"C18H33OSR"
},
{
"id":"OCTANOYLCOA[c]",
"name":"Octanoyl-CoA",
"compartment":"c",
"formula":"C29H50N7O17P3S"
},
{
"id":"OCTAPENTACONTANOYLACP[c]",
"name":"C58-acyl-ACP",
"compartment":"c",
"formula":"C58H115OSR"
},
{
"id":"OCTATETRACONTANOYLACP[c]",
"name":"C48-acyl-ACP",
"compartment":"c",
"formula":"C48H95OSR"
},
{
"id":"OCTATRIACONTANOYLACP[c]",
"name":"C38-acyl-ACP",
"compartment":"c",
"formula":"C38H75OSR"
},
{
"id":"ODCCOA[c]",
"name":"Stearoyl-CoA",
"compartment":"c",
"formula":"C39H70N7O17P3S"
},
{
"id":"OICAP[c]",
"name":"(2S)-2-Isopropyl-3-oxosuccinate",
"compartment":"c",
"formula":"C7H10O5"
},
{
"id":"OMP[c]",
"name":"Orotidine 5-phosphate",
"compartment":"c",
"formula":"C10H13N2O11P"
},
{
"id":"OMVAL[c]",
"name":"3-Methyl-2-oxobutanoic acid",
"compartment":"c",
"formula":"C5H8O3"
},
{
"id":"OPP[c]",
"name":"all-trans-Octaprenyl diphosphate",
"compartment":"c",
"formula":"C40H68O7P2"
},
{
"id":"ORN[c]",
"name":"L-Ornithine",
"compartment":"c",
"formula":"C5H12N2O2"
},
{
"id":"ORN[e]",
"name":"L-Ornithine",
"compartment":"e",
"formula":"C5H12N2O2"
},
{
"id":"OROA[c]",
"name":"Orotate",
"compartment":"c",
"formula":"C5H4N2O4"
},
{
"id":"OSBCOA[c]",
"name":"2-Succinylbenzoyl-CoA",
"compartment":"c",
"formula":"C32H44N7O20P3S"
},
{
"id":"OSB[c]",
"name":"2-Succinylbenzoate",
"compartment":"c",
"formula":"C11H10O5"
},
{
"id":"OSLHSER[c]",
"name":"O-Succinyl-L-homoserine",
"compartment":"c",
"formula":"C8H13NO6"
},
{
"id":"OTHIO[c]",
"name":"Thioredoxin disulfide",
"compartment":"c",
"formula":"C10H12N4O4S2R4"
},
{
"id":"OXCOA[c]",
"name":"Oxalyl-CoA",
"compartment":"c",
"formula":"C23H36N7O19P3S"
},
{
"id":"OXOMETHYLPENTANOATE[c]",
"name":"(S)-3-Methyl-2-oxopentanoic acid",
"compartment":"c",
"formula":"C6H10O3"
},
{
"id":"OX[c]",
"name":"Oxalate",
"compartment":"c",
"formula":"C2H2O4"
},
{
"id":"P5C[c]",
"name":"(S)-1-Pyrroline-5-carboxylate",
"compartment":"c",
"formula":"C5H7NO2"
},
{
"id":"P6C[c]",
"name":"Delta-1-piperideine-6-L-carboxylate",
"compartment":"c",
"formula":"C6H9NO2"
},
{
"id":"PABA[c]",
"name":"4-Aminobenzoate",
"compartment":"c",
"formula":"C7H7NO2"
},
{
"id":"PABA[e]",
"name":"4-Aminobenzoate",
"compartment":"e",
"formula":"C7H7NO2"
},
{
"id":"PANT[c]",
"name":"(R)-Pantoate",
"compartment":"c",
"formula":"C6H12O4"
},
{
"id":"PAPS[c]",
"name":"3-Phosphoadenylyl sulfate",
"compartment":"c",
"formula":"C10H15N5O13P2S"
},
{
"id":"PAP[c]",
"name":"Adenosine 3,5-bisphosphate",
"compartment":"c",
"formula":"C10H15N5O10P2"
},
{
"id":"PA[c]",
"name":"Phosphatidate",
"compartment":"c",
"formula":"C38H75O8P"
},
{
"id":"PENTACONTANOYLACP[c]",
"name":"C50-acyl-ACP",
"compartment":"c",
"formula":"C50H99OSR"
},
{
"id":"PENTADECANOATE[c]",
"name":"Pentadecanoic acid",
"compartment":"c",
"formula":"C15H30O2"
},
{
"id":"PENTADECANOATE[e]",
"name":"Pentadecanoic acid",
"compartment":"e",
"formula":"C15H30O2"
},
{
"id":"PENTADECANOYLACP[c]",
"name":"pentadecanoyl-ACP",
"compartment":"c",
"formula":"C15H29OSR"
},
{
"id":"PENTADECANOYLCOA[c]",
"name":"pentadecanoyl-CoA",
"compartment":"c",
"formula":"C36H64N7O17P3S"
},
{
"id":"PENTAMETHYLTRICONTANOYLCOA[c]",
"name":"PENTA-METHYL-TRICONTANOYL-COA",
"compartment":"c",
"formula":"C52H96N7O17P3S"
},
{
"id":"PENTAMETHYLTRICONTANOYL[c]",
"name":"PENTA-METHYL-TRICONTANOYL",
"compartment":"c",
"formula":"C31H62O2"
},
{
"id":"PENTANOYLCOA[c]",
"name":"Pentanoyl-CoA",
"compartment":"c",
"formula":"C26H44N7O17P3S"
},
{
"id":"PEPTIDOGLYCAN[c]",
"name":"Peptidoglycan",
"compartment":"c",
"formula":"C37H58N7O21R2"
},
{
"id":"PEP[c]",
"name":"Phosphoenolpyruvate",
"compartment":"c",
"formula":"C3H5O6P"
},
{
"id":"PE[c]",
"name":"Phosphatidylethanolamine",
"compartment":"c",
"formula":"C40H80NO8P"
},
{
"id":"PGP[c]",
"name":"Phosphatidylglycerophosphate",
"compartment":"c",
"formula":"C41H82O13P2"
},
{
"id":"PG[c]",
"name":"Phosphatidylglycerol",
"compartment":"c",
"formula":"C41H81O10P"
},
{
"id":"PHBADII[c]",
"name":"p-hydroxybenzoic acid derivative II",
"compartment":"c",
"formula":"C29H45O15"
},
{
"id":"PHBADIRF[c]",
"name":"Glycosylated p-HBAD I",
"compartment":"c",
"formula":"C26H39O15"
},
{
"id":"PHBADI[c]",
"name":"p-hydroxybenzoic acid derivative I",
"compartment":"c",
"formula":"C14H18O7"
},
{
"id":"PHDIMAM[c]",
"name":"Phenol-phthiodiocerol dimycocerosate PHDIMA membrane associated",
"compartment":"c",
"formula":"C102H194O6"
},
{
"id":"PHDIMA[c]",
"name":"Phenol-phthiodiocerol dimycocerosate PHDIMA",
"compartment":"c",
"formula":"C102H194O6"
},
{
"id":"PHDIMBM[c]",
"name":"Phenol-phthiodiolone dimycocerosate PHDIMB membrane associated",
"compartment":"c",
"formula":"C101H190O6"
},
{
"id":"PHDIMB[c]",
"name":"Phenol-phthiodiolone dimycocerosate PHDIMB",
"compartment":"c",
"formula":"C101H190O6"
},
{
"id":"PHENOL24DM3K911DHC35ACYLACP[c]",
"name":"Phenol-2,4-dimethyl-3-keto-9,11-dihydroxy-C35-acyl-ACP",
"compartment":"c",
"formula":"C41H71O5SR"
},
{
"id":"PHENOL24DM3K911DHC35OATE[c]",
"name":"Phenol-2,4-dimethyl-3-keto-9,11-dihydroxy-C35-acid",
"compartment":"c",
"formula":"C41H72O6"
},
{
"id":"PHENOL24DM3K911DHC37ACYLACP[c]",
"name":"Phenol-2,4-dimethyl-3-keto-9,11-dihydroxy-C37-acyl-ACP",
"compartment":"c",
"formula":"C43H75O5SR"
},
{
"id":"PHENOL24DM3K911DHC37OATE[c]",
"name":"Phenol-2,4-dimethyl-3-keto-9,11-dihydroxy-C37-acid",
"compartment":"c",
"formula":"C43H76O6"
},
{
"id":"PHENOL2M79DHC32ACYLACP[c]",
"name":"Phenol-2-methyl-7,9-dihydroxy-C32-acyl-ACP",
"compartment":"c",
"formula":"C38H67O4SR"
},
{
"id":"PHENOL2M79DHC34ACYLACP[c]",
"name":"Phenol-2-methyl-7,9-dihydroxy-C34-acyl-ACP",
"compartment":"c",
"formula":"C40H71O4SR"
},
{
"id":"PHENOL35DHC27ACYLACP[c]",
"name":"Phenol-3,5-dihydroxy-C27-acyl-ACP",
"compartment":"c",
"formula":"C33H57O4SR"
},
{
"id":"PHENOL35DHC29ACYLACP[c]",
"name":"Phenol-3,5-dihydroxy-C29-acyl-ACP",
"compartment":"c",
"formula":"C35H61O4SR"
},
{
"id":"PHENOL3HC25ACYLACP[c]",
"name":"Phenol-D-3-hydroxy-C25-acyl-ACP",
"compartment":"c",
"formula":"C31H53O3SR"
},
{
"id":"PHENOL3HC27ACYLACP[c]",
"name":"Phenol-D-3-hydroxy-C27-acyl-ACP",
"compartment":"c",
"formula":"C33H57O3SR"
},
{
"id":"PHENOL4M3K911DHC34ACYLACP[c]",
"name":"Phenol-4-methyl-3-keto-9,11-dihydroxy-C34-acyl-ACP",
"compartment":"c",
"formula":"C40H69O5SR"
},
{
"id":"PHENOL4M3K911DHC34OATE[c]",
"name":"Phenol-4-methyl-3-keto-9,11-dihydroxy-C34-acid",
"compartment":"c",
"formula":"C40H70O6"
},
{
"id":"PHENOL4M3K911DHC36ACYLACP[c]",
"name":"Phenol-4-methyl-3-keto-9,11-dihydroxy-C36-acyl-ACP",
"compartment":"c",
"formula":"C42H73O5SR"
},
{
"id":"PHENOL4M3K911DHC36OATE[c]",
"name":"Phenol-4-methyl-3-keto-9,11-dihydroxy-C36-acid",
"compartment":"c",
"formula":"C42H74O6"
},
{
"id":"PHENOL57DHC29ACYLACP[c]",
"name":"Phenol-5,7-dihydroxy-C29-acyl-ACP",
"compartment":"c",
"formula":"C35H61O4SR"
},
{
"id":"PHENOL57DHC31ACYLACP[c]",
"name":"Phenol-5,7-dihydroxy-C31-acyl-ACP",
"compartment":"c",
"formula":"C37H65O4SR"
},
{
"id":"PHENOLPENTACOSANOATE[c]",
"name":"Phenolpentacosanoic acid",
"compartment":"c",
"formula":"C31H54O3"
},
{
"id":"PHENOLPENTACOSANOYLACP[c]",
"name":"Phenolpentacosanoyl ACP",
"compartment":"c",
"formula":"C31H53O2SR"
},
{
"id":"PHENOLPENTACOSANOYLAMP[c]",
"name":"Phenolpentacosanoyl AMP",
"compartment":"c",
"formula":"C41H66N5O9P"
},
{
"id":"PHENOLPHTHIODIOLONEC33K2[c]",
"name":"Phenol-phthiodiolone-C33-2-keto",
"compartment":"c",
"formula":"C39H70O4"
},
{
"id":"PHENOLPHTHIODIOLONEC34K3[c]",
"name":"Phenol-phthiodiolone-C34-3-keto",
"compartment":"c",
"formula":"C40H72O4"
},
{
"id":"PHENOLPHTHIODIOLONEC35K2[c]",
"name":"Phenol-phthiodiolone-C35-2-keto",
"compartment":"c",
"formula":"C41H74O4"
},
{
"id":"PHENOLPHTHIODIOLONEC36K3[c]",
"name":"Phenol-phthiodiolone-C36-3-keto",
"compartment":"c",
"formula":"C42H76O4"
},
{
"id":"PHENOLPHTHIODIOLONE[c]",
"name":"Phenol-phthiodiolone lumped compound",
"compartment":"c",
"formula":"C41H74O4"
},
{
"id":"PHENOLTRICOSANOATE[c]",
"name":"Phenoltricosanoic acid",
"compartment":"c",
"formula":"C29H50O3"
},
{
"id":"PHENOLTRICOSANOYLACP[c]",
"name":"Phenoltricosanoyl ACP",
"compartment":"c",
"formula":"C29H49O2SR"
},
{
"id":"PHENOLTRICOSANOYLAMP[c]",
"name":"Phenoltricosanoyl AMP",
"compartment":"c",
"formula":"C39H62N5O9P"
},
{
"id":"PHEN[c]",
"name":"Prephenate",
"compartment":"c",
"formula":"C10H10O6"
},
{
"id":"PHE[c]",
"name":"L-Phenylalanine",
"compartment":"c",
"formula":"C9H11NO2"
},
{
"id":"PHE[e]",
"name":"L-Phenylalanine",
"compartment":"e",
"formula":"C9H11NO2"
},
{
"id":"PHOSPHATIDYLCHOLINE[c]",
"name":"Phosphatidylcholine",
"compartment":"c",
"formula":"C46H92NO8P"
},
{
"id":"PHOSPHATIDYLCHOLINE[e]",
"name":"Phosphatidylcholine",
"compartment":"e",
"formula":"C46H92NO8P"
},
{
"id":"PHPYR[c]",
"name":"Phenylpyruvate",
"compartment":"c",
"formula":"C9H8O3"
},
{
"id":"PHP[c]",
"name":"3-Phosphonooxypyruvate",
"compartment":"c",
"formula":"C3H5O7P"
},
{
"id":"PHSER[c]",
"name":"O-Phospho-L-homoserine",
"compartment":"c",
"formula":"C4H10NO6P"
},
{
"id":"PHTHIODIOLONEC32K2[c]",
"name":"phthiodiolone-C32-2-keto",
"compartment":"c",
"formula":"C32H64O3"
},
{
"id":"PHTHIODIOLONEC33K3[c]",
"name":"phthiodiolone-C33-3-keto",
"compartment":"c",
"formula":"C33H66O3"
},
{
"id":"PHTHIODIOLONEC34K2[c]",
"name":"phthiodiolone-C34-2-keto",
"compartment":"c",
"formula":"C34H68O3"
},
{
"id":"PHTHIODIOLONEC35K3[c]",
"name":"phthiodiolone-C35-3-keto",
"compartment":"c",
"formula":"C35H70O3"
},
{
"id":"PHTHIODIOLONE[c]",
"name":"phthiodiolone lumped compound",
"compartment":"c",
"formula":"C34H68O3"
},
{
"id":"PIM1[c]",
"name":"PIM1",
"compartment":"c",
"formula":"C50H95O18P"
},
{
"id":"PIM2[c]",
"name":"PIM2",
"compartment":"c",
"formula":"C56H105O23P"
},
{
"id":"PIMELOYLCOA[c]",
"name":"6-Carboxyhexanoyl-CoA",
"compartment":"c",
"formula":"C28H46N7O19P3S"
},
{
"id":"PITBA[c]",
"name":"1-Phosphatidyl-D-myo-inositol",
"compartment":"c",
"formula":"C44H85O13P"
},
{
"id":"PI[c]",
"name":"Orthophosphate",
"compartment":"c",
"formula":"H3PO4"
},
{
"id":"PI[e]",
"name":"Orthophosphate",
"compartment":"e",
"formula":"H3PO4"
},
{
"id":"PNTO[c]",
"name":"Pantothenate",
"compartment":"c",
"formula":"C9H17NO5"
},
{
"id":"PNTO[e]",
"name":"Pantothenate",
"compartment":"e",
"formula":"C9H17NO5"
},
{
"id":"PORPHOBILILOGIN[c]",
"name":"Porphobilinogen",
"compartment":"c",
"formula":"C10H14N2O4"
},
{
"id":"PPGPPP[c]",
"name":"Guanosine 3-diphosphate 5-triphosphate",
"compartment":"c",
"formula":"C10H18N5O20P5"
},
{
"id":"PPGPP[c]",
"name":"Guanosine 3,5-bis(diphosphate)",
"compartment":"c",
"formula":"C10H17N5O17P4"
},
{
"id":"PPI[c]",
"name":"Diphosphate",
"compartment":"c",
"formula":"H4P2O7"
},
{
"id":"PPM[c]",
"name":"D-Mannosyl-1-phosphoundecaprenol",
"compartment":"c",
"formula":"C61H101O9P"
},
{
"id":"PPPI[c]",
"name":"Triphosphate",
"compartment":"c",
"formula":"H5P3O10"
},
{
"id":"PPPP[c]",
"name":"all-trans-Pentaprenyl diphosphate",
"compartment":"c",
"formula":"C25H44O7P2"
},
{
"id":"PRAL[c]",
"name":"Propanal",
"compartment":"c",
"formula":"C3H6O"
},
{
"id":"PRAM[c]",
"name":"5-Phosphoribosylamine",
"compartment":"c",
"formula":"C5H12NO7P"
},
{
"id":"PRBAMP[c]",
"name":"Phosphoribosyl-AMP",
"compartment":"c",
"formula":"C15H23N5O14P2"
},
{
"id":"PRBATP[c]",
"name":"1-(5-phospho-D-ribosyl)-ATP",
"compartment":"c",
"formula":"C15H25N5O20P4"
},
{
"id":"PRECORIN1[c]",
"name":"Precorrin 1",
"compartment":"c",
"formula":"C41H46N4O16"
},
{
"id":"PRECORIN2[c]",
"name":"Precorrin 2",
"compartment":"c",
"formula":"C42H48N4O16"
},
{
"id":"PRECORIN3A[c]",
"name":"Precorrin 3A",
"compartment":"c",
"formula":"C43H50N4O16"
},
{
"id":"PRECORIN3B[c]",
"name":"Precorrin 3B",
"compartment":"c",
"formula":"C43H50N4O17"
},
{
"id":"PRECORIN4B[c]",
"name":"Precorrin 4",
"compartment":"c",
"formula":"C44H52N4O17"
},
{
"id":"PRECORIN5[c]",
"name":"Precorrin 5",
"compartment":"c",
"formula":"C45H54N4O17"
},
{
"id":"PRECORIN6X[c]",
"name":"Precorrin 6X",
"compartment":"c",
"formula":"C44H54N4O16"
},
{
"id":"PRECORIN6Y[c]",
"name":"Precorrin 6Y",
"compartment":"c",
"formula":"C44H56N4O16"
},
{
"id":"PRECORIN8X[c]",
"name":"Precorrin 8X",
"compartment":"c",
"formula":"C45H60N4O14"
},
{
"id":"PRECURSORZ[c]",
"name":"Precursor Z",
"compartment":"c",
"formula":"C10H14N5O8P"
},
{
"id":"PRFICA[c]",
"name":"1-(5-Phosphoribosyl)-5-formamido-4-imidazolecarboxamide",
"compartment":"c",
"formula":"C10H15N4O9P"
},
{
"id":"PRFP[c]",
"name":"5-(5-Phospho-D-ribosylaminoformimino)-1-(5-phosphoribosyl)-imidazole-4-carboxamide",
"compartment":"c",
"formula":"C15H25N5O15P2"
},
{
"id":"PRLP[c]",
"name":"N-(5-Phospho-D-1-ribulosylformimino)-5-amino-1-(5-phospho-D-ribosyl)-4-imidazolecarboxamide",
"compartment":"c",
"formula":"C15H25N5O15P2"
},
{
"id":"PROPANOATE[c]",
"name":"Propanoate",
"compartment":"c",
"formula":"C3H6O2"
},
{
"id":"PROPANOATE[e]",
"name":"Propanoate",
"compartment":"e",
"formula":"C3H6O2"
},
{
"id":"PROPIONYLACP[c]",
"name":"propionyl-ACP",
"compartment":"c",
"formula":"C3H5OSR"
},
{
"id":"PROPIONYLCOA[c]",
"name":"Propanoyl-CoA",
"compartment":"c",
"formula":"C24H40N7O17P3S"
},
{
"id":"PROPIONYLP[c]",
"name":"Propanoyl phosphate",
"compartment":"c",
"formula":"C3H7O5P"
},
{
"id":"PROTOHEMEFE2[c]",
"name":"Heme",
"compartment":"c",
"formula":"C34H32FeN4O4"
},
{
"id":"PROTOPORPHYRINIX[c]",
"name":"Protoporphyrin",
"compartment":"c",
"formula":"C34H34N4O4"
},
{
"id":"PROTOPORPHYRINOGEN[c]",
"name":"Protoporphyrinogen IX",
"compartment":"c",
"formula":"C34H40N4O4"
},
{
"id":"PRO[c]",
"name":"L-Proline",
"compartment":"c",
"formula":"C5H9NO2"
},
{
"id":"PRO[e]",
"name":"L-Proline",
"compartment":"e",
"formula":"C5H9NO2"
},
{
"id":"PRPP[c]",
"name":"5-Phospho-alpha-D-ribose 1-diphosphate",
"compartment":"c",
"formula":"C5H13O14P3"
},
{
"id":"PS[c]",
"name":"Phosphatidylserine",
"compartment":"c",
"formula":"C41H80NO10P"
},
{
"id":"PTRSC[c]",
"name":"Putrescine",
"compartment":"c",
"formula":"C4H12N2"
},
{
"id":"PTTDIM[c]",
"name":"phthiotriol dimycocerosate",
"compartment":"c",
"formula":"C94H186O5"
},
{
"id":"PTTPHDIM[c]",
"name":"Phenol-phthiotriol dimycocerosate",
"compartment":"c",
"formula":"C101H192O6"
},
{
"id":"PURI5P[c]",
"name":"Pseudouridine 5-phosphate",
"compartment":"c",
"formula":"C9H13N2O9P"
},
{
"id":"PYRA5P[c]",
"name":"Pyridoxal phosphate",
"compartment":"c",
"formula":"C8H10NO6P"
},
{
"id":"PYRI5P[c]",
"name":"Pyridoxine phosphate",
"compartment":"c",
"formula":"C8H12NO6P"
},
{
"id":"PYRI[c]",
"name":"Pyridoxine",
"compartment":"c",
"formula":"C8H11NO3"
},
{
"id":"PYRI[e]",
"name":"Pyridoxine",
"compartment":"e",
"formula":"C8H11NO3"
},
{
"id":"PYRM5P[c]",
"name":"Pyridoxamine phosphate",
"compartment":"c",
"formula":"C8H13N2O5P"
},
{
"id":"PYR[c]",
"name":"Pyruvate",
"compartment":"c",
"formula":"C3H4O3"
},
{
"id":"PYR[e]",
"name":"Pyruvate",
"compartment":"e",
"formula":"C3H4O3"
},
{
"id":"QA[c]",
"name":"Quinolinate",
"compartment":"c",
"formula":"C7H5NO4"
},
{
"id":"R1P[c]",
"name":"alpha-D-Ribose 1-phosphate",
"compartment":"c",
"formula":"C5H11O8P"
},
{
"id":"R5P[c]",
"name":"D-Ribose 5-phosphate",
"compartment":"c",
"formula":"C5H11O8P"
},
{
"id":"RHAMNAGDPP[c]",
"name":"Rha-GlcNAc-DPP",
"compartment":"c",
"formula":"C69H115NO16P2"
},
{
"id":"RIBFLAV[c]",
"name":"Riboflavin",
"compartment":"c",
"formula":"C17H20N4O6"
},
{
"id":"RIBFLAV[e]",
"name":"Riboflavin",
"compartment":"e",
"formula":"C17H20N4O6"
},
{
"id":"RIBZ5P[c]",
"name":"N1-(5-Phospho-alpha-D-ribosyl)-5,6-dimethylbenzimidazole",
"compartment":"c",
"formula":"C14H19N2O7P"
},
{
"id":"RIB[c]",
"name":"Ribose",
"compartment":"c",
"formula":"C5H10O5"
},
{
"id":"RIB[e]",
"name":"Ribose",
"compartment":"e",
"formula":"C5H10O5"
},
{
"id":"RL5P[c]",
"name":"D-Ribulose 5-phosphate",
"compartment":"c",
"formula":"C5H11O8P"
},
{
"id":"RMMALONYLACP[c]",
"name":"(R)-methylmalonyl-ACP",
"compartment":"c",
"formula":"C4H5O3SR"
},
{
"id":"RMMALONYLCOA[c]",
"name":"(R)-Methylmalonyl-CoA",
"compartment":"c",
"formula":"C25H40N7O19P3S"
},
{
"id":"RTHIO[c]",
"name":"Thioredoxin",
"compartment":"c",
"formula":"C10H14N4O4S2R4"
},
{
"id":"S7P[c]",
"name":"Sedoheptulose 7-phosphate",
"compartment":"c",
"formula":"C7H15O10P"
},
{
"id":"SAH[c]",
"name":"S-Adenosyl-L-homocysteine",
"compartment":"c",
"formula":"C14H20N6O5S"
},
{
"id":"SAICAR[c]",
"name":"1-(5-Phosphoribosyl)-5-amino-4-(N-succinocarboxamide)-imidazole",
"compartment":"c",
"formula":"C13H19N4O12P"
},
{
"id":"SAL[c]",
"name":"Salicylate",
"compartment":"c",
"formula":"C7H6O3"
},
{
"id":"SAM2OXOBUTANOATE[c]",
"name":"S-Adenosyl-4-methylthio-2-oxobutanoate",
"compartment":"c",
"formula":"C15H20N5O6S"
},
{
"id":"SAMA[c]",
"name":"S-Adenosylmethioninamine",
"compartment":"c",
"formula":"C14H23N6O3S"
},
{
"id":"SAM[c]",
"name":"S-Adenosyl-L-methionine",
"compartment":"c",
"formula":"C15H22N6O5S"
},
{
"id":"SAOPIM[c]",
"name":"N-Succinyl-2-L-amino-6-oxoheptanedioate",
"compartment":"c",
"formula":"C11H15NO8"
},
{
"id":"SAP[c]",
"name":"S-Aminomethyldihydrolipoylprotein",
"compartment":"c",
"formula":"C9H19N2OS2R"
},
{
"id":"SDAPIM[c]",
"name":"N-Succinyl-LL-2,6-diaminoheptanedioate",
"compartment":"c",
"formula":"C11H18N2O7"
},
{
"id":"SDLIPO[c]",
"name":"S-Succinyldihydrolipoamide",
"compartment":"c",
"formula":"C12H21NO4S2"
},
{
"id":"SER[c]",
"name":"L-Serine",
"compartment":"c",
"formula":"C3H7NO3"
},
{
"id":"SER[e]",
"name":"L-Serine",
"compartment":"e",
"formula":"C3H7NO3"
},
{
"id":"SHCHC[c]",
"name":"(1R,6R)-6-Hydroxy-2-succinylcylohexa-2,4-diene-1-carboxylate",
"compartment":"c",
"formula":"C11H12O6"
},
{
"id":"SIROHEME[c]",
"name":"Siroheme",
"compartment":"c",
"formula":"C42H44FeN4O16"
},
{
"id":"SIROHYDROCHLORIN[c]",
"name":"Sirohydrochlorin",
"compartment":"c",
"formula":"C42H46N4O16"
},
{
"id":"SL1278[c]",
"name":"SL1278_(SL-1_precursor)",
"compartment":"c",
"formula":"C67H128O17S"
},
{
"id":"SL1[c]",
"name":"sulfolipid-1",
"compartment":"c",
"formula":"C145H280O21S"
},
{
"id":"SL659[c]",
"name":"SL659",
"compartment":"c",
"formula":"C28H52O15S"
},
{
"id":"SLF[c]",
"name":"Sulfate",
"compartment":"c",
"formula":"H2SO4"
},
{
"id":"SLF[e]",
"name":"Sulfate",
"compartment":"e",
"formula":"H2SO4"
},
{
"id":"SME3P[c]",
"name":"Shikimate 3-phosphate",
"compartment":"c",
"formula":"C7H11O8P"
},
{
"id":"SME[c]",
"name":"Shikimate",
"compartment":"c",
"formula":"C7H10O5"
},
{
"id":"SME[e]",
"name":"SME[e]",
"compartment":"e"
},
{
"id":"SMMALONYLCOA[c]",
"name":"(S)-Methylmalonyl-CoA",
"compartment":"c",
"formula":"C25H40N7O19P3S"
},
{
"id":"SPRMD[c]",
"name":"Spermidine",
"compartment":"c",
"formula":"C7H19N3"
},
{
"id":"SRH[c]",
"name":"S-Ribosyl-L-homocysteine",
"compartment":"c",
"formula":"C9H17NO6S"
},
{
"id":"SUCCOA[c]",
"name":"Succinyl-CoA",
"compartment":"c",
"formula":"C25H40N7O19P3S"
},
{
"id":"SUCCSAL[c]",
"name":"Succinate semialdehyde",
"compartment":"c",
"formula":"C4H6O3"
},
{
"id":"SUCC[c]",
"name":"Succinate",
"compartment":"c",
"formula":"C4H6O4"
},
{
"id":"SUCC[e]",
"name":"Succinate",
"compartment":"e",
"formula":"C4H6O4"
},
{
"id":"SUC[c]",
"name":"Sucrose",
"compartment":"c",
"formula":"C12H22O11"
},
{
"id":"SUC[e]",
"name":"Sucrose",
"compartment":"e",
"formula":"C12H22O11"
},
{
"id":"TAG[c]",
"name":"Triacylglycerol",
"compartment":"c",
"formula":"C60H116O6"
},
{
"id":"TAG[e]",
"name":"Triacylglycerol",
"compartment":"e",
"formula":"C60H116O6"
},
{
"id":"TCSCOA[c]",
"name":"Tetracosanoyl-CoA",
"compartment":"c",
"formula":"C45H82N7O17P3S"
},
{
"id":"TD2EC10ACYLACPFAS[c]",
"name":"trans-delta-2-enoyl-C10-acyl-ACP-FAS",
"compartment":"c",
"formula":"C10H18OS2R2"
},
{
"id":"TD2EC12ACYLACPFAS[c]",
"name":"trans-delta-2-enoyl-C12-acyl-ACP-FAS",
"compartment":"c",
"formula":"C12H22OS2R2"
},
{
"id":"TD2EC14ACYLACPFAS[c]",
"name":"trans-delta-2-enoyl-C14-acyl-ACP-FAS",
"compartment":"c",
"formula":"C14H26OS2R2"
},
{
"id":"TD2EC16ACYLACPFAS[c]",
"name":"trans-delta-2-enoyl-C16-acyl-ACP-FAS",
"compartment":"c",
"formula":"C16H30OS2R2"
},
{
"id":"TD2EC18ACYLACPFAS[c]",
"name":"trans-delta-2-enoyl-C18-acyl-ACP-FAS",
"compartment":"c",
"formula":"C18H34OS2R2"
},
{
"id":"TD2EC18ACYLACP[c]",
"name":"trans-delta-2-enoyl-C18-acyl-ACP",
"compartment":"c",
"formula":"C18H33OSR"
},
{
"id":"TD2EC20ACYLACPFAS[c]",
"name":"trans-delta-2-enoyl-C20-acyl-ACP-FAS",
"compartment":"c",
"formula":"C20H38OS2R2"
},
{
"id":"TD2EC20ACYLACP[c]",
"name":"trans-delta-2-enoyl-C20-acyl-ACP",
"compartment":"c",
"formula":"C20H37OSR"
},
{
"id":"TD2EC22ACYLACPFAS[c]",
"name":"trans-delta-2-enoyl-C22-acyl-ACP-FAS",
"compartment":"c",
"formula":"C22H42OS2R2"
},
{
"id":"TD2EC22ACYLACP[c]",
"name":"trans-delta-2-enoyl-C22-acyl-ACP",
"compartment":"c",
"formula":"C22H41OSR"
},
{
"id":"TD2EC24ACYLACPFAS[c]",
"name":"trans-delta-2-enoyl-C24-acyl-ACP-FAS",
"compartment":"c",
"formula":"C24H46OS2R2"
},
{
"id":"TD2EC24ACYLACP[c]",
"name":"trans-delta-2-enoyl-C24-acyl-ACP",
"compartment":"c",
"formula":"C24H45OSR"
},
{
"id":"TD2EC26ACYLACPFAS[c]",
"name":"trans-delta-2-enoyl-C26-acyl-ACP-FAS",
"compartment":"c",
"formula":"C26H50OS2R2"
},
{
"id":"TD2EC26ACYLACP[c]",
"name":"trans-delta-2-enoyl-C26-acyl-ACP",
"compartment":"c",
"formula":"C26H49OSR"
},
{
"id":"TD2EC28ACYLACP[c]",
"name":"trans-delta-2-enoyl-C28-acyl-ACP",
"compartment":"c",
"formula":"C28H53OSR"
},
{
"id":"TD2EC30ACYLACP[c]",
"name":"trans-delta-2-enoyl-C30-acyl-ACP",
"compartment":"c",
"formula":"C30H57OSR"
},
{
"id":"TD2EC32ACYLACP[c]",
"name":"trans-delta-2-enoyl-C32-acyl-ACP",
"compartment":"c",
"formula":"C32H61OSR"
},
{
"id":"TD2EC34ACYLACP[c]",
"name":"trans-delta-2-enoyl-C34-acyl-ACP",
"compartment":"c",
"formula":"C34H65OSR"
},
{
"id":"TD2EC36ACYLACP[c]",
"name":"trans-delta-2-enoyl-C36-acyl-ACP",
"compartment":"c",
"formula":"C36H69OSR"
},
{
"id":"TD2EC38ACYLACP[c]",
"name":"trans-delta-2-enoyl-C38-acyl-ACP",
"compartment":"c",
"formula":"C38H73OSR"
},
{
"id":"TD2EC40ACYLACP[c]",
"name":"trans-delta-2-enoyl-C40-acyl-ACP",
"compartment":"c",
"formula":"C40H77OSR"
},
{
"id":"TD2EC42ACYLACP[c]",
"name":"trans-delta-2-enoyl-C42-acyl-ACP",
"compartment":"c",
"formula":"C42H81OSR"
},
{
"id":"TD2EC44ACYLACP[c]",
"name":"trans-delta-2-enoyl-C44-acyl-ACP",
"compartment":"c",
"formula":"C44H85OSR"
},
{
"id":"TD2EC46ACYLACP[c]",
"name":"trans-delta-2-enoyl-C46-acyl-ACP",
"compartment":"c",
"formula":"C46H89OSR"
},
{
"id":"TD2EC48ACYLACP[c]",
"name":"trans-delta-2-enoyl-C48-acyl-ACP",
"compartment":"c",
"formula":"C48H93OSR"
},
{
"id":"TD2EC4ACYLACPFAS[c]",
"name":"trans-delta-2-enoyl-C4-acyl-ACP-FAS",
"compartment":"c",
"formula":"C4H6OS2R2"
},
{
"id":"TD2EC50ACYLACP[c]",
"name":"trans-delta-2-enoyl-C50-acyl-ACP",
"compartment":"c",
"formula":"C50H97OSR"
},
{
"id":"TD2EC52ACYLACP[c]",
"name":"trans-delta-2-enoyl-C52-acyl-ACP",
"compartment":"c",
"formula":"C52H101OSR"
},
{
"id":"TD2EC54ACYLACP[c]",
"name":"trans-delta-2-enoyl-C54-acyl-ACP",
"compartment":"c",
"formula":"C54H105OSR"
},
{
"id":"TD2EC56ACYLACP[c]",
"name":"trans-delta-2-enoyl-C56-acyl-ACP",
"compartment":"c",
"formula":"C56H109OSR"
},
{
"id":"TD2EC58ACYLACP[c]",
"name":"trans-delta-2-enoyl-C58-acyl-ACP",
"compartment":"c",
"formula":"C58H113OSR"
},
{
"id":"TD2EC6ACYLACPFAS[c]",
"name":"trans-delta-2-enoyl-C6-acyl-ACP-FAS",
"compartment":"c",
"formula":"C6H10OS2R2"
},
{
"id":"TD2EC8ACYLACPFAS[c]",
"name":"trans-delta-2-enoyl-C8-acyl-ACP-FAS",
"compartment":"c",
"formula":"C8H14OS2R2"
},
{
"id":"TETRACONTANOYLACP[c]",
"name":"C40-acyl-ACP",
"compartment":"c",
"formula":"C40H79OSR"
},
{
"id":"TETRACOSANOATE[c]",
"name":"Tetracosanoic acid",
"compartment":"c",
"formula":"C24H48O2"
},
{
"id":"TETRACOSANOATE[e]",
"name":"Tetracosanoic acid",
"compartment":"e",
"formula":"C24H48O2"
},
{
"id":"TETRACOSANOYLACP[c]",
"name":"tetracosanoyl-ACP",
"compartment":"c",
"formula":"C24H47OSR"
},
{
"id":"TETRACOSANOYLAMP[c]",
"name":"tetracosanoyl AMP",
"compartment":"c",
"formula":"C34H60N5O8P"
},
{
"id":"TETRADECANOATE[c]",
"name":"Tetradecanoic acid",
"compartment":"c",
"formula":"C14H28O2"
},
{
"id":"TETRADECANOATE[e]",
"name":"Tetradecanoic acid",
"compartment":"e",
"formula":"C14H28O2"
},
{
"id":"TETRADECANOYLCOA[c]",
"name":"Tetradecanoyl-CoA",
"compartment":"c",
"formula":"C35H62N7O17P3S"
},
{
"id":"TETRAHYDRODIPICOLINATE[c]",
"name":"2,3,4,5-Tetrahydrodipicolinate",
"compartment":"c",
"formula":"C7H9NO4"
},
{
"id":"TETRAPENTACONTANOYLACP[c]",
"name":"C54-acyl-ACP",
"compartment":"c",
"formula":"C54H107OSR"
},
{
"id":"TETRATETRACONTANOYLACP[c]",
"name":"C44-acyl-ACP",
"compartment":"c",
"formula":"C44H87OSR"
},
{
"id":"TETRATRIACONTANOYLACP[c]",
"name":"C34-acyl-ACP",
"compartment":"c",
"formula":"C34H67OSR"
},
{
"id":"THFG[c]",
"name":"Tetrahydrofolyl-[Glu](2)",
"compartment":"c",
"formula":"C24H30N8O9"
},
{
"id":"THF[c]",
"name":"Tetrahydrofolate",
"compartment":"c",
"formula":"C19H23N7O6"
},
{
"id":"THIPP[c]",
"name":"Thiamin diphosphate",
"compartment":"c",
"formula":"C12H19N4O7P2S"
},
{
"id":"THIP[c]",
"name":"Thiamin monophosphate",
"compartment":"c",
"formula":"C12H18N4O4PS"
},
{
"id":"THI[c]",
"name":"Thiamine",
"compartment":"c",
"formula":"C12H17N4OS"
},
{
"id":"THPTGLU[c]",
"name":"Tetrahydropteroyltri-L-glutamate",
"compartment":"c",
"formula":"C29H37N9O12"
},
{
"id":"THR3P[c]",
"name":"L-Threonine-3-phosphate",
"compartment":"c",
"formula":"C4H10NO6P"
},
{
"id":"THR[c]",
"name":"L-Threonine",
"compartment":"c",
"formula":"C4H9NO3"
},
{
"id":"THR[e]",
"name":"L-Threonine",
"compartment":"e",
"formula":"C4H9NO3"
},
{
"id":"THY[c]",
"name":"Thymine",
"compartment":"c",
"formula":"C5H6N2O2"
},
{
"id":"TRANSDELTA2DODECANOYLCOA[c]",
"name":"TRANS-DELTA-2-DODECANOYL-COA",
"compartment":"c",
"formula":"C33H56N7O17P3S"
},
{
"id":"TRANSDELTA2HYDROXYDODECANOYLCOA[c]",
"name":"TRANSDELTA2HYDROXYDODECANOYLCOA",
"compartment":"c",
"formula":"C33H58N7O18P3S"
},
{
"id":"TRE6P[c]",
"name":"alpha,alpha-Trehalose 6-phosphate",
"compartment":"c",
"formula":"C12H23O14P"
},
{
"id":"TREHALOSEDIMYCOLATE[c]",
"name":"alpha,alpha-Trehalose 6,6-bismycolate",
"compartment":"c",
"formula":"C76H142O15"
},
{
"id":"TREHALOSEMONOMYCOLATEP[c]",
"name":"cytoplasmic_trehalosemonomycolate-P",
"compartment":"c",
"formula":"C94H181O16P"
},
{
"id":"TREHALOSEMONOMYCOLATE[c]",
"name":"alpha,alpha-Trehalose 6-mycolate",
"compartment":"c",
"formula":"C94H180O13"
},
{
"id":"TRES[c]",
"name":"alpha,alpha-Trehalose-2-sulfate",
"compartment":"c",
"formula":"C12H22O14S"
},
{
"id":"TRE[c]",
"name":"alpha,alpha-Trehalose",
"compartment":"c",
"formula":"C12H22O11"
},
{
"id":"TRE[e]",
"name":"alpha,alpha-Trehalose",
"compartment":"e",
"formula":"C12H22O11"
},
{
"id":"TRIACONTANOYLACP[c]",
"name":"C30-acyl-ACP",
"compartment":"c",
"formula":"C30H59OSR"
},
{
"id":"TRIDECANOYLCOA[c]",
"name":"tridecanoyl-CoA",
"compartment":"c",
"formula":"C34H60N7O17P3S"
},
{
"id":"TRP[c]",
"name":"L-Tryptophan",
"compartment":"c",
"formula":"C11H12N2O2"
},
{
"id":"TRP[e]",
"name":"L-Tryptophan",
"compartment":"e",
"formula":"C11H12N2O2"
},
{
"id":"TUBERCULOSTEROYLACP[c]",
"name":"Tuberculosteroyl acp",
"compartment":"c",
"formula":"C19H37OSR"
},
{
"id":"TYR[c]",
"name":"L-Tyrosine",
"compartment":"c",
"formula":"C9H11NO3"
},
{
"id":"TYR[e]",
"name":"L-Tyrosine",
"compartment":"e",
"formula":"C9H11NO3"
},
{
"id":"UDPGALF[c]",
"name":"UDP-alpha-D-galacto-1,4-furanose",
"compartment":"c",
"formula":"C15H24N2O17P2"
},
{
"id":"UDPGAL[c]",
"name":"UDP-D-galactose",
"compartment":"c",
"formula":"C15H24N2O17P2"
},
{
"id":"UDPGLCUR[c]",
"name":"UDP-glucuronate",
"compartment":"c",
"formula":"C15H22N2O18P2"
},
{
"id":"UDPG[c]",
"name":"UDP-glucose",
"compartment":"c",
"formula":"C15H24N2O17P2"
},
{
"id":"UDPNAGPEE[c]",
"name":"UDP-N-acetyl-3-(1-carboxyvinyl)-D-glucosamine",
"compartment":"c",
"formula":"C20H29N3O19P2"
},
{
"id":"UDPNAG[c]",
"name":"UDP-N-acetyl-D-glucosamine",
"compartment":"c",
"formula":"C17H27N3O17P2"
},
{
"id":"UDPNAMNGMAGMDAPIMAA[c]",
"name":"UDP-N-acetylmuramoyl-L-alanyl-D-glutamyl-6-carboxy-Llysyl-D-alanyl-D-alanine",
"compartment":"c",
"formula":"C41H65N9O28P2"
},
{
"id":"UDPNAMNGMAGMDAPIM[c]",
"name":"UDP-N-aceylmuramoyl-L-alanyl-D-gamma-glutamyl-meso-2,6-diaminopimelate",
"compartment":"c",
"formula":"C35H55N7O26P2"
},
{
"id":"UDPNAMNGMALAGLU[c]",
"name":"UDP-N-acetylmuramoyl-L-alanyl-D-glutamate",
"compartment":"c",
"formula":"C28H43N5O23P2"
},
{
"id":"UDPNAMNGMALA[c]",
"name":"UDP-N-acetylmuramoyl-L-alanine",
"compartment":"c",
"formula":"C23H36N4O20P2"
},
{
"id":"UDPNAM[c]",
"name":"UDP-N-acetylmuramate",
"compartment":"c",
"formula":"C20H31N3O19P2"
},
{
"id":"UDPNGM[c]",
"name":"UDP-N-glycolylmuramate",
"compartment":"c",
"formula":"C20H31N3O20P2"
},
{
"id":"UDPP[c]",
"name":"Undecaprenyl phosphate",
"compartment":"c",
"formula":"C55H91O4P"
},
{
"id":"UDP[c]",
"name":"UDP",
"compartment":"c",
"formula":"C9H14N2O12P2"
},
{
"id":"UMP[c]",
"name":"UMP",
"compartment":"c",
"formula":"C9H13N2O9P"
},
{
"id":"UNDECANOYLCOA[c]",
"name":"undecanoyl-CoA",
"compartment":"c",
"formula":"C32H56N7O17P3S"
},
{
"id":"URA[c]",
"name":"Uracil",
"compartment":"c",
"formula":"C4H4N2O2"
},
{
"id":"URA[e]",
"name":"Uracil",
"compartment":"e",
"formula":"C4H4N2O2"
},
{
"id":"UREA[c]",
"name":"Urea",
"compartment":"c",
"formula":"CH4N2O"
},
{
"id":"UREA[e]",
"name":"Urea",
"compartment":"e",
"formula":"CH4N2O"
},
{
"id":"URI[c]",
"name":"Uridine",
"compartment":"c",
"formula":"C9H12N2O6"
},
{
"id":"UROPORPHYRINOGENIII[c]",
"name":"Uroporphyrinogen III",
"compartment":"c",
"formula":"C40H44N4O16"
},
{
"id":"UTP[c]",
"name":"UTP",
"compartment":"c",
"formula":"C9H15N2O15P3"
},
{
"id":"VAL[c]",
"name":"L-Valine",
"compartment":"c",
"formula":"C5H11NO2"
},
{
"id":"VAL[e]",
"name":"L-Valine",
"compartment":"e",
"formula":"C5H11NO2"
},
{
"id":"X5P[c]",
"name":"D-Xylulose 5-phospate",
"compartment":"c",
"formula":"C5H11O8P"
},
{
"id":"XAN[c]",
"name":"Xanthine",
"compartment":"c",
"formula":"C5H4N4O2"
},
{
"id":"XAN[e]",
"name":"Xanthine",
"compartment":"e",
"formula":"C5H4N4O2"
},
{
"id":"XMP[c]",
"name":"Xanthosine 5-phosphate",
"compartment":"c",
"formula":"C10H13N4O9P"
},
{
"id":"XTSINE[c]",
"name":"Xanthosine",
"compartment":"c",
"formula":"C10H12N4O6"
},
{
"id":"XYLU[c]",
"name":"D-Xylulose",
"compartment":"c",
"formula":"C5H10O5"
},
{
"id":"ZN[c]",
"name":"Zinc cation",
"compartment":"c",
"formula":"Zn"
},
{
"id":"ZN[e]",
"name":"Zinc cation",
"compartment":"e",
"formula":"Zn"
},
{
"id":"bALA[c]",
"name":"beta-Alanine",
"compartment":"c",
"formula":"C3H7NO2"
},
{
"id":"cAMP[c]",
"name":"3,5-Cyclic AMP",
"compartment":"c",
"formula":"C10H12N5O6P"
},
{
"id":"cGMP[c]",
"name":"3,5-Cyclic GMP",
"compartment":"c",
"formula":"C10H12N5O7P"
},
{
"id":"nPOLYP[c]",
"name":"Polyphosphate",
"compartment":"c",
"formula":"HPO3"
}
],
"reactions":[
{
"id":"ANSA",
"name":"ANSA",
"metabolites":{
"ASN[c]":-1.0,
"ASP[c]":1.0,
"H2O[c]":-1.0,
"NH3[c]":1.0
},
"lower_bound":0.0,
"upper_bound":1000.0,
"gene_reaction_rule":"Rv1538c",
"subsystem":"[array(['Alanine, aspartate and glutamate metabolism'], dtype='<U43')]"
},
{
"id":"PAND",
"name":"PAND",
"metabolites":{
"ASP[c]":-1.0,
"CO2[c]":1.0,
"bALA[c]":1.0
},
"lower_bound":0.0,
"upper_bound":1000.0,
"gene_reaction_rule":"Rv3601c",
"subsystem":"[array(['Alanine, aspartate and glutamate metabolism'], dtype='<U43')]"
},
{
"id":"NAMH",
"name":"NAMH",
"metabolites":{
"H2O[c]":1.0,
"H[c]":-1.0,
"NADPH[c]":-1.0,
"NADP[c]":1.0,
"O2[c]":-1.0,
"UDPNAM[c]":-1.0,
"UDPNGM[c]":1.0
},
"lower_bound":0.0,
"upper_bound":1000.0,
"gene_reaction_rule":"Rv3818",
"subsystem":"[array(['Alanine, aspartate and glutamate metabolism'], dtype='<U43')]"
},
{
"id":"MURC",
"name":"MURC",
"metabolites":{
"ADP[c]":1.0,
"ALA[c]":-1.0,
"ATP[c]":-1.0,
"PI[c]":1.0,
"UDPNAMNGMALA[c]":1.0,
"UDPNAM[c]":-0.3,
"UDPNGM[c]":-0.7
},
"lower_bound":-1000.0,
"upper_bound":1000.0,
"gene_reaction_rule":"Rv2152c",
"subsystem":"[array(['Alanine, aspartate and glutamate metabolism'], dtype='<U43')]"
},
{
"id":"ALR",
"name":"ALR",
"metabolites":{
"ALA[c]":-1.0,
"DALA[c]":1.0
},
"lower_bound":-1000.0,
"upper_bound":1000.0,
"gene_reaction_rule":"Rv3423c",
"subsystem":"[array(['Alanine, aspartate and glutamate metabolism'], dtype='<U43')]"
},
{
"id":"S1",
"name":"S1",
"metabolites":{
"GLUGSAL[c]":-1.0,
"H2O[c]":1.0,
"P5C[c]":1.0
},
"lower_bound":-1000.0,
"upper_bound":1000.0,
"gene_reaction_rule":"",
"subsystem":"[array(['Alanine, aspartate and glutamate metabolism'], dtype='<U43')]"
},
{
"id":"ARGG",
"name":"ARGG",
"metabolites":{
"AMP[c]":1.0,
"ARGSUCC[c]":1.0,
"ASP[c]":-1.0,
"ATP[c]":-1.0,
"CITR[c]":-1.0,
"PPI[c]":1.0
},
"lower_bound":0.0,
"upper_bound":1000.0,
"gene_reaction_rule":"Rv1658",
"subsystem":"[array(['Alanine, aspartate and glutamate metabolism'], dtype='<U43')]"
},
{
"id":"GLMS",
"name":"GLMS",
"metabolites":{
"F6P[c]":-1.0,
"GA6P[c]":1.0,
"GLN[c]":-1.0,
"GLU[c]":1.0
},
"lower_bound":-1000.0,
"upper_bound":1000.0,
"gene_reaction_rule":"Rv3436c",
"subsystem":"[array(['Alanine, aspartate and glutamate metabolism'], dtype='<U43')]"
},
{
"id":"GDH",
"name":"GDH",
"metabolites":{
"AKG[c]":1.0,
"GLU[c]":-1.0,
"H2O[c]":-1.0,
"H[c]":1.0,
"NADH[c]":1.0,
"NAD[c]":-1.0,
"NH3[c]":1.0
},
"lower_bound":0.0,
"upper_bound":1000.0,
"gene_reaction_rule":"Rv2476c",
"subsystem":"[array(['Alanine, aspartate and glutamate metabolism'], dtype='<U43')]"
},
{
"id":"ASPBC",
"name":"ASPBC",
"metabolites":{
"AKG[c]":1.0,
"ASP[c]":1.0,
"GLU[c]":-1.0,
"OA[c]":-1.0
},
"lower_bound":-1000.0,
"upper_bound":1000.0,
"gene_reaction_rule":"Rv3565 or Rv0337c",
"subsystem":"[array(['Alanine, aspartate and glutamate metabolism'], dtype='<U43')]"
},
{
"id":"GABT",
"name":"GABT",
"metabolites":{
"AKG[c]":-1.0,
"GABA[c]":-1.0,
"GLU[c]":1.0,
"SUCCSAL[c]":1.0
},
"lower_bound":-1000.0,
"upper_bound":1000.0,
"gene_reaction_rule":"Rv2589",
"subsystem":"[array(['Alanine, aspartate and glutamate metabolism'], dtype='<U43')]"
},
{
"id":"MURI",
"name":"MURI",
"metabolites":{
"DGLU[c]":1.0,
"GLU[c]":-1.0
},
"lower_bound":0.0,
"upper_bound":1000.0,
"gene_reaction_rule":"Rv1338",
"subsystem":"[array(['Alanine, aspartate and glutamate metabolism'], dtype='<U43')]"
},
{
"id":"GLN",
"name":"GLN",
"metabolites":{
"ADP[c]":1.0,
"ATP[c]":-1.0,
"GLN[c]":1.0,
"GLU[c]":-1.0,
"NH3[c]":-1.0,
"PI[c]":1.0
},
"lower_bound":0.0,
"upper_bound":1000.0,
"gene_reaction_rule":"Rv2220 or Rv2222c or Rv1878 or Rv2860c",
"subsystem":"[array(['Alanine, aspartate and glutamate metabolism'], dtype='<U43')]"
},
{
"id":"GLT",
"name":"GLT",
"metabolites":{
"AKG[c]":-1.0,
"GLN[c]":-1.0,
"GLU[c]":2.0,
"H[c]":-1.0,
"NADPH[c]":-1.0,
"NADP[c]":1.0
},
"lower_bound":0.0,
"upper_bound":1000.0,
"gene_reaction_rule":"Rv3859c and Rv3858c",
"subsystem":"[array(['Alanine, aspartate and glutamate metabolism'], dtype='<U43')]"
},
{
"id":"ALD",
"name":"ALD",
"metabolites":{
"ALA[c]":1.0,
"H2O[c]":1.0,
"H[c]":-1.0,
"NADH[c]":-1.0,
"NAD[c]":1.0,
"NH3[c]":-1.0,
"PYR[c]":-1.0
},
"lower_bound":-1000.0,
"upper_bound":1000.0,
"gene_reaction_rule":"Rv2780",
"subsystem":"[array(['Alanine, aspartate and glutamate metabolism'], dtype='<U43')]"
},
{
"id":"ASNB",
"name":"ASNB",
"metabolites":{
"AMP[c]":1.0,
"ASN[c]":1.0,
"ASP[c]":-1.0,
"ATP[c]":-1.0,
"GLN[c]":-1.0,
"GLU[c]":1.0,
"H2O[c]":-1.0,
"PPI[c]":1.0
},
"lower_bound":0.0,
"upper_bound":1000.0,
"gene_reaction_rule":"Rv2201",
"subsystem":"[array(['Alanine, aspartate and glutamate metabolism'], dtype='<U43')]"
},
{
"id":"PURA",
"name":"PURA",
"metabolites":{
"ASP[c]":-1.0,
"ASUC[c]":1.0,
"GDP[c]":1.0,
"GTP[c]":-1.0,
"IMP[c]":-1.0,
"PI[c]":1.0
},
"lower_bound":0.0,
"upper_bound":1000.0,
"gene_reaction_rule":"Rv0357c",
"subsystem":"[array(['Alanine, aspartate and glutamate metabolism'], dtype='<U43')]"
},
{
"id":"PANC",
"name":"PANC",
"metabolites":{
"AMP[c]":1.0,
"ATP[c]":-1.0,
"PANT[c]":-1.0,
"PNTO[c]":1.0,
"PPI[c]":1.0,
"bALA[c]":-1.0
},
"lower_bound":0.0,
"upper_bound":1000.0,
"gene_reaction_rule":"Rv3602c",
"subsystem":"[array(['Alanine, aspartate and glutamate metabolism'], dtype='<U43')]"
},
{
"id":"GABD",
"name":"GABD",
"metabolites":{
"H2O[c]":-1.0,
"H[c]":1.0,
"NADPH[c]":1.0,
"NADP[c]":-1.0,
"SUCCSAL[c]":-1.0,
"SUCC[c]":1.0
},
"lower_bound":-1000.0,
"upper_bound":1000.0,
"gene_reaction_rule":"Rv0234c or Rv1731",
"subsystem":"[array(['Alanine, aspartate and glutamate metabolism'], dtype='<U43')]"
},
{
"id":"GADB",
"name":"GADB",
"metabolites":{
"CO2[c]":1.0,
"GABA[c]":1.0,
"GLU[c]":-1.0
},
"lower_bound":0.0,
"upper_bound":1000.0,
"gene_reaction_rule":"Rv3432c",
"subsystem":"[array(['Alanine, aspartate and glutamate metabolism'], dtype='<U43')]"
},
{
"id":"NADB1",
"name":"NADB1",
"metabolites":{
"ASP[c]":-1.0,
"FUM[c]":-1.0,
"ISUCC[c]":1.0,
"SUCC[c]":1.0
},
"lower_bound":0.0,
"upper_bound":1000.0,
"gene_reaction_rule":"Rv1595",
"subsystem":"[array(['Alanine, aspartate and glutamate metabolism'], dtype='<U43')]"
},
{
"id":"ROCA",
"name":"ROCA",
"metabolites":{
"GLU[c]":1.0,
"H2O[c]":-2.0,
"H[c]":1.0,
"NADH[c]":1.0,
"NAD[c]":-1.0,
"P5C[c]":-1.0
},
"lower_bound":0.0,
"upper_bound":1000.0,
"gene_reaction_rule":"Rv1187",
"subsystem":"[array(['Alanine, aspartate and glutamate metabolism'], dtype='<U43')]"
},
{
"id":"DDLA",
"name":"DDLA",
"metabolites":{
"ADP[c]":1.0,
"ALAALA[c]":1.0,
"ATP[c]":-1.0,
"DALA[c]":-2.0,
"PI[c]":1.0
},
"lower_bound":0.0,
"upper_bound":1000.0,
"gene_reaction_rule":"Rv2981c",
"subsystem":"[array(['Alanine, aspartate and glutamate metabolism'], dtype='<U43')]"
},
{
"id":"GA6PF6P",
"name":"GA6PF6P",
"metabolites":{
"F6P[c]":1.0,
"GA6P[c]":-1.0,
"H2O[c]":-1.0,
"NH3[c]":1.0
},
"lower_bound":-1000.0,
"upper_bound":1000.0,
"gene_reaction_rule":"",
"subsystem":"[array(['Amino sugar and nucleotide sugar metabolism'], dtype='<U43')]"
},
{
"id":"MURB",
"name":"MURB",
"metabolites":{
"H[c]":-1.0,
"NADPH[c]":-1.0,
"NADP[c]":1.0,
"UDPNAGPEE[c]":-1.0,
"UDPNAM[c]":1.0
},
"lower_bound":0.0,
"upper_bound":1000.0,
"gene_reaction_rule":"Rv0482",
"subsystem":"[array(['Amino sugar and nucleotide sugar metabolism'], dtype='<U43')]"
},
{
"id":"MURA",
"name":"MURA",
"metabolites":{
"PEP[c]":-1.0,
"PI[c]":1.0,
"UDPNAGPEE[c]":1.0,
"UDPNAG[c]":-1.0
},
"lower_bound":-1000.0,
"upper_bound":1000.0,
"gene_reaction_rule":"Rv1315",
"subsystem":"[array(['Amino sugar and nucleotide sugar metabolism'], dtype='<U43')]"
},
{
"id":"PGMA1",
"name":"PGMA1",
"metabolites":{
"GA1P[c]":-1.0,
"GA6P[c]":1.0
},
"lower_bound":-1000.0,
"upper_bound":1000.0,
"gene_reaction_rule":"Rv3068c",
"subsystem":"[array(['Amino sugar and nucleotide sugar metabolism'], dtype='<U43')]"
},
{
"id":"NAGA1P",
"name":"NAGA1P",
"metabolites":{
"ACCOA[c]":-1.0,
"COA[c]":1.0,
"GA1P[c]":-1.0,
"NAGA1P[c]":1.0
},
"lower_bound":-1000.0,
"upper_bound":1000.0,
"gene_reaction_rule":"",
"subsystem":"[array(['Amino sugar and nucleotide sugar metabolism'], dtype='<U43')]"
},
{
"id":"NAGA",
"name":"NAGA",
"metabolites":{
"AC[c]":1.0,
"AGA6P[c]":-1.0,
"GA6P[c]":1.0,
"H2O[c]":-1.0
},
"lower_bound":-1000.0,
"upper_bound":1000.0,
"gene_reaction_rule":"Rv3332",
"subsystem":"[array(['Amino sugar and nucleotide sugar metabolism'], dtype='<U43')]"
},
{
"id":"EMB",
"name":"EMB",
"metabolites":{
"ARA1GALACTANDPP[c]":-1.0,
"ARABINOGALACTANDPP[c]":1.0,
"ARAFDPP[c]":-70.0,
"DPP[c]":70.0
},
"lower_bound":-1000.0,
"upper_bound":1000.0,
"gene_reaction_rule":"Rv3794 and Rv3795 and Rv3793",
"subsystem":"[array(['Arabinogalactan biosynthesis'], dtype='<U28')]"
},
{
"id":"ARAFDPP",
"name":"ARAFDPP",
"metabolites":{
"ARAFDPP[c]":1.0,
"DPPR[c]":-1.0
},
"lower_bound":0.0,
"upper_bound":1000.0,
"gene_reaction_rule":"Rv3790 and Rv3791",
"subsystem":"[array(['Arabinogalactan biosynthesis'], dtype='<U28')]"
},
{
"id":"WBBL",
"name":"WBBL",
"metabolites":{
"DTDPRHAM[c]":-1.0,
"DTDP[c]":1.0,
"NAGDPP[c]":-1.0,
"RHAMNAGDPP[c]":1.0
},
"lower_bound":0.0,
"upper_bound":1000.0,
"gene_reaction_rule":"Rv3265c and Rv1525",
"subsystem":"[array(['Arabinogalactan biosynthesis'], dtype='<U28')]"
},
{
"id":"GLFT2",
"name":"GLFT2",
"metabolites":{
"GALACTANDPP[c]":1.0,
"RHAMNAGDPP[c]":-1.0,
"UDPGALF[c]":-30.0,
"UDP[c]":30.0
},
"lower_bound":-1000.0,
"upper_bound":1000.0,
"gene_reaction_rule":"Rv3808c",
"subsystem":"[array(['Arabinogalactan biosynthesis'], dtype='<U28')]"
},
{
"id":"DPPR",
"name":"DPPR",
"metabolites":{
"DPPR[c]":1.0,
"DPP[c]":-1.0,
"PPI[c]":1.0,
"PRPP[c]":-1.0
},
"lower_bound":0.0,
"upper_bound":1000.0,
"gene_reaction_rule":"Rv3806c or Rv3807c",
"subsystem":"[array(['Arabinogalactan biosynthesis'], dtype='<U28')]"
},
{
"id":"AFTA",
"name":"AFTA",
"metabolites":{
"ARA1GALACTANDPP[c]":1.0,
"ARAFDPP[c]":-1.0,
"DPP[c]":1.0,
"GALACTANDPP[c]":-1.0
},
"lower_bound":-1000.0,
"upper_bound":1000.0,
"gene_reaction_rule":"Rv3792",
"subsystem":"[array(['Arabinogalactan biosynthesis'], dtype='<U28')]"
},
{
"id":"NAGDPP",
"name":"NAGDPP",
"metabolites":{
"NAGDPP[c]":1.0,
"UDPNAG[c]":-1.0,
"UDPP[c]":-1.0,
"UMP[c]":1.0
},
"lower_bound":0.0,
"upper_bound":1000.0,
"gene_reaction_rule":"Rv1302",
"subsystem":"[array(['Arabinogalactan biosynthesis'], dtype='<U28')]"
},
{
"id":"AGPGLCN",
"name":"AGPGLCN",
"metabolites":{
"ARABINOGALACTANDPP[c]":-1.0,
"ARABINOGALACTANPEPTIDOGLYCAN[c]":1.0,
"DPP[c]":1.0,
"PEPTIDOGLYCAN[c]":-30.0
},
"lower_bound":0.0,
"upper_bound":1000.0,
"gene_reaction_rule":"",
"subsystem":"[array(['Arabinogalactan peptidoglycan biosynthesis'], dtype='<U42')]"
},
{
"id":"PTGLCN",
"name":"PTGLCN",
"metabolites":{
"DPP[c]":1.0,
"LIPID2[c]":-1.0,
"PEPTIDOGLYCAN[c]":1.0
},
"lower_bound":0.0,
"upper_bound":1000.0,
"gene_reaction_rule":"Rv2518c",
"subsystem":"[array(['Arabinogalactan peptidoglycan biosynthesis'], dtype='<U42')]"
},
{
"id":"PROC2",
"name":"PROC2",
"metabolites":{
"H[c]":-1.0,
"NADPH[c]":-1.0,
"NADP[c]":1.0,
"P5C[c]":-1.0,
"PRO[c]":1.0
},
"lower_bound":-1000.0,
"upper_bound":1000.0,
"gene_reaction_rule":"Rv0500",
"subsystem":"[array(['Arginine and proline metabolism'], dtype='<U31')]"
},
{
"id":"P5C",
"name":"P5C",
"metabolites":{
"FADH2[c]":1.0,
"FAD[c]":-1.0,
"P5C[c]":1.0,
"PRO[c]":-1.0
},
"lower_bound":0.0,
"upper_bound":1000.0,
"gene_reaction_rule":"Rv1188",
"subsystem":"[array(['Arginine and proline metabolism'], dtype='<U31')]"
},
{
"id":"PROA",
"name":"PROA",
"metabolites":{
"GLUGSAL[c]":1.0,
"GLUP[c]":-1.0,
"H[c]":-1.0,
"NADPH[c]":-1.0,
"NADP[c]":1.0,
"PI[c]":1.0
},
"lower_bound":0.0,
"upper_bound":1000.0,
"gene_reaction_rule":"Rv2427c",
"subsystem":"[array(['Arginine and proline metabolism'], dtype='<U31')]"
},
{
"id":"PROB",
"name":"PROB",
"metabolites":{
"ADP[c]":1.0,
"ATP[c]":-1.0,
"GLUP[c]":1.0,
"GLU[c]":-1.0
},
"lower_bound":0.0,
"upper_bound":1000.0,
"gene_reaction_rule":"Rv2439c",
"subsystem":"[array(['Arginine and proline metabolism'], dtype='<U31')]"
},
{
"id":"ARGD1",
"name":"ARGD1",
"metabolites":{
"AKG[c]":1.0,
"GLU[c]":-1.0,
"NAGLUS[c]":-1.0,
"NAORN[c]":1.0
},
"lower_bound":0.0,
"upper_bound":1000.0,
"gene_reaction_rule":"Rv1655",
"subsystem":"[array(['Arginine and proline metabolism'], dtype='<U31')]"
},
{
"id":"ARGB",
"name":"ARGB",
"metabolites":{
"ADP[c]":1.0,
"ATP[c]":-1.0,
"NAGLUP[c]":1.0,
"NAGLU[c]":-1.0
},
"lower_bound":0.0,
"upper_bound":1000.0,
"gene_reaction_rule":"Rv1654",
"subsystem":"[array(['Arginine and proline metabolism'], dtype='<U31')]"
},
{
"id":"ARGJ",
"name":"ARGJ",
"metabolites":{
"GLU[c]":-1.0,
"NAGLU[c]":1.0,
"NAORN[c]":-1.0,
"ORN[c]":1.0
},
"lower_bound":-1000.0,
"upper_bound":1000.0,
"gene_reaction_rule":"Rv1653",
"subsystem":"[array(['Arginine and proline metabolism'], dtype='<U31')]"
},
{
"id":"ROCD",
"name":"ROCD",
"metabolites":{
"AKG[c]":-1.0,
"GLUGSAL[c]":1.0,
"GLU[c]":1.0,
"ORN[c]":-1.0
},
"lower_bound":0.0,
"upper_bound":1000.0,
"gene_reaction_rule":"Rv2321c or Rv2322c",
"subsystem":"[array(['Arginine and proline metabolism'], dtype='<U31')]"
},
{
"id":"ARGF",
"name":"ARGF",
"metabolites":{
"CAP[c]":-1.0,
"CITR[c]":1.0,
"ORN[c]":-1.0,
"PI[c]":1.0
},
"lower_bound":0.0,
"upper_bound":1000.0,
"gene_reaction_rule":"Rv1656",
"subsystem":"[array(['Arginine and proline metabolism'], dtype='<U31')]"
},
{
"id":"ARGC",
"name":"ARGC",
"metabolites":{
"H[c]":-1.0,
"NADPH[c]":-1.0,
"NADP[c]":1.0,
"NAGLUP[c]":-1.0,
"NAGLUS[c]":1.0,
"PI[c]":1.0
},
"lower_bound":0.0,
"upper_bound":1000.0,
"gene_reaction_rule":"Rv1652",
"subsystem":"[array(['Arginine and proline metabolism'], dtype='<U31')]"
},
{
"id":"ARGH",
"name":"ARGH",
"metabolites":{
"ARGSUCC[c]":-1.0,
"ARG[c]":1.0,
"FUM[c]":1.0
},
"lower_bound":0.0,
"upper_bound":1000.0,
"gene_reaction_rule":"Rv1659",
"subsystem":"[array(['Arginine and proline metabolism'], dtype='<U31')]"
},
{
"id":"ARGA",
"name":"ARGA",
"metabolites":{
"ACCOA[c]":-1.0,
"COA[c]":1.0,
"GLU[c]":-1.0,
"NAGLU[c]":1.0
},
"lower_bound":-1000.0,
"upper_bound":1000.0,
"gene_reaction_rule":"Rv2747",
"subsystem":"[array(['Arginine and proline metabolism'], dtype='<U31')]"
},
{
"id":"ARCA",
"name":"ARCA",
"metabolites":{
"ARG[c]":-1.0,
"CITR[c]":1.0,
"H2O[c]":-1.0,
"NH3[c]":1.0
},
"lower_bound":0.0,
"upper_bound":1000.0,
"gene_reaction_rule":"Rv1001",
"subsystem":"[array(['Arginine and proline metabolism'], dtype='<U31')]"
},
{
"id":"OELAC",
"name":"OELAC",
"metabolites":{
"3OELAC[c]":1.0,
"4CMLAC[c]":-1.0,
"CO2[c]":1.0
},
"lower_bound":-1000.0,
"upper_bound":1000.0,
"gene_reaction_rule":"Rv0771 or Rv0464c",
"subsystem":"[array(['Benzoate degradation'], dtype='<U20')]"
},
{
"id":"BO11",
"name":"BO11",
"metabolites":{
"ACCOA[c]":1.0,
"COA[c]":-1.0,
"FADH2[c]":1.0,
"FAD[c]":-1.0,
"H2O[c]":-1.0,
"HEXANOYLCOA[c]":1.0,
"H[c]":1.0,
"NADH[c]":1.0,
"NAD[c]":-1.0,
"OCTANOYLCOA[c]":-1.0
},
"lower_bound":0.0,
"upper_bound":1000.0,
"gene_reaction_rule":"( Rv0131c or Rv0154c or Rv0215c or Rv0231 or Rv0244c or Rv0271c or Rv0400c or Rv0752c or Rv0873 or Rv0972c or Rv0975c or Rv1467c or Rv1679 or Rv1933c or Rv1934c or Rv2724c or Rv2789c or Rv3061c or Rv3139 or Rv3140 or Rv3274c or Rv3562 or Rv3563 or Rv3564 or Rv3573c or Rv3761c or Rv3797 or Rv0672 or Rv2500c ) and ( Rv0222 or Rv0456c or Rv0632c or Rv0673 or Rv0675 or Rv0905 or Rv0971c or Rv1070c or Rv1071c or Rv1141c or Rv1142c or Rv1472 or Rv1935c or Rv2486 or Rv2679 or Rv2831 or Rv3039c or Rv3373 or Rv3374 or Rv3516 or Rv3774 ) and ( Rv0468 or Rv0860 or Rv1715 or Rv1912c or Rv3141 ) and ( Rv0243 or Rv0859 or Rv1074c or Rv1323 or Rv3556c )",
"subsystem":"[array(['Beta-oxidation pathway'], dtype='<U22')]"
},
{
"id":"BO10",
"name":"BO10",
"metabolites":{
"ACCOA[c]":1.0,
"COA[c]":-1.0,
"DECANOYLCOA[c]":-1.0,
"FADH2[c]":1.0,
"FAD[c]":-1.0,
"H2O[c]":-1.0,
"H[c]":1.0,
"NADH[c]":1.0,
"NAD[c]":-1.0,
"OCTANOYLCOA[c]":1.0
},
"lower_bound":0.0,
"upper_bound":1000.0,
"gene_reaction_rule":"( Rv0131c or Rv0154c or Rv0215c or Rv0231 or Rv0244c or Rv0271c or Rv0400c or Rv0752c or Rv0873 or Rv0972c or Rv0975c or Rv1467c or Rv1679 or Rv1933c or Rv1934c or Rv2724c or Rv2789c or Rv3061c or Rv3139 or Rv3140 or Rv3274c or Rv3562 or Rv3563 or Rv3564 or Rv3573c or Rv3761c or Rv3797 or Rv0672 or Rv2500c ) and ( Rv0222 or Rv0456c or Rv0632c or Rv0673 or Rv0675 or Rv0905 or Rv0971c or Rv1070c or Rv1071c or Rv1141c or Rv1142c or Rv1472 or Rv1935c or Rv2486 or Rv2679 or Rv2831 or Rv3039c or Rv3373 or Rv3374 or Rv3516 or Rv3774 ) and ( Rv0468 or Rv0860 or Rv1715 or Rv1912c or Rv3141 ) and ( Rv0243 or Rv0859 or Rv1074c or Rv1323 or Rv3556c )",
"subsystem":"[array(['Beta-oxidation pathway'], dtype='<U22')]"
},
{
"id":"BO13",
"name":"BO13",
"metabolites":{
"ACCOA[c]":2.0,
"BUTANOYLCOA[c]":-1.0,
"COA[c]":-1.0,
"FADH2[c]":1.0,
"FAD[c]":-1.0,
"H2O[c]":-1.0,
"H[c]":1.0,
"NADH[c]":1.0,
"NAD[c]":-1.0
},
"lower_bound":0.0,
"upper_bound":1000.0,
"gene_reaction_rule":"( Rv0131c or Rv0154c or Rv0215c or Rv0231 or Rv0244c or Rv0271c or Rv0400c or Rv0752c or Rv0873 or Rv0972c or Rv0975c or Rv1467c or Rv1679 or Rv1933c or Rv1934c or Rv2724c or Rv2789c or Rv3061c or Rv3139 or Rv3140 or Rv3274c or Rv3562 or Rv3563 or Rv3564 or Rv3573c or Rv3761c or Rv3797 or Rv0672 or Rv2500c ) and ( Rv0222 or Rv0456c or Rv0632c or Rv0673 or Rv0675 or Rv0905 or Rv0971c or Rv1070c or Rv1071c or Rv1141c or Rv1142c or Rv1472 or Rv1935c or Rv2486 or Rv2679 or Rv2831 or Rv3039c or Rv3373 or Rv3374 or Rv3516 or Rv3774 ) and ( Rv0468 or Rv0860 or Rv1715 or Rv1912c or Rv3141 ) and ( Rv0243 or Rv0859 or Rv1074c or Rv1323 or Rv3556c )",
"subsystem":"[array(['Beta-oxidation pathway'], dtype='<U22')]"
},
{
"id":"BO15",
"name":"BO15",
"metabolites":{
"9HDECOA[c]":-1.0,
"ACCOA[c]":1.0,
"CISDELTA5TETRADECANOYLCOA[c]":1.0,
"COA[c]":-1.0,
"FADH2[c]":1.0,
"FAD[c]":-1.0,
"H2O[c]":-1.0,
"H[c]":1.0,
"NADH[c]":1.0,
"NAD[c]":-1.0
},
"lower_bound":0.0,
"upper_bound":1000.0,
"gene_reaction_rule":"( Rv0131c or Rv0154c or Rv0215c or Rv0231 or Rv0244c or Rv0271c or Rv0400c or Rv0752c or Rv0873 or Rv0972c or Rv0975c or Rv1467c or Rv1679 or Rv1933c or Rv1934c or Rv2724c or Rv2789c or Rv3061c or Rv3139 or Rv3140 or Rv3274c or Rv3562 or Rv3563 or Rv3564 or Rv3573c or Rv3761c or Rv3797 or Rv0672 or Rv2500c ) and ( Rv0222 or Rv0456c or Rv0632c or Rv0673 or Rv0675 or Rv0905 or Rv0971c or Rv1070c or Rv1071c or Rv1141c or Rv1142c or Rv1472 or Rv1935c or Rv2486 or Rv2679 or Rv2831 or Rv3039c or Rv3373 or Rv3374 or Rv3516 or Rv3774 ) and ( Rv0468 or Rv0860 or Rv1715 or Rv1912c or Rv3141 ) and ( Rv0243 or Rv0859 or Rv1074c or Rv1323 or Rv3556c )",
"subsystem":"[array(['Beta-oxidation pathway'], dtype='<U22')]"
},
{
"id":"BO14",
"name":"BO14",
"metabolites":{
"9HDECOA[c]":1.0,
"9ODECOA[c]":-1.0,
"ACCOA[c]":1.0,
"COA[c]":-1.0,
"FADH2[c]":1.0,
"FAD[c]":-1.0,
"H2O[c]":-1.0,
"H[c]":1.0,
"NADH[c]":1.0,
"NAD[c]":-1.0
},
"lower_bound":0.0,
"upper_bound":1000.0,
"gene_reaction_rule":"( Rv0131c or Rv0154c or Rv0215c or Rv0231 or Rv0244c or Rv0271c or Rv0400c or Rv0752c or Rv0873 or Rv0972c or Rv0975c or Rv1467c or Rv1679 or Rv1933c or Rv1934c or Rv2724c or Rv2789c or Rv3061c or Rv3139 or Rv3140 or Rv3274c or Rv3562 or Rv3563 or Rv3564 or Rv3573c or Rv3761c or Rv3797 or Rv0672 or Rv2500c ) and ( Rv0222 or Rv0456c or Rv0632c or Rv0673 or Rv0675 or Rv0905 or Rv0971c or Rv1070c or Rv1071c or Rv1141c or Rv1142c or Rv1472 or Rv1935c or Rv2486 or Rv2679 or Rv2831 or Rv3039c or Rv3373 or Rv3374 or Rv3516 or Rv3774 ) and ( Rv0468 or Rv0860 or Rv1715 or Rv1912c or Rv3141 ) and ( Rv0243 or Rv0859 or Rv1074c or Rv1323 or Rv3556c )",
"subsystem":"[array(['Beta-oxidation pathway'], dtype='<U22')]"
},
{
"id":"BO17",
"name":"BO17",
"metabolites":{
"CISDELTA3DODECANOYLCOA[c]":-1.0,
"TRANSDELTA2DODECANOYLCOA[c]":1.0
},
"lower_bound":0.0,
"upper_bound":1000.0,
"gene_reaction_rule":"( Rv0131c or Rv0154c or Rv0215c or Rv0231 or Rv0244c or Rv0271c or Rv0400c or Rv0752c or Rv0873 or Rv0972c or Rv0975c or Rv1467c or Rv1679 or Rv1933c or Rv1934c or Rv2724c or Rv2789c or Rv3061c or Rv3139 or Rv3140 or Rv3274c or Rv3562 or Rv3563 or Rv3564 or Rv3573c or Rv3761c or Rv3797 or Rv0672 or Rv2500c ) and ( Rv0222 or Rv0456c or Rv0632c or Rv0673 or Rv0675 or Rv0905 or Rv0971c or Rv1070c or Rv1071c or Rv1141c or Rv1142c or Rv1472 or Rv1935c or Rv2486 or Rv2679 or Rv2831 or Rv3039c or Rv3373 or Rv3374 or Rv3516 or Rv3774 ) and ( Rv0468 or Rv0860 or Rv1715 or Rv1912c or Rv3141 ) and ( Rv0243 or Rv0859 or Rv1074c or Rv1323 or Rv3556c )",
"subsystem":"[array(['Beta-oxidation pathway'], dtype='<U22')]"
},
{
"id":"BO16",
"name":"BO16",
"metabolites":{
"ACCOA[c]":1.0,
"CISDELTA3DODECANOYLCOA[c]":1.0,
"CISDELTA5TETRADECANOYLCOA[c]":-1.0,
"COA[c]":-1.0,
"FADH2[c]":1.0,
"FAD[c]":-1.0,
"H2O[c]":-1.0,
"H[c]":1.0,
"NADH[c]":1.0,
"NAD[c]":-1.0
},
"lower_bound":0.0,
"upper_bound":1000.0,
"gene_reaction_rule":"( Rv0131c or Rv0154c or Rv0215c or Rv0231 or Rv0244c or Rv0271c or Rv0400c or Rv0752c or Rv0873 or Rv0972c or Rv0975c or Rv1467c or Rv1679 or Rv1933c or Rv1934c or Rv2724c or Rv2789c or Rv3061c or Rv3139 or Rv3140 or Rv3274c or Rv3562 or Rv3563 or Rv3564 or Rv3573c or Rv3761c or Rv3797 or Rv0672 or Rv2500c ) and ( Rv0222 or Rv0456c or Rv0632c or Rv0673 or Rv0675 or Rv0905 or Rv0971c or Rv1070c or Rv1071c or Rv1141c or Rv1142c or Rv1472 or Rv1935c or Rv2486 or Rv2679 or Rv2831 or Rv3039c or Rv3373 or Rv3374 or Rv3516 or Rv3774 ) and ( Rv0468 or Rv0860 or Rv1715 or Rv1912c or Rv3141 ) and ( Rv0243 or Rv0859 or Rv1074c or Rv1323 or Rv3556c )",
"subsystem":"[array(['Beta-oxidation pathway'], dtype='<U22')]"
},
{
"id":"BO19",
"name":"BO19",
"metabolites":{
"DODECANOYLCOA[c]":1.0,
"H2O[c]":1.0,
"H[c]":-1.0,
"NADH[c]":-1.0,
"NAD[c]":1.0,
"TRANSDELTA2HYDROXYDODECANOYLCOA[c]":-1.0
},
"lower_bound":0.0,
"upper_bound":1000.0,
"gene_reaction_rule":"( Rv0131c or Rv0154c or Rv0215c or Rv0231 or Rv0244c or Rv0271c or Rv0400c or Rv0752c or Rv0873 or Rv0972c or Rv0975c or Rv1467c or Rv1679 or Rv1933c or Rv1934c or Rv2724c or Rv2789c or Rv3061c or Rv3139 or Rv3140 or Rv3274c or Rv3562 or Rv3563 or Rv3564 or Rv3573c or Rv3761c or Rv3797 or Rv0672 or Rv2500c ) and ( Rv0222 or Rv0456c or Rv0632c or Rv0673 or Rv0675 or Rv0905 or Rv0971c or Rv1070c or Rv1071c or Rv1141c or Rv1142c or Rv1472 or Rv1935c or Rv2486 or Rv2679 or Rv2831 or Rv3039c or Rv3373 or Rv3374 or Rv3516 or Rv3774 ) and ( Rv0468 or Rv0860 or Rv1715 or Rv1912c or Rv3141 ) and ( Rv0243 or Rv0859 or Rv1074c or Rv1323 or Rv3556c )",
"subsystem":"[array(['Beta-oxidation pathway'], dtype='<U22')]"
},
{
"id":"BO18",
"name":"BO18",
"metabolites":{
"H2O[c]":-1.0,
"TRANSDELTA2DODECANOYLCOA[c]":-1.0,
"TRANSDELTA2HYDROXYDODECANOYLCOA[c]":1.0
},
"lower_bound":0.0,
"upper_bound":1000.0,
"gene_reaction_rule":"( Rv0131c or Rv0154c or Rv0215c or Rv0231 or Rv0244c or Rv0271c or Rv0400c or Rv0752c or Rv0873 or Rv0972c or Rv0975c or Rv1467c or Rv1679 or Rv1933c or Rv1934c or Rv2724c or Rv2789c or Rv3061c or Rv3139 or Rv3140 or Rv3274c or Rv3562 or Rv3563 or Rv3564 or Rv3573c or Rv3761c or Rv3797 or Rv0672 or Rv2500c ) and ( Rv0222 or Rv0456c or Rv0632c or Rv0673 or Rv0675 or Rv0905 or Rv0971c or Rv1070c or Rv1071c or Rv1141c or Rv1142c or Rv1472 or Rv1935c or Rv2486 or Rv2679 or Rv2831 or Rv3039c or Rv3373 or Rv3374 or Rv3516 or Rv3774 ) and ( Rv0468 or Rv0860 or Rv1715 or Rv1912c or Rv3141 ) and ( Rv0243 or Rv0859 or Rv1074c or Rv1323 or Rv3556c )",
"subsystem":"[array(['Beta-oxidation pathway'], dtype='<U22')]"
},
{
"id":"BO12",
"name":"BO12",
"metabolites":{
"ACCOA[c]":1.0,
"BUTANOYLCOA[c]":1.0,
"COA[c]":-1.0,
"FADH2[c]":1.0,
"FAD[c]":-1.0,
"H2O[c]":-1.0,
"HEXANOYLCOA[c]":-1.0,
"H[c]":1.0,
"NADH[c]":1.0,
"NAD[c]":-1.0
},
"lower_bound":0.0,
"upper_bound":1000.0,
"gene_reaction_rule":"( Rv0131c or Rv0154c or Rv0215c or Rv0231 or Rv0244c or Rv0271c or Rv0400c or Rv0752c or Rv0873 or Rv0972c or Rv0975c or Rv1467c or Rv1679 or Rv1933c or Rv1934c or Rv2724c or Rv2789c or Rv3061c or Rv3139 or Rv3140 or Rv3274c or Rv3562 or Rv3563 or Rv3564 or Rv3573c or Rv3761c or Rv3797 or Rv0672 or Rv2500c ) and ( Rv0222 or Rv0456c or Rv0632c or Rv0673 or Rv0675 or Rv0905 or Rv0971c or Rv1070c or Rv1071c or Rv1141c or Rv1142c or Rv1472 or Rv1935c or Rv2486 or Rv2679 or Rv2831 or Rv3039c or Rv3373 or Rv3374 or Rv3516 or Rv3774 ) and ( Rv0468 or Rv0860 or Rv1715 or Rv1912c or Rv3141 ) and ( Rv0243 or Rv0859 or Rv1074c or Rv1323 or Rv3556c )",
"subsystem":"[array(['Beta-oxidation pathway'], dtype='<U22')]"
},
{
"id":"BO9",
"name":"BO9",
"metabolites":{
"ACCOA[c]":1.0,
"COA[c]":-1.0,
"DECANOYLCOA[c]":1.0,
"DODECANOYLCOA[c]":-1.0,
"FADH2[c]":1.0,
"FAD[c]":-1.0,
"H2O[c]":-1.0,
"H[c]":1.0,
"NADH[c]":1.0,
"NAD[c]":-1.0
},
"lower_bound":0.0,
"upper_bound":1000.0,
"gene_reaction_rule":"( Rv0131c or Rv0154c or Rv0215c or Rv0231 or Rv0244c or Rv0271c or Rv0400c or Rv0752c or Rv0873 or Rv0972c or Rv0975c or Rv1467c or Rv1679 or Rv1933c or Rv1934c or Rv2724c or Rv2789c or Rv3061c or Rv3139 or Rv3140 or Rv3274c or Rv3562 or Rv3563 or Rv3564 or Rv3573c or Rv3761c or Rv3797 or Rv0672 or Rv2500c ) and ( Rv0222 or Rv0456c or Rv0632c or Rv0673 or Rv0675 or Rv0905 or Rv0971c or Rv1070c or Rv1071c or Rv1141c or Rv1142c or Rv1472 or Rv1935c or Rv2486 or Rv2679 or Rv2831 or Rv3039c or Rv3373 or Rv3374 or Rv3516 or Rv3774 ) and ( Rv0468 or Rv0860 or Rv1715 or Rv1912c or Rv3141 ) and ( Rv0243 or Rv0859 or Rv1074c or Rv1323 or Rv3556c )",
"subsystem":"[array(['Beta-oxidation pathway'], dtype='<U22')]"
},
{
"id":"BO8",
"name":"BO8",
"metabolites":{
"ACCOA[c]":1.0,
"COA[c]":-1.0,
"DODECANOYLCOA[c]":1.0,
"FADH2[c]":1.0,
"FAD[c]":-1.0,
"H2O[c]":-1.0,
"H[c]":1.0,
"NADH[c]":1.0,
"NAD[c]":-1.0,
"TETRADECANOYLCOA[c]":-1.0
},
"lower_bound":0.0,
"upper_bound":1000.0,
"gene_reaction_rule":"( Rv0131c or Rv0154c or Rv0215c or Rv0231 or Rv0244c or Rv0271c or Rv0400c or Rv0752c or Rv0873 or Rv0972c or Rv0975c or Rv1467c or Rv1679 or Rv1933c or Rv1934c or Rv2724c or Rv2789c or Rv3061c or Rv3139 or Rv3140 or Rv3274c or Rv3562 or Rv3563 or Rv3564 or Rv3573c or Rv3761c or Rv3797 or Rv0672 or Rv2500c ) and ( Rv0222 or Rv0456c or Rv0632c or Rv0673 or Rv0675 or Rv0905 or Rv0971c or Rv1070c or Rv1071c or Rv1141c or Rv1142c or Rv1472 or Rv1935c or Rv2486 or Rv2679 or Rv2831 or Rv3039c or Rv3373 or Rv3374 or Rv3516 or Rv3774 ) and ( Rv0468 or Rv0860 or Rv1715 or Rv1912c or Rv3141 ) and ( Rv0243 or Rv0859 or Rv1074c or Rv1323 or Rv3556c )",
"subsystem":"[array(['Beta-oxidation pathway'], dtype='<U22')]"
},
{
"id":"BO1",
"name":"BO1",
"metabolites":{
"ACCOA[c]":1.0,
"COA[c]":-1.0,
"FADH2[c]":1.0,
"FAD[c]":-1.0,
"H2O[c]":-1.0,
"HCSCOA[c]":1.0,
"H[c]":1.0,
"NADH[c]":1.0,
"NAD[c]":-1.0,
"OCTACOSANOYLCOA[c]":-1.0
},
"lower_bound":0.0,
"upper_bound":1000.0,
"gene_reaction_rule":"( Rv0131c or Rv0154c or Rv0215c or Rv0231 or Rv0244c or Rv0271c or Rv0400c or Rv0752c or Rv0873 or Rv0972c or Rv0975c or Rv1467c or Rv1679 or Rv1933c or Rv1934c or Rv2724c or Rv2789c or Rv3061c or Rv3139 or Rv3140 or Rv3274c or Rv3562 or Rv3563 or Rv3564 or Rv3573c or Rv3761c or Rv3797 or Rv0672 or Rv2500c ) and ( Rv0222 or Rv0456c or Rv0632c or Rv0673 or Rv0675 or Rv0905 or Rv0971c or Rv1070c or Rv1071c or Rv1141c or Rv1142c or Rv1472 or Rv1935c or Rv2486 or Rv2679 or Rv2831 or Rv3039c or Rv3373 or Rv3374 or Rv3516 or Rv3774 ) and ( Rv0468 or Rv0860 or Rv1715 or Rv1912c or Rv3141 ) and ( Rv0243 or Rv0859 or Rv1074c or Rv1323 or Rv3556c )",
"subsystem":"[array(['Beta-oxidation pathway'], dtype='<U22')]"
},
{
"id":"BO3",
"name":"BO3",
"metabolites":{
"ACCOA[c]":1.0,
"COA[c]":-1.0,
"DOCOSANOYLCOA[c]":1.0,
"FADH2[c]":1.0,
"FAD[c]":-1.0,
"H2O[c]":-1.0,
"H[c]":1.0,
"NADH[c]":1.0,
"NAD[c]":-1.0,
"TCSCOA[c]":-1.0
},
"lower_bound":0.0,
"upper_bound":1000.0,
"gene_reaction_rule":"( Rv0131c or Rv0154c or Rv0215c or Rv0231 or Rv0244c or Rv0271c or Rv0400c or Rv0752c or Rv0873 or Rv0972c or Rv0975c or Rv1467c or Rv1679 or Rv1933c or Rv1934c or Rv2724c or Rv2789c or Rv3061c or Rv3139 or Rv3140 or Rv3274c or Rv3562 or Rv3563 or Rv3564 or Rv3573c or Rv3761c or Rv3797 or Rv0672 or Rv2500c ) and ( Rv0222 or Rv0456c or Rv0632c or Rv0673 or Rv0675 or Rv0905 or Rv0971c or Rv1070c or Rv1071c or Rv1141c or Rv1142c or Rv1472 or Rv1935c or Rv2486 or Rv2679 or Rv2831 or Rv3039c or Rv3373 or Rv3374 or Rv3516 or Rv3774 ) and ( Rv0468 or Rv0860 or Rv1715 or Rv1912c or Rv3141 ) and ( Rv0243 or Rv0859 or Rv1074c or Rv1323 or Rv3556c )",
"subsystem":"[array(['Beta-oxidation pathway'], dtype='<U22')]"
},
{
"id":"BO2",
"name":"BO2",
"metabolites":{
"ACCOA[c]":1.0,
"COA[c]":-1.0,
"FADH2[c]":1.0,
"FAD[c]":-1.0,
"H2O[c]":-1.0,
"HCSCOA[c]":-1.0,
"H[c]":1.0,
"NADH[c]":1.0,
"NAD[c]":-1.0,
"TCSCOA[c]":1.0
},
"lower_bound":0.0,
"upper_bound":1000.0,
"gene_reaction_rule":"( Rv0131c or Rv0154c or Rv0215c or Rv0231 or Rv0244c or Rv0271c or Rv0400c or Rv0752c or Rv0873 or Rv0972c or Rv0975c or Rv1467c or Rv1679 or Rv1933c or Rv1934c or Rv2724c or Rv2789c or Rv3061c or Rv3139 or Rv3140 or Rv3274c or Rv3562 or Rv3563 or Rv3564 or Rv3573c or Rv3761c or Rv3797 or Rv0672 or Rv2500c ) and ( Rv0222 or Rv0456c or Rv0632c or Rv0673 or Rv0675 or Rv0905 or Rv0971c or Rv1070c or Rv1071c or Rv1141c or Rv1142c or Rv1472 or Rv1935c or Rv2486 or Rv2679 or Rv2831 or Rv3039c or Rv3373 or Rv3374 or Rv3516 or Rv3774 ) and ( Rv0468 or Rv0860 or Rv1715 or Rv1912c or Rv3141 ) and ( Rv0243 or Rv0859 or Rv1074c or Rv1323 or Rv3556c )",
"subsystem":"[array(['Beta-oxidation pathway'], dtype='<U22')]"
},
{
"id":"BO5",
"name":"BO5",
"metabolites":{
"ACCOA[c]":1.0,
"COA[c]":-1.0,
"ECSCOA[c]":-1.0,
"FADH2[c]":1.0,
"FAD[c]":-1.0,
"H2O[c]":-1.0,
"H[c]":1.0,
"NADH[c]":1.0,
"NAD[c]":-1.0,
"ODCCOA[c]":1.0
},
"lower_bound":0.0,
"upper_bound":1000.0,
"gene_reaction_rule":"( Rv0131c or Rv0154c or Rv0215c or Rv0231 or Rv0244c or Rv0271c or Rv0400c or Rv0752c or Rv0873 or Rv0972c or Rv0975c or Rv1467c or Rv1679 or Rv1933c or Rv1934c or Rv2724c or Rv2789c or Rv3061c or Rv3139 or Rv3140 or Rv3274c or Rv3562 or Rv3563 or Rv3564 or Rv3573c or Rv3761c or Rv3797 or Rv0672 or Rv2500c ) and ( Rv0222 or Rv0456c or Rv0632c or Rv0673 or Rv0675 or Rv0905 or Rv0971c or Rv1070c or Rv1071c or Rv1141c or Rv1142c or Rv1472 or Rv1935c or Rv2486 or Rv2679 or Rv2831 or Rv3039c or Rv3373 or Rv3374 or Rv3516 or Rv3774 ) and ( Rv0468 or Rv0860 or Rv1715 or Rv1912c or Rv3141 ) and ( Rv0243 or Rv0859 or Rv1074c or Rv1323 or Rv3556c )",
"subsystem":"[array(['Beta-oxidation pathway'], dtype='<U22')]"
},
{
"id":"BO4",
"name":"BO4",
"metabolites":{
"ACCOA[c]":1.0,
"COA[c]":-1.0,
"DOCOSANOYLCOA[c]":-1.0,
"ECSCOA[c]":1.0,
"FADH2[c]":1.0,
"FAD[c]":-1.0,
"H2O[c]":-1.0,
"H[c]":1.0,
"NADH[c]":1.0,
"NAD[c]":-1.0
},
"lower_bound":0.0,
"upper_bound":1000.0,
"gene_reaction_rule":"( Rv0131c or Rv0154c or Rv0215c or Rv0231 or Rv0244c or Rv0271c or Rv0400c or Rv0752c or Rv0873 or Rv0972c or Rv0975c or Rv1467c or Rv1679 or Rv1933c or Rv1934c or Rv2724c or Rv2789c or Rv3061c or Rv3139 or Rv3140 or Rv3274c or Rv3562 or Rv3563 or Rv3564 or Rv3573c or Rv3761c or Rv3797 or Rv0672 or Rv2500c ) and ( Rv0222 or Rv0456c or Rv0632c or Rv0673 or Rv0675 or Rv0905 or Rv0971c or Rv1070c or Rv1071c or Rv1141c or Rv1142c or Rv1472 or Rv1935c or Rv2486 or Rv2679 or Rv2831 or Rv3039c or Rv3373 or Rv3374 or Rv3516 or Rv3774 ) and ( Rv0468 or Rv0860 or Rv1715 or Rv1912c or Rv3141 ) and ( Rv0243 or Rv0859 or Rv1074c or Rv1323 or Rv3556c )",
"subsystem":"[array(['Beta-oxidation pathway'], dtype='<U22')]"
},
{
"id":"BO7",
"name":"BO7",
"metabolites":{
"ACCOA[c]":1.0,
"COA[c]":-1.0,
"FADH2[c]":1.0,
"FAD[c]":-1.0,
"H2O[c]":-1.0,
"HDCCOA[c]":-1.0,
"H[c]":1.0,
"NADH[c]":1.0,
"NAD[c]":-1.0,
"TETRADECANOYLCOA[c]":1.0
},
"lower_bound":0.0,
"upper_bound":1000.0,
"gene_reaction_rule":"( Rv0131c or Rv0154c or Rv0215c or Rv0231 or Rv0244c or Rv0271c or Rv0400c or Rv0752c or Rv0873 or Rv0972c or Rv0975c or Rv1467c or Rv1679 or Rv1933c or Rv1934c or Rv2724c or Rv2789c or Rv3061c or Rv3139 or Rv3140 or Rv3274c or Rv3562 or Rv3563 or Rv3564 or Rv3573c or Rv3761c or Rv3797 or Rv0672 or Rv2500c ) and ( Rv0222 or Rv0456c or Rv0632c or Rv0673 or Rv0675 or Rv0905 or Rv0971c or Rv1070c or Rv1071c or Rv1141c or Rv1142c or Rv1472 or Rv1935c or Rv2486 or Rv2679 or Rv2831 or Rv3039c or Rv3373 or Rv3374 or Rv3516 or Rv3774 ) and ( Rv0468 or Rv0860 or Rv1715 or Rv1912c or Rv3141 ) and ( Rv0243 or Rv0859 or Rv1074c or Rv1323 or Rv3556c )",
"subsystem":"[array(['Beta-oxidation pathway'], dtype='<U22')]"
},
{
"id":"BO6",
"name":"BO6",
"metabolites":{
"ACCOA[c]":1.0,
"COA[c]":-1.0,
"FADH2[c]":1.0,
"FAD[c]":-1.0,
"H2O[c]":-1.0,
"HDCCOA[c]":1.0,
"H[c]":1.0,
"NADH[c]":1.0,
"NAD[c]":-1.0,
"ODCCOA[c]":-1.0
},
"lower_bound":0.0,
"upper_bound":1000.0,
"gene_reaction_rule":"( Rv0131c or Rv0154c or Rv0215c or Rv0231 or Rv0244c or Rv0271c or Rv0400c or Rv0752c or Rv0873 or Rv0972c or Rv0975c or Rv1467c or Rv1679 or Rv1933c or Rv1934c or Rv2724c or Rv2789c or Rv3061c or Rv3139 or Rv3140 or Rv3274c or Rv3562 or Rv3563 or Rv3564 or Rv3573c or Rv3761c or Rv3797 or Rv0672 or Rv2500c ) and ( Rv0222 or Rv0456c or Rv0632c or Rv0673 or Rv0675 or Rv0905 or Rv0971c or Rv1070c or Rv1071c or Rv1141c or Rv1142c or Rv1472 or Rv1935c or Rv2486 or Rv2679 or Rv2831 or Rv3039c or Rv3373 or Rv3374 or Rv3516 or Rv3774 ) and ( Rv0468 or Rv0860 or Rv1715 or Rv1912c or Rv3141 ) and ( Rv0243 or Rv0859 or Rv1074c or Rv1323 or Rv3556c )",
"subsystem":"[array(['Beta-oxidation pathway'], dtype='<U22')]"
},
{
"id":"FADB1",
"name":"FADB1",
"metabolites":{
"AACCOA[c]":1.0,
"HBUTCOA[c]":-1.0,
"H[c]":1.0,
"NADPH[c]":1.0,
"NADP[c]":-1.0
},
"lower_bound":-1000.0,
"upper_bound":1000.0,
"gene_reaction_rule":"Rv0468 or Rv1715",
"subsystem":"[array(['Butanoate metabolism'], dtype='<U20')]"
},
{
"id":"ACTAC1",
"name":"ACTAC1",
"metabolites":{
"ACCOA[c]":1.0,
"ACTAC[c]":1.0,
"HMGLUTCOA[c]":-1.0
},
"lower_bound":0.0,
"upper_bound":1000.0,
"gene_reaction_rule":"",
"subsystem":"[array(['Butanoate metabolism'], dtype='<U20')]"
},
{
"id":"H2CO3",
"name":"H2CO3",
"metabolites":{
"CO2[c]":-1.0,
"H2CO3[c]":1.0,
"H2O[c]":-1.0
},
"lower_bound":0.0,
"upper_bound":1000.0,
"gene_reaction_rule":"Rv3588c or Rv1284 or Rv3273",
"subsystem":"[array(['Carbon metabolism'], dtype='<U17')]"
},
{
"id":"S2",
"name":"S2",
"metabolites":{
"H2CO3[c]":-1.0,
"HCO3[c]":1.0,
"H[c]":1.0
},
"lower_bound":0.0,
"upper_bound":1000.0,
"gene_reaction_rule":"",
"subsystem":"[array(['Carbon metabolism'], dtype='<U17')]"
},
{
"id":"COX",
"name":"COX",
"metabolites":{
"CO2[c]":1.0,
"CO[c]":-1.0,
"H2O[c]":-1.0,
"MQH2[c]":1.0,
"MQ[c]":-1.0
},
"lower_bound":0.0,
"upper_bound":1000.0,
"gene_reaction_rule":"Rv0368c and Rv0369c and Rv0370c and Rv0371c and Rv0372c and Rv0373c and Rv0374c and Rv0375c and Rv0376c",
"subsystem":"[array(['Carbon metabolism'], dtype='<U17')]"
},
{
"id":"GLTA1",
"name":"GLTA1",
"metabolites":{
"2METHYLCITRATE[c]":1.0,
"COA[c]":1.0,
"H2O[c]":-1.0,
"OA[c]":-1.0,
"PROPIONYLCOA[c]":-1.0
},
"lower_bound":0.0,
"upper_bound":1000.0,
"gene_reaction_rule":"Rv1131",
"subsystem":"[array(['Citrate cycle (TCA cycle)'], dtype='<U25')]"
},
{
"id":"PCA",
"name":"PCA",
"metabolites":{
"ADP[c]":1.0,
"ATP[c]":-1.0,
"HCO3[c]":-1.0,
"H[c]":-1.0,
"OA[c]":1.0,
"PI[c]":1.0,
"PYR[c]":-1.0
},
"lower_bound":0.0,
"upper_bound":1000.0,
"gene_reaction_rule":"Rv2967c",
"subsystem":"[array(['Citrate cycle (TCA cycle)'], dtype='<U25')]"
},
{
"id":"SDH2",
"name":"SDH2",
"metabolites":{
"FADH2[c]":1.0,
"FAD[c]":-1.0,
"FUM[c]":1.0,
"SUCC[c]":-1.0
},
"lower_bound":-1000.0,
"upper_bound":1000.0,
"gene_reaction_rule":"Rv3318 and Rv3319 and Rv3316 and Rv3317",
"subsystem":"[array(['Citrate cycle (TCA cycle)'], dtype='<U25')]"
},
{
"id":"ICD",
"name":"ICD",
"metabolites":{
"AKG[c]":1.0,
"CO2[c]":1.0,
"H[c]":1.0,
"ICIT[c]":-1.0,
"NADPH[c]":1.0,
"NADP[c]":-1.0
},
"lower_bound":0.0,
"upper_bound":1000.0,
"gene_reaction_rule":"Rv3339c or Rv0066c",
"subsystem":"[array(['Citrate cycle (TCA cycle)'], dtype='<U25')]"
},
{
"id":"SUCD",
"name":"SUCD",
"metabolites":{
"ADP[c]":-1.0,
"ATP[c]":1.0,
"COA[c]":1.0,
"PI[c]":-1.0,
"SUCCOA[c]":-1.0,
"SUCC[c]":1.0
},
"lower_bound":-1000.0,
"upper_bound":1000.0,
"gene_reaction_rule":"Rv0952 and Rv0951",
"subsystem":"[array(['Citrate cycle (TCA cycle)'], dtype='<U25')]"
},
{
"id":"MDH",
"name":"MDH",
"metabolites":{
"H[c]":1.0,
"MAL[c]":-1.0,
"NADH[c]":1.0,
"NAD[c]":-1.0,
"OA[c]":1.0
},
"lower_bound":-1000.0,
"upper_bound":1000.0,
"gene_reaction_rule":"Rv1240",
"subsystem":"[array(['Citrate cycle (TCA cycle)'], dtype='<U25')]"
},
{
"id":"FUM",
"name":"FUM",
"metabolites":{
"FUM[c]":-1.0,
"H2O[c]":-1.0,
"MAL[c]":1.0
},
"lower_bound":-1000.0,
"upper_bound":1000.0,
"gene_reaction_rule":"Rv1098c",
"subsystem":"[array(['Citrate cycle (TCA cycle)'], dtype='<U25')]"
},
{
"id":"GLTA2",
"name":"GLTA2",
"metabolites":{
"ACCOA[c]":-1.0,
"CIT[c]":1.0,
"COA[c]":1.0,
"H2O[c]":-1.0,
"OA[c]":-1.0
},
"lower_bound":0.0,
"upper_bound":1000.0,
"gene_reaction_rule":"Rv0896 or Rv0889c",
"subsystem":"[array(['Citrate cycle (TCA cycle)'], dtype='<U25')]"
},
{
"id":"CITE",
"name":"CITE",
"metabolites":{
"AC[c]":1.0,
"CIT[c]":-1.0,
"OA[c]":1.0
},
"lower_bound":0.0,
"upper_bound":1000.0,
"gene_reaction_rule":"Rv3075c or Rv2498c",
"subsystem":"[array(['Citrate cycle (TCA cycle)'], dtype='<U25')]"
},
{
"id":"ACN2",
"name":"ACN2",
"metabolites":{
"CISACONITATE[c]":-1.0,
"H2O[c]":-1.0,
"ICIT[c]":1.0
},
"lower_bound":-1000.0,
"upper_bound":1000.0,
"gene_reaction_rule":"Rv1475c",
"subsystem":"[array(['Citrate cycle (TCA cycle)'], dtype='<U25')]"
},
{
"id":"ACN1",
"name":"ACN1",
"metabolites":{
"CISACONITATE[c]":1.0,
"CIT[c]":-1.0,
"H2O[c]":1.0
},
"lower_bound":-1000.0,
"upper_bound":1000.0,
"gene_reaction_rule":"Rv1475c",
"subsystem":"[array(['Citrate cycle (TCA cycle)'], dtype='<U25')]"
},
{
"id":"KGD1",
"name":"KGD1",
"metabolites":{
"AKG[c]":-1.0,
"CO2[c]":1.0,
"SUCCSAL[c]":1.0
},
"lower_bound":0.0,
"upper_bound":1000.0,
"gene_reaction_rule":"Rv1248c or Rv0555",
"subsystem":"[array(['Citrate cycle (TCA cycle)'], dtype='<U25')]"
},
{
"id":"KGD2",
"name":"KGD2",
"metabolites":{
"AKG[c]":1.0,
"CO2[c]":-1.0,
"COA[c]":1.0,
"FERI[c]":-2.0,
"FERO[c]":2.0,
"H[c]":-2.0,
"SUCCOA[c]":-1.0
},
"lower_bound":-1000.0,
"upper_bound":1000.0,
"gene_reaction_rule":"Rv1248c or ( Rv0763c and Rv2454c and Rv2455c )",
"subsystem":"[array(['Citrate cycle (TCA cycle)'], dtype='<U25')]"
},
{
"id":"COBM",
"name":"COBM",
"metabolites":{
"PRECORIN4B[c]":-1.0,
"PRECORIN5[c]":1.0,
"SAH[c]":1.0,
"SAM[c]":-1.0
},
"lower_bound":0.0,
"upper_bound":1000.0,
"gene_reaction_rule":"Rv2071c",
"subsystem":"[array(['Cofactor biosynthesis'], dtype='<U21')]"
},
{
"id":"COBS",
"name":"COBS",
"metabolites":{
"ADENOSYLCOBINAMIDEGDP[c]":-1.0,
"ARIZ[c]":-1.0,
"COBCO[c]":1.0,
"GMP[c]":1.0,
"H[c]":1.0
},
"lower_bound":0.0,
"upper_bound":1000.0,
"gene_reaction_rule":"Rv2208",
"subsystem":"[array(['Cofactor biosynthesis'], dtype='<U21')]"
},
{
"id":"THIE",
"name":"THIE",
"metabolites":{
"H[c]":-1.0,
"MAHMPPP[c]":-1.0,
"MPET[c]":-1.0,
"PPI[c]":1.0,
"THIP[c]":1.0
},
"lower_bound":0.0,
"upper_bound":1000.0,
"gene_reaction_rule":"Rv0414c",
"subsystem":"[array(['Cofactor biosynthesis'], dtype='<U21')]"
},
{
"id":"THIG",
"name":"THIG",
"metabolites":{
"4HBENZALC[c]":1.0,
"ADP[c]":1.0,
"ALA[c]":1.0,
"ATP[c]":-1.0,
"CO2[c]":1.0,
"CYS[c]":-1.0,
"DX5P[c]":-1.0,
"H2O[c]":1.0,
"MPET[c]":1.0,
"PI[c]":1.0,
"TYR[c]":-1.0
},
"lower_bound":0.0,
"upper_bound":1000.0,
"gene_reaction_rule":"Rv0417",
"subsystem":"[array(['Cofactor biosynthesis'], dtype='<U21')]"
},
{
"id":"THIC",
"name":"THIC",
"metabolites":{
"AHMMP[c]":1.0,
"AIR[c]":-1.0,
"FOR[c]":2.0,
"H2O[c]":-2.0,
"H[c]":1.0,
"NADH[c]":1.0,
"NAD[c]":-1.0,
"PI[c]":1.0
},
"lower_bound":0.0,
"upper_bound":1000.0,
"gene_reaction_rule":"Rv0423c",
"subsystem":"[array(['Cofactor biosynthesis'], dtype='<U21')]"
},
{
"id":"PCOA",
"name":"PCOA",
"metabolites":{
"CO2[c]":2.0,
"COA[c]":2.0,
"H2O[c]":2.0,
"H[c]":-4.0,
"MALCOA[c]":-3.0,
"NADH[c]":-4.0,
"NAD[c]":4.0,
"PIMELOYLCOA[c]":1.0
},
"lower_bound":0.0,
"upper_bound":1000.0,
"gene_reaction_rule":"",
"subsystem":"[array(['Cofactor biosynthesis'], dtype='<U21')]"
},
{
"id":"AACE",
"name":"AACE",
"metabolites":{
"2A3KB[c]":-1.0,
"AMINOACETONE[c]":1.0,
"CO2[c]":1.0
},
"lower_bound":0.0,
"upper_bound":1000.0,
"gene_reaction_rule":"",
"subsystem":"[array(['Cofactor biosynthesis'], dtype='<U21')]"
},
{
"id":"MPET",
"name":"MPET",
"metabolites":{
"ADP[c]":1.0,
"ATP[c]":-1.0,
"HEMT[c]":-1.0,
"MPET[c]":1.0
},
"lower_bound":-1000.0,
"upper_bound":1000.0,
"gene_reaction_rule":"",
"subsystem":"[array(['Cofactor biosynthesis'], dtype='<U21')]"
},
{
"id":"BIOF",
"name":"BIOF",
"metabolites":{
"8AMINO7OXONONANOATE[c]":1.0,
"ALA[c]":-1.0,
"CO2[c]":1.0,
"COA[c]":1.0,
"PIMELOYLCOA[c]":-1.0
},
"lower_bound":0.0,
"upper_bound":1000.0,
"gene_reaction_rule":"Rv1569 and Rv0032",
"subsystem":"[array(['Cofactor biosynthesis'], dtype='<U21')]"
},
{
"id":"FBIB",
"name":"FBIB",
"metabolites":{
"F4200[c]":1.0,
"FO[c]":-1.0,
"GMP[c]":1.0,
"LPPG[c]":-1.0
},
"lower_bound":0.0,
"upper_bound":1000.0,
"gene_reaction_rule":"Rv3261 and Rv3262",
"subsystem":"[array(['Cofactor biosynthesis'], dtype='<U21')]"
},
{
"id":"FBIA2",
"name":"FBIA2",
"metabolites":{
"F4201[c]":-1.0,
"F420[c]":1.0,
"GDP[c]":1.0,
"GLU[c]":-1.0,
"GTP[c]":-1.0,
"PI[c]":1.0
},
"lower_bound":0.0,
"upper_bound":1000.0,
"gene_reaction_rule":"Rv3261",
"subsystem":"[array(['Cofactor biosynthesis'], dtype='<U21')]"
},
{
"id":"FBIA1",
"name":"FBIA1",
"metabolites":{
"F4200[c]":-1.0,
"F4201[c]":1.0,
"GDP[c]":1.0,
"GLU[c]":-1.0,
"GTP[c]":-1.0,
"PI[c]":1.0
},
"lower_bound":0.0,
"upper_bound":1000.0,
"gene_reaction_rule":"Rv3261",
"subsystem":"[array(['Cofactor biosynthesis'], dtype='<U21')]"
},
{
"id":"APRO",
"name":"APRO",
"metabolites":{
"1AMINOPROPAN2OL[c]":1.0,
"AMINOACETONE[c]":-1.0,
"H[c]":-1.0,
"NADH[c]":-1.0,
"NAD[c]":1.0
},
"lower_bound":0.0,
"upper_bound":1000.0,
"gene_reaction_rule":"",
"subsystem":"[array(['Cofactor biosynthesis'], dtype='<U21')]"
},
{
"id":"DMBI",
"name":"DMBI",
"metabolites":{
"DMBI[c]":1.0,
"E4P[c]":2.0,
"FMNH2[c]":-1.0,
"H2O[c]":1.0,
"H[c]":-9.0,
"NADH[c]":-1.0,
"NAD[c]":1.0,
"NH3[c]":2.0,
"O2[c]":-1.0,
"PI[c]":-1.0
},
"lower_bound":-1000.0,
"upper_bound":1000.0,
"gene_reaction_rule":"Rv0306",
"subsystem":"[array(['Cofactor biosynthesis'], dtype='<U21')]"
},
{
"id":"ARIZ",
"name":"ARIZ",
"metabolites":{
"ARIZ[c]":1.0,
"H2O[c]":-1.0,
"PI[c]":1.0,
"RIBZ5P[c]":-1.0
},
"lower_bound":-1000.0,
"upper_bound":1000.0,
"gene_reaction_rule":"Rv2228c",
"subsystem":"[array(['Cofactor biosynthesis'], dtype='<U21')]"
},
{
"id":"CYSG3",
"name":"CYSG3",
"metabolites":{
"PRECORIN1[c]":-1.0,
"PRECORIN2[c]":1.0,
"SAH[c]":1.0,
"SAM[c]":-1.0
},
"lower_bound":0.0,
"upper_bound":1000.0,
"gene_reaction_rule":"Rv2847c or Rv0511",
"subsystem":"[array(['Cofactor biosynthesis'], dtype='<U21')]"
},
{
"id":"COBI2",
"name":"COBI2",
"metabolites":{
"PRECORIN3B[c]":-1.0,
"PRECORIN4B[c]":1.0,
"SAH[c]":1.0,
"SAM[c]":-1.0
},
"lower_bound":0.0,
"upper_bound":1000.0,
"gene_reaction_rule":"Rv2066",
"subsystem":"[array(['Cofactor biosynthesis'], dtype='<U21')]"
},
{
"id":"THIL",
"name":"THIL",
"metabolites":{
"ADP[c]":1.0,
"ATP[c]":-1.0,
"THIPP[c]":1.0,
"THIP[c]":-1.0
},
"lower_bound":-1000.0,
"upper_bound":1000.0,
"gene_reaction_rule":"Rv2977c",
"subsystem":"[array(['Cofactor biosynthesis'], dtype='<U21')]"
},
{
"id":"HYD",
"name":"HYD",
"metabolites":{
"H2[c]":-1.0,
"NADH[c]":2.0,
"NAD[c]":-2.0
},
"lower_bound":0.0,
"upper_bound":1000.0,
"gene_reaction_rule":"Rv0081 and Rv0082 and Rv0083 and Rv0084 and Rv0085 and Rv0086 and Rv0087 and Rv0088",
"subsystem":"[array(['Cofactor biosynthesis'], dtype='<U21')]"
},
{
"id":"THID1",
"name":"THID1",
"metabolites":{
"ADP[c]":1.0,
"AHMMP[c]":-1.0,
"AMPMP[c]":1.0,
"ATP[c]":-1.0
},
"lower_bound":0.0,
"upper_bound":1000.0,
"gene_reaction_rule":"Rv0422c",
"subsystem":"[array(['Cofactor biosynthesis'], dtype='<U21')]"
},
{
"id":"THID2",
"name":"THID2",
"metabolites":{
"ADP[c]":1.0,
"AMPMP[c]":-1.0,
"ATP[c]":-1.0,
"MAHMPPP[c]":1.0
},
"lower_bound":0.0,
"upper_bound":1000.0,
"gene_reaction_rule":"Rv0422c",
"subsystem":"[array(['Cofactor biosynthesis'], dtype='<U21')]"
},
{
"id":"MOG",
"name":"MOG",
"metabolites":{
"AMOLYBDOPTERIN[c]":1.0,
"ATP[c]":-1.0,
"MOLYBDOPTERIN[c]":-1.0,
"PPI[c]":1.0
},
"lower_bound":0.0,
"upper_bound":1000.0,
"gene_reaction_rule":"Rv0865",
"subsystem":"[array(['Cofactor biosynthesis'], dtype='<U21')]"
},
{
"id":"MOAA1",
"name":"MOAA1",
"metabolites":{
"GTP[c]":-1.0,
"H2O[c]":-1.0,
"PPI[c]":1.0,
"PRECURSORZ[c]":1.0
},
"lower_bound":0.0,
"upper_bound":1000.0,
"gene_reaction_rule":"( Rv3109 or Rv0869c ) and Rv3116 and Rv3111",
"subsystem":"[array(['Cofactor biosynthesis'], dtype='<U21')]"
},
{
"id":"THI",
"name":"THI",
"metabolites":{
"H2O[c]":-1.0,
"PI[c]":1.0,
"THIP[c]":-1.0,
"THI[c]":1.0
},
"lower_bound":0.0,
"upper_bound":1000.0,
"gene_reaction_rule":"",
"subsystem":"[array(['Cofactor biosynthesis'], dtype='<U21')]"
},
{
"id":"COBO",
"name":"COBO",
"metabolites":{
"ADENOSYLCOBRINICACIDACDIAMIDE[c]":1.0,
"ATP[c]":-1.0,
"COBIRINICACIDACDIAMIDE[c]":-1.0,
"H[c]":-1.0,
"PPPI[c]":1.0
},
"lower_bound":0.0,
"upper_bound":1000.0,
"gene_reaction_rule":"Rv2849c or Rv1314c",
"subsystem":"[array(['Cofactor biosynthesis'], dtype='<U21')]"
},
{
"id":"2PPLA",
"name":"2PPLA",
"metabolites":{
"2PHOSPHOLLACTATE[c]":1.0,
"GDP[c]":1.0,
"GTP[c]":-1.0,
"LLAC[c]":-1.0
},
"lower_bound":0.0,
"upper_bound":1000.0,
"gene_reaction_rule":"",
"subsystem":"[array(['Cofactor biosynthesis'], dtype='<U21')]"
},
{
"id":"SAMOX",
"name":"SAMOX",
"metabolites":{
"H2O[c]":1.0,
"NADH[c]":-1.0,
"NAD[c]":1.0,
"NH3[c]":-1.0,
"SAM2OXOBUTANOATE[c]":-1.0,
"SAM[c]":1.0
},
"lower_bound":0.0,
"upper_bound":1000.0,
"gene_reaction_rule":"",
"subsystem":"[array(['Cofactor biosynthesis'], dtype='<U21')]"
},
{
"id":"COBL",
"name":"COBL",
"metabolites":{
"CO2[c]":1.0,
"PRECORIN6Y[c]":-1.0,
"PRECORIN8X[c]":1.0,
"SAH[c]":2.0,
"SAM[c]":-2.0
},
"lower_bound":0.0,
"upper_bound":1000.0,
"gene_reaction_rule":"Rv2072c",
"subsystem":"[array(['Cofactor biosynthesis'], dtype='<U21')]"
},
{
"id":"LPPG",
"name":"LPPG",
"metabolites":{
"2PHOSPHOLLACTATE[c]":-1.0,
"GTP[c]":-1.0,
"LPPG[c]":1.0,
"PPI[c]":1.0
},
"lower_bound":0.0,
"upper_bound":1000.0,
"gene_reaction_rule":"",
"subsystem":"[array(['Cofactor biosynthesis'], dtype='<U21')]"
},
{
"id":"MOAE1",
"name":"MOAE1",
"metabolites":{
"MOADCOOH[c]":2.0,
"MOADCOSH[c]":-2.0,
"MOLYBDOPTERIN[c]":1.0,
"PRECURSORZ[c]":-1.0
},
"lower_bound":0.0,
"upper_bound":1000.0,
"gene_reaction_rule":"( Rv3119 or Rv0866 ) and Rv3322c",
"subsystem":"[array(['Cofactor biosynthesis'], dtype='<U21')]"
},
{
"id":"PRE6X",
"name":"PRE6X",
"metabolites":{
"AC[c]":1.0,
"H2O[c]":-1.0,
"PRECORIN5[c]":-1.0,
"PRECORIN6X[c]":1.0,
"SAH[c]":1.0,
"SAM[c]":-1.0
},
"lower_bound":0.0,
"upper_bound":1000.0,
"gene_reaction_rule":"Rv2067c or Rv0391",
"subsystem":"[array(['Cofactor biosynthesis'], dtype='<U21')]"
},
{
"id":"COBQ1",
"name":"COBQ1",
"metabolites":{
"ADENOSYLCOBRATE[c]":1.0,
"ADENOSYLCOBRINICACIDACDIAMIDE[c]":-1.0,
"ADP[c]":4.0,
"ATP[c]":-4.0,
"GLN[c]":-4.0,
"GLU[c]":4.0,
"H2O[c]":-4.0,
"PI[c]":4.0
},
"lower_bound":0.0,
"upper_bound":1000.0,
"gene_reaction_rule":"Rv0255c or Rv3713",
"subsystem":"[array(['Cofactor biosynthesis'], dtype='<U21')]"
},
{
"id":"MOBA",
"name":"MOBA",
"metabolites":{
"GMP[c]":-1.0,
"H2O[c]":1.0,
"H[c]":1.0,
"MGD[c]":1.0,
"MOLYBDOPTERIN[c]":-1.0,
"NADH[c]":1.0,
"NAD[c]":-1.0
},
"lower_bound":0.0,
"upper_bound":1000.0,
"gene_reaction_rule":"Rv2453c",
"subsystem":"[array(['Cofactor biosynthesis'], dtype='<U21')]"
},
{
"id":"MOEA1",
"name":"MOEA1",
"metabolites":{
"AMOLYBDOPTERIN[c]":-1.0,
"AMP[c]":1.0,
"H2O[c]":1.0,
"MOLYBDATE[c]":-1.0,
"MOLYBDENUM[c]":1.0
},
"lower_bound":0.0,
"upper_bound":1000.0,
"gene_reaction_rule":"Rv0994 or Rv0438c",
"subsystem":"[array(['Cofactor biosynthesis'], dtype='<U21')]"
},
{
"id":"FBIC",
"name":"FBIC",
"metabolites":{
"4HPP[c]":-1.0,
"5DA[c]":2.0,
"A6RP[c]":-1.0,
"FO[c]":1.0,
"H2O[c]":-1.0,
"MET[c]":2.0,
"NH3[c]":1.0,
"OX[c]":1.0,
"SAM[c]":-2.0
},
"lower_bound":0.0,
"upper_bound":1000.0,
"gene_reaction_rule":"Rv1173",
"subsystem":"[array(['Cofactor biosynthesis'], dtype='<U21')]"
},
{
"id":"BISC",
"name":"BISC",
"metabolites":{
"BIOTINSO[c]":-1.0,
"BIOTIN[c]":1.0,
"H2O[c]":1.0,
"H[c]":-1.0,
"NADPH[c]":-1.0,
"NADP[c]":1.0
},
"lower_bound":0.0,
"upper_bound":1000.0,
"gene_reaction_rule":"Rv1442",
"subsystem":"[array(['Cofactor biosynthesis'], dtype='<U21')]"
},
{
"id":"HEMT",
"name":"HEMT",
"metabolites":{
"AHMMP[c]":1.0,
"H2O[c]":-1.0,
"HEMT[c]":1.0,
"H[c]":1.0,
"THI[c]":-1.0
},
"lower_bound":0.0,
"upper_bound":1000.0,
"gene_reaction_rule":"",
"subsystem":"[array(['Cofactor biosynthesis'], dtype='<U21')]"
},
{
"id":"BIOD",
"name":"BIOD",
"metabolites":{
"78DIAMINONONANOATE[c]":-1.0,
"ADP[c]":1.0,
"ATP[c]":-1.0,
"CO2[c]":-1.0,
"DETHIOBIOTIN[c]":1.0,
"PI[c]":1.0
},
"lower_bound":0.0,
"upper_bound":1000.0,
"gene_reaction_rule":"Rv1570",
"subsystem":"[array(['Cofactor biosynthesis'], dtype='<U21')]"
},
{
"id":"BIOA",
"name":"BIOA",
"metabolites":{
"78DIAMINONONANOATE[c]":1.0,
"8AMINO7OXONONANOATE[c]":-1.0,
"H[c]":-1.0,
"SAM2OXOBUTANOATE[c]":1.0,
"SAM[c]":-1.0
},
"lower_bound":0.0,
"upper_bound":1000.0,
"gene_reaction_rule":"Rv1568",
"subsystem":"[array(['Cofactor biosynthesis'], dtype='<U21')]"
},
{
"id":"BIOB",
"name":"BIOB",
"metabolites":{
"BIOTIN[c]":1.0,
"DA[c]":2.0,
"DETHIOBIOTIN[c]":-1.0,
"H2S[c]":-1.0,
"MET[c]":2.0,
"SAM[c]":-2.0
},
"lower_bound":0.0,
"upper_bound":1000.0,
"gene_reaction_rule":"Rv1589",
"subsystem":"[array(['Cofactor biosynthesis'], dtype='<U21')]"
},
{
"id":"HEMF2",
"name":"HEMF2",
"metabolites":{
"FPP[c]":-1.0,
"H2O[c]":-1.0,
"HEMEFE2[c]":1.0,
"PPI[c]":1.0,
"PROTOHEMEFE2[c]":-1.0
},
"lower_bound":0.0,
"upper_bound":1000.0,
"gene_reaction_rule":"",
"subsystem":"[array(['Cofactor biosynthesis'], dtype='<U21')]"
},
{
"id":"MOEB1",
"name":"MOEB1",
"metabolites":{
"AMP[c]":1.0,
"ATP[c]":-1.0,
"CYS[c]":-1.0,
"H2O[c]":-1.0,
"MOADCOOH[c]":-1.0,
"MOADCOSH[c]":1.0,
"PPI[c]":1.0,
"SER[c]":1.0
},
"lower_bound":0.0,
"upper_bound":1000.0,
"gene_reaction_rule":"Rv3206c and Rv3025c",
"subsystem":"[array(['Cofactor biosynthesis'], dtype='<U21')]"
},
{
"id":"COBB",
"name":"COBB",
"metabolites":{
"ADP[c]":2.0,
"ATP[c]":-2.0,
"GLN[c]":-2.0,
"GLU[c]":2.0,
"H2O[c]":-2.0,
"HYDROGENOBYRINATEACDIAMIDE[c]":1.0,
"HYDROGENOBYRINATE[c]":-1.0,
"PI[c]":2.0
},
"lower_bound":0.0,
"upper_bound":1000.0,
"gene_reaction_rule":"Rv2848c",
"subsystem":"[array(['Cofactor biosynthesis'], dtype='<U21')]"
},
{
"id":"COBK",
"name":"COBK",
"metabolites":{
"H[c]":-1.0,
"NADPH[c]":-1.0,
"NADP[c]":1.0,
"PRECORIN6X[c]":-1.0,
"PRECORIN6Y[c]":1.0
},
"lower_bound":0.0,
"upper_bound":1000.0,
"gene_reaction_rule":"Rv2070c",
"subsystem":"[array(['Cofactor biosynthesis'], dtype='<U21')]"
},
{
"id":"COBN",
"name":"COBN",
"metabolites":{
"ADP[c]":1.0,
"ATP[c]":-1.0,
"COBIIRINICACIDACDIAMIDE[c]":1.0,
"COII[c]":-1.0,
"H2O[c]":-1.0,
"HYDROGENOBYRINATEACDIAMIDE[c]":-1.0,
"H[c]":1.0,
"PI[c]":1.0
},
"lower_bound":0.0,
"upper_bound":1000.0,
"gene_reaction_rule":"Rv2062c",
"subsystem":"[array(['Cofactor biosynthesis'], dtype='<U21')]"
},
{
"id":"COB5",
"name":"COB5",
"metabolites":{
"COBIIRINICACIDACDIAMIDE[c]":-1.0,
"COBIRINICACIDACDIAMIDE[c]":1.0
},
"lower_bound":0.0,
"upper_bound":1000.0,
"gene_reaction_rule":"Rv0306 or Rv3567c",
"subsystem":"[array(['Cofactor biosynthesis'], dtype='<U21')]"
},
{
"id":"COBG",
"name":"COBG",
"metabolites":{
"H2O[c]":1.0,
"H[c]":-1.0,
"NADH[c]":-1.0,
"NAD[c]":1.0,
"O2[c]":-1.0,
"PRECORIN3A[c]":-1.0,
"PRECORIN3B[c]":1.0
},
"lower_bound":0.0,
"upper_bound":1000.0,
"gene_reaction_rule":"Rv2064",
"subsystem":"[array(['Cofactor biosynthesis'], dtype='<U21')]"
},
{
"id":"COBH",
"name":"COBH",
"metabolites":{
"HYDROGENOBYRINATE[c]":1.0,
"PRECORIN8X[c]":-1.0
},
"lower_bound":0.0,
"upper_bound":1000.0,
"gene_reaction_rule":"Rv2065",
"subsystem":"[array(['Cofactor biosynthesis'], dtype='<U21')]"
},
{
"id":"COBT",
"name":"COBT",
"metabolites":{
"DMBI[c]":-1.0,
"H[c]":1.0,
"NACN[c]":-1.0,
"NAC[c]":1.0,
"RIBZ5P[c]":1.0
},
"lower_bound":-1000.0,
"upper_bound":1000.0,
"gene_reaction_rule":"Rv2207",
"subsystem":"[array(['Cofactor biosynthesis'], dtype='<U21')]"
},
{
"id":"THRK",
"name":"THRK",
"metabolites":{
"ADP[c]":1.0,
"ATP[c]":-1.0,
"THR3P[c]":1.0,
"THR[c]":-1.0
},
"lower_bound":0.0,
"upper_bound":1000.0,
"gene_reaction_rule":"",
"subsystem":"[array(['Cofactor biosynthesis'], dtype='<U21')]"
},
{
"id":"COBC",
"name":"COBC",
"metabolites":{
"1AMINOPROPAN2YLP[c]":1.0,
"CO2[c]":1.0,
"THR3P[c]":-1.0
},
"lower_bound":0.0,
"upper_bound":1000.0,
"gene_reaction_rule":"Rv2228c",
"subsystem":"[array(['Cofactor biosynthesis'], dtype='<U21')]"
},
{
"id":"AMIK",
"name":"AMIK",
"metabolites":{
"1AMINOPROPAN2OL[c]":-1.0,
"1AMINOPROPAN2YLP[c]":1.0,
"ADP[c]":1.0,
"ATP[c]":-1.0
},
"lower_bound":-1000.0,
"upper_bound":1000.0,
"gene_reaction_rule":"",
"subsystem":"[array(['Cofactor biosynthesis'], dtype='<U21')]"
},
{
"id":"COBD",
"name":"COBD",
"metabolites":{
"1AMINOPROPAN2YLP[c]":-1.0,
"ADENOSYLCOBINIMIDEP[c]":1.0,
"ADENOSYLCOBRATE[c]":-1.0,
"ADP[c]":1.0,
"ATP[c]":-1.0,
"PI[c]":1.0
},
"lower_bound":0.0,
"upper_bound":1000.0,
"gene_reaction_rule":"Rv2236c or Rv2231c",
"subsystem":"[array(['Cofactor biosynthesis'], dtype='<U21')]"
},
{
"id":"COBU",
"name":"COBU",
"metabolites":{
"ADENOSYLCOBINAMIDEGDP[c]":1.0,
"ADENOSYLCOBINIMIDEP[c]":-1.0,
"GTP[c]":-1.0,
"PPI[c]":1.0
},
"lower_bound":0.0,
"upper_bound":1000.0,
"gene_reaction_rule":"Rv0254c",
"subsystem":"[array(['Cofactor biosynthesis'], dtype='<U21')]"
},
{
"id":"COBCII",
"name":"COBCII",
"metabolites":{
"COB12[c]":1.0,
"COBCO[c]":-1.0,
"H2O[c]":-1.0,
"PI[c]":1.0
},
"lower_bound":0.0,
"upper_bound":1000.0,
"gene_reaction_rule":"Rv2228c",
"subsystem":"[array(['Cofactor biosynthesis'], dtype='<U21')]"
},
{
"id":"CSD",
"name":"CSD",
"metabolites":{
"CYS[c]":-1.0,
"H2O[c]":-1.0,
"H2S[c]":1.0,
"NH3[c]":1.0,
"PYR[c]":1.0
},
"lower_bound":0.0,
"upper_bound":1000.0,
"gene_reaction_rule":"Rv1464",
"subsystem":"[array(['Cysteine and methionine metabolism'], dtype='<U34')]"
},
{
"id":"ISCS",
"name":"ISCS",
"metabolites":{
"ALA[c]":1.0,
"CYS[c]":-1.0,
"FE2[c]":-1.0,
"FERO[c]":1.0
},
"lower_bound":0.0,
"upper_bound":1000.0,
"gene_reaction_rule":"Rv3025c or Rv1464",
"subsystem":"[array(['Cysteine and methionine metabolism'], dtype='<U34')]"
},
{
"id":"METB4",
"name":"METB4",
"metabolites":{
"CYS[c]":-1.0,
"LLCT[c]":1.0,
"OSLHSER[c]":-1.0,
"SUCC[c]":1.0
},
"lower_bound":0.0,
"upper_bound":1000.0,
"gene_reaction_rule":"Rv1079",
"subsystem":"[array(['Cysteine and methionine metabolism'], dtype='<U34')]"
},
{
"id":"METB1",
"name":"METB1",
"metabolites":{
"H2O[c]":-1.0,
"NH3[c]":1.0,
"OBUT[c]":1.0,
"OSLHSER[c]":-1.0,
"SUCC[c]":1.0
},
"lower_bound":0.0,
"upper_bound":1000.0,
"gene_reaction_rule":"Rv1079",
"subsystem":"[array(['Cysteine and methionine metabolism'], dtype='<U34')]"
},
{
"id":"METB2",
"name":"METB2",
"metabolites":{
"CYS[c]":1.0,
"H2O[c]":-1.0,
"LLCT[c]":-1.0,
"NH3[c]":1.0,
"OBUT[c]":1.0
},
"lower_bound":-1000.0,
"upper_bound":1000.0,
"gene_reaction_rule":"Rv1079",
"subsystem":"[array(['Cysteine and methionine metabolism'], dtype='<U34')]"
},
{
"id":"METB3",
"name":"METB3",
"metabolites":{
"AC[c]":1.0,
"CYS[c]":-1.0,
"LLCT[c]":1.0,
"OAHSER[c]":-1.0
},
"lower_bound":0.0,
"upper_bound":1000.0,
"gene_reaction_rule":"Rv1079",
"subsystem":"[array(['Cysteine and methionine metabolism'], dtype='<U34')]"
},
{
"id":"SAHH",
"name":"SAHH",
"metabolites":{
"ADN[c]":1.0,
"H2O[c]":-1.0,
"HCYS[c]":1.0,
"SAH[c]":-1.0
},
"lower_bound":0.0,
"upper_bound":1000.0,
"gene_reaction_rule":"Rv3248c",
"subsystem":"[array(['Cysteine and methionine metabolism'], dtype='<U34')]"
},
{
"id":"CYGLY2",
"name":"CYGLY2",
"metabolites":{
"CYSGLY[c]":-1.0,
"CYS[c]":1.0,
"GLY[c]":1.0,
"H2O[c]":-1.0
},
"lower_bound":-1000.0,
"upper_bound":1000.0,
"gene_reaction_rule":"Rv2467",
"subsystem":"[array(['Cysteine and methionine metabolism'], dtype='<U34')]"
},
{
"id":"CYSK1",
"name":"CYSK1",
"metabolites":{
"AC[c]":1.0,
"ASER[c]":-1.0,
"CYS[c]":1.0,
"H2S[c]":-1.0
},
"lower_bound":0.0,
"upper_bound":1000.0,
"gene_reaction_rule":"Rv2334 or Rv0848 or Rv1336",
"subsystem":"[array(['Cysteine and methionine metabolism'], dtype='<U34')]"
},
{
"id":"MMUM",
"name":"MMUM",
"metabolites":{
"HCYS[c]":-1.0,
"MET[c]":1.0,
"SAH[c]":1.0,
"SAM[c]":-1.0
},
"lower_bound":0.0,
"upper_bound":1000.0,
"gene_reaction_rule":"Rv2458",
"subsystem":"[array(['Cysteine and methionine metabolism'], dtype='<U34')]"
},
{
"id":"MTN1",
"name":"MTN1",
"metabolites":{
"AD[c]":1.0,
"H2O[c]":-1.0,
"SAH[c]":-1.0,
"SRH[c]":1.0
},
"lower_bound":-1000.0,
"upper_bound":1000.0,
"gene_reaction_rule":"Rv0091",
"subsystem":"[array(['Cysteine and methionine metabolism'], dtype='<U34')]"
},
{
"id":"5OPRO",
"name":"5OPRO",
"metabolites":{
"5GLUCYS[c]":-1.0,
"5OPRO[c]":1.0,
"CYS[c]":1.0
},
"lower_bound":0.0,
"upper_bound":1000.0,
"gene_reaction_rule":"",
"subsystem":"[array(['Cysteine and methionine metabolism'], dtype='<U34')]"
},
{
"id":"OHSER",
"name":"OHSER",
"metabolites":{
"COA[c]":1.0,
"HSER[c]":-1.0,
"OSLHSER[c]":1.0,
"SUCCOA[c]":-1.0
},
"lower_bound":-1000.0,
"upper_bound":1000.0,
"gene_reaction_rule":"",
"subsystem":"[array(['Cysteine and methionine metabolism'], dtype='<U34')]"
},
{
"id":"CYCLY1",
"name":"CYCLY1",
"metabolites":{
"CYSGLY[c]":1.0,
"GLU[c]":1.0,
"GSH[c]":-1.0,
"H2O[c]":-1.0
},
"lower_bound":-1000.0,
"upper_bound":1000.0,
"gene_reaction_rule":"",
"subsystem":"[array(['Cysteine and methionine metabolism'], dtype='<U34')]"
},
{
"id":"METX",
"name":"METX",
"metabolites":{
"ACCOA[c]":-1.0,
"COA[c]":1.0,
"HSER[c]":-1.0,
"OAHSER[c]":1.0
},
"lower_bound":-1000.0,
"upper_bound":1000.0,
"gene_reaction_rule":"Rv3341",
"subsystem":"[array(['Cysteine and methionine metabolism'], dtype='<U34')]"
},
{
"id":"CYSE",
"name":"CYSE",
"metabolites":{
"ACCOA[c]":-1.0,
"ASER[c]":1.0,
"COA[c]":1.0,
"SER[c]":-1.0
},
"lower_bound":-1000.0,
"upper_bound":1000.0,
"gene_reaction_rule":"Rv2335",
"subsystem":"[array(['Cysteine and methionine metabolism'], dtype='<U34')]"
},
{
"id":"MTN2",
"name":"MTN2",
"metabolites":{
"5MTA[c]":-1.0,
"5MTR[c]":1.0,
"AD[c]":1.0,
"H2O[c]":-1.0
},
"lower_bound":-1000.0,
"upper_bound":1000.0,
"gene_reaction_rule":"Rv0091",
"subsystem":"[array(['Cysteine and methionine metabolism'], dtype='<U34')]"
},
{
"id":"HCYS",
"name":"HCYS",
"metabolites":{
"H2O[c]":-1.0,
"HCYS[c]":1.0,
"LLCT[c]":-1.0,
"NH3[c]":1.0,
"PYR[c]":1.0
},
"lower_bound":0.0,
"upper_bound":1000.0,
"gene_reaction_rule":"Rv3340 or Rv0075",
"subsystem":"[array(['Cysteine and methionine metabolism'], dtype='<U34')]"
},
{
"id":"METE",
"name":"METE",
"metabolites":{
"HCYS[c]":-1.0,
"MET[c]":1.0,
"MTHPTGLU[c]":-1.0,
"THPTGLU[c]":1.0
},
"lower_bound":-1000.0,
"upper_bound":1000.0,
"gene_reaction_rule":"Rv1133c",
"subsystem":"[array(['Cysteine and methionine metabolism'], dtype='<U34')]"
},
{
"id":"METC",
"name":"METC",
"metabolites":{
"AC[c]":1.0,
"H2S[c]":-1.0,
"HCYS[c]":1.0,
"OAHSER[c]":-1.0
},
"lower_bound":0.0,
"upper_bound":1000.0,
"gene_reaction_rule":"Rv3340",
"subsystem":"[array(['Cysteine and methionine metabolism'], dtype='<U34')]"
},
{
"id":"METH",
"name":"METH",
"metabolites":{
"COB12[c]":-1.0,
"HCYS[c]":-1.0,
"MET[c]":1.0,
"MTHF[c]":-1.0,
"THF[c]":1.0
},
"lower_bound":-1000.0,
"upper_bound":1000.0,
"gene_reaction_rule":"Rv2124c and Rv1133c",
"subsystem":"[array(['Cysteine and methionine metabolism'], dtype='<U34')]"
},
{
"id":"METK",
"name":"METK",
"metabolites":{
"ATP[c]":-1.0,
"H2O[c]":-1.0,
"MET[c]":-1.0,
"PI[c]":1.0,
"PPI[c]":1.0,
"SAM[c]":1.0
},
"lower_bound":0.0,
"upper_bound":1000.0,
"gene_reaction_rule":"Rv1392",
"subsystem":"[array(['Cysteine and methionine metabolism'], dtype='<U34')]"
},
{
"id":"MTHF1",
"name":"MTHF1",
"metabolites":{
"FADH2[c]":-1.0,
"FAD[c]":1.0,
"METTHF[c]":-1.0,
"MTHF[c]":1.0
},
"lower_bound":0.0,
"upper_bound":1000.0,
"gene_reaction_rule":"",
"subsystem":"[array(['Cysteine and methionine metabolism'], dtype='<U34')]"
},
{
"id":"PNP",
"name":"PNP",
"metabolites":{
"5MTA[c]":-1.0,
"AD[c]":1.0,
"MTR1P[c]":1.0,
"PI[c]":-1.0
},
"lower_bound":0.0,
"upper_bound":1000.0,
"gene_reaction_rule":"Rv0535",
"subsystem":"[array(['Cysteine and methionine metabolism'], dtype='<U34')]"
},
{
"id":"METZ",
"name":"METZ",
"metabolites":{
"H2S[c]":-1.0,
"HCYS[c]":1.0,
"OSLHSER[c]":-1.0,
"SUCC[c]":1.0
},
"lower_bound":0.0,
"upper_bound":1000.0,
"gene_reaction_rule":"Rv0391",
"subsystem":"[array(['Cysteine and methionine metabolism'], dtype='<U34')]"
},
{
"id":"MSRA",
"name":"MSRA",
"metabolites":{
"H2O[c]":-1.0,
"METSOX[c]":1.0,
"MET[c]":-1.0,
"OTHIO[c]":-1.0,
"RTHIO[c]":1.0
},
"lower_bound":-1000.0,
"upper_bound":1000.0,
"gene_reaction_rule":"Rv0137c",
"subsystem":"[array(['Cysteine and methionine metabolism'], dtype='<U34')]"
},
{
"id":"PPSB1",
"name":"PPSB1",
"metabolites":{
"CO2[c]":1.0,
"COA[c]":1.0,
"H[c]":-1.0,
"MALCOA[c]":-1.0,
"NADH[c]":-1.0,
"NAD[c]":1.0,
"PHENOL35DHC27ACYLACP[c]":1.0,
"PHENOL3HC25ACYLACP[c]":-1.0
},
"lower_bound":0.0,
"upper_bound":1000.0,
"gene_reaction_rule":"Rv2932",
"subsystem":"[array(['Dimycocerosate ester biosynthesis'], dtype='<U33')]"
},
{
"id":"PPSB3",
"name":"PPSB3",
"metabolites":{
"35DHC26ACYLACP[c]":1.0,
"3HC24ACYLACP[c]":-1.0,
"CO2[c]":1.0,
"COA[c]":1.0,
"H[c]":-1.0,
"MALCOA[c]":-1.0,
"NADH[c]":-1.0,
"NAD[c]":1.0
},
"lower_bound":0.0,
"upper_bound":1000.0,
"gene_reaction_rule":"Rv2932",
"subsystem":"[array(['Dimycocerosate ester biosynthesis'], dtype='<U33')]"
},
{
"id":"PPSB2",
"name":"PPSB2",
"metabolites":{
"CO2[c]":1.0,
"COA[c]":1.0,
"H[c]":-1.0,
"MALCOA[c]":-1.0,
"NADH[c]":-1.0,
"NAD[c]":1.0,
"PHENOL35DHC29ACYLACP[c]":1.0,
"PHENOL3HC27ACYLACP[c]":-1.0
},
"lower_bound":0.0,
"upper_bound":1000.0,
"gene_reaction_rule":"Rv2932",
"subsystem":"[array(['Dimycocerosate ester biosynthesis'], dtype='<U33')]"
},
{
"id":"HBA",
"name":"HBA",
"metabolites":{
"CHOR[c]":-1.0,
"HBA[c]":1.0,
"PYR[c]":1.0
},
"lower_bound":0.0,
"upper_bound":1000.0,
"gene_reaction_rule":"Rv2949c",
"subsystem":"[array(['Dimycocerosate ester biosynthesis'], dtype='<U33')]"
},
{
"id":"FADD268",
"name":"FADD268",
"metabolites":{
"ACP[c]":-1.0,
"AMP[c]":1.0,
"TETRACOSANOYLACP[c]":1.0,
"TETRACOSANOYLAMP[c]":-1.0
},
"lower_bound":0.0,
"upper_bound":1000.0,
"gene_reaction_rule":"Rv2930",
"subsystem":"[array(['Dimycocerosate ester biosynthesis'], dtype='<U33')]"
},
{
"id":"FADD261",
"name":"FADD261",
"metabolites":{
"ATP[c]":-1.0,
"PHENOLTRICOSANOATE[c]":-1.0,
"PHENOLTRICOSANOYLAMP[c]":1.0,
"PPI[c]":1.0
},
"lower_bound":0.0,
"upper_bound":1000.0,
"gene_reaction_rule":"Rv2930",
"subsystem":"[array(['Dimycocerosate ester biosynthesis'], dtype='<U33')]"
},
{
"id":"FADD267",
"name":"FADD267",
"metabolites":{
"ACP[c]":-1.0,
"AMP[c]":1.0,
"DOCOSANOYLACP[c]":1.0,
"DOCOSANOYLAMP[c]":-1.0
},
"lower_bound":0.0,
"upper_bound":1000.0,
"gene_reaction_rule":"Rv2930",
"subsystem":"[array(['Dimycocerosate ester biosynthesis'], dtype='<U33')]"
},
{
"id":"FADD266",
"name":"FADD266",
"metabolites":{
"ATP[c]":-1.0,
"PPI[c]":1.0,
"TETRACOSANOATE[c]":-1.0,
"TETRACOSANOYLAMP[c]":1.0
},
"lower_bound":0.0,
"upper_bound":1000.0,
"gene_reaction_rule":"Rv2930",
"subsystem":"[array(['Dimycocerosate ester biosynthesis'], dtype='<U33')]"
},
{
"id":"FADD265",
"name":"FADD265",
"metabolites":{
"ATP[c]":-1.0,
"DOCOSANOATE[c]":-1.0,
"DOCOSANOYLAMP[c]":1.0,
"PPI[c]":1.0
},
"lower_bound":0.0,
"upper_bound":1000.0,
"gene_reaction_rule":"Rv2930",
"subsystem":"[array(['Dimycocerosate ester biosynthesis'], dtype='<U33')]"
},
{
"id":"FADD264",
"name":"FADD264",
"metabolites":{
"ACP[c]":-1.0,
"AMP[c]":1.0,
"PHENOLPENTACOSANOYLACP[c]":1.0,
"PHENOLPENTACOSANOYLAMP[c]":-1.0
},
"lower_bound":0.0,
"upper_bound":1000.0,
"gene_reaction_rule":"Rv2930",
"subsystem":"[array(['Dimycocerosate ester biosynthesis'], dtype='<U33')]"
},
{
"id":"MAS8",
"name":"MAS8",
"metabolites":{
"246MC29ACYLACP[c]":1.0,
"24MC26ACYLACP[c]":-1.0,
"CO2[c]":1.0,
"COA[c]":1.0,
"H2O[c]":1.0,
"H[c]":-2.0,
"NADPH[c]":-2.0,
"NADP[c]":2.0,
"SMMALONYLCOA[c]":-1.0
},
"lower_bound":0.0,
"upper_bound":1000.0,
"gene_reaction_rule":"Rv2940c",
"subsystem":"[array(['Dimycocerosate ester biosynthesis'], dtype='<U33')]"
},
{
"id":"MAS6",
"name":"MAS6",
"metabolites":{
"24MC26ACYLACP[c]":1.0,
"2MC23ACYLACP[c]":-1.0,
"CO2[c]":1.0,
"COA[c]":1.0,
"H2O[c]":1.0,
"H[c]":-2.0,
"NADPH[c]":-2.0,
"NADP[c]":2.0,
"SMMALONYLCOA[c]":-1.0
},
"lower_bound":0.0,
"upper_bound":1000.0,
"gene_reaction_rule":"Rv2940c",
"subsystem":"[array(['Dimycocerosate ester biosynthesis'], dtype='<U33')]"
},
{
"id":"MCACP",
"name":"MCACP",
"metabolites":{
"246810MC33ACYLACP[c]":-0.05,
"246810MC35ACYLACP[c]":-0.05,
"2468MC30ACYLACP[c]":-0.65,
"2468MC32ACYLACP[c]":-0.05,
"246MC27ACYLACP[c]":-0.05,
"246MC29ACYLACP[c]":-0.05,
"24MC24ACYLACP[c]":-0.05,
"24MC26ACYLACP[c]":-0.05,
"MYCOCEROSOYLACP[c]":1.0
},
"lower_bound":0.0,
"upper_bound":1000.0,
"gene_reaction_rule":"",
"subsystem":"[array(['Dimycocerosate ester biosynthesis'], dtype='<U33')]"
},
{
"id":"PPSC1",
"name":"PPSC1",
"metabolites":{
"CO2[c]":1.0,
"COA[c]":1.0,
"H2O[c]":1.0,
"H[c]":-2.0,
"MALCOA[c]":-1.0,
"NADH[c]":-2.0,
"NAD[c]":2.0,
"PHENOL35DHC27ACYLACP[c]":-1.0,
"PHENOL57DHC29ACYLACP[c]":1.0
},
"lower_bound":0.0,
"upper_bound":1000.0,
"gene_reaction_rule":"Rv2933",
"subsystem":"[array(['Dimycocerosate ester biosynthesis'], dtype='<U33')]"
},
{
"id":"TESA8",
"name":"TESA8",
"metabolites":{
"ACP[c]":1.0,
"H2O[c]":-1.0,
"PHENOL4M3K911DHC36ACYLACP[c]":-1.0,
"PHENOL4M3K911DHC36OATE[c]":1.0
},
"lower_bound":0.0,
"upper_bound":1000.0,
"gene_reaction_rule":"Rv2928",
"subsystem":"[array(['Dimycocerosate ester biosynthesis'], dtype='<U33')]"
},
{
"id":"PPSC2",
"name":"PPSC2",
"metabolites":{
"CO2[c]":1.0,
"COA[c]":1.0,
"H2O[c]":1.0,
"H[c]":-2.0,
"MALCOA[c]":-1.0,
"NADH[c]":-2.0,
"NAD[c]":2.0,
"PHENOL35DHC29ACYLACP[c]":-1.0,
"PHENOL57DHC31ACYLACP[c]":1.0
},
"lower_bound":0.0,
"upper_bound":1000.0,
"gene_reaction_rule":"Rv2933",
"subsystem":"[array(['Dimycocerosate ester biosynthesis'], dtype='<U33')]"
},
{
"id":"PPSB4",
"name":"PPSB4",
"metabolites":{
"35DHC28ACYLACP[c]":1.0,
"3HC26ACYLACP[c]":-1.0,
"CO2[c]":1.0,
"COA[c]":1.0,
"H[c]":-1.0,
"MALCOA[c]":-1.0,
"NADH[c]":-1.0,
"NAD[c]":1.0
},
"lower_bound":0.0,
"upper_bound":1000.0,
"gene_reaction_rule":"Rv2932",
"subsystem":"[array(['Dimycocerosate ester biosynthesis'], dtype='<U33')]"
},
{
"id":"DIMA",
"name":"DIMA",
"metabolites":{
"DIMA[c]":1.0,
"PTTDIM[c]":-1.0,
"SAH[c]":1.0,
"SAM[c]":-1.0
},
"lower_bound":0.0,
"upper_bound":1000.0,
"gene_reaction_rule":"Rv2952",
"subsystem":"[array(['Dimycocerosate ester biosynthesis'], dtype='<U33')]"
},
{
"id":"TESA2",
"name":"TESA2",
"metabolites":{
"24DM3K911DHC36ACYLACP[c]":-1.0,
"24DM3K911DHC36OATE[c]":1.0,
"ACP[c]":1.0,
"H2O[c]":-1.0
},
"lower_bound":0.0,
"upper_bound":1000.0,
"gene_reaction_rule":"Rv2928",
"subsystem":"[array(['Dimycocerosate ester biosynthesis'], dtype='<U33')]"
},
{
"id":"MAS9",
"name":"MAS9",
"metabolites":{
"2468MC30ACYLACP[c]":1.0,
"246MC27ACYLACP[c]":-1.0,
"CO2[c]":1.0,
"COA[c]":1.0,
"H2O[c]":1.0,
"H[c]":-2.0,
"NADPH[c]":-2.0,
"NADP[c]":2.0,
"SMMALONYLCOA[c]":-1.0
},
"lower_bound":0.0,
"upper_bound":1000.0,
"gene_reaction_rule":"Rv2940c",
"subsystem":"[array(['Dimycocerosate ester biosynthesis'], dtype='<U33')]"
},
{
"id":"MAS1",
"name":"MAS1",
"metabolites":{
"CO2[c]":1.0,
"COA[c]":1.0,
"H2O[c]":1.0,
"HEXADECANOYLACP[c]":-1.0,
"H[c]":-2.0,
"NADPH[c]":-2.0,
"NADP[c]":2.0,
"SMMALONYLCOA[c]":-1.0,
"TUBERCULOSTEROYLACP[c]":1.0
},
"lower_bound":0.0,
"upper_bound":1000.0,
"gene_reaction_rule":"Rv2940c",
"subsystem":"[array(['Dimycocerosate ester biosynthesis'], dtype='<U33')]"
},
{
"id":"MAS2",
"name":"MAS2",
"metabolites":{
"2MC21ACYLACP[c]":1.0,
"CO2[c]":1.0,
"COA[c]":1.0,
"H2O[c]":1.0,
"H[c]":-2.0,
"NADPH[c]":-2.0,
"NADP[c]":2.0,
"OCTADECANOYLACP[c]":-1.0,
"SMMALONYLCOA[c]":-1.0
},
"lower_bound":0.0,
"upper_bound":1000.0,
"gene_reaction_rule":"Rv2940c",
"subsystem":"[array(['Dimycocerosate ester biosynthesis'], dtype='<U33')]"
},
{
"id":"MAS4",
"name":"MAS4",
"metabolites":{
"2MC23ACYLACP[c]":1.0,
"CO2[c]":1.0,
"COA[c]":1.0,
"EICOSANOYLACP[c]":-1.0,
"H2O[c]":1.0,
"H[c]":-2.0,
"NADPH[c]":-2.0,
"NADP[c]":2.0,
"SMMALONYLCOA[c]":-1.0
},
"lower_bound":0.0,
"upper_bound":1000.0,
"gene_reaction_rule":"Rv2940c",
"subsystem":"[array(['Dimycocerosate ester biosynthesis'], dtype='<U33')]"
},
{
"id":"MAS7",
"name":"MAS7",
"metabolites":{
"246MC27ACYLACP[c]":1.0,
"24MC24ACYLACP[c]":-1.0,
"CO2[c]":1.0,
"COA[c]":1.0,
"H2O[c]":1.0,
"H[c]":-2.0,
"NADPH[c]":-2.0,
"NADP[c]":2.0,
"SMMALONYLCOA[c]":-1.0
},
"lower_bound":0.0,
"upper_bound":1000.0,
"gene_reaction_rule":"Rv2940c",
"subsystem":"[array(['Dimycocerosate ester biosynthesis'], dtype='<U33')]"
},
{
"id":"PPSA1",
"name":"PPSA1",
"metabolites":{
"CO2[c]":1.0,
"COA[c]":1.0,
"H[c]":-1.0,
"MALCOA[c]":-1.0,
"NADH[c]":-1.0,
"NAD[c]":1.0,
"PHENOL3HC25ACYLACP[c]":1.0,
"PHENOLTRICOSANOYLACP[c]":-1.0
},
"lower_bound":0.0,
"upper_bound":1000.0,
"gene_reaction_rule":"Rv2931",
"subsystem":"[array(['Dimycocerosate ester biosynthesis'], dtype='<U33')]"
},
{
"id":"PPTHIO4",
"name":"PPTHIO4",
"metabolites":{
"CO2[c]":1.0,
"PHENOL4M3K911DHC36OATE[c]":-1.0,
"PHENOLPHTHIODIOLONEC35K2[c]":1.0
},
"lower_bound":0.0,
"upper_bound":1000.0,
"gene_reaction_rule":"",
"subsystem":"[array(['Dimycocerosate ester biosynthesis'], dtype='<U33')]"
},
{
"id":"PPTHIO5",
"name":"PPTHIO5",
"metabolites":{
"PHENOLPHTHIODIOLONEC33K2[c]":-0.04,
"PHENOLPHTHIODIOLONEC34K3[c]":-0.33,
"PHENOLPHTHIODIOLONEC35K2[c]":-0.06,
"PHENOLPHTHIODIOLONEC36K3[c]":-0.57,
"PHENOLPHTHIODIOLONE[c]":1.0
},
"lower_bound":0.0,
"upper_bound":1000.0,
"gene_reaction_rule":"",
"subsystem":"[array(['Dimycocerosate ester biosynthesis'], dtype='<U33')]"
},
{
"id":"PPTHIO2",
"name":"PPTHIO2",
"metabolites":{
"CO2[c]":1.0,
"PHENOL24DM3K911DHC37OATE[c]":-1.0,
"PHENOLPHTHIODIOLONEC36K3[c]":1.0
},
"lower_bound":0.0,
"upper_bound":1000.0,
"gene_reaction_rule":"",
"subsystem":"[array(['Dimycocerosate ester biosynthesis'], dtype='<U33')]"
},
{
"id":"PPTHIO1",
"name":"PPTHIO1",
"metabolites":{
"CO2[c]":1.0,
"PHENOL24DM3K911DHC35OATE[c]":-1.0,
"PHENOLPHTHIODIOLONEC34K3[c]":1.0
},
"lower_bound":0.0,
"upper_bound":1000.0,
"gene_reaction_rule":"",
"subsystem":"[array(['Dimycocerosate ester biosynthesis'], dtype='<U33')]"
},
{
"id":"PTHIO3",
"name":"PTHIO3",
"metabolites":{
"4M3K911DHC33OATE[c]":-1.0,
"CO2[c]":1.0,
"PHTHIODIOLONEC32K2[c]":1.0
},
"lower_bound":0.0,
"upper_bound":1000.0,
"gene_reaction_rule":"",
"subsystem":"[array(['Dimycocerosate ester biosynthesis'], dtype='<U33')]"
},
{
"id":"PTHIO2",
"name":"PTHIO2",
"metabolites":{
"24DM3K911DHC36OATE[c]":-1.0,
"CO2[c]":1.0,
"PHTHIODIOLONEC35K3[c]":1.0
},
"lower_bound":0.0,
"upper_bound":1000.0,
"gene_reaction_rule":"",
"subsystem":"[array(['Dimycocerosate ester biosynthesis'], dtype='<U33')]"
},
{
"id":"MAS5",
"name":"MAS5",
"metabolites":{
"24MC24ACYLACP[c]":1.0,
"2MC21ACYLACP[c]":-1.0,
"CO2[c]":1.0,
"COA[c]":1.0,
"H2O[c]":1.0,
"H[c]":-2.0,
"NADPH[c]":-2.0,
"NADP[c]":2.0,
"SMMALONYLCOA[c]":-1.0
},
"lower_bound":0.0,
"upper_bound":1000.0,
"gene_reaction_rule":"Rv2940c",
"subsystem":"[array(['Dimycocerosate ester biosynthesis'], dtype='<U33')]"
},
{
"id":"TESA7",
"name":"TESA7",
"metabolites":{
"ACP[c]":1.0,
"H2O[c]":-1.0,
"PHENOL4M3K911DHC34ACYLACP[c]":-1.0,
"PHENOL4M3K911DHC34OATE[c]":1.0
},
"lower_bound":0.0,
"upper_bound":1000.0,
"gene_reaction_rule":"Rv2928",
"subsystem":"[array(['Dimycocerosate ester biosynthesis'], dtype='<U33')]"
},
{
"id":"TESA6",
"name":"TESA6",
"metabolites":{
"ACP[c]":1.0,
"H2O[c]":-1.0,
"PHENOL24DM3K911DHC37ACYLACP[c]":-1.0,
"PHENOL24DM3K911DHC37OATE[c]":1.0
},
"lower_bound":0.0,
"upper_bound":1000.0,
"gene_reaction_rule":"Rv2928",
"subsystem":"[array(['Dimycocerosate ester biosynthesis'], dtype='<U33')]"
},
{
"id":"TESA5",
"name":"TESA5",
"metabolites":{
"ACP[c]":1.0,
"H2O[c]":-1.0,
"PHENOL24DM3K911DHC35ACYLACP[c]":-1.0,
"PHENOL24DM3K911DHC35OATE[c]":1.0
},
"lower_bound":0.0,
"upper_bound":1000.0,
"gene_reaction_rule":"Rv2928",
"subsystem":"[array(['Dimycocerosate ester biosynthesis'], dtype='<U33')]"
},
{
"id":"TESA3",
"name":"TESA3",
"metabolites":{
"4M3K911DHC33ACYLACP[c]":-1.0,
"4M3K911DHC33OATE[c]":1.0,
"ACP[c]":1.0,
"H2O[c]":-1.0
},
"lower_bound":0.0,
"upper_bound":1000.0,
"gene_reaction_rule":"Rv2928",
"subsystem":"[array(['Dimycocerosate ester biosynthesis'], dtype='<U33')]"
},
{
"id":"TESA1",
"name":"TESA1",
"metabolites":{
"24DM3K911DHC34ACYLACP[c]":-1.0,
"24DM3K911DHC34OATE[c]":1.0,
"ACP[c]":1.0,
"H2O[c]":-1.0
},
"lower_bound":0.0,
"upper_bound":1000.0,
"gene_reaction_rule":"Rv2928",
"subsystem":"[array(['Dimycocerosate ester biosynthesis'], dtype='<U33')]"
},
{
"id":"FADD263",
"name":"FADD263",
"metabolites":{
"ACP[c]":-1.0,
"AMP[c]":1.0,
"PHENOLTRICOSANOYLACP[c]":1.0,
"PHENOLTRICOSANOYLAMP[c]":-1.0
},
"lower_bound":0.0,
"upper_bound":1000.0,
"gene_reaction_rule":"Rv2930",
"subsystem":"[array(['Dimycocerosate ester biosynthesis'], dtype='<U33')]"
},
{
"id":"FADD262",
"name":"FADD262",
"metabolites":{
"ATP[c]":-1.0,
"PHENOLPENTACOSANOATE[c]":-1.0,
"PHENOLPENTACOSANOYLAMP[c]":1.0,
"PPI[c]":1.0
},
"lower_bound":0.0,
"upper_bound":1000.0,
"gene_reaction_rule":"Rv2930",
"subsystem":"[array(['Dimycocerosate ester biosynthesis'], dtype='<U33')]"
},
{
"id":"PTHIO1",
"name":"PTHIO1",
"metabolites":{
"24DM3K911DHC34OATE[c]":-1.0,
"CO2[c]":1.0,
"PHTHIODIOLONEC33K3[c]":1.0
},
"lower_bound":0.0,
"upper_bound":1000.0,
"gene_reaction_rule":"",
"subsystem":"[array(['Dimycocerosate ester biosynthesis'], dtype='<U33')]"
},
{
"id":"PTHIO5",
"name":"PTHIO5",
"metabolites":{
"PHTHIODIOLONEC32K2[c]":-0.04,
"PHTHIODIOLONEC33K3[c]":-0.33,
"PHTHIODIOLONEC34K2[c]":-0.06,
"PHTHIODIOLONEC35K3[c]":-0.57,
"PHTHIODIOLONE[c]":1.0
},
"lower_bound":0.0,
"upper_bound":1000.0,
"gene_reaction_rule":"",
"subsystem":"[array(['Dimycocerosate ester biosynthesis'], dtype='<U33')]"
},
{
"id":"PTTPDIM",
"name":"PTTPDIM",
"metabolites":{
"H[c]":-1.0,
"NADPH[c]":-1.0,
"NADP[c]":1.0,
"PHDIMB[c]":-1.0,
"PTTPHDIM[c]":1.0
},
"lower_bound":0.0,
"upper_bound":1000.0,
"gene_reaction_rule":"Rv2951c",
"subsystem":"[array(['Dimycocerosate ester biosynthesis'], dtype='<U33')]"
},
{
"id":"MMPL72",
"name":"MMPL72",
"metabolites":{
"DIMBM[c]":1.0,
"DIMB[c]":-1.0
},
"lower_bound":0.0,
"upper_bound":1000.0,
"gene_reaction_rule":"Rv2942 and Rv2936 and Rv2937 and Rv2938 and Rv2945c",
"subsystem":"[array(['Dimycocerosate ester biosynthesis'], dtype='<U33')]"
},
{
"id":"MMPL73",
"name":"MMPL73",
"metabolites":{
"PHDIMAM[c]":1.0,
"PHDIMA[c]":-1.0
},
"lower_bound":0.0,
"upper_bound":1000.0,
"gene_reaction_rule":"Rv2942 and Rv2936 and Rv2937 and Rv2938 and Rv2945c",
"subsystem":"[array(['Dimycocerosate ester biosynthesis'], dtype='<U33')]"
},
{
"id":"MMPL71",
"name":"MMPL71",
"metabolites":{
"DIMAM[c]":1.0,
"DIMA[c]":-1.0
},
"lower_bound":0.0,
"upper_bound":1000.0,
"gene_reaction_rule":"Rv2942 and Rv2936 and Rv2937 and Rv2938 and Rv2945c",
"subsystem":"[array(['Dimycocerosate ester biosynthesis'], dtype='<U33')]"
},
{
"id":"MMPL74",
"name":"MMPL74",
"metabolites":{
"PHDIMBM[c]":1.0,
"PHDIMB[c]":-1.0
},
"lower_bound":0.0,
"upper_bound":1000.0,
"gene_reaction_rule":"Rv2942 and Rv2936 and Rv2937 and Rv2938 and Rv2945c",
"subsystem":"[array(['Dimycocerosate ester biosynthesis'], dtype='<U33')]"
},
{
"id":"PPSD3",
"name":"PPSD3",
"metabolites":{
"CO2[c]":1.0,
"COA[c]":1.0,
"H2O[c]":1.0,
"H[c]":-2.0,
"NADH[c]":-2.0,
"NAD[c]":2.0,
"PHENOL2M79DHC32ACYLACP[c]":1.0,
"PHENOL57DHC29ACYLACP[c]":-1.0,
"SMMALONYLCOA[c]":-1.0
},
"lower_bound":0.0,
"upper_bound":1000.0,
"gene_reaction_rule":"Rv2934 and Rv2953",
"subsystem":"[array(['Dimycocerosate ester biosynthesis'], dtype='<U33')]"
},
{
"id":"PPSD1",
"name":"PPSD1",
"metabolites":{
"2M79DHC31ACYLACP[c]":1.0,
"57DHC28ACYLACP[c]":-1.0,
"CO2[c]":1.0,
"COA[c]":1.0,
"H2O[c]":1.0,
"H[c]":-2.0,
"NADH[c]":-2.0,
"NAD[c]":2.0,
"SMMALONYLCOA[c]":-1.0
},
"lower_bound":0.0,
"upper_bound":1000.0,
"gene_reaction_rule":"Rv2934 and Rv2953",
"subsystem":"[array(['Dimycocerosate ester biosynthesis'], dtype='<U33')]"
},
{
"id":"PPSC4",
"name":"PPSC4",
"metabolites":{
"35DHC28ACYLACP[c]":-1.0,
"57DHC30ACYLACP[c]":1.0,
"CO2[c]":1.0,
"COA[c]":1.0,
"H2O[c]":1.0,
"H[c]":-2.0,
"MALCOA[c]":-1.0,
"NADH[c]":-2.0,
"NAD[c]":2.0
},
"lower_bound":0.0,
"upper_bound":1000.0,
"gene_reaction_rule":"Rv2933",
"subsystem":"[array(['Dimycocerosate ester biosynthesis'], dtype='<U33')]"
},
{
"id":"FADD281",
"name":"FADD281",
"metabolites":{
"ATP[c]":-1.0,
"OCTADECANOATE[c]":-1.0,
"OCTADECANOYLAMP[c]":1.0,
"PPI[c]":1.0
},
"lower_bound":-1000.0,
"upper_bound":1000.0,
"gene_reaction_rule":"Rv1345",
"subsystem":"[array(['Dimycocerosate ester biosynthesis'], dtype='<U33')]"
},
{
"id":"FADD283",
"name":"FADD283",
"metabolites":{
"ACP[c]":-1.0,
"AMP[c]":1.0,
"OCTADECANOYLACP[c]":1.0,
"OCTADECANOYLAMP[c]":-1.0
},
"lower_bound":0.0,
"upper_bound":1000.0,
"gene_reaction_rule":"Rv1345 and Rv1344",
"subsystem":"[array(['Dimycocerosate ester biosynthesis'], dtype='<U33')]"
},
{
"id":"PDIMA",
"name":"PDIMA",
"metabolites":{
"PHDIMA[c]":1.0,
"PTTPHDIM[c]":-1.0,
"SAH[c]":1.0,
"SAM[c]":-1.0
},
"lower_bound":0.0,
"upper_bound":1000.0,
"gene_reaction_rule":"Rv2952",
"subsystem":"[array(['Dimycocerosate ester biosynthesis'], dtype='<U33')]"
},
{
"id":"PTTDIM",
"name":"PTTDIM",
"metabolites":{
"DIMB[c]":-1.0,
"H[c]":-1.0,
"NADPH[c]":-1.0,
"NADP[c]":1.0,
"PTTDIM[c]":1.0
},
"lower_bound":0.0,
"upper_bound":1000.0,
"gene_reaction_rule":"Rv2951c",
"subsystem":"[array(['Dimycocerosate ester biosynthesis'], dtype='<U33')]"
},
{
"id":"PPSA4",
"name":"PPSA4",
"metabolites":{
"3HC26ACYLACP[c]":1.0,
"CO2[c]":1.0,
"COA[c]":1.0,
"H[c]":-1.0,
"MALCOA[c]":-1.0,
"NADH[c]":-1.0,
"NAD[c]":1.0,
"TETRACOSANOYLACP[c]":-1.0
},
"lower_bound":0.0,
"upper_bound":1000.0,
"gene_reaction_rule":"Rv2931",
"subsystem":"[array(['Dimycocerosate ester biosynthesis'], dtype='<U33')]"
},
{
"id":"PPSA2",
"name":"PPSA2",
"metabolites":{
"CO2[c]":1.0,
"COA[c]":1.0,
"H[c]":-1.0,
"MALCOA[c]":-1.0,
"NADH[c]":-1.0,
"NAD[c]":1.0,
"PHENOL3HC27ACYLACP[c]":1.0,
"PHENOLPENTACOSANOYLACP[c]":-1.0
},
"lower_bound":0.0,
"upper_bound":1000.0,
"gene_reaction_rule":"Rv2931",
"subsystem":"[array(['Dimycocerosate ester biosynthesis'], dtype='<U33')]"
},
{
"id":"PPSA3",
"name":"PPSA3",
"metabolites":{
"3HC24ACYLACP[c]":1.0,
"CO2[c]":1.0,
"COA[c]":1.0,
"DOCOSANOYLACP[c]":-1.0,
"H[c]":-1.0,
"MALCOA[c]":-1.0,
"NADH[c]":-1.0,
"NAD[c]":1.0
},
"lower_bound":0.0,
"upper_bound":1000.0,
"gene_reaction_rule":"Rv2931",
"subsystem":"[array(['Dimycocerosate ester biosynthesis'], dtype='<U33')]"
},
{
"id":"PPSD2",
"name":"PPSD2",
"metabolites":{
"2M79DHC33ACYLACP[c]":1.0,
"57DHC30ACYLACP[c]":-1.0,
"CO2[c]":1.0,
"COA[c]":1.0,
"H2O[c]":1.0,
"H[c]":-2.0,
"NADH[c]":-2.0,
"NAD[c]":2.0,
"SMMALONYLCOA[c]":-1.0
},
"lower_bound":0.0,
"upper_bound":1000.0,
"gene_reaction_rule":"Rv2934 and Rv2953",
"subsystem":"[array(['Dimycocerosate ester biosynthesis'], dtype='<U33')]"
},
{
"id":"PPSE7",
"name":"PPSE7",
"metabolites":{
"CO2[c]":1.0,
"COA[c]":1.0,
"MALCOA[c]":-1.0,
"PHENOL2M79DHC32ACYLACP[c]":-1.0,
"PHENOL4M3K911DHC34ACYLACP[c]":1.0
},
"lower_bound":0.0,
"upper_bound":1000.0,
"gene_reaction_rule":"Rv2935",
"subsystem":"[array(['Dimycocerosate ester biosynthesis'], dtype='<U33')]"
},
{
"id":"PTHIO4",
"name":"PTHIO4",
"metabolites":{
"4M3K911DHC35OATE[c]":-1.0,
"CO2[c]":1.0,
"PHTHIODIOLONEC34K2[c]":1.0
},
"lower_bound":0.0,
"upper_bound":1000.0,
"gene_reaction_rule":"",
"subsystem":"[array(['Dimycocerosate ester biosynthesis'], dtype='<U33')]"
},
{
"id":"PPSC3",
"name":"PPSC3",
"metabolites":{
"35DHC26ACYLACP[c]":-1.0,
"57DHC28ACYLACP[c]":1.0,
"CO2[c]":1.0,
"COA[c]":1.0,
"H2O[c]":1.0,
"H[c]":-2.0,
"MALCOA[c]":-1.0,
"NADH[c]":-2.0,
"NAD[c]":2.0
},
"lower_bound":0.0,
"upper_bound":1000.0,
"gene_reaction_rule":"Rv2933",
"subsystem":"[array(['Dimycocerosate ester biosynthesis'], dtype='<U33')]"
},
{
"id":"MAS12",
"name":"MAS12",
"metabolites":{
"246810MC35ACYLACP[c]":1.0,
"2468MC32ACYLACP[c]":-1.0,
"CO2[c]":1.0,
"COA[c]":1.0,
"H2O[c]":1.0,
"H[c]":-2.0,
"NADPH[c]":-2.0,
"NADP[c]":2.0,
"SMMALONYLCOA[c]":-1.0
},
"lower_bound":0.0,
"upper_bound":1000.0,
"gene_reaction_rule":"Rv2940c",
"subsystem":"[array(['Dimycocerosate ester biosynthesis'], dtype='<U33')]"
},
{
"id":"MAS10",
"name":"MAS10",
"metabolites":{
"2468MC32ACYLACP[c]":1.0,
"246MC29ACYLACP[c]":-1.0,
"CO2[c]":1.0,
"COA[c]":1.0,
"H2O[c]":1.0,
"H[c]":-2.0,
"NADPH[c]":-2.0,
"NADP[c]":2.0,
"SMMALONYLCOA[c]":-1.0
},
"lower_bound":0.0,
"upper_bound":1000.0,
"gene_reaction_rule":"Rv2940c",
"subsystem":"[array(['Dimycocerosate ester biosynthesis'], dtype='<U33')]"
},
{
"id":"MAS11",
"name":"MAS11",
"metabolites":{
"246810MC33ACYLACP[c]":1.0,
"2468MC30ACYLACP[c]":-1.0,
"CO2[c]":1.0,
"COA[c]":1.0,
"H2O[c]":1.0,
"H[c]":-2.0,
"NADPH[c]":-2.0,
"NADP[c]":2.0,
"SMMALONYLCOA[c]":-1.0
},
"lower_bound":0.0,
"upper_bound":1000.0,
"gene_reaction_rule":"Rv2940c",
"subsystem":"[array(['Dimycocerosate ester biosynthesis'], dtype='<U33')]"
},
{
"id":"PPSD4",
"name":"PPSD4",
"metabolites":{
"CO2[c]":1.0,
"COA[c]":1.0,
"H2O[c]":1.0,
"H[c]":-2.0,
"NADH[c]":-2.0,
"NAD[c]":2.0,
"PHENOL2M79DHC34ACYLACP[c]":1.0,
"PHENOL57DHC31ACYLACP[c]":-1.0,
"SMMALONYLCOA[c]":-1.0
},
"lower_bound":0.0,
"upper_bound":1000.0,
"gene_reaction_rule":"Rv2934 and Rv2953",
"subsystem":"[array(['Dimycocerosate ester biosynthesis'], dtype='<U33')]"
},
{
"id":"PPSE8",
"name":"PPSE8",
"metabolites":{
"CO2[c]":1.0,
"COA[c]":1.0,
"MALCOA[c]":-1.0,
"PHENOL2M79DHC34ACYLACP[c]":-1.0,
"PHENOL4M3K911DHC36ACYLACP[c]":1.0
},
"lower_bound":0.0,
"upper_bound":1000.0,
"gene_reaction_rule":"Rv2935",
"subsystem":"[array(['Dimycocerosate ester biosynthesis'], dtype='<U33')]"
},
{
"id":"FADD282",
"name":"FADD282",
"metabolites":{
"ATP[c]":-1.0,
"EICOSANOATE[c]":-1.0,
"EICOSANOYLAMP[c]":1.0,
"PPI[c]":1.0
},
"lower_bound":0.0,
"upper_bound":1000.0,
"gene_reaction_rule":"Rv2941",
"subsystem":"[array(['Dimycocerosate ester biosynthesis'], dtype='<U33')]"
},
{
"id":"PPSE1",
"name":"PPSE1",
"metabolites":{
"24DM3K911DHC34ACYLACP[c]":1.0,
"2M79DHC31ACYLACP[c]":-1.0,
"CO2[c]":1.0,
"COA[c]":1.0,
"SMMALONYLCOA[c]":-1.0
},
"lower_bound":0.0,
"upper_bound":1000.0,
"gene_reaction_rule":"Rv2935",
"subsystem":"[array(['Dimycocerosate ester biosynthesis'], dtype='<U33')]"
},
{
"id":"PPSE2",
"name":"PPSE2",
"metabolites":{
"24DM3K911DHC36ACYLACP[c]":1.0,
"2M79DHC33ACYLACP[c]":-1.0,
"CO2[c]":1.0,
"COA[c]":1.0,
"SMMALONYLCOA[c]":-1.0
},
"lower_bound":0.0,
"upper_bound":1000.0,
"gene_reaction_rule":"Rv2935",
"subsystem":"[array(['Dimycocerosate ester biosynthesis'], dtype='<U33')]"
},
{
"id":"PPSE3",
"name":"PPSE3",
"metabolites":{
"2M79DHC31ACYLACP[c]":-1.0,
"4M3K911DHC33ACYLACP[c]":1.0,
"CO2[c]":1.0,
"COA[c]":1.0,
"MALCOA[c]":-1.0
},
"lower_bound":0.0,
"upper_bound":1000.0,
"gene_reaction_rule":"Rv2935",
"subsystem":"[array(['Dimycocerosate ester biosynthesis'], dtype='<U33')]"
},
{
"id":"PPSE4",
"name":"PPSE4",
"metabolites":{
"2M79DHC33ACYLACP[c]":-1.0,
"4M3K911DHC35ACYLACP[c]":1.0,
"CO2[c]":1.0,
"COA[c]":1.0,
"MALCOA[c]":-1.0
},
"lower_bound":0.0,
"upper_bound":1000.0,
"gene_reaction_rule":"Rv2935",
"subsystem":"[array(['Dimycocerosate ester biosynthesis'], dtype='<U33')]"
},
{
"id":"PPSE5",
"name":"PPSE5",
"metabolites":{
"CO2[c]":1.0,
"COA[c]":1.0,
"PHENOL24DM3K911DHC35ACYLACP[c]":1.0,
"PHENOL2M79DHC32ACYLACP[c]":-1.0,
"SMMALONYLCOA[c]":-1.0
},
"lower_bound":0.0,
"upper_bound":1000.0,
"gene_reaction_rule":"Rv2935",
"subsystem":"[array(['Dimycocerosate ester biosynthesis'], dtype='<U33')]"
},
{
"id":"PPSE6",
"name":"PPSE6",
"metabolites":{
"CO2[c]":1.0,
"COA[c]":1.0,
"PHENOL24DM3K911DHC37ACYLACP[c]":1.0,
"PHENOL2M79DHC34ACYLACP[c]":-1.0,
"SMMALONYLCOA[c]":-1.0
},
"lower_bound":0.0,
"upper_bound":1000.0,
"gene_reaction_rule":"Rv2935",
"subsystem":"[array(['Dimycocerosate ester biosynthesis'], dtype='<U33')]"
},
{
"id":"FADD284",
"name":"FADD284",
"metabolites":{
"ACP[c]":-1.0,
"AMP[c]":1.0,
"EICOSANOYLACP[c]":1.0,
"EICOSANOYLAMP[c]":-1.0
},
"lower_bound":0.0,
"upper_bound":1000.0,
"gene_reaction_rule":"Rv2941",
"subsystem":"[array(['Dimycocerosate ester biosynthesis'], dtype='<U33')]"
},
{
"id":"TESA4",
"name":"TESA4",
"metabolites":{
"4M3K911DHC35ACYLACP[c]":-1.0,
"4M3K911DHC35OATE[c]":1.0,
"ACP[c]":1.0,
"H2O[c]":-1.0
},
"lower_bound":0.0,
"upper_bound":1000.0,
"gene_reaction_rule":"Rv2928",
"subsystem":"[array(['Dimycocerosate ester biosynthesis'], dtype='<U33')]"
},
{
"id":"PAPA52",
"name":"PAPA52",
"metabolites":{
"ACP[c]":2.0,
"MYCOCEROSOYLACP[c]":-2.0,
"PHDIMB[c]":1.0,
"PHENOLPHTHIODIOLONE[c]":-1.0
},
"lower_bound":0.0,
"upper_bound":1000.0,
"gene_reaction_rule":"Rv2939",
"subsystem":"[array(['Dimycocerosate ester biosynthesis'], dtype='<U33')]"
},
{
"id":"PAPA51",
"name":"PAPA51",
"metabolites":{
"ACP[c]":2.0,
"DIMB[c]":1.0,
"MYCOCEROSOYLACP[c]":-2.0,
"PHTHIODIOLONE[c]":-1.0
},
"lower_bound":0.0,
"upper_bound":1000.0,
"gene_reaction_rule":"Rv2939",
"subsystem":"[array(['Dimycocerosate ester biosynthesis'], dtype='<U33')]"
},
{
"id":"FADD222",
"name":"FADD222",
"metabolites":{
"H2O[c]":2.0,
"HBA[c]":-1.0,
"H[c]":-2.0,
"NADH[c]":-2.0,
"NAD[c]":2.0,
"PHENOLPENTACOSANOATE[c]":1.0,
"TETRACOSANOATE[c]":-1.0
},
"lower_bound":0.0,
"upper_bound":1000.0,
"gene_reaction_rule":"Rv2948c and Rv2946c and Rv2947c",
"subsystem":"[array(['Dimycocerosate ester biosynthesis'], dtype='<U33')]"
},
{
"id":"FADD221",
"name":"FADD221",
"metabolites":{
"DOCOSANOATE[c]":-1.0,
"H2O[c]":2.0,
"HBA[c]":-1.0,
"H[c]":-2.0,
"NADH[c]":-2.0,
"NAD[c]":2.0,
"PHENOLTRICOSANOATE[c]":1.0
},
"lower_bound":0.0,
"upper_bound":1000.0,
"gene_reaction_rule":"Rv2948c and Rv2946c and Rv2947c",
"subsystem":"[array(['Dimycocerosate ester biosynthesis'], dtype='<U33')]"
},
{
"id":"PPTHIO3",
"name":"PPTHIO3",
"metabolites":{
"CO2[c]":1.0,
"PHENOL4M3K911DHC34OATE[c]":-1.0,
"PHENOLPHTHIODIOLONEC33K2[c]":1.0
},
"lower_bound":0.0,
"upper_bound":1000.0,
"gene_reaction_rule":"",
"subsystem":"[array(['Dimycocerosate ester biosynthesis'], dtype='<U33')]"
},
{
"id":"EX_4HBENZALC[e]",
"name":"EX_4HBENZALC[e]",
"metabolites":{
"4HBENZALC[e]":-1.0
},
"lower_bound":-1.0,
"upper_bound":1000.0,
"gene_reaction_rule":"",
"subsystem":"[array(['Exchange'], dtype='<U8')]"
},
{
"id":"EX_9HEXADECENOATE[e]",
"name":"EX_9HEXADECENOATE[e]",
"metabolites":{
"9HEXADECENOATE[e]":-1.0
},
"lower_bound":-1.0,
"upper_bound":1000.0,
"gene_reaction_rule":"",
"subsystem":"[array(['Exchange'], dtype='<U8')]"
},
{
"id":"EX_9OCTADECENOATE[e]",
"name":"EX_9OCTADECENOATE[e]",
"metabolites":{
"9OCTADECENOATE[e]":-1.0
},
"lower_bound":-1.0,
"upper_bound":1000.0,
"gene_reaction_rule":"",
"subsystem":"[array(['Exchange'], dtype='<U8')]"
},
{
"id":"EX_ACAL[e]",
"name":"EX_ACAL[e]",
"metabolites":{
"ACAL[e]":-1.0
},
"lower_bound":-1.0,
"upper_bound":1000.0,
"gene_reaction_rule":"",
"subsystem":"[array(['Exchange'], dtype='<U8')]"
},
{
"id":"EX_AC[e]",
"name":"EX_AC[e]",
"metabolites":{
"AC[e]":-1.0
},
"lower_bound":-1.0,
"upper_bound":1000.0,
"gene_reaction_rule":"",
"subsystem":"[array(['Exchange'], dtype='<U8')]"
},
{
"id":"EX_ADN[e]",
"name":"EX_ADN[e]",
"metabolites":{
"ADN[e]":-1.0
},
"lower_bound":-1.0,
"upper_bound":1000.0,
"gene_reaction_rule":"",
"subsystem":"[array(['Exchange'], dtype='<U8')]"
},
{
"id":"EX_AD[e]",
"name":"EX_AD[e]",
"metabolites":{
"AD[e]":-1.0
},
"lower_bound":-1.0,
"upper_bound":1000.0,
"gene_reaction_rule":"",
"subsystem":"[array(['Exchange'], dtype='<U8')]"
},
{
"id":"EX_AKG[e]",
"name":"EX_AKG[e]",
"metabolites":{
"AKG[e]":-1.0
},
"lower_bound":-1.0,
"upper_bound":1000.0,
"gene_reaction_rule":"",
"subsystem":"[array(['Exchange'], dtype='<U8')]"
},
{
"id":"EX_ALA[e]",
"name":"EX_ALA[e]",
"metabolites":{
"ALA[e]":-1.0
},
"lower_bound":-1.0,
"upper_bound":1000.0,
"gene_reaction_rule":"",
"subsystem":"[array(['Exchange'], dtype='<U8')]"
},
{
"id":"EX_AN[e]",
"name":"EX_AN[e]",
"metabolites":{
"AN[e]":-1.0
},
"lower_bound":-1.0,
"upper_bound":1000.0,
"gene_reaction_rule":"",
"subsystem":"[array(['Exchange'], dtype='<U8')]"
},
{
"id":"EX_ARG[e]",
"name":"EX_ARG[e]",
"metabolites":{
"ARG[e]":-1.0
},
"lower_bound":-1.0,
"upper_bound":1000.0,
"gene_reaction_rule":"",
"subsystem":"[array(['Exchange'], dtype='<U8')]"
},
{
"id":"EX_ASN[e]",
"name":"EX_ASN[e]",
"metabolites":{
"ASN[e]":-1.0
},
"lower_bound":-1.0,
"upper_bound":1000.0,
"gene_reaction_rule":"",
"subsystem":"[array(['Exchange'], dtype='<U8')]"
},
{
"id":"EX_ASP[e]",
"name":"EX_ASP[e]",
"metabolites":{
"ASP[e]":-1.0
},
"lower_bound":-1.0,
"upper_bound":1000.0,
"gene_reaction_rule":"",
"subsystem":"[array(['Exchange'], dtype='<U8')]"
},
{
"id":"EX_BIOTINSO[e]",
"name":"EX_BIOTINSO[e]",
"metabolites":{
"BIOTINSO[e]":-1.0
},
"lower_bound":-1.0,
"upper_bound":1000.0,
"gene_reaction_rule":"",
"subsystem":"[array(['Exchange'], dtype='<U8')]"
},
{
"id":"EX_BIOTIN[e]",
"name":"EX_BIOTIN[e]",
"metabolites":{
"BIOTIN[e]":-1.0
},
"lower_bound":-1.0,
"upper_bound":1000.0,
"gene_reaction_rule":"",
"subsystem":"[array(['Exchange'], dtype='<U8')]"
},
{
"id":"EX_CADA[e]",
"name":"EX_CADA[e]",
"metabolites":{
"CADA[e]":-1.0
},
"lower_bound":-1.0,
"upper_bound":1000.0,
"gene_reaction_rule":"",
"subsystem":"[array(['Exchange'], dtype='<U8')]"
},
{
"id":"EX_CA[e]",
"name":"EX_CA[e]",
"metabolites":{
"CA[e]":-1.0
},
"lower_bound":-1.0,
"upper_bound":1000.0,
"gene_reaction_rule":"",
"subsystem":"[array(['Exchange'], dtype='<U8')]"
},
{
"id":"EX_CD[e]",
"name":"EX_CD[e]",
"metabolites":{
"CD[e]":-1.0
},
"lower_bound":-1.0,
"upper_bound":1000.0,
"gene_reaction_rule":"",
"subsystem":"[array(['Exchange'], dtype='<U8')]"
},
{
"id":"EX_CELB[e]",
"name":"EX_CELB[e]",
"metabolites":{
"CELB[e]":-1.0
},
"lower_bound":-1.0,
"upper_bound":1000.0,
"gene_reaction_rule":"",
"subsystem":"[array(['Exchange'], dtype='<U8')]"
},
{
"id":"EX_CHOLESTEROL[e]",
"name":"EX_CHOLESTEROL[e]",
"metabolites":{
"CHOLESTEROL[e]":-1.0
},
"lower_bound":-1.0,
"upper_bound":1000.0,
"gene_reaction_rule":"",
"subsystem":"[array(['Exchange'], dtype='<U8')]"
},
{
"id":"EX_CHOL[e]",
"name":"EX_CHOL[e]",
"metabolites":{
"CHOL[e]":-1.0
},
"lower_bound":-1.0,
"upper_bound":1000.0,
"gene_reaction_rule":"",
"subsystem":"[array(['Exchange'], dtype='<U8')]"
},
{
"id":"EX_CITR[e]",
"name":"EX_CITR[e]",
"metabolites":{
"CITR[e]":-1.0
},
"lower_bound":-1.0,
"upper_bound":1000.0,
"gene_reaction_rule":"",
"subsystem":"[array(['Exchange'], dtype='<U8')]"
},
{
"id":"EX_CIT[e]",
"name":"EX_CIT[e]",
"metabolites":{
"CIT[e]":-1.0
},
"lower_bound":-1.0,
"upper_bound":1000.0,
"gene_reaction_rule":"",
"subsystem":"[array(['Exchange'], dtype='<U8')]"
},
{
"id":"EX_CL[e]",
"name":"EX_CL[e]",
"metabolites":{
"CL[e]":-1.0
},
"lower_bound":-1.0,
"upper_bound":1000.0,
"gene_reaction_rule":"",
"subsystem":"[array(['Exchange'], dtype='<U8')]"
},
{
"id":"EX_CO2[e]",
"name":"EX_CO2[e]",
"metabolites":{
"CO2[e]":-1.0
},
"lower_bound":-1.0,
"upper_bound":1000.0,
"gene_reaction_rule":"",
"subsystem":"[array(['Exchange'], dtype='<U8')]"
},
{
"id":"EX_COB12[e]",
"name":"EX_COB12[e]",
"metabolites":{
"COB12[e]":-1.0
},
"lower_bound":-1.0,
"upper_bound":1000.0,
"gene_reaction_rule":"",
"subsystem":"[array(['Exchange'], dtype='<U8')]"
},
{
"id":"EX_COII[e]",
"name":"EX_COII[e]",
"metabolites":{
"COII[e]":-1.0
},
"lower_bound":-1.0,
"upper_bound":1000.0,
"gene_reaction_rule":"",
"subsystem":"[array(['Exchange'], dtype='<U8')]"
},
{
"id":"EX_CO[e]",
"name":"EX_CO[e]",
"metabolites":{
"CO[e]":-1.0
},
"lower_bound":-1.0,
"upper_bound":1000.0,
"gene_reaction_rule":"",
"subsystem":"[array(['Exchange'], dtype='<U8')]"
},
{
"id":"EX_CU[e]",
"name":"EX_CU[e]",
"metabolites":{
"CU[e]":-1.0
},
"lower_bound":-1.0,
"upper_bound":1000.0,
"gene_reaction_rule":"",
"subsystem":"[array(['Exchange'], dtype='<U8')]"
},
{
"id":"EX_CYS[e]",
"name":"EX_CYS[e]",
"metabolites":{
"CYS[e]":-1.0
},
"lower_bound":-1.0,
"upper_bound":1000.0,
"gene_reaction_rule":"",
"subsystem":"[array(['Exchange'], dtype='<U8')]"
},
{
"id":"EX_DALA[e]",
"name":"EX_DALA[e]",
"metabolites":{
"DALA[e]":-1.0
},
"lower_bound":-1.0,
"upper_bound":1000.0,
"gene_reaction_rule":"",
"subsystem":"[array(['Exchange'], dtype='<U8')]"
},
{
"id":"EX_DAPIM[e]",
"name":"EX_DAPIM[e]",
"metabolites":{
"DAPIM[e]":-1.0
},
"lower_bound":-1.0,
"upper_bound":1000.0,
"gene_reaction_rule":"",
"subsystem":"[array(['Exchange'], dtype='<U8')]"
},
{
"id":"EX_DA[e]",
"name":"EX_DA[e]",
"metabolites":{
"DA[e]":-1.0
},
"lower_bound":-1.0,
"upper_bound":1000.0,
"gene_reaction_rule":"",
"subsystem":"[array(['Exchange'], dtype='<U8')]"
},
{
"id":"EX_DAG[e]",
"name":"EX_DAG[e]",
"metabolites":{
"DAG[e]":-1.0
},
"lower_bound":-1.0,
"upper_bound":1000.0,
"gene_reaction_rule":"",
"subsystem":"[array(['Exchange'], dtype='<U8')]"
},
{
"id":"EX_SME[e]",
"name":"EX_SME[e]",
"metabolites":{
"SME[e]":-1.0
},
"lower_bound":-1.0,
"upper_bound":1000.0,
"gene_reaction_rule":"",
"subsystem":"[array(['Exchange'], dtype='<U8')]"
},
{
"id":"EX_GSH[e]",
"name":"EX_GSH[e]",
"metabolites":{
"GSH[e]":-1.0
},
"lower_bound":-1.0,
"upper_bound":1000.0,
"gene_reaction_rule":"",
"subsystem":"[array(['Exchange'], dtype='<U8')]"
},
{
"id":"EX_DECANOATE[e]",
"name":"EX_DECANOATE[e]",
"metabolites":{
"DECANOATE[e]":-1.0
},
"lower_bound":-1.0,
"upper_bound":1000.0,
"gene_reaction_rule":"",
"subsystem":"[array(['Exchange'], dtype='<U8')]"
},
{
"id":"EX_DGLU[e]",
"name":"EX_DGLU[e]",
"metabolites":{
"DGLU[e]":-1.0
},
"lower_bound":-1.0,
"upper_bound":1000.0,
"gene_reaction_rule":"",
"subsystem":"[array(['Exchange'], dtype='<U8')]"
},
{
"id":"EX_DIN[e]",
"name":"EX_DIN[e]",
"metabolites":{
"DIN[e]":-1.0
},
"lower_bound":-1.0,
"upper_bound":1000.0,
"gene_reaction_rule":"",
"subsystem":"[array(['Exchange'], dtype='<U8')]"
},
{
"id":"EX_DODECANOATE[e]",
"name":"EX_DODECANOATE[e]",
"metabolites":{
"DODECANOATE[e]":-1.0
},
"lower_bound":-1.0,
"upper_bound":1000.0,
"gene_reaction_rule":"",
"subsystem":"[array(['Exchange'], dtype='<U8')]"
},
{
"id":"EX_EICOSANOATE[e]",
"name":"EX_EICOSANOATE[e]",
"metabolites":{
"EICOSANOATE[e]":-1.0
},
"lower_bound":-1.0,
"upper_bound":1000.0,
"gene_reaction_rule":"",
"subsystem":"[array(['Exchange'], dtype='<U8')]"
},
{
"id":"EX_ETH[e]",
"name":"EX_ETH[e]",
"metabolites":{
"ETH[e]":-1.0
},
"lower_bound":-1.0,
"upper_bound":1000.0,
"gene_reaction_rule":"",
"subsystem":"[array(['Exchange'], dtype='<U8')]"
},
{
"id":"EX_FE2[e]",
"name":"EX_FE2[e]",
"metabolites":{
"FE2[e]":-1.0
},
"lower_bound":-1.0,
"upper_bound":1000.0,
"gene_reaction_rule":"",
"subsystem":"[array(['Exchange'], dtype='<U8')]"
},
{
"id":"EX_FE3[e]",
"name":"EX_FE3[e]",
"metabolites":{
"FE3[e]":-1.0
},
"lower_bound":-1.0,
"upper_bound":1000.0,
"gene_reaction_rule":"",
"subsystem":"[array(['Exchange'], dtype='<U8')]"
},
{
"id":"EX_FOL[e]",
"name":"EX_FOL[e]",
"metabolites":{
"FOL[e]":-1.0
},
"lower_bound":-1.0,
"upper_bound":1000.0,
"gene_reaction_rule":"",
"subsystem":"[array(['Exchange'], dtype='<U8')]"
},
{
"id":"EX_FOR[e]",
"name":"EX_FOR[e]",
"metabolites":{
"FOR[e]":-1.0
},
"lower_bound":-1.0,
"upper_bound":1000.0,
"gene_reaction_rule":"",
"subsystem":"[array(['Exchange'], dtype='<U8')]"
},
{
"id":"EX_FRU[e]",
"name":"EX_FRU[e]",
"metabolites":{
"FRU[e]":-1.0
},
"lower_bound":-1.0,
"upper_bound":1000.0,
"gene_reaction_rule":"",
"subsystem":"[array(['Exchange'], dtype='<U8')]"
},
{
"id":"EX_FUM[e]",
"name":"EX_FUM[e]",
"metabolites":{
"FUM[e]":-1.0
},
"lower_bound":-1.0,
"upper_bound":1000.0,
"gene_reaction_rule":"",
"subsystem":"[array(['Exchange'], dtype='<U8')]"
},
{
"id":"EX_G3P[e]",
"name":"EX_G3P[e]",
"metabolites":{
"G3P[e]":-1.0
},
"lower_bound":-1.0,
"upper_bound":1000.0,
"gene_reaction_rule":"",
"subsystem":"[array(['Exchange'], dtype='<U8')]"
},
{
"id":"EX_GABA[e]",
"name":"EX_GABA[e]",
"metabolites":{
"GABA[e]":-1.0
},
"lower_bound":-1.0,
"upper_bound":1000.0,
"gene_reaction_rule":"",
"subsystem":"[array(['Exchange'], dtype='<U8')]"
},
{
"id":"EX_GL3P[e]",
"name":"EX_GL3P[e]",
"metabolites":{
"GL3P[e]":-1.0
},
"lower_bound":-1.0,
"upper_bound":1000.0,
"gene_reaction_rule":"",
"subsystem":"[array(['Exchange'], dtype='<U8')]"
},
{
"id":"EX_GLAC[e]",
"name":"EX_GLAC[e]",
"metabolites":{
"GLAC[e]":-1.0
},
"lower_bound":-1.0,
"upper_bound":1000.0,
"gene_reaction_rule":"",
"subsystem":"[array(['Exchange'], dtype='<U8')]"
},
{
"id":"EX_GLC[e]",
"name":"EX_GLC[e]",
"metabolites":{
"GLC[e]":-1.0
},
"lower_bound":-1.0,
"upper_bound":1000.0,
"gene_reaction_rule":"",
"subsystem":"[array(['Exchange'], dtype='<U8')]"
},
{
"id":"EX_GLN[e]",
"name":"EX_GLN[e]",
"metabolites":{
"GLN[e]":-1.0
},
"lower_bound":-1.0,
"upper_bound":1000.0,
"gene_reaction_rule":"",
"subsystem":"[array(['Exchange'], dtype='<U8')]"
},
{
"id":"EX_GLU[e]",
"name":"EX_GLU[e]",
"metabolites":{
"GLU[e]":-1.0
},
"lower_bound":-1.0,
"upper_bound":1000.0,
"gene_reaction_rule":"",
"subsystem":"[array(['Exchange'], dtype='<U8')]"
},
{
"id":"EX_GLYCOLATE[e]",
"name":"EX_GLYCOLATE[e]",
"metabolites":{
"GLYCOLATE[e]":-1.0
},
"lower_bound":-1.0,
"upper_bound":1000.0,
"gene_reaction_rule":"",
"subsystem":"[array(['Exchange'], dtype='<U8')]"
},
{
"id":"EX_GLY[e]",
"name":"EX_GLY[e]",
"metabolites":{
"GLY[e]":-1.0
},
"lower_bound":-1.0,
"upper_bound":1000.0,
"gene_reaction_rule":"",
"subsystem":"[array(['Exchange'], dtype='<U8')]"
},
{
"id":"EX_GL[e]",
"name":"EX_GL[e]",
"metabolites":{
"GL[e]":-1.0
},
"lower_bound":-1.0,
"upper_bound":1000.0,
"gene_reaction_rule":"",
"subsystem":"[array(['Exchange'], dtype='<U8')]"
},
{
"id":"EX_GN[e]",
"name":"EX_GN[e]",
"metabolites":{
"GN[e]":-1.0
},
"lower_bound":-1.0,
"upper_bound":1000.0,
"gene_reaction_rule":"",
"subsystem":"[array(['Exchange'], dtype='<U8')]"
},
{
"id":"EX_GSN[e]",
"name":"EX_GSN[e]",
"metabolites":{
"GSN[e]":-1.0
},
"lower_bound":-1.0,
"upper_bound":1000.0,
"gene_reaction_rule":"",
"subsystem":"[array(['Exchange'], dtype='<U8')]"
},
{
"id":"EX_H2O[e]",
"name":"EX_H2O[e]",
"metabolites":{
"H2O[e]":-1.0
},
"lower_bound":-1.0,
"upper_bound":1000.0,
"gene_reaction_rule":"",
"subsystem":"[array(['Exchange'], dtype='<U8')]"
},
{
"id":"EX_HEPTADECANOATE[e]",
"name":"EX_HEPTADECANOATE[e]",
"metabolites":{
"HEPTADECANOATE[e]":-1.0
},
"lower_bound":-1.0,
"upper_bound":1000.0,
"gene_reaction_rule":"",
"subsystem":"[array(['Exchange'], dtype='<U8')]"
},
{
"id":"EX_HEXACOSANOATE[e]",
"name":"EX_HEXACOSANOATE[e]",
"metabolites":{
"HEXACOSANOATE[e]":-1.0
},
"lower_bound":-1.0,
"upper_bound":1000.0,
"gene_reaction_rule":"",
"subsystem":"[array(['Exchange'], dtype='<U8')]"
},
{
"id":"EX_HEXADECANOATE[e]",
"name":"EX_HEXADECANOATE[e]",
"metabolites":{
"HEXADECANOATE[e]":-1.0
},
"lower_bound":-1.0,
"upper_bound":1000.0,
"gene_reaction_rule":"",
"subsystem":"[array(['Exchange'], dtype='<U8')]"
},
{
"id":"EX_HEXANOATE[e]",
"name":"EX_HEXANOATE[e]",
"metabolites":{
"HEXANOATE[e]":-1.0
},
"lower_bound":-1.0,
"upper_bound":1000.0,
"gene_reaction_rule":"",
"subsystem":"[array(['Exchange'], dtype='<U8')]"
},
{
"id":"EX_HIS[e]",
"name":"EX_HIS[e]",
"metabolites":{
"HIS[e]":-1.0
},
"lower_bound":-1.0,
"upper_bound":1000.0,
"gene_reaction_rule":"",
"subsystem":"[array(['Exchange'], dtype='<U8')]"
},
{
"id":"EX_HYXN[e]",
"name":"EX_HYXN[e]",
"metabolites":{
"HYXN[e]":-1.0
},
"lower_bound":-1.0,
"upper_bound":1000.0,
"gene_reaction_rule":"",
"subsystem":"[array(['Exchange'], dtype='<U8')]"
},
{
"id":"EX_H[e]",
"name":"EX_H[e]",
"metabolites":{
"H[e]":-1.0
},
"lower_bound":-1.0,
"upper_bound":1000.0,
"gene_reaction_rule":"",
"subsystem":"[array(['Exchange'], dtype='<U8')]"
},
{
"id":"EX_Hr[e]",
"name":"EX_Hr[e]",
"metabolites":{
"Hr[e]":-1.0
},
"lower_bound":-1.0,
"upper_bound":1000.0,
"gene_reaction_rule":"",
"subsystem":"[array(['Exchange'], dtype='<U8')]"
},
{
"id":"EX_ILE[e]",
"name":"EX_ILE[e]",
"metabolites":{
"ILE[e]":-1.0
},
"lower_bound":-1.0,
"upper_bound":1000.0,
"gene_reaction_rule":"",
"subsystem":"[array(['Exchange'], dtype='<U8')]"
},
{
"id":"EX_INS[e]",
"name":"EX_INS[e]",
"metabolites":{
"INS[e]":-1.0
},
"lower_bound":-1.0,
"upper_bound":1000.0,
"gene_reaction_rule":"",
"subsystem":"[array(['Exchange'], dtype='<U8')]"
},
{
"id":"EX_K[e]",
"name":"EX_K[e]",
"metabolites":{
"K[e]":-1.0
},
"lower_bound":-1.0,
"upper_bound":1000.0,
"gene_reaction_rule":"",
"subsystem":"[array(['Exchange'], dtype='<U8')]"
},
{
"id":"EX_LAAA[e]",
"name":"EX_LAAA[e]",
"metabolites":{
"LAAA[e]":-1.0
},
"lower_bound":-1.0,
"upper_bound":1000.0,
"gene_reaction_rule":"",
"subsystem":"[array(['Exchange'], dtype='<U8')]"
},
{
"id":"EX_LAC[e]",
"name":"EX_LAC[e]",
"metabolites":{
"LAC[e]":-1.0
},
"lower_bound":-1.0,
"upper_bound":1000.0,
"gene_reaction_rule":"",
"subsystem":"[array(['Exchange'], dtype='<U8')]"
},
{
"id":"EX_LEU[e]",
"name":"EX_LEU[e]",
"metabolites":{
"LEU[e]":-1.0
},
"lower_bound":-1.0,
"upper_bound":1000.0,
"gene_reaction_rule":"",
"subsystem":"[array(['Exchange'], dtype='<U8')]"
},
{
"id":"EX_LLAC[e]",
"name":"EX_LLAC[e]",
"metabolites":{
"LLAC[e]":-1.0
},
"lower_bound":-1.0,
"upper_bound":1000.0,
"gene_reaction_rule":"",
"subsystem":"[array(['Exchange'], dtype='<U8')]"
},
{
"id":"EX_LYS[e]",
"name":"EX_LYS[e]",
"metabolites":{
"LYS[e]":-1.0
},
"lower_bound":-1.0,
"upper_bound":1000.0,
"gene_reaction_rule":"",
"subsystem":"[array(['Exchange'], dtype='<U8')]"
},
{
"id":"EX_MAL[e]",
"name":"EX_MAL[e]",
"metabolites":{
"MAL[e]":-1.0
},
"lower_bound":-1.0,
"upper_bound":1000.0,
"gene_reaction_rule":"",
"subsystem":"[array(['Exchange'], dtype='<U8')]"
},
{
"id":"EX_MAN[e]",
"name":"EX_MAN[e]",
"metabolites":{
"MAN[e]":-1.0
},
"lower_bound":-1.0,
"upper_bound":1000.0,
"gene_reaction_rule":"",
"subsystem":"[array(['Exchange'], dtype='<U8')]"
},
{
"id":"EX_MET[e]",
"name":"EX_MET[e]",
"metabolites":{
"MET[e]":-1.0
},
"lower_bound":-1.0,
"upper_bound":1000.0,
"gene_reaction_rule":"",
"subsystem":"[array(['Exchange'], dtype='<U8')]"
},
{
"id":"EX_MG[e]",
"name":"EX_MG[e]",
"metabolites":{
"MG[e]":-1.0
},
"lower_bound":-1.0,
"upper_bound":1000.0,
"gene_reaction_rule":"",
"subsystem":"[array(['Exchange'], dtype='<U8')]"
},
{
"id":"EX_MLT[e]",
"name":"EX_MLT[e]",
"metabolites":{
"MLT[e]":-1.0
},
"lower_bound":-1.0,
"upper_bound":1000.0,
"gene_reaction_rule":"",
"subsystem":"[array(['Exchange'], dtype='<U8')]"
},
{
"id":"EX_MN[e]",
"name":"EX_MN[e]",
"metabolites":{
"MN[e]":-1.0
},
"lower_bound":-1.0,
"upper_bound":1000.0,
"gene_reaction_rule":"",
"subsystem":"[array(['Exchange'], dtype='<U8')]"
},
{
"id":"EX_MOLYBDATE[e]",
"name":"EX_MOLYBDATE[e]",
"metabolites":{
"MOLYBDATE[e]":-1.0
},
"lower_bound":-1.0,
"upper_bound":1000.0,
"gene_reaction_rule":"",
"subsystem":"[array(['Exchange'], dtype='<U8')]"
},
{
"id":"EX_NAC[e]",
"name":"EX_NAC[e]",
"metabolites":{
"NAC[e]":-1.0
},
"lower_bound":-1.0,
"upper_bound":1000.0,
"gene_reaction_rule":"",
"subsystem":"[array(['Exchange'], dtype='<U8')]"
},
{
"id":"EX_NA[e]",
"name":"EX_NA[e]",
"metabolites":{
"NA[e]":-1.0
},
"lower_bound":-1.0,
"upper_bound":1000.0,
"gene_reaction_rule":"",
"subsystem":"[array(['Exchange'], dtype='<U8')]"
},
{
"id":"EX_NH3[e]",
"name":"EX_NH3[e]",
"metabolites":{
"NH3[e]":-1.0
},
"lower_bound":-1.0,
"upper_bound":1000.0,
"gene_reaction_rule":"",
"subsystem":"[array(['Exchange'], dtype='<U8')]"
},
{
"id":"EX_NI[e]",
"name":"EX_NI[e]",
"metabolites":{
"NI[e]":-1.0
},
"lower_bound":-1.0,
"upper_bound":1000.0,
"gene_reaction_rule":"",
"subsystem":"[array(['Exchange'], dtype='<U8')]"
},
{
"id":"EX_NO2[e]",
"name":"EX_NO2[e]",
"metabolites":{
"NO2[e]":-1.0
},
"lower_bound":-1.0,
"upper_bound":1000.0,
"gene_reaction_rule":"",
"subsystem":"[array(['Exchange'], dtype='<U8')]"
},
{
"id":"EX_NO3[e]",
"name":"EX_NO3[e]",
"metabolites":{
"NO3[e]":-1.0
},
"lower_bound":-1.0,
"upper_bound":1000.0,
"gene_reaction_rule":"",
"subsystem":"[array(['Exchange'], dtype='<U8')]"
},
{
"id":"EX_NONADECANOATE[e]",
"name":"EX_NONADECANOATE[e]",
"metabolites":{
"NONADECANOATE[e]":-1.0
},
"lower_bound":-1.0,
"upper_bound":1000.0,
"gene_reaction_rule":"",
"subsystem":"[array(['Exchange'], dtype='<U8')]"
},
{
"id":"EX_NO[e]",
"name":"EX_NO[e]",
"metabolites":{
"NO[e]":-1.0
},
"lower_bound":-1.0,
"upper_bound":1000.0,
"gene_reaction_rule":"",
"subsystem":"[array(['Exchange'], dtype='<U8')]"
},
{
"id":"EX_O2[e]",
"name":"EX_O2[e]",
"metabolites":{
"O2[e]":-1.0
},
"lower_bound":-1.0,
"upper_bound":-0.98,
"gene_reaction_rule":"",
"subsystem":"[array(['Exchange'], dtype='<U8')]"
},
{
"id":"EX_ORN[e]",
"name":"EX_ORN[e]",
"metabolites":{
"ORN[e]":-1.0
},
"lower_bound":-1.0,
"upper_bound":1000.0,
"gene_reaction_rule":"",
"subsystem":"[array(['Exchange'], dtype='<U8')]"
},
{
"id":"EX_PABA[e]",
"name":"EX_PABA[e]",
"metabolites":{
"PABA[e]":-1.0
},
"lower_bound":-1.0,
"upper_bound":1000.0,
"gene_reaction_rule":"",
"subsystem":"[array(['Exchange'], dtype='<U8')]"
},
{
"id":"EX_PENTADECANOATE[e]",
"name":"EX_PENTADECANOATE[e]",
"metabolites":{
"PENTADECANOATE[e]":-1.0
},
"lower_bound":-1.0,
"upper_bound":1000.0,
"gene_reaction_rule":"",
"subsystem":"[array(['Exchange'], dtype='<U8')]"
},
{
"id":"EX_PHE[e]",
"name":"EX_PHE[e]",
"metabolites":{
"PHE[e]":-1.0
},
"lower_bound":-1.0,
"upper_bound":1000.0,
"gene_reaction_rule":"",
"subsystem":"[array(['Exchange'], dtype='<U8')]"
},
{
"id":"EX_PHOSPHATIDYLCHOLINE[e]",
"name":"EX_PHOSPHATIDYLCHOLINE[e]",
"metabolites":{
"PHOSPHATIDYLCHOLINE[e]":-1.0
},
"lower_bound":-1.0,
"upper_bound":1000.0,
"gene_reaction_rule":"",
"subsystem":"[array(['Exchange'], dtype='<U8')]"
},
{
"id":"EX_PI[e]",
"name":"EX_PI[e]",
"metabolites":{
"PI[e]":-1.0
},
"lower_bound":-1.0,
"upper_bound":1000.0,
"gene_reaction_rule":"",
"subsystem":"[array(['Exchange'], dtype='<U8')]"
},
{
"id":"EX_PNTO[e]",
"name":"EX_PNTO[e]",
"metabolites":{
"PNTO[e]":-1.0
},
"lower_bound":-1.0,
"upper_bound":1000.0,
"gene_reaction_rule":"",
"subsystem":"[array(['Exchange'], dtype='<U8')]"
},
{
"id":"EX_PROPANOATE[e]",
"name":"EX_PROPANOATE[e]",
"metabolites":{
"PROPANOATE[e]":-1.0
},
"lower_bound":-1.0,
"upper_bound":1000.0,
"gene_reaction_rule":"",
"subsystem":"[array(['Exchange'], dtype='<U8')]"
},
{
"id":"EX_PRO[e]",
"name":"EX_PRO[e]",
"metabolites":{
"PRO[e]":-1.0
},
"lower_bound":-1.0,
"upper_bound":1000.0,
"gene_reaction_rule":"",
"subsystem":"[array(['Exchange'], dtype='<U8')]"
},
{
"id":"EX_PYRI[e]",
"name":"EX_PYRI[e]",
"metabolites":{
"PYRI[e]":-1.0
},
"lower_bound":-1.0,
"upper_bound":1000.0,
"gene_reaction_rule":"",
"subsystem":"[array(['Exchange'], dtype='<U8')]"
},
{
"id":"EX_PYR[e]",
"name":"EX_PYR[e]",
"metabolites":{
"PYR[e]":-1.0
},
"lower_bound":-1.0,
"upper_bound":1000.0,
"gene_reaction_rule":"",
"subsystem":"[array(['Exchange'], dtype='<U8')]"
},
{
"id":"EX_RIBFLAV[e]",
"name":"EX_RIBFLAV[e]",
"metabolites":{
"RIBFLAV[e]":-1.0
},
"lower_bound":-1.0,
"upper_bound":1000.0,
"gene_reaction_rule":"",
"subsystem":"[array(['Exchange'], dtype='<U8')]"
},
{
"id":"EX_RIB[e]",
"name":"EX_RIB[e]",
"metabolites":{
"RIB[e]":-1.0
},
"lower_bound":-1.0,
"upper_bound":1000.0,
"gene_reaction_rule":"",
"subsystem":"[array(['Exchange'], dtype='<U8')]"
},
{
"id":"EX_SER[e]",
"name":"EX_SER[e]",
"metabolites":{
"SER[e]":-1.0
},
"lower_bound":-1.0,
"upper_bound":1000.0,
"gene_reaction_rule":"",
"subsystem":"[array(['Exchange'], dtype='<U8')]"
},
{
"id":"EX_SLF[e]",
"name":"EX_SLF[e]",
"metabolites":{
"SLF[e]":-1.0
},
"lower_bound":-1.0,
"upper_bound":1000.0,
"gene_reaction_rule":"",
"subsystem":"[array(['Exchange'], dtype='<U8')]"
},
{
"id":"EX_SUCC[e]",
"name":"EX_SUCC[e]",
"metabolites":{
"SUCC[e]":-1.0
},
"lower_bound":-1.0,
"upper_bound":1000.0,
"gene_reaction_rule":"",
"subsystem":"[array(['Exchange'], dtype='<U8')]"
},
{
"id":"EX_SUC[e]",
"name":"EX_SUC[e]",
"metabolites":{
"SUC[e]":-1.0
},
"lower_bound":-1.0,
"upper_bound":1000.0,
"gene_reaction_rule":"",
"subsystem":"[array(['Exchange'], dtype='<U8')]"
},
{
"id":"EX_TAG[e]",
"name":"EX_TAG[e]",
"metabolites":{
"TAG[e]":-1.0
},
"lower_bound":-1.0,
"upper_bound":1000.0,
"gene_reaction_rule":"",
"subsystem":"[array(['Exchange'], dtype='<U8')]"
},
{
"id":"EX_TETRACOSANOATE[e]",
"name":"EX_TETRACOSANOATE[e]",
"metabolites":{
"TETRACOSANOATE[e]":-1.0
},
"lower_bound":-1.0,
"upper_bound":1000.0,
"gene_reaction_rule":"",
"subsystem":"[array(['Exchange'], dtype='<U8')]"
},
{
"id":"EX_TETRADECANOATE[e]",
"name":"EX_TETRADECANOATE[e]",
"metabolites":{
"TETRADECANOATE[e]":-1.0
},
"lower_bound":-1.0,
"upper_bound":1000.0,
"gene_reaction_rule":"",
"subsystem":"[array(['Exchange'], dtype='<U8')]"
},
{
"id":"EX_THR[e]",
"name":"EX_THR[e]",
"metabolites":{
"THR[e]":-1.0
},
"lower_bound":-1.0,
"upper_bound":1000.0,
"gene_reaction_rule":"",
"subsystem":"[array(['Exchange'], dtype='<U8')]"
},
{
"id":"EX_TRE[e]",
"name":"EX_TRE[e]",
"metabolites":{
"TRE[e]":-1.0
},
"lower_bound":-1.0,
"upper_bound":1000.0,
"gene_reaction_rule":"",
"subsystem":"[array(['Exchange'], dtype='<U8')]"
},
{
"id":"EX_TRP[e]",
"name":"EX_TRP[e]",
"metabolites":{
"TRP[e]":-1.0
},
"lower_bound":-1.0,
"upper_bound":1000.0,
"gene_reaction_rule":"",
"subsystem":"[array(['Exchange'], dtype='<U8')]"
},
{
"id":"EX_TYR[e]",
"name":"EX_TYR[e]",
"metabolites":{
"TYR[e]":-1.0
},
"lower_bound":-1.0,
"upper_bound":1000.0,
"gene_reaction_rule":"",
"subsystem":"[array(['Exchange'], dtype='<U8')]"
},
{
"id":"EX_URA[e]",
"name":"EX_URA[e]",
"metabolites":{
"URA[e]":-1.0
},
"lower_bound":-1.0,
"upper_bound":1000.0,
"gene_reaction_rule":"",
"subsystem":"[array(['Exchange'], dtype='<U8')]"
},
{
"id":"EX_UREA[e]",
"name":"EX_UREA[e]",
"metabolites":{
"UREA[e]":-1.0
},
"lower_bound":-1.0,
"upper_bound":1000.0,
"gene_reaction_rule":"",
"subsystem":"[array(['Exchange'], dtype='<U8')]"
},
{
"id":"EX_VAL[e]",
"name":"EX_VAL[e]",
"metabolites":{
"VAL[e]":-1.0
},
"lower_bound":-1.0,
"upper_bound":1000.0,
"gene_reaction_rule":"",
"subsystem":"[array(['Exchange'], dtype='<U8')]"
},
{
"id":"EX_XAN[e]",
"name":"EX_XAN[e]",
"metabolites":{
"XAN[e]":-1.0
},
"lower_bound":-1.0,
"upper_bound":1000.0,
"gene_reaction_rule":"",
"subsystem":"[array(['Exchange'], dtype='<U8')]"
},
{
"id":"EX_ZN[e]",
"name":"EX_ZN[e]",
"metabolites":{
"ZN[e]":-1.0
},
"lower_bound":-1.0,
"upper_bound":1000.0,
"gene_reaction_rule":"",
"subsystem":"[array(['Exchange'], dtype='<U8')]"
},
{
"id":"TAG",
"name":"TAG",
"metabolites":{
"COA[c]":10.0,
"DAG[c]":-10.0,
"ECSCOA[c]":-1.0,
"HCSCOA[c]":-1.0,
"HDCCOA[c]":-2.0,
"NONADECANOYLCOA[c]":-1.0,
"ODCCOA[c]":-3.0,
"PENTADECANOYLCOA[c]":-1.0,
"TAG[c]":10.0,
"TCSCOA[c]":-1.0
},
"lower_bound":0.0,
"upper_bound":1000.0,
"gene_reaction_rule":"Rv3130c or Rv3734c or Rv3234c or Rv3088 or Rv0221 or Rv0895 or Rv1425 or Rv1760 or Rv2285 or Rv2484c or Rv3087 or Rv3233c or Rv3371 or Rv3480c or Rv3740c",
"subsystem":"[array(['Fatty acid biosynthesis'], dtype='<U23')]"
},
{
"id":"SCO",
"name":"SCO",
"metabolites":{
"AACCOA[c]":1.0,
"ACTAC[c]":-1.0,
"SUCCOA[c]":-1.0,
"SUCC[c]":1.0
},
"lower_bound":-1000.0,
"upper_bound":1000.0,
"gene_reaction_rule":"Rv2504c and Rv2503c",
"subsystem":"[array(['Fatty acid biosynthesis'], dtype='<U23')]"
},
{
"id":"FOLK",
"name":"FOLK",
"metabolites":{
"AHHMD[c]":1.0,
"AMP[c]":1.0,
"ATP[c]":-1.0,
"HP[c]":-1.0
},
"lower_bound":0.0,
"upper_bound":1000.0,
"gene_reaction_rule":"Rv3606c",
"subsystem":"[array(['Folate biosynthesis'], dtype='<U19')]"
},
{
"id":"FOLB5",
"name":"FOLB5",
"metabolites":{
"DHMP[c]":-1.0,
"DHXP[c]":1.0,
"FOR[c]":1.0,
"GLAL[c]":1.0,
"O2[c]":-1.0
},
"lower_bound":0.0,
"upper_bound":1000.0,
"gene_reaction_rule":"Rv3607c",
"subsystem":"[array(['Folate biosynthesis'], dtype='<U19')]"
},
{
"id":"FOLB1",
"name":"FOLB1",
"metabolites":{
"DHNP[c]":-1.0,
"GLAL[c]":1.0,
"HP[c]":1.0
},
"lower_bound":0.0,
"upper_bound":1000.0,
"gene_reaction_rule":"Rv3607c",
"subsystem":"[array(['Folate biosynthesis'], dtype='<U19')]"
},
{
"id":"FOLB3",
"name":"FOLB3",
"metabolites":{
"DHMP[c]":-1.0,
"GLAL[c]":1.0,
"HP[c]":1.0
},
"lower_bound":0.0,
"upper_bound":1000.0,
"gene_reaction_rule":"Rv3607c",
"subsystem":"[array(['Folate biosynthesis'], dtype='<U19')]"
},
{
"id":"FOLB2",
"name":"FOLB2",
"metabolites":{
"DHMP[c]":1.0,
"DHNP[c]":-1.0
},
"lower_bound":-1000.0,
"upper_bound":1000.0,
"gene_reaction_rule":"Rv3607c",
"subsystem":"[array(['Folate biosynthesis'], dtype='<U19')]"
},
{
"id":"FOLE",
"name":"FOLE",
"metabolites":{
"AHTD[c]":1.0,
"FOR[c]":1.0,
"GTP[c]":-1.0,
"H2O[c]":-1.0
},
"lower_bound":0.0,
"upper_bound":1000.0,
"gene_reaction_rule":"Rv3609c",
"subsystem":"[array(['Folate biosynthesis'], dtype='<U19')]"
},
{
"id":"FOLD2",
"name":"FOLD2",
"metabolites":{
"FTHF[c]":1.0,
"H2O[c]":-1.0,
"H[c]":1.0,
"METHF[c]":-1.0
},
"lower_bound":-1000.0,
"upper_bound":1000.0,
"gene_reaction_rule":"Rv3356c",
"subsystem":"[array(['Folate biosynthesis'], dtype='<U19')]"
},
{
"id":"FOLC2",
"name":"FOLC2",
"metabolites":{
"ADP[c]":1.0,
"ATP[c]":-1.0,
"DHF[c]":1.0,
"DHPT[c]":-1.0,
"GLU[c]":-1.0,
"PI[c]":1.0
},
"lower_bound":0.0,
"upper_bound":1000.0,
"gene_reaction_rule":"Rv2447c",
"subsystem":"[array(['Folate biosynthesis'], dtype='<U19')]"
},
{
"id":"DFRA2",
"name":"DFRA2",
"metabolites":{
"DHF[c]":-1.0,
"FOL[c]":1.0,
"H[c]":1.0,
"NADPH[c]":1.0,
"NADP[c]":-1.0
},
"lower_bound":-1000.0,
"upper_bound":1000.0,
"gene_reaction_rule":"Rv2763c",
"subsystem":"[array(['Folate biosynthesis'], dtype='<U19')]"
},
{
"id":"DHNP",
"name":"DHNP",
"metabolites":{
"AHTD[c]":-1.0,
"DHNP[c]":1.0,
"H2O[c]":-3.0,
"PI[c]":3.0
},
"lower_bound":0.0,
"upper_bound":1000.0,
"gene_reaction_rule":"",
"subsystem":"[array(['Folate biosynthesis'], dtype='<U19')]"
},
{
"id":"PABA",
"name":"PABA",
"metabolites":{
"ADCHOR[c]":-1.0,
"PABA[c]":1.0,
"PYR[c]":1.0
},
"lower_bound":0.0,
"upper_bound":1000.0,
"gene_reaction_rule":"Rv0812",
"subsystem":"[array(['Folate biosynthesis'], dtype='<U19')]"
},
{
"id":"FOLP2",
"name":"FOLP2",
"metabolites":{
"AHHMD[c]":-1.0,
"DHPT[c]":1.0,
"PABA[c]":-1.0,
"PPI[c]":1.0
},
"lower_bound":0.0,
"upper_bound":1000.0,
"gene_reaction_rule":"Rv3608c or Rv1207",
"subsystem":"[array(['Folate biosynthesis'], dtype='<U19')]"
},
{
"id":"DRFA",
"name":"DRFA",
"metabolites":{
"DHF[c]":-1.0,
"H[c]":-1.0,
"NADPH[c]":-1.0,
"NADP[c]":1.0,
"THF[c]":1.0
},
"lower_bound":0.0,
"upper_bound":1000.0,
"gene_reaction_rule":"Rv2763c",
"subsystem":"[array(['Folate biosynthesis'], dtype='<U19')]"
},
{
"id":"FDHF",
"name":"FDHF",
"metabolites":{
"CO2[c]":1.0,
"FOR[c]":-1.0,
"H[c]":1.0,
"NADH[c]":1.0,
"NAD[c]":-1.0
},
"lower_bound":0.0,
"upper_bound":1000.0,
"gene_reaction_rule":"Rv2900c and Rv2899c",
"subsystem":"[array(['Folate biosynthesis'], dtype='<U19')]"
},
{
"id":"DFRA4",
"name":"DFRA4",
"metabolites":{
"FOL[c]":1.0,
"H[c]":2.0,
"NADPH[c]":2.0,
"NADP[c]":-2.0,
"THF[c]":-1.0
},
"lower_bound":-1000.0,
"upper_bound":1000.0,
"gene_reaction_rule":"Rv2763c",
"subsystem":"[array(['Folate biosynthesis'], dtype='<U19')]"
},
{
"id":"FOLD1",
"name":"FOLD1",
"metabolites":{
"METHF[c]":1.0,
"METTHF[c]":-1.0,
"NADPH[c]":1.0,
"NADP[c]":-1.0
},
"lower_bound":-1000.0,
"upper_bound":1000.0,
"gene_reaction_rule":"Rv3356c",
"subsystem":"[array(['Folate biosynthesis'], dtype='<U19')]"
},
{
"id":"MTHF2",
"name":"MTHF2",
"metabolites":{
"GLU[c]":2.0,
"H2O[c]":-2.0,
"MTHF[c]":1.0,
"MTHPTGLU[c]":-1.0
},
"lower_bound":-1000.0,
"upper_bound":1000.0,
"gene_reaction_rule":"",
"subsystem":"[array(['Folate biosynthesis'], dtype='<U19')]"
},
{
"id":"FOLB4",
"name":"FOLB4",
"metabolites":{
"DHNP[c]":-1.0,
"DHXP[c]":1.0,
"FOR[c]":1.0,
"GLAL[c]":1.0,
"O2[c]":-1.0
},
"lower_bound":0.0,
"upper_bound":1000.0,
"gene_reaction_rule":"Rv3607c",
"subsystem":"[array(['Folate biosynthesis'], dtype='<U19')]"
},
{
"id":"THF",
"name":"THF",
"metabolites":{
"GLU[c]":2.0,
"H2O[c]":-2.0,
"THF[c]":1.0,
"THPTGLU[c]":-1.0
},
"lower_bound":-1000.0,
"upper_bound":1000.0,
"gene_reaction_rule":"",
"subsystem":"[array(['Folate biosynthesis'], dtype='<U19')]"
},
{
"id":"FOLC1",
"name":"FOLC1",
"metabolites":{
"ADP[c]":1.0,
"ATP[c]":-1.0,
"GLU[c]":-1.0,
"PI[c]":1.0,
"THFG[c]":1.0,
"THF[c]":-1.0
},
"lower_bound":-1000.0,
"upper_bound":1000.0,
"gene_reaction_rule":"Rv2447c",
"subsystem":"[array(['Folate biosynthesis'], dtype='<U19')]"
},
{
"id":"TRPG",
"name":"TRPG",
"metabolites":{
"ADCHOR[c]":1.0,
"CHOR[c]":-1.0,
"GLN[c]":-1.0,
"GLU[c]":1.0
},
"lower_bound":0.0,
"upper_bound":1000.0,
"gene_reaction_rule":"Rv0013",
"subsystem":"[array(['Folate biosynthesis'], dtype='<U19')]"
},
{
"id":"FOLP1",
"name":"FOLP1",
"metabolites":{
"DHPT[c]":1.0,
"H2O[c]":1.0,
"HP[c]":-1.0,
"PABA[c]":-1.0
},
"lower_bound":0.0,
"upper_bound":1000.0,
"gene_reaction_rule":"Rv3608c or Rv1207",
"subsystem":"[array(['Folate biosynthesis'], dtype='<U19')]"
},
{
"id":"FBA1",
"name":"FBA1",
"metabolites":{
"DHAP[c]":1.0,
"F1P[c]":-1.0,
"GA[c]":1.0
},
"lower_bound":0.0,
"upper_bound":1000.0,
"gene_reaction_rule":"Rv0363c",
"subsystem":"[array(['Fructose and mannose metabolism'], dtype='<U31')]"
},
{
"id":"MANB2",
"name":"MANB2",
"metabolites":{
"MAN1P[c]":-1.0,
"MAN6P[c]":1.0
},
"lower_bound":-1000.0,
"upper_bound":1000.0,
"gene_reaction_rule":"Rv3257c or Rv3308",
"subsystem":"[array(['Fructose and mannose metabolism'], dtype='<U31')]"
},
{
"id":"MAN6P",
"name":"MAN6P",
"metabolites":{
"ADP[c]":1.0,
"ATP[c]":-1.0,
"MAN6P[c]":1.0,
"MAN[c]":-1.0
},
"lower_bound":-1000.0,
"upper_bound":1000.0,
"gene_reaction_rule":"",
"subsystem":"[array(['Fructose and mannose metabolism'], dtype='<U31')]"
},
{
"id":"FUCA",
"name":"FUCA",
"metabolites":{
"DHAP[c]":1.0,
"FU1P[c]":-1.0,
"LALD[c]":1.0
},
"lower_bound":-1000.0,
"upper_bound":1000.0,
"gene_reaction_rule":"Rv0727c",
"subsystem":"[array(['Fructose and mannose metabolism'], dtype='<U31')]"
},
{
"id":"GALTB",
"name":"GALTB",
"metabolites":{
"GAL1P[c]":-1.0,
"PPI[c]":1.0,
"UDPGAL[c]":1.0,
"UTP[c]":-1.0
},
"lower_bound":0.0,
"upper_bound":1000.0,
"gene_reaction_rule":"Rv0619 or Rv0618",
"subsystem":"[array(['Galactose metabolism'], dtype='<U20')]"
},
{
"id":"EPIA2",
"name":"EPIA2",
"metabolites":{
"GDPDHDOGAL[c]":-1.0,
"GDPFUC[c]":1.0,
"H[c]":-1.0,
"NADPH[c]":-1.0,
"NADP[c]":1.0
},
"lower_bound":0.0,
"upper_bound":1000.0,
"gene_reaction_rule":"Rv1512",
"subsystem":"[array(['Galactose metabolism'], dtype='<U20')]"
},
{
"id":"EPIA1",
"name":"EPIA1",
"metabolites":{
"GDPDHDOGAL[c]":1.0,
"GDPDHDOMAN[c]":-1.0
},
"lower_bound":0.0,
"upper_bound":1000.0,
"gene_reaction_rule":"Rv1512",
"subsystem":"[array(['Galactose metabolism'], dtype='<U20')]"
},
{
"id":"GALK",
"name":"GALK",
"metabolites":{
"ADP[c]":1.0,
"ATP[c]":-1.0,
"GAL1P[c]":1.0,
"GLAC[c]":-1.0
},
"lower_bound":0.0,
"upper_bound":1000.0,
"gene_reaction_rule":"Rv0620",
"subsystem":"[array(['Galactose metabolism'], dtype='<U20')]"
},
{
"id":"GALE",
"name":"GALE",
"metabolites":{
"UDPGAL[c]":1.0,
"UDPG[c]":-1.0
},
"lower_bound":-1000.0,
"upper_bound":1000.0,
"gene_reaction_rule":"Rv3634c or Rv0501 or Rv0536 or Rv0806c",
"subsystem":"[array(['Galactose metabolism'], dtype='<U20')]"
},
{
"id":"MTR",
"name":"MTR",
"metabolites":{
"GSH[c]":-2.0,
"GSSG[c]":1.0,
"H[c]":1.0,
"NADPH[c]":1.0,
"NADP[c]":-1.0
},
"lower_bound":-1000.0,
"upper_bound":1000.0,
"gene_reaction_rule":"Rv2855",
"subsystem":"[array(['Glutathione metabolism'], dtype='<U22')]"
},
{
"id":"OPLA",
"name":"OPLA",
"metabolites":{
"5OPRO[c]":-1.0,
"ADP[c]":1.0,
"ATP[c]":-1.0,
"GLU[c]":1.0,
"H2O[c]":-2.0,
"PI[c]":1.0
},
"lower_bound":-1000.0,
"upper_bound":1000.0,
"gene_reaction_rule":"Rv0266c",
"subsystem":"[array(['Glutathione metabolism'], dtype='<U22')]"
},
{
"id":"GSHA",
"name":"GSHA",
"metabolites":{
"5GLUCYS[c]":1.0,
"ADP[c]":1.0,
"ATP[c]":-1.0,
"CYS[c]":-1.0,
"GLU[c]":-1.0,
"PI[c]":1.0
},
"lower_bound":-1000.0,
"upper_bound":1000.0,
"gene_reaction_rule":"Rv3704c",
"subsystem":"[array(['Glutathione metabolism'], dtype='<U22')]"
},
{
"id":"GLPD2",
"name":"GLPD2",
"metabolites":{
"DHAP[c]":1.0,
"GL3P[c]":-1.0,
"MQH2[c]":1.0,
"MQ[c]":-1.0
},
"lower_bound":0.0,
"upper_bound":1000.0,
"gene_reaction_rule":"Rv3302c or Rv2249c",
"subsystem":"[array(['Glycerol metabolism'], dtype='<U19')]"
},
{
"id":"GLPK",
"name":"GLPK",
"metabolites":{
"ADP[c]":1.0,
"ATP[c]":-1.0,
"GL3P[c]":1.0,
"GL[c]":-1.0
},
"lower_bound":0.0,
"upper_bound":1000.0,
"gene_reaction_rule":"Rv3696c",
"subsystem":"[array(['Glycerolipid metabolism'], dtype='<U23')]"
},
{
"id":"ADHC2",
"name":"ADHC2",
"metabolites":{
"GA[c]":1.0,
"GL[c]":-1.0,
"H[c]":1.0,
"NADPH[c]":1.0,
"NADP[c]":-1.0
},
"lower_bound":-1000.0,
"upper_bound":1000.0,
"gene_reaction_rule":"Rv3045",
"subsystem":"[array(['Glycerolipid metabolism'], dtype='<U23')]"
},
{
"id":"ALDC",
"name":"ALDC",
"metabolites":{
"DGLYCERATE[c]":1.0,
"GA[c]":-1.0,
"H2O[c]":-1.0,
"H[c]":1.0,
"NADH[c]":1.0,
"NAD[c]":-1.0
},
"lower_bound":0.0,
"upper_bound":1000.0,
"gene_reaction_rule":"Rv2858c or Rv0458",
"subsystem":"[array(['Glycerolipid metabolism'], dtype='<U23')]"
},
{
"id":"CDSA",
"name":"CDSA",
"metabolites":{
"ADP[c]":-2.0,
"ATP[c]":2.0,
"CDPDG[c]":1.0,
"CTP[c]":-1.0,
"H2O[c]":1.0,
"PA[c]":-1.0
},
"lower_bound":-1000.0,
"upper_bound":1000.0,
"gene_reaction_rule":"Rv2881c",
"subsystem":"[array(['Glycerophospholipid metabolism'], dtype='<U30')]"
},
{
"id":"PGSA3",
"name":"PGSA3",
"metabolites":{
"CDPDG[c]":-1.0,
"CMP[c]":1.0,
"GL3P[c]":-1.0,
"PGP[c]":1.0
},
"lower_bound":-1000.0,
"upper_bound":1000.0,
"gene_reaction_rule":"Rv2746c",
"subsystem":"[array(['Glycerophospholipid metabolism'], dtype='<U30')]"
},
{
"id":"PGSA2",
"name":"PGSA2",
"metabolites":{
"CAL[c]":1.0,
"GL[c]":1.0,
"PG[c]":-2.0
},
"lower_bound":0.0,
"upper_bound":1000.0,
"gene_reaction_rule":"Rv1822",
"subsystem":"[array(['Glycerophospholipid metabolism'], dtype='<U30')]"
},
{
"id":"PG",
"name":"PG",
"metabolites":{
"H2O[c]":-1.0,
"PGP[c]":-1.0,
"PG[c]":1.0,
"PI[c]":1.0
},
"lower_bound":0.0,
"upper_bound":1000.0,
"gene_reaction_rule":"",
"subsystem":"[array(['Glycerophospholipid metabolism'], dtype='<U30')]"
},
{
"id":"LIPW",
"name":"LIPW",
"metabolites":{
"CHOLP[c]":1.0,
"DAG[c]":1.0,
"H2O[c]":-1.0,
"H[c]":-1.0,
"PHOSPHATIDYLCHOLINE[c]":-1.0
},
"lower_bound":0.0,
"upper_bound":1000.0,
"gene_reaction_rule":"Rv0217c or Rv0220 or Rv0646c or Rv1076 or Rv1104 or Rv1105 or Rv1399c or Rv1400c or Rv1426c or Rv1497 or Rv1755c or Rv1900c or Rv1923 or Rv2045c or Rv2284 or Rv2349c or Rv2350c or Rv2351c or Rv2385 or Rv2463 or Rv2485c or Rv2970c or Rv3084 or Rv3176c or Rv3203 or Rv3487c or Rv3775",
"subsystem":"[array(['Glycerophospholipid metabolism'], dtype='<U30')]"
},
{
"id":"GLPQ1",
"name":"GLPQ1",
"metabolites":{
"ETHA[c]":1.0,
"G3PE[c]":-1.0,
"GL3P[c]":1.0,
"H2O[c]":-1.0
},
"lower_bound":-1000.0,
"upper_bound":1000.0,
"gene_reaction_rule":"Rv3842c or Rv0317c or Rv2277c",
"subsystem":"[array(['Glycerophospholipid metabolism'], dtype='<U30')]"
},
{
"id":"DAG",
"name":"DAG",
"metabolites":{
"COA[c]":1.0,
"DAG[c]":1.0,
"H[c]":-2.0,
"NADH[c]":-2.0,
"NAD[c]":2.0,
"PA[c]":-1.0,
"PI[c]":1.0,
"PROPIONYLCOA[c]":-1.0
},
"lower_bound":0.0,
"upper_bound":1000.0,
"gene_reaction_rule":"Rv2252",
"subsystem":"[array(['Glycerophospholipid metabolism'], dtype='<U30')]"
},
{
"id":"CDH",
"name":"CDH",
"metabolites":{
"CDPDG[c]":-1.0,
"CMP[c]":1.0,
"H2O[c]":-1.0,
"PA[c]":1.0
},
"lower_bound":-1000.0,
"upper_bound":1000.0,
"gene_reaction_rule":"Rv2289",
"subsystem":"[array(['Glycerophospholipid metabolism'], dtype='<U30')]"
},
{
"id":"GPSA",
"name":"GPSA",
"metabolites":{
"DHAP[c]":-1.0,
"GL3P[c]":1.0,
"H[c]":-1.0,
"NADH[c]":-1.0,
"NAD[c]":1.0
},
"lower_bound":-1000.0,
"upper_bound":1000.0,
"gene_reaction_rule":"Rv2982c or Rv0564c",
"subsystem":"[array(['Glycerophospholipid metabolism'], dtype='<U30')]"
},
{
"id":"ETHA",
"name":"ETHA",
"metabolites":{
"ETHA[c]":1.0,
"PE[c]":-1.0,
"PS[c]":1.0,
"SER[c]":-1.0
},
"lower_bound":-1000.0,
"upper_bound":1000.0,
"gene_reaction_rule":"",
"subsystem":"[array(['Glycerophospholipid metabolism'], dtype='<U30')]"
},
{
"id":"PSD",
"name":"PSD",
"metabolites":{
"CO2[c]":1.0,
"PE[c]":1.0,
"PS[c]":-1.0
},
"lower_bound":0.0,
"upper_bound":1000.0,
"gene_reaction_rule":"Rv0437c",
"subsystem":"[array(['Glycerophospholipid metabolism'], dtype='<U30')]"
},
{
"id":"CHOLP",
"name":"CHOLP",
"metabolites":{
"ADP[c]":1.0,
"ATP[c]":-1.0,
"CHOLP[c]":1.0,
"CHOL[c]":-1.0
},
"lower_bound":-1000.0,
"upper_bound":1000.0,
"gene_reaction_rule":"Rv3817",
"subsystem":"[array(['Glycerophospholipid metabolism'], dtype='<U30')]"
},
{
"id":"GL",
"name":"GL",
"metabolites":{
"GL3P[c]":-1.0,
"GL[c]":1.0,
"H2O[c]":-1.0,
"PI[c]":1.0
},
"lower_bound":0.0,
"upper_bound":1000.0,
"gene_reaction_rule":"Rv1692",
"subsystem":"[array(['Glycerophospholipid metabolism'], dtype='<U30')]"
},
{
"id":"SERA",
"name":"SERA",
"metabolites":{
"3PG[c]":-1.0,
"H[c]":1.0,
"NADH[c]":1.0,
"NAD[c]":-1.0,
"PHP[c]":1.0
},
"lower_bound":0.0,
"upper_bound":1000.0,
"gene_reaction_rule":"Rv2996c and Rv0728c",
"subsystem":"[array(['Glycine, serine and threonine metabolism'], dtype='<U40')]"
},
{
"id":"CBS",
"name":"CBS",
"metabolites":{
"H2O[c]":1.0,
"HCYS[c]":-1.0,
"LLCT[c]":1.0,
"SER[c]":-1.0
},
"lower_bound":0.0,
"upper_bound":1000.0,
"gene_reaction_rule":"Rv1077",
"subsystem":"[array(['Glycine, serine and threonine metabolism'], dtype='<U40')]"
},
{
"id":"SERC",
"name":"SERC",
"metabolites":{
"3PSER[c]":1.0,
"AKG[c]":1.0,
"GLU[c]":-1.0,
"PHP[c]":-1.0
},
"lower_bound":-1000.0,
"upper_bound":1000.0,
"gene_reaction_rule":"Rv0884c",
"subsystem":"[array(['Glycine, serine and threonine metabolism'], dtype='<U40')]"
},
{
"id":"SERB",
"name":"SERB",
"metabolites":{
"3PSER[c]":-1.0,
"H2O[c]":-1.0,
"PI[c]":1.0,
"SER[c]":1.0
},
"lower_bound":0.0,
"upper_bound":1000.0,
"gene_reaction_rule":"Rv3042c and Rv0505c",
"subsystem":"[array(['Glycine, serine and threonine metabolism'], dtype='<U40')]"
},
{
"id":"ADHE2",
"name":"ADHE2",
"metabolites":{
"2A3KB[c]":1.0,
"H[c]":1.0,
"NADH[c]":1.0,
"NAD[c]":-1.0,
"THR[c]":-1.0
},
"lower_bound":0.0,
"upper_bound":1000.0,
"gene_reaction_rule":"Rv2259",
"subsystem":"[array(['Glycine, serine and threonine metabolism'], dtype='<U40')]"
},
{
"id":"GCVB",
"name":"GCVB",
"metabolites":{
"CO2[c]":1.0,
"GLY[c]":-1.0,
"LIPOYLPROTEIN[c]":-1.0,
"SAP[c]":1.0
},
"lower_bound":0.0,
"upper_bound":1000.0,
"gene_reaction_rule":"Rv1832",
"subsystem":"[array(['Glycine, serine and threonine metabolism'], dtype='<U40')]"
},
{
"id":"ASD",
"name":"ASD",
"metabolites":{
"ASP4P[c]":-1.0,
"ASPSA[c]":1.0,
"H[c]":-1.0,
"NADPH[c]":-1.0,
"NADP[c]":1.0,
"PI[c]":1.0
},
"lower_bound":0.0,
"upper_bound":1000.0,
"gene_reaction_rule":"Rv3708c",
"subsystem":"[array(['Glycine, serine and threonine metabolism'], dtype='<U40')]"
},
{
"id":"ASK",
"name":"ASK",
"metabolites":{
"ADP[c]":1.0,
"ASP4P[c]":1.0,
"ASP[c]":-1.0,
"ATP[c]":-1.0
},
"lower_bound":0.0,
"upper_bound":1000.0,
"gene_reaction_rule":"Rv3709c",
"subsystem":"[array(['Glycine, serine and threonine metabolism'], dtype='<U40')]"
},
{
"id":"TRPA",
"name":"TRPA",
"metabolites":{
"G3P[c]":1.0,
"H2O[c]":1.0,
"IGP[c]":-1.0,
"SER[c]":-1.0,
"TRP[c]":1.0
},
"lower_bound":0.0,
"upper_bound":1000.0,
"gene_reaction_rule":"Rv1613 and Rv1612",
"subsystem":"[array(['Glycine, serine and threonine metabolism'], dtype='<U40')]"
},
{
"id":"GCVT",
"name":"GCVT",
"metabolites":{
"DHLIPOYLPROTEIN[c]":1.0,
"METTHF[c]":1.0,
"NH3[c]":1.0,
"SAP[c]":-1.0,
"THF[c]":-1.0
},
"lower_bound":0.0,
"upper_bound":1000.0,
"gene_reaction_rule":"Rv2211c and Rv1826",
"subsystem":"[array(['Glycine, serine and threonine metabolism'], dtype='<U40')]"
},
{
"id":"THRA",
"name":"THRA",
"metabolites":{
"ASPSA[c]":-1.0,
"HSER[c]":1.0,
"H[c]":-1.0,
"NADPH[c]":-1.0,
"NADP[c]":1.0
},
"lower_bound":0.0,
"upper_bound":1000.0,
"gene_reaction_rule":"Rv1294",
"subsystem":"[array(['Glycine, serine and threonine metabolism'], dtype='<U40')]"
},
{
"id":"SDAA",
"name":"SDAA",
"metabolites":{
"NH3[c]":1.0,
"PYR[c]":1.0,
"SER[c]":-1.0
},
"lower_bound":0.0,
"upper_bound":1000.0,
"gene_reaction_rule":"Rv0069c",
"subsystem":"[array(['Glycine, serine and threonine metabolism'], dtype='<U40')]"
},
{
"id":"THRC",
"name":"THRC",
"metabolites":{
"H2O[c]":-1.0,
"PHSER[c]":-1.0,
"PI[c]":1.0,
"THR[c]":1.0
},
"lower_bound":0.0,
"upper_bound":1000.0,
"gene_reaction_rule":"Rv1295",
"subsystem":"[array(['Glycine, serine and threonine metabolism'], dtype='<U40')]"
},
{
"id":"THRB",
"name":"THRB",
"metabolites":{
"ADP[c]":1.0,
"ATP[c]":-1.0,
"HSER[c]":-1.0,
"PHSER[c]":1.0
},
"lower_bound":0.0,
"upper_bound":1000.0,
"gene_reaction_rule":"Rv1296",
"subsystem":"[array(['Glycine, serine and threonine metabolism'], dtype='<U40')]"
},
{
"id":"GLYA1",
"name":"GLYA1",
"metabolites":{
"GLY[c]":1.0,
"H2O[c]":1.0,
"METTHF[c]":1.0,
"SER[c]":-1.0,
"THF[c]":-1.0
},
"lower_bound":-1000.0,
"upper_bound":1000.0,
"gene_reaction_rule":"Rv1093 or Rv0070c",
"subsystem":"[array(['Glycine, serine and threonine metabolism'], dtype='<U40')]"
},
{
"id":"ILVA",
"name":"ILVA",
"metabolites":{
"NH3[c]":1.0,
"OBUT[c]":1.0,
"THR[c]":-1.0
},
"lower_bound":0.0,
"upper_bound":1000.0,
"gene_reaction_rule":"Rv1559",
"subsystem":"[array(['Glycine, serine and threonine metabolism'], dtype='<U40')]"
},
{
"id":"LPDC2",
"name":"LPDC2",
"metabolites":{
"DHLIPOYLPROTEIN[c]":-1.0,
"H[c]":1.0,
"LIPOYLPROTEIN[c]":1.0,
"NADH[c]":1.0,
"NAD[c]":-1.0
},
"lower_bound":-1000.0,
"upper_bound":1000.0,
"gene_reaction_rule":"Rv3303c and Rv0794c",
"subsystem":"[array(['Glycine, serine and threonine metabolism'], dtype='<U40')]"
},
{
"id":"3PG",
"name":"3PG",
"metabolites":{
"3PG[c]":1.0,
"ADP[c]":1.0,
"ATP[c]":-1.0,
"DGLYCERATE[c]":-1.0
},
"lower_bound":0.0,
"upper_bound":1000.0,
"gene_reaction_rule":"Rv2205c",
"subsystem":"[array(['Glycine, serine and threonine metabolism'], dtype='<U40')]"
},
{
"id":"PSSA",
"name":"PSSA",
"metabolites":{
"CDPDG[c]":-1.0,
"CMP[c]":1.0,
"PS[c]":1.0,
"SER[c]":-1.0
},
"lower_bound":-1000.0,
"upper_bound":1000.0,
"gene_reaction_rule":"Rv0436c",
"subsystem":"[array(['Glycine, serine and threonine metabolism'], dtype='<U40')]"
},
{
"id":"TPIA",
"name":"TPIA",
"metabolites":{
"DHAP[c]":-1.0,
"G3P[c]":1.0
},
"lower_bound":-1000.0,
"upper_bound":1000.0,
"gene_reaction_rule":"Rv1438",
"subsystem":"[array(['Glycolysis / Gluconeogenesis'], dtype='<U28')]"
},
{
"id":"FBA2",
"name":"FBA2",
"metabolites":{
"DHAP[c]":1.0,
"FDP[c]":-1.0,
"G3P[c]":1.0
},
"lower_bound":-1000.0,
"upper_bound":1000.0,
"gene_reaction_rule":"Rv0363c",
"subsystem":"[array(['Glycolysis / Gluconeogenesis'], dtype='<U28')]"
},
{
"id":"ACEE",
"name":"ACEE",
"metabolites":{
"ADLIPO[c]":1.0,
"CO2[c]":1.0,
"LIPO[c]":-1.0,
"PYR[c]":-1.0
},
"lower_bound":0.0,
"upper_bound":1000.0,
"gene_reaction_rule":"Rv2241",
"subsystem":"[array(['Glycolysis / Gluconeogenesis'], dtype='<U28')]"
},
{
"id":"ADHA",
"name":"ADHA",
"metabolites":{
"ACAL[c]":-1.0,
"ETH[c]":1.0,
"H[c]":-1.0,
"NADH[c]":-1.0,
"NAD[c]":1.0
},
"lower_bound":-1000.0,
"upper_bound":1000.0,
"gene_reaction_rule":"Rv1862 or Rv1530 or Rv0162c or Rv0761c",
"subsystem":"[array(['Glycolysis / Gluconeogenesis'], dtype='<U28')]"
},
{
"id":"PCKA",
"name":"PCKA",
"metabolites":{
"CO2[c]":1.0,
"GDP[c]":1.0,
"GTP[c]":-1.0,
"OA[c]":-1.0,
"PEP[c]":1.0
},
"lower_bound":0.0,
"upper_bound":1000.0,
"gene_reaction_rule":"Rv0211",
"subsystem":"[array(['Glycolysis / Gluconeogenesis'], dtype='<U28')]"
},
{
"id":"ENO",
"name":"ENO",
"metabolites":{
"2PG[c]":-1.0,
"H2O[c]":1.0,
"PEP[c]":1.0
},
"lower_bound":-1000.0,
"upper_bound":1000.0,
"gene_reaction_rule":"Rv1023",
"subsystem":"[array(['Glycolysis / Gluconeogenesis'], dtype='<U28')]"
},
{
"id":"DLAT",
"name":"DLAT",
"metabolites":{
"ACCOA[c]":1.0,
"ADLIPO[c]":-1.0,
"COA[c]":-1.0,
"DLIPO[c]":1.0
},
"lower_bound":-1000.0,
"upper_bound":1000.0,
"gene_reaction_rule":"Rv2215 or Rv2495c",
"subsystem":"[array(['Glycolysis / Gluconeogenesis'], dtype='<U28')]"
},
{
"id":"PGK",
"name":"PGK",
"metabolites":{
"13PDG[c]":-1.0,
"3PG[c]":1.0,
"ADP[c]":-1.0,
"ATP[c]":1.0
},
"lower_bound":-1000.0,
"upper_bound":1000.0,
"gene_reaction_rule":"Rv1437",
"subsystem":"[array(['Glycolysis / Gluconeogenesis'], dtype='<U28')]"
},
{
"id":"PGI",
"name":"PGI",
"metabolites":{
"F6P[c]":1.0,
"G6P[c]":-1.0
},
"lower_bound":-1000.0,
"upper_bound":1000.0,
"gene_reaction_rule":"Rv0946c",
"subsystem":"[array(['Glycolysis / Gluconeogenesis'], dtype='<U28')]"
},
{
"id":"PGMA2",
"name":"PGMA2",
"metabolites":{
"G1P[c]":1.0,
"G6P[c]":-1.0
},
"lower_bound":-1000.0,
"upper_bound":1000.0,
"gene_reaction_rule":"Rv3068c",
"subsystem":"[array(['Glycolysis / Gluconeogenesis'], dtype='<U28')]"
},
{
"id":"PFKA",
"name":"PFKA",
"metabolites":{
"ADP[c]":1.0,
"ATP[c]":-1.0,
"F6P[c]":-1.0,
"FDP[c]":1.0
},
"lower_bound":0.0,
"upper_bound":1000.0,
"gene_reaction_rule":"Rv3010c and Rv2029c",
"subsystem":"[array(['Glycolysis / Gluconeogenesis'], dtype='<U28')]"
},
{
"id":"PYKA",
"name":"PYKA",
"metabolites":{
"ADP[c]":-1.0,
"ATP[c]":1.0,
"PEP[c]":-1.0,
"PYR[c]":1.0
},
"lower_bound":0.0,
"upper_bound":1000.0,
"gene_reaction_rule":"Rv1617",
"subsystem":"[array(['Glycolysis / Gluconeogenesis'], dtype='<U28')]"
},
{
"id":"ACAL",
"name":"ACAL",
"metabolites":{
"ACAL[c]":-1.0,
"AC[c]":1.0,
"H2O[c]":-1.0,
"H[c]":1.0,
"NADH[c]":1.0,
"NAD[c]":-1.0
},
"lower_bound":0.0,
"upper_bound":1000.0,
"gene_reaction_rule":"Rv0458 or Rv0147 or Rv0768",
"subsystem":"[array(['Glycolysis / Gluconeogenesis'], dtype='<U28')]"
},
{
"id":"ADHC1",
"name":"ADHC1",
"metabolites":{
"ACAL[c]":-1.0,
"ETH[c]":1.0,
"H[c]":-1.0,
"NADPH[c]":-1.0,
"NADP[c]":1.0
},
"lower_bound":0.0,
"upper_bound":1000.0,
"gene_reaction_rule":"Rv3045",
"subsystem":"[array(['Glycolysis / Gluconeogenesis'], dtype='<U28')]"
},
{
"id":"PPGK2",
"name":"PPGK2",
"metabolites":{
"G6P[c]":1.0,
"GLC[c]":-1.0,
"nPOLYP[c]":-1.0
},
"lower_bound":0.0,
"upper_bound":1000.0,
"gene_reaction_rule":"Rv2702",
"subsystem":"[array(['Glycolysis / Gluconeogenesis'], dtype='<U28')]"
},
{
"id":"PPGK1",
"name":"PPGK1",
"metabolites":{
"ADP[c]":1.0,
"ATP[c]":-1.0,
"G6P[c]":1.0,
"GLC[c]":-1.0
},
"lower_bound":0.0,
"upper_bound":1000.0,
"gene_reaction_rule":"Rv2702 or Rv0650",
"subsystem":"[array(['Glycolysis / Gluconeogenesis'], dtype='<U28')]"
},
{
"id":"GAP",
"name":"GAP",
"metabolites":{
"13PDG[c]":1.0,
"G3P[c]":-1.0,
"H[c]":1.0,
"NADH[c]":1.0,
"NAD[c]":-1.0,
"PI[c]":-1.0
},
"lower_bound":-1000.0,
"upper_bound":1000.0,
"gene_reaction_rule":"Rv1436",
"subsystem":"[array(['Glycolysis / Gluconeogenesis'], dtype='<U28')]"
},
{
"id":"GLPX",
"name":"GLPX",
"metabolites":{
"F6P[c]":1.0,
"FDP[c]":-1.0,
"H2O[c]":-1.0,
"PI[c]":1.0
},
"lower_bound":0.0,
"upper_bound":1000.0,
"gene_reaction_rule":"Rv1099c or Rv2131c",
"subsystem":"[array(['Glycolysis / Gluconeogenesis'], dtype='<U28')]"
},
{
"id":"GPM2",
"name":"GPM2",
"metabolites":{
"2PG[c]":1.0,
"3PG[c]":-1.0
},
"lower_bound":-1000.0,
"upper_bound":1000.0,
"gene_reaction_rule":"Rv3214 or Rv0489 or Rv2135c or Rv2419c",
"subsystem":"[array(['Glycolysis / Gluconeogenesis'], dtype='<U28')]"
},
{
"id":"LPDC1",
"name":"LPDC1",
"metabolites":{
"DLIPO[c]":-1.0,
"H[c]":1.0,
"LIPO[c]":1.0,
"NADH[c]":1.0,
"NAD[c]":-1.0
},
"lower_bound":-1000.0,
"upper_bound":1000.0,
"gene_reaction_rule":"Rv0462",
"subsystem":"[array(['Glycolysis / Gluconeogenesis'], dtype='<U28')]"
},
{
"id":"PPDK",
"name":"PPDK",
"metabolites":{
"AMP[c]":1.0,
"ATP[c]":-1.0,
"PEP[c]":1.0,
"PI[c]":-1.0,
"PPI[c]":1.0,
"PYR[c]":-1.0
},
"lower_bound":0.0,
"upper_bound":1000.0,
"gene_reaction_rule":"Rv1127c",
"subsystem":"[array(['Glycolysis / Gluconeogenesis'], dtype='<U28')]"
},
{
"id":"GLX1",
"name":"GLX1",
"metabolites":{
"GSH[c]":-1.0,
"LACGSH[c]":1.0,
"MGLX[c]":-1.0
},
"lower_bound":0.0,
"upper_bound":1000.0,
"gene_reaction_rule":"Rv2641",
"subsystem":"[array(['Glyoxal pathway'], dtype='<U15')]"
},
{
"id":"GLX2",
"name":"GLX2",
"metabolites":{
"GSH[c]":1.0,
"H2O[c]":-1.0,
"LACGSH[c]":-1.0,
"LAC[c]":1.0
},
"lower_bound":0.0,
"upper_bound":1000.0,
"gene_reaction_rule":"Rv2581c or Rv0634c",
"subsystem":"[array(['Glyoxal pathway'], dtype='<U15')]"
},
{
"id":"ICL1",
"name":"ICL1",
"metabolites":{
"GLX[c]":1.0,
"ICIT[c]":-1.0,
"SUCC[c]":1.0
},
"lower_bound":0.0,
"upper_bound":1000.0,
"gene_reaction_rule":"Rv0467 or ( Rv1915 and Rv1916 )",
"subsystem":"[array(['Glyoxylate and dicarboxylate metabolism'], dtype='<U39')]"
},
{
"id":"GLCB",
"name":"GLCB",
"metabolites":{
"ACCOA[c]":-1.0,
"COA[c]":1.0,
"GLX[c]":-1.0,
"H2O[c]":-1.0,
"MAL[c]":1.0
},
"lower_bound":0.0,
"upper_bound":1000.0,
"gene_reaction_rule":"Rv1837c",
"subsystem":"[array(['Glyoxylate and dicarboxylate metabolism'], dtype='<U39')]"
},
{
"id":"OXCOA",
"name":"OXCOA",
"metabolites":{
"OXCOA[c]":1.0,
"OX[c]":-1.0,
"SUCCOA[c]":-1.0,
"SUCC[c]":1.0
},
"lower_bound":-1000.0,
"upper_bound":1000.0,
"gene_reaction_rule":"",
"subsystem":"[array(['Glyoxylate and dicarboxylate metabolism'], dtype='<U39')]"
},
{
"id":"GLYA2",
"name":"GLYA2",
"metabolites":{
"GLAL[c]":-1.0,
"GLYCOLATE[c]":1.0,
"H2O[c]":-1.0,
"H[c]":1.0,
"NADH[c]":1.0,
"NAD[c]":-1.0
},
"lower_bound":0.0,
"upper_bound":1000.0,
"gene_reaction_rule":"",
"subsystem":"[array(['Glyoxylate and dicarboxylate metabolism'], dtype='<U39')]"
},
{
"id":"FOR",
"name":"FOR",
"metabolites":{
"COA[c]":1.0,
"FOCOA[c]":-1.0,
"FOR[c]":1.0,
"H2O[c]":-1.0
},
"lower_bound":0.0,
"upper_bound":1000.0,
"gene_reaction_rule":"Rv2605c",
"subsystem":"[array(['Glyoxylate and dicarboxylate metabolism'], dtype='<U39')]"
},
{
"id":"GLX",
"name":"GLX",
"metabolites":{
"GLX[c]":1.0,
"GLYCOLATE[c]":-1.0,
"H2O2[c]":1.0,
"O2[c]":-1.0
},
"lower_bound":0.0,
"upper_bound":1000.0,
"gene_reaction_rule":"Rv1257c",
"subsystem":"[array(['Glyoxylate and dicarboxylate metabolism'], dtype='<U39')]"
},
{
"id":"PURU",
"name":"PURU",
"metabolites":{
"FOR[c]":1.0,
"FTHF[c]":-1.0,
"H2O[c]":-1.0,
"THF[c]":1.0
},
"lower_bound":-1000.0,
"upper_bound":1000.0,
"gene_reaction_rule":"Rv2964",
"subsystem":"[array(['Glyoxylate and dicarboxylate metabolism'], dtype='<U39')]"
},
{
"id":"OXCA",
"name":"OXCA",
"metabolites":{
"CO2[c]":1.0,
"FOCOA[c]":1.0,
"OXCOA[c]":-1.0
},
"lower_bound":-1000.0,
"upper_bound":1000.0,
"gene_reaction_rule":"Rv0118c",
"subsystem":"[array(['Glyoxylate and dicarboxylate metabolism'], dtype='<U39')]"
},
{
"id":"HISA2",
"name":"HISA2",
"metabolites":{
"PRFP[c]":-1.0,
"PRLP[c]":1.0
},
"lower_bound":0.0,
"upper_bound":1000.0,
"gene_reaction_rule":"Rv1603",
"subsystem":"[array(['Histidine metabolism'], dtype='<U20')]"
},
{
"id":"HISC2",
"name":"HISC2",
"metabolites":{
"AKG[c]":1.0,
"GLU[c]":-1.0,
"HISOLP[c]":1.0,
"IMACP[c]":-1.0
},
"lower_bound":-1000.0,
"upper_bound":1000.0,
"gene_reaction_rule":"Rv3772 or Rv1600",
"subsystem":"[array(['Histidine metabolism'], dtype='<U20')]"
},
{
"id":"HISI",
"name":"HISI",
"metabolites":{
"H2O[c]":-1.0,
"PRBAMP[c]":-1.0,
"PRFP[c]":1.0
},
"lower_bound":0.0,
"upper_bound":1000.0,
"gene_reaction_rule":"Rv1606",
"subsystem":"[array(['Histidine metabolism'], dtype='<U20')]"
},
{
"id":"HISH",
"name":"HISH",
"metabolites":{
"AICAR[c]":1.0,
"DIMGP[c]":1.0,
"GLN[c]":-1.0,
"GLU[c]":1.0,
"PRLP[c]":-1.0
},
"lower_bound":0.0,
"upper_bound":1000.0,
"gene_reaction_rule":"Rv1602 and Rv1605",
"subsystem":"[array(['Histidine metabolism'], dtype='<U20')]"
},
{
"id":"HISG",
"name":"HISG",
"metabolites":{
"ATP[c]":-1.0,
"PPI[c]":1.0,
"PRBATP[c]":1.0,
"PRPP[c]":-1.0
},
"lower_bound":0.0,
"upper_bound":1000.0,
"gene_reaction_rule":"Rv2121c",
"subsystem":"[array(['Histidine metabolism'], dtype='<U20')]"
},
{
"id":"HISE",
"name":"HISE",
"metabolites":{
"H2O[c]":-1.0,
"PPI[c]":1.0,
"PRBAMP[c]":1.0,
"PRBATP[c]":-1.0
},
"lower_bound":0.0,
"upper_bound":1000.0,
"gene_reaction_rule":"Rv2122c",
"subsystem":"[array(['Histidine metabolism'], dtype='<U20')]"
},
{
"id":"HISD",
"name":"HISD",
"metabolites":{
"H2O[c]":-1.0,
"HISOL[c]":-1.0,
"HIS[c]":1.0,
"H[c]":2.0,
"NADH[c]":2.0,
"NAD[c]":-2.0
},
"lower_bound":0.0,
"upper_bound":1000.0,
"gene_reaction_rule":"Rv1599",
"subsystem":"[array(['Histidine metabolism'], dtype='<U20')]"
},
{
"id":"HISB2",
"name":"HISB2",
"metabolites":{
"DIMGP[c]":-1.0,
"H2O[c]":1.0,
"IMACP[c]":1.0
},
"lower_bound":0.0,
"upper_bound":1000.0,
"gene_reaction_rule":"Rv1601",
"subsystem":"[array(['Histidine metabolism'], dtype='<U20')]"
},
{
"id":"HISB1",
"name":"HISB1",
"metabolites":{
"H2O[c]":-1.0,
"HISOLP[c]":-1.0,
"HISOL[c]":1.0,
"PI[c]":1.0
},
"lower_bound":0.0,
"upper_bound":1000.0,
"gene_reaction_rule":"Rv1601",
"subsystem":"[array(['Histidine metabolism'], dtype='<U20')]"
},
{
"id":"NAGINSP",
"name":"NAGINSP",
"metabolites":{
"IP[c]":-1.0,
"NAGINSP[c]":1.0,
"UDPNAG[c]":-1.0,
"UDP[c]":1.0
},
"lower_bound":0.0,
"upper_bound":1000.0,
"gene_reaction_rule":"Rv0486",
"subsystem":"[array(['Inositol phosphate metabolism'], dtype='<U29')]"
},
{
"id":"INO1",
"name":"INO1",
"metabolites":{
"G6P[c]":-1.0,
"IP[c]":1.0
},
"lower_bound":-1000.0,
"upper_bound":1000.0,
"gene_reaction_rule":"Rv0046c",
"subsystem":"[array(['Inositol phosphate metabolism'], dtype='<U29')]"
},
{
"id":"IMPA",
"name":"IMPA",
"metabolites":{
"H2O[c]":-1.0,
"IP[c]":-1.0,
"MI[c]":1.0,
"PI[c]":1.0
},
"lower_bound":0.0,
"upper_bound":1000.0,
"gene_reaction_rule":"Rv1604 or Rv2131c or Rv2701c",
"subsystem":"[array(['Inositol phosphate metabolism'], dtype='<U29')]"
},
{
"id":"PCD",
"name":"PCD",
"metabolites":{
"H2O[c]":-2.0,
"H[c]":1.0,
"LAAA[c]":1.0,
"NADH[c]":1.0,
"NAD[c]":-1.0,
"P6C[c]":-1.0
},
"lower_bound":0.0,
"upper_bound":1000.0,
"gene_reaction_rule":"Rv3293",
"subsystem":"[array(['L-alpha-aminoadipic acid (L-AAA) biosynthesis'], dtype='<U45')]"
},
{
"id":"P6C",
"name":"P6C",
"metabolites":{
"ALLYS[c]":-1.0,
"H2O[c]":1.0,
"P6C[c]":1.0
},
"lower_bound":0.0,
"upper_bound":1000.0,
"gene_reaction_rule":"",
"subsystem":"[array(['L-alpha-aminoadipic acid (L-AAA) biosynthesis'], dtype='<U45')]"
},
{
"id":"LAT",
"name":"LAT",
"metabolites":{
"AKG[c]":-1.0,
"ALLYS[c]":1.0,
"GLU[c]":1.0,
"LYS[c]":-1.0
},
"lower_bound":-1000.0,
"upper_bound":1000.0,
"gene_reaction_rule":"Rv3290c",
"subsystem":"[array(['L-alpha-aminoadipic acid (L-AAA) biosynthesis'], dtype='<U45')]"
},
{
"id":"FAS1",
"name":"FAS1",
"metabolites":{
"ACP[c]":6.0,
"CO2[c]":6.0,
"H2O[c]":6.0,
"H[c]":-12.0,
"MALACP[c]":-6.0,
"NADPH[c]":-12.0,
"NADP[c]":12.0,
"PENTADECANOYLACP[c]":1.0,
"PROPIONYLACP[c]":-1.0
},
"lower_bound":0.0,
"upper_bound":1000.0,
"gene_reaction_rule":"Rv2524c",
"subsystem":"[array(['Lipid metabolism'], dtype='<U16')]"
},
{
"id":"FAS3",
"name":"FAS3",
"metabolites":{
"ACP[c]":1.0,
"CO2[c]":1.0,
"H2O[c]":1.0,
"HEPTADECANOYLACP[c]":-1.0,
"H[c]":-2.0,
"MALACP[c]":-1.0,
"NADPH[c]":-2.0,
"NADP[c]":2.0,
"NONADECANOYLACP[c]":1.0
},
"lower_bound":0.0,
"upper_bound":1000.0,
"gene_reaction_rule":"Rv2524c",
"subsystem":"[array(['Lipid metabolism'], dtype='<U16')]"
},
{
"id":"FAS2",
"name":"FAS2",
"metabolites":{
"ACP[c]":1.0,
"CO2[c]":1.0,
"H2O[c]":1.0,
"HEPTADECANOYLACP[c]":1.0,
"H[c]":-2.0,
"MALACP[c]":-1.0,
"NADPH[c]":-2.0,
"NADP[c]":2.0,
"PENTADECANOYLACP[c]":-1.0
},
"lower_bound":0.0,
"upper_bound":1000.0,
"gene_reaction_rule":"Rv2524c",
"subsystem":"[array(['Lipid metabolism'], dtype='<U16')]"
},
{
"id":"ACCD6",
"name":"ACCD6",
"metabolites":{
"ACCOA[c]":1.0,
"CO2[c]":1.0,
"MALCOA[c]":-1.0
},
"lower_bound":-1000.0,
"upper_bound":1000.0,
"gene_reaction_rule":"Rv2247 and Rv3799c and Rv3280 and Rv3281 and Rv3285",
"subsystem":"[array(['Lipid metabolism'], dtype='<U16')]"
},
{
"id":"ACS2",
"name":"ACS2",
"metabolites":{
"AMP[c]":1.0,
"ATP[c]":-1.0,
"COA[c]":-1.0,
"PPI[c]":1.0,
"PROPANOATE[c]":-1.0,
"PROPIONYLCOA[c]":1.0
},
"lower_bound":0.0,
"upper_bound":1000.0,
"gene_reaction_rule":"Rv3667",
"subsystem":"[array(['Lipid metabolism'], dtype='<U16')]"
},
{
"id":"ACS1",
"name":"ACS1",
"metabolites":{
"ACCOA[c]":1.0,
"AC[c]":-1.0,
"AMP[c]":1.0,
"ATP[c]":-1.0,
"COA[c]":-1.0,
"PPI[c]":1.0
},
"lower_bound":0.0,
"upper_bound":1000.0,
"gene_reaction_rule":"Rv3667",
"subsystem":"[array(['Lipid metabolism'], dtype='<U16')]"
},
{
"id":"BKDA1",
"name":"BKDA1",
"metabolites":{
"2MBUTLIPO[c]":1.0,
"CO2[c]":1.0,
"LIPO[c]":-1.0,
"OXOMETHYLPENTANOATE[c]":-1.0
},
"lower_bound":0.0,
"upper_bound":1000.0,
"gene_reaction_rule":"Rv2497c and Rv2496c",
"subsystem":"[array(['Lipid metabolism'], dtype='<U16')]"
},
{
"id":"BKDA2",
"name":"BKDA2",
"metabolites":{
"CO2[c]":1.0,
"IBUTLIPO[c]":1.0,
"LIPO[c]":-1.0,
"OMVAL[c]":-1.0
},
"lower_bound":0.0,
"upper_bound":1000.0,
"gene_reaction_rule":"Rv2497c and Rv2496c",
"subsystem":"[array(['Lipid metabolism'], dtype='<U16')]"
},
{
"id":"FADD28",
"name":"FADD28",
"metabolites":{
"AMP[c]":1.0,
"ATP[c]":-1.0,
"COA[c]":1.0,
"H2O[c]":-2.0,
"HEPTADECANOATE[c]":1.0,
"HEPTADECANOYLCOA[c]":-1.0,
"PPI[c]":1.0
},
"lower_bound":0.0,
"upper_bound":1000.0,
"gene_reaction_rule":"Rv0035 or Rv0099 or Rv0119 or Rv0166 or Rv0214 or Rv0270 or Rv0404 or Rv0551c or Rv0852 or Rv1058 or Rv1185c or Rv1193 or Rv1206 or Rv1427c or Rv1521 or Rv1529 or Rv1549 or Rv1550 or Rv1750c or Rv1925 or Rv2187 or Rv2505c or Rv2590 or Rv2930 or Rv2941 or Rv2948c or Rv2950c or Rv3089 or Rv3506 or Rv3513c or Rv3515c or Rv3561 or Rv3801c or Rv3826",
"subsystem":"[array(['Lipid metabolism'], dtype='<U16')]"
},
{
"id":"FADD27",
"name":"FADD27",
"metabolites":{
"AMP[c]":1.0,
"ATP[c]":-1.0,
"COA[c]":-1.0,
"HEPTADECANOATE[c]":-1.0,
"HEPTADECANOYLCOA[c]":1.0,
"PPI[c]":1.0
},
"lower_bound":0.0,
"upper_bound":1000.0,
"gene_reaction_rule":"Rv0035 or Rv0099 or Rv0119 or Rv0166 or Rv0214 or Rv0270 or Rv0404 or Rv0551c or Rv0852 or Rv1058 or Rv1185c or Rv1193 or Rv1206 or Rv1427c or Rv1521 or Rv1529 or Rv1549 or Rv1550 or Rv1750c or Rv1925 or Rv2187 or Rv2505c or Rv2590 or Rv2930 or Rv2941 or Rv2948c or Rv2950c or Rv3089 or Rv3506 or Rv3513c or Rv3515c or Rv3561 or Rv3801c or Rv3826",
"subsystem":"[array(['Lipid metabolism'], dtype='<U16')]"
},
{
"id":"PGSA1",
"name":"PGSA1",
"metabolites":{
"CDPDG[c]":-1.0,
"CMP[c]":1.0,
"MI[c]":-1.0,
"PITBA[c]":1.0
},
"lower_bound":0.0,
"upper_bound":1000.0,
"gene_reaction_rule":"Rv2612c",
"subsystem":"[array(['Lipid metabolism'], dtype='<U16')]"
},
{
"id":"FADE2",
"name":"FADE2",
"metabolites":{
"ACCOA[c]":1.0,
"COA[c]":-1.0,
"FADH2[c]":1.0,
"FAD[c]":-1.0,
"H2O[c]":-1.0,
"HEPTADECANOYLCOA[c]":-1.0,
"H[c]":1.0,
"NADH[c]":1.0,
"NAD[c]":-1.0,
"PENTADECANOYLCOA[c]":1.0
},
"lower_bound":0.0,
"upper_bound":1000.0,
"gene_reaction_rule":"( Rv0131c or Rv0154c or Rv0215c or Rv0231 or Rv0244c or Rv0271c or Rv0400c or Rv0752c or Rv0873 or Rv0972c or Rv0975c or Rv1467c or Rv1679 or Rv1933c or Rv1934c or Rv2724c or Rv2789c or Rv3061c or Rv3139 or Rv3140 or Rv3274c or Rv3562 or Rv3563 or Rv3564 or Rv3573c or Rv3761c or Rv3797 or Rv0672 or Rv2500c ) and ( Rv0222 or Rv0456c or Rv0632c or Rv0673 or Rv0675 or Rv0905 or Rv0971c or Rv1070c or Rv1071c or Rv1141c or Rv1142c or Rv1472 or Rv1935c or Rv2486 or Rv2679 or Rv2831 or Rv3039c or Rv3373 or Rv3374 or Rv3516 or Rv3774 ) and ( Rv0468 or Rv0860 or Rv1715 or Rv1912c or Rv3141 ) and ( Rv0243 or Rv0859 or Rv1074c or Rv1323 or Rv3556c )",
"subsystem":"[array(['Lipid metabolism'], dtype='<U16')]"
},
{
"id":"FADE3",
"name":"FADE3",
"metabolites":{
"ACCOA[c]":1.0,
"COA[c]":-1.0,
"FADH2[c]":1.0,
"FAD[c]":-1.0,
"H2O[c]":-1.0,
"H[c]":1.0,
"NADH[c]":1.0,
"NAD[c]":-1.0,
"PENTADECANOYLCOA[c]":-1.0,
"TRIDECANOYLCOA[c]":1.0
},
"lower_bound":0.0,
"upper_bound":1000.0,
"gene_reaction_rule":"( Rv0131c or Rv0154c or Rv0215c or Rv0231 or Rv0244c or Rv0271c or Rv0400c or Rv0752c or Rv0873 or Rv0972c or Rv0975c or Rv1467c or Rv1679 or Rv1933c or Rv1934c or Rv2724c or Rv2789c or Rv3061c or Rv3139 or Rv3140 or Rv3274c or Rv3562 or Rv3563 or Rv3564 or Rv3573c or Rv3761c or Rv3797 or Rv0672 or Rv2500c ) and ( Rv0222 or Rv0456c or Rv0632c or Rv0673 or Rv0675 or Rv0905 or Rv0971c or Rv1070c or Rv1071c or Rv1141c or Rv1142c or Rv1472 or Rv1935c or Rv2486 or Rv2679 or Rv2831 or Rv3039c or Rv3373 or Rv3374 or Rv3516 or Rv3774 ) and ( Rv0468 or Rv0860 or Rv1715 or Rv1912c or Rv3141 ) and ( Rv0243 or Rv0859 or Rv1074c or Rv1323 or Rv3556c )",
"subsystem":"[array(['Lipid metabolism'], dtype='<U16')]"
},
{
"id":"FADE1",
"name":"FADE1",
"metabolites":{
"ACCOA[c]":1.0,
"COA[c]":-1.0,
"FADH2[c]":1.0,
"FAD[c]":-1.0,
"H2O[c]":-1.0,
"HEPTADECANOYLCOA[c]":1.0,
"H[c]":1.0,
"NADH[c]":1.0,
"NAD[c]":-1.0,
"NONADECANOYLCOA[c]":-1.0
},
"lower_bound":0.0,
"upper_bound":1000.0,
"gene_reaction_rule":"( Rv0131c or Rv0154c or Rv0215c or Rv0231 or Rv0244c or Rv0271c or Rv0400c or Rv0752c or Rv0873 or Rv0972c or Rv0975c or Rv1467c or Rv1679 or Rv1933c or Rv1934c or Rv2724c or Rv2789c or Rv3061c or Rv3139 or Rv3140 or Rv3274c or Rv3562 or Rv3563 or Rv3564 or Rv3573c or Rv3761c or Rv3797 or Rv0672 or Rv2500c ) and ( Rv0222 or Rv0456c or Rv0632c or Rv0673 or Rv0675 or Rv0905 or Rv0971c or Rv1070c or Rv1071c or Rv1141c or Rv1142c or Rv1472 or Rv1935c or Rv2486 or Rv2679 or Rv2831 or Rv3039c or Rv3373 or Rv3374 or Rv3516 or Rv3774 ) and ( Rv0468 or Rv0860 or Rv1715 or Rv1912c or Rv3141 ) and ( Rv0243 or Rv0859 or Rv1074c or Rv1323 or Rv3556c )",
"subsystem":"[array(['Lipid metabolism'], dtype='<U16')]"
},
{
"id":"FADE6",
"name":"FADE6",
"metabolites":{
"ACCOA[c]":1.0,
"COA[c]":-1.0,
"FADH2[c]":1.0,
"FAD[c]":-1.0,
"H2O[c]":-1.0,
"HEPTANOYLCOA[c]":1.0,
"H[c]":1.0,
"NADH[c]":1.0,
"NAD[c]":-1.0,
"NONANOYLCOA[c]":-1.0
},
"lower_bound":0.0,
"upper_bound":1000.0,
"gene_reaction_rule":"( Rv0131c or Rv0154c or Rv0215c or Rv0231 or Rv0244c or Rv0271c or Rv0400c or Rv0752c or Rv0873 or Rv0972c or Rv0975c or Rv1467c or Rv1679 or Rv1933c or Rv1934c or Rv2724c or Rv2789c or Rv3061c or Rv3139 or Rv3140 or Rv3274c or Rv3562 or Rv3563 or Rv3564 or Rv3573c or Rv3761c or Rv3797 or Rv0672 or Rv2500c ) and ( Rv0222 or Rv0456c or Rv0632c or Rv0673 or Rv0675 or Rv0905 or Rv0971c or Rv1070c or Rv1071c or Rv1141c or Rv1142c or Rv1472 or Rv1935c or Rv2486 or Rv2679 or Rv2831 or Rv3039c or Rv3373 or Rv3374 or Rv3516 or Rv3774 ) and ( Rv0468 or Rv0860 or Rv1715 or Rv1912c or Rv3141 ) and ( Rv0243 or Rv0859 or Rv1074c or Rv1323 or Rv3556c )",
"subsystem":"[array(['Lipid metabolism'], dtype='<U16')]"
},
{
"id":"FADE7",
"name":"FADE7",
"metabolites":{
"ACCOA[c]":1.0,
"COA[c]":-1.0,
"FADH2[c]":1.0,
"FAD[c]":-1.0,
"H2O[c]":-1.0,
"HEPTANOYLCOA[c]":-1.0,
"H[c]":1.0,
"NADH[c]":1.0,
"NAD[c]":-1.0,
"PENTANOYLCOA[c]":1.0
},
"lower_bound":0.0,
"upper_bound":1000.0,
"gene_reaction_rule":"( Rv0131c or Rv0154c or Rv0215c or Rv0231 or Rv0244c or Rv0271c or Rv0400c or Rv0752c or Rv0873 or Rv0972c or Rv0975c or Rv1467c or Rv1679 or Rv1933c or Rv1934c or Rv2724c or Rv2789c or Rv3061c or Rv3139 or Rv3140 or Rv3274c or Rv3562 or Rv3563 or Rv3564 or Rv3573c or Rv3761c or Rv3797 or Rv0672 or Rv2500c ) and ( Rv0222 or Rv0456c or Rv0632c or Rv0673 or Rv0675 or Rv0905 or Rv0971c or Rv1070c or Rv1071c or Rv1141c or Rv1142c or Rv1472 or Rv1935c or Rv2486 or Rv2679 or Rv2831 or Rv3039c or Rv3373 or Rv3374 or Rv3516 or Rv3774 ) and ( Rv0468 or Rv0860 or Rv1715 or Rv1912c or Rv3141 ) and ( Rv0243 or Rv0859 or Rv1074c or Rv1323 or Rv3556c )",
"subsystem":"[array(['Lipid metabolism'], dtype='<U16')]"
},
{
"id":"FADE4",
"name":"FADE4",
"metabolites":{
"ACCOA[c]":1.0,
"COA[c]":-1.0,
"FADH2[c]":1.0,
"FAD[c]":-1.0,
"H2O[c]":-1.0,
"H[c]":1.0,
"NADH[c]":1.0,
"NAD[c]":-1.0,
"TRIDECANOYLCOA[c]":-1.0,
"UNDECANOYLCOA[c]":1.0
},
"lower_bound":0.0,
"upper_bound":1000.0,
"gene_reaction_rule":"( Rv0131c or Rv0154c or Rv0215c or Rv0231 or Rv0244c or Rv0271c or Rv0400c or Rv0752c or Rv0873 or Rv0972c or Rv0975c or Rv1467c or Rv1679 or Rv1933c or Rv1934c or Rv2724c or Rv2789c or Rv3061c or Rv3139 or Rv3140 or Rv3274c or Rv3562 or Rv3563 or Rv3564 or Rv3573c or Rv3761c or Rv3797 or Rv0672 or Rv2500c ) and ( Rv0222 or Rv0456c or Rv0632c or Rv0673 or Rv0675 or Rv0905 or Rv0971c or Rv1070c or Rv1071c or Rv1141c or Rv1142c or Rv1472 or Rv1935c or Rv2486 or Rv2679 or Rv2831 or Rv3039c or Rv3373 or Rv3374 or Rv3516 or Rv3774 ) and ( Rv0468 or Rv0860 or Rv1715 or Rv1912c or Rv3141 ) and ( Rv0243 or Rv0859 or Rv1074c or Rv1323 or Rv3556c )",
"subsystem":"[array(['Lipid metabolism'], dtype='<U16')]"
},
{
"id":"FADE5",
"name":"FADE5",
"metabolites":{
"ACCOA[c]":1.0,
"COA[c]":-1.0,
"FADH2[c]":1.0,
"FAD[c]":-1.0,
"H2O[c]":-1.0,
"H[c]":1.0,
"NADH[c]":1.0,
"NAD[c]":-1.0,
"NONANOYLCOA[c]":1.0,
"UNDECANOYLCOA[c]":-1.0
},
"lower_bound":0.0,
"upper_bound":1000.0,
"gene_reaction_rule":"( Rv0131c or Rv0154c or Rv0215c or Rv0231 or Rv0244c or Rv0271c or Rv0400c or Rv0752c or Rv0873 or Rv0972c or Rv0975c or Rv1467c or Rv1679 or Rv1933c or Rv1934c or Rv2724c or Rv2789c or Rv3061c or Rv3139 or Rv3140 or Rv3274c or Rv3562 or Rv3563 or Rv3564 or Rv3573c or Rv3761c or Rv3797 or Rv0672 or Rv2500c ) and ( Rv0222 or Rv0456c or Rv0632c or Rv0673 or Rv0675 or Rv0905 or Rv0971c or Rv1070c or Rv1071c or Rv1141c or Rv1142c or Rv1472 or Rv1935c or Rv2486 or Rv2679 or Rv2831 or Rv3039c or Rv3373 or Rv3374 or Rv3516 or Rv3774 ) and ( Rv0468 or Rv0860 or Rv1715 or Rv1912c or Rv3141 ) and ( Rv0243 or Rv0859 or Rv1074c or Rv1323 or Rv3556c )",
"subsystem":"[array(['Lipid metabolism'], dtype='<U16')]"
},
{
"id":"FADE233",
"name":"FADE233",
"metabolites":{
"FADH2[c]":1.0,
"FAD[c]":-1.0,
"IBUTCOA[c]":-1.0,
"MACRCOA[c]":1.0
},
"lower_bound":0.0,
"upper_bound":1000.0,
"gene_reaction_rule":"Rv3140",
"subsystem":"[array(['Lipid metabolism'], dtype='<U16')]"
},
{
"id":"FADE232",
"name":"FADE232",
"metabolites":{
"3MBECOA[c]":1.0,
"3MBUTCOA[c]":-1.0,
"FADH2[c]":1.0,
"FAD[c]":-1.0
},
"lower_bound":0.0,
"upper_bound":1000.0,
"gene_reaction_rule":"Rv3140",
"subsystem":"[array(['Lipid metabolism'], dtype='<U16')]"
},
{
"id":"FADE231",
"name":"FADE231",
"metabolites":{
"2MBECOA[c]":1.0,
"2MBUTCOA[c]":-1.0,
"FADH2[c]":1.0,
"FAD[c]":-1.0
},
"lower_bound":0.0,
"upper_bound":1000.0,
"gene_reaction_rule":"Rv3140",
"subsystem":"[array(['Lipid metabolism'], dtype='<U16')]"
},
{
"id":"FADD344",
"name":"FADD344",
"metabolites":{
"AMP[c]":1.0,
"ATP[c]":-1.0,
"COA[c]":1.0,
"H2O[c]":-2.0,
"HCSCOA[c]":-1.0,
"HEXACOSANOATE[c]":1.0,
"PPI[c]":1.0
},
"lower_bound":0.0,
"upper_bound":1000.0,
"gene_reaction_rule":"Rv0035 or Rv0099 or Rv0119 or Rv0166 or Rv0214 or Rv0270 or Rv0404 or Rv0551c or Rv0852 or Rv1058 or Rv1185c or Rv1193 or Rv1206 or Rv1427c or Rv1521 or Rv1529 or Rv1549 or Rv1550 or Rv1750c or Rv1925 or Rv2187 or Rv2505c or Rv2590 or Rv2930 or Rv2941 or Rv2948c or Rv2950c or Rv3089 or Rv3506 or Rv3513c or Rv3515c or Rv3561 or Rv3801c or Rv3826",
"subsystem":"[array(['Lipid metabolism'], dtype='<U16')]"
},
{
"id":"FADD345",
"name":"FADD345",
"metabolites":{
"AMP[c]":1.0,
"ATP[c]":-1.0,
"COA[c]":-1.0,
"HCSCOA[c]":1.0,
"HEXACOSANOATE[c]":-1.0,
"PPI[c]":1.0
},
"lower_bound":0.0,
"upper_bound":1000.0,
"gene_reaction_rule":"Rv0035 or Rv0099 or Rv0119 or Rv0166 or Rv0214 or Rv0270 or Rv0404 or Rv0551c or Rv0852 or Rv1058 or Rv1185c or Rv1193 or Rv1206 or Rv1427c or Rv1521 or Rv1529 or Rv1549 or Rv1550 or Rv1750c or Rv1925 or Rv2187 or Rv2505c or Rv2590 or Rv2930 or Rv2941 or Rv2948c or Rv2950c or Rv3089 or Rv3506 or Rv3513c or Rv3515c or Rv3561 or Rv3801c or Rv3826",
"subsystem":"[array(['Lipid metabolism'], dtype='<U16')]"
},
{
"id":"FADD346",
"name":"FADD346",
"metabolites":{
"AMP[c]":1.0,
"ATP[c]":-1.0,
"COA[c]":1.0,
"H2O[c]":-2.0,
"PPI[c]":1.0,
"TCSCOA[c]":-1.0,
"TETRACOSANOATE[c]":1.0
},
"lower_bound":0.0,
"upper_bound":1000.0,
"gene_reaction_rule":"Rv0035 or Rv0099 or Rv0119 or Rv0166 or Rv0214 or Rv0270 or Rv0404 or Rv0551c or Rv0852 or Rv1058 or Rv1185c or Rv1193 or Rv1206 or Rv1427c or Rv1521 or Rv1529 or Rv1549 or Rv1550 or Rv1750c or Rv1925 or Rv2187 or Rv2505c or Rv2590 or Rv2930 or Rv2941 or Rv2948c or Rv2950c or Rv3089 or Rv3506 or Rv3513c or Rv3515c or Rv3561 or Rv3801c or Rv3826",
"subsystem":"[array(['Lipid metabolism'], dtype='<U16')]"
},
{
"id":"FADD347",
"name":"FADD347",
"metabolites":{
"AMP[c]":1.0,
"ATP[c]":-1.0,
"COA[c]":-1.0,
"PPI[c]":1.0,
"TCSCOA[c]":1.0,
"TETRACOSANOATE[c]":-1.0
},
"lower_bound":0.0,
"upper_bound":1000.0,
"gene_reaction_rule":"Rv0035 or Rv0099 or Rv0119 or Rv0166 or Rv0214 or Rv0270 or Rv0404 or Rv0551c or Rv0852 or Rv1058 or Rv1185c or Rv1193 or Rv1206 or Rv1427c or Rv1521 or Rv1529 or Rv1549 or Rv1550 or Rv1750c or Rv1925 or Rv2187 or Rv2505c or Rv2590 or Rv2930 or Rv2941 or Rv2948c or Rv2950c or Rv3089 or Rv3506 or Rv3513c or Rv3515c or Rv3561 or Rv3801c or Rv3826",
"subsystem":"[array(['Lipid metabolism'], dtype='<U16')]"
},
{
"id":"FADD341",
"name":"FADD341",
"metabolites":{
"AMP[c]":1.0,
"ATP[c]":-1.0,
"COA[c]":-1.0,
"DECANOATE[c]":-1.0,
"DECANOYLCOA[c]":1.0,
"PPI[c]":1.0
},
"lower_bound":0.0,
"upper_bound":1000.0,
"gene_reaction_rule":"Rv0035 or Rv0099 or Rv0119 or Rv0166 or Rv0214 or Rv0270 or Rv0404 or Rv0551c or Rv0852 or Rv1058 or Rv1185c or Rv1193 or Rv1206 or Rv1427c or Rv1521 or Rv1529 or Rv1549 or Rv1550 or Rv1750c or Rv1925 or Rv2187 or Rv2505c or Rv2590 or Rv2930 or Rv2941 or Rv2948c or Rv2950c or Rv3089 or Rv3506 or Rv3513c or Rv3515c or Rv3561 or Rv3801c or Rv3826",
"subsystem":"[array(['Lipid metabolism'], dtype='<U16')]"
},
{
"id":"FADD342",
"name":"FADD342",
"metabolites":{
"AMP[c]":1.0,
"ATP[c]":-1.0,
"COA[c]":1.0,
"H2O[c]":-2.0,
"PENTADECANOATE[c]":1.0,
"PENTADECANOYLCOA[c]":-1.0,
"PPI[c]":1.0
},
"lower_bound":0.0,
"upper_bound":1000.0,
"gene_reaction_rule":"Rv0035 or Rv0099 or Rv0119 or Rv0166 or Rv0214 or Rv0270 or Rv0404 or Rv0551c or Rv0852 or Rv1058 or Rv1185c or Rv1193 or Rv1206 or Rv1427c or Rv1521 or Rv1529 or Rv1549 or Rv1550 or Rv1750c or Rv1925 or Rv2187 or Rv2505c or Rv2590 or Rv2930 or Rv2941 or Rv2948c or Rv2950c or Rv3089 or Rv3506 or Rv3513c or Rv3515c or Rv3561 or Rv3801c or Rv3826",
"subsystem":"[array(['Lipid metabolism'], dtype='<U16')]"
},
{
"id":"FADD348",
"name":"FADD348",
"metabolites":{
"AMP[c]":1.0,
"ATP[c]":-1.0,
"COA[c]":1.0,
"DOCOSANOATE[c]":1.0,
"DOCOSANOYLCOA[c]":-1.0,
"H2O[c]":-2.0,
"PPI[c]":1.0
},
"lower_bound":0.0,
"upper_bound":1000.0,
"gene_reaction_rule":"Rv0035 or Rv0099 or Rv0119 or Rv0166 or Rv0214 or Rv0270 or Rv0404 or Rv0551c or Rv0852 or Rv1058 or Rv1185c or Rv1193 or Rv1206 or Rv1427c or Rv1521 or Rv1529 or Rv1549 or Rv1550 or Rv1750c or Rv1925 or Rv2187 or Rv2505c or Rv2590 or Rv2930 or Rv2941 or Rv2948c or Rv2950c or Rv3089 or Rv3506 or Rv3513c or Rv3515c or Rv3561 or Rv3801c or Rv3826",
"subsystem":"[array(['Lipid metabolism'], dtype='<U16')]"
},
{
"id":"FADD349",
"name":"FADD349",
"metabolites":{
"AMP[c]":1.0,
"ATP[c]":-1.0,
"COA[c]":1.0,
"H2O[c]":-2.0,
"HEXANOATE[c]":1.0,
"HEXANOYLCOA[c]":-1.0,
"PPI[c]":1.0
},
"lower_bound":0.0,
"upper_bound":1000.0,
"gene_reaction_rule":"Rv0035 or Rv0099 or Rv0119 or Rv0166 or Rv0214 or Rv0270 or Rv0404 or Rv0551c or Rv0852 or Rv1058 or Rv1185c or Rv1193 or Rv1206 or Rv1427c or Rv1521 or Rv1529 or Rv1549 or Rv1550 or Rv1750c or Rv1925 or Rv2187 or Rv2505c or Rv2590 or Rv2930 or Rv2941 or Rv2948c or Rv2950c or Rv3089 or Rv3506 or Rv3513c or Rv3515c or Rv3561 or Rv3801c or Rv3826",
"subsystem":"[array(['Lipid metabolism'], dtype='<U16')]"
},
{
"id":"LIPY",
"name":"LIPY",
"metabolites":{
"DAG[c]":10.0,
"EICOSANOATE[c]":1.0,
"H2O[c]":-10.0,
"HEXACOSANOATE[c]":1.0,
"HEXADECANOATE[c]":2.0,
"NONADECANOATE[c]":1.0,
"OCTADECANOATE[c]":3.0,
"PENTADECANOATE[c]":1.0,
"TAG[c]":-10.0,
"TETRACOSANOATE[c]":1.0
},
"lower_bound":0.0,
"upper_bound":1000.0,
"gene_reaction_rule":"Rv3097c",
"subsystem":"[array(['Lipid metabolism'], dtype='<U16')]"
},
{
"id":"DHA",
"name":"DHA",
"metabolites":{
"DHAP[c]":-1.0,
"DHA[c]":1.0,
"H2O[c]":-1.0,
"PI[c]":1.0
},
"lower_bound":-1000.0,
"upper_bound":1000.0,
"gene_reaction_rule":"Rv3310",
"subsystem":"[array(['Lipid metabolism'], dtype='<U16')]"
},
{
"id":"PDHB",
"name":"PDHB",
"metabolites":{
"3MBUTLIPO[c]":1.0,
"CO2[c]":1.0,
"LIPO[c]":-1.0,
"MOP[c]":-1.0
},
"lower_bound":0.0,
"upper_bound":1000.0,
"gene_reaction_rule":"Rv2496c and Rv2497c",
"subsystem":"[array(['Lipid metabolism'], dtype='<U16')]"
},
{
"id":"FADD6",
"name":"FADD6",
"metabolites":{
"AMP[c]":1.0,
"ATP[c]":-1.0,
"COA[c]":1.0,
"DODECANOATE[c]":1.0,
"DODECANOYLCOA[c]":-1.0,
"H2O[c]":-2.0,
"PPI[c]":1.0
},
"lower_bound":0.0,
"upper_bound":1000.0,
"gene_reaction_rule":"Rv0035 or Rv0099 or Rv0119 or Rv0166 or Rv0214 or Rv0270 or Rv0404 or Rv0551c or Rv0852 or Rv1058 or Rv1185c or Rv1193 or Rv1206 or Rv1427c or Rv1521 or Rv1529 or Rv1549 or Rv1550 or Rv1750c or Rv1925 or Rv2187 or Rv2505c or Rv2590 or Rv2930 or Rv2941 or Rv2948c or Rv2950c or Rv3089 or Rv3506 or Rv3513c or Rv3515c or Rv3561 or Rv3801c or Rv3826",
"subsystem":"[array(['Lipid metabolism'], dtype='<U16')]"
},
{
"id":"FADD9",
"name":"FADD9",
"metabolites":{
"AMP[c]":1.0,
"ATP[c]":-1.0,
"COA[c]":-1.0,
"HDCCOA[c]":1.0,
"HEXADECANOATE[c]":-1.0,
"PPI[c]":1.0
},
"lower_bound":0.0,
"upper_bound":1000.0,
"gene_reaction_rule":"Rv0035 or Rv0099 or Rv0119 or Rv0166 or Rv0214 or Rv0270 or Rv0404 or Rv0551c or Rv0852 or Rv1058 or Rv1185c or Rv1193 or Rv1206 or Rv1427c or Rv1521 or Rv1529 or Rv1549 or Rv1550 or Rv1750c or Rv1925 or Rv2187 or Rv2505c or Rv2590 or Rv2930 or Rv2941 or Rv2948c or Rv2950c or Rv3089 or Rv3506 or Rv3513c or Rv3515c or Rv3561 or Rv3801c or Rv3826",
"subsystem":"[array(['Lipid metabolism'], dtype='<U16')]"
},
{
"id":"MAS3",
"name":"MAS3",
"metabolites":{
"COA[c]":1.0,
"HDCCOA[c]":-1.0,
"HEXADECANOYLMAS[c]":1.0,
"MAS[c]":-1.0
},
"lower_bound":0.0,
"upper_bound":1000.0,
"gene_reaction_rule":"Rv2940c",
"subsystem":"[array(['Lipid metabolism'], dtype='<U16')]"
},
{
"id":"FABD13",
"name":"FABD13",
"metabolites":{
"ACP[c]":1.0,
"COA[c]":-1.0,
"PROPIONYLACP[c]":-1.0,
"PROPIONYLCOA[c]":1.0
},
"lower_bound":-1000.0,
"upper_bound":1000.0,
"gene_reaction_rule":"( Rv2243 or Rv0649 ) and Rv2244",
"subsystem":"[array(['Lipid metabolism'], dtype='<U16')]"
},
{
"id":"FABD12",
"name":"FABD12",
"metabolites":{
"ACP[c]":1.0,
"COA[c]":-1.0,
"PENTADECANOYLACP[c]":-1.0,
"PENTADECANOYLCOA[c]":1.0
},
"lower_bound":-1000.0,
"upper_bound":1000.0,
"gene_reaction_rule":"( Rv2243 or Rv0649 ) and Rv2244",
"subsystem":"[array(['Lipid metabolism'], dtype='<U16')]"
},
{
"id":"FABD11",
"name":"FABD11",
"metabolites":{
"ACP[c]":1.0,
"COA[c]":-1.0,
"HEPTADECANOYLACP[c]":-1.0,
"HEPTADECANOYLCOA[c]":1.0
},
"lower_bound":-1000.0,
"upper_bound":1000.0,
"gene_reaction_rule":"( Rv2243 or Rv0649 ) and Rv2244",
"subsystem":"[array(['Lipid metabolism'], dtype='<U16')]"
},
{
"id":"FABD10",
"name":"FABD10",
"metabolites":{
"ACP[c]":1.0,
"COA[c]":-1.0,
"NONADECANOYLACP[c]":-1.0,
"NONADECANOYLCOA[c]":1.0
},
"lower_bound":-1000.0,
"upper_bound":1000.0,
"gene_reaction_rule":"( Rv2243 or Rv0649 ) and Rv2244",
"subsystem":"[array(['Lipid metabolism'], dtype='<U16')]"
},
{
"id":"FADD3415",
"name":"FADD3415",
"metabolites":{
"AMP[c]":1.0,
"ATP[c]":-1.0,
"COA[c]":1.0,
"H2O[c]":-2.0,
"OCTADECANOATE[c]":1.0,
"ODCCOA[c]":-1.0,
"PPI[c]":1.0
},
"lower_bound":0.0,
"upper_bound":1000.0,
"gene_reaction_rule":"Rv0035 or Rv0099 or Rv0119 or Rv0166 or Rv0214 or Rv0270 or Rv0404 or Rv0551c or Rv0852 or Rv1058 or Rv1185c or Rv1193 or Rv1206 or Rv1427c or Rv1521 or Rv1529 or Rv1549 or Rv1550 or Rv1750c or Rv1925 or Rv2187 or Rv2505c or Rv2590 or Rv2930 or Rv2941 or Rv2948c or Rv2950c or Rv3089 or Rv3506 or Rv3513c or Rv3515c or Rv3561 or Rv3801c or Rv3826",
"subsystem":"[array(['Lipid metabolism'], dtype='<U16')]"
},
{
"id":"FADD3410",
"name":"FADD3410",
"metabolites":{
"AMP[c]":1.0,
"ATP[c]":-1.0,
"COA[c]":-1.0,
"DOCOSANOATE[c]":-1.0,
"DOCOSANOYLCOA[c]":1.0,
"PPI[c]":1.0
},
"lower_bound":0.0,
"upper_bound":1000.0,
"gene_reaction_rule":"Rv0035 or Rv0099 or Rv0119 or Rv0166 or Rv0214 or Rv0270 or Rv0404 or Rv0551c or Rv0852 or Rv1058 or Rv1185c or Rv1193 or Rv1206 or Rv1427c or Rv1521 or Rv1529 or Rv1549 or Rv1550 or Rv1750c or Rv1925 or Rv2187 or Rv2505c or Rv2590 or Rv2930 or Rv2941 or Rv2948c or Rv2950c or Rv3089 or Rv3506 or Rv3513c or Rv3515c or Rv3561 or Rv3801c or Rv3826",
"subsystem":"[array(['Lipid metabolism'], dtype='<U16')]"
},
{
"id":"FADD3411",
"name":"FADD3411",
"metabolites":{
"AMP[c]":1.0,
"ATP[c]":-1.0,
"COA[c]":1.0,
"ECSCOA[c]":-1.0,
"EICOSANOATE[c]":1.0,
"H2O[c]":-2.0,
"PPI[c]":1.0
},
"lower_bound":0.0,
"upper_bound":1000.0,
"gene_reaction_rule":"Rv0035 or Rv0099 or Rv0119 or Rv0166 or Rv0214 or Rv0270 or Rv0404 or Rv0551c or Rv0852 or Rv1058 or Rv1185c or Rv1193 or Rv1206 or Rv1427c or Rv1521 or Rv1529 or Rv1549 or Rv1550 or Rv1750c or Rv1925 or Rv2187 or Rv2505c or Rv2590 or Rv2930 or Rv2941 or Rv2948c or Rv2950c or Rv3089 or Rv3506 or Rv3513c or Rv3515c or Rv3561 or Rv3801c or Rv3826",
"subsystem":"[array(['Lipid metabolism'], dtype='<U16')]"
},
{
"id":"FADD343",
"name":"FADD343",
"metabolites":{
"AMP[c]":1.0,
"ATP[c]":-1.0,
"COA[c]":-1.0,
"PENTADECANOATE[c]":-1.0,
"PENTADECANOYLCOA[c]":1.0,
"PPI[c]":1.0
},
"lower_bound":0.0,
"upper_bound":1000.0,
"gene_reaction_rule":"Rv0035 or Rv0099 or Rv0119 or Rv0166 or Rv0214 or Rv0270 or Rv0404 or Rv0551c or Rv0852 or Rv1058 or Rv1185c or Rv1193 or Rv1206 or Rv1427c or Rv1521 or Rv1529 or Rv1549 or Rv1550 or Rv1750c or Rv1925 or Rv2187 or Rv2505c or Rv2590 or Rv2930 or Rv2941 or Rv2948c or Rv2950c or Rv3089 or Rv3506 or Rv3513c or Rv3515c or Rv3561 or Rv3801c or Rv3826",
"subsystem":"[array(['Lipid metabolism'], dtype='<U16')]"
},
{
"id":"FABD2",
"name":"FABD2",
"metabolites":{
"9HDECOA[c]":1.0,
"ACPFAS[c]":1.0,
"COA[c]":-1.0,
"TD2EC16ACYLACPFAS[c]":-1.0
},
"lower_bound":-1000.0,
"upper_bound":1000.0,
"gene_reaction_rule":"( Rv2243 or Rv0649 ) and Rv2244",
"subsystem":"[array(['Lipid metabolism'], dtype='<U16')]"
},
{
"id":"FABD1",
"name":"FABD1",
"metabolites":{
"ACP[c]":1.0,
"COA[c]":-1.0,
"HDCCOA[c]":1.0,
"HEXADECANOYLACP[c]":-1.0
},
"lower_bound":-1000.0,
"upper_bound":1000.0,
"gene_reaction_rule":"( Rv2243 or Rv0649 ) and Rv2244",
"subsystem":"[array(['Lipid metabolism'], dtype='<U16')]"
},
{
"id":"FABD7",
"name":"FABD7",
"metabolites":{
"ACP[c]":1.0,
"COA[c]":-1.0,
"TCSCOA[c]":1.0,
"TETRACOSANOYLACP[c]":-1.0
},
"lower_bound":-1000.0,
"upper_bound":1000.0,
"gene_reaction_rule":"( Rv2243 or Rv0649 ) and Rv2244",
"subsystem":"[array(['Lipid metabolism'], dtype='<U16')]"
},
{
"id":"FADD3418",
"name":"FADD3418",
"metabolites":{
"9HDECOA[c]":1.0,
"9HEXADECENOATE[c]":-1.0,
"AMP[c]":1.0,
"ATP[c]":-1.0,
"COA[c]":-1.0,
"PPI[c]":1.0
},
"lower_bound":0.0,
"upper_bound":1000.0,
"gene_reaction_rule":"Rv0035 or Rv0099 or Rv0119 or Rv0166 or Rv0214 or Rv0270 or Rv0404 or Rv0551c or Rv0852 or Rv1058 or Rv1185c or Rv1193 or Rv1206 or Rv1427c or Rv1521 or Rv1529 or Rv1549 or Rv1550 or Rv1750c or Rv1925 or Rv2187 or Rv2505c or Rv2590 or Rv2930 or Rv2941 or Rv2948c or Rv2950c or Rv3089 or Rv3506 or Rv3513c or Rv3515c or Rv3561 or Rv3801c or Rv3826",
"subsystem":"[array(['Lipid metabolism'], dtype='<U16')]"
},
{
"id":"HSAG1",
"name":"HSAG1",
"metabolites":{
"ACAL[c]":-1.0,
"ACCOA[c]":1.0,
"COA[c]":-1.0,
"H[c]":1.0,
"NADH[c]":1.0,
"NAD[c]":-1.0
},
"lower_bound":-1000.0,
"upper_bound":1000.0,
"gene_reaction_rule":"Rv3535c",
"subsystem":"[array(['Lipid metabolism'], dtype='<U16')]"
},
{
"id":"FADD30",
"name":"FADD30",
"metabolites":{
"AMP[c]":1.0,
"ATP[c]":-1.0,
"COA[c]":1.0,
"H2O[c]":-2.0,
"NONADECANOATE[c]":1.0,
"NONADECANOYLCOA[c]":-1.0,
"PPI[c]":1.0
},
"lower_bound":0.0,
"upper_bound":1000.0,
"gene_reaction_rule":"Rv0035 or Rv0099 or Rv0119 or Rv0166 or Rv0214 or Rv0270 or Rv0404 or Rv0551c or Rv0852 or Rv1058 or Rv1185c or Rv1193 or Rv1206 or Rv1427c or Rv1521 or Rv1529 or Rv1549 or Rv1550 or Rv1750c or Rv1925 or Rv2187 or Rv2505c or Rv2590 or Rv2930 or Rv2941 or Rv2948c or Rv2950c or Rv3089 or Rv3506 or Rv3513c or Rv3515c or Rv3561 or Rv3801c or Rv3826",
"subsystem":"[array(['Lipid metabolism'], dtype='<U16')]"
},
{
"id":"PKS33",
"name":"PKS33",
"metabolites":{
"ACP[c]":3.0,
"CO2[c]":3.0,
"COA[c]":1.0,
"H2O[c]":2.0,
"H[c]":-4.0,
"MYCOLIPDIENOATE[c]":1.0,
"NADPH[c]":-4.0,
"NADP[c]":4.0,
"ODCCOA[c]":-1.0,
"RMMALONYLACP[c]":-3.0
},
"lower_bound":0.0,
"upper_bound":1000.0,
"gene_reaction_rule":"Rv1180 and Rv1183",
"subsystem":"[array(['Lipid metabolism'], dtype='<U16')]"
},
{
"id":"PKS32",
"name":"PKS32",
"metabolites":{
"ACP[c]":3.0,
"CO2[c]":3.0,
"COA[c]":1.0,
"H2O[c]":2.0,
"H[c]":-5.0,
"MYCOLIPENOATE[c]":1.0,
"NADPH[c]":-5.0,
"NADP[c]":5.0,
"ODCCOA[c]":-1.0,
"RMMALONYLACP[c]":-3.0
},
"lower_bound":0.0,
"upper_bound":1000.0,
"gene_reaction_rule":"Rv1180 and Rv1182",
"subsystem":"[array(['Lipid metabolism'], dtype='<U16')]"
},
{
"id":"PKS31",
"name":"PKS31",
"metabolites":{
"ACP[c]":3.0,
"CO2[c]":3.0,
"COA[c]":1.0,
"H2O[c]":2.0,
"H[c]":-6.0,
"MYCOLIPANOATE[c]":1.0,
"NADPH[c]":-6.0,
"NADP[c]":6.0,
"ODCCOA[c]":-1.0,
"RMMALONYLACP[c]":-3.0
},
"lower_bound":0.0,
"upper_bound":1000.0,
"gene_reaction_rule":"Rv1180 and Rv1181",
"subsystem":"[array(['Lipid metabolism'], dtype='<U16')]"
},
{
"id":"ACCD22",
"name":"ACCD22",
"metabolites":{
"ACCOA[c]":-1.0,
"ADP[c]":1.0,
"ATP[c]":-1.0,
"HCO3[c]":-1.0,
"H[c]":-1.0,
"MALCOA[c]":1.0,
"PI[c]":1.0
},
"lower_bound":0.0,
"upper_bound":1000.0,
"gene_reaction_rule":"Rv3285 and Rv2247",
"subsystem":"[array(['Lipid metabolism'], dtype='<U16')]"
},
{
"id":"FABD3",
"name":"FABD3",
"metabolites":{
"ACP[c]":1.0,
"COA[c]":-1.0,
"OCTADECANOYLACP[c]":-1.0,
"ODCCOA[c]":1.0
},
"lower_bound":-1000.0,
"upper_bound":1000.0,
"gene_reaction_rule":"( Rv2243 or Rv0649 ) and Rv2244",
"subsystem":"[array(['Lipid metabolism'], dtype='<U16')]"
},
{
"id":"FADD3420",
"name":"FADD3420",
"metabolites":{
"AMP[c]":1.0,
"ATP[c]":-1.0,
"COA[c]":-1.0,
"HEXANOATE[c]":-1.0,
"HEXANOYLCOA[c]":1.0,
"PPI[c]":1.0
},
"lower_bound":0.0,
"upper_bound":1000.0,
"gene_reaction_rule":"Rv0035 or Rv0099 or Rv0119 or Rv0166 or Rv0214 or Rv0270 or Rv0404 or Rv0551c or Rv0852 or Rv1058 or Rv1185c or Rv1193 or Rv1206 or Rv1427c or Rv1521 or Rv1529 or Rv1549 or Rv1550 or Rv1750c or Rv1925 or Rv2187 or Rv2505c or Rv2590 or Rv2930 or Rv2941 or Rv2948c or Rv2950c or Rv3089 or Rv3506 or Rv3513c or Rv3515c or Rv3561 or Rv3801c or Rv3826",
"subsystem":"[array(['Lipid metabolism'], dtype='<U16')]"
},
{
"id":"MUTA",
"name":"MUTA",
"metabolites":{
"COB12[c]":-1.0,
"RMMALONYLCOA[c]":-1.0,
"SUCCOA[c]":1.0
},
"lower_bound":-1000.0,
"upper_bound":1000.0,
"gene_reaction_rule":"Rv1492 and Rv1493",
"subsystem":"[array(['Lipid metabolism'], dtype='<U16')]"
},
{
"id":"FADE8",
"name":"FADE8",
"metabolites":{
"ACCOA[c]":1.0,
"COA[c]":-1.0,
"FADH2[c]":1.0,
"FAD[c]":-1.0,
"H2O[c]":-1.0,
"H[c]":1.0,
"NADH[c]":1.0,
"NAD[c]":-1.0,
"PENTANOYLCOA[c]":-1.0,
"PROPIONYLCOA[c]":1.0
},
"lower_bound":0.0,
"upper_bound":1000.0,
"gene_reaction_rule":"( Rv0131c or Rv0154c or Rv0215c or Rv0231 or Rv0244c or Rv0271c or Rv0400c or Rv0752c or Rv0873 or Rv0972c or Rv0975c or Rv1467c or Rv1679 or Rv1933c or Rv1934c or Rv2724c or Rv2789c or Rv3061c or Rv3139 or Rv3140 or Rv3274c or Rv3562 or Rv3563 or Rv3564 or Rv3573c or Rv3761c or Rv3797 or Rv0672 or Rv2500c ) and ( Rv0222 or Rv0456c or Rv0632c or Rv0673 or Rv0675 or Rv0905 or Rv0971c or Rv1070c or Rv1071c or Rv1141c or Rv1142c or Rv1472 or Rv1935c or Rv2486 or Rv2679 or Rv2831 or Rv3039c or Rv3373 or Rv3374 or Rv3516 or Rv3774 ) and ( Rv0468 or Rv0860 or Rv1715 or Rv1912c or Rv3141 ) and ( Rv0243 or Rv0859 or Rv1074c or Rv1323 or Rv3556c )",
"subsystem":"[array(['Lipid metabolism'], dtype='<U16')]"
},
{
"id":"BKDC2",
"name":"BKDC2",
"metabolites":{
"3MBUTCOA[c]":1.0,
"3MBUTLIPO[c]":-1.0,
"COA[c]":-1.0,
"DLIPO[c]":1.0
},
"lower_bound":-1000.0,
"upper_bound":1000.0,
"gene_reaction_rule":"Rv2495c",
"subsystem":"[array(['Lipid metabolism'], dtype='<U16')]"
},
{
"id":"BKDC1",
"name":"BKDC1",
"metabolites":{
"2MBUTCOA[c]":1.0,
"2MBUTLIPO[c]":-1.0,
"COA[c]":-1.0,
"DLIPO[c]":1.0
},
"lower_bound":-1000.0,
"upper_bound":1000.0,
"gene_reaction_rule":"Rv2495c",
"subsystem":"[array(['Lipid metabolism'], dtype='<U16')]"
},
{
"id":"DAGD",
"name":"DAGD",
"metabolites":{
"DAG[c]":-10.0,
"EICOSANOATE[c]":1.0,
"H2O[c]":-10.0,
"HEXACOSANOATE[c]":1.0,
"HEXADECANOATE[c]":2.0,
"MAG[c]":10.0,
"NONADECANOATE[c]":1.0,
"OCTADECANOATE[c]":3.0,
"PENTADECANOATE[c]":1.0,
"TETRACOSANOATE[c]":1.0
},
"lower_bound":0.0,
"upper_bound":1000.0,
"gene_reaction_rule":"",
"subsystem":"[array(['Lipid metabolism'], dtype='<U16')]"
},
{
"id":"PTA1",
"name":"PTA1",
"metabolites":{
"ACCOA[c]":1.0,
"ACETYLP[c]":-1.0,
"COA[c]":-1.0,
"PI[c]":1.0
},
"lower_bound":-1000.0,
"upper_bound":1000.0,
"gene_reaction_rule":"Rv0408",
"subsystem":"[array(['Lipid metabolism'], dtype='<U16')]"
},
{
"id":"FADD3417",
"name":"FADD3417",
"metabolites":{
"9HDECOA[c]":-1.0,
"9HEXADECENOATE[c]":1.0,
"AMP[c]":1.0,
"ATP[c]":-1.0,
"COA[c]":1.0,
"H2O[c]":-2.0,
"PPI[c]":1.0
},
"lower_bound":0.0,
"upper_bound":1000.0,
"gene_reaction_rule":"Rv0035 or Rv0099 or Rv0119 or Rv0166 or Rv0214 or Rv0270 or Rv0404 or Rv0551c or Rv0852 or Rv1058 or Rv1185c or Rv1193 or Rv1206 or Rv1427c or Rv1521 or Rv1529 or Rv1549 or Rv1550 or Rv1750c or Rv1925 or Rv2187 or Rv2505c or Rv2590 or Rv2930 or Rv2941 or Rv2948c or Rv2950c or Rv3089 or Rv3506 or Rv3513c or Rv3515c or Rv3561 or Rv3801c or Rv3826",
"subsystem":"[array(['Lipid metabolism'], dtype='<U16')]"
},
{
"id":"FABD9",
"name":"FABD9",
"metabolites":{
"ACP[c]":1.0,
"COA[c]":-1.0,
"OCTACOSANOYLACP[c]":-1.0,
"OCTACOSANOYLCOA[c]":1.0
},
"lower_bound":-1000.0,
"upper_bound":1000.0,
"gene_reaction_rule":"( Rv2243 or Rv0649 ) and Rv2244",
"subsystem":"[array(['Lipid metabolism'], dtype='<U16')]"
},
{
"id":"FABD8",
"name":"FABD8",
"metabolites":{
"ACP[c]":1.0,
"COA[c]":-1.0,
"HCSCOA[c]":1.0,
"HEXACOSANOYLACP[c]":-1.0
},
"lower_bound":-1000.0,
"upper_bound":1000.0,
"gene_reaction_rule":"( Rv2243 or Rv0649 ) and Rv2244",
"subsystem":"[array(['Lipid metabolism'], dtype='<U16')]"
},
{
"id":"FABD5",
"name":"FABD5",
"metabolites":{
"ACP[c]":1.0,
"COA[c]":-1.0,
"ECSCOA[c]":1.0,
"EICOSANOYLACP[c]":-1.0
},
"lower_bound":-1000.0,
"upper_bound":1000.0,
"gene_reaction_rule":"( Rv2243 or Rv0649 ) and Rv2244",
"subsystem":"[array(['Lipid metabolism'], dtype='<U16')]"
},
{
"id":"FABD4",
"name":"FABD4",
"metabolites":{
"9ODECOA[c]":1.0,
"ACPFAS[c]":1.0,
"COA[c]":-1.0,
"TD2EC18ACYLACPFAS[c]":-1.0
},
"lower_bound":-1000.0,
"upper_bound":1000.0,
"gene_reaction_rule":"( Rv2243 or Rv0649 ) and Rv2244",
"subsystem":"[array(['Lipid metabolism'], dtype='<U16')]"
},
{
"id":"FADD29",
"name":"FADD29",
"metabolites":{
"AMP[c]":1.0,
"ATP[c]":-1.0,
"COA[c]":-1.0,
"NONADECANOATE[c]":-1.0,
"NONADECANOYLCOA[c]":1.0,
"PPI[c]":1.0
},
"lower_bound":0.0,
"upper_bound":1000.0,
"gene_reaction_rule":"Rv0035 or Rv0099 or Rv0119 or Rv0166 or Rv0214 or Rv0270 or Rv0404 or Rv0551c or Rv0852 or Rv1058 or Rv1185c or Rv1193 or Rv1206 or Rv1427c or Rv1521 or Rv1529 or Rv1549 or Rv1550 or Rv1750c or Rv1925 or Rv2187 or Rv2505c or Rv2590 or Rv2930 or Rv2941 or Rv2948c or Rv2950c or Rv3089 or Rv3506 or Rv3513c or Rv3515c or Rv3561 or Rv3801c or Rv3826",
"subsystem":"[array(['Lipid metabolism'], dtype='<U16')]"
},
{
"id":"FADD3412",
"name":"FADD3412",
"metabolites":{
"AMP[c]":1.0,
"ATP[c]":-1.0,
"COA[c]":-1.0,
"ECSCOA[c]":1.0,
"EICOSANOATE[c]":-1.0,
"PPI[c]":1.0
},
"lower_bound":0.0,
"upper_bound":1000.0,
"gene_reaction_rule":"Rv0035 or Rv0099 or Rv0119 or Rv0166 or Rv0214 or Rv0270 or Rv0404 or Rv0551c or Rv0852 or Rv1058 or Rv1185c or Rv1193 or Rv1206 or Rv1427c or Rv1521 or Rv1529 or Rv1549 or Rv1550 or Rv1750c or Rv1925 or Rv2187 or Rv2505c or Rv2590 or Rv2930 or Rv2941 or Rv2948c or Rv2950c or Rv3089 or Rv3506 or Rv3513c or Rv3515c or Rv3561 or Rv3801c or Rv3826",
"subsystem":"[array(['Lipid metabolism'], dtype='<U16')]"
},
{
"id":"FADD3413",
"name":"FADD3413",
"metabolites":{
"9OCTADECENOATE[c]":1.0,
"9ODECOA[c]":-1.0,
"AMP[c]":1.0,
"ATP[c]":-1.0,
"COA[c]":1.0,
"H2O[c]":-2.0,
"PPI[c]":1.0
},
"lower_bound":0.0,
"upper_bound":1000.0,
"gene_reaction_rule":"Rv0035 or Rv0099 or Rv0119 or Rv0166 or Rv0214 or Rv0270 or Rv0404 or Rv0551c or Rv0852 or Rv1058 or Rv1185c or Rv1193 or Rv1206 or Rv1427c or Rv1521 or Rv1529 or Rv1549 or Rv1550 or Rv1750c or Rv1925 or Rv2187 or Rv2505c or Rv2590 or Rv2930 or Rv2941 or Rv2948c or Rv2950c or Rv3089 or Rv3506 or Rv3513c or Rv3515c or Rv3561 or Rv3801c or Rv3826",
"subsystem":"[array(['Lipid metabolism'], dtype='<U16')]"
},
{
"id":"BKDC",
"name":"BKDC",
"metabolites":{
"COA[c]":-1.0,
"DLIPO[c]":1.0,
"IBUTCOA[c]":1.0,
"IBUTLIPO[c]":-1.0
},
"lower_bound":-1000.0,
"upper_bound":1000.0,
"gene_reaction_rule":"Rv2495c",
"subsystem":"[array(['Lipid metabolism'], dtype='<U16')]"
},
{
"id":"PLSC1",
"name":"PLSC1",
"metabolites":{
"ACP[c]":1.0,
"AGL3P[c]":-1.0,
"PA[c]":1.0,
"TUBERCULOSTEROYLACP[c]":-1.0
},
"lower_bound":0.0,
"upper_bound":1000.0,
"gene_reaction_rule":"Rv2483c or Rv2182c",
"subsystem":"[array(['Lipid metabolism'], dtype='<U16')]"
},
{
"id":"PLSB21",
"name":"PLSB21",
"metabolites":{
"ACP[c]":1.0,
"AGL3P[c]":1.0,
"GL3P[c]":-1.0,
"HEXADECANOYLACP[c]":-1.0
},
"lower_bound":0.0,
"upper_bound":1000.0,
"gene_reaction_rule":"Rv2482c",
"subsystem":"[array(['Lipid metabolism'], dtype='<U16')]"
},
{
"id":"PLSB22",
"name":"PLSB22",
"metabolites":{
"AGL3P[c]":34.0,
"COA[c]":34.0,
"ECSCOA[c]":-1.0,
"GL3P[c]":-34.0,
"HCSCOA[c]":-1.0,
"HDCCOA[c]":-2.0,
"NONADECANOYLCOA[c]":-1.0,
"ODCCOA[c]":-1.0,
"PENTADECANOYLCOA[c]":-27.0,
"TCSCOA[c]":-1.0
},
"lower_bound":0.0,
"upper_bound":1000.0,
"gene_reaction_rule":"Rv2482c or Rv1551",
"subsystem":"[array(['Lipid metabolism'], dtype='<U16')]"
},
{
"id":"FADD3414",
"name":"FADD3414",
"metabolites":{
"9OCTADECENOATE[c]":-1.0,
"9ODECOA[c]":1.0,
"AMP[c]":1.0,
"ATP[c]":-1.0,
"COA[c]":-1.0,
"PPI[c]":1.0
},
"lower_bound":0.0,
"upper_bound":1000.0,
"gene_reaction_rule":"Rv0035 or Rv0099 or Rv0119 or Rv0166 or Rv0214 or Rv0270 or Rv0404 or Rv0551c or Rv0852 or Rv1058 or Rv1185c or Rv1193 or Rv1206 or Rv1427c or Rv1521 or Rv1529 or Rv1549 or Rv1550 or Rv1750c or Rv1925 or Rv2187 or Rv2505c or Rv2590 or Rv2930 or Rv2941 or Rv2948c or Rv2950c or Rv3089 or Rv3506 or Rv3513c or Rv3515c or Rv3561 or Rv3801c or Rv3826",
"subsystem":"[array(['Lipid metabolism'], dtype='<U16')]"
},
{
"id":"FADD5",
"name":"FADD5",
"metabolites":{
"AMP[c]":1.0,
"ATP[c]":-1.0,
"COA[c]":-1.0,
"DODECANOATE[c]":-1.0,
"DODECANOYLCOA[c]":1.0,
"PPI[c]":1.0
},
"lower_bound":0.0,
"upper_bound":1000.0,
"gene_reaction_rule":"Rv0035 or Rv0099 or Rv0119 or Rv0166 or Rv0214 or Rv0270 or Rv0404 or Rv0551c or Rv0852 or Rv1058 or Rv1185c or Rv1193 or Rv1206 or Rv1427c or Rv1521 or Rv1529 or Rv1549 or Rv1550 or Rv1750c or Rv1925 or Rv2187 or Rv2505c or Rv2590 or Rv2930 or Rv2941 or Rv2948c or Rv2950c or Rv3089 or Rv3506 or Rv3513c or Rv3515c or Rv3561 or Rv3801c or Rv3826",
"subsystem":"[array(['Lipid metabolism'], dtype='<U16')]"
},
{
"id":"FADD4",
"name":"FADD4",
"metabolites":{
"AMP[c]":1.0,
"ATP[c]":-1.0,
"COA[c]":1.0,
"DECANOATE[c]":1.0,
"DECANOYLCOA[c]":-1.0,
"H2O[c]":-2.0,
"PPI[c]":1.0
},
"lower_bound":0.0,
"upper_bound":1000.0,
"gene_reaction_rule":"Rv0035 or Rv0099 or Rv0119 or Rv0166 or Rv0214 or Rv0270 or Rv0404 or Rv0551c or Rv0852 or Rv1058 or Rv1185c or Rv1193 or Rv1206 or Rv1427c or Rv1521 or Rv1529 or Rv1549 or Rv1550 or Rv1750c or Rv1925 or Rv2187 or Rv2505c or Rv2590 or Rv2930 or Rv2941 or Rv2948c or Rv2950c or Rv3089 or Rv3506 or Rv3513c or Rv3515c or Rv3561 or Rv3801c or Rv3826",
"subsystem":"[array(['Lipid metabolism'], dtype='<U16')]"
},
{
"id":"FADD7",
"name":"FADD7",
"metabolites":{
"AMP[c]":1.0,
"ATP[c]":-1.0,
"COA[c]":-1.0,
"PPI[c]":1.0,
"TETRADECANOATE[c]":-1.0,
"TETRADECANOYLCOA[c]":1.0
},
"lower_bound":0.0,
"upper_bound":1000.0,
"gene_reaction_rule":"Rv0035 or Rv0099 or Rv0119 or Rv0166 or Rv0214 or Rv0270 or Rv0404 or Rv0551c or Rv0852 or Rv1058 or Rv1185c or Rv1193 or Rv1206 or Rv1427c or Rv1521 or Rv1529 or Rv1549 or Rv1550 or Rv1750c or Rv1925 or Rv2187 or Rv2505c or Rv2590 or Rv2930 or Rv2941 or Rv2948c or Rv2950c or Rv3089 or Rv3506 or Rv3513c or Rv3515c or Rv3561 or Rv3801c or Rv3826",
"subsystem":"[array(['Lipid metabolism'], dtype='<U16')]"
},
{
"id":"FADD8",
"name":"FADD8",
"metabolites":{
"AMP[c]":1.0,
"ATP[c]":-1.0,
"COA[c]":1.0,
"H2O[c]":-2.0,
"PPI[c]":1.0,
"TETRADECANOATE[c]":1.0,
"TETRADECANOYLCOA[c]":-1.0
},
"lower_bound":0.0,
"upper_bound":1000.0,
"gene_reaction_rule":"Rv0035 or Rv0099 or Rv0119 or Rv0166 or Rv0214 or Rv0270 or Rv0404 or Rv0551c or Rv0852 or Rv1058 or Rv1185c or Rv1193 or Rv1206 or Rv1427c or Rv1521 or Rv1529 or Rv1549 or Rv1550 or Rv1750c or Rv1925 or Rv2187 or Rv2505c or Rv2590 or Rv2930 or Rv2941 or Rv2948c or Rv2950c or Rv3089 or Rv3506 or Rv3513c or Rv3515c or Rv3561 or Rv3801c or Rv3826",
"subsystem":"[array(['Lipid metabolism'], dtype='<U16')]"
},
{
"id":"PTA2",
"name":"PTA2",
"metabolites":{
"COA[c]":-1.0,
"PI[c]":1.0,
"PROPIONYLCOA[c]":1.0,
"PROPIONYLP[c]":-1.0
},
"lower_bound":-1000.0,
"upper_bound":1000.0,
"gene_reaction_rule":"Rv0408",
"subsystem":"[array(['Lipid metabolism'], dtype='<U16')]"
},
{
"id":"FADD3419",
"name":"FADD3419",
"metabolites":{
"AMP[c]":1.0,
"ATP[c]":-1.0,
"COA[c]":1.0,
"H2O[c]":-2.0,
"HDCCOA[c]":-1.0,
"HEXADECANOATE[c]":1.0,
"PPI[c]":1.0
},
"lower_bound":0.0,
"upper_bound":1000.0,
"gene_reaction_rule":"Rv0035 or Rv0099 or Rv0119 or Rv0166 or Rv0214 or Rv0270 or Rv0404 or Rv0551c or Rv0852 or Rv1058 or Rv1185c or Rv1193 or Rv1206 or Rv1427c or Rv1521 or Rv1529 or Rv1549 or Rv1550 or Rv1750c or Rv1925 or Rv2187 or Rv2505c or Rv2590 or Rv2930 or Rv2941 or Rv2948c or Rv2950c or Rv3089 or Rv3506 or Rv3513c or Rv3515c or Rv3561 or Rv3801c or Rv3826",
"subsystem":"[array(['Lipid metabolism'], dtype='<U16')]"
},
{
"id":"FABD6",
"name":"FABD6",
"metabolites":{
"ACP[c]":1.0,
"COA[c]":-1.0,
"DOCOSANOYLACP[c]":-1.0,
"DOCOSANOYLCOA[c]":1.0
},
"lower_bound":-1000.0,
"upper_bound":1000.0,
"gene_reaction_rule":"( Rv2243 or Rv0649 ) and Rv2244",
"subsystem":"[array(['Lipid metabolism'], dtype='<U16')]"
},
{
"id":"ACCD23_1",
"name":"ACCD23_1",
"metabolites":{
"ADP[c]":-1.0,
"ATP[c]":1.0,
"CO2[c]":1.0,
"H2O[c]":1.0,
"PI[c]":-1.0,
"PROPIONYLCOA[c]":1.0,
"SMMALONYLCOA[c]":-1.0
},
"lower_bound":-1000.0,
"upper_bound":1000.0,
"gene_reaction_rule":"( Rv0973c and Rv0974c ) or ( Rv3285 and Rv3280 and Rv3281 )",
"subsystem":"[array(['Lipid metabolism'], dtype='<U16')]"
},
{
"id":"MAGD",
"name":"MAGD",
"metabolites":{
"EICOSANOATE[c]":1.0,
"GL[c]":10.0,
"H2O[c]":-10.0,
"HEXACOSANOATE[c]":1.0,
"HEXADECANOATE[c]":2.0,
"MAG[c]":-10.0,
"NONADECANOATE[c]":1.0,
"OCTADECANOATE[c]":3.0,
"PENTADECANOATE[c]":1.0,
"TETRACOSANOATE[c]":1.0
},
"lower_bound":0.0,
"upper_bound":1000.0,
"gene_reaction_rule":"Rv0183 or Rv2854",
"subsystem":"[array(['Lipid metabolism'], dtype='<U16')]"
},
{
"id":"PKS121",
"name":"PKS121",
"metabolites":{
"CO2[c]":10.0,
"COA[c]":11.0,
"H2O[c]":9.0,
"HEXANOYLCOA[c]":-1.0,
"H[c]":-20.0,
"MALCOA[c]":-5.0,
"NADPH[c]":-20.0,
"NADP[c]":20.0,
"PENTAMETHYLTRICONTANOYL[c]":1.0,
"SMMALONYLCOA[c]":-5.0
},
"lower_bound":0.0,
"upper_bound":1000.0,
"gene_reaction_rule":"Rv2048c",
"subsystem":"[array(['Lipid metabolism'], dtype='<U16')]"
},
{
"id":"PKS122",
"name":"PKS122",
"metabolites":{
"COA[c]":-1.0,
"H2O[c]":1.0,
"PENTAMETHYLTRICONTANOYLCOA[c]":1.0,
"PENTAMETHYLTRICONTANOYL[c]":-1.0
},
"lower_bound":0.0,
"upper_bound":1000.0,
"gene_reaction_rule":"Rv2048c",
"subsystem":"[array(['Lipid metabolism'], dtype='<U16')]"
},
{
"id":"ACPM",
"name":"ACPM",
"metabolites":{
"ACP[c]":-1.0,
"COA[c]":1.0,
"RMMALONYLACP[c]":1.0,
"SMMALONYLCOA[c]":-1.0
},
"lower_bound":0.0,
"upper_bound":1000.0,
"gene_reaction_rule":"( Rv2243 or Rv0649 ) and Rv2244",
"subsystem":"[array(['Lipid metabolism'], dtype='<U16')]"
},
{
"id":"PKS2",
"name":"PKS2",
"metabolites":{
"CO2[c]":8.0,
"COA[c]":7.0,
"H2O[c]":7.0,
"HEXADECANOYLMAS[c]":-1.0,
"HYDROXYPHTHIOCERANOYLCOA[c]":1.0,
"H[c]":-15.0,
"MALCOA[c]":-1.0,
"MAS[c]":1.0,
"NADPH[c]":-15.0,
"NADP[c]":15.0,
"SMMALONYLCOA[c]":-7.0
},
"lower_bound":0.0,
"upper_bound":1000.0,
"gene_reaction_rule":"Rv3825c",
"subsystem":"[array(['Lipid metabolism'], dtype='<U16')]"
},
{
"id":"FADD3416",
"name":"FADD3416",
"metabolites":{
"AMP[c]":1.0,
"ATP[c]":-1.0,
"COA[c]":-1.0,
"OCTADECANOATE[c]":-1.0,
"ODCCOA[c]":1.0,
"PPI[c]":1.0
},
"lower_bound":0.0,
"upper_bound":1000.0,
"gene_reaction_rule":"Rv0035 or Rv0099 or Rv0119 or Rv0166 or Rv0214 or Rv0270 or Rv0404 or Rv0551c or Rv0852 or Rv1058 or Rv1185c or Rv1193 or Rv1206 or Rv1427c or Rv1521 or Rv1529 or Rv1549 or Rv1550 or Rv1750c or Rv1925 or Rv2187 or Rv2505c or Rv2590 or Rv2930 or Rv2941 or Rv2948c or Rv2950c or Rv3089 or Rv3506 or Rv3513c or Rv3515c or Rv3561 or Rv3801c or Rv3826",
"subsystem":"[array(['Lipid metabolism'], dtype='<U16')]"
},
{
"id":"PLSC2",
"name":"PLSC2",
"metabolites":{
"AGL3P[c]":-10.0,
"COA[c]":10.0,
"ECSCOA[c]":-1.0,
"HCSCOA[c]":-1.0,
"HDCCOA[c]":-2.0,
"NONADECANOYLCOA[c]":-1.0,
"ODCCOA[c]":-3.0,
"PA[c]":10.0,
"PENTADECANOYLCOA[c]":-1.0,
"TCSCOA[c]":-1.0
},
"lower_bound":0.0,
"upper_bound":1000.0,
"gene_reaction_rule":"Rv2483c or Rv2182c",
"subsystem":"[array(['Lipid metabolism'], dtype='<U16')]"
},
{
"id":"KDH",
"name":"KDH",
"metabolites":{
"AKG[c]":-1.0,
"CO2[c]":1.0,
"LIPO[c]":-1.0,
"SDLIPO[c]":1.0
},
"lower_bound":-1000.0,
"upper_bound":1000.0,
"gene_reaction_rule":"Rv1248c",
"subsystem":"[array(['Lipoamide metabolism'], dtype='<U20')]"
},
{
"id":"LIPB",
"name":"LIPB",
"metabolites":{
"ACPFAS[c]":1.0,
"APOLIPO[c]":1.0,
"C8ACYLACPFAS[c]":-1.0,
"NH3[c]":-1.0
},
"lower_bound":0.0,
"upper_bound":1000.0,
"gene_reaction_rule":"Rv2217",
"subsystem":"[array(['Lipoate biosynthesis'], dtype='<U20')]"
},
{
"id":"LIPA",
"name":"LIPA",
"metabolites":{
"APOLIPO[c]":-1.0,
"DA[c]":2.0,
"H2S[c]":-2.0,
"H[c]":1.0,
"LIPO[c]":1.0,
"MET[c]":2.0,
"NADH[c]":1.0,
"NAD[c]":-1.0,
"SAM[c]":-2.0
},
"lower_bound":0.0,
"upper_bound":1000.0,
"gene_reaction_rule":"Rv2218",
"subsystem":"[array(['Lipoate biosynthesis'], dtype='<U20')]"
},
{
"id":"LYSA",
"name":"LYSA",
"metabolites":{
"CO2[c]":1.0,
"LYS[c]":1.0,
"MDAPIM[c]":-1.0
},
"lower_bound":0.0,
"upper_bound":1000.0,
"gene_reaction_rule":"Rv1293",
"subsystem":"[array(['Lysine biosynthesis'], dtype='<U19')]"
},
{
"id":"MURF",
"name":"MURF",
"metabolites":{
"ADP[c]":1.0,
"ALAALA[c]":-1.0,
"ATP[c]":-1.0,
"PI[c]":1.0,
"UDPNAMNGMAGMDAPIMAA[c]":1.0,
"UDPNAMNGMAGMDAPIM[c]":-1.0
},
"lower_bound":0.0,
"upper_bound":1000.0,
"gene_reaction_rule":"Rv2157c",
"subsystem":"[array(['Lysine biosynthesis'], dtype='<U19')]"
},
{
"id":"DAPB1",
"name":"DAPB1",
"metabolites":{
"DIHYDRODIPICOLINATE[c]":-1.0,
"H[c]":-1.0,
"NADH[c]":-1.0,
"NAD[c]":1.0,
"TETRAHYDRODIPICOLINATE[c]":1.0
},
"lower_bound":0.0,
"upper_bound":1000.0,
"gene_reaction_rule":"Rv2773c",
"subsystem":"[array(['Lysine biosynthesis'], dtype='<U19')]"
},
{
"id":"DAPB2",
"name":"DAPB2",
"metabolites":{
"DIHYDRODIPICOLINATE[c]":-1.0,
"H[c]":-1.0,
"NADPH[c]":-1.0,
"NADP[c]":1.0,
"TETRAHYDRODIPICOLINATE[c]":1.0
},
"lower_bound":0.0,
"upper_bound":1000.0,
"gene_reaction_rule":"Rv2773c",
"subsystem":"[array(['Lysine biosynthesis'], dtype='<U19')]"
},
{
"id":"ARGD2",
"name":"ARGD2",
"metabolites":{
"AKG[c]":1.0,
"GLU[c]":-1.0,
"SAOPIM[c]":-1.0,
"SDAPIM[c]":1.0
},
"lower_bound":-1000.0,
"upper_bound":1000.0,
"gene_reaction_rule":"Rv1655 or Rv0858c",
"subsystem":"[array(['Lysine biosynthesis'], dtype='<U19')]"
},
{
"id":"DAPA",
"name":"DAPA",
"metabolites":{
"ASPSA[c]":-1.0,
"DIHYDRODIPICOLINATE[c]":1.0,
"H2O[c]":2.0,
"PYR[c]":-1.0
},
"lower_bound":0.0,
"upper_bound":1000.0,
"gene_reaction_rule":"Rv2753c",
"subsystem":"[array(['Lysine biosynthesis'], dtype='<U19')]"
},
{
"id":"DAPF",
"name":"DAPF",
"metabolites":{
"DAPIM[c]":-1.0,
"MDAPIM[c]":1.0
},
"lower_bound":-1000.0,
"upper_bound":1000.0,
"gene_reaction_rule":"Rv2726c",
"subsystem":"[array(['Lysine biosynthesis'], dtype='<U19')]"
},
{
"id":"DAPE",
"name":"DAPE",
"metabolites":{
"DAPIM[c]":1.0,
"H2O[c]":-1.0,
"SDAPIM[c]":-1.0,
"SUCC[c]":1.0
},
"lower_bound":0.0,
"upper_bound":1000.0,
"gene_reaction_rule":"Rv1202",
"subsystem":"[array(['Lysine biosynthesis'], dtype='<U19')]"
},
{
"id":"SAOPIM",
"name":"SAOPIM",
"metabolites":{
"COA[c]":1.0,
"H2O[c]":-1.0,
"SAOPIM[c]":1.0,
"SUCCOA[c]":-1.0,
"TETRAHYDRODIPICOLINATE[c]":-1.0
},
"lower_bound":0.0,
"upper_bound":1000.0,
"gene_reaction_rule":"Rv1201c",
"subsystem":"[array(['Lysine biosynthesis'], dtype='<U19')]"
},
{
"id":"CADA",
"name":"CADA",
"metabolites":{
"CADA[c]":1.0,
"CO2[c]":1.0,
"LYS[c]":-1.0
},
"lower_bound":0.0,
"upper_bound":1000.0,
"gene_reaction_rule":"Rv2531c",
"subsystem":"[array(['Lysine biosynthesis'], dtype='<U19')]"
},
{
"id":"MENE",
"name":"MENE",
"metabolites":{
"AMP[c]":1.0,
"ATP[c]":-1.0,
"COA[c]":-1.0,
"OSBCOA[c]":1.0,
"OSB[c]":-1.0,
"PPI[c]":1.0
},
"lower_bound":0.0,
"upper_bound":1000.0,
"gene_reaction_rule":"Rv0542c and Rv0553",
"subsystem":"[array(['Menaquinone biosynthesis'], dtype='<U24')]"
},
{
"id":"MENB",
"name":"MENB",
"metabolites":{
"COA[c]":1.0,
"DHN[c]":1.0,
"OSBCOA[c]":-1.0
},
"lower_bound":0.0,
"upper_bound":1000.0,
"gene_reaction_rule":"Rv0548c",
"subsystem":"[array(['Menaquinone biosynthesis'], dtype='<U24')]"
},
{
"id":"MENA",
"name":"MENA",
"metabolites":{
"CO2[c]":1.0,
"DHN[c]":-1.0,
"DMQ[c]":1.0,
"H2O[c]":1.0,
"O2[c]":-0.5,
"OPP[c]":-1.0,
"PPI[c]":1.0
},
"lower_bound":0.0,
"upper_bound":1000.0,
"gene_reaction_rule":"Rv0534c",
"subsystem":"[array(['Menaquinone biosynthesis'], dtype='<U24')]"
},
{
"id":"HPPP",
"name":"HPPP",
"metabolites":{
"HPPP[c]":1.0,
"IPP[c]":-1.0,
"PPI[c]":1.0,
"PPPP[c]":-1.0
},
"lower_bound":0.0,
"upper_bound":1000.0,
"gene_reaction_rule":"",
"subsystem":"[array(['Menaquinone biosynthesis'], dtype='<U24')]"
},
{
"id":"MK",
"name":"MK",
"metabolites":{
"DMQ[c]":-1.0,
"MQ[c]":1.0,
"SAH[c]":1.0,
"SAM[c]":-1.0
},
"lower_bound":0.0,
"upper_bound":1000.0,
"gene_reaction_rule":"",
"subsystem":"[array(['Menaquinone biosynthesis'], dtype='<U24')]"
},
{
"id":"GRCC1",
"name":"GRCC1",
"metabolites":{
"HEPPP[c]":1.0,
"HPPP[c]":-1.0,
"IPP[c]":-1.0,
"PPI[c]":1.0
},
"lower_bound":0.0,
"upper_bound":1000.0,
"gene_reaction_rule":"Rv0562 or Rv0989c",
"subsystem":"[array(['Menaquinone biosynthesis'], dtype='<U24')]"
},
{
"id":"OPP",
"name":"OPP",
"metabolites":{
"HEPPP[c]":-1.0,
"IPP[c]":-1.0,
"OPP[c]":1.0,
"PPI[c]":1.0
},
"lower_bound":0.0,
"upper_bound":1000.0,
"gene_reaction_rule":"",
"subsystem":"[array(['Menaquinone biosynthesis'], dtype='<U24')]"
},
{
"id":"IDSA11",
"name":"IDSA11",
"metabolites":{
"GGPP[c]":-1.0,
"IPP[c]":-1.0,
"PPI[c]":1.0,
"PPPP[c]":1.0
},
"lower_bound":0.0,
"upper_bound":1000.0,
"gene_reaction_rule":"Rv3398c",
"subsystem":"[array(['Menaquinone biosynthesis'], dtype='<U24')]"
},
{
"id":"ICL2",
"name":"ICL2",
"metabolites":{
"METHYLISOCITRATE[c]":-1.0,
"PYR[c]":1.0,
"SUCC[c]":1.0
},
"lower_bound":0.0,
"upper_bound":1000.0,
"gene_reaction_rule":"Rv0467 or ( Rv1915 and Rv1916 )",
"subsystem":"[array(['Methylcitrate cycle'], dtype='<U19')]"
},
{
"id":"ACN3",
"name":"ACN3",
"metabolites":{
"2METHYLCISACONITATE[c]":-1.0,
"H2O[c]":-1.0,
"METHYLISOCITRATE[c]":1.0
},
"lower_bound":-1000.0,
"upper_bound":1000.0,
"gene_reaction_rule":"Rv1475c",
"subsystem":"[array(['Methylcitrate cycle'], dtype='<U19')]"
},
{
"id":"MBTA2",
"name":"MBTA2",
"metabolites":{
"ACTAC[c]":-1.0,
"H2O[c]":6.0,
"H[c]":-1.0,
"MBTC18ANOYL[c]":1.0,
"N6HLYSC18ANOYL[c]":-1.0,
"N6HLYS[c]":-1.0,
"NADH[c]":-1.0,
"NAD[c]":1.0,
"SAL[c]":-1.0,
"THR[c]":-1.0
},
"lower_bound":0.0,
"upper_bound":1000.0,
"gene_reaction_rule":"Rv2384 and Rv2383c and Rv2382c and Rv2381c and Rv2380c and Rv2379c and Rv2377c",
"subsystem":"[array(['Mycobactin biosynthesis'], dtype='<U23')]"
},
{
"id":"MBTA3",
"name":"MBTA3",
"metabolites":{
"ACTAC[c]":-1.0,
"H2O[c]":6.0,
"H[c]":-1.0,
"MBTMAL[c]":1.0,
"N6HLYSMAL[c]":-1.0,
"N6HLYS[c]":-1.0,
"NADH[c]":-1.0,
"NAD[c]":1.0,
"SAL[c]":-1.0,
"THR[c]":-1.0
},
"lower_bound":0.0,
"upper_bound":1000.0,
"gene_reaction_rule":"Rv2384 and Rv2383c and Rv2382c and Rv2381c and Rv2380c and Rv2379c and Rv2377c",
"subsystem":"[array(['Mycobactin biosynthesis'], dtype='<U23')]"
},
{
"id":"MBTK2",
"name":"MBTK2",
"metabolites":{
"ACP[c]":1.0,
"N6HLYSC18ANOYL[c]":1.0,
"N6HLYS[c]":-1.0,
"OCTADECANOYLACP[c]":-1.0
},
"lower_bound":0.0,
"upper_bound":1000.0,
"gene_reaction_rule":"Rv1347c",
"subsystem":"[array(['Mycobactin biosynthesis'], dtype='<U23')]"
},
{
"id":"MBTK3",
"name":"MBTK3",
"metabolites":{
"ACP[c]":1.0,
"MALACP[c]":-1.0,
"N6HLYSMAL[c]":1.0,
"N6HLYS[c]":-1.0
},
"lower_bound":0.0,
"upper_bound":1000.0,
"gene_reaction_rule":"Rv1347c",
"subsystem":"[array(['Mycobactin biosynthesis'], dtype='<U23')]"
},
{
"id":"MBTK1",
"name":"MBTK1",
"metabolites":{
"ACP[c]":1.0,
"N6HLYSC18ENOYL[c]":1.0,
"N6HLYS[c]":-1.0,
"OCTADECENOYLACP[c]":-1.0
},
"lower_bound":0.0,
"upper_bound":1000.0,
"gene_reaction_rule":"Rv1347c",
"subsystem":"[array(['Mycobactin biosynthesis'], dtype='<U23')]"
},
{
"id":"ENTC",
"name":"ENTC",
"metabolites":{
"CHOR[c]":-1.0,
"ICHOR[c]":1.0
},
"lower_bound":-1000.0,
"upper_bound":1000.0,
"gene_reaction_rule":"Rv3215 or Rv2386c",
"subsystem":"[array(['Mycobactin biosynthesis'], dtype='<U23')]"
},
{
"id":"MBTA1",
"name":"MBTA1",
"metabolites":{
"ACTAC[c]":-1.0,
"H2O[c]":6.0,
"H[c]":-1.0,
"MBTC18ENOYL[c]":1.0,
"N6HLYSC18ENOYL[c]":-1.0,
"N6HLYS[c]":-1.0,
"NADH[c]":-1.0,
"NAD[c]":1.0,
"SAL[c]":-1.0,
"THR[c]":-1.0
},
"lower_bound":0.0,
"upper_bound":1000.0,
"gene_reaction_rule":"Rv2384 and Rv2383c and Rv2382c and Rv2381c and Rv2380c and Rv2379c and Rv2377c",
"subsystem":"[array(['Mycobactin biosynthesis'], dtype='<U23')]"
},
{
"id":"MBTI",
"name":"MBTI",
"metabolites":{
"ICHOR[c]":-1.0,
"PYR[c]":1.0,
"SAL[c]":1.0
},
"lower_bound":0.0,
"upper_bound":1000.0,
"gene_reaction_rule":"Rv2386c",
"subsystem":"[array(['Mycobactin biosynthesis'], dtype='<U23')]"
},
{
"id":"MBTN",
"name":"MBTN",
"metabolites":{
"FADH2[c]":1.0,
"FAD[c]":-1.0,
"OCTADECANOYLACP[c]":-1.0,
"OCTADECENOYLACP[c]":1.0
},
"lower_bound":0.0,
"upper_bound":1000.0,
"gene_reaction_rule":"Rv1346",
"subsystem":"[array(['Mycobactin biosynthesis'], dtype='<U23')]"
},
{
"id":"MBTG",
"name":"MBTG",
"metabolites":{
"H2O[c]":1.0,
"H[c]":-1.0,
"LYS[c]":-1.0,
"N6HLYS[c]":1.0,
"NADPH[c]":-1.0,
"NADP[c]":1.0,
"O2[c]":-1.0
},
"lower_bound":-1000.0,
"upper_bound":1000.0,
"gene_reaction_rule":"Rv2378c",
"subsystem":"[array(['Mycobactin biosynthesis'], dtype='<U23')]"
},
{
"id":"INHA13",
"name":"INHA13",
"metabolites":{
"DOTETRACONTANOYLACP[c]":1.0,
"H[c]":-1.0,
"NADH[c]":-1.0,
"NAD[c]":1.0,
"TD2EC42ACYLACP[c]":-1.0
},
"lower_bound":0.0,
"upper_bound":1000.0,
"gene_reaction_rule":"Rv1484",
"subsystem":"[array(['Mycolic acid pathway'], dtype='<U20')]"
},
{
"id":"INHA12",
"name":"INHA12",
"metabolites":{
"H[c]":-1.0,
"NADH[c]":-1.0,
"NAD[c]":1.0,
"TD2EC40ACYLACP[c]":-1.0,
"TETRACONTANOYLACP[c]":1.0
},
"lower_bound":0.0,
"upper_bound":1000.0,
"gene_reaction_rule":"Rv1484",
"subsystem":"[array(['Mycolic acid pathway'], dtype='<U20')]"
},
{
"id":"INHA10",
"name":"INHA10",
"metabolites":{
"HEXATRIACONTANOYLACP[c]":1.0,
"H[c]":-1.0,
"NADH[c]":-1.0,
"NAD[c]":1.0,
"TD2EC36ACYLACP[c]":-1.0
},
"lower_bound":0.0,
"upper_bound":1000.0,
"gene_reaction_rule":"Rv1484",
"subsystem":"[array(['Mycolic acid pathway'], dtype='<U20')]"
},
{
"id":"FAS5",
"name":"FAS5",
"metabolites":{
"C2ACYLACPFAS[c]":-1.0,
"COA[c]":1.0,
"MALC2ACYLACPFAS[c]":1.0,
"MALCOA[c]":-1.0
},
"lower_bound":0.0,
"upper_bound":1000.0,
"gene_reaction_rule":"Rv2524c",
"subsystem":"[array(['Mycolic acid pathway'], dtype='<U20')]"
},
{
"id":"FAS4",
"name":"FAS4",
"metabolites":{
"ACCOA[c]":-1.0,
"ACPFAS[c]":-1.0,
"C2ACYLACPFAS[c]":1.0,
"COA[c]":1.0
},
"lower_bound":0.0,
"upper_bound":1000.0,
"gene_reaction_rule":"Rv2524c",
"subsystem":"[array(['Mycolic acid pathway'], dtype='<U20')]"
},
{
"id":"FAS7",
"name":"FAS7",
"metabolites":{
"3HC4ACYLACPFAS[c]":1.0,
"BKETOC4ACYLACPFAS[c]":-1.0,
"H[c]":-1.0,
"NADPH[c]":-1.0,
"NADP[c]":1.0
},
"lower_bound":0.0,
"upper_bound":1000.0,
"gene_reaction_rule":"Rv2524c",
"subsystem":"[array(['Mycolic acid pathway'], dtype='<U20')]"
},
{
"id":"FAS6",
"name":"FAS6",
"metabolites":{
"BKETOC4ACYLACPFAS[c]":1.0,
"CO2[c]":1.0,
"MALC2ACYLACPFAS[c]":-1.0
},
"lower_bound":0.0,
"upper_bound":1000.0,
"gene_reaction_rule":"Rv2524c",
"subsystem":"[array(['Mycolic acid pathway'], dtype='<U20')]"
},
{
"id":"ACCD4",
"name":"ACCD4",
"metabolites":{
"2CARBC26ACYLCOA[c]":1.0,
"CO2[c]":-1.0,
"HCSCOA[c]":-1.0
},
"lower_bound":0.0,
"upper_bound":1000.0,
"gene_reaction_rule":"Rv3799c and Rv3280 and Rv3285",
"subsystem":"[array(['Mycolic acid pathway'], dtype='<U20')]"
},
{
"id":"ACCD3",
"name":"ACCD3",
"metabolites":{
"ACCB[c]":1.0,
"ACCOA[c]":-1.0,
"BCCPCO2[c]":-1.0,
"MALCOA[c]":1.0
},
"lower_bound":0.0,
"upper_bound":1000.0,
"gene_reaction_rule":"Rv0904c",
"subsystem":"[array(['Mycolic acid pathway'], dtype='<U20')]"
},
{
"id":"FAS8",
"name":"FAS8",
"metabolites":{
"3HC4ACYLACPFAS[c]":-1.0,
"H2O[c]":1.0,
"TD2EC4ACYLACPFAS[c]":1.0
},
"lower_bound":0.0,
"upper_bound":1000.0,
"gene_reaction_rule":"Rv2524c",
"subsystem":"[array(['Mycolic acid pathway'], dtype='<U20')]"
},
{
"id":"MMAA25",
"name":"MMAA25",
"metabolites":{
"CD37MHMC60ACYLACP[c]":-1.0,
"CMC61MEROACYLCPACP[c]":1.0,
"SAH[c]":1.0,
"SAM[c]":-1.0
},
"lower_bound":0.0,
"upper_bound":1000.0,
"gene_reaction_rule":"Rv0644c or Rv0503c",
"subsystem":"[array(['Mycolic acid pathway'], dtype='<U20')]"
},
{
"id":"DESA13",
"name":"DESA13",
"metabolites":{
"CD21937EC58ACYLACP[c]":1.0,
"H[c]":2.0,
"NADPH[c]":2.0,
"NADP[c]":-2.0,
"OCTAPENTACONTANOYLACP[c]":-1.0
},
"lower_bound":0.0,
"upper_bound":1000.0,
"gene_reaction_rule":"Rv0824c and Rv1094 and Rv3229c",
"subsystem":"[array(['Mycolic acid pathway'], dtype='<U20')]"
},
{
"id":"DESA12",
"name":"DESA12",
"metabolites":{
"CD21931EC54ACYLACP[c]":1.0,
"H[c]":2.0,
"NADPH[c]":2.0,
"NADP[c]":-2.0,
"TETRAPENTACONTANOYLACP[c]":-1.0
},
"lower_bound":0.0,
"upper_bound":1000.0,
"gene_reaction_rule":"Rv0824c and Rv1094 and Rv3229c",
"subsystem":"[array(['Mycolic acid pathway'], dtype='<U20')]"
},
{
"id":"DESA11",
"name":"DESA11",
"metabolites":{
"CD21931EC50ACYLACP[c]":1.0,
"H[c]":2.0,
"NADPH[c]":2.0,
"NADP[c]":-2.0,
"PENTACONTANOYLACP[c]":-1.0
},
"lower_bound":0.0,
"upper_bound":1000.0,
"gene_reaction_rule":"Rv0824c and Rv1094 and Rv3229c",
"subsystem":"[array(['Mycolic acid pathway'], dtype='<U20')]"
},
{
"id":"FAS42",
"name":"FAS42",
"metabolites":{
"3HC18ACYLACPFAS[c]":1.0,
"BKETOC18ACYLACPFAS[c]":-1.0,
"H[c]":-1.0,
"NADPH[c]":-1.0,
"NADP[c]":1.0
},
"lower_bound":0.0,
"upper_bound":1000.0,
"gene_reaction_rule":"Rv2524c",
"subsystem":"[array(['Mycolic acid pathway'], dtype='<U20')]"
},
{
"id":"FAS43",
"name":"FAS43",
"metabolites":{
"3HC18ACYLACPFAS[c]":-1.0,
"H2O[c]":1.0,
"TD2EC18ACYLACPFAS[c]":1.0
},
"lower_bound":0.0,
"upper_bound":1000.0,
"gene_reaction_rule":"Rv2524c",
"subsystem":"[array(['Mycolic acid pathway'], dtype='<U20')]"
},
{
"id":"FAS41",
"name":"FAS41",
"metabolites":{
"BKETOC18ACYLACPFAS[c]":1.0,
"CO2[c]":1.0,
"MALC16ACYLACPFAS[c]":-1.0
},
"lower_bound":0.0,
"upper_bound":1000.0,
"gene_reaction_rule":"Rv2524c",
"subsystem":"[array(['Mycolic acid pathway'], dtype='<U20')]"
},
{
"id":"FAS46",
"name":"FAS46",
"metabolites":{
"BKETOC20ACYLACPFAS[c]":1.0,
"CO2[c]":1.0,
"MALC18ACYLACPFAS[c]":-1.0
},
"lower_bound":0.0,
"upper_bound":1000.0,
"gene_reaction_rule":"Rv2524c",
"subsystem":"[array(['Mycolic acid pathway'], dtype='<U20')]"
},
{
"id":"FAS47",
"name":"FAS47",
"metabolites":{
"3HC20ACYLACPFAS[c]":1.0,
"BKETOC20ACYLACPFAS[c]":-1.0,
"H[c]":-1.0,
"NADPH[c]":-1.0,
"NADP[c]":1.0
},
"lower_bound":0.0,
"upper_bound":1000.0,
"gene_reaction_rule":"Rv2524c",
"subsystem":"[array(['Mycolic acid pathway'], dtype='<U20')]"
},
{
"id":"FAS44",
"name":"FAS44",
"metabolites":{
"C18ACYLACPFAS[c]":1.0,
"H[c]":-1.0,
"NADH[c]":-1.0,
"NAD[c]":1.0,
"TD2EC18ACYLACPFAS[c]":-1.0
},
"lower_bound":0.0,
"upper_bound":1000.0,
"gene_reaction_rule":"Rv2524c",
"subsystem":"[array(['Mycolic acid pathway'], dtype='<U20')]"
},
{
"id":"FAS45",
"name":"FAS45",
"metabolites":{
"C18ACYLACPFAS[c]":-1.0,
"COA[c]":1.0,
"MALC18ACYLACPFAS[c]":1.0,
"MALCOA[c]":-1.0
},
"lower_bound":0.0,
"upper_bound":1000.0,
"gene_reaction_rule":"Rv2524c",
"subsystem":"[array(['Mycolic acid pathway'], dtype='<U20')]"
},
{
"id":"FAS48",
"name":"FAS48",
"metabolites":{
"3HC20ACYLACPFAS[c]":-1.0,
"H2O[c]":1.0,
"TD2EC20ACYLACPFAS[c]":1.0
},
"lower_bound":0.0,
"upper_bound":1000.0,
"gene_reaction_rule":"Rv2524c",
"subsystem":"[array(['Mycolic acid pathway'], dtype='<U20')]"
},
{
"id":"FAS49",
"name":"FAS49",
"metabolites":{
"C20ACYLACPFAS[c]":1.0,
"H[c]":-1.0,
"NADH[c]":-1.0,
"NAD[c]":1.0,
"TD2EC20ACYLACPFAS[c]":-1.0
},
"lower_bound":0.0,
"upper_bound":1000.0,
"gene_reaction_rule":"Rv2524c",
"subsystem":"[array(['Mycolic acid pathway'], dtype='<U20')]"
},
{
"id":"KASB19",
"name":"KASB19",
"metabolites":{
"ACP[c]":1.0,
"BKETOC56ACYLACP[c]":1.0,
"CO2[c]":1.0,
"MALACP[c]":-1.0,
"TETRAPENTACONTANOYLACP[c]":-1.0
},
"lower_bound":0.0,
"upper_bound":1000.0,
"gene_reaction_rule":"Rv2246 and Rv2245 and Rv0098",
"subsystem":"[array(['Mycolic acid pathway'], dtype='<U20')]"
},
{
"id":"KASB18",
"name":"KASB18",
"metabolites":{
"ACP[c]":1.0,
"BKETOC54ACYLACP[c]":1.0,
"CO2[c]":1.0,
"DOPENTACONTANOYLACP[c]":-1.0,
"MALACP[c]":-1.0
},
"lower_bound":0.0,
"upper_bound":1000.0,
"gene_reaction_rule":"Rv2246 and Rv2245 and Rv0099",
"subsystem":"[array(['Mycolic acid pathway'], dtype='<U20')]"
},
{
"id":"KASB15",
"name":"KASB15",
"metabolites":{
"ACP[c]":1.0,
"BKETOC48ACYLACP[c]":1.0,
"CO2[c]":1.0,
"HEXATETRACONTANOYLACP[c]":-1.0,
"MALACP[c]":-1.0
},
"lower_bound":0.0,
"upper_bound":1000.0,
"gene_reaction_rule":"Rv2246 and Rv2245 and Rv0100",
"subsystem":"[array(['Mycolic acid pathway'], dtype='<U20')]"
},
{
"id":"KASB16",
"name":"KASB16",
"metabolites":{
"ACP[c]":1.0,
"BKETOC50ACYLACP[c]":1.0,
"CO2[c]":1.0,
"MALACP[c]":-1.0,
"OCTATETRACONTANOYLACP[c]":-1.0
},
"lower_bound":0.0,
"upper_bound":1000.0,
"gene_reaction_rule":"Rv2246 and Rv2245 and Rv0101",
"subsystem":"[array(['Mycolic acid pathway'], dtype='<U20')]"
},
{
"id":"KASB11",
"name":"KASB11",
"metabolites":{
"ACP[c]":1.0,
"BKETOC40ACYLACP[c]":1.0,
"CO2[c]":1.0,
"MALACP[c]":-1.0,
"OCTATRIACONTANOYLACP[c]":-1.0
},
"lower_bound":0.0,
"upper_bound":1000.0,
"gene_reaction_rule":"Rv2246 and Rv2245 and Rv0102",
"subsystem":"[array(['Mycolic acid pathway'], dtype='<U20')]"
},
{
"id":"KASB10",
"name":"KASB10",
"metabolites":{
"ACP[c]":1.0,
"BKETOC38ACYLACP[c]":1.0,
"CO2[c]":1.0,
"HEXATRIACONTANOYLACP[c]":-1.0,
"MALACP[c]":-1.0
},
"lower_bound":0.0,
"upper_bound":1000.0,
"gene_reaction_rule":"Rv2246 and Rv2245 and Rv0103",
"subsystem":"[array(['Mycolic acid pathway'], dtype='<U20')]"
},
{
"id":"KASB13",
"name":"KASB13",
"metabolites":{
"ACP[c]":1.0,
"BKETOC44ACYLACP[c]":1.0,
"CO2[c]":1.0,
"DOTETRACONTANOYLACP[c]":-1.0,
"MALACP[c]":-1.0
},
"lower_bound":0.0,
"upper_bound":1000.0,
"gene_reaction_rule":"Rv2246 and Rv2245 and Rv0104",
"subsystem":"[array(['Mycolic acid pathway'], dtype='<U20')]"
},
{
"id":"KASB12",
"name":"KASB12",
"metabolites":{
"ACP[c]":1.0,
"BKETOC42ACYLACP[c]":1.0,
"CO2[c]":1.0,
"MALACP[c]":-1.0,
"TETRACONTANOYLACP[c]":-1.0
},
"lower_bound":0.0,
"upper_bound":1000.0,
"gene_reaction_rule":"Rv2246 and Rv2245 and Rv0105",
"subsystem":"[array(['Mycolic acid pathway'], dtype='<U20')]"
},
{
"id":"PCAA3",
"name":"PCAA3",
"metabolites":{
"1931CPC56ACYLACP[c]":1.0,
"CD131E19CPC55ACYLACP[c]":-1.0,
"SAH[c]":1.0,
"SAM[c]":-1.0
},
"lower_bound":0.0,
"upper_bound":1000.0,
"gene_reaction_rule":"Rv0470c",
"subsystem":"[array(['Mycolic acid pathway'], dtype='<U20')]"
},
{
"id":"PCAA2",
"name":"PCAA2",
"metabolites":{
"1931CPC54ACYLACP[c]":1.0,
"CD131E19CPC53ACYLACP[c]":-1.0,
"SAH[c]":1.0,
"SAM[c]":-1.0
},
"lower_bound":0.0,
"upper_bound":1000.0,
"gene_reaction_rule":"Rv0470c",
"subsystem":"[array(['Mycolic acid pathway'], dtype='<U20')]"
},
{
"id":"PCAA1",
"name":"PCAA1",
"metabolites":{
"1931CPC52ACYLACP[c]":1.0,
"CD131E19CPC51ACYLACP[c]":-1.0,
"SAH[c]":1.0,
"SAM[c]":-1.0
},
"lower_bound":0.0,
"upper_bound":1000.0,
"gene_reaction_rule":"Rv0470c",
"subsystem":"[array(['Mycolic acid pathway'], dtype='<U20')]"
},
{
"id":"FAS37",
"name":"FAS37",
"metabolites":{
"3HC16ACYLACPFAS[c]":1.0,
"BKETOC16ACYLACPFAS[c]":-1.0,
"H[c]":-1.0,
"NADPH[c]":-1.0,
"NADP[c]":1.0
},
"lower_bound":0.0,
"upper_bound":1000.0,
"gene_reaction_rule":"Rv2524c",
"subsystem":"[array(['Mycolic acid pathway'], dtype='<U20')]"
},
{
"id":"FAS36",
"name":"FAS36",
"metabolites":{
"BKETOC16ACYLACPFAS[c]":1.0,
"CO2[c]":1.0,
"MALC14ACYLACPFAS[c]":-1.0
},
"lower_bound":0.0,
"upper_bound":1000.0,
"gene_reaction_rule":"Rv2524c",
"subsystem":"[array(['Mycolic acid pathway'], dtype='<U20')]"
},
{
"id":"FAS35",
"name":"FAS35",
"metabolites":{
"C14ACYLACPFAS[c]":-1.0,
"COA[c]":1.0,
"MALC14ACYLACPFAS[c]":1.0,
"MALCOA[c]":-1.0
},
"lower_bound":0.0,
"upper_bound":1000.0,
"gene_reaction_rule":"Rv2524c",
"subsystem":"[array(['Mycolic acid pathway'], dtype='<U20')]"
},
{
"id":"FAS34",
"name":"FAS34",
"metabolites":{
"C14ACYLACPFAS[c]":1.0,
"H[c]":-1.0,
"NADH[c]":-1.0,
"NAD[c]":1.0,
"TD2EC14ACYLACPFAS[c]":-1.0
},
"lower_bound":0.0,
"upper_bound":1000.0,
"gene_reaction_rule":"Rv2524c",
"subsystem":"[array(['Mycolic acid pathway'], dtype='<U20')]"
},
{
"id":"FAS33",
"name":"FAS33",
"metabolites":{
"3HC14ACYLACPFAS[c]":-1.0,
"H2O[c]":1.0,
"TD2EC14ACYLACPFAS[c]":1.0
},
"lower_bound":0.0,
"upper_bound":1000.0,
"gene_reaction_rule":"Rv2524c",
"subsystem":"[array(['Mycolic acid pathway'], dtype='<U20')]"
},
{
"id":"FAS32",
"name":"FAS32",
"metabolites":{
"3HC14ACYLACPFAS[c]":1.0,
"BKETOC14ACYLACPFAS[c]":-1.0,
"H[c]":-1.0,
"NADPH[c]":-1.0,
"NADP[c]":1.0
},
"lower_bound":0.0,
"upper_bound":1000.0,
"gene_reaction_rule":"Rv2524c",
"subsystem":"[array(['Mycolic acid pathway'], dtype='<U20')]"
},
{
"id":"FAS31",
"name":"FAS31",
"metabolites":{
"BKETOC14ACYLACPFAS[c]":1.0,
"CO2[c]":1.0,
"MALC12ACYLACPFAS[c]":-1.0
},
"lower_bound":0.0,
"upper_bound":1000.0,
"gene_reaction_rule":"Rv2524c",
"subsystem":"[array(['Mycolic acid pathway'], dtype='<U20')]"
},
{
"id":"FAS30",
"name":"FAS30",
"metabolites":{
"C12ACYLACPFAS[c]":-1.0,
"COA[c]":1.0,
"MALC12ACYLACPFAS[c]":1.0,
"MALCOA[c]":-1.0
},
"lower_bound":0.0,
"upper_bound":1000.0,
"gene_reaction_rule":"Rv2524c",
"subsystem":"[array(['Mycolic acid pathway'], dtype='<U20')]"
},
{
"id":"FAS39",
"name":"FAS39",
"metabolites":{
"C16ACYLACPFAS[c]":1.0,
"H[c]":-1.0,
"NADH[c]":-1.0,
"NAD[c]":1.0,
"TD2EC16ACYLACPFAS[c]":-1.0
},
"lower_bound":0.0,
"upper_bound":1000.0,
"gene_reaction_rule":"Rv2524c",
"subsystem":"[array(['Mycolic acid pathway'], dtype='<U20')]"
},
{
"id":"FAS38",
"name":"FAS38",
"metabolites":{
"3HC16ACYLACPFAS[c]":-1.0,
"H2O[c]":1.0,
"TD2EC16ACYLACPFAS[c]":1.0
},
"lower_bound":0.0,
"upper_bound":1000.0,
"gene_reaction_rule":"Rv2524c",
"subsystem":"[array(['Mycolic acid pathway'], dtype='<U20')]"
},
{
"id":"OTSB1",
"name":"OTSB1",
"metabolites":{
"H2O[c]":-1.0,
"PI[c]":1.0,
"TREHALOSEMONOMYCOLATEP[c]":-1.0,
"TREHALOSEMONOMYCOLATE[c]":1.0
},
"lower_bound":0.0,
"upper_bound":1000.0,
"gene_reaction_rule":"Rv3400 or Rv2006",
"subsystem":"[array(['Mycolic acid pathway'], dtype='<U20')]"
},
{
"id":"MMAA26",
"name":"MMAA26",
"metabolites":{
"CD37MKC59ACYLACP[c]":-1.0,
"CKC60MEROACYLACP[c]":1.0,
"SAH[c]":1.0,
"SAM[c]":-1.0
},
"lower_bound":0.0,
"upper_bound":1000.0,
"gene_reaction_rule":"Rv0644c",
"subsystem":"[array(['Mycolic acid pathway'], dtype='<U20')]"
},
{
"id":"MMAA24",
"name":"MMAA24",
"metabolites":{
"CD37MHMC58ACYLACP[c]":-1.0,
"CMC59MEROACYLCPACP[c]":1.0,
"SAH[c]":1.0,
"SAM[c]":-1.0
},
"lower_bound":0.0,
"upper_bound":1000.0,
"gene_reaction_rule":"Rv0644c or Rv0503c",
"subsystem":"[array(['Mycolic acid pathway'], dtype='<U20')]"
},
{
"id":"MMAA23",
"name":"MMAA23",
"metabolites":{
"CD131E19CPC55ACYLACP[c]":1.0,
"CD21931EC54ACYLACP[c]":-1.0,
"SAH[c]":1.0,
"SAM[c]":-1.0
},
"lower_bound":0.0,
"upper_bound":1000.0,
"gene_reaction_rule":"Rv0644c",
"subsystem":"[array(['Mycolic acid pathway'], dtype='<U20')]"
},
{
"id":"MMAA21",
"name":"MMAA21",
"metabolites":{
"CD131E19CPC51ACYLACP[c]":1.0,
"CD21931EC50ACYLACP[c]":-1.0,
"SAH[c]":1.0,
"SAM[c]":-1.0
},
"lower_bound":0.0,
"upper_bound":1000.0,
"gene_reaction_rule":"Rv0644c",
"subsystem":"[array(['Mycolic acid pathway'], dtype='<U20')]"
},
{
"id":"FAS17",
"name":"FAS17",
"metabolites":{
"3HC8ACYLACPFAS[c]":1.0,
"BKETOC8ACYLACPFAS[c]":-1.0,
"H[c]":-1.0,
"NADPH[c]":-1.0,
"NADP[c]":1.0
},
"lower_bound":0.0,
"upper_bound":1000.0,
"gene_reaction_rule":"Rv2524c",
"subsystem":"[array(['Mycolic acid pathway'], dtype='<U20')]"
},
{
"id":"FAS16",
"name":"FAS16",
"metabolites":{
"BKETOC8ACYLACPFAS[c]":1.0,
"CO2[c]":1.0,
"MALC6ACYLACPFAS[c]":-1.0
},
"lower_bound":0.0,
"upper_bound":1000.0,
"gene_reaction_rule":"Rv2524c",
"subsystem":"[array(['Mycolic acid pathway'], dtype='<U20')]"
},
{
"id":"FABD",
"name":"FABD",
"metabolites":{
"ACP[c]":-1.0,
"COA[c]":1.0,
"MALACP[c]":1.0,
"MALCOA[c]":-1.0
},
"lower_bound":0.0,
"upper_bound":1000.0,
"gene_reaction_rule":"Rv2243",
"subsystem":"[array(['Mycolic acid pathway'], dtype='<U20')]"
},
{
"id":"KASB20",
"name":"KASB20",
"metabolites":{
"ACP[c]":1.0,
"BKETOC58ACYLACP[c]":1.0,
"CO2[c]":1.0,
"HEXAPENTACONTANOYLACP[c]":-1.0,
"MALACP[c]":-1.0
},
"lower_bound":0.0,
"upper_bound":1000.0,
"gene_reaction_rule":"Rv2246 and Rv2245",
"subsystem":"[array(['Mycolic acid pathway'], dtype='<U20')]"
},
{
"id":"FABG18",
"name":"FABG18",
"metabolites":{
"3HC52ACYLACP[c]":1.0,
"BKETOC52ACYLACP[c]":-1.0,
"H[c]":-1.0,
"NADPH[c]":-1.0,
"NADP[c]":1.0
},
"lower_bound":0.0,
"upper_bound":1000.0,
"gene_reaction_rule":"Rv1483 or Rv1350 or Rv2002 or Rv0242c or Rv2766c",
"subsystem":"[array(['Mycolic acid pathway'], dtype='<U20')]"
},
{
"id":"PKS136",
"name":"PKS136",
"metabolites":{
"2CARBC26ACYLCOA[c]":-1.0,
"AMP[c]":1.0,
"CKC60MEROACYLAMP[c]":-1.0,
"CO2[c]":1.0,
"COA[c]":1.0,
"H2O[c]":-1.0,
"H[c]":-1.0,
"KC86MYCOLATE26[c]":1.0,
"NADH[c]":-1.0,
"NAD[c]":1.0
},
"lower_bound":0.0,
"upper_bound":1000.0,
"gene_reaction_rule":"Rv3800c",
"subsystem":"[array(['Mycolic acid pathway'], dtype='<U20')]"
},
{
"id":"FAS68",
"name":"FAS68",
"metabolites":{
"ACPFAS[c]":1.0,
"C20ACYLACPFAS[c]":-1.0,
"COA[c]":-1.0,
"ECSCOA[c]":1.0
},
"lower_bound":0.0,
"upper_bound":1000.0,
"gene_reaction_rule":"Rv2524c",
"subsystem":"[array(['Mycolic acid pathway'], dtype='<U20')]"
},
{
"id":"PKS133",
"name":"PKS133",
"metabolites":{
"1931CPC56ACYLAMP[c]":-1.0,
"2CARBC26ACYLCOA[c]":-1.0,
"AC82MYCOLATE26[c]":1.0,
"AMP[c]":1.0,
"CO2[c]":1.0,
"COA[c]":1.0,
"H2O[c]":-1.0,
"H[c]":-1.0,
"NADH[c]":-1.0,
"NAD[c]":1.0
},
"lower_bound":0.0,
"upper_bound":1000.0,
"gene_reaction_rule":"Rv3800c",
"subsystem":"[array(['Mycolic acid pathway'], dtype='<U20')]"
},
{
"id":"PKS132",
"name":"PKS132",
"metabolites":{
"1931CPC54ACYLAMP[c]":-1.0,
"2CARBC26ACYLCOA[c]":-1.0,
"AC80MYCOLATE26[c]":1.0,
"AMP[c]":1.0,
"CO2[c]":1.0,
"COA[c]":1.0,
"H2O[c]":-1.0,
"H[c]":-1.0,
"NADH[c]":-1.0,
"NAD[c]":1.0
},
"lower_bound":0.0,
"upper_bound":1000.0,
"gene_reaction_rule":"Rv3800c",
"subsystem":"[array(['Mycolic acid pathway'], dtype='<U20')]"
},
{
"id":"PKS131",
"name":"PKS131",
"metabolites":{
"1931CPC52ACYLAMP[c]":-1.0,
"2CARBC26ACYLCOA[c]":-1.0,
"AC78MYCOLATE26[c]":1.0,
"AMP[c]":1.0,
"CO2[c]":1.0,
"COA[c]":1.0,
"H2O[c]":-1.0,
"H[c]":-1.0,
"NADH[c]":-1.0,
"NAD[c]":1.0
},
"lower_bound":0.0,
"upper_bound":1000.0,
"gene_reaction_rule":"Rv3800c",
"subsystem":"[array(['Mycolic acid pathway'], dtype='<U20')]"
},
{
"id":"PKS135",
"name":"PKS135",
"metabolites":{
"2CARBC26ACYLCOA[c]":-1.0,
"AMP[c]":1.0,
"CMC61MEROACYLCPAMP[c]":-1.0,
"CO2[c]":1.0,
"COA[c]":1.0,
"H2O[c]":-1.0,
"H[c]":-1.0,
"MC87MYCOLATE26[c]":1.0,
"NADH[c]":-1.0,
"NAD[c]":1.0
},
"lower_bound":0.0,
"upper_bound":1000.0,
"gene_reaction_rule":"Rv3800c",
"subsystem":"[array(['Mycolic acid pathway'], dtype='<U20')]"
},
{
"id":"PKS134",
"name":"PKS134",
"metabolites":{
"2CARBC26ACYLCOA[c]":-1.0,
"AMP[c]":1.0,
"CMC59MEROACYLCPAMP[c]":-1.0,
"CO2[c]":1.0,
"COA[c]":1.0,
"H2O[c]":-1.0,
"H[c]":-1.0,
"MC85MYCOLATE26[c]":1.0,
"NADH[c]":-1.0,
"NAD[c]":1.0
},
"lower_bound":0.0,
"upper_bound":1000.0,
"gene_reaction_rule":"Rv3800c",
"subsystem":"[array(['Mycolic acid pathway'], dtype='<U20')]"
},
{
"id":"KASB14",
"name":"KASB14",
"metabolites":{
"ACP[c]":1.0,
"BKETOC46ACYLACP[c]":1.0,
"CO2[c]":1.0,
"MALACP[c]":-1.0,
"TETRATETRACONTANOYLACP[c]":-1.0
},
"lower_bound":0.0,
"upper_bound":1000.0,
"gene_reaction_rule":"Rv2246 and Rv2245",
"subsystem":"[array(['Mycolic acid pathway'], dtype='<U20')]"
},
{
"id":"FAS9",
"name":"FAS9",
"metabolites":{
"C4ACYLACPFAS[c]":1.0,
"H[c]":-1.0,
"NADH[c]":-1.0,
"NAD[c]":1.0,
"TD2EC4ACYLACPFAS[c]":-1.0
},
"lower_bound":0.0,
"upper_bound":1000.0,
"gene_reaction_rule":"Rv2524c",
"subsystem":"[array(['Mycolic acid pathway'], dtype='<U20')]"
},
{
"id":"MMAA22",
"name":"MMAA22",
"metabolites":{
"CD131E19CPC53ACYLACP[c]":1.0,
"CD21931EC52ACYLACP[c]":-1.0,
"SAH[c]":1.0,
"SAM[c]":-1.0
},
"lower_bound":0.0,
"upper_bound":1000.0,
"gene_reaction_rule":"Rv0644c",
"subsystem":"[array(['Mycolic acid pathway'], dtype='<U20')]"
},
{
"id":"FADD322",
"name":"FADD322",
"metabolites":{
"1931CPC54ACYLACP[c]":-1.0,
"1931CPC54ACYLAMP[c]":1.0,
"ACP[c]":1.0,
"ATP[c]":-1.0,
"H2O[c]":-1.0,
"PPI[c]":1.0
},
"lower_bound":0.0,
"upper_bound":1000.0,
"gene_reaction_rule":"Rv3801c",
"subsystem":"[array(['Mycolic acid pathway'], dtype='<U20')]"
},
{
"id":"KASB9",
"name":"KASB9",
"metabolites":{
"ACP[c]":1.0,
"BKETOC36ACYLACP[c]":1.0,
"CO2[c]":1.0,
"MALACP[c]":-1.0,
"TETRATRIACONTANOYLACP[c]":-1.0
},
"lower_bound":0.0,
"upper_bound":1000.0,
"gene_reaction_rule":"Rv2246 and Rv2245",
"subsystem":"[array(['Mycolic acid pathway'], dtype='<U20')]"
},
{
"id":"FADD323",
"name":"FADD323",
"metabolites":{
"1931CPC56ACYLACP[c]":-1.0,
"1931CPC56ACYLAMP[c]":1.0,
"ACP[c]":1.0,
"ATP[c]":-1.0,
"H2O[c]":-1.0,
"PPI[c]":1.0
},
"lower_bound":0.0,
"upper_bound":1000.0,
"gene_reaction_rule":"Rv3801c",
"subsystem":"[array(['Mycolic acid pathway'], dtype='<U20')]"
},
{
"id":"INHA21",
"name":"INHA21",
"metabolites":{
"H[c]":-1.0,
"NADH[c]":-1.0,
"NAD[c]":1.0,
"OCTAPENTACONTANOYLACP[c]":1.0,
"TD2EC58ACYLACP[c]":-1.0
},
"lower_bound":0.0,
"upper_bound":1000.0,
"gene_reaction_rule":"Rv1484",
"subsystem":"[array(['Mycolic acid pathway'], dtype='<U20')]"
},
{
"id":"INHA20",
"name":"INHA20",
"metabolites":{
"HEXAPENTACONTANOYLACP[c]":1.0,
"H[c]":-1.0,
"NADH[c]":-1.0,
"NAD[c]":1.0,
"TD2EC56ACYLACP[c]":-1.0
},
"lower_bound":0.0,
"upper_bound":1000.0,
"gene_reaction_rule":"Rv1484",
"subsystem":"[array(['Mycolic acid pathway'], dtype='<U20')]"
},
{
"id":"FABG17",
"name":"FABG17",
"metabolites":{
"3HC50ACYLACP[c]":1.0,
"BKETOC50ACYLACP[c]":-1.0,
"H[c]":-1.0,
"NADPH[c]":-1.0,
"NADP[c]":1.0
},
"lower_bound":0.0,
"upper_bound":1000.0,
"gene_reaction_rule":"Rv1483 or Rv1350 or Rv2002 or Rv0242c or Rv2766c",
"subsystem":"[array(['Mycolic acid pathway'], dtype='<U20')]"
},
{
"id":"FABG2",
"name":"FABG2",
"metabolites":{
"3HC20ACYLACP[c]":1.0,
"BKETOC20ACYLACP[c]":-1.0,
"H[c]":-1.0,
"NADPH[c]":-1.0,
"NADP[c]":1.0
},
"lower_bound":0.0,
"upper_bound":1000.0,
"gene_reaction_rule":"Rv1483 or Rv1350 or Rv2002 or Rv0242c or Rv2766c",
"subsystem":"[array(['Mycolic acid pathway'], dtype='<U20')]"
},
{
"id":"BIRA",
"name":"BIRA",
"metabolites":{
"ACCB[c]":-1.0,
"AMP[c]":1.0,
"ATP[c]":-1.0,
"BCCP[c]":1.0,
"H2O[c]":-1.0,
"PPI[c]":1.0
},
"lower_bound":0.0,
"upper_bound":1000.0,
"gene_reaction_rule":"Rv3279c",
"subsystem":"[array(['Mycolic acid pathway'], dtype='<U20')]"
},
{
"id":"FAS14",
"name":"FAS14",
"metabolites":{
"C6ACYLACPFAS[c]":1.0,
"H[c]":-1.0,
"NADH[c]":-1.0,
"NAD[c]":1.0,
"TD2EC6ACYLACPFAS[c]":-1.0
},
"lower_bound":0.0,
"upper_bound":1000.0,
"gene_reaction_rule":"Rv2524c",
"subsystem":"[array(['Mycolic acid pathway'], dtype='<U20')]"
},
{
"id":"FABG9",
"name":"FABG9",
"metabolites":{
"3HC34ACYLACP[c]":1.0,
"BKETOC34ACYLACP[c]":-1.0,
"H[c]":-1.0,
"NADPH[c]":-1.0,
"NADP[c]":1.0
},
"lower_bound":0.0,
"upper_bound":1000.0,
"gene_reaction_rule":"Rv1483 or Rv1350 or Rv2002 or Rv0242c or Rv2766c",
"subsystem":"[array(['Mycolic acid pathway'], dtype='<U20')]"
},
{
"id":"FAS24",
"name":"FAS24",
"metabolites":{
"C10ACYLACPFAS[c]":1.0,
"H[c]":-1.0,
"NADH[c]":-1.0,
"NAD[c]":1.0,
"TD2EC10ACYLACPFAS[c]":-1.0
},
"lower_bound":0.0,
"upper_bound":1000.0,
"gene_reaction_rule":"Rv2524c",
"subsystem":"[array(['Mycolic acid pathway'], dtype='<U20')]"
},
{
"id":"FAS25",
"name":"FAS25",
"metabolites":{
"C10ACYLACPFAS[c]":-1.0,
"COA[c]":1.0,
"MALC10ACYLACPFAS[c]":1.0,
"MALCOA[c]":-1.0
},
"lower_bound":0.0,
"upper_bound":1000.0,
"gene_reaction_rule":"Rv2524c",
"subsystem":"[array(['Mycolic acid pathway'], dtype='<U20')]"
},
{
"id":"FAS26",
"name":"FAS26",
"metabolites":{
"BKETOC12ACYLACPFAS[c]":1.0,
"CO2[c]":1.0,
"MALC10ACYLACPFAS[c]":-1.0
},
"lower_bound":0.0,
"upper_bound":1000.0,
"gene_reaction_rule":"Rv2524c",
"subsystem":"[array(['Mycolic acid pathway'], dtype='<U20')]"
},
{
"id":"FAS27",
"name":"FAS27",
"metabolites":{
"3HC12ACYLACPFAS[c]":1.0,
"BKETOC12ACYLACPFAS[c]":-1.0,
"H[c]":-1.0,
"NADPH[c]":-1.0,
"NADP[c]":1.0
},
"lower_bound":0.0,
"upper_bound":1000.0,
"gene_reaction_rule":"Rv2524c",
"subsystem":"[array(['Mycolic acid pathway'], dtype='<U20')]"
},
{
"id":"FAS20",
"name":"FAS20",
"metabolites":{
"C8ACYLACPFAS[c]":-1.0,
"COA[c]":1.0,
"MALC8ACYLACPFAS[c]":1.0,
"MALCOA[c]":-1.0
},
"lower_bound":0.0,
"upper_bound":1000.0,
"gene_reaction_rule":"Rv2524c",
"subsystem":"[array(['Mycolic acid pathway'], dtype='<U20')]"
},
{
"id":"FAS21",
"name":"FAS21",
"metabolites":{
"BKETOC10ACYLACPFAS[c]":1.0,
"CO2[c]":1.0,
"MALC8ACYLACPFAS[c]":-1.0
},
"lower_bound":0.0,
"upper_bound":1000.0,
"gene_reaction_rule":"Rv2524c",
"subsystem":"[array(['Mycolic acid pathway'], dtype='<U20')]"
},
{
"id":"FAS22",
"name":"FAS22",
"metabolites":{
"3HC10ACYLACPFAS[c]":1.0,
"BKETOC10ACYLACPFAS[c]":-1.0,
"H[c]":-1.0,
"NADPH[c]":-1.0,
"NADP[c]":1.0
},
"lower_bound":0.0,
"upper_bound":1000.0,
"gene_reaction_rule":"Rv2524c",
"subsystem":"[array(['Mycolic acid pathway'], dtype='<U20')]"
},
{
"id":"FAS23",
"name":"FAS23",
"metabolites":{
"3HC10ACYLACPFAS[c]":-1.0,
"H2O[c]":1.0,
"TD2EC10ACYLACPFAS[c]":1.0
},
"lower_bound":0.0,
"upper_bound":1000.0,
"gene_reaction_rule":"Rv2524c",
"subsystem":"[array(['Mycolic acid pathway'], dtype='<U20')]"
},
{
"id":"FAS28",
"name":"FAS28",
"metabolites":{
"3HC12ACYLACPFAS[c]":-1.0,
"H2O[c]":1.0,
"TD2EC12ACYLACPFAS[c]":1.0
},
"lower_bound":0.0,
"upper_bound":1000.0,
"gene_reaction_rule":"Rv2524c",
"subsystem":"[array(['Mycolic acid pathway'], dtype='<U20')]"
},
{
"id":"ACCA3",
"name":"ACCA3",
"metabolites":{
"ADP[c]":1.0,
"ATP[c]":-1.0,
"BCCPCO2[c]":1.0,
"BCCP[c]":-1.0,
"HCO3[c]":-1.0,
"H[c]":-1.0,
"PI[c]":1.0
},
"lower_bound":0.0,
"upper_bound":1000.0,
"gene_reaction_rule":"Rv3285",
"subsystem":"[array(['Mycolic acid pathway'], dtype='<U20')]"
},
{
"id":"HADA1",
"name":"HADA1",
"metabolites":{
"3HC18ACYLACP[c]":-1.0,
"H2O[c]":1.0,
"TD2EC18ACYLACP[c]":1.0
},
"lower_bound":0.0,
"upper_bound":1000.0,
"gene_reaction_rule":"Rv0635 and Rv0636 and Rv0637",
"subsystem":"[array(['Mycolic acid pathway'], dtype='<U20')]"
},
{
"id":"HADA2",
"name":"HADA2",
"metabolites":{
"3HC20ACYLACP[c]":-1.0,
"H2O[c]":1.0,
"TD2EC20ACYLACP[c]":1.0
},
"lower_bound":0.0,
"upper_bound":1000.0,
"gene_reaction_rule":"Rv0635 and Rv0636 and Rv0637",
"subsystem":"[array(['Mycolic acid pathway'], dtype='<U20')]"
},
{
"id":"HADA3",
"name":"HADA3",
"metabolites":{
"3HC22ACYLACP[c]":-1.0,
"H2O[c]":1.0,
"TD2EC22ACYLACP[c]":1.0
},
"lower_bound":0.0,
"upper_bound":1000.0,
"gene_reaction_rule":"Rv0635 and Rv0636 and Rv0637",
"subsystem":"[array(['Mycolic acid pathway'], dtype='<U20')]"
},
{
"id":"HADA4",
"name":"HADA4",
"metabolites":{
"3HC24ACYLACP[c]":-1.0,
"H2O[c]":1.0,
"TD2EC24ACYLACP[c]":1.0
},
"lower_bound":0.0,
"upper_bound":1000.0,
"gene_reaction_rule":"Rv0635 and Rv0636 and Rv0637",
"subsystem":"[array(['Mycolic acid pathway'], dtype='<U20')]"
},
{
"id":"HADA5",
"name":"HADA5",
"metabolites":{
"3HC26ACYLACP[c]":-1.0,
"H2O[c]":1.0,
"TD2EC26ACYLACP[c]":1.0
},
"lower_bound":0.0,
"upper_bound":1000.0,
"gene_reaction_rule":"Rv0635 and Rv0636 and Rv0637",
"subsystem":"[array(['Mycolic acid pathway'], dtype='<U20')]"
},
{
"id":"HADA6",
"name":"HADA6",
"metabolites":{
"3HC28ACYLACP[c]":-1.0,
"H2O[c]":1.0,
"TD2EC28ACYLACP[c]":1.0
},
"lower_bound":0.0,
"upper_bound":1000.0,
"gene_reaction_rule":"Rv0635 and Rv0636 and Rv0637",
"subsystem":"[array(['Mycolic acid pathway'], dtype='<U20')]"
},
{
"id":"HADA7",
"name":"HADA7",
"metabolites":{
"3HC30ACYLACP[c]":-1.0,
"H2O[c]":1.0,
"TD2EC30ACYLACP[c]":1.0
},
"lower_bound":0.0,
"upper_bound":1000.0,
"gene_reaction_rule":"Rv0635 and Rv0636 and Rv0637",
"subsystem":"[array(['Mycolic acid pathway'], dtype='<U20')]"
},
{
"id":"PPM1",
"name":"PPM1",
"metabolites":{
"GDPMAN[c]":-1.0,
"GDP[c]":1.0,
"PPM[c]":1.0,
"UDPP[c]":-1.0
},
"lower_bound":0.0,
"upper_bound":1000.0,
"gene_reaction_rule":"Rv2051c",
"subsystem":"[array(['Mycolic acid pathway'], dtype='<U20')]"
},
{
"id":"HADA19",
"name":"HADA19",
"metabolites":{
"3HC54ACYLACP[c]":-1.0,
"H2O[c]":1.0,
"TD2EC54ACYLACP[c]":1.0
},
"lower_bound":0.0,
"upper_bound":1000.0,
"gene_reaction_rule":"Rv0635 and Rv0636 and Rv0637",
"subsystem":"[array(['Mycolic acid pathway'], dtype='<U20')]"
},
{
"id":"HADA21",
"name":"HADA21",
"metabolites":{
"3HC58ACYLACP[c]":-1.0,
"H2O[c]":1.0,
"TD2EC58ACYLACP[c]":1.0
},
"lower_bound":0.0,
"upper_bound":1000.0,
"gene_reaction_rule":"Rv0635 and Rv0636 and Rv0637",
"subsystem":"[array(['Mycolic acid pathway'], dtype='<U20')]"
},
{
"id":"FAS29",
"name":"FAS29",
"metabolites":{
"C12ACYLACPFAS[c]":1.0,
"H[c]":-1.0,
"NADH[c]":-1.0,
"NAD[c]":1.0,
"TD2EC12ACYLACPFAS[c]":-1.0
},
"lower_bound":0.0,
"upper_bound":1000.0,
"gene_reaction_rule":"Rv2524c",
"subsystem":"[array(['Mycolic acid pathway'], dtype='<U20')]"
},
{
"id":"INHA4",
"name":"INHA4",
"metabolites":{
"H[c]":-1.0,
"NADH[c]":-1.0,
"NAD[c]":1.0,
"TD2EC24ACYLACP[c]":-1.0,
"TETRACOSANOYLACP[c]":1.0
},
"lower_bound":0.0,
"upper_bound":1000.0,
"gene_reaction_rule":"Rv1484",
"subsystem":"[array(['Mycolic acid pathway'], dtype='<U20')]"
},
{
"id":"INHA5",
"name":"INHA5",
"metabolites":{
"HEXACOSANOYLACP[c]":1.0,
"H[c]":-1.0,
"NADH[c]":-1.0,
"NAD[c]":1.0,
"TD2EC26ACYLACP[c]":-1.0
},
"lower_bound":0.0,
"upper_bound":1000.0,
"gene_reaction_rule":"Rv1484",
"subsystem":"[array(['Mycolic acid pathway'], dtype='<U20')]"
},
{
"id":"INHA6",
"name":"INHA6",
"metabolites":{
"H[c]":-1.0,
"NADH[c]":-1.0,
"NAD[c]":1.0,
"OCTACOSANOYLACP[c]":1.0,
"TD2EC28ACYLACP[c]":-1.0
},
"lower_bound":0.0,
"upper_bound":1000.0,
"gene_reaction_rule":"Rv1484",
"subsystem":"[array(['Mycolic acid pathway'], dtype='<U20')]"
},
{
"id":"INHA7",
"name":"INHA7",
"metabolites":{
"H[c]":-1.0,
"NADH[c]":-1.0,
"NAD[c]":1.0,
"TD2EC30ACYLACP[c]":-1.0,
"TRIACONTANOYLACP[c]":1.0
},
"lower_bound":0.0,
"upper_bound":1000.0,
"gene_reaction_rule":"Rv1484",
"subsystem":"[array(['Mycolic acid pathway'], dtype='<U20')]"
},
{
"id":"INHA1",
"name":"INHA1",
"metabolites":{
"H[c]":-1.0,
"NADH[c]":-1.0,
"NAD[c]":1.0,
"OCTADECANOYLACP[c]":1.0,
"TD2EC18ACYLACP[c]":-1.0
},
"lower_bound":0.0,
"upper_bound":1000.0,
"gene_reaction_rule":"Rv1484",
"subsystem":"[array(['Mycolic acid pathway'], dtype='<U20')]"
},
{
"id":"INHA2",
"name":"INHA2",
"metabolites":{
"EICOSANOYLACP[c]":1.0,
"H[c]":-1.0,
"NADH[c]":-1.0,
"NAD[c]":1.0,
"TD2EC20ACYLACP[c]":-1.0
},
"lower_bound":0.0,
"upper_bound":1000.0,
"gene_reaction_rule":"Rv1484",
"subsystem":"[array(['Mycolic acid pathway'], dtype='<U20')]"
},
{
"id":"INHA3",
"name":"INHA3",
"metabolites":{
"DOCOSANOYLACP[c]":1.0,
"H[c]":-1.0,
"NADH[c]":-1.0,
"NAD[c]":1.0,
"TD2EC22ACYLACP[c]":-1.0
},
"lower_bound":0.0,
"upper_bound":1000.0,
"gene_reaction_rule":"Rv1484",
"subsystem":"[array(['Mycolic acid pathway'], dtype='<U20')]"
},
{
"id":"FADD321",
"name":"FADD321",
"metabolites":{
"1931CPC52ACYLACP[c]":-1.0,
"1931CPC52ACYLAMP[c]":1.0,
"ACP[c]":1.0,
"ATP[c]":-1.0,
"H2O[c]":-1.0,
"PPI[c]":1.0
},
"lower_bound":0.0,
"upper_bound":1000.0,
"gene_reaction_rule":"Rv3801c",
"subsystem":"[array(['Mycolic acid pathway'], dtype='<U20')]"
},
{
"id":"INHA8",
"name":"INHA8",
"metabolites":{
"DOTRIACONTANOYLACP[c]":1.0,
"H[c]":-1.0,
"NADH[c]":-1.0,
"NAD[c]":1.0,
"TD2EC32ACYLACP[c]":-1.0
},
"lower_bound":0.0,
"upper_bound":1000.0,
"gene_reaction_rule":"Rv1484",
"subsystem":"[array(['Mycolic acid pathway'], dtype='<U20')]"
},
{
"id":"INHA9",
"name":"INHA9",
"metabolites":{
"H[c]":-1.0,
"NADH[c]":-1.0,
"NAD[c]":1.0,
"TD2EC34ACYLACP[c]":-1.0,
"TETRATRIACONTANOYLACP[c]":1.0
},
"lower_bound":0.0,
"upper_bound":1000.0,
"gene_reaction_rule":"Rv1484",
"subsystem":"[array(['Mycolic acid pathway'], dtype='<U20')]"
},
{
"id":"KASB1",
"name":"KASB1",
"metabolites":{
"ACP[c]":1.0,
"BKETOC20ACYLACP[c]":1.0,
"CO2[c]":1.0,
"MALACP[c]":-1.0,
"OCTADECANOYLACP[c]":-1.0
},
"lower_bound":0.0,
"upper_bound":1000.0,
"gene_reaction_rule":"Rv2246 and Rv2245",
"subsystem":"[array(['Mycolic acid pathway'], dtype='<U20')]"
},
{
"id":"FAS69",
"name":"FAS69",
"metabolites":{
"ACPFAS[c]":1.0,
"C18ACYLACPFAS[c]":-1.0,
"COA[c]":-1.0,
"ODCCOA[c]":1.0
},
"lower_bound":0.0,
"upper_bound":1000.0,
"gene_reaction_rule":"Rv2524c",
"subsystem":"[array(['Mycolic acid pathway'], dtype='<U20')]"
},
{
"id":"KASB3",
"name":"KASB3",
"metabolites":{
"ACP[c]":1.0,
"BKETOC24ACYLACP[c]":1.0,
"CO2[c]":1.0,
"DOCOSANOYLACP[c]":-1.0,
"MALACP[c]":-1.0
},
"lower_bound":0.0,
"upper_bound":1000.0,
"gene_reaction_rule":"Rv2246 and Rv2245",
"subsystem":"[array(['Mycolic acid pathway'], dtype='<U20')]"
},
{
"id":"KASB2",
"name":"KASB2",
"metabolites":{
"ACP[c]":1.0,
"BKETOC22ACYLACP[c]":1.0,
"CO2[c]":1.0,
"EICOSANOYLACP[c]":-1.0,
"MALACP[c]":-1.0
},
"lower_bound":0.0,
"upper_bound":1000.0,
"gene_reaction_rule":"Rv2246 and Rv2245",
"subsystem":"[array(['Mycolic acid pathway'], dtype='<U20')]"
},
{
"id":"KASB5",
"name":"KASB5",
"metabolites":{
"ACP[c]":1.0,
"BKETOC28ACYLACP[c]":1.0,
"CO2[c]":1.0,
"HEXACOSANOYLACP[c]":-1.0,
"MALACP[c]":-1.0
},
"lower_bound":0.0,
"upper_bound":1000.0,
"gene_reaction_rule":"Rv2246 and Rv2245",
"subsystem":"[array(['Mycolic acid pathway'], dtype='<U20')]"
},
{
"id":"KASB4",
"name":"KASB4",
"metabolites":{
"ACP[c]":1.0,
"BKETOC26ACYLACP[c]":1.0,
"CO2[c]":1.0,
"MALACP[c]":-1.0,
"TETRACOSANOYLACP[c]":-1.0
},
"lower_bound":0.0,
"upper_bound":1000.0,
"gene_reaction_rule":"Rv2246 and Rv2245",
"subsystem":"[array(['Mycolic acid pathway'], dtype='<U20')]"
},
{
"id":"KASB7",
"name":"KASB7",
"metabolites":{
"ACP[c]":1.0,
"BKETOC32ACYLACP[c]":1.0,
"CO2[c]":1.0,
"MALACP[c]":-1.0,
"TRIACONTANOYLACP[c]":-1.0
},
"lower_bound":0.0,
"upper_bound":1000.0,
"gene_reaction_rule":"Rv2246 and Rv2245",
"subsystem":"[array(['Mycolic acid pathway'], dtype='<U20')]"
},
{
"id":"KASB6",
"name":"KASB6",
"metabolites":{
"ACP[c]":1.0,
"BKETOC30ACYLACP[c]":1.0,
"CO2[c]":1.0,
"MALACP[c]":-1.0,
"OCTACOSANOYLACP[c]":-1.0
},
"lower_bound":0.0,
"upper_bound":1000.0,
"gene_reaction_rule":"Rv2246 and Rv2245",
"subsystem":"[array(['Mycolic acid pathway'], dtype='<U20')]"
},
{
"id":"KASB8",
"name":"KASB8",
"metabolites":{
"ACP[c]":1.0,
"BKETOC34ACYLACP[c]":1.0,
"CO2[c]":1.0,
"DOTRIACONTANOYLACP[c]":-1.0,
"MALACP[c]":-1.0
},
"lower_bound":0.0,
"upper_bound":1000.0,
"gene_reaction_rule":"Rv2246 and Rv2245",
"subsystem":"[array(['Mycolic acid pathway'], dtype='<U20')]"
},
{
"id":"FAS62",
"name":"FAS62",
"metabolites":{
"3HC26ACYLACPFAS[c]":1.0,
"BKETOC26ACYLACPFAS[c]":-1.0,
"H[c]":-1.0,
"NADPH[c]":-1.0,
"NADP[c]":1.0
},
"lower_bound":0.0,
"upper_bound":1000.0,
"gene_reaction_rule":"Rv2524c",
"subsystem":"[array(['Mycolic acid pathway'], dtype='<U20')]"
},
{
"id":"FAS63",
"name":"FAS63",
"metabolites":{
"3HC26ACYLACPFAS[c]":-1.0,
"H2O[c]":1.0,
"TD2EC26ACYLACPFAS[c]":1.0
},
"lower_bound":0.0,
"upper_bound":1000.0,
"gene_reaction_rule":"Rv2524c",
"subsystem":"[array(['Mycolic acid pathway'], dtype='<U20')]"
},
{
"id":"FAS64",
"name":"FAS64",
"metabolites":{
"C26ACYLACPFAS[c]":1.0,
"H[c]":-1.0,
"NADH[c]":-1.0,
"NAD[c]":1.0,
"TD2EC26ACYLACPFAS[c]":-1.0
},
"lower_bound":0.0,
"upper_bound":1000.0,
"gene_reaction_rule":"Rv2524c",
"subsystem":"[array(['Mycolic acid pathway'], dtype='<U20')]"
},
{
"id":"FAS65",
"name":"FAS65",
"metabolites":{
"ACPFAS[c]":1.0,
"C26ACYLACPFAS[c]":-1.0,
"COA[c]":-1.0,
"HCSCOA[c]":1.0
},
"lower_bound":0.0,
"upper_bound":1000.0,
"gene_reaction_rule":"Rv2524c",
"subsystem":"[array(['Mycolic acid pathway'], dtype='<U20')]"
},
{
"id":"FAS66",
"name":"FAS66",
"metabolites":{
"ACPFAS[c]":1.0,
"C24ACYLACPFAS[c]":-1.0,
"COA[c]":-1.0,
"TCSCOA[c]":1.0
},
"lower_bound":0.0,
"upper_bound":1000.0,
"gene_reaction_rule":"Rv2524c",
"subsystem":"[array(['Mycolic acid pathway'], dtype='<U20')]"
},
{
"id":"FAS67",
"name":"FAS67",
"metabolites":{
"ACPFAS[c]":1.0,
"C22ACYLACPFAS[c]":-1.0,
"COA[c]":-1.0,
"DOCOSANOYLCOA[c]":1.0
},
"lower_bound":0.0,
"upper_bound":1000.0,
"gene_reaction_rule":"Rv2524c",
"subsystem":"[array(['Mycolic acid pathway'], dtype='<U20')]"
},
{
"id":"FADE324",
"name":"FADE324",
"metabolites":{
"ACP[c]":1.0,
"ATP[c]":-1.0,
"CMC61MEROACYLCPACP[c]":-1.0,
"CMC61MEROACYLCPAMP[c]":1.0,
"H2O[c]":-1.0,
"PPI[c]":1.0
},
"lower_bound":0.0,
"upper_bound":1000.0,
"gene_reaction_rule":"Rv3801c",
"subsystem":"[array(['Mycolic acid pathway'], dtype='<U20')]"
},
{
"id":"FABG3",
"name":"FABG3",
"metabolites":{
"3HC22ACYLACP[c]":1.0,
"BKETOC22ACYLACP[c]":-1.0,
"H[c]":-1.0,
"NADPH[c]":-1.0,
"NADP[c]":1.0
},
"lower_bound":0.0,
"upper_bound":1000.0,
"gene_reaction_rule":"Rv1483 or Rv1350 or Rv2002 or Rv0242c or Rv2766c",
"subsystem":"[array(['Mycolic acid pathway'], dtype='<U20')]"
},
{
"id":"FABG1",
"name":"FABG1",
"metabolites":{
"3HC18ACYLACP[c]":1.0,
"BKETOC18ACYLACP[c]":-1.0,
"H[c]":-1.0,
"NADPH[c]":-1.0,
"NADP[c]":1.0
},
"lower_bound":0.0,
"upper_bound":1000.0,
"gene_reaction_rule":"Rv1483 or Rv1350 or Rv2002 or Rv0242c or Rv2766c",
"subsystem":"[array(['Mycolic acid pathway'], dtype='<U20')]"
},
{
"id":"FABG6",
"name":"FABG6",
"metabolites":{
"3HC28ACYLACP[c]":1.0,
"BKETOC28ACYLACP[c]":-1.0,
"H[c]":-1.0,
"NADPH[c]":-1.0,
"NADP[c]":1.0
},
"lower_bound":0.0,
"upper_bound":1000.0,
"gene_reaction_rule":"Rv1483 or Rv1350 or Rv2002 or Rv0242c or Rv2766c",
"subsystem":"[array(['Mycolic acid pathway'], dtype='<U20')]"
},
{
"id":"FABG7",
"name":"FABG7",
"metabolites":{
"3HC30ACYLACP[c]":1.0,
"BKETOC30ACYLACP[c]":-1.0,
"H[c]":-1.0,
"NADPH[c]":-1.0,
"NADP[c]":1.0
},
"lower_bound":0.0,
"upper_bound":1000.0,
"gene_reaction_rule":"Rv1483 or Rv1350 or Rv2002 or Rv0242c or Rv2766c",
"subsystem":"[array(['Mycolic acid pathway'], dtype='<U20')]"
},
{
"id":"FABG4",
"name":"FABG4",
"metabolites":{
"3HC24ACYLACP[c]":1.0,
"BKETOC24ACYLACP[c]":-1.0,
"H[c]":-1.0,
"NADPH[c]":-1.0,
"NADP[c]":1.0
},
"lower_bound":0.0,
"upper_bound":1000.0,
"gene_reaction_rule":"Rv1483 or Rv1350 or Rv2002 or Rv0242c or Rv2766c",
"subsystem":"[array(['Mycolic acid pathway'], dtype='<U20')]"
},
{
"id":"FABG5",
"name":"FABG5",
"metabolites":{
"3HC26ACYLACP[c]":1.0,
"BKETOC26ACYLACP[c]":-1.0,
"H[c]":-1.0,
"NADPH[c]":-1.0,
"NADP[c]":1.0
},
"lower_bound":0.0,
"upper_bound":1000.0,
"gene_reaction_rule":"Rv1483 or Rv1350 or Rv2002 or Rv0242c or Rv2766c",
"subsystem":"[array(['Mycolic acid pathway'], dtype='<U20')]"
},
{
"id":"FABG8",
"name":"FABG8",
"metabolites":{
"3HC32ACYLACP[c]":1.0,
"BKETOC32ACYLACP[c]":-1.0,
"H[c]":-1.0,
"NADPH[c]":-1.0,
"NADP[c]":1.0
},
"lower_bound":0.0,
"upper_bound":1000.0,
"gene_reaction_rule":"Rv1483 or Rv1350 or Rv2002 or Rv0242c or Rv2766c",
"subsystem":"[array(['Mycolic acid pathway'], dtype='<U20')]"
},
{
"id":"FAS40",
"name":"FAS40",
"metabolites":{
"C16ACYLACPFAS[c]":-1.0,
"COA[c]":1.0,
"MALC16ACYLACPFAS[c]":1.0,
"MALCOA[c]":-1.0
},
"lower_bound":0.0,
"upper_bound":1000.0,
"gene_reaction_rule":"Rv2524c",
"subsystem":"[array(['Mycolic acid pathway'], dtype='<U20')]"
},
{
"id":"FAS70",
"name":"FAS70",
"metabolites":{
"ACPFAS[c]":1.0,
"C16ACYLACPFAS[c]":-1.0,
"COA[c]":-1.0,
"HDCCOA[c]":1.0
},
"lower_bound":0.0,
"upper_bound":1000.0,
"gene_reaction_rule":"Rv2524c",
"subsystem":"[array(['Mycolic acid pathway'], dtype='<U20')]"
},
{
"id":"FBPA",
"name":"FBPA",
"metabolites":{
"TREHALOSEDIMYCOLATE[c]":1.0,
"TREHALOSEMONOMYCOLATE[c]":-2.0,
"TRE[c]":1.0
},
"lower_bound":0.0,
"upper_bound":1000.0,
"gene_reaction_rule":"Rv3804c and Rv1886c and Rv0129c and Rv3803c",
"subsystem":"[array(['Mycolic acid pathway'], dtype='<U20')]"
},
{
"id":"MYCOPP",
"name":"MYCOPP",
"metabolites":{
"ACP[c]":1.0,
"C78MYCOLATEACP[c]":-1.0,
"C78MYCOLATEPP[c]":1.0,
"PPM[c]":-1.0
},
"lower_bound":0.0,
"upper_bound":1000.0,
"gene_reaction_rule":"Rv3802c",
"subsystem":"[array(['Mycolic acid pathway'], dtype='<U20')]"
},
{
"id":"HADA13",
"name":"HADA13",
"metabolites":{
"3HC42ACYLACP[c]":-1.0,
"H2O[c]":1.0,
"TD2EC42ACYLACP[c]":1.0
},
"lower_bound":0.0,
"upper_bound":1000.0,
"gene_reaction_rule":"Rv0635 and Rv0636 and Rv0637",
"subsystem":"[array(['Mycolic acid pathway'], dtype='<U20')]"
},
{
"id":"KASB17",
"name":"KASB17",
"metabolites":{
"ACP[c]":1.0,
"BKETOC52ACYLACP[c]":1.0,
"CO2[c]":1.0,
"MALACP[c]":-1.0,
"PENTACONTANOYLACP[c]":-1.0
},
"lower_bound":0.0,
"upper_bound":1000.0,
"gene_reaction_rule":"Rv2246 and Rv2245",
"subsystem":"[array(['Mycolic acid pathway'], dtype='<U20')]"
},
{
"id":"MMAA42",
"name":"MMAA42",
"metabolites":{
"CD21937EC58ACYLACP[c]":-1.0,
"CD37MHC59ACYLACP[c]":1.0,
"H2O[c]":-1.0,
"SAH[c]":1.0,
"SAM[c]":-1.0
},
"lower_bound":0.0,
"upper_bound":1000.0,
"gene_reaction_rule":"Rv0642c",
"subsystem":"[array(['Mycolic acid pathway'], dtype='<U20')]"
},
{
"id":"MYCO2",
"name":"MYCO2",
"metabolites":{
"CD37MHC59ACYLACP[c]":-1.0,
"CD37MKC59ACYLACP[c]":1.0,
"H[c]":1.0,
"NADPH[c]":1.0,
"NADP[c]":-1.0
},
"lower_bound":0.0,
"upper_bound":1000.0,
"gene_reaction_rule":"",
"subsystem":"[array(['Mycolic acid pathway'], dtype='<U20')]"
},
{
"id":"INHA18",
"name":"INHA18",
"metabolites":{
"DOPENTACONTANOYLACP[c]":1.0,
"H[c]":-1.0,
"NADH[c]":-1.0,
"NAD[c]":1.0,
"TD2EC52ACYLACP[c]":-1.0
},
"lower_bound":0.0,
"upper_bound":1000.0,
"gene_reaction_rule":"Rv1484",
"subsystem":"[array(['Mycolic acid pathway'], dtype='<U20')]"
},
{
"id":"INHA16",
"name":"INHA16",
"metabolites":{
"H[c]":-1.0,
"NADH[c]":-1.0,
"NAD[c]":1.0,
"OCTATETRACONTANOYLACP[c]":1.0,
"TD2EC48ACYLACP[c]":-1.0
},
"lower_bound":0.0,
"upper_bound":1000.0,
"gene_reaction_rule":"Rv1484",
"subsystem":"[array(['Mycolic acid pathway'], dtype='<U20')]"
},
{
"id":"INHA17",
"name":"INHA17",
"metabolites":{
"H[c]":-1.0,
"NADH[c]":-1.0,
"NAD[c]":1.0,
"PENTACONTANOYLACP[c]":1.0,
"TD2EC50ACYLACP[c]":-1.0
},
"lower_bound":0.0,
"upper_bound":1000.0,
"gene_reaction_rule":"Rv1484",
"subsystem":"[array(['Mycolic acid pathway'], dtype='<U20')]"
},
{
"id":"FADE323",
"name":"FADE323",
"metabolites":{
"ACP[c]":1.0,
"ATP[c]":-1.0,
"CMC59MEROACYLCPACP[c]":-1.0,
"CMC59MEROACYLCPAMP[c]":1.0,
"H2O[c]":-1.0,
"PPI[c]":1.0
},
"lower_bound":0.0,
"upper_bound":1000.0,
"gene_reaction_rule":"Rv3801c",
"subsystem":"[array(['Mycolic acid pathway'], dtype='<U20')]"
},
{
"id":"INHA15",
"name":"INHA15",
"metabolites":{
"HEXATETRACONTANOYLACP[c]":1.0,
"H[c]":-1.0,
"NADH[c]":-1.0,
"NAD[c]":1.0,
"TD2EC46ACYLACP[c]":-1.0
},
"lower_bound":0.0,
"upper_bound":1000.0,
"gene_reaction_rule":"Rv1484",
"subsystem":"[array(['Mycolic acid pathway'], dtype='<U20')]"
},
{
"id":"FADE325",
"name":"FADE325",
"metabolites":{
"ACP[c]":1.0,
"ATP[c]":-1.0,
"CKC60MEROACYLACP[c]":-1.0,
"CKC60MEROACYLAMP[c]":1.0,
"H2O[c]":-1.0,
"PPI[c]":1.0
},
"lower_bound":0.0,
"upper_bound":1000.0,
"gene_reaction_rule":"Rv3801c",
"subsystem":"[array(['Mycolic acid pathway'], dtype='<U20')]"
},
{
"id":"INHA11",
"name":"INHA11",
"metabolites":{
"H[c]":-1.0,
"NADH[c]":-1.0,
"NAD[c]":1.0,
"OCTATRIACONTANOYLACP[c]":1.0,
"TD2EC38ACYLACP[c]":-1.0
},
"lower_bound":0.0,
"upper_bound":1000.0,
"gene_reaction_rule":"Rv1484",
"subsystem":"[array(['Mycolic acid pathway'], dtype='<U20')]"
},
{
"id":"HADA8",
"name":"HADA8",
"metabolites":{
"3HC32ACYLACP[c]":-1.0,
"H2O[c]":1.0,
"TD2EC32ACYLACP[c]":1.0
},
"lower_bound":0.0,
"upper_bound":1000.0,
"gene_reaction_rule":"Rv0635 and Rv0636 and Rv0637",
"subsystem":"[array(['Mycolic acid pathway'], dtype='<U20')]"
},
{
"id":"HADA9",
"name":"HADA9",
"metabolites":{
"3HC34ACYLACP[c]":-1.0,
"H2O[c]":1.0,
"TD2EC34ACYLACP[c]":1.0
},
"lower_bound":0.0,
"upper_bound":1000.0,
"gene_reaction_rule":"Rv0635 and Rv0636 and Rv0637",
"subsystem":"[array(['Mycolic acid pathway'], dtype='<U20')]"
},
{
"id":"FABG21",
"name":"FABG21",
"metabolites":{
"3HC58ACYLACP[c]":1.0,
"BKETOC58ACYLACP[c]":-1.0,
"H[c]":-1.0,
"NADPH[c]":-1.0,
"NADP[c]":1.0
},
"lower_bound":0.0,
"upper_bound":1000.0,
"gene_reaction_rule":"Rv1483 or Rv1350 or Rv2002 or Rv0242c or Rv2766c",
"subsystem":"[array(['Mycolic acid pathway'], dtype='<U20')]"
},
{
"id":"FABG20",
"name":"FABG20",
"metabolites":{
"3HC56ACYLACP[c]":1.0,
"BKETOC56ACYLACP[c]":-1.0,
"H[c]":-1.0,
"NADPH[c]":-1.0,
"NADP[c]":1.0
},
"lower_bound":0.0,
"upper_bound":1000.0,
"gene_reaction_rule":"Rv1483 or Rv1350 or Rv2002 or Rv0242c or Rv2766c",
"subsystem":"[array(['Mycolic acid pathway'], dtype='<U20')]"
},
{
"id":"MMAA41",
"name":"MMAA41",
"metabolites":{
"CD21937EC56ACYLACP[c]":-1.0,
"CD37MHC57ACYLACP[c]":1.0,
"H2O[c]":-1.0,
"SAH[c]":1.0,
"SAM[c]":-1.0
},
"lower_bound":0.0,
"upper_bound":1000.0,
"gene_reaction_rule":"Rv0642c",
"subsystem":"[array(['Mycolic acid pathway'], dtype='<U20')]"
},
{
"id":"FAS11",
"name":"FAS11",
"metabolites":{
"BKETOC6ACYLACPFAS[c]":1.0,
"CO2[c]":1.0,
"MALC4ACYLACPFAS[c]":-1.0
},
"lower_bound":0.0,
"upper_bound":1000.0,
"gene_reaction_rule":"Rv2524c",
"subsystem":"[array(['Mycolic acid pathway'], dtype='<U20')]"
},
{
"id":"FAS10",
"name":"FAS10",
"metabolites":{
"C4ACYLACPFAS[c]":-1.0,
"COA[c]":1.0,
"MALC4ACYLACPFAS[c]":1.0,
"MALCOA[c]":-1.0
},
"lower_bound":0.0,
"upper_bound":1000.0,
"gene_reaction_rule":"Rv2524c",
"subsystem":"[array(['Mycolic acid pathway'], dtype='<U20')]"
},
{
"id":"FAS13",
"name":"FAS13",
"metabolites":{
"3HC6ACYLACPFAS[c]":-1.0,
"H2O[c]":1.0,
"TD2EC6ACYLACPFAS[c]":1.0
},
"lower_bound":0.0,
"upper_bound":1000.0,
"gene_reaction_rule":"Rv2524c",
"subsystem":"[array(['Mycolic acid pathway'], dtype='<U20')]"
},
{
"id":"FAS12",
"name":"FAS12",
"metabolites":{
"3HC6ACYLACPFAS[c]":1.0,
"BKETOC6ACYLACPFAS[c]":-1.0,
"H[c]":-1.0,
"NADPH[c]":-1.0,
"NADP[c]":1.0
},
"lower_bound":0.0,
"upper_bound":1000.0,
"gene_reaction_rule":"Rv2524c",
"subsystem":"[array(['Mycolic acid pathway'], dtype='<U20')]"
},
{
"id":"FAS15",
"name":"FAS15",
"metabolites":{
"C6ACYLACPFAS[c]":-1.0,
"COA[c]":1.0,
"MALC6ACYLACPFAS[c]":1.0,
"MALCOA[c]":-1.0
},
"lower_bound":0.0,
"upper_bound":1000.0,
"gene_reaction_rule":"Rv2524c",
"subsystem":"[array(['Mycolic acid pathway'], dtype='<U20')]"
},
{
"id":"FAS19",
"name":"FAS19",
"metabolites":{
"C8ACYLACPFAS[c]":1.0,
"H[c]":-1.0,
"NADH[c]":-1.0,
"NAD[c]":1.0,
"TD2EC8ACYLACPFAS[c]":-1.0
},
"lower_bound":0.0,
"upper_bound":1000.0,
"gene_reaction_rule":"Rv2524c",
"subsystem":"[array(['Mycolic acid pathway'], dtype='<U20')]"
},
{
"id":"FAS18",
"name":"FAS18",
"metabolites":{
"3HC8ACYLACPFAS[c]":-1.0,
"H2O[c]":1.0,
"TD2EC8ACYLACPFAS[c]":1.0
},
"lower_bound":0.0,
"upper_bound":1000.0,
"gene_reaction_rule":"Rv2524c",
"subsystem":"[array(['Mycolic acid pathway'], dtype='<U20')]"
},
{
"id":"HADA18",
"name":"HADA18",
"metabolites":{
"3HC52ACYLACP[c]":-1.0,
"H2O[c]":1.0,
"TD2EC52ACYLACP[c]":1.0
},
"lower_bound":0.0,
"upper_bound":1000.0,
"gene_reaction_rule":"Rv0635 and Rv0636 and Rv0637",
"subsystem":"[array(['Mycolic acid pathway'], dtype='<U20')]"
},
{
"id":"TMMYCO",
"name":"TMMYCO",
"metabolites":{
"C78MYCOLATEPP[c]":-1.0,
"PPM[c]":1.0,
"TRE6P[c]":-1.0,
"TREHALOSEMONOMYCOLATEP[c]":1.0
},
"lower_bound":0.0,
"upper_bound":1000.0,
"gene_reaction_rule":"Rv1288 or Rv0519c or Rv0774c",
"subsystem":"[array(['Mycolic acid pathway'], dtype='<U20')]"
},
{
"id":"MMAA31",
"name":"MMAA31",
"metabolites":{
"CD37MHC57ACYLACP[c]":-1.0,
"CD37MHMC58ACYLACP[c]":1.0,
"SAH[c]":1.0,
"SAM[c]":-1.0
},
"lower_bound":0.0,
"upper_bound":1000.0,
"gene_reaction_rule":"Rv0643c",
"subsystem":"[array(['Mycolic acid pathway'], dtype='<U20')]"
},
{
"id":"FAS61",
"name":"FAS61",
"metabolites":{
"BKETOC26ACYLACPFAS[c]":1.0,
"CO2[c]":1.0,
"MALC24ACYLACPFAS[c]":-1.0
},
"lower_bound":0.0,
"upper_bound":1000.0,
"gene_reaction_rule":"Rv2524c",
"subsystem":"[array(['Mycolic acid pathway'], dtype='<U20')]"
},
{
"id":"HADA17",
"name":"HADA17",
"metabolites":{
"3HC50ACYLACP[c]":-1.0,
"H2O[c]":1.0,
"TD2EC50ACYLACP[c]":1.0
},
"lower_bound":0.0,
"upper_bound":1000.0,
"gene_reaction_rule":"Rv0635 and Rv0636 and Rv0637",
"subsystem":"[array(['Mycolic acid pathway'], dtype='<U20')]"
},
{
"id":"HADA12",
"name":"HADA12",
"metabolites":{
"3HC40ACYLACP[c]":-1.0,
"H2O[c]":1.0,
"TD2EC40ACYLACP[c]":1.0
},
"lower_bound":0.0,
"upper_bound":1000.0,
"gene_reaction_rule":"Rv0635 and Rv0636 and Rv0637",
"subsystem":"[array(['Mycolic acid pathway'], dtype='<U20')]"
},
{
"id":"HADA10",
"name":"HADA10",
"metabolites":{
"3HC36ACYLACP[c]":-1.0,
"H2O[c]":1.0,
"TD2EC36ACYLACP[c]":1.0
},
"lower_bound":0.0,
"upper_bound":1000.0,
"gene_reaction_rule":"Rv0635 and Rv0636 and Rv0637",
"subsystem":"[array(['Mycolic acid pathway'], dtype='<U20')]"
},
{
"id":"HADA11",
"name":"HADA11",
"metabolites":{
"3HC38ACYLACP[c]":-1.0,
"H2O[c]":1.0,
"TD2EC38ACYLACP[c]":1.0
},
"lower_bound":0.0,
"upper_bound":1000.0,
"gene_reaction_rule":"Rv0635 and Rv0636 and Rv0637",
"subsystem":"[array(['Mycolic acid pathway'], dtype='<U20')]"
},
{
"id":"HADA16",
"name":"HADA16",
"metabolites":{
"3HC48ACYLACP[c]":-1.0,
"H2O[c]":1.0,
"TD2EC48ACYLACP[c]":1.0
},
"lower_bound":0.0,
"upper_bound":1000.0,
"gene_reaction_rule":"Rv0635 and Rv0636 and Rv0637",
"subsystem":"[array(['Mycolic acid pathway'], dtype='<U20')]"
},
{
"id":"HADA14",
"name":"HADA14",
"metabolites":{
"3HC44ACYLACP[c]":-1.0,
"H2O[c]":1.0,
"TD2EC44ACYLACP[c]":1.0
},
"lower_bound":0.0,
"upper_bound":1000.0,
"gene_reaction_rule":"Rv0635 and Rv0636 and Rv0637",
"subsystem":"[array(['Mycolic acid pathway'], dtype='<U20')]"
},
{
"id":"HADA15",
"name":"HADA15",
"metabolites":{
"3HC46ACYLACP[c]":-1.0,
"H2O[c]":1.0,
"TD2EC46ACYLACP[c]":1.0
},
"lower_bound":0.0,
"upper_bound":1000.0,
"gene_reaction_rule":"Rv0635 and Rv0636 and Rv0637",
"subsystem":"[array(['Mycolic acid pathway'], dtype='<U20')]"
},
{
"id":"DES13",
"name":"DES13",
"metabolites":{
"CD21937EC56ACYLACP[c]":1.0,
"HEXAPENTACONTANOYLACP[c]":-1.0,
"H[c]":2.0,
"NADPH[c]":2.0,
"NADP[c]":-2.0
},
"lower_bound":0.0,
"upper_bound":1000.0,
"gene_reaction_rule":"Rv0824c and Rv1094 and Rv3229c",
"subsystem":"[array(['Mycolic acid pathway'], dtype='<U20')]"
},
{
"id":"DES12",
"name":"DES12",
"metabolites":{
"CD21931EC52ACYLACP[c]":1.0,
"DOPENTACONTANOYLACP[c]":-1.0,
"H[c]":2.0,
"NADPH[c]":2.0,
"NADP[c]":-2.0
},
"lower_bound":0.0,
"upper_bound":1000.0,
"gene_reaction_rule":"Rv0824c and Rv1094 and Rv3229c",
"subsystem":"[array(['Mycolic acid pathway'], dtype='<U20')]"
},
{
"id":"FAS55",
"name":"FAS55",
"metabolites":{
"C22ACYLACPFAS[c]":-1.0,
"COA[c]":1.0,
"MALC22ACYLACPFAS[c]":1.0,
"MALCOA[c]":-1.0
},
"lower_bound":0.0,
"upper_bound":1000.0,
"gene_reaction_rule":"Rv2524c",
"subsystem":"[array(['Mycolic acid pathway'], dtype='<U20')]"
},
{
"id":"FAS54",
"name":"FAS54",
"metabolites":{
"C22ACYLACPFAS[c]":1.0,
"H[c]":-1.0,
"NADH[c]":-1.0,
"NAD[c]":1.0,
"TD2EC22ACYLACPFAS[c]":-1.0
},
"lower_bound":0.0,
"upper_bound":1000.0,
"gene_reaction_rule":"Rv2524c",
"subsystem":"[array(['Mycolic acid pathway'], dtype='<U20')]"
},
{
"id":"FAS57",
"name":"FAS57",
"metabolites":{
"3HC24ACYLACPFAS[c]":1.0,
"BKETOC24ACYLACPFAS[c]":-1.0,
"H[c]":-1.0,
"NADPH[c]":-1.0,
"NADP[c]":1.0
},
"lower_bound":0.0,
"upper_bound":1000.0,
"gene_reaction_rule":"Rv2524c",
"subsystem":"[array(['Mycolic acid pathway'], dtype='<U20')]"
},
{
"id":"FAS51",
"name":"FAS51",
"metabolites":{
"BKETOC22ACYLACPFAS[c]":1.0,
"CO2[c]":1.0,
"MALC20ACYLACPFAS[c]":-1.0
},
"lower_bound":0.0,
"upper_bound":1000.0,
"gene_reaction_rule":"Rv2524c",
"subsystem":"[array(['Mycolic acid pathway'], dtype='<U20')]"
},
{
"id":"FAS50",
"name":"FAS50",
"metabolites":{
"C20ACYLACPFAS[c]":-1.0,
"COA[c]":1.0,
"MALC20ACYLACPFAS[c]":1.0,
"MALCOA[c]":-1.0
},
"lower_bound":0.0,
"upper_bound":1000.0,
"gene_reaction_rule":"Rv2524c",
"subsystem":"[array(['Mycolic acid pathway'], dtype='<U20')]"
},
{
"id":"FAS53",
"name":"FAS53",
"metabolites":{
"3HC22ACYLACPFAS[c]":-1.0,
"H2O[c]":1.0,
"TD2EC22ACYLACPFAS[c]":1.0
},
"lower_bound":0.0,
"upper_bound":1000.0,
"gene_reaction_rule":"Rv2524c",
"subsystem":"[array(['Mycolic acid pathway'], dtype='<U20')]"
},
{
"id":"FAS52",
"name":"FAS52",
"metabolites":{
"3HC22ACYLACPFAS[c]":1.0,
"BKETOC22ACYLACPFAS[c]":-1.0,
"H[c]":-1.0,
"NADPH[c]":-1.0,
"NADP[c]":1.0
},
"lower_bound":0.0,
"upper_bound":1000.0,
"gene_reaction_rule":"Rv2524c",
"subsystem":"[array(['Mycolic acid pathway'], dtype='<U20')]"
},
{
"id":"FAS59",
"name":"FAS59",
"metabolites":{
"C24ACYLACPFAS[c]":1.0,
"H[c]":-1.0,
"NADH[c]":-1.0,
"NAD[c]":1.0,
"TD2EC24ACYLACPFAS[c]":-1.0
},
"lower_bound":0.0,
"upper_bound":1000.0,
"gene_reaction_rule":"Rv2524c",
"subsystem":"[array(['Mycolic acid pathway'], dtype='<U20')]"
},
{
"id":"FAS58",
"name":"FAS58",
"metabolites":{
"3HC24ACYLACPFAS[c]":-1.0,
"H2O[c]":1.0,
"TD2EC24ACYLACPFAS[c]":1.0
},
"lower_bound":0.0,
"upper_bound":1000.0,
"gene_reaction_rule":"Rv2524c",
"subsystem":"[array(['Mycolic acid pathway'], dtype='<U20')]"
},
{
"id":"MMAA32",
"name":"MMAA32",
"metabolites":{
"CD37MHC59ACYLACP[c]":-1.0,
"CD37MHMC60ACYLACP[c]":1.0,
"SAH[c]":1.0,
"SAM[c]":-1.0
},
"lower_bound":0.0,
"upper_bound":1000.0,
"gene_reaction_rule":"Rv0643c",
"subsystem":"[array(['Mycolic acid pathway'], dtype='<U20')]"
},
{
"id":"FABG14",
"name":"FABG14",
"metabolites":{
"3HC44ACYLACP[c]":1.0,
"BKETOC44ACYLACP[c]":-1.0,
"H[c]":-1.0,
"NADPH[c]":-1.0,
"NADP[c]":1.0
},
"lower_bound":0.0,
"upper_bound":1000.0,
"gene_reaction_rule":"Rv1483 or Rv1350 or Rv2002 or Rv0242c or Rv2766c",
"subsystem":"[array(['Mycolic acid pathway'], dtype='<U20')]"
},
{
"id":"FABG15",
"name":"FABG15",
"metabolites":{
"3HC46ACYLACP[c]":1.0,
"BKETOC46ACYLACP[c]":-1.0,
"H[c]":-1.0,
"NADPH[c]":-1.0,
"NADP[c]":1.0
},
"lower_bound":0.0,
"upper_bound":1000.0,
"gene_reaction_rule":"Rv1483 or Rv1350 or Rv2002 or Rv0242c or Rv2766c",
"subsystem":"[array(['Mycolic acid pathway'], dtype='<U20')]"
},
{
"id":"FABG16",
"name":"FABG16",
"metabolites":{
"3HC48ACYLACP[c]":1.0,
"BKETOC48ACYLACP[c]":-1.0,
"H[c]":-1.0,
"NADPH[c]":-1.0,
"NADP[c]":1.0
},
"lower_bound":0.0,
"upper_bound":1000.0,
"gene_reaction_rule":"Rv1483 or Rv1350 or Rv2002 or Rv0242c or Rv2766c",
"subsystem":"[array(['Mycolic acid pathway'], dtype='<U20')]"
},
{
"id":"FABG10",
"name":"FABG10",
"metabolites":{
"3HC36ACYLACP[c]":1.0,
"BKETOC36ACYLACP[c]":-1.0,
"H[c]":-1.0,
"NADPH[c]":-1.0,
"NADP[c]":1.0
},
"lower_bound":0.0,
"upper_bound":1000.0,
"gene_reaction_rule":"Rv1483 or Rv1350 or Rv2002 or Rv0242c or Rv2766c",
"subsystem":"[array(['Mycolic acid pathway'], dtype='<U20')]"
},
{
"id":"FABG11",
"name":"FABG11",
"metabolites":{
"3HC38ACYLACP[c]":1.0,
"BKETOC38ACYLACP[c]":-1.0,
"H[c]":-1.0,
"NADPH[c]":-1.0,
"NADP[c]":1.0
},
"lower_bound":0.0,
"upper_bound":1000.0,
"gene_reaction_rule":"Rv1483 or Rv1350 or Rv2002 or Rv0242c or Rv2766c",
"subsystem":"[array(['Mycolic acid pathway'], dtype='<U20')]"
},
{
"id":"FABG12",
"name":"FABG12",
"metabolites":{
"3HC40ACYLACP[c]":1.0,
"BKETOC40ACYLACP[c]":-1.0,
"H[c]":-1.0,
"NADPH[c]":-1.0,
"NADP[c]":1.0
},
"lower_bound":0.0,
"upper_bound":1000.0,
"gene_reaction_rule":"Rv1483 or Rv1350 or Rv2002 or Rv0242c or Rv2766c",
"subsystem":"[array(['Mycolic acid pathway'], dtype='<U20')]"
},
{
"id":"FABG13",
"name":"FABG13",
"metabolites":{
"3HC42ACYLACP[c]":1.0,
"BKETOC42ACYLACP[c]":-1.0,
"H[c]":-1.0,
"NADPH[c]":-1.0,
"NADP[c]":1.0
},
"lower_bound":0.0,
"upper_bound":1000.0,
"gene_reaction_rule":"Rv1483 or Rv1350 or Rv2002 or Rv0242c or Rv2766c",
"subsystem":"[array(['Mycolic acid pathway'], dtype='<U20')]"
},
{
"id":"FABG19",
"name":"FABG19",
"metabolites":{
"3HC54ACYLACP[c]":1.0,
"BKETOC54ACYLACP[c]":-1.0,
"H[c]":-1.0,
"NADPH[c]":-1.0,
"NADP[c]":1.0
},
"lower_bound":0.0,
"upper_bound":1000.0,
"gene_reaction_rule":"Rv1483 or Rv1350 or Rv2002 or Rv0242c or Rv2766c",
"subsystem":"[array(['Mycolic acid pathway'], dtype='<U20')]"
},
{
"id":"INHA19",
"name":"INHA19",
"metabolites":{
"H[c]":-1.0,
"NADH[c]":-1.0,
"NAD[c]":1.0,
"TD2EC54ACYLACP[c]":-1.0,
"TETRAPENTACONTANOYLACP[c]":1.0
},
"lower_bound":0.0,
"upper_bound":1000.0,
"gene_reaction_rule":"Rv1484",
"subsystem":"[array(['Mycolic acid pathway'], dtype='<U20')]"
},
{
"id":"INHA14",
"name":"INHA14",
"metabolites":{
"H[c]":-1.0,
"NADH[c]":-1.0,
"NAD[c]":1.0,
"TD2EC44ACYLACP[c]":-1.0,
"TETRATETRACONTANOYLACP[c]":1.0
},
"lower_bound":0.0,
"upper_bound":1000.0,
"gene_reaction_rule":"Rv1484",
"subsystem":"[array(['Mycolic acid pathway'], dtype='<U20')]"
},
{
"id":"MYCOE",
"name":"MYCOE",
"metabolites":{
"AC78MYCOLATE26[c]":-0.145,
"AC80MYCOLATE26[c]":-0.317,
"AC82MYCOLATE26[c]":-0.138,
"ACP[c]":-1.0,
"C78MYCOLATEACP[c]":1.0,
"H2O[c]":1.0,
"KC86MYCOLATE26[c]":-0.117,
"MC85MYCOLATE26[c]":-0.131,
"MC87MYCOLATE26[c]":-0.152
},
"lower_bound":0.0,
"upper_bound":1000.0,
"gene_reaction_rule":"",
"subsystem":"[array(['Mycolic acid pathway'], dtype='<U20')]"
},
{
"id":"FAS56",
"name":"FAS56",
"metabolites":{
"BKETOC24ACYLACPFAS[c]":1.0,
"CO2[c]":1.0,
"MALC22ACYLACPFAS[c]":-1.0
},
"lower_bound":0.0,
"upper_bound":1000.0,
"gene_reaction_rule":"Rv2524c",
"subsystem":"[array(['Mycolic acid pathway'], dtype='<U20')]"
},
{
"id":"FAS60",
"name":"FAS60",
"metabolites":{
"C24ACYLACPFAS[c]":-1.0,
"COA[c]":1.0,
"MALC24ACYLACPFAS[c]":1.0,
"MALCOA[c]":-1.0
},
"lower_bound":0.0,
"upper_bound":1000.0,
"gene_reaction_rule":"Rv2524c",
"subsystem":"[array(['Mycolic acid pathway'], dtype='<U20')]"
},
{
"id":"FABH",
"name":"FABH",
"metabolites":{
"BKETOC18ACYLACP[c]":1.0,
"CO2[c]":1.0,
"COA[c]":1.0,
"HDCCOA[c]":-1.0,
"MALACP[c]":-1.0
},
"lower_bound":0.0,
"upper_bound":1000.0,
"gene_reaction_rule":"Rv0533c",
"subsystem":"[array(['Mycolic acid pathway'], dtype='<U20')]"
},
{
"id":"HADA20",
"name":"HADA20",
"metabolites":{
"3HC56ACYLACP[c]":-1.0,
"H2O[c]":1.0,
"TD2EC56ACYLACP[c]":1.0
},
"lower_bound":0.0,
"upper_bound":1000.0,
"gene_reaction_rule":"Rv0635 and Rv0636 and Rv0637",
"subsystem":"[array(['Mycolic acid pathway'], dtype='<U20')]"
},
{
"id":"MSHB",
"name":"MSHB",
"metabolites":{
"AC[c]":1.0,
"H2O[c]":-1.0,
"NAGINS[c]":-1.0,
"NGINS[c]":1.0
},
"lower_bound":0.0,
"upper_bound":1000.0,
"gene_reaction_rule":"Rv1170",
"subsystem":"[array(['Mycothiol biosynthesis'], dtype='<U22')]"
},
{
"id":"MCA",
"name":"MCA",
"metabolites":{
"H2O[c]":-1.0,
"MYCOTHIOL[c]":-1.0,
"NACYS[c]":1.0,
"NGINS[c]":1.0
},
"lower_bound":0.0,
"upper_bound":1000.0,
"gene_reaction_rule":"Rv1082",
"subsystem":"[array(['Mycothiol biosynthesis'], dtype='<U22')]"
},
{
"id":"MSHD",
"name":"MSHD",
"metabolites":{
"ACCOA[c]":-1.0,
"COA[c]":1.0,
"CYSNGINS[c]":-1.0,
"MYCOTHIOL[c]":1.0
},
"lower_bound":0.0,
"upper_bound":1000.0,
"gene_reaction_rule":"Rv0819",
"subsystem":"[array(['Mycothiol biosynthesis'], dtype='<U22')]"
},
{
"id":"NAGINS",
"name":"NAGINS",
"metabolites":{
"H2O[c]":-1.0,
"NAGINSP[c]":-1.0,
"NAGINS[c]":1.0,
"PI[c]":1.0
},
"lower_bound":-1000.0,
"upper_bound":1000.0,
"gene_reaction_rule":"",
"subsystem":"[array(['Mycothiol biosynthesis'], dtype='<U22')]"
},
{
"id":"CYSS",
"name":"CYSS",
"metabolites":{
"AMP[c]":1.0,
"ATP[c]":-1.0,
"CYSNGINS[c]":1.0,
"CYS[c]":-1.0,
"NGINS[c]":-1.0,
"PPI[c]":1.0
},
"lower_bound":0.0,
"upper_bound":1000.0,
"gene_reaction_rule":"Rv2130c",
"subsystem":"[array(['Mycothiol biosynthesis'], dtype='<U22')]"
},
{
"id":"PPNK",
"name":"PPNK",
"metabolites":{
"ADP[c]":1.0,
"ATP[c]":-1.0,
"NADP[c]":1.0,
"NAD[c]":-1.0
},
"lower_bound":0.0,
"upper_bound":1000.0,
"gene_reaction_rule":"Rv1695",
"subsystem":"[array(['Nicotinate and nicotinamide metabolism'], dtype='<U38')]"
},
{
"id":"PNCA",
"name":"PNCA",
"metabolites":{
"H2O[c]":-1.0,
"NAC[c]":1.0,
"NAM[c]":-1.0,
"NH3[c]":1.0
},
"lower_bound":-1000.0,
"upper_bound":1000.0,
"gene_reaction_rule":"Rv2043c",
"subsystem":"[array(['Nicotinate and nicotinamide metabolism'], dtype='<U38')]"
},
{
"id":"NAMN",
"name":"NAMN",
"metabolites":{
"ADP[c]":1.0,
"ATP[c]":-1.0,
"H[c]":1.0,
"NAMD[c]":-1.0,
"NAMN[c]":1.0
},
"lower_bound":0.0,
"upper_bound":1000.0,
"gene_reaction_rule":"",
"subsystem":"[array(['Nicotinate and nicotinamide metabolism'], dtype='<U38')]"
},
{
"id":"NADC",
"name":"NADC",
"metabolites":{
"CO2[c]":1.0,
"H[c]":-1.0,
"NACN[c]":1.0,
"PPI[c]":1.0,
"PRPP[c]":-1.0,
"QA[c]":-1.0
},
"lower_bound":0.0,
"upper_bound":1000.0,
"gene_reaction_rule":"Rv1596",
"subsystem":"[array(['Nicotinate and nicotinamide metabolism'], dtype='<U38')]"
},
{
"id":"NADD1",
"name":"NADD1",
"metabolites":{
"ATP[c]":-1.0,
"H[c]":-1.0,
"NAD[c]":1.0,
"NAMN[c]":-1.0,
"PPI[c]":1.0
},
"lower_bound":0.0,
"upper_bound":1000.0,
"gene_reaction_rule":"Rv2421c",
"subsystem":"[array(['Nicotinate and nicotinamide metabolism'], dtype='<U38')]"
},
{
"id":"NADD2",
"name":"NADD2",
"metabolites":{
"ATP[c]":-1.0,
"NAAD[c]":1.0,
"NACN[c]":-1.0,
"PPI[c]":1.0
},
"lower_bound":0.0,
"upper_bound":1000.0,
"gene_reaction_rule":"Rv2421c",
"subsystem":"[array(['Nicotinate and nicotinamide metabolism'], dtype='<U38')]"
},
{
"id":"FPRA",
"name":"FPRA",
"metabolites":{
"FERI[c]":-1.0,
"FERO[c]":1.0,
"H[c]":-1.0,
"NADPH[c]":1.0,
"NADP[c]":-1.0
},
"lower_bound":0.0,
"upper_bound":1000.0,
"gene_reaction_rule":"Rv3106 or Rv0886",
"subsystem":"[array(['Nicotinate and nicotinamide metabolism'], dtype='<U38')]"
},
{
"id":"DEOD2",
"name":"DEOD2",
"metabolites":{
"H[c]":-1.0,
"NACD[c]":1.0,
"NAC[c]":-1.0,
"PI[c]":1.0,
"R1P[c]":-1.0
},
"lower_bound":0.0,
"upper_bound":1000.0,
"gene_reaction_rule":"Rv3307",
"subsystem":"[array(['Nicotinate and nicotinamide metabolism'], dtype='<U38')]"
},
{
"id":"NADE2",
"name":"NADE2",
"metabolites":{
"AMP[c]":1.0,
"ATP[c]":-1.0,
"GLN[c]":-1.0,
"GLU[c]":1.0,
"H2O[c]":-1.0,
"NAAD[c]":-1.0,
"NAD[c]":1.0,
"PPI[c]":1.0
},
"lower_bound":0.0,
"upper_bound":1000.0,
"gene_reaction_rule":"Rv2438c",
"subsystem":"[array(['Nicotinate and nicotinamide metabolism'], dtype='<U38')]"
},
{
"id":"NADE1",
"name":"NADE1",
"metabolites":{
"AMP[c]":1.0,
"ATP[c]":-1.0,
"NAAD[c]":-1.0,
"NAD[c]":1.0,
"NH3[c]":-1.0,
"PPI[c]":1.0
},
"lower_bound":0.0,
"upper_bound":1000.0,
"gene_reaction_rule":"Rv2438c",
"subsystem":"[array(['Nicotinate and nicotinamide metabolism'], dtype='<U38')]"
},
{
"id":"STHA",
"name":"STHA",
"metabolites":{
"NADH[c]":1.0,
"NADPH[c]":-1.0,
"NADP[c]":1.0,
"NAD[c]":-1.0
},
"lower_bound":-1000.0,
"upper_bound":1000.0,
"gene_reaction_rule":"Rv2713 or ( Rv0155 and Rv0156 and Rv0157 )",
"subsystem":"[array(['Nicotinate and nicotinamide metabolism'], dtype='<U38')]"
},
{
"id":"NACN",
"name":"NACN",
"metabolites":{
"H[c]":-1.0,
"NACN[c]":1.0,
"NAC[c]":-1.0,
"PPI[c]":1.0,
"PRPP[c]":-1.0
},
"lower_bound":0.0,
"upper_bound":1000.0,
"gene_reaction_rule":"Rv0573c or Rv1330c",
"subsystem":"[array(['Nicotinate and nicotinamide metabolism'], dtype='<U38')]"
},
{
"id":"PKNG",
"name":"PKNG",
"metabolites":{
"ADP[c]":1.0,
"ATP[c]":-1.0,
"NACD[c]":-1.0,
"NACN[c]":1.0
},
"lower_bound":0.0,
"upper_bound":1000.0,
"gene_reaction_rule":"Rv0410c",
"subsystem":"[array(['Nicotinate and nicotinamide metabolism'], dtype='<U38')]"
},
{
"id":"NUDC",
"name":"NUDC",
"metabolites":{
"AMP[c]":1.0,
"H2O[c]":-1.0,
"H[c]":1.0,
"NAD[c]":-1.0,
"NAMN[c]":1.0
},
"lower_bound":0.0,
"upper_bound":1000.0,
"gene_reaction_rule":"Rv3199c",
"subsystem":"[array(['Nicotinate and nicotinamide metabolism'], dtype='<U38')]"
},
{
"id":"DEOD1",
"name":"DEOD1",
"metabolites":{
"H[c]":-1.0,
"NAMD[c]":1.0,
"NAM[c]":-1.0,
"PI[c]":1.0,
"R1P[c]":-1.0
},
"lower_bound":0.0,
"upper_bound":1000.0,
"gene_reaction_rule":"Rv3307",
"subsystem":"[array(['Nicotinate and nicotinamide metabolism'], dtype='<U38')]"
},
{
"id":"NARG",
"name":"NARG",
"metabolites":{
"H2O[c]":1.0,
"MQH2[c]":-1.0,
"MQ[c]":1.0,
"NO2[c]":1.0,
"NO3[c]":-1.0
},
"lower_bound":0.0,
"upper_bound":1000.0,
"gene_reaction_rule":"( Rv1161 and Rv1162 and Rv1164 and Rv1163 ) or Rv1736c",
"subsystem":"[array(['Nitrogen metabolism'], dtype='<U19')]"
},
{
"id":"KATG1",
"name":"KATG1",
"metabolites":{
"NO3[c]":1.0,
"NO[c]":-1.0,
"O2[c]":-1.0
},
"lower_bound":0.0,
"upper_bound":1000.0,
"gene_reaction_rule":"Rv1908c",
"subsystem":"[array(['Nitrogen metabolism'], dtype='<U19')]"
},
{
"id":"NIRB2",
"name":"NIRB2",
"metabolites":{
"H2O[c]":1.0,
"H[c]":-3.0,
"NADPH[c]":-3.0,
"NADP[c]":3.0,
"NH4OH[c]":1.0,
"NO2[c]":-1.0
},
"lower_bound":0.0,
"upper_bound":1000.0,
"gene_reaction_rule":"Rv0252 and Rv0253",
"subsystem":"[array(['Nitrogen metabolism'], dtype='<U19')]"
},
{
"id":"S3",
"name":"S3",
"metabolites":{
"H2O[c]":1.0,
"NH3[c]":1.0,
"NH4OH[c]":-1.0
},
"lower_bound":-1000.0,
"upper_bound":1000.0,
"gene_reaction_rule":"",
"subsystem":"[array(['Nitrogen metabolism'], dtype='<U19')]"
},
{
"id":"NIRB1",
"name":"NIRB1",
"metabolites":{
"H2O[c]":1.0,
"H[c]":-3.0,
"NADH[c]":-3.0,
"NAD[c]":3.0,
"NH4OH[c]":1.0,
"NO2[c]":-1.0
},
"lower_bound":0.0,
"upper_bound":1000.0,
"gene_reaction_rule":"Rv0252 and Rv0253",
"subsystem":"[array(['Nitrogen metabolism'], dtype='<U19')]"
},
{
"id":"SIRA1",
"name":"SIRA1",
"metabolites":{
"FERI[c]":6.0,
"FERO[c]":-6.0,
"H2O[c]":-2.0,
"H[c]":6.0,
"NH3[c]":-1.0,
"NO2[c]":1.0
},
"lower_bound":-1000.0,
"upper_bound":1000.0,
"gene_reaction_rule":"Rv2391",
"subsystem":"[array(['Nitrogen metabolism'], dtype='<U19')]"
},
{
"id":"COAA",
"name":"COAA",
"metabolites":{
"4PPNTO[c]":1.0,
"ADP[c]":1.0,
"ATP[c]":-1.0,
"PNTO[c]":-1.0
},
"lower_bound":0.0,
"upper_bound":1000.0,
"gene_reaction_rule":"Rv1092c or Rv3600c",
"subsystem":"[array(['Pantothenate and CoA biosynthesis'], dtype='<U33')]"
},
{
"id":"COAD",
"name":"COAD",
"metabolites":{
"4PPNTE[c]":-1.0,
"ATP[c]":-1.0,
"DPCOA[c]":1.0,
"PPI[c]":1.0
},
"lower_bound":0.0,
"upper_bound":1000.0,
"gene_reaction_rule":"Rv2965c",
"subsystem":"[array(['Pantothenate and CoA biosynthesis'], dtype='<U33')]"
},
{
"id":"COAE",
"name":"COAE",
"metabolites":{
"ADP[c]":1.0,
"ATP[c]":-1.0,
"COA[c]":1.0,
"DPCOA[c]":-1.0
},
"lower_bound":0.0,
"upper_bound":1000.0,
"gene_reaction_rule":"Rv1631",
"subsystem":"[array(['Pantothenate and CoA biosynthesis'], dtype='<U33')]"
},
{
"id":"ILVC3",
"name":"ILVC3",
"metabolites":{
"ACLAC[c]":-1.0,
"DHMVA[c]":1.0,
"H[c]":-1.0,
"NADPH[c]":-1.0,
"NADP[c]":1.0
},
"lower_bound":0.0,
"upper_bound":1000.0,
"gene_reaction_rule":"Rv3001c",
"subsystem":"[array(['Pantothenate and CoA biosynthesis'], dtype='<U33')]"
},
{
"id":"ILVN",
"name":"ILVN",
"metabolites":{
"ACLAC[c]":1.0,
"CO2[c]":1.0,
"PYR[c]":-2.0
},
"lower_bound":0.0,
"upper_bound":1000.0,
"gene_reaction_rule":"( Rv3002c and Rv3003c ) or Rv1820 or Rv3509c",
"subsystem":"[array(['Pantothenate and CoA biosynthesis'], dtype='<U33')]"
},
{
"id":"ILVD2",
"name":"ILVD2",
"metabolites":{
"DHMVA[c]":-1.0,
"H2O[c]":1.0,
"OMVAL[c]":1.0
},
"lower_bound":0.0,
"upper_bound":1000.0,
"gene_reaction_rule":"Rv0189c",
"subsystem":"[array(['Pantothenate and CoA biosynthesis'], dtype='<U33')]"
},
{
"id":"PANB",
"name":"PANB",
"metabolites":{
"AKP[c]":1.0,
"H2O[c]":-1.0,
"METTHF[c]":-1.0,
"OMVAL[c]":-1.0,
"THF[c]":1.0
},
"lower_bound":0.0,
"upper_bound":1000.0,
"gene_reaction_rule":"Rv2225",
"subsystem":"[array(['Pantothenate and CoA biosynthesis'], dtype='<U33')]"
},
{
"id":"PANT",
"name":"PANT",
"metabolites":{
"AKP[c]":-1.0,
"H[c]":-1.0,
"NADPH[c]":-1.0,
"NADP[c]":1.0,
"PANT[c]":1.0
},
"lower_bound":0.0,
"upper_bound":1000.0,
"gene_reaction_rule":"Rv2573",
"subsystem":"[array(['Pantothenate and CoA biosynthesis'], dtype='<U33')]"
},
{
"id":"DFP1",
"name":"DFP1",
"metabolites":{
"4PPNCYS[c]":-1.0,
"4PPNTE[c]":1.0,
"CO2[c]":1.0
},
"lower_bound":0.0,
"upper_bound":1000.0,
"gene_reaction_rule":"Rv1391",
"subsystem":"[array(['Pantothenate and CoA biosynthesis'], dtype='<U33')]"
},
{
"id":"DFP2",
"name":"DFP2",
"metabolites":{
"4PPNCYS[c]":1.0,
"4PPNTO[c]":-1.0,
"CMP[c]":1.0,
"CTP[c]":-1.0,
"CYS[c]":-1.0,
"PPI[c]":1.0
},
"lower_bound":0.0,
"upper_bound":1000.0,
"gene_reaction_rule":"Rv1391",
"subsystem":"[array(['Pantothenate and CoA biosynthesis'], dtype='<U33')]"
},
{
"id":"GALU",
"name":"GALU",
"metabolites":{
"G1P[c]":-1.0,
"PPI[c]":1.0,
"UDPG[c]":1.0,
"UTP[c]":-1.0
},
"lower_bound":0.0,
"upper_bound":1000.0,
"gene_reaction_rule":"Rv0993",
"subsystem":"[array(['Pentose and glucuronate interconversions'], dtype='<U40')]"
},
{
"id":"XYLB",
"name":"XYLB",
"metabolites":{
"ADP[c]":1.0,
"ATP[c]":-1.0,
"X5P[c]":1.0,
"XYLU[c]":-1.0
},
"lower_bound":-1000.0,
"upper_bound":1000.0,
"gene_reaction_rule":"Rv0729",
"subsystem":"[array(['Pentose and glucuronate interconversions'], dtype='<U40')]"
},
{
"id":"UDGA",
"name":"UDGA",
"metabolites":{
"H2O[c]":-1.0,
"H[c]":2.0,
"NADH[c]":2.0,
"NAD[c]":-2.0,
"UDPGLCUR[c]":1.0,
"UDPG[c]":-1.0
},
"lower_bound":-1000.0,
"upper_bound":1000.0,
"gene_reaction_rule":"Rv0322",
"subsystem":"[array(['Pentose and glucuronate interconversions'], dtype='<U40')]"
},
{
"id":"PRSA",
"name":"PRSA",
"metabolites":{
"AMP[c]":1.0,
"ATP[c]":-1.0,
"PRPP[c]":1.0,
"R5P[c]":-1.0
},
"lower_bound":-1000.0,
"upper_bound":1000.0,
"gene_reaction_rule":"Rv1017c",
"subsystem":"[array(['Pentose phosphate pathway'], dtype='<U25')]"
},
{
"id":"DORIB2",
"name":"DORIB2",
"metabolites":{
"5DA[c]":-1.0,
"AD[c]":1.0,
"DORIB[c]":1.0,
"H2O[c]":-1.0
},
"lower_bound":-1000.0,
"upper_bound":1000.0,
"gene_reaction_rule":"",
"subsystem":"[array(['Pentose phosphate pathway'], dtype='<U25')]"
},
{
"id":"DORIB1",
"name":"DORIB1",
"metabolites":{
"ADP[c]":-1.0,
"ATP[c]":1.0,
"DORIB[c]":1.0,
"DR5P[c]":-1.0
},
"lower_bound":-1000.0,
"upper_bound":1000.0,
"gene_reaction_rule":"",
"subsystem":"[array(['Pentose phosphate pathway'], dtype='<U25')]"
},
{
"id":"DEOC",
"name":"DEOC",
"metabolites":{
"ACAL[c]":1.0,
"DR5P[c]":-1.0,
"G3P[c]":1.0
},
"lower_bound":0.0,
"upper_bound":1000.0,
"gene_reaction_rule":"Rv0478",
"subsystem":"[array(['Pentose phosphate pathway'], dtype='<U25')]"
},
{
"id":"FGD",
"name":"FGD",
"metabolites":{
"D6PGL[c]":1.0,
"F420H2[c]":1.0,
"F420[c]":-1.0,
"G6P[c]":-1.0
},
"lower_bound":0.0,
"upper_bound":1000.0,
"gene_reaction_rule":"Rv0407",
"subsystem":"[array(['Pentose phosphate pathway'], dtype='<U25')]"
},
{
"id":"ZWF2",
"name":"ZWF2",
"metabolites":{
"D6PGL[c]":1.0,
"G6P[c]":-1.0,
"H[c]":1.0,
"NADPH[c]":1.0,
"NADP[c]":-1.0
},
"lower_bound":0.0,
"upper_bound":1000.0,
"gene_reaction_rule":"Rv1447c or Rv1121",
"subsystem":"[array(['Pentose phosphate pathway'], dtype='<U25')]"
},
{
"id":"TAL",
"name":"TAL",
"metabolites":{
"E4P[c]":1.0,
"F6P[c]":1.0,
"G3P[c]":-1.0,
"S7P[c]":-1.0
},
"lower_bound":-1000.0,
"upper_bound":1000.0,
"gene_reaction_rule":"Rv1448c",
"subsystem":"[array(['Pentose phosphate pathway'], dtype='<U25')]"
},
{
"id":"DEVB",
"name":"DEVB",
"metabolites":{
"D6PGC[c]":1.0,
"D6PGL[c]":-1.0,
"H2O[c]":-1.0
},
"lower_bound":0.0,
"upper_bound":1000.0,
"gene_reaction_rule":"Rv1445c",
"subsystem":"[array(['Pentose phosphate pathway'], dtype='<U25')]"
},
{
"id":"GND2",
"name":"GND2",
"metabolites":{
"CO2[c]":1.0,
"D6PGC[c]":-1.0,
"H[c]":1.0,
"NADPH[c]":1.0,
"NADP[c]":-1.0,
"RL5P[c]":1.0
},
"lower_bound":0.0,
"upper_bound":1000.0,
"gene_reaction_rule":"Rv1122 or Rv1844c",
"subsystem":"[array(['Pentose phosphate pathway'], dtype='<U25')]"
},
{
"id":"RBSK",
"name":"RBSK",
"metabolites":{
"ADP[c]":1.0,
"ATP[c]":-1.0,
"R5P[c]":1.0,
"RIB[c]":-1.0
},
"lower_bound":0.0,
"upper_bound":1000.0,
"gene_reaction_rule":"Rv2436",
"subsystem":"[array(['Pentose phosphate pathway'], dtype='<U25')]"
},
{
"id":"TKT2",
"name":"TKT2",
"metabolites":{
"G3P[c]":1.0,
"R5P[c]":-1.0,
"S7P[c]":1.0,
"X5P[c]":-1.0
},
"lower_bound":-1000.0,
"upper_bound":1000.0,
"gene_reaction_rule":"Rv1449c",
"subsystem":"[array(['Pentose phosphate pathway'], dtype='<U25')]"
},
{
"id":"TKT1",
"name":"TKT1",
"metabolites":{
"E4P[c]":-1.0,
"F6P[c]":1.0,
"G3P[c]":1.0,
"X5P[c]":-1.0
},
"lower_bound":-1000.0,
"upper_bound":1000.0,
"gene_reaction_rule":"Rv1449c",
"subsystem":"[array(['Pentose phosphate pathway'], dtype='<U25')]"
},
{
"id":"RPE",
"name":"RPE",
"metabolites":{
"RL5P[c]":-1.0,
"X5P[c]":1.0
},
"lower_bound":-1000.0,
"upper_bound":1000.0,
"gene_reaction_rule":"Rv1408",
"subsystem":"[array(['Pentose phosphate pathway'], dtype='<U25')]"
},
{
"id":"RPIB",
"name":"RPIB",
"metabolites":{
"R5P[c]":1.0,
"RL5P[c]":-1.0
},
"lower_bound":-1000.0,
"upper_bound":1000.0,
"gene_reaction_rule":"Rv2465c",
"subsystem":"[array(['Pentose phosphate pathway'], dtype='<U25')]"
},
{
"id":"PGMA3",
"name":"PGMA3",
"metabolites":{
"R1P[c]":-1.0,
"R5P[c]":1.0
},
"lower_bound":-1000.0,
"upper_bound":1000.0,
"gene_reaction_rule":"Rv3068c",
"subsystem":"[array(['Pentose phosphate pathway'], dtype='<U25')]"
},
{
"id":"MURE",
"name":"MURE",
"metabolites":{
"ADP[c]":1.0,
"ATP[c]":-1.0,
"MDAPIM[c]":-1.0,
"PI[c]":1.0,
"UDPNAMNGMAGMDAPIM[c]":1.0,
"UDPNAMNGMALAGLU[c]":-1.0
},
"lower_bound":0.0,
"upper_bound":1000.0,
"gene_reaction_rule":"Rv2158c",
"subsystem":"[array(['Peptidoglycan and lipopolysaccharide biosynthesis'], dtype='<U49')]"
},
{
"id":"MANB1",
"name":"MANB1",
"metabolites":{
"GDPMAN[c]":1.0,
"GDP[c]":-1.0,
"MAN1P[c]":-1.0,
"PI[c]":1.0
},
"lower_bound":0.0,
"upper_bound":1000.0,
"gene_reaction_rule":"Rv3264c",
"subsystem":"[array(['Peptidoglycan and lipopolysaccharide biosynthesis'], dtype='<U49')]"
},
{
"id":"GLMU",
"name":"GLMU",
"metabolites":{
"NAGA1P[c]":-1.0,
"PPI[c]":1.0,
"UDPNAG[c]":1.0,
"UTP[c]":-1.0
},
"lower_bound":0.0,
"upper_bound":1000.0,
"gene_reaction_rule":"Rv1018c",
"subsystem":"[array(['Peptidoglycan and lipopolysaccharide biosynthesis'], dtype='<U49')]"
},
{
"id":"GCA",
"name":"GCA",
"metabolites":{
"GDPDHDOMAN[c]":1.0,
"GDPMAN[c]":-1.0,
"H2O[c]":1.0
},
"lower_bound":0.0,
"upper_bound":1000.0,
"gene_reaction_rule":"Rv0112 or Rv1511",
"subsystem":"[array(['Peptidoglycan and lipopolysaccharide biosynthesis'], dtype='<U49')]"
},
{
"id":"GLF",
"name":"GLF",
"metabolites":{
"UDPGALF[c]":1.0,
"UDPGAL[c]":-1.0
},
"lower_bound":0.0,
"upper_bound":1000.0,
"gene_reaction_rule":"Rv3809c",
"subsystem":"[array(['Peptidoglycan and lipopolysaccharide biosynthesis'], dtype='<U49')]"
},
{
"id":"MURD",
"name":"MURD",
"metabolites":{
"ADP[c]":1.0,
"ATP[c]":-1.0,
"DGLU[c]":-1.0,
"PI[c]":1.0,
"UDPNAMNGMALAGLU[c]":1.0,
"UDPNAMNGMALA[c]":-1.0
},
"lower_bound":0.0,
"upper_bound":1000.0,
"gene_reaction_rule":"Rv2155c",
"subsystem":"[array(['Peptidoglycan and lipopolysaccharide biosynthesis'], dtype='<U49')]"
},
{
"id":"RMLA",
"name":"RMLA",
"metabolites":{
"DTDPGLC[c]":1.0,
"DTTP[c]":-1.0,
"G1P[c]":-1.0,
"PPI[c]":1.0
},
"lower_bound":0.0,
"upper_bound":1000.0,
"gene_reaction_rule":"Rv0334",
"subsystem":"[array(['Peptidoglycan and lipopolysaccharide biosynthesis'], dtype='<U49')]"
},
{
"id":"UPPP",
"name":"UPPP",
"metabolites":{
"DPPP[c]":-1.0,
"DPP[c]":1.0,
"H2O[c]":-1.0,
"PI[c]":1.0
},
"lower_bound":-1000.0,
"upper_bound":1000.0,
"gene_reaction_rule":"Rv2136c",
"subsystem":"[array(['Peptidoglycan biosynthesis'], dtype='<U26')]"
},
{
"id":"DPPP",
"name":"DPPP",
"metabolites":{
"CTFPP[c]":-1.0,
"DPPP[c]":1.0,
"IPP[c]":-7.0,
"PPI[c]":7.0
},
"lower_bound":0.0,
"upper_bound":1000.0,
"gene_reaction_rule":"Rv2361c",
"subsystem":"[array(['Peptidoglycan biosynthesis'], dtype='<U26')]"
},
{
"id":"MURG",
"name":"MURG",
"metabolites":{
"LIPID1[c]":-1.0,
"LIPID2[c]":1.0,
"UDPNAG[c]":-1.0,
"UDP[c]":1.0
},
"lower_bound":0.0,
"upper_bound":1000.0,
"gene_reaction_rule":"Rv2153c",
"subsystem":"[array(['Peptidoglycan biosynthesis'], dtype='<U26')]"
},
{
"id":"CTFPP",
"name":"CTFPP",
"metabolites":{
"CTFPP[c]":1.0,
"FPP[c]":-1.0
},
"lower_bound":-1000.0,
"upper_bound":1000.0,
"gene_reaction_rule":"",
"subsystem":"[array(['Peptidoglycan biosynthesis'], dtype='<U26')]"
},
{
"id":"MRAY",
"name":"MRAY",
"metabolites":{
"LIPID1[c]":1.0,
"UDPNAMNGMAGMDAPIMAA[c]":-1.0,
"UDPP[c]":-1.0,
"UMP[c]":1.0
},
"lower_bound":-1000.0,
"upper_bound":1000.0,
"gene_reaction_rule":"Rv2156c",
"subsystem":"[array(['Peptidoglycan biosynthesis'], dtype='<U26')]"
},
{
"id":"KATG2",
"name":"KATG2",
"metabolites":{
"H2O2[c]":-2.0,
"H2O[c]":2.0,
"O2[c]":1.0
},
"lower_bound":0.0,
"upper_bound":1000.0,
"gene_reaction_rule":"Rv1908c",
"subsystem":"[array(['Peroxide metabolism'], dtype='<U19')]"
},
{
"id":"PHBADD",
"name":"PHBADD",
"metabolites":{
"PHBADII[c]":1.0,
"PHBADIRF[c]":-1.0,
"SAH[c]":3.0,
"SAM[c]":-3.0
},
"lower_bound":0.0,
"upper_bound":1000.0,
"gene_reaction_rule":"",
"subsystem":"[array(['p-HBAD biosynthesis'], dtype='<U19')]"
},
{
"id":"PHBADB",
"name":"PHBADB",
"metabolites":{
"HBARHAM[c]":-1.0,
"PHBADI[c]":1.0,
"SAH[c]":1.0,
"SAM[c]":-1.0
},
"lower_bound":0.0,
"upper_bound":1000.0,
"gene_reaction_rule":"Rv2959c",
"subsystem":"[array(['p-HBAD biosynthesis'], dtype='<U19')]"
},
{
"id":"PHBADC",
"name":"PHBADC",
"metabolites":{
"DTDPRHAM[c]":-1.0,
"DTDP[c]":1.0,
"GDPFUC[c]":-1.0,
"GDP[c]":1.0,
"PHBADIRF[c]":1.0,
"PHBADI[c]":-1.0
},
"lower_bound":0.0,
"upper_bound":1000.0,
"gene_reaction_rule":"Rv2957 and Rv2958c",
"subsystem":"[array(['p-HBAD biosynthesis'], dtype='<U19')]"
},
{
"id":"PHBADA",
"name":"PHBADA",
"metabolites":{
"DTDPRHAM[c]":-1.0,
"DTDP[c]":1.0,
"HBARHAM[c]":1.0,
"HBA[c]":-1.0
},
"lower_bound":0.0,
"upper_bound":1000.0,
"gene_reaction_rule":"Rv2962c",
"subsystem":"[array(['p-HBAD biosynthesis'], dtype='<U19')]"
},
{
"id":"ASPB2",
"name":"ASPB2",
"metabolites":{
"AKG[c]":1.0,
"GLU[c]":-1.0,
"PHE[c]":1.0,
"PHPYR[c]":-1.0
},
"lower_bound":-1000.0,
"upper_bound":1000.0,
"gene_reaction_rule":"Rv3565 or Rv0337c",
"subsystem":"[array(['Phenylalanine metabolism'], dtype='<U24')]"
},
{
"id":"PHEN",
"name":"PHEN",
"metabolites":{
"CHOR[c]":-1.0,
"PHEN[c]":1.0
},
"lower_bound":-1000.0,
"upper_bound":1000.0,
"gene_reaction_rule":"Rv1885c or Rv0948c",
"subsystem":"[array(['Phenylalanine, tyrosine and tryptophan biosynthesis'],\n      dtype='<U51')]"
},
{
"id":"PHEA",
"name":"PHEA",
"metabolites":{
"CO2[c]":1.0,
"H2O[c]":1.0,
"PHEN[c]":-1.0,
"PHPYR[c]":1.0
},
"lower_bound":0.0,
"upper_bound":1000.0,
"gene_reaction_rule":"Rv3838c",
"subsystem":"[array(['Phenylalanine, tyrosine and tryptophan biosynthesis'],\n      dtype='<U51')]"
},
{
"id":"HISA1",
"name":"HISA1",
"metabolites":{
"CPAD5P[c]":1.0,
"NPRAN[c]":-1.0
},
"lower_bound":0.0,
"upper_bound":1000.0,
"gene_reaction_rule":"Rv1603",
"subsystem":"[array(['Phenylalanine, tyrosine and tryptophan biosynthesis'],\n      dtype='<U51')]"
},
{
"id":"TRPC",
"name":"TRPC",
"metabolites":{
"CO2[c]":1.0,
"CPAD5P[c]":-1.0,
"H2O[c]":1.0,
"IGP[c]":1.0
},
"lower_bound":0.0,
"upper_bound":1000.0,
"gene_reaction_rule":"Rv1611",
"subsystem":"[array(['Phenylalanine, tyrosine and tryptophan biosynthesis'],\n      dtype='<U51')]"
},
{
"id":"AROK",
"name":"AROK",
"metabolites":{
"ADP[c]":1.0,
"ATP[c]":-1.0,
"SME3P[c]":1.0,
"SME[c]":-1.0
},
"lower_bound":0.0,
"upper_bound":1000.0,
"gene_reaction_rule":"Rv2539c",
"subsystem":"[array(['Phenylalanine, tyrosine and tryptophan biosynthesis'],\n      dtype='<U51')]"
},
{
"id":"TRPE",
"name":"TRPE",
"metabolites":{
"AN[c]":1.0,
"CHOR[c]":-1.0,
"GLN[c]":-1.0,
"GLU[c]":1.0,
"PYR[c]":1.0
},
"lower_bound":0.0,
"upper_bound":1000.0,
"gene_reaction_rule":"Rv1609 or Rv2859c",
"subsystem":"[array(['Phenylalanine, tyrosine and tryptophan biosynthesis'],\n      dtype='<U51')]"
},
{
"id":"TRPD",
"name":"TRPD",
"metabolites":{
"AN[c]":-1.0,
"NPRAN[c]":1.0,
"PPI[c]":1.0,
"PRPP[c]":-1.0
},
"lower_bound":0.0,
"upper_bound":1000.0,
"gene_reaction_rule":"Rv2192c",
"subsystem":"[array(['Phenylalanine, tyrosine and tryptophan biosynthesis'],\n      dtype='<U51')]"
},
{
"id":"TYRA",
"name":"TYRA",
"metabolites":{
"4HPP[c]":1.0,
"CO2[c]":1.0,
"H[c]":1.0,
"NADH[c]":1.0,
"NAD[c]":-1.0,
"PHEN[c]":-1.0
},
"lower_bound":0.0,
"upper_bound":1000.0,
"gene_reaction_rule":"Rv3754",
"subsystem":"[array(['Phenylalanine, tyrosine and tryptophan biosynthesis'],\n      dtype='<U51')]"
},
{
"id":"AROG",
"name":"AROG",
"metabolites":{
"3DDAH7P[c]":1.0,
"E4P[c]":-1.0,
"H2O[c]":-1.0,
"PEP[c]":-1.0,
"PI[c]":1.0
},
"lower_bound":0.0,
"upper_bound":1000.0,
"gene_reaction_rule":"Rv2178c",
"subsystem":"[array(['Phenylalanine, tyrosine and tryptophan biosynthesis'],\n      dtype='<U51')]"
},
{
"id":"AROB",
"name":"AROB",
"metabolites":{
"3DDAH7P[c]":-1.0,
"DQT[c]":1.0,
"PI[c]":1.0
},
"lower_bound":0.0,
"upper_bound":1000.0,
"gene_reaction_rule":"Rv2538c",
"subsystem":"[array(['Phenylalanine, tyrosine and tryptophan biosynthesis'],\n      dtype='<U51')]"
},
{
"id":"AROF",
"name":"AROF",
"metabolites":{
"3PSME[c]":-1.0,
"CHOR[c]":1.0,
"PI[c]":1.0
},
"lower_bound":0.0,
"upper_bound":1000.0,
"gene_reaction_rule":"Rv2540c",
"subsystem":"[array(['Phenylalanine, tyrosine and tryptophan biosynthesis'],\n      dtype='<U51')]"
},
{
"id":"AROE",
"name":"AROE",
"metabolites":{
"DHSK[c]":-1.0,
"H[c]":-1.0,
"NADPH[c]":-1.0,
"NADP[c]":1.0,
"SME[c]":1.0
},
"lower_bound":0.0,
"upper_bound":1000.0,
"gene_reaction_rule":"Rv2552c",
"subsystem":"[array(['Phenylalanine, tyrosine and tryptophan biosynthesis'],\n      dtype='<U51')]"
},
{
"id":"AROD",
"name":"AROD",
"metabolites":{
"DHSK[c]":1.0,
"DQT[c]":-1.0,
"H2O[c]":1.0
},
"lower_bound":0.0,
"upper_bound":1000.0,
"gene_reaction_rule":"Rv2537c",
"subsystem":"[array(['Phenylalanine, tyrosine and tryptophan biosynthesis'],\n      dtype='<U51')]"
},
{
"id":"AROA",
"name":"AROA",
"metabolites":{
"3PSME[c]":1.0,
"PEP[c]":-1.0,
"PI[c]":1.0,
"SME3P[c]":-1.0
},
"lower_bound":0.0,
"upper_bound":1000.0,
"gene_reaction_rule":"Rv3227",
"subsystem":"[array(['Phenylalanine, tyrosine and tryptophan biosynthesis'],\n      dtype='<U51')]"
},
{
"id":"TPA",
"name":"TPA",
"metabolites":{
"H2O[c]":-1.0,
"PI[c]":1.0,
"PPI[c]":1.0,
"PPPI[c]":-1.0
},
"lower_bound":0.0,
"upper_bound":1000.0,
"gene_reaction_rule":"",
"subsystem":"[array(['Phosphate metabolism'], dtype='<U20')]"
},
{
"id":"PPK1",
"name":"PPK1",
"metabolites":{
"ADP[c]":1.0,
"ATP[c]":-1.0,
"nPOLYP[c]":1.0
},
"lower_bound":0.0,
"upper_bound":1000.0,
"gene_reaction_rule":"Rv2984",
"subsystem":"[array(['Phosphate metabolism'], dtype='<U20')]"
},
{
"id":"PPA",
"name":"PPA",
"metabolites":{
"H2O[c]":-1.0,
"PI[c]":2.0,
"PPI[c]":-1.0
},
"lower_bound":0.0,
"upper_bound":1000.0,
"gene_reaction_rule":"Rv3628",
"subsystem":"[array(['Phosphate metabolism'], dtype='<U20')]"
},
{
"id":"ACPIM3",
"name":"ACPIM3",
"metabolites":{
"AC1PIM2[c]":-1.0,
"AC1PIM3[c]":1.0,
"GDPMAN[c]":-1.0,
"GDP[c]":1.0
},
"lower_bound":0.0,
"upper_bound":1000.0,
"gene_reaction_rule":"",
"subsystem":"[array(['Phosphatidyl inositol mannoside biosynthesis'], dtype='<U44')]"
},
{
"id":"ACPIM2",
"name":"ACPIM2",
"metabolites":{
"AC1PIM2[c]":-1.0,
"AC2PIM2[c]":1.0,
"ACP[c]":1.0,
"HEXADECANOYLACP[c]":-1.0
},
"lower_bound":0.0,
"upper_bound":1000.0,
"gene_reaction_rule":"",
"subsystem":"[array(['Phosphatidyl inositol mannoside biosynthesis'], dtype='<U44')]"
},
{
"id":"ACPIM7",
"name":"ACPIM7",
"metabolites":{
"AC2PIM3[c]":-1.0,
"AC2PIM4[c]":1.0,
"GDPMAN[c]":-1.0,
"GDP[c]":1.0
},
"lower_bound":0.0,
"upper_bound":1000.0,
"gene_reaction_rule":"",
"subsystem":"[array(['Phosphatidyl inositol mannoside biosynthesis'], dtype='<U44')]"
},
{
"id":"ACPIM6",
"name":"ACPIM6",
"metabolites":{
"AC2PIM2[c]":-1.0,
"AC2PIM3[c]":1.0,
"GDPMAN[c]":-1.0,
"GDP[c]":1.0
},
"lower_bound":0.0,
"upper_bound":1000.0,
"gene_reaction_rule":"",
"subsystem":"[array(['Phosphatidyl inositol mannoside biosynthesis'], dtype='<U44')]"
},
{
"id":"ACPIM5",
"name":"ACPIM5",
"metabolites":{
"AC1PIM5[c]":-1.0,
"AC1PIM6[c]":1.0,
"GDPMAN[c]":-1.0,
"GDP[c]":1.0
},
"lower_bound":0.0,
"upper_bound":1000.0,
"gene_reaction_rule":"Rv1500",
"subsystem":"[array(['Phosphatidyl inositol mannoside biosynthesis'], dtype='<U44')]"
},
{
"id":"ACPIM4",
"name":"ACPIM4",
"metabolites":{
"AC1PIM3[c]":-1.0,
"AC1PIM4[c]":1.0,
"GDPMAN[c]":-1.0,
"GDP[c]":1.0
},
"lower_bound":0.0,
"upper_bound":1000.0,
"gene_reaction_rule":"",
"subsystem":"[array(['Phosphatidyl inositol mannoside biosynthesis'], dtype='<U44')]"
},
{
"id":"ACPIM8",
"name":"ACPIM8",
"metabolites":{
"AC2PIM5[c]":-1.0,
"AC2PIM6[c]":1.0,
"GDPMAN[c]":-1.0,
"GDP[c]":1.0
},
"lower_bound":0.0,
"upper_bound":1000.0,
"gene_reaction_rule":"Rv1500",
"subsystem":"[array(['Phosphatidyl inositol mannoside biosynthesis'], dtype='<U44')]"
},
{
"id":"MGTA",
"name":"MGTA",
"metabolites":{
"GDPMAN[c]":-1.0,
"GDP[c]":1.0,
"PIM1[c]":-1.0,
"PIM2[c]":1.0
},
"lower_bound":0.0,
"upper_bound":1000.0,
"gene_reaction_rule":"Rv0557",
"subsystem":"[array(['Phosphatidyl inositol mannoside biosynthesis'], dtype='<U44')]"
},
{
"id":"PIMB",
"name":"PIMB",
"metabolites":{
"AC1PIM1[c]":-1.0,
"AC1PIM2[c]":1.0,
"GDPMAN[c]":-1.0,
"GDP[c]":1.0
},
"lower_bound":0.0,
"upper_bound":1000.0,
"gene_reaction_rule":"Rv2188c",
"subsystem":"[array(['Phosphatidyl inositol mannoside biosynthesis'], dtype='<U44')]"
},
{
"id":"PIMA",
"name":"PIMA",
"metabolites":{
"GDPMAN[c]":-1.0,
"GDP[c]":1.0,
"PIM1[c]":1.0,
"PITBA[c]":-1.0
},
"lower_bound":0.0,
"upper_bound":1000.0,
"gene_reaction_rule":"Rv2610c",
"subsystem":"[array(['Phosphatidyl inositol mannoside biosynthesis'], dtype='<U44')]"
},
{
"id":"ACPIM1B",
"name":"ACPIM1B",
"metabolites":{
"AC1PIM1[c]":1.0,
"ACP[c]":1.0,
"HEXADECANOYLACP[c]":-1.0,
"PIM1[c]":-1.0
},
"lower_bound":0.0,
"upper_bound":1000.0,
"gene_reaction_rule":"Rv2611c",
"subsystem":"[array(['Phosphatidyl inositol mannoside biosynthesis'], dtype='<U44')]"
},
{
"id":"ACPIM1A",
"name":"ACPIM1A",
"metabolites":{
"AC1PIM2[c]":1.0,
"ACP[c]":1.0,
"HEXADECANOYLACP[c]":-1.0,
"PIM2[c]":-1.0
},
"lower_bound":0.0,
"upper_bound":1000.0,
"gene_reaction_rule":"Rv2611c",
"subsystem":"[array(['Phosphatidyl inositol mannoside biosynthesis'], dtype='<U44')]"
},
{
"id":"PIME1",
"name":"PIME1",
"metabolites":{
"AC1PIM4[c]":-1.0,
"AC1PIM5[c]":1.0,
"GDPMAN[c]":-1.0,
"GDP[c]":1.0
},
"lower_bound":0.0,
"upper_bound":1000.0,
"gene_reaction_rule":"Rv1159",
"subsystem":"[array(['Phosphatidyl inositol mannoside biosynthesis'], dtype='<U44')]"
},
{
"id":"PIME2",
"name":"PIME2",
"metabolites":{
"AC2PIM4[c]":-1.0,
"AC2PIM5[c]":1.0,
"GDPMAN[c]":-1.0,
"GDP[c]":1.0
},
"lower_bound":0.0,
"upper_bound":1000.0,
"gene_reaction_rule":"Rv1159",
"subsystem":"[array(['Phosphatidyl inositol mannoside biosynthesis'], dtype='<U44')]"
},
{
"id":"RMLD",
"name":"RMLD",
"metabolites":{
"DTDP4DH6DGLC[c]":-1.0,
"DTDPRHAM[c]":1.0,
"H[c]":-1.0,
"NADPH[c]":-1.0,
"NADP[c]":1.0
},
"lower_bound":0.0,
"upper_bound":1000.0,
"gene_reaction_rule":"Rv3266c",
"subsystem":"[array(['Polyketide sugar unit biosynthesis'], dtype='<U34')]"
},
{
"id":"RMLC",
"name":"RMLC",
"metabolites":{
"DTDP4DH6DGLC[c]":-1.0,
"DTDP4DH6DMAN[c]":1.0
},
"lower_bound":0.0,
"upper_bound":1000.0,
"gene_reaction_rule":"Rv3465",
"subsystem":"[array(['Polyketide sugar unit biosynthesis'], dtype='<U34')]"
},
{
"id":"RMLB",
"name":"RMLB",
"metabolites":{
"DTDP4DH6DGLC[c]":1.0,
"DTDPGLC[c]":-1.0,
"H2O[c]":1.0
},
"lower_bound":-1000.0,
"upper_bound":1000.0,
"gene_reaction_rule":"Rv3464 or Rv3634c or Rv3468c or Rv3784",
"subsystem":"[array(['Polyketide sugar unit biosynthesis'], dtype='<U34')]"
},
{
"id":"CYSG1",
"name":"CYSG1",
"metabolites":{
"H[c]":1.0,
"NADH[c]":1.0,
"NAD[c]":-1.0,
"PRECORIN2[c]":-1.0,
"SIROHYDROCHLORIN[c]":1.0
},
"lower_bound":0.0,
"upper_bound":1000.0,
"gene_reaction_rule":"Rv2847c",
"subsystem":"[array(['Porphyrin and chlorophyll metabolism'], dtype='<U36')]"
},
{
"id":"CHE1",
"name":"CHE1",
"metabolites":{
"FE2[c]":-1.0,
"H[c]":2.0,
"SIROHEME[c]":1.0,
"SIROHYDROCHLORIN[c]":-1.0
},
"lower_bound":0.0,
"upper_bound":1000.0,
"gene_reaction_rule":"Rv2393",
"subsystem":"[array(['Porphyrin and chlorophyll metabolism'], dtype='<U36')]"
},
{
"id":"OGSAL",
"name":"OGSAL",
"metabolites":{
"4OGSAL[c]":1.0,
"HLA[c]":-1.0,
"H[c]":1.0,
"NADH[c]":1.0,
"NAD[c]":-1.0
},
"lower_bound":0.0,
"upper_bound":1000.0,
"gene_reaction_rule":"",
"subsystem":"[array(['Porphyrin metabolism'], dtype='<U20')]"
},
{
"id":"HEMH1",
"name":"HEMH1",
"metabolites":{
"FE2[c]":-1.0,
"H[c]":2.0,
"PROTOHEMEFE2[c]":1.0,
"PROTOPORPHYRINIX[c]":-1.0
},
"lower_bound":0.0,
"upper_bound":1000.0,
"gene_reaction_rule":"Rv1485",
"subsystem":"[array(['Porphyrin metabolism'], dtype='<U20')]"
},
{
"id":"HEML",
"name":"HEML",
"metabolites":{
"5AMINOLEVULINATE[c]":1.0,
"GLU1SEMIALD[c]":-1.0
},
"lower_bound":0.0,
"upper_bound":1000.0,
"gene_reaction_rule":"Rv0524",
"subsystem":"[array(['Porphyrin metabolism'], dtype='<U20')]"
},
{
"id":"HEMD",
"name":"HEMD",
"metabolites":{
"H2O[c]":1.0,
"HYDROXYMETHYLBILANE[c]":-1.0,
"UROPORPHYRINOGENIII[c]":1.0
},
"lower_bound":0.0,
"upper_bound":1000.0,
"gene_reaction_rule":"Rv0511",
"subsystem":"[array(['Porphyrin metabolism'], dtype='<U20')]"
},
{
"id":"HEMC",
"name":"HEMC",
"metabolites":{
"H2O[c]":-1.0,
"HYDROXYMETHYLBILANE[c]":1.0,
"NH3[c]":4.0,
"PORPHOBILILOGIN[c]":-4.0
},
"lower_bound":0.0,
"upper_bound":1000.0,
"gene_reaction_rule":"Rv0510",
"subsystem":"[array(['Porphyrin metabolism'], dtype='<U20')]"
},
{
"id":"HEMB",
"name":"HEMB",
"metabolites":{
"5AMINOLEVULINATE[c]":-2.0,
"H2O[c]":2.0,
"PORPHOBILILOGIN[c]":1.0
},
"lower_bound":0.0,
"upper_bound":1000.0,
"gene_reaction_rule":"Rv0512",
"subsystem":"[array(['Porphyrin metabolism'], dtype='<U20')]"
},
{
"id":"HEMY",
"name":"HEMY",
"metabolites":{
"H2O2[c]":3.0,
"O2[c]":-3.0,
"PROTOPORPHYRINIX[c]":1.0,
"PROTOPORPHYRINOGEN[c]":-1.0
},
"lower_bound":0.0,
"upper_bound":1000.0,
"gene_reaction_rule":"Rv2677c or Rv1300",
"subsystem":"[array(['Porphyrin metabolism'], dtype='<U20')]"
},
{
"id":"CYSG2",
"name":"CYSG2",
"metabolites":{
"PRECORIN1[c]":1.0,
"SAH[c]":1.0,
"SAM[c]":-1.0,
"UROPORPHYRINOGENIII[c]":-1.0
},
"lower_bound":0.0,
"upper_bound":1000.0,
"gene_reaction_rule":"Rv2847c",
"subsystem":"[array(['Porphyrin metabolism'], dtype='<U20')]"
},
{
"id":"COBI1",
"name":"COBI1",
"metabolites":{
"PRECORIN2[c]":-1.0,
"PRECORIN3A[c]":1.0,
"SAH[c]":1.0,
"SAM[c]":-1.0
},
"lower_bound":0.0,
"upper_bound":1000.0,
"gene_reaction_rule":"Rv2066",
"subsystem":"[array(['Porphyrin metabolism'], dtype='<U20')]"
},
{
"id":"HLA",
"name":"HLA",
"metabolites":{
"CO2[c]":1.0,
"HLA[c]":1.0,
"HOA[c]":-1.0
},
"lower_bound":0.0,
"upper_bound":1000.0,
"gene_reaction_rule":"",
"subsystem":"[array(['Porphyrin metabolism'], dtype='<U20')]"
},
{
"id":"HEME",
"name":"HEME",
"metabolites":{
"CO2[c]":4.0,
"COPROPORPHYRINOGENIII[c]":1.0,
"UROPORPHYRINOGENIII[c]":-1.0
},
"lower_bound":0.0,
"upper_bound":1000.0,
"gene_reaction_rule":"Rv2678c",
"subsystem":"[array(['Porphyrin metabolism'], dtype='<U20')]"
},
{
"id":"GSEALD",
"name":"GSEALD",
"metabolites":{
"GLU1SEMIALD[c]":1.0,
"GLU[c]":-1.0,
"H2O[c]":1.0,
"H[c]":-1.0,
"NADPH[c]":-1.0,
"NADP[c]":1.0
},
"lower_bound":0.0,
"upper_bound":1000.0,
"gene_reaction_rule":"",
"subsystem":"[array(['Porphyrin metabolism'], dtype='<U20')]"
},
{
"id":"HEMN1",
"name":"HEMN1",
"metabolites":{
"CO2[c]":2.0,
"COPROPORPHYRINOGENIII[c]":-1.0,
"H2O[c]":2.0,
"O2[c]":-1.0,
"PROTOPORPHYRINOGEN[c]":1.0
},
"lower_bound":0.0,
"upper_bound":1000.0,
"gene_reaction_rule":"Rv2388c",
"subsystem":"[array(['Porphyrin metabolism'], dtype='<U20')]"
},
{
"id":"HEMN2",
"name":"HEMN2",
"metabolites":{
"CO2[c]":2.0,
"COPROPORPHYRINOGENIII[c]":-1.0,
"DA[c]":2.0,
"MET[c]":2.0,
"PROTOPORPHYRINOGEN[c]":1.0,
"SAM[c]":-2.0
},
"lower_bound":0.0,
"upper_bound":1000.0,
"gene_reaction_rule":"Rv2388c",
"subsystem":"[array(['Porphyrin metabolism'], dtype='<U20')]"
},
{
"id":"HOA",
"name":"HOA",
"metabolites":{
"AKG[c]":-1.0,
"CO2[c]":1.0,
"GLX[c]":-1.0,
"HOA[c]":1.0
},
"lower_bound":-1000.0,
"upper_bound":1000.0,
"gene_reaction_rule":"Rv1248c",
"subsystem":"[array(['Porphyrin metabolism'], dtype='<U20')]"
},
{
"id":"5ALEV",
"name":"5ALEV",
"metabolites":{
"4OGSAL[c]":-1.0,
"5AMINOLEVULINATE[c]":1.0,
"ALA[c]":-1.0,
"PYR[c]":1.0
},
"lower_bound":-1000.0,
"upper_bound":1000.0,
"gene_reaction_rule":"",
"subsystem":"[array(['Porphyrin metabolism'], dtype='<U20')]"
},
{
"id":"PROP",
"name":"PROP",
"metabolites":{
"CO2[c]":2.0,
"H2O[c]":2.0,
"O2[c]":-1.0,
"OBUT[c]":-2.0,
"PI[c]":-2.0,
"PROPIONYLP[c]":2.0
},
"lower_bound":0.0,
"upper_bound":1000.0,
"gene_reaction_rule":"",
"subsystem":"[array(['Propanoate metabolism'], dtype='<U21')]"
},
{
"id":"PRPD",
"name":"PRPD",
"metabolites":{
"2METHYLCISACONITATE[c]":1.0,
"2METHYLCITRATE[c]":-1.0,
"H2O[c]":1.0
},
"lower_bound":-1000.0,
"upper_bound":1000.0,
"gene_reaction_rule":"Rv1130",
"subsystem":"[array(['Propanoate metabolism'], dtype='<U21')]"
},
{
"id":"ACKA1",
"name":"ACKA1",
"metabolites":{
"ADP[c]":1.0,
"ATP[c]":-1.0,
"PROPANOATE[c]":-1.0,
"PROPIONYLP[c]":1.0
},
"lower_bound":0.0,
"upper_bound":1000.0,
"gene_reaction_rule":"Rv0409",
"subsystem":"[array(['Propanoate metabolism'], dtype='<U21')]"
},
{
"id":"GMK1",
"name":"GMK1",
"metabolites":{
"DADP[c]":1.0,
"DATP[c]":-1.0,
"GDP[c]":1.0,
"GMP[c]":-1.0
},
"lower_bound":0.0,
"upper_bound":1000.0,
"gene_reaction_rule":"Rv1389",
"subsystem":"[array(['Purine metabolism'], dtype='<U17')]"
},
{
"id":"NRDE1",
"name":"NRDE1",
"metabolites":{
"DGDP[c]":1.0,
"GDP[c]":-1.0,
"H2O[c]":1.0,
"OTHIO[c]":1.0,
"RTHIO[c]":-1.0
},
"lower_bound":0.0,
"upper_bound":1000.0,
"gene_reaction_rule":"Rv3051c and Rv3052c and Rv3053c and Rv3048c",
"subsystem":"[array(['Purine metabolism'], dtype='<U17')]"
},
{
"id":"CAMP",
"name":"CAMP",
"metabolites":{
"AMP[c]":1.0,
"H2O[c]":-1.0,
"cAMP[c]":-1.0
},
"lower_bound":0.0,
"upper_bound":1000.0,
"gene_reaction_rule":"Rv0805",
"subsystem":"[array(['Purine metabolism'], dtype='<U17')]"
},
{
"id":"CBHK",
"name":"CBHK",
"metabolites":{
"ADN[c]":-1.0,
"ADP[c]":1.0,
"AMP[c]":1.0,
"ATP[c]":-1.0
},
"lower_bound":-1000.0,
"upper_bound":1000.0,
"gene_reaction_rule":"Rv2202c",
"subsystem":"[array(['Purine metabolism'], dtype='<U17')]"
},
{
"id":"HEMH2",
"name":"HEMH2",
"metabolites":{
"ADP[c]":1.0,
"ASP[c]":-1.0,
"ATP[c]":-1.0,
"CAIR[c]":-1.0,
"PI[c]":1.0,
"SAICAR[c]":1.0
},
"lower_bound":0.0,
"upper_bound":1000.0,
"gene_reaction_rule":"Rv0780",
"subsystem":"[array(['Purine metabolism'], dtype='<U17')]"
},
{
"id":"GUAA",
"name":"GUAA",
"metabolites":{
"AMP[c]":1.0,
"ATP[c]":-1.0,
"GLN[c]":-1.0,
"GLU[c]":1.0,
"GMP[c]":1.0,
"H2O[c]":-1.0,
"PPI[c]":1.0,
"XMP[c]":-1.0
},
"lower_bound":0.0,
"upper_bound":1000.0,
"gene_reaction_rule":"Rv3396c",
"subsystem":"[array(['Purine metabolism'], dtype='<U17')]"
},
{
"id":"HPT3",
"name":"HPT3",
"metabolites":{
"PPI[c]":1.0,
"PRPP[c]":-1.0,
"XAN[c]":-1.0,
"XMP[c]":1.0
},
"lower_bound":0.0,
"upper_bound":1000.0,
"gene_reaction_rule":"Rv3624c",
"subsystem":"[array(['Purine metabolism'], dtype='<U17')]"
},
{
"id":"HPT2",
"name":"HPT2",
"metabolites":{
"GMP[c]":1.0,
"GN[c]":-1.0,
"PPI[c]":1.0,
"PRPP[c]":-1.0
},
"lower_bound":0.0,
"upper_bound":1000.0,
"gene_reaction_rule":"Rv3624c",
"subsystem":"[array(['Purine metabolism'], dtype='<U17')]"
},
{
"id":"HPT1",
"name":"HPT1",
"metabolites":{
"HYXN[c]":-1.0,
"IMP[c]":1.0,
"PPI[c]":1.0,
"PRPP[c]":-1.0
},
"lower_bound":0.0,
"upper_bound":1000.0,
"gene_reaction_rule":"Rv3624c",
"subsystem":"[array(['Purine metabolism'], dtype='<U17')]"
},
{
"id":"ADD1",
"name":"ADD1",
"metabolites":{
"ADN[c]":-1.0,
"H2O[c]":-1.0,
"INS[c]":1.0,
"NH3[c]":1.0
},
"lower_bound":0.0,
"upper_bound":1000.0,
"gene_reaction_rule":"Rv3313c",
"subsystem":"[array(['Purine metabolism'], dtype='<U17')]"
},
{
"id":"ADD2",
"name":"ADD2",
"metabolites":{
"DA[c]":-1.0,
"DIN[c]":1.0,
"H2O[c]":-1.0,
"NH3[c]":1.0
},
"lower_bound":0.0,
"upper_bound":1000.0,
"gene_reaction_rule":"Rv3313c",
"subsystem":"[array(['Purine metabolism'], dtype='<U17')]"
},
{
"id":"PPGPP",
"name":"PPGPP",
"metabolites":{
"GDP[c]":1.0,
"H2O[c]":-1.0,
"PPGPP[c]":-1.0,
"PPI[c]":1.0
},
"lower_bound":0.0,
"upper_bound":1000.0,
"gene_reaction_rule":"Rv1026",
"subsystem":"[array(['Purine metabolism'], dtype='<U17')]"
},
{
"id":"CYA",
"name":"CYA",
"metabolites":{
"ATP[c]":-1.0,
"PPI[c]":1.0,
"cAMP[c]":1.0
},
"lower_bound":0.0,
"upper_bound":1000.0,
"gene_reaction_rule":"Rv1625c or Rv2435c or Rv1264 or Rv1318c or Rv1319c or Rv1320c or Rv1647 or Rv2212",
"subsystem":"[array(['Purine metabolism'], dtype='<U17')]"
},
{
"id":"GUAB2",
"name":"GUAB2",
"metabolites":{
"H2O[c]":-1.0,
"H[c]":1.0,
"IMP[c]":-1.0,
"NADH[c]":1.0,
"NAD[c]":-1.0,
"XMP[c]":1.0
},
"lower_bound":0.0,
"upper_bound":1000.0,
"gene_reaction_rule":"Rv3411c and Rv3410c and Rv1843c",
"subsystem":"[array(['Purine metabolism'], dtype='<U17')]"
},
{
"id":"NDK1",
"name":"NDK1",
"metabolites":{
"ADP[c]":1.0,
"ATP[c]":-1.0,
"GDP[c]":-1.0,
"GTP[c]":1.0
},
"lower_bound":-1000.0,
"upper_bound":1000.0,
"gene_reaction_rule":"Rv2445c",
"subsystem":"[array(['Purine metabolism'], dtype='<U17')]"
},
{
"id":"NDK2",
"name":"NDK2",
"metabolites":{
"ADP[c]":1.0,
"ATP[c]":-1.0,
"DADP[c]":-1.0,
"DATP[c]":1.0
},
"lower_bound":-1000.0,
"upper_bound":1000.0,
"gene_reaction_rule":"Rv2445c",
"subsystem":"[array(['Purine metabolism'], dtype='<U17')]"
},
{
"id":"NDK4",
"name":"NDK4",
"metabolites":{
"ADP[c]":1.0,
"ATP[c]":-1.0,
"DGDP[c]":-1.0,
"DGTP[c]":1.0
},
"lower_bound":-1000.0,
"upper_bound":1000.0,
"gene_reaction_rule":"Rv2445c",
"subsystem":"[array(['Purine metabolism'], dtype='<U17')]"
},
{
"id":"PPGPPP",
"name":"PPGPPP",
"metabolites":{
"H2O[c]":-1.0,
"PI[c]":1.0,
"PPGPPP[c]":-1.0,
"PPGPP[c]":1.0
},
"lower_bound":-1000.0,
"upper_bound":1000.0,
"gene_reaction_rule":"Rv1026",
"subsystem":"[array(['Purine metabolism'], dtype='<U17')]"
},
{
"id":"DR1P",
"name":"DR1P",
"metabolites":{
"DG[c]":-1.0,
"DR1P[c]":1.0,
"GN[c]":1.0,
"PI[c]":-1.0
},
"lower_bound":-1000.0,
"upper_bound":1000.0,
"gene_reaction_rule":"",
"subsystem":"[array(['Purine metabolism'], dtype='<U17')]"
},
{
"id":"DGMP",
"name":"DGMP",
"metabolites":{
"DGMP[c]":1.0,
"DGTP[c]":-1.0,
"H2O[c]":-1.0,
"PPI[c]":1.0
},
"lower_bound":0.0,
"upper_bound":1000.0,
"gene_reaction_rule":"",
"subsystem":"[array(['Purine metabolism'], dtype='<U17')]"
},
{
"id":"DEOD7",
"name":"DEOD7",
"metabolites":{
"AD[c]":1.0,
"DA[c]":-1.0,
"DR1P[c]":1.0,
"PI[c]":-1.0
},
"lower_bound":-1000.0,
"upper_bound":1000.0,
"gene_reaction_rule":"Rv3307",
"subsystem":"[array(['Purine metabolism'], dtype='<U17')]"
},
{
"id":"PURB2",
"name":"PURB2",
"metabolites":{
"AICAR[c]":1.0,
"FUM[c]":1.0,
"SAICAR[c]":-1.0
},
"lower_bound":-1000.0,
"upper_bound":1000.0,
"gene_reaction_rule":"Rv0777",
"subsystem":"[array(['Purine metabolism'], dtype='<U17')]"
},
{
"id":"PURB1",
"name":"PURB1",
"metabolites":{
"AMP[c]":1.0,
"ASUC[c]":-1.0,
"FUM[c]":1.0
},
"lower_bound":-1000.0,
"upper_bound":1000.0,
"gene_reaction_rule":"Rv0777",
"subsystem":"[array(['Purine metabolism'], dtype='<U17')]"
},
{
"id":"NRDZ1",
"name":"NRDZ1",
"metabolites":{
"ADP[c]":-1.0,
"DADP[c]":1.0,
"H2O[c]":1.0,
"OTHIO[c]":1.0,
"RTHIO[c]":-1.0
},
"lower_bound":0.0,
"upper_bound":1000.0,
"gene_reaction_rule":"( Rv3051c and Rv3052c and Rv3053c and Rv3048c ) or ( Rv0570 and Rv1981c )",
"subsystem":"[array(['Purine metabolism'], dtype='<U17')]"
},
{
"id":"GMK2",
"name":"GMK2",
"metabolites":{
"ADP[c]":1.0,
"ATP[c]":-1.0,
"GDP[c]":1.0,
"GMP[c]":-1.0
},
"lower_bound":0.0,
"upper_bound":1000.0,
"gene_reaction_rule":"Rv1389",
"subsystem":"[array(['Purine metabolism'], dtype='<U17')]"
},
{
"id":"GMK3",
"name":"GMK3",
"metabolites":{
"ADP[c]":1.0,
"ATP[c]":-1.0,
"DGDP[c]":1.0,
"DGMP[c]":-1.0
},
"lower_bound":-1000.0,
"upper_bound":1000.0,
"gene_reaction_rule":"Rv1389",
"subsystem":"[array(['Purine metabolism'], dtype='<U17')]"
},
{
"id":"APT",
"name":"APT",
"metabolites":{
"AD[c]":-1.0,
"AMP[c]":1.0,
"PPI[c]":1.0,
"PRPP[c]":-1.0
},
"lower_bound":0.0,
"upper_bound":1000.0,
"gene_reaction_rule":"Rv2584c",
"subsystem":"[array(['Purine metabolism'], dtype='<U17')]"
},
{
"id":"PURF",
"name":"PURF",
"metabolites":{
"GLN[c]":-1.0,
"GLU[c]":1.0,
"H2O[c]":-1.0,
"PPI[c]":1.0,
"PRAM[c]":1.0,
"PRPP[c]":-1.0
},
"lower_bound":0.0,
"upper_bound":1000.0,
"gene_reaction_rule":"Rv0808",
"subsystem":"[array(['Purine metabolism'], dtype='<U17')]"
},
{
"id":"DEOD4",
"name":"DEOD4",
"metabolites":{
"HYXN[c]":-1.0,
"INS[c]":1.0,
"PI[c]":1.0,
"R1P[c]":-1.0
},
"lower_bound":-1000.0,
"upper_bound":1000.0,
"gene_reaction_rule":"Rv3307",
"subsystem":"[array(['Purine metabolism'], dtype='<U17')]"
},
{
"id":"DEOD5",
"name":"DEOD5",
"metabolites":{
"GN[c]":-1.0,
"GSN[c]":1.0,
"PI[c]":1.0,
"R1P[c]":-1.0
},
"lower_bound":-1000.0,
"upper_bound":1000.0,
"gene_reaction_rule":"Rv3307",
"subsystem":"[array(['Purine metabolism'], dtype='<U17')]"
},
{
"id":"DEOD6",
"name":"DEOD6",
"metabolites":{
"PI[c]":1.0,
"R1P[c]":-1.0,
"XAN[c]":-1.0,
"XTSINE[c]":1.0
},
"lower_bound":-1000.0,
"upper_bound":1000.0,
"gene_reaction_rule":"Rv3307",
"subsystem":"[array(['Purine metabolism'], dtype='<U17')]"
},
{
"id":"DEOD3",
"name":"DEOD3",
"metabolites":{
"ADN[c]":1.0,
"AD[c]":-1.0,
"PI[c]":1.0,
"R1P[c]":-1.0
},
"lower_bound":-1000.0,
"upper_bound":1000.0,
"gene_reaction_rule":"Rv3307",
"subsystem":"[array(['Purine metabolism'], dtype='<U17')]"
},
{
"id":"DEOD8",
"name":"DEOD8",
"metabolites":{
"DIN[c]":-1.0,
"DR1P[c]":1.0,
"HYXN[c]":1.0,
"PI[c]":-1.0
},
"lower_bound":-1000.0,
"upper_bound":1000.0,
"gene_reaction_rule":"Rv3307",
"subsystem":"[array(['Purine metabolism'], dtype='<U17')]"
},
{
"id":"PURL",
"name":"PURL",
"metabolites":{
"ADP[c]":1.0,
"ATP[c]":-1.0,
"FGAM[c]":1.0,
"FGAR[c]":-1.0,
"GLN[c]":-1.0,
"GLU[c]":1.0,
"H2O[c]":-1.0,
"PI[c]":1.0
},
"lower_bound":0.0,
"upper_bound":1000.0,
"gene_reaction_rule":"Rv0803 and Rv0788",
"subsystem":"[array(['Purine metabolism'], dtype='<U17')]"
},
{
"id":"PURM",
"name":"PURM",
"metabolites":{
"ADP[c]":1.0,
"AIR[c]":1.0,
"ATP[c]":-1.0,
"FGAM[c]":-1.0,
"PI[c]":1.0
},
"lower_bound":0.0,
"upper_bound":1000.0,
"gene_reaction_rule":"Rv0809",
"subsystem":"[array(['Purine metabolism'], dtype='<U17')]"
},
{
"id":"PURN",
"name":"PURN",
"metabolites":{
"FGAR[c]":1.0,
"FTHF[c]":-1.0,
"GAR[c]":-1.0,
"THF[c]":1.0
},
"lower_bound":0.0,
"upper_bound":1000.0,
"gene_reaction_rule":"Rv0956 or Rv0389",
"subsystem":"[array(['Purine metabolism'], dtype='<U17')]"
},
{
"id":"CGMP2",
"name":"CGMP2",
"metabolites":{
"GMP[c]":1.0,
"H2O[c]":-1.0,
"cGMP[c]":-1.0
},
"lower_bound":0.0,
"upper_bound":1000.0,
"gene_reaction_rule":"Rv0805",
"subsystem":"[array(['Purine metabolism'], dtype='<U17')]"
},
{
"id":"CGMP1",
"name":"CGMP1",
"metabolites":{
"GTP[c]":-1.0,
"PPI[c]":1.0,
"cGMP[c]":1.0
},
"lower_bound":0.0,
"upper_bound":1000.0,
"gene_reaction_rule":"Rv2435c or Rv0386",
"subsystem":"[array(['Purine metabolism'], dtype='<U17')]"
},
{
"id":"PURK",
"name":"PURK",
"metabolites":{
"AIR[c]":-1.0,
"CAIR[c]":1.0,
"CO2[c]":-1.0
},
"lower_bound":0.0,
"upper_bound":1000.0,
"gene_reaction_rule":"Rv3275c and Rv3276c",
"subsystem":"[array(['Purine metabolism'], dtype='<U17')]"
},
{
"id":"PURD",
"name":"PURD",
"metabolites":{
"ADP[c]":1.0,
"ATP[c]":-1.0,
"GAR[c]":1.0,
"GLY[c]":-1.0,
"PI[c]":1.0,
"PRAM[c]":-1.0
},
"lower_bound":0.0,
"upper_bound":1000.0,
"gene_reaction_rule":"Rv0772",
"subsystem":"[array(['Purine metabolism'], dtype='<U17')]"
},
{
"id":"UREC",
"name":"UREC",
"metabolites":{
"CO2[c]":1.0,
"H2O[c]":-1.0,
"NH3[c]":2.0,
"UREA[c]":-1.0
},
"lower_bound":0.0,
"upper_bound":1000.0,
"gene_reaction_rule":"Rv1850 and Rv1849 and Rv1848 and Rv1853 and Rv1851 and Rv1852",
"subsystem":"[array(['Purine metabolism'], dtype='<U17')]"
},
{
"id":"RELA",
"name":"RELA",
"metabolites":{
"AMP[c]":1.0,
"ATP[c]":-1.0,
"GTP[c]":-1.0,
"PPGPPP[c]":1.0
},
"lower_bound":0.0,
"upper_bound":1000.0,
"gene_reaction_rule":"Rv2583c",
"subsystem":"[array(['Purine metabolism'], dtype='<U17')]"
},
{
"id":"XAN",
"name":"XAN",
"metabolites":{
"H2O[c]":-1.0,
"RIB[c]":1.0,
"XAN[c]":1.0,
"XTSINE[c]":-1.0
},
"lower_bound":0.0,
"upper_bound":1000.0,
"gene_reaction_rule":"",
"subsystem":"[array(['Purine metabolism'], dtype='<U17')]"
},
{
"id":"DGT",
"name":"DGT",
"metabolites":{
"DGTP[c]":-1.0,
"DG[c]":1.0,
"H2O[c]":-1.0,
"PPPI[c]":1.0
},
"lower_bound":-1000.0,
"upper_bound":1000.0,
"gene_reaction_rule":"Rv2344c",
"subsystem":"[array(['Purine metabolism'], dtype='<U17')]"
},
{
"id":"PURH1",
"name":"PURH1",
"metabolites":{
"H2O[c]":1.0,
"IMP[c]":1.0,
"PRFICA[c]":-1.0
},
"lower_bound":-1000.0,
"upper_bound":1000.0,
"gene_reaction_rule":"Rv0957",
"subsystem":"[array(['Purine metabolism'], dtype='<U17')]"
},
{
"id":"PURH2",
"name":"PURH2",
"metabolites":{
"AICAR[c]":-1.0,
"FTHF[c]":-1.0,
"PRFICA[c]":1.0,
"THF[c]":1.0
},
"lower_bound":-1000.0,
"upper_bound":1000.0,
"gene_reaction_rule":"Rv0957",
"subsystem":"[array(['Purine metabolism'], dtype='<U17')]"
},
{
"id":"ADK",
"name":"ADK",
"metabolites":{
"ADP[c]":2.0,
"AMP[c]":-1.0,
"ATP[c]":-1.0
},
"lower_bound":-1000.0,
"upper_bound":1000.0,
"gene_reaction_rule":"Rv0733",
"subsystem":"[array(['Purine metabolism'], dtype='<U17')]"
},
{
"id":"SNOP",
"name":"SNOP",
"metabolites":{
"G3P[c]":-1.0,
"GLN[c]":-1.0,
"GLU[c]":1.0,
[truncated: 125,038 more chars]
