# Supplementary material for: A systematic evaluation of Mycobacterium tuberculosis Genome-Scale Metabolic Networks
Source: PLoS Comput Biol. 2020 Jun 15;16(6):e1007533. doi: 10.1371/journal.pcbi.1007533 (PMC7316355; doi:10.1371/journal.pcbi.1007533)
Supplement: S5 File — (ZIP) [file pcbi.1007533.s037.zip › S5_File/sMtb2_0.xml]

<?xml version="1.0" encoding="UTF-8"?>
<sbml xmlns="http://www.sbml.org/sbml/level3/version1/core" xmlns:fbc="http://www.sbml.org/sbml/level3/version1/fbc/version2" xmlns:groups="http://www.sbml.org/sbml/level3/version1/groups/version1" level="3" version="1" fbc:required="false" groups:required="false">
  <model metaid="sMtb2_0.xlsx" id="COBRAModel" name="Model Exported from COBRA Toolbox" fbc:strict="true">
    <listOfUnitDefinitions>
      <unitDefinition id="mmol_per_gDW_per_hr">
        <listOfUnits>
          <unit kind="mole" exponent="1" scale="-3" multiplier="1"/>
          <unit kind="gram" exponent="-1" scale="0" multiplier="1"/>
          <unit kind="second" exponent="-1" scale="0" multiplier="3600"/>
        </listOfUnits>
      </unitDefinition>
    </listOfUnitDefinitions>
    <listOfCompartments>
      <compartment metaid="c" id="c" name="Cytoplasm" constant="false"/>
      <compartment metaid="e" id="e" name="Extracellular" constant="false"/>
    </listOfCompartments>
    <listOfSpecies>
      <species metaid="M_13PDG__91__c__93__" id="M_13PDG__91__c__93__" name="3-Phospho-D-glyceroyl phosphate" compartment="c" hasOnlySubstanceUnits="false" boundaryCondition="false" constant="false" fbc:charge="0" fbc:chemicalFormula="C3H8O10P2"/>
      <species metaid="M_1931CPC52ACYLACP__91__c__93__" id="M_1931CPC52ACYLACP__91__c__93__" name="19,31-cp-C54-acyl-ACP" compartment="c" hasOnlySubstanceUnits="false" boundaryCondition="false" constant="false" fbc:charge="0" fbc:chemicalFormula="C52H99OSR"/>
      <species metaid="M_1931CPC52ACYLAMP__91__c__93__" id="M_1931CPC52ACYLAMP__91__c__93__" name="19,31-cp-C52-acyl-AMP" compartment="c" hasOnlySubstanceUnits="false" boundaryCondition="false" constant="false" fbc:charge="0" fbc:chemicalFormula="C62H112N5O8P"/>
      <species metaid="M_1931CPC54ACYLACP__91__c__93__" id="M_1931CPC54ACYLACP__91__c__93__" name="19,31-cp-C54-acyl-ACP" compartment="c" hasOnlySubstanceUnits="false" boundaryCondition="false" constant="false" fbc:charge="0" fbc:chemicalFormula="C54H103OSR"/>
      <species metaid="M_1931CPC54ACYLAMP__91__c__93__" id="M_1931CPC54ACYLAMP__91__c__93__" name="19,31-cp-C54-acyl-AMP" compartment="c" hasOnlySubstanceUnits="false" boundaryCondition="false" constant="false" fbc:charge="0" fbc:chemicalFormula="C64H116N5O8P"/>
      <species metaid="M_1931CPC56ACYLACP__91__c__93__" id="M_1931CPC56ACYLACP__91__c__93__" name="19,31-cp-C56-acyl-ACP" compartment="c" hasOnlySubstanceUnits="false" boundaryCondition="false" constant="false" fbc:charge="0" fbc:chemicalFormula="C56H107OSR"/>
      <species metaid="M_1931CPC56ACYLAMP__91__c__93__" id="M_1931CPC56ACYLAMP__91__c__93__" name="19,31-cp-C56-acyl-AMP" compartment="c" hasOnlySubstanceUnits="false" boundaryCondition="false" constant="false" fbc:charge="0" fbc:chemicalFormula="C66H120N5O8P"/>
      <species metaid="M_1AMINOPROPAN2OL__91__c__93__" id="M_1AMINOPROPAN2OL__91__c__93__" name="(R)-1-Aminopropan-2-ol" compartment="c" hasOnlySubstanceUnits="false" boundaryCondition="false" constant="false" fbc:charge="0" fbc:chemicalFormula="C3H9NO"/>
      <species metaid="M_1AMINOPROPAN2YLP__91__c__93__" id="M_1AMINOPROPAN2YLP__91__c__93__" name="(R)-1-aminopropan-2-yl phosphate" compartment="c" hasOnlySubstanceUnits="false" boundaryCondition="false" constant="false" fbc:charge="0" fbc:chemicalFormula="C3H10NO4P"/>
      <species metaid="M_246810MC33ACYLACP__91__c__93__" id="M_246810MC33ACYLACP__91__c__93__" name="2,4,6,8,10-pentamethyl-C33-acyl-ACP" compartment="c" hasOnlySubstanceUnits="false" boundaryCondition="false" constant="false" fbc:charge="0" fbc:chemicalFormula="C33H65OSR"/>
      <species metaid="M_246810MC35ACYLACP__91__c__93__" id="M_246810MC35ACYLACP__91__c__93__" name="2,4,6,8,10-pentamethyl-C33-acyl-ACP" compartment="c" hasOnlySubstanceUnits="false" boundaryCondition="false" constant="false" fbc:charge="0" fbc:chemicalFormula="C35H69OSR"/>
      <species metaid="M_2468MC30ACYLACP__91__c__93__" id="M_2468MC30ACYLACP__91__c__93__" name="2,4,6,8-tetramethyl-C30-acyl-ACP" compartment="c" hasOnlySubstanceUnits="false" boundaryCondition="false" constant="false" fbc:charge="0" fbc:chemicalFormula="C30H59OSR"/>
      <species metaid="M_2468MC32ACYLACP__91__c__93__" id="M_2468MC32ACYLACP__91__c__93__" name="2,4,6,8-tetramethyl-C32-acyl-ACP" compartment="c" hasOnlySubstanceUnits="false" boundaryCondition="false" constant="false" fbc:charge="0" fbc:chemicalFormula="C32H63OSR"/>
      <species metaid="M_246MC27ACYLACP__91__c__93__" id="M_246MC27ACYLACP__91__c__93__" name="2,4,6-trimethyl-C27-acyl-ACP" compartment="c" hasOnlySubstanceUnits="false" boundaryCondition="false" constant="false" fbc:charge="0" fbc:chemicalFormula="C27H53OSR"/>
      <species metaid="M_246MC29ACYLACP__91__c__93__" id="M_246MC29ACYLACP__91__c__93__" name="2,4,6-trimethyl-C29-acyl-ACP" compartment="c" hasOnlySubstanceUnits="false" boundaryCondition="false" constant="false" fbc:charge="0" fbc:chemicalFormula="C29H57OSR"/>
      <species metaid="M_24DM3K911DHC34ACYLACP__91__c__93__" id="M_24DM3K911DHC34ACYLACP__91__c__93__" name="2,4-dimethyl-3-keto-9,11-dihydroxy-C34-acyl-ACP" compartment="c" hasOnlySubstanceUnits="false" boundaryCondition="false" constant="false" fbc:charge="0" fbc:chemicalFormula="C34H65O4SR"/>
      <species metaid="M_24DM3K911DHC34OATE__91__c__93__" id="M_24DM3K911DHC34OATE__91__c__93__" name="2,4-dimethyl-3-keto-9,11-dihydroxy-C34-acid" compartment="c" hasOnlySubstanceUnits="false" boundaryCondition="false" constant="false" fbc:charge="0" fbc:chemicalFormula="C34H66O5"/>
      <species metaid="M_24DM3K911DHC36ACYLACP__91__c__93__" id="M_24DM3K911DHC36ACYLACP__91__c__93__" name="2,4-dimethyl-3-keto-9,11-dihydroxy-C36-acyl-ACP" compartment="c" hasOnlySubstanceUnits="false" boundaryCondition="false" constant="false" fbc:charge="0" fbc:chemicalFormula="C36H69O4SR"/>
      <species metaid="M_24DM3K911DHC36OATE__91__c__93__" id="M_24DM3K911DHC36OATE__91__c__93__" name="2,4-dimethyl-3-keto-9,11-dihydroxy-C36-acid" compartment="c" hasOnlySubstanceUnits="false" boundaryCondition="false" constant="false" fbc:charge="0" fbc:chemicalFormula="C36H70O5"/>
      <species metaid="M_24MC24ACYLACP__91__c__93__" id="M_24MC24ACYLACP__91__c__93__" name="2,4-dimethyl-C24-acyl-ACP" compartment="c" hasOnlySubstanceUnits="false" boundaryCondition="false" constant="false" fbc:charge="0" fbc:chemicalFormula="C24H47OSR"/>
      <species metaid="M_24MC26ACYLACP__91__c__93__" id="M_24MC26ACYLACP__91__c__93__" name="2,4-dimethyl-C26-acyl-ACP" compartment="c" hasOnlySubstanceUnits="false" boundaryCondition="false" constant="false" fbc:charge="0" fbc:chemicalFormula="C26H51OSR"/>
      <species metaid="M_2A3KB__91__c__93__" id="M_2A3KB__91__c__93__" name="L-2-Amino-3-oxobutanoic acid" compartment="c" hasOnlySubstanceUnits="false" boundaryCondition="false" constant="false" fbc:charge="0" fbc:chemicalFormula="C4H7NO3"/>
      <species metaid="M_2CARBC26ACYLCOA__91__c__93__" id="M_2CARBC26ACYLCOA__91__c__93__" name="2-carboxyl-C26-acyl-CoA" compartment="c" hasOnlySubstanceUnits="false" boundaryCondition="false" constant="false" fbc:charge="0" fbc:chemicalFormula="C48H86N7O19P3S"/>
      <species metaid="M_2M79DHC31ACYLACP__91__c__93__" id="M_2M79DHC31ACYLACP__91__c__93__" name="2-methyl-7,9-dihydroxy-C31-acyl-ACP" compartment="c" hasOnlySubstanceUnits="false" boundaryCondition="false" constant="false" fbc:charge="0" fbc:chemicalFormula="C31H61O3SR"/>
      <species metaid="M_2M79DHC33ACYLACP__91__c__93__" id="M_2M79DHC33ACYLACP__91__c__93__" name="2-methyl-7,9-dihydroxy-C33-acyl-ACP" compartment="c" hasOnlySubstanceUnits="false" boundaryCondition="false" constant="false" fbc:charge="0" fbc:chemicalFormula="C33H65O3SR"/>
      <species metaid="M_2MBECOA__91__c__93__" id="M_2MBECOA__91__c__93__" name="2-Methylbut-2-enoyl-CoA" compartment="c" hasOnlySubstanceUnits="false" boundaryCondition="false" constant="false" fbc:charge="0" fbc:chemicalFormula="C26H42N7O17P3S"/>
      <species metaid="M_2MBUTCOA__91__c__93__" id="M_2MBUTCOA__91__c__93__" name="2-Methylbutanoyl-CoA" compartment="c" hasOnlySubstanceUnits="false" boundaryCondition="false" constant="false" fbc:charge="0" fbc:chemicalFormula="C26H44N7O17P3S"/>
      <species metaid="M_2MBUTLIPO__91__c__93__" id="M_2MBUTLIPO__91__c__93__" name="S-(2-Methylbutanoyl)-dihydrolipoamide" compartment="c" hasOnlySubstanceUnits="false" boundaryCondition="false" constant="false" fbc:charge="0" fbc:chemicalFormula="C13H25NO2S2"/>
      <species metaid="M_2MC21ACYLACP__91__c__93__" id="M_2MC21ACYLACP__91__c__93__" name="2-methyl-C21-acyl-ACP" compartment="c" hasOnlySubstanceUnits="false" boundaryCondition="false" constant="false" fbc:charge="0" fbc:chemicalFormula="C21H41OSR"/>
      <species metaid="M_2MC23ACYLACP__91__c__93__" id="M_2MC23ACYLACP__91__c__93__" name="2-methyl-C23-acyl-ACP" compartment="c" hasOnlySubstanceUnits="false" boundaryCondition="false" constant="false" fbc:charge="0" fbc:chemicalFormula="C23H45OSR"/>
      <species metaid="M_2METHYLCISACONITATE__91__c__93__" id="M_2METHYLCISACONITATE__91__c__93__" name="(Z)-But-2-ene-1,2,3-tricarboxylate" compartment="c" hasOnlySubstanceUnits="false" boundaryCondition="false" constant="false" fbc:charge="0" fbc:chemicalFormula="C7H8O6"/>
      <species metaid="M_2METHYLCITRATE__91__c__93__" id="M_2METHYLCITRATE__91__c__93__" name="2-Methylcitrate" compartment="c" hasOnlySubstanceUnits="false" boundaryCondition="false" constant="false" fbc:charge="0" fbc:chemicalFormula="C7H10O7"/>
      <species metaid="M_2PCDPMDE__91__c__93__" id="M_2PCDPMDE__91__c__93__" name="2-Phospho-4-(cytidine 5-diphospho)-2-C-methyl-D-erythritol" compartment="c" hasOnlySubstanceUnits="false" boundaryCondition="false" constant="false" fbc:charge="0" fbc:chemicalFormula="C14H26N3O17P3"/>
      <species metaid="M_2PG__91__c__93__" id="M_2PG__91__c__93__" name="2-Phospho-D-glycerate" compartment="c" hasOnlySubstanceUnits="false" boundaryCondition="false" constant="false" fbc:charge="0" fbc:chemicalFormula="C3H7O7P"/>
      <species metaid="M_2PHOSPHOLLACTATE__91__c__93__" id="M_2PHOSPHOLLACTATE__91__c__93__" name="(2S)-2-Phospholactate" compartment="c" hasOnlySubstanceUnits="false" boundaryCondition="false" constant="false" fbc:charge="0" fbc:chemicalFormula="C3H7O6P"/>
      <species metaid="M_34DHSA__91__c__93__" id="M_34DHSA__91__c__93__" name="3,4-Dihydroxy-9,10-secoandrosta-1,3,5(10)-triene-9,17-dione" compartment="c" hasOnlySubstanceUnits="false" boundaryCondition="false" constant="false" fbc:charge="0" fbc:chemicalFormula="C19H24O4"/>
      <species metaid="M_35DHC26ACYLACP__91__c__93__" id="M_35DHC26ACYLACP__91__c__93__" name="3,5-dihydroxy-C26-acyl-ACP" compartment="c" hasOnlySubstanceUnits="false" boundaryCondition="false" constant="false" fbc:charge="0" fbc:chemicalFormula="C26H51O3SR"/>
      <species metaid="M_35DHC28ACYLACP__91__c__93__" id="M_35DHC28ACYLACP__91__c__93__" name="3,5-dihydroxy-C28-acyl-ACP" compartment="c" hasOnlySubstanceUnits="false" boundaryCondition="false" constant="false" fbc:charge="0" fbc:chemicalFormula="C28H55O3SR"/>
      <species metaid="M_3DDAH7P__91__c__93__" id="M_3DDAH7P__91__c__93__" name="2-Dehydro-3-deoxy-D-arabino-heptonate 7-phosphate" compartment="c" hasOnlySubstanceUnits="false" boundaryCondition="false" constant="false" fbc:charge="0" fbc:chemicalFormula="C7H13O10P"/>
      <species metaid="M_3HC10ACYLACPFAS__91__c__93__" id="M_3HC10ACYLACPFAS__91__c__93__" name="D-3-hydroxy-C10-acyl-ACP-FAS" compartment="c" hasOnlySubstanceUnits="false" boundaryCondition="false" constant="false" fbc:charge="0" fbc:chemicalFormula="C10H20O2S2R2"/>
      <species metaid="M_3HC12ACYLACPFAS__91__c__93__" id="M_3HC12ACYLACPFAS__91__c__93__" name="D-3-hydroxy-C12-acyl-ACP-FAS" compartment="c" hasOnlySubstanceUnits="false" boundaryCondition="false" constant="false" fbc:charge="0" fbc:chemicalFormula="C12H24O2S2R2"/>
      <species metaid="M_3HC14ACYLACPFAS__91__c__93__" id="M_3HC14ACYLACPFAS__91__c__93__" name="D-3-hydroxy-C14-acyl-ACP-FAS" compartment="c" hasOnlySubstanceUnits="false" boundaryCondition="false" constant="false" fbc:charge="0" fbc:chemicalFormula="C14H28O2S2R2"/>
      <species metaid="M_3HC16ACYLACPFAS__91__c__93__" id="M_3HC16ACYLACPFAS__91__c__93__" name="D-3-hydroxy-C16-acyl-ACP-FAS" compartment="c" hasOnlySubstanceUnits="false" boundaryCondition="false" constant="false" fbc:charge="0" fbc:chemicalFormula="C16H32O2S2R2"/>
      <species metaid="M_3HC18ACYLACPFAS__91__c__93__" id="M_3HC18ACYLACPFAS__91__c__93__" name="D-3-hydroxy-C18-acyl-ACP-FAS" compartment="c" hasOnlySubstanceUnits="false" boundaryCondition="false" constant="false" fbc:charge="0" fbc:chemicalFormula="C18H36O2S2R2"/>
      <species metaid="M_3HC18ACYLACP__91__c__93__" id="M_3HC18ACYLACP__91__c__93__" name="D-3-hydroxy-C18-acyl-ACP" compartment="c" hasOnlySubstanceUnits="false" boundaryCondition="false" constant="false" fbc:charge="0" fbc:chemicalFormula="C18H35O2SR"/>
      <species metaid="M_3HC20ACYLACPFAS__91__c__93__" id="M_3HC20ACYLACPFAS__91__c__93__" name="D-3-hydroxy-C20-acyl-ACP-FAS" compartment="c" hasOnlySubstanceUnits="false" boundaryCondition="false" constant="false" fbc:charge="0" fbc:chemicalFormula="C20H40O2S2R2"/>
      <species metaid="M_3HC20ACYLACP__91__c__93__" id="M_3HC20ACYLACP__91__c__93__" name="D-3-hydroxy-C20-acyl-ACP" compartment="c" hasOnlySubstanceUnits="false" boundaryCondition="false" constant="false" fbc:charge="0" fbc:chemicalFormula="C20H39O2SR"/>
      <species metaid="M_3HC22ACYLACPFAS__91__c__93__" id="M_3HC22ACYLACPFAS__91__c__93__" name="D-3-hydroxy-C22-acyl-ACP-FAS" compartment="c" hasOnlySubstanceUnits="false" boundaryCondition="false" constant="false" fbc:charge="0" fbc:chemicalFormula="C22H44O2S2R2"/>
      <species metaid="M_3HC22ACYLACP__91__c__93__" id="M_3HC22ACYLACP__91__c__93__" name="D-3-hydroxy-C22-acyl-ACP" compartment="c" hasOnlySubstanceUnits="false" boundaryCondition="false" constant="false" fbc:charge="0" fbc:chemicalFormula="C22H43O2SR"/>
      <species metaid="M_3HC24ACYLACPFAS__91__c__93__" id="M_3HC24ACYLACPFAS__91__c__93__" name="D-3-hydroxy-C24-acyl-ACP-FAS" compartment="c" hasOnlySubstanceUnits="false" boundaryCondition="false" constant="false" fbc:charge="0" fbc:chemicalFormula="C24H48O2S2R2"/>
      <species metaid="M_3HC24ACYLACP__91__c__93__" id="M_3HC24ACYLACP__91__c__93__" name="D-3-hydroxy-C24-acyl-ACP" compartment="c" hasOnlySubstanceUnits="false" boundaryCondition="false" constant="false" fbc:charge="0" fbc:chemicalFormula="C24H47O2SR"/>
      <species metaid="M_3HC26ACYLACPFAS__91__c__93__" id="M_3HC26ACYLACPFAS__91__c__93__" name="D-3-hydroxy-C26-acyl-ACP-FAS" compartment="c" hasOnlySubstanceUnits="false" boundaryCondition="false" constant="false" fbc:charge="0" fbc:chemicalFormula="C26H52O2S2R2"/>
      <species metaid="M_3HC26ACYLACP__91__c__93__" id="M_3HC26ACYLACP__91__c__93__" name="D-3-hydroxy-C26-acyl-ACP" compartment="c" hasOnlySubstanceUnits="false" boundaryCondition="false" constant="false" fbc:charge="0" fbc:chemicalFormula="C26H51O2SR"/>
      <species metaid="M_3HC28ACYLACP__91__c__93__" id="M_3HC28ACYLACP__91__c__93__" name="D-3-hydroxy-C28-acyl-ACP" compartment="c" hasOnlySubstanceUnits="false" boundaryCondition="false" constant="false" fbc:charge="0" fbc:chemicalFormula="C28H55O2SR"/>
      <species metaid="M_3HC30ACYLACP__91__c__93__" id="M_3HC30ACYLACP__91__c__93__" name="D-3-hydroxy-C30-acyl-ACP" compartment="c" hasOnlySubstanceUnits="false" boundaryCondition="false" constant="false" fbc:charge="0" fbc:chemicalFormula="C30H59O2SR"/>
      <species metaid="M_3HC32ACYLACP__91__c__93__" id="M_3HC32ACYLACP__91__c__93__" name="D-3-hydroxy-C32-acyl-ACP" compartment="c" hasOnlySubstanceUnits="false" boundaryCondition="false" constant="false" fbc:charge="0" fbc:chemicalFormula="C32H63O2SR"/>
      <species metaid="M_3HC34ACYLACP__91__c__93__" id="M_3HC34ACYLACP__91__c__93__" name="D-3-hydroxy-C34-acyl-ACP" compartment="c" hasOnlySubstanceUnits="false" boundaryCondition="false" constant="false" fbc:charge="0" fbc:chemicalFormula="C34H67O2SR"/>
      <species metaid="M_3HC36ACYLACP__91__c__93__" id="M_3HC36ACYLACP__91__c__93__" name="D-3-hydroxy-C36-acyl-ACP" compartment="c" hasOnlySubstanceUnits="false" boundaryCondition="false" constant="false" fbc:charge="0" fbc:chemicalFormula="C36H71O2SR"/>
      <species metaid="M_3HC38ACYLACP__91__c__93__" id="M_3HC38ACYLACP__91__c__93__" name="D-3-hydroxy-C38-acyl-ACP" compartment="c" hasOnlySubstanceUnits="false" boundaryCondition="false" constant="false" fbc:charge="0" fbc:chemicalFormula="C38H75O2SR"/>
      <species metaid="M_3HC40ACYLACP__91__c__93__" id="M_3HC40ACYLACP__91__c__93__" name="D-3-hydroxy-C40-acyl-ACP" compartment="c" hasOnlySubstanceUnits="false" boundaryCondition="false" constant="false" fbc:charge="0" fbc:chemicalFormula="C40H79O2SR"/>
      <species metaid="M_3HC42ACYLACP__91__c__93__" id="M_3HC42ACYLACP__91__c__93__" name="D-3-hydroxy-C42-acyl-ACP" compartment="c" hasOnlySubstanceUnits="false" boundaryCondition="false" constant="false" fbc:charge="0" fbc:chemicalFormula="C42H83O2SR"/>
      <species metaid="M_3HC44ACYLACP__91__c__93__" id="M_3HC44ACYLACP__91__c__93__" name="D-3-hydroxy-C44-acyl-ACP" compartment="c" hasOnlySubstanceUnits="false" boundaryCondition="false" constant="false" fbc:charge="0" fbc:chemicalFormula="C44H87O2SR"/>
      <species metaid="M_3HC46ACYLACP__91__c__93__" id="M_3HC46ACYLACP__91__c__93__" name="D-3-hydroxy-C46-acyl-ACP" compartment="c" hasOnlySubstanceUnits="false" boundaryCondition="false" constant="false" fbc:charge="0" fbc:chemicalFormula="C46H91O2SR"/>
      <species metaid="M_3HC48ACYLACP__91__c__93__" id="M_3HC48ACYLACP__91__c__93__" name="D-3-hydroxy-C48-acyl-ACP" compartment="c" hasOnlySubstanceUnits="false" boundaryCondition="false" constant="false" fbc:charge="0" fbc:chemicalFormula="C48H95O2SR"/>
      <species metaid="M_3HC4ACYLACPFAS__91__c__93__" id="M_3HC4ACYLACPFAS__91__c__93__" name="D-3-hydroxy-C4-acyl-ACP-FAS" compartment="c" hasOnlySubstanceUnits="false" boundaryCondition="false" constant="false" fbc:charge="0" fbc:chemicalFormula="C4H8O2S2R2"/>
      <species metaid="M_3HC50ACYLACP__91__c__93__" id="M_3HC50ACYLACP__91__c__93__" name="D-3-hydroxy-C50-acyl-ACP" compartment="c" hasOnlySubstanceUnits="false" boundaryCondition="false" constant="false" fbc:charge="0" fbc:chemicalFormula="C50H99O2SR"/>
      <species metaid="M_3HC52ACYLACP__91__c__93__" id="M_3HC52ACYLACP__91__c__93__" name="D-3-hydroxy-C52-acyl-ACP" compartment="c" hasOnlySubstanceUnits="false" boundaryCondition="false" constant="false" fbc:charge="0" fbc:chemicalFormula="C52H103O2SR"/>
      <species metaid="M_3HC54ACYLACP__91__c__93__" id="M_3HC54ACYLACP__91__c__93__" name="D-3-hydroxy-C54-acyl-ACP" compartment="c" hasOnlySubstanceUnits="false" boundaryCondition="false" constant="false" fbc:charge="0" fbc:chemicalFormula="C54H107O2SR"/>
      <species metaid="M_3HC56ACYLACP__91__c__93__" id="M_3HC56ACYLACP__91__c__93__" name="D-3-hydroxy-C56-acyl-ACP" compartment="c" hasOnlySubstanceUnits="false" boundaryCondition="false" constant="false" fbc:charge="0" fbc:chemicalFormula="C56H111O2SR"/>
      <species metaid="M_3HC58ACYLACP__91__c__93__" id="M_3HC58ACYLACP__91__c__93__" name="D-3-hydroxy-C58-acyl-ACP" compartment="c" hasOnlySubstanceUnits="false" boundaryCondition="false" constant="false" fbc:charge="0" fbc:chemicalFormula="C58H115O2SR"/>
      <species metaid="M_3HC6ACYLACPFAS__91__c__93__" id="M_3HC6ACYLACPFAS__91__c__93__" name="D-3-hydroxy-C6-acyl-ACP-FAS" compartment="c" hasOnlySubstanceUnits="false" boundaryCondition="false" constant="false" fbc:charge="0" fbc:chemicalFormula="C6H12O2S2R2"/>
      <species metaid="M_3HC8ACYLACPFAS__91__c__93__" id="M_3HC8ACYLACPFAS__91__c__93__" name="D-3-hydroxy-C8-acyl-ACP-FAS" compartment="c" hasOnlySubstanceUnits="false" boundaryCondition="false" constant="false" fbc:charge="0" fbc:chemicalFormula="C8H16O2S2R2"/>
      <species metaid="M_3HSA__91__c__93__" id="M_3HSA__91__c__93__" name="Secophenol" compartment="c" hasOnlySubstanceUnits="false" boundaryCondition="false" constant="false" fbc:charge="0" fbc:chemicalFormula="C19H24O3"/>
      <species metaid="M_3MBECOA__91__c__93__" id="M_3MBECOA__91__c__93__" name="3-Methylcrotonyl-CoA" compartment="c" hasOnlySubstanceUnits="false" boundaryCondition="false" constant="false" fbc:charge="0" fbc:chemicalFormula="C26H42N7O17P3S"/>
      <species metaid="M_3MBUTCOA__91__c__93__" id="M_3MBUTCOA__91__c__93__" name="3-Methylbutanoyl-CoA" compartment="c" hasOnlySubstanceUnits="false" boundaryCondition="false" constant="false" fbc:charge="0" fbc:chemicalFormula="C26H44N7O17P3S"/>
      <species metaid="M_3MBUTLIPO__91__c__93__" id="M_3MBUTLIPO__91__c__93__" name="S-(3-Methylbutanoyl)-dihydrolipoamide" compartment="c" hasOnlySubstanceUnits="false" boundaryCondition="false" constant="false" fbc:charge="0" fbc:chemicalFormula="C13H25NO2S2"/>
      <species metaid="M_3OELAC__91__c__93__" id="M_3OELAC__91__c__93__" name="2-Oxo-2,3-dihydrofuran-5-acetate" compartment="c" hasOnlySubstanceUnits="false" boundaryCondition="false" constant="false" fbc:charge="0" fbc:chemicalFormula="C6H6O4"/>
      <species metaid="M_3PG__91__c__93__" id="M_3PG__91__c__93__" name="3-Phospho-D-glycerate" compartment="c" hasOnlySubstanceUnits="false" boundaryCondition="false" constant="false" fbc:charge="0" fbc:chemicalFormula="C3H7O7P"/>
      <species metaid="M_3PSER__91__c__93__" id="M_3PSER__91__c__93__" name="O-Phospho-L-serine" compartment="c" hasOnlySubstanceUnits="false" boundaryCondition="false" constant="false" fbc:charge="0" fbc:chemicalFormula="C3H8NO6P"/>
      <species metaid="M_3PSME__91__c__93__" id="M_3PSME__91__c__93__" name="5-O-(1-Carboxyvinyl)-3-phosphoshikimate" compartment="c" hasOnlySubstanceUnits="false" boundaryCondition="false" constant="false" fbc:charge="0" fbc:chemicalFormula="C10H13O10P"/>
      <species metaid="M_49DSHA__91__c__93__" id="M_49DSHA__91__c__93__" name="9,10-disecoandrosta-1(10),2-dien-4-oate" compartment="c" hasOnlySubstanceUnits="false" boundaryCondition="false" constant="false" fbc:charge="0" fbc:chemicalFormula="C19H24O6"/>
      <species metaid="M_4CMLAC__91__c__93__" id="M_4CMLAC__91__c__93__" name="2-Carboxy-2,5-dihydro-5-oxofuran-2-acetate" compartment="c" hasOnlySubstanceUnits="false" boundaryCondition="false" constant="false" fbc:charge="0" fbc:chemicalFormula="C7H6O6"/>
      <species metaid="M_4H2OHEX__91__c__93__" id="M_4H2OHEX__91__c__93__" name="4-Hydroxy-2-oxohexanoic acid" compartment="c" hasOnlySubstanceUnits="false" boundaryCondition="false" constant="false" fbc:charge="0" fbc:chemicalFormula="C6H10O4"/>
      <species metaid="M_4HBENZALC__91__c__93__" id="M_4HBENZALC__91__c__93__" name="4-Hydroxybenzyl alcohol" compartment="c" hasOnlySubstanceUnits="false" boundaryCondition="false" constant="false" fbc:charge="0" fbc:chemicalFormula="C7H8O2"/>
      <species metaid="M_4HBENZALC__91__e__93__" id="M_4HBENZALC__91__e__93__" name="4-Hydroxybenzyl alcohol" compartment="e" hasOnlySubstanceUnits="false" boundaryCondition="false" constant="false" fbc:charge="0" fbc:chemicalFormula="C7H8O2"/>
      <species metaid="M_4HPP__91__c__93__" id="M_4HPP__91__c__93__" name="3-(4-Hydroxyphenyl)pyruvate" compartment="c" hasOnlySubstanceUnits="false" boundaryCondition="false" constant="false" fbc:charge="0" fbc:chemicalFormula="C9H8O4"/>
      <species metaid="M_4M3K911DHC33ACYLACP__91__c__93__" id="M_4M3K911DHC33ACYLACP__91__c__93__" name="4-methyl-3-keto-9,11-dihydroxy-C33-acyl-ACP" compartment="c" hasOnlySubstanceUnits="false" boundaryCondition="false" constant="false" fbc:charge="0" fbc:chemicalFormula="C33H63O4SR"/>
      <species metaid="M_4M3K911DHC33OATE__91__c__93__" id="M_4M3K911DHC33OATE__91__c__93__" name="4-methyl-3-keto-9,11-dihydroxy-C33-acid" compartment="c" hasOnlySubstanceUnits="false" boundaryCondition="false" constant="false" fbc:charge="0" fbc:chemicalFormula="C33H64O5"/>
      <species metaid="M_4M3K911DHC35ACYLACP__91__c__93__" id="M_4M3K911DHC35ACYLACP__91__c__93__" name="4-methyl-3-keto-9,11-dihydroxy-C35-acyl-ACP" compartment="c" hasOnlySubstanceUnits="false" boundaryCondition="false" constant="false" fbc:charge="0" fbc:chemicalFormula="C35H67O4SR"/>
      <species metaid="M_4M3K911DHC35OATE__91__c__93__" id="M_4M3K911DHC35OATE__91__c__93__" name="4-methyl-3-keto-9,11-dihydroxy-C35-acid" compartment="c" hasOnlySubstanceUnits="false" boundaryCondition="false" constant="false" fbc:charge="0" fbc:chemicalFormula="C35H68O5"/>
      <species metaid="M_4OGSAL__91__c__93__" id="M_4OGSAL__91__c__93__" name="4-Oxoglutarate semialdehyde" compartment="c" hasOnlySubstanceUnits="false" boundaryCondition="false" constant="false" fbc:charge="0" fbc:chemicalFormula="C5H6O4"/>
      <species metaid="M_4PPNCYS__91__c__93__" id="M_4PPNCYS__91__c__93__" name="(R)-4-Phosphopantothenoyl-L-cysteine" compartment="c" hasOnlySubstanceUnits="false" boundaryCondition="false" constant="false" fbc:charge="0" fbc:chemicalFormula="C12H23N2O9PS"/>
      <species metaid="M_4PPNTE__91__c__93__" id="M_4PPNTE__91__c__93__" name="Pantetheine 4-phosphate" compartment="c" hasOnlySubstanceUnits="false" boundaryCondition="false" constant="false" fbc:charge="0" fbc:chemicalFormula="C11H23N2O7PS"/>
      <species metaid="M_4PPNTO__91__c__93__" id="M_4PPNTO__91__c__93__" name="D-4-Phosphopantothenate" compartment="c" hasOnlySubstanceUnits="false" boundaryCondition="false" constant="false" fbc:charge="0" fbc:chemicalFormula="C9H18NO8P"/>
      <species metaid="M_57DHC28ACYLACP__91__c__93__" id="M_57DHC28ACYLACP__91__c__93__" name="5,7-dihydroxy-C28-acyl-ACP" compartment="c" hasOnlySubstanceUnits="false" boundaryCondition="false" constant="false" fbc:charge="0" fbc:chemicalFormula="C28H55O3SR"/>
      <species metaid="M_57DHC30ACYLACP__91__c__93__" id="M_57DHC30ACYLACP__91__c__93__" name="5,7-dihydroxy-C30-acyl-ACP" compartment="c" hasOnlySubstanceUnits="false" boundaryCondition="false" constant="false" fbc:charge="0" fbc:chemicalFormula="C30H59O3SR"/>
      <species metaid="M_5AMINOLEVULINATE__91__c__93__" id="M_5AMINOLEVULINATE__91__c__93__" name="5-Aminolevulinate" compartment="c" hasOnlySubstanceUnits="false" boundaryCondition="false" constant="false" fbc:charge="0" fbc:chemicalFormula="C5H9NO3"/>
      <species metaid="M_5DA__91__c__93__" id="M_5DA__91__c__93__" name="5-Deoxyadenosine" compartment="c" hasOnlySubstanceUnits="false" boundaryCondition="false" constant="false" fbc:charge="0" fbc:chemicalFormula="C10H13N5O3"/>
      <species metaid="M_5GLUCYS__91__c__93__" id="M_5GLUCYS__91__c__93__" name="gamma-L-Glutamyl-L-cysteine" compartment="c" hasOnlySubstanceUnits="false" boundaryCondition="false" constant="false" fbc:charge="0" fbc:chemicalFormula="C8H14N2O5S"/>
      <species metaid="M_5MTA__91__c__93__" id="M_5MTA__91__c__93__" name="5-Mehylthioadenosine" compartment="c" hasOnlySubstanceUnits="false" boundaryCondition="false" constant="false" fbc:charge="0" fbc:chemicalFormula="C11H15N5O3S"/>
      <species metaid="M_5MTR__91__c__93__" id="M_5MTR__91__c__93__" name="5-Methylthio-D-ribose" compartment="c" hasOnlySubstanceUnits="false" boundaryCondition="false" constant="false" fbc:charge="0" fbc:chemicalFormula="C6H12O4S"/>
      <species metaid="M_5OHHICCOA__91__c__93__" id="M_5OHHICCOA__91__c__93__" name="3a-H-4(Carboxylic acid)-5-hydroxy-7a-methylhexahydro-1-indanone" compartment="c" hasOnlySubstanceUnits="false" boundaryCondition="false" constant="false" fbc:charge="0" fbc:chemicalFormula="C32H50N7O19P3S"/>
      <species metaid="M_5OHHIPCOA__91__c__93__" id="M_5OHHIPCOA__91__c__93__" name="5-hydroxy-3-[(3aS,4S,5R,7aS)-7a-methyl-1,5-dioxo-octahydro-1H-inden-4-yl]propanoyl-CoA" compartment="c" hasOnlySubstanceUnits="false" boundaryCondition="false" constant="false" fbc:charge="0" fbc:chemicalFormula="C34H54N7O19P3S"/>
      <species metaid="M_5OHHIP__91__c__93__" id="M_5OHHIP__91__c__93__" name="3-[(3aS,4S,7aS)-7a-Methyl-1-hydroxy-5-oxo-octahydro-1H-inden-4-yl]propanoic acid" compartment="c" hasOnlySubstanceUnits="false" boundaryCondition="false" constant="false" fbc:charge="0" fbc:chemicalFormula="C13H20O4"/>
      <species metaid="M_5OPRO__91__c__93__" id="M_5OPRO__91__c__93__" name="Pidolic acid" compartment="c" hasOnlySubstanceUnits="false" boundaryCondition="false" constant="false" fbc:charge="0" fbc:chemicalFormula="C5H7NO3"/>
      <species metaid="M_78DIAMINONONANOATE__91__c__93__" id="M_78DIAMINONONANOATE__91__c__93__" name="7,8-Diaminononanoate" compartment="c" hasOnlySubstanceUnits="false" boundaryCondition="false" constant="false" fbc:charge="0" fbc:chemicalFormula="C9H20N2O2"/>
      <species metaid="M_8AMINO7OXONONANOATE__91__c__93__" id="M_8AMINO7OXONONANOATE__91__c__93__" name="8-Amino-7-oxononanoate" compartment="c" hasOnlySubstanceUnits="false" boundaryCondition="false" constant="false" fbc:charge="0" fbc:chemicalFormula="C9H17NO3"/>
      <species metaid="M_9HDECOA__91__c__93__" id="M_9HDECOA__91__c__93__" name="cis-9-Hexadecenoyl-CoA" compartment="c" hasOnlySubstanceUnits="false" boundaryCondition="false" constant="false" fbc:charge="0" fbc:chemicalFormula="C37H64N7O17P3S"/>
      <species metaid="M_9HEXADECENOATE__91__c__93__" id="M_9HEXADECENOATE__91__c__93__" name="(9Z)-Hexadecenoic acid" compartment="c" hasOnlySubstanceUnits="false" boundaryCondition="false" constant="false" fbc:charge="0" fbc:chemicalFormula="C16H30O2"/>
      <species metaid="M_9HEXADECENOATE__91__e__93__" id="M_9HEXADECENOATE__91__e__93__" name="(9Z)-Hexadecenoic acid" compartment="e" hasOnlySubstanceUnits="false" boundaryCondition="false" constant="false" fbc:charge="0" fbc:chemicalFormula="C16H30O2"/>
      <species metaid="M_9OCTADECENOATE__91__c__93__" id="M_9OCTADECENOATE__91__c__93__" name="(9Z)-Octadecenoic acid" compartment="c" hasOnlySubstanceUnits="false" boundaryCondition="false" constant="false" fbc:charge="0" fbc:chemicalFormula="C18H34O2"/>
      <species metaid="M_9OCTADECENOATE__91__e__93__" id="M_9OCTADECENOATE__91__e__93__" name="(9Z)-Octadecenoic acid" compartment="e" hasOnlySubstanceUnits="false" boundaryCondition="false" constant="false" fbc:charge="0" fbc:chemicalFormula="C18H34O2"/>
      <species metaid="M_9ODECOA__91__c__93__" id="M_9ODECOA__91__c__93__" name="Oleoyl-CoA" compartment="c" hasOnlySubstanceUnits="false" boundaryCondition="false" constant="false" fbc:charge="0" fbc:chemicalFormula="C39H68N7O17P3S"/>
      <species metaid="M_9OHADD__91__c__93__" id="M_9OHADD__91__c__93__" name="9alpha-Hydroxyandrosta-1,4-diene-3,17-dione" compartment="c" hasOnlySubstanceUnits="false" boundaryCondition="false" constant="false" fbc:charge="0" fbc:chemicalFormula="C19H24O3"/>
      <species metaid="M_A6RP5P2__91__c__93__" id="M_A6RP5P2__91__c__93__" name="5-Amino-6-(5-phospho-D-ribitylamino)uracil" compartment="c" hasOnlySubstanceUnits="false" boundaryCondition="false" constant="false" fbc:charge="0" fbc:chemicalFormula="C9H17N4O9P"/>
      <species metaid="M_A6RP5P__91__c__93__" id="M_A6RP5P__91__c__93__" name="5-Amino-6-(5-phosphoribosylamino)uracil" compartment="c" hasOnlySubstanceUnits="false" boundaryCondition="false" constant="false" fbc:charge="0" fbc:chemicalFormula="C9H15N4O9P"/>
      <species metaid="M_A6RP__91__c__93__" id="M_A6RP__91__c__93__" name="5-Amino-6-(5-phosphoribosylamino)uracil" compartment="c" hasOnlySubstanceUnits="false" boundaryCondition="false" constant="false" fbc:charge="0" fbc:chemicalFormula="C9H16N4O6"/>
      <species metaid="M_AACCOA__91__c__93__" id="M_AACCOA__91__c__93__" name="Acetoacetyl-CoA" compartment="c" hasOnlySubstanceUnits="false" boundaryCondition="false" constant="false" fbc:charge="0" fbc:chemicalFormula="C25H40N7O18P3S"/>
      <species metaid="M_ABUT__91__c__93__" id="M_ABUT__91__c__93__" name="(R)-3-Hydroxy-3-methyl-2-oxopentanoate" compartment="c" hasOnlySubstanceUnits="false" boundaryCondition="false" constant="false" fbc:charge="0" fbc:chemicalFormula="C6H10O4"/>
      <species metaid="M_AC1PIM1__91__c__93__" id="M_AC1PIM1__91__c__93__" name="acyl phosphatidylinositol mannoside mannose" compartment="c" hasOnlySubstanceUnits="false" boundaryCondition="false" constant="false" fbc:charge="0" fbc:chemicalFormula="C66H125O19P"/>
      <species metaid="M_AC1PIM2__91__c__93__" id="M_AC1PIM2__91__c__93__" name="acyl phosphatidylinositol mannoside di-mannose" compartment="c" hasOnlySubstanceUnits="false" boundaryCondition="false" constant="false" fbc:charge="0" fbc:chemicalFormula="C72H135O24P"/>
      <species metaid="M_AC1PIM3__91__c__93__" id="M_AC1PIM3__91__c__93__" name="acyl phosphatidylinositol mannoside tri-mannose" compartment="c" hasOnlySubstanceUnits="false" boundaryCondition="false" constant="false" fbc:charge="0" fbc:chemicalFormula="C78H145O29P"/>
      <species metaid="M_AC1PIM4__91__c__93__" id="M_AC1PIM4__91__c__93__" name="acyl phosphatidylinositol mannoside tetra-mannose" compartment="c" hasOnlySubstanceUnits="false" boundaryCondition="false" constant="false" fbc:charge="0" fbc:chemicalFormula="C84H155O34P"/>
      <species metaid="M_AC1PIM5__91__c__93__" id="M_AC1PIM5__91__c__93__" name="acyl phosphatidylinositol mannoside penta-mannose" compartment="c" hasOnlySubstanceUnits="false" boundaryCondition="false" constant="false" fbc:charge="0" fbc:chemicalFormula="C90H165O39P"/>
      <species metaid="M_AC1PIM6__91__c__93__" id="M_AC1PIM6__91__c__93__" name="acyl phosphatidylinositol mannoside hexa-mannose" compartment="c" hasOnlySubstanceUnits="false" boundaryCondition="false" constant="false" fbc:charge="0" fbc:chemicalFormula="C96H175O44P"/>
      <species metaid="M_AC2PIM2__91__c__93__" id="M_AC2PIM2__91__c__93__" name="di-acyl phosphatidylinositol mannoside di-mannose" compartment="c" hasOnlySubstanceUnits="false" boundaryCondition="false" constant="false" fbc:charge="0" fbc:chemicalFormula="C88H165O25P"/>
      <species metaid="M_AC2PIM3__91__c__93__" id="M_AC2PIM3__91__c__93__" name="di-acyl phosphatidylinositol mannoside tri-mannose" compartment="c" hasOnlySubstanceUnits="false" boundaryCondition="false" constant="false" fbc:charge="0" fbc:chemicalFormula="C94H175O30P"/>
      <species metaid="M_AC2PIM4__91__c__93__" id="M_AC2PIM4__91__c__93__" name="di-acyl phosphatidylinositol mannoside tetra-mannose" compartment="c" hasOnlySubstanceUnits="false" boundaryCondition="false" constant="false" fbc:charge="0" fbc:chemicalFormula="C100H185O35P"/>
      <species metaid="M_AC2PIM5__91__c__93__" id="M_AC2PIM5__91__c__93__" name="di-acyl phosphatidylinositol mannoside penta-mannose" compartment="c" hasOnlySubstanceUnits="false" boundaryCondition="false" constant="false" fbc:charge="0" fbc:chemicalFormula="C106H195O40P"/>
      <species metaid="M_AC2PIM6__91__c__93__" id="M_AC2PIM6__91__c__93__" name="di-acyl phosphatidylinositol mannoside hexa-mannose" compartment="c" hasOnlySubstanceUnits="false" boundaryCondition="false" constant="false" fbc:charge="0" fbc:chemicalFormula="C112H205O45P"/>
      <species metaid="M_AC78MYCOLATE26__91__c__93__" id="M_AC78MYCOLATE26__91__c__93__" name="alpha-mycolate C78 (26)" compartment="c" hasOnlySubstanceUnits="false" boundaryCondition="false" constant="false" fbc:charge="0" fbc:chemicalFormula="C78H152O3"/>
      <species metaid="M_AC80MYCOLATE26__91__c__93__" id="M_AC80MYCOLATE26__91__c__93__" name="alpha-mycolate C80 (26)" compartment="c" hasOnlySubstanceUnits="false" boundaryCondition="false" constant="false" fbc:charge="0" fbc:chemicalFormula="C80H156O3"/>
      <species metaid="M_AC82MYCOLATE26__91__c__93__" id="M_AC82MYCOLATE26__91__c__93__" name="alpha-mycolate C82 (26)" compartment="c" hasOnlySubstanceUnits="false" boundaryCondition="false" constant="false" fbc:charge="0" fbc:chemicalFormula="C82H160O3"/>
      <species metaid="M_ACAL__91__c__93__" id="M_ACAL__91__c__93__" name="Acetaldehyde" compartment="c" hasOnlySubstanceUnits="false" boundaryCondition="false" constant="false" fbc:charge="0" fbc:chemicalFormula="C2H4O"/>
      <species metaid="M_ACAL__91__e__93__" id="M_ACAL__91__e__93__" name="Acetaldehyde" compartment="e" hasOnlySubstanceUnits="false" boundaryCondition="false" constant="false" fbc:charge="0" fbc:chemicalFormula="C2H4O"/>
      <species metaid="M_ACCB__91__c__93__" id="M_ACCB__91__c__93__" name="apo-[acetyl-CoA:carbon-dioxide ligase (ADP-forming)]" compartment="c" hasOnlySubstanceUnits="false" boundaryCondition="false" constant="false" fbc:charge="0" fbc:chemicalFormula="C7H13N3O2R2"/>
      <species metaid="M_ACCOA__91__c__93__" id="M_ACCOA__91__c__93__" name="Acetyl-CoA" compartment="c" hasOnlySubstanceUnits="false" boundaryCondition="false" constant="false" fbc:charge="0" fbc:chemicalFormula="C23H38N7O17P3S"/>
      <species metaid="M_ACETYLP__91__c__93__" id="M_ACETYLP__91__c__93__" name="Acetyl phosphate" compartment="c" hasOnlySubstanceUnits="false" boundaryCondition="false" constant="false" fbc:charge="0" fbc:chemicalFormula="C2H5O5P"/>
      <species metaid="M_ACLAC__91__c__93__" id="M_ACLAC__91__c__93__" name="2-Acetolactate" compartment="c" hasOnlySubstanceUnits="false" boundaryCondition="false" constant="false" fbc:charge="0" fbc:chemicalFormula="C5H8O4"/>
      <species metaid="M_ACPFAS__91__c__93__" id="M_ACPFAS__91__c__93__" name="Acyl carrier protein fatty acid synthase complex" compartment="c" hasOnlySubstanceUnits="false" boundaryCondition="false" constant="false" fbc:charge="0" fbc:chemicalFormula="H2S2R2"/>
      <species metaid="M_ACP__91__c__93__" id="M_ACP__91__c__93__" name="Acyl-carrier protein" compartment="c" hasOnlySubstanceUnits="false" boundaryCondition="false" constant="false" fbc:charge="0" fbc:chemicalFormula="HSR"/>
      <species metaid="M_ACTAC__91__c__93__" id="M_ACTAC__91__c__93__" name="Acetoacetate" compartment="c" hasOnlySubstanceUnits="false" boundaryCondition="false" constant="false" fbc:charge="0" fbc:chemicalFormula="C4H6O3"/>
      <species metaid="M_AC__91__c__93__" id="M_AC__91__c__93__" name="Acetate" compartment="c" hasOnlySubstanceUnits="false" boundaryCondition="false" constant="false" fbc:charge="0" fbc:chemicalFormula="C2H4O2"/>
      <species metaid="M_AC__91__e__93__" id="M_AC__91__e__93__" name="Acetate" compartment="e" hasOnlySubstanceUnits="false" boundaryCondition="false" constant="false" fbc:charge="0" fbc:chemicalFormula="C2H4O2"/>
      <species metaid="M_ADCHOR__91__c__93__" id="M_ADCHOR__91__c__93__" name="4-Amino-4-deoxychorismate" compartment="c" hasOnlySubstanceUnits="false" boundaryCondition="false" constant="false" fbc:charge="0" fbc:chemicalFormula="C10H11NO5"/>
      <species metaid="M_ADD__91__c__93__" id="M_ADD__91__c__93__" name="Androsta-1,4-diene-3,17-dione" compartment="c" hasOnlySubstanceUnits="false" boundaryCondition="false" constant="false" fbc:charge="0" fbc:chemicalFormula="C19H24O2"/>
      <species metaid="M_ADENOSYLCOBINAMIDEGDP__91__c__93__" id="M_ADENOSYLCOBINAMIDEGDP__91__c__93__" name="Adenosine-GDP-cobinamide" compartment="c" hasOnlySubstanceUnits="false" boundaryCondition="false" constant="false" fbc:charge="0" fbc:chemicalFormula="C68H97CoN21O21P2"/>
      <species metaid="M_ADENOSYLCOBINIMIDEP__91__c__93__" id="M_ADENOSYLCOBINIMIDEP__91__c__93__" name="Adenosyl cobinamide phosphate" compartment="c" hasOnlySubstanceUnits="false" boundaryCondition="false" constant="false" fbc:charge="0" fbc:chemicalFormula="C58H85CoN16O14P"/>
      <species metaid="M_ADENOSYLCOBRATE__91__c__93__" id="M_ADENOSYLCOBRATE__91__c__93__" name="Adenosyl cobyrinate hexaamide" compartment="c" hasOnlySubstanceUnits="false" boundaryCondition="false" constant="false" fbc:charge="0" fbc:chemicalFormula="C55H77CoN15O11"/>
      <species metaid="M_ADENOSYLCOBRINICACIDACDIAMIDE__91__c__93__" id="M_ADENOSYLCOBRINICACIDACDIAMIDE__91__c__93__" name="Adenosyl cobyrinate a,c diamide" compartment="c" hasOnlySubstanceUnits="false" boundaryCondition="false" constant="false" fbc:charge="0" fbc:chemicalFormula="C55H73CoN11O15"/>
      <species metaid="M_ADLIPO__91__c__93__" id="M_ADLIPO__91__c__93__" name="S-Acetyldihydrolipoamide" compartment="c" hasOnlySubstanceUnits="false" boundaryCondition="false" constant="false" fbc:charge="0" fbc:chemicalFormula="C10H19NO2S2"/>
      <species metaid="M_ADN__91__c__93__" id="M_ADN__91__c__93__" name="Adenosine" compartment="c" hasOnlySubstanceUnits="false" boundaryCondition="false" constant="false" fbc:charge="0" fbc:chemicalFormula="C10H13N5O4"/>
      <species metaid="M_ADN__91__e__93__" id="M_ADN__91__e__93__" name="Adenosine" compartment="e" hasOnlySubstanceUnits="false" boundaryCondition="false" constant="false" fbc:charge="0" fbc:chemicalFormula="C10H13N5O4"/>
      <species metaid="M_ADPGLU__91__c__93__" id="M_ADPGLU__91__c__93__" name="ADP-glucose" compartment="c" hasOnlySubstanceUnits="false" boundaryCondition="false" constant="false" fbc:charge="0" fbc:chemicalFormula="C16H25N5O15P2"/>
      <species metaid="M_ADP__91__c__93__" id="M_ADP__91__c__93__" name="ADP" compartment="c" hasOnlySubstanceUnits="false" boundaryCondition="false" constant="false" fbc:charge="0" fbc:chemicalFormula="C10H15N5O10P2"/>
      <species metaid="M_ADS__91__c__93__" id="M_ADS__91__c__93__" name="Androstenedione" compartment="c" hasOnlySubstanceUnits="false" boundaryCondition="false" constant="false" fbc:charge="0" fbc:chemicalFormula="C19H26O2"/>
      <species metaid="M_AD__91__c__93__" id="M_AD__91__c__93__" name="Adenine" compartment="c" hasOnlySubstanceUnits="false" boundaryCondition="false" constant="false" fbc:charge="0" fbc:chemicalFormula="C5H5N5"/>
      <species metaid="M_AD__91__e__93__" id="M_AD__91__e__93__" name="Adenine" compartment="e" hasOnlySubstanceUnits="false" boundaryCondition="false" constant="false" fbc:charge="0" fbc:chemicalFormula="C5H5N5"/>
      <species metaid="M_AGA6P__91__c__93__" id="M_AGA6P__91__c__93__" name="N-Acetyl-D-glycosamine 6-phosphate" compartment="c" hasOnlySubstanceUnits="false" boundaryCondition="false" constant="false" fbc:charge="0" fbc:chemicalFormula="C8H16NO9P"/>
      <species metaid="M_AGL3P__91__c__93__" id="M_AGL3P__91__c__93__" name="1-Palmitoylglycerol 3-phosphate" compartment="c" hasOnlySubstanceUnits="false" boundaryCondition="false" constant="false" fbc:charge="0" fbc:chemicalFormula="C19H39O7P"/>
      <species metaid="M_AHHMD__91__c__93__" id="M_AHHMD__91__c__93__" name="2-Amino-7,8-dihydro-4-hydroxy-6-(diphosphooxymethyl)pteridine" compartment="c" hasOnlySubstanceUnits="false" boundaryCondition="false" constant="false" fbc:charge="0" fbc:chemicalFormula="C7H11N5O8P2"/>
      <species metaid="M_AHMMP__91__c__93__" id="M_AHMMP__91__c__93__" name="4-Amino-5-hydroxymethyl-2-methylpyrimidine" compartment="c" hasOnlySubstanceUnits="false" boundaryCondition="false" constant="false" fbc:charge="0" fbc:chemicalFormula="C6H9N3O"/>
      <species metaid="M_AHTD__91__c__93__" id="M_AHTD__91__c__93__" name="2-Amino-4-hydroxy-6-(erythro-1,2,3-trihydroxypropyl)dihydropteridine triphosphate" compartment="c" hasOnlySubstanceUnits="false" boundaryCondition="false" constant="false" fbc:charge="0" fbc:chemicalFormula="C9H16N5O13P3"/>
      <species metaid="M_AICAR__91__c__93__" id="M_AICAR__91__c__93__" name="1-(5-Phosphoribosyl)-5-amino-4-imidazolecarboxamide" compartment="c" hasOnlySubstanceUnits="false" boundaryCondition="false" constant="false" fbc:charge="0" fbc:chemicalFormula="C9H15N4O8P"/>
      <species metaid="M_AIR__91__c__93__" id="M_AIR__91__c__93__" name="Aminoimidazole ribotide" compartment="c" hasOnlySubstanceUnits="false" boundaryCondition="false" constant="false" fbc:charge="0" fbc:chemicalFormula="C8H14N3O7P"/>
      <species metaid="M_AKG__91__c__93__" id="M_AKG__91__c__93__" name="2-Oxoglutarate" compartment="c" hasOnlySubstanceUnits="false" boundaryCondition="false" constant="false" fbc:charge="0" fbc:chemicalFormula="C5H6O5"/>
      <species metaid="M_AKG__91__e__93__" id="M_AKG__91__e__93__" name="2-Oxoglutarate" compartment="e" hasOnlySubstanceUnits="false" boundaryCondition="false" constant="false" fbc:charge="0" fbc:chemicalFormula="C5H6O5"/>
      <species metaid="M_AKP__91__c__93__" id="M_AKP__91__c__93__" name="2-Dehydropantoate" compartment="c" hasOnlySubstanceUnits="false" boundaryCondition="false" constant="false" fbc:charge="0" fbc:chemicalFormula="C6H10O4"/>
      <species metaid="M_ALAALA__91__c__93__" id="M_ALAALA__91__c__93__" name="D-Alanyl-D-alanine" compartment="c" hasOnlySubstanceUnits="false" boundaryCondition="false" constant="false" fbc:charge="0" fbc:chemicalFormula="C6H12N2O3"/>
      <species metaid="M_ALA__91__c__93__" id="M_ALA__91__c__93__" name="L-Alanine" compartment="c" hasOnlySubstanceUnits="false" boundaryCondition="false" constant="false" fbc:charge="0" fbc:chemicalFormula="C3H7NO2"/>
      <species metaid="M_ALA__91__e__93__" id="M_ALA__91__e__93__" name="L-Alanine" compartment="e" hasOnlySubstanceUnits="false" boundaryCondition="false" constant="false" fbc:charge="0" fbc:chemicalFormula="C3H7NO2"/>
      <species metaid="M_ALLYS__91__c__93__" id="M_ALLYS__91__c__93__" name="L-2-Aminoadipate 6-semialdehyde" compartment="c" hasOnlySubstanceUnits="false" boundaryCondition="false" constant="false" fbc:charge="0" fbc:chemicalFormula="C6H11NO3"/>
      <species metaid="M_AMINOACETONE__91__c__93__" id="M_AMINOACETONE__91__c__93__" name="Aminoacetone" compartment="c" hasOnlySubstanceUnits="false" boundaryCondition="false" constant="false" fbc:charge="0" fbc:chemicalFormula="C3H7NO"/>
      <species metaid="M_AMOLYBDOPTERIN__91__c__93__" id="M_AMOLYBDOPTERIN__91__c__93__" name="Adenylated molybdopterin" compartment="c" hasOnlySubstanceUnits="false" boundaryCondition="false" constant="false" fbc:charge="0" fbc:chemicalFormula="C20H26N10O12P2S2"/>
      <species metaid="M_AMPMP__91__c__93__" id="M_AMPMP__91__c__93__" name="4-Amino-2-methyl-5-phosphomethylpyrimidine" compartment="c" hasOnlySubstanceUnits="false" boundaryCondition="false" constant="false" fbc:charge="0" fbc:chemicalFormula="C6H10N3O4P"/>
      <species metaid="M_AMP__91__c__93__" id="M_AMP__91__c__93__" name="AMP" compartment="c" hasOnlySubstanceUnits="false" boundaryCondition="false" constant="false" fbc:charge="0" fbc:chemicalFormula="C10H14N5O7P"/>
      <species metaid="M_AMYL__91__c__93__" id="M_AMYL__91__c__93__" name="Amylose monomer" compartment="c" hasOnlySubstanceUnits="false" boundaryCondition="false" constant="false" fbc:charge="0" fbc:chemicalFormula="C6H10O5"/>
      <species metaid="M_AN__91__c__93__" id="M_AN__91__c__93__" name="Anthranilate" compartment="c" hasOnlySubstanceUnits="false" boundaryCondition="false" constant="false" fbc:charge="0" fbc:chemicalFormula="C7H7NO2"/>
      <species metaid="M_AN__91__e__93__" id="M_AN__91__e__93__" name="Anthranilate" compartment="e" hasOnlySubstanceUnits="false" boundaryCondition="false" constant="false" fbc:charge="0" fbc:chemicalFormula="C7H7NO2"/>
      <species metaid="M_APOLIPO__91__c__93__" id="M_APOLIPO__91__c__93__" name="APO_LIPO" compartment="c" hasOnlySubstanceUnits="false" boundaryCondition="false" constant="false" fbc:charge="0" fbc:chemicalFormula="C8H17NO"/>
      <species metaid="M_APS__91__c__93__" id="M_APS__91__c__93__" name="Adenylyl sulfate" compartment="c" hasOnlySubstanceUnits="false" boundaryCondition="false" constant="false" fbc:charge="0" fbc:chemicalFormula="C10H14N5O10PS"/>
      <species metaid="M_ARA1GALACTANDPP__91__c__93__" id="M_ARA1GALACTANDPP__91__c__93__" name="arabinogalactan large complex" compartment="c" hasOnlySubstanceUnits="false" boundaryCondition="false" constant="false" fbc:charge="0" fbc:chemicalFormula="C254H424NO173P3"/>
      <species metaid="M_ARABINOGALACTANDPP__91__c__93__" id="M_ARABINOGALACTANDPP__91__c__93__" name="arabinogalactan-decaprenylphosphate large complex" compartment="c" hasOnlySubstanceUnits="false" boundaryCondition="false" constant="false" fbc:charge="0" fbc:chemicalFormula="C604H1054O663P73"/>
      <species metaid="M_ARABINOGALACTANPEPTIDOGLYCAN__91__c__93__" id="M_ARABINOGALACTANPEPTIDOGLYCAN__91__c__93__" name="arabinogalactan-peptidoglycan large cell wall complex" compartment="c" hasOnlySubstanceUnits="false" boundaryCondition="false" constant="false" fbc:charge="0" fbc:chemicalFormula="C1664H2711N210O1289P72"/>
      <species metaid="M_ARAFDPP__91__c__93__" id="M_ARAFDPP__91__c__93__" name="arabinofuranose-decaprenylphosphate" compartment="c" hasOnlySubstanceUnits="false" boundaryCondition="false" constant="false" fbc:charge="0" fbc:chemicalFormula="C55H92O11P2"/>
      <species metaid="M_ARGSUCC__91__c__93__" id="M_ARGSUCC__91__c__93__" name="N-(L-Arginino)succinate" compartment="c" hasOnlySubstanceUnits="false" boundaryCondition="false" constant="false" fbc:charge="0" fbc:chemicalFormula="C10H18N4O6"/>
      <species metaid="M_ARG__91__c__93__" id="M_ARG__91__c__93__" name="L-Arginine" compartment="c" hasOnlySubstanceUnits="false" boundaryCondition="false" constant="false" fbc:charge="0" fbc:chemicalFormula="C6H14N4O2"/>
      <species metaid="M_ARG__91__e__93__" id="M_ARG__91__e__93__" name="L-Arginine" compartment="e" hasOnlySubstanceUnits="false" boundaryCondition="false" constant="false" fbc:charge="0" fbc:chemicalFormula="C6H14N4O2"/>
      <species metaid="M_ARIZ__91__c__93__" id="M_ARIZ__91__c__93__" name="alpha-Ribazole" compartment="c" hasOnlySubstanceUnits="false" boundaryCondition="false" constant="false" fbc:charge="0" fbc:chemicalFormula="C14H18N2O4"/>
      <species metaid="M_ASER__91__c__93__" id="M_ASER__91__c__93__" name="O-Acetyl-L-serine" compartment="c" hasOnlySubstanceUnits="false" boundaryCondition="false" constant="false" fbc:charge="0" fbc:chemicalFormula="C5H9NO4"/>
      <species metaid="M_ASN__91__c__93__" id="M_ASN__91__c__93__" name="L-Asparagine" compartment="c" hasOnlySubstanceUnits="false" boundaryCondition="false" constant="false" fbc:charge="0" fbc:chemicalFormula="C4H8N2O3"/>
      <species metaid="M_ASN__91__e__93__" id="M_ASN__91__e__93__" name="L-Asparagine" compartment="e" hasOnlySubstanceUnits="false" boundaryCondition="false" constant="false" fbc:charge="0" fbc:chemicalFormula="C4H8N2O3"/>
      <species metaid="M_ASP4P__91__c__93__" id="M_ASP4P__91__c__93__" name="4-Phospho-L-aspartate" compartment="c" hasOnlySubstanceUnits="false" boundaryCondition="false" constant="false" fbc:charge="0" fbc:chemicalFormula="C4H8NO7P"/>
      <species metaid="M_ASPSA__91__c__93__" id="M_ASPSA__91__c__93__" name="L-Aspartate 4-semialdehyde" compartment="c" hasOnlySubstanceUnits="false" boundaryCondition="false" constant="false" fbc:charge="0" fbc:chemicalFormula="C4H7NO3"/>
      <species metaid="M_ASP__91__c__93__" id="M_ASP__91__c__93__" name="L-Aspartate" compartment="c" hasOnlySubstanceUnits="false" boundaryCondition="false" constant="false" fbc:charge="0" fbc:chemicalFormula="C4H7NO4"/>
      <species metaid="M_ASP__91__e__93__" id="M_ASP__91__e__93__" name="L-Aspartate" compartment="e" hasOnlySubstanceUnits="false" boundaryCondition="false" constant="false" fbc:charge="0" fbc:chemicalFormula="C4H7NO4"/>
      <species metaid="M_ASUC__91__c__93__" id="M_ASUC__91__c__93__" name="N6-(1,2-Dicarboxyethyl)-AMP" compartment="c" hasOnlySubstanceUnits="false" boundaryCondition="false" constant="false" fbc:charge="0" fbc:chemicalFormula="C14H18N5O11P"/>
      <species metaid="M_ATP__91__c__93__" id="M_ATP__91__c__93__" name="ATP" compartment="c" hasOnlySubstanceUnits="false" boundaryCondition="false" constant="false" fbc:charge="0" fbc:chemicalFormula="C10H16N5O13P3"/>
      <species metaid="M_BARB__91__c__93__" id="M_BARB__91__c__93__" name="Barbiturate" compartment="c" hasOnlySubstanceUnits="false" boundaryCondition="false" constant="false" fbc:charge="0" fbc:chemicalFormula="C4H4N2O3"/>
      <species metaid="M_BCCPCO2__91__c__93__" id="M_BCCPCO2__91__c__93__" name="[Acetyl-CoA:carbon-dioxide ligase (ADP-forming)]-CO2" compartment="c" hasOnlySubstanceUnits="false" boundaryCondition="false" constant="false" fbc:charge="0" fbc:chemicalFormula="C8H13N3O4R2"/>
      <species metaid="M_BCCP__91__c__93__" id="M_BCCP__91__c__93__" name="[Acetyl-CoA:carbon-dioxide ligase (ADP-forming)]" compartment="c" hasOnlySubstanceUnits="false" boundaryCondition="false" constant="false" fbc:charge="0" fbc:chemicalFormula="C7H13N3O2R2"/>
      <species metaid="M_BIOTINSO__91__c__93__" id="M_BIOTINSO__91__c__93__" name="Biotin sulfoxide" compartment="c" hasOnlySubstanceUnits="false" boundaryCondition="false" constant="false" fbc:charge="0" fbc:chemicalFormula="C10H16N2O4S"/>
      <species metaid="M_BIOTINSO__91__e__93__" id="M_BIOTINSO__91__e__93__" name="BIOTINSO[e]" compartment="e" hasOnlySubstanceUnits="false" boundaryCondition="false" constant="false" fbc:charge="0"/>
      <species metaid="M_BIOTIN__91__c__93__" id="M_BIOTIN__91__c__93__" name="Biotin" compartment="c" hasOnlySubstanceUnits="false" boundaryCondition="false" constant="false" fbc:charge="0" fbc:chemicalFormula="C10H16N2O3S"/>
      <species metaid="M_BIOTIN__91__e__93__" id="M_BIOTIN__91__e__93__" name="Biotin" compartment="e" hasOnlySubstanceUnits="false" boundaryCondition="false" constant="false" fbc:charge="0" fbc:chemicalFormula="C10H16N2O3S"/>
      <species metaid="M_BKETOC10ACYLACPFAS__91__c__93__" id="M_BKETOC10ACYLACPFAS__91__c__93__" name="beta-keto-C10-acyl-ACP-FAS" compartment="c" hasOnlySubstanceUnits="false" boundaryCondition="false" constant="false" fbc:charge="0" fbc:chemicalFormula="C10H18O2S2R2"/>
      <species metaid="M_BKETOC12ACYLACPFAS__91__c__93__" id="M_BKETOC12ACYLACPFAS__91__c__93__" name="beta-keto-C12-acyl-ACP-FAS" compartment="c" hasOnlySubstanceUnits="false" boundaryCondition="false" constant="false" fbc:charge="0" fbc:chemicalFormula="C12H22O2S2R2"/>
      <species metaid="M_BKETOC14ACYLACPFAS__91__c__93__" id="M_BKETOC14ACYLACPFAS__91__c__93__" name="beta-keto-C14-acyl-ACP-FAS" compartment="c" hasOnlySubstanceUnits="false" boundaryCondition="false" constant="false" fbc:charge="0" fbc:chemicalFormula="C14H26O2S2R2"/>
      <species metaid="M_BKETOC16ACYLACPFAS__91__c__93__" id="M_BKETOC16ACYLACPFAS__91__c__93__" name="beta-keto-C16-acyl-ACP-FAS" compartment="c" hasOnlySubstanceUnits="false" boundaryCondition="false" constant="false" fbc:charge="0" fbc:chemicalFormula="C16H30O2S2R2"/>
      <species metaid="M_BKETOC18ACYLACPFAS__91__c__93__" id="M_BKETOC18ACYLACPFAS__91__c__93__" name="beta-keto-C18-acyl-ACP-FAS" compartment="c" hasOnlySubstanceUnits="false" boundaryCondition="false" constant="false" fbc:charge="0" fbc:chemicalFormula="C18H34O2S2R2"/>
      <species metaid="M_BKETOC18ACYLACP__91__c__93__" id="M_BKETOC18ACYLACP__91__c__93__" name="beta-keto-C18-acyl-ACP" compartment="c" hasOnlySubstanceUnits="false" boundaryCondition="false" constant="false" fbc:charge="0" fbc:chemicalFormula="C18H33O2SR"/>
      <species metaid="M_BKETOC20ACYLACPFAS__91__c__93__" id="M_BKETOC20ACYLACPFAS__91__c__93__" name="beta-keto-C20-acyl-ACP-FAS" compartment="c" hasOnlySubstanceUnits="false" boundaryCondition="false" constant="false" fbc:charge="0" fbc:chemicalFormula="C20H38O2S2R2"/>
      <species metaid="M_BKETOC20ACYLACP__91__c__93__" id="M_BKETOC20ACYLACP__91__c__93__" name="beta-keto-C20-acyl-ACP" compartment="c" hasOnlySubstanceUnits="false" boundaryCondition="false" constant="false" fbc:charge="0" fbc:chemicalFormula="C20H37O2SR"/>
      <species metaid="M_BKETOC22ACYLACPFAS__91__c__93__" id="M_BKETOC22ACYLACPFAS__91__c__93__" name="beta-keto-C22-acyl-ACP-FAS" compartment="c" hasOnlySubstanceUnits="false" boundaryCondition="false" constant="false" fbc:charge="0" fbc:chemicalFormula="C22H42O2S2R2"/>
      <species metaid="M_BKETOC22ACYLACP__91__c__93__" id="M_BKETOC22ACYLACP__91__c__93__" name="beta-keto-C22-acyl-ACP" compartment="c" hasOnlySubstanceUnits="false" boundaryCondition="false" constant="false" fbc:charge="0" fbc:chemicalFormula="C22H41O2SR"/>
      <species metaid="M_BKETOC24ACYLACPFAS__91__c__93__" id="M_BKETOC24ACYLACPFAS__91__c__93__" name="beta-keto-C24-acyl-ACP-FAS" compartment="c" hasOnlySubstanceUnits="false" boundaryCondition="false" constant="false" fbc:charge="0" fbc:chemicalFormula="C24H46O2S2R2"/>
      <species metaid="M_BKETOC24ACYLACP__91__c__93__" id="M_BKETOC24ACYLACP__91__c__93__" name="beta-keto-C24-acyl-ACP" compartment="c" hasOnlySubstanceUnits="false" boundaryCondition="false" constant="false" fbc:charge="0" fbc:chemicalFormula="C24H45O2SR"/>
      <species metaid="M_BKETOC26ACYLACPFAS__91__c__93__" id="M_BKETOC26ACYLACPFAS__91__c__93__" name="beta-keto-C26-acyl-ACP-FAS" compartment="c" hasOnlySubstanceUnits="false" boundaryCondition="false" constant="false" fbc:charge="0" fbc:chemicalFormula="C26H50O2S2R2"/>
      <species metaid="M_BKETOC26ACYLACP__91__c__93__" id="M_BKETOC26ACYLACP__91__c__93__" name="beta-keto-C26-acyl-ACP" compartment="c" hasOnlySubstanceUnits="false" boundaryCondition="false" constant="false" fbc:charge="0" fbc:chemicalFormula="C26H49O2SR"/>
      <species metaid="M_BKETOC28ACYLACP__91__c__93__" id="M_BKETOC28ACYLACP__91__c__93__" name="beta-keto-C28-acyl-ACP" compartment="c" hasOnlySubstanceUnits="false" boundaryCondition="false" constant="false" fbc:charge="0" fbc:chemicalFormula="C28H53O2SR"/>
      <species metaid="M_BKETOC30ACYLACP__91__c__93__" id="M_BKETOC30ACYLACP__91__c__93__" name="beta-keto-C30-acyl-ACP" compartment="c" hasOnlySubstanceUnits="false" boundaryCondition="false" constant="false" fbc:charge="0" fbc:chemicalFormula="C30H57O2SR"/>
      <species metaid="M_BKETOC32ACYLACP__91__c__93__" id="M_BKETOC32ACYLACP__91__c__93__" name="beta-keto-C32-acyl-ACP" compartment="c" hasOnlySubstanceUnits="false" boundaryCondition="false" constant="false" fbc:charge="0" fbc:chemicalFormula="C32H61O2SR"/>
      <species metaid="M_BKETOC34ACYLACP__91__c__93__" id="M_BKETOC34ACYLACP__91__c__93__" name="beta-keto-C34-acyl-ACP" compartment="c" hasOnlySubstanceUnits="false" boundaryCondition="false" constant="false" fbc:charge="0" fbc:chemicalFormula="C34H65O2SR"/>
      <species metaid="M_BKETOC36ACYLACP__91__c__93__" id="M_BKETOC36ACYLACP__91__c__93__" name="beta-keto-C36-acyl-ACP" compartment="c" hasOnlySubstanceUnits="false" boundaryCondition="false" constant="false" fbc:charge="0" fbc:chemicalFormula="C36H69O2SR"/>
      <species metaid="M_BKETOC38ACYLACP__91__c__93__" id="M_BKETOC38ACYLACP__91__c__93__" name="beta-keto-C38-acyl-ACP" compartment="c" hasOnlySubstanceUnits="false" boundaryCondition="false" constant="false" fbc:charge="0" fbc:chemicalFormula="C38H73O2SR"/>
      <species metaid="M_BKETOC40ACYLACP__91__c__93__" id="M_BKETOC40ACYLACP__91__c__93__" name="beta-keto-C40-acyl-ACP" compartment="c" hasOnlySubstanceUnits="false" boundaryCondition="false" constant="false" fbc:charge="0" fbc:chemicalFormula="C40H77O2SR"/>
      <species metaid="M_BKETOC42ACYLACP__91__c__93__" id="M_BKETOC42ACYLACP__91__c__93__" name="beta-keto-C42-acyl-ACP" compartment="c" hasOnlySubstanceUnits="false" boundaryCondition="false" constant="false" fbc:charge="0" fbc:chemicalFormula="C42H81O2SR"/>
      <species metaid="M_BKETOC44ACYLACP__91__c__93__" id="M_BKETOC44ACYLACP__91__c__93__" name="beta-keto-C44-acyl-ACP" compartment="c" hasOnlySubstanceUnits="false" boundaryCondition="false" constant="false" fbc:charge="0" fbc:chemicalFormula="C44H85O2SR"/>
      <species metaid="M_BKETOC46ACYLACP__91__c__93__" id="M_BKETOC46ACYLACP__91__c__93__" name="beta-keto-C46-acyl-ACP" compartment="c" hasOnlySubstanceUnits="false" boundaryCondition="false" constant="false" fbc:charge="0" fbc:chemicalFormula="C46H89O2SR"/>
      <species metaid="M_BKETOC48ACYLACP__91__c__93__" id="M_BKETOC48ACYLACP__91__c__93__" name="beta-keto-C48-acyl-ACP" compartment="c" hasOnlySubstanceUnits="false" boundaryCondition="false" constant="false" fbc:charge="0" fbc:chemicalFormula="C48H93O2SR"/>
      <species metaid="M_BKETOC4ACYLACPFAS__91__c__93__" id="M_BKETOC4ACYLACPFAS__91__c__93__" name="beta-keto-C4-acyl-ACP-FAS" compartment="c" hasOnlySubstanceUnits="false" boundaryCondition="false" constant="false" fbc:charge="0" fbc:chemicalFormula="C4H6O2S2R2"/>
      <species metaid="M_BKETOC50ACYLACP__91__c__93__" id="M_BKETOC50ACYLACP__91__c__93__" name="beta-keto-C50-acyl-ACP" compartment="c" hasOnlySubstanceUnits="false" boundaryCondition="false" constant="false" fbc:charge="0" fbc:chemicalFormula="C50H97O2SR"/>
      <species metaid="M_BKETOC52ACYLACP__91__c__93__" id="M_BKETOC52ACYLACP__91__c__93__" name="beta-keto-C52-acyl-ACP" compartment="c" hasOnlySubstanceUnits="false" boundaryCondition="false" constant="false" fbc:charge="0" fbc:chemicalFormula="C52H101O2SR"/>
      <species metaid="M_BKETOC54ACYLACP__91__c__93__" id="M_BKETOC54ACYLACP__91__c__93__" name="beta-keto-C54-acyl-ACP" compartment="c" hasOnlySubstanceUnits="false" boundaryCondition="false" constant="false" fbc:charge="0" fbc:chemicalFormula="C54H105O2SR"/>
      <species metaid="M_BKETOC56ACYLACP__91__c__93__" id="M_BKETOC56ACYLACP__91__c__93__" name="beta-keto-C56-acyl-ACP" compartment="c" hasOnlySubstanceUnits="false" boundaryCondition="false" constant="false" fbc:charge="0" fbc:chemicalFormula="C56H109O2SR"/>
      <species metaid="M_BKETOC58ACYLACP__91__c__93__" id="M_BKETOC58ACYLACP__91__c__93__" name="beta-keto-C58-acyl-ACP" compartment="c" hasOnlySubstanceUnits="false" boundaryCondition="false" constant="false" fbc:charge="0" fbc:chemicalFormula="C58H113O2SR"/>
      <species metaid="M_BKETOC6ACYLACPFAS__91__c__93__" id="M_BKETOC6ACYLACPFAS__91__c__93__" name="beta-keto-C6-acyl-ACP-FAS" compartment="c" hasOnlySubstanceUnits="false" boundaryCondition="false" constant="false" fbc:charge="0" fbc:chemicalFormula="C6H10O2S2R2"/>
      <species metaid="M_BKETOC8ACYLACPFAS__91__c__93__" id="M_BKETOC8ACYLACPFAS__91__c__93__" name="beta-keto-C8-acyl-ACP-FAS" compartment="c" hasOnlySubstanceUnits="false" boundaryCondition="false" constant="false" fbc:charge="0" fbc:chemicalFormula="C8H14O2S2R2"/>
      <species metaid="M_BRANCHED_GLUCAN__91__c__93__" id="M_BRANCHED_GLUCAN__91__c__93__" name="Branched D-glucan monomer" compartment="c" hasOnlySubstanceUnits="false" boundaryCondition="false" constant="false" fbc:charge="0" fbc:chemicalFormula="C6H10O5"/>
      <species metaid="M_BUTANOYLCOA__91__c__93__" id="M_BUTANOYLCOA__91__c__93__" name="Butanoyl-CoA" compartment="c" hasOnlySubstanceUnits="false" boundaryCondition="false" constant="false" fbc:charge="0" fbc:chemicalFormula="C25H42N7O17P3S"/>
      <species metaid="M_C10ACYLACPFAS__91__c__93__" id="M_C10ACYLACPFAS__91__c__93__" name="C10-acyl-ACP-FAS" compartment="c" hasOnlySubstanceUnits="false" boundaryCondition="false" constant="false" fbc:charge="0" fbc:chemicalFormula="C10H20OS2R2"/>
      <species metaid="M_C12ACYLACPFAS__91__c__93__" id="M_C12ACYLACPFAS__91__c__93__" name="C12-acyl-ACP-FAS" compartment="c" hasOnlySubstanceUnits="false" boundaryCondition="false" constant="false" fbc:charge="0" fbc:chemicalFormula="C12H24OS2R2"/>
      <species metaid="M_C14ACYLACPFAS__91__c__93__" id="M_C14ACYLACPFAS__91__c__93__" name="C14-acyl-ACP-FAS" compartment="c" hasOnlySubstanceUnits="false" boundaryCondition="false" constant="false" fbc:charge="0" fbc:chemicalFormula="C14H28OS2R2"/>
      <species metaid="M_C16ACYLACPFAS__91__c__93__" id="M_C16ACYLACPFAS__91__c__93__" name="C16-acyl-ACP-FAS" compartment="c" hasOnlySubstanceUnits="false" boundaryCondition="false" constant="false" fbc:charge="0" fbc:chemicalFormula="C16H32OS2R2"/>
      <species metaid="M_C18ACYLACPFAS__91__c__93__" id="M_C18ACYLACPFAS__91__c__93__" name="C18-acyl-ACP-FAS" compartment="c" hasOnlySubstanceUnits="false" boundaryCondition="false" constant="false" fbc:charge="0" fbc:chemicalFormula="C18H36OS2R2"/>
      <species metaid="M_C20ACYLACPFAS__91__c__93__" id="M_C20ACYLACPFAS__91__c__93__" name="C20-acyl-ACP-FAS" compartment="c" hasOnlySubstanceUnits="false" boundaryCondition="false" constant="false" fbc:charge="0" fbc:chemicalFormula="C20H40OS2R2"/>
      <species metaid="M_C22ACYLACPFAS__91__c__93__" id="M_C22ACYLACPFAS__91__c__93__" name="C22-acyl-ACP-FAS" compartment="c" hasOnlySubstanceUnits="false" boundaryCondition="false" constant="false" fbc:charge="0" fbc:chemicalFormula="C22H44OS2R2"/>
      <species metaid="M_C24ACYLACPFAS__91__c__93__" id="M_C24ACYLACPFAS__91__c__93__" name="C24-acyl-ACP-FAS" compartment="c" hasOnlySubstanceUnits="false" boundaryCondition="false" constant="false" fbc:charge="0" fbc:chemicalFormula="C24H48OS2R2"/>
      <species metaid="M_C26ACYLACPFAS__91__c__93__" id="M_C26ACYLACPFAS__91__c__93__" name="C26-acyl-ACP-FAS" compartment="c" hasOnlySubstanceUnits="false" boundaryCondition="false" constant="false" fbc:charge="0" fbc:chemicalFormula="C26H52OS2R2"/>
      <species metaid="M_C2ACYLACPFAS__91__c__93__" id="M_C2ACYLACPFAS__91__c__93__" name="C2-acyl-ACP-FAS" compartment="c" hasOnlySubstanceUnits="false" boundaryCondition="false" constant="false" fbc:charge="0" fbc:chemicalFormula="C2H4OS2R2"/>
      <species metaid="M_C4ACYLACPFAS__91__c__93__" id="M_C4ACYLACPFAS__91__c__93__" name="C4-acyl-ACP-FAS" compartment="c" hasOnlySubstanceUnits="false" boundaryCondition="false" constant="false" fbc:charge="0" fbc:chemicalFormula="C4H8OS2R2"/>
      <species metaid="M_C6ACYLACPFAS__91__c__93__" id="M_C6ACYLACPFAS__91__c__93__" name="C6-acyl-ACP-FAS" compartment="c" hasOnlySubstanceUnits="false" boundaryCondition="false" constant="false" fbc:charge="0" fbc:chemicalFormula="C6H12OS2R2"/>
      <species metaid="M_C78MYCOLATEACP__91__c__93__" id="M_C78MYCOLATEACP__91__c__93__" name="C78-alpha-mycolate-ACP" compartment="c" hasOnlySubstanceUnits="false" boundaryCondition="false" constant="false" fbc:charge="0" fbc:chemicalFormula="C82H159O2SR"/>
      <species metaid="M_C78MYCOLATEPP__91__c__93__" id="M_C78MYCOLATEPP__91__c__93__" name="C78-alpha-mycolate-PP" compartment="c" hasOnlySubstanceUnits="false" boundaryCondition="false" constant="false" fbc:charge="0" fbc:chemicalFormula="C143H259O11P"/>
      <species metaid="M_C8ACYLACPFAS__91__c__93__" id="M_C8ACYLACPFAS__91__c__93__" name="C8-acyl-ACP-FAS" compartment="c" hasOnlySubstanceUnits="false" boundaryCondition="false" constant="false" fbc:charge="0" fbc:chemicalFormula="C8H16OS2R2"/>
      <species metaid="M_CAASP__91__c__93__" id="M_CAASP__91__c__93__" name="N-Carbamoyl-L-aspartate" compartment="c" hasOnlySubstanceUnits="false" boundaryCondition="false" constant="false" fbc:charge="0" fbc:chemicalFormula="C5H8N2O5"/>
      <species metaid="M_CADA__91__c__93__" id="M_CADA__91__c__93__" name="Cadaverine" compartment="c" hasOnlySubstanceUnits="false" boundaryCondition="false" constant="false" fbc:charge="0" fbc:chemicalFormula="C5H14N2"/>
      <species metaid="M_CADA__91__e__93__" id="M_CADA__91__e__93__" name="Cadaverine" compartment="e" hasOnlySubstanceUnits="false" boundaryCondition="false" constant="false" fbc:charge="0" fbc:chemicalFormula="C5H14N2"/>
      <species metaid="M_CAIR__91__c__93__" id="M_CAIR__91__c__93__" name="1-(5-Phospho-D-ribosyl)-5-amino-4-imidazolecarboxylate" compartment="c" hasOnlySubstanceUnits="false" boundaryCondition="false" constant="false" fbc:charge="0" fbc:chemicalFormula="C9H14N3O9P"/>
      <species metaid="M_CAL__91__c__93__" id="M_CAL__91__c__93__" name="Cardiolipin" compartment="c" hasOnlySubstanceUnits="false" boundaryCondition="false" constant="false" fbc:charge="0" fbc:chemicalFormula="C79H154O17P2"/>
      <species metaid="M_CAP__91__c__93__" id="M_CAP__91__c__93__" name="Carbamoyl phosphate" compartment="c" hasOnlySubstanceUnits="false" boundaryCondition="false" constant="false" fbc:charge="0" fbc:chemicalFormula="CH4NO5P"/>
      <species metaid="M_CA__91__c__93__" id="M_CA__91__c__93__" name="Calcium cation" compartment="c" hasOnlySubstanceUnits="false" boundaryCondition="false" constant="false" fbc:charge="0" fbc:chemicalFormula="Ca"/>
      <species metaid="M_CA__91__e__93__" id="M_CA__91__e__93__" name="Calcium cation" compartment="e" hasOnlySubstanceUnits="false" boundaryCondition="false" constant="false" fbc:charge="0" fbc:chemicalFormula="Ca"/>
      <species metaid="M_CBHCAP__91__c__93__" id="M_CBHCAP__91__c__93__" name="(2R,3S)-3-Isoproylmalate" compartment="c" hasOnlySubstanceUnits="false" boundaryCondition="false" constant="false" fbc:charge="0" fbc:chemicalFormula="C7H12O5"/>
      <species metaid="M_CCHOL__91__c__93__" id="M_CCHOL__91__c__93__" name="26-Carboxycholest-4-en-3-one" compartment="c" hasOnlySubstanceUnits="false" boundaryCondition="false" constant="false" fbc:charge="0" fbc:chemicalFormula="C27H42O3"/>
      <species metaid="M_CD131E19CPC51ACYLACP__91__c__93__" id="M_CD131E19CPC51ACYLACP__91__c__93__" name="cis-delta-1-31-enoyl-19-cp-C51-acyl-ACP" compartment="c" hasOnlySubstanceUnits="false" boundaryCondition="false" constant="false" fbc:charge="0" fbc:chemicalFormula="C51H97OSR"/>
      <species metaid="M_CD131E19CPC53ACYLACP__91__c__93__" id="M_CD131E19CPC53ACYLACP__91__c__93__" name="cis-delta-1-31-enoyl-19-cp-C53-acyl-ACP" compartment="c" hasOnlySubstanceUnits="false" boundaryCondition="false" constant="false" fbc:charge="0" fbc:chemicalFormula="C53H101OSR"/>
      <species metaid="M_CD131E19CPC55ACYLACP__91__c__93__" id="M_CD131E19CPC55ACYLACP__91__c__93__" name="cis-delta-1-31-enoyl-19-cp-C55-acyl-ACP" compartment="c" hasOnlySubstanceUnits="false" boundaryCondition="false" constant="false" fbc:charge="0" fbc:chemicalFormula="C55H105OSR"/>
      <species metaid="M_CD21931EC50ACYLACP__91__c__93__" id="M_CD21931EC50ACYLACP__91__c__93__" name="cis-delta-2-19,31-enoyl-C50-acyl-ACP" compartment="c" hasOnlySubstanceUnits="false" boundaryCondition="false" constant="false" fbc:charge="0" fbc:chemicalFormula="C50H95OSR"/>
      <species metaid="M_CD21931EC52ACYLACP__91__c__93__" id="M_CD21931EC52ACYLACP__91__c__93__" name="cis-delta-2-19,31-enoyl-C52-acyl-ACP" compartment="c" hasOnlySubstanceUnits="false" boundaryCondition="false" constant="false" fbc:charge="0" fbc:chemicalFormula="C52H99OSR"/>
      <species metaid="M_CD21931EC54ACYLACP__91__c__93__" id="M_CD21931EC54ACYLACP__91__c__93__" name="cis-delta-2-19,31-enoyl-C54-acyl-ACP" compartment="c" hasOnlySubstanceUnits="false" boundaryCondition="false" constant="false" fbc:charge="0" fbc:chemicalFormula="C54H103OSR"/>
      <species metaid="M_CD21937EC56ACYLACP__91__c__93__" id="M_CD21937EC56ACYLACP__91__c__93__" name="cis-delta-2-19,37-enoyl-C56-acyl-ACP" compartment="c" hasOnlySubstanceUnits="false" boundaryCondition="false" constant="false" fbc:charge="0" fbc:chemicalFormula="C56H107OSR"/>
      <species metaid="M_CD21937EC58ACYLACP__91__c__93__" id="M_CD21937EC58ACYLACP__91__c__93__" name="cis-delta-2-19,37-enoyl-C58-acyl-ACP" compartment="c" hasOnlySubstanceUnits="false" boundaryCondition="false" constant="false" fbc:charge="0" fbc:chemicalFormula="C58H111OSR"/>
      <species metaid="M_CD37MHC57ACYLACP__91__c__93__" id="M_CD37MHC57ACYLACP__91__c__93__" name="cis-delta-37-methyl-hydroxy-C57-acyl-ACP" compartment="c" hasOnlySubstanceUnits="false" boundaryCondition="false" constant="false" fbc:charge="0" fbc:chemicalFormula="C57H111O2SR"/>
      <species metaid="M_CD37MHC59ACYLACP__91__c__93__" id="M_CD37MHC59ACYLACP__91__c__93__" name="cis-delta-37-methyl-hydroxy-C59-acyl-ACP" compartment="c" hasOnlySubstanceUnits="false" boundaryCondition="false" constant="false" fbc:charge="0" fbc:chemicalFormula="C59H115O2SR"/>
      <species metaid="M_CD37MHMC58ACYLACP__91__c__93__" id="M_CD37MHMC58ACYLACP__91__c__93__" name="cis-delta-37-methyl-hydroxymethyl-C58-acyl-ACP" compartment="c" hasOnlySubstanceUnits="false" boundaryCondition="false" constant="false" fbc:charge="0" fbc:chemicalFormula="C58H113O2SR"/>
      <species metaid="M_CD37MHMC60ACYLACP__91__c__93__" id="M_CD37MHMC60ACYLACP__91__c__93__" name="cis-delta-37-methyl-hydroxymethyl-C60-acyl-ACP" compartment="c" hasOnlySubstanceUnits="false" boundaryCondition="false" constant="false" fbc:charge="0" fbc:chemicalFormula="C60H117O2SR"/>
      <species metaid="M_CD37MKC59ACYLACP__91__c__93__" id="M_CD37MKC59ACYLACP__91__c__93__" name="cis-delta-37-methyl-keto-C59-acyl-ACP" compartment="c" hasOnlySubstanceUnits="false" boundaryCondition="false" constant="false" fbc:charge="0" fbc:chemicalFormula="C59H113O2SR"/>
      <species metaid="M_CDPDG__91__c__93__" id="M_CDPDG__91__c__93__" name="CDP-diacylglycerol" compartment="c" hasOnlySubstanceUnits="false" boundaryCondition="false" constant="false" fbc:charge="0" fbc:chemicalFormula="C47H87N3O15P2"/>
      <species metaid="M_CDPMDE__91__c__93__" id="M_CDPMDE__91__c__93__" name="4-(Cytidine 5-diphospho)-2-C-methyl-D-erythritol" compartment="c" hasOnlySubstanceUnits="false" boundaryCondition="false" constant="false" fbc:charge="0" fbc:chemicalFormula="C14H25N3O14P2"/>
      <species metaid="M_CDP__91__c__93__" id="M_CDP__91__c__93__" name="CDP" compartment="c" hasOnlySubstanceUnits="false" boundaryCondition="false" constant="false" fbc:charge="0" fbc:chemicalFormula="C9H15N3O11P2"/>
      <species metaid="M_CD__91__c__93__" id="M_CD__91__c__93__" name="Cadmium" compartment="c" hasOnlySubstanceUnits="false" boundaryCondition="false" constant="false" fbc:charge="0" fbc:chemicalFormula="Cd"/>
      <species metaid="M_CD__91__e__93__" id="M_CD__91__e__93__" name="Cadmium" compartment="e" hasOnlySubstanceUnits="false" boundaryCondition="false" constant="false" fbc:charge="0" fbc:chemicalFormula="Cd"/>
      <species metaid="M_CELB__91__c__93__" id="M_CELB__91__c__93__" name="Cellobiose" compartment="c" hasOnlySubstanceUnits="false" boundaryCondition="false" constant="false" fbc:charge="0" fbc:chemicalFormula="C12H22O11"/>
      <species metaid="M_CELB__91__e__93__" id="M_CELB__91__e__93__" name="Cellobiose" compartment="e" hasOnlySubstanceUnits="false" boundaryCondition="false" constant="false" fbc:charge="0" fbc:chemicalFormula="C12H22O11"/>
      <species metaid="M_CHOL4EN3ONE__91__c__93__" id="M_CHOL4EN3ONE__91__c__93__" name="Cholest-4-en-3-one" compartment="c" hasOnlySubstanceUnits="false" boundaryCondition="false" constant="false" fbc:charge="0" fbc:chemicalFormula="C27H44O"/>
      <species metaid="M_CHOLC3COA__91__c__93__" id="M_CHOLC3COA__91__c__93__" name="CoA-cholest-4-en-3-one C3 side chain" compartment="c" hasOnlySubstanceUnits="false" boundaryCondition="false" constant="false" fbc:charge="0" fbc:chemicalFormula="C43H66N7O18P3S"/>
      <species metaid="M_CHOLC5COA__91__c__93__" id="M_CHOLC5COA__91__c__93__" name="CoA-cholest-4-en-3-one C5 side chain" compartment="c" hasOnlySubstanceUnits="false" boundaryCondition="false" constant="false" fbc:charge="0" fbc:chemicalFormula="C45H70N7O18P3S"/>
      <species metaid="M_CHOLC8COA__91__c__93__" id="M_CHOLC8COA__91__c__93__" name="CoA-cholest-4-en-3-one C8 side chain" compartment="c" hasOnlySubstanceUnits="false" boundaryCondition="false" constant="false" fbc:charge="0" fbc:chemicalFormula="C48H76N7O18P3S"/>
      <species metaid="M_CHOLENEC3COA__91__c__93__" id="M_CHOLENEC3COA__91__c__93__" name="CoA-20-ene-cholest-4-en-3-one C5 side chain" compartment="c" hasOnlySubstanceUnits="false" boundaryCondition="false" constant="false" fbc:charge="0" fbc:chemicalFormula="C43H64N7O18P3S"/>
      <species metaid="M_CHOLENEC5COA__91__c__93__" id="M_CHOLENEC5COA__91__c__93__" name="CoA-22-ene-cholest-4-en-3-one C5 side chain" compartment="c" hasOnlySubstanceUnits="false" boundaryCondition="false" constant="false" fbc:charge="0" fbc:chemicalFormula="C45H68N7O18P3S"/>
      <species metaid="M_CHOLENEC8COA__91__c__93__" id="M_CHOLENEC8COA__91__c__93__" name="CoA-24-ene-cholest-4-en-3-one C8 side chain" compartment="c" hasOnlySubstanceUnits="false" boundaryCondition="false" constant="false" fbc:charge="0" fbc:chemicalFormula="C48H74N7O18P3S"/>
      <species metaid="M_CHOLESTEROL__91__c__93__" id="M_CHOLESTEROL__91__c__93__" name="Cholesterol" compartment="c" hasOnlySubstanceUnits="false" boundaryCondition="false" constant="false" fbc:charge="0" fbc:chemicalFormula="C27H46O"/>
      <species metaid="M_CHOLESTEROL__91__e__93__" id="M_CHOLESTEROL__91__e__93__" name="Cholesterol" compartment="e" hasOnlySubstanceUnits="false" boundaryCondition="false" constant="false" fbc:charge="0" fbc:chemicalFormula="C27H46O"/>
      <species metaid="M_CHOLP__91__c__93__" id="M_CHOLP__91__c__93__" name="Choline phosphate" compartment="c" hasOnlySubstanceUnits="false" boundaryCondition="false" constant="false" fbc:charge="0" fbc:chemicalFormula="C5H15NO4P"/>
      <species metaid="M_CHOL__91__c__93__" id="M_CHOL__91__c__93__" name="Choline" compartment="c" hasOnlySubstanceUnits="false" boundaryCondition="false" constant="false" fbc:charge="0" fbc:chemicalFormula="C5H14NO"/>
      <species metaid="M_CHOL__91__e__93__" id="M_CHOL__91__e__93__" name="Choline" compartment="e" hasOnlySubstanceUnits="false" boundaryCondition="false" constant="false" fbc:charge="0" fbc:chemicalFormula="C5H14NO"/>
      <species metaid="M_CHOR__91__c__93__" id="M_CHOR__91__c__93__" name="Chorismate" compartment="c" hasOnlySubstanceUnits="false" boundaryCondition="false" constant="false" fbc:charge="0" fbc:chemicalFormula="C10H10O6"/>
      <species metaid="M_CISACONITATE__91__c__93__" id="M_CISACONITATE__91__c__93__" name="cis-Aconitate" compartment="c" hasOnlySubstanceUnits="false" boundaryCondition="false" constant="false" fbc:charge="0" fbc:chemicalFormula="C6H6O6"/>
      <species metaid="M_CISDELTA3DODECANOYLCOA__91__c__93__" id="M_CISDELTA3DODECANOYLCOA__91__c__93__" name="CIS-DELTA-3-DODECANOYL-COA" compartment="c" hasOnlySubstanceUnits="false" boundaryCondition="false" constant="false" fbc:charge="0" fbc:chemicalFormula="C33H56N7O17P3S"/>
      <species metaid="M_CISDELTA5TETRADECANOYLCOA__91__c__93__" id="M_CISDELTA5TETRADECANOYLCOA__91__c__93__" name="CIS-DELTA-5-TETRADECANOYL-COA" compartment="c" hasOnlySubstanceUnits="false" boundaryCondition="false" constant="false" fbc:charge="0" fbc:chemicalFormula="C35H60N7O17P3S"/>
      <species metaid="M_CITR__91__c__93__" id="M_CITR__91__c__93__" name="L-Citrulline" compartment="c" hasOnlySubstanceUnits="false" boundaryCondition="false" constant="false" fbc:charge="0" fbc:chemicalFormula="C6H13N3O3"/>
      <species metaid="M_CITR__91__e__93__" id="M_CITR__91__e__93__" name="L-Citrulline" compartment="e" hasOnlySubstanceUnits="false" boundaryCondition="false" constant="false" fbc:charge="0" fbc:chemicalFormula="C6H13N3O3"/>
      <species metaid="M_CIT__91__c__93__" id="M_CIT__91__c__93__" name="Citrate" compartment="c" hasOnlySubstanceUnits="false" boundaryCondition="false" constant="false" fbc:charge="0" fbc:chemicalFormula="C6H8O7"/>
      <species metaid="M_CIT__91__e__93__" id="M_CIT__91__e__93__" name="Citrate" compartment="e" hasOnlySubstanceUnits="false" boundaryCondition="false" constant="false" fbc:charge="0" fbc:chemicalFormula="C6H8O7"/>
      <species metaid="M_CKC60MEROACYLACP__91__c__93__" id="M_CKC60MEROACYLACP__91__c__93__" name="cis-keto-C60-meroacyl-ACP" compartment="c" hasOnlySubstanceUnits="false" boundaryCondition="false" constant="false" fbc:charge="0" fbc:chemicalFormula="C60H115O2SR"/>
      <species metaid="M_CKC60MEROACYLAMP__91__c__93__" id="M_CKC60MEROACYLAMP__91__c__93__" name="cis-keto-C60-meroacyl-AMP" compartment="c" hasOnlySubstanceUnits="false" boundaryCondition="false" constant="false" fbc:charge="0" fbc:chemicalFormula="C70H128N5O9P"/>
      <species metaid="M_CL__91__c__93__" id="M_CL__91__c__93__" name="Chloride" compartment="c" hasOnlySubstanceUnits="false" boundaryCondition="false" constant="false" fbc:charge="0" fbc:chemicalFormula="Cl"/>
      <species metaid="M_CL__91__e__93__" id="M_CL__91__e__93__" name="Chloride" compartment="e" hasOnlySubstanceUnits="false" boundaryCondition="false" constant="false" fbc:charge="0" fbc:chemicalFormula="Cl"/>
      <species metaid="M_CMC59MEROACYLCPACP__91__c__93__" id="M_CMC59MEROACYLCPACP__91__c__93__" name="cis-methoxy-C59-meroacyl-cp-ACP" compartment="c" hasOnlySubstanceUnits="false" boundaryCondition="false" constant="false" fbc:charge="0" fbc:chemicalFormula="C59H115O2SR"/>
      <species metaid="M_CMC59MEROACYLCPAMP__91__c__93__" id="M_CMC59MEROACYLCPAMP__91__c__93__" name="cis-methoxy-C59-meroacyl-cp-AMP" compartment="c" hasOnlySubstanceUnits="false" boundaryCondition="false" constant="false" fbc:charge="0" fbc:chemicalFormula="C69H128N5O9P"/>
      <species metaid="M_CMC61MEROACYLCPACP__91__c__93__" id="M_CMC61MEROACYLCPACP__91__c__93__" name="cis-methoxy-C61-meroacyl-cp-ACP" compartment="c" hasOnlySubstanceUnits="false" boundaryCondition="false" constant="false" fbc:charge="0" fbc:chemicalFormula="C61H119O2SR"/>
      <species metaid="M_CMC61MEROACYLCPAMP__91__c__93__" id="M_CMC61MEROACYLCPAMP__91__c__93__" name="cis-methoxy-C61-meroacyl-cp-AMP" compartment="c" hasOnlySubstanceUnits="false" boundaryCondition="false" constant="false" fbc:charge="0" fbc:chemicalFormula="C71H132N5O9P"/>
      <species metaid="M_CMP__91__c__93__" id="M_CMP__91__c__93__" name="CMP" compartment="c" hasOnlySubstanceUnits="false" boundaryCondition="false" constant="false" fbc:charge="0" fbc:chemicalFormula="C9H14N3O8P"/>
      <species metaid="M_CO2__91__c__93__" id="M_CO2__91__c__93__" name="CO2" compartment="c" hasOnlySubstanceUnits="false" boundaryCondition="false" constant="false" fbc:charge="0" fbc:chemicalFormula="CO2"/>
      <species metaid="M_CO2__91__e__93__" id="M_CO2__91__e__93__" name="CO2" compartment="e" hasOnlySubstanceUnits="false" boundaryCondition="false" constant="false" fbc:charge="0" fbc:chemicalFormula="CO2"/>
      <species metaid="M_COA__91__c__93__" id="M_COA__91__c__93__" name="Coenzyme A" compartment="c" hasOnlySubstanceUnits="false" boundaryCondition="false" constant="false" fbc:charge="0" fbc:chemicalFormula="C21H36N7O16P3S"/>
      <species metaid="M_COB12__91__c__93__" id="M_COB12__91__c__93__" name="B12 Coenzyme" compartment="c" hasOnlySubstanceUnits="false" boundaryCondition="false" constant="false" fbc:charge="0" fbc:chemicalFormula="C72H100CoN18O17P"/>
      <species metaid="M_COB12__91__e__93__" id="M_COB12__91__e__93__" name="COB12[e]" compartment="e" hasOnlySubstanceUnits="false" boundaryCondition="false" constant="false" fbc:charge="0"/>
      <species metaid="M_COBCO__91__c__93__" id="M_COBCO__91__c__93__" name="Cobamide coenzyme" compartment="c" hasOnlySubstanceUnits="false" boundaryCondition="false" constant="false" fbc:charge="0" fbc:chemicalFormula="C72H100CoN18O17P"/>
      <species metaid="M_COBIIRINICACIDACDIAMIDE__91__c__93__" id="M_COBIIRINICACIDACDIAMIDE__91__c__93__" name="Cob(II)yrinate a,c diamide" compartment="c" hasOnlySubstanceUnits="false" boundaryCondition="false" constant="false" fbc:charge="0" fbc:chemicalFormula="C45H61CoN6O12"/>
      <species metaid="M_COBIRINICACIDACDIAMIDE__91__c__93__" id="M_COBIRINICACIDACDIAMIDE__91__c__93__" name="Cob(I)yrinate a,c diamide" compartment="c" hasOnlySubstanceUnits="false" boundaryCondition="false" constant="false" fbc:charge="0" fbc:chemicalFormula="C45H61CoN6O12"/>
      <species metaid="M_COCHEACOA__91__c__93__" id="M_COCHEACOA__91__c__93__" name="(3R)-2-(2-Carboxyethyl)-3-methyl-6-oxocyclohex-1-ene-1-carboxyl-CoA" compartment="c" hasOnlySubstanceUnits="false" boundaryCondition="false" constant="false" fbc:charge="0" fbc:chemicalFormula="C32H49N7O20P3S"/>
      <species metaid="M_COII__91__c__93__" id="M_COII__91__c__93__" name="Cobalt ion" compartment="c" hasOnlySubstanceUnits="false" boundaryCondition="false" constant="false" fbc:charge="0" fbc:chemicalFormula="Co"/>
      <species metaid="M_COII__91__e__93__" id="M_COII__91__e__93__" name="Cobalt ion" compartment="e" hasOnlySubstanceUnits="false" boundaryCondition="false" constant="false" fbc:charge="0" fbc:chemicalFormula="Co"/>
      <species metaid="M_COPROPORPHYRINOGENIII__91__c__93__" id="M_COPROPORPHYRINOGENIII__91__c__93__" name="Coproporphyrinogen III" compartment="c" hasOnlySubstanceUnits="false" boundaryCondition="false" constant="false" fbc:charge="0" fbc:chemicalFormula="C36H44N4O8"/>
      <species metaid="M_CO__91__c__93__" id="M_CO__91__c__93__" name="CO" compartment="c" hasOnlySubstanceUnits="false" boundaryCondition="false" constant="false" fbc:charge="0" fbc:chemicalFormula="CO"/>
      <species metaid="M_CO__91__e__93__" id="M_CO__91__e__93__" name="CO" compartment="e" hasOnlySubstanceUnits="false" boundaryCondition="false" constant="false" fbc:charge="0" fbc:chemicalFormula="CO"/>
      <species metaid="M_CPAD5P__91__c__93__" id="M_CPAD5P__91__c__93__" name="1-(2-Carboxyphenylamino)-1-deoxy-D-ribulose 5-phosphate" compartment="c" hasOnlySubstanceUnits="false" boundaryCondition="false" constant="false" fbc:charge="0" fbc:chemicalFormula="C12H16NO9P"/>
      <species metaid="M_CTFPP__91__c__93__" id="M_CTFPP__91__c__93__" name="2-cis,6-trans-Farnesyl diphosphate" compartment="c" hasOnlySubstanceUnits="false" boundaryCondition="false" constant="false" fbc:charge="0" fbc:chemicalFormula="C15H28O7P2"/>
      <species metaid="M_CTP__91__c__93__" id="M_CTP__91__c__93__" name="CTP" compartment="c" hasOnlySubstanceUnits="false" boundaryCondition="false" constant="false" fbc:charge="0" fbc:chemicalFormula="C9H16N3O14P3"/>
      <species metaid="M_CU__91__c__93__" id="M_CU__91__c__93__" name="Copper cation" compartment="c" hasOnlySubstanceUnits="false" boundaryCondition="false" constant="false" fbc:charge="0" fbc:chemicalFormula="Cu"/>
      <species metaid="M_CU__91__e__93__" id="M_CU__91__e__93__" name="Copper cation" compartment="e" hasOnlySubstanceUnits="false" boundaryCondition="false" constant="false" fbc:charge="0" fbc:chemicalFormula="Cu"/>
      <species metaid="M_CYSGLY__91__c__93__" id="M_CYSGLY__91__c__93__" name="L-Cysteinylglycine" compartment="c" hasOnlySubstanceUnits="false" boundaryCondition="false" constant="false" fbc:charge="0" fbc:chemicalFormula="C5H10N2O3S"/>
      <species metaid="M_CYSNGINS__91__c__93__" id="M_CYSNGINS__91__c__93__" name="1-O-[2-(L-Cysteinamido)-2-deoxy-alpha-D-glucopyranosyl]-1D-myo-inositol" compartment="c" hasOnlySubstanceUnits="false" boundaryCondition="false" constant="false" fbc:charge="0" fbc:chemicalFormula="C15H28N2O11S"/>
      <species metaid="M_CYS__91__c__93__" id="M_CYS__91__c__93__" name="L-Cysteine" compartment="c" hasOnlySubstanceUnits="false" boundaryCondition="false" constant="false" fbc:charge="0" fbc:chemicalFormula="C3H7NO2S"/>
      <species metaid="M_CYS__91__e__93__" id="M_CYS__91__e__93__" name="L-Cysteine" compartment="e" hasOnlySubstanceUnits="false" boundaryCondition="false" constant="false" fbc:charge="0" fbc:chemicalFormula="C3H7NO2S"/>
      <species metaid="M_CYT__91__c__93__" id="M_CYT__91__c__93__" name="Cytidine" compartment="c" hasOnlySubstanceUnits="false" boundaryCondition="false" constant="false" fbc:charge="0" fbc:chemicalFormula="C9H13N3O5"/>
      <species metaid="M_D6PGC__91__c__93__" id="M_D6PGC__91__c__93__" name="6-Phospho-D-gluconate" compartment="c" hasOnlySubstanceUnits="false" boundaryCondition="false" constant="false" fbc:charge="0" fbc:chemicalFormula="C6H13O10P"/>
      <species metaid="M_D6PGL__91__c__93__" id="M_D6PGL__91__c__93__" name="D-Glucono-1,5-lactone 6-phosphate" compartment="c" hasOnlySubstanceUnits="false" boundaryCondition="false" constant="false" fbc:charge="0" fbc:chemicalFormula="C6H11O9P"/>
      <species metaid="M_D6RP5P__91__c__93__" id="M_D6RP5P__91__c__93__" name="2,5-Diamino-6-(5-phospho-D-ribosylamino)pyrimidin-4(3H)-one" compartment="c" hasOnlySubstanceUnits="false" boundaryCondition="false" constant="false" fbc:charge="0" fbc:chemicalFormula="C9H16N5O8P"/>
      <species metaid="M_D8RL__91__c__93__" id="M_D8RL__91__c__93__" name="6,7-Dimethyl-8-(D-ribityl)lumazine" compartment="c" hasOnlySubstanceUnits="false" boundaryCondition="false" constant="false" fbc:charge="0" fbc:chemicalFormula="C13H18N4O6"/>
      <species metaid="M_DADP__91__c__93__" id="M_DADP__91__c__93__" name="dADP" compartment="c" hasOnlySubstanceUnits="false" boundaryCondition="false" constant="false" fbc:charge="0" fbc:chemicalFormula="C10H15N5O9P2"/>
      <species metaid="M_DAG__91__c__93__" id="M_DAG__91__c__93__" name="1,2-Diacyl-sn-glycerol" compartment="c" hasOnlySubstanceUnits="false" boundaryCondition="false" constant="false" fbc:charge="0" fbc:chemicalFormula="C41H80O5"/>
      <species metaid="M_DAG__91__e__93__" id="M_DAG__91__e__93__" name="1,2-Diacyl-sn-glycerol" compartment="e" hasOnlySubstanceUnits="false" boundaryCondition="false" constant="false" fbc:charge="0" fbc:chemicalFormula="C41H80O5"/>
      <species metaid="M_DALA__91__c__93__" id="M_DALA__91__c__93__" name="D-Alanine" compartment="c" hasOnlySubstanceUnits="false" boundaryCondition="false" constant="false" fbc:charge="0" fbc:chemicalFormula="C3H7NO2"/>
      <species metaid="M_DALA__91__e__93__" id="M_DALA__91__e__93__" name="D-Alanine" compartment="e" hasOnlySubstanceUnits="false" boundaryCondition="false" constant="false" fbc:charge="0" fbc:chemicalFormula="C3H7NO2"/>
      <species metaid="M_DAPIM__91__c__93__" id="M_DAPIM__91__c__93__" name="LL-2,6-Diaminoheptanedioate" compartment="c" hasOnlySubstanceUnits="false" boundaryCondition="false" constant="false" fbc:charge="0" fbc:chemicalFormula="C7H14N2O4"/>
      <species metaid="M_DAPIM__91__e__93__" id="M_DAPIM__91__e__93__" name="LL-2,6-Diaminoheptanedioate" compartment="e" hasOnlySubstanceUnits="false" boundaryCondition="false" constant="false" fbc:charge="0" fbc:chemicalFormula="C7H14N2O4"/>
      <species metaid="M_DATP__91__c__93__" id="M_DATP__91__c__93__" name="dATP" compartment="c" hasOnlySubstanceUnits="false" boundaryCondition="false" constant="false" fbc:charge="0" fbc:chemicalFormula="C10H16N5O12P3"/>
      <species metaid="M_DA__91__c__93__" id="M_DA__91__c__93__" name="Deoxyadenosine" compartment="c" hasOnlySubstanceUnits="false" boundaryCondition="false" constant="false" fbc:charge="0" fbc:chemicalFormula="C10H13N5O3"/>
      <species metaid="M_DA__91__e__93__" id="M_DA__91__e__93__" name="Deoxyadenosine" compartment="e" hasOnlySubstanceUnits="false" boundaryCondition="false" constant="false" fbc:charge="0" fbc:chemicalFormula="C10H13N5O3"/>
      <species metaid="M_DB4P__91__c__93__" id="M_DB4P__91__c__93__" name="L-3,4-Dihydroxybutan-2-one 4-phosphate" compartment="c" hasOnlySubstanceUnits="false" boundaryCondition="false" constant="false" fbc:charge="0" fbc:chemicalFormula="C4H9O6P"/>
      <species metaid="M_DCDP__91__c__93__" id="M_DCDP__91__c__93__" name="dCDP" compartment="c" hasOnlySubstanceUnits="false" boundaryCondition="false" constant="false" fbc:charge="0" fbc:chemicalFormula="C9H15N3O10P2"/>
      <species metaid="M_DCMP__91__c__93__" id="M_DCMP__91__c__93__" name="dCMP" compartment="c" hasOnlySubstanceUnits="false" boundaryCondition="false" constant="false" fbc:charge="0" fbc:chemicalFormula="C9H14N3O7P"/>
      <species metaid="M_DCTP__91__c__93__" id="M_DCTP__91__c__93__" name="dCTP" compartment="c" hasOnlySubstanceUnits="false" boundaryCondition="false" constant="false" fbc:charge="0" fbc:chemicalFormula="C9H16N3O13P3"/>
      <species metaid="M_DECANOATE__91__c__93__" id="M_DECANOATE__91__c__93__" name="Decanoic acid" compartment="c" hasOnlySubstanceUnits="false" boundaryCondition="false" constant="false" fbc:charge="0" fbc:chemicalFormula="C10H20O2"/>
      <species metaid="M_DECANOATE__91__e__93__" id="M_DECANOATE__91__e__93__" name="Decanoic acid" compartment="e" hasOnlySubstanceUnits="false" boundaryCondition="false" constant="false" fbc:charge="0" fbc:chemicalFormula="C10H20O2"/>
      <species metaid="M_DECANOYLCOA__91__c__93__" id="M_DECANOYLCOA__91__c__93__" name="Decanoyl-CoA" compartment="c" hasOnlySubstanceUnits="false" boundaryCondition="false" constant="false" fbc:charge="0" fbc:chemicalFormula="C31H54N7O17P3S"/>
      <species metaid="M_DETHIOBIOTIN__91__c__93__" id="M_DETHIOBIOTIN__91__c__93__" name="Dethiobiotin" compartment="c" hasOnlySubstanceUnits="false" boundaryCondition="false" constant="false" fbc:charge="0" fbc:chemicalFormula="C10H18N2O3"/>
      <species metaid="M_DGDP__91__c__93__" id="M_DGDP__91__c__93__" name="dGDP" compartment="c" hasOnlySubstanceUnits="false" boundaryCondition="false" constant="false" fbc:charge="0" fbc:chemicalFormula="C10H15N5O10P2"/>
      <species metaid="M_DGLU__91__c__93__" id="M_DGLU__91__c__93__" name="D-Glutamate" compartment="c" hasOnlySubstanceUnits="false" boundaryCondition="false" constant="false" fbc:charge="0" fbc:chemicalFormula="C5H9NO4"/>
      <species metaid="M_DGLU__91__e__93__" id="M_DGLU__91__e__93__" name="D-Glutamate" compartment="e" hasOnlySubstanceUnits="false" boundaryCondition="false" constant="false" fbc:charge="0" fbc:chemicalFormula="C5H9NO4"/>
      <species metaid="M_DGLYCERATE__91__c__93__" id="M_DGLYCERATE__91__c__93__" name="D-Glycerate" compartment="c" hasOnlySubstanceUnits="false" boundaryCondition="false" constant="false" fbc:charge="0" fbc:chemicalFormula="C3H6O4"/>
      <species metaid="M_DGMP__91__c__93__" id="M_DGMP__91__c__93__" name="dGMP" compartment="c" hasOnlySubstanceUnits="false" boundaryCondition="false" constant="false" fbc:charge="0" fbc:chemicalFormula="C10H14N5O7P"/>
      <species metaid="M_DGTP__91__c__93__" id="M_DGTP__91__c__93__" name="dGTP" compartment="c" hasOnlySubstanceUnits="false" boundaryCondition="false" constant="false" fbc:charge="0" fbc:chemicalFormula="C10H16N5O13P3"/>
      <species metaid="M_DG__91__c__93__" id="M_DG__91__c__93__" name="Deoxyguanosine" compartment="c" hasOnlySubstanceUnits="false" boundaryCondition="false" constant="false" fbc:charge="0" fbc:chemicalFormula="C10H13N5O4"/>
      <species metaid="M_DHAP__91__c__93__" id="M_DHAP__91__c__93__" name="Glycerone phosphate" compartment="c" hasOnlySubstanceUnits="false" boundaryCondition="false" constant="false" fbc:charge="0" fbc:chemicalFormula="C3H7O6P"/>
      <species metaid="M_DHA__91__c__93__" id="M_DHA__91__c__93__" name="Glycerone" compartment="c" hasOnlySubstanceUnits="false" boundaryCondition="false" constant="false" fbc:charge="0" fbc:chemicalFormula="C3H6O3"/>
      <species metaid="M_DHF__91__c__93__" id="M_DHF__91__c__93__" name="Dihydrofolate" compartment="c" hasOnlySubstanceUnits="false" boundaryCondition="false" constant="false" fbc:charge="0" fbc:chemicalFormula="C19H21N7O6"/>
      <species metaid="M_DHLIPOYLPROTEIN__91__c__93__" id="M_DHLIPOYLPROTEIN__91__c__93__" name="Dihydrolipoylprotein" compartment="c" hasOnlySubstanceUnits="false" boundaryCondition="false" constant="false" fbc:charge="0" fbc:chemicalFormula="C8H16NOS2R"/>
      <species metaid="M_DHMP__91__c__93__" id="M_DHMP__91__c__93__" name="7,8-dihydromonapterin" compartment="c" hasOnlySubstanceUnits="false" boundaryCondition="false" constant="false" fbc:charge="0" fbc:chemicalFormula="C9H13N5O4"/>
      <species metaid="M_DHMVA__91__c__93__" id="M_DHMVA__91__c__93__" name="2,3-Dihydroxy-3-methylbutanoate" compartment="c" hasOnlySubstanceUnits="false" boundaryCondition="false" constant="false" fbc:charge="0" fbc:chemicalFormula="C5H10O4"/>
      <species metaid="M_DHNP__91__c__93__" id="M_DHNP__91__c__93__" name="2-Amino-4-hydroxy-6-(D-erythro-1,2,3-trihydroxypropyl)-7,8-dihydropteridine" compartment="c" hasOnlySubstanceUnits="false" boundaryCondition="false" constant="false" fbc:charge="0" fbc:chemicalFormula="C9H13N5O4"/>
      <species metaid="M_DHN__91__c__93__" id="M_DHN__91__c__93__" name="1,4-Dihydroxy-2-naphthoate" compartment="c" hasOnlySubstanceUnits="false" boundaryCondition="false" constant="false" fbc:charge="0" fbc:chemicalFormula="C11H8O4"/>
      <species metaid="M_DHPT__91__c__93__" id="M_DHPT__91__c__93__" name="Dihydropteroate" compartment="c" hasOnlySubstanceUnits="false" boundaryCondition="false" constant="false" fbc:charge="0" fbc:chemicalFormula="C14H14N6O3"/>
      <species metaid="M_DHSK__91__c__93__" id="M_DHSK__91__c__93__" name="3-Dehydroshikimate" compartment="c" hasOnlySubstanceUnits="false" boundaryCondition="false" constant="false" fbc:charge="0" fbc:chemicalFormula="C7H8O5"/>
      <species metaid="M_DHXP__91__c__93__" id="M_DHXP__91__c__93__" name="7,8-dihydroxanthopterin" compartment="c" hasOnlySubstanceUnits="false" boundaryCondition="false" constant="false" fbc:charge="0" fbc:chemicalFormula="C6H7N5O2"/>
      <species metaid="M_DIHYDRODIPICOLINATE__91__c__93__" id="M_DIHYDRODIPICOLINATE__91__c__93__" name="L-2,3-Dihydrodipicolinate" compartment="c" hasOnlySubstanceUnits="false" boundaryCondition="false" constant="false" fbc:charge="0" fbc:chemicalFormula="C7H7NO4"/>
      <species metaid="M_DIHYDROXYMETHYLPENTANOATE__91__c__93__" id="M_DIHYDROXYMETHYLPENTANOATE__91__c__93__" name="(R)-2,3-Dihydroxy-3-methylpentanoate" compartment="c" hasOnlySubstanceUnits="false" boundaryCondition="false" constant="false" fbc:charge="0" fbc:chemicalFormula="C6H12O4"/>
      <species metaid="M_DIMAM__91__c__93__" id="M_DIMAM__91__c__93__" name="phthiodiocerol dimycocerosate DIMA membrane associated" compartment="c" hasOnlySubstanceUnits="false" boundaryCondition="false" constant="false" fbc:charge="0" fbc:chemicalFormula="C95H188O5"/>
      <species metaid="M_DIMA__91__c__93__" id="M_DIMA__91__c__93__" name="phthiodiocerol dimycocerosate DIMA" compartment="c" hasOnlySubstanceUnits="false" boundaryCondition="false" constant="false" fbc:charge="0" fbc:chemicalFormula="C95H188O5"/>
      <species metaid="M_DIMBM__91__c__93__" id="M_DIMBM__91__c__93__" name="phthiodiolone dimycocerosate DIMB membrane associated" compartment="c" hasOnlySubstanceUnits="false" boundaryCondition="false" constant="false" fbc:charge="0" fbc:chemicalFormula="C94H184O5"/>
      <species metaid="M_DIMB__91__c__93__" id="M_DIMB__91__c__93__" name="phthiodiolone dimycocerosate DIMB" compartment="c" hasOnlySubstanceUnits="false" boundaryCondition="false" constant="false" fbc:charge="0" fbc:chemicalFormula="C94H184O5"/>
      <species metaid="M_DIMGP__91__c__93__" id="M_DIMGP__91__c__93__" name="D-erythro-1-(Imidazol-4-yl)glycerol 3-phosphate" compartment="c" hasOnlySubstanceUnits="false" boundaryCondition="false" constant="false" fbc:charge="0" fbc:chemicalFormula="C6H11N2O6P"/>
      <species metaid="M_DIN__91__c__93__" id="M_DIN__91__c__93__" name="Deoxyinosine" compartment="c" hasOnlySubstanceUnits="false" boundaryCondition="false" constant="false" fbc:charge="0" fbc:chemicalFormula="C10H12N4O4"/>
      <species metaid="M_DIN__91__e__93__" id="M_DIN__91__e__93__" name="Deoxyinosine" compartment="e" hasOnlySubstanceUnits="false" boundaryCondition="false" constant="false" fbc:charge="0" fbc:chemicalFormula="C10H12N4O4"/>
      <species metaid="M_DLIPO__91__c__93__" id="M_DLIPO__91__c__93__" name="Dihydrolipoamide" compartment="c" hasOnlySubstanceUnits="false" boundaryCondition="false" constant="false" fbc:charge="0" fbc:chemicalFormula="C8H17NOS2"/>
      <species metaid="M_DMBI__91__c__93__" id="M_DMBI__91__c__93__" name="Dimethylbenzimidazole" compartment="c" hasOnlySubstanceUnits="false" boundaryCondition="false" constant="false" fbc:charge="0" fbc:chemicalFormula="C9H10N2"/>
      <species metaid="M_DMPP__91__c__93__" id="M_DMPP__91__c__93__" name="Dimethylallyl diphosphate" compartment="c" hasOnlySubstanceUnits="false" boundaryCondition="false" constant="false" fbc:charge="0" fbc:chemicalFormula="C5H12O7P2"/>
      <species metaid="M_DMQ__91__c__93__" id="M_DMQ__91__c__93__" name="2-Demethylmenaquinone (n=7)" compartment="c" hasOnlySubstanceUnits="false" boundaryCondition="false" constant="false" fbc:charge="0" fbc:chemicalFormula="C50H70O2"/>
      <species metaid="M_DOCOSANOATE__91__c__93__" id="M_DOCOSANOATE__91__c__93__" name="Docosanoic acid" compartment="c" hasOnlySubstanceUnits="false" boundaryCondition="false" constant="false" fbc:charge="0" fbc:chemicalFormula="C22H44O2"/>
      <species metaid="M_DOCOSANOYLACP__91__c__93__" id="M_DOCOSANOYLACP__91__c__93__" name="docosanoyl-ACP" compartment="c" hasOnlySubstanceUnits="false" boundaryCondition="false" constant="false" fbc:charge="0" fbc:chemicalFormula="C22H43OSR"/>
      <species metaid="M_DOCOSANOYLAMP__91__c__93__" id="M_DOCOSANOYLAMP__91__c__93__" name="docosanoyl AMP" compartment="c" hasOnlySubstanceUnits="false" boundaryCondition="false" constant="false" fbc:charge="0" fbc:chemicalFormula="C32H56N5O8P"/>
      <species metaid="M_DOCOSANOYLCOA__91__c__93__" id="M_DOCOSANOYLCOA__91__c__93__" name="Docosanoyl-CoA" compartment="c" hasOnlySubstanceUnits="false" boundaryCondition="false" constant="false" fbc:charge="0" fbc:chemicalFormula="C43H78N7O17P3S"/>
      <species metaid="M_DODECANOATE__91__c__93__" id="M_DODECANOATE__91__c__93__" name="Dodecanoic acid" compartment="c" hasOnlySubstanceUnits="false" boundaryCondition="false" constant="false" fbc:charge="0" fbc:chemicalFormula="C12H24O2"/>
      <species metaid="M_DODECANOATE__91__e__93__" id="M_DODECANOATE__91__e__93__" name="Dodecanoic acid" compartment="e" hasOnlySubstanceUnits="false" boundaryCondition="false" constant="false" fbc:charge="0" fbc:chemicalFormula="C12H24O2"/>
      <species metaid="M_DODECANOYLCOA__91__c__93__" id="M_DODECANOYLCOA__91__c__93__" name="Lauroyl-CoA" compartment="c" hasOnlySubstanceUnits="false" boundaryCondition="false" constant="false" fbc:charge="0" fbc:chemicalFormula="C33H58N7O17P3S"/>
      <species metaid="M_DOPENTACONTANOYLACP__91__c__93__" id="M_DOPENTACONTANOYLACP__91__c__93__" name="C52-acyl-ACP" compartment="c" hasOnlySubstanceUnits="false" boundaryCondition="false" constant="false" fbc:charge="0" fbc:chemicalFormula="C52H103OSR"/>
      <species metaid="M_DORIB__91__c__93__" id="M_DORIB__91__c__93__" name="Deoxyribose" compartment="c" hasOnlySubstanceUnits="false" boundaryCondition="false" constant="false" fbc:charge="0" fbc:chemicalFormula="C5H10O4"/>
      <species metaid="M_DOROA__91__c__93__" id="M_DOROA__91__c__93__" name="(S)-Dihydroorotate" compartment="c" hasOnlySubstanceUnits="false" boundaryCondition="false" constant="false" fbc:charge="0" fbc:chemicalFormula="C5H6N2O4"/>
      <species metaid="M_DOTETRACONTANOYLACP__91__c__93__" id="M_DOTETRACONTANOYLACP__91__c__93__" name="C42-acyl-ACP" compartment="c" hasOnlySubstanceUnits="false" boundaryCondition="false" constant="false" fbc:charge="0" fbc:chemicalFormula="C42H83OSR"/>
      <species metaid="M_DOTRIACONTANOYLACP__91__c__93__" id="M_DOTRIACONTANOYLACP__91__c__93__" name="C32-acyl-ACP" compartment="c" hasOnlySubstanceUnits="false" boundaryCondition="false" constant="false" fbc:charge="0" fbc:chemicalFormula="C32H63OSR"/>
      <species metaid="M_DPCOA__91__c__93__" id="M_DPCOA__91__c__93__" name="Dephospho-CoA" compartment="c" hasOnlySubstanceUnits="false" boundaryCondition="false" constant="false" fbc:charge="0" fbc:chemicalFormula="C21H35N7O13P2S"/>
      <species metaid="M_DPPP__91__c__93__" id="M_DPPP__91__c__93__" name="(2Z,6Z,10Z,14Z,18Z,22Z,26Z,30Z,34E)-Decaprenyl diphosphate" compartment="c" hasOnlySubstanceUnits="false" boundaryCondition="false" constant="false" fbc:charge="0" fbc:chemicalFormula="C50H84O7P2"/>
      <species metaid="M_DPPR__91__c__93__" id="M_DPPR__91__c__93__" name="decaprenylphoshoryl-5-phosphoribose" compartment="c" hasOnlySubstanceUnits="false" boundaryCondition="false" constant="false" fbc:charge="0" fbc:chemicalFormula="C55H92P2O11"/>
      <species metaid="M_DPP__91__c__93__" id="M_DPP__91__c__93__" name="decaprenyl phosphate" compartment="c" hasOnlySubstanceUnits="false" boundaryCondition="false" constant="false" fbc:charge="0" fbc:chemicalFormula="C50H83O4P"/>
      <species metaid="M_DQT__91__c__93__" id="M_DQT__91__c__93__" name="3-Dehydroquinate" compartment="c" hasOnlySubstanceUnits="false" boundaryCondition="false" constant="false" fbc:charge="0" fbc:chemicalFormula="C7H10O6"/>
      <species metaid="M_DR1P__91__c__93__" id="M_DR1P__91__c__93__" name="2-Deoxy-D-ribose 1-phosphate" compartment="c" hasOnlySubstanceUnits="false" boundaryCondition="false" constant="false" fbc:charge="0" fbc:chemicalFormula="C5H11O7P"/>
      <species metaid="M_DR5P__91__c__93__" id="M_DR5P__91__c__93__" name="2-Deoxy-D-ribose 5-phosphate" compartment="c" hasOnlySubstanceUnits="false" boundaryCondition="false" constant="false" fbc:charge="0" fbc:chemicalFormula="C5H11O7P"/>
      <species metaid="M_DTDP4DH6DGLC__91__c__93__" id="M_DTDP4DH6DGLC__91__c__93__" name="4,6-Dideoxy-4-oxo-dTDP-D-glucose" compartment="c" hasOnlySubstanceUnits="false" boundaryCondition="false" constant="false" fbc:charge="0" fbc:chemicalFormula="C16H24N2O15P2"/>
      <species metaid="M_DTDP4DH6DMAN__91__c__93__" id="M_DTDP4DH6DMAN__91__c__93__" name="dTDP-4-dehydro-6-deoxy-L-mannose" compartment="c" hasOnlySubstanceUnits="false" boundaryCondition="false" constant="false" fbc:charge="0" fbc:chemicalFormula="C16H24N2O15P2"/>
      <species metaid="M_DTDPGLC__91__c__93__" id="M_DTDPGLC__91__c__93__" name="dTDP-glucose" compartment="c" hasOnlySubstanceUnits="false" boundaryCondition="false" constant="false" fbc:charge="0" fbc:chemicalFormula="C16H26N2O16P2"/>
      <species metaid="M_DTDPRHAM__91__c__93__" id="M_DTDPRHAM__91__c__93__" name="dTDP-6-deoxy-L-mannose" compartment="c" hasOnlySubstanceUnits="false" boundaryCondition="false" constant="false" fbc:charge="0" fbc:chemicalFormula="C16H26N2O15P2"/>
      <species metaid="M_DTDP__91__c__93__" id="M_DTDP__91__c__93__" name="dTDP" compartment="c" hasOnlySubstanceUnits="false" boundaryCondition="false" constant="false" fbc:charge="0" fbc:chemicalFormula="C10H16N2O11P2"/>
      <species metaid="M_DTHY__91__c__93__" id="M_DTHY__91__c__93__" name="Thymidine" compartment="c" hasOnlySubstanceUnits="false" boundaryCondition="false" constant="false" fbc:charge="0" fbc:chemicalFormula="C10H14N2O5"/>
      <species metaid="M_DTMP__91__c__93__" id="M_DTMP__91__c__93__" name="dTMP" compartment="c" hasOnlySubstanceUnits="false" boundaryCondition="false" constant="false" fbc:charge="0" fbc:chemicalFormula="C10H15N2O8P"/>
      <species metaid="M_DTTP__91__c__93__" id="M_DTTP__91__c__93__" name="dTTP" compartment="c" hasOnlySubstanceUnits="false" boundaryCondition="false" constant="false" fbc:charge="0" fbc:chemicalFormula="C10H17N2O14P3"/>
      <species metaid="M_DUDP__91__c__93__" id="M_DUDP__91__c__93__" name="dUDP" compartment="c" hasOnlySubstanceUnits="false" boundaryCondition="false" constant="false" fbc:charge="0" fbc:chemicalFormula="C9H14N2O11P2"/>
      <species metaid="M_DUMP__91__c__93__" id="M_DUMP__91__c__93__" name="dUMP" compartment="c" hasOnlySubstanceUnits="false" boundaryCondition="false" constant="false" fbc:charge="0" fbc:chemicalFormula="C9H13N2O8P"/>
      <species metaid="M_DUTP__91__c__93__" id="M_DUTP__91__c__93__" name="dUTP" compartment="c" hasOnlySubstanceUnits="false" boundaryCondition="false" constant="false" fbc:charge="0" fbc:chemicalFormula="C9H15N2O14P3"/>
      <species metaid="M_DX5P__91__c__93__" id="M_DX5P__91__c__93__" name="1-Deoxy-D-xylulose 5-phosphate" compartment="c" hasOnlySubstanceUnits="false" boundaryCondition="false" constant="false" fbc:charge="0" fbc:chemicalFormula="C5H11O7P"/>
      <species metaid="M_E4P__91__c__93__" id="M_E4P__91__c__93__" name="D-Erythrose 4-phosphate" compartment="c" hasOnlySubstanceUnits="false" boundaryCondition="false" constant="false" fbc:charge="0" fbc:chemicalFormula="C4H9O7P"/>
      <species metaid="M_ECSCOA__91__c__93__" id="M_ECSCOA__91__c__93__" name="Eicosanoyl-CoA" compartment="c" hasOnlySubstanceUnits="false" boundaryCondition="false" constant="false" fbc:charge="0" fbc:chemicalFormula="C41H74N7O17P3S"/>
      <species metaid="M_EICOSANOATE__91__c__93__" id="M_EICOSANOATE__91__c__93__" name="Icosanoic acid" compartment="c" hasOnlySubstanceUnits="false" boundaryCondition="false" constant="false" fbc:charge="0" fbc:chemicalFormula="C20H40O2"/>
      <species metaid="M_EICOSANOATE__91__e__93__" id="M_EICOSANOATE__91__e__93__" name="Icosanoic acid" compartment="e" hasOnlySubstanceUnits="false" boundaryCondition="false" constant="false" fbc:charge="0" fbc:chemicalFormula="C20H40O2"/>
      <species metaid="M_EICOSANOYLACP__91__c__93__" id="M_EICOSANOYLACP__91__c__93__" name="eicosanoyl-ACP" compartment="c" hasOnlySubstanceUnits="false" boundaryCondition="false" constant="false" fbc:charge="0" fbc:chemicalFormula="C20H39OSR"/>
      <species metaid="M_EICOSANOYLAMP__91__c__93__" id="M_EICOSANOYLAMP__91__c__93__" name="icosanoyl AMP" compartment="c" hasOnlySubstanceUnits="false" boundaryCondition="false" constant="false" fbc:charge="0" fbc:chemicalFormula="C30H52N5O8P"/>
      <species metaid="M_EPSHCHC__91__c__93__" id="M_EPSHCHC__91__c__93__" name="2-Succinyl-5-enolpyruvyl-6-hydroxy-3-cyclohexene-1-carboxylate" compartment="c" hasOnlySubstanceUnits="false" boundaryCondition="false" constant="false" fbc:charge="0" fbc:chemicalFormula="C14H16O9"/>
      <species metaid="M_ETHA__91__c__93__" id="M_ETHA__91__c__93__" name="Ethanolamine" compartment="c" hasOnlySubstanceUnits="false" boundaryCondition="false" constant="false" fbc:charge="0" fbc:chemicalFormula="C2H7NO"/>
      <species metaid="M_ETH__91__c__93__" id="M_ETH__91__c__93__" name="Ethanol" compartment="c" hasOnlySubstanceUnits="false" boundaryCondition="false" constant="false" fbc:charge="0" fbc:chemicalFormula="C2H6O"/>
      <species metaid="M_ETH__91__e__93__" id="M_ETH__91__e__93__" name="Ethanol" compartment="e" hasOnlySubstanceUnits="false" boundaryCondition="false" constant="false" fbc:charge="0" fbc:chemicalFormula="C2H6O"/>
      <species metaid="M_F1P__91__c__93__" id="M_F1P__91__c__93__" name="D-Fructose 1-phosphate" compartment="c" hasOnlySubstanceUnits="false" boundaryCondition="false" constant="false" fbc:charge="0" fbc:chemicalFormula="C6H13O9P"/>
      <species metaid="M_F4200__91__c__93__" id="M_F4200__91__c__93__" name="Coenzyme F420-0" compartment="c" hasOnlySubstanceUnits="false" boundaryCondition="false" constant="false" fbc:charge="0" fbc:chemicalFormula="C19H22N3O12P"/>
      <species metaid="M_F4201__91__c__93__" id="M_F4201__91__c__93__" name="Coenzyme F420-1" compartment="c" hasOnlySubstanceUnits="false" boundaryCondition="false" constant="false" fbc:charge="0" fbc:chemicalFormula="C24H29N4O15P"/>
      <species metaid="M_F420H2__91__c__93__" id="M_F420H2__91__c__93__" name="Coenzyme F420" compartment="c" hasOnlySubstanceUnits="false" boundaryCondition="false" constant="false" fbc:charge="0" fbc:chemicalFormula="C29H38N5O18P"/>
      <species metaid="M_F420__91__c__93__" id="M_F420__91__c__93__" name="Coenzyme F420" compartment="c" hasOnlySubstanceUnits="false" boundaryCondition="false" constant="false" fbc:charge="0" fbc:chemicalFormula="C29H36N5O18P"/>
      <species metaid="M_F6P__91__c__93__" id="M_F6P__91__c__93__" name="D-Fructose 6-phosphate" compartment="c" hasOnlySubstanceUnits="false" boundaryCondition="false" constant="false" fbc:charge="0" fbc:chemicalFormula="C6H13O9P"/>
      <species metaid="M_FADH2__91__c__93__" id="M_FADH2__91__c__93__" name="FADH2" compartment="c" hasOnlySubstanceUnits="false" boundaryCondition="false" constant="false" fbc:charge="0" fbc:chemicalFormula="C27H35N9O15P2"/>
      <species metaid="M_FAD__91__c__93__" id="M_FAD__91__c__93__" name="FAD" compartment="c" hasOnlySubstanceUnits="false" boundaryCondition="false" constant="false" fbc:charge="0" fbc:chemicalFormula="C27H33N9O15P2"/>
      <species metaid="M_FDP__91__c__93__" id="M_FDP__91__c__93__" name="D-Fructose 1,6-bisphosphate" compartment="c" hasOnlySubstanceUnits="false" boundaryCondition="false" constant="false" fbc:charge="0" fbc:chemicalFormula="C6H14O12P2"/>
      <species metaid="M_FE2__91__c__93__" id="M_FE2__91__c__93__" name="Fe2+" compartment="c" hasOnlySubstanceUnits="false" boundaryCondition="false" constant="false" fbc:charge="0" fbc:chemicalFormula="Fe"/>
      <species metaid="M_FE2__91__e__93__" id="M_FE2__91__e__93__" name="Fe2+" compartment="e" hasOnlySubstanceUnits="false" boundaryCondition="false" constant="false" fbc:charge="0" fbc:chemicalFormula="Fe"/>
      <species metaid="M_FE3__91__c__93__" id="M_FE3__91__c__93__" name="Fe3+" compartment="c" hasOnlySubstanceUnits="false" boundaryCondition="false" constant="false" fbc:charge="0" fbc:chemicalFormula="Fe"/>
      <species metaid="M_FE3__91__e__93__" id="M_FE3__91__e__93__" name="Fe3+" compartment="e" hasOnlySubstanceUnits="false" boundaryCondition="false" constant="false" fbc:charge="0" fbc:chemicalFormula="Fe"/>
      <species metaid="M_FERI__91__c__93__" id="M_FERI__91__c__93__" name="Reduced ferredoxin" compartment="c" hasOnlySubstanceUnits="false" boundaryCondition="false" constant="false" fbc:charge="0"/>
      <species metaid="M_FERO__91__c__93__" id="M_FERO__91__c__93__" name="Oxidized ferredoxin" compartment="c" hasOnlySubstanceUnits="false" boundaryCondition="false" constant="false" fbc:charge="0"/>
      <species metaid="M_FGAM__91__c__93__" id="M_FGAM__91__c__93__" name="2-(Formamido)-N1-(5-phosphoribosyl)acetamidine" compartment="c" hasOnlySubstanceUnits="false" boundaryCondition="false" constant="false" fbc:charge="0" fbc:chemicalFormula="C8H16N3O8P"/>
      <species metaid="M_FGAR__91__c__93__" id="M_FGAR__91__c__93__" name="5-Phosphoribosyl-N-formylglycinamide" compartment="c" hasOnlySubstanceUnits="false" boundaryCondition="false" constant="false" fbc:charge="0" fbc:chemicalFormula="C8H15N2O9P"/>
      <species metaid="M_FMNH2__91__c__93__" id="M_FMNH2__91__c__93__" name="Reduced FMN" compartment="c" hasOnlySubstanceUnits="false" boundaryCondition="false" constant="false" fbc:charge="0" fbc:chemicalFormula="C17H23N4O9P"/>
      <species metaid="M_FMN__91__c__93__" id="M_FMN__91__c__93__" name="FMN" compartment="c" hasOnlySubstanceUnits="false" boundaryCondition="false" constant="false" fbc:charge="0" fbc:chemicalFormula="C17H21N4O9P"/>
      <species metaid="M_FOCOA__91__c__93__" id="M_FOCOA__91__c__93__" name="Formyl-CoA" compartment="c" hasOnlySubstanceUnits="false" boundaryCondition="false" constant="false" fbc:charge="0" fbc:chemicalFormula="C22H36N7O17P3S"/>
      <species metaid="M_FOL__91__c__93__" id="M_FOL__91__c__93__" name="Folate" compartment="c" hasOnlySubstanceUnits="false" boundaryCondition="false" constant="false" fbc:charge="0" fbc:chemicalFormula="C19H19N7O6"/>
      <species metaid="M_FOL__91__e__93__" id="M_FOL__91__e__93__" name="Folate" compartment="e" hasOnlySubstanceUnits="false" boundaryCondition="false" constant="false" fbc:charge="0" fbc:chemicalFormula="C19H19N7O6"/>
      <species metaid="M_FOR__91__c__93__" id="M_FOR__91__c__93__" name="Formate" compartment="c" hasOnlySubstanceUnits="false" boundaryCondition="false" constant="false" fbc:charge="0" fbc:chemicalFormula="CH2O2"/>
      <species metaid="M_FOR__91__e__93__" id="M_FOR__91__e__93__" name="Formate" compartment="e" hasOnlySubstanceUnits="false" boundaryCondition="false" constant="false" fbc:charge="0" fbc:chemicalFormula="CH2O2"/>
      <species metaid="M_FO__91__c__93__" id="M_FO__91__c__93__" name="7,8-Didemethyl-8-hydroxy-5-deazariboflavin" compartment="c" hasOnlySubstanceUnits="false" boundaryCondition="false" constant="false" fbc:charge="0" fbc:chemicalFormula="C16H17N3O7"/>
      <species metaid="M_FPP__91__c__93__" id="M_FPP__91__c__93__" name="trans,trans-Farnesyl diphosphate" compartment="c" hasOnlySubstanceUnits="false" boundaryCondition="false" constant="false" fbc:charge="0" fbc:chemicalFormula="C15H28O7P2"/>
      <species metaid="M_FRU__91__c__93__" id="M_FRU__91__c__93__" name="D-Fructose" compartment="c" hasOnlySubstanceUnits="false" boundaryCondition="false" constant="false" fbc:charge="0" fbc:chemicalFormula="C6H12O6"/>
      <species metaid="M_FRU__91__e__93__" id="M_FRU__91__e__93__" name="D-Fructose" compartment="e" hasOnlySubstanceUnits="false" boundaryCondition="false" constant="false" fbc:charge="0" fbc:chemicalFormula="C6H12O6"/>
      <species metaid="M_FTHF__91__c__93__" id="M_FTHF__91__c__93__" name="10-Formyltetrahydrofolate" compartment="c" hasOnlySubstanceUnits="false" boundaryCondition="false" constant="false" fbc:charge="0" fbc:chemicalFormula="C20H23N7O7"/>
      <species metaid="M_FU1P__91__c__93__" id="M_FU1P__91__c__93__" name="L-Fuculose 1-phosphate" compartment="c" hasOnlySubstanceUnits="false" boundaryCondition="false" constant="false" fbc:charge="0" fbc:chemicalFormula="C6H13O8P"/>
      <species metaid="M_FUACAC__91__c__93__" id="M_FUACAC__91__c__93__" name="4-Fumarylacetoacetate" compartment="c" hasOnlySubstanceUnits="false" boundaryCondition="false" constant="false" fbc:charge="0" fbc:chemicalFormula="C8H8O6"/>
      <species metaid="M_FUM__91__c__93__" id="M_FUM__91__c__93__" name="Fumarate" compartment="c" hasOnlySubstanceUnits="false" boundaryCondition="false" constant="false" fbc:charge="0" fbc:chemicalFormula="C4H4O4"/>
      <species metaid="M_FUM__91__e__93__" id="M_FUM__91__e__93__" name="Fumarate" compartment="e" hasOnlySubstanceUnits="false" boundaryCondition="false" constant="false" fbc:charge="0" fbc:chemicalFormula="C4H4O4"/>
      <species metaid="M_G1P__91__c__93__" id="M_G1P__91__c__93__" name="D-Glucose 1-phosphate" compartment="c" hasOnlySubstanceUnits="false" boundaryCondition="false" constant="false" fbc:charge="0" fbc:chemicalFormula="C6H13O9P"/>
      <species metaid="M_G3PE__91__c__93__" id="M_G3PE__91__c__93__" name="sn-glycero-3-Phospoethanolamine" compartment="c" hasOnlySubstanceUnits="false" boundaryCondition="false" constant="false" fbc:charge="0" fbc:chemicalFormula="C5H14NO6P"/>
      <species metaid="M_G3P__91__c__93__" id="M_G3P__91__c__93__" name="D-Glyceraldehyde 3-phosphate" compartment="c" hasOnlySubstanceUnits="false" boundaryCondition="false" constant="false" fbc:charge="0" fbc:chemicalFormula="C3H7O6P"/>
      <species metaid="M_G3P__91__e__93__" id="M_G3P__91__e__93__" name="D-Glyceraldehyde 3-phosphate" compartment="e" hasOnlySubstanceUnits="false" boundaryCondition="false" constant="false" fbc:charge="0" fbc:chemicalFormula="C3H7O6P"/>
      <species metaid="M_G6P__91__c__93__" id="M_G6P__91__c__93__" name="D-Glucose 6-phosphate" compartment="c" hasOnlySubstanceUnits="false" boundaryCondition="false" constant="false" fbc:charge="0" fbc:chemicalFormula="C6H13O9P"/>
      <species metaid="M_GA1P__91__c__93__" id="M_GA1P__91__c__93__" name="alpha-D-Glucosamine 1-phosphate" compartment="c" hasOnlySubstanceUnits="false" boundaryCondition="false" constant="false" fbc:charge="0" fbc:chemicalFormula="C6H14NO8P"/>
      <species metaid="M_GA6P__91__c__93__" id="M_GA6P__91__c__93__" name="D-Glucosamine 6-phosphate" compartment="c" hasOnlySubstanceUnits="false" boundaryCondition="false" constant="false" fbc:charge="0" fbc:chemicalFormula="C6H14NO8P"/>
      <species metaid="M_GABA__91__c__93__" id="M_GABA__91__c__93__" name="4-Aminobytanoate" compartment="c" hasOnlySubstanceUnits="false" boundaryCondition="false" constant="false" fbc:charge="0" fbc:chemicalFormula="C4H9NO2"/>
      <species metaid="M_GABA__91__e__93__" id="M_GABA__91__e__93__" name="4-Aminobytanoate" compartment="e" hasOnlySubstanceUnits="false" boundaryCondition="false" constant="false" fbc:charge="0" fbc:chemicalFormula="C4H9NO2"/>
      <species metaid="M_GAL1P__91__c__93__" id="M_GAL1P__91__c__93__" name="alpha-D-Galactose 1-phosphate" compartment="c" hasOnlySubstanceUnits="false" boundaryCondition="false" constant="false" fbc:charge="0" fbc:chemicalFormula="C6H13O9P"/>
      <species metaid="M_GALACTANDPP__91__c__93__" id="M_GALACTANDPP__91__c__93__" name="galactan-decaprenylphosphate large complex" compartment="c" hasOnlySubstanceUnits="false" boundaryCondition="false" constant="false" fbc:charge="0" fbc:chemicalFormula="C249H415NO166P2"/>
      <species metaid="M_GAR__91__c__93__" id="M_GAR__91__c__93__" name="5-Phosphoribosylglycinamide" compartment="c" hasOnlySubstanceUnits="false" boundaryCondition="false" constant="false" fbc:charge="0" fbc:chemicalFormula="C7H15N2O8P"/>
      <species metaid="M_GA__91__c__93__" id="M_GA__91__c__93__" name="D-Glyceraldehyde" compartment="c" hasOnlySubstanceUnits="false" boundaryCondition="false" constant="false" fbc:charge="0" fbc:chemicalFormula="C3H6O3"/>
      <species metaid="M_GDPDHDOGAL__91__c__93__" id="M_GDPDHDOGAL__91__c__93__" name="GDP-4-keto-6-L-deoxygalactose" compartment="c" hasOnlySubstanceUnits="false" boundaryCondition="false" constant="false" fbc:charge="0" fbc:chemicalFormula="C16H23N5O15P2"/>
      <species metaid="M_GDPDHDOMAN__91__c__93__" id="M_GDPDHDOMAN__91__c__93__" name="GDP-4-dehydro-6-deoxy-D-mannose" compartment="c" hasOnlySubstanceUnits="false" boundaryCondition="false" constant="false" fbc:charge="0" fbc:chemicalFormula="C16H23N5O15P2"/>
      <species metaid="M_GDPFUC__91__c__93__" id="M_GDPFUC__91__c__93__" name="GDP-L-fucose" compartment="c" hasOnlySubstanceUnits="false" boundaryCondition="false" constant="false" fbc:charge="0" fbc:chemicalFormula="C16H25N5O15P2"/>
      <species metaid="M_GDPMAN__91__c__93__" id="M_GDPMAN__91__c__93__" name="GDP-mannose" compartment="c" hasOnlySubstanceUnits="false" boundaryCondition="false" constant="false" fbc:charge="0" fbc:chemicalFormula="C16H25N5O16P2"/>
      <species metaid="M_GDP__91__c__93__" id="M_GDP__91__c__93__" name="GDP" compartment="c" hasOnlySubstanceUnits="false" boundaryCondition="false" constant="false" fbc:charge="0" fbc:chemicalFormula="C10H15N5O11P2"/>
      <species metaid="M_GGPP__91__c__93__" id="M_GGPP__91__c__93__" name="Geranylgeranyl diphosphate" compartment="c" hasOnlySubstanceUnits="false" boundaryCondition="false" constant="false" fbc:charge="0" fbc:chemicalFormula="C20H36O7P2"/>
      <species metaid="M_GL3P__91__c__93__" id="M_GL3P__91__c__93__" name="sn-Glycerol 3-phosphate" compartment="c" hasOnlySubstanceUnits="false" boundaryCondition="false" constant="false" fbc:charge="0" fbc:chemicalFormula="C3H9O6P"/>
      <species metaid="M_GL3P__91__e__93__" id="M_GL3P__91__e__93__" name="sn-Glycerol 3-phosphate" compartment="e" hasOnlySubstanceUnits="false" boundaryCondition="false" constant="false" fbc:charge="0" fbc:chemicalFormula="C3H9O6P"/>
      <species metaid="M_GLAC__91__c__93__" id="M_GLAC__91__c__93__" name="alpha-D-Galactose" compartment="c" hasOnlySubstanceUnits="false" boundaryCondition="false" constant="false" fbc:charge="0" fbc:chemicalFormula="C6H12O6"/>
      <species metaid="M_GLAC__91__e__93__" id="M_GLAC__91__e__93__" name="alpha-D-Galactose" compartment="e" hasOnlySubstanceUnits="false" boundaryCondition="false" constant="false" fbc:charge="0" fbc:chemicalFormula="C6H12O6"/>
      <species metaid="M_GLAL__91__c__93__" id="M_GLAL__91__c__93__" name="Glycolaldehyde" compartment="c" hasOnlySubstanceUnits="false" boundaryCondition="false" constant="false" fbc:charge="0" fbc:chemicalFormula="C2H4O2"/>
      <species metaid="M_GLC__91__c__93__" id="M_GLC__91__c__93__" name="D-Glucose" compartment="c" hasOnlySubstanceUnits="false" boundaryCondition="false" constant="false" fbc:charge="0" fbc:chemicalFormula="C6H12O6"/>
      <species metaid="M_GLC__91__e__93__" id="M_GLC__91__e__93__" name="D-Glucose" compartment="e" hasOnlySubstanceUnits="false" boundaryCondition="false" constant="false" fbc:charge="0" fbc:chemicalFormula="C6H12O6"/>
      <species metaid="M_GLN__91__c__93__" id="M_GLN__91__c__93__" name="L-Glutamine" compartment="c" hasOnlySubstanceUnits="false" boundaryCondition="false" constant="false" fbc:charge="0" fbc:chemicalFormula="C5H10N2O3"/>
      <species metaid="M_GLN__91__e__93__" id="M_GLN__91__e__93__" name="L-Glutamine" compartment="e" hasOnlySubstanceUnits="false" boundaryCondition="false" constant="false" fbc:charge="0" fbc:chemicalFormula="C5H10N2O3"/>
      <species metaid="M_GLU1SEMIALD__91__c__93__" id="M_GLU1SEMIALD__91__c__93__" name="(S)-4-Amino-5-oxopentanoate" compartment="c" hasOnlySubstanceUnits="false" boundaryCondition="false" constant="false" fbc:charge="0" fbc:chemicalFormula="C5H9NO3"/>
      <species metaid="M_GLUCAN__91__c__93__" id="M_GLUCAN__91__c__93__" name="D-glucan monomer" compartment="c" hasOnlySubstanceUnits="false" boundaryCondition="false" constant="false" fbc:charge="0" fbc:chemicalFormula="C6H10O5"/>
      <species metaid="M_GLUGSAL__91__c__93__" id="M_GLUGSAL__91__c__93__" name="L-Glutamate 5-semialdehyde" compartment="c" hasOnlySubstanceUnits="false" boundaryCondition="false" constant="false" fbc:charge="0" fbc:chemicalFormula="C5H9NO3"/>
      <species metaid="M_GLUP__91__c__93__" id="M_GLUP__91__c__93__" name="L-Glutamyl 5-phosphate" compartment="c" hasOnlySubstanceUnits="false" boundaryCondition="false" constant="false" fbc:charge="0" fbc:chemicalFormula="C5H10NO7P"/>
      <species metaid="M_GLU__91__c__93__" id="M_GLU__91__c__93__" name="L-Glutamate" compartment="c" hasOnlySubstanceUnits="false" boundaryCondition="false" constant="false" fbc:charge="0" fbc:chemicalFormula="C5H9NO4"/>
      <species metaid="M_GLU__91__e__93__" id="M_GLU__91__e__93__" name="L-Glutamate" compartment="e" hasOnlySubstanceUnits="false" boundaryCondition="false" constant="false" fbc:charge="0" fbc:chemicalFormula="C5H9NO4"/>
      <species metaid="M_GLX__91__c__93__" id="M_GLX__91__c__93__" name="Glyoxylate" compartment="c" hasOnlySubstanceUnits="false" boundaryCondition="false" constant="false" fbc:charge="0" fbc:chemicalFormula="C2H2O3"/>
      <species metaid="M_GLYCOLATE__91__c__93__" id="M_GLYCOLATE__91__c__93__" name="Glycolate" compartment="c" hasOnlySubstanceUnits="false" boundaryCondition="false" constant="false" fbc:charge="0" fbc:chemicalFormula="C2H4O3"/>
      <species metaid="M_GLYCOLATE__91__e__93__" id="M_GLYCOLATE__91__e__93__" name="Glycolate" compartment="e" hasOnlySubstanceUnits="false" boundaryCondition="false" constant="false" fbc:charge="0" fbc:chemicalFormula="C2H4O3"/>
      <species metaid="M_GLY__91__c__93__" id="M_GLY__91__c__93__" name="Glycine" compartment="c" hasOnlySubstanceUnits="false" boundaryCondition="false" constant="false" fbc:charge="0" fbc:chemicalFormula="C2H5NO2"/>
      <species metaid="M_GLY__91__e__93__" id="M_GLY__91__e__93__" name="Glycine" compartment="e" hasOnlySubstanceUnits="false" boundaryCondition="false" constant="false" fbc:charge="0" fbc:chemicalFormula="C2H5NO2"/>
      <species metaid="M_GL__91__c__93__" id="M_GL__91__c__93__" name="Glycerol" compartment="c" hasOnlySubstanceUnits="false" boundaryCondition="false" constant="false" fbc:charge="0" fbc:chemicalFormula="C3H8O3"/>
      <species metaid="M_GL__91__e__93__" id="M_GL__91__e__93__" name="Glycerol" compartment="e" hasOnlySubstanceUnits="false" boundaryCondition="false" constant="false" fbc:charge="0" fbc:chemicalFormula="C3H8O3"/>
      <species metaid="M_GMP__91__c__93__" id="M_GMP__91__c__93__" name="GMP" compartment="c" hasOnlySubstanceUnits="false" boundaryCondition="false" constant="false" fbc:charge="0" fbc:chemicalFormula="C10H14N5O8P"/>
      <species metaid="M_GN__91__c__93__" id="M_GN__91__c__93__" name="Guanine" compartment="c" hasOnlySubstanceUnits="false" boundaryCondition="false" constant="false" fbc:charge="0" fbc:chemicalFormula="C5H5N5O"/>
      <species metaid="M_GN__91__e__93__" id="M_GN__91__e__93__" name="Guanine" compartment="e" hasOnlySubstanceUnits="false" boundaryCondition="false" constant="false" fbc:charge="0" fbc:chemicalFormula="C5H5N5O"/>
      <species metaid="M_GPP__91__c__93__" id="M_GPP__91__c__93__" name="Geranyl diphosphate" compartment="c" hasOnlySubstanceUnits="false" boundaryCondition="false" constant="false" fbc:charge="0" fbc:chemicalFormula="C10H20O7P2"/>
      <species metaid="M_GSH__91__c__93__" id="M_GSH__91__c__93__" name="Glutathione" compartment="c" hasOnlySubstanceUnits="false" boundaryCondition="false" constant="false" fbc:charge="0" fbc:chemicalFormula="C10H17N3O6S"/>
      <species metaid="M_GSH__91__e__93__" id="M_GSH__91__e__93__" name="GSH[e]" compartment="e" hasOnlySubstanceUnits="false" boundaryCondition="false" constant="false" fbc:charge="0"/>
      <species metaid="M_GSN__91__c__93__" id="M_GSN__91__c__93__" name="Guanosine" compartment="c" hasOnlySubstanceUnits="false" boundaryCondition="false" constant="false" fbc:charge="0" fbc:chemicalFormula="C10H13N5O5"/>
      <species metaid="M_GSN__91__e__93__" id="M_GSN__91__e__93__" name="Guanosine" compartment="e" hasOnlySubstanceUnits="false" boundaryCondition="false" constant="false" fbc:charge="0" fbc:chemicalFormula="C10H13N5O5"/>
      <species metaid="M_GSSG__91__c__93__" id="M_GSSG__91__c__93__" name="Glutathione disulfide" compartment="c" hasOnlySubstanceUnits="false" boundaryCondition="false" constant="false" fbc:charge="0" fbc:chemicalFormula="C20H32N6O12S2"/>
      <species metaid="M_GTP__91__c__93__" id="M_GTP__91__c__93__" name="GTP" compartment="c" hasOnlySubstanceUnits="false" boundaryCondition="false" constant="false" fbc:charge="0" fbc:chemicalFormula="C10H16N5O14P3"/>
      <species metaid="M_H2CO3__91__c__93__" id="M_H2CO3__91__c__93__" name="Carbonic acid" compartment="c" hasOnlySubstanceUnits="false" boundaryCondition="false" constant="false" fbc:charge="0" fbc:chemicalFormula="H2CO3"/>
      <species metaid="M_H2O2__91__c__93__" id="M_H2O2__91__c__93__" name="Hydrogen peroxide" compartment="c" hasOnlySubstanceUnits="false" boundaryCondition="false" constant="false" fbc:charge="0" fbc:chemicalFormula="H2O2"/>
      <species metaid="M_H2O__91__c__93__" id="M_H2O__91__c__93__" name="Water" compartment="c" hasOnlySubstanceUnits="false" boundaryCondition="false" constant="false" fbc:charge="0" fbc:chemicalFormula="H2O"/>
      <species metaid="M_H2O__91__e__93__" id="M_H2O__91__e__93__" name="Water" compartment="e" hasOnlySubstanceUnits="false" boundaryCondition="false" constant="false" fbc:charge="0" fbc:chemicalFormula="H2O"/>
      <species metaid="M_H2SO3__91__c__93__" id="M_H2SO3__91__c__93__" name="Sulfite" compartment="c" hasOnlySubstanceUnits="false" boundaryCondition="false" constant="false" fbc:charge="0" fbc:chemicalFormula="H2SO3"/>
      <species metaid="M_H2S__91__c__93__" id="M_H2S__91__c__93__" name="Hydrogen sulfide" compartment="c" hasOnlySubstanceUnits="false" boundaryCondition="false" constant="false" fbc:charge="0" fbc:chemicalFormula="H2S"/>
      <species metaid="M_H2__91__c__93__" id="M_H2__91__c__93__" name="Hydrogen" compartment="c" hasOnlySubstanceUnits="false" boundaryCondition="false" constant="false" fbc:charge="0" fbc:chemicalFormula="H2"/>
      <species metaid="M_H2__91__e__93__" id="M_H2__91__e__93__" name="Hydrogen" compartment="e" hasOnlySubstanceUnits="false" boundaryCondition="false" constant="false" fbc:charge="0" fbc:chemicalFormula="H2"/>
      <species metaid="M_HBARHAM__91__c__93__" id="M_HBARHAM__91__c__93__" name="Rhamnose-benzoic acid" compartment="c" hasOnlySubstanceUnits="false" boundaryCondition="false" constant="false" fbc:charge="0" fbc:chemicalFormula="C13H16O7"/>
      <species metaid="M_HBA__91__c__93__" id="M_HBA__91__c__93__" name="4-Hydroxybenzoate" compartment="c" hasOnlySubstanceUnits="false" boundaryCondition="false" constant="false" fbc:charge="0" fbc:chemicalFormula="C7H6O3"/>
      <species metaid="M_HBUTCOA__91__c__93__" id="M_HBUTCOA__91__c__93__" name="(S)-3-Hydroxybutanoyl-CoA" compartment="c" hasOnlySubstanceUnits="false" boundaryCondition="false" constant="false" fbc:charge="0" fbc:chemicalFormula="C25H42N7O18P3S"/>
      <species metaid="M_HCHOLC3COA__91__c__93__" id="M_HCHOLC3COA__91__c__93__" name="CoA-20-hydroxy-cholest-4-en-3-one C5 side chain" compartment="c" hasOnlySubstanceUnits="false" boundaryCondition="false" constant="false" fbc:charge="0" fbc:chemicalFormula="C43H66N7O19P3S"/>
      <species metaid="M_HCHOLC5COA__91__c__93__" id="M_HCHOLC5COA__91__c__93__" name="CoA-22-hydroxy-cholest-4-en-3-one C5 side chain" compartment="c" hasOnlySubstanceUnits="false" boundaryCondition="false" constant="false" fbc:charge="0" fbc:chemicalFormula="C45H70N7O19P3S"/>
      <species metaid="M_HCHOLC8COA__91__c__93__" id="M_HCHOLC8COA__91__c__93__" name="CoA-24-hydroxy-cholest-4-en-3-one C8 side chain" compartment="c" hasOnlySubstanceUnits="false" boundaryCondition="false" constant="false" fbc:charge="0" fbc:chemicalFormula="C48H76N7O19P3S"/>
      <species metaid="M_HCHOL__91__c__93__" id="M_HCHOL__91__c__93__" name="26-Hydroxycholest-4-en-3-one" compartment="c" hasOnlySubstanceUnits="false" boundaryCondition="false" constant="false" fbc:charge="0" fbc:chemicalFormula="C27H44O2"/>
      <species metaid="M_HCO3__91__c__93__" id="M_HCO3__91__c__93__" name="HCO3" compartment="c" hasOnlySubstanceUnits="false" boundaryCondition="false" constant="false" fbc:charge="0" fbc:chemicalFormula="HCO3"/>
      <species metaid="M_HCSCOA__91__c__93__" id="M_HCSCOA__91__c__93__" name="hexacosanoyl-CoA" compartment="c" hasOnlySubstanceUnits="false" boundaryCondition="false" constant="false" fbc:charge="0" fbc:chemicalFormula="C47H86N7O17P3S"/>
      <species metaid="M_HCYS__91__c__93__" id="M_HCYS__91__c__93__" name="L-Homocysteine" compartment="c" hasOnlySubstanceUnits="false" boundaryCondition="false" constant="false" fbc:charge="0" fbc:chemicalFormula="C4H9NO2S"/>
      <species metaid="M_HDCCOA__91__c__93__" id="M_HDCCOA__91__c__93__" name="Palmitoyl-CoA" compartment="c" hasOnlySubstanceUnits="false" boundaryCondition="false" constant="false" fbc:charge="0" fbc:chemicalFormula="C37H66N7O17P3S"/>
      <species metaid="M_HEMEFE2__91__c__93__" id="M_HEMEFE2__91__c__93__" name="Heme O" compartment="c" hasOnlySubstanceUnits="false" boundaryCondition="false" constant="false" fbc:charge="0" fbc:chemicalFormula="C49H58FeN4O5"/>
      <species metaid="M_HEMEFE3__91__c__93__" id="M_HEMEFE3__91__c__93__" name="Heme A" compartment="c" hasOnlySubstanceUnits="false" boundaryCondition="false" constant="false" fbc:charge="0" fbc:chemicalFormula="C49H56FeN4O6"/>
      <species metaid="M_HEMT__91__c__93__" id="M_HEMT__91__c__93__" name="5-(2-Hydroxyethyl)-4-methylthiazole" compartment="c" hasOnlySubstanceUnits="false" boundaryCondition="false" constant="false" fbc:charge="0" fbc:chemicalFormula="C6H9NOS"/>
      <species metaid="M_HEPPP__91__c__93__" id="M_HEPPP__91__c__93__" name="all-trans-Heptaprenyl diphosphate" compartment="c" hasOnlySubstanceUnits="false" boundaryCondition="false" constant="false" fbc:charge="0" fbc:chemicalFormula="C35H60O7P2"/>
      <species metaid="M_HEPTADECANOATE__91__c__93__" id="M_HEPTADECANOATE__91__c__93__" name="heptadecanoate" compartment="c" hasOnlySubstanceUnits="false" boundaryCondition="false" constant="false" fbc:charge="0" fbc:chemicalFormula="C17H34O2"/>
      <species metaid="M_HEPTADECANOATE__91__e__93__" id="M_HEPTADECANOATE__91__e__93__" name="heptadecanoate" compartment="e" hasOnlySubstanceUnits="false" boundaryCondition="false" constant="false" fbc:charge="0" fbc:chemicalFormula="C17H34O2"/>
      <species metaid="M_HEPTADECANOYLACP__91__c__93__" id="M_HEPTADECANOYLACP__91__c__93__" name="heptadecanoyl-ACP" compartment="c" hasOnlySubstanceUnits="false" boundaryCondition="false" constant="false" fbc:charge="0" fbc:chemicalFormula="C17H33OSR"/>
      <species metaid="M_HEPTADECANOYLCOA__91__c__93__" id="M_HEPTADECANOYLCOA__91__c__93__" name="heptadecanoyl-CoA" compartment="c" hasOnlySubstanceUnits="false" boundaryCondition="false" constant="false" fbc:charge="0" fbc:chemicalFormula="C38H68N7O17P3S"/>
      <species metaid="M_HEPTANOYLCOA__91__c__93__" id="M_HEPTANOYLCOA__91__c__93__" name="heptanoyl-CoA" compartment="c" hasOnlySubstanceUnits="false" boundaryCondition="false" constant="false" fbc:charge="0" fbc:chemicalFormula="C28H48N7O17P3S"/>
      <species metaid="M_HEXACOSANOATE__91__c__93__" id="M_HEXACOSANOATE__91__c__93__" name="hexacosanoate" compartment="c" hasOnlySubstanceUnits="false" boundaryCondition="false" constant="false" fbc:charge="0" fbc:chemicalFormula="C26H52O2"/>
      <species metaid="M_HEXACOSANOATE__91__e__93__" id="M_HEXACOSANOATE__91__e__93__" name="hexacosanoate" compartment="e" hasOnlySubstanceUnits="false" boundaryCondition="false" constant="false" fbc:charge="0" fbc:chemicalFormula="C26H52O2"/>
      <species metaid="M_HEXACOSANOYLACP__91__c__93__" id="M_HEXACOSANOYLACP__91__c__93__" name="hexacosanoyl-ACP" compartment="c" hasOnlySubstanceUnits="false" boundaryCondition="false" constant="false" fbc:charge="0" fbc:chemicalFormula="C26H51OSR"/>
      <species metaid="M_HEXADECANOATE__91__c__93__" id="M_HEXADECANOATE__91__c__93__" name="Hexadecanoic acid" compartment="c" hasOnlySubstanceUnits="false" boundaryCondition="false" constant="false" fbc:charge="0" fbc:chemicalFormula="C16H32O2"/>
      <species metaid="M_HEXADECANOATE__91__e__93__" id="M_HEXADECANOATE__91__e__93__" name="Hexadecanoic acid" compartment="e" hasOnlySubstanceUnits="false" boundaryCondition="false" constant="false" fbc:charge="0" fbc:chemicalFormula="C16H32O2"/>
      <species metaid="M_HEXADECANOYLACP__91__c__93__" id="M_HEXADECANOYLACP__91__c__93__" name="Hexadecanoyl-[acp]" compartment="c" hasOnlySubstanceUnits="false" boundaryCondition="false" constant="false" fbc:charge="0" fbc:chemicalFormula="C16H31OSR"/>
      <species metaid="M_HEXADECANOYLMAS__91__c__93__" id="M_HEXADECANOYLMAS__91__c__93__" name="hexadecanoyl-MAS" compartment="c" hasOnlySubstanceUnits="false" boundaryCondition="false" constant="false" fbc:charge="0" fbc:chemicalFormula="C16H31OSR"/>
      <species metaid="M_HEXANOATE__91__c__93__" id="M_HEXANOATE__91__c__93__" name="Hexanoic acid" compartment="c" hasOnlySubstanceUnits="false" boundaryCondition="false" constant="false" fbc:charge="0" fbc:chemicalFormula="C6H12O2"/>
      <species metaid="M_HEXANOATE__91__e__93__" id="M_HEXANOATE__91__e__93__" name="Hexanoic acid" compartment="e" hasOnlySubstanceUnits="false" boundaryCondition="false" constant="false" fbc:charge="0" fbc:chemicalFormula="C6H12O2"/>
      <species metaid="M_HEXANOYLCOA__91__c__93__" id="M_HEXANOYLCOA__91__c__93__" name="Hexanoyl-CoA" compartment="c" hasOnlySubstanceUnits="false" boundaryCondition="false" constant="false" fbc:charge="0" fbc:chemicalFormula="C27H46N7O17P3S"/>
      <species metaid="M_HEXAPENTACONTANOYLACP__91__c__93__" id="M_HEXAPENTACONTANOYLACP__91__c__93__" name="C56-acyl-ACP" compartment="c" hasOnlySubstanceUnits="false" boundaryCondition="false" constant="false" fbc:charge="0" fbc:chemicalFormula="C56H111OSR"/>
      <species metaid="M_HEXATETRACONTANOYLACP__91__c__93__" id="M_HEXATETRACONTANOYLACP__91__c__93__" name="C46-acyl-ACP" compartment="c" hasOnlySubstanceUnits="false" boundaryCondition="false" constant="false" fbc:charge="0" fbc:chemicalFormula="C46H91OSR"/>
      <species metaid="M_HEXATRIACONTANOYLACP__91__c__93__" id="M_HEXATRIACONTANOYLACP__91__c__93__" name="C36-acyl-ACP" compartment="c" hasOnlySubstanceUnits="false" boundaryCondition="false" constant="false" fbc:charge="0" fbc:chemicalFormula="C36H71OSR"/>
      <species metaid="M_HHD__91__c__93__" id="M_HHD__91__c__93__" name="(2Z,4Z)-2-Hydroxyhexa-2,4-dienoic acid" compartment="c" hasOnlySubstanceUnits="false" boundaryCondition="false" constant="false" fbc:charge="0" fbc:chemicalFormula="C6H8O3"/>
      <species metaid="M_HIBUTCOA__91__c__93__" id="M_HIBUTCOA__91__c__93__" name="(S)-3-Hydroxyisobutyryl-CoA" compartment="c" hasOnlySubstanceUnits="false" boundaryCondition="false" constant="false" fbc:charge="0" fbc:chemicalFormula="C25H42N7O18P3S"/>
      <species metaid="M_HIBUT__91__c__93__" id="M_HIBUT__91__c__93__" name="(S)-3-Hydroxyisobutyrate" compartment="c" hasOnlySubstanceUnits="false" boundaryCondition="false" constant="false" fbc:charge="0" fbc:chemicalFormula="C4H8O3"/>
      <species metaid="M_HIECCOA__91__c__93__" id="M_HIECCOA__91__c__93__" name="(7aS)-7a-Methyl-1,5-dioxo-2,3,5,6,7,7a-hexahydro-1H-indene-4-carboxyl-CoA" compartment="c" hasOnlySubstanceUnits="false" boundaryCondition="false" constant="false" fbc:charge="0" fbc:chemicalFormula="C32H46N7O19P3S"/>
      <species metaid="M_HIPCOA__91__c__93__" id="M_HIPCOA__91__c__93__" name="3-[(3aS,4S,7aS)-7a-Methyl-1,5-dioxo-octahydro-1H-inden-4-yl]propanoyl-CoA;" compartment="c" hasOnlySubstanceUnits="false" boundaryCondition="false" constant="false" fbc:charge="0" fbc:chemicalFormula="C34H52N7O19P3S"/>
      <species metaid="M_HIPECOA__91__c__93__" id="M_HIPECOA__91__c__93__" name="(2E)-3-[(3aS,4S,5R,7aS)-5-hydroxy-7a-methyl-1-oxo-octahydro-1H-inden-4-yl]prop-2-enoyl-CoA" compartment="c" hasOnlySubstanceUnits="false" boundaryCondition="false" constant="false" fbc:charge="0" fbc:chemicalFormula="C34H52N7O19P3S"/>
      <species metaid="M_HIP__91__c__93__" id="M_HIP__91__c__93__" name="3-[(3aS,4S,7aS)-7a-Methyl-1,5-dioxo-octahydro-1H-inden-4-yl]propanoic acid" compartment="c" hasOnlySubstanceUnits="false" boundaryCondition="false" constant="false" fbc:charge="0" fbc:chemicalFormula="C13H18O4"/>
      <species metaid="M_HISOLP__91__c__93__" id="M_HISOLP__91__c__93__" name="L-Histidinol phosphate" compartment="c" hasOnlySubstanceUnits="false" boundaryCondition="false" constant="false" fbc:charge="0" fbc:chemicalFormula="C6H12N3O4P"/>
      <species metaid="M_HISOL__91__c__93__" id="M_HISOL__91__c__93__" name="L-Histidinol" compartment="c" hasOnlySubstanceUnits="false" boundaryCondition="false" constant="false" fbc:charge="0" fbc:chemicalFormula="C6H11N3O"/>
      <species metaid="M_HIS__91__c__93__" id="M_HIS__91__c__93__" name="L-Histidine" compartment="c" hasOnlySubstanceUnits="false" boundaryCondition="false" constant="false" fbc:charge="0" fbc:chemicalFormula="C6H9N3O2"/>
      <species metaid="M_HIS__91__e__93__" id="M_HIS__91__e__93__" name="L-Histidine" compartment="e" hasOnlySubstanceUnits="false" boundaryCondition="false" constant="false" fbc:charge="0" fbc:chemicalFormula="C6H9N3O2"/>
      <species metaid="M_HLA__91__c__93__" id="M_HLA__91__c__93__" name="5-hydroxylevulinic acid" compartment="c" hasOnlySubstanceUnits="false" boundaryCondition="false" constant="false" fbc:charge="0" fbc:chemicalFormula="C5H8O4"/>
      <species metaid="M_HMB4PP__91__c__93__" id="M_HMB4PP__91__c__93__" name="1-Hydroxy-2-methyl-2-butenyl 4-diphosphate" compartment="c" hasOnlySubstanceUnits="false" boundaryCondition="false" constant="false" fbc:charge="0" fbc:chemicalFormula="C5H12O8P2"/>
      <species metaid="M_HMBUTCOA__91__c__93__" id="M_HMBUTCOA__91__c__93__" name="(2S,3S)-3-Hydroxy-2-methylbutanoyl-CoA" compartment="c" hasOnlySubstanceUnits="false" boundaryCondition="false" constant="false" fbc:charge="0" fbc:chemicalFormula="C26H44N7O18P3S"/>
      <species metaid="M_HMGLUTCOA__91__c__93__" id="M_HMGLUTCOA__91__c__93__" name="(S)-3-Hydroxy-3-methylglutaryl-CoA" compartment="c" hasOnlySubstanceUnits="false" boundaryCondition="false" constant="false" fbc:charge="0" fbc:chemicalFormula="C27H44N7O20P3S"/>
      <species metaid="M_HMOP__91__c__93__" id="M_HMOP__91__c__93__" name="(R)-3-Hydroxy-3-methyl-2-oxopentanoate" compartment="c" hasOnlySubstanceUnits="false" boundaryCondition="false" constant="false" fbc:charge="0" fbc:chemicalFormula="C6H10O4"/>
      <species metaid="M_HOA__91__c__93__" id="M_HOA__91__c__93__" name="2-hydroxy-3-oxoadipate" compartment="c" hasOnlySubstanceUnits="false" boundaryCondition="false" constant="false" fbc:charge="0" fbc:chemicalFormula="C6H8O6"/>
      <species metaid="M_HOMOGEN__91__c__93__" id="M_HOMOGEN__91__c__93__" name="Homogentisate" compartment="c" hasOnlySubstanceUnits="false" boundaryCondition="false" constant="false" fbc:charge="0" fbc:chemicalFormula="C8H8O4"/>
      <species metaid="M_HPPP__91__c__93__" id="M_HPPP__91__c__93__" name="all-trans-Hexaprenyl diphosphate" compartment="c" hasOnlySubstanceUnits="false" boundaryCondition="false" constant="false" fbc:charge="0" fbc:chemicalFormula="C30H52O7P2"/>
      <species metaid="M_HP__91__c__93__" id="M_HP__91__c__93__" name="2-Amino-4-hydroxy-6-hydroxymethyl-7,8-dihydropteridine" compartment="c" hasOnlySubstanceUnits="false" boundaryCondition="false" constant="false" fbc:charge="0" fbc:chemicalFormula="C7H9N5O2"/>
      <species metaid="M_HSER__91__c__93__" id="M_HSER__91__c__93__" name="L-Homoserine" compartment="c" hasOnlySubstanceUnits="false" boundaryCondition="false" constant="false" fbc:charge="0" fbc:chemicalFormula="C4H9NO3"/>
      <species metaid="M_HYDROGENOBYRINATEACDIAMIDE__91__c__93__" id="M_HYDROGENOBYRINATEACDIAMIDE__91__c__93__" name="Hydrogenobyrinate a,c diamide" compartment="c" hasOnlySubstanceUnits="false" boundaryCondition="false" constant="false" fbc:charge="0" fbc:chemicalFormula="C45H62N6O12"/>
      <species metaid="M_HYDROGENOBYRINATE__91__c__93__" id="M_HYDROGENOBYRINATE__91__c__93__" name="Hydrogenobyrinate" compartment="c" hasOnlySubstanceUnits="false" boundaryCondition="false" constant="false" fbc:charge="0" fbc:chemicalFormula="C45H60N4O14"/>
      <species metaid="M_HYDROXYMETHYLBILANE__91__c__93__" id="M_HYDROXYMETHYLBILANE__91__c__93__" name="Hydroxymethylbilane" compartment="c" hasOnlySubstanceUnits="false" boundaryCondition="false" constant="false" fbc:charge="0" fbc:chemicalFormula="C40H46N4O17"/>
      <species metaid="M_HYDROXYPHTHIOCERANOYLCOA__91__c__93__" id="M_HYDROXYPHTHIOCERANOYLCOA__91__c__93__" name="hydroxyphthioceranoyl-CoA" compartment="c" hasOnlySubstanceUnits="false" boundaryCondition="false" constant="false" fbc:charge="0" fbc:chemicalFormula="C60H112N7O18P3S"/>
      <species metaid="M_HYXN__91__c__93__" id="M_HYXN__91__c__93__" name="Hypoxanthine" compartment="c" hasOnlySubstanceUnits="false" boundaryCondition="false" constant="false" fbc:charge="0" fbc:chemicalFormula="C5H4N4O"/>
      <species metaid="M_HYXN__91__e__93__" id="M_HYXN__91__e__93__" name="Hypoxanthine" compartment="e" hasOnlySubstanceUnits="false" boundaryCondition="false" constant="false" fbc:charge="0" fbc:chemicalFormula="C5H4N4O"/>
      <species metaid="M_H__91__c__93__" id="M_H__91__c__93__" name="H+" compartment="c" hasOnlySubstanceUnits="false" boundaryCondition="false" constant="false" fbc:charge="0" fbc:chemicalFormula="H"/>
      <species metaid="M_H__91__e__93__" id="M_H__91__e__93__" name="H+" compartment="e" hasOnlySubstanceUnits="false" boundaryCondition="false" constant="false" fbc:charge="0" fbc:chemicalFormula="H"/>
      <species metaid="M_Hr__91__e__93__" id="M_Hr__91__e__93__" name="H+" compartment="e" hasOnlySubstanceUnits="false" boundaryCondition="false" constant="false" fbc:charge="0" fbc:chemicalFormula="H"/>
      <species metaid="M_IBUTCOA__91__c__93__" id="M_IBUTCOA__91__c__93__" name="2-Methylpropanoyl-CoA" compartment="c" hasOnlySubstanceUnits="false" boundaryCondition="false" constant="false" fbc:charge="0" fbc:chemicalFormula="C25H42N7O17P3S"/>
      <species metaid="M_IBUTLIPO__91__c__93__" id="M_IBUTLIPO__91__c__93__" name="S-(2-Methylpropanoyl)-dihydrolipoamide" compartment="c" hasOnlySubstanceUnits="false" boundaryCondition="false" constant="false" fbc:charge="0" fbc:chemicalFormula="C12H23NO2S2"/>
      <species metaid="M_ICHOR__91__c__93__" id="M_ICHOR__91__c__93__" name="Isochorismate" compartment="c" hasOnlySubstanceUnits="false" boundaryCondition="false" constant="false" fbc:charge="0" fbc:chemicalFormula="C10H10O6"/>
      <species metaid="M_ICIT__91__c__93__" id="M_ICIT__91__c__93__" name="Isocitrate" compartment="c" hasOnlySubstanceUnits="false" boundaryCondition="false" constant="false" fbc:charge="0" fbc:chemicalFormula="C6H8O7"/>
      <species metaid="M_IGP__91__c__93__" id="M_IGP__91__c__93__" name="Indoleglycerol phosphate" compartment="c" hasOnlySubstanceUnits="false" boundaryCondition="false" constant="false" fbc:charge="0" fbc:chemicalFormula="C11H14NO6P"/>
      <species metaid="M_ILE__91__c__93__" id="M_ILE__91__c__93__" name="L-Isoleucine" compartment="c" hasOnlySubstanceUnits="false" boundaryCondition="false" constant="false" fbc:charge="0" fbc:chemicalFormula="C6H13NO2"/>
      <species metaid="M_ILE__91__e__93__" id="M_ILE__91__e__93__" name="L-Isoleucine" compartment="e" hasOnlySubstanceUnits="false" boundaryCondition="false" constant="false" fbc:charge="0" fbc:chemicalFormula="C6H13NO2"/>
      <species metaid="M_IMACP__91__c__93__" id="M_IMACP__91__c__93__" name="3-(Imidazol-4-yl)-2-oxopropyl phosphate" compartment="c" hasOnlySubstanceUnits="false" boundaryCondition="false" constant="false" fbc:charge="0" fbc:chemicalFormula="C6H9N2O5P"/>
      <species metaid="M_IMP__91__c__93__" id="M_IMP__91__c__93__" name="IMP" compartment="c" hasOnlySubstanceUnits="false" boundaryCondition="false" constant="false" fbc:charge="0" fbc:chemicalFormula="C10H13N4O8P"/>
      <species metaid="M_INS__91__c__93__" id="M_INS__91__c__93__" name="Inosine" compartment="c" hasOnlySubstanceUnits="false" boundaryCondition="false" constant="false" fbc:charge="0" fbc:chemicalFormula="C10H12N4O5"/>
      <species metaid="M_INS__91__e__93__" id="M_INS__91__e__93__" name="Inosine" compartment="e" hasOnlySubstanceUnits="false" boundaryCondition="false" constant="false" fbc:charge="0" fbc:chemicalFormula="C10H12N4O5"/>
      <species metaid="M_IPPMAE__91__c__93__" id="M_IPPMAE__91__c__93__" name="2-Isopropylmaleate" compartment="c" hasOnlySubstanceUnits="false" boundaryCondition="false" constant="false" fbc:charge="0" fbc:chemicalFormula="C7H10O4"/>
      <species metaid="M_IPPMAL__91__c__93__" id="M_IPPMAL__91__c__93__" name="alpha-Isopropylmalate" compartment="c" hasOnlySubstanceUnits="false" boundaryCondition="false" constant="false" fbc:charge="0" fbc:chemicalFormula="C7H12O5"/>
      <species metaid="M_IPP__91__c__93__" id="M_IPP__91__c__93__" name="Isopentenyl diphosphate" compartment="c" hasOnlySubstanceUnits="false" boundaryCondition="false" constant="false" fbc:charge="0" fbc:chemicalFormula="C5H12O7P2"/>
      <species metaid="M_IP__91__c__93__" id="M_IP__91__c__93__" name="1D-myo-Inositol 3-phosphate" compartment="c" hasOnlySubstanceUnits="false" boundaryCondition="false" constant="false" fbc:charge="0" fbc:chemicalFormula="C6H13O9P"/>
      <species metaid="M_ISUCC__91__c__93__" id="M_ISUCC__91__c__93__" name="Iminoaspartate" compartment="c" hasOnlySubstanceUnits="false" boundaryCondition="false" constant="false" fbc:charge="0" fbc:chemicalFormula="C4H5NO4"/>
      <species metaid="M_KC86MYCOLATE26__91__c__93__" id="M_KC86MYCOLATE26__91__c__93__" name="keto-mycolate C86 (26)" compartment="c" hasOnlySubstanceUnits="false" boundaryCondition="false" constant="false" fbc:charge="0" fbc:chemicalFormula="C86H168O4"/>
      <species metaid="M_K__91__c__93__" id="M_K__91__c__93__" name="Potassium" compartment="c" hasOnlySubstanceUnits="false" boundaryCondition="false" constant="false" fbc:charge="0" fbc:chemicalFormula="K"/>
      <species metaid="M_K__91__e__93__" id="M_K__91__e__93__" name="Potassium" compartment="e" hasOnlySubstanceUnits="false" boundaryCondition="false" constant="false" fbc:charge="0" fbc:chemicalFormula="K"/>
      <species metaid="M_LAAA__91__c__93__" id="M_LAAA__91__c__93__" name="L-alpha-Aminoadipic acid" compartment="c" hasOnlySubstanceUnits="false" boundaryCondition="false" constant="false" fbc:charge="0" fbc:chemicalFormula="C6H11NO4"/>
      <species metaid="M_LAAA__91__e__93__" id="M_LAAA__91__e__93__" name="L-alpha-Aminoadipic acid" compartment="e" hasOnlySubstanceUnits="false" boundaryCondition="false" constant="false" fbc:charge="0" fbc:chemicalFormula="C6H11NO4"/>
      <species metaid="M_LACGSH__91__c__93__" id="M_LACGSH__91__c__93__" name="(R)-S-Lactoylglutathione" compartment="c" hasOnlySubstanceUnits="false" boundaryCondition="false" constant="false" fbc:charge="0" fbc:chemicalFormula="C13H21N3O8S"/>
      <species metaid="M_LAC__91__c__93__" id="M_LAC__91__c__93__" name="(R)-Lactate" compartment="c" hasOnlySubstanceUnits="false" boundaryCondition="false" constant="false" fbc:charge="0" fbc:chemicalFormula="C3H6O3"/>
      <species metaid="M_LAC__91__e__93__" id="M_LAC__91__e__93__" name="(R)-Lactate" compartment="e" hasOnlySubstanceUnits="false" boundaryCondition="false" constant="false" fbc:charge="0" fbc:chemicalFormula="C3H6O3"/>
      <species metaid="M_LALD__91__c__93__" id="M_LALD__91__c__93__" name="(S)-Lactaldehyde" compartment="c" hasOnlySubstanceUnits="false" boundaryCondition="false" constant="false" fbc:charge="0" fbc:chemicalFormula="C3H6O2"/>
      <species metaid="M_LEU__91__c__93__" id="M_LEU__91__c__93__" name="L-Leucine" compartment="c" hasOnlySubstanceUnits="false" boundaryCondition="false" constant="false" fbc:charge="0" fbc:chemicalFormula="C6H13NO2"/>
      <species metaid="M_LEU__91__e__93__" id="M_LEU__91__e__93__" name="L-Leucine" compartment="e" hasOnlySubstanceUnits="false" boundaryCondition="false" constant="false" fbc:charge="0" fbc:chemicalFormula="C6H13NO2"/>
      <species metaid="M_LIPID1__91__c__93__" id="M_LIPID1__91__c__93__" name="Undecaprenyl-diphospho-N-acetylmuramoyl-L-alanyl-D-glutamyl-meso-2,6-diaminopimeloyl-D-alanyl-D-alanine" compartment="c" hasOnlySubstanceUnits="false" boundaryCondition="false" constant="false" fbc:charge="0" fbc:chemicalFormula="C87H143N7O23P2"/>
      <species metaid="M_LIPID2__91__c__93__" id="M_LIPID2__91__c__93__" name="Undecaprenyl-diphospho-N-acetylmuramoyl-(N-acetylglucosamine)-L-alanyl-D-glutamyl-meso-2,6-diaminopimeloyl-D-alanyl-D-alanine" compartment="c" hasOnlySubstanceUnits="false" boundaryCondition="false" constant="false" fbc:charge="0" fbc:chemicalFormula="C95H156N8O28P2"/>
      <species metaid="M_LIPOYLPROTEIN__91__c__93__" id="M_LIPOYLPROTEIN__91__c__93__" name="Lipoylprotein" compartment="c" hasOnlySubstanceUnits="false" boundaryCondition="false" constant="false" fbc:charge="0" fbc:chemicalFormula="C8H14NOS2R"/>
      <species metaid="M_LIPO__91__c__93__" id="M_LIPO__91__c__93__" name="Lipoamide" compartment="c" hasOnlySubstanceUnits="false" boundaryCondition="false" constant="false" fbc:charge="0" fbc:chemicalFormula="C8H15NOS2"/>
      <species metaid="M_LLAC__91__c__93__" id="M_LLAC__91__c__93__" name="(S)-Lactate" compartment="c" hasOnlySubstanceUnits="false" boundaryCondition="false" constant="false" fbc:charge="0" fbc:chemicalFormula="C3H6O3"/>
      <species metaid="M_LLAC__91__e__93__" id="M_LLAC__91__e__93__" name="(S)-Lactate" compartment="e" hasOnlySubstanceUnits="false" boundaryCondition="false" constant="false" fbc:charge="0" fbc:chemicalFormula="C3H6O3"/>
      <species metaid="M_LLCT__91__c__93__" id="M_LLCT__91__c__93__" name="L-Cystathionine" compartment="c" hasOnlySubstanceUnits="false" boundaryCondition="false" constant="false" fbc:charge="0" fbc:chemicalFormula="C7H14N2O4S"/>
      <species metaid="M_LPPG__91__c__93__" id="M_LPPG__91__c__93__" name="(2S)-Lactyl-2-diphospho-5-guanosine" compartment="c" hasOnlySubstanceUnits="false" boundaryCondition="false" constant="false" fbc:charge="0" fbc:chemicalFormula="C13H19N5O13P2"/>
      <species metaid="M_LYS__91__c__93__" id="M_LYS__91__c__93__" name="L-Lysine" compartment="c" hasOnlySubstanceUnits="false" boundaryCondition="false" constant="false" fbc:charge="0" fbc:chemicalFormula="C6H14N2O2"/>
      <species metaid="M_LYS__91__e__93__" id="M_LYS__91__e__93__" name="L-Lysine" compartment="e" hasOnlySubstanceUnits="false" boundaryCondition="false" constant="false" fbc:charge="0" fbc:chemicalFormula="C6H14N2O2"/>
      <species metaid="M_MAACCOA__91__c__93__" id="M_MAACCOA__91__c__93__" name="2-Methylacetoacetyl-CoA" compartment="c" hasOnlySubstanceUnits="false" boundaryCondition="false" constant="false" fbc:charge="0" fbc:chemicalFormula="C26H42N7O18P3S"/>
      <species metaid="M_MACAC__91__c__93__" id="M_MACAC__91__c__93__" name="4-Maleylacetoacetate" compartment="c" hasOnlySubstanceUnits="false" boundaryCondition="false" constant="false" fbc:charge="0" fbc:chemicalFormula="C8H8O6"/>
      <species metaid="M_MACRCOA__91__c__93__" id="M_MACRCOA__91__c__93__" name="2-Methylprop-2-enoyl-CoA" compartment="c" hasOnlySubstanceUnits="false" boundaryCondition="false" constant="false" fbc:charge="0" fbc:chemicalFormula="C25H40N7O17P3S"/>
      <species metaid="M_MAG__91__c__93__" id="M_MAG__91__c__93__" name="1-Acylglycerol" compartment="c" hasOnlySubstanceUnits="false" boundaryCondition="false" constant="false" fbc:charge="0" fbc:chemicalFormula="C22H44O4"/>
      <species metaid="M_MAHMPPP__91__c__93__" id="M_MAHMPPP__91__c__93__" name="2-Methyl-4-amino-5-hydroxymethylpyrimidine diphosphate" compartment="c" hasOnlySubstanceUnits="false" boundaryCondition="false" constant="false" fbc:charge="0" fbc:chemicalFormula="C6H11N3O7P2"/>
      <species metaid="M_MALACP__91__c__93__" id="M_MALACP__91__c__93__" name="Malonyl-[acyl-carrier protein]" compartment="c" hasOnlySubstanceUnits="false" boundaryCondition="false" constant="false" fbc:charge="0" fbc:chemicalFormula="C3H3O3SR"/>
      <species metaid="M_MALC10ACYLACPFAS__91__c__93__" id="M_MALC10ACYLACPFAS__91__c__93__" name="malonyl-C10-acyl-ACP-FAS" compartment="c" hasOnlySubstanceUnits="false" boundaryCondition="false" constant="false" fbc:charge="0" fbc:chemicalFormula="C13H22O4S2R2"/>
      <species metaid="M_MALC12ACYLACPFAS__91__c__93__" id="M_MALC12ACYLACPFAS__91__c__93__" name="malonyl-C12-acyl-ACP-FAS" compartment="c" hasOnlySubstanceUnits="false" boundaryCondition="false" constant="false" fbc:charge="0" fbc:chemicalFormula="C15H26O4S2R2"/>
      <species metaid="M_MALC14ACYLACPFAS__91__c__93__" id="M_MALC14ACYLACPFAS__91__c__93__" name="malonyl-C14-acyl-ACP-FAS" compartment="c" hasOnlySubstanceUnits="false" boundaryCondition="false" constant="false" fbc:charge="0" fbc:chemicalFormula="C17H30O4S2R2"/>
      <species metaid="M_MALC16ACYLACPFAS__91__c__93__" id="M_MALC16ACYLACPFAS__91__c__93__" name="malonyl-C16-acyl-ACP-FAS" compartment="c" hasOnlySubstanceUnits="false" boundaryCondition="false" constant="false" fbc:charge="0" fbc:chemicalFormula="C19H34O4S2R2"/>
      <species metaid="M_MALC18ACYLACPFAS__91__c__93__" id="M_MALC18ACYLACPFAS__91__c__93__" name="malonyl-C18-acyl-ACP-FAS" compartment="c" hasOnlySubstanceUnits="false" boundaryCondition="false" constant="false" fbc:charge="0" fbc:chemicalFormula="C21H38O4S2R2"/>
      <species metaid="M_MALC20ACYLACPFAS__91__c__93__" id="M_MALC20ACYLACPFAS__91__c__93__" name="malonyl-C20-acyl-ACP-FAS" compartment="c" hasOnlySubstanceUnits="false" boundaryCondition="false" constant="false" fbc:charge="0" fbc:chemicalFormula="C23H42O4S2R2"/>
      <species metaid="M_MALC22ACYLACPFAS__91__c__93__" id="M_MALC22ACYLACPFAS__91__c__93__" name="malonyl-C22-acyl-ACP-FAS" compartment="c" hasOnlySubstanceUnits="false" boundaryCondition="false" constant="false" fbc:charge="0" fbc:chemicalFormula="C25H46O4S2R2"/>
      <species metaid="M_MALC24ACYLACPFAS__91__c__93__" id="M_MALC24ACYLACPFAS__91__c__93__" name="malonyl-C24-acyl-ACP-FAS" compartment="c" hasOnlySubstanceUnits="false" boundaryCondition="false" constant="false" fbc:charge="0" fbc:chemicalFormula="C27H50O4S2R2"/>
      <species metaid="M_MALC2ACYLACPFAS__91__c__93__" id="M_MALC2ACYLACPFAS__91__c__93__" name="malonyl-C2-acyl-ACP-FAS" compartment="c" hasOnlySubstanceUnits="false" boundaryCondition="false" constant="false" fbc:charge="0" fbc:chemicalFormula="C5H6O4S2R2"/>
      <species metaid="M_MALC4ACYLACPFAS__91__c__93__" id="M_MALC4ACYLACPFAS__91__c__93__" name="malonyl-C4-acyl-ACP-FAS" compartment="c" hasOnlySubstanceUnits="false" boundaryCondition="false" constant="false" fbc:charge="0" fbc:chemicalFormula="C7H10O4S2R2"/>
      <species metaid="M_MALC6ACYLACPFAS__91__c__93__" id="M_MALC6ACYLACPFAS__91__c__93__" name="malonyl-C6-acyl-ACP-FAS" compartment="c" hasOnlySubstanceUnits="false" boundaryCondition="false" constant="false" fbc:charge="0" fbc:chemicalFormula="C9H14O4S2R2"/>
      <species metaid="M_MALC8ACYLACPFAS__91__c__93__" id="M_MALC8ACYLACPFAS__91__c__93__" name="malonyl-C8-acyl-ACP-FAS" compartment="c" hasOnlySubstanceUnits="false" boundaryCondition="false" constant="false" fbc:charge="0" fbc:chemicalFormula="C11H18O4S2R2"/>
      <species metaid="M_MALCOA__91__c__93__" id="M_MALCOA__91__c__93__" name="Malonyl-CoA" compartment="c" hasOnlySubstanceUnits="false" boundaryCondition="false" constant="false" fbc:charge="0" fbc:chemicalFormula="C24H38N7O19P3S"/>
      <species metaid="M_MAL__91__c__93__" id="M_MAL__91__c__93__" name="(S)-Malate" compartment="c" hasOnlySubstanceUnits="false" boundaryCondition="false" constant="false" fbc:charge="0" fbc:chemicalFormula="C4H6O5"/>
      <species metaid="M_MAL__91__e__93__" id="M_MAL__91__e__93__" name="(S)-Malate" compartment="e" hasOnlySubstanceUnits="false" boundaryCondition="false" constant="false" fbc:charge="0" fbc:chemicalFormula="C4H6O5"/>
      <species metaid="M_MAN1P__91__c__93__" id="M_MAN1P__91__c__93__" name="D-Mannose 1-phosphate" compartment="c" hasOnlySubstanceUnits="false" boundaryCondition="false" constant="false" fbc:charge="0" fbc:chemicalFormula="C6H13O9P"/>
      <species metaid="M_MAN6P__91__c__93__" id="M_MAN6P__91__c__93__" name="D-Mannose 6-phosphate" compartment="c" hasOnlySubstanceUnits="false" boundaryCondition="false" constant="false" fbc:charge="0" fbc:chemicalFormula="C6H13O9P"/>
      <species metaid="M_MAN__91__c__93__" id="M_MAN__91__c__93__" name="D-Mannose" compartment="c" hasOnlySubstanceUnits="false" boundaryCondition="false" constant="false" fbc:charge="0" fbc:chemicalFormula="C6H12O6"/>
      <species metaid="M_MAN__91__e__93__" id="M_MAN__91__e__93__" name="D-Mannose" compartment="e" hasOnlySubstanceUnits="false" boundaryCondition="false" constant="false" fbc:charge="0" fbc:chemicalFormula="C6H12O6"/>
      <species metaid="M_MAS__91__c__93__" id="M_MAS__91__c__93__" name="Mycocerosic acid synthase" compartment="c" hasOnlySubstanceUnits="false" boundaryCondition="false" constant="false" fbc:charge="0" fbc:chemicalFormula="HSR"/>
      <species metaid="M_MBKACOA__91__c__93__" id="M_MBKACOA__91__c__93__" name="2-methyl-b-ketoadipyl-CoA" compartment="c" hasOnlySubstanceUnits="false" boundaryCondition="false" constant="false" fbc:charge="0" fbc:chemicalFormula="C28H47N7O21P3S"/>
      <species metaid="M_MBTC18ANOYL__91__c__93__" id="M_MBTC18ANOYL__91__c__93__" name="Mycobactin with octadecanoyl group" compartment="c" hasOnlySubstanceUnits="false" boundaryCondition="false" constant="false" fbc:charge="0" fbc:chemicalFormula="C45H73N5O10"/>
      <species metaid="M_MBTC18ENOYL__91__c__93__" id="M_MBTC18ENOYL__91__c__93__" name="Mycobactin with octadecenoyl group" compartment="c" hasOnlySubstanceUnits="false" boundaryCondition="false" constant="false" fbc:charge="0" fbc:chemicalFormula="C45H71N5O10"/>
      <species metaid="M_MBTMAL__91__c__93__" id="M_MBTMAL__91__c__93__" name="Mycobactin with malonyl group" compartment="c" hasOnlySubstanceUnits="false" boundaryCondition="false" constant="false" fbc:charge="0" fbc:chemicalFormula="C30H41N5O12"/>
      <species metaid="M_MC85MYCOLATE26__91__c__93__" id="M_MC85MYCOLATE26__91__c__93__" name="methoxy-mycolate C85 (26)" compartment="c" hasOnlySubstanceUnits="false" boundaryCondition="false" constant="false" fbc:charge="0" fbc:chemicalFormula="C85H168O4"/>
      <species metaid="M_MC87MYCOLATE26__91__c__93__" id="M_MC87MYCOLATE26__91__c__93__" name="methoxy-mycolate C87 (26)" compartment="c" hasOnlySubstanceUnits="false" boundaryCondition="false" constant="false" fbc:charge="0" fbc:chemicalFormula="C87H172O4"/>
      <species metaid="M_MDAPIM__91__c__93__" id="M_MDAPIM__91__c__93__" name="meso-2,6-Diaminoheptanedioate" compartment="c" hasOnlySubstanceUnits="false" boundaryCondition="false" constant="false" fbc:charge="0" fbc:chemicalFormula="C7H14N2O4"/>
      <species metaid="M_MDE4P__91__c__93__" id="M_MDE4P__91__c__93__" name="2-C-Methyl-erythritol 4-phosphate" compartment="c" hasOnlySubstanceUnits="false" boundaryCondition="false" constant="false" fbc:charge="0" fbc:chemicalFormula="C5H13O7P"/>
      <species metaid="M_MDECPP__91__c__93__" id="M_MDECPP__91__c__93__" name="2-C0Methyl-D-erythritol 2,4-cyclodiphosphate" compartment="c" hasOnlySubstanceUnits="false" boundaryCondition="false" constant="false" fbc:charge="0" fbc:chemicalFormula="C5H12O9P2"/>
      <species metaid="M_METHF__91__c__93__" id="M_METHF__91__c__93__" name="5,10-Methenyltetrahydrofolate" compartment="c" hasOnlySubstanceUnits="false" boundaryCondition="false" constant="false" fbc:charge="0" fbc:chemicalFormula="C20H22N7O6"/>
      <species metaid="M_METHYLISOCITRATE__91__c__93__" id="M_METHYLISOCITRATE__91__c__93__" name="(2S,3R)-3-Hydroxybutane-1,2,3-tricarboxylate;" compartment="c" hasOnlySubstanceUnits="false" boundaryCondition="false" constant="false" fbc:charge="0" fbc:chemicalFormula="C7H10O7"/>
      <species metaid="M_METHYMALONATE__91__c__93__" id="M_METHYMALONATE__91__c__93__" name="(S)-Methylmalonate semialdehyde" compartment="c" hasOnlySubstanceUnits="false" boundaryCondition="false" constant="false" fbc:charge="0" fbc:chemicalFormula="C4H6O3"/>
      <species metaid="M_METSOX__91__c__93__" id="M_METSOX__91__c__93__" name="L-Methionine (S)-S-oxide" compartment="c" hasOnlySubstanceUnits="false" boundaryCondition="false" constant="false" fbc:charge="0" fbc:chemicalFormula="C5H11NO3S"/>
      <species metaid="M_METTHF__91__c__93__" id="M_METTHF__91__c__93__" name="5,10-Methylenetetrahydrofolate" compartment="c" hasOnlySubstanceUnits="false" boundaryCondition="false" constant="false" fbc:charge="0" fbc:chemicalFormula="C20H23N7O6"/>
      <species metaid="M_MET__91__c__93__" id="M_MET__91__c__93__" name="L-Methionine" compartment="c" hasOnlySubstanceUnits="false" boundaryCondition="false" constant="false" fbc:charge="0" fbc:chemicalFormula="C5H11NO2S"/>
      <species metaid="M_MET__91__e__93__" id="M_MET__91__e__93__" name="L-Methionine" compartment="e" hasOnlySubstanceUnits="false" boundaryCondition="false" constant="false" fbc:charge="0" fbc:chemicalFormula="C5H11NO2S"/>
      <species metaid="M_MGD__91__c__93__" id="M_MGD__91__c__93__" name="Molybdopterin guanine dinucleotide" compartment="c" hasOnlySubstanceUnits="false" boundaryCondition="false" constant="false" fbc:charge="0" fbc:chemicalFormula="C20H24N10O13P2S2"/>
      <species metaid="M_MGLUTCOA__91__c__93__" id="M_MGLUTCOA__91__c__93__" name="3-Methylglutaconyl-CoA" compartment="c" hasOnlySubstanceUnits="false" boundaryCondition="false" constant="false" fbc:charge="0" fbc:chemicalFormula="C27H42N7O19P3S"/>
      <species metaid="M_MGLX__91__c__93__" id="M_MGLX__91__c__93__" name="Methylglyoxal" compartment="c" hasOnlySubstanceUnits="false" boundaryCondition="false" constant="false" fbc:charge="0" fbc:chemicalFormula="C3H4O2"/>
      <species metaid="M_MG__91__c__93__" id="M_MG__91__c__93__" name="Magnesium cation" compartment="c" hasOnlySubstanceUnits="false" boundaryCondition="false" constant="false" fbc:charge="0" fbc:chemicalFormula="Mg"/>
      <species metaid="M_MG__91__e__93__" id="M_MG__91__e__93__" name="Magnesium cation" compartment="e" hasOnlySubstanceUnits="false" boundaryCondition="false" constant="false" fbc:charge="0" fbc:chemicalFormula="Mg"/>
      <species metaid="M_MI__91__c__93__" id="M_MI__91__c__93__" name="myo-Inositol" compartment="c" hasOnlySubstanceUnits="false" boundaryCondition="false" constant="false" fbc:charge="0" fbc:chemicalFormula="C6H12O6"/>
      <species metaid="M_MLT1P__91__c__93__" id="M_MLT1P__91__c__93__" name="Maltose 6-phosphate" compartment="c" hasOnlySubstanceUnits="false" boundaryCondition="false" constant="false" fbc:charge="0" fbc:chemicalFormula="C12H23O14P"/>
      <species metaid="M_MLT__91__c__93__" id="M_MLT__91__c__93__" name="Maltose" compartment="c" hasOnlySubstanceUnits="false" boundaryCondition="false" constant="false" fbc:charge="0" fbc:chemicalFormula="C12H22O11"/>
      <species metaid="M_MLT__91__e__93__" id="M_MLT__91__e__93__" name="Maltose" compartment="e" hasOnlySubstanceUnits="false" boundaryCondition="false" constant="false" fbc:charge="0" fbc:chemicalFormula="C12H22O11"/>
      <species metaid="M_MN__91__c__93__" id="M_MN__91__c__93__" name="Manganese cation" compartment="c" hasOnlySubstanceUnits="false" boundaryCondition="false" constant="false" fbc:charge="0" fbc:chemicalFormula="Mn"/>
      <species metaid="M_MN__91__e__93__" id="M_MN__91__e__93__" name="Manganese cation" compartment="e" hasOnlySubstanceUnits="false" boundaryCondition="false" constant="false" fbc:charge="0" fbc:chemicalFormula="Mn"/>
      <species metaid="M_MOADCOOH__91__c__93__" id="M_MOADCOOH__91__c__93__" name="MOAD-COOH" compartment="c" hasOnlySubstanceUnits="false" boundaryCondition="false" constant="false" fbc:charge="0" fbc:chemicalFormula="CHO2R"/>
      <species metaid="M_MOADCOSH__91__c__93__" id="M_MOADCOSH__91__c__93__" name="MOAD-COSH" compartment="c" hasOnlySubstanceUnits="false" boundaryCondition="false" constant="false" fbc:charge="0" fbc:chemicalFormula="CHOSR"/>
      <species metaid="M_MOLYBDATE__91__c__93__" id="M_MOLYBDATE__91__c__93__" name="Molybdate" compartment="c" hasOnlySubstanceUnits="false" boundaryCondition="false" constant="false" fbc:charge="0" fbc:chemicalFormula="H2MoO4"/>
      <species metaid="M_MOLYBDATE__91__e__93__" id="M_MOLYBDATE__91__e__93__" name="Molybdate" compartment="e" hasOnlySubstanceUnits="false" boundaryCondition="false" constant="false" fbc:charge="0" fbc:chemicalFormula="H2MoO4"/>
      <species metaid="M_MOLYBDENUM__91__c__93__" id="M_MOLYBDENUM__91__c__93__" name="Molybdenum cofactor" compartment="c" hasOnlySubstanceUnits="false" boundaryCondition="false" constant="false" fbc:charge="0" fbc:chemicalFormula="C10H12MoN5O8PS2"/>
      <species metaid="M_MOLYBDOPTERIN__91__c__93__" id="M_MOLYBDOPTERIN__91__c__93__" name="Molybdopterin" compartment="c" hasOnlySubstanceUnits="false" boundaryCondition="false" constant="false" fbc:charge="0" fbc:chemicalFormula="C10H14N5O6PS2"/>
      <species metaid="M_MOODACOA__91__c__93__" id="M_MOODACOA__91__c__93__" name="4-Methyl-5-oxooctanedioyl-CoA" compartment="c" hasOnlySubstanceUnits="false" boundaryCondition="false" constant="false" fbc:charge="0" fbc:chemicalFormula="C30H49N7O20P3S"/>
      <species metaid="M_MOP__91__c__93__" id="M_MOP__91__c__93__" name="4-Methyl-2-oxopentanoate" compartment="c" hasOnlySubstanceUnits="false" boundaryCondition="false" constant="false" fbc:charge="0" fbc:chemicalFormula="C6H10O3"/>
      <species metaid="M_MPET__91__c__93__" id="M_MPET__91__c__93__" name="4-Methyl-5-(2-phosphoethyl)-thiazole" compartment="c" hasOnlySubstanceUnits="false" boundaryCondition="false" constant="false" fbc:charge="0" fbc:chemicalFormula="C6H10NO4PS"/>
      <species metaid="M_MQH2__91__c__93__" id="M_MQH2__91__c__93__" name="Menaquinol" compartment="c" hasOnlySubstanceUnits="false" boundaryCondition="false" constant="false" fbc:charge="0" fbc:chemicalFormula="C51H74O2"/>
      <species metaid="M_MQ__91__c__93__" id="M_MQ__91__c__93__" name="Menaquinone" compartment="c" hasOnlySubstanceUnits="false" boundaryCondition="false" constant="false" fbc:charge="0" fbc:chemicalFormula="C51H72O2"/>
      <species metaid="M_MTHF__91__c__93__" id="M_MTHF__91__c__93__" name="5-Methyltetrahydrofolate" compartment="c" hasOnlySubstanceUnits="false" boundaryCondition="false" constant="false" fbc:charge="0" fbc:chemicalFormula="C20H25N7O6"/>
      <species metaid="M_MTHPTGLU__91__c__93__" id="M_MTHPTGLU__91__c__93__" name="5-Methyltetrahydropteroyltri-L-glutamate" compartment="c" hasOnlySubstanceUnits="false" boundaryCondition="false" constant="false" fbc:charge="0" fbc:chemicalFormula="C30H39N9O12"/>
      <species metaid="M_MTR1P__91__c__93__" id="M_MTR1P__91__c__93__" name="S-Methyl-5-thio-D-ribose 1-phosphate" compartment="c" hasOnlySubstanceUnits="false" boundaryCondition="false" constant="false" fbc:charge="0" fbc:chemicalFormula="C6H13O7PS"/>
      <species metaid="M_MYCOCEROSOYLACP__91__c__93__" id="M_MYCOCEROSOYLACP__91__c__93__" name="Mycocerosoyl ACP lumped compound" compartment="c" hasOnlySubstanceUnits="false" boundaryCondition="false" constant="false" fbc:charge="0" fbc:chemicalFormula="C30H59OSR"/>
      <species metaid="M_MYCOLIPANOATE__91__c__93__" id="M_MYCOLIPANOATE__91__c__93__" name="Mycolipanoate" compartment="c" hasOnlySubstanceUnits="false" boundaryCondition="false" constant="false" fbc:charge="0" fbc:chemicalFormula="C27H54O2"/>
      <species metaid="M_MYCOLIPDIENOATE__91__c__93__" id="M_MYCOLIPDIENOATE__91__c__93__" name="Mycolipdienoate" compartment="c" hasOnlySubstanceUnits="false" boundaryCondition="false" constant="false" fbc:charge="0" fbc:chemicalFormula="C27H50O2"/>
      <species metaid="M_MYCOLIPENOATE__91__c__93__" id="M_MYCOLIPENOATE__91__c__93__" name="Mycolipenoate" compartment="c" hasOnlySubstanceUnits="false" boundaryCondition="false" constant="false" fbc:charge="0" fbc:chemicalFormula="C27H52O2"/>
      <species metaid="M_MYCOTHIOL__91__c__93__" id="M_MYCOTHIOL__91__c__93__" name="Mycothiol" compartment="c" hasOnlySubstanceUnits="false" boundaryCondition="false" constant="false" fbc:charge="0" fbc:chemicalFormula="C17H30N2O12S"/>
      <species metaid="M_N6HLYSC18ANOYL__91__c__93__" id="M_N6HLYSC18ANOYL__91__c__93__" name="N6-Hydroxy-L-lysine coupled to octadecanoyl group" compartment="c" hasOnlySubstanceUnits="false" boundaryCondition="false" constant="false" fbc:charge="0" fbc:chemicalFormula="C24H48N2O4"/>
      <species metaid="M_N6HLYSC18ENOYL__91__c__93__" id="M_N6HLYSC18ENOYL__91__c__93__" name="N6-Hydroxy-L-lysine coupled to octadecenoyl group" compartment="c" hasOnlySubstanceUnits="false" boundaryCondition="false" constant="false" fbc:charge="0" fbc:chemicalFormula="C24H46N2O4"/>
      <species metaid="M_N6HLYSMAL__91__c__93__" id="M_N6HLYSMAL__91__c__93__" name="N6-Hydroxy-L-lysine coupled to malonyl group" compartment="c" hasOnlySubstanceUnits="false" boundaryCondition="false" constant="false" fbc:charge="0" fbc:chemicalFormula="C9H16N2O6"/>
      <species metaid="M_N6HLYS__91__c__93__" id="M_N6HLYS__91__c__93__" name="N6-Hydroxy-L-lysine" compartment="c" hasOnlySubstanceUnits="false" boundaryCondition="false" constant="false" fbc:charge="0" fbc:chemicalFormula="C6H14N2O3"/>
      <species metaid="M_NAAD__91__c__93__" id="M_NAAD__91__c__93__" name="Deamino-NAD+" compartment="c" hasOnlySubstanceUnits="false" boundaryCondition="false" constant="false" fbc:charge="0" fbc:chemicalFormula="C21H27N6O15P2"/>
      <species metaid="M_NACD__91__c__93__" id="M_NACD__91__c__93__" name="Nicotinate D-ribonucleoside" compartment="c" hasOnlySubstanceUnits="false" boundaryCondition="false" constant="false" fbc:charge="0" fbc:chemicalFormula="C11H14NO6"/>
      <species metaid="M_NACN__91__c__93__" id="M_NACN__91__c__93__" name="Nicotinate D-ribonucleotide" compartment="c" hasOnlySubstanceUnits="false" boundaryCondition="false" constant="false" fbc:charge="0" fbc:chemicalFormula="C11H15NO9P"/>
      <species metaid="M_NACYS__91__c__93__" id="M_NACYS__91__c__93__" name="N-acetyl-L-cysteine" compartment="c" hasOnlySubstanceUnits="false" boundaryCondition="false" constant="false" fbc:charge="0" fbc:chemicalFormula="C5H9NO3S"/>
      <species metaid="M_NAC__91__c__93__" id="M_NAC__91__c__93__" name="Nicotinate" compartment="c" hasOnlySubstanceUnits="false" boundaryCondition="false" constant="false" fbc:charge="0" fbc:chemicalFormula="C6H5NO2"/>
      <species metaid="M_NAC__91__e__93__" id="M_NAC__91__e__93__" name="Nicotinate" compartment="e" hasOnlySubstanceUnits="false" boundaryCondition="false" constant="false" fbc:charge="0" fbc:chemicalFormula="C6H5NO2"/>
      <species metaid="M_NADH__91__c__93__" id="M_NADH__91__c__93__" name="NADH" compartment="c" hasOnlySubstanceUnits="false" boundaryCondition="false" constant="false" fbc:charge="0" fbc:chemicalFormula="C21H29N7O14P2"/>
      <species metaid="M_NADPH__91__c__93__" id="M_NADPH__91__c__93__" name="NADPH" compartment="c" hasOnlySubstanceUnits="false" boundaryCondition="false" constant="false" fbc:charge="0" fbc:chemicalFormula="C21H30N7O17P3"/>
      <species metaid="M_NADP__91__c__93__" id="M_NADP__91__c__93__" name="NADP+" compartment="c" hasOnlySubstanceUnits="false" boundaryCondition="false" constant="false" fbc:charge="0" fbc:chemicalFormula="C21H29N7O17P3"/>
      <species metaid="M_NAD__91__c__93__" id="M_NAD__91__c__93__" name="NAD+" compartment="c" hasOnlySubstanceUnits="false" boundaryCondition="false" constant="false" fbc:charge="0" fbc:chemicalFormula="C21H28N7O14P2"/>
      <species metaid="M_NAGA1P__91__c__93__" id="M_NAGA1P__91__c__93__" name="N-Acetyl-alpha-D-glucosamine 1-phosphate" compartment="c" hasOnlySubstanceUnits="false" boundaryCondition="false" constant="false" fbc:charge="0" fbc:chemicalFormula="C8H16NO9P"/>
      <species metaid="M_NAGDPP__91__c__93__" id="M_NAGDPP__91__c__93__" name="N-Acetyl-D-glucosaminyldiphosphoundecaprenol" compartment="c" hasOnlySubstanceUnits="false" boundaryCondition="false" constant="false" fbc:charge="0" fbc:chemicalFormula="C63H105NO12P2"/>
      <species metaid="M_NAGINSP__91__c__93__" id="M_NAGINSP__91__c__93__" name="1-O-(2-Acetamido-2-deoxy-alpha-D-glucopyranosyl)-1D-myo-inositol 3-phosphate" compartment="c" hasOnlySubstanceUnits="false" boundaryCondition="false" constant="false" fbc:charge="0" fbc:chemicalFormula="C14H26NO14P"/>
      <species metaid="M_NAGINS__91__c__93__" id="M_NAGINS__91__c__93__" name="1-O-[2-(Acetylamino)-2-deoxy-alpha-D-glucopyranosyl]-D-myo-Inositol" compartment="c" hasOnlySubstanceUnits="false" boundaryCondition="false" constant="false" fbc:charge="0" fbc:chemicalFormula="C14H25NO11"/>
      <species metaid="M_NAGLUP__91__c__93__" id="M_NAGLUP__91__c__93__" name="N-Acetyl-L-glutamate 5-phosphate" compartment="c" hasOnlySubstanceUnits="false" boundaryCondition="false" constant="false" fbc:charge="0" fbc:chemicalFormula="C7H12NO8P"/>
      <species metaid="M_NAGLUS__91__c__93__" id="M_NAGLUS__91__c__93__" name="N-Acetyl-L-glutamate 5-semialdehyde" compartment="c" hasOnlySubstanceUnits="false" boundaryCondition="false" constant="false" fbc:charge="0" fbc:chemicalFormula="C7H11NO4"/>
      <species metaid="M_NAGLU__91__c__93__" id="M_NAGLU__91__c__93__" name="N-Acetyl-L-glutamate" compartment="c" hasOnlySubstanceUnits="false" boundaryCondition="false" constant="false" fbc:charge="0" fbc:chemicalFormula="C7H11NO5"/>
      <species metaid="M_NAMD__91__c__93__" id="M_NAMD__91__c__93__" name="Nicotinamide-beta-riboside" compartment="c" hasOnlySubstanceUnits="false" boundaryCondition="false" constant="false" fbc:charge="0" fbc:chemicalFormula="C11H15N2O5"/>
      <species metaid="M_NAMN__91__c__93__" id="M_NAMN__91__c__93__" name="Nicotinamide D-ribonucleotide" compartment="c" hasOnlySubstanceUnits="false" boundaryCondition="false" constant="false" fbc:charge="0" fbc:chemicalFormula="C11H15N2O8P"/>
      <species metaid="M_NAM__91__c__93__" id="M_NAM__91__c__93__" name="Nicotinamide" compartment="c" hasOnlySubstanceUnits="false" boundaryCondition="false" constant="false" fbc:charge="0" fbc:chemicalFormula="C6H6N2O"/>
      <species metaid="M_NAORN__91__c__93__" id="M_NAORN__91__c__93__" name="N-Acetylornithine" compartment="c" hasOnlySubstanceUnits="false" boundaryCondition="false" constant="false" fbc:charge="0" fbc:chemicalFormula="C7H14N2O3"/>
      <species metaid="M_NA__91__c__93__" id="M_NA__91__c__93__" name="Sodium" compartment="c" hasOnlySubstanceUnits="false" boundaryCondition="false" constant="false" fbc:charge="0" fbc:chemicalFormula="Na"/>
      <species metaid="M_NA__91__e__93__" id="M_NA__91__e__93__" name="Sodium" compartment="e" hasOnlySubstanceUnits="false" boundaryCondition="false" constant="false" fbc:charge="0" fbc:chemicalFormula="Na"/>
      <species metaid="M_NGINS__91__c__93__" id="M_NGINS__91__c__93__" name="1-O-(2-Amino-2-deoxy-alpha-D-glucopyranosyl)-1D-myo-inositol" compartment="c" hasOnlySubstanceUnits="false" boundaryCondition="false" constant="false" fbc:charge="0" fbc:chemicalFormula="C12H23NO10"/>
      <species metaid="M_NH3__91__c__93__" id="M_NH3__91__c__93__" name="NH3" compartment="c" hasOnlySubstanceUnits="false" boundaryCondition="false" constant="false" fbc:charge="0" fbc:chemicalFormula="NH3"/>
      <species metaid="M_NH3__91__e__93__" id="M_NH3__91__e__93__" name="NH3" compartment="e" hasOnlySubstanceUnits="false" boundaryCondition="false" constant="false" fbc:charge="0" fbc:chemicalFormula="NH3"/>
      <species metaid="M_NH4OH__91__c__93__" id="M_NH4OH__91__c__93__" name="NH4OH" compartment="c" hasOnlySubstanceUnits="false" boundaryCondition="false" constant="false" fbc:charge="0" fbc:chemicalFormula="NH5O"/>
      <species metaid="M_NI__91__c__93__" id="M_NI__91__c__93__" name="Nickel" compartment="c" hasOnlySubstanceUnits="false" boundaryCondition="false" constant="false" fbc:charge="0" fbc:chemicalFormula="Ni"/>
      <species metaid="M_NI__91__e__93__" id="M_NI__91__e__93__" name="Nickel" compartment="e" hasOnlySubstanceUnits="false" boundaryCondition="false" constant="false" fbc:charge="0" fbc:chemicalFormula="Ni"/>
      <species metaid="M_NO2__91__c__93__" id="M_NO2__91__c__93__" name="Nitrite" compartment="c" hasOnlySubstanceUnits="false" boundaryCondition="false" constant="false" fbc:charge="0" fbc:chemicalFormula="HNO2"/>
      <species metaid="M_NO2__91__e__93__" id="M_NO2__91__e__93__" name="Nitrite" compartment="e" hasOnlySubstanceUnits="false" boundaryCondition="false" constant="false" fbc:charge="0" fbc:chemicalFormula="HNO2"/>
      <species metaid="M_NO3__91__c__93__" id="M_NO3__91__c__93__" name="Nitrate" compartment="c" hasOnlySubstanceUnits="false" boundaryCondition="false" constant="false" fbc:charge="0" fbc:chemicalFormula="HNO3"/>
      <species metaid="M_NO3__91__e__93__" id="M_NO3__91__e__93__" name="Nitrate" compartment="e" hasOnlySubstanceUnits="false" boundaryCondition="false" constant="false" fbc:charge="0" fbc:chemicalFormula="HNO3"/>
      <species metaid="M_NONADECANOATE__91__c__93__" id="M_NONADECANOATE__91__c__93__" name="Nonadecanoic acid" compartment="c" hasOnlySubstanceUnits="false" boundaryCondition="false" constant="false" fbc:charge="0" fbc:chemicalFormula="C19H38O2"/>
      <species metaid="M_NONADECANOATE__91__e__93__" id="M_NONADECANOATE__91__e__93__" name="Nonadecanoic acid" compartment="e" hasOnlySubstanceUnits="false" boundaryCondition="false" constant="false" fbc:charge="0" fbc:chemicalFormula="C19H38O2"/>
      <species metaid="M_NONADECANOYLACP__91__c__93__" id="M_NONADECANOYLACP__91__c__93__" name="nonadecanoyl-ACP" compartment="c" hasOnlySubstanceUnits="false" boundaryCondition="false" constant="false" fbc:charge="0" fbc:chemicalFormula="C19H37OSR"/>
      <species metaid="M_NONADECANOYLCOA__91__c__93__" id="M_NONADECANOYLCOA__91__c__93__" name="nonadecanoyl-COA" compartment="c" hasOnlySubstanceUnits="false" boundaryCondition="false" constant="false" fbc:charge="0" fbc:chemicalFormula="C40H72N7O17P3S"/>
      <species metaid="M_NONANOYLCOA__91__c__93__" id="M_NONANOYLCOA__91__c__93__" name="Nonanoyl-CoA" compartment="c" hasOnlySubstanceUnits="false" boundaryCondition="false" constant="false" fbc:charge="0" fbc:chemicalFormula="C30H52N7O17P3S"/>
      <species metaid="M_NO__91__c__93__" id="M_NO__91__c__93__" name="Nitric oxide" compartment="c" hasOnlySubstanceUnits="false" boundaryCondition="false" constant="false" fbc:charge="0" fbc:chemicalFormula="HNO"/>
      <species metaid="M_NO__91__e__93__" id="M_NO__91__e__93__" name="Nitric oxide" compartment="e" hasOnlySubstanceUnits="false" boundaryCondition="false" constant="false" fbc:charge="0" fbc:chemicalFormula="HNO"/>
      <species metaid="M_NPRAN__91__c__93__" id="M_NPRAN__91__c__93__" name="N-(5-Phospho_D-ribosyl)anthranilate" compartment="c" hasOnlySubstanceUnits="false" boundaryCondition="false" constant="false" fbc:charge="0" fbc:chemicalFormula="C12H16NO9P"/>
      <species metaid="M_O2__91__c__93__" id="M_O2__91__c__93__" name="Oxygen" compartment="c" hasOnlySubstanceUnits="false" boundaryCondition="false" constant="false" fbc:charge="0" fbc:chemicalFormula="O2"/>
      <species metaid="M_O2__91__e__93__" id="M_O2__91__e__93__" name="Oxygen" compartment="e" hasOnlySubstanceUnits="false" boundaryCondition="false" constant="false" fbc:charge="0" fbc:chemicalFormula="O2"/>
      <species metaid="M_OAHSER__91__c__93__" id="M_OAHSER__91__c__93__" name="O-Acetyl-L-homoserine" compartment="c" hasOnlySubstanceUnits="false" boundaryCondition="false" constant="false" fbc:charge="0" fbc:chemicalFormula="C6H11NO4"/>
      <species metaid="M_OA__91__c__93__" id="M_OA__91__c__93__" name="Oxaloacetate" compartment="c" hasOnlySubstanceUnits="false" boundaryCondition="false" constant="false" fbc:charge="0" fbc:chemicalFormula="C4H4O5"/>
      <species metaid="M_OBUT__91__c__93__" id="M_OBUT__91__c__93__" name="2-Oxobutanoate" compartment="c" hasOnlySubstanceUnits="false" boundaryCondition="false" constant="false" fbc:charge="0" fbc:chemicalFormula="C4H6O3"/>
      <species metaid="M_OCHOLC5COA__91__c__93__" id="M_OCHOLC5COA__91__c__93__" name="CoA-22-one-cholest-4-en-3-one C5 side chain" compartment="c" hasOnlySubstanceUnits="false" boundaryCondition="false" constant="false" fbc:charge="0" fbc:chemicalFormula="C45H68N7O19P3S"/>
      <species metaid="M_OCHOLC8COA__91__c__93__" id="M_OCHOLC8COA__91__c__93__" name="CoA-24-one-cholest-4-en-3-one C8 side chain" compartment="c" hasOnlySubstanceUnits="false" boundaryCondition="false" constant="false" fbc:charge="0" fbc:chemicalFormula="C48H74N7O19P3S"/>
      <species metaid="M_OCHOL__91__c__93__" id="M_OCHOL__91__c__93__" name="26-Oxocholest-4-en-3-one" compartment="c" hasOnlySubstanceUnits="false" boundaryCondition="false" constant="false" fbc:charge="0" fbc:chemicalFormula="C27H42O2"/>
      <species metaid="M_OCTACOSANOYLACP__91__c__93__" id="M_OCTACOSANOYLACP__91__c__93__" name="octacosanoyl-ACP" compartment="c" hasOnlySubstanceUnits="false" boundaryCondition="false" constant="false" fbc:charge="0" fbc:chemicalFormula="C28H55OSR"/>
      <species metaid="M_OCTACOSANOYLCOA__91__c__93__" id="M_OCTACOSANOYLCOA__91__c__93__" name="octacosanoyl-COA" compartment="c" hasOnlySubstanceUnits="false" boundaryCondition="false" constant="false" fbc:charge="0" fbc:chemicalFormula="C49H90N7O17P3S"/>
      <species metaid="M_OCTADECANOATE__91__c__93__" id="M_OCTADECANOATE__91__c__93__" name="Stearate" compartment="c" hasOnlySubstanceUnits="false" boundaryCondition="false" constant="false" fbc:charge="0" fbc:chemicalFormula="C18H36O2"/>
      <species metaid="M_OCTADECANOYLACP__91__c__93__" id="M_OCTADECANOYLACP__91__c__93__" name="Octadecanoyl-[acyl-carrier protein]" compartment="c" hasOnlySubstanceUnits="false" boundaryCondition="false" constant="false" fbc:charge="0" fbc:chemicalFormula="C18H35OSR"/>
      <species metaid="M_OCTADECANOYLAMP__91__c__93__" id="M_OCTADECANOYLAMP__91__c__93__" name="octadecanoyl AMP" compartment="c" hasOnlySubstanceUnits="false" boundaryCondition="false" constant="false" fbc:charge="0" fbc:chemicalFormula="C28H48N5O8P"/>
      <species metaid="M_OCTADECENOYLACP__91__c__93__" id="M_OCTADECENOYLACP__91__c__93__" name="(2E)-Octadecenoyl-[acp]" compartment="c" hasOnlySubstanceUnits="false" boundaryCondition="false" constant="false" fbc:charge="0" fbc:chemicalFormula="C18H33OSR"/>
      <species metaid="M_OCTANOYLCOA__91__c__93__" id="M_OCTANOYLCOA__91__c__93__" name="Octanoyl-CoA" compartment="c" hasOnlySubstanceUnits="false" boundaryCondition="false" constant="false" fbc:charge="0" fbc:chemicalFormula="C29H50N7O17P3S"/>
      <species metaid="M_OCTAPENTACONTANOYLACP__91__c__93__" id="M_OCTAPENTACONTANOYLACP__91__c__93__" name="C58-acyl-ACP" compartment="c" hasOnlySubstanceUnits="false" boundaryCondition="false" constant="false" fbc:charge="0" fbc:chemicalFormula="C58H115OSR"/>
      <species metaid="M_OCTATETRACONTANOYLACP__91__c__93__" id="M_OCTATETRACONTANOYLACP__91__c__93__" name="C48-acyl-ACP" compartment="c" hasOnlySubstanceUnits="false" boundaryCondition="false" constant="false" fbc:charge="0" fbc:chemicalFormula="C48H95OSR"/>
      <species metaid="M_OCTATRIACONTANOYLACP__91__c__93__" id="M_OCTATRIACONTANOYLACP__91__c__93__" name="C38-acyl-ACP" compartment="c" hasOnlySubstanceUnits="false" boundaryCondition="false" constant="false" fbc:charge="0" fbc:chemicalFormula="C38H75OSR"/>
      <species metaid="M_ODCCOA__91__c__93__" id="M_ODCCOA__91__c__93__" name="Stearoyl-CoA" compartment="c" hasOnlySubstanceUnits="false" boundaryCondition="false" constant="false" fbc:charge="0" fbc:chemicalFormula="C39H70N7O17P3S"/>
      <species metaid="M_OICAP__91__c__93__" id="M_OICAP__91__c__93__" name="(2S)-2-Isopropyl-3-oxosuccinate" compartment="c" hasOnlySubstanceUnits="false" boundaryCondition="false" constant="false" fbc:charge="0" fbc:chemicalFormula="C7H10O5"/>
      <species metaid="M_OMP__91__c__93__" id="M_OMP__91__c__93__" name="Orotidine 5-phosphate" compartment="c" hasOnlySubstanceUnits="false" boundaryCondition="false" constant="false" fbc:charge="0" fbc:chemicalFormula="C10H13N2O11P"/>
      <species metaid="M_OMVAL__91__c__93__" id="M_OMVAL__91__c__93__" name="3-Methyl-2-oxobutanoic acid" compartment="c" hasOnlySubstanceUnits="false" boundaryCondition="false" constant="false" fbc:charge="0" fbc:chemicalFormula="C5H8O3"/>
      <species metaid="M_OPP__91__c__93__" id="M_OPP__91__c__93__" name="all-trans-Octaprenyl diphosphate" compartment="c" hasOnlySubstanceUnits="false" boundaryCondition="false" constant="false" fbc:charge="0" fbc:chemicalFormula="C40H68O7P2"/>
      <species metaid="M_ORN__91__c__93__" id="M_ORN__91__c__93__" name="L-Ornithine" compartment="c" hasOnlySubstanceUnits="false" boundaryCondition="false" constant="false" fbc:charge="0" fbc:chemicalFormula="C5H12N2O2"/>
      <species metaid="M_ORN__91__e__93__" id="M_ORN__91__e__93__" name="L-Ornithine" compartment="e" hasOnlySubstanceUnits="false" boundaryCondition="false" constant="false" fbc:charge="0" fbc:chemicalFormula="C5H12N2O2"/>
      <species metaid="M_OROA__91__c__93__" id="M_OROA__91__c__93__" name="Orotate" compartment="c" hasOnlySubstanceUnits="false" boundaryCondition="false" constant="false" fbc:charge="0" fbc:chemicalFormula="C5H4N2O4"/>
      <species metaid="M_OSBCOA__91__c__93__" id="M_OSBCOA__91__c__93__" name="2-Succinylbenzoyl-CoA" compartment="c" hasOnlySubstanceUnits="false" boundaryCondition="false" constant="false" fbc:charge="0" fbc:chemicalFormula="C32H44N7O20P3S"/>
      <species metaid="M_OSB__91__c__93__" id="M_OSB__91__c__93__" name="2-Succinylbenzoate" compartment="c" hasOnlySubstanceUnits="false" boundaryCondition="false" constant="false" fbc:charge="0" fbc:chemicalFormula="C11H10O5"/>
      <species metaid="M_OSLHSER__91__c__93__" id="M_OSLHSER__91__c__93__" name="O-Succinyl-L-homoserine" compartment="c" hasOnlySubstanceUnits="false" boundaryCondition="false" constant="false" fbc:charge="0" fbc:chemicalFormula="C8H13NO6"/>
      <species metaid="M_OTHIO__91__c__93__" id="M_OTHIO__91__c__93__" name="Thioredoxin disulfide" compartment="c" hasOnlySubstanceUnits="false" boundaryCondition="false" constant="false" fbc:charge="0" fbc:chemicalFormula="C10H12N4O4S2R4"/>
      <species metaid="M_OXCOA__91__c__93__" id="M_OXCOA__91__c__93__" name="Oxalyl-CoA" compartment="c" hasOnlySubstanceUnits="false" boundaryCondition="false" constant="false" fbc:charge="0" fbc:chemicalFormula="C23H36N7O19P3S"/>
      <species metaid="M_OXOMETHYLPENTANOATE__91__c__93__" id="M_OXOMETHYLPENTANOATE__91__c__93__" name="(S)-3-Methyl-2-oxopentanoic acid" compartment="c" hasOnlySubstanceUnits="false" boundaryCondition="false" constant="false" fbc:charge="0" fbc:chemicalFormula="C6H10O3"/>
      <species metaid="M_OX__91__c__93__" id="M_OX__91__c__93__" name="Oxalate" compartment="c" hasOnlySubstanceUnits="false" boundaryCondition="false" constant="false" fbc:charge="0" fbc:chemicalFormula="C2H2O4"/>
      <species metaid="M_P5C__91__c__93__" id="M_P5C__91__c__93__" name="(S)-1-Pyrroline-5-carboxylate" compartment="c" hasOnlySubstanceUnits="false" boundaryCondition="false" constant="false" fbc:charge="0" fbc:chemicalFormula="C5H7NO2"/>
      <species metaid="M_P6C__91__c__93__" id="M_P6C__91__c__93__" name="Delta-1-piperideine-6-L-carboxylate" compartment="c" hasOnlySubstanceUnits="false" boundaryCondition="false" constant="false" fbc:charge="0" fbc:chemicalFormula="C6H9NO2"/>
      <species metaid="M_PABA__91__c__93__" id="M_PABA__91__c__93__" name="4-Aminobenzoate" compartment="c" hasOnlySubstanceUnits="false" boundaryCondition="false" constant="false" fbc:charge="0" fbc:chemicalFormula="C7H7NO2"/>
      <species metaid="M_PABA__91__e__93__" id="M_PABA__91__e__93__" name="4-Aminobenzoate" compartment="e" hasOnlySubstanceUnits="false" boundaryCondition="false" constant="false" fbc:charge="0" fbc:chemicalFormula="C7H7NO2"/>
      <species metaid="M_PANT__91__c__93__" id="M_PANT__91__c__93__" name="(R)-Pantoate" compartment="c" hasOnlySubstanceUnits="false" boundaryCondition="false" constant="false" fbc:charge="0" fbc:chemicalFormula="C6H12O4"/>
      <species metaid="M_PAPS__91__c__93__" id="M_PAPS__91__c__93__" name="3-Phosphoadenylyl sulfate" compartment="c" hasOnlySubstanceUnits="false" boundaryCondition="false" constant="false" fbc:charge="0" fbc:chemicalFormula="C10H15N5O13P2S"/>
      <species metaid="M_PAP__91__c__93__" id="M_PAP__91__c__93__" name="Adenosine 3,5-bisphosphate" compartment="c" hasOnlySubstanceUnits="false" boundaryCondition="false" constant="false" fbc:charge="0" fbc:chemicalFormula="C10H15N5O10P2"/>
      <species metaid="M_PA__91__c__93__" id="M_PA__91__c__93__" name="Phosphatidate" compartment="c" hasOnlySubstanceUnits="false" boundaryCondition="false" constant="false" fbc:charge="0" fbc:chemicalFormula="C38H75O8P"/>
      <species metaid="M_PENTACONTANOYLACP__91__c__93__" id="M_PENTACONTANOYLACP__91__c__93__" name="C50-acyl-ACP" compartment="c" hasOnlySubstanceUnits="false" boundaryCondition="false" constant="false" fbc:charge="0" fbc:chemicalFormula="C50H99OSR"/>
      <species metaid="M_PENTADECANOATE__91__c__93__" id="M_PENTADECANOATE__91__c__93__" name="Pentadecanoic acid" compartment="c" hasOnlySubstanceUnits="false" boundaryCondition="false" constant="false" fbc:charge="0" fbc:chemicalFormula="C15H30O2"/>
      <species metaid="M_PENTADECANOATE__91__e__93__" id="M_PENTADECANOATE__91__e__93__" name="Pentadecanoic acid" compartment="e" hasOnlySubstanceUnits="false" boundaryCondition="false" constant="false" fbc:charge="0" fbc:chemicalFormula="C15H30O2"/>
      <species metaid="M_PENTADECANOYLACP__91__c__93__" id="M_PENTADECANOYLACP__91__c__93__" name="pentadecanoyl-ACP" compartment="c" hasOnlySubstanceUnits="false" boundaryCondition="false" constant="false" fbc:charge="0" fbc:chemicalFormula="C15H29OSR"/>
      <species metaid="M_PENTADECANOYLCOA__91__c__93__" id="M_PENTADECANOYLCOA__91__c__93__" name="pentadecanoyl-CoA" compartment="c" hasOnlySubstanceUnits="false" boundaryCondition="false" constant="false" fbc:charge="0" fbc:chemicalFormula="C36H64N7O17P3S"/>
      <species metaid="M_PENTAMETHYLTRICONTANOYLCOA__91__c__93__" id="M_PENTAMETHYLTRICONTANOYLCOA__91__c__93__" name="PENTA-METHYL-TRICONTANOYL-COA" compartment="c" hasOnlySubstanceUnits="false" boundaryCondition="false" constant="false" fbc:charge="0" fbc:chemicalFormula="C52H96N7O17P3S"/>
      <species metaid="M_PENTAMETHYLTRICONTANOYL__91__c__93__" id="M_PENTAMETHYLTRICONTANOYL__91__c__93__" name="PENTA-METHYL-TRICONTANOYL" compartment="c" hasOnlySubstanceUnits="false" boundaryCondition="false" constant="false" fbc:charge="0" fbc:chemicalFormula="C31H62O2"/>
      <species metaid="M_PENTANOYLCOA__91__c__93__" id="M_PENTANOYLCOA__91__c__93__" name="Pentanoyl-CoA" compartment="c" hasOnlySubstanceUnits="false" boundaryCondition="false" constant="false" fbc:charge="0" fbc:chemicalFormula="C26H44N7O17P3S"/>
      <species metaid="M_PEPTIDOGLYCAN__91__c__93__" id="M_PEPTIDOGLYCAN__91__c__93__" name="Peptidoglycan" compartment="c" hasOnlySubstanceUnits="false" boundaryCondition="false" constant="false" fbc:charge="0" fbc:chemicalFormula="C37H58N7O21R2"/>
      <species metaid="M_PEP__91__c__93__" id="M_PEP__91__c__93__" name="Phosphoenolpyruvate" compartment="c" hasOnlySubstanceUnits="false" boundaryCondition="false" constant="false" fbc:charge="0" fbc:chemicalFormula="C3H5O6P"/>
      <species metaid="M_PE__91__c__93__" id="M_PE__91__c__93__" name="Phosphatidylethanolamine" compartment="c" hasOnlySubstanceUnits="false" boundaryCondition="false" constant="false" fbc:charge="0" fbc:chemicalFormula="C40H80NO8P"/>
      <species metaid="M_PGP__91__c__93__" id="M_PGP__91__c__93__" name="Phosphatidylglycerophosphate" compartment="c" hasOnlySubstanceUnits="false" boundaryCondition="false" constant="false" fbc:charge="0" fbc:chemicalFormula="C41H82O13P2"/>
      <species metaid="M_PG__91__c__93__" id="M_PG__91__c__93__" name="Phosphatidylglycerol" compartment="c" hasOnlySubstanceUnits="false" boundaryCondition="false" constant="false" fbc:charge="0" fbc:chemicalFormula="C41H81O10P"/>
      <species metaid="M_PHBADII__91__c__93__" id="M_PHBADII__91__c__93__" name="p-hydroxybenzoic acid derivative II" compartment="c" hasOnlySubstanceUnits="false" boundaryCondition="false" constant="false" fbc:charge="0" fbc:chemicalFormula="C29H45O15"/>
      <species metaid="M_PHBADIRF__91__c__93__" id="M_PHBADIRF__91__c__93__" name="Glycosylated p-HBAD I" compartment="c" hasOnlySubstanceUnits="false" boundaryCondition="false" constant="false" fbc:charge="0" fbc:chemicalFormula="C26H39O15"/>
      <species metaid="M_PHBADI__91__c__93__" id="M_PHBADI__91__c__93__" name="p-hydroxybenzoic acid derivative I" compartment="c" hasOnlySubstanceUnits="false" boundaryCondition="false" constant="false" fbc:charge="0" fbc:chemicalFormula="C14H18O7"/>
      <species metaid="M_PHDIMAM__91__c__93__" id="M_PHDIMAM__91__c__93__" name="Phenol-phthiodiocerol dimycocerosate PHDIMA membrane associated" compartment="c" hasOnlySubstanceUnits="false" boundaryCondition="false" constant="false" fbc:charge="0" fbc:chemicalFormula="C102H194O6"/>
      <species metaid="M_PHDIMA__91__c__93__" id="M_PHDIMA__91__c__93__" name="Phenol-phthiodiocerol dimycocerosate PHDIMA" compartment="c" hasOnlySubstanceUnits="false" boundaryCondition="false" constant="false" fbc:charge="0" fbc:chemicalFormula="C102H194O6"/>
      <species metaid="M_PHDIMBM__91__c__93__" id="M_PHDIMBM__91__c__93__" name="Phenol-phthiodiolone dimycocerosate PHDIMB membrane associated" compartment="c" hasOnlySubstanceUnits="false" boundaryCondition="false" constant="false" fbc:charge="0" fbc:chemicalFormula="C101H190O6"/>
      <species metaid="M_PHDIMB__91__c__93__" id="M_PHDIMB__91__c__93__" name="Phenol-phthiodiolone dimycocerosate PHDIMB" compartment="c" hasOnlySubstanceUnits="false" boundaryCondition="false" constant="false" fbc:charge="0" fbc:chemicalFormula="C101H190O6"/>
      <species metaid="M_PHENOL24DM3K911DHC35ACYLACP__91__c__93__" id="M_PHENOL24DM3K911DHC35ACYLACP__91__c__93__" name="Phenol-2,4-dimethyl-3-keto-9,11-dihydroxy-C35-acyl-ACP" compartment="c" hasOnlySubstanceUnits="false" boundaryCondition="false" constant="false" fbc:charge="0" fbc:chemicalFormula="C41H71O5SR"/>
      <species metaid="M_PHENOL24DM3K911DHC35OATE__91__c__93__" id="M_PHENOL24DM3K911DHC35OATE__91__c__93__" name="Phenol-2,4-dimethyl-3-keto-9,11-dihydroxy-C35-acid" compartment="c" hasOnlySubstanceUnits="false" boundaryCondition="false" constant="false" fbc:charge="0" fbc:chemicalFormula="C41H72O6"/>
      <species metaid="M_PHENOL24DM3K911DHC37ACYLACP__91__c__93__" id="M_PHENOL24DM3K911DHC37ACYLACP__91__c__93__" name="Phenol-2,4-dimethyl-3-keto-9,11-dihydroxy-C37-acyl-ACP" compartment="c" hasOnlySubstanceUnits="false" boundaryCondition="false" constant="false" fbc:charge="0" fbc:chemicalFormula="C43H75O5SR"/>
      <species metaid="M_PHENOL24DM3K911DHC37OATE__91__c__93__" id="M_PHENOL24DM3K911DHC37OATE__91__c__93__" name="Phenol-2,4-dimethyl-3-keto-9,11-dihydroxy-C37-acid" compartment="c" hasOnlySubstanceUnits="false" boundaryCondition="false" constant="false" fbc:charge="0" fbc:chemicalFormula="C43H76O6"/>
      <species metaid="M_PHENOL2M79DHC32ACYLACP__91__c__93__" id="M_PHENOL2M79DHC32ACYLACP__91__c__93__" name="Phenol-2-methyl-7,9-dihydroxy-C32-acyl-ACP" compartment="c" hasOnlySubstanceUnits="false" boundaryCondition="false" constant="false" fbc:charge="0" fbc:chemicalFormula="C38H67O4SR"/>
      <species metaid="M_PHENOL2M79DHC34ACYLACP__91__c__93__" id="M_PHENOL2M79DHC34ACYLACP__91__c__93__" name="Phenol-2-methyl-7,9-dihydroxy-C34-acyl-ACP" compartment="c" hasOnlySubstanceUnits="false" boundaryCondition="false" constant="false" fbc:charge="0" fbc:chemicalFormula="C40H71O4SR"/>
      <species metaid="M_PHENOL35DHC27ACYLACP__91__c__93__" id="M_PHENOL35DHC27ACYLACP__91__c__93__" name="Phenol-3,5-dihydroxy-C27-acyl-ACP" compartment="c" hasOnlySubstanceUnits="false" boundaryCondition="false" constant="false" fbc:charge="0" fbc:chemicalFormula="C33H57O4SR"/>
      <species metaid="M_PHENOL35DHC29ACYLACP__91__c__93__" id="M_PHENOL35DHC29ACYLACP__91__c__93__" name="Phenol-3,5-dihydroxy-C29-acyl-ACP" compartment="c" hasOnlySubstanceUnits="false" boundaryCondition="false" constant="false" fbc:charge="0" fbc:chemicalFormula="C35H61O4SR"/>
      <species metaid="M_PHENOL3HC25ACYLACP__91__c__93__" id="M_PHENOL3HC25ACYLACP__91__c__93__" name="Phenol-D-3-hydroxy-C25-acyl-ACP" compartment="c" hasOnlySubstanceUnits="false" boundaryCondition="false" constant="false" fbc:charge="0" fbc:chemicalFormula="C31H53O3SR"/>
      <species metaid="M_PHENOL3HC27ACYLACP__91__c__93__" id="M_PHENOL3HC27ACYLACP__91__c__93__" name="Phenol-D-3-hydroxy-C27-acyl-ACP" compartment="c" hasOnlySubstanceUnits="false" boundaryCondition="false" constant="false" fbc:charge="0" fbc:chemicalFormula="C33H57O3SR"/>
      <species metaid="M_PHENOL4M3K911DHC34ACYLACP__91__c__93__" id="M_PHENOL4M3K911DHC34ACYLACP__91__c__93__" name="Phenol-4-methyl-3-keto-9,11-dihydroxy-C34-acyl-ACP" compartment="c" hasOnlySubstanceUnits="false" boundaryCondition="false" constant="false" fbc:charge="0" fbc:chemicalFormula="C40H69O5SR"/>
      <species metaid="M_PHENOL4M3K911DHC34OATE__91__c__93__" id="M_PHENOL4M3K911DHC34OATE__91__c__93__" name="Phenol-4-methyl-3-keto-9,11-dihydroxy-C34-acid" compartment="c" hasOnlySubstanceUnits="false" boundaryCondition="false" constant="false" fbc:charge="0" fbc:chemicalFormula="C40H70O6"/>
      <species metaid="M_PHENOL4M3K911DHC36ACYLACP__91__c__93__" id="M_PHENOL4M3K911DHC36ACYLACP__91__c__93__" name="Phenol-4-methyl-3-keto-9,11-dihydroxy-C36-acyl-ACP" compartment="c" hasOnlySubstanceUnits="false" boundaryCondition="false" constant="false" fbc:charge="0" fbc:chemicalFormula="C42H73O5SR"/>
      <species metaid="M_PHENOL4M3K911DHC36OATE__91__c__93__" id="M_PHENOL4M3K911DHC36OATE__91__c__93__" name="Phenol-4-methyl-3-keto-9,11-dihydroxy-C36-acid" compartment="c" hasOnlySubstanceUnits="false" boundaryCondition="false" constant="false" fbc:charge="0" fbc:chemicalFormula="C42H74O6"/>
      <species metaid="M_PHENOL57DHC29ACYLACP__91__c__93__" id="M_PHENOL57DHC29ACYLACP__91__c__93__" name="Phenol-5,7-dihydroxy-C29-acyl-ACP" compartment="c" hasOnlySubstanceUnits="false" boundaryCondition="false" constant="false" fbc:charge="0" fbc:chemicalFormula="C35H61O4SR"/>
      <species metaid="M_PHENOL57DHC31ACYLACP__91__c__93__" id="M_PHENOL57DHC31ACYLACP__91__c__93__" name="Phenol-5,7-dihydroxy-C31-acyl-ACP" compartment="c" hasOnlySubstanceUnits="false" boundaryCondition="false" constant="false" fbc:charge="0" fbc:chemicalFormula="C37H65O4SR"/>
      <species metaid="M_PHENOLPENTACOSANOATE__91__c__93__" id="M_PHENOLPENTACOSANOATE__91__c__93__" name="Phenolpentacosanoic acid" compartment="c" hasOnlySubstanceUnits="false" boundaryCondition="false" constant="false" fbc:charge="0" fbc:chemicalFormula="C31H54O3"/>
      <species metaid="M_PHENOLPENTACOSANOYLACP__91__c__93__" id="M_PHENOLPENTACOSANOYLACP__91__c__93__" name="Phenolpentacosanoyl ACP" compartment="c" hasOnlySubstanceUnits="false" boundaryCondition="false" constant="false" fbc:charge="0" fbc:chemicalFormula="C31H53O2SR"/>
      <species metaid="M_PHENOLPENTACOSANOYLAMP__91__c__93__" id="M_PHENOLPENTACOSANOYLAMP__91__c__93__" name="Phenolpentacosanoyl AMP" compartment="c" hasOnlySubstanceUnits="false" boundaryCondition="false" constant="false" fbc:charge="0" fbc:chemicalFormula="C41H66N5O9P"/>
      <species metaid="M_PHENOLPHTHIODIOLONEC33K2__91__c__93__" id="M_PHENOLPHTHIODIOLONEC33K2__91__c__93__" name="Phenol-phthiodiolone-C33-2-keto" compartment="c" hasOnlySubstanceUnits="false" boundaryCondition="false" constant="false" fbc:charge="0" fbc:chemicalFormula="C39H70O4"/>
      <species metaid="M_PHENOLPHTHIODIOLONEC34K3__91__c__93__" id="M_PHENOLPHTHIODIOLONEC34K3__91__c__93__" name="Phenol-phthiodiolone-C34-3-keto" compartment="c" hasOnlySubstanceUnits="false" boundaryCondition="false" constant="false" fbc:charge="0" fbc:chemicalFormula="C40H72O4"/>
      <species metaid="M_PHENOLPHTHIODIOLONEC35K2__91__c__93__" id="M_PHENOLPHTHIODIOLONEC35K2__91__c__93__" name="Phenol-phthiodiolone-C35-2-keto" compartment="c" hasOnlySubstanceUnits="false" boundaryCondition="false" constant="false" fbc:charge="0" fbc:chemicalFormula="C41H74O4"/>
      <species metaid="M_PHENOLPHTHIODIOLONEC36K3__91__c__93__" id="M_PHENOLPHTHIODIOLONEC36K3__91__c__93__" name="Phenol-phthiodiolone-C36-3-keto" compartment="c" hasOnlySubstanceUnits="false" boundaryCondition="false" constant="false" fbc:charge="0" fbc:chemicalFormula="C42H76O4"/>
      <species metaid="M_PHENOLPHTHIODIOLONE__91__c__93__" id="M_PHENOLPHTHIODIOLONE__91__c__93__" name="Phenol-phthiodiolone lumped compound" compartment="c" hasOnlySubstanceUnits="false" boundaryCondition="false" constant="false" fbc:charge="0" fbc:chemicalFormula="C41H74O4"/>
      <species metaid="M_PHENOLTRICOSANOATE__91__c__93__" id="M_PHENOLTRICOSANOATE__91__c__93__" name="Phenoltricosanoic acid" compartment="c" hasOnlySubstanceUnits="false" boundaryCondition="false" constant="false" fbc:charge="0" fbc:chemicalFormula="C29H50O3"/>
      <species metaid="M_PHENOLTRICOSANOYLACP__91__c__93__" id="M_PHENOLTRICOSANOYLACP__91__c__93__" name="Phenoltricosanoyl ACP" compartment="c" hasOnlySubstanceUnits="false" boundaryCondition="false" constant="false" fbc:charge="0" fbc:chemicalFormula="C29H49O2SR"/>
      <species metaid="M_PHENOLTRICOSANOYLAMP__91__c__93__" id="M_PHENOLTRICOSANOYLAMP__91__c__93__" name="Phenoltricosanoyl AMP" compartment="c" hasOnlySubstanceUnits="false" boundaryCondition="false" constant="false" fbc:charge="0" fbc:chemicalFormula="C39H62N5O9P"/>
      <species metaid="M_PHEN__91__c__93__" id="M_PHEN__91__c__93__" name="Prephenate" compartment="c" hasOnlySubstanceUnits="false" boundaryCondition="false" constant="false" fbc:charge="0" fbc:chemicalFormula="C10H10O6"/>
      <species metaid="M_PHE__91__c__93__" id="M_PHE__91__c__93__" name="L-Phenylalanine" compartment="c" hasOnlySubstanceUnits="false" boundaryCondition="false" constant="false" fbc:charge="0" fbc:chemicalFormula="C9H11NO2"/>
      <species metaid="M_PHE__91__e__93__" id="M_PHE__91__e__93__" name="L-Phenylalanine" compartment="e" hasOnlySubstanceUnits="false" boundaryCondition="false" constant="false" fbc:charge="0" fbc:chemicalFormula="C9H11NO2"/>
      <species metaid="M_PHOSPHATIDYLCHOLINE__91__c__93__" id="M_PHOSPHATIDYLCHOLINE__91__c__93__" name="Phosphatidylcholine" compartment="c" hasOnlySubstanceUnits="false" boundaryCondition="false" constant="false" fbc:charge="0" fbc:chemicalFormula="C46H92NO8P"/>
      <species metaid="M_PHOSPHATIDYLCHOLINE__91__e__93__" id="M_PHOSPHATIDYLCHOLINE__91__e__93__" name="Phosphatidylcholine" compartment="e" hasOnlySubstanceUnits="false" boundaryCondition="false" constant="false" fbc:charge="0" fbc:chemicalFormula="C46H92NO8P"/>
      <species metaid="M_PHPYR__91__c__93__" id="M_PHPYR__91__c__93__" name="Phenylpyruvate" compartment="c" hasOnlySubstanceUnits="false" boundaryCondition="false" constant="false" fbc:charge="0" fbc:chemicalFormula="C9H8O3"/>
      <species metaid="M_PHP__91__c__93__" id="M_PHP__91__c__93__" name="3-Phosphonooxypyruvate" compartment="c" hasOnlySubstanceUnits="false" boundaryCondition="false" constant="false" fbc:charge="0" fbc:chemicalFormula="C3H5O7P"/>
      <species metaid="M_PHSER__91__c__93__" id="M_PHSER__91__c__93__" name="O-Phospho-L-homoserine" compartment="c" hasOnlySubstanceUnits="false" boundaryCondition="false" constant="false" fbc:charge="0" fbc:chemicalFormula="C4H10NO6P"/>
      <species metaid="M_PHTHIODIOLONEC32K2__91__c__93__" id="M_PHTHIODIOLONEC32K2__91__c__93__" name="phthiodiolone-C32-2-keto" compartment="c" hasOnlySubstanceUnits="false" boundaryCondition="false" constant="false" fbc:charge="0" fbc:chemicalFormula="C32H64O3"/>
      <species metaid="M_PHTHIODIOLONEC33K3__91__c__93__" id="M_PHTHIODIOLONEC33K3__91__c__93__" name="phthiodiolone-C33-3-keto" compartment="c" hasOnlySubstanceUnits="false" boundaryCondition="false" constant="false" fbc:charge="0" fbc:chemicalFormula="C33H66O3"/>
      <species metaid="M_PHTHIODIOLONEC34K2__91__c__93__" id="M_PHTHIODIOLONEC34K2__91__c__93__" name="phthiodiolone-C34-2-keto" compartment="c" hasOnlySubstanceUnits="false" boundaryCondition="false" constant="false" fbc:charge="0" fbc:chemicalFormula="C34H68O3"/>
      <species metaid="M_PHTHIODIOLONEC35K3__91__c__93__" id="M_PHTHIODIOLONEC35K3__91__c__93__" name="phthiodiolone-C35-3-keto" compartment="c" hasOnlySubstanceUnits="false" boundaryCondition="false" constant="false" fbc:charge="0" fbc:chemicalFormula="C35H70O3"/>
      <species metaid="M_PHTHIODIOLONE__91__c__93__" id="M_PHTHIODIOLONE__91__c__93__" name="phthiodiolone lumped compound" compartment="c" hasOnlySubstanceUnits="false" boundaryCondition="false" constant="false" fbc:charge="0" fbc:chemicalFormula="C34H68O3"/>
      <species metaid="M_PIM1__91__c__93__" id="M_PIM1__91__c__93__" name="PIM1" compartment="c" hasOnlySubstanceUnits="false" boundaryCondition="false" constant="false" fbc:charge="0" fbc:chemicalFormula="C50H95O18P"/>
      <species metaid="M_PIM2__91__c__93__" id="M_PIM2__91__c__93__" name="PIM2" compartment="c" hasOnlySubstanceUnits="false" boundaryCondition="false" constant="false" fbc:charge="0" fbc:chemicalFormula="C56H105O23P"/>
      <species metaid="M_PIMELOYLCOA__91__c__93__" id="M_PIMELOYLCOA__91__c__93__" name="6-Carboxyhexanoyl-CoA" compartment="c" hasOnlySubstanceUnits="false" boundaryCondition="false" constant="false" fbc:charge="0" fbc:chemicalFormula="C28H46N7O19P3S"/>
      <species metaid="M_PITBA__91__c__93__" id="M_PITBA__91__c__93__" name="1-Phosphatidyl-D-myo-inositol" compartment="c" hasOnlySubstanceUnits="false" boundaryCondition="false" constant="false" fbc:charge="0" fbc:chemicalFormula="C44H85O13P"/>
      <species metaid="M_PI__91__c__93__" id="M_PI__91__c__93__" name="Orthophosphate" compartment="c" hasOnlySubstanceUnits="false" boundaryCondition="false" constant="false" fbc:charge="0" fbc:chemicalFormula="H3PO4"/>
      <species metaid="M_PI__91__e__93__" id="M_PI__91__e__93__" name="Orthophosphate" compartment="e" hasOnlySubstanceUnits="false" boundaryCondition="false" constant="false" fbc:charge="0" fbc:chemicalFormula="H3PO4"/>
      <species metaid="M_PNTO__91__c__93__" id="M_PNTO__91__c__93__" name="Pantothenate" compartment="c" hasOnlySubstanceUnits="false" boundaryCondition="false" constant="false" fbc:charge="0" fbc:chemicalFormula="C9H17NO5"/>
      <species metaid="M_PNTO__91__e__93__" id="M_PNTO__91__e__93__" name="Pantothenate" compartment="e" hasOnlySubstanceUnits="false" boundaryCondition="false" constant="false" fbc:charge="0" fbc:chemicalFormula="C9H17NO5"/>
      <species metaid="M_PORPHOBILILOGIN__91__c__93__" id="M_PORPHOBILILOGIN__91__c__93__" name="Porphobilinogen" compartment="c" hasOnlySubstanceUnits="false" boundaryCondition="false" constant="false" fbc:charge="0" fbc:chemicalFormula="C10H14N2O4"/>
      <species metaid="M_PPGPPP__91__c__93__" id="M_PPGPPP__91__c__93__" name="Guanosine 3-diphosphate 5-triphosphate" compartment="c" hasOnlySubstanceUnits="false" boundaryCondition="false" constant="false" fbc:charge="0" fbc:chemicalFormula="C10H18N5O20P5"/>
      <species metaid="M_PPGPP__91__c__93__" id="M_PPGPP__91__c__93__" name="Guanosine 3,5-bis(diphosphate)" compartment="c" hasOnlySubstanceUnits="false" boundaryCondition="false" constant="false" fbc:charge="0" fbc:chemicalFormula="C10H17N5O17P4"/>
      <species metaid="M_PPI__91__c__93__" id="M_PPI__91__c__93__" name="Diphosphate" compartment="c" hasOnlySubstanceUnits="false" boundaryCondition="false" constant="false" fbc:charge="0" fbc:chemicalFormula="H4P2O7"/>
      <species metaid="M_PPM__91__c__93__" id="M_PPM__91__c__93__" name="D-Mannosyl-1-phosphoundecaprenol" compartment="c" hasOnlySubstanceUnits="false" boundaryCondition="false" constant="false" fbc:charge="0" fbc:chemicalFormula="C61H101O9P"/>
      <species metaid="M_PPPI__91__c__93__" id="M_PPPI__91__c__93__" name="Triphosphate" compartment="c" hasOnlySubstanceUnits="false" boundaryCondition="false" constant="false" fbc:charge="0" fbc:chemicalFormula="H5P3O10"/>
      <species metaid="M_PPPP__91__c__93__" id="M_PPPP__91__c__93__" name="all-trans-Pentaprenyl diphosphate" compartment="c" hasOnlySubstanceUnits="false" boundaryCondition="false" constant="false" fbc:charge="0" fbc:chemicalFormula="C25H44O7P2"/>
      <species metaid="M_PRAL__91__c__93__" id="M_PRAL__91__c__93__" name="Propanal" compartment="c" hasOnlySubstanceUnits="false" boundaryCondition="false" constant="false" fbc:charge="0" fbc:chemicalFormula="C3H6O"/>
      <species metaid="M_PRAM__91__c__93__" id="M_PRAM__91__c__93__" name="5-Phosphoribosylamine" compartment="c" hasOnlySubstanceUnits="false" boundaryCondition="false" constant="false" fbc:charge="0" fbc:chemicalFormula="C5H12NO7P"/>
      <species metaid="M_PRBAMP__91__c__93__" id="M_PRBAMP__91__c__93__" name="Phosphoribosyl-AMP" compartment="c" hasOnlySubstanceUnits="false" boundaryCondition="false" constant="false" fbc:charge="0" fbc:chemicalFormula="C15H23N5O14P2"/>
      <species metaid="M_PRBATP__91__c__93__" id="M_PRBATP__91__c__93__" name="1-(5-phospho-D-ribosyl)-ATP" compartment="c" hasOnlySubstanceUnits="false" boundaryCondition="false" constant="false" fbc:charge="0" fbc:chemicalFormula="C15H25N5O20P4"/>
      <species metaid="M_PRECORIN1__91__c__93__" id="M_PRECORIN1__91__c__93__" name="Precorrin 1" compartment="c" hasOnlySubstanceUnits="false" boundaryCondition="false" constant="false" fbc:charge="0" fbc:chemicalFormula="C41H46N4O16"/>
      <species metaid="M_PRECORIN2__91__c__93__" id="M_PRECORIN2__91__c__93__" name="Precorrin 2" compartment="c" hasOnlySubstanceUnits="false" boundaryCondition="false" constant="false" fbc:charge="0" fbc:chemicalFormula="C42H48N4O16"/>
      <species metaid="M_PRECORIN3A__91__c__93__" id="M_PRECORIN3A__91__c__93__" name="Precorrin 3A" compartment="c" hasOnlySubstanceUnits="false" boundaryCondition="false" constant="false" fbc:charge="0" fbc:chemicalFormula="C43H50N4O16"/>
      <species metaid="M_PRECORIN3B__91__c__93__" id="M_PRECORIN3B__91__c__93__" name="Precorrin 3B" compartment="c" hasOnlySubstanceUnits="false" boundaryCondition="false" constant="false" fbc:charge="0" fbc:chemicalFormula="C43H50N4O17"/>
      <species metaid="M_PRECORIN4B__91__c__93__" id="M_PRECORIN4B__91__c__93__" name="Precorrin 4" compartment="c" hasOnlySubstanceUnits="false" boundaryCondition="false" constant="false" fbc:charge="0" fbc:chemicalFormula="C44H52N4O17"/>
      <species metaid="M_PRECORIN5__91__c__93__" id="M_PRECORIN5__91__c__93__" name="Precorrin 5" compartment="c" hasOnlySubstanceUnits="false" boundaryCondition="false" constant="false" fbc:charge="0" fbc:chemicalFormula="C45H54N4O17"/>
      <species metaid="M_PRECORIN6X__91__c__93__" id="M_PRECORIN6X__91__c__93__" name="Precorrin 6X" compartment="c" hasOnlySubstanceUnits="false" boundaryCondition="false" constant="false" fbc:charge="0" fbc:chemicalFormula="C44H54N4O16"/>
      <species metaid="M_PRECORIN6Y__91__c__93__" id="M_PRECORIN6Y__91__c__93__" name="Precorrin 6Y" compartment="c" hasOnlySubstanceUnits="false" boundaryCondition="false" constant="false" fbc:charge="0" fbc:chemicalFormula="C44H56N4O16"/>
      <species metaid="M_PRECORIN8X__91__c__93__" id="M_PRECORIN8X__91__c__93__" name="Precorrin 8X" compartment="c" hasOnlySubstanceUnits="false" boundaryCondition="false" constant="false" fbc:charge="0" fbc:chemicalFormula="C45H60N4O14"/>
      <species metaid="M_PRECURSORZ__91__c__93__" id="M_PRECURSORZ__91__c__93__" name="Precursor Z" compartment="c" hasOnlySubstanceUnits="false" boundaryCondition="false" constant="false" fbc:charge="0" fbc:chemicalFormula="C10H14N5O8P"/>
      <species metaid="M_PRFICA__91__c__93__" id="M_PRFICA__91__c__93__" name="1-(5-Phosphoribosyl)-5-formamido-4-imidazolecarboxamide" compartment="c" hasOnlySubstanceUnits="false" boundaryCondition="false" constant="false" fbc:charge="0" fbc:chemicalFormula="C10H15N4O9P"/>
      <species metaid="M_PRFP__91__c__93__" id="M_PRFP__91__c__93__" name="5-(5-Phospho-D-ribosylaminoformimino)-1-(5-phosphoribosyl)-imidazole-4-carboxamide" compartment="c" hasOnlySubstanceUnits="false" boundaryCondition="false" constant="false" fbc:charge="0" fbc:chemicalFormula="C15H25N5O15P2"/>
      <species metaid="M_PRLP__91__c__93__" id="M_PRLP__91__c__93__" name="N-(5-Phospho-D-1-ribulosylformimino)-5-amino-1-(5-phospho-D-ribosyl)-4-imidazolecarboxamide" compartment="c" hasOnlySubstanceUnits="false" boundaryCondition="false" constant="false" fbc:charge="0" fbc:chemicalFormula="C15H25N5O15P2"/>
      <species metaid="M_PROPANOATE__91__c__93__" id="M_PROPANOATE__91__c__93__" name="Propanoate" compartment="c" hasOnlySubstanceUnits="false" boundaryCondition="false" constant="false" fbc:charge="0" fbc:chemicalFormula="C3H6O2"/>
      <species metaid="M_PROPANOATE__91__e__93__" id="M_PROPANOATE__91__e__93__" name="Propanoate" compartment="e" hasOnlySubstanceUnits="false" boundaryCondition="false" constant="false" fbc:charge="0" fbc:chemicalFormula="C3H6O2"/>
      <species metaid="M_PROPIONYLACP__91__c__93__" id="M_PROPIONYLACP__91__c__93__" name="propionyl-ACP" compartment="c" hasOnlySubstanceUnits="false" boundaryCondition="false" constant="false" fbc:charge="0" fbc:chemicalFormula="C3H5OSR"/>
      <species metaid="M_PROPIONYLCOA__91__c__93__" id="M_PROPIONYLCOA__91__c__93__" name="Propanoyl-CoA" compartment="c" hasOnlySubstanceUnits="false" boundaryCondition="false" constant="false" fbc:charge="0" fbc:chemicalFormula="C24H40N7O17P3S"/>
      <species metaid="M_PROPIONYLP__91__c__93__" id="M_PROPIONYLP__91__c__93__" name="Propanoyl phosphate" compartment="c" hasOnlySubstanceUnits="false" boundaryCondition="false" constant="false" fbc:charge="0" fbc:chemicalFormula="C3H7O5P"/>
      <species metaid="M_PROTOHEMEFE2__91__c__93__" id="M_PROTOHEMEFE2__91__c__93__" name="Heme" compartment="c" hasOnlySubstanceUnits="false" boundaryCondition="false" constant="false" fbc:charge="0" fbc:chemicalFormula="C34H32FeN4O4"/>
      <species metaid="M_PROTOPORPHYRINIX__91__c__93__" id="M_PROTOPORPHYRINIX__91__c__93__" name="Protoporphyrin" compartment="c" hasOnlySubstanceUnits="false" boundaryCondition="false" constant="false" fbc:charge="0" fbc:chemicalFormula="C34H34N4O4"/>
      <species metaid="M_PROTOPORPHYRINOGEN__91__c__93__" id="M_PROTOPORPHYRINOGEN__91__c__93__" name="Protoporphyrinogen IX" compartment="c" hasOnlySubstanceUnits="false" boundaryCondition="false" constant="false" fbc:charge="0" fbc:chemicalFormula="C34H40N4O4"/>
      <species metaid="M_PRO__91__c__93__" id="M_PRO__91__c__93__" name="L-Proline" compartment="c" hasOnlySubstanceUnits="false" boundaryCondition="false" constant="false" fbc:charge="0" fbc:chemicalFormula="C5H9NO2"/>
      <species metaid="M_PRO__91__e__93__" id="M_PRO__91__e__93__" name="L-Proline" compartment="e" hasOnlySubstanceUnits="false" boundaryCondition="false" constant="false" fbc:charge="0" fbc:chemicalFormula="C5H9NO2"/>
      <species metaid="M_PRPP__91__c__93__" id="M_PRPP__91__c__93__" name="5-Phospho-alpha-D-ribose 1-diphosphate" compartment="c" hasOnlySubstanceUnits="false" boundaryCondition="false" constant="false" fbc:charge="0" fbc:chemicalFormula="C5H13O14P3"/>
      <species metaid="M_PS__91__c__93__" id="M_PS__91__c__93__" name="Phosphatidylserine" compartment="c" hasOnlySubstanceUnits="false" boundaryCondition="false" constant="false" fbc:charge="0" fbc:chemicalFormula="C41H80NO10P"/>
      <species metaid="M_PTRSC__91__c__93__" id="M_PTRSC__91__c__93__" name="Putrescine" compartment="c" hasOnlySubstanceUnits="false" boundaryCondition="false" constant="false" fbc:charge="0" fbc:chemicalFormula="C4H12N2"/>
      <species metaid="M_PTTDIM__91__c__93__" id="M_PTTDIM__91__c__93__" name="phthiotriol dimycocerosate" compartment="c" hasOnlySubstanceUnits="false" boundaryCondition="false" constant="false" fbc:charge="0" fbc:chemicalFormula="C94H186O5"/>
      <species metaid="M_PTTPHDIM__91__c__93__" id="M_PTTPHDIM__91__c__93__" name="Phenol-phthiotriol dimycocerosate" compartment="c" hasOnlySubstanceUnits="false" boundaryCondition="false" constant="false" fbc:charge="0" fbc:chemicalFormula="C101H192O6"/>
      <species metaid="M_PURI5P__91__c__93__" id="M_PURI5P__91__c__93__" name="Pseudouridine 5-phosphate" compartment="c" hasOnlySubstanceUnits="false" boundaryCondition="false" constant="false" fbc:charge="0" fbc:chemicalFormula="C9H13N2O9P"/>
      <species metaid="M_PYRA5P__91__c__93__" id="M_PYRA5P__91__c__93__" name="Pyridoxal phosphate" compartment="c" hasOnlySubstanceUnits="false" boundaryCondition="false" constant="false" fbc:charge="0" fbc:chemicalFormula="C8H10NO6P"/>
      <species metaid="M_PYRI5P__91__c__93__" id="M_PYRI5P__91__c__93__" name="Pyridoxine phosphate" compartment="c" hasOnlySubstanceUnits="false" boundaryCondition="false" constant="false" fbc:charge="0" fbc:chemicalFormula="C8H12NO6P"/>
      <species metaid="M_PYRI__91__c__93__" id="M_PYRI__91__c__93__" name="Pyridoxine" compartment="c" hasOnlySubstanceUnits="false" boundaryCondition="false" constant="false" fbc:charge="0" fbc:chemicalFormula="C8H11NO3"/>
      <species metaid="M_PYRI__91__e__93__" id="M_PYRI__91__e__93__" name="Pyridoxine" compartment="e" hasOnlySubstanceUnits="false" boundaryCondition="false" constant="false" fbc:charge="0" fbc:chemicalFormula="C8H11NO3"/>
      <species metaid="M_PYRM5P__91__c__93__" id="M_PYRM5P__91__c__93__" name="Pyridoxamine phosphate" compartment="c" hasOnlySubstanceUnits="false" boundaryCondition="false" constant="false" fbc:charge="0" fbc:chemicalFormula="C8H13N2O5P"/>
      <species metaid="M_PYR__91__c__93__" id="M_PYR__91__c__93__" name="Pyruvate" compartment="c" hasOnlySubstanceUnits="false" boundaryCondition="false" constant="false" fbc:charge="0" fbc:chemicalFormula="C3H4O3"/>
      <species metaid="M_PYR__91__e__93__" id="M_PYR__91__e__93__" name="Pyruvate" compartment="e" hasOnlySubstanceUnits="false" boundaryCondition="false" constant="false" fbc:charge="0" fbc:chemicalFormula="C3H4O3"/>
      <species metaid="M_QA__91__c__93__" id="M_QA__91__c__93__" name="Quinolinate" compartment="c" hasOnlySubstanceUnits="false" boundaryCondition="false" constant="false" fbc:charge="0" fbc:chemicalFormula="C7H5NO4"/>
      <species metaid="M_R1P__91__c__93__" id="M_R1P__91__c__93__" name="alpha-D-Ribose 1-phosphate" compartment="c" hasOnlySubstanceUnits="false" boundaryCondition="false" constant="false" fbc:charge="0" fbc:chemicalFormula="C5H11O8P"/>
      <species metaid="M_R5P__91__c__93__" id="M_R5P__91__c__93__" name="D-Ribose 5-phosphate" compartment="c" hasOnlySubstanceUnits="false" boundaryCondition="false" constant="false" fbc:charge="0" fbc:chemicalFormula="C5H11O8P"/>
      <species metaid="M_RHAMNAGDPP__91__c__93__" id="M_RHAMNAGDPP__91__c__93__" name="Rha-GlcNAc-DPP" compartment="c" hasOnlySubstanceUnits="false" boundaryCondition="false" constant="false" fbc:charge="0" fbc:chemicalFormula="C69H115NO16P2"/>
      <species metaid="M_RIBFLAV__91__c__93__" id="M_RIBFLAV__91__c__93__" name="Riboflavin" compartment="c" hasOnlySubstanceUnits="false" boundaryCondition="false" constant="false" fbc:charge="0" fbc:chemicalFormula="C17H20N4O6"/>
      <species metaid="M_RIBFLAV__91__e__93__" id="M_RIBFLAV__91__e__93__" name="Riboflavin" compartment="e" hasOnlySubstanceUnits="false" boundaryCondition="false" constant="false" fbc:charge="0" fbc:chemicalFormula="C17H20N4O6"/>
      <species metaid="M_RIBZ5P__91__c__93__" id="M_RIBZ5P__91__c__93__" name="N1-(5-Phospho-alpha-D-ribosyl)-5,6-dimethylbenzimidazole" compartment="c" hasOnlySubstanceUnits="false" boundaryCondition="false" constant="false" fbc:charge="0" fbc:chemicalFormula="C14H19N2O7P"/>
      <species metaid="M_RIB__91__c__93__" id="M_RIB__91__c__93__" name="Ribose" compartment="c" hasOnlySubstanceUnits="false" boundaryCondition="false" constant="false" fbc:charge="0" fbc:chemicalFormula="C5H10O5"/>
      <species metaid="M_RIB__91__e__93__" id="M_RIB__91__e__93__" name="Ribose" compartment="e" hasOnlySubstanceUnits="false" boundaryCondition="false" constant="false" fbc:charge="0" fbc:chemicalFormula="C5H10O5"/>
      <species metaid="M_RL5P__91__c__93__" id="M_RL5P__91__c__93__" name="D-Ribulose 5-phosphate" compartment="c" hasOnlySubstanceUnits="false" boundaryCondition="false" constant="false" fbc:charge="0" fbc:chemicalFormula="C5H11O8P"/>
      <species metaid="M_RMMALONYLACP__91__c__93__" id="M_RMMALONYLACP__91__c__93__" name="(R)-methylmalonyl-ACP" compartment="c" hasOnlySubstanceUnits="false" boundaryCondition="false" constant="false" fbc:charge="0" fbc:chemicalFormula="C4H5O3SR"/>
      <species metaid="M_RMMALONYLCOA__91__c__93__" id="M_RMMALONYLCOA__91__c__93__" name="(R)-Methylmalonyl-CoA" compartment="c" hasOnlySubstanceUnits="false" boundaryCondition="false" constant="false" fbc:charge="0" fbc:chemicalFormula="C25H40N7O19P3S"/>
      <species metaid="M_RTHIO__91__c__93__" id="M_RTHIO__91__c__93__" name="Thioredoxin" compartment="c" hasOnlySubstanceUnits="false" boundaryCondition="false" constant="false" fbc:charge="0" fbc:chemicalFormula="C10H14N4O4S2R4"/>
      <species metaid="M_S7P__91__c__93__" id="M_S7P__91__c__93__" name="Sedoheptulose 7-phosphate" compartment="c" hasOnlySubstanceUnits="false" boundaryCondition="false" constant="false" fbc:charge="0" fbc:chemicalFormula="C7H15O10P"/>
      <species metaid="M_SAH__91__c__93__" id="M_SAH__91__c__93__" name="S-Adenosyl-L-homocysteine" compartment="c" hasOnlySubstanceUnits="false" boundaryCondition="false" constant="false" fbc:charge="0" fbc:chemicalFormula="C14H20N6O5S"/>
      <species metaid="M_SAICAR__91__c__93__" id="M_SAICAR__91__c__93__" name="1-(5-Phosphoribosyl)-5-amino-4-(N-succinocarboxamide)-imidazole" compartment="c" hasOnlySubstanceUnits="false" boundaryCondition="false" constant="false" fbc:charge="0" fbc:chemicalFormula="C13H19N4O12P"/>
      <species metaid="M_SAL__91__c__93__" id="M_SAL__91__c__93__" name="Salicylate" compartment="c" hasOnlySubstanceUnits="false" boundaryCondition="false" constant="false" fbc:charge="0" fbc:chemicalFormula="C7H6O3"/>
      <species metaid="M_SAM2OXOBUTANOATE__91__c__93__" id="M_SAM2OXOBUTANOATE__91__c__93__" name="S-Adenosyl-4-methylthio-2-oxobutanoate" compartment="c" hasOnlySubstanceUnits="false" boundaryCondition="false" constant="false" fbc:charge="0" fbc:chemicalFormula="C15H20N5O6S"/>
      <species metaid="M_SAMA__91__c__93__" id="M_SAMA__91__c__93__" name="S-Adenosylmethioninamine" compartment="c" hasOnlySubstanceUnits="false" boundaryCondition="false" constant="false" fbc:charge="0" fbc:chemicalFormula="C14H23N6O3S"/>
      <species metaid="M_SAM__91__c__93__" id="M_SAM__91__c__93__" name="S-Adenosyl-L-methionine" compartment="c" hasOnlySubstanceUnits="false" boundaryCondition="false" constant="false" fbc:charge="0" fbc:chemicalFormula="C15H22N6O5S"/>
      <species metaid="M_SAOPIM__91__c__93__" id="M_SAOPIM__91__c__93__" name="N-Succinyl-2-L-amino-6-oxoheptanedioate" compartment="c" hasOnlySubstanceUnits="false" boundaryCondition="false" constant="false" fbc:charge="0" fbc:chemicalFormula="C11H15NO8"/>
      <species metaid="M_SAP__91__c__93__" id="M_SAP__91__c__93__" name="S-Aminomethyldihydrolipoylprotein" compartment="c" hasOnlySubstanceUnits="false" boundaryCondition="false" constant="false" fbc:charge="0" fbc:chemicalFormula="C9H19N2OS2R"/>
      <species metaid="M_SDAPIM__91__c__93__" id="M_SDAPIM__91__c__93__" name="N-Succinyl-LL-2,6-diaminoheptanedioate" compartment="c" hasOnlySubstanceUnits="false" boundaryCondition="false" constant="false" fbc:charge="0" fbc:chemicalFormula="C11H18N2O7"/>
      <species metaid="M_SDLIPO__91__c__93__" id="M_SDLIPO__91__c__93__" name="S-Succinyldihydrolipoamide" compartment="c" hasOnlySubstanceUnits="false" boundaryCondition="false" constant="false" fbc:charge="0" fbc:chemicalFormula="C12H21NO4S2"/>
      <species metaid="M_SER__91__c__93__" id="M_SER__91__c__93__" name="L-Serine" compartment="c" hasOnlySubstanceUnits="false" boundaryCondition="false" constant="false" fbc:charge="0" fbc:chemicalFormula="C3H7NO3"/>
      <species metaid="M_SER__91__e__93__" id="M_SER__91__e__93__" name="L-Serine" compartment="e" hasOnlySubstanceUnits="false" boundaryCondition="false" constant="false" fbc:charge="0" fbc:chemicalFormula="C3H7NO3"/>
      <species metaid="M_SHCHC__91__c__93__" id="M_SHCHC__91__c__93__" name="(1R,6R)-6-Hydroxy-2-succinylcylohexa-2,4-diene-1-carboxylate" compartment="c" hasOnlySubstanceUnits="false" boundaryCondition="false" constant="false" fbc:charge="0" fbc:chemicalFormula="C11H12O6"/>
      <species metaid="M_SIROHEME__91__c__93__" id="M_SIROHEME__91__c__93__" name="Siroheme" compartment="c" hasOnlySubstanceUnits="false" boundaryCondition="false" constant="false" fbc:charge="0" fbc:chemicalFormula="C42H44FeN4O16"/>
      <species metaid="M_SIROHYDROCHLORIN__91__c__93__" id="M_SIROHYDROCHLORIN__91__c__93__" name="Sirohydrochlorin" compartment="c" hasOnlySubstanceUnits="false" boundaryCondition="false" constant="false" fbc:charge="0" fbc:chemicalFormula="C42H46N4O16"/>
      <species metaid="M_SL1278__91__c__93__" id="M_SL1278__91__c__93__" name="SL1278_(SL-1_precursor)" compartment="c" hasOnlySubstanceUnits="false" boundaryCondition="false" constant="false" fbc:charge="0" fbc:chemicalFormula="C67H128O17S"/>
      <species metaid="M_SL1__91__c__93__" id="M_SL1__91__c__93__" name="sulfolipid-1" compartment="c" hasOnlySubstanceUnits="false" boundaryCondition="false" constant="false" fbc:charge="0" fbc:chemicalFormula="C145H280O21S"/>
      <species metaid="M_SL659__91__c__93__" id="M_SL659__91__c__93__" name="SL659" compartment="c" hasOnlySubstanceUnits="false" boundaryCondition="false" constant="false" fbc:charge="0" fbc:chemicalFormula="C28H52O15S"/>
      <species metaid="M_SLF__91__c__93__" id="M_SLF__91__c__93__" name="Sulfate" compartment="c" hasOnlySubstanceUnits="false" boundaryCondition="false" constant="false" fbc:charge="0" fbc:chemicalFormula="H2SO4"/>
      <species metaid="M_SLF__91__e__93__" id="M_SLF__91__e__93__" name="Sulfate" compartment="e" hasOnlySubstanceUnits="false" boundaryCondition="false" constant="false" fbc:charge="0" fbc:chemicalFormula="H2SO4"/>
      <species metaid="M_SME3P__91__c__93__" id="M_SME3P__91__c__93__" name="Shikimate 3-phosphate" compartment="c" hasOnlySubstanceUnits="false" boundaryCondition="false" constant="false" fbc:charge="0" fbc:chemicalFormula="C7H11O8P"/>
      <species metaid="M_SME__91__c__93__" id="M_SME__91__c__93__" name="Shikimate" compartment="c" hasOnlySubstanceUnits="false" boundaryCondition="false" constant="false" fbc:charge="0" fbc:chemicalFormula="C7H10O5"/>
      <species metaid="M_SME__91__e__93__" id="M_SME__91__e__93__" name="SME[e]" compartment="e" hasOnlySubstanceUnits="false" boundaryCondition="false" constant="false" fbc:charge="0"/>
      <species metaid="M_SMMALONYLCOA__91__c__93__" id="M_SMMALONYLCOA__91__c__93__" name="(S)-Methylmalonyl-CoA" compartment="c" hasOnlySubstanceUnits="false" boundaryCondition="false" constant="false" fbc:charge="0" fbc:chemicalFormula="C25H40N7O19P3S"/>
      <species metaid="M_SPRMD__91__c__93__" id="M_SPRMD__91__c__93__" name="Spermidine" compartment="c" hasOnlySubstanceUnits="false" boundaryCondition="false" constant="false" fbc:charge="0" fbc:chemicalFormula="C7H19N3"/>
      <species metaid="M_SRH__91__c__93__" id="M_SRH__91__c__93__" name="S-Ribosyl-L-homocysteine" compartment="c" hasOnlySubstanceUnits="false" boundaryCondition="false" constant="false" fbc:charge="0" fbc:chemicalFormula="C9H17NO6S"/>
      <species metaid="M_SUCCOA__91__c__93__" id="M_SUCCOA__91__c__93__" name="Succinyl-CoA" compartment="c" hasOnlySubstanceUnits="false" boundaryCondition="false" constant="false" fbc:charge="0" fbc:chemicalFormula="C25H40N7O19P3S"/>
      <species metaid="M_SUCCSAL__91__c__93__" id="M_SUCCSAL__91__c__93__" name="Succinate semialdehyde" compartment="c" hasOnlySubstanceUnits="false" boundaryCondition="false" constant="false" fbc:charge="0" fbc:chemicalFormula="C4H6O3"/>
      <species metaid="M_SUCC__91__c__93__" id="M_SUCC__91__c__93__" name="Succinate" compartment="c" hasOnlySubstanceUnits="false" boundaryCondition="false" constant="false" fbc:charge="0" fbc:chemicalFormula="C4H6O4"/>
      <species metaid="M_SUCC__91__e__93__" id="M_SUCC__91__e__93__" name="Succinate" compartment="e" hasOnlySubstanceUnits="false" boundaryCondition="false" constant="false" fbc:charge="0" fbc:chemicalFormula="C4H6O4"/>
      <species metaid="M_SUC__91__c__93__" id="M_SUC__91__c__93__" name="Sucrose" compartment="c" hasOnlySubstanceUnits="false" boundaryCondition="false" constant="false" fbc:charge="0" fbc:chemicalFormula="C12H22O11"/>
      <species metaid="M_SUC__91__e__93__" id="M_SUC__91__e__93__" name="Sucrose" compartment="e" hasOnlySubstanceUnits="false" boundaryCondition="false" constant="false" fbc:charge="0" fbc:chemicalFormula="C12H22O11"/>
      <species metaid="M_TAG__91__c__93__" id="M_TAG__91__c__93__" name="Triacylglycerol" compartment="c" hasOnlySubstanceUnits="false" boundaryCondition="false" constant="false" fbc:charge="0" fbc:chemicalFormula="C60H116O6"/>
      <species metaid="M_TAG__91__e__93__" id="M_TAG__91__e__93__" name="Triacylglycerol" compartment="e" hasOnlySubstanceUnits="false" boundaryCondition="false" constant="false" fbc:charge="0" fbc:chemicalFormula="C60H116O6"/>
      <species metaid="M_TCSCOA__91__c__93__" id="M_TCSCOA__91__c__93__" name="Tetracosanoyl-CoA" compartment="c" hasOnlySubstanceUnits="false" boundaryCondition="false" constant="false" fbc:charge="0" fbc:chemicalFormula="C45H82N7O17P3S"/>
      <species metaid="M_TD2EC10ACYLACPFAS__91__c__93__" id="M_TD2EC10ACYLACPFAS__91__c__93__" name="trans-delta-2-enoyl-C10-acyl-ACP-FAS" compartment="c" hasOnlySubstanceUnits="false" boundaryCondition="false" constant="false" fbc:charge="0" fbc:chemicalFormula="C10H18OS2R2"/>
      <species metaid="M_TD2EC12ACYLACPFAS__91__c__93__" id="M_TD2EC12ACYLACPFAS__91__c__93__" name="trans-delta-2-enoyl-C12-acyl-ACP-FAS" compartment="c" hasOnlySubstanceUnits="false" boundaryCondition="false" constant="false" fbc:charge="0" fbc:chemicalFormula="C12H22OS2R2"/>
      <species metaid="M_TD2EC14ACYLACPFAS__91__c__93__" id="M_TD2EC14ACYLACPFAS__91__c__93__" name="trans-delta-2-enoyl-C14-acyl-ACP-FAS" compartment="c" hasOnlySubstanceUnits="false" boundaryCondition="false" constant="false" fbc:charge="0" fbc:chemicalFormula="C14H26OS2R2"/>
      <species metaid="M_TD2EC16ACYLACPFAS__91__c__93__" id="M_TD2EC16ACYLACPFAS__91__c__93__" name="trans-delta-2-enoyl-C16-acyl-ACP-FAS" compartment="c" hasOnlySubstanceUnits="false" boundaryCondition="false" constant="false" fbc:charge="0" fbc:chemicalFormula="C16H30OS2R2"/>
      <species metaid="M_TD2EC18ACYLACPFAS__91__c__93__" id="M_TD2EC18ACYLACPFAS__91__c__93__" name="trans-delta-2-enoyl-C18-acyl-ACP-FAS" compartment="c" hasOnlySubstanceUnits="false" boundaryCondition="false" constant="false" fbc:charge="0" fbc:chemicalFormula="C18H34OS2R2"/>
      <species metaid="M_TD2EC18ACYLACP__91__c__93__" id="M_TD2EC18ACYLACP__91__c__93__" name="trans-delta-2-enoyl-C18-acyl-ACP" compartment="c" hasOnlySubstanceUnits="false" boundaryCondition="false" constant="false" fbc:charge="0" fbc:chemicalFormula="C18H33OSR"/>
      <species metaid="M_TD2EC20ACYLACPFAS__91__c__93__" id="M_TD2EC20ACYLACPFAS__91__c__93__" name="trans-delta-2-enoyl-C20-acyl-ACP-FAS" compartment="c" hasOnlySubstanceUnits="false" boundaryCondition="false" constant="false" fbc:charge="0" fbc:chemicalFormula="C20H38OS2R2"/>
      <species metaid="M_TD2EC20ACYLACP__91__c__93__" id="M_TD2EC20ACYLACP__91__c__93__" name="trans-delta-2-enoyl-C20-acyl-ACP" compartment="c" hasOnlySubstanceUnits="false" boundaryCondition="false" constant="false" fbc:charge="0" fbc:chemicalFormula="C20H37OSR"/>
      <species metaid="M_TD2EC22ACYLACPFAS__91__c__93__" id="M_TD2EC22ACYLACPFAS__91__c__93__" name="trans-delta-2-enoyl-C22-acyl-ACP-FAS" compartment="c" hasOnlySubstanceUnits="false" boundaryCondition="false" constant="false" fbc:charge="0" fbc:chemicalFormula="C22H42OS2R2"/>
      <species metaid="M_TD2EC22ACYLACP__91__c__93__" id="M_TD2EC22ACYLACP__91__c__93__" name="trans-delta-2-enoyl-C22-acyl-ACP" compartment="c" hasOnlySubstanceUnits="false" boundaryCondition="false" constant="false" fbc:charge="0" fbc:chemicalFormula="C22H41OSR"/>
      <species metaid="M_TD2EC24ACYLACPFAS__91__c__93__" id="M_TD2EC24ACYLACPFAS__91__c__93__" name="trans-delta-2-enoyl-C24-acyl-ACP-FAS" compartment="c" hasOnlySubstanceUnits="false" boundaryCondition="false" constant="false" fbc:charge="0" fbc:chemicalFormula="C24H46OS2R2"/>
      <species metaid="M_TD2EC24ACYLACP__91__c__93__" id="M_TD2EC24ACYLACP__91__c__93__" name="trans-delta-2-enoyl-C24-acyl-ACP" compartment="c" hasOnlySubstanceUnits="false" boundaryCondition="false" constant="false" fbc:charge="0" fbc:chemicalFormula="C24H45OSR"/>
      <species metaid="M_TD2EC26ACYLACPFAS__91__c__93__" id="M_TD2EC26ACYLACPFAS__91__c__93__" name="trans-delta-2-enoyl-C26-acyl-ACP-FAS" compartment="c" hasOnlySubstanceUnits="false" boundaryCondition="false" constant="false" fbc:charge="0" fbc:chemicalFormula="C26H50OS2R2"/>
      <species metaid="M_TD2EC26ACYLACP__91__c__93__" id="M_TD2EC26ACYLACP__91__c__93__" name="trans-delta-2-enoyl-C26-acyl-ACP" compartment="c" hasOnlySubstanceUnits="false" boundaryCondition="false" constant="false" fbc:charge="0" fbc:chemicalFormula="C26H49OSR"/>
      <species metaid="M_TD2EC28ACYLACP__91__c__93__" id="M_TD2EC28ACYLACP__91__c__93__" name="trans-delta-2-enoyl-C28-acyl-ACP" compartment="c" hasOnlySubstanceUnits="false" boundaryCondition="false" constant="false" fbc:charge="0" fbc:chemicalFormula="C28H53OSR"/>
      <species metaid="M_TD2EC30ACYLACP__91__c__93__" id="M_TD2EC30ACYLACP__91__c__93__" name="trans-delta-2-enoyl-C30-acyl-ACP" compartment="c" hasOnlySubstanceUnits="false" boundaryCondition="false" constant="false" fbc:charge="0" fbc:chemicalFormula="C30H57OSR"/>
      <species metaid="M_TD2EC32ACYLACP__91__c__93__" id="M_TD2EC32ACYLACP__91__c__93__" name="trans-delta-2-enoyl-C32-acyl-ACP" compartment="c" hasOnlySubstanceUnits="false" boundaryCondition="false" constant="false" fbc:charge="0" fbc:chemicalFormula="C32H61OSR"/>
      <species metaid="M_TD2EC34ACYLACP__91__c__93__" id="M_TD2EC34ACYLACP__91__c__93__" name="trans-delta-2-enoyl-C34-acyl-ACP" compartment="c" hasOnlySubstanceUnits="false" boundaryCondition="false" constant="false" fbc:charge="0" fbc:chemicalFormula="C34H65OSR"/>
      <species metaid="M_TD2EC36ACYLACP__91__c__93__" id="M_TD2EC36ACYLACP__91__c__93__" name="trans-delta-2-enoyl-C36-acyl-ACP" compartment="c" hasOnlySubstanceUnits="false" boundaryCondition="false" constant="false" fbc:charge="0" fbc:chemicalFormula="C36H69OSR"/>
      <species metaid="M_TD2EC38ACYLACP__91__c__93__" id="M_TD2EC38ACYLACP__91__c__93__" name="trans-delta-2-enoyl-C38-acyl-ACP" compartment="c" hasOnlySubstanceUnits="false" boundaryCondition="false" constant="false" fbc:charge="0" fbc:chemicalFormula="C38H73OSR"/>
      <species metaid="M_TD2EC40ACYLACP__91__c__93__" id="M_TD2EC40ACYLACP__91__c__93__" name="trans-delta-2-enoyl-C40-acyl-ACP" compartment="c" hasOnlySubstanceUnits="false" boundaryCondition="false" constant="false" fbc:charge="0" fbc:chemicalFormula="C40H77OSR"/>
      <species metaid="M_TD2EC42ACYLACP__91__c__93__" id="M_TD2EC42ACYLACP__91__c__93__" name="trans-delta-2-enoyl-C42-acyl-ACP" compartment="c" hasOnlySubstanceUnits="false" boundaryCondition="false" constant="false" fbc:charge="0" fbc:chemicalFormula="C42H81OSR"/>
      <species metaid="M_TD2EC44ACYLACP__91__c__93__" id="M_TD2EC44ACYLACP__91__c__93__" name="trans-delta-2-enoyl-C44-acyl-ACP" compartment="c" hasOnlySubstanceUnits="false" boundaryCondition="false" constant="false" fbc:charge="0" fbc:chemicalFormula="C44H85OSR"/>
      <species metaid="M_TD2EC46ACYLACP__91__c__93__" id="M_TD2EC46ACYLACP__91__c__93__" name="trans-delta-2-enoyl-C46-acyl-ACP" compartment="c" hasOnlySubstanceUnits="false" boundaryCondition="false" constant="false" fbc:charge="0" fbc:chemicalFormula="C46H89OSR"/>
      <species metaid="M_TD2EC48ACYLACP__91__c__93__" id="M_TD2EC48ACYLACP__91__c__93__" name="trans-delta-2-enoyl-C48-acyl-ACP" compartment="c" hasOnlySubstanceUnits="false" boundaryCondition="false" constant="false" fbc:charge="0" fbc:chemicalFormula="C48H93OSR"/>
      <species metaid="M_TD2EC4ACYLACPFAS__91__c__93__" id="M_TD2EC4ACYLACPFAS__91__c__93__" name="trans-delta-2-enoyl-C4-acyl-ACP-FAS" compartment="c" hasOnlySubstanceUnits="false" boundaryCondition="false" constant="false" fbc:charge="0" fbc:chemicalFormula="C4H6OS2R2"/>
      <species metaid="M_TD2EC50ACYLACP__91__c__93__" id="M_TD2EC50ACYLACP__91__c__93__" name="trans-delta-2-enoyl-C50-acyl-ACP" compartment="c" hasOnlySubstanceUnits="false" boundaryCondition="false" constant="false" fbc:charge="0" fbc:chemicalFormula="C50H97OSR"/>
      <species metaid="M_TD2EC52ACYLACP__91__c__93__" id="M_TD2EC52ACYLACP__91__c__93__" name="trans-delta-2-enoyl-C52-acyl-ACP" compartment="c" hasOnlySubstanceUnits="false" boundaryCondition="false" constant="false" fbc:charge="0" fbc:chemicalFormula="C52H101OSR"/>
      <species metaid="M_TD2EC54ACYLACP__91__c__93__" id="M_TD2EC54ACYLACP__91__c__93__" name="trans-delta-2-enoyl-C54-acyl-ACP" compartment="c" hasOnlySubstanceUnits="false" boundaryCondition="false" constant="false" fbc:charge="0" fbc:chemicalFormula="C54H105OSR"/>
      <species metaid="M_TD2EC56ACYLACP__91__c__93__" id="M_TD2EC56ACYLACP__91__c__93__" name="trans-delta-2-enoyl-C56-acyl-ACP" compartment="c" hasOnlySubstanceUnits="false" boundaryCondition="false" constant="false" fbc:charge="0" fbc:chemicalFormula="C56H109OSR"/>
      <species metaid="M_TD2EC58ACYLACP__91__c__93__" id="M_TD2EC58ACYLACP__91__c__93__" name="trans-delta-2-enoyl-C58-acyl-ACP" compartment="c" hasOnlySubstanceUnits="false" boundaryCondition="false" constant="false" fbc:charge="0" fbc:chemicalFormula="C58H113OSR"/>
      <species metaid="M_TD2EC6ACYLACPFAS__91__c__93__" id="M_TD2EC6ACYLACPFAS__91__c__93__" name="trans-delta-2-enoyl-C6-acyl-ACP-FAS" compartment="c" hasOnlySubstanceUnits="false" boundaryCondition="false" constant="false" fbc:charge="0" fbc:chemicalFormula="C6H10OS2R2"/>
      <species metaid="M_TD2EC8ACYLACPFAS__91__c__93__" id="M_TD2EC8ACYLACPFAS__91__c__93__" name="trans-delta-2-enoyl-C8-acyl-ACP-FAS" compartment="c" hasOnlySubstanceUnits="false" boundaryCondition="false" constant="false" fbc:charge="0" fbc:chemicalFormula="C8H14OS2R2"/>
      <species metaid="M_TETRACONTANOYLACP__91__c__93__" id="M_TETRACONTANOYLACP__91__c__93__" name="C40-acyl-ACP" compartment="c" hasOnlySubstanceUnits="false" boundaryCondition="false" constant="false" fbc:charge="0" fbc:chemicalFormula="C40H79OSR"/>
      <species metaid="M_TETRACOSANOATE__91__c__93__" id="M_TETRACOSANOATE__91__c__93__" name="Tetracosanoic acid" compartment="c" hasOnlySubstanceUnits="false" boundaryCondition="false" constant="false" fbc:charge="0" fbc:chemicalFormula="C24H48O2"/>
      <species metaid="M_TETRACOSANOATE__91__e__93__" id="M_TETRACOSANOATE__91__e__93__" name="Tetracosanoic acid" compartment="e" hasOnlySubstanceUnits="false" boundaryCondition="false" constant="false" fbc:charge="0" fbc:chemicalFormula="C24H48O2"/>
      <species metaid="M_TETRACOSANOYLACP__91__c__93__" id="M_TETRACOSANOYLACP__91__c__93__" name="tetracosanoyl-ACP" compartment="c" hasOnlySubstanceUnits="false" boundaryCondition="false" constant="false" fbc:charge="0" fbc:chemicalFormula="C24H47OSR"/>
      <species metaid="M_TETRACOSANOYLAMP__91__c__93__" id="M_TETRACOSANOYLAMP__91__c__93__" name="tetracosanoyl AMP" compartment="c" hasOnlySubstanceUnits="false" boundaryCondition="false" constant="false" fbc:charge="0" fbc:chemicalFormula="C34H60N5O8P"/>
      <species metaid="M_TETRADECANOATE__91__c__93__" id="M_TETRADECANOATE__91__c__93__" name="Tetradecanoic acid" compartment="c" hasOnlySubstanceUnits="false" boundaryCondition="false" constant="false" fbc:charge="0" fbc:chemicalFormula="C14H28O2"/>
      <species metaid="M_TETRADECANOATE__91__e__93__" id="M_TETRADECANOATE__91__e__93__" name="Tetradecanoic acid" compartment="e" hasOnlySubstanceUnits="false" boundaryCondition="false" constant="false" fbc:charge="0" fbc:chemicalFormula="C14H28O2"/>
      <species metaid="M_TETRADECANOYLCOA__91__c__93__" id="M_TETRADECANOYLCOA__91__c__93__" name="Tetradecanoyl-CoA" compartment="c" hasOnlySubstanceUnits="false" boundaryCondition="false" constant="false" fbc:charge="0" fbc:chemicalFormula="C35H62N7O17P3S"/>
      <species metaid="M_TETRAHYDRODIPICOLINATE__91__c__93__" id="M_TETRAHYDRODIPICOLINATE__91__c__93__" name="2,3,4,5-Tetrahydrodipicolinate" compartment="c" hasOnlySubstanceUnits="false" boundaryCondition="false" constant="false" fbc:charge="0" fbc:chemicalFormula="C7H9NO4"/>
      <species metaid="M_TETRAPENTACONTANOYLACP__91__c__93__" id="M_TETRAPENTACONTANOYLACP__91__c__93__" name="C54-acyl-ACP" compartment="c" hasOnlySubstanceUnits="false" boundaryCondition="false" constant="false" fbc:charge="0" fbc:chemicalFormula="C54H107OSR"/>
      <species metaid="M_TETRATETRACONTANOYLACP__91__c__93__" id="M_TETRATETRACONTANOYLACP__91__c__93__" name="C44-acyl-ACP" compartment="c" hasOnlySubstanceUnits="false" boundaryCondition="false" constant="false" fbc:charge="0" fbc:chemicalFormula="C44H87OSR"/>
      <species metaid="M_TETRATRIACONTANOYLACP__91__c__93__" id="M_TETRATRIACONTANOYLACP__91__c__93__" name="C34-acyl-ACP" compartment="c" hasOnlySubstanceUnits="false" boundaryCondition="false" constant="false" fbc:charge="0" fbc:chemicalFormula="C34H67OSR"/>
      <species metaid="M_THFG__91__c__93__" id="M_THFG__91__c__93__" name="Tetrahydrofolyl-[Glu](2)" compartment="c" hasOnlySubstanceUnits="false" boundaryCondition="false" constant="false" fbc:charge="0" fbc:chemicalFormula="C24H30N8O9"/>
      <species metaid="M_THF__91__c__93__" id="M_THF__91__c__93__" name="Tetrahydrofolate" compartment="c" hasOnlySubstanceUnits="false" boundaryCondition="false" constant="false" fbc:charge="0" fbc:chemicalFormula="C19H23N7O6"/>
      <species metaid="M_THIPP__91__c__93__" id="M_THIPP__91__c__93__" name="Thiamin diphosphate" compartment="c" hasOnlySubstanceUnits="false" boundaryCondition="false" constant="false" fbc:charge="0" fbc:chemicalFormula="C12H19N4O7P2S"/>
      <species metaid="M_THIP__91__c__93__" id="M_THIP__91__c__93__" name="Thiamin monophosphate" compartment="c" hasOnlySubstanceUnits="false" boundaryCondition="false" constant="false" fbc:charge="0" fbc:chemicalFormula="C12H18N4O4PS"/>
      <species metaid="M_THI__91__c__93__" id="M_THI__91__c__93__" name="Thiamine" compartment="c" hasOnlySubstanceUnits="false" boundaryCondition="false" constant="false" fbc:charge="0" fbc:chemicalFormula="C12H17N4OS"/>
      <species metaid="M_THPTGLU__91__c__93__" id="M_THPTGLU__91__c__93__" name="Tetrahydropteroyltri-L-glutamate" compartment="c" hasOnlySubstanceUnits="false" boundaryCondition="false" constant="false" fbc:charge="0" fbc:chemicalFormula="C29H37N9O12"/>
      <species metaid="M_THR3P__91__c__93__" id="M_THR3P__91__c__93__" name="L-Threonine-3-phosphate" compartment="c" hasOnlySubstanceUnits="false" boundaryCondition="false" constant="false" fbc:charge="0" fbc:chemicalFormula="C4H10NO6P"/>
      <species metaid="M_THR__91__c__93__" id="M_THR__91__c__93__" name="L-Threonine" compartment="c" hasOnlySubstanceUnits="false" boundaryCondition="false" constant="false" fbc:charge="0" fbc:chemicalFormula="C4H9NO3"/>
      <species metaid="M_THR__91__e__93__" id="M_THR__91__e__93__" name="L-Threonine" compartment="e" hasOnlySubstanceUnits="false" boundaryCondition="false" constant="false" fbc:charge="0" fbc:chemicalFormula="C4H9NO3"/>
      <species metaid="M_THY__91__c__93__" id="M_THY__91__c__93__" name="Thymine" compartment="c" hasOnlySubstanceUnits="false" boundaryCondition="false" constant="false" fbc:charge="0" fbc:chemicalFormula="C5H6N2O2"/>
      <species metaid="M_TRANSDELTA2DODECANOYLCOA__91__c__93__" id="M_TRANSDELTA2DODECANOYLCOA__91__c__93__" name="TRANS-DELTA-2-DODECANOYL-COA" compartment="c" hasOnlySubstanceUnits="false" boundaryCondition="false" constant="false" fbc:charge="0" fbc:chemicalFormula="C33H56N7O17P3S"/>
      <species metaid="M_TRANSDELTA2HYDROXYDODECANOYLCOA__91__c__93__" id="M_TRANSDELTA2HYDROXYDODECANOYLCOA__91__c__93__" name="TRANSDELTA2HYDROXYDODECANOYLCOA" compartment="c" hasOnlySubstanceUnits="false" boundaryCondition="false" constant="false" fbc:charge="0" fbc:chemicalFormula="C33H58N7O18P3S"/>
      <species metaid="M_TRE6P__91__c__93__" id="M_TRE6P__91__c__93__" name="alpha,alpha-Trehalose 6-phosphate" compartment="c" hasOnlySubstanceUnits="false" boundaryCondition="false" constant="false" fbc:charge="0" fbc:chemicalFormula="C12H23O14P"/>
      <species metaid="M_TREHALOSEDIMYCOLATE__91__c__93__" id="M_TREHALOSEDIMYCOLATE__91__c__93__" name="alpha,alpha-Trehalose 6,6-bismycolate" compartment="c" hasOnlySubstanceUnits="false" boundaryCondition="false" constant="false" fbc:charge="0" fbc:chemicalFormula="C76H142O15"/>
      <species metaid="M_TREHALOSEMONOMYCOLATEP__91__c__93__" id="M_TREHALOSEMONOMYCOLATEP__91__c__93__" name="cytoplasmic_trehalosemonomycolate-P" compartment="c" hasOnlySubstanceUnits="false" boundaryCondition="false" constant="false" fbc:charge="0" fbc:chemicalFormula="C94H181O16P"/>
      <species metaid="M_TREHALOSEMONOMYCOLATE__91__c__93__" id="M_TREHALOSEMONOMYCOLATE__91__c__93__" name="alpha,alpha-Trehalose 6-mycolate" compartment="c" hasOnlySubstanceUnits="false" boundaryCondition="false" constant="false" fbc:charge="0" fbc:chemicalFormula="C94H180O13"/>
      <species metaid="M_TRES__91__c__93__" id="M_TRES__91__c__93__" name="alpha,alpha-Trehalose-2-sulfate" compartment="c" hasOnlySubstanceUnits="false" boundaryCondition="false" constant="false" fbc:charge="0" fbc:chemicalFormula="C12H22O14S"/>
      <species metaid="M_TRE__91__c__93__" id="M_TRE__91__c__93__" name="alpha,alpha-Trehalose" compartment="c" hasOnlySubstanceUnits="false" boundaryCondition="false" constant="false" fbc:charge="0" fbc:chemicalFormula="C12H22O11"/>
      <species metaid="M_TRE__91__e__93__" id="M_TRE__91__e__93__" name="alpha,alpha-Trehalose" compartment="e" hasOnlySubstanceUnits="false" boundaryCondition="false" constant="false" fbc:charge="0" fbc:chemicalFormula="C12H22O11"/>
      <species metaid="M_TRIACONTANOYLACP__91__c__93__" id="M_TRIACONTANOYLACP__91__c__93__" name="C30-acyl-ACP" compartment="c" hasOnlySubstanceUnits="false" boundaryCondition="false" constant="false" fbc:charge="0" fbc:chemicalFormula="C30H59OSR"/>
      <species metaid="M_TRIDECANOYLCOA__91__c__93__" id="M_TRIDECANOYLCOA__91__c__93__" name="tridecanoyl-CoA" compartment="c" hasOnlySubstanceUnits="false" boundaryCondition="false" constant="false" fbc:charge="0" fbc:chemicalFormula="C34H60N7O17P3S"/>
      <species metaid="M_TRP__91__c__93__" id="M_TRP__91__c__93__" name="L-Tryptophan" compartment="c" hasOnlySubstanceUnits="false" boundaryCondition="false" constant="false" fbc:charge="0" fbc:chemicalFormula="C11H12N2O2"/>
      <species metaid="M_TRP__91__e__93__" id="M_TRP__91__e__93__" name="L-Tryptophan" compartment="e" hasOnlySubstanceUnits="false" boundaryCondition="false" constant="false" fbc:charge="0" fbc:chemicalFormula="C11H12N2O2"/>
      <species metaid="M_TUBERCULOSTEROYLACP__91__c__93__" id="M_TUBERCULOSTEROYLACP__91__c__93__" name="Tuberculosteroyl acp" compartment="c" hasOnlySubstanceUnits="false" boundaryCondition="false" constant="false" fbc:charge="0" fbc:chemicalFormula="C19H37OSR"/>
      <species metaid="M_TYR__91__c__93__" id="M_TYR__91__c__93__" name="L-Tyrosine" compartment="c" hasOnlySubstanceUnits="false" boundaryCondition="false" constant="false" fbc:charge="0" fbc:chemicalFormula="C9H11NO3"/>
      <species metaid="M_TYR__91__e__93__" id="M_TYR__91__e__93__" name="L-Tyrosine" compartment="e" hasOnlySubstanceUnits="false" boundaryCondition="false" constant="false" fbc:charge="0" fbc:chemicalFormula="C9H11NO3"/>
      <species metaid="M_UDPGALF__91__c__93__" id="M_UDPGALF__91__c__93__" name="UDP-alpha-D-galacto-1,4-furanose" compartment="c" hasOnlySubstanceUnits="false" boundaryCondition="false" constant="false" fbc:charge="0" fbc:chemicalFormula="C15H24N2O17P2"/>
      <species metaid="M_UDPGAL__91__c__93__" id="M_UDPGAL__91__c__93__" name="UDP-D-galactose" compartment="c" hasOnlySubstanceUnits="false" boundaryCondition="false" constant="false" fbc:charge="0" fbc:chemicalFormula="C15H24N2O17P2"/>
      <species metaid="M_UDPGLCUR__91__c__93__" id="M_UDPGLCUR__91__c__93__" name="UDP-glucuronate" compartment="c" hasOnlySubstanceUnits="false" boundaryCondition="false" constant="false" fbc:charge="0" fbc:chemicalFormula="C15H22N2O18P2"/>
      <species metaid="M_UDPG__91__c__93__" id="M_UDPG__91__c__93__" name="UDP-glucose" compartment="c" hasOnlySubstanceUnits="false" boundaryCondition="false" constant="false" fbc:charge="0" fbc:chemicalFormula="C15H24N2O17P2"/>
      <species metaid="M_UDPNAGPEE__91__c__93__" id="M_UDPNAGPEE__91__c__93__" name="UDP-N-acetyl-3-(1-carboxyvinyl)-D-glucosamine" compartment="c" hasOnlySubstanceUnits="false" boundaryCondition="false" constant="false" fbc:charge="0" fbc:chemicalFormula="C20H29N3O19P2"/>
      <species metaid="M_UDPNAG__91__c__93__" id="M_UDPNAG__91__c__93__" name="UDP-N-acetyl-D-glucosamine" compartment="c" hasOnlySubstanceUnits="false" boundaryCondition="false" constant="false" fbc:charge="0" fbc:chemicalFormula="C17H27N3O17P2"/>
      <species metaid="M_UDPNAMNGMAGMDAPIMAA__91__c__93__" id="M_UDPNAMNGMAGMDAPIMAA__91__c__93__" name="UDP-N-acetylmuramoyl-L-alanyl-D-glutamyl-6-carboxy-Llysyl-D-alanyl-D-alanine" compartment="c" hasOnlySubstanceUnits="false" boundaryCondition="false" constant="false" fbc:charge="0" fbc:chemicalFormula="C41H65N9O28P2"/>
      <species metaid="M_UDPNAMNGMAGMDAPIM__91__c__93__" id="M_UDPNAMNGMAGMDAPIM__91__c__93__" name="UDP-N-aceylmuramoyl-L-alanyl-D-gamma-glutamyl-meso-2,6-diaminopimelate" compartment="c" hasOnlySubstanceUnits="false" boundaryCondition="false" constant="false" fbc:charge="0" fbc:chemicalFormula="C35H55N7O26P2"/>
      <species metaid="M_UDPNAMNGMALAGLU__91__c__93__" id="M_UDPNAMNGMALAGLU__91__c__93__" name="UDP-N-acetylmuramoyl-L-alanyl-D-glutamate" compartment="c" hasOnlySubstanceUnits="false" boundaryCondition="false" constant="false" fbc:charge="0" fbc:chemicalFormula="C28H43N5O23P2"/>
      <species metaid="M_UDPNAMNGMALA__91__c__93__" id="M_UDPNAMNGMALA__91__c__93__" name="UDP-N-acetylmuramoyl-L-alanine" compartment="c" hasOnlySubstanceUnits="false" boundaryCondition="false" constant="false" fbc:charge="0" fbc:chemicalFormula="C23H36N4O20P2"/>
      <species metaid="M_UDPNAM__91__c__93__" id="M_UDPNAM__91__c__93__" name="UDP-N-acetylmuramate" compartment="c" hasOnlySubstanceUnits="false" boundaryCondition="false" constant="false" fbc:charge="0" fbc:chemicalFormula="C20H31N3O19P2"/>
      <species metaid="M_UDPNGM__91__c__93__" id="M_UDPNGM__91__c__93__" name="UDP-N-glycolylmuramate" compartment="c" hasOnlySubstanceUnits="false" boundaryCondition="false" constant="false" fbc:charge="0" fbc:chemicalFormula="C20H31N3O20P2"/>
      <species metaid="M_UDPP__91__c__93__" id="M_UDPP__91__c__93__" name="Undecaprenyl phosphate" compartment="c" hasOnlySubstanceUnits="false" boundaryCondition="false" constant="false" fbc:charge="0" fbc:chemicalFormula="C55H91O4P"/>
      <species metaid="M_UDP__91__c__93__" id="M_UDP__91__c__93__" name="UDP" compartment="c" hasOnlySubstanceUnits="false" boundaryCondition="false" constant="false" fbc:charge="0" fbc:chemicalFormula="C9H14N2O12P2"/>
      <species metaid="M_UMP__91__c__93__" id="M_UMP__91__c__93__" name="UMP" compartment="c" hasOnlySubstanceUnits="false" boundaryCondition="false" constant="false" fbc:charge="0" fbc:chemicalFormula="C9H13N2O9P"/>
      <species metaid="M_UNDECANOYLCOA__91__c__93__" id="M_UNDECANOYLCOA__91__c__93__" name="undecanoyl-CoA" compartment="c" hasOnlySubstanceUnits="false" boundaryCondition="false" constant="false" fbc:charge="0" fbc:chemicalFormula="C32H56N7O17P3S"/>
      <species metaid="M_URA__91__c__93__" id="M_URA__91__c__93__" name="Uracil" compartment="c" hasOnlySubstanceUnits="false" boundaryCondition="false" constant="false" fbc:charge="0" fbc:chemicalFormula="C4H4N2O2"/>
      <species metaid="M_URA__91__e__93__" id="M_URA__91__e__93__" name="Uracil" compartment="e" hasOnlySubstanceUnits="false" boundaryCondition="false" constant="false" fbc:charge="0" fbc:chemicalFormula="C4H4N2O2"/>
      <species metaid="M_UREA__91__c__93__" id="M_UREA__91__c__93__" name="Urea" compartment="c" hasOnlySubstanceUnits="false" boundaryCondition="false" constant="false" fbc:charge="0" fbc:chemicalFormula="CH4N2O"/>
      <species metaid="M_UREA__91__e__93__" id="M_UREA__91__e__93__" name="Urea" compartment="e" hasOnlySubstanceUnits="false" boundaryCondition="false" constant="false" fbc:charge="0" fbc:chemicalFormula="CH4N2O"/>
      <species metaid="M_URI__91__c__93__" id="M_URI__91__c__93__" name="Uridine" compartment="c" hasOnlySubstanceUnits="false" boundaryCondition="false" constant="false" fbc:charge="0" fbc:chemicalFormula="C9H12N2O6"/>
      <species metaid="M_UROPORPHYRINOGENIII__91__c__93__" id="M_UROPORPHYRINOGENIII__91__c__93__" name="Uroporphyrinogen III" compartment="c" hasOnlySubstanceUnits="false" boundaryCondition="false" constant="false" fbc:charge="0" fbc:chemicalFormula="C40H44N4O16"/>
      <species metaid="M_UTP__91__c__93__" id="M_UTP__91__c__93__" name="UTP" compartment="c" hasOnlySubstanceUnits="false" boundaryCondition="false" constant="false" fbc:charge="0" fbc:chemicalFormula="C9H15N2O15P3"/>
      <species metaid="M_VAL__91__c__93__" id="M_VAL__91__c__93__" name="L-Valine" compartment="c" hasOnlySubstanceUnits="false" boundaryCondition="false" constant="false" fbc:charge="0" fbc:chemicalFormula="C5H11NO2"/>
      <species metaid="M_VAL__91__e__93__" id="M_VAL__91__e__93__" name="L-Valine" compartment="e" hasOnlySubstanceUnits="false" boundaryCondition="false" constant="false" fbc:charge="0" fbc:chemicalFormula="C5H11NO2"/>
      <species metaid="M_X5P__91__c__93__" id="M_X5P__91__c__93__" name="D-Xylulose 5-phospate" compartment="c" hasOnlySubstanceUnits="false" boundaryCondition="false" constant="false" fbc:charge="0" fbc:chemicalFormula="C5H11O8P"/>
      <species metaid="M_XAN__91__c__93__" id="M_XAN__91__c__93__" name="Xanthine" compartment="c" hasOnlySubstanceUnits="false" boundaryCondition="false" constant="false" fbc:charge="0" fbc:chemicalFormula="C5H4N4O2"/>
      <species metaid="M_XAN__91__e__93__" id="M_XAN__91__e__93__" name="Xanthine" compartment="e" hasOnlySubstanceUnits="false" boundaryCondition="false" constant="false" fbc:charge="0" fbc:chemicalFormula="C5H4N4O2"/>
      <species metaid="M_XMP__91__c__93__" id="M_XMP__91__c__93__" name="Xanthosine 5-phosphate" compartment="c" hasOnlySubstanceUnits="false" boundaryCondition="false" constant="false" fbc:charge="0" fbc:chemicalFormula="C10H13N4O9P"/>
      <species metaid="M_XTSINE__91__c__93__" id="M_XTSINE__91__c__93__" name="Xanthosine" compartment="c" hasOnlySubstanceUnits="false" boundaryCondition="false" constant="false" fbc:charge="0" fbc:chemicalFormula="C10H12N4O6"/>
      <species metaid="M_XYLU__91__c__93__" id="M_XYLU__91__c__93__" name="D-Xylulose" compartment="c" hasOnlySubstanceUnits="false" boundaryCondition="false" constant="false" fbc:charge="0" fbc:chemicalFormula="C5H10O5"/>
      <species metaid="M_ZN__91__c__93__" id="M_ZN__91__c__93__" name="Zinc cation" compartment="c" hasOnlySubstanceUnits="false" boundaryCondition="false" constant="false" fbc:charge="0" fbc:chemicalFormula="Zn"/>
      <species metaid="M_ZN__91__e__93__" id="M_ZN__91__e__93__" name="Zinc cation" compartment="e" hasOnlySubstanceUnits="false" boundaryCondition="false" constant="false" fbc:charge="0" fbc:chemicalFormula="Zn"/>
      <species metaid="M_bALA__91__c__93__" id="M_bALA__91__c__93__" name="beta-Alanine" compartment="c" hasOnlySubstanceUnits="false" boundaryCondition="false" constant="false" fbc:charge="0" fbc:chemicalFormula="C3H7NO2"/>
      <species metaid="M_cAMP__91__c__93__" id="M_cAMP__91__c__93__" name="3,5-Cyclic AMP" compartment="c" hasOnlySubstanceUnits="false" boundaryCondition="false" constant="false" fbc:charge="0" fbc:chemicalFormula="C10H12N5O6P"/>
      <species metaid="M_cGMP__91__c__93__" id="M_cGMP__91__c__93__" name="3,5-Cyclic GMP" compartment="c" hasOnlySubstanceUnits="false" boundaryCondition="false" constant="false" fbc:charge="0" fbc:chemicalFormula="C10H12N5O7P"/>
      <species metaid="M_nPOLYP__91__c__93__" id="M_nPOLYP__91__c__93__" name="Polyphosphate" compartment="c" hasOnlySubstanceUnits="false" boundaryCondition="false" constant="false" fbc:charge="0" fbc:chemicalFormula="HPO3"/>
    </listOfSpecies>
    <listOfParameters>
      <parameter id="FB1N1000" value="-1000" constant="true"/>
      <parameter id="FB2N1" value="-1" constant="true"/>
      <parameter id="FB3N1" value="-0.98" constant="true"/>
      <parameter id="FB4N0" value="0" constant="true"/>
      <parameter id="FB5N1" value="1" constant="true"/>
      <parameter id="FB6N1000" value="1000" constant="true"/>
    </listOfParameters>
    <listOfReactions>
      <reaction metaid="R_ANSA" id="R_ANSA" name="ANSA" reversible="false" fast="false" fbc:lowerFluxBound="FB4N0" fbc:upperFluxBound="FB6N1000">
        <notes>
          <body xmlns="http://www.w3.org/1999/xhtml">
            <p>References:none</p>
          </body>
        </notes>
        <annotation xmlns:sbml="http://www.sbml.org/sbml/level3/version1/core">
          <rdf:RDF xmlns:rdf="http://www.w3.org/1999/02/22-rdf-syntax-ns#" xmlns:dcterms="http://purl.org/dc/terms/" xmlns:vCard="http://www.w3.org/2001/vcard-rdf/3.0#" xmlns:vCard4="http://www.w3.org/2006/vcard/ns#" xmlns:bqbiol="http://biomodels.net/biology-qualifiers/" xmlns:bqmodel="http://biomodels.net/model-qualifiers/">
            <rdf:Description rdf:about="#R_ANSA">
              <bqbiol:is>
                <rdf:Bag>
                  <rdf:li rdf:resource="http://identifiers.org/ec-code/3.5.1.1"/>
                </rdf:Bag>
              </bqbiol:is>
            </rdf:Description>
          </rdf:RDF>
        </annotation>
        <listOfReactants>
          <speciesReference species="M_ASN__91__c__93__" stoichiometry="1" constant="true"/>
          <speciesReference species="M_H2O__91__c__93__" stoichiometry="1" constant="true"/>
        </listOfReactants>
        <listOfProducts>
          <speciesReference species="M_ASP__91__c__93__" stoichiometry="1" constant="true"/>
          <speciesReference species="M_NH3__91__c__93__" stoichiometry="1" constant="true"/>
        </listOfProducts>
        <fbc:geneProductAssociation>
          <fbc:geneProductRef fbc:geneProduct="G_Rv1538c"/>
        </fbc:geneProductAssociation>
      </reaction>
      <reaction metaid="R_PAND" id="R_PAND" name="PAND" reversible="false" fast="false" fbc:lowerFluxBound="FB4N0" fbc:upperFluxBound="FB6N1000">
        <notes>
          <body xmlns="http://www.w3.org/1999/xhtml">
            <p>References:none</p>
          </body>
        </notes>
        <annotation xmlns:sbml="http://www.sbml.org/sbml/level3/version1/core">
          <rdf:RDF xmlns:rdf="http://www.w3.org/1999/02/22-rdf-syntax-ns#" xmlns:dcterms="http://purl.org/dc/terms/" xmlns:vCard="http://www.w3.org/2001/vcard-rdf/3.0#" xmlns:vCard4="http://www.w3.org/2006/vcard/ns#" xmlns:bqbiol="http://biomodels.net/biology-qualifiers/" xmlns:bqmodel="http://biomodels.net/model-qualifiers/">
            <rdf:Description rdf:about="#R_PAND">
              <bqbiol:is>
                <rdf:Bag>
                  <rdf:li rdf:resource="http://identifiers.org/ec-code/4.1.1.11"/>
                </rdf:Bag>
              </bqbiol:is>
            </rdf:Description>
          </rdf:RDF>
        </annotation>
        <listOfReactants>
          <speciesReference species="M_ASP__91__c__93__" stoichiometry="1" constant="true"/>
        </listOfReactants>
        <listOfProducts>
          <speciesReference species="M_CO2__91__c__93__" stoichiometry="1" constant="true"/>
          <speciesReference species="M_bALA__91__c__93__" stoichiometry="1" constant="true"/>
        </listOfProducts>
        <fbc:geneProductAssociation>
          <fbc:geneProductRef fbc:geneProduct="G_Rv3601c"/>
        </fbc:geneProductAssociation>
      </reaction>
      <reaction metaid="R_NAMH" id="R_NAMH" name="NAMH" reversible="false" fast="false" fbc:lowerFluxBound="FB4N0" fbc:upperFluxBound="FB6N1000">
        <notes>
          <body xmlns="http://www.w3.org/1999/xhtml">
            <p>References:doi: 10.1084/jem.20081779</p>
            <p>ECNumbers:none</p>
          </body>
        </notes>
        <listOfReactants>
          <speciesReference species="M_H__91__c__93__" stoichiometry="1" constant="true"/>
          <speciesReference species="M_NADPH__91__c__93__" stoichiometry="1" constant="true"/>
          <speciesReference species="M_O2__91__c__93__" stoichiometry="1" constant="true"/>
          <speciesReference species="M_UDPNAM__91__c__93__" stoichiometry="1" constant="true"/>
        </listOfReactants>
        <listOfProducts>
          <speciesReference species="M_H2O__91__c__93__" stoichiometry="1" constant="true"/>
          <speciesReference species="M_NADP__91__c__93__" stoichiometry="1" constant="true"/>
          <speciesReference species="M_UDPNGM__91__c__93__" stoichiometry="1" constant="true"/>
        </listOfProducts>
        <fbc:geneProductAssociation>
          <fbc:geneProductRef fbc:geneProduct="G_Rv3818"/>
        </fbc:geneProductAssociation>
      </reaction>
      <reaction metaid="R_MURC" id="R_MURC" name="MURC" reversible="true" fast="false" fbc:lowerFluxBound="FB1N1000" fbc:upperFluxBound="FB6N1000">
        <notes>
          <body xmlns="http://www.w3.org/1999/xhtml">
            <p>References:doi: 10.1084/jem.20081779</p>
          </body>
        </notes>
        <annotation xmlns:sbml="http://www.sbml.org/sbml/level3/version1/core">
          <rdf:RDF xmlns:rdf="http://www.w3.org/1999/02/22-rdf-syntax-ns#" xmlns:dcterms="http://purl.org/dc/terms/" xmlns:vCard="http://www.w3.org/2001/vcard-rdf/3.0#" xmlns:vCard4="http://www.w3.org/2006/vcard/ns#" xmlns:bqbiol="http://biomodels.net/biology-qualifiers/" xmlns:bqmodel="http://biomodels.net/model-qualifiers/">
            <rdf:Description rdf:about="#R_MURC">
              <bqbiol:is>
                <rdf:Bag>
                  <rdf:li rdf:resource="http://identifiers.org/ec-code/6.3.2.8"/>
                </rdf:Bag>
              </bqbiol:is>
            </rdf:Description>
          </rdf:RDF>
        </annotation>
        <listOfReactants>
          <speciesReference species="M_ALA__91__c__93__" stoichiometry="1" constant="true"/>
          <speciesReference species="M_ATP__91__c__93__" stoichiometry="1" constant="true"/>
          <speciesReference species="M_UDPNAM__91__c__93__" stoichiometry="0.3" constant="true"/>
          <speciesReference species="M_UDPNGM__91__c__93__" stoichiometry="0.7" constant="true"/>
        </listOfReactants>
        <listOfProducts>
          <speciesReference species="M_ADP__91__c__93__" stoichiometry="1" constant="true"/>
          <speciesReference species="M_PI__91__c__93__" stoichiometry="1" constant="true"/>
          <speciesReference species="M_UDPNAMNGMALA__91__c__93__" stoichiometry="1" constant="true"/>
        </listOfProducts>
        <fbc:geneProductAssociation>
          <fbc:geneProductRef fbc:geneProduct="G_Rv2152c"/>
        </fbc:geneProductAssociation>
      </reaction>
      <reaction metaid="R_ALR" id="R_ALR" name="ALR" reversible="true" fast="false" fbc:lowerFluxBound="FB1N1000" fbc:upperFluxBound="FB6N1000">
        <notes>
          <body xmlns="http://www.w3.org/1999/xhtml">
            <p>References:none</p>
          </body>
        </notes>
        <annotation xmlns:sbml="http://www.sbml.org/sbml/level3/version1/core">
          <rdf:RDF xmlns:rdf="http://www.w3.org/1999/02/22-rdf-syntax-ns#" xmlns:dcterms="http://purl.org/dc/terms/" xmlns:vCard="http://www.w3.org/2001/vcard-rdf/3.0#" xmlns:vCard4="http://www.w3.org/2006/vcard/ns#" xmlns:bqbiol="http://biomodels.net/biology-qualifiers/" xmlns:bqmodel="http://biomodels.net/model-qualifiers/">
            <rdf:Description rdf:about="#R_ALR">
              <bqbiol:is>
                <rdf:Bag>
                  <rdf:li rdf:resource="http://identifiers.org/ec-code/5.1.1.1"/>
                </rdf:Bag>
              </bqbiol:is>
            </rdf:Description>
          </rdf:RDF>
        </annotation>
        <listOfReactants>
          <speciesReference species="M_ALA__91__c__93__" stoichiometry="1" constant="true"/>
        </listOfReactants>
        <listOfProducts>
          <speciesReference species="M_DALA__91__c__93__" stoichiometry="1" constant="true"/>
        </listOfProducts>
        <fbc:geneProductAssociation>
          <fbc:geneProductRef fbc:geneProduct="G_Rv3423c"/>
        </fbc:geneProductAssociation>
      </reaction>
      <reaction metaid="R_S1" id="R_S1" name="S1" reversible="true" fast="false" fbc:lowerFluxBound="FB1N1000" fbc:upperFluxBound="FB6N1000">
        <notes>
          <body xmlns="http://www.w3.org/1999/xhtml">
            <p>References:none</p>
            <p>ECNumbers:none</p>
          </body>
        </notes>
        <listOfReactants>
          <speciesReference species="M_GLUGSAL__91__c__93__" stoichiometry="1" constant="true"/>
        </listOfReactants>
        <listOfProducts>
          <speciesReference species="M_H2O__91__c__93__" stoichiometry="1" constant="true"/>
          <speciesReference species="M_P5C__91__c__93__" stoichiometry="1" constant="true"/>
        </listOfProducts>
      </reaction>
      <reaction metaid="R_ARGG" id="R_ARGG" name="ARGG" reversible="false" fast="false" fbc:lowerFluxBound="FB4N0" fbc:upperFluxBound="FB6N1000">
        <notes>
          <body xmlns="http://www.w3.org/1999/xhtml">
            <p>References:none</p>
          </body>
        </notes>
        <annotation xmlns:sbml="http://www.sbml.org/sbml/level3/version1/core">
          <rdf:RDF xmlns:rdf="http://www.w3.org/1999/02/22-rdf-syntax-ns#" xmlns:dcterms="http://purl.org/dc/terms/" xmlns:vCard="http://www.w3.org/2001/vcard-rdf/3.0#" xmlns:vCard4="http://www.w3.org/2006/vcard/ns#" xmlns:bqbiol="http://biomodels.net/biology-qualifiers/" xmlns:bqmodel="http://biomodels.net/model-qualifiers/">
            <rdf:Description rdf:about="#R_ARGG">
              <bqbiol:is>
                <rdf:Bag>
                  <rdf:li rdf:resource="http://identifiers.org/ec-code/6.3.4.5"/>
                </rdf:Bag>
              </bqbiol:is>
            </rdf:Description>
          </rdf:RDF>
        </annotation>
        <listOfReactants>
          <speciesReference species="M_ASP__91__c__93__" stoichiometry="1" constant="true"/>
          <speciesReference species="M_ATP__91__c__93__" stoichiometry="1" constant="true"/>
          <speciesReference species="M_CITR__91__c__93__" stoichiometry="1" constant="true"/>
        </listOfReactants>
        <listOfProducts>
          <speciesReference species="M_AMP__91__c__93__" stoichiometry="1" constant="true"/>
          <speciesReference species="M_ARGSUCC__91__c__93__" stoichiometry="1" constant="true"/>
          <speciesReference species="M_PPI__91__c__93__" stoichiometry="1" constant="true"/>
        </listOfProducts>
        <fbc:geneProductAssociation>
          <fbc:geneProductRef fbc:geneProduct="G_Rv1658"/>
        </fbc:geneProductAssociation>
      </reaction>
      <reaction metaid="R_GLMS" id="R_GLMS" name="GLMS" reversible="true" fast="false" fbc:lowerFluxBound="FB1N1000" fbc:upperFluxBound="FB6N1000">
        <notes>
          <body xmlns="http://www.w3.org/1999/xhtml">
            <p>References:none</p>
          </body>
        </notes>
        <annotation xmlns:sbml="http://www.sbml.org/sbml/level3/version1/core">
          <rdf:RDF xmlns:rdf="http://www.w3.org/1999/02/22-rdf-syntax-ns#" xmlns:dcterms="http://purl.org/dc/terms/" xmlns:vCard="http://www.w3.org/2001/vcard-rdf/3.0#" xmlns:vCard4="http://www.w3.org/2006/vcard/ns#" xmlns:bqbiol="http://biomodels.net/biology-qualifiers/" xmlns:bqmodel="http://biomodels.net/model-qualifiers/">
            <rdf:Description rdf:about="#R_GLMS">
              <bqbiol:is>
                <rdf:Bag>
                  <rdf:li rdf:resource="http://identifiers.org/ec-code/2.6.1.16"/>
                </rdf:Bag>
              </bqbiol:is>
            </rdf:Description>
          </rdf:RDF>
        </annotation>
        <listOfReactants>
          <speciesReference species="M_F6P__91__c__93__" stoichiometry="1" constant="true"/>
          <speciesReference species="M_GLN__91__c__93__" stoichiometry="1" constant="true"/>
        </listOfReactants>
        <listOfProducts>
          <speciesReference species="M_GA6P__91__c__93__" stoichiometry="1" constant="true"/>
          <speciesReference species="M_GLU__91__c__93__" stoichiometry="1" constant="true"/>
        </listOfProducts>
        <fbc:geneProductAssociation>
          <fbc:geneProductRef fbc:geneProduct="G_Rv3436c"/>
        </fbc:geneProductAssociation>
      </reaction>
      <reaction metaid="R_GDH" id="R_GDH" name="GDH" reversible="false" fast="false" fbc:lowerFluxBound="FB4N0" fbc:upperFluxBound="FB6N1000">
        <notes>
          <body xmlns="http://www.w3.org/1999/xhtml">
            <p>References:none</p>
          </body>
        </notes>
        <annotation xmlns:sbml="http://www.sbml.org/sbml/level3/version1/core">
          <rdf:RDF xmlns:rdf="http://www.w3.org/1999/02/22-rdf-syntax-ns#" xmlns:dcterms="http://purl.org/dc/terms/" xmlns:vCard="http://www.w3.org/2001/vcard-rdf/3.0#" xmlns:vCard4="http://www.w3.org/2006/vcard/ns#" xmlns:bqbiol="http://biomodels.net/biology-qualifiers/" xmlns:bqmodel="http://biomodels.net/model-qualifiers/">
            <rdf:Description rdf:about="#R_GDH">
              <bqbiol:is>
                <rdf:Bag>
                  <rdf:li rdf:resource="http://identifiers.org/ec-code/1.4.1.2"/>
                </rdf:Bag>
              </bqbiol:is>
            </rdf:Description>
          </rdf:RDF>
        </annotation>
        <listOfReactants>
          <speciesReference species="M_GLU__91__c__93__" stoichiometry="1" constant="true"/>
          <speciesReference species="M_H2O__91__c__93__" stoichiometry="1" constant="true"/>
          <speciesReference species="M_NAD__91__c__93__" stoichiometry="1" constant="true"/>
        </listOfReactants>
        <listOfProducts>
          <speciesReference species="M_AKG__91__c__93__" stoichiometry="1" constant="true"/>
          <speciesReference species="M_H__91__c__93__" stoichiometry="1" constant="true"/>
          <speciesReference species="M_NADH__91__c__93__" stoichiometry="1" constant="true"/>
          <speciesReference species="M_NH3__91__c__93__" stoichiometry="1" constant="true"/>
        </listOfProducts>
        <fbc:geneProductAssociation>
          <fbc:geneProductRef fbc:geneProduct="G_Rv2476c"/>
        </fbc:geneProductAssociation>
      </reaction>
      <reaction metaid="R_ASPBC" id="R_ASPBC" name="ASPBC" reversible="true" fast="false" fbc:lowerFluxBound="FB1N1000" fbc:upperFluxBound="FB6N1000">
        <notes>
          <body xmlns="http://www.w3.org/1999/xhtml">
            <p>References:doi: 10.3389/fcimb.2013.00068</p>
          </body>
        </notes>
        <annotation xmlns:sbml="http://www.sbml.org/sbml/level3/version1/core">
          <rdf:RDF xmlns:rdf="http://www.w3.org/1999/02/22-rdf-syntax-ns#" xmlns:dcterms="http://purl.org/dc/terms/" xmlns:vCard="http://www.w3.org/2001/vcard-rdf/3.0#" xmlns:vCard4="http://www.w3.org/2006/vcard/ns#" xmlns:bqbiol="http://biomodels.net/biology-qualifiers/" xmlns:bqmodel="http://biomodels.net/model-qualifiers/">
            <rdf:Description rdf:about="#R_ASPBC">
              <bqbiol:is>
                <rdf:Bag>
                  <rdf:li rdf:resource="http://identifiers.org/ec-code/2.6.1.1"/>
                </rdf:Bag>
              </bqbiol:is>
            </rdf:Description>
          </rdf:RDF>
        </annotation>
        <listOfReactants>
          <speciesReference species="M_GLU__91__c__93__" stoichiometry="1" constant="true"/>
          <speciesReference species="M_OA__91__c__93__" stoichiometry="1" constant="true"/>
        </listOfReactants>
        <listOfProducts>
          <speciesReference species="M_AKG__91__c__93__" stoichiometry="1" constant="true"/>
          <speciesReference species="M_ASP__91__c__93__" stoichiometry="1" constant="true"/>
        </listOfProducts>
        <fbc:geneProductAssociation>
          <fbc:or>
            <fbc:geneProductRef fbc:geneProduct="G_Rv3565"/>
            <fbc:geneProductRef fbc:geneProduct="G_Rv0337c"/>
          </fbc:or>
        </fbc:geneProductAssociation>
      </reaction>
      <reaction metaid="R_GABT" id="R_GABT" name="GABT" reversible="true" fast="false" fbc:lowerFluxBound="FB1N1000" fbc:upperFluxBound="FB6N1000">
        <notes>
          <body xmlns="http://www.w3.org/1999/xhtml">
            <p>References:none</p>
          </body>
        </notes>
        <annotation xmlns:sbml="http://www.sbml.org/sbml/level3/version1/core">
          <rdf:RDF xmlns:rdf="http://www.w3.org/1999/02/22-rdf-syntax-ns#" xmlns:dcterms="http://purl.org/dc/terms/" xmlns:vCard="http://www.w3.org/2001/vcard-rdf/3.0#" xmlns:vCard4="http://www.w3.org/2006/vcard/ns#" xmlns:bqbiol="http://biomodels.net/biology-qualifiers/" xmlns:bqmodel="http://biomodels.net/model-qualifiers/">
            <rdf:Description rdf:about="#R_GABT">
              <bqbiol:is>
                <rdf:Bag>
                  <rdf:li rdf:resource="http://identifiers.org/ec-code/2.6.1.19"/>
                </rdf:Bag>
              </bqbiol:is>
            </rdf:Description>
          </rdf:RDF>
        </annotation>
        <listOfReactants>
          <speciesReference species="M_AKG__91__c__93__" stoichiometry="1" constant="true"/>
          <speciesReference species="M_GABA__91__c__93__" stoichiometry="1" constant="true"/>
        </listOfReactants>
        <listOfProducts>
          <speciesReference species="M_GLU__91__c__93__" stoichiometry="1" constant="true"/>
          <speciesReference species="M_SUCCSAL__91__c__93__" stoichiometry="1" constant="true"/>
        </listOfProducts>
        <fbc:geneProductAssociation>
          <fbc:geneProductRef fbc:geneProduct="G_Rv2589"/>
        </fbc:geneProductAssociation>
      </reaction>
      <reaction metaid="R_MURI" id="R_MURI" name="MURI" reversible="false" fast="false" fbc:lowerFluxBound="FB4N0" fbc:upperFluxBound="FB6N1000">
        <notes>
          <body xmlns="http://www.w3.org/1999/xhtml">
            <p>References:none</p>
          </body>
        </notes>
        <annotation xmlns:sbml="http://www.sbml.org/sbml/level3/version1/core">
          <rdf:RDF xmlns:rdf="http://www.w3.org/1999/02/22-rdf-syntax-ns#" xmlns:dcterms="http://purl.org/dc/terms/" xmlns:vCard="http://www.w3.org/2001/vcard-rdf/3.0#" xmlns:vCard4="http://www.w3.org/2006/vcard/ns#" xmlns:bqbiol="http://biomodels.net/biology-qualifiers/" xmlns:bqmodel="http://biomodels.net/model-qualifiers/">
            <rdf:Description rdf:about="#R_MURI">
              <bqbiol:is>
                <rdf:Bag>
                  <rdf:li rdf:resource="http://identifiers.org/ec-code/5.1.1.3"/>
                </rdf:Bag>
              </bqbiol:is>
            </rdf:Description>
          </rdf:RDF>
        </annotation>
        <listOfReactants>
          <speciesReference species="M_GLU__91__c__93__" stoichiometry="1" constant="true"/>
        </listOfReactants>
        <listOfProducts>
          <speciesReference species="M_DGLU__91__c__93__" stoichiometry="1" constant="true"/>
        </listOfProducts>
        <fbc:geneProductAssociation>
          <fbc:geneProductRef fbc:geneProduct="G_Rv1338"/>
        </fbc:geneProductAssociation>
      </reaction>
      <reaction metaid="R_GLN" id="R_GLN" name="GLN" reversible="false" fast="false" fbc:lowerFluxBound="FB4N0" fbc:upperFluxBound="FB6N1000">
        <notes>
          <body xmlns="http://www.w3.org/1999/xhtml">
            <p>References:none</p>
          </body>
        </notes>
        <annotation xmlns:sbml="http://www.sbml.org/sbml/level3/version1/core">
          <rdf:RDF xmlns:rdf="http://www.w3.org/1999/02/22-rdf-syntax-ns#" xmlns:dcterms="http://purl.org/dc/terms/" xmlns:vCard="http://www.w3.org/2001/vcard-rdf/3.0#" xmlns:vCard4="http://www.w3.org/2006/vcard/ns#" xmlns:bqbiol="http://biomodels.net/biology-qualifiers/" xmlns:bqmodel="http://biomodels.net/model-qualifiers/">
            <rdf:Description rdf:about="#R_GLN">
              <bqbiol:is>
                <rdf:Bag>
                  <rdf:li rdf:resource="http://identifiers.org/ec-code/6.3.1.2"/>
                </rdf:Bag>
              </bqbiol:is>
            </rdf:Description>
          </rdf:RDF>
        </annotation>
        <listOfReactants>
          <speciesReference species="M_ATP__91__c__93__" stoichiometry="1" constant="true"/>
          <speciesReference species="M_GLU__91__c__93__" stoichiometry="1" constant="true"/>
          <speciesReference species="M_NH3__91__c__93__" stoichiometry="1" constant="true"/>
        </listOfReactants>
        <listOfProducts>
          <speciesReference species="M_ADP__91__c__93__" stoichiometry="1" constant="true"/>
          <speciesReference species="M_GLN__91__c__93__" stoichiometry="1" constant="true"/>
          <speciesReference species="M_PI__91__c__93__" stoichiometry="1" constant="true"/>
        </listOfProducts>
        <fbc:geneProductAssociation>
          <fbc:or>
            <fbc:geneProductRef fbc:geneProduct="G_Rv2220"/>
            <fbc:geneProductRef fbc:geneProduct="G_Rv2222c"/>
            <fbc:geneProductRef fbc:geneProduct="G_Rv1878"/>
            <fbc:geneProductRef fbc:geneProduct="G_Rv2860c"/>
          </fbc:or>
        </fbc:geneProductAssociation>
      </reaction>
      <reaction metaid="R_GLT" id="R_GLT" name="GLT" reversible="false" fast="false" fbc:lowerFluxBound="FB4N0" fbc:upperFluxBound="FB6N1000">
        <notes>
          <body xmlns="http://www.w3.org/1999/xhtml">
            <p>References:none</p>
          </body>
        </notes>
        <annotation xmlns:sbml="http://www.sbml.org/sbml/level3/version1/core">
          <rdf:RDF xmlns:rdf="http://www.w3.org/1999/02/22-rdf-syntax-ns#" xmlns:dcterms="http://purl.org/dc/terms/" xmlns:vCard="http://www.w3.org/2001/vcard-rdf/3.0#" xmlns:vCard4="http://www.w3.org/2006/vcard/ns#" xmlns:bqbiol="http://biomodels.net/biology-qualifiers/" xmlns:bqmodel="http://biomodels.net/model-qualifiers/">
            <rdf:Description rdf:about="#R_GLT">
              <bqbiol:is>
                <rdf:Bag>
                  <rdf:li rdf:resource="http://identifiers.org/ec-code/1.4.1.13"/>
                </rdf:Bag>
              </bqbiol:is>
            </rdf:Description>
          </rdf:RDF>
        </annotation>
        <listOfReactants>
          <speciesReference species="M_AKG__91__c__93__" stoichiometry="1" constant="true"/>
          <speciesReference species="M_GLN__91__c__93__" stoichiometry="1" constant="true"/>
          <speciesReference species="M_H__91__c__93__" stoichiometry="1" constant="true"/>
          <speciesReference species="M_NADPH__91__c__93__" stoichiometry="1" constant="true"/>
        </listOfReactants>
        <listOfProducts>
          <speciesReference species="M_GLU__91__c__93__" stoichiometry="2" constant="true"/>
          <speciesReference species="M_NADP__91__c__93__" stoichiometry="1" constant="true"/>
        </listOfProducts>
        <fbc:geneProductAssociation>
          <fbc:and>
            <fbc:geneProductRef fbc:geneProduct="G_Rv3859c"/>
            <fbc:geneProductRef fbc:geneProduct="G_Rv3858c"/>
          </fbc:and>
        </fbc:geneProductAssociation>
      </reaction>
      <reaction metaid="R_ALD" id="R_ALD" name="ALD" reversible="true" fast="false" fbc:lowerFluxBound="FB1N1000" fbc:upperFluxBound="FB6N1000">
        <notes>
          <body xmlns="http://www.w3.org/1999/xhtml">
            <p>References:none</p>
          </body>
        </notes>
        <annotation xmlns:sbml="http://www.sbml.org/sbml/level3/version1/core">
          <rdf:RDF xmlns:rdf="http://www.w3.org/1999/02/22-rdf-syntax-ns#" xmlns:dcterms="http://purl.org/dc/terms/" xmlns:vCard="http://www.w3.org/2001/vcard-rdf/3.0#" xmlns:vCard4="http://www.w3.org/2006/vcard/ns#" xmlns:bqbiol="http://biomodels.net/biology-qualifiers/" xmlns:bqmodel="http://biomodels.net/model-qualifiers/">
            <rdf:Description rdf:about="#R_ALD">
              <bqbiol:is>
                <rdf:Bag>
                  <rdf:li rdf:resource="http://identifiers.org/ec-code/1.4.1.1"/>
                </rdf:Bag>
              </bqbiol:is>
            </rdf:Description>
          </rdf:RDF>
        </annotation>
        <listOfReactants>
          <speciesReference species="M_H__91__c__93__" stoichiometry="1" constant="true"/>
          <speciesReference species="M_NADH__91__c__93__" stoichiometry="1" constant="true"/>
          <speciesReference species="M_NH3__91__c__93__" stoichiometry="1" constant="true"/>
          <speciesReference species="M_PYR__91__c__93__" stoichiometry="1" constant="true"/>
        </listOfReactants>
        <listOfProducts>
          <speciesReference species="M_ALA__91__c__93__" stoichiometry="1" constant="true"/>
          <speciesReference species="M_H2O__91__c__93__" stoichiometry="1" constant="true"/>
          <speciesReference species="M_NAD__91__c__93__" stoichiometry="1" constant="true"/>
        </listOfProducts>
        <fbc:geneProductAssociation>
          <fbc:geneProductRef fbc:geneProduct="G_Rv2780"/>
        </fbc:geneProductAssociation>
      </reaction>
      <reaction metaid="R_ASNB" id="R_ASNB" name="ASNB" reversible="false" fast="false" fbc:lowerFluxBound="FB4N0" fbc:upperFluxBound="FB6N1000">
        <notes>
          <body xmlns="http://www.w3.org/1999/xhtml">
            <p>References:none</p>
          </body>
        </notes>
        <annotation xmlns:sbml="http://www.sbml.org/sbml/level3/version1/core">
          <rdf:RDF xmlns:rdf="http://www.w3.org/1999/02/22-rdf-syntax-ns#" xmlns:dcterms="http://purl.org/dc/terms/" xmlns:vCard="http://www.w3.org/2001/vcard-rdf/3.0#" xmlns:vCard4="http://www.w3.org/2006/vcard/ns#" xmlns:bqbiol="http://biomodels.net/biology-qualifiers/" xmlns:bqmodel="http://biomodels.net/model-qualifiers/">
            <rdf:Description rdf:about="#R_ASNB">
              <bqbiol:is>
                <rdf:Bag>
                  <rdf:li rdf:resource="http://identifiers.org/ec-code/6.3.5.4"/>
                </rdf:Bag>
              </bqbiol:is>
            </rdf:Description>
          </rdf:RDF>
        </annotation>
        <listOfReactants>
          <speciesReference species="M_ASP__91__c__93__" stoichiometry="1" constant="true"/>
          <speciesReference species="M_ATP__91__c__93__" stoichiometry="1" constant="true"/>
          <speciesReference species="M_GLN__91__c__93__" stoichiometry="1" constant="true"/>
          <speciesReference species="M_H2O__91__c__93__" stoichiometry="1" constant="true"/>
        </listOfReactants>
        <listOfProducts>
          <speciesReference species="M_AMP__91__c__93__" stoichiometry="1" constant="true"/>
          <speciesReference species="M_ASN__91__c__93__" stoichiometry="1" constant="true"/>
          <speciesReference species="M_GLU__91__c__93__" stoichiometry="1" constant="true"/>
          <speciesReference species="M_PPI__91__c__93__" stoichiometry="1" constant="true"/>
        </listOfProducts>
        <fbc:geneProductAssociation>
          <fbc:geneProductRef fbc:geneProduct="G_Rv2201"/>
        </fbc:geneProductAssociation>
      </reaction>
      <reaction metaid="R_PURA" id="R_PURA" name="PURA" reversible="false" fast="false" fbc:lowerFluxBound="FB4N0" fbc:upperFluxBound="FB6N1000">
        <notes>
          <body xmlns="http://www.w3.org/1999/xhtml">
            <p>References:none</p>
          </body>
        </notes>
        <annotation xmlns:sbml="http://www.sbml.org/sbml/level3/version1/core">
          <rdf:RDF xmlns:rdf="http://www.w3.org/1999/02/22-rdf-syntax-ns#" xmlns:dcterms="http://purl.org/dc/terms/" xmlns:vCard="http://www.w3.org/2001/vcard-rdf/3.0#" xmlns:vCard4="http://www.w3.org/2006/vcard/ns#" xmlns:bqbiol="http://biomodels.net/biology-qualifiers/" xmlns:bqmodel="http://biomodels.net/model-qualifiers/">
            <rdf:Description rdf:about="#R_PURA">
              <bqbiol:is>
                <rdf:Bag>
                  <rdf:li rdf:resource="http://identifiers.org/ec-code/6.3.4.4"/>
                </rdf:Bag>
              </bqbiol:is>
            </rdf:Description>
          </rdf:RDF>
        </annotation>
        <listOfReactants>
          <speciesReference species="M_ASP__91__c__93__" stoichiometry="1" constant="true"/>
          <speciesReference species="M_GTP__91__c__93__" stoichiometry="1" constant="true"/>
          <speciesReference species="M_IMP__91__c__93__" stoichiometry="1" constant="true"/>
        </listOfReactants>
        <listOfProducts>
          <speciesReference species="M_ASUC__91__c__93__" stoichiometry="1" constant="true"/>
          <speciesReference species="M_GDP__91__c__93__" stoichiometry="1" constant="true"/>
          <speciesReference species="M_PI__91__c__93__" stoichiometry="1" constant="true"/>
        </listOfProducts>
        <fbc:geneProductAssociation>
          <fbc:geneProductRef fbc:geneProduct="G_Rv0357c"/>
        </fbc:geneProductAssociation>
      </reaction>
      <reaction metaid="R_PANC" id="R_PANC" name="PANC" reversible="false" fast="false" fbc:lowerFluxBound="FB4N0" fbc:upperFluxBound="FB6N1000">
        <notes>
          <body xmlns="http://www.w3.org/1999/xhtml">
            <p>References:none</p>
          </body>
        </notes>
        <annotation xmlns:sbml="http://www.sbml.org/sbml/level3/version1/core">
          <rdf:RDF xmlns:rdf="http://www.w3.org/1999/02/22-rdf-syntax-ns#" xmlns:dcterms="http://purl.org/dc/terms/" xmlns:vCard="http://www.w3.org/2001/vcard-rdf/3.0#" xmlns:vCard4="http://www.w3.org/2006/vcard/ns#" xmlns:bqbiol="http://biomodels.net/biology-qualifiers/" xmlns:bqmodel="http://biomodels.net/model-qualifiers/">
            <rdf:Description rdf:about="#R_PANC">
              <bqbiol:is>
                <rdf:Bag>
                  <rdf:li rdf:resource="http://identifiers.org/ec-code/6.3.2.1"/>
                </rdf:Bag>
              </bqbiol:is>
            </rdf:Description>
          </rdf:RDF>
        </annotation>
        <listOfReactants>
          <speciesReference species="M_ATP__91__c__93__" stoichiometry="1" constant="true"/>
          <speciesReference species="M_PANT__91__c__93__" stoichiometry="1" constant="true"/>
          <speciesReference species="M_bALA__91__c__93__" stoichiometry="1" constant="true"/>
        </listOfReactants>
        <listOfProducts>
          <speciesReference species="M_AMP__91__c__93__" stoichiometry="1" constant="true"/>
          <speciesReference species="M_PNTO__91__c__93__" stoichiometry="1" constant="true"/>
          <speciesReference species="M_PPI__91__c__93__" stoichiometry="1" constant="true"/>
        </listOfProducts>
        <fbc:geneProductAssociation>
          <fbc:geneProductRef fbc:geneProduct="G_Rv3602c"/>
        </fbc:geneProductAssociation>
      </reaction>
      <reaction metaid="R_GABD" id="R_GABD" name="GABD" reversible="true" fast="false" fbc:lowerFluxBound="FB1N1000" fbc:upperFluxBound="FB6N1000">
        <notes>
          <body xmlns="http://www.w3.org/1999/xhtml">
            <p>References:none</p>
          </body>
        </notes>
        <annotation xmlns:sbml="http://www.sbml.org/sbml/level3/version1/core">
          <rdf:RDF xmlns:rdf="http://www.w3.org/1999/02/22-rdf-syntax-ns#" xmlns:dcterms="http://purl.org/dc/terms/" xmlns:vCard="http://www.w3.org/2001/vcard-rdf/3.0#" xmlns:vCard4="http://www.w3.org/2006/vcard/ns#" xmlns:bqbiol="http://biomodels.net/biology-qualifiers/" xmlns:bqmodel="http://biomodels.net/model-qualifiers/">
            <rdf:Description rdf:about="#R_GABD">
              <bqbiol:is>
                <rdf:Bag>
                  <rdf:li rdf:resource="http://identifiers.org/ec-code/1.2.1.16"/>
                </rdf:Bag>
              </bqbiol:is>
            </rdf:Description>
          </rdf:RDF>
        </annotation>
        <listOfReactants>
          <speciesReference species="M_H2O__91__c__93__" stoichiometry="1" constant="true"/>
          <speciesReference species="M_NADP__91__c__93__" stoichiometry="1" constant="true"/>
          <speciesReference species="M_SUCCSAL__91__c__93__" stoichiometry="1" constant="true"/>
        </listOfReactants>
        <listOfProducts>
          <speciesReference species="M_H__91__c__93__" stoichiometry="1" constant="true"/>
          <speciesReference species="M_NADPH__91__c__93__" stoichiometry="1" constant="true"/>
          <speciesReference species="M_SUCC__91__c__93__" stoichiometry="1" constant="true"/>
        </listOfProducts>
        <fbc:geneProductAssociation>
          <fbc:or>
            <fbc:geneProductRef fbc:geneProduct="G_Rv0234c"/>
            <fbc:geneProductRef fbc:geneProduct="G_Rv1731"/>
          </fbc:or>
        </fbc:geneProductAssociation>
      </reaction>
      <reaction metaid="R_GADB" id="R_GADB" name="GADB" reversible="false" fast="false" fbc:lowerFluxBound="FB4N0" fbc:upperFluxBound="FB6N1000">
        <notes>
          <body xmlns="http://www.w3.org/1999/xhtml">
            <p>References:none</p>
          </body>
        </notes>
        <annotation xmlns:sbml="http://www.sbml.org/sbml/level3/version1/core">
          <rdf:RDF xmlns:rdf="http://www.w3.org/1999/02/22-rdf-syntax-ns#" xmlns:dcterms="http://purl.org/dc/terms/" xmlns:vCard="http://www.w3.org/2001/vcard-rdf/3.0#" xmlns:vCard4="http://www.w3.org/2006/vcard/ns#" xmlns:bqbiol="http://biomodels.net/biology-qualifiers/" xmlns:bqmodel="http://biomodels.net/model-qualifiers/">
            <rdf:Description rdf:about="#R_GADB">
              <bqbiol:is>
                <rdf:Bag>
                  <rdf:li rdf:resource="http://identifiers.org/ec-code/4.1.1.15"/>
                </rdf:Bag>
              </bqbiol:is>
            </rdf:Description>
          </rdf:RDF>
        </annotation>
        <listOfReactants>
          <speciesReference species="M_GLU__91__c__93__" stoichiometry="1" constant="true"/>
        </listOfReactants>
        <listOfProducts>
          <speciesReference species="M_CO2__91__c__93__" stoichiometry="1" constant="true"/>
          <speciesReference species="M_GABA__91__c__93__" stoichiometry="1" constant="true"/>
        </listOfProducts>
        <fbc:geneProductAssociation>
          <fbc:geneProductRef fbc:geneProduct="G_Rv3432c"/>
        </fbc:geneProductAssociation>
      </reaction>
      <reaction metaid="R_NADB1" id="R_NADB1" name="NADB1" reversible="false" fast="false" fbc:lowerFluxBound="FB4N0" fbc:upperFluxBound="FB6N1000">
        <notes>
          <body xmlns="http://www.w3.org/1999/xhtml">
            <p>References:none</p>
          </body>
        </notes>
        <annotation xmlns:sbml="http://www.sbml.org/sbml/level3/version1/core">
          <rdf:RDF xmlns:rdf="http://www.w3.org/1999/02/22-rdf-syntax-ns#" xmlns:dcterms="http://purl.org/dc/terms/" xmlns:vCard="http://www.w3.org/2001/vcard-rdf/3.0#" xmlns:vCard4="http://www.w3.org/2006/vcard/ns#" xmlns:bqbiol="http://biomodels.net/biology-qualifiers/" xmlns:bqmodel="http://biomodels.net/model-qualifiers/">
            <rdf:Description rdf:about="#R_NADB1">
              <bqbiol:is>
                <rdf:Bag>
                  <rdf:li rdf:resource="http://identifiers.org/ec-code/1.4.3.16"/>
                </rdf:Bag>
              </bqbiol:is>
            </rdf:Description>
          </rdf:RDF>
        </annotation>
        <listOfReactants>
          <speciesReference species="M_ASP__91__c__93__" stoichiometry="1" constant="true"/>
          <speciesReference species="M_FUM__91__c__93__" stoichiometry="1" constant="true"/>
        </listOfReactants>
        <listOfProducts>
          <speciesReference species="M_ISUCC__91__c__93__" stoichiometry="1" constant="true"/>
          <speciesReference species="M_SUCC__91__c__93__" stoichiometry="1" constant="true"/>
        </listOfProducts>
        <fbc:geneProductAssociation>
          <fbc:geneProductRef fbc:geneProduct="G_Rv1595"/>
        </fbc:geneProductAssociation>
      </reaction>
      <reaction metaid="R_ROCA" id="R_ROCA" name="ROCA" reversible="false" fast="false" fbc:lowerFluxBound="FB4N0" fbc:upperFluxBound="FB6N1000">
        <notes>
          <body xmlns="http://www.w3.org/1999/xhtml">
            <p>References:none</p>
          </body>
        </notes>
        <annotation xmlns:sbml="http://www.sbml.org/sbml/level3/version1/core">
          <rdf:RDF xmlns:rdf="http://www.w3.org/1999/02/22-rdf-syntax-ns#" xmlns:dcterms="http://purl.org/dc/terms/" xmlns:vCard="http://www.w3.org/2001/vcard-rdf/3.0#" xmlns:vCard4="http://www.w3.org/2006/vcard/ns#" xmlns:bqbiol="http://biomodels.net/biology-qualifiers/" xmlns:bqmodel="http://biomodels.net/model-qualifiers/">
            <rdf:Description rdf:about="#R_ROCA">
              <bqbiol:is>
                <rdf:Bag>
                  <rdf:li rdf:resource="http://identifiers.org/ec-code/1.5.1.12"/>
                </rdf:Bag>
              </bqbiol:is>
            </rdf:Description>
          </rdf:RDF>
        </annotation>
        <listOfReactants>
          <speciesReference species="M_H2O__91__c__93__" stoichiometry="2" constant="true"/>
          <speciesReference species="M_NAD__91__c__93__" stoichiometry="1" constant="true"/>
          <speciesReference species="M_P5C__91__c__93__" stoichiometry="1" constant="true"/>
        </listOfReactants>
        <listOfProducts>
          <speciesReference species="M_GLU__91__c__93__" stoichiometry="1" constant="true"/>
          <speciesReference species="M_H__91__c__93__" stoichiometry="1" constant="true"/>
          <speciesReference species="M_NADH__91__c__93__" stoichiometry="1" constant="true"/>
        </listOfProducts>
        <fbc:geneProductAssociation>
          <fbc:geneProductRef fbc:geneProduct="G_Rv1187"/>
        </fbc:geneProductAssociation>
      </reaction>
      <reaction metaid="R_DDLA" id="R_DDLA" name="DDLA" reversible="false" fast="false" fbc:lowerFluxBound="FB4N0" fbc:upperFluxBound="FB6N1000">
        <notes>
          <body xmlns="http://www.w3.org/1999/xhtml">
            <p>References:none</p>
          </body>
        </notes>
        <annotation xmlns:sbml="http://www.sbml.org/sbml/level3/version1/core">
          <rdf:RDF xmlns:rdf="http://www.w3.org/1999/02/22-rdf-syntax-ns#" xmlns:dcterms="http://purl.org/dc/terms/" xmlns:vCard="http://www.w3.org/2001/vcard-rdf/3.0#" xmlns:vCard4="http://www.w3.org/2006/vcard/ns#" xmlns:bqbiol="http://biomodels.net/biology-qualifiers/" xmlns:bqmodel="http://biomodels.net/model-qualifiers/">
            <rdf:Description rdf:about="#R_DDLA">
              <bqbiol:is>
                <rdf:Bag>
                  <rdf:li rdf:resource="http://identifiers.org/ec-code/6.3.2.4"/>
                </rdf:Bag>
              </bqbiol:is>
            </rdf:Description>
          </rdf:RDF>
        </annotation>
        <listOfReactants>
          <speciesReference species="M_ATP__91__c__93__" stoichiometry="1" constant="true"/>
          <speciesReference species="M_DALA__91__c__93__" stoichiometry="2" constant="true"/>
        </listOfReactants>
        <listOfProducts>
          <speciesReference species="M_ADP__91__c__93__" stoichiometry="1" constant="true"/>
          <speciesReference species="M_ALAALA__91__c__93__" stoichiometry="1" constant="true"/>
          <speciesReference species="M_PI__91__c__93__" stoichiometry="1" constant="true"/>
        </listOfProducts>
        <fbc:geneProductAssociation>
          <fbc:geneProductRef fbc:geneProduct="G_Rv2981c"/>
        </fbc:geneProductAssociation>
      </reaction>
      <reaction metaid="R_GA6PF6P" id="R_GA6PF6P" name="GA6PF6P" reversible="true" fast="false" fbc:lowerFluxBound="FB1N1000" fbc:upperFluxBound="FB6N1000">
        <notes>
          <body xmlns="http://www.w3.org/1999/xhtml">
            <p>References:none</p>
          </body>
        </notes>
        <annotation xmlns:sbml="http://www.sbml.org/sbml/level3/version1/core">
          <rdf:RDF xmlns:rdf="http://www.w3.org/1999/02/22-rdf-syntax-ns#" xmlns:dcterms="http://purl.org/dc/terms/" xmlns:vCard="http://www.w3.org/2001/vcard-rdf/3.0#" xmlns:vCard4="http://www.w3.org/2006/vcard/ns#" xmlns:bqbiol="http://biomodels.net/biology-qualifiers/" xmlns:bqmodel="http://biomodels.net/model-qualifiers/">
            <rdf:Description rdf:about="#R_GA6PF6P">
              <bqbiol:is>
                <rdf:Bag>
                  <rdf:li rdf:resource="http://identifiers.org/ec-code/3.5.99.6"/>
                </rdf:Bag>
              </bqbiol:is>
            </rdf:Description>
          </rdf:RDF>
        </annotation>
        <listOfReactants>
          <speciesReference species="M_GA6P__91__c__93__" stoichiometry="1" constant="true"/>
          <speciesReference species="M_H2O__91__c__93__" stoichiometry="1" constant="true"/>
        </listOfReactants>
        <listOfProducts>
          <speciesReference species="M_F6P__91__c__93__" stoichiometry="1" constant="true"/>
          <speciesReference species="M_NH3__91__c__93__" stoichiometry="1" constant="true"/>
        </listOfProducts>
      </reaction>
      <reaction metaid="R_MURB" id="R_MURB" name="MURB" reversible="false" fast="false" fbc:lowerFluxBound="FB4N0" fbc:upperFluxBound="FB6N1000">
        <notes>
          <body xmlns="http://www.w3.org/1999/xhtml">
            <p>References:none</p>
          </body>
        </notes>
        <annotation xmlns:sbml="http://www.sbml.org/sbml/level3/version1/core">
          <rdf:RDF xmlns:rdf="http://www.w3.org/1999/02/22-rdf-syntax-ns#" xmlns:dcterms="http://purl.org/dc/terms/" xmlns:vCard="http://www.w3.org/2001/vcard-rdf/3.0#" xmlns:vCard4="http://www.w3.org/2006/vcard/ns#" xmlns:bqbiol="http://biomodels.net/biology-qualifiers/" xmlns:bqmodel="http://biomodels.net/model-qualifiers/">
            <rdf:Description rdf:about="#R_MURB">
              <bqbiol:is>
                <rdf:Bag>
                  <rdf:li rdf:resource="http://identifiers.org/ec-code/1.1.1.158"/>
                </rdf:Bag>
              </bqbiol:is>
            </rdf:Description>
          </rdf:RDF>
        </annotation>
        <listOfReactants>
          <speciesReference species="M_H__91__c__93__" stoichiometry="1" constant="true"/>
          <speciesReference species="M_NADPH__91__c__93__" stoichiometry="1" constant="true"/>
          <speciesReference species="M_UDPNAGPEE__91__c__93__" stoichiometry="1" constant="true"/>
        </listOfReactants>
        <listOfProducts>
          <speciesReference species="M_NADP__91__c__93__" stoichiometry="1" constant="true"/>
          <speciesReference species="M_UDPNAM__91__c__93__" stoichiometry="1" constant="true"/>
        </listOfProducts>
        <fbc:geneProductAssociation>
          <fbc:geneProductRef fbc:geneProduct="G_Rv0482"/>
        </fbc:geneProductAssociation>
      </reaction>
      <reaction metaid="R_MURA" id="R_MURA" name="MURA" reversible="true" fast="false" fbc:lowerFluxBound="FB1N1000" fbc:upperFluxBound="FB6N1000">
        <notes>
          <body xmlns="http://www.w3.org/1999/xhtml">
            <p>References:none</p>
          </body>
        </notes>
        <annotation xmlns:sbml="http://www.sbml.org/sbml/level3/version1/core">
          <rdf:RDF xmlns:rdf="http://www.w3.org/1999/02/22-rdf-syntax-ns#" xmlns:dcterms="http://purl.org/dc/terms/" xmlns:vCard="http://www.w3.org/2001/vcard-rdf/3.0#" xmlns:vCard4="http://www.w3.org/2006/vcard/ns#" xmlns:bqbiol="http://biomodels.net/biology-qualifiers/" xmlns:bqmodel="http://biomodels.net/model-qualifiers/">
            <rdf:Description rdf:about="#R_MURA">
              <bqbiol:is>
                <rdf:Bag>
                  <rdf:li rdf:resource="http://identifiers.org/ec-code/2.5.1.7"/>
                </rdf:Bag>
              </bqbiol:is>
            </rdf:Description>
          </rdf:RDF>
        </annotation>
        <listOfReactants>
          <speciesReference species="M_PEP__91__c__93__" stoichiometry="1" constant="true"/>
          <speciesReference species="M_UDPNAG__91__c__93__" stoichiometry="1" constant="true"/>
        </listOfReactants>
        <listOfProducts>
          <speciesReference species="M_PI__91__c__93__" stoichiometry="1" constant="true"/>
          <speciesReference species="M_UDPNAGPEE__91__c__93__" stoichiometry="1" constant="true"/>
        </listOfProducts>
        <fbc:geneProductAssociation>
          <fbc:geneProductRef fbc:geneProduct="G_Rv1315"/>
        </fbc:geneProductAssociation>
      </reaction>
      <reaction metaid="R_PGMA1" id="R_PGMA1" name="PGMA1" reversible="true" fast="false" fbc:lowerFluxBound="FB1N1000" fbc:upperFluxBound="FB6N1000">
        <notes>
          <body xmlns="http://www.w3.org/1999/xhtml">
            <p>References:none</p>
          </body>
        </notes>
        <annotation xmlns:sbml="http://www.sbml.org/sbml/level3/version1/core">
          <rdf:RDF xmlns:rdf="http://www.w3.org/1999/02/22-rdf-syntax-ns#" xmlns:dcterms="http://purl.org/dc/terms/" xmlns:vCard="http://www.w3.org/2001/vcard-rdf/3.0#" xmlns:vCard4="http://www.w3.org/2006/vcard/ns#" xmlns:bqbiol="http://biomodels.net/biology-qualifiers/" xmlns:bqmodel="http://biomodels.net/model-qualifiers/">
            <rdf:Description rdf:about="#R_PGMA1">
              <bqbiol:is>
                <rdf:Bag>
                  <rdf:li rdf:resource="http://identifiers.org/ec-code/5.4.2.10"/>
                </rdf:Bag>
              </bqbiol:is>
            </rdf:Description>
          </rdf:RDF>
        </annotation>
        <listOfReactants>
          <speciesReference species="M_GA1P__91__c__93__" stoichiometry="1" constant="true"/>
        </listOfReactants>
        <listOfProducts>
          <speciesReference species="M_GA6P__91__c__93__" stoichiometry="1" constant="true"/>
        </listOfProducts>
        <fbc:geneProductAssociation>
          <fbc:geneProductRef fbc:geneProduct="G_Rv3068c"/>
        </fbc:geneProductAssociation>
      </reaction>
      <reaction metaid="R_NAGA1P" id="R_NAGA1P" name="NAGA1P" reversible="true" fast="false" fbc:lowerFluxBound="FB1N1000" fbc:upperFluxBound="FB6N1000">
        <notes>
          <body xmlns="http://www.w3.org/1999/xhtml">
            <p>References:none</p>
          </body>
        </notes>
        <annotation xmlns:sbml="http://www.sbml.org/sbml/level3/version1/core">
          <rdf:RDF xmlns:rdf="http://www.w3.org/1999/02/22-rdf-syntax-ns#" xmlns:dcterms="http://purl.org/dc/terms/" xmlns:vCard="http://www.w3.org/2001/vcard-rdf/3.0#" xmlns:vCard4="http://www.w3.org/2006/vcard/ns#" xmlns:bqbiol="http://biomodels.net/biology-qualifiers/" xmlns:bqmodel="http://biomodels.net/model-qualifiers/">
            <rdf:Description rdf:about="#R_NAGA1P">
              <bqbiol:is>
                <rdf:Bag>
                  <rdf:li rdf:resource="http://identifiers.org/ec-code/2.3.1.157"/>
                </rdf:Bag>
              </bqbiol:is>
            </rdf:Description>
          </rdf:RDF>
        </annotation>
        <listOfReactants>
          <speciesReference species="M_ACCOA__91__c__93__" stoichiometry="1" constant="true"/>
          <speciesReference species="M_GA1P__91__c__93__" stoichiometry="1" constant="true"/>
        </listOfReactants>
        <listOfProducts>
          <speciesReference species="M_COA__91__c__93__" stoichiometry="1" constant="true"/>
          <speciesReference species="M_NAGA1P__91__c__93__" stoichiometry="1" constant="true"/>
        </listOfProducts>
      </reaction>
      <reaction metaid="R_NAGA" id="R_NAGA" name="NAGA" reversible="true" fast="false" fbc:lowerFluxBound="FB1N1000" fbc:upperFluxBound="FB6N1000">
        <notes>
          <body xmlns="http://www.w3.org/1999/xhtml">
            <p>References:none</p>
          </body>
        </notes>
        <annotation xmlns:sbml="http://www.sbml.org/sbml/level3/version1/core">
          <rdf:RDF xmlns:rdf="http://www.w3.org/1999/02/22-rdf-syntax-ns#" xmlns:dcterms="http://purl.org/dc/terms/" xmlns:vCard="http://www.w3.org/2001/vcard-rdf/3.0#" xmlns:vCard4="http://www.w3.org/2006/vcard/ns#" xmlns:bqbiol="http://biomodels.net/biology-qualifiers/" xmlns:bqmodel="http://biomodels.net/model-qualifiers/">
            <rdf:Description rdf:about="#R_NAGA">
              <bqbiol:is>
                <rdf:Bag>
                  <rdf:li rdf:resource="http://identifiers.org/ec-code/3.5.1.25"/>
                </rdf:Bag>
              </bqbiol:is>
            </rdf:Description>
          </rdf:RDF>
        </annotation>
        <listOfReactants>
          <speciesReference species="M_AGA6P__91__c__93__" stoichiometry="1" constant="true"/>
          <speciesReference species="M_H2O__91__c__93__" stoichiometry="1" constant="true"/>
        </listOfReactants>
        <listOfProducts>
          <speciesReference species="M_AC__91__c__93__" stoichiometry="1" constant="true"/>
          <speciesReference species="M_GA6P__91__c__93__" stoichiometry="1" constant="true"/>
        </listOfProducts>
        <fbc:geneProductAssociation>
          <fbc:geneProductRef fbc:geneProduct="G_Rv3332"/>
        </fbc:geneProductAssociation>
      </reaction>
      <reaction metaid="R_EMB" id="R_EMB" name="EMB" reversible="true" fast="false" fbc:lowerFluxBound="FB1N1000" fbc:upperFluxBound="FB6N1000">
        <notes>
          <body xmlns="http://www.w3.org/1999/xhtml">
            <p>References:none</p>
            <p>ECNumbers:none</p>
          </body>
        </notes>
        <listOfReactants>
          <speciesReference species="M_ARA1GALACTANDPP__91__c__93__" stoichiometry="1" constant="true"/>
          <speciesReference species="M_ARAFDPP__91__c__93__" stoichiometry="70" constant="true"/>
        </listOfReactants>
        <listOfProducts>
          <speciesReference species="M_ARABINOGALACTANDPP__91__c__93__" stoichiometry="1" constant="true"/>
          <speciesReference species="M_DPP__91__c__93__" stoichiometry="70" constant="true"/>
        </listOfProducts>
        <fbc:geneProductAssociation>
          <fbc:and>
            <fbc:geneProductRef fbc:geneProduct="G_Rv3794"/>
            <fbc:geneProductRef fbc:geneProduct="G_Rv3795"/>
            <fbc:geneProductRef fbc:geneProduct="G_Rv3793"/>
          </fbc:and>
        </fbc:geneProductAssociation>
      </reaction>
      <reaction metaid="R_ARAFDPP" id="R_ARAFDPP" name="ARAFDPP" reversible="false" fast="false" fbc:lowerFluxBound="FB4N0" fbc:upperFluxBound="FB6N1000">
        <notes>
          <body xmlns="http://www.w3.org/1999/xhtml">
            <p>References:doi: 10.1126/science.1172482</p>
            <p>ECNumbers:none</p>
          </body>
        </notes>
        <listOfReactants>
          <speciesReference species="M_DPPR__91__c__93__" stoichiometry="1" constant="true"/>
        </listOfReactants>
        <listOfProducts>
          <speciesReference species="M_ARAFDPP__91__c__93__" stoichiometry="1" constant="true"/>
        </listOfProducts>
        <fbc:geneProductAssociation>
          <fbc:and>
            <fbc:geneProductRef fbc:geneProduct="G_Rv3790"/>
            <fbc:geneProductRef fbc:geneProduct="G_Rv3791"/>
          </fbc:and>
        </fbc:geneProductAssociation>
      </reaction>
      <reaction metaid="R_WBBL" id="R_WBBL" name="WBBL" reversible="false" fast="false" fbc:lowerFluxBound="FB4N0" fbc:upperFluxBound="FB6N1000">
        <notes>
          <body xmlns="http://www.w3.org/1999/xhtml">
            <p>References:none</p>
          </body>
        </notes>
        <annotation xmlns:sbml="http://www.sbml.org/sbml/level3/version1/core">
          <rdf:RDF xmlns:rdf="http://www.w3.org/1999/02/22-rdf-syntax-ns#" xmlns:dcterms="http://purl.org/dc/terms/" xmlns:vCard="http://www.w3.org/2001/vcard-rdf/3.0#" xmlns:vCard4="http://www.w3.org/2006/vcard/ns#" xmlns:bqbiol="http://biomodels.net/biology-qualifiers/" xmlns:bqmodel="http://biomodels.net/model-qualifiers/">
            <rdf:Description rdf:about="#R_WBBL">
              <bqbiol:is>
                <rdf:Bag>
                  <rdf:li rdf:resource="http://identifiers.org/ec-code/2.-.-.-"/>
                </rdf:Bag>
              </bqbiol:is>
            </rdf:Description>
          </rdf:RDF>
        </annotation>
        <listOfReactants>
          <speciesReference species="M_DTDPRHAM__91__c__93__" stoichiometry="1" constant="true"/>
          <speciesReference species="M_NAGDPP__91__c__93__" stoichiometry="1" constant="true"/>
        </listOfReactants>
        <listOfProducts>
          <speciesReference species="M_DTDP__91__c__93__" stoichiometry="1" constant="true"/>
          <speciesReference species="M_RHAMNAGDPP__91__c__93__" stoichiometry="1" constant="true"/>
        </listOfProducts>
        <fbc:geneProductAssociation>
          <fbc:and>
            <fbc:geneProductRef fbc:geneProduct="G_Rv3265c"/>
            <fbc:geneProductRef fbc:geneProduct="G_Rv1525"/>
          </fbc:and>
        </fbc:geneProductAssociation>
      </reaction>
      <reaction metaid="R_GLFT2" id="R_GLFT2" name="GLFT2" reversible="true" fast="false" fbc:lowerFluxBound="FB1N1000" fbc:upperFluxBound="FB6N1000">
        <notes>
          <body xmlns="http://www.w3.org/1999/xhtml">
            <p>References:none</p>
            <p>ECNumbers:none</p>
          </body>
        </notes>
        <listOfReactants>
          <speciesReference species="M_RHAMNAGDPP__91__c__93__" stoichiometry="1" constant="true"/>
          <speciesReference species="M_UDPGALF__91__c__93__" stoichiometry="30" constant="true"/>
        </listOfReactants>
        <listOfProducts>
          <speciesReference species="M_GALACTANDPP__91__c__93__" stoichiometry="1" constant="true"/>
          <speciesReference species="M_UDP__91__c__93__" stoichiometry="30" constant="true"/>
        </listOfProducts>
        <fbc:geneProductAssociation>
          <fbc:geneProductRef fbc:geneProduct="G_Rv3808c"/>
        </fbc:geneProductAssociation>
      </reaction>
      <reaction metaid="R_DPPR" id="R_DPPR" name="DPPR" reversible="false" fast="false" fbc:lowerFluxBound="FB4N0" fbc:upperFluxBound="FB6N1000">
        <notes>
          <body xmlns="http://www.w3.org/1999/xhtml">
            <p>References:doi: 10.1074/jbc.M504068200</p>
            <p>ECNumbers:none</p>
          </body>
        </notes>
        <listOfReactants>
          <speciesReference species="M_DPP__91__c__93__" stoichiometry="1" constant="true"/>
          <speciesReference species="M_PRPP__91__c__93__" stoichiometry="1" constant="true"/>
        </listOfReactants>
        <listOfProducts>
          <speciesReference species="M_DPPR__91__c__93__" stoichiometry="1" constant="true"/>
          <speciesReference species="M_PPI__91__c__93__" stoichiometry="1" constant="true"/>
        </listOfProducts>
        <fbc:geneProductAssociation>
          <fbc:or>
            <fbc:geneProductRef fbc:geneProduct="G_Rv3806c"/>
            <fbc:geneProductRef fbc:geneProduct="G_Rv3807c"/>
          </fbc:or>
        </fbc:geneProductAssociation>
      </reaction>
      <reaction metaid="R_AFTA" id="R_AFTA" name="AFTA" reversible="true" fast="false" fbc:lowerFluxBound="FB1N1000" fbc:upperFluxBound="FB6N1000">
        <notes>
          <body xmlns="http://www.w3.org/1999/xhtml">
            <p>References:none</p>
            <p>ECNumbers:none</p>
          </body>
        </notes>
        <listOfReactants>
          <speciesReference species="M_ARAFDPP__91__c__93__" stoichiometry="1" constant="true"/>
          <speciesReference species="M_GALACTANDPP__91__c__93__" stoichiometry="1" constant="true"/>
        </listOfReactants>
        <listOfProducts>
          <speciesReference species="M_ARA1GALACTANDPP__91__c__93__" stoichiometry="1" constant="true"/>
          <speciesReference species="M_DPP__91__c__93__" stoichiometry="1" constant="true"/>
        </listOfProducts>
        <fbc:geneProductAssociation>
          <fbc:geneProductRef fbc:geneProduct="G_Rv3792"/>
        </fbc:geneProductAssociation>
      </reaction>
      <reaction metaid="R_NAGDPP" id="R_NAGDPP" name="NAGDPP" reversible="false" fast="false" fbc:lowerFluxBound="FB4N0" fbc:upperFluxBound="FB6N1000">
        <notes>
          <body xmlns="http://www.w3.org/1999/xhtml">
            <p>References:none</p>
          </body>
        </notes>
        <annotation xmlns:sbml="http://www.sbml.org/sbml/level3/version1/core">
          <rdf:RDF xmlns:rdf="http://www.w3.org/1999/02/22-rdf-syntax-ns#" xmlns:dcterms="http://purl.org/dc/terms/" xmlns:vCard="http://www.w3.org/2001/vcard-rdf/3.0#" xmlns:vCard4="http://www.w3.org/2006/vcard/ns#" xmlns:bqbiol="http://biomodels.net/biology-qualifiers/" xmlns:bqmodel="http://biomodels.net/model-qualifiers/">
            <rdf:Description rdf:about="#R_NAGDPP">
              <bqbiol:is>
                <rdf:Bag>
                  <rdf:li rdf:resource="http://identifiers.org/ec-code/2.7.8.33"/>
                </rdf:Bag>
              </bqbiol:is>
            </rdf:Description>
          </rdf:RDF>
        </annotation>
        <listOfReactants>
          <speciesReference species="M_UDPNAG__91__c__93__" stoichiometry="1" constant="true"/>
          <speciesReference species="M_UDPP__91__c__93__" stoichiometry="1" constant="true"/>
        </listOfReactants>
        <listOfProducts>
          <speciesReference species="M_NAGDPP__91__c__93__" stoichiometry="1" constant="true"/>
          <speciesReference species="M_UMP__91__c__93__" stoichiometry="1" constant="true"/>
        </listOfProducts>
        <fbc:geneProductAssociation>
          <fbc:geneProductRef fbc:geneProduct="G_Rv1302"/>
        </fbc:geneProductAssociation>
      </reaction>
      <reaction metaid="R_AGPGLCN" id="R_AGPGLCN" name="AGPGLCN" reversible="false" fast="false" fbc:lowerFluxBound="FB4N0" fbc:upperFluxBound="FB6N1000">
        <notes>
          <body xmlns="http://www.w3.org/1999/xhtml">
            <p>References:none</p>
            <p>ECNumbers:none</p>
          </body>
        </notes>
        <listOfReactants>
          <speciesReference species="M_ARABINOGALACTANDPP__91__c__93__" stoichiometry="1" constant="true"/>
          <speciesReference species="M_PEPTIDOGLYCAN__91__c__93__" stoichiometry="30" constant="true"/>
        </listOfReactants>
        <listOfProducts>
          <speciesReference species="M_ARABINOGALACTANPEPTIDOGLYCAN__91__c__93__" stoichiometry="1" constant="true"/>
          <speciesReference species="M_DPP__91__c__93__" stoichiometry="1" constant="true"/>
        </listOfProducts>
      </reaction>
      <reaction metaid="R_PTGLCN" id="R_PTGLCN" name="PTGLCN" reversible="false" fast="false" fbc:lowerFluxBound="FB4N0" fbc:upperFluxBound="FB6N1000">
        <notes>
          <body xmlns="http://www.w3.org/1999/xhtml">
            <p>References:none</p>
            <p>ECNumbers:none</p>
          </body>
        </notes>
        <listOfReactants>
          <speciesReference species="M_LIPID2__91__c__93__" stoichiometry="1" constant="true"/>
        </listOfReactants>
        <listOfProducts>
          <speciesReference species="M_DPP__91__c__93__" stoichiometry="1" constant="true"/>
          <speciesReference species="M_PEPTIDOGLYCAN__91__c__93__" stoichiometry="1" constant="true"/>
        </listOfProducts>
        <fbc:geneProductAssociation>
          <fbc:geneProductRef fbc:geneProduct="G_Rv2518c"/>
        </fbc:geneProductAssociation>
      </reaction>
      <reaction metaid="R_PROC2" id="R_PROC2" name="PROC2" reversible="true" fast="false" fbc:lowerFluxBound="FB1N1000" fbc:upperFluxBound="FB6N1000">
        <notes>
          <body xmlns="http://www.w3.org/1999/xhtml">
            <p>References:none</p>
          </body>
        </notes>
        <annotation xmlns:sbml="http://www.sbml.org/sbml/level3/version1/core">
          <rdf:RDF xmlns:rdf="http://www.w3.org/1999/02/22-rdf-syntax-ns#" xmlns:dcterms="http://purl.org/dc/terms/" xmlns:vCard="http://www.w3.org/2001/vcard-rdf/3.0#" xmlns:vCard4="http://www.w3.org/2006/vcard/ns#" xmlns:bqbiol="http://biomodels.net/biology-qualifiers/" xmlns:bqmodel="http://biomodels.net/model-qualifiers/">
            <rdf:Description rdf:about="#R_PROC2">
              <bqbiol:is>
                <rdf:Bag>
                  <rdf:li rdf:resource="http://identifiers.org/ec-code/1.5.1.2"/>
                </rdf:Bag>
              </bqbiol:is>
            </rdf:Description>
          </rdf:RDF>
        </annotation>
        <listOfReactants>
          <speciesReference species="M_H__91__c__93__" stoichiometry="1" constant="true"/>
          <speciesReference species="M_NADPH__91__c__93__" stoichiometry="1" constant="true"/>
          <speciesReference species="M_P5C__91__c__93__" stoichiometry="1" constant="true"/>
        </listOfReactants>
        <listOfProducts>
          <speciesReference species="M_NADP__91__c__93__" stoichiometry="1" constant="true"/>
          <speciesReference species="M_PRO__91__c__93__" stoichiometry="1" constant="true"/>
        </listOfProducts>
        <fbc:geneProductAssociation>
          <fbc:geneProductRef fbc:geneProduct="G_Rv0500"/>
        </fbc:geneProductAssociation>
      </reaction>
      <reaction metaid="R_P5C" id="R_P5C" name="P5C" reversible="false" fast="false" fbc:lowerFluxBound="FB4N0" fbc:upperFluxBound="FB6N1000">
        <notes>
          <body xmlns="http://www.w3.org/1999/xhtml">
            <p>References:none</p>
          </body>
        </notes>
        <annotation xmlns:sbml="http://www.sbml.org/sbml/level3/version1/core">
          <rdf:RDF xmlns:rdf="http://www.w3.org/1999/02/22-rdf-syntax-ns#" xmlns:dcterms="http://purl.org/dc/terms/" xmlns:vCard="http://www.w3.org/2001/vcard-rdf/3.0#" xmlns:vCard4="http://www.w3.org/2006/vcard/ns#" xmlns:bqbiol="http://biomodels.net/biology-qualifiers/" xmlns:bqmodel="http://biomodels.net/model-qualifiers/">
            <rdf:Description rdf:about="#R_P5C">
              <bqbiol:is>
                <rdf:Bag>
                  <rdf:li rdf:resource="http://identifiers.org/ec-code/1.5.99.8"/>
                </rdf:Bag>
              </bqbiol:is>
            </rdf:Description>
          </rdf:RDF>
        </annotation>
        <listOfReactants>
          <speciesReference species="M_FAD__91__c__93__" stoichiometry="1" constant="true"/>
          <speciesReference species="M_PRO__91__c__93__" stoichiometry="1" constant="true"/>
        </listOfReactants>
        <listOfProducts>
          <speciesReference species="M_FADH2__91__c__93__" stoichiometry="1" constant="true"/>
          <speciesReference species="M_P5C__91__c__93__" stoichiometry="1" constant="true"/>
        </listOfProducts>
        <fbc:geneProductAssociation>
          <fbc:geneProductRef fbc:geneProduct="G_Rv1188"/>
        </fbc:geneProductAssociation>
      </reaction>
      <reaction metaid="R_PROA" id="R_PROA" name="PROA" reversible="false" fast="false" fbc:lowerFluxBound="FB4N0" fbc:upperFluxBound="FB6N1000">
        <notes>
          <body xmlns="http://www.w3.org/1999/xhtml">
            <p>References:none</p>
          </body>
        </notes>
        <annotation xmlns:sbml="http://www.sbml.org/sbml/level3/version1/core">
          <rdf:RDF xmlns:rdf="http://www.w3.org/1999/02/22-rdf-syntax-ns#" xmlns:dcterms="http://purl.org/dc/terms/" xmlns:vCard="http://www.w3.org/2001/vcard-rdf/3.0#" xmlns:vCard4="http://www.w3.org/2006/vcard/ns#" xmlns:bqbiol="http://biomodels.net/biology-qualifiers/" xmlns:bqmodel="http://biomodels.net/model-qualifiers/">
            <rdf:Description rdf:about="#R_PROA">
              <bqbiol:is>
                <rdf:Bag>
                  <rdf:li rdf:resource="http://identifiers.org/ec-code/1.2.1.41"/>
                </rdf:Bag>
              </bqbiol:is>
            </rdf:Description>
          </rdf:RDF>
        </annotation>
        <listOfReactants>
          <speciesReference species="M_GLUP__91__c__93__" stoichiometry="1" constant="true"/>
          <speciesReference species="M_H__91__c__93__" stoichiometry="1" constant="true"/>
          <speciesReference species="M_NADPH__91__c__93__" stoichiometry="1" constant="true"/>
        </listOfReactants>
        <listOfProducts>
          <speciesReference species="M_GLUGSAL__91__c__93__" stoichiometry="1" constant="true"/>
          <speciesReference species="M_NADP__91__c__93__" stoichiometry="1" constant="true"/>
          <speciesReference species="M_PI__91__c__93__" stoichiometry="1" constant="true"/>
        </listOfProducts>
        <fbc:geneProductAssociation>
          <fbc:geneProductRef fbc:geneProduct="G_Rv2427c"/>
        </fbc:geneProductAssociation>
      </reaction>
      <reaction metaid="R_PROB" id="R_PROB" name="PROB" reversible="false" fast="false" fbc:lowerFluxBound="FB4N0" fbc:upperFluxBound="FB6N1000">
        <notes>
          <body xmlns="http://www.w3.org/1999/xhtml">
            <p>References:none</p>
          </body>
        </notes>
        <annotation xmlns:sbml="http://www.sbml.org/sbml/level3/version1/core">
          <rdf:RDF xmlns:rdf="http://www.w3.org/1999/02/22-rdf-syntax-ns#" xmlns:dcterms="http://purl.org/dc/terms/" xmlns:vCard="http://www.w3.org/2001/vcard-rdf/3.0#" xmlns:vCard4="http://www.w3.org/2006/vcard/ns#" xmlns:bqbiol="http://biomodels.net/biology-qualifiers/" xmlns:bqmodel="http://biomodels.net/model-qualifiers/">
            <rdf:Description rdf:about="#R_PROB">
              <bqbiol:is>
                <rdf:Bag>
                  <rdf:li rdf:resource="http://identifiers.org/ec-code/2.7.2.11"/>
                </rdf:Bag>
              </bqbiol:is>
            </rdf:Description>
          </rdf:RDF>
        </annotation>
        <listOfReactants>
          <speciesReference species="M_ATP__91__c__93__" stoichiometry="1" constant="true"/>
          <speciesReference species="M_GLU__91__c__93__" stoichiometry="1" constant="true"/>
        </listOfReactants>
        <listOfProducts>
          <speciesReference species="M_ADP__91__c__93__" stoichiometry="1" constant="true"/>
          <speciesReference species="M_GLUP__91__c__93__" stoichiometry="1" constant="true"/>
        </listOfProducts>
        <fbc:geneProductAssociation>
          <fbc:geneProductRef fbc:geneProduct="G_Rv2439c"/>
        </fbc:geneProductAssociation>
      </reaction>
      <reaction metaid="R_ARGD1" id="R_ARGD1" name="ARGD1" reversible="false" fast="false" fbc:lowerFluxBound="FB4N0" fbc:upperFluxBound="FB6N1000">
        <notes>
          <body xmlns="http://www.w3.org/1999/xhtml">
            <p>References:none</p>
          </body>
        </notes>
        <annotation xmlns:sbml="http://www.sbml.org/sbml/level3/version1/core">
          <rdf:RDF xmlns:rdf="http://www.w3.org/1999/02/22-rdf-syntax-ns#" xmlns:dcterms="http://purl.org/dc/terms/" xmlns:vCard="http://www.w3.org/2001/vcard-rdf/3.0#" xmlns:vCard4="http://www.w3.org/2006/vcard/ns#" xmlns:bqbiol="http://biomodels.net/biology-qualifiers/" xmlns:bqmodel="http://biomodels.net/model-qualifiers/">
            <rdf:Description rdf:about="#R_ARGD1">
              <bqbiol:is>
                <rdf:Bag>
                  <rdf:li rdf:resource="http://identifiers.org/ec-code/2.6.1.11"/>
                </rdf:Bag>
              </bqbiol:is>
            </rdf:Description>
          </rdf:RDF>
        </annotation>
        <listOfReactants>
          <speciesReference species="M_GLU__91__c__93__" stoichiometry="1" constant="true"/>
          <speciesReference species="M_NAGLUS__91__c__93__" stoichiometry="1" constant="true"/>
        </listOfReactants>
        <listOfProducts>
          <speciesReference species="M_AKG__91__c__93__" stoichiometry="1" constant="true"/>
          <speciesReference species="M_NAORN__91__c__93__" stoichiometry="1" constant="true"/>
        </listOfProducts>
        <fbc:geneProductAssociation>
          <fbc:geneProductRef fbc:geneProduct="G_Rv1655"/>
        </fbc:geneProductAssociation>
      </reaction>
      <reaction metaid="R_ARGB" id="R_ARGB" name="ARGB" reversible="false" fast="false" fbc:lowerFluxBound="FB4N0" fbc:upperFluxBound="FB6N1000">
        <notes>
          <body xmlns="http://www.w3.org/1999/xhtml">
            <p>References:none</p>
          </body>
        </notes>
        <annotation xmlns:sbml="http://www.sbml.org/sbml/level3/version1/core">
          <rdf:RDF xmlns:rdf="http://www.w3.org/1999/02/22-rdf-syntax-ns#" xmlns:dcterms="http://purl.org/dc/terms/" xmlns:vCard="http://www.w3.org/2001/vcard-rdf/3.0#" xmlns:vCard4="http://www.w3.org/2006/vcard/ns#" xmlns:bqbiol="http://biomodels.net/biology-qualifiers/" xmlns:bqmodel="http://biomodels.net/model-qualifiers/">
            <rdf:Description rdf:about="#R_ARGB">
              <bqbiol:is>
                <rdf:Bag>
                  <rdf:li rdf:resource="http://identifiers.org/ec-code/2.7.2.8"/>
                </rdf:Bag>
              </bqbiol:is>
            </rdf:Description>
          </rdf:RDF>
        </annotation>
        <listOfReactants>
          <speciesReference species="M_ATP__91__c__93__" stoichiometry="1" constant="true"/>
          <speciesReference species="M_NAGLU__91__c__93__" stoichiometry="1" constant="true"/>
        </listOfReactants>
        <listOfProducts>
          <speciesReference species="M_ADP__91__c__93__" stoichiometry="1" constant="true"/>
          <speciesReference species="M_NAGLUP__91__c__93__" stoichiometry="1" constant="true"/>
        </listOfProducts>
        <fbc:geneProductAssociation>
          <fbc:geneProductRef fbc:geneProduct="G_Rv1654"/>
        </fbc:geneProductAssociation>
      </reaction>
      <reaction metaid="R_ARGJ" id="R_ARGJ" name="ARGJ" reversible="true" fast="false" fbc:lowerFluxBound="FB1N1000" fbc:upperFluxBound="FB6N1000">
        <notes>
          <body xmlns="http://www.w3.org/1999/xhtml">
            <p>References:none</p>
          </body>
        </notes>
        <annotation xmlns:sbml="http://www.sbml.org/sbml/level3/version1/core">
          <rdf:RDF xmlns:rdf="http://www.w3.org/1999/02/22-rdf-syntax-ns#" xmlns:dcterms="http://purl.org/dc/terms/" xmlns:vCard="http://www.w3.org/2001/vcard-rdf/3.0#" xmlns:vCard4="http://www.w3.org/2006/vcard/ns#" xmlns:bqbiol="http://biomodels.net/biology-qualifiers/" xmlns:bqmodel="http://biomodels.net/model-qualifiers/">
            <rdf:Description rdf:about="#R_ARGJ">
              <bqbiol:is>
                <rdf:Bag>
                  <rdf:li rdf:resource="http://identifiers.org/ec-code/2.3.1.35"/>
                </rdf:Bag>
              </bqbiol:is>
            </rdf:Description>
          </rdf:RDF>
        </annotation>
        <listOfReactants>
          <speciesReference species="M_GLU__91__c__93__" stoichiometry="1" constant="true"/>
          <speciesReference species="M_NAORN__91__c__93__" stoichiometry="1" constant="true"/>
        </listOfReactants>
        <listOfProducts>
          <speciesReference species="M_NAGLU__91__c__93__" stoichiometry="1" constant="true"/>
          <speciesReference species="M_ORN__91__c__93__" stoichiometry="1" constant="true"/>
        </listOfProducts>
        <fbc:geneProductAssociation>
          <fbc:geneProductRef fbc:geneProduct="G_Rv1653"/>
        </fbc:geneProductAssociation>
      </reaction>
      <reaction metaid="R_ROCD" id="R_ROCD" name="ROCD" reversible="false" fast="false" fbc:lowerFluxBound="FB4N0" fbc:upperFluxBound="FB6N1000">
        <notes>
          <body xmlns="http://www.w3.org/1999/xhtml">
            <p>References:none</p>
          </body>
        </notes>
        <annotation xmlns:sbml="http://www.sbml.org/sbml/level3/version1/core">
          <rdf:RDF xmlns:rdf="http://www.w3.org/1999/02/22-rdf-syntax-ns#" xmlns:dcterms="http://purl.org/dc/terms/" xmlns:vCard="http://www.w3.org/2001/vcard-rdf/3.0#" xmlns:vCard4="http://www.w3.org/2006/vcard/ns#" xmlns:bqbiol="http://biomodels.net/biology-qualifiers/" xmlns:bqmodel="http://biomodels.net/model-qualifiers/">
            <rdf:Description rdf:about="#R_ROCD">
              <bqbiol:is>
                <rdf:Bag>
                  <rdf:li rdf:resource="http://identifiers.org/ec-code/2.6.1.13"/>
                </rdf:Bag>
              </bqbiol:is>
            </rdf:Description>
          </rdf:RDF>
        </annotation>
        <listOfReactants>
          <speciesReference species="M_AKG__91__c__93__" stoichiometry="1" constant="true"/>
          <speciesReference species="M_ORN__91__c__93__" stoichiometry="1" constant="true"/>
        </listOfReactants>
        <listOfProducts>
          <speciesReference species="M_GLUGSAL__91__c__93__" stoichiometry="1" constant="true"/>
          <speciesReference species="M_GLU__91__c__93__" stoichiometry="1" constant="true"/>
        </listOfProducts>
        <fbc:geneProductAssociation>
          <fbc:or>
            <fbc:geneProductRef fbc:geneProduct="G_Rv2321c"/>
            <fbc:geneProductRef fbc:geneProduct="G_Rv2322c"/>
          </fbc:or>
        </fbc:geneProductAssociation>
      </reaction>
      <reaction metaid="R_ARGF" id="R_ARGF" name="ARGF" reversible="false" fast="false" fbc:lowerFluxBound="FB4N0" fbc:upperFluxBound="FB6N1000">
        <notes>
          <body xmlns="http://www.w3.org/1999/xhtml">
            <p>References:none</p>
          </body>
        </notes>
        <annotation xmlns:sbml="http://www.sbml.org/sbml/level3/version1/core">
          <rdf:RDF xmlns:rdf="http://www.w3.org/1999/02/22-rdf-syntax-ns#" xmlns:dcterms="http://purl.org/dc/terms/" xmlns:vCard="http://www.w3.org/2001/vcard-rdf/3.0#" xmlns:vCard4="http://www.w3.org/2006/vcard/ns#" xmlns:bqbiol="http://biomodels.net/biology-qualifiers/" xmlns:bqmodel="http://biomodels.net/model-qualifiers/">
            <rdf:Description rdf:about="#R_ARGF">
              <bqbiol:is>
                <rdf:Bag>
                  <rdf:li rdf:resource="http://identifiers.org/ec-code/2.1.3.3"/>
                </rdf:Bag>
              </bqbiol:is>
            </rdf:Description>
          </rdf:RDF>
        </annotation>
        <listOfReactants>
          <speciesReference species="M_CAP__91__c__93__" stoichiometry="1" constant="true"/>
          <speciesReference species="M_ORN__91__c__93__" stoichiometry="1" constant="true"/>
        </listOfReactants>
        <listOfProducts>
          <speciesReference species="M_CITR__91__c__93__" stoichiometry="1" constant="true"/>
          <speciesReference species="M_PI__91__c__93__" stoichiometry="1" constant="true"/>
        </listOfProducts>
        <fbc:geneProductAssociation>
          <fbc:geneProductRef fbc:geneProduct="G_Rv1656"/>
        </fbc:geneProductAssociation>
      </reaction>
      <reaction metaid="R_ARGC" id="R_ARGC" name="ARGC" reversible="false" fast="false" fbc:lowerFluxBound="FB4N0" fbc:upperFluxBound="FB6N1000">
        <notes>
          <body xmlns="http://www.w3.org/1999/xhtml">
            <p>References:none</p>
          </body>
        </notes>
        <annotation xmlns:sbml="http://www.sbml.org/sbml/level3/version1/core">
          <rdf:RDF xmlns:rdf="http://www.w3.org/1999/02/22-rdf-syntax-ns#" xmlns:dcterms="http://purl.org/dc/terms/" xmlns:vCard="http://www.w3.org/2001/vcard-rdf/3.0#" xmlns:vCard4="http://www.w3.org/2006/vcard/ns#" xmlns:bqbiol="http://biomodels.net/biology-qualifiers/" xmlns:bqmodel="http://biomodels.net/model-qualifiers/">
            <rdf:Description rdf:about="#R_ARGC">
              <bqbiol:is>
                <rdf:Bag>
                  <rdf:li rdf:resource="http://identifiers.org/ec-code/1.2.1.38"/>
                </rdf:Bag>
              </bqbiol:is>
            </rdf:Description>
          </rdf:RDF>
        </annotation>
        <listOfReactants>
          <speciesReference species="M_H__91__c__93__" stoichiometry="1" constant="true"/>
          <speciesReference species="M_NADPH__91__c__93__" stoichiometry="1" constant="true"/>
          <speciesReference species="M_NAGLUP__91__c__93__" stoichiometry="1" constant="true"/>
        </listOfReactants>
        <listOfProducts>
          <speciesReference species="M_NADP__91__c__93__" stoichiometry="1" constant="true"/>
          <speciesReference species="M_NAGLUS__91__c__93__" stoichiometry="1" constant="true"/>
          <speciesReference species="M_PI__91__c__93__" stoichiometry="1" constant="true"/>
        </listOfProducts>
        <fbc:geneProductAssociation>
          <fbc:geneProductRef fbc:geneProduct="G_Rv1652"/>
        </fbc:geneProductAssociation>
      </reaction>
      <reaction metaid="R_ARGH" id="R_ARGH" name="ARGH" reversible="false" fast="false" fbc:lowerFluxBound="FB4N0" fbc:upperFluxBound="FB6N1000">
        <notes>
          <body xmlns="http://www.w3.org/1999/xhtml">
            <p>References:none</p>
          </body>
        </notes>
        <annotation xmlns:sbml="http://www.sbml.org/sbml/level3/version1/core">
          <rdf:RDF xmlns:rdf="http://www.w3.org/1999/02/22-rdf-syntax-ns#" xmlns:dcterms="http://purl.org/dc/terms/" xmlns:vCard="http://www.w3.org/2001/vcard-rdf/3.0#" xmlns:vCard4="http://www.w3.org/2006/vcard/ns#" xmlns:bqbiol="http://biomodels.net/biology-qualifiers/" xmlns:bqmodel="http://biomodels.net/model-qualifiers/">
            <rdf:Description rdf:about="#R_ARGH">
              <bqbiol:is>
                <rdf:Bag>
                  <rdf:li rdf:resource="http://identifiers.org/ec-code/4.3.2.1"/>
                </rdf:Bag>
              </bqbiol:is>
            </rdf:Description>
          </rdf:RDF>
        </annotation>
        <listOfReactants>
          <speciesReference species="M_ARGSUCC__91__c__93__" stoichiometry="1" constant="true"/>
        </listOfReactants>
        <listOfProducts>
          <speciesReference species="M_ARG__91__c__93__" stoichiometry="1" constant="true"/>
          <speciesReference species="M_FUM__91__c__93__" stoichiometry="1" constant="true"/>
        </listOfProducts>
        <fbc:geneProductAssociation>
          <fbc:geneProductRef fbc:geneProduct="G_Rv1659"/>
        </fbc:geneProductAssociation>
      </reaction>
      <reaction metaid="R_ARGA" id="R_ARGA" name="ARGA" reversible="true" fast="false" fbc:lowerFluxBound="FB1N1000" fbc:upperFluxBound="FB6N1000">
        <notes>
          <body xmlns="http://www.w3.org/1999/xhtml">
            <p>References:doi: 10.1128/JB.187.9.3039-3044.2005</p>
          </body>
        </notes>
        <annotation xmlns:sbml="http://www.sbml.org/sbml/level3/version1/core">
          <rdf:RDF xmlns:rdf="http://www.w3.org/1999/02/22-rdf-syntax-ns#" xmlns:dcterms="http://purl.org/dc/terms/" xmlns:vCard="http://www.w3.org/2001/vcard-rdf/3.0#" xmlns:vCard4="http://www.w3.org/2006/vcard/ns#" xmlns:bqbiol="http://biomodels.net/biology-qualifiers/" xmlns:bqmodel="http://biomodels.net/model-qualifiers/">
            <rdf:Description rdf:about="#R_ARGA">
              <bqbiol:is>
                <rdf:Bag>
                  <rdf:li rdf:resource="http://identifiers.org/ec-code/2.3.1.1"/>
                </rdf:Bag>
              </bqbiol:is>
            </rdf:Description>
          </rdf:RDF>
        </annotation>
        <listOfReactants>
          <speciesReference species="M_ACCOA__91__c__93__" stoichiometry="1" constant="true"/>
          <speciesReference species="M_GLU__91__c__93__" stoichiometry="1" constant="true"/>
        </listOfReactants>
        <listOfProducts>
          <speciesReference species="M_COA__91__c__93__" stoichiometry="1" constant="true"/>
          <speciesReference species="M_NAGLU__91__c__93__" stoichiometry="1" constant="true"/>
        </listOfProducts>
        <fbc:geneProductAssociation>
          <fbc:geneProductRef fbc:geneProduct="G_Rv2747"/>
        </fbc:geneProductAssociation>
      </reaction>
      <reaction metaid="R_ARCA" id="R_ARCA" name="ARCA" reversible="false" fast="false" fbc:lowerFluxBound="FB4N0" fbc:upperFluxBound="FB6N1000">
        <notes>
          <body xmlns="http://www.w3.org/1999/xhtml">
            <p>References:none</p>
          </body>
        </notes>
        <annotation xmlns:sbml="http://www.sbml.org/sbml/level3/version1/core">
          <rdf:RDF xmlns:rdf="http://www.w3.org/1999/02/22-rdf-syntax-ns#" xmlns:dcterms="http://purl.org/dc/terms/" xmlns:vCard="http://www.w3.org/2001/vcard-rdf/3.0#" xmlns:vCard4="http://www.w3.org/2006/vcard/ns#" xmlns:bqbiol="http://biomodels.net/biology-qualifiers/" xmlns:bqmodel="http://biomodels.net/model-qualifiers/">
            <rdf:Description rdf:about="#R_ARCA">
              <bqbiol:is>
                <rdf:Bag>
                  <rdf:li rdf:resource="http://identifiers.org/ec-code/3.5.3.6"/>
                </rdf:Bag>
              </bqbiol:is>
            </rdf:Description>
          </rdf:RDF>
        </annotation>
        <listOfReactants>
          <speciesReference species="M_ARG__91__c__93__" stoichiometry="1" constant="true"/>
          <speciesReference species="M_H2O__91__c__93__" stoichiometry="1" constant="true"/>
        </listOfReactants>
        <listOfProducts>
          <speciesReference species="M_CITR__91__c__93__" stoichiometry="1" constant="true"/>
          <speciesReference species="M_NH3__91__c__93__" stoichiometry="1" constant="true"/>
        </listOfProducts>
        <fbc:geneProductAssociation>
          <fbc:geneProductRef fbc:geneProduct="G_Rv1001"/>
        </fbc:geneProductAssociation>
      </reaction>
      <reaction metaid="R_OELAC" id="R_OELAC" name="OELAC" reversible="true" fast="false" fbc:lowerFluxBound="FB1N1000" fbc:upperFluxBound="FB6N1000">
        <notes>
          <body xmlns="http://www.w3.org/1999/xhtml">
            <p>References:none</p>
          </body>
        </notes>
        <annotation xmlns:sbml="http://www.sbml.org/sbml/level3/version1/core">
          <rdf:RDF xmlns:rdf="http://www.w3.org/1999/02/22-rdf-syntax-ns#" xmlns:dcterms="http://purl.org/dc/terms/" xmlns:vCard="http://www.w3.org/2001/vcard-rdf/3.0#" xmlns:vCard4="http://www.w3.org/2006/vcard/ns#" xmlns:bqbiol="http://biomodels.net/biology-qualifiers/" xmlns:bqmodel="http://biomodels.net/model-qualifiers/">
            <rdf:Description rdf:about="#R_OELAC">
              <bqbiol:is>
                <rdf:Bag>
                  <rdf:li rdf:resource="http://identifiers.org/ec-code/4.1.1.44"/>
                </rdf:Bag>
              </bqbiol:is>
            </rdf:Description>
          </rdf:RDF>
        </annotation>
        <listOfReactants>
          <speciesReference species="M_4CMLAC__91__c__93__" stoichiometry="1" constant="true"/>
        </listOfReactants>
        <listOfProducts>
          <speciesReference species="M_3OELAC__91__c__93__" stoichiometry="1" constant="true"/>
          <speciesReference species="M_CO2__91__c__93__" stoichiometry="1" constant="true"/>
        </listOfProducts>
        <fbc:geneProductAssociation>
          <fbc:or>
            <fbc:geneProductRef fbc:geneProduct="G_Rv0771"/>
            <fbc:geneProductRef fbc:geneProduct="G_Rv0464c"/>
          </fbc:or>
        </fbc:geneProductAssociation>
      </reaction>
      <reaction metaid="R_BO11" id="R_BO11" name="BO11" reversible="false" fast="false" fbc:lowerFluxBound="FB4N0" fbc:upperFluxBound="FB6N1000">
        <notes>
          <body xmlns="http://www.w3.org/1999/xhtml">
            <p>References:none</p>
            <p>ECNumbers:none</p>
          </body>
        </notes>
        <listOfReactants>
          <speciesReference species="M_COA__91__c__93__" stoichiometry="1" constant="true"/>
          <speciesReference species="M_FAD__91__c__93__" stoichiometry="1" constant="true"/>
          <speciesReference species="M_H2O__91__c__93__" stoichiometry="1" constant="true"/>
          <speciesReference species="M_NAD__91__c__93__" stoichiometry="1" constant="true"/>
          <speciesReference species="M_OCTANOYLCOA__91__c__93__" stoichiometry="1" constant="true"/>
        </listOfReactants>
        <listOfProducts>
          <speciesReference species="M_ACCOA__91__c__93__" stoichiometry="1" constant="true"/>
          <speciesReference species="M_FADH2__91__c__93__" stoichiometry="1" constant="true"/>
          <speciesReference species="M_HEXANOYLCOA__91__c__93__" stoichiometry="1" constant="true"/>
          <speciesReference species="M_H__91__c__93__" stoichiometry="1" constant="true"/>
          <speciesReference species="M_NADH__91__c__93__" stoichiometry="1" constant="true"/>
        </listOfProducts>
        <fbc:geneProductAssociation>
          <fbc:and>
            <fbc:or>
              <fbc:geneProductRef fbc:geneProduct="G_Rv0131c"/>
              <fbc:geneProductRef fbc:geneProduct="G_Rv0154c"/>
              <fbc:geneProductRef fbc:geneProduct="G_Rv0215c"/>
              <fbc:geneProductRef fbc:geneProduct="G_Rv0231"/>
              <fbc:geneProductRef fbc:geneProduct="G_Rv0244c"/>
              <fbc:geneProductRef fbc:geneProduct="G_Rv0271c"/>
              <fbc:geneProductRef fbc:geneProduct="G_Rv0400c"/>
              <fbc:geneProductRef fbc:geneProduct="G_Rv0752c"/>
              <fbc:geneProductRef fbc:geneProduct="G_Rv0873"/>
              <fbc:geneProductRef fbc:geneProduct="G_Rv0972c"/>
              <fbc:geneProductRef fbc:geneProduct="G_Rv0975c"/>
              <fbc:geneProductRef fbc:geneProduct="G_Rv1467c"/>
              <fbc:geneProductRef fbc:geneProduct="G_Rv1679"/>
              <fbc:geneProductRef fbc:geneProduct="G_Rv1933c"/>
              <fbc:geneProductRef fbc:geneProduct="G_Rv1934c"/>
              <fbc:geneProductRef fbc:geneProduct="G_Rv2724c"/>
              <fbc:geneProductRef fbc:geneProduct="G_Rv2789c"/>
              <fbc:geneProductRef fbc:geneProduct="G_Rv3061c"/>
              <fbc:geneProductRef fbc:geneProduct="G_Rv3139"/>
              <fbc:geneProductRef fbc:geneProduct="G_Rv3140"/>
              <fbc:geneProductRef fbc:geneProduct="G_Rv3274c"/>
              <fbc:geneProductRef fbc:geneProduct="G_Rv3562"/>
              <fbc:geneProductRef fbc:geneProduct="G_Rv3563"/>
              <fbc:geneProductRef fbc:geneProduct="G_Rv3564"/>
              <fbc:geneProductRef fbc:geneProduct="G_Rv3573c"/>
              <fbc:geneProductRef fbc:geneProduct="G_Rv3761c"/>
              <fbc:geneProductRef fbc:geneProduct="G_Rv3797"/>
              <fbc:geneProductRef fbc:geneProduct="G_Rv0672"/>
              <fbc:geneProductRef fbc:geneProduct="G_Rv2500c"/>
            </fbc:or>
            <fbc:or>
              <fbc:geneProductRef fbc:geneProduct="G_Rv0222"/>
              <fbc:geneProductRef fbc:geneProduct="G_Rv0456c"/>
              <fbc:geneProductRef fbc:geneProduct="G_Rv0632c"/>
              <fbc:geneProductRef fbc:geneProduct="G_Rv0673"/>
              <fbc:geneProductRef fbc:geneProduct="G_Rv0675"/>
              <fbc:geneProductRef fbc:geneProduct="G_Rv0905"/>
              <fbc:geneProductRef fbc:geneProduct="G_Rv0971c"/>
              <fbc:geneProductRef fbc:geneProduct="G_Rv1070c"/>
              <fbc:geneProductRef fbc:geneProduct="G_Rv1071c"/>
              <fbc:geneProductRef fbc:geneProduct="G_Rv1141c"/>
              <fbc:geneProductRef fbc:geneProduct="G_Rv1142c"/>
              <fbc:geneProductRef fbc:geneProduct="G_Rv1472"/>
              <fbc:geneProductRef fbc:geneProduct="G_Rv1935c"/>
              <fbc:geneProductRef fbc:geneProduct="G_Rv2486"/>
              <fbc:geneProductRef fbc:geneProduct="G_Rv2679"/>
              <fbc:geneProductRef fbc:geneProduct="G_Rv2831"/>
              <fbc:geneProductRef fbc:geneProduct="G_Rv3039c"/>
              <fbc:geneProductRef fbc:geneProduct="G_Rv3373"/>
              <fbc:geneProductRef fbc:geneProduct="G_Rv3374"/>
              <fbc:geneProductRef fbc:geneProduct="G_Rv3516"/>
              <fbc:geneProductRef fbc:geneProduct="G_Rv3774"/>
            </fbc:or>
            <fbc:or>
              <fbc:geneProductRef fbc:geneProduct="G_Rv0468"/>
              <fbc:geneProductRef fbc:geneProduct="G_Rv0860"/>
              <fbc:geneProductRef fbc:geneProduct="G_Rv1715"/>
              <fbc:geneProductRef fbc:geneProduct="G_Rv1912c"/>
              <fbc:geneProductRef fbc:geneProduct="G_Rv3141"/>
            </fbc:or>
            <fbc:or>
              <fbc:geneProductRef fbc:geneProduct="G_Rv0243"/>
              <fbc:geneProductRef fbc:geneProduct="G_Rv0859"/>
              <fbc:geneProductRef fbc:geneProduct="G_Rv1074c"/>
              <fbc:geneProductRef fbc:geneProduct="G_Rv1323"/>
              <fbc:geneProductRef fbc:geneProduct="G_Rv3556c"/>
            </fbc:or>
          </fbc:and>
        </fbc:geneProductAssociation>
      </reaction>
      <reaction metaid="R_BO10" id="R_BO10" name="BO10" reversible="false" fast="false" fbc:lowerFluxBound="FB4N0" fbc:upperFluxBound="FB6N1000">
        <notes>
          <body xmlns="http://www.w3.org/1999/xhtml">
            <p>References:none</p>
            <p>ECNumbers:none</p>
          </body>
        </notes>
        <listOfReactants>
          <speciesReference species="M_COA__91__c__93__" stoichiometry="1" constant="true"/>
          <speciesReference species="M_DECANOYLCOA__91__c__93__" stoichiometry="1" constant="true"/>
          <speciesReference species="M_FAD__91__c__93__" stoichiometry="1" constant="true"/>
          <speciesReference species="M_H2O__91__c__93__" stoichiometry="1" constant="true"/>
          <speciesReference species="M_NAD__91__c__93__" stoichiometry="1" constant="true"/>
        </listOfReactants>
        <listOfProducts>
          <speciesReference species="M_ACCOA__91__c__93__" stoichiometry="1" constant="true"/>
          <speciesReference species="M_FADH2__91__c__93__" stoichiometry="1" constant="true"/>
          <speciesReference species="M_H__91__c__93__" stoichiometry="1" constant="true"/>
          <speciesReference species="M_NADH__91__c__93__" stoichiometry="1" constant="true"/>
          <speciesReference species="M_OCTANOYLCOA__91__c__93__" stoichiometry="1" constant="true"/>
        </listOfProducts>
        <fbc:geneProductAssociation>
          <fbc:and>
            <fbc:or>
              <fbc:geneProductRef fbc:geneProduct="G_Rv0131c"/>
              <fbc:geneProductRef fbc:geneProduct="G_Rv0154c"/>
              <fbc:geneProductRef fbc:geneProduct="G_Rv0215c"/>
              <fbc:geneProductRef fbc:geneProduct="G_Rv0231"/>
              <fbc:geneProductRef fbc:geneProduct="G_Rv0244c"/>
              <fbc:geneProductRef fbc:geneProduct="G_Rv0271c"/>
              <fbc:geneProductRef fbc:geneProduct="G_Rv0400c"/>
              <fbc:geneProductRef fbc:geneProduct="G_Rv0752c"/>
              <fbc:geneProductRef fbc:geneProduct="G_Rv0873"/>
              <fbc:geneProductRef fbc:geneProduct="G_Rv0972c"/>
              <fbc:geneProductRef fbc:geneProduct="G_Rv0975c"/>
              <fbc:geneProductRef fbc:geneProduct="G_Rv1467c"/>
              <fbc:geneProductRef fbc:geneProduct="G_Rv1679"/>
              <fbc:geneProductRef fbc:geneProduct="G_Rv1933c"/>
              <fbc:geneProductRef fbc:geneProduct="G_Rv1934c"/>
              <fbc:geneProductRef fbc:geneProduct="G_Rv2724c"/>
              <fbc:geneProductRef fbc:geneProduct="G_Rv2789c"/>
              <fbc:geneProductRef fbc:geneProduct="G_Rv3061c"/>
              <fbc:geneProductRef fbc:geneProduct="G_Rv3139"/>
              <fbc:geneProductRef fbc:geneProduct="G_Rv3140"/>
              <fbc:geneProductRef fbc:geneProduct="G_Rv3274c"/>
              <fbc:geneProductRef fbc:geneProduct="G_Rv3562"/>
              <fbc:geneProductRef fbc:geneProduct="G_Rv3563"/>
              <fbc:geneProductRef fbc:geneProduct="G_Rv3564"/>
              <fbc:geneProductRef fbc:geneProduct="G_Rv3573c"/>
              <fbc:geneProductRef fbc:geneProduct="G_Rv3761c"/>
              <fbc:geneProductRef fbc:geneProduct="G_Rv3797"/>
              <fbc:geneProductRef fbc:geneProduct="G_Rv0672"/>
              <fbc:geneProductRef fbc:geneProduct="G_Rv2500c"/>
            </fbc:or>
            <fbc:or>
              <fbc:geneProductRef fbc:geneProduct="G_Rv0222"/>
              <fbc:geneProductRef fbc:geneProduct="G_Rv0456c"/>
              <fbc:geneProductRef fbc:geneProduct="G_Rv0632c"/>
              <fbc:geneProductRef fbc:geneProduct="G_Rv0673"/>
              <fbc:geneProductRef fbc:geneProduct="G_Rv0675"/>
              <fbc:geneProductRef fbc:geneProduct="G_Rv0905"/>
              <fbc:geneProductRef fbc:geneProduct="G_Rv0971c"/>
              <fbc:geneProductRef fbc:geneProduct="G_Rv1070c"/>
              <fbc:geneProductRef fbc:geneProduct="G_Rv1071c"/>
              <fbc:geneProductRef fbc:geneProduct="G_Rv1141c"/>
              <fbc:geneProductRef fbc:geneProduct="G_Rv1142c"/>
              <fbc:geneProductRef fbc:geneProduct="G_Rv1472"/>
              <fbc:geneProductRef fbc:geneProduct="G_Rv1935c"/>
              <fbc:geneProductRef fbc:geneProduct="G_Rv2486"/>
              <fbc:geneProductRef fbc:geneProduct="G_Rv2679"/>
              <fbc:geneProductRef fbc:geneProduct="G_Rv2831"/>
              <fbc:geneProductRef fbc:geneProduct="G_Rv3039c"/>
              <fbc:geneProductRef fbc:geneProduct="G_Rv3373"/>
              <fbc:geneProductRef fbc:geneProduct="G_Rv3374"/>
              <fbc:geneProductRef fbc:geneProduct="G_Rv3516"/>
              <fbc:geneProductRef fbc:geneProduct="G_Rv3774"/>
            </fbc:or>
            <fbc:or>
              <fbc:geneProductRef fbc:geneProduct="G_Rv0468"/>
              <fbc:geneProductRef fbc:geneProduct="G_Rv0860"/>
              <fbc:geneProductRef fbc:geneProduct="G_Rv1715"/>
              <fbc:geneProductRef fbc:geneProduct="G_Rv1912c"/>
              <fbc:geneProductRef fbc:geneProduct="G_Rv3141"/>
            </fbc:or>
            <fbc:or>
              <fbc:geneProductRef fbc:geneProduct="G_Rv0243"/>
              <fbc:geneProductRef fbc:geneProduct="G_Rv0859"/>
              <fbc:geneProductRef fbc:geneProduct="G_Rv1074c"/>
              <fbc:geneProductRef fbc:geneProduct="G_Rv1323"/>
              <fbc:geneProductRef fbc:geneProduct="G_Rv3556c"/>
            </fbc:or>
          </fbc:and>
        </fbc:geneProductAssociation>
      </reaction>
      <reaction metaid="R_BO13" id="R_BO13" name="BO13" reversible="false" fast="false" fbc:lowerFluxBound="FB4N0" fbc:upperFluxBound="FB6N1000">
        <notes>
          <body xmlns="http://www.w3.org/1999/xhtml">
            <p>References:none</p>
            <p>ECNumbers:none</p>
          </body>
        </notes>
        <listOfReactants>
          <speciesReference species="M_BUTANOYLCOA__91__c__93__" stoichiometry="1" constant="true"/>
          <speciesReference species="M_COA__91__c__93__" stoichiometry="1" constant="true"/>
          <speciesReference species="M_FAD__91__c__93__" stoichiometry="1" constant="true"/>
          <speciesReference species="M_H2O__91__c__93__" stoichiometry="1" constant="true"/>
          <speciesReference species="M_NAD__91__c__93__" stoichiometry="1" constant="true"/>
        </listOfReactants>
        <listOfProducts>
          <speciesReference species="M_ACCOA__91__c__93__" stoichiometry="2" constant="true"/>
          <speciesReference species="M_FADH2__91__c__93__" stoichiometry="1" constant="true"/>
          <speciesReference species="M_H__91__c__93__" stoichiometry="1" constant="true"/>
          <speciesReference species="M_NADH__91__c__93__" stoichiometry="1" constant="true"/>
        </listOfProducts>
        <fbc:geneProductAssociation>
          <fbc:and>
            <fbc:or>
              <fbc:geneProductRef fbc:geneProduct="G_Rv0131c"/>
              <fbc:geneProductRef fbc:geneProduct="G_Rv0154c"/>
              <fbc:geneProductRef fbc:geneProduct="G_Rv0215c"/>
              <fbc:geneProductRef fbc:geneProduct="G_Rv0231"/>
              <fbc:geneProductRef fbc:geneProduct="G_Rv0244c"/>
              <fbc:geneProductRef fbc:geneProduct="G_Rv0271c"/>
              <fbc:geneProductRef fbc:geneProduct="G_Rv0400c"/>
              <fbc:geneProductRef fbc:geneProduct="G_Rv0752c"/>
              <fbc:geneProductRef fbc:geneProduct="G_Rv0873"/>
              <fbc:geneProductRef fbc:geneProduct="G_Rv0972c"/>
              <fbc:geneProductRef fbc:geneProduct="G_Rv0975c"/>
              <fbc:geneProductRef fbc:geneProduct="G_Rv1467c"/>
              <fbc:geneProductRef fbc:geneProduct="G_Rv1679"/>
              <fbc:geneProductRef fbc:geneProduct="G_Rv1933c"/>
              <fbc:geneProductRef fbc:geneProduct="G_Rv1934c"/>
              <fbc:geneProductRef fbc:geneProduct="G_Rv2724c"/>
              <fbc:geneProductRef fbc:geneProduct="G_Rv2789c"/>
              <fbc:geneProductRef fbc:geneProduct="G_Rv3061c"/>
              <fbc:geneProductRef fbc:geneProduct="G_Rv3139"/>
              <fbc:geneProductRef fbc:geneProduct="G_Rv3140"/>
              <fbc:geneProductRef fbc:geneProduct="G_Rv3274c"/>
              <fbc:geneProductRef fbc:geneProduct="G_Rv3562"/>
              <fbc:geneProductRef fbc:geneProduct="G_Rv3563"/>
              <fbc:geneProductRef fbc:geneProduct="G_Rv3564"/>
              <fbc:geneProductRef fbc:geneProduct="G_Rv3573c"/>
              <fbc:geneProductRef fbc:geneProduct="G_Rv3761c"/>
              <fbc:geneProductRef fbc:geneProduct="G_Rv3797"/>
              <fbc:geneProductRef fbc:geneProduct="G_Rv0672"/>
              <fbc:geneProductRef fbc:geneProduct="G_Rv2500c"/>
            </fbc:or>
            <fbc:or>
              <fbc:geneProductRef fbc:geneProduct="G_Rv0222"/>
              <fbc:geneProductRef fbc:geneProduct="G_Rv0456c"/>
              <fbc:geneProductRef fbc:geneProduct="G_Rv0632c"/>
              <fbc:geneProductRef fbc:geneProduct="G_Rv0673"/>
              <fbc:geneProductRef fbc:geneProduct="G_Rv0675"/>
              <fbc:geneProductRef fbc:geneProduct="G_Rv0905"/>
              <fbc:geneProductRef fbc:geneProduct="G_Rv0971c"/>
              <fbc:geneProductRef fbc:geneProduct="G_Rv1070c"/>
              <fbc:geneProductRef fbc:geneProduct="G_Rv1071c"/>
              <fbc:geneProductRef fbc:geneProduct="G_Rv1141c"/>
              <fbc:geneProductRef fbc:geneProduct="G_Rv1142c"/>
              <fbc:geneProductRef fbc:geneProduct="G_Rv1472"/>
              <fbc:geneProductRef fbc:geneProduct="G_Rv1935c"/>
              <fbc:geneProductRef fbc:geneProduct="G_Rv2486"/>
              <fbc:geneProductRef fbc:geneProduct="G_Rv2679"/>
              <fbc:geneProductRef fbc:geneProduct="G_Rv2831"/>
              <fbc:geneProductRef fbc:geneProduct="G_Rv3039c"/>
              <fbc:geneProductRef fbc:geneProduct="G_Rv3373"/>
              <fbc:geneProductRef fbc:geneProduct="G_Rv3374"/>
              <fbc:geneProductRef fbc:geneProduct="G_Rv3516"/>
              <fbc:geneProductRef fbc:geneProduct="G_Rv3774"/>
            </fbc:or>
            <fbc:or>
              <fbc:geneProductRef fbc:geneProduct="G_Rv0468"/>
              <fbc:geneProductRef fbc:geneProduct="G_Rv0860"/>
              <fbc:geneProductRef fbc:geneProduct="G_Rv1715"/>
              <fbc:geneProductRef fbc:geneProduct="G_Rv1912c"/>
              <fbc:geneProductRef fbc:geneProduct="G_Rv3141"/>
            </fbc:or>
            <fbc:or>
              <fbc:geneProductRef fbc:geneProduct="G_Rv0243"/>
              <fbc:geneProductRef fbc:geneProduct="G_Rv0859"/>
              <fbc:geneProductRef fbc:geneProduct="G_Rv1074c"/>
              <fbc:geneProductRef fbc:geneProduct="G_Rv1323"/>
              <fbc:geneProductRef fbc:geneProduct="G_Rv3556c"/>
            </fbc:or>
          </fbc:and>
        </fbc:geneProductAssociation>
      </reaction>
      <reaction metaid="R_BO15" id="R_BO15" name="BO15" reversible="false" fast="false" fbc:lowerFluxBound="FB4N0" fbc:upperFluxBound="FB6N1000">
        <notes>
          <body xmlns="http://www.w3.org/1999/xhtml">
            <p>References:none</p>
            <p>ECNumbers:none</p>
          </body>
        </notes>
        <listOfReactants>
          <speciesReference species="M_9HDECOA__91__c__93__" stoichiometry="1" constant="true"/>
          <speciesReference species="M_COA__91__c__93__" stoichiometry="1" constant="true"/>
          <speciesReference species="M_FAD__91__c__93__" stoichiometry="1" constant="true"/>
          <speciesReference species="M_H2O__91__c__93__" stoichiometry="1" constant="true"/>
          <speciesReference species="M_NAD__91__c__93__" stoichiometry="1" constant="true"/>
        </listOfReactants>
        <listOfProducts>
          <speciesReference species="M_ACCOA__91__c__93__" stoichiometry="1" constant="true"/>
          <speciesReference species="M_CISDELTA5TETRADECANOYLCOA__91__c__93__" stoichiometry="1" constant="true"/>
          <speciesReference species="M_FADH2__91__c__93__" stoichiometry="1" constant="true"/>
          <speciesReference species="M_H__91__c__93__" stoichiometry="1" constant="true"/>
          <speciesReference species="M_NADH__91__c__93__" stoichiometry="1" constant="true"/>
        </listOfProducts>
        <fbc:geneProductAssociation>
          <fbc:and>
            <fbc:or>
              <fbc:geneProductRef fbc:geneProduct="G_Rv0131c"/>
              <fbc:geneProductRef fbc:geneProduct="G_Rv0154c"/>
              <fbc:geneProductRef fbc:geneProduct="G_Rv0215c"/>
              <fbc:geneProductRef fbc:geneProduct="G_Rv0231"/>
              <fbc:geneProductRef fbc:geneProduct="G_Rv0244c"/>
              <fbc:geneProductRef fbc:geneProduct="G_Rv0271c"/>
              <fbc:geneProductRef fbc:geneProduct="G_Rv0400c"/>
              <fbc:geneProductRef fbc:geneProduct="G_Rv0752c"/>
              <fbc:geneProductRef fbc:geneProduct="G_Rv0873"/>
              <fbc:geneProductRef fbc:geneProduct="G_Rv0972c"/>
              <fbc:geneProductRef fbc:geneProduct="G_Rv0975c"/>
              <fbc:geneProductRef fbc:geneProduct="G_Rv1467c"/>
              <fbc:geneProductRef fbc:geneProduct="G_Rv1679"/>
              <fbc:geneProductRef fbc:geneProduct="G_Rv1933c"/>
              <fbc:geneProductRef fbc:geneProduct="G_Rv1934c"/>
              <fbc:geneProductRef fbc:geneProduct="G_Rv2724c"/>
              <fbc:geneProductRef fbc:geneProduct="G_Rv2789c"/>
              <fbc:geneProductRef fbc:geneProduct="G_Rv3061c"/>
              <fbc:geneProductRef fbc:geneProduct="G_Rv3139"/>
              <fbc:geneProductRef fbc:geneProduct="G_Rv3140"/>
              <fbc:geneProductRef fbc:geneProduct="G_Rv3274c"/>
              <fbc:geneProductRef fbc:geneProduct="G_Rv3562"/>
              <fbc:geneProductRef fbc:geneProduct="G_Rv3563"/>
              <fbc:geneProductRef fbc:geneProduct="G_Rv3564"/>
              <fbc:geneProductRef fbc:geneProduct="G_Rv3573c"/>
              <fbc:geneProductRef fbc:geneProduct="G_Rv3761c"/>
              <fbc:geneProductRef fbc:geneProduct="G_Rv3797"/>
              <fbc:geneProductRef fbc:geneProduct="G_Rv0672"/>
              <fbc:geneProductRef fbc:geneProduct="G_Rv2500c"/>
            </fbc:or>
            <fbc:or>
              <fbc:geneProductRef fbc:geneProduct="G_Rv0222"/>
              <fbc:geneProductRef fbc:geneProduct="G_Rv0456c"/>
              <fbc:geneProductRef fbc:geneProduct="G_Rv0632c"/>
              <fbc:geneProductRef fbc:geneProduct="G_Rv0673"/>
              <fbc:geneProductRef fbc:geneProduct="G_Rv0675"/>
              <fbc:geneProductRef fbc:geneProduct="G_Rv0905"/>
              <fbc:geneProductRef fbc:geneProduct="G_Rv0971c"/>
              <fbc:geneProductRef fbc:geneProduct="G_Rv1070c"/>
              <fbc:geneProductRef fbc:geneProduct="G_Rv1071c"/>
              <fbc:geneProductRef fbc:geneProduct="G_Rv1141c"/>
              <fbc:geneProductRef fbc:geneProduct="G_Rv1142c"/>
              <fbc:geneProductRef fbc:geneProduct="G_Rv1472"/>
              <fbc:geneProductRef fbc:geneProduct="G_Rv1935c"/>
              <fbc:geneProductRef fbc:geneProduct="G_Rv2486"/>
              <fbc:geneProductRef fbc:geneProduct="G_Rv2679"/>
              <fbc:geneProductRef fbc:geneProduct="G_Rv2831"/>
              <fbc:geneProductRef fbc:geneProduct="G_Rv3039c"/>
              <fbc:geneProductRef fbc:geneProduct="G_Rv3373"/>
              <fbc:geneProductRef fbc:geneProduct="G_Rv3374"/>
              <fbc:geneProductRef fbc:geneProduct="G_Rv3516"/>
              <fbc:geneProductRef fbc:geneProduct="G_Rv3774"/>
            </fbc:or>
            <fbc:or>
              <fbc:geneProductRef fbc:geneProduct="G_Rv0468"/>
              <fbc:geneProductRef fbc:geneProduct="G_Rv0860"/>
              <fbc:geneProductRef fbc:geneProduct="G_Rv1715"/>
              <fbc:geneProductRef fbc:geneProduct="G_Rv1912c"/>
              <fbc:geneProductRef fbc:geneProduct="G_Rv3141"/>
            </fbc:or>
            <fbc:or>
              <fbc:geneProductRef fbc:geneProduct="G_Rv0243"/>
              <fbc:geneProductRef fbc:geneProduct="G_Rv0859"/>
              <fbc:geneProductRef fbc:geneProduct="G_Rv1074c"/>
              <fbc:geneProductRef fbc:geneProduct="G_Rv1323"/>
              <fbc:geneProductRef fbc:geneProduct="G_Rv3556c"/>
            </fbc:or>
          </fbc:and>
        </fbc:geneProductAssociation>
      </reaction>
      <reaction metaid="R_BO14" id="R_BO14" name="BO14" reversible="false" fast="false" fbc:lowerFluxBound="FB4N0" fbc:upperFluxBound="FB6N1000">
        <notes>
          <body xmlns="http://www.w3.org/1999/xhtml">
            <p>References:none</p>
            <p>ECNumbers:none</p>
          </body>
        </notes>
        <listOfReactants>
          <speciesReference species="M_9ODECOA__91__c__93__" stoichiometry="1" constant="true"/>
          <speciesReference species="M_COA__91__c__93__" stoichiometry="1" constant="true"/>
          <speciesReference species="M_FAD__91__c__93__" stoichiometry="1" constant="true"/>
          <speciesReference species="M_H2O__91__c__93__" stoichiometry="1" constant="true"/>
          <speciesReference species="M_NAD__91__c__93__" stoichiometry="1" constant="true"/>
        </listOfReactants>
        <listOfProducts>
          <speciesReference species="M_9HDECOA__91__c__93__" stoichiometry="1" constant="true"/>
          <speciesReference species="M_ACCOA__91__c__93__" stoichiometry="1" constant="true"/>
          <speciesReference species="M_FADH2__91__c__93__" stoichiometry="1" constant="true"/>
          <speciesReference species="M_H__91__c__93__" stoichiometry="1" constant="true"/>
          <speciesReference species="M_NADH__91__c__93__" stoichiometry="1" constant="true"/>
        </listOfProducts>
        <fbc:geneProductAssociation>
          <fbc:and>
            <fbc:or>
              <fbc:geneProductRef fbc:geneProduct="G_Rv0131c"/>
              <fbc:geneProductRef fbc:geneProduct="G_Rv0154c"/>
              <fbc:geneProductRef fbc:geneProduct="G_Rv0215c"/>
              <fbc:geneProductRef fbc:geneProduct="G_Rv0231"/>
              <fbc:geneProductRef fbc:geneProduct="G_Rv0244c"/>
              <fbc:geneProductRef fbc:geneProduct="G_Rv0271c"/>
              <fbc:geneProductRef fbc:geneProduct="G_Rv0400c"/>
              <fbc:geneProductRef fbc:geneProduct="G_Rv0752c"/>
              <fbc:geneProductRef fbc:geneProduct="G_Rv0873"/>
              <fbc:geneProductRef fbc:geneProduct="G_Rv0972c"/>
              <fbc:geneProductRef fbc:geneProduct="G_Rv0975c"/>
              <fbc:geneProductRef fbc:geneProduct="G_Rv1467c"/>
              <fbc:geneProductRef fbc:geneProduct="G_Rv1679"/>
              <fbc:geneProductRef fbc:geneProduct="G_Rv1933c"/>
              <fbc:geneProductRef fbc:geneProduct="G_Rv1934c"/>
              <fbc:geneProductRef fbc:geneProduct="G_Rv2724c"/>
              <fbc:geneProductRef fbc:geneProduct="G_Rv2789c"/>
              <fbc:geneProductRef fbc:geneProduct="G_Rv3061c"/>
              <fbc:geneProductRef fbc:geneProduct="G_Rv3139"/>
              <fbc:geneProductRef fbc:geneProduct="G_Rv3140"/>
              <fbc:geneProductRef fbc:geneProduct="G_Rv3274c"/>
              <fbc:geneProductRef fbc:geneProduct="G_Rv3562"/>
              <fbc:geneProductRef fbc:geneProduct="G_Rv3563"/>
              <fbc:geneProductRef fbc:geneProduct="G_Rv3564"/>
              <fbc:geneProductRef fbc:geneProduct="G_Rv3573c"/>
              <fbc:geneProductRef fbc:geneProduct="G_Rv3761c"/>
              <fbc:geneProductRef fbc:geneProduct="G_Rv3797"/>
              <fbc:geneProductRef fbc:geneProduct="G_Rv0672"/>
              <fbc:geneProductRef fbc:geneProduct="G_Rv2500c"/>
            </fbc:or>
            <fbc:or>
              <fbc:geneProductRef fbc:geneProduct="G_Rv0222"/>
              <fbc:geneProductRef fbc:geneProduct="G_Rv0456c"/>
              <fbc:geneProductRef fbc:geneProduct="G_Rv0632c"/>
              <fbc:geneProductRef fbc:geneProduct="G_Rv0673"/>
              <fbc:geneProductRef fbc:geneProduct="G_Rv0675"/>
              <fbc:geneProductRef fbc:geneProduct="G_Rv0905"/>
              <fbc:geneProductRef fbc:geneProduct="G_Rv0971c"/>
              <fbc:geneProductRef fbc:geneProduct="G_Rv1070c"/>
              <fbc:geneProductRef fbc:geneProduct="G_Rv1071c"/>
              <fbc:geneProductRef fbc:geneProduct="G_Rv1141c"/>
              <fbc:geneProductRef fbc:geneProduct="G_Rv1142c"/>
              <fbc:geneProductRef fbc:geneProduct="G_Rv1472"/>
              <fbc:geneProductRef fbc:geneProduct="G_Rv1935c"/>
              <fbc:geneProductRef fbc:geneProduct="G_Rv2486"/>
              <fbc:geneProductRef fbc:geneProduct="G_Rv2679"/>
              <fbc:geneProductRef fbc:geneProduct="G_Rv2831"/>
              <fbc:geneProductRef fbc:geneProduct="G_Rv3039c"/>
              <fbc:geneProductRef fbc:geneProduct="G_Rv3373"/>
              <fbc:geneProductRef fbc:geneProduct="G_Rv3374"/>
              <fbc:geneProductRef fbc:geneProduct="G_Rv3516"/>
              <fbc:geneProductRef fbc:geneProduct="G_Rv3774"/>
            </fbc:or>
            <fbc:or>
              <fbc:geneProductRef fbc:geneProduct="G_Rv0468"/>
              <fbc:geneProductRef fbc:geneProduct="G_Rv0860"/>
              <fbc:geneProductRef fbc:geneProduct="G_Rv1715"/>
              <fbc:geneProductRef fbc:geneProduct="G_Rv1912c"/>
              <fbc:geneProductRef fbc:geneProduct="G_Rv3141"/>
            </fbc:or>
            <fbc:or>
              <fbc:geneProductRef fbc:geneProduct="G_Rv0243"/>
              <fbc:geneProductRef fbc:geneProduct="G_Rv0859"/>
              <fbc:geneProductRef fbc:geneProduct="G_Rv1074c"/>
              <fbc:geneProductRef fbc:geneProduct="G_Rv1323"/>
              <fbc:geneProductRef fbc:geneProduct="G_Rv3556c"/>
            </fbc:or>
          </fbc:and>
        </fbc:geneProductAssociation>
      </reaction>
      <reaction metaid="R_BO17" id="R_BO17" name="BO17" reversible="false" fast="false" fbc:lowerFluxBound="FB4N0" fbc:upperFluxBound="FB6N1000">
        <notes>
          <body xmlns="http://www.w3.org/1999/xhtml">
            <p>References:none</p>
            <p>ECNumbers:none</p>
          </body>
        </notes>
        <listOfReactants>
          <speciesReference species="M_CISDELTA3DODECANOYLCOA__91__c__93__" stoichiometry="1" constant="true"/>
        </listOfReactants>
        <listOfProducts>
          <speciesReference species="M_TRANSDELTA2DODECANOYLCOA__91__c__93__" stoichiometry="1" constant="true"/>
        </listOfProducts>
        <fbc:geneProductAssociation>
          <fbc:and>
            <fbc:or>
              <fbc:geneProductRef fbc:geneProduct="G_Rv0131c"/>
              <fbc:geneProductRef fbc:geneProduct="G_Rv0154c"/>
              <fbc:geneProductRef fbc:geneProduct="G_Rv0215c"/>
              <fbc:geneProductRef fbc:geneProduct="G_Rv0231"/>
              <fbc:geneProductRef fbc:geneProduct="G_Rv0244c"/>
              <fbc:geneProductRef fbc:geneProduct="G_Rv0271c"/>
              <fbc:geneProductRef fbc:geneProduct="G_Rv0400c"/>
              <fbc:geneProductRef fbc:geneProduct="G_Rv0752c"/>
              <fbc:geneProductRef fbc:geneProduct="G_Rv0873"/>
              <fbc:geneProductRef fbc:geneProduct="G_Rv0972c"/>
              <fbc:geneProductRef fbc:geneProduct="G_Rv0975c"/>
              <fbc:geneProductRef fbc:geneProduct="G_Rv1467c"/>
              <fbc:geneProductRef fbc:geneProduct="G_Rv1679"/>
              <fbc:geneProductRef fbc:geneProduct="G_Rv1933c"/>
              <fbc:geneProductRef fbc:geneProduct="G_Rv1934c"/>
              <fbc:geneProductRef fbc:geneProduct="G_Rv2724c"/>
              <fbc:geneProductRef fbc:geneProduct="G_Rv2789c"/>
              <fbc:geneProductRef fbc:geneProduct="G_Rv3061c"/>
              <fbc:geneProductRef fbc:geneProduct="G_Rv3139"/>
              <fbc:geneProductRef fbc:geneProduct="G_Rv3140"/>
              <fbc:geneProductRef fbc:geneProduct="G_Rv3274c"/>
              <fbc:geneProductRef fbc:geneProduct="G_Rv3562"/>
              <fbc:geneProductRef fbc:geneProduct="G_Rv3563"/>
              <fbc:geneProductRef fbc:geneProduct="G_Rv3564"/>
              <fbc:geneProductRef fbc:geneProduct="G_Rv3573c"/>
              <fbc:geneProductRef fbc:geneProduct="G_Rv3761c"/>
              <fbc:geneProductRef fbc:geneProduct="G_Rv3797"/>
              <fbc:geneProductRef fbc:geneProduct="G_Rv0672"/>
              <fbc:geneProductRef fbc:geneProduct="G_Rv2500c"/>
            </fbc:or>
            <fbc:or>
              <fbc:geneProductRef fbc:geneProduct="G_Rv0222"/>
              <fbc:geneProductRef fbc:geneProduct="G_Rv0456c"/>
              <fbc:geneProductRef fbc:geneProduct="G_Rv0632c"/>
              <fbc:geneProductRef fbc:geneProduct="G_Rv0673"/>
              <fbc:geneProductRef fbc:geneProduct="G_Rv0675"/>
              <fbc:geneProductRef fbc:geneProduct="G_Rv0905"/>
              <fbc:geneProductRef fbc:geneProduct="G_Rv0971c"/>
              <fbc:geneProductRef fbc:geneProduct="G_Rv1070c"/>
              <fbc:geneProductRef fbc:geneProduct="G_Rv1071c"/>
              <fbc:geneProductRef fbc:geneProduct="G_Rv1141c"/>
              <fbc:geneProductRef fbc:geneProduct="G_Rv1142c"/>
              <fbc:geneProductRef fbc:geneProduct="G_Rv1472"/>
              <fbc:geneProductRef fbc:geneProduct="G_Rv1935c"/>
              <fbc:geneProductRef fbc:geneProduct="G_Rv2486"/>
              <fbc:geneProductRef fbc:geneProduct="G_Rv2679"/>
              <fbc:geneProductRef fbc:geneProduct="G_Rv2831"/>
              <fbc:geneProductRef fbc:geneProduct="G_Rv3039c"/>
              <fbc:geneProductRef fbc:geneProduct="G_Rv3373"/>
              <fbc:geneProductRef fbc:geneProduct="G_Rv3374"/>
              <fbc:geneProductRef fbc:geneProduct="G_Rv3516"/>
              <fbc:geneProductRef fbc:geneProduct="G_Rv3774"/>
            </fbc:or>
            <fbc:or>
              <fbc:geneProductRef fbc:geneProduct="G_Rv0468"/>
              <fbc:geneProductRef fbc:geneProduct="G_Rv0860"/>
              <fbc:geneProductRef fbc:geneProduct="G_Rv1715"/>
              <fbc:geneProductRef fbc:geneProduct="G_Rv1912c"/>
              <fbc:geneProductRef fbc:geneProduct="G_Rv3141"/>
            </fbc:or>
            <fbc:or>
              <fbc:geneProductRef fbc:geneProduct="G_Rv0243"/>
              <fbc:geneProductRef fbc:geneProduct="G_Rv0859"/>
              <fbc:geneProductRef fbc:geneProduct="G_Rv1074c"/>
              <fbc:geneProductRef fbc:geneProduct="G_Rv1323"/>
              <fbc:geneProductRef fbc:geneProduct="G_Rv3556c"/>
            </fbc:or>
          </fbc:and>
        </fbc:geneProductAssociation>
      </reaction>
      <reaction metaid="R_BO16" id="R_BO16" name="BO16" reversible="false" fast="false" fbc:lowerFluxBound="FB4N0" fbc:upperFluxBound="FB6N1000">
        <notes>
          <body xmlns="http://www.w3.org/1999/xhtml">
            <p>References:none</p>
            <p>ECNumbers:none</p>
          </body>
        </notes>
        <listOfReactants>
          <speciesReference species="M_CISDELTA5TETRADECANOYLCOA__91__c__93__" stoichiometry="1" constant="true"/>
          <speciesReference species="M_COA__91__c__93__" stoichiometry="1" constant="true"/>
          <speciesReference species="M_FAD__91__c__93__" stoichiometry="1" constant="true"/>
          <speciesReference species="M_H2O__91__c__93__" stoichiometry="1" constant="true"/>
          <speciesReference species="M_NAD__91__c__93__" stoichiometry="1" constant="true"/>
        </listOfReactants>
        <listOfProducts>
          <speciesReference species="M_ACCOA__91__c__93__" stoichiometry="1" constant="true"/>
          <speciesReference species="M_CISDELTA3DODECANOYLCOA__91__c__93__" stoichiometry="1" constant="true"/>
          <speciesReference species="M_FADH2__91__c__93__" stoichiometry="1" constant="true"/>
          <speciesReference species="M_H__91__c__93__" stoichiometry="1" constant="true"/>
          <speciesReference species="M_NADH__91__c__93__" stoichiometry="1" constant="true"/>
        </listOfProducts>
        <fbc:geneProductAssociation>
          <fbc:and>
            <fbc:or>
              <fbc:geneProductRef fbc:geneProduct="G_Rv0131c"/>
              <fbc:geneProductRef fbc:geneProduct="G_Rv0154c"/>
              <fbc:geneProductRef fbc:geneProduct="G_Rv0215c"/>
              <fbc:geneProductRef fbc:geneProduct="G_Rv0231"/>
              <fbc:geneProductRef fbc:geneProduct="G_Rv0244c"/>
              <fbc:geneProductRef fbc:geneProduct="G_Rv0271c"/>
              <fbc:geneProductRef fbc:geneProduct="G_Rv0400c"/>
              <fbc:geneProductRef fbc:geneProduct="G_Rv0752c"/>
              <fbc:geneProductRef fbc:geneProduct="G_Rv0873"/>
              <fbc:geneProductRef fbc:geneProduct="G_Rv0972c"/>
              <fbc:geneProductRef fbc:geneProduct="G_Rv0975c"/>
              <fbc:geneProductRef fbc:geneProduct="G_Rv1467c"/>
              <fbc:geneProductRef fbc:geneProduct="G_Rv1679"/>
              <fbc:geneProductRef fbc:geneProduct="G_Rv1933c"/>
              <fbc:geneProductRef fbc:geneProduct="G_Rv1934c"/>
              <fbc:geneProductRef fbc:geneProduct="G_Rv2724c"/>
              <fbc:geneProductRef fbc:geneProduct="G_Rv2789c"/>
              <fbc:geneProductRef fbc:geneProduct="G_Rv3061c"/>
              <fbc:geneProductRef fbc:geneProduct="G_Rv3139"/>
              <fbc:geneProductRef fbc:geneProduct="G_Rv3140"/>
              <fbc:geneProductRef fbc:geneProduct="G_Rv3274c"/>
              <fbc:geneProductRef fbc:geneProduct="G_Rv3562"/>
              <fbc:geneProductRef fbc:geneProduct="G_Rv3563"/>
              <fbc:geneProductRef fbc:geneProduct="G_Rv3564"/>
              <fbc:geneProductRef fbc:geneProduct="G_Rv3573c"/>
              <fbc:geneProductRef fbc:geneProduct="G_Rv3761c"/>
              <fbc:geneProductRef fbc:geneProduct="G_Rv3797"/>
              <fbc:geneProductRef fbc:geneProduct="G_Rv0672"/>
              <fbc:geneProductRef fbc:geneProduct="G_Rv2500c"/>
            </fbc:or>
            <fbc:or>
              <fbc:geneProductRef fbc:geneProduct="G_Rv0222"/>
              <fbc:geneProductRef fbc:geneProduct="G_Rv0456c"/>
              <fbc:geneProductRef fbc:geneProduct="G_Rv0632c"/>
              <fbc:geneProductRef fbc:geneProduct="G_Rv0673"/>
              <fbc:geneProductRef fbc:geneProduct="G_Rv0675"/>
              <fbc:geneProductRef fbc:geneProduct="G_Rv0905"/>
              <fbc:geneProductRef fbc:geneProduct="G_Rv0971c"/>
              <fbc:geneProductRef fbc:geneProduct="G_Rv1070c"/>
              <fbc:geneProductRef fbc:geneProduct="G_Rv1071c"/>
              <fbc:geneProductRef fbc:geneProduct="G_Rv1141c"/>
              <fbc:geneProductRef fbc:geneProduct="G_Rv1142c"/>
              <fbc:geneProductRef fbc:geneProduct="G_Rv1472"/>
              <fbc:geneProductRef fbc:geneProduct="G_Rv1935c"/>
              <fbc:geneProductRef fbc:geneProduct="G_Rv2486"/>
              <fbc:geneProductRef fbc:geneProduct="G_Rv2679"/>
              <fbc:geneProductRef fbc:geneProduct="G_Rv2831"/>
              <fbc:geneProductRef fbc:geneProduct="G_Rv3039c"/>
              <fbc:geneProductRef fbc:geneProduct="G_Rv3373"/>
              <fbc:geneProductRef fbc:geneProduct="G_Rv3374"/>
              <fbc:geneProductRef fbc:geneProduct="G_Rv3516"/>
              <fbc:geneProductRef fbc:geneProduct="G_Rv3774"/>
            </fbc:or>
            <fbc:or>
              <fbc:geneProductRef fbc:geneProduct="G_Rv0468"/>
              <fbc:geneProductRef fbc:geneProduct="G_Rv0860"/>
              <fbc:geneProductRef fbc:geneProduct="G_Rv1715"/>
              <fbc:geneProductRef fbc:geneProduct="G_Rv1912c"/>
              <fbc:geneProductRef fbc:geneProduct="G_Rv3141"/>
            </fbc:or>
            <fbc:or>
              <fbc:geneProductRef fbc:geneProduct="G_Rv0243"/>
              <fbc:geneProductRef fbc:geneProduct="G_Rv0859"/>
              <fbc:geneProductRef fbc:geneProduct="G_Rv1074c"/>
              <fbc:geneProductRef fbc:geneProduct="G_Rv1323"/>
              <fbc:geneProductRef fbc:geneProduct="G_Rv3556c"/>
            </fbc:or>
          </fbc:and>
        </fbc:geneProductAssociation>
      </reaction>
      <reaction metaid="R_BO19" id="R_BO19" name="BO19" reversible="false" fast="false" fbc:lowerFluxBound="FB4N0" fbc:upperFluxBound="FB6N1000">
        <notes>
          <body xmlns="http://www.w3.org/1999/xhtml">
            <p>References:none</p>
            <p>ECNumbers:none</p>
          </body>
        </notes>
        <listOfReactants>
          <speciesReference species="M_H__91__c__93__" stoichiometry="1" constant="true"/>
          <speciesReference species="M_NADH__91__c__93__" stoichiometry="1" constant="true"/>
          <speciesReference species="M_TRANSDELTA2HYDROXYDODECANOYLCOA__91__c__93__" stoichiometry="1" constant="true"/>
        </listOfReactants>
        <listOfProducts>
          <speciesReference species="M_DODECANOYLCOA__91__c__93__" stoichiometry="1" constant="true"/>
          <speciesReference species="M_H2O__91__c__93__" stoichiometry="1" constant="true"/>
          <speciesReference species="M_NAD__91__c__93__" stoichiometry="1" constant="true"/>
        </listOfProducts>
        <fbc:geneProductAssociation>
          <fbc:and>
            <fbc:or>
              <fbc:geneProductRef fbc:geneProduct="G_Rv0131c"/>
              <fbc:geneProductRef fbc:geneProduct="G_Rv0154c"/>
              <fbc:geneProductRef fbc:geneProduct="G_Rv0215c"/>
              <fbc:geneProductRef fbc:geneProduct="G_Rv0231"/>
              <fbc:geneProductRef fbc:geneProduct="G_Rv0244c"/>
              <fbc:geneProductRef fbc:geneProduct="G_Rv0271c"/>
              <fbc:geneProductRef fbc:geneProduct="G_Rv0400c"/>
              <fbc:geneProductRef fbc:geneProduct="G_Rv0752c"/>
              <fbc:geneProductRef fbc:geneProduct="G_Rv0873"/>
              <fbc:geneProductRef fbc:geneProduct="G_Rv0972c"/>
              <fbc:geneProductRef fbc:geneProduct="G_Rv0975c"/>
              <fbc:geneProductRef fbc:geneProduct="G_Rv1467c"/>
              <fbc:geneProductRef fbc:geneProduct="G_Rv1679"/>
              <fbc:geneProductRef fbc:geneProduct="G_Rv1933c"/>
              <fbc:geneProductRef fbc:geneProduct="G_Rv1934c"/>
              <fbc:geneProductRef fbc:geneProduct="G_Rv2724c"/>
              <fbc:geneProductRef fbc:geneProduct="G_Rv2789c"/>
              <fbc:geneProductRef fbc:geneProduct="G_Rv3061c"/>
              <fbc:geneProductRef fbc:geneProduct="G_Rv3139"/>
              <fbc:geneProductRef fbc:geneProduct="G_Rv3140"/>
              <fbc:geneProductRef fbc:geneProduct="G_Rv3274c"/>
              <fbc:geneProductRef fbc:geneProduct="G_Rv3562"/>
              <fbc:geneProductRef fbc:geneProduct="G_Rv3563"/>
              <fbc:geneProductRef fbc:geneProduct="G_Rv3564"/>
              <fbc:geneProductRef fbc:geneProduct="G_Rv3573c"/>
              <fbc:geneProductRef fbc:geneProduct="G_Rv3761c"/>
              <fbc:geneProductRef fbc:geneProduct="G_Rv3797"/>
              <fbc:geneProductRef fbc:geneProduct="G_Rv0672"/>
              <fbc:geneProductRef fbc:geneProduct="G_Rv2500c"/>
            </fbc:or>
            <fbc:or>
              <fbc:geneProductRef fbc:geneProduct="G_Rv0222"/>
              <fbc:geneProductRef fbc:geneProduct="G_Rv0456c"/>
              <fbc:geneProductRef fbc:geneProduct="G_Rv0632c"/>
              <fbc:geneProductRef fbc:geneProduct="G_Rv0673"/>
              <fbc:geneProductRef fbc:geneProduct="G_Rv0675"/>
              <fbc:geneProductRef fbc:geneProduct="G_Rv0905"/>
              <fbc:geneProductRef fbc:geneProduct="G_Rv0971c"/>
              <fbc:geneProductRef fbc:geneProduct="G_Rv1070c"/>
              <fbc:geneProductRef fbc:geneProduct="G_Rv1071c"/>
              <fbc:geneProductRef fbc:geneProduct="G_Rv1141c"/>
              <fbc:geneProductRef fbc:geneProduct="G_Rv1142c"/>
              <fbc:geneProductRef fbc:geneProduct="G_Rv1472"/>
              <fbc:geneProductRef fbc:geneProduct="G_Rv1935c"/>
              <fbc:geneProductRef fbc:geneProduct="G_Rv2486"/>
              <fbc:geneProductRef fbc:geneProduct="G_Rv2679"/>
              <fbc:geneProductRef fbc:geneProduct="G_Rv2831"/>
              <fbc:geneProductRef fbc:geneProduct="G_Rv3039c"/>
              <fbc:geneProductRef fbc:geneProduct="G_Rv3373"/>
              <fbc:geneProductRef fbc:geneProduct="G_Rv3374"/>
              <fbc:geneProductRef fbc:geneProduct="G_Rv3516"/>
              <fbc:geneProductRef fbc:geneProduct="G_Rv3774"/>
            </fbc:or>
            <fbc:or>
              <fbc:geneProductRef fbc:geneProduct="G_Rv0468"/>
              <fbc:geneProductRef fbc:geneProduct="G_Rv0860"/>
              <fbc:geneProductRef fbc:geneProduct="G_Rv1715"/>
              <fbc:geneProductRef fbc:geneProduct="G_Rv1912c"/>
              <fbc:geneProductRef fbc:geneProduct="G_Rv3141"/>
            </fbc:or>
            <fbc:or>
              <fbc:geneProductRef fbc:geneProduct="G_Rv0243"/>
              <fbc:geneProductRef fbc:geneProduct="G_Rv0859"/>
              <fbc:geneProductRef fbc:geneProduct="G_Rv1074c"/>
              <fbc:geneProductRef fbc:geneProduct="G_Rv1323"/>
              <fbc:geneProductRef fbc:geneProduct="G_Rv3556c"/>
            </fbc:or>
          </fbc:and>
        </fbc:geneProductAssociation>
      </reaction>
      <reaction metaid="R_BO18" id="R_BO18" name="BO18" reversible="false" fast="false" fbc:lowerFluxBound="FB4N0" fbc:upperFluxBound="FB6N1000">
        <notes>
          <body xmlns="http://www.w3.org/1999/xhtml">
            <p>References:none</p>
            <p>ECNumbers:none</p>
          </body>
        </notes>
        <listOfReactants>
          <speciesReference species="M_H2O__91__c__93__" stoichiometry="1" constant="true"/>
          <speciesReference species="M_TRANSDELTA2DODECANOYLCOA__91__c__93__" stoichiometry="1" constant="true"/>
        </listOfReactants>
        <listOfProducts>
          <speciesReference species="M_TRANSDELTA2HYDROXYDODECANOYLCOA__91__c__93__" stoichiometry="1" constant="true"/>
        </listOfProducts>
        <fbc:geneProductAssociation>
          <fbc:and>
            <fbc:or>
              <fbc:geneProductRef fbc:geneProduct="G_Rv0131c"/>
              <fbc:geneProductRef fbc:geneProduct="G_Rv0154c"/>
              <fbc:geneProductRef fbc:geneProduct="G_Rv0215c"/>
              <fbc:geneProductRef fbc:geneProduct="G_Rv0231"/>
              <fbc:geneProductRef fbc:geneProduct="G_Rv0244c"/>
              <fbc:geneProductRef fbc:geneProduct="G_Rv0271c"/>
              <fbc:geneProductRef fbc:geneProduct="G_Rv0400c"/>
              <fbc:geneProductRef fbc:geneProduct="G_Rv0752c"/>
              <fbc:geneProductRef fbc:geneProduct="G_Rv0873"/>
              <fbc:geneProductRef fbc:geneProduct="G_Rv0972c"/>
              <fbc:geneProductRef fbc:geneProduct="G_Rv0975c"/>
              <fbc:geneProductRef fbc:geneProduct="G_Rv1467c"/>
              <fbc:geneProductRef fbc:geneProduct="G_Rv1679"/>
              <fbc:geneProductRef fbc:geneProduct="G_Rv1933c"/>
              <fbc:geneProductRef fbc:geneProduct="G_Rv1934c"/>
              <fbc:geneProductRef fbc:geneProduct="G_Rv2724c"/>
              <fbc:geneProductRef fbc:geneProduct="G_Rv2789c"/>
              <fbc:geneProductRef fbc:geneProduct="G_Rv3061c"/>
              <fbc:geneProductRef fbc:geneProduct="G_Rv3139"/>
              <fbc:geneProductRef fbc:geneProduct="G_Rv3140"/>
              <fbc:geneProductRef fbc:geneProduct="G_Rv3274c"/>
              <fbc:geneProductRef fbc:geneProduct="G_Rv3562"/>
              <fbc:geneProductRef fbc:geneProduct="G_Rv3563"/>
              <fbc:geneProductRef fbc:geneProduct="G_Rv3564"/>
              <fbc:geneProductRef fbc:geneProduct="G_Rv3573c"/>
              <fbc:geneProductRef fbc:geneProduct="G_Rv3761c"/>
              <fbc:geneProductRef fbc:geneProduct="G_Rv3797"/>
              <fbc:geneProductRef fbc:geneProduct="G_Rv0672"/>
              <fbc:geneProductRef fbc:geneProduct="G_Rv2500c"/>
            </fbc:or>
            <fbc:or>
              <fbc:geneProductRef fbc:geneProduct="G_Rv0222"/>
              <fbc:geneProductRef fbc:geneProduct="G_Rv0456c"/>
              <fbc:geneProductRef fbc:geneProduct="G_Rv0632c"/>
              <fbc:geneProductRef fbc:geneProduct="G_Rv0673"/>
              <fbc:geneProductRef fbc:geneProduct="G_Rv0675"/>
              <fbc:geneProductRef fbc:geneProduct="G_Rv0905"/>
              <fbc:geneProductRef fbc:geneProduct="G_Rv0971c"/>
              <fbc:geneProductRef fbc:geneProduct="G_Rv1070c"/>
              <fbc:geneProductRef fbc:geneProduct="G_Rv1071c"/>
              <fbc:geneProductRef fbc:geneProduct="G_Rv1141c"/>
              <fbc:geneProductRef fbc:geneProduct="G_Rv1142c"/>
              <fbc:geneProductRef fbc:geneProduct="G_Rv1472"/>
              <fbc:geneProductRef fbc:geneProduct="G_Rv1935c"/>
              <fbc:geneProductRef fbc:geneProduct="G_Rv2486"/>
              <fbc:geneProductRef fbc:geneProduct="G_Rv2679"/>
              <fbc:geneProductRef fbc:geneProduct="G_Rv2831"/>
              <fbc:geneProductRef fbc:geneProduct="G_Rv3039c"/>
              <fbc:geneProductRef fbc:geneProduct="G_Rv3373"/>
              <fbc:geneProductRef fbc:geneProduct="G_Rv3374"/>
              <fbc:geneProductRef fbc:geneProduct="G_Rv3516"/>
              <fbc:geneProductRef fbc:geneProduct="G_Rv3774"/>
            </fbc:or>
            <fbc:or>
              <fbc:geneProductRef fbc:geneProduct="G_Rv0468"/>
              <fbc:geneProductRef fbc:geneProduct="G_Rv0860"/>
              <fbc:geneProductRef fbc:geneProduct="G_Rv1715"/>
              <fbc:geneProductRef fbc:geneProduct="G_Rv1912c"/>
              <fbc:geneProductRef fbc:geneProduct="G_Rv3141"/>
            </fbc:or>
            <fbc:or>
              <fbc:geneProductRef fbc:geneProduct="G_Rv0243"/>
              <fbc:geneProductRef fbc:geneProduct="G_Rv0859"/>
              <fbc:geneProductRef fbc:geneProduct="G_Rv1074c"/>
              <fbc:geneProductRef fbc:geneProduct="G_Rv1323"/>
              <fbc:geneProductRef fbc:geneProduct="G_Rv3556c"/>
            </fbc:or>
          </fbc:and>
        </fbc:geneProductAssociation>
      </reaction>
      <reaction metaid="R_BO12" id="R_BO12" name="BO12" reversible="false" fast="false" fbc:lowerFluxBound="FB4N0" fbc:upperFluxBound="FB6N1000">
        <notes>
          <body xmlns="http://www.w3.org/1999/xhtml">
            <p>References:none</p>
            <p>ECNumbers:none</p>
          </body>
        </notes>
        <listOfReactants>
          <speciesReference species="M_COA__91__c__93__" stoichiometry="1" constant="true"/>
          <speciesReference species="M_FAD__91__c__93__" stoichiometry="1" constant="true"/>
          <speciesReference species="M_H2O__91__c__93__" stoichiometry="1" constant="true"/>
          <speciesReference species="M_HEXANOYLCOA__91__c__93__" stoichiometry="1" constant="true"/>
          <speciesReference species="M_NAD__91__c__93__" stoichiometry="1" constant="true"/>
        </listOfReactants>
        <listOfProducts>
          <speciesReference species="M_ACCOA__91__c__93__" stoichiometry="1" constant="true"/>
          <speciesReference species="M_BUTANOYLCOA__91__c__93__" stoichiometry="1" constant="true"/>
          <speciesReference species="M_FADH2__91__c__93__" stoichiometry="1" constant="true"/>
          <speciesReference species="M_H__91__c__93__" stoichiometry="1" constant="true"/>
          <speciesReference species="M_NADH__91__c__93__" stoichiometry="1" constant="true"/>
        </listOfProducts>
        <fbc:geneProductAssociation>
          <fbc:and>
            <fbc:or>
              <fbc:geneProductRef fbc:geneProduct="G_Rv0131c"/>
              <fbc:geneProductRef fbc:geneProduct="G_Rv0154c"/>
              <fbc:geneProductRef fbc:geneProduct="G_Rv0215c"/>
              <fbc:geneProductRef fbc:geneProduct="G_Rv0231"/>
              <fbc:geneProductRef fbc:geneProduct="G_Rv0244c"/>
              <fbc:geneProductRef fbc:geneProduct="G_Rv0271c"/>
              <fbc:geneProductRef fbc:geneProduct="G_Rv0400c"/>
              <fbc:geneProductRef fbc:geneProduct="G_Rv0752c"/>
              <fbc:geneProductRef fbc:geneProduct="G_Rv0873"/>
              <fbc:geneProductRef fbc:geneProduct="G_Rv0972c"/>
              <fbc:geneProductRef fbc:geneProduct="G_Rv0975c"/>
              <fbc:geneProductRef fbc:geneProduct="G_Rv1467c"/>
              <fbc:geneProductRef fbc:geneProduct="G_Rv1679"/>
              <fbc:geneProductRef fbc:geneProduct="G_Rv1933c"/>
              <fbc:geneProductRef fbc:geneProduct="G_Rv1934c"/>
              <fbc:geneProductRef fbc:geneProduct="G_Rv2724c"/>
              <fbc:geneProductRef fbc:geneProduct="G_Rv2789c"/>
              <fbc:geneProductRef fbc:geneProduct="G_Rv3061c"/>
              <fbc:geneProductRef fbc:geneProduct="G_Rv3139"/>
              <fbc:geneProductRef fbc:geneProduct="G_Rv3140"/>
              <fbc:geneProductRef fbc:geneProduct="G_Rv3274c"/>
              <fbc:geneProductRef fbc:geneProduct="G_Rv3562"/>
              <fbc:geneProductRef fbc:geneProduct="G_Rv3563"/>
              <fbc:geneProductRef fbc:geneProduct="G_Rv3564"/>
              <fbc:geneProductRef fbc:geneProduct="G_Rv3573c"/>
              <fbc:geneProductRef fbc:geneProduct="G_Rv3761c"/>
              <fbc:geneProductRef fbc:geneProduct="G_Rv3797"/>
              <fbc:geneProductRef fbc:geneProduct="G_Rv0672"/>
              <fbc:geneProductRef fbc:geneProduct="G_Rv2500c"/>
            </fbc:or>
            <fbc:or>
              <fbc:geneProductRef fbc:geneProduct="G_Rv0222"/>
              <fbc:geneProductRef fbc:geneProduct="G_Rv0456c"/>
              <fbc:geneProductRef fbc:geneProduct="G_Rv0632c"/>
              <fbc:geneProductRef fbc:geneProduct="G_Rv0673"/>
              <fbc:geneProductRef fbc:geneProduct="G_Rv0675"/>
              <fbc:geneProductRef fbc:geneProduct="G_Rv0905"/>
              <fbc:geneProductRef fbc:geneProduct="G_Rv0971c"/>
              <fbc:geneProductRef fbc:geneProduct="G_Rv1070c"/>
              <fbc:geneProductRef fbc:geneProduct="G_Rv1071c"/>
              <fbc:geneProductRef fbc:geneProduct="G_Rv1141c"/>
              <fbc:geneProductRef fbc:geneProduct="G_Rv1142c"/>
              <fbc:geneProductRef fbc:geneProduct="G_Rv1472"/>
              <fbc:geneProductRef fbc:geneProduct="G_Rv1935c"/>
              <fbc:geneProductRef fbc:geneProduct="G_Rv2486"/>
              <fbc:geneProductRef fbc:geneProduct="G_Rv2679"/>
              <fbc:geneProductRef fbc:geneProduct="G_Rv2831"/>
              <fbc:geneProductRef fbc:geneProduct="G_Rv3039c"/>
              <fbc:geneProductRef fbc:geneProduct="G_Rv3373"/>
              <fbc:geneProductRef fbc:geneProduct="G_Rv3374"/>
              <fbc:geneProductRef fbc:geneProduct="G_Rv3516"/>
              <fbc:geneProductRef fbc:geneProduct="G_Rv3774"/>
            </fbc:or>
            <fbc:or>
              <fbc:geneProductRef fbc:geneProduct="G_Rv0468"/>
              <fbc:geneProductRef fbc:geneProduct="G_Rv0860"/>
              <fbc:geneProductRef fbc:geneProduct="G_Rv1715"/>
              <fbc:geneProductRef fbc:geneProduct="G_Rv1912c"/>
              <fbc:geneProductRef fbc:geneProduct="G_Rv3141"/>
            </fbc:or>
            <fbc:or>
              <fbc:geneProductRef fbc:geneProduct="G_Rv0243"/>
              <fbc:geneProductRef fbc:geneProduct="G_Rv0859"/>
              <fbc:geneProductRef fbc:geneProduct="G_Rv1074c"/>
              <fbc:geneProductRef fbc:geneProduct="G_Rv1323"/>
              <fbc:geneProductRef fbc:geneProduct="G_Rv3556c"/>
            </fbc:or>
          </fbc:and>
        </fbc:geneProductAssociation>
      </reaction>
      <reaction metaid="R_BO9" id="R_BO9" name="BO9" reversible="false" fast="false" fbc:lowerFluxBound="FB4N0" fbc:upperFluxBound="FB6N1000">
        <notes>
          <body xmlns="http://www.w3.org/1999/xhtml">
            <p>References:none</p>
            <p>ECNumbers:none</p>
          </body>
        </notes>
        <listOfReactants>
          <speciesReference species="M_COA__91__c__93__" stoichiometry="1" constant="true"/>
          <speciesReference species="M_DODECANOYLCOA__91__c__93__" stoichiometry="1" constant="true"/>
          <speciesReference species="M_FAD__91__c__93__" stoichiometry="1" constant="true"/>
          <speciesReference species="M_H2O__91__c__93__" stoichiometry="1" constant="true"/>
          <speciesReference species="M_NAD__91__c__93__" stoichiometry="1" constant="true"/>
        </listOfReactants>
        <listOfProducts>
          <speciesReference species="M_ACCOA__91__c__93__" stoichiometry="1" constant="true"/>
          <speciesReference species="M_DECANOYLCOA__91__c__93__" stoichiometry="1" constant="true"/>
          <speciesReference species="M_FADH2__91__c__93__" stoichiometry="1" constant="true"/>
          <speciesReference species="M_H__91__c__93__" stoichiometry="1" constant="true"/>
          <speciesReference species="M_NADH__91__c__93__" stoichiometry="1" constant="true"/>
        </listOfProducts>
        <fbc:geneProductAssociation>
          <fbc:and>
            <fbc:or>
              <fbc:geneProductRef fbc:geneProduct="G_Rv0131c"/>
              <fbc:geneProductRef fbc:geneProduct="G_Rv0154c"/>
              <fbc:geneProductRef fbc:geneProduct="G_Rv0215c"/>
              <fbc:geneProductRef fbc:geneProduct="G_Rv0231"/>
              <fbc:geneProductRef fbc:geneProduct="G_Rv0244c"/>
              <fbc:geneProductRef fbc:geneProduct="G_Rv0271c"/>
              <fbc:geneProductRef fbc:geneProduct="G_Rv0400c"/>
              <fbc:geneProductRef fbc:geneProduct="G_Rv0752c"/>
              <fbc:geneProductRef fbc:geneProduct="G_Rv0873"/>
              <fbc:geneProductRef fbc:geneProduct="G_Rv0972c"/>
              <fbc:geneProductRef fbc:geneProduct="G_Rv0975c"/>
              <fbc:geneProductRef fbc:geneProduct="G_Rv1467c"/>
              <fbc:geneProductRef fbc:geneProduct="G_Rv1679"/>
              <fbc:geneProductRef fbc:geneProduct="G_Rv1933c"/>
              <fbc:geneProductRef fbc:geneProduct="G_Rv1934c"/>
              <fbc:geneProductRef fbc:geneProduct="G_Rv2724c"/>
              <fbc:geneProductRef fbc:geneProduct="G_Rv2789c"/>
              <fbc:geneProductRef fbc:geneProduct="G_Rv3061c"/>
              <fbc:geneProductRef fbc:geneProduct="G_Rv3139"/>
              <fbc:geneProductRef fbc:geneProduct="G_Rv3140"/>
              <fbc:geneProductRef fbc:geneProduct="G_Rv3274c"/>
              <fbc:geneProductRef fbc:geneProduct="G_Rv3562"/>
              <fbc:geneProductRef fbc:geneProduct="G_Rv3563"/>
              <fbc:geneProductRef fbc:geneProduct="G_Rv3564"/>
              <fbc:geneProductRef fbc:geneProduct="G_Rv3573c"/>
              <fbc:geneProductRef fbc:geneProduct="G_Rv3761c"/>
[truncated: 1,969,745 more chars]
