# Supplementary material for: A systematic evaluation of Mycobacterium tuberculosis Genome-Scale Metabolic Networks
Source: PLoS Comput Biol. 2020 Jun 15;16(6):e1007533. doi: 10.1371/journal.pcbi.1007533 (PMC7316355; doi:10.1371/journal.pcbi.1007533)
Supplement: S6 File — (ZIP) [file pcbi.1007533.s038.zip]

Archive with 34 entries (24 files):
- Check_Mass_Balance_Script/
- Check_Mass_Balance_Script/load_model.m
- Check_Mass_Balance_Script/medium/
- Check_Mass_Balance_Script/medium/ExchangeRxns_MA2015.mat
- Check_Mass_Balance_Script/models/
- Check_Mass_Balance_Script/models/GSMN_TB1.1_grRuleCorrected.mat
- Check_Mass_Balance_Script/models/iCG760_grRuleCorrected.mat
- Check_Mass_Balance_Script/models/iEK1011_biggdb.mat
- Check_Mass_Balance_Script/models/iNJ661v_modified.mat
- Check_Mass_Balance_Script/models/iOSDD890.mat
- Check_Mass_Balance_Script/models/iSM810_grRuleCorrected.mat
- Check_Mass_Balance_Script/models/sMtb.mat
- Check_Mass_Balance_Script/models/sMtb2.0_tics_v13_1.mat
- Check_Mass_Balance_Script/models/sMtb2018_EX.mat
- Check_Mass_Balance_Script/Mtb_check_mass_balance.m
- Check_Mass_Balance_Script/Results/
- Check_Mass_Balance_Script/Results/check_mass_balance.xlsx
- Check_Mass_Balance_Script/Results/iEK1011/
- Check_Mass_Balance_Script/Results/iEK1011/metabolites_without_formulae.txt
- Check_Mass_Balance_Script/Results/iNJ661v_modified/
- Check_Mass_Balance_Script/Results/iNJ661v_modified/mass_imbalanced_reactions.txt
- Check_Mass_Balance_Script/Results/iNJ661v_modified/mass_imbalanced_reactions.xlsx
- Check_Mass_Balance_Script/Results/iOSDD890/
- Check_Mass_Balance_Script/Results/iOSDD890/mass_imbalanced_reactions.txt
- Check_Mass_Balance_Script/Results/iOSDD890/mass_imbalanced_reactions.xlsx
- Check_Mass_Balance_Script/Results/sMtb/
- Check_Mass_Balance_Script/Results/sMtb/mass_imbalanced_reactions.txt
- Check_Mass_Balance_Script/Results/sMtb/metabolites_without_formulae.txt
- Check_Mass_Balance_Script/Results/sMtb2.0/
- Check_Mass_Balance_Script/Results/sMtb2.0/mass_imbalanced_reactions.txt
- Check_Mass_Balance_Script/Results/sMtb2.0/metabolites_without_formulae.txt
- Check_Mass_Balance_Script/Results/sMtb2.0/sMtb2_0_Check_mass_balance.xlsx
- Check_Mass_Balance_Script/Results/sMtb2018/
- Check_Mass_Balance_Script/Results/sMtb2018/metabolites_without_formulae.txt
