# Supplementary material for: A systematic evaluation of Mycobacterium tuberculosis Genome-Scale Metabolic Networks
Source: PLoS Comput Biol. 2020 Jun 15;16(6):e1007533. doi: 10.1371/journal.pcbi.1007533 (PMC7316355; doi:10.1371/journal.pcbi.1007533)
Supplement: S6 File — (ZIP) [file pcbi.1007533.s038.zip › Check_Mass_Balance_Script/Mtb_check_mass_balance.m]

%% Checking massand charge balance
% 18 / 12 / 2017
% V�ctor L�pez University of Antioquia - Colombia

clc; clear all

addpath ('models')
addpath ('medium')

%solverOK = changeCobraSolver('gurobi7','LP');

% metabolic_model: 'iCG760', ' sMtb2.0
%                  'iSM810', 'sMtb',
%                  'GSMN_TB_1.1', 'iNJ661v_modified', 'iOSDD890',
%                  'iEK1011' 'sMtb2018'

METABOLIC_MODEL = 'iEK1011';

model = load_model(METABOLIC_MODEL);

[massImbalance, imBalancedMass, imBalancedCharge, imBalancedRxnBool, Elements, missingFormulaeBool, balancedMetBool] = checkMassChargeBalance(model, -1);

Imbalaneced_Reactions_ID = find(imBalancedRxnBool);
Metabolites_without_formulae = find(missingFormulaeBool);
No_imbalanced_reactions = length(find(imBalancedRxnBool));
No_metabolites_without_formulae = length(find(missingFormulaeBool));
