# Supplementary material for: A systematic evaluation of Mycobacterium tuberculosis Genome-Scale Metabolic Networks
Source: PLoS Comput Biol. 2020 Jun 15;16(6):e1007533. doi: 10.1371/journal.pcbi.1007533 (PMC7316355; doi:10.1371/journal.pcbi.1007533)
Supplement: S6 File — (ZIP) [file pcbi.1007533.s038.zip › Check_Mass_Balance_Script/Results/check_mass_balance.xlsx]

## Sheet: summary
	Table X. mass and charge balance
		GSMN-TB 1.1	iOSDD890	sMtb	iCG760	iSM810	iNJ661v_mod	iEK1011	sMtb2018
	Metabolites without Formulae	667	0	2	754	0	0
	Unbalanced Reactions	UD	78	12	UD	UD	13

## Sheet: sMtb
#Rxn;rxnAbbr;imbalance;equation										metabolite without formula
16;EMB;-1 N;ARA1GALACTANDPP[c] + 70 ARAFDPP[c] <=> ARABINOGALACTANDPP[c] + 70 DPP[c]										ID	Metabolite
48	ARA1GALACTANDPP[c]	-1	C254H424NO173P3							93	FERI[c]
49	ARAFDPP[c]	-70	C55H92O11P2							95	FERO[c]
50	ARABINOGALACTANDPP[c]	1	C604H1054O663P73
51	DPP[c]	70	C50H83O4P
17;ECHA20;-1 H;H[c] + H2O[c] + HIPECOA[c] -> HIPOHCOA[c]
2	H[c]	-1	H
4	H2O[c]	-1	H2O
52	HIPECOA[c]	-1	C34H52N7O19P3S
53	HIPOHCOA[c]	1	C34H54N7O20P3S
186;MCACP;0 H, 0 C;0.05 24MC26ACYLACP[c] + 0.05 246MC29ACYLACP[c] + 0.05 246810MC33ACYLACP[c] + 0.05 246810MC35ACYLACP[c] + 0.65 2468MC30ACYLACP[c] + 0.05 2468MC32ACYLACP[c] + 0.05 246MC27ACYLACP[c] + 0.05 24MC24ACYLACP[c] -> MYCOCEROSOYLACP[c]
226	24MC26ACYLACP[c]	-0.05	C26H51OSR
227	246MC29ACYLACP[c]	-0.05	C29H57OSR
335	246810MC33ACYLACP[c]	-0.05	C33H65OSR
336	246810MC35ACYLACP[c]	-0.05	C35H69OSR
337	2468MC30ACYLACP[c]	-0.65	C30H59OSR
338	2468MC32ACYLACP[c]	-0.05	C32H63OSR
339	246MC27ACYLACP[c]	-0.05	C27H53OSR
340	24MC24ACYLACP[c]	-0.05	C24H47OSR
341	MYCOCEROSOYLACP[c]	1	C30H59OSR
296;MURC;-1 O;ATP[c] + ALA[c] + 0.3 UDPNAM[c] + 0.7 UDPNGM[c] <=> ADP[c] + PI[c] + UDPNAMNGMALA[c]
12	ATP[c]	-1	C10H16N5O13P3
14	ADP[c]	1	C10H15N5O10P2
59	PI[c]	1	H3PO4
172	ALA[c]	-1	C3H7NO2
507	UDPNAM[c]	-0.3	C20H31N3O19P2
516	UDPNGM[c]	-0.7	C20H31N3O20P2
525	UDPNAMNGMALA[c]	1	C23H36N4O20P2
448;PPTHIO5;0 H, 0 C;0.06 PHENOLPHTHIODIOLONEC35K2[c] + 0.04 PHENOLPHTHIODIOLONEC33K2[c] + 0.33 PHENOLPHTHIODIOLONEC34K3[c] + 0.57 PHENOLPHTHIODIOLONEC36K3[c] -> PHENOLPHTHIODIOLONE[c]
669	PHENOLPHTHIODIOLONEC35K2[c]	-0.06	C41H74O4
670	PHENOLPHTHIODIOLONEC33K2[c]	-0.04	C39H70O4
671	PHENOLPHTHIODIOLONEC34K3[c]	-0.33	C40H72O4
672	PHENOLPHTHIODIOLONEC36K3[c]	-0.57	C42H76O4
673	PHENOLPHTHIODIOLONE[c]	1	C41H74O4
589;PTHIO5;0 H, 0 C;0.04 PHTHIODIOLONEC32K2[c] + 0.57 PHTHIODIOLONEC35K3[c] + 0.33 PHTHIODIOLONEC33K3[c] + 0.06 PHTHIODIOLONEC34K2[c] -> PHTHIODIOLONE[c]
703	PHTHIODIOLONEC32K2[c]	-0.04	C32H64O3
704	PHTHIODIOLONEC35K3[c]	-0.57	C35H70O3
775	PHTHIODIOLONEC33K3[c]	-0.33	C33H66O3
781	PHTHIODIOLONEC34K2[c]	-0.06	C34H68O3
782	PHTHIODIOLONE[c]	1	C34H68O3
601;VIUB;0 H, 0 C, 0 O, 0 N;H2O[c] + ATP[c] + 0.0005 MBTC18ANOYL[c] + 0.001 MBTMAL[c] + 0.0005 MBTC18ENOYL[c] + FE3[e] -> ADP[c] + PI[c] + FE3[c]
4	H2O[c]	-1	H2O
12	ATP[c]	-1	C10H16N5O13P3
14	ADP[c]	1	C10H15N5O10P2
59	PI[c]	1	H3PO4
253	MBTC18ANOYL[c]	-0.0005	C45H73N5O10
255	MBTMAL[c]	-0.001	C30H41N5O12
484	FE3[c]	1	Fe
783	MBTC18ENOYL[c]	-0.0005	C45H71N5O10
788	FE3[e]	-1	Fe
672;PHBADC;1 H;DTDPRHAM[c] + GDPFUC[c] + PHBADI[c] -> GDP[c] + DTDP[c] + PHBADIRF[c]
11	GDP[c]	1	C10H15N5O11P2
15	DTDP[c]	1	C10H16N2O11P2
231	PHBADIRF[c]	1	C26H39O15
425	DTDPRHAM[c]	-1	C16H26N2O15P2
485	GDPFUC[c]	-1	C16H25N5O15P2
842	PHBADI[c]	-1	C14H18O7
675;FBPA;-196 H, -100 C;2 TREHALOSEMONOMYCOLATE[c] -> TRE[c] + TREHALOSEDIMYCOLATE[c]
323	TRE[c]	1	C12H22O11
347	TREHALOSEMONOMYCOLATE[c]	-2	C94H180O13
847	TREHALOSEDIMYCOLATE[c]	1	C76H142O15
694;AGPGLCN;-60 R, -60 R, -60 FULLR;ARABINOGALACTANDPP[c] + 30 PEPTIDOGLYCAN[c] -> DPP[c] + ARABINOGALACTANPEPTIDOGLYCAN[c]
50	ARABINOGALACTANDPP[c]	-1	C604H1054O663P73
51	DPP[c]	1	C50H83O4P
478	ARABINOGALACTANPEPTIDOGLYCAN[c]	1	C1664H2711N210O1289P72
854	PEPTIDOGLYCAN[c]	-30	C37H58N7O21R2
809;PTGLCN;-15 H, -8 C, -3 O, -1 P, -1 N, 2 R, 2 R, 2 FULLR;LIPID2[c] -> DPP[c] + PEPTIDOGLYCAN[c]
51	DPP[c]	1	C50H83O4P
854	PEPTIDOGLYCAN[c]	1	C37H58N7O21R2
861	LIPID2[c]	-1	C95H156N8O28P2
1041;MYCOE;-1 H, 0 C, 0 O;ACP[c] + 0.117 KC86MYCOLATE26[c] + 0.138 AC82MYCOLATE26[c] + 0.317 AC80MYCOLATE26[c] + 0.145 AC78MYCOLATE26[c] + 0.152 MC87MYCOLATE26[c] + 0.131 MC85MYCOLATE26[c] -> H2O[c] + C78MYCOLATEACP[c]
4	H2O[c]	1	H2O
112	ACP[c]	-1	HSR
439	KC86MYCOLATE26[c]	-0.117	C86H168O4
454	AC82MYCOLATE26[c]	-0.138	C82H160O3
456	AC80MYCOLATE26[c]	-0.317	C80H156O3
458	AC78MYCOLATE26[c]	-0.145	C78H152O3
463	MC87MYCOLATE26[c]	-0.152	C87H172O4
465	MC85MYCOLATE26[c]	-0.131	C85H168O4
857	C78MYCOLATEACP[c]	1	C82H159O2SR

## Sheet: iOSDD890
#Rxn;rxnAbbr;imbalance;equation						metabolite without formula
13;ACCC;1 H;co2[c] + hexccoa[c] -> h2o[c] + chexccoa[c]						Each metabolite has formulae.
10	h2o[c]	1	H2O
40	co2[c]	-1
41	hexccoa[c]	-1	´*
42	chexccoa[c]	1	*o
24;ACPr;-6 O, -2 P;atp[c] + actp[c] -> ac[c] + adp[c]
2	atp[c]	-1	C10H12N5O13P3
32	ac[c]	1	C2H3O2
44	adp[c]	1	C10H12N5O10P2
58	actp[c]	-1	C2H3O5P
223;DHNAOT2;-16 H, -10 C;dhna[c] + octdp[c] -> ppi[c] + h[c] + co2[c] + 2dmmq6[c]
6	ppi[c]	1	HO7P2
15	h[c]	1	H
40	co2[c]	1	CO2
149	2dmmq6[c]	1	C40H54O2
325	dhna[c]	-1	C11H7O4
326	octdp[c]	-1	C40H65O7P2
224;DHNPA;1 H;dhnpt[c] -> h[c] + gcald[c] + 2ahhmp[c]
15	h[c]	1	H
127	gcald[c]	1	C2H4O2
327	dhnpt[c]	-1	C9H13N5O4
328	2ahhmp[c]	1	C7H9N5O2
453;G6PDH2;2 H;nadp[c] + g6p[c] -> 3 h[c] + nadph[c] + 6pgl[c]
15	h[c]	3	H
16	nadph[c]	1	C21H26N7O17P3
18	nadp[c]	-1	C21H25N7O17P3
529	g6p[c]	-1	C6H11O9P
530	6pgl[c]	1	C6H9O9P
508;GTHRDt2;-1 H;atp[c] + h2o[c] + gthrd[e] -> pi[c] + adp[c] + gthrd[c]
2	atp[c]	-1	C10H12N5O13P3
10	h2o[c]	-1	H2O
13	pi[c]	1	HO4P
44	adp[c]	1	C10H12N5O10P2
376	gthrd[e]	-1	C10H16N3O6S
574	gthrd[c]	1	C10H16N3O6S
655;MYCFLUX1;-150 H, -77 C, -3 O, 1 R, 1 Y, 1 R, 1 FULLR;mycolate[c] -> rmyc[c]
656	mycolate[c]	-1	C78H150O3
657	rmyc[c]	1	RMYC
656;MYCFLUX2;-162 H, -83 C, -3 O, 1 R, 1 Y, 1 R, 1 FULLR;mmycolate[c] -> rmyc[c]
657	rmyc[c]	1	RMYC
658	mmycolate[c]	-1	C84H162O3
657;MYCFLUX3;-166 H, -85 C, -3 O, 1 R, 1 Y, 1 R, 1 FULLR;kmycolate[c] -> rmyc[c]
657	rmyc[c]	1	RMYC
659	kmycolate[c]	-1	C86H166O3
658;MYCFLUX4;-164 H, -83 C, -4 O, 1 R, 1 Y, 1 R, 1 FULLR;mmmycolate[c] -> rmyc[c]
657	rmyc[c]	1	RMYC
660	mmmycolate[c]	-1	C84H164O4
659;MYCFLUX5;-168 H, -85 C, -4 O, 1 R, 1 Y, 1 R, 1 FULLR;mkmycolate[c] -> rmyc[c]
657	rmyc[c]	1	RMYC
661	mkmycolate[c]	-1	C86H168O4
879;R05224;-1 H;2 atp[c] + h2o[c] + 2 gln-L[c] + hgbyr[c] -> ppi[c] + h[c] + 2 glu-L[c] + 2 adp[c] + hgbam[c]
2	atp[c]	-2	C10H12N5O13P3
6	ppi[c]	1	HO7P2
10	h2o[c]	-1	H2O
15	h[c]	1	H
27	glu-L[c]	2	C5H8NO4
44	adp[c]	2	C10H12N5O10P2
83	gln-L[c]	-2	C5H10N2O3
239	hgbam[c]	1	C45H57N6O12
706	hgbyr[c]	-1	C45H54N4O14
955;THZSN;-1 H;cys-L[c] + tyr-L[c] + dxyl[c] -> h2o[c] + h[c] + co2[c] + pyr[c] + nh4[c] + 4hba[c] + 4mhetz[c]
10	h2o[c]	1	H2O
15	h[c]	1	H
40	co2[c]	1	CO2
56	pyr[c]	1	C3H3O3
75	nh4[c]	1	H4N
155	cys-L[c]	-1	C3H7NO2S
798	tyr-L[c]	-1	C9H11NO3
799	4hba[c]	1	C7H8O2
801	dxyl[c]	-1	C5H10O4
802	4mhetz[c]	1	C6H9NOS
1007;UGLDDS1;-1 H;atp[c] + alaala[c] + uAgl[c] -> pi[c] + adp[c] + uAgla[c]
2	atp[c]	-1	C10H12N5O13P3
13	pi[c]	1	HO4P
44	adp[c]	1	C10H12N5O10P2
137	alaala[c]	-1	C6H12N2O3
691	uAgla[c]	1	C40H62N9O26P2
817	uAgl[c]	-1	C34H52N7O24P2
1008;UGLDDS2;-1 H;atp[c] + alaala[c] + uGgl[c] -> pi[c] + adp[c] + uGgla[c]
2	atp[c]	-1	C10H12N5O13P3
13	pi[c]	1	HO4P
44	adp[c]	1	C10H12N5O10P2
137	alaala[c]	-1	C6H12N2O3
693	uGgla[c]	1	C40H62N9O26P2
818	uGgl[c]	-1	C34H52N7O24P2
1029;AH7PK;1 H;atp[c] + gmhep7p[c] -> adp[c] + gmhep17bp[c]
2	atp[c]	-1	C10H12N5O13P3
44	adp[c]	1	C10H12N5O10P2
835	gmhep7p[c]	-1	C7H15O10P
836	gmhep17bp[c]	1	C7H16O13P2
1030;BH7PK;1 H;atp[c] + gmhep7p[c] -> adp[c] + gbmh17p-D[c]
2	atp[c]	-1	C10H12N5O13P3
44	adp[c]	1	C10H12N5O10P2
835	gmhep7p[c]	-1	C7H15O10P
837	gbmh17p-D[c]	1	C7H16O13P2
1031;ABH17BPP_a;-2 H;h2o[c] + gmhep17bp[c] -> pi[c] + gmhep1p[c]
10	h2o[c]	-1	H2O
13	pi[c]	1	HO4P
836	gmhep17bp[c]	-1	C7H16O13P2
838	gmhep1p[c]	1	C7H15O10P
1032;ABH17BPP_b;-2 H;h2o[c] + gmhep17bp[c] -> pi[c] + gbmh1p-D[c]
10	h2o[c]	-1	H2O
13	pi[c]	1	HO4P
836	gmhep17bp[c]	-1	C7H16O13P2
839	gbmh1p-D[c]	1	C7H15O10P
1033;MAN1PT3;1 H;gtp[c] + gmhep1p[c] -> ppi[c] + gamgdp-D[c]
6	ppi[c]	1	HO7P2
38	gtp[c]	-1	C10H12N5O14P3
838	gmhep1p[c]	-1	C7H15O10P
840	gamgdp-D[c]	1	C17H27N5O17P2
1034;H1PAT_b;1 H;atp[c] + gbmh1p-D[c] -> ppi[c] + adphep-DD[c]
2	atp[c]	-1	C10H12N5O13P3
6	ppi[c]	1	HO7P2
839	gbmh1p-D[c]	-1	C7H15O10P
841	adphep-DD[c]	1	C17H27N5O16P2
1036;UCBL;-1 H;atp[c] + h[c] + hco3[c] + urea[c] <=> pi[c] + adp[c] + u1c[c]
2	atp[c]	-1	C10H12N5O13P3
13	pi[c]	1	HO4P
15	h[c]	-1	H
43	hco3[c]	-1	CHO3
44	adp[c]	1	C10H12N5O10P2
116	urea[c]	-1	CH4N2O
843	u1c[c]	1	C2H4N2O3
1039;HMEDR;-3 H;h[c] + nadh[c] + hmbpp[c] -> h2o[c] + nad[c] + ipdp[c]
10	h2o[c]	1	H2O
15	h[c]	-1	H
35	nad[c]	1	C21H26N7O14P2
36	nadh[c]	-1	C21H27N7O14P2
302	ipdp[c]	1	C5H9O7P2
845	hmbpp[c]	-1	C5H12O8P2
1041;UCE_1;-3 H;3 h[c] + ipdp[c] + ggdp[c] -> ppi[c] + ptdp[c]
6	ppi[c]	1	HO7P2
15	h[c]	-3	H
302	ipdp[c]	-1	C5H9O7P2
846	ggdp[c]	-1	C20H36O7P2
847	ptdp[c]	1	C25H44O7P2
1042;PRTT;-3 H;3 h[c] + ipdp[c] + ptdp[c] -> ppi[c] + hpdp[c]
6	ppi[c]	1	HO7P2
15	h[c]	-3	H
302	ipdp[c]	-1	C5H9O7P2
847	ptdp[c]	-1	C25H44O7P2
848	hpdp[c]	1	C30H52O7P2
1043;HTPS;-3 H;3 h[c] + ipdp[c] + hpdp[c] -> ppi[c] + htdp[c]
6	ppi[c]	1	HO7P2
15	h[c]	-3	H
302	ipdp[c]	-1	C5H9O7P2
848	hpdp[c]	-1	C30H52O7P2
849	htdp[c]	1	C35H60O7P2
1045;PPGPP;-6 H;h2o[c] + gdpdp[c] -> ppi[c] + gdp[c]
6	ppi[c]	1	HO7P2
10	h2o[c]	-1	H2O
86	gdp[c]	1	C10H12N5O11P2
850	gdpdp[c]	-1	C10H17N5O17P4
1050;ADPRDP;-2 H;h2o[c] + adprib[c] -> amp[c] + r5p[c]
4	amp[c]	1	C10H12N5O7P
10	h2o[c]	-1	H2O
750	r5p[c]	1	C5H9O8P
854	adprib[c]	-1	C15H21N5O14P2
1051;Gln_LT;-11 H, -5 C, -3 O, -2 N;atp[e] + h2o[e] + gln-L[e] -> pi[c] + adp[c] + gln[c]
13	pi[c]	1	HO4P
44	adp[c]	1	C10H12N5O10P2
366	atp[e]	-1	C10H12N5O13P3
379	h2o[e]	-1	H2O
855	gln-L[e]	-1	C5H10N2O3
856	gln[c]	1	Unknown
1056;IPDPUDCT;-3 H;7 ipdp[c] + ggdp[c] -> 7 ppi[c] + udcpdp[c]
6	ppi[c]	7	HO7P2
302	ipdp[c]	-7	C5H9O7P2
742	udcpdp[c]	1	C55H89O7P2
846	ggdp[c]	-1	C20H36O7P2
1059;PDBL_2;9 H, 5 C, 8 O, 1 P;gln-L[c] + g3p[c] + r5p-D[c] -> 3 h2o[c] + pi[c] + h[c] + glu-L[c] + pydx5p[c]
10	h2o[c]	3	H2O
13	pi[c]	1	HO4P
15	h[c]	1	H
27	glu-L[c]	1	C5H8NO4
83	gln-L[c]	-1	C5H10N2O3
348	g3p[c]	-1	C3H5O6P
712	pydx5p[c]	1	C8H8NO6P
859	r5p-D[c]	-1	Unknown
1061;PDBL_4;9 H, 5 C, 8 O, 1 P;gln-L[c] + dhap[c] + r5p-D[c] -> 3 h2o[c] + pi[c] + h[c] + glu-L[c] + pydx5p[c]
10	h2o[c]	3	H2O
13	pi[c]	1	HO4P
15	h[c]	1	H
27	glu-L[c]	1	C5H8NO4
83	gln-L[c]	-1	C5H10N2O3
486	dhap[c]	-1	C3H5O6P
712	pydx5p[c]	1	C8H8NO6P
859	r5p-D[c]	-1	Unknown
1066;2O4EH;-1 H;h2o[c] + 2h24pdn[c] -> 4h2opntn[c]
10	h2o[c]	-1	H2O
587	4h2opntn[c]	1	C5H7O4
864	2h24pdn[c]	-1	C5H6O3
1068;Mot;-1 H;atp[c] + h2o[c] + mob[e] <=> pi[c] + adp[c] + mob[c]
2	atp[c]	-1	C10H12N5O13P3
10	h2o[c]	-1	H2O
13	pi[c]	1	HO4P
44	adp[c]	1	C10H12N5O10P2
865	mob[e]	-1	MoO4
866	mob[c]	1	MoO4
1072;DMHDRFS;-2 C, -4 O;h2o[c] + 2 amet[c] + 34hpp[c] + 5a6rac[c] -> 2 h[c] + nh4[c] + 2 met-L[c] + 2 dad-5[c] + fo[c]
10	h2o[c]	-1	H2O
15	h[c]	2	H
75	nh4[c]	1	H4N
89	amet[c]	-2	C15H23N6O5S
580	met-L[c]	2	C5H11NO2S
740	34hpp[c]	-1	C9H7O4
858	dad-5[c]	2	C10H13N5O3
871	5a6rac[c]	-1	C9H16N4O6
872	fo[c]	1	C16H17N3O7
1080;MPTSS;-11 H, -10 C, -6 O, -1 P, -5 N;atp[c] + MoaD[c] -> ppi[c] + MoaD-AMP[c]
2	atp[c]	-1	C10H12N5O13P3
6	ppi[c]	1	HO7P2
879	MoaD[c]	-1	NaN
880	MoaD-AMP[c]	1	NaN
1081;MBP_2;-1 S;cys-L[c] + MoaD-AMP[c] -> ala-L[c] + MoaD-SH[c]
139	ala-L[c]	1	C3H7NO2
155	cys-L[c]	-1	C3H7NO2S
880	MoaD-AMP[c]	-1	NaN
881	MoaD-SH[c]	1	NaN
1082;MODBS;2 H, 2 S;cpmp[c] + 2 MoaD-SH[c] -> 2 h2o[c] + 2 MoaD[c] + mobpt[c]
10	h2o[c]	2	H2O
878	cpmp[c]	-1	C10H13N5O8P
879	MoaD[c]	2	NaN
881	MoaD-SH[c]	-2	NaN
882	mobpt[c]	1	C10H11N5O6PS2
1086;FAD_1;5 H, 2 C, 1 O;coa[c] + nad[c] + fad[c] + octscoa[c] -> accoa[c] + nadh[c] + fadh2[c] + hexscoa[c]
30	accoa[c]	1	C23H34N7O17P3S
33	coa[c]	-1	C21H32N7O16P3S
35	nad[c]	-1	C21H26N7O14P2
36	nadh[c]	1	C21H27N7O14P2
458	fad[c]	-1	C27H31N9O15P2
459	fadh2[c]	1	C27H33N9O15P2
886	octscoa[c]	-1	NaN
887	hexscoa[c]	1	NaN
1087;FAD_2;5 H, 2 C, 1 O;coa[c] + nad[c] + fad[c] + hexscoa[c] -> accoa[c] + nadh[c] + fadh2[c] + tetscoa[c]
30	accoa[c]	1	C23H34N7O17P3S
33	coa[c]	-1	C21H32N7O16P3S
35	nad[c]	-1	C21H26N7O14P2
36	nadh[c]	1	C21H27N7O14P2
458	fad[c]	-1	C27H31N9O15P2
459	fadh2[c]	1	C27H33N9O15P2
887	hexscoa[c]	-1	NaN
888	tetscoa[c]	1	NaN
1088;FAD_3;5 H, 2 C, 1 O;coa[c] + nad[c] + fad[c] + tetscoa[c] -> accoa[c] + nadh[c] + fadh2[c] + doscoa[c]
30	accoa[c]	1	C23H34N7O17P3S
33	coa[c]	-1	C21H32N7O16P3S
35	nad[c]	-1	C21H26N7O14P2
36	nadh[c]	1	C21H27N7O14P2
458	fad[c]	-1	C27H31N9O15P2
459	fadh2[c]	1	C27H33N9O15P2
888	tetscoa[c]	-1	NaN
889	doscoa[c]	1	NaN
1089;FAD_4;5 H, 2 C, 1 O;coa[c] + nad[c] + fad[c] + doscoa[c] -> accoa[c] + nadh[c] + fadh2[c] + eiscoa[c]
30	accoa[c]	1	C23H34N7O17P3S
33	coa[c]	-1	C21H32N7O16P3S
35	nad[c]	-1	C21H26N7O14P2
36	nadh[c]	1	C21H27N7O14P2
458	fad[c]	-1	C27H31N9O15P2
459	fadh2[c]	1	C27H33N9O15P2
889	doscoa[c]	-1	NaN
890	eiscoa[c]	1	NaN
1090;FAD_5;5 H, 2 C, 1 O;coa[c] + nad[c] + fad[c] + eiscoa[c] -> accoa[c] + nadh[c] + fadh2[c] + octdcoa[c]
30	accoa[c]	1	C23H34N7O17P3S
33	coa[c]	-1	C21H32N7O16P3S
35	nad[c]	-1	C21H26N7O14P2
36	nadh[c]	1	C21H27N7O14P2
458	fad[c]	-1	C27H31N9O15P2
459	fadh2[c]	1	C27H33N9O15P2
890	eiscoa[c]	-1	NaN
891	octdcoa[c]	1	NaN
1091;FAD_6;5 H, 2 C, 1 O;coa[c] + nad[c] + fad[c] + octdcoa[c] -> accoa[c] + nadh[c] + fadh2[c] + hexdcoa[c]
30	accoa[c]	1	C23H34N7O17P3S
33	coa[c]	-1	C21H32N7O16P3S
35	nad[c]	-1	C21H26N7O14P2
36	nadh[c]	1	C21H27N7O14P2
458	fad[c]	-1	C27H31N9O15P2
459	fadh2[c]	1	C27H33N9O15P2
891	octdcoa[c]	-1	NaN
892	hexdcoa[c]	1	NaN
1092;FAD_7;63 H, 37 C, 18 O, 3 P, 1 S, 6 N, -1 Na;coa[c] + nad[c] + fad[c] + hexdcoa[c] -> accoa[c] + nadh[c] + tdcoa[c] + fadh2[c]
30	accoa[c]	1	C23H34N7O17P3S
33	coa[c]	-1	C21H32N7O16P3S
35	nad[c]	-1	C21H26N7O14P2
36	nadh[c]	1	C21H27N7O14P2
435	tdcoa[c]	1	C35H58N7O17P3S
458	fad[c]	-1	C27H31N9O15P2
459	fadh2[c]	1	C27H33N9O15P2
892	hexdcoa[c]	-1	NaN
1093;FAD_8;-53 H, -33 C, -16 O, -3 P, -1 S, -6 N, 1 Na;coa[c] + nad[c] + tdcoa[c] + fad[c] -> accoa[c] + nadh[c] + fadh2[c] + dodcoa[c]
30	accoa[c]	1	C23H34N7O17P3S
33	coa[c]	-1	C21H32N7O16P3S
35	nad[c]	-1	C21H26N7O14P2
36	nadh[c]	1	C21H27N7O14P2
435	tdcoa[c]	-1	C35H58N7O17P3S
458	fad[c]	-1	C27H31N9O15P2
459	fadh2[c]	1	C27H33N9O15P2
893	dodcoa[c]	1	NaN
1094;FAD_9;5 H, 2 C, 1 O;coa[c] + nad[c] + fad[c] + dodcoa[c] -> accoa[c] + nadh[c] + fadh2[c] + decoa[c]
30	accoa[c]	1	C23H34N7O17P3S
33	coa[c]	-1	C21H32N7O16P3S
35	nad[c]	-1	C21H26N7O14P2
36	nadh[c]	1	C21H27N7O14P2
458	fad[c]	-1	C27H31N9O15P2
459	fadh2[c]	1	C27H33N9O15P2
893	dodcoa[c]	-1	NaN
894	decoa[c]	1	NaN
1095;FAD_10;51 H, 31 C, 18 O, 3 P, 1 S, 6 N, -1 Na;coa[c] + nad[c] + fad[c] + decoa[c] -> accoa[c] + nadh[c] + occoa[c] + fadh2[c]
30	accoa[c]	1	C23H34N7O17P3S
33	coa[c]	-1	C21H32N7O16P3S
35	nad[c]	-1	C21H26N7O14P2
36	nadh[c]	1	C21H27N7O14P2
441	occoa[c]	1	C29H46N7O17P3S
458	fad[c]	-1	C27H31N9O15P2
459	fadh2[c]	1	C27H33N9O15P2
894	decoa[c]	-1	NaN
1096;FAD_11;-41 H, -27 C, -16 O, -3 P, -1 S, -6 N, 1 Na;coa[c] + nad[c] + occoa[c] + fad[c] -> accoa[c] + nadh[c] + fadh2[c] + hexcoa[c]
30	accoa[c]	1	C23H34N7O17P3S
33	coa[c]	-1	C21H32N7O16P3S
35	nad[c]	-1	C21H26N7O14P2
36	nadh[c]	1	C21H27N7O14P2
441	occoa[c]	-1	C29H46N7O17P3S
458	fad[c]	-1	C27H31N9O15P2
459	fadh2[c]	1	C27H33N9O15P2
895	hexcoa[c]	1	NaN
1097;FAD_12;5 H, 2 C, 1 O;coa[c] + nad[c] + fad[c] + hexcoa[c] -> accoa[c] + nadh[c] + fadh2[c] + butcoa[c]
30	accoa[c]	1	C23H34N7O17P3S
33	coa[c]	-1	C21H32N7O16P3S
35	nad[c]	-1	C21H26N7O14P2
36	nadh[c]	1	C21H27N7O14P2
458	fad[c]	-1	C27H31N9O15P2
459	fadh2[c]	1	C27H33N9O15P2
895	hexcoa[c]	-1	NaN
896	butcoa[c]	1	NaN
1098;FAD_13;39 H, 25 C, 18 O, 3 P, 1 S, 6 N, -1 Na;coa[c] + nad[c] + fad[c] + butcoa[c] -> 2 accoa[c] + nadh[c] + fadh2[c]
30	accoa[c]	2	C23H34N7O17P3S
33	coa[c]	-1	C21H32N7O16P3S
35	nad[c]	-1	C21H26N7O14P2
36	nadh[c]	1	C21H27N7O14P2
458	fad[c]	-1	C27H31N9O15P2
459	fadh2[c]	1	C27H33N9O15P2
896	butcoa[c]	-1	NaN
1099;FAD_14;1 H, 1 O;coa[c] + nad[c] + odecoa[c] + fad[c] -> accoa[c] + nadh[c] + hdcoa[c] + fadh2[c]
30	accoa[c]	1	C23H34N7O17P3S
33	coa[c]	-1	C21H32N7O16P3S
35	nad[c]	-1	C21H26N7O14P2
36	nadh[c]	1	C21H27N7O14P2
311	hdcoa[c]	1	C37H60N7O17P3S
313	odecoa[c]	-1	C39H64N7O17P3S
458	fad[c]	-1	C27H31N9O15P2
459	fadh2[c]	1	C27H33N9O15P2
1100;FAD_15;-55 H, -35 C, -16 O, -3 P, -1 S, -6 N, 1 Na;coa[c] + nad[c] + hdcoa[c] + fad[c] -> accoa[c] + nadh[c] + fadh2[c] + c5tetdcoa[c]
30	accoa[c]	1	C23H34N7O17P3S
33	coa[c]	-1	C21H32N7O16P3S
35	nad[c]	-1	C21H26N7O14P2
36	nadh[c]	1	C21H27N7O14P2
311	hdcoa[c]	-1	C37H60N7O17P3S
458	fad[c]	-1	C27H31N9O15P2
459	fadh2[c]	1	C27H33N9O15P2
897	c5tetdcoa[c]	1	NaN
1101;FAD_16;5 H, 2 C, 1 O;coa[c] + nad[c] + fad[c] + c5tetdcoa[c] -> accoa[c] + nadh[c] + fadh2[c] + c3dodcoa[c]
30	accoa[c]	1	C23H34N7O17P3S
33	coa[c]	-1	C21H32N7O16P3S
35	nad[c]	-1	C21H26N7O14P2
36	nadh[c]	1	C21H27N7O14P2
458	fad[c]	-1	C27H31N9O15P2
459	fadh2[c]	1	C27H33N9O15P2
897	c5tetdcoa[c]	-1	NaN
898	c3dodcoa[c]	1	NaN
1104;FAD_19;1 H;nad[c] + d2hdodcoa[c] -> nadh[c] + dodcoa[c]
35	nad[c]	-1	C21H26N7O14P2
36	nadh[c]	1	C21H27N7O14P2
893	dodcoa[c]	1	NaN
900	d2hdodcoa[c]	-1	NaN
1105;FAD_20;5 H, 2 C, 1 O;coa[c] + nad[c] + fad[c] + nodcoa[c] -> accoa[c] + nadh[c] + fadh2[c] + hepdcoa[c]
30	accoa[c]	1	C23H34N7O17P3S
33	coa[c]	-1	C21H32N7O16P3S
35	nad[c]	-1	C21H26N7O14P2
36	nadh[c]	1	C21H27N7O14P2
458	fad[c]	-1	C27H31N9O15P2
459	fadh2[c]	1	C27H33N9O15P2
901	nodcoa[c]	-1	NaN
902	hepdcoa[c]	1	NaN
1106;FAD_21;5 H, 2 C, 1 O;coa[c] + nad[c] + fad[c] + hepdcoa[c] -> accoa[c] + nadh[c] + fadh2[c] + pentdcoa[c]
30	accoa[c]	1	C23H34N7O17P3S
33	coa[c]	-1	C21H32N7O16P3S
35	nad[c]	-1	C21H26N7O14P2
36	nadh[c]	1	C21H27N7O14P2
458	fad[c]	-1	C27H31N9O15P2
459	fadh2[c]	1	C27H33N9O15P2
902	hepdcoa[c]	-1	NaN
903	pentdcoa[c]	1	NaN
1107;FAD_22;5 H, 2 C, 1 O;coa[c] + nad[c] + fad[c] + pentdcoa[c] -> accoa[c] + nadh[c] + fadh2[c] + tridcoa[c]
30	accoa[c]	1	C23H34N7O17P3S
33	coa[c]	-1	C21H32N7O16P3S
35	nad[c]	-1	C21H26N7O14P2
36	nadh[c]	1	C21H27N7O14P2
458	fad[c]	-1	C27H31N9O15P2
459	fadh2[c]	1	C27H33N9O15P2
903	pentdcoa[c]	-1	NaN
904	tridcoa[c]	1	NaN
1108;FAD_23;5 H, 2 C, 1 O;coa[c] + nad[c] + fad[c] + tridcoa[c] -> accoa[c] + nadh[c] + fadh2[c] + undcoa[c]
30	accoa[c]	1	C23H34N7O17P3S
33	coa[c]	-1	C21H32N7O16P3S
35	nad[c]	-1	C21H26N7O14P2
36	nadh[c]	1	C21H27N7O14P2
458	fad[c]	-1	C27H31N9O15P2
459	fadh2[c]	1	C27H33N9O15P2
904	tridcoa[c]	-1	NaN
905	undcoa[c]	1	NaN
1109;FAD_24;5 H, 2 C, 1 O;coa[c] + nad[c] + fad[c] + undcoa[c] -> accoa[c] + nadh[c] + fadh2[c] + nocoa[c]
30	accoa[c]	1	C23H34N7O17P3S
33	coa[c]	-1	C21H32N7O16P3S
35	nad[c]	-1	C21H26N7O14P2
36	nadh[c]	1	C21H27N7O14P2
458	fad[c]	-1	C27H31N9O15P2
459	fadh2[c]	1	C27H33N9O15P2
905	undcoa[c]	-1	NaN
906	nocoa[c]	1	NaN
1110;FAD_25;5 H, 2 C, 1 O;coa[c] + nad[c] + fad[c] + nocoa[c] -> accoa[c] + nadh[c] + fadh2[c] + hepcoa[c]
30	accoa[c]	1	C23H34N7O17P3S
33	coa[c]	-1	C21H32N7O16P3S
35	nad[c]	-1	C21H26N7O14P2
36	nadh[c]	1	C21H27N7O14P2
458	fad[c]	-1	C27H31N9O15P2
459	fadh2[c]	1	C27H33N9O15P2
906	nocoa[c]	-1	NaN
907	hepcoa[c]	1	NaN
1111;FAD_26;49 H, 28 C, 18 O, 3 P, 1 S, 6 N, -1 Na;coa[c] + nad[c] + fad[c] + hepcoa[c] -> accoa[c] + nadh[c] + fadh2[c] + pentcoa[c]
30	accoa[c]	1	C23H34N7O17P3S
33	coa[c]	-1	C21H32N7O16P3S
35	nad[c]	-1	C21H26N7O14P2
36	nadh[c]	1	C21H27N7O14P2
458	fad[c]	-1	C27H31N9O15P2
459	fadh2[c]	1	C27H33N9O15P2
907	hepcoa[c]	-1	NaN
908	pentcoa[c]	1	C26H44N7O17P3S
1112;FAD_27;-3 H, 1 O;coa[c] + nad[c] + fad[c] + pentcoa[c] -> accoa[c] + nadh[c] + ppcoa[c] + fadh2[c]
30	accoa[c]	1	C23H34N7O17P3S
33	coa[c]	-1	C21H32N7O16P3S
35	nad[c]	-1	C21H26N7O14P2
36	nadh[c]	1	C21H27N7O14P2
70	ppcoa[c]	1	C24H36N7O17P3S
458	fad[c]	-1	C27H31N9O15P2
459	fadh2[c]	1	C27H33N9O15P2
908	pentcoa[c]	-1	C26H44N7O17P3S
1113;3HIBD;-1 H;nad[c] + 3hmp[c] -> h[c] + nadh[c] + 2mop[c]
15	h[c]	1	H
35	nad[c]	-1	C21H26N7O14P2
36	nadh[c]	1	C21H27N7O14P2
638	2mop[c]	1	C4H5O3
909	3hmp[c]	-1	C4H8O3
1114;ALDR;-2 H;h[c] + nadph[c] + arab-D[c] -> nadp[c] + arabl-D[c]
15	h[c]	-1	H
16	nadph[c]	-1	C21H26N7O17P3
18	nadp[c]	1	C21H25N7O17P3
164	arab-D[c]	-1	C5H10O5
910	arabl-D[c]	1	C5H10O5
1115;AL4D;2 H;nad[c] + arabl-D[c] -> h[c] + nadh[c] + xylu-D[c]
15	h[c]	1	H
35	nad[c]	-1	C21H26N7O14P2
36	nadh[c]	1	C21H27N7O14P2
832	xylu-D[c]	1	C5H10O5
910	arabl-D[c]	-1	C5H10O5
1116;MANT1;-135 H, -74 C, -38 O, -1 P, 1 N, 1 Na;decdman1p-tb[c] + PIM4[c] -> decd-tb[c] + LM[c]
112	decd-tb[c]	1	C50H81O4P
513	decdman1p-tb[c]	-1	C56H92O9P
518	PIM4[c]	-1	C68H124O33P
911	LM[c]	1	NaN
1117;ARABT;-8 H, -5 C, -4 O;decda-tb[c] + LM[c] -> decd-tb[c] + LAM[c]
110	decda-tb[c]	-1	C55H89O8P
112	decd-tb[c]	1	C50H81O4P
911	LM[c]	-1	NaN
912	LAM[c]	1	NaN
1118;MANT2;-11 H, -6 C, -5 O;decdman1p-tb[c] + LAM[c] -> decd-tb[c] + ManLAM[c]
112	decd-tb[c]	1	C50H81O4P
513	decdman1p-tb[c]	-1	C56H92O9P
912	LAM[c]	-1	NaN
913	ManLAM[c]	1	NaN
1120;SR1;-8 H, -5 C, -4 O;hoa[c] -> co2[c] + hla[c]
40	co2[c]	1	CO2
914	hoa[c]	-1	C6H8O6
915	hla[c]	1	Unknown
1121;SR2;-1 H, -4 O, -1 P;dhap[c] -> mthgxl[c]
486	dhap[c]	-1	C3H5O6P
916	mthgxl[c]	1	C3H4O2
1122;MR;-6 H, -3 C, -2 O;h[c] + nadh[c] + mthgxl[c] -> nad[c] + lald[c]
15	h[c]	-1	H
35	nad[c]	1	C21H26N7O14P2
36	nadh[c]	-1	C21H27N7O14P2
916	mthgxl[c]	-1	C3H4O2
917	lald[c]	1	Unknown
1123;GLYCS_I;1 H;gthrd[c] + mthgxl[c] -> lgt-s[c]
574	gthrd[c]	-1	C10H16N3O6S
916	mthgxl[c]	-1	C3H4O2
918	lgt-s[c]	1	C13H21N3O8S
1124;GLYCS_II;-1 H;h2o[c] + lgt-s[c] -> h[c] + gthrd[c] + lac-L[c]
10	h2o[c]	-1	H2O
15	h[c]	1	H
574	gthrd[c]	1	C10H16N3O6S
612	lac-L[c]	1	C3H5O3
918	lgt-s[c]	-1	C13H21N3O8S
1125;LALDD;6 H, 3 C, 2 O;h2o[c] + nad[c] + lald[c] -> 2 h[c] + nadh[c] + lac-L[c]
10	h2o[c]	-1	H2O
15	h[c]	2	H
35	nad[c]	-1	C21H26N7O14P2
36	nadh[c]	1	C21H27N7O14P2
612	lac-L[c]	1	C3H5O3
917	lald[c]	-1	Unknown
1127;PreDeh;1 H;pphn[c] <=> h2o[c] + co2[c] + phpyr[c]
10	h2o[c]	1	H2O
40	co2[c]	1	CO2
221	pphn[c]	-1	C10H8O6
725	phpyr[c]	1	C9H7O3
1145;SELCYSS;6 H, 3 C, 2 O, 1 N, 1 R, 1 R, 1 FULLR;selnp[c] + sertrna[sec][c] -> pi[c] + h[c] + sectrna[c]
13	pi[c]	1	HO4P
15	h[c]	1	H
948	selnp[c]	-1	H2O3PSe
949	sertrna[sec][c]	-1	Unknown
950	sectrna[c]	1	C3H6NOSeR
1147;SERTRS2;-6 H, -3 C, -2 O, -1 N, -1 R, -1 R, -1 FULLR;atp[c] + ser-L[c] + trnasecys[c] -> amp[c] + ppi[c] + sertrna[sec][c]
2	atp[c]	-1	C10H12N5O13P3
4	amp[c]	1	C10H12N5O7P
6	ppi[c]	1	HO7P2
273	ser-L[c]	-1	C3H7NO3
949	sertrna[sec][c]	1	Unknown
953	trnasecys[c]	-1	R

## Sheet: iNJ661v_mod
#Rxn;rxnAbbr;imbalance;equation						metabolite without formula
14;ACCC;1 H;co2[c] + hexccoa[c] -> h2o[c] + chexccoa[c]						Each metabolite has formulae.
12	h2o[c]	1	H2O
42	co2[c]	-1	CO2
43	hexccoa[c]	-1	C47H82N7O17P3S
44	chexccoa[c]	1	C48H81N7O18P3S
224;DHNAOT2;-16 H, -10 C;dhna[c] + octdp[c] -> ppi[c] + h[c] + co2[c] + 2dmmq6[c]
6	ppi[c]	1	HO7P2
17	h[c]	1	H
42	co2[c]	1	CO2
153	2dmmq6[c]	1	C40H54O2
328	dhna[c]	-1	C11H7O4
329	octdp[c]	-1	C40H65O7P2
225;DHNPA;1 H;dhnpt[c] -> h[c] + gcald[c] + 2ahhmp[c]
17	h[c]	1	H
129	gcald[c]	1	C2H4O2
330	dhnpt[c]	-1	C9H13N5O4
331	2ahhmp[c]	1	C7H9N5O2
653;MYCFLUX1;-150 H, -77 C, -3 O, 1 R, 1 Y, 1 R, 1 FULLR;mycolate[c] -> rmyc[c]
654	mycolate[c]	-1	C78H150O3
655	rmyc[c]	1	RMYC
654;MYCFLUX2;-162 H, -83 C, -3 O, 1 R, 1 Y, 1 R, 1 FULLR;mmycolate[c] -> rmyc[c]
655	rmyc[c]	1	RMYC
656	mmycolate[c]	-1	C84H162O3
655;MYCFLUX3;-166 H, -85 C, -3 O, 1 R, 1 Y, 1 R, 1 FULLR;kmycolate[c] -> rmyc[c]
655	rmyc[c]	1	RMYC
657	kmycolate[c]	-1	C86H166O3
656;MYCFLUX4;-164 H, -83 C, -4 O, 1 R, 1 Y, 1 R, 1 FULLR;mmmycolate[c] -> rmyc[c]
655	rmyc[c]	1	RMYC
658	mmmycolate[c]	-1	C84H164O4
657;MYCFLUX5;-168 H, -85 C, -4 O, 1 R, 1 Y, 1 R, 1 FULLR;mkmycolate[c] -> rmyc[c]
655	rmyc[c]	1	RMYC
659	mkmycolate[c]	-1	C86H168O4
877;R05224;-1 H;2 atp[c] + h2o[c] + 2 gln_L[c] + hgbyr[c] -> ppi[c] + h[c] + 2 glu_L[c] + 2 adp[c] + hgbam[c]
2	atp[c]	-2	C10H12N5O13P3
6	ppi[c]	1	HO7P2
12	h2o[c]	-1	H2O
17	h[c]	1	H
29	glu_L[c]	2	C5H8NO4
46	adp[c]	2	C10H12N5O10P2
85	gln_L[c]	-2	C5H10N2O3
243	hgbam[c]	1	C45H57N6O12
703	hgbyr[c]	-1	C45H54N4O14
954;THZSN;-1 H;cys_L[c] + tyr_L[c] + dxyl[c] -> 4hba[c] + h2o[c] + h[c] + co2[c] + pyr[c] + nh4[c] + 4mhetz[c]
11	4hba[c]	1	C7H8O2
12	h2o[c]	1	H2O
17	h[c]	1	H
42	co2[c]	1	CO2
58	pyr[c]	1	C3H3O3
77	nh4[c]	1	H4N
159	cys_L[c]	-1	C3H7NO2S
793	tyr_L[c]	-1	C9H11NO3
795	dxyl[c]	-1	C5H10O4
796	4mhetz[c]	1	C6H9NOS
1006;UGLDDS1;-1 H;atp[c] + alaala[c] + uAgl[c] -> pi[c] + adp[c] + uAgla[c]
2	atp[c]	-1	C10H12N5O13P3
15	pi[c]	1	HO4P
46	adp[c]	1	C10H12N5O10P2
139	alaala[c]	-1	C6H12N2O3
688	uAgla[c]	1	C40H62N9O26P2
811	uAgl[c]	-1	C34H52N7O24P2
1007;UGLDDS2;-1 H;atp[c] + alaala[c] + uGgl[c] -> pi[c] + adp[c] + uGgla[c]
2	atp[c]	-1	C10H12N5O13P3
15	pi[c]	1	HO4P
46	adp[c]	1	C10H12N5O10P2
139	alaala[c]	-1	C6H12N2O3
690	uGgla[c]	1	C40H62N9O26P2
812	uGgl[c]	-1	C34H52N7O24P2
1054;PYDX5PS;-1 H;gln_L[c] + g3p[c] + r5p[c] <=> 3 h2o[c] + pi[c] + glu_L[c] + pydx5p[c]
12	h2o[c]	3	H2O
15	pi[c]	1	HO4P
29	glu_L[c]	1	C5H8NO4
85	gln_L[c]	-1	C5H10N2O3
351	g3p[c]	-1	C3H5O6P
709	pydx5p[c]	1	C8H8NO6P
747	r5p[c]	-1	C5H9O8P

## Sheet: sMtb2018
ID_RXN	Abbreviation	Description	Reaction	GPR	Subsystem	Notes	EC Number	References
40	R_ISPG	R08689	2 FERI[c] + 2 H[c] + MDECPP[c] -> 2 FERO[c] + H2O[c] + HMB4PP[c]	(Rv2868c)	Terpenoid backbone biosynthesis	PROTEIN_NAME: 4-hydroxy-3-methylbut-2-en-1-yl diphosphate synthase GENE_NAME: ispG	1.17.7.1	none
111	R_SIRA2	R00859	6 FERO[c] + 3 H2O[c] + H2S[c] <=> 6 FERI[c] + H2SO3[c] + 6 H[c]	(Rv2391)	Sulfur metabolism	PROTEIN_NAME: ferrodoxin-dependent sulfite reductase NIRA GENE_NAME: sirA	1.8.7.1	none
138	R_ISCS	ISCS	CYS[c] + FE2[c] -> ALA[c] + FERO[c]	(Rv3025c) or (Rv1464)	Cysteine and methionine metabolism	PROTEIN_NAME: cysteine desulfurase GENE_NAME: iscS OR csd	4.4.1.-	none
286	BiomassGrowthInVitro	Biomass growth in vitro	0.0033 AC1PIM1[c] + 0.0019 AC1PIM2[c] + 0.0033 AC1PIM6[c] + 0.0033 AC2PIM2[c] + 0.0033 AC2PIM6[c] + 0.2184 ALA[c] + 0.3715 AMYL[c] + 0.0023 ARABINOGALACTANPEPTIDOGLYCAN[c] + 0.0529 ARAFDPP[c] + 0.1148 ARG[c] + 0.0351 ASN[c] + 0.0886 ASP[c] + 57.03 ATP[c] + 0.0402 C78MYCOLATEPP[c] + 0.0124 CAL[c] + 0.0159 COA[c] + 0.0168 CTP[c] + 0.0155 CYS[c] + 0.0102 DATP[c] + 0.0194 DCTP[c] + 0.0194 DGTP[c] + 0…	0	Biomass and Maintenance	PROTEIN_NAME: na GENE_NAME: orphan	none	none
569	R_FPRA	R01195	FERI[c] + H[c] + NADP[c] -> FERO[c] + NADPH[c]	(Rv3106) or (Rv0886)	Nicotinate and nicotinamide metabolism	PROTEIN_NAME: NADPH:adrenodoxin oxidoreductase OR NADPH:adrenodoxin oxidoreductase FprB GENE_NAME: fprA OR frpB	1.18.1.2	none
738	BiomassGrowth	Biomass growth	0.0024 AC1PIM1[c] + 0.0014 AC1PIM2[c] + 0.0024 AC1PIM6[c] + 0.0024 AC2PIM2[c] + 0.0024 AC2PIM6[c] + 0.2184 ALA[c] + 0.2352 AMYL[c] + 0.0017 ARABINOGALACTANPEPTIDOGLYCAN[c] + 0.0388 ARAFDPP[c] + 0.1148 ARG[c] + 0.0351 ASN[c] + 0.0886 ASP[c] + 57.03 ATP[c] + 0.0295 C78MYCOLATEPP[c] + 0.0091 CAL[c] + 0.0132 COA[c] + 0.0168 CTP[c] + 0.0155 CYS[c] + 0.0102 DATP[c] + 0.0194 DCTP[c] + 0.0194 DGTP[c] + 0…	0	Biomass and Maintenance	PROTEIN_NAME: na GENE_NAME: orphan	none	none
801	R_SIRA1	R00790	6 FERO[c] + 2 H2O[c] + NH3[c] <=> 6 FERI[c] + 6 H[c] + NO2[c]	(Rv2391)	Nitrogen metabolism	PROTEIN_NAME: ferrodoxin-dependent sulfite reductase NIRA GENE_NAME: sirA	1.7.7.1	none
1152	R_KGD2	R01197	CO2[c] + 2 FERI[c] + 2 H[c] + SUCCOA[c] <=> AKG[c] + COA[c] + 2 FERO[c]	(Rv1248c) or ((Rv2454c) and (Rv2455c))	Citrate cycle (TCA cycle)	PROTEIN_NAME: 2-oxoglutarate decarboxylase GENE_NAME: kgd OR ( Rv2454c AND Rv2455c )	1.2.7.3	doi: 10.1016/j.chembiol.2011.06.004
		metabolite without formula
		ID	Metabolite
		93	FERI[c]
		95	FERO[c]

## Sheet: iEK1011
ID Rxn	Abbreviation	Description	Reaction	GPR	Subsystem
307	EX_gua_e	Guanine exchange	gua_e ->	0	Extracellular exchange
952	EX_mn2_e	Mn2+ exchange	mn2_e ->	0	Extracellular exchange
953	Mn2t	0	2 h_c + mn2_e <=> 2 h_e + mn2_c	(Rv0924c)	Transport
1084	MNabc_rev	T0034b	atp_c + h2o_c + mn2_c -> pi_c + h_c + adp_c + mn2_e	(Rv2059) and (Rv2060) and (Rv2061c)	Transport
metabolites without formulae
ID Position	Abbreviation	Description	Charged formula	Compartment
401	gua_e[u]	Guanine	0	Unknown
780	adphep_DD_c[u]	ADP-D-glycero-D-manno-heptose	0	Unknown
790	mn2_e[u]	Manganese	0	Unknown
791	mn2_c[u]	Manganese	0	Unknown
