# Supplementary material for: A systematic evaluation of Mycobacterium tuberculosis Genome-Scale Metabolic Networks
Source: PLoS Comput Biol. 2020 Jun 15;16(6):e1007533. doi: 10.1371/journal.pcbi.1007533 (PMC7316355; doi:10.1371/journal.pcbi.1007533)
Supplement: S6 File — (ZIP) [file pcbi.1007533.s038.zip › Check_Mass_Balance_Script/Results/iEK1011/metabolites_without_formulae.txt]

401	gua_e
780	adphep_DD_c
790	mn2_e
791	mn2_c
