# Supplementary material for: A systematic evaluation of Mycobacterium tuberculosis Genome-Scale Metabolic Networks
Source: PLoS Comput Biol. 2020 Jun 15;16(6):e1007533. doi: 10.1371/journal.pcbi.1007533 (PMC7316355; doi:10.1371/journal.pcbi.1007533)
Supplement: S6 File — (ZIP) [file pcbi.1007533.s038.zip › Check_Mass_Balance_Script/Results/iNJ661v_modified/mass_imbalanced_reactions.txt]

#Rxn;rxnAbbr;imbalance;equation
14;ACCC;1 H;co2[c] + hexccoa[c]  -> h2o[c] + chexccoa[c] 
   12	         h2o[c]	1	H2O
   42	         co2[c]	-1	CO2
   43	     hexccoa[c]	-1	C47H82N7O17P3S
   44	    chexccoa[c]	1	C48H81N7O18P3S
224;DHNAOT2;-16 H, -10 C;dhna[c] + octdp[c]  -> ppi[c] + h[c] + co2[c] + 2dmmq6[c] 
    6	         ppi[c]	1	HO7P2
   17	           h[c]	1	H
   42	         co2[c]	1	CO2
  153	      2dmmq6[c]	1	C40H54O2
  328	        dhna[c]	-1	C11H7O4
  329	       octdp[c]	-1	C40H65O7P2
225;DHNPA;1 H;dhnpt[c]  -> h[c] + gcald[c] + 2ahhmp[c] 
   17	           h[c]	1	H
  129	       gcald[c]	1	C2H4O2
  330	       dhnpt[c]	-1	C9H13N5O4
  331	      2ahhmp[c]	1	C7H9N5O2
256;EX_4hba(e);-8 H, -7 C, -2 O;4hba[e]  <=> 
   10	        4hba[e]	-1	C7H8O2
257;EX_acysbmn(e);-18 H, -15 C, -5 O, -1 S, -3 N;acysbmn[e]  <=> 
   74	     acysbmn[e]	-1	C15H18N3O5S
258;EX_ala_B(e);-7 H, -3 C, -2 O, -1 N;ala_B[e]  <=> 
  199	       ala_B[e]	-1	C3H7NO2
259;EX_ala_D(e);-7 H, -3 C, -2 O, -1 N;ala_D[e]  <=> 
  294	       ala_D[e]	-1	C3H7NO2
260;EX_ala_L(e);-7 H, -3 C, -2 O, -1 N;ala_L[e]  <=> 
  144	       ala_L[e]	-1	C3H7NO2
261;EX_arab_D(e);-10 H, -5 C, -5 O;arab_D[e]  <=> 
  176	      arab_D[e]	-1	C5H10O5
262;EX_arab_L(e);-10 H, -5 C, -5 O;arab_L[e]  <=> 
  177	      arab_L[e]	-1	C5H10O5
263;EX_arg_L(e);-15 H, -6 C, -2 O, -4 N;arg_L[e]  <=> 
  181	       arg_L[e]	-1	C6H15N4O2
264;EX_asn_L(e);-8 H, -4 C, -3 O, -2 N;asn_L[e]  <=> 
  186	       asn_L[e]	-1	C4H8N2O3
265;EX_asp_L(e);-6 H, -4 C, -4 O, -1 N;asp_L[e]  <=> 
  194	       asp_L[e]	-1	C4H6NO4
266;EX_atp(e);-12 H, -10 C, -13 O, -3 P, -5 N;atp[e]  <=> 
  369	         atp[e]	-1	C10H12N5O13P3
267;EX_bmn(e);-12 H, -10 C, -2 O, -2 N;bmn[e]  <=> 
  206	         bmn[e]	-1	C10H12N2O2
268;EX_ca2(e);-1 Ca;ca2[e]  <=> 
  211	         ca2[e]	-1	Ca
269;EX_chol(e);-14 H, -5 C, -1 O, -1 N;chol[e]  <=> 
  223	        chol[e]	-1	C5H14NO
270;EX_cit(e);-5 H, -6 C, -7 O;cit[e]  <=> 
  229	         cit[e]	-1	C6H5O7
271;EX_cl(e);-1 Cl;cl[e]  <=> 
  285	          cl[e]	-1	Cl
272;EX_co2(e);-1 C, -2 O;co2[e]  <=> 
  239	         co2[e]	-1	CO2
273;EX_co(e);-1 C, -1 O;co[e]  <=> 
  250	          co[e]	-1	CO
274;EX_coa(e);-32 H, -21 C, -16 O, -3 P, -1 S, -7 N;coa[e]  <=> 
  240	         coa[e]	-1	C21H32N7O16P3S
275;EX_cobalt2(e);-1 Co;cobalt2[e]  <=> 
  242	     cobalt2[e]	-1	Co
276;EX_crn(e);-15 H, -7 C, -3 O, -1 N;crn[e]  <=> 
  261	         crn[e]	-1	C7H15NO3
278;EX_cytd(e);-13 H, -9 C, -5 O, -3 N;cytd[e]  <=> 
  281	        cytd[e]	-1	C9H13N3O5
279;EX_etha(e);-8 H, -2 C, -1 O, -1 N;etha[e]  <=> 
  367	        etha[e]	-1	C2H8NO
280;EX_fe2(e);-1 Fe;fe2[e]  <=> 
  370	         fe2[e]	-1	Fe
281;EX_fe3(e);-1 Fe;fe3[e]  <=> 
  234	         fe3[e]	-1	Fe
282;EX_fum(e);-2 H, -4 C, -4 O;fum[e]  <=> 
  371	         fum[e]	-1	C4H2O4
283;EX_gal(e);-12 H, -6 C, -6 O;gal[e]  <=> 
  372	         gal[e]	-1	C6H12O6
284;EX_gcald(e);-4 H, -2 C, -2 O;gcald[e]  <=> 
  373	       gcald[e]	-1	C2H4O2
285;EX_glc(e);-12 H, -6 C, -6 O;glc_D[e]  <=> 
  374	       glc_D[e]	-1	C6H12O6
286;EX_glu_L(e);-8 H, -5 C, -4 O, -1 N;glu_L[e]  <=> 
  375	       glu_L[e]	-1	C5H8NO4
287;EX_gly(e);-5 H, -2 C, -2 O, -1 N;gly[e]  <=> 
  376	         gly[e]	-1	C2H5NO2
288;EX_glyb(e);-11 H, -5 C, -2 O, -1 N;glyb[e]  <=> 
  377	        glyb[e]	-1	C5H11NO2
289;EX_glyc3p(e);-7 H, -3 C, -6 O, -1 P;glyc3p[e]  <=> 
  378	      glyc3p[e]	-1	C3H7O6P
290;EX_glyc(e);-8 H, -3 C, -3 O;glyc[e]  <=> 
  379	        glyc[e]	-1	C3H8O3
291;EX_gthrd(e);-16 H, -10 C, -6 O, -1 S, -3 N;gthrd[e]  <=> 
  380	       gthrd[e]	-1	C10H16N3O6S
292;EX_h2(e);-2 H;h2[e]  <=> 
  381	          h2[e]	-1	H2
293;EX_h2co3(e);-2 H, -1 C, -3 O;h2co3[e]  <=> 
  382	       h2co3[e]	-1	H2CO3
294;EX_h2o(e);-2 H, -1 O;h2o[e]  <=> 
  383	         h2o[e]	-1	H2O
295;EX_h2s(e);-2 H, -1 S;h2s[e]  <=> 
  384	         h2s[e]	-1	H2S
296;EX_h(e);-1 H;h[e]  <=> 
  145	           h[e]	-1	H
297;EX_hdca(e);-31 H, -16 C, -2 O;hdca[e]  <=> 
  385	        hdca[e]	-1	C16H31O2
298;EX_his_L(e);-9 H, -6 C, -2 O, -3 N;his_L[e]  <=> 
  386	       his_L[e]	-1	C6H9N3O2
299;EX_id3acald(e);-9 H, -10 C, -1 O, -1 N;id3acald[e]  <=> 
  387	    id3acald[e]	-1	C10H9NO
300;EX_ile_L(e);-13 H, -6 C, -2 O, -1 N;ile_L[e]  <=> 
  388	       ile_L[e]	-1	C6H13NO2
301;EX_k(e);-1 K;k[e]  <=> 
  389	           k[e]	-1	K
302;EX_lac_L(e);-5 H, -3 C, -3 O;lac_L[e]  <=> 
  390	       lac_L[e]	-1	C3H5O3
303;EX_lcts(e);-22 H, -12 C, -11 O;lcts[e]  <=> 
  391	        lcts[e]	-1	C12H22O11
304;EX_leu_L(e);-13 H, -6 C, -2 O, -1 N;leu_L[e]  <=> 
  392	       leu_L[e]	-1	C6H13NO2
305;EX_lys_L(e);-15 H, -6 C, -2 O, -2 N;lys_L[e]  <=> 
  393	       lys_L[e]	-1	C6H15N2O2
306;EX_mal_L(e);-4 H, -4 C, -5 O;mal_L[e]  <=> 
  394	       mal_L[e]	-1	C4H4O5
307;EX_malt(e);-22 H, -12 C, -11 O;malt[e]  <=> 
  395	        malt[e]	-1	C12H22O11
308;EX_malthp(e);-72 H, -42 C, -36 O;malthp[e]  <=> 
  396	      malthp[e]	-1	C42H72O36
309;EX_meoh(e);-4 H, -1 C, -1 O;meoh[e]  <=> 
  397	        meoh[e]	-1	CH4O1
310;EX_met_L(e);-11 H, -5 C, -2 O, -1 S, -1 N;met_L[e]  <=> 
  398	       met_L[e]	-1	C5H11NO2S
311;EX_mg2(e);-1 Mg;mg2[e]  <=> 
  399	         mg2[e]	-1	Mg
312;EX_na1(e);-1 Na;na1[e]  <=> 
  400	         na1[e]	-1	Na
313;EX_nh4(e);-4 H, -1 N;nh4[e]  <=> 
  401	         nh4[e]	-1	H4N
314;EX_no2(e);-2 O, -1 N;no2[e]  <=> 
  402	         no2[e]	-1	NO2
315;EX_no3(e);-3 O, -1 N;no3[e]  <=> 
  403	         no3[e]	-1	NO3
316;EX_no(e);-1 O, -1 N;no[e]  <=> 
  404	          no[e]	-1	NO
317;EX_o2(e);-2 O;o2[e]  <=> 
  405	          o2[e]	-1	O2
318;EX_ocdca(e);-35 H, -18 C, -2 O;ocdca[e]  <=> 
  406	       ocdca[e]	-1	C18H35O2
319;EX_orn(e);-13 H, -5 C, -2 O, -2 N;orn[e]  <=> 
  407	         orn[e]	-1	C5H13N2O2
320;EX_pac(e);-7 H, -8 C, -2 O;pac[e]  <=> 
  408	         pac[e]	-1	C8H7O2
321;EX_pdima(e);-190 H, -96 C, -5 O;pdima[e]  <=> 
  409	       pdima[e]	-1	C96H190O5
322;EX_phdca(e);-37 H, -23 C, -3 O;phdca[e]  <=> 
  410	       phdca[e]	-1	C23H37O3
323;EX_phe_L(e);-11 H, -9 C, -2 O, -1 N;phe_L[e]  <=> 
  411	       phe_L[e]	-1	C9H11NO2
324;EX_pi(e);-1 H, -4 O, -1 P;pi[e]  <=> 
  412	          pi[e]	-1	HO4P
325;EX_ppa(e);-5 H, -3 C, -2 O;ppa[e]  <=> 
  413	         ppa[e]	-1	C3H5O2
326;EX_ppdima(e);-188 H, -99 C, -6 O;ppdima[e]  <=> 
  414	      ppdima[e]	-1	C99H188O6
327;EX_pro_L(e);-9 H, -5 C, -2 O, -1 N;pro_L[e]  <=> 
  415	       pro_L[e]	-1	C5H9NO2
328;EX_pyr(e);-3 H, -3 C, -3 O;pyr[e]  <=> 
  416	         pyr[e]	-1	C3H3O3
329;EX_rib_D(e);-10 H, -5 C, -5 O;rib_D[e]  <=> 
  417	       rib_D[e]	-1	C5H10O5
330;EX_ser_D(e);-7 H, -3 C, -3 O, -1 N;ser_D[e]  <=> 
  352	       ser_D[e]	-1	C3H7NO3
331;EX_ser_L(e);-7 H, -3 C, -3 O, -1 N;ser_L[e]  <=> 
  418	       ser_L[e]	-1	C3H7NO3
332;EX_skm(e);-9 H, -7 C, -5 O;skm[e]  <=> 
  419	         skm[e]	-1	C7H9O5
333;EX_so4(e);-4 O, -1 S;so4[e]  <=> 
  420	         so4[e]	-1	O4S
334;EX_succ(e);-4 H, -4 C, -4 O;succ[e]  <=> 
  421	        succ[e]	-1	C4H4O4
335;EX_tartr_L(e);-4 H, -4 C, -6 O;tartr_L[e]  <=> 
  422	     tartr_L[e]	-1	C4H4O6
336;EX_thr_L(e);-9 H, -4 C, -3 O, -1 N;thr_L[e]  <=> 
  423	       thr_L[e]	-1	C4H9NO3
337;EX_tre(e);-22 H, -12 C, -11 O;tre[e]  <=> 
  424	         tre[e]	-1	C12H22O11
338;EX_trp_L(e);-12 H, -11 C, -2 O, -2 N;trp_L[e]  <=> 
  425	       trp_L[e]	-1	C11H12N2O2
339;EX_tsul(e);-3 O, -2 S;tsul[e]  <=> 
  426	        tsul[e]	-1	O3S2
340;EX_ttdca(e);-27 H, -14 C, -2 O;ttdca[e]  <=> 
  427	       ttdca[e]	-1	C14H27O2
341;EX_tyr_L(e);-11 H, -9 C, -3 O, -1 N;tyr_L[e]  <=> 
  428	       tyr_L[e]	-1	C9H11NO3
342;EX_val_L(e);-11 H, -5 C, -2 O, -1 N;val_L[e]  <=> 
  429	       val_L[e]	-1	C5H11NO2
343;EX_xyl_D(e);-10 H, -5 C, -5 O;xyl_D[e]  <=> 
  430	       xyl_D[e]	-1	C5H10O5
653;MYCFLUX1;-150 H, -77 C, -3 O, 1 R, 1 Y, 1 R, 1 FULLR;mycolate[c]  -> rmyc[c] 
  654	    mycolate[c]	-1	C78H150O3
  655	        rmyc[c]	1	RMYC
654;MYCFLUX2;-162 H, -83 C, -3 O, 1 R, 1 Y, 1 R, 1 FULLR;mmycolate[c]  -> rmyc[c] 
  655	        rmyc[c]	1	RMYC
  656	   mmycolate[c]	-1	C84H162O3
655;MYCFLUX3;-166 H, -85 C, -3 O, 1 R, 1 Y, 1 R, 1 FULLR;kmycolate[c]  -> rmyc[c] 
  655	        rmyc[c]	1	RMYC
  657	   kmycolate[c]	-1	C86H166O3
656;MYCFLUX4;-164 H, -83 C, -4 O, 1 R, 1 Y, 1 R, 1 FULLR;mmmycolate[c]  -> rmyc[c] 
  655	        rmyc[c]	1	RMYC
  658	  mmmycolate[c]	-1	C84H164O4
657;MYCFLUX5;-168 H, -85 C, -4 O, 1 R, 1 Y, 1 R, 1 FULLR;mkmycolate[c]  -> rmyc[c] 
  655	        rmyc[c]	1	RMYC
  659	  mkmycolate[c]	-1	C86H168O4
877;R05224;-1 H;2 atp[c] + h2o[c] + 2 gln_L[c] + hgbyr[c]  -> ppi[c] + h[c] + 2 glu_L[c] + 2 adp[c] + hgbam[c] 
    2	         atp[c]	-2	C10H12N5O13P3
    6	         ppi[c]	1	HO7P2
   12	         h2o[c]	-1	H2O
   17	           h[c]	1	H
   29	       glu_L[c]	2	C5H8NO4
   46	         adp[c]	2	C10H12N5O10P2
   85	       gln_L[c]	-2	C5H10N2O3
  243	       hgbam[c]	1	C45H57N6O12
  703	       hgbyr[c]	-1	C45H54N4O14
954;THZSN;-1 H;cys_L[c] + tyr_L[c] + dxyl[c]  -> 4hba[c] + h2o[c] + h[c] + co2[c] + pyr[c] + nh4[c] + 4mhetz[c] 
   11	        4hba[c]	1	C7H8O2
   12	         h2o[c]	1	H2O
   17	           h[c]	1	H
   42	         co2[c]	1	CO2
   58	         pyr[c]	1	C3H3O3
   77	         nh4[c]	1	H4N
  159	       cys_L[c]	-1	C3H7NO2S
  793	       tyr_L[c]	-1	C9H11NO3
  795	        dxyl[c]	-1	C5H10O4
  796	      4mhetz[c]	1	C6H9NOS
1006;UGLDDS1;-1 H;atp[c] + alaala[c] + uAgl[c]  -> pi[c] + adp[c] + uAgla[c] 
    2	         atp[c]	-1	C10H12N5O13P3
   15	          pi[c]	1	HO4P
   46	         adp[c]	1	C10H12N5O10P2
  139	      alaala[c]	-1	C6H12N2O3
  688	       uAgla[c]	1	C40H62N9O26P2
  811	        uAgl[c]	-1	C34H52N7O24P2
1007;UGLDDS2;-1 H;atp[c] + alaala[c] + uGgl[c]  -> pi[c] + adp[c] + uGgla[c] 
    2	         atp[c]	-1	C10H12N5O13P3
   15	          pi[c]	1	HO4P
   46	         adp[c]	1	C10H12N5O10P2
  139	      alaala[c]	-1	C6H12N2O3
  690	       uGgla[c]	1	C40H62N9O26P2
  812	        uGgl[c]	-1	C34H52N7O24P2
1028;biomass_Mtb_9_60atp_test_NOF;-74 H, -41 C, -20 O, -1 P, 0 S, -7 N, 0 Fe, 0 Na, 0 K;60 atp[c] + 0.23515 hdca[c] + 0.13903 amp[c] + 0.004061 pe160[c] + 0.034837 ocdca[c] + 60 h2o[c] + 0.000447 nadp[c] + 0.095802 mocdca[c] + 0.090007 glu_L[c] + 0.000576 coa[c] + 0.001831 nad[c] + 0.058352 hexc[c] + 0.23018 acgam1p[c] + 0.1316 ump[c] + 0.000223 fmn[c] + 0.05812 gln_L[c] + 0.000223 amet[c] + 0.24365 gmp[c] + 0.12031 asp_L[c] + 0.000731 arabinanagalfragund[c] + 1e-06 decda_tb[c] + 1e-06 gam6p[c] + 0.00724 pa160[c] + 0.006798 pa160190[c] + 0.006407 pa190190[c] + 1e-06 thf[c] + 0.40596 ala_L[c] + 0.022 cys_L[c] + 0.33581 gly[c] + 0.12042 arg_L[c] + 0.047699 asn_L[c] + 2e-06 btn[c] + 0.25095 cmp[c] + 0.00613 pg160190[c] + 0.005859 clpn160190[c] + 0.025359 glyc[c] + 0.001498 fcmcbtt[c] + 0.1434 ser_L[c] + 0.006663 dcmp[c] + 0.003492 damp[c] + 0.03909 lys_L[c] + 1e-06 decdpr_tb[c] + 0.006659 dgmp[c] + 1e-06 dhf[c] + 0.003653 dtmp[c] + 1e-06 pdima[e] + 1e-06 ppdima[e] + 0.012193 ttdca[c] + 0.01094 hdcea[c] + 0.009849 ocdcea[c] + 0.015676 arach[c] + 0.006453 phdca[c] + 0.000223 fad[c] + 0.00784 mbhn[c] + 1e-06 pheme[c] + 1e-06 5fthf[c] + 0.002076 PIM1[c] + 0.001266 PIM5[c] + 0.001154 PIM6[c] + 0.001681 Ac1PIM1[c] + 0.001488 Ac1PIM2[c] + 0.001335 Ac1PIM3[c] + 0.001211 Ac1PIM4[c] + 0.00179 PIM2[c] + 0.001573 PIM3[c] + 0.001403 PIM4[c] + 0.055474 gal[c] + 0.16315 glc_D[c] + 0.001008 uaaAgla[c] + 0.001008 uaaGgla[c] + 0.000986 uaagmda[c] + 0.034889 met_L[c] + 0.040617 his_L[c] + 1e-06 hmbil[c] + 0.087731 ile_L[c] + 0.021723 rib_D[c] + 1e-06 k[c] + 0.20471 leu_L[c] + 0.001274 Ac2PIM2[c] + 0.13571 thr_L[c] + 0.001402 mcbts[c] + 0.095065 man[c] + 0.00797 tre[c] + 0.011003 mycolate[c] + 0.003338 kmycolate[c] + 0.003365 mmmycolate[c] + 0.003291 mkmycolate[c] + 1e-06 na1[c] + 1e-06 quln[c] + 1e-06 thmpp[c] + 0.13803 pro_L[c] + 0.001251 pat[c] + 0.000273 pdima[c] + 0.000223 pydx5p[c] + 0.001184 mfrrppdima[c] + 0.006487 pg160[c] + 0.00581 pg190[c] + 0.048102 phe_L[c] + 1e-06 pan4p[c] + 0.000263 ppdima[c] + 1e-06 udcpdp[c] + 0.01885 peptido_TB1[c] + 0.01885 peptido_TB2[c] + 0.001176 tat[c] + 0.006474 tres[c] + 0.001137 sl1[c] + 0.031756 tyr_L[c] + 0.001106 tmha1[c] + 0.0011 tmha2[c] + 0.001104 tmha3[c] + 0.001097 tmha4[c] + 0.006491 tre6p[c] + 0.020124 trp_L[c] + 0.002793 uamr[c] + 0.000977 ugagmda[c] + 0.20583 val_L[c] + 1e-06 xyl_D[c]  -> 60 pi[c] + 60 h[c] + 60 adp[c] 
    2	         atp[c]	-60	C10H12N5O13P3
    3	        hdca[c]	-0.23515	C16H31O2
    4	         amp[c]	-0.13903	C10H12N5O7P
    5	       pe160[c]	-0.004061	C37H74N1O8P1
    8	       ocdca[c]	-0.034837	C18H35O2
   12	         h2o[c]	-60	H2O
   15	          pi[c]	60	HO4P
   17	           h[c]	60	H
   20	        nadp[c]	-0.000447	C21H25N7O17P3
   22	      mocdca[c]	-0.095802	C19H37O2
   29	       glu_L[c]	-0.090007	C5H8NO4
   35	         coa[c]	-0.000576	C21H32N7O16P3S
   37	         nad[c]	-0.001831	C21H26N7O14P2
   46	         adp[c]	60	C10H12N5O10P2
   48	        hexc[c]	-0.058352	C26H51O2
   50	     acgam1p[c]	-0.23018	C8H14NO9P
   53	         ump[c]	-0.1316	C9H11N2O9P
   67	         fmn[c]	-0.000223	C17H19N4O9P
   85	       gln_L[c]	-0.05812	C5H10N2O3
   91	        amet[c]	-0.000223	C15H23N6O5S
   98	         gmp[c]	-0.24365	C10H12N5O8P
  107	       asp_L[c]	-0.12031	C4H6NO4
  111	arabinanagalfragund[c]	-0.000731	C938H1525NO722P2
  112	    decda_tb[c]	-1e-06	C55H89O8P
  115	       gam6p[c]	-1e-06	C6H13NO8P
  120	       pa160[c]	-0.00724	C35H67O8P1
  121	    pa160190[c]	-0.006798	C38H73O8P
  123	    pa190190[c]	-0.006407	C41H79O8P
  132	         thf[c]	-1e-06	C19H21N7O6
  141	       ala_L[c]	-0.40596	C3H7NO2
  159	       cys_L[c]	-0.022	C3H7NO2S
  160	         gly[c]	-0.33581	C2H5NO2
  178	       arg_L[c]	-0.12042	C6H15N4O2
  185	       asn_L[c]	-0.047699	C4H8N2O3
  197	         btn[c]	-2e-06	C10H15N2O3S
  215	         cmp[c]	-0.25095	C9H12N3O8P
  230	    pg160190[c]	-0.00613	C41H80O10P
  231	  clpn160190[c]	-0.005859	C79H152O17P2
  232	        glyc[c]	-0.025359	C3H8O3
  235	     fcmcbtt[c]	-0.001498	C33H48N5O13Fe
  276	       ser_L[c]	-0.1434	C3H7NO3
  283	        dcmp[c]	-0.006663	C9H12N3O7P
  291	        damp[c]	-0.003492	C10H12N5O6P
  296	       lys_L[c]	-0.03909	C6H15N2O2
  301	   decdpr_tb[c]	-1e-06	C55H88O11P2
  319	        dgmp[c]	-0.006659	C10H12N5O7P
  326	         dhf[c]	-1e-06	C19H19N7O6
  354	        dtmp[c]	-0.003653	C10H13N2O8P
  409	       pdima[e]	-1e-06	C96H190O5
  414	      ppdima[e]	-1e-06	C99H188O6
  432	       ttdca[c]	-0.012193	C14H27O2
  433	       hdcea[c]	-0.01094	C16H29O2
  434	      ocdcea[c]	-0.009849	C18H33O2
  435	       arach[c]	-0.015676	C20H39O2
  438	       phdca[c]	-0.006453	C23H37O3
  454	         fad[c]	-0.000223	C27H31N9O15P2
  466	        mbhn[c]	-0.00784	C23H45O2
  488	       pheme[c]	-1e-06	C34H30FeN4O4
  496	       5fthf[c]	-1e-06	C20H21N7O7
  506	        PIM1[c]	-0.002076	C50H94O18P
  507	        PIM5[c]	-0.001266	C74H134O38P
  508	        PIM6[c]	-0.001154	C80H144O43P
  509	     Ac1PIM1[c]	-0.001681	C66H124O19P
  510	     Ac1PIM2[c]	-0.001488	C72H134O24P
  512	     Ac1PIM3[c]	-0.001335	C78H144O29P
  513	     Ac1PIM4[c]	-0.001211	C84H154O34P
  514	        PIM2[c]	-0.00179	C56H104O23P
  515	        PIM3[c]	-0.001573	C62H114O28P
  516	        PIM4[c]	-0.001403	C68H124O33P
  532	         gal[c]	-0.055474	C6H12O6
  549	       glc_D[c]	-0.16315	C6H12O6
  550	     uaaAgla[c]	-0.001008	C94H153N8O26P2
  552	     uaaGgla[c]	-0.001008	C94H153N8O26P2
  554	     uaagmda[c]	-0.000986	C95H152N8O28P2
  578	       met_L[c]	-0.034889	C5H11NO2S
  580	       his_L[c]	-0.040617	C6H9N3O2
  583	       hmbil[c]	-1e-06	C40H38N4O17
  601	       ile_L[c]	-0.087731	C6H13NO2
  603	       rib_D[c]	-0.021723	C5H10O5
  608	           k[c]	-1e-06	K
  611	       leu_L[c]	-0.20471	C6H13NO2
  617	     Ac2PIM2[c]	-0.001274	C88H164O25P
  619	       thr_L[c]	-0.13571	C4H9NO3
  620	       mcbts[c]	-0.001402	C44H73N5O10
  638	         man[c]	-0.095065	C6H12O6
  642	         tre[c]	-0.00797	C12H22O11
  654	    mycolate[c]	-0.011003	C78H150O3
  657	   kmycolate[c]	-0.003338	C86H166O3
  658	  mmmycolate[c]	-0.003365	C84H164O4
  659	  mkmycolate[c]	-0.003291	C86H168O4
  662	         na1[c]	-1e-06	Na
  672	        quln[c]	-1e-06	C7H3NO4
  684	       thmpp[c]	-1e-06	C12H16N4O7P2S
  686	       pro_L[c]	-0.13803	C5H9NO2
  694	         pat[c]	-0.001251	C138H264O16
  707	       pdima[c]	-0.000273	C96H190O5
  709	      pydx5p[c]	-0.000223	C8H8NO6P
  712	  mfrrppdima[c]	-0.001184	C121H226O18
  715	       pg160[c]	-0.006487	C38H74O10P1
  718	       pg190[c]	-0.00581	C44H86O10P
  721	       phe_L[c]	-0.048102	C9H11NO2
  735	       pan4p[c]	-1e-06	C11H21N2O7PS
  736	      ppdima[c]	-0.000263	C99H188O6
  739	      udcpdp[c]	-1e-06	C55H89O7P2
  740	 peptido_TB1[c]	-0.01885	C39H63N8O19
  741	 peptido_TB2[c]	-0.01885	C39H63N8O19
  782	         tat[c]	-0.001176	C149H288O15
  783	        tres[c]	-0.006474	C12H21O14S
  784	         sl1[c]	-0.001137	C149H287O18S
  793	       tyr_L[c]	-0.031756	C9H11NO3
  798	       tmha1[c]	-0.001106	C360H684O40
  799	       tmha2[c]	-0.0011	C362H688O40
  800	       tmha3[c]	-0.001104	C362H686O39
  801	       tmha4[c]	-0.001097	C362H690O41
  805	       tre6p[c]	-0.006491	C12H21O14P
  807	       trp_L[c]	-0.020124	C11H12N2O2
  815	        uamr[c]	-0.002793	C20H28N3O19P2
  820	     ugagmda[c]	-0.000977	C95H152N8O29P2
  825	       val_L[c]	-0.20583	C5H11NO2
  827	       xyl_D[c]	-1e-06	C5H10O5
1035;EX_octa(e);-15 H, -8 C, -2 O;octa[e]  <=> 
  831	        octa[e]	-1	C8H15O2
1037;EX_dca(e);-19 H, -10 C, -2 O;dca[e]  <=> 
  832	         dca[e]	-1	C10H19O2
1039;EX_ddca(e);-23 H, -12 C, -2 O;ddca[e]  <=> 
  833	        ddca[e]	-1	C12H23O2
1041;EX_hdcea(e);-29 H, -16 C, -2 O;hdcea[e]  <=> 
  834	       hdcea[e]	-1	C16H29O2
1043;EX_ocdcea(e);-33 H, -18 C, -2 O;ocdcea[e]  <=> 
  835	      ocdcea[e]	-1	C18H33O2
1045;EX_arach(e);-39 H, -20 C, -2 O;arach[e]  <=> 
  836	       arach[e]	-1	C20H39O2
1047;EX_ttc(e);-47 H, -24 C, -2 O;ttc[e]  <=> 
  837	         ttc[e]	-1	C24H47O2
1049;EX_hexc(e);-51 H, -26 C, -2 O;hexc[e]  <=> 
  838	        hexc[e]	-1	C26H51O2
1050;EX_btn(e);-15 H, -10 C, -3 O, -1 S, -2 N;btn[e]  <=> 
  839	         btn[e]	-1	C10H15N2O3S
1052;EX_pydxn(e);-11 H, -8 C, -3 O, -1 N;pydxn[e]  <=> 
  840	       pydxn[e]	-1	C8H11NO3
1054;PYDX5PS;-1 H;gln_L[c] + g3p[c] + r5p[c]  <=> 3 h2o[c] + pi[c] + glu_L[c] + pydx5p[c] 
   12	         h2o[c]	3	H2O
   15	          pi[c]	1	HO4P
   29	       glu_L[c]	1	C5H8NO4
   85	       gln_L[c]	-1	C5H10N2O3
  351	         g3p[c]	-1	C3H5O6P
  709	      pydx5p[c]	1	C8H8NO6P
  747	         r5p[c]	-1	C5H9O8P
