# Supplementary material for: A systematic evaluation of Mycobacterium tuberculosis Genome-Scale Metabolic Networks
Source: PLoS Comput Biol. 2020 Jun 15;16(6):e1007533. doi: 10.1371/journal.pcbi.1007533 (PMC7316355; doi:10.1371/journal.pcbi.1007533)
Supplement: S6 File — (ZIP) [file pcbi.1007533.s038.zip › Check_Mass_Balance_Script/Results/iOSDD890/mass_imbalanced_reactions.txt]

#Rxn;rxnAbbr;imbalance;equation
13;ACCC;1 H;co2[c] + hexccoa[c]  -> h2o[c] + chexccoa[c] 
   10	         h2o[c]	1	H2O
   40	         co2[c]	-1	CO2
   41	     hexccoa[c]	-1	C47H82N7O17P3S
   42	    chexccoa[c]	1	C48H81N7O18P3S
24;ACPr;-6 O, -2 P;atp[c] + actp[c]  -> ac[c] + adp[c] 
    2	         atp[c]	-1	C10H12N5O13P3
   32	          ac[c]	1	C2H3O2
   44	         adp[c]	1	C10H12N5O10P2
   58	        actp[c]	-1	C2H3O5P
223;DHNAOT2;-16 H, -10 C;dhna[c] + octdp[c]  -> ppi[c] + h[c] + co2[c] + 2dmmq6[c] 
    6	         ppi[c]	1	HO7P2
   15	           h[c]	1	H
   40	         co2[c]	1	CO2
  149	      2dmmq6[c]	1	C40H54O2
  325	        dhna[c]	-1	C11H7O4
  326	       octdp[c]	-1	C40H65O7P2
224;DHNPA;1 H;dhnpt[c]  -> h[c] + gcald[c] + 2ahhmp[c] 
   15	           h[c]	1	H
  127	       gcald[c]	1	C2H4O2
  327	       dhnpt[c]	-1	C9H13N5O4
  328	      2ahhmp[c]	1	C7H9N5O2
255;EX_acysbmn(e);-18 H, -15 C, -5 O, -1 S, -3 N;acysbmn[e]  <=> 
   72	     acysbmn[e]	-1	C15H18N3O5S
256;EX_ala_B(e);-7 H, -3 C, -2 O, -1 N;ala-B[e]  <=> 
  195	       ala-B[e]	-1	C3H7NO2
257;EX_ala_D(e);-7 H, -3 C, -2 O, -1 N;ala-D[e]  <=> 
  291	       ala-D[e]	-1	C3H7NO2
258;EX_ala_L(e);-7 H, -3 C, -2 O, -1 N;ala-L[e]  <=> 
  140	       ala-L[e]	-1	C3H7NO2
259;EX_arab_D(e);-10 H, -5 C, -5 O;arab-D[e]  <=> 
  172	      arab-D[e]	-1	C5H10O5
260;EX_arab_L(e);-10 H, -5 C, -5 O;arab-L[e]  <=> 
  173	      arab-L[e]	-1	C5H10O5
261;EX_arg_L(e);-15 H, -6 C, -2 O, -4 N;arg-L[e]  <=> 
  177	       arg-L[e]	-1	C6H15N4O2
262;EX_asn_L(e);-8 H, -4 C, -3 O, -2 N;asn-L[e]  <=> 
  182	       asn-L[e]	-1	C4H8N2O3
263;EX_asp_L(e);-6 H, -4 C, -4 O, -1 N;asp-L[e]  <=> 
  190	       asp-L[e]	-1	C4H6NO4
264;EX_atp(e);-12 H, -10 C, -13 O, -3 P, -5 N;atp[e]  <=> 
  366	         atp[e]	-1	C10H12N5O13P3
265;EX_bmn(e);-12 H, -10 C, -2 O, -2 N;bmn[e]  <=> 
  202	         bmn[e]	-1	C10H12N2O2
266;EX_ca2(e);-1 Ca;ca2[e]  <=> 
  207	         ca2[e]	-1	Ca
267;EX_chol(e);-14 H, -5 C, -1 O, -1 N;chol[e]  <=> 
  219	        chol[e]	-1	C5H14NO
268;EX_cit(e);-5 H, -6 C, -7 O;cit[e]  <=> 
  225	         cit[e]	-1	C6H5O7
269;EX_cl(e);-1 Cl;cl[e]  <=> 
  282	          cl[e]	-1	Cl
270;EX_co2(e);-1 C, -2 O;co2[e]  <=> 
  235	         co2[e]	-1	CO2
271;EX_coa(e);-32 H, -21 C, -16 O, -3 P, -1 S, -7 N;coa[e]  <=> 
  236	         coa[e]	-1	C21H32N7O16P3S
272;EX_cobalt2(e);-1 Co;cobalt2[e]  <=> 
  238	     cobalt2[e]	-1	Co
273;EX_crn(e);-15 H, -7 C, -3 O, -1 N;crn[e]  <=> 
  257	         crn[e]	-1	C7H15NO3
275;EX_cytd(e);-13 H, -9 C, -5 O, -3 N;cytd[e]  <=> 
  278	        cytd[e]	-1	C9H13N3O5
276;EX_etha(e);-8 H, -2 C, -1 O, -1 N;etha[e]  <=> 
  364	        etha[e]	-1	C2H8NO
277;EX_fe2(e);-1 Fe;fe2[e]  <=> 
  367	         fe2[e]	-1	Fe
278;EX_fe3(e);-1 Fe;fe3[e]  <=> 
  230	         fe3[e]	-1	Fe
279;EX_fum(e);-2 H, -4 C, -4 O;fum[e]  <=> 
  368	         fum[e]	-1	C4H2O4
280;EX_gal(e);-12 H, -6 C, -6 O;gal[e]  <=> 
  369	         gal[e]	-1	C6H12O6
281;EX_glc(e);-12 H, -6 C, -6 O;glc-D[e]  <=> 
  370	       glc-D[e]	-1	C6H12O6
282;EX_glu_L(e);-8 H, -5 C, -4 O, -1 N;glu-L[e]  <=> 
  371	       glu-L[e]	-1	C5H8NO4
283;EX_gly(e);-5 H, -2 C, -2 O, -1 N;gly[e]  <=> 
  372	         gly[e]	-1	C2H5NO2
284;EX_glyb(e);-11 H, -5 C, -2 O, -1 N;glyb[e]  <=> 
  373	        glyb[e]	-1	C5H11NO2
285;EX_glyc3p(e);-7 H, -3 C, -6 O, -1 P;glyc3p[e]  <=> 
  374	      glyc3p[e]	-1	C3H7O6P
286;EX_glyc(e);-8 H, -3 C, -3 O;glyc[e]  <=> 
  375	        glyc[e]	-1	C3H8O3
287;EX_gthrd(e);-16 H, -10 C, -6 O, -1 S, -3 N;gthrd[e]  <=> 
  376	       gthrd[e]	-1	C10H16N3O6S
288;EX_h2(e);-2 H;h2[e]  <=> 
  377	          h2[e]	-1	H2
289;EX_h2co3(e);-2 H, -1 C, -3 O;h2co3[e]  <=> 
  378	       h2co3[e]	-1	H2CO3
290;EX_h2o(e);-2 H, -1 O;h2o[e]  <=> 
  379	         h2o[e]	-1	H2O
291;EX_h2s(e);-2 H, -1 S;h2s[e]  <=> 
  380	         h2s[e]	-1	H2S
292;EX_h(e);-1 H;h[e]  <=> 
  141	           h[e]	-1	H
293;EX_hdca(e);-31 H, -16 C, -2 O;hdca[e]  <=> 
  381	        hdca[e]	-1	C16H31O2
294;EX_his_L(e);-9 H, -6 C, -2 O, -3 N;his-L[e]  <=> 
  382	       his-L[e]	-1	C6H9N3O2
295;EX_id3acald(e);-9 H, -10 C, -1 O, -1 N;id3acald[e]  <=> 
  383	    id3acald[e]	-1	C10H9NO
296;EX_ile_L(e);-13 H, -6 C, -2 O, -1 N;ile-L[e]  <=> 
  384	       ile-L[e]	-1	C6H13NO2
297;EX_k(e);-1 K;k[e]  <=> 
  385	           k[e]	-1	K
298;EX_lac_L(e);-5 H, -3 C, -3 O;lac-L[e]  <=> 
  386	       lac-L[e]	-1	C3H5O3
299;EX_lcts(e);-22 H, -12 C, -11 O;lcts[e]  <=> 
  387	        lcts[e]	-1	C12H22O11
300;EX_leu_L(e);-13 H, -6 C, -2 O, -1 N;leu-L[e]  <=> 
  388	       leu-L[e]	-1	C6H13NO2
301;EX_lys_L(e);-15 H, -6 C, -2 O, -2 N;lys-L[e]  <=> 
  389	       lys-L[e]	-1	C6H15N2O2
302;EX_mal_L(e);-4 H, -4 C, -5 O;mal-L[e]  <=> 
  390	       mal-L[e]	-1	C4H4O5
303;EX_malt(e);-22 H, -12 C, -11 O;malt[e]  <=> 
  391	        malt[e]	-1	C12H22O11
304;EX_malthp(e);-72 H, -42 C, -36 O;malthp[e]  <=> 
  392	      malthp[e]	-1	C42H72O36
305;EX_meoh(e);-4 H, -1 C, -1 O;meoh[e]  <=> 
  393	        meoh[e]	-1	CH4O1
306;EX_met_L(e);-11 H, -5 C, -2 O, -1 S, -1 N;met-L[e]  <=> 
  394	       met-L[e]	-1	C5H11NO2S
307;EX_mg2(e);-1 Mg;mg2[e]  <=> 
  395	         mg2[e]	-1	Mg
308;EX_na1(e);-1 Na;na1[e]  <=> 
  396	         na1[e]	-1	Na
309;EX_nh4(e);-4 H, -1 N;nh4[e]  <=> 
  397	         nh4[e]	-1	H4N
310;EX_no2(e);-2 O, -1 N;no2[e]  <=> 
  398	         no2[e]	-1	NO2
311;EX_no3(e);-3 O, -1 N;no3[e]  <=> 
  399	         no3[e]	-1	NO3
312;EX_no(e);-1 O, -1 N;no[e]  <=> 
  400	          no[e]	-1	NO
313;EX_o2(e);-2 O;o2[e]  <=> 
  401	          o2[e]	-1	O2
314;EX_ocdca(e);-35 H, -18 C, -2 O;ocdca[e]  <=> 
  402	       ocdca[e]	-1	C18H35O2
315;EX_orn(e);-13 H, -5 C, -2 O, -2 N;orn[e]  <=> 
  403	         orn[e]	-1	C5H13N2O2
316;EX_pac(e);-7 H, -8 C, -2 O;pac[e]  <=> 
  404	         pac[e]	-1	C8H7O2
317;EX_pdima(e);-190 H, -96 C, -5 O;pdima[e]  <=> 
  405	       pdima[e]	-1	C96H190O5
318;EX_phdca(e);-37 H, -23 C, -3 O;phdca[e]  <=> 
  406	       phdca[e]	-1	C23H37O3
319;EX_phe_L(e);-11 H, -9 C, -2 O, -1 N;phe-L[e]  <=> 
  407	       phe-L[e]	-1	C9H11NO2
320;EX_pi(e);-1 H, -4 O, -1 P;pi[e]  <=> 
  408	          pi[e]	-1	HO4P
321;EX_ppa(e);-5 H, -3 C, -2 O;ppa[e]  <=> 
  409	         ppa[e]	-1	C3H5O2
322;EX_ppdima(e);-188 H, -99 C, -6 O;ppdima[e]  <=> 
  410	      ppdima[e]	-1	C99H188O6
323;EX_pro_L(e);-9 H, -5 C, -2 O, -1 N;pro-L[e]  <=> 
  411	       pro-L[e]	-1	C5H9NO2
324;EX_pyr(e);-3 H, -3 C, -3 O;pyr[e]  <=> 
  412	         pyr[e]	-1	C3H3O3
325;EX_rib_D(e);-10 H, -5 C, -5 O;rib-D[e]  <=> 
  413	       rib-D[e]	-1	C5H10O5
326;EX_ser_D(e);-7 H, -3 C, -3 O, -1 N;ser-D[e]  <=> 
  349	       ser-D[e]	-1	C3H7NO3
327;EX_ser_L(e);-7 H, -3 C, -3 O, -1 N;ser-L[e]  <=> 
  414	       ser-L[e]	-1	C3H7NO3
328;EX_skm(e);-9 H, -7 C, -5 O;skm[e]  <=> 
  415	         skm[e]	-1	C7H9O5
329;EX_so4(e);-4 O, -1 S;so4[e]  <=> 
  416	         so4[e]	-1	O4S
330;EX_succ(e);-4 H, -4 C, -4 O;succ[e]  <=> 
  417	        succ[e]	-1	C4H4O4
331;EX_tartr_L(e);-4 H, -4 C, -6 O;tartr-L[e]  <=> 
  418	     tartr-L[e]	-1	C4H4O6
332;EX_thr_L(e);-9 H, -4 C, -3 O, -1 N;thr-L[e]  <=> 
  419	       thr-L[e]	-1	C4H9NO3
333;EX_tre(e);-22 H, -12 C, -11 O;tre[e]  <=> 
  420	         tre[e]	-1	C12H22O11
334;EX_trp_L(e);-12 H, -11 C, -2 O, -2 N;trp-L[e]  <=> 
  421	       trp-L[e]	-1	C11H12N2O2
335;EX_tsul(e);-3 O, -2 S;tsul[e]  <=> 
  422	        tsul[e]	-1	O3S2
336;EX_ttdca(e);-27 H, -14 C, -2 O;ttdca[e]  <=> 
  423	       ttdca[e]	-1	C14H27O2
337;EX_tyr_L(e);-11 H, -9 C, -3 O, -1 N;tyr-L[e]  <=> 
  424	       tyr-L[e]	-1	C9H11NO3
338;EX_val_L(e);-11 H, -5 C, -2 O, -1 N;val-L[e]  <=> 
  425	       val-L[e]	-1	C5H11NO2
339;EX_xyl_D(e);-10 H, -5 C, -5 O;xyl-D[e]  <=> 
  426	       xyl-D[e]	-1	C5H10O5
340;EX_ac(e);-3 H, -2 C, -2 O;ac[e]  <=> 
  427	          ac[e]	-1	C2H3O2
341;EX_4abz(e);-6 H, -7 C, -2 O, -1 N;4abz[e]  <=> 
  428	        4abz[e]	-1	C7H6NO2
342;EX_for(e);-1 H, -1 C, -2 O;for[e]  <=> 
  429	         for[e]	-1	CH1O2
343;EX_akg(e);-4 H, -5 C, -5 O;akg[e]  <=> 
  430	         akg[e]	-1	C5H4O5
344;EX_oxa(e);-2 C, -4 O;oxa[e]  <=> 
  431	         oxa[e]	-1	C2O4
345;EX_gua(e);-5 H, -5 C, -1 O, -5 N;gua[e]  <=> 
  432	         gua[e]	-1	C5H5N5O
346;EX_ad(e);-5 H, -2 C, -1 O, -1 N;ad[e]  <=> 
  433	          ad[e]	-1	C2H5NO
348;EX_urea(e);-4 H, -1 C, -1 O, -2 N;urea[e]  <=> 
  434	        urea[e]	-1	CH4N2O
453;G6PDH2;2 H;nadp[c] + g6p[c]  -> 3 h[c] + nadph[c] + 6pgl[c] 
   15	           h[c]	3	H
   16	       nadph[c]	1	C21H26N7O17P3
   18	        nadp[c]	-1	C21H25N7O17P3
  529	         g6p[c]	-1	C6H11O9P
  530	        6pgl[c]	1	C6H9O9P
508;GTHRDt2;-1 H;atp[c] + h2o[c] + gthrd[e]  -> pi[c] + adp[c] + gthrd[c] 
    2	         atp[c]	-1	C10H12N5O13P3
   10	         h2o[c]	-1	H2O
   13	          pi[c]	1	HO4P
   44	         adp[c]	1	C10H12N5O10P2
  376	       gthrd[e]	-1	C10H16N3O6S
  574	       gthrd[c]	1	C10H16N3O6S
655;MYCFLUX1;-150 H, -77 C, -3 O, 1 R, 1 Y, 1 R, 1 FULLR;mycolate[c]  -> rmyc[c] 
  656	    mycolate[c]	-1	C78H150O3
  657	        rmyc[c]	1	RMYC
656;MYCFLUX2;-162 H, -83 C, -3 O, 1 R, 1 Y, 1 R, 1 FULLR;mmycolate[c]  -> rmyc[c] 
  657	        rmyc[c]	1	RMYC
  658	   mmycolate[c]	-1	C84H162O3
657;MYCFLUX3;-166 H, -85 C, -3 O, 1 R, 1 Y, 1 R, 1 FULLR;kmycolate[c]  -> rmyc[c] 
  657	        rmyc[c]	1	RMYC
  659	   kmycolate[c]	-1	C86H166O3
658;MYCFLUX4;-164 H, -83 C, -4 O, 1 R, 1 Y, 1 R, 1 FULLR;mmmycolate[c]  -> rmyc[c] 
  657	        rmyc[c]	1	RMYC
  660	  mmmycolate[c]	-1	C84H164O4
659;MYCFLUX5;-168 H, -85 C, -4 O, 1 R, 1 Y, 1 R, 1 FULLR;mkmycolate[c]  -> rmyc[c] 
  657	        rmyc[c]	1	RMYC
  661	  mkmycolate[c]	-1	C86H168O4
879;R05224;-1 H;2 atp[c] + h2o[c] + 2 gln-L[c] + hgbyr[c]  -> ppi[c] + h[c] + 2 glu-L[c] + 2 adp[c] + hgbam[c] 
    2	         atp[c]	-2	C10H12N5O13P3
    6	         ppi[c]	1	HO7P2
   10	         h2o[c]	-1	H2O
   15	           h[c]	1	H
   27	       glu-L[c]	2	C5H8NO4
   44	         adp[c]	2	C10H12N5O10P2
   83	       gln-L[c]	-2	C5H10N2O3
  239	       hgbam[c]	1	C45H57N6O12
  706	       hgbyr[c]	-1	C45H54N4O14
955;THZSN;-1 H;cys-L[c] + tyr-L[c] + dxyl[c]  -> h2o[c] + h[c] + co2[c] + pyr[c] + nh4[c] + 4hba[c] + 4mhetz[c] 
   10	         h2o[c]	1	H2O
   15	           h[c]	1	H
   40	         co2[c]	1	CO2
   56	         pyr[c]	1	C3H3O3
   75	         nh4[c]	1	H4N
  155	       cys-L[c]	-1	C3H7NO2S
  798	       tyr-L[c]	-1	C9H11NO3
  799	        4hba[c]	1	C7H8O2
  801	        dxyl[c]	-1	C5H10O4
  802	      4mhetz[c]	1	C6H9NOS
1007;UGLDDS1;-1 H;atp[c] + alaala[c] + uAgl[c]  -> pi[c] + adp[c] + uAgla[c] 
    2	         atp[c]	-1	C10H12N5O13P3
   13	          pi[c]	1	HO4P
   44	         adp[c]	1	C10H12N5O10P2
  137	      alaala[c]	-1	C6H12N2O3
  691	       uAgla[c]	1	C40H62N9O26P2
  817	        uAgl[c]	-1	C34H52N7O24P2
1008;UGLDDS2;-1 H;atp[c] + alaala[c] + uGgl[c]  -> pi[c] + adp[c] + uGgla[c] 
    2	         atp[c]	-1	C10H12N5O13P3
   13	          pi[c]	1	HO4P
   44	         adp[c]	1	C10H12N5O10P2
  137	      alaala[c]	-1	C6H12N2O3
  693	       uGgla[c]	1	C40H62N9O26P2
  818	        uGgl[c]	-1	C34H52N7O24P2
1029;AH7PK;1 H;atp[c] + gmhep7p[c]  -> adp[c] + gmhep17bp[c] 
    2	         atp[c]	-1	C10H12N5O13P3
   44	         adp[c]	1	C10H12N5O10P2
  835	     gmhep7p[c]	-1	C7H15O10P
  836	   gmhep17bp[c]	1	C7H16O13P2
1030;BH7PK;1 H;atp[c] + gmhep7p[c]  -> adp[c] + gbmh17p-D[c] 
    2	         atp[c]	-1	C10H12N5O13P3
   44	         adp[c]	1	C10H12N5O10P2
  835	     gmhep7p[c]	-1	C7H15O10P
  837	   gbmh17p-D[c]	1	C7H16O13P2
1031;ABH17BPP_a;-2 H;h2o[c] + gmhep17bp[c]  -> pi[c] + gmhep1p[c] 
   10	         h2o[c]	-1	H2O
   13	          pi[c]	1	HO4P
  836	   gmhep17bp[c]	-1	C7H16O13P2
  838	     gmhep1p[c]	1	C7H15O10P
1032;ABH17BPP_b;-2 H;h2o[c] + gmhep17bp[c]  -> pi[c] + gbmh1p-D[c] 
   10	         h2o[c]	-1	H2O
   13	          pi[c]	1	HO4P
  836	   gmhep17bp[c]	-1	C7H16O13P2
  839	    gbmh1p-D[c]	1	C7H15O10P
1033;MAN1PT3;1 H;gtp[c] + gmhep1p[c]  -> ppi[c] + gamgdp-D[c] 
    6	         ppi[c]	1	HO7P2
   38	         gtp[c]	-1	C10H12N5O14P3
  838	     gmhep1p[c]	-1	C7H15O10P
  840	    gamgdp-D[c]	1	C17H27N5O17P2
1034;H1PAT_b;1 H;atp[c] + gbmh1p-D[c]  -> ppi[c] + adphep-DD[c] 
    2	         atp[c]	-1	C10H12N5O13P3
    6	         ppi[c]	1	HO7P2
  839	    gbmh1p-D[c]	-1	C7H15O10P
  841	   adphep-DD[c]	1	C17H27N5O16P2
1036;UCBL;-1 H;atp[c] + h[c] + hco3[c] + urea[c]  <=> pi[c] + adp[c] + u1c[c] 
    2	         atp[c]	-1	C10H12N5O13P3
   13	          pi[c]	1	HO4P
   15	           h[c]	-1	H
   43	        hco3[c]	-1	CHO3
   44	         adp[c]	1	C10H12N5O10P2
  116	        urea[c]	-1	CH4N2O
  843	         u1c[c]	1	C2H4N2O3
1039;HMEDR;-3 H;h[c] + nadh[c] + hmbpp[c]  -> h2o[c] + nad[c] + ipdp[c] 
   10	         h2o[c]	1	H2O
   15	           h[c]	-1	H
   35	         nad[c]	1	C21H26N7O14P2
   36	        nadh[c]	-1	C21H27N7O14P2
  302	        ipdp[c]	1	C5H9O7P2
  845	       hmbpp[c]	-1	C5H12O8P2
1041;UCE_1;-3 H;3 h[c] + ipdp[c] + ggdp[c]  -> ppi[c] + ptdp[c] 
    6	         ppi[c]	1	HO7P2
   15	           h[c]	-3	H
  302	        ipdp[c]	-1	C5H9O7P2
  846	        ggdp[c]	-1	C20H36O7P2
  847	        ptdp[c]	1	C25H44O7P2
1042;PRTT;-3 H;3 h[c] + ipdp[c] + ptdp[c]  -> ppi[c] + hpdp[c] 
    6	         ppi[c]	1	HO7P2
   15	           h[c]	-3	H
  302	        ipdp[c]	-1	C5H9O7P2
  847	        ptdp[c]	-1	C25H44O7P2
  848	        hpdp[c]	1	C30H52O7P2
1043;HTPS;-3 H;3 h[c] + ipdp[c] + hpdp[c]  -> ppi[c] + htdp[c] 
    6	         ppi[c]	1	HO7P2
   15	           h[c]	-3	H
  302	        ipdp[c]	-1	C5H9O7P2
  848	        hpdp[c]	-1	C30H52O7P2
  849	        htdp[c]	1	C35H60O7P2
1045;PPGPP;-6 H;h2o[c] + gdpdp[c]  -> ppi[c] + gdp[c] 
    6	         ppi[c]	1	HO7P2
   10	         h2o[c]	-1	H2O
   86	         gdp[c]	1	C10H12N5O11P2
  850	       gdpdp[c]	-1	C10H17N5O17P4
1050;ADPRDP;-2 H;h2o[c] + adprib[c]  -> amp[c] + r5p[c] 
    4	         amp[c]	1	C10H12N5O7P
   10	         h2o[c]	-1	H2O
  750	         r5p[c]	1	C5H9O8P
  854	      adprib[c]	-1	C15H21N5O14P2
1051;Gln_LT;-11 H, -5 C, -3 O, -2 N;atp[e] + h2o[e] + gln-L[e]  -> pi[c] + adp[c] + gln[c] 
   13	          pi[c]	1	HO4P
   44	         adp[c]	1	C10H12N5O10P2
  366	         atp[e]	-1	C10H12N5O13P3
  379	         h2o[e]	-1	H2O
  855	       gln-L[e]	-1	C5H10N2O3
  856	         gln[c]	1	Unknown
1056;IPDPUDCT;-3 H;7 ipdp[c] + ggdp[c]  -> 7 ppi[c] + udcpdp[c] 
    6	         ppi[c]	7	HO7P2
  302	        ipdp[c]	-7	C5H9O7P2
  742	      udcpdp[c]	1	C55H89O7P2
  846	        ggdp[c]	-1	C20H36O7P2
1059;PDBL_2;9 H, 5 C, 8 O, 1 P;gln-L[c] + g3p[c] + r5p-D[c]  -> 3 h2o[c] + pi[c] + h[c] + glu-L[c] + pydx5p[c] 
   10	         h2o[c]	3	H2O
   13	          pi[c]	1	HO4P
   15	           h[c]	1	H
   27	       glu-L[c]	1	C5H8NO4
   83	       gln-L[c]	-1	C5H10N2O3
  348	         g3p[c]	-1	C3H5O6P
  712	      pydx5p[c]	1	C8H8NO6P
  859	       r5p-D[c]	-1	Unknown
1061;PDBL_4;9 H, 5 C, 8 O, 1 P;gln-L[c] + dhap[c] + r5p-D[c]  -> 3 h2o[c] + pi[c] + h[c] + glu-L[c] + pydx5p[c] 
   10	         h2o[c]	3	H2O
   13	          pi[c]	1	HO4P
   15	           h[c]	1	H
   27	       glu-L[c]	1	C5H8NO4
   83	       gln-L[c]	-1	C5H10N2O3
  486	        dhap[c]	-1	C3H5O6P
  712	      pydx5p[c]	1	C8H8NO6P
  859	       r5p-D[c]	-1	Unknown
1066;2O4EH;-1 H;h2o[c] + 2h24pdn[c]  -> 4h2opntn[c] 
   10	         h2o[c]	-1	H2O
  587	    4h2opntn[c]	1	C5H7O4
  864	     2h24pdn[c]	-1	C5H6O3
1067;EX_mo(e);-4 O;mob[e]  <=> 
  865	         mob[e]	-1	MoO4
1068;Mot;-1 H;atp[c] + h2o[c] + mob[e]  <=> pi[c] + adp[c] + mob[c] 
    2	         atp[c]	-1	C10H12N5O13P3
   10	         h2o[c]	-1	H2O
   13	          pi[c]	1	HO4P
   44	         adp[c]	1	C10H12N5O10P2
  865	         mob[e]	-1	MoO4
  866	         mob[c]	1	MoO4
1072;DMHDRFS;-2 C, -4 O;h2o[c] + 2 amet[c] + 34hpp[c] + 5a6rac[c]  -> 2 h[c] + nh4[c] + 2 met-L[c] + 2 dad-5[c] + fo[c] 
   10	         h2o[c]	-1	H2O
   15	           h[c]	2	H
   75	         nh4[c]	1	H4N
   89	        amet[c]	-2	C15H23N6O5S
  580	       met-L[c]	2	C5H11NO2S
  740	       34hpp[c]	-1	C9H7O4
  858	       dad-5[c]	2	C10H13N5O3
  871	      5a6rac[c]	-1	C9H16N4O6
  872	          fo[c]	1	C16H17N3O7
1080;MPTSS;-11 H, -10 C, -6 O, -1 P, -5 N;atp[c] + MoaD[c]  -> ppi[c] + MoaD-AMP[c] 
    2	         atp[c]	-1	C10H12N5O13P3
    6	         ppi[c]	1	HO7P2
  879	        MoaD[c]	-1	NaN
  880	    MoaD-AMP[c]	1	NaN
1081;MBP_2;-1 S;cys-L[c] + MoaD-AMP[c]  -> ala-L[c] + MoaD-SH[c] 
  139	       ala-L[c]	1	C3H7NO2
  155	       cys-L[c]	-1	C3H7NO2S
  880	    MoaD-AMP[c]	-1	NaN
  881	     MoaD-SH[c]	1	NaN
1082;MODBS;2 H, 2 S;cpmp[c] + 2 MoaD-SH[c]  -> 2 h2o[c] + 2 MoaD[c] + mobpt[c] 
   10	         h2o[c]	2	H2O
  878	        cpmp[c]	-1	C10H13N5O8P
  879	        MoaD[c]	2	NaN
  881	     MoaD-SH[c]	-2	NaN
  882	       mobpt[c]	1	C10H11N5O6PS2
1086;FAD_1;5 H, 2 C, 1 O;coa[c] + nad[c] + fad[c] + octscoa[c]  -> accoa[c] + nadh[c] + fadh2[c] + hexscoa[c] 
   30	       accoa[c]	1	C23H34N7O17P3S
   33	         coa[c]	-1	C21H32N7O16P3S
   35	         nad[c]	-1	C21H26N7O14P2
   36	        nadh[c]	1	C21H27N7O14P2
  458	         fad[c]	-1	C27H31N9O15P2
  459	       fadh2[c]	1	C27H33N9O15P2
  886	     octscoa[c]	-1	NaN
  887	     hexscoa[c]	1	NaN
1087;FAD_2;5 H, 2 C, 1 O;coa[c] + nad[c] + fad[c] + hexscoa[c]  -> accoa[c] + nadh[c] + fadh2[c] + tetscoa[c] 
   30	       accoa[c]	1	C23H34N7O17P3S
   33	         coa[c]	-1	C21H32N7O16P3S
   35	         nad[c]	-1	C21H26N7O14P2
   36	        nadh[c]	1	C21H27N7O14P2
  458	         fad[c]	-1	C27H31N9O15P2
  459	       fadh2[c]	1	C27H33N9O15P2
  887	     hexscoa[c]	-1	NaN
  888	     tetscoa[c]	1	NaN
1088;FAD_3;5 H, 2 C, 1 O;coa[c] + nad[c] + fad[c] + tetscoa[c]  -> accoa[c] + nadh[c] + fadh2[c] + doscoa[c] 
   30	       accoa[c]	1	C23H34N7O17P3S
   33	         coa[c]	-1	C21H32N7O16P3S
   35	         nad[c]	-1	C21H26N7O14P2
   36	        nadh[c]	1	C21H27N7O14P2
  458	         fad[c]	-1	C27H31N9O15P2
  459	       fadh2[c]	1	C27H33N9O15P2
  888	     tetscoa[c]	-1	NaN
  889	      doscoa[c]	1	NaN
1089;FAD_4;5 H, 2 C, 1 O;coa[c] + nad[c] + fad[c] + doscoa[c]  -> accoa[c] + nadh[c] + fadh2[c] + eiscoa[c] 
   30	       accoa[c]	1	C23H34N7O17P3S
   33	         coa[c]	-1	C21H32N7O16P3S
   35	         nad[c]	-1	C21H26N7O14P2
   36	        nadh[c]	1	C21H27N7O14P2
  458	         fad[c]	-1	C27H31N9O15P2
  459	       fadh2[c]	1	C27H33N9O15P2
  889	      doscoa[c]	-1	NaN
  890	      eiscoa[c]	1	NaN
1090;FAD_5;5 H, 2 C, 1 O;coa[c] + nad[c] + fad[c] + eiscoa[c]  -> accoa[c] + nadh[c] + fadh2[c] + octdcoa[c] 
   30	       accoa[c]	1	C23H34N7O17P3S
   33	         coa[c]	-1	C21H32N7O16P3S
   35	         nad[c]	-1	C21H26N7O14P2
   36	        nadh[c]	1	C21H27N7O14P2
  458	         fad[c]	-1	C27H31N9O15P2
  459	       fadh2[c]	1	C27H33N9O15P2
  890	      eiscoa[c]	-1	NaN
  891	     octdcoa[c]	1	NaN
1091;FAD_6;5 H, 2 C, 1 O;coa[c] + nad[c] + fad[c] + octdcoa[c]  -> accoa[c] + nadh[c] + fadh2[c] + hexdcoa[c] 
   30	       accoa[c]	1	C23H34N7O17P3S
   33	         coa[c]	-1	C21H32N7O16P3S
   35	         nad[c]	-1	C21H26N7O14P2
   36	        nadh[c]	1	C21H27N7O14P2
  458	         fad[c]	-1	C27H31N9O15P2
  459	       fadh2[c]	1	C27H33N9O15P2
  891	     octdcoa[c]	-1	NaN
  892	     hexdcoa[c]	1	NaN
1092;FAD_7;63 H, 37 C, 18 O, 3 P, 1 S, 6 N, -1 Na;coa[c] + nad[c] + fad[c] + hexdcoa[c]  -> accoa[c] + nadh[c] + tdcoa[c] + fadh2[c] 
   30	       accoa[c]	1	C23H34N7O17P3S
   33	         coa[c]	-1	C21H32N7O16P3S
   35	         nad[c]	-1	C21H26N7O14P2
   36	        nadh[c]	1	C21H27N7O14P2
  435	       tdcoa[c]	1	C35H58N7O17P3S
  458	         fad[c]	-1	C27H31N9O15P2
  459	       fadh2[c]	1	C27H33N9O15P2
  892	     hexdcoa[c]	-1	NaN
1093;FAD_8;-53 H, -33 C, -16 O, -3 P, -1 S, -6 N, 1 Na;coa[c] + nad[c] + tdcoa[c] + fad[c]  -> accoa[c] + nadh[c] + fadh2[c] + dodcoa[c] 
   30	       accoa[c]	1	C23H34N7O17P3S
   33	         coa[c]	-1	C21H32N7O16P3S
   35	         nad[c]	-1	C21H26N7O14P2
   36	        nadh[c]	1	C21H27N7O14P2
  435	       tdcoa[c]	-1	C35H58N7O17P3S
  458	         fad[c]	-1	C27H31N9O15P2
  459	       fadh2[c]	1	C27H33N9O15P2
  893	      dodcoa[c]	1	NaN
1094;FAD_9;5 H, 2 C, 1 O;coa[c] + nad[c] + fad[c] + dodcoa[c]  -> accoa[c] + nadh[c] + fadh2[c] + decoa[c] 
   30	       accoa[c]	1	C23H34N7O17P3S
   33	         coa[c]	-1	C21H32N7O16P3S
   35	         nad[c]	-1	C21H26N7O14P2
   36	        nadh[c]	1	C21H27N7O14P2
  458	         fad[c]	-1	C27H31N9O15P2
  459	       fadh2[c]	1	C27H33N9O15P2
  893	      dodcoa[c]	-1	NaN
  894	       decoa[c]	1	NaN
1095;FAD_10;51 H, 31 C, 18 O, 3 P, 1 S, 6 N, -1 Na;coa[c] + nad[c] + fad[c] + decoa[c]  -> accoa[c] + nadh[c] + occoa[c] + fadh2[c] 
   30	       accoa[c]	1	C23H34N7O17P3S
   33	         coa[c]	-1	C21H32N7O16P3S
   35	         nad[c]	-1	C21H26N7O14P2
   36	        nadh[c]	1	C21H27N7O14P2
  441	       occoa[c]	1	C29H46N7O17P3S
  458	         fad[c]	-1	C27H31N9O15P2
  459	       fadh2[c]	1	C27H33N9O15P2
  894	       decoa[c]	-1	NaN
1096;FAD_11;-41 H, -27 C, -16 O, -3 P, -1 S, -6 N, 1 Na;coa[c] + nad[c] + occoa[c] + fad[c]  -> accoa[c] + nadh[c] + fadh2[c] + hexcoa[c] 
   30	       accoa[c]	1	C23H34N7O17P3S
   33	         coa[c]	-1	C21H32N7O16P3S
   35	         nad[c]	-1	C21H26N7O14P2
   36	        nadh[c]	1	C21H27N7O14P2
  441	       occoa[c]	-1	C29H46N7O17P3S
  458	         fad[c]	-1	C27H31N9O15P2
  459	       fadh2[c]	1	C27H33N9O15P2
  895	      hexcoa[c]	1	NaN
1097;FAD_12;5 H, 2 C, 1 O;coa[c] + nad[c] + fad[c] + hexcoa[c]  -> accoa[c] + nadh[c] + fadh2[c] + butcoa[c] 
   30	       accoa[c]	1	C23H34N7O17P3S
   33	         coa[c]	-1	C21H32N7O16P3S
   35	         nad[c]	-1	C21H26N7O14P2
   36	        nadh[c]	1	C21H27N7O14P2
  458	         fad[c]	-1	C27H31N9O15P2
  459	       fadh2[c]	1	C27H33N9O15P2
  895	      hexcoa[c]	-1	NaN
  896	      butcoa[c]	1	NaN
1098;FAD_13;39 H, 25 C, 18 O, 3 P, 1 S, 6 N, -1 Na;coa[c] + nad[c] + fad[c] + butcoa[c]  -> 2 accoa[c] + nadh[c] + fadh2[c] 
   30	       accoa[c]	2	C23H34N7O17P3S
   33	         coa[c]	-1	C21H32N7O16P3S
   35	         nad[c]	-1	C21H26N7O14P2
   36	        nadh[c]	1	C21H27N7O14P2
  458	         fad[c]	-1	C27H31N9O15P2
  459	       fadh2[c]	1	C27H33N9O15P2
  896	      butcoa[c]	-1	NaN
1099;FAD_14;1 H, 1 O;coa[c] + nad[c] + odecoa[c] + fad[c]  -> accoa[c] + nadh[c] + hdcoa[c] + fadh2[c] 
   30	       accoa[c]	1	C23H34N7O17P3S
   33	         coa[c]	-1	C21H32N7O16P3S
   35	         nad[c]	-1	C21H26N7O14P2
   36	        nadh[c]	1	C21H27N7O14P2
  311	       hdcoa[c]	1	C37H60N7O17P3S
  313	      odecoa[c]	-1	C39H64N7O17P3S
  458	         fad[c]	-1	C27H31N9O15P2
  459	       fadh2[c]	1	C27H33N9O15P2
1100;FAD_15;-55 H, -35 C, -16 O, -3 P, -1 S, -6 N, 1 Na;coa[c] + nad[c] + hdcoa[c] + fad[c]  -> accoa[c] + nadh[c] + fadh2[c] + c5tetdcoa[c] 
   30	       accoa[c]	1	C23H34N7O17P3S
   33	         coa[c]	-1	C21H32N7O16P3S
   35	         nad[c]	-1	C21H26N7O14P2
   36	        nadh[c]	1	C21H27N7O14P2
  311	       hdcoa[c]	-1	C37H60N7O17P3S
  458	         fad[c]	-1	C27H31N9O15P2
  459	       fadh2[c]	1	C27H33N9O15P2
  897	   c5tetdcoa[c]	1	NaN
1101;FAD_16;5 H, 2 C, 1 O;coa[c] + nad[c] + fad[c] + c5tetdcoa[c]  -> accoa[c] + nadh[c] + fadh2[c] + c3dodcoa[c] 
   30	       accoa[c]	1	C23H34N7O17P3S
   33	         coa[c]	-1	C21H32N7O16P3S
   35	         nad[c]	-1	C21H26N7O14P2
   36	        nadh[c]	1	C21H27N7O14P2
  458	         fad[c]	-1	C27H31N9O15P2
  459	       fadh2[c]	1	C27H33N9O15P2
  897	   c5tetdcoa[c]	-1	NaN
  898	    c3dodcoa[c]	1	NaN
1104;FAD_19;1 H;nad[c] + d2hdodcoa[c]  -> nadh[c] + dodcoa[c] 
   35	         nad[c]	-1	C21H26N7O14P2
   36	        nadh[c]	1	C21H27N7O14P2
  893	      dodcoa[c]	1	NaN
  900	   d2hdodcoa[c]	-1	NaN
1105;FAD_20;5 H, 2 C, 1 O;coa[c] + nad[c] + fad[c] + nodcoa[c]  -> accoa[c] + nadh[c] + fadh2[c] + hepdcoa[c] 
   30	       accoa[c]	1	C23H34N7O17P3S
   33	         coa[c]	-1	C21H32N7O16P3S
   35	         nad[c]	-1	C21H26N7O14P2
   36	        nadh[c]	1	C21H27N7O14P2
  458	         fad[c]	-1	C27H31N9O15P2
  459	       fadh2[c]	1	C27H33N9O15P2
  901	      nodcoa[c]	-1	NaN
  902	     hepdcoa[c]	1	NaN
1106;FAD_21;5 H, 2 C, 1 O;coa[c] + nad[c] + fad[c] + hepdcoa[c]  -> accoa[c] + nadh[c] + fadh2[c] + pentdcoa[c] 
   30	       accoa[c]	1	C23H34N7O17P3S
   33	         coa[c]	-1	C21H32N7O16P3S
   35	         nad[c]	-1	C21H26N7O14P2
   36	        nadh[c]	1	C21H27N7O14P2
  458	         fad[c]	-1	C27H31N9O15P2
  459	       fadh2[c]	1	C27H33N9O15P2
  902	     hepdcoa[c]	-1	NaN
  903	    pentdcoa[c]	1	NaN
1107;FAD_22;5 H, 2 C, 1 O;coa[c] + nad[c] + fad[c] + pentdcoa[c]  -> accoa[c] + nadh[c] + fadh2[c] + tridcoa[c] 
   30	       accoa[c]	1	C23H34N7O17P3S
   33	         coa[c]	-1	C21H32N7O16P3S
   35	         nad[c]	-1	C21H26N7O14P2
   36	        nadh[c]	1	C21H27N7O14P2
  458	         fad[c]	-1	C27H31N9O15P2
  459	       fadh2[c]	1	C27H33N9O15P2
  903	    pentdcoa[c]	-1	NaN
  904	     tridcoa[c]	1	NaN
1108;FAD_23;5 H, 2 C, 1 O;coa[c] + nad[c] + fad[c] + tridcoa[c]  -> accoa[c] + nadh[c] + fadh2[c] + undcoa[c] 
   30	       accoa[c]	1	C23H34N7O17P3S
   33	         coa[c]	-1	C21H32N7O16P3S
   35	         nad[c]	-1	C21H26N7O14P2
   36	        nadh[c]	1	C21H27N7O14P2
  458	         fad[c]	-1	C27H31N9O15P2
  459	       fadh2[c]	1	C27H33N9O15P2
  904	     tridcoa[c]	-1	NaN
  905	      undcoa[c]	1	NaN
1109;FAD_24;5 H, 2 C, 1 O;coa[c] + nad[c] + fad[c] + undcoa[c]  -> accoa[c] + nadh[c] + fadh2[c] + nocoa[c] 
   30	       accoa[c]	1	C23H34N7O17P3S
   33	         coa[c]	-1	C21H32N7O16P3S
   35	         nad[c]	-1	C21H26N7O14P2
   36	        nadh[c]	1	C21H27N7O14P2
  458	         fad[c]	-1	C27H31N9O15P2
  459	       fadh2[c]	1	C27H33N9O15P2
  905	      undcoa[c]	-1	NaN
  906	       nocoa[c]	1	NaN
1110;FAD_25;5 H, 2 C, 1 O;coa[c] + nad[c] + fad[c] + nocoa[c]  -> accoa[c] + nadh[c] + fadh2[c] + hepcoa[c] 
   30	       accoa[c]	1	C23H34N7O17P3S
   33	         coa[c]	-1	C21H32N7O16P3S
   35	         nad[c]	-1	C21H26N7O14P2
   36	        nadh[c]	1	C21H27N7O14P2
  458	         fad[c]	-1	C27H31N9O15P2
  459	       fadh2[c]	1	C27H33N9O15P2
  906	       nocoa[c]	-1	NaN
  907	      hepcoa[c]	1	NaN
1111;FAD_26;49 H, 28 C, 18 O, 3 P, 1 S, 6 N, -1 Na;coa[c] + nad[c] + fad[c] + hepcoa[c]  -> accoa[c] + nadh[c] + fadh2[c] + pentcoa[c] 
   30	       accoa[c]	1	C23H34N7O17P3S
   33	         coa[c]	-1	C21H32N7O16P3S
   35	         nad[c]	-1	C21H26N7O14P2
   36	        nadh[c]	1	C21H27N7O14P2
  458	         fad[c]	-1	C27H31N9O15P2
  459	       fadh2[c]	1	C27H33N9O15P2
  907	      hepcoa[c]	-1	NaN
  908	     pentcoa[c]	1	C26H44N7O17P3S
1112;FAD_27;-3 H, 1 O;coa[c] + nad[c] + fad[c] + pentcoa[c]  -> accoa[c] + nadh[c] + ppcoa[c] + fadh2[c] 
   30	       accoa[c]	1	C23H34N7O17P3S
   33	         coa[c]	-1	C21H32N7O16P3S
   35	         nad[c]	-1	C21H26N7O14P2
   36	        nadh[c]	1	C21H27N7O14P2
   70	       ppcoa[c]	1	C24H36N7O17P3S
  458	         fad[c]	-1	C27H31N9O15P2
  459	       fadh2[c]	1	C27H33N9O15P2
  908	     pentcoa[c]	-1	C26H44N7O17P3S
1113;3HIBD;-1 H;nad[c] + 3hmp[c]  -> h[c] + nadh[c] + 2mop[c] 
   15	           h[c]	1	H
   35	         nad[c]	-1	C21H26N7O14P2
   36	        nadh[c]	1	C21H27N7O14P2
  638	        2mop[c]	1	C4H5O3
  909	        3hmp[c]	-1	C4H8O3
1114;ALDR;-2 H;h[c] + nadph[c] + arab-D[c]  -> nadp[c] + arabl-D[c] 
   15	           h[c]	-1	H
   16	       nadph[c]	-1	C21H26N7O17P3
   18	        nadp[c]	1	C21H25N7O17P3
  164	      arab-D[c]	-1	C5H10O5
  910	     arabl-D[c]	1	C5H10O5
1115;AL4D;2 H;nad[c] + arabl-D[c]  -> h[c] + nadh[c] + xylu-D[c] 
   15	           h[c]	1	H
   35	         nad[c]	-1	C21H26N7O14P2
   36	        nadh[c]	1	C21H27N7O14P2
  832	      xylu-D[c]	1	C5H10O5
  910	     arabl-D[c]	-1	C5H10O5
1116;MANT1;-135 H, -74 C, -38 O, -1 P, 1 N, 1 Na;decdman1p-tb[c] + PIM4[c]  -> decd-tb[c] + LM[c] 
  112	     decd-tb[c]	1	C50H81O4P
  513	decdman1p-tb[c]	-1	C56H92O9P
  518	        PIM4[c]	-1	C68H124O33P
  911	          LM[c]	1	NaN
1117;ARABT;-8 H, -5 C, -4 O;decda-tb[c] + LM[c]  -> decd-tb[c] + LAM[c] 
  110	    decda-tb[c]	-1	C55H89O8P
  112	     decd-tb[c]	1	C50H81O4P
  911	          LM[c]	-1	NaN
  912	         LAM[c]	1	NaN
1118;MANT2;-11 H, -6 C, -5 O;decdman1p-tb[c] + LAM[c]  -> decd-tb[c] + ManLAM[c] 
  112	     decd-tb[c]	1	C50H81O4P
  513	decdman1p-tb[c]	-1	C56H92O9P
  912	         LAM[c]	-1	NaN
  913	      ManLAM[c]	1	NaN
1120;SR1;-8 H, -5 C, -4 O;hoa[c]  -> co2[c] + hla[c] 
   40	         co2[c]	1	CO2
  914	         hoa[c]	-1	C6H8O6
  915	         hla[c]	1	Unknown
1121;SR2;-1 H, -4 O, -1 P;dhap[c]  -> mthgxl[c] 
  486	        dhap[c]	-1	C3H5O6P
  916	      mthgxl[c]	1	C3H4O2
1122;MR;-6 H, -3 C, -2 O;h[c] + nadh[c] + mthgxl[c]  -> nad[c] + lald[c] 
   15	           h[c]	-1	H
   35	         nad[c]	1	C21H26N7O14P2
   36	        nadh[c]	-1	C21H27N7O14P2
  916	      mthgxl[c]	-1	C3H4O2
  917	        lald[c]	1	Unknown
1123;GLYCS_I;1 H;gthrd[c] + mthgxl[c]  -> lgt-s[c] 
  574	       gthrd[c]	-1	C10H16N3O6S
  916	      mthgxl[c]	-1	C3H4O2
  918	       lgt-s[c]	1	C13H21N3O8S
1124;GLYCS_II;-1 H;h2o[c] + lgt-s[c]  -> h[c] + gthrd[c] + lac-L[c] 
   10	         h2o[c]	-1	H2O
   15	           h[c]	1	H
  574	       gthrd[c]	1	C10H16N3O6S
  612	       lac-L[c]	1	C3H5O3
  918	       lgt-s[c]	-1	C13H21N3O8S
1125;LALDD;6 H, 3 C, 2 O;h2o[c] + nad[c] + lald[c]  -> 2 h[c] + nadh[c] + lac-L[c] 
   10	         h2o[c]	-1	H2O
   15	           h[c]	2	H
   35	         nad[c]	-1	C21H26N7O14P2
   36	        nadh[c]	1	C21H27N7O14P2
  612	       lac-L[c]	1	C3H5O3
  917	        lald[c]	-1	Unknown
1127;PreDeh;1 H;pphn[c]  <=> h2o[c] + co2[c] + phpyr[c] 
   10	         h2o[c]	1	H2O
   40	         co2[c]	1	CO2
  221	        pphn[c]	-1	C10H8O6
  725	       phpyr[c]	1	C9H7O3
1145;SELCYSS;6 H, 3 C, 2 O, 1 N, 1 R, 1 R, 1 FULLR;selnp[c] + sertrna[sec][c]  -> pi[c] + h[c] + sectrna[c] 
   13	          pi[c]	1	HO4P
   15	           h[c]	1	H
  948	       selnp[c]	-1	H2O3PSe
  949	sertrna[sec][c]	-1	Unknown
  950	     sectrna[c]	1	C3H6NOSeR
1147;SERTRS2;-6 H, -3 C, -2 O, -1 N, -1 R, -1 R, -1 FULLR;atp[c] + ser-L[c] + trnasecys[c]  -> amp[c] + ppi[c] + sertrna[sec][c] 
    2	         atp[c]	-1	C10H12N5O13P3
    4	         amp[c]	1	C10H12N5O7P
    6	         ppi[c]	1	HO7P2
  273	       ser-L[c]	-1	C3H7NO3
  949	sertrna[sec][c]	1	Unknown
  953	   trnasecys[c]	-1	R
1152;biomass_Mtb_9_60atp;-73 H, -41 C, -20 O, -1 P, 0 S, -7 N, 0 Fe;60 atp[c] + 0.23515 hdca[c] + 0.13903 amp[c] + 0.004061 pe160[c] + 0.034837 ocdca[c] + 60 h2o[c] + 0.095802 mocdca[c] + 0.090007 glu-L[c] + 0.058352 hexc[c] + 0.23018 acgam1p[c] + 0.1316 ump[c] + 0.05812 gln-L[c] + 0.24365 gmp[c] + 0.12031 asp-L[c] + 0.000731 arabinanagalfragund[c] + 0.00724 pa160[c] + 0.006798 pa160190[c] + 0.006407 pa190190[c] + 0.40596 ala-L[c] + 0.022 cys-L[c] + 0.33581 gly[c] + 0.12042 arg-L[c] + 0.047699 asn-L[c] + 0.25095 cmp[c] + 0.00613 pg160190[c] + 0.005859 clpn160190[c] + 0.025359 glyc[c] + 0.001498 fcmcbtt[c] + 0.1434 ser-L[c] + 0.006663 dcmp[c] + 0.003492 damp[c] + 0.03909 lys-L[c] + 0.006659 dgmp[c] + 0.003653 dtmp[c] + 0.012193 ttdca[c] + 0.01094 hdcea[c] + 0.009849 ocdcea[c] + 0.015676 arach[c] + 0.006453 phdca[c] + 0.00784 mbhn[c] + 0.002076 PIM1[c] + 0.001266 PIM5[c] + 0.001154 PIM6[c] + 0.001681 Ac1PIM1[c] + 0.001488 Ac1PIM2[c] + 0.001335 Ac1PIM3[c] + 0.001211 Ac1PIM4[c] + 0.00179 PIM2[c] + 0.001573 PIM3[c] + 0.001403 PIM4[c] + 0.055474 gal[c] + 0.16315 glc-D[c] + 0.001008 uaaAgla[c] + 0.001008 uaaGgla[c] + 0.000986 uaagmda[c] + 0.034889 met-L[c] + 0.040617 his-L[c] + 0.087731 ile-L[c] + 0.021723 rib-D[c] + 0.20471 leu-L[c] + 0.001274 Ac2PIM2[c] + 0.13571 thr-L[c] + 0.001402 mcbts[c] + 0.095065 man[c] + 0.00797 tre[c] + 0.011003 mycolate[c] + 0.003338 kmycolate[c] + 0.003365 mmmycolate[c] + 0.003291 mkmycolate[c] + 0.13803 pro-L[c] + 0.001251 pat[c] + 0.000273 pdima[c] + 0.001184 mfrrppdima[c] + 0.006487 pg160[c] + 0.00581 pg190[c] + 0.048102 phe-L[c] + 0.000263 ppdima[c] + 0.01885 peptido-TB1[c] + 0.01885 peptido-TB2[c] + 0.001176 tat[c] + 0.006474 tres[c] + 0.001137 sl1[c] + 0.031756 tyr-L[c] + 0.001106 tmha1[c] + 0.0011 tmha2[c] + 0.001104 tmha3[c] + 0.001097 tmha4[c] + 0.006491 tre6p[c] + 0.020124 trp-L[c] + 0.002793 uamr[c] + 0.000977 ugagmda[c] + 0.20583 val-L[c]  -> 60 pi[c] + 60 h[c] + 60 adp[c] 
    2	         atp[c]	-60	C10H12N5O13P3
    3	        hdca[c]	-0.23515	C16H31O2
    4	         amp[c]	-0.13903	C10H12N5O7P
    5	       pe160[c]	-0.004061	C37H74N1O8P1
    8	       ocdca[c]	-0.034837	C18H35O2
   10	         h2o[c]	-60	H2O
   13	          pi[c]	60	HO4P
   15	           h[c]	60	H
   20	      mocdca[c]	-0.095802	C19H37O2
   27	       glu-L[c]	-0.090007	C5H8NO4
   44	         adp[c]	60	C10H12N5O10P2
   46	        hexc[c]	-0.058352	C26H51O2
   48	     acgam1p[c]	-0.23018	C8H14NO9P
   51	         ump[c]	-0.1316	C9H11N2O9P
   83	       gln-L[c]	-0.05812	C5H10N2O3
   96	         gmp[c]	-0.24365	C10H12N5O8P
  105	       asp-L[c]	-0.12031	C4H6NO4
  109	arabinanagalfragund[c]	-0.000731	C938H1525NO722P2
  118	       pa160[c]	-0.00724	C35H67O8P1
  119	    pa160190[c]	-0.006798	C38H73O8P
  121	    pa190190[c]	-0.006407	C41H79O8P
  139	       ala-L[c]	-0.40596	C3H7NO2
  155	       cys-L[c]	-0.022	C3H7NO2S
  156	         gly[c]	-0.33581	C2H5NO2
  174	       arg-L[c]	-0.12042	C6H15N4O2
  181	       asn-L[c]	-0.047699	C4H8N2O3
  211	         cmp[c]	-0.25095	C9H12N3O8P
  226	    pg160190[c]	-0.00613	C41H80O10P
  227	  clpn160190[c]	-0.005859	C79H152O17P2
  228	        glyc[c]	-0.025359	C3H8O3
  231	     fcmcbtt[c]	-0.001498	C33H48N5O13Fe
  273	       ser-L[c]	-0.1434	C3H7NO3
  280	        dcmp[c]	-0.006663	C9H12N3O7P
  288	        damp[c]	-0.003492	C10H12N5O6P
  293	       lys-L[c]	-0.03909	C6H15N2O2
  316	        dgmp[c]	-0.006659	C10H12N5O7P
  351	        dtmp[c]	-0.003653	C10H13N2O8P
  436	       ttdca[c]	-0.012193	C14H27O2
  437	       hdcea[c]	-0.01094	C16H29O2
  438	      ocdcea[c]	-0.009849	C18H33O2
  439	       arach[c]	-0.015676	C20H39O2
  442	       phdca[c]	-0.006453	C23H37O3
  470	        mbhn[c]	-0.00784	C23H45O2
  508	        PIM1[c]	-0.002076	C50H94O18P
  509	        PIM5[c]	-0.001266	C74H134O38P
  510	        PIM6[c]	-0.001154	C80H144O43P
  511	     Ac1PIM1[c]	-0.001681	C66H124O19P
  512	     Ac1PIM2[c]	-0.001488	C72H134O24P
  514	     Ac1PIM3[c]	-0.001335	C78H144O29P
  515	     Ac1PIM4[c]	-0.001211	C84H154O34P
  516	        PIM2[c]	-0.00179	C56H104O23P
  517	        PIM3[c]	-0.001573	C62H114O28P
  518	        PIM4[c]	-0.001403	C68H124O33P
  534	         gal[c]	-0.055474	C6H12O6
  551	       glc-D[c]	-0.16315	C6H12O6
  552	     uaaAgla[c]	-0.001008	C94H153N8O26P2
  554	     uaaGgla[c]	-0.001008	C94H153N8O26P2
  556	     uaagmda[c]	-0.000986	C95H152N8O28P2
  580	       met-L[c]	-0.034889	C5H11NO2S
  582	       his-L[c]	-0.040617	C6H9N3O2
  603	       ile-L[c]	-0.087731	C6H13NO2
  605	       rib-D[c]	-0.021723	C5H10O5
  613	       leu-L[c]	-0.20471	C6H13NO2
  619	     Ac2PIM2[c]	-0.001274	C88H164O25P
  621	       thr-L[c]	-0.13571	C4H9NO3
  622	       mcbts[c]	-0.001402	C44H73N5O10
  640	         man[c]	-0.095065	C6H12O6
  644	         tre[c]	-0.00797	C12H22O11
  656	    mycolate[c]	-0.011003	C78H150O3
  659	   kmycolate[c]	-0.003338	C86H166O3
  660	  mmmycolate[c]	-0.003365	C84H164O4
  661	  mkmycolate[c]	-0.003291	C86H168O4
  689	       pro-L[c]	-0.13803	C5H9NO2
  697	         pat[c]	-0.001251	C138H264O16
  710	       pdima[c]	-0.000273	C96H190O5
  715	  mfrrppdima[c]	-0.001184	C121H226O18
  718	       pg160[c]	-0.006487	C38H74O10P1
  721	       pg190[c]	-0.00581	C44H86O10P
  724	       phe-L[c]	-0.048102	C9H11NO2
  739	      ppdima[c]	-0.000263	C99H188O6
  743	 peptido-TB1[c]	-0.01885	C39H63N8O19
  744	 peptido-TB2[c]	-0.01885	C39H63N8O19
  785	         tat[c]	-0.001176	C149H288O15
  786	        tres[c]	-0.006474	C12H21O14S
  787	         sl1[c]	-0.001137	C149H287O18S
  798	       tyr-L[c]	-0.031756	C9H11NO3
  804	       tmha1[c]	-0.001106	C360H684O40
  805	       tmha2[c]	-0.0011	C362H688O40
  806	       tmha3[c]	-0.001104	C362H686O39
  807	       tmha4[c]	-0.001097	C362H690O41
  811	       tre6p[c]	-0.006491	C12H21O14P
  813	       trp-L[c]	-0.020124	C11H12N2O2
  821	        uamr[c]	-0.002793	C20H28N3O19P2
  826	     ugagmda[c]	-0.000977	C95H152N8O29P2
  831	       val-L[c]	-0.20583	C5H11NO2
