# Supplementary material for: A systematic evaluation of Mycobacterium tuberculosis Genome-Scale Metabolic Networks
Source: PLoS Comput Biol. 2020 Jun 15;16(6):e1007533. doi: 10.1371/journal.pcbi.1007533 (PMC7316355; doi:10.1371/journal.pcbi.1007533)
Supplement: S6 File — (ZIP) [file pcbi.1007533.s038.zip › Check_Mass_Balance_Script/Results/sMtb/mass_imbalanced_reactions.txt]

#Rxn;rxnAbbr;imbalance;equation
16;EMB;-1 N;ARA1GALACTANDPP[c] + 70 ARAFDPP[c]  <=> ARABINOGALACTANDPP[c] + 70 DPP[c] 
   48	ARA1GALACTANDPP[c]	-1	C254H424NO173P3
   49	     ARAFDPP[c]	-70	C55H92O11P2
   50	ARABINOGALACTANDPP[c]	1	C604H1054O663P73
   51	         DPP[c]	70	C50H83O4P
17;ECHA20;-1 H;H[c] + H2O[c] + HIPECOA[c]  -> HIPOHCOA[c] 
    2	           H[c]	-1	H
    4	         H2O[c]	-1	H2O
   52	     HIPECOA[c]	-1	C34H52N7O19P3S
   53	    HIPOHCOA[c]	1	C34H54N7O20P3S
186;MCACP;0 H, 0 C;0.05 24MC26ACYLACP[c] + 0.05 246MC29ACYLACP[c] + 0.05 246810MC33ACYLACP[c] + 0.05 246810MC35ACYLACP[c] + 0.65 2468MC30ACYLACP[c] + 0.05 2468MC32ACYLACP[c] + 0.05 246MC27ACYLACP[c] + 0.05 24MC24ACYLACP[c]  -> MYCOCEROSOYLACP[c] 
  226	24MC26ACYLACP[c]	-0.05	C26H51OSR
  227	246MC29ACYLACP[c]	-0.05	C29H57OSR
  335	246810MC33ACYLACP[c]	-0.05	C33H65OSR
  336	246810MC35ACYLACP[c]	-0.05	C35H69OSR
  337	2468MC30ACYLACP[c]	-0.65	C30H59OSR
  338	2468MC32ACYLACP[c]	-0.05	C32H63OSR
  339	246MC27ACYLACP[c]	-0.05	C27H53OSR
  340	24MC24ACYLACP[c]	-0.05	C24H47OSR
  341	MYCOCEROSOYLACP[c]	1	C30H59OSR
296;MURC;-1 O;ATP[c] + ALA[c] + 0.3 UDPNAM[c] + 0.7 UDPNGM[c]  <=> ADP[c] + PI[c] + UDPNAMNGMALA[c] 
   12	         ATP[c]	-1	C10H16N5O13P3
   14	         ADP[c]	1	C10H15N5O10P2
   59	          PI[c]	1	H3PO4
  172	         ALA[c]	-1	C3H7NO2
  507	      UDPNAM[c]	-0.3	C20H31N3O19P2
  516	      UDPNGM[c]	-0.7	C20H31N3O20P2
  525	UDPNAMNGMALA[c]	1	C23H36N4O20P2
448;PPTHIO5;0 H, 0 C;0.06 PHENOLPHTHIODIOLONEC35K2[c] + 0.04 PHENOLPHTHIODIOLONEC33K2[c] + 0.33 PHENOLPHTHIODIOLONEC34K3[c] + 0.57 PHENOLPHTHIODIOLONEC36K3[c]  -> PHENOLPHTHIODIOLONE[c] 
  669	PHENOLPHTHIODIOLONEC35K2[c]	-0.06	C41H74O4
  670	PHENOLPHTHIODIOLONEC33K2[c]	-0.04	C39H70O4
  671	PHENOLPHTHIODIOLONEC34K3[c]	-0.33	C40H72O4
  672	PHENOLPHTHIODIOLONEC36K3[c]	-0.57	C42H76O4
  673	PHENOLPHTHIODIOLONE[c]	1	C41H74O4
589;PTHIO5;0 H, 0 C;0.04 PHTHIODIOLONEC32K2[c] + 0.57 PHTHIODIOLONEC35K3[c] + 0.33 PHTHIODIOLONEC33K3[c] + 0.06 PHTHIODIOLONEC34K2[c]  -> PHTHIODIOLONE[c] 
  703	PHTHIODIOLONEC32K2[c]	-0.04	C32H64O3
  704	PHTHIODIOLONEC35K3[c]	-0.57	C35H70O3
  775	PHTHIODIOLONEC33K3[c]	-0.33	C33H66O3
  781	PHTHIODIOLONEC34K2[c]	-0.06	C34H68O3
  782	PHTHIODIOLONE[c]	1	C34H68O3
601;VIUB;0 H, 0 C, 0 O, 0 N;H2O[c] + ATP[c] + 0.0005 MBTC18ANOYL[c] + 0.001 MBTMAL[c] + 0.0005 MBTC18ENOYL[c] + FE3[e]  -> ADP[c] + PI[c] + FE3[c] 
    4	         H2O[c]	-1	H2O
   12	         ATP[c]	-1	C10H16N5O13P3
   14	         ADP[c]	1	C10H15N5O10P2
   59	          PI[c]	1	H3PO4
  253	 MBTC18ANOYL[c]	-0.0005	C45H73N5O10
  255	      MBTMAL[c]	-0.001	C30H41N5O12
  484	         FE3[c]	1	Fe
  783	 MBTC18ENOYL[c]	-0.0005	C45H71N5O10
  788	         FE3[e]	-1	Fe
672;PHBADC;1 H;DTDPRHAM[c] + GDPFUC[c] + PHBADI[c]  -> GDP[c] + DTDP[c] + PHBADIRF[c] 
   11	         GDP[c]	1	C10H15N5O11P2
   15	        DTDP[c]	1	C10H16N2O11P2
  231	    PHBADIRF[c]	1	C26H39O15
  425	    DTDPRHAM[c]	-1	C16H26N2O15P2
  485	      GDPFUC[c]	-1	C16H25N5O15P2
  842	      PHBADI[c]	-1	C14H18O7
675;FBPA;-196 H, -100 C;2 TREHALOSEMONOMYCOLATE[c]  -> TRE[c] + TREHALOSEDIMYCOLATE[c] 
  323	         TRE[c]	1	C12H22O11
  347	TREHALOSEMONOMYCOLATE[c]	-2	C94H180O13
  847	TREHALOSEDIMYCOLATE[c]	1	C76H142O15
694;AGPGLCN;-60 R, -60 R, -60 FULLR;ARABINOGALACTANDPP[c] + 30 PEPTIDOGLYCAN[c]  -> DPP[c] + ARABINOGALACTANPEPTIDOGLYCAN[c] 
   50	ARABINOGALACTANDPP[c]	-1	C604H1054O663P73
   51	         DPP[c]	1	C50H83O4P
  478	ARABINOGALACTANPEPTIDOGLYCAN[c]	1	C1664H2711N210O1289P72
  854	PEPTIDOGLYCAN[c]	-30	C37H58N7O21R2
809;PTGLCN;-15 H, -8 C, -3 O, -1 P, -1 N, 2 R, 2 R, 2 FULLR;LIPID2[c]  -> DPP[c] + PEPTIDOGLYCAN[c] 
   51	         DPP[c]	1	C50H83O4P
  854	PEPTIDOGLYCAN[c]	1	C37H58N7O21R2
  861	      LIPID2[c]	-1	C95H156N8O28P2
1041;MYCOE;-1 H, 0 C, 0 O;ACP[c] + 0.117 KC86MYCOLATE26[c] + 0.138 AC82MYCOLATE26[c] + 0.317 AC80MYCOLATE26[c] + 0.145 AC78MYCOLATE26[c] + 0.152 MC87MYCOLATE26[c] + 0.131 MC85MYCOLATE26[c]  -> H2O[c] + C78MYCOLATEACP[c] 
    4	         H2O[c]	1	H2O
  112	         ACP[c]	-1	HSR
  439	KC86MYCOLATE26[c]	-0.117	C86H168O4
  454	AC82MYCOLATE26[c]	-0.138	C82H160O3
  456	AC80MYCOLATE26[c]	-0.317	C80H156O3
  458	AC78MYCOLATE26[c]	-0.145	C78H152O3
  463	MC87MYCOLATE26[c]	-0.152	C87H172O4
  465	MC85MYCOLATE26[c]	-0.131	C85H168O4
  857	C78MYCOLATEACP[c]	1	C82H159O2SR
1193;EX_4HBENZALC[e];-8 H, -7 C, -2 O;4HBENZALC[e]  <=> 
  597	   4HBENZALC[e]	-1	C7H8O2
1194;EX_9HEXADECENOATE[e];-30 H, -16 C, -2 O;9HEXADECENOATE[e]  <=> 
  949	9HEXADECENOATE[e]	-1	C16H30O2
1195;EX_9OCTADECENOATE[e];-34 H, -18 C, -2 O;9OCTADECENOATE[e]  <=> 
  681	9OCTADECENOATE[e]	-1	C18H34O2
1196;EX_ACAL[e];-4 H, -2 C, -1 O;ACAL[e]  <=> 
  977	        ACAL[e]	-1	C2H4O
1197;EX_AC[e];-4 H, -2 C, -2 O;AC[e]  <=> 
  626	          AC[e]	-1	C2H4O2
1198;EX_ADN[e];-13 H, -10 C, -4 O, -5 N;ADN[e]  <=> 
  322	         ADN[e]	-1	C10H13N5O4
1199;EX_AD[e];-5 H, -5 C, -5 N;AD[e]  <=> 
  850	          AD[e]	-1	C5H5N5
1200;EX_AKG[e];-6 H, -5 C, -5 O;AKG[e]  <=> 
  662	         AKG[e]	-1	C5H6O5
1201;EX_ALA[e];-7 H, -3 C, -2 O, -1 N;ALA[e]  <=> 
  924	         ALA[e]	-1	C3H7NO2
1202;EX_AN[e];-7 H, -7 C, -2 O, -1 N;AN[e]  <=> 
  667	          AN[e]	-1	C7H7NO2
1203;EX_ARG[e];-14 H, -6 C, -2 O, -4 N;ARG[e]  <=> 
 1018	         ARG[e]	-1	C6H14N4O2
1204;EX_ASN[e];-8 H, -4 C, -3 O, -2 N;ASN[e]  <=> 
 1010	         ASN[e]	-1	C4H8N2O3
1205;EX_ASP[e];-7 H, -4 C, -4 O, -1 N;ASP[e]  <=> 
  982	         ASP[e]	-1	C4H7NO4
1206;EX_BIOTIN[e];-16 H, -10 C, -3 O, -1 S, -2 N;BIOTIN[e]  <=> 
 1037	      BIOTIN[e]	-1	C10H16N2O3S
1207;EX_CADA[e];-14 H, -5 C, -2 N;CADA[e]  <=> 
  398	        CADA[e]	-1	C5H14N2
1208;EX_CA[e];-1 Ca;CA[e]  <=> 
  904	          CA[e]	-1	Ca
1210;EX_CELB[e];-22 H, -12 C, -11 O;CELB[e]  <=> 
  711	        CELB[e]	-1	C12H22O11
1211;EX_CHOLESTEROL[e];-46 H, -27 C, -1 O;CHOLESTEROL[e]  <=> 
  928	 CHOLESTEROL[e]	-1	C27H46O
1212;EX_CHOL[e];-14 H, -5 C, -1 O, -1 N;CHOL[e]  <=> 
  943	        CHOL[e]	-1	C5H14NO
1213;EX_CITR[e];-13 H, -6 C, -3 O, -3 N;CITR[e]  <=> 
  706	        CITR[e]	-1	C6H13N3O3
1214;EX_CIT[e];-8 H, -6 C, -7 O;CIT[e]  <=> 
  320	         CIT[e]	-1	C6H8O7
1215;EX_CL[e];-1 Cl;CL[e]  <=> 
  794	          CL[e]	-1	Cl
1216;EX_CO2[e];-1 C, -2 O;CO2[e]  <=> 
  520	         CO2[e]	-1	CO2
1217;EX_COBCO[e];-100 H, -72 C, -17 O, -1 P, -18 N, -1 Co;COBCO[e]  <=> 
  569	       COBCO[e]	-1	C72H100CoN18O17P
1218;EX_COII[e];-1 Co;COII[e]  <=> 
  765	        COII[e]	-1	Co
1219;EX_CO[e];-1 C, -1 O;CO[e]  <=> 
 1031	          CO[e]	-1	CO
1221;EX_CYS[e];-7 H, -3 C, -2 O, -1 S, -1 N;CYS[e]  <=> 
  701	         CYS[e]	-1	C3H7NO2S
1222;EX_DALA[e];-7 H, -3 C, -2 O, -1 N;DALA[e]  <=> 
  923	        DALA[e]	-1	C3H7NO2
1223;EX_DAPIM[e];-14 H, -7 C, -4 O, -2 N;DAPIM[e]  <=> 
  283	       DAPIM[e]	-1	C7H14N2O4
1224;EX_DA[e];-13 H, -10 C, -3 O, -5 N;DA[e]  <=> 
  862	          DA[e]	-1	C10H13N5O3
1225;EX_DECANOATE[e];-20 H, -10 C, -2 O;DECANOATE[e]  <=> 
  952	   DECANOATE[e]	-1	C10H20O2
1226;EX_DGLU[e];-9 H, -5 C, -4 O, -1 N;DGLU[e]  <=> 
  189	        DGLU[e]	-1	C5H9NO4
1227;EX_DIN[e];-12 H, -10 C, -4 O, -4 N;DIN[e]  <=> 
  990	         DIN[e]	-1	C10H12N4O4
1228;EX_DODECANOATE[e];-24 H, -12 C, -2 O;DODECANOATE[e]  <=> 
 1042	 DODECANOATE[e]	-1	C12H24O2
1229;EX_EICOSANOATE[e];-40 H, -20 C, -2 O;EICOSANOATE[e]  <=> 
  245	 EICOSANOATE[e]	-1	C20H40O2
1230;EX_ETH[e];-6 H, -2 C, -1 O;ETH[e]  <=> 
  380	         ETH[e]	-1	C2H6O
1231;EX_FE2[e];-1 Fe;FE2[e]  <=> 
 1001	         FE2[e]	-1	Fe
1232;EX_FE3[e];-1 Fe;FE3[e]  <=> 
  788	         FE3[e]	-1	Fe
1233;EX_FOL[e];-19 H, -19 C, -6 O, -7 N;FOL[e]  <=> 
  872	         FOL[e]	-1	C19H19N7O6
1234;EX_FOR[e];-2 H, -1 C, -2 O;FOR[e]  <=> 
 1047	         FOR[e]	-1	CH2O2
1235;EX_FRU[e];-12 H, -6 C, -6 O;FRU[e]  <=> 
  739	         FRU[e]	-1	C6H12O6
1236;EX_FUM[e];-4 H, -4 C, -4 O;FUM[e]  <=> 
   21	         FUM[e]	-1	C4H4O4
1237;EX_G3P[e];-7 H, -3 C, -6 O, -1 P;G3P[e]  <=> 
  629	         G3P[e]	-1	C3H7O6P
1238;EX_GABA[e];-9 H, -4 C, -2 O, -1 N;GABA[e]  <=> 
  221	        GABA[e]	-1	C4H9NO2
1239;EX_GL3P[e];-9 H, -3 C, -6 O, -1 P;GL3P[e]  <=> 
  993	        GL3P[e]	-1	C3H9O6P
1240;EX_GLAC[e];-12 H, -6 C, -6 O;GLAC[e]  <=> 
  590	        GLAC[e]	-1	C6H12O6
1241;EX_GLC[e];-12 H, -6 C, -6 O;GLC[e]  <=> 
  287	         GLC[e]	-1	C6H12O6
1242;EX_GLN[e];-10 H, -5 C, -3 O, -2 N;GLN[e]  <=> 
  225	         GLN[e]	-1	C5H10N2O3
1243;EX_GLU[e];-9 H, -5 C, -4 O, -1 N;GLU[e]  <=> 
  940	         GLU[e]	-1	C5H9NO4
1244;EX_GLYCOLATE[e];-4 H, -2 C, -3 O;GLYCOLATE[e]  <=> 
  895	   GLYCOLATE[e]	-1	C2H4O3
1245;EX_GLY[e];-5 H, -2 C, -2 O, -1 N;GLY[e]  <=> 
  920	         GLY[e]	-1	C2H5NO2
1246;EX_GL[e];-8 H, -3 C, -3 O;GL[e]  <=> 
  981	          GL[e]	-1	C3H8O3
1247;EX_GN[e];-5 H, -5 C, -1 O, -5 N;GN[e]  <=> 
 1022	          GN[e]	-1	C5H5N5O
1248;EX_GSN[e];-13 H, -10 C, -5 O, -5 N;GSN[e]  <=> 
  777	         GSN[e]	-1	C10H13N5O5
1249;EX_H2O[e];-2 H, -1 O;H2O[e]  <=> 
  792	         H2O[e]	-1	H2O
1250;EX_HEPTADECANOATE[e];-34 H, -17 C, -2 O;HEPTADECANOATE[e]  <=> 
  819	HEPTADECANOATE[e]	-1	C17H34O2
1251;EX_HEXACOSANOATE[e];-52 H, -26 C, -2 O;HEXACOSANOATE[e]  <=> 
  558	HEXACOSANOATE[e]	-1	C26H52O2
1252;EX_HEXADECANOATE[e];-32 H, -16 C, -2 O;HEXADECANOATE[e]  <=> 
  933	HEXADECANOATE[e]	-1	C16H32O2
1253;EX_HEXANOATE[e];-12 H, -6 C, -2 O;HEXANOATE[e]  <=> 
  948	   HEXANOATE[e]	-1	C6H12O2
1254;EX_HIA[e];-16 H, -11 C, -4 O;HIA[e]  <=> 
 1019	         HIA[e]	-1	C11H16O4
1255;EX_HIS[e];-9 H, -6 C, -2 O, -3 N;HIS[e]  <=> 
  983	         HIS[e]	-1	C6H9N3O2
1256;EX_HYXN[e];-4 H, -5 C, -1 O, -4 N;HYXN[e]  <=> 
  623	        HYXN[e]	-1	C5H4N4O
1257;EX_H[e];-1 H;H[e]  <=> 
   70	           H[e]	-1	H
1258;EX_Hr[e];-1 H;Hr[e]  <=> 
  823	          Hr[e]	-1	H
1259;EX_ILE[e];-13 H, -6 C, -2 O, -1 N;ILE[e]  <=> 
  898	         ILE[e]	-1	C6H13NO2
1260;EX_INS[e];-12 H, -10 C, -5 O, -4 N;INS[e]  <=> 
  909	         INS[e]	-1	C10H12N4O5
1261;EX_K[e];-1 K;K[e]  <=> 
  390	           K[e]	-1	K
1262;EX_LAAA[e];-11 H, -6 C, -4 O, -1 N;LAAA[e]  <=> 
  879	        LAAA[e]	-1	C6H11NO4
1263;EX_LAC[e];-6 H, -3 C, -3 O;LAC[e]  <=> 
  666	         LAC[e]	-1	C3H6O3
1264;EX_LEU[e];-13 H, -6 C, -2 O, -1 N;LEU[e]  <=> 
  128	         LEU[e]	-1	C6H13NO2
1265;EX_LLAC[e];-6 H, -3 C, -3 O;LLAC[e]  <=> 
  511	        LLAC[e]	-1	C3H6O3
1266;EX_LYS[e];-14 H, -6 C, -2 O, -2 N;LYS[e]  <=> 
  397	         LYS[e]	-1	C6H14N2O2
1267;EX_MAL[e];-6 H, -4 C, -5 O;MAL[e]  <=> 
  271	         MAL[e]	-1	C4H6O5
1268;EX_MAN[e];-12 H, -6 C, -6 O;MAN[e]  <=> 
  793	         MAN[e]	-1	C6H12O6
1269;EX_MET[e];-11 H, -5 C, -2 O, -1 S, -1 N;MET[e]  <=> 
  959	         MET[e]	-1	C5H11NO2S
1270;EX_MG[e];-1 Mg;MG[e]  <=> 
  814	          MG[e]	-1	Mg
1271;EX_MLT[e];-22 H, -12 C, -11 O;MLT[e]  <=> 
  941	         MLT[e]	-1	C12H22O11
1273;EX_MOLYBDATE[e];-2 H, -4 O;MOLYBDATE[e]  <=> 
  890	   MOLYBDATE[e]	-1	H2MoO4
1274;EX_NAC[e];-5 H, -6 C, -2 O, -1 N;NAC[e]  <=> 
 1030	         NAC[e]	-1	C6H5NO2
1275;EX_NA[e];-1 Na;NA[e]  <=> 
 1044	          NA[e]	-1	Na
1276;EX_NH3[e];-3 H, -1 N;NH3[e]  <=> 
  135	         NH3[e]	-1	NH3
1278;EX_NO2[e];-1 H, -2 O, -1 N;NO2[e]  <=> 
  989	         NO2[e]	-1	HNO2
1279;EX_NO3[e];-1 H, -3 O, -1 N;NO3[e]  <=> 
   69	         NO3[e]	-1	HNO3
1280;EX_NONADECANOATE[e];-38 H, -19 C, -2 O;NONADECANOATE[e]  <=> 
 1041	NONADECANOATE[e]	-1	C19H38O2
1281;EX_NO[e];-1 H, -1 O, -1 N;NO[e]  <=> 
 1011	          NO[e]	-1	HNO
1282;EX_O2[e];-2 O;O2[e]  <=> 
  936	          O2[e]	-1	O2
1283;EX_ORN[e];-12 H, -5 C, -2 O, -2 N;ORN[e]  <=> 
  962	         ORN[e]	-1	C5H12N2O2
1284;EX_PABA[e];-7 H, -7 C, -2 O, -1 N;PABA[e]  <=> 
 1040	        PABA[e]	-1	C7H7NO2
1285;EX_PENTADECANOATE[e];-30 H, -15 C, -2 O;PENTADECANOATE[e]  <=> 
  950	PENTADECANOATE[e]	-1	C15H30O2
1286;EX_PHE[e];-11 H, -9 C, -2 O, -1 N;PHE[e]  <=> 
  932	         PHE[e]	-1	C9H11NO2
1287;EX_PHOSPHATIDYLCHOLINE[e];-92 H, -46 C, -8 O, -1 P, -1 N;PHOSPHATIDYLCHOLINE[e]  <=> 
  913	PHOSPHATIDYLCHOLINE[e]	-1	C46H92NO8P
1288;EX_PI[e];-3 H, -4 O, -1 P;PI[e]  <=> 
  771	          PI[e]	-1	H3PO4
1289;EX_PNTO[e];-17 H, -9 C, -5 O, -1 N;PNTO[e]  <=> 
  917	        PNTO[e]	-1	C9H17NO5
1290;EX_PROPANOATE[e];-6 H, -3 C, -2 O;PROPANOATE[e]  <=> 
  998	  PROPANOATE[e]	-1	C3H6O2
1291;EX_PRO[e];-9 H, -5 C, -2 O, -1 N;PRO[e]  <=> 
  849	         PRO[e]	-1	C5H9NO2
1292;EX_PYRI[e];-11 H, -8 C, -3 O, -1 N;PYRI[e]  <=> 
  676	        PYRI[e]	-1	C8H11NO3
1293;EX_PYR[e];-4 H, -3 C, -3 O;PYR[e]  <=> 
  824	         PYR[e]	-1	C3H4O3
1294;EX_RIBFLAV[e];-20 H, -17 C, -6 O, -4 N;RIBFLAV[e]  <=> 
  755	     RIBFLAV[e]	-1	C17H20N4O6
1295;EX_RIB[e];-10 H, -5 C, -5 O;RIB[e]  <=> 
  736	         RIB[e]	-1	C5H10O5
1296;EX_SER[e];-7 H, -3 C, -3 O, -1 N;SER[e]  <=> 
  921	         SER[e]	-1	C3H7NO3
1297;EX_SLF[e];-2 H, -4 O, -1 S;SLF[e]  <=> 
   60	         SLF[e]	-1	H2SO4
1298;EX_SUCC[e];-6 H, -4 C, -4 O;SUCC[e]  <=> 
   24	        SUCC[e]	-1	C4H6O4
1299;EX_SUC[e];-22 H, -12 C, -11 O;SUC[e]  <=> 
 1004	         SUC[e]	-1	C12H22O11
1300;EX_TAG[e];-116 H, -60 C, -6 O;TAG[e]  <=> 
  541	         TAG[e]	-1	C60H116O6
1301;EX_TETRACOSANOATE[e];-48 H, -24 C, -2 O;TETRACOSANOATE[e]  <=> 
 1038	TETRACOSANOATE[e]	-1	C24H48O2
1302;EX_TETRADECANOATE[e];-28 H, -14 C, -2 O;TETRADECANOATE[e]  <=> 
 1036	TETRADECANOATE[e]	-1	C14H28O2
1303;EX_THR[e];-9 H, -4 C, -3 O, -1 N;THR[e]  <=> 
  900	         THR[e]	-1	C4H9NO3
1304;EX_TRE[e];-22 H, -12 C, -11 O;TRE[e]  <=> 
  875	         TRE[e]	-1	C12H22O11
1305;EX_TRP[e];-12 H, -11 C, -2 O, -2 N;TRP[e]  <=> 
 1021	         TRP[e]	-1	C11H12N2O2
1306;EX_TYR[e];-11 H, -9 C, -3 O, -1 N;TYR[e]  <=> 
  562	         TYR[e]	-1	C9H11NO3
1307;EX_URA[e];-4 H, -4 C, -2 O, -2 N;URA[e]  <=> 
 1016	         URA[e]	-1	C4H4N2O2
1308;EX_UREA[e];-4 H, -1 C, -1 O, -2 N;UREA[e]  <=> 
 1002	        UREA[e]	-1	CH4N2O
1309;EX_VAL[e];-11 H, -5 C, -2 O, -1 N;VAL[e]  <=> 
  328	         VAL[e]	-1	C5H11NO2
1310;EX_XAN[e];-4 H, -5 C, -2 O, -4 N;XAN[e]  <=> 
  686	         XAN[e]	-1	C5H4N4O2
1311;EX_ZN[e];-1 Zn;ZN[e]  <=> 
  901	          ZN[e]	-1	Zn
