# Supplementary material for: A systematic evaluation of Mycobacterium tuberculosis Genome-Scale Metabolic Networks
Source: PLoS Comput Biol. 2020 Jun 15;16(6):e1007533. doi: 10.1371/journal.pcbi.1007533 (PMC7316355; doi:10.1371/journal.pcbi.1007533)
Supplement: S6 File — (ZIP) [file pcbi.1007533.s038.zip › Check_Mass_Balance_Script/Results/sMtb2.0/mass_imbalanced_reactions.txt]

#Rxn;rxnAbbr;imbalance;equation
4;MURC;-1 O;0.3 UDPNAM[c] + 0.7 UDPNGM[c] + ALA[c] + ATP[c]  <=> ADP[c] + PI[c] + UDPNAMNGMALA[c] 
   10	      UDPNAM[c]	-0.3	C20H31N3O19P2
   12	      UDPNGM[c]	-0.7	C20H31N3O20P2
   13	         ALA[c]	-1	C3H7NO2
   14	         ATP[c]	-1	C10H16N5O13P3
   15	         ADP[c]	1	C10H15N5O10P2
   16	          PI[c]	1	H3PO4
   17	UDPNAMNGMALA[c]	1	C23H36N4O20P2
30;EMB;-1 N;ARA1GALACTANDPP[c] + 70 ARAFDPP[c]  <=> ARABINOGALACTANDPP[c] + 70 DPP[c] 
   56	ARA1GALACTANDPP[c]	-1	C254H424NO173P3
   57	     ARAFDPP[c]	-70	C55H92O11P2
   58	ARABINOGALACTANDPP[c]	1	C604H1054O663P73
   59	         DPP[c]	70	C50H83O4P
37;AGPGLCN;-60 R, -60 R, -60 FULLR;ARABINOGALACTANDPP[c] + 30 PEPTIDOGLYCAN[c]  -> DPP[c] + ARABINOGALACTANPEPTIDOGLYCAN[c] 
   58	ARABINOGALACTANDPP[c]	-1	C604H1054O663P73
   59	         DPP[c]	1	C50H83O4P
   71	PEPTIDOGLYCAN[c]	-30	C37H58N7O21R2
   72	ARABINOGALACTANPEPTIDOGLYCAN[c]	1	C1664H2711N210O1289P72
38;PTGLCN;-15 H, -8 C, -3 O, -1 P, -1 N, 2 R, 2 R, 2 FULLR;LIPID2[c]  -> DPP[c] + PEPTIDOGLYCAN[c] 
   59	         DPP[c]	1	C50H83O4P
   71	PEPTIDOGLYCAN[c]	1	C37H58N7O21R2
   73	      LIPID2[c]	-1	C95H156N8O28P2
147;COBCII;1 H, 3 O, 1 P;H2O[c] + COBCO[c]  -> PI[c] + COB12[c] 
    2	         H2O[c]	-1	H2O
   16	          PI[c]	1	H3PO4
  160	       COB12[c]	1	C72H100CoN18O17P
  200	       COBCO[c]	-1	C72H100CoN18O17P
168;METH;-100 H, -72 C, -17 O, -1 P, -18 N, -1 Co;COB12[c] + HCYS[c] + MTHF[c]  <=> MET[c] + THF[c] 
  137	         MET[c]	1	C5H11NO2S
  152	         THF[c]	1	C19H23N7O6
  160	       COB12[c]	-1	C72H100CoN18O17P
  275	        HCYS[c]	-1	C4H9NO2S
  288	        MTHF[c]	-1	C20H25N7O6
186;MCACP;0 H, 0 C;0.05 24MC26ACYLACP[c] + 0.05 246MC29ACYLACP[c] + 0.05 246810MC33ACYLACP[c] + 0.05 246810MC35ACYLACP[c] + 0.65 2468MC30ACYLACP[c] + 0.05 2468MC32ACYLACP[c] + 0.05 246MC27ACYLACP[c] + 0.05 24MC24ACYLACP[c]  -> MYCOCEROSOYLACP[c] 
  312	24MC26ACYLACP[c]	-0.05	C26H51OSR
  314	246MC29ACYLACP[c]	-0.05	C29H57OSR
  316	246810MC33ACYLACP[c]	-0.05	C33H65OSR
  317	246810MC35ACYLACP[c]	-0.05	C35H69OSR
  318	2468MC30ACYLACP[c]	-0.65	C30H59OSR
  319	2468MC32ACYLACP[c]	-0.05	C32H63OSR
  320	246MC27ACYLACP[c]	-0.05	C27H53OSR
  321	24MC24ACYLACP[c]	-0.05	C24H47OSR
  322	MYCOCEROSOYLACP[c]	1	C30H59OSR
200;PPTHIO5;0 H, 0 C;0.06 PHENOLPHTHIODIOLONEC35K2[c] + 0.04 PHENOLPHTHIODIOLONEC33K2[c] + 0.33 PHENOLPHTHIODIOLONEC34K3[c] + 0.57 PHENOLPHTHIODIOLONEC36K3[c]  -> PHENOLPHTHIODIOLONE[c] 
  339	PHENOLPHTHIODIOLONEC35K2[c]	-0.06	C41H74O4
  340	PHENOLPHTHIODIOLONEC33K2[c]	-0.04	C39H70O4
  341	PHENOLPHTHIODIOLONEC34K3[c]	-0.33	C40H72O4
  342	PHENOLPHTHIODIOLONEC36K3[c]	-0.57	C42H76O4
  343	PHENOLPHTHIODIOLONE[c]	1	C41H74O4
214;PTHIO5;0 H, 0 C;0.04 PHTHIODIOLONEC32K2[c] + 0.57 PHTHIODIOLONEC35K3[c] + 0.33 PHTHIODIOLONEC33K3[c] + 0.06 PHTHIODIOLONEC34K2[c]  -> PHTHIODIOLONE[c] 
  347	PHTHIODIOLONEC32K2[c]	-0.04	C32H64O3
  348	PHTHIODIOLONEC35K3[c]	-0.57	C35H70O3
  357	PHTHIODIOLONEC33K3[c]	-0.33	C33H66O3
  358	PHTHIODIOLONEC34K2[c]	-0.06	C34H68O3
  359	PHTHIODIOLONE[c]	1	C34H68O3
253;EX_4HBENZALC[e];-8 H, -7 C, -2 O;4HBENZALC[e]  <=> 
  376	   4HBENZALC[e]	-1	C7H8O2
254;EX_9HEXADECENOATE[e];-30 H, -16 C, -2 O;9HEXADECENOATE[e]  <=> 
  377	9HEXADECENOATE[e]	-1	C16H30O2
255;EX_9OCTADECENOATE[e];-34 H, -18 C, -2 O;9OCTADECENOATE[e]  <=> 
  378	9OCTADECENOATE[e]	-1	C18H34O2
256;EX_ACAL[e];-4 H, -2 C, -1 O;ACAL[e]  <=> 
  379	        ACAL[e]	-1	C2H4O
257;EX_AC[e];-4 H, -2 C, -2 O;AC[e]  <=> 
  380	          AC[e]	-1	C2H4O2
258;EX_ADN[e];-13 H, -10 C, -4 O, -5 N;ADN[e]  <=> 
  381	         ADN[e]	-1	C10H13N5O4
259;EX_AD[e];-5 H, -5 C, -5 N;AD[e]  <=> 
  382	          AD[e]	-1	C5H5N5
260;EX_AKG[e];-6 H, -5 C, -5 O;AKG[e]  <=> 
  383	         AKG[e]	-1	C5H6O5
261;EX_ALA[e];-7 H, -3 C, -2 O, -1 N;ALA[e]  <=> 
  384	         ALA[e]	-1	C3H7NO2
262;EX_AN[e];-7 H, -7 C, -2 O, -1 N;AN[e]  <=> 
  385	          AN[e]	-1	C7H7NO2
263;EX_ARG[e];-14 H, -6 C, -2 O, -4 N;ARG[e]  <=> 
  386	         ARG[e]	-1	C6H14N4O2
264;EX_ASN[e];-8 H, -4 C, -3 O, -2 N;ASN[e]  <=> 
  387	         ASN[e]	-1	C4H8N2O3
265;EX_ASP[e];-7 H, -4 C, -4 O, -1 N;ASP[e]  <=> 
  388	         ASP[e]	-1	C4H7NO4
267;EX_BIOTIN[e];-16 H, -10 C, -3 O, -1 S, -2 N;BIOTIN[e]  <=> 
  390	      BIOTIN[e]	-1	C10H16N2O3S
268;EX_CADA[e];-14 H, -5 C, -2 N;CADA[e]  <=> 
  391	        CADA[e]	-1	C5H14N2
269;EX_CA[e];-1 Ca;CA[e]  <=> 
  392	          CA[e]	-1	Ca
271;EX_CELB[e];-22 H, -12 C, -11 O;CELB[e]  <=> 
  394	        CELB[e]	-1	C12H22O11
272;EX_CHOLESTEROL[e];-46 H, -27 C, -1 O;CHOLESTEROL[e]  <=> 
  395	 CHOLESTEROL[e]	-1	C27H46O
273;EX_CHOL[e];-14 H, -5 C, -1 O, -1 N;CHOL[e]  <=> 
  396	        CHOL[e]	-1	C5H14NO
274;EX_CITR[e];-13 H, -6 C, -3 O, -3 N;CITR[e]  <=> 
  397	        CITR[e]	-1	C6H13N3O3
275;EX_CIT[e];-8 H, -6 C, -7 O;CIT[e]  <=> 
  398	         CIT[e]	-1	C6H8O7
276;EX_CL[e];-1 Cl;CL[e]  <=> 
  399	          CL[e]	-1	Cl
277;EX_CO2[e];-1 C, -2 O;CO2[e]  <=> 
  400	         CO2[e]	-1	CO2
279;EX_COII[e];-1 Co;COII[e]  <=> 
  402	        COII[e]	-1	Co
280;EX_CO[e];-1 C, -1 O;CO[e]  <=> 
  403	          CO[e]	-1	CO
282;EX_CYS[e];-7 H, -3 C, -2 O, -1 S, -1 N;CYS[e]  <=> 
  405	         CYS[e]	-1	C3H7NO2S
283;EX_DALA[e];-7 H, -3 C, -2 O, -1 N;DALA[e]  <=> 
  406	        DALA[e]	-1	C3H7NO2
284;EX_DAPIM[e];-14 H, -7 C, -4 O, -2 N;DAPIM[e]  <=> 
  407	       DAPIM[e]	-1	C7H14N2O4
285;EX_DA[e];-13 H, -10 C, -3 O, -5 N;DA[e]  <=> 
  408	          DA[e]	-1	C10H13N5O3
286;EX_DAG[e];-80 H, -41 C, -5 O;DAG[e]  <=> 
  409	         DAG[e]	-1	C41H80O5
289;EX_DECANOATE[e];-20 H, -10 C, -2 O;DECANOATE[e]  <=> 
  412	   DECANOATE[e]	-1	C10H20O2
290;EX_DGLU[e];-9 H, -5 C, -4 O, -1 N;DGLU[e]  <=> 
  413	        DGLU[e]	-1	C5H9NO4
291;EX_DIN[e];-12 H, -10 C, -4 O, -4 N;DIN[e]  <=> 
  414	         DIN[e]	-1	C10H12N4O4
292;EX_DODECANOATE[e];-24 H, -12 C, -2 O;DODECANOATE[e]  <=> 
  415	 DODECANOATE[e]	-1	C12H24O2
293;EX_EICOSANOATE[e];-40 H, -20 C, -2 O;EICOSANOATE[e]  <=> 
  416	 EICOSANOATE[e]	-1	C20H40O2
294;EX_ETH[e];-6 H, -2 C, -1 O;ETH[e]  <=> 
  417	         ETH[e]	-1	C2H6O
295;EX_FE2[e];-1 Fe;FE2[e]  <=> 
  418	         FE2[e]	-1	Fe
296;EX_FE3[e];-1 Fe;FE3[e]  <=> 
  419	         FE3[e]	-1	Fe
297;EX_FOL[e];-19 H, -19 C, -6 O, -7 N;FOL[e]  <=> 
  420	         FOL[e]	-1	C19H19N7O6
298;EX_FOR[e];-2 H, -1 C, -2 O;FOR[e]  <=> 
  421	         FOR[e]	-1	CH2O2
299;EX_FRU[e];-12 H, -6 C, -6 O;FRU[e]  <=> 
  422	         FRU[e]	-1	C6H12O6
300;EX_FUM[e];-4 H, -4 C, -4 O;FUM[e]  <=> 
  423	         FUM[e]	-1	C4H4O4
301;EX_G3P[e];-7 H, -3 C, -6 O, -1 P;G3P[e]  <=> 
  424	         G3P[e]	-1	C3H7O6P
302;EX_GABA[e];-9 H, -4 C, -2 O, -1 N;GABA[e]  <=> 
  425	        GABA[e]	-1	C4H9NO2
303;EX_GL3P[e];-9 H, -3 C, -6 O, -1 P;GL3P[e]  <=> 
  426	        GL3P[e]	-1	C3H9O6P
304;EX_GLAC[e];-12 H, -6 C, -6 O;GLAC[e]  <=> 
  427	        GLAC[e]	-1	C6H12O6
305;EX_GLC[e];-12 H, -6 C, -6 O;GLC[e]  <=> 
  428	         GLC[e]	-1	C6H12O6
306;EX_GLN[e];-10 H, -5 C, -3 O, -2 N;GLN[e]  <=> 
  429	         GLN[e]	-1	C5H10N2O3
307;EX_GLU[e];-9 H, -5 C, -4 O, -1 N;GLU[e]  <=> 
  430	         GLU[e]	-1	C5H9NO4
308;EX_GLYCOLATE[e];-4 H, -2 C, -3 O;GLYCOLATE[e]  <=> 
  431	   GLYCOLATE[e]	-1	C2H4O3
309;EX_GLY[e];-5 H, -2 C, -2 O, -1 N;GLY[e]  <=> 
  432	         GLY[e]	-1	C2H5NO2
310;EX_GL[e];-8 H, -3 C, -3 O;GL[e]  <=> 
  433	          GL[e]	-1	C3H8O3
311;EX_GN[e];-5 H, -5 C, -1 O, -5 N;GN[e]  <=> 
  434	          GN[e]	-1	C5H5N5O
312;EX_GSN[e];-13 H, -10 C, -5 O, -5 N;GSN[e]  <=> 
  435	         GSN[e]	-1	C10H13N5O5
313;EX_H2O[e];-2 H, -1 O;H2O[e]  <=> 
  436	         H2O[e]	-1	H2O
314;EX_HEPTADECANOATE[e];-34 H, -17 C, -2 O;HEPTADECANOATE[e]  <=> 
  437	HEPTADECANOATE[e]	-1	C17H34O2
315;EX_HEXACOSANOATE[e];-52 H, -26 C, -2 O;HEXACOSANOATE[e]  <=> 
  438	HEXACOSANOATE[e]	-1	C26H52O2
316;EX_HEXADECANOATE[e];-32 H, -16 C, -2 O;HEXADECANOATE[e]  <=> 
  439	HEXADECANOATE[e]	-1	C16H32O2
317;EX_HEXANOATE[e];-12 H, -6 C, -2 O;HEXANOATE[e]  <=> 
  440	   HEXANOATE[e]	-1	C6H12O2
318;EX_HIS[e];-9 H, -6 C, -2 O, -3 N;HIS[e]  <=> 
  441	         HIS[e]	-1	C6H9N3O2
319;EX_HYXN[e];-4 H, -5 C, -1 O, -4 N;HYXN[e]  <=> 
  442	        HYXN[e]	-1	C5H4N4O
320;EX_H[e];-1 H;H[e]  <=> 
  443	           H[e]	-1	H
321;EX_Hr[e];-1 H;Hr[e]  <=> 
  444	          Hr[e]	-1	H
322;EX_ILE[e];-13 H, -6 C, -2 O, -1 N;ILE[e]  <=> 
  445	         ILE[e]	-1	C6H13NO2
323;EX_INS[e];-12 H, -10 C, -5 O, -4 N;INS[e]  <=> 
  446	         INS[e]	-1	C10H12N4O5
324;EX_K[e];-1 K;K[e]  <=> 
  447	           K[e]	-1	K
325;EX_LAAA[e];-11 H, -6 C, -4 O, -1 N;LAAA[e]  <=> 
  448	        LAAA[e]	-1	C6H11NO4
326;EX_LAC[e];-6 H, -3 C, -3 O;LAC[e]  <=> 
  449	         LAC[e]	-1	C3H6O3
327;EX_LEU[e];-13 H, -6 C, -2 O, -1 N;LEU[e]  <=> 
  450	         LEU[e]	-1	C6H13NO2
328;EX_LLAC[e];-6 H, -3 C, -3 O;LLAC[e]  <=> 
  451	        LLAC[e]	-1	C3H6O3
329;EX_LYS[e];-14 H, -6 C, -2 O, -2 N;LYS[e]  <=> 
  452	         LYS[e]	-1	C6H14N2O2
330;EX_MAL[e];-6 H, -4 C, -5 O;MAL[e]  <=> 
  453	         MAL[e]	-1	C4H6O5
331;EX_MAN[e];-12 H, -6 C, -6 O;MAN[e]  <=> 
  454	         MAN[e]	-1	C6H12O6
332;EX_MET[e];-11 H, -5 C, -2 O, -1 S, -1 N;MET[e]  <=> 
  455	         MET[e]	-1	C5H11NO2S
333;EX_MG[e];-1 Mg;MG[e]  <=> 
  456	          MG[e]	-1	Mg
334;EX_MLT[e];-22 H, -12 C, -11 O;MLT[e]  <=> 
  457	         MLT[e]	-1	C12H22O11
336;EX_MOLYBDATE[e];-2 H, -4 O;MOLYBDATE[e]  <=> 
  459	   MOLYBDATE[e]	-1	H2MoO4
337;EX_NAC[e];-5 H, -6 C, -2 O, -1 N;NAC[e]  <=> 
  460	         NAC[e]	-1	C6H5NO2
338;EX_NA[e];-1 Na;NA[e]  <=> 
  461	          NA[e]	-1	Na
339;EX_NH3[e];-3 H, -1 N;NH3[e]  <=> 
  462	         NH3[e]	-1	NH3
341;EX_NO2[e];-1 H, -2 O, -1 N;NO2[e]  <=> 
  464	         NO2[e]	-1	HNO2
342;EX_NO3[e];-1 H, -3 O, -1 N;NO3[e]  <=> 
  465	         NO3[e]	-1	HNO3
343;EX_NONADECANOATE[e];-38 H, -19 C, -2 O;NONADECANOATE[e]  <=> 
  466	NONADECANOATE[e]	-1	C19H38O2
344;EX_NO[e];-1 H, -1 O, -1 N;NO[e]  <=> 
  467	          NO[e]	-1	HNO
345;EX_O2[e];-2 O;O2[e]  <=> 
  468	          O2[e]	-1	O2
346;EX_ORN[e];-12 H, -5 C, -2 O, -2 N;ORN[e]  <=> 
  469	         ORN[e]	-1	C5H12N2O2
347;EX_PABA[e];-7 H, -7 C, -2 O, -1 N;PABA[e]  <=> 
  470	        PABA[e]	-1	C7H7NO2
348;EX_PENTADECANOATE[e];-30 H, -15 C, -2 O;PENTADECANOATE[e]  <=> 
  471	PENTADECANOATE[e]	-1	C15H30O2
349;EX_PHE[e];-11 H, -9 C, -2 O, -1 N;PHE[e]  <=> 
  472	         PHE[e]	-1	C9H11NO2
350;EX_PHOSPHATIDYLCHOLINE[e];-92 H, -46 C, -8 O, -1 P, -1 N;PHOSPHATIDYLCHOLINE[e]  <=> 
  473	PHOSPHATIDYLCHOLINE[e]	-1	C46H92NO8P
351;EX_PI[e];-3 H, -4 O, -1 P;PI[e]  <=> 
  474	          PI[e]	-1	H3PO4
352;EX_PNTO[e];-17 H, -9 C, -5 O, -1 N;PNTO[e]  <=> 
  475	        PNTO[e]	-1	C9H17NO5
353;EX_PROPANOATE[e];-6 H, -3 C, -2 O;PROPANOATE[e]  <=> 
  476	  PROPANOATE[e]	-1	C3H6O2
354;EX_PRO[e];-9 H, -5 C, -2 O, -1 N;PRO[e]  <=> 
  477	         PRO[e]	-1	C5H9NO2
355;EX_PYRI[e];-11 H, -8 C, -3 O, -1 N;PYRI[e]  <=> 
  478	        PYRI[e]	-1	C8H11NO3
356;EX_PYR[e];-4 H, -3 C, -3 O;PYR[e]  <=> 
  479	         PYR[e]	-1	C3H4O3
357;EX_RIBFLAV[e];-20 H, -17 C, -6 O, -4 N;RIBFLAV[e]  <=> 
  480	     RIBFLAV[e]	-1	C17H20N4O6
358;EX_RIB[e];-10 H, -5 C, -5 O;RIB[e]  <=> 
  481	         RIB[e]	-1	C5H10O5
359;EX_SER[e];-7 H, -3 C, -3 O, -1 N;SER[e]  <=> 
  482	         SER[e]	-1	C3H7NO3
360;EX_SLF[e];-2 H, -4 O, -1 S;SLF[e]  <=> 
  483	         SLF[e]	-1	H2SO4
361;EX_SUCC[e];-6 H, -4 C, -4 O;SUCC[e]  <=> 
  484	        SUCC[e]	-1	C4H6O4
362;EX_SUC[e];-22 H, -12 C, -11 O;SUC[e]  <=> 
  485	         SUC[e]	-1	C12H22O11
363;EX_TAG[e];-116 H, -60 C, -6 O;TAG[e]  <=> 
  486	         TAG[e]	-1	C60H116O6
364;EX_TETRACOSANOATE[e];-48 H, -24 C, -2 O;TETRACOSANOATE[e]  <=> 
  487	TETRACOSANOATE[e]	-1	C24H48O2
365;EX_TETRADECANOATE[e];-28 H, -14 C, -2 O;TETRADECANOATE[e]  <=> 
  488	TETRADECANOATE[e]	-1	C14H28O2
366;EX_THR[e];-9 H, -4 C, -3 O, -1 N;THR[e]  <=> 
  489	         THR[e]	-1	C4H9NO3
367;EX_TRE[e];-22 H, -12 C, -11 O;TRE[e]  <=> 
  490	         TRE[e]	-1	C12H22O11
368;EX_TRP[e];-12 H, -11 C, -2 O, -2 N;TRP[e]  <=> 
  491	         TRP[e]	-1	C11H12N2O2
369;EX_TYR[e];-11 H, -9 C, -3 O, -1 N;TYR[e]  <=> 
  492	         TYR[e]	-1	C9H11NO3
370;EX_URA[e];-4 H, -4 C, -2 O, -2 N;URA[e]  <=> 
  493	         URA[e]	-1	C4H4N2O2
371;EX_UREA[e];-4 H, -1 C, -1 O, -2 N;UREA[e]  <=> 
  494	        UREA[e]	-1	CH4N2O
372;EX_VAL[e];-11 H, -5 C, -2 O, -1 N;VAL[e]  <=> 
  495	         VAL[e]	-1	C5H11NO2
373;EX_XAN[e];-4 H, -5 C, -2 O, -4 N;XAN[e]  <=> 
  496	         XAN[e]	-1	C5H4N4O2
374;EX_ZN[e];-1 Zn;ZN[e]  <=> 
  497	          ZN[e]	-1	Zn
548;MUTA;-100 H, -72 C, -17 O, -1 P, -18 N, -1 Co;COB12[c] + RMMALONYLCOA[c]  <=> SUCCOA[c] 
  160	       COB12[c]	-1	C72H100CoN18O17P
  192	      SUCCOA[c]	1	C25H40N7O19P3S
  627	RMMALONYLCOA[c]	-1	C25H40N7O19P3S
745;FBPA;-196 H, -100 C;2 TREHALOSEMONOMYCOLATE[c]  -> TREHALOSEDIMYCOLATE[c] + TRE[c] 
  180	TREHALOSEMONOMYCOLATE[c]	-2	C94H180O13
  809	TREHALOSEDIMYCOLATE[c]	1	C76H142O15
  810	         TRE[c]	1	C12H22O11
803;MYCOE;-1 H, 0 C, 0 O;ACP[c] + 0.117 KC86MYCOLATE26[c] + 0.138 AC82MYCOLATE26[c] + 0.317 AC80MYCOLATE26[c] + 0.145 AC78MYCOLATE26[c] + 0.152 MC87MYCOLATE26[c] + 0.131 MC85MYCOLATE26[c]  -> H2O[c] + C78MYCOLATEACP[c] 
    2	         H2O[c]	1	H2O
  301	         ACP[c]	-1	HSR
  741	KC86MYCOLATE26[c]	-0.117	C86H168O4
  743	AC82MYCOLATE26[c]	-0.138	C82H160O3
  745	AC80MYCOLATE26[c]	-0.317	C80H156O3
  747	AC78MYCOLATE26[c]	-0.145	C78H152O3
  749	MC87MYCOLATE26[c]	-0.152	C87H172O4
  751	MC85MYCOLATE26[c]	-0.131	C85H168O4
  811	C78MYCOLATEACP[c]	1	C82H159O2SR
877;PHBADC;1 H;DTDPRHAM[c] + GDPFUC[c] + PHBADI[c]  -> GDP[c] + DTDP[c] + PHBADIRF[c] 
   40	         GDP[c]	1	C10H15N5O11P2
   61	    DTDPRHAM[c]	-1	C16H26N2O15P2
   63	        DTDP[c]	1	C10H16N2O11P2
  125	      GDPFUC[c]	-1	C16H25N5O15P2
  880	    PHBADIRF[c]	1	C26H39O15
  883	      PHBADI[c]	-1	C14H18O7
1130;VIUB;0 H, 0 C, 0 O, 0 N;H2O[c] + ATP[c] + 0.0005 MBTC18ANOYL[c] + 0.0005 MBTC18ENOYL[c] + 0.001 MBTMAL[c] + FE3[e]  -> ADP[c] + PI[c] + FE3[c] 
    2	         H2O[c]	-1	H2O
   14	         ATP[c]	-1	C10H16N5O13P3
   15	         ADP[c]	1	C10H15N5O10P2
   16	          PI[c]	1	H3PO4
  122	         FE3[c]	1	Fe
  169	 MBTC18ANOYL[c]	-0.0005	C45H73N5O10
  170	 MBTC18ENOYL[c]	-0.0005	C45H71N5O10
  171	      MBTMAL[c]	-0.001	C30H41N5O12
  419	         FE3[e]	-1	Fe
1320;FADE31;2 H, 1 O;H2O[c] + NAD[c] + COA[c] + FAD[c] + MOODACOA[c]  -> H[c] + NADH[c] + ACCOA[c] + FADH2[c] + MBKACOA[c] 
    2	         H2O[c]	-1	H2O
    7	           H[c]	1	H
   29	         NAD[c]	-1	C21H28N7O14P2
   31	        NADH[c]	1	C21H29N7O14P2
   51	       ACCOA[c]	1	C23H38N7O17P3S
   52	         COA[c]	-1	C21H36N7O16P3S
   75	         FAD[c]	-1	C27H33N9O15P2
   76	       FADH2[c]	1	C27H35N9O15P2
 1053	    MOODACOA[c]	-1	C30H49N7O20P3S
 1054	     MBKACOA[c]	1	C28H47N7O21P3S
