# Supplementary material for: A systematic evaluation of Mycobacterium tuberculosis Genome-Scale Metabolic Networks
Source: PLoS Comput Biol. 2020 Jun 15;16(6):e1007533. doi: 10.1371/journal.pcbi.1007533 (PMC7316355; doi:10.1371/journal.pcbi.1007533)
Supplement: S6 File — (ZIP) [file pcbi.1007533.s038.zip › Check_Mass_Balance_Script/Results/sMtb2.0/sMtb2_0_Check_mass_balance.xlsx]

## Sheet: reactions
Rxn name	Formula	imBalancedRxnBool	imBalancedMass	imBalancedCharge
ANSA	ASN[c] + H2O[c] -> ASP[c] + NH3[c]	false	''	NaN
PAND	ASP[c] -> CO2[c] + bALA[c]	false	''	NaN
NAMH	H[c] + NADPH[c] + O2[c] + UDPNAM[c] -> H2O[c] + NADP[c] + UDPNGM[c]	false	''	NaN
MURC	0.3 UDPNAM[c] + 0.7 UDPNGM[c] + ALA[c] + ATP[c] <=> ADP[c] + PI[c] + UDPNAMNGMALA[c]	true	'-1 O'	NaN
ALR	ALA[c] <=> DALA[c]	false	''	NaN
S1	GLUGSAL[c] <=> H2O[c] + P5C[c]	false	''	NaN
ARGG	ASP[c] + ATP[c] + CITR[c] -> AMP[c] + ARGSUCC[c] + PPI[c]	false	''	NaN
GLMS	F6P[c] + GLN[c] <=> GA6P[c] + GLU[c]	false	''	NaN
GDH	H2O[c] + GLU[c] + NAD[c] -> NH3[c] + H[c] + AKG[c] + NADH[c]	false	''	NaN
ASPBC	GLU[c] + OA[c] <=> ASP[c] + AKG[c]	false	''	NaN
GABT	AKG[c] + GABA[c] <=> GLU[c] + SUCCSAL[c]	false	''	NaN
MURI	GLU[c] -> DGLU[c]	false	''	NaN
GLN	NH3[c] + ATP[c] + GLU[c] -> ADP[c] + PI[c] + GLN[c]	false	''	NaN
GLT	H[c] + NADPH[c] + GLN[c] + AKG[c] -> NADP[c] + 2 GLU[c]	false	''	NaN
ALD	NH3[c] + H[c] + NADH[c] + PYR[c] <=> H2O[c] + ALA[c] + NAD[c]	false	''	NaN
ASNB	H2O[c] + ASP[c] + ATP[c] + GLN[c] -> ASN[c] + AMP[c] + PPI[c] + GLU[c]	false	''	NaN
PURA	ASP[c] + GTP[c] + IMP[c] -> PI[c] + ASUC[c] + GDP[c]	false	''	NaN
PANC	bALA[c] + ATP[c] + PANT[c] -> AMP[c] + PPI[c] + PNTO[c]	false	''	NaN
GABD	H2O[c] + NADP[c] + SUCCSAL[c] <=> H[c] + NADPH[c] + SUCC[c]	false	''	NaN
GADB	GLU[c] -> CO2[c] + GABA[c]	false	''	NaN
NADB1	ASP[c] + FUM[c] -> SUCC[c] + ISUCC[c]	false	''	NaN
ROCA	2 H2O[c] + P5C[c] + NAD[c] -> H[c] + GLU[c] + NADH[c]	false	''	NaN
DDLA	ATP[c] + 2 DALA[c] -> ADP[c] + PI[c] + ALAALA[c]	false	''	NaN
GA6PF6P	H2O[c] + GA6P[c] <=> NH3[c] + F6P[c]	false	''	NaN
MURB	H[c] + NADPH[c] + UDPNAGPEE[c] -> UDPNAM[c] + NADP[c]	false	''	NaN
MURA	PEP[c] + UDPNAG[c] <=> PI[c] + UDPNAGPEE[c]	false	''	NaN
PGMA1	GA1P[c] <=> GA6P[c]	false	''	NaN
NAGA1P	GA1P[c] + ACCOA[c] <=> COA[c] + NAGA1P[c]	false	''	NaN
NAGA	H2O[c] + AGA6P[c] <=> GA6P[c] + AC[c]	false	''	NaN
EMB	ARA1GALACTANDPP[c] + 70 ARAFDPP[c] <=> ARABINOGALACTANDPP[c] + 70 DPP[c]	true	'-1 N'	NaN
ARAFDPP	DPPR[c] -> ARAFDPP[c]	false	''	NaN
WBBL	DTDPRHAM[c] + NAGDPP[c] -> DTDP[c] + RHAMNAGDPP[c]	false	''	NaN
GLFT2	RHAMNAGDPP[c] + 30 UDPGALF[c] <=> GALACTANDPP[c] + 30 UDP[c]	false	''	NaN
DPPR	DPP[c] + PRPP[c] -> PPI[c] + DPPR[c]	false	''	NaN
AFTA	ARAFDPP[c] + GALACTANDPP[c] <=> ARA1GALACTANDPP[c] + DPP[c]	false	''	NaN
NAGDPP	UDPNAG[c] + UDPP[c] -> NAGDPP[c] + UMP[c]	false	''	NaN
AGPGLCN	ARABINOGALACTANDPP[c] + 30 PEPTIDOGLYCAN[c] -> DPP[c] + ARABINOGALACTANPEPTIDOGLYCAN[c]	true	'-60 R, -60 R, -60 FULLR'	NaN
PTGLCN	LIPID2[c] -> DPP[c] + PEPTIDOGLYCAN[c]	true	'-15 H, -8 C, -3 O, -1 P, -1 N, 2 R, 2 R, 2 FULLR'	NaN
PROC2	H[c] + NADPH[c] + P5C[c] <=> NADP[c] + PRO[c]	false	''	NaN
P5C	PRO[c] + FAD[c] -> P5C[c] + FADH2[c]	false	''	NaN
PROA	H[c] + NADPH[c] + GLUP[c] -> NADP[c] + PI[c] + GLUGSAL[c]	false	''	NaN
PROB	ATP[c] + GLU[c] -> ADP[c] + GLUP[c]	false	''	NaN
ARGD1	GLU[c] + NAGLUS[c] -> AKG[c] + NAORN[c]	false	''	NaN
ARGB	ATP[c] + NAGLU[c] -> ADP[c] + NAGLUP[c]	false	''	NaN
ARGJ	GLU[c] + NAORN[c] <=> NAGLU[c] + ORN[c]	false	''	NaN
ROCD	AKG[c] + ORN[c] -> GLUGSAL[c] + GLU[c]	false	''	NaN
ARGF	ORN[c] + CAP[c] -> PI[c] + CITR[c]	false	''	NaN
ARGC	H[c] + NADPH[c] + NAGLUP[c] -> NADP[c] + PI[c] + NAGLUS[c]	false	''	NaN
ARGH	ARGSUCC[c] -> FUM[c] + ARG[c]	false	''	NaN
ARGA	GLU[c] + ACCOA[c] <=> COA[c] + NAGLU[c]	false	''	NaN
ARCA	H2O[c] + ARG[c] -> NH3[c] + CITR[c]	false	''	NaN
OELAC	4CMLAC[c] <=> CO2[c] + 3OELAC[c]	false	''	NaN
BO11	H2O[c] + NAD[c] + COA[c] + FAD[c] + OCTANOYLCOA[c] -> H[c] + NADH[c] + ACCOA[c] + FADH2[c] + HEXANOYLCOA[c]	false	''	NaN
BO10	H2O[c] + NAD[c] + COA[c] + FAD[c] + DECANOYLCOA[c] -> H[c] + NADH[c] + ACCOA[c] + FADH2[c] + OCTANOYLCOA[c]	false	''	NaN
BO13	H2O[c] + NAD[c] + COA[c] + FAD[c] + BUTANOYLCOA[c] -> H[c] + NADH[c] + 2 ACCOA[c] + FADH2[c]	false	''	NaN
BO15	H2O[c] + NAD[c] + COA[c] + FAD[c] + 9HDECOA[c] -> H[c] + NADH[c] + ACCOA[c] + FADH2[c] + CISDELTA5TETRADECANOYLCOA[c]	false	''	NaN
BO14	H2O[c] + NAD[c] + COA[c] + FAD[c] + 9ODECOA[c] -> H[c] + NADH[c] + ACCOA[c] + FADH2[c] + 9HDECOA[c]	false	''	NaN
BO17	CISDELTA3DODECANOYLCOA[c] -> TRANSDELTA2DODECANOYLCOA[c]	false	''	NaN
BO16	H2O[c] + NAD[c] + COA[c] + FAD[c] + CISDELTA5TETRADECANOYLCOA[c] -> H[c] + NADH[c] + ACCOA[c] + FADH2[c] + CISDELTA3DODECANOYLCOA[c]	false	''	NaN
BO19	H[c] + NADH[c] + TRANSDELTA2HYDROXYDODECANOYLCOA[c] -> H2O[c] + NAD[c] + DODECANOYLCOA[c]	false	''	NaN
BO18	H2O[c] + TRANSDELTA2DODECANOYLCOA[c] -> TRANSDELTA2HYDROXYDODECANOYLCOA[c]	false	''	NaN
BO12	H2O[c] + NAD[c] + COA[c] + FAD[c] + HEXANOYLCOA[c] -> H[c] + NADH[c] + ACCOA[c] + FADH2[c] + BUTANOYLCOA[c]	false	''	NaN
BO9	H2O[c] + NAD[c] + COA[c] + FAD[c] + DODECANOYLCOA[c] -> H[c] + NADH[c] + ACCOA[c] + FADH2[c] + DECANOYLCOA[c]	false	''	NaN
BO8	H2O[c] + NAD[c] + COA[c] + FAD[c] + TETRADECANOYLCOA[c] -> H[c] + NADH[c] + ACCOA[c] + FADH2[c] + DODECANOYLCOA[c]	false	''	NaN
BO1	H2O[c] + NAD[c] + COA[c] + FAD[c] + OCTACOSANOYLCOA[c] -> H[c] + NADH[c] + ACCOA[c] + FADH2[c] + HCSCOA[c]	false	''	NaN
BO3	H2O[c] + NAD[c] + COA[c] + FAD[c] + TCSCOA[c] -> H[c] + NADH[c] + ACCOA[c] + FADH2[c] + DOCOSANOYLCOA[c]	false	''	NaN
BO2	H2O[c] + NAD[c] + COA[c] + FAD[c] + HCSCOA[c] -> H[c] + NADH[c] + ACCOA[c] + FADH2[c] + TCSCOA[c]	false	''	NaN
BO5	H2O[c] + NAD[c] + COA[c] + FAD[c] + ECSCOA[c] -> H[c] + NADH[c] + ACCOA[c] + FADH2[c] + ODCCOA[c]	false	''	NaN
BO4	H2O[c] + NAD[c] + COA[c] + FAD[c] + DOCOSANOYLCOA[c] -> H[c] + NADH[c] + ACCOA[c] + FADH2[c] + ECSCOA[c]	false	''	NaN
BO7	H2O[c] + NAD[c] + COA[c] + FAD[c] + HDCCOA[c] -> H[c] + NADH[c] + ACCOA[c] + FADH2[c] + TETRADECANOYLCOA[c]	false	''	NaN
BO6	H2O[c] + NAD[c] + COA[c] + FAD[c] + ODCCOA[c] -> H[c] + NADH[c] + ACCOA[c] + FADH2[c] + HDCCOA[c]	false	''	NaN
BiomassGrowthInVitro	0.0351 ASN[c] + 57 H2O[c] + 0.0886 ASP[c] + 0.0628 UDPNAM[c] + 0.0164 NADP[c] + 0.2184 ALA[c] + 57.03 ATP[c] + 0.1384 GLN[c] + 0.1625 GLU[c] + 0.0183 NAD[c] + 0.0168 GTP[c] + 0.0159 COA[c] + 0.0529 ARAFDPP[c] + 0.0023 ARABINOGALACTANPEPTIDOGLYCAN[c] + 0.0924 PRO[c] + 0.0155 FAD[c] + 0.1148 ARG[c] + 0.0033 AC1PIM1[c] + 0.0019 AC1PIM2[c] + 0.0033 AC1PIM6[c] + 0.0033 AC2PIM2[c] + 0.0033 AC2PIM6[c] +…	true	'NaN'	NaN
Maintenance	H2O[c] + ATP[c] -> ADP[c] + PI[c]	false	''	NaN
BiomassGrowth	0.0351 ASN[c] + 57 H2O[c] + 0.0886 ASP[c] + 0.0397 UDPNAM[c] + 0.0136 NADP[c] + 0.2184 ALA[c] + 57.03 ATP[c] + 0.1384 GLN[c] + 0.1625 GLU[c] + 0.0152 NAD[c] + 0.0168 GTP[c] + 0.0132 COA[c] + 0.0388 ARAFDPP[c] + 0.0017 ARABINOGALACTANPEPTIDOGLYCAN[c] + 0.0924 PRO[c] + 0.0129 FAD[c] + 0.1148 ARG[c] + 0.0024 AC1PIM1[c] + 0.0014 AC1PIM2[c] + 0.0024 AC1PIM6[c] + 0.0024 AC2PIM2[c] + 0.0024 AC2PIM6[c] +…	true	'NaN'	NaN
FADB1	NADP[c] + HBUTCOA[c] <=> H[c] + NADPH[c] + AACCOA[c]	false	''	NaN
ACTAC1	HMGLUTCOA[c] -> ACCOA[c] + ACTAC[c]	false	''	NaN
H2CO3	H2O[c] + CO2[c] -> H2CO3[c]	false	''	NaN
S2	H2CO3[c] -> H[c] + HCO3[c]	false	''	NaN
COX	H2O[c] + MQ[c] + CO[c] -> CO2[c] + MQH2[c]	false	''	NaN
GLTA1	H2O[c] + OA[c] + PROPIONYLCOA[c] -> COA[c] + 2METHYLCITRATE[c]	false	''	NaN
PCA	H[c] + ATP[c] + PYR[c] + HCO3[c] -> ADP[c] + PI[c] + OA[c]	false	''	NaN
SDH2	SUCC[c] + FAD[c] <=> FUM[c] + FADH2[c]	false	''	NaN
ICD	NADP[c] + ICIT[c] -> CO2[c] + H[c] + NADPH[c] + AKG[c]	false	''	NaN
SUCD	ADP[c] + PI[c] + SUCCOA[c] <=> ATP[c] + SUCC[c] + COA[c]	false	''	NaN
MDH	NAD[c] + MAL[c] <=> H[c] + NADH[c] + OA[c]	false	''	NaN
FUM	H2O[c] + FUM[c] <=> MAL[c]	false	''	NaN
GLTA2	H2O[c] + OA[c] + ACCOA[c] -> COA[c] + CIT[c]	false	''	NaN
CITE	CIT[c] -> OA[c] + AC[c]	false	''	NaN
ACN2	H2O[c] + CISACONITATE[c] <=> ICIT[c]	false	''	NaN
ACN1	CIT[c] <=> H2O[c] + CISACONITATE[c]	false	''	NaN
KGD1	AKG[c] -> CO2[c] + SUCCSAL[c]	false	''	NaN
KGD2	CO2[c] + 2 H[c] + 2 FERI[c] + SUCCOA[c] <=> AKG[c] + COA[c] + 2 FERO[c]	true	'NaN'	NaN
COBM	SAM[c] + PRECORIN4B[c] -> SAH[c] + PRECORIN5[c]	false	''	NaN
COBS	ADENOSYLCOBINAMIDEGDP[c] + ARIZ[c] -> H[c] + COBCO[c] + GMP[c]	false	''	NaN
THIE	H[c] + MAHMPPP[c] + MPET[c] -> PPI[c] + THIP[c]	false	''	NaN
THIG	ATP[c] + CYS[c] + TYR[c] + DX5P[c] -> H2O[c] + CO2[c] + ALA[c] + ADP[c] + PI[c] + MPET[c] + 4HBENZALC[c]	false	''	NaN
THIC	2 H2O[c] + NAD[c] + AIR[c] -> H[c] + PI[c] + NADH[c] + AHMMP[c] + 2 FOR[c]	false	''	NaN
PCOA	4 H[c] + 4 NADH[c] + 3 MALCOA[c] -> 2 H2O[c] + 2 CO2[c] + 4 NAD[c] + 2 COA[c] + PIMELOYLCOA[c]	false	''	NaN
AACE	2A3KB[c] -> CO2[c] + AMINOACETONE[c]	false	''	NaN
MPET	ATP[c] + HEMT[c] <=> ADP[c] + MPET[c]	false	''	NaN
BIOF	ALA[c] + PIMELOYLCOA[c] -> CO2[c] + COA[c] + 8AMINO7OXONONANOATE[c]	false	''	NaN
FBIB	FO[c] + LPPG[c] -> GMP[c] + F4200[c]	false	''	NaN
FBIA2	GLU[c] + GTP[c] + F4201[c] -> PI[c] + GDP[c] + F420[c]	false	''	NaN
FBIA1	GLU[c] + GTP[c] + F4200[c] -> PI[c] + GDP[c] + F4201[c]	false	''	NaN
APRO	H[c] + NADH[c] + AMINOACETONE[c] -> NAD[c] + 1AMINOPROPAN2OL[c]	false	''	NaN
DMBI	9 H[c] + O2[c] + PI[c] + NADH[c] + FMNH2[c] <=> H2O[c] + 2 NH3[c] + NAD[c] + DMBI[c] + 2 E4P[c]	false	''	NaN
ARIZ	H2O[c] + RIBZ5P[c] <=> PI[c] + ARIZ[c]	false	''	NaN
CYSG3	SAM[c] + PRECORIN1[c] -> SAH[c] + PRECORIN2[c]	false	''	NaN
COBI2	SAM[c] + PRECORIN3B[c] -> SAH[c] + PRECORIN4B[c]	false	''	NaN
THIL	ATP[c] + THIP[c] <=> ADP[c] + THIPP[c]	false	''	NaN
HYD	2 NAD[c] + H2[c] -> 2 NADH[c]	false	''	NaN
THID1	ATP[c] + AHMMP[c] -> ADP[c] + AMPMP[c]	false	''	NaN
THID2	ATP[c] + AMPMP[c] -> ADP[c] + MAHMPPP[c]	false	''	NaN
MOG	ATP[c] + MOLYBDOPTERIN[c] -> PPI[c] + AMOLYBDOPTERIN[c]	false	''	NaN
MOAA1	H2O[c] + GTP[c] -> PPI[c] + PRECURSORZ[c]	false	''	NaN
THI	H2O[c] + THIP[c] -> PI[c] + THI[c]	false	''	NaN
COBO	H[c] + ATP[c] + COBIRINICACIDACDIAMIDE[c] -> ADENOSYLCOBRINICACIDACDIAMIDE[c] + PPPI[c]	false	''	NaN
2PPLA	GTP[c] + LLAC[c] -> GDP[c] + 2PHOSPHOLLACTATE[c]	false	''	NaN
SAMOX	NH3[c] + NADH[c] + SAM2OXOBUTANOATE[c] -> H2O[c] + NAD[c] + SAM[c]	false	''	NaN
COBL	2 SAM[c] + PRECORIN6Y[c] -> CO2[c] + 2 SAH[c] + PRECORIN8X[c]	false	''	NaN
LPPG	GTP[c] + 2PHOSPHOLLACTATE[c] -> PPI[c] + LPPG[c]	false	''	NaN
MOAE1	PRECURSORZ[c] + 2 MOADCOSH[c] -> MOLYBDOPTERIN[c] + 2 MOADCOOH[c]	false	''	NaN
PRE6X	H2O[c] + SAM[c] + PRECORIN5[c] -> AC[c] + SAH[c] + PRECORIN6X[c]	false	''	NaN
COBQ1	4 H2O[c] + 4 ATP[c] + 4 GLN[c] + ADENOSYLCOBRINICACIDACDIAMIDE[c] -> 4 ADP[c] + 4 PI[c] + 4 GLU[c] + ADENOSYLCOBRATE[c]	false	''	NaN
MOBA	NAD[c] + MOLYBDOPTERIN[c] + GMP[c] -> H2O[c] + H[c] + NADH[c] + MGD[c]	false	''	NaN
MOEA1	AMOLYBDOPTERIN[c] + MOLYBDATE[c] -> H2O[c] + AMP[c] + MOLYBDENUM[c]	false	''	NaN
FBIC	H2O[c] + 2 SAM[c] + 4HPP[c] + A6RP[c] -> NH3[c] + 2 MET[c] + FO[c] + 2 5DA[c] + OX[c]	false	''	NaN
BISC	H[c] + NADPH[c] + BIOTINSO[c] -> H2O[c] + NADP[c] + BIOTIN[c]	false	''	NaN
HEMT	H2O[c] + THI[c] -> H[c] + AHMMP[c] + HEMT[c]	false	''	NaN
BIOD	CO2[c] + ATP[c] + 78DIAMINONONANOATE[c] -> ADP[c] + PI[c] + DETHIOBIOTIN[c]	false	''	NaN
BIOA	H[c] + SAM[c] + 8AMINO7OXONONANOATE[c] -> SAM2OXOBUTANOATE[c] + 78DIAMINONONANOATE[c]	false	''	NaN
BIOB	2 SAM[c] + DETHIOBIOTIN[c] + H2S[c] -> 2 MET[c] + BIOTIN[c] + 2 DA[c]	false	''	NaN
HEMF2	H2O[c] + FPP[c] + PROTOHEMEFE2[c] -> PPI[c] + HEMEFE2[c]	false	''	NaN
MOEB1	H2O[c] + ATP[c] + CYS[c] + MOADCOOH[c] -> AMP[c] + PPI[c] + SER[c] + MOADCOSH[c]	false	''	NaN
COBB	2 H2O[c] + 2 ATP[c] + 2 GLN[c] + HYDROGENOBYRINATE[c] -> 2 ADP[c] + 2 PI[c] + 2 GLU[c] + HYDROGENOBYRINATEACDIAMIDE[c]	false	''	NaN
COBK	H[c] + NADPH[c] + PRECORIN6X[c] -> NADP[c] + PRECORIN6Y[c]	false	''	NaN
COBN	H2O[c] + ATP[c] + HYDROGENOBYRINATEACDIAMIDE[c] + COII[c] -> H[c] + ADP[c] + PI[c] + COBIIRINICACIDACDIAMIDE[c]	false	''	NaN
COB5	COBIIRINICACIDACDIAMIDE[c] -> COBIRINICACIDACDIAMIDE[c]	false	''	NaN
COBG	H[c] + O2[c] + NADH[c] + PRECORIN3A[c] -> H2O[c] + NAD[c] + PRECORIN3B[c]	false	''	NaN
COBH	PRECORIN8X[c] -> HYDROGENOBYRINATE[c]	false	''	NaN
COBT	DMBI[c] + NACN[c] <=> H[c] + RIBZ5P[c] + NAC[c]	false	''	NaN
THRK	ATP[c] + THR[c] -> ADP[c] + THR3P[c]	false	''	NaN
COBC	THR3P[c] -> CO2[c] + 1AMINOPROPAN2YLP[c]	false	''	NaN
AMIK	ATP[c] + 1AMINOPROPAN2OL[c] -> ADP[c] + 1AMINOPROPAN2YLP[c]	false	''	NaN
COBD	ATP[c] + ADENOSYLCOBRATE[c] + 1AMINOPROPAN2YLP[c] -> ADP[c] + PI[c] + ADENOSYLCOBINIMIDEP[c]	false	''	NaN
COBU	GTP[c] + ADENOSYLCOBINIMIDEP[c] -> PPI[c] + ADENOSYLCOBINAMIDEGDP[c]	false	''	NaN
COBCII	H2O[c] + COBCO[c] -> PI[c] + COB12[c]	true	'1 H, 3 O, 1 P'	NaN
CSD	H2O[c] + CYS[c] -> NH3[c] + PYR[c] + H2S[c]	false	''	NaN
ISCS	CYS[c] + FE2[c] -> ALA[c] + FERO[c]	true	'NaN'	NaN
METB4	CYS[c] + OSLHSER[c] -> SUCC[c] + LLCT[c]	false	''	NaN
METB1	H2O[c] + OSLHSER[c] -> NH3[c] + SUCC[c] + OBUT[c]	false	''	NaN
METB2	H2O[c] + LLCT[c] <=> NH3[c] + CYS[c] + OBUT[c]	false	''	NaN
METB3	CYS[c] + OAHSER[c] -> AC[c] + LLCT[c]	false	''	NaN
SAHH	H2O[c] + SAH[c] -> ADN[c] + HCYS[c]	false	''	NaN
CYGLY2	H2O[c] + CYSGLY[c] <=> CYS[c] + GLY[c]	false	''	NaN
CYSK1	H2S[c] + ASER[c] -> AC[c] + CYS[c]	false	''	NaN
MMUM	SAM[c] + HCYS[c] -> MET[c] + SAH[c]	false	''	NaN
MTN1	H2O[c] + SAH[c] <=> AD[c] + SRH[c]	false	''	NaN
5OPRO	5GLUCYS[c] -> CYS[c] + 5OPRO[c]	false	''	NaN
OHSER	SUCCOA[c] + HSER[c] <=> COA[c] + OSLHSER[c]	false	''	NaN
CYCLY1	H2O[c] + GSH[c] <=> GLU[c] + CYSGLY[c]	false	''	NaN
METX	ACCOA[c] + HSER[c] <=> COA[c] + OAHSER[c]	false	''	NaN
CYSE	ACCOA[c] + SER[c] <=> COA[c] + ASER[c]	false	''	NaN
MTN2	H2O[c] + 5MTA[c] <=> AD[c] + 5MTR[c]	false	''	NaN
HCYS	H2O[c] + LLCT[c] -> NH3[c] + PYR[c] + HCYS[c]	false	''	NaN
METE	HCYS[c] + MTHPTGLU[c] <=> MET[c] + THPTGLU[c]	false	''	NaN
METC	H2S[c] + OAHSER[c] -> AC[c] + HCYS[c]	false	''	NaN
METH	COB12[c] + HCYS[c] + MTHF[c] <=> MET[c] + THF[c]	true	'-100 H, -72 C, -17 O, -1 P, -18 N, -1 Co'	NaN
METK	H2O[c] + ATP[c] + MET[c] -> PI[c] + PPI[c] + SAM[c]	false	''	NaN
MTHF1	FADH2[c] + METTHF[c] -> FAD[c] + MTHF[c]	false	''	NaN
PNP	PI[c] + 5MTA[c] -> MTR1P[c] + AD[c]	false	''	NaN
METZ	H2S[c] + OSLHSER[c] -> SUCC[c] + HCYS[c]	false	''	NaN
MSRA	H2O[c] + MET[c] + OTHIO[c] <=> METSOX[c] + RTHIO[c]	false	''	NaN
PPSB1	H[c] + NADH[c] + MALCOA[c] + PHENOL3HC25ACYLACP[c] -> CO2[c] + NAD[c] + COA[c] + PHENOL35DHC27ACYLACP[c]	false	''	NaN
PPSB3	H[c] + NADH[c] + MALCOA[c] + 3HC24ACYLACP[c] -> CO2[c] + NAD[c] + COA[c] + 35DHC26ACYLACP[c]	false	''	NaN
PPSB2	H[c] + NADH[c] + MALCOA[c] + PHENOL3HC27ACYLACP[c] -> CO2[c] + NAD[c] + COA[c] + PHENOL35DHC29ACYLACP[c]	false	''	NaN
HBA	CHOR[c] -> PYR[c] + HBA[c]	false	''	NaN
FADD268	ACP[c] + TETRACOSANOYLAMP[c] -> AMP[c] + TETRACOSANOYLACP[c]	false	''	NaN
FADD261	ATP[c] + PHENOLTRICOSANOATE[c] -> PPI[c] + PHENOLTRICOSANOYLAMP[c]	false	''	NaN
FADD267	ACP[c] + DOCOSANOYLAMP[c] -> AMP[c] + DOCOSANOYLACP[c]	false	''	NaN
FADD266	ATP[c] + TETRACOSANOATE[c] -> PPI[c] + TETRACOSANOYLAMP[c]	false	''	NaN
FADD265	ATP[c] + DOCOSANOATE[c] -> PPI[c] + DOCOSANOYLAMP[c]	false	''	NaN
FADD264	ACP[c] + PHENOLPENTACOSANOYLAMP[c] -> AMP[c] + PHENOLPENTACOSANOYLACP[c]	false	''	NaN
MAS8	2 H[c] + 2 NADPH[c] + 24MC26ACYLACP[c] + SMMALONYLCOA[c] -> H2O[c] + CO2[c] + 2 NADP[c] + COA[c] + 246MC29ACYLACP[c]	false	''	NaN
MAS6	2 H[c] + 2 NADPH[c] + SMMALONYLCOA[c] + 2MC23ACYLACP[c] -> H2O[c] + CO2[c] + 2 NADP[c] + COA[c] + 24MC26ACYLACP[c]	false	''	NaN
MCACP	0.05 24MC26ACYLACP[c] + 0.05 246MC29ACYLACP[c] + 0.05 246810MC33ACYLACP[c] + 0.05 246810MC35ACYLACP[c] + 0.65 2468MC30ACYLACP[c] + 0.05 2468MC32ACYLACP[c] + 0.05 246MC27ACYLACP[c] + 0.05 24MC24ACYLACP[c] -> MYCOCEROSOYLACP[c]	true	'0 H, 0 C'	NaN
PPSC1	2 H[c] + 2 NADH[c] + MALCOA[c] + PHENOL35DHC27ACYLACP[c] -> H2O[c] + CO2[c] + 2 NAD[c] + COA[c] + PHENOL57DHC29ACYLACP[c]	false	''	NaN
TESA8	H2O[c] + PHENOL4M3K911DHC36ACYLACP[c] -> ACP[c] + PHENOL4M3K911DHC36OATE[c]	false	''	NaN
PPSC2	2 H[c] + 2 NADH[c] + MALCOA[c] + PHENOL35DHC29ACYLACP[c] -> H2O[c] + CO2[c] + 2 NAD[c] + COA[c] + PHENOL57DHC31ACYLACP[c]	false	''	NaN
PPSB4	H[c] + NADH[c] + MALCOA[c] + 3HC26ACYLACP[c] -> CO2[c] + NAD[c] + COA[c] + 35DHC28ACYLACP[c]	false	''	NaN
DIMA	SAM[c] + PTTDIM[c] -> SAH[c] + DIMA[c]	false	''	NaN
TESA2	H2O[c] + 24DM3K911DHC36ACYLACP[c] -> ACP[c] + 24DM3K911DHC36OATE[c]	false	''	NaN
MAS9	2 H[c] + 2 NADPH[c] + SMMALONYLCOA[c] + 246MC27ACYLACP[c] -> H2O[c] + CO2[c] + 2 NADP[c] + COA[c] + 2468MC30ACYLACP[c]	false	''	NaN
MAS1	2 H[c] + 2 NADPH[c] + SMMALONYLCOA[c] + HEXADECANOYLACP[c] -> H2O[c] + CO2[c] + 2 NADP[c] + COA[c] + TUBERCULOSTEROYLACP[c]	false	''	NaN
MAS2	2 H[c] + 2 NADPH[c] + SMMALONYLCOA[c] + OCTADECANOYLACP[c] -> H2O[c] + CO2[c] + 2 NADP[c] + COA[c] + 2MC21ACYLACP[c]	false	''	NaN
MAS4	2 H[c] + 2 NADPH[c] + SMMALONYLCOA[c] + EICOSANOYLACP[c] -> H2O[c] + CO2[c] + 2 NADP[c] + COA[c] + 2MC23ACYLACP[c]	false	''	NaN
MAS7	2 H[c] + 2 NADPH[c] + SMMALONYLCOA[c] + 24MC24ACYLACP[c] -> H2O[c] + CO2[c] + 2 NADP[c] + COA[c] + 246MC27ACYLACP[c]	false	''	NaN
PPSA1	H[c] + NADH[c] + MALCOA[c] + PHENOLTRICOSANOYLACP[c] -> CO2[c] + NAD[c] + COA[c] + PHENOL3HC25ACYLACP[c]	false	''	NaN
PPTHIO4	PHENOL4M3K911DHC36OATE[c] -> CO2[c] + PHENOLPHTHIODIOLONEC35K2[c]	false	''	NaN
PPTHIO5	0.06 PHENOLPHTHIODIOLONEC35K2[c] + 0.04 PHENOLPHTHIODIOLONEC33K2[c] + 0.33 PHENOLPHTHIODIOLONEC34K3[c] + 0.57 PHENOLPHTHIODIOLONEC36K3[c] -> PHENOLPHTHIODIOLONE[c]	true	'0 H, 0 C'	NaN
PPTHIO2	PHENOL24DM3K911DHC37OATE[c] -> CO2[c] + PHENOLPHTHIODIOLONEC36K3[c]	false	''	NaN
PPTHIO1	PHENOL24DM3K911DHC35OATE[c] -> CO2[c] + PHENOLPHTHIODIOLONEC34K3[c]	false	''	NaN
PTHIO3	4M3K911DHC33OATE[c] -> CO2[c] + PHTHIODIOLONEC32K2[c]	false	''	NaN
PTHIO2	24DM3K911DHC36OATE[c] -> CO2[c] + PHTHIODIOLONEC35K3[c]	false	''	NaN
MAS5	2 H[c] + 2 NADPH[c] + SMMALONYLCOA[c] + 2MC21ACYLACP[c] -> H2O[c] + CO2[c] + 2 NADP[c] + COA[c] + 24MC24ACYLACP[c]	false	''	NaN
TESA7	H2O[c] + PHENOL4M3K911DHC34ACYLACP[c] -> ACP[c] + PHENOL4M3K911DHC34OATE[c]	false	''	NaN
TESA6	H2O[c] + PHENOL24DM3K911DHC37ACYLACP[c] -> ACP[c] + PHENOL24DM3K911DHC37OATE[c]	false	''	NaN
TESA5	H2O[c] + PHENOL24DM3K911DHC35ACYLACP[c] -> ACP[c] + PHENOL24DM3K911DHC35OATE[c]	false	''	NaN
TESA3	H2O[c] + 4M3K911DHC33ACYLACP[c] -> ACP[c] + 4M3K911DHC33OATE[c]	false	''	NaN
TESA1	H2O[c] + 24DM3K911DHC34ACYLACP[c] -> ACP[c] + 24DM3K911DHC34OATE[c]	false	''	NaN
FADD263	ACP[c] + PHENOLTRICOSANOYLAMP[c] -> AMP[c] + PHENOLTRICOSANOYLACP[c]	false	''	NaN
FADD262	ATP[c] + PHENOLPENTACOSANOATE[c] -> PPI[c] + PHENOLPENTACOSANOYLAMP[c]	false	''	NaN
PTHIO1	24DM3K911DHC34OATE[c] -> CO2[c] + PHTHIODIOLONEC33K3[c]	false	''	NaN
PTHIO5	0.04 PHTHIODIOLONEC32K2[c] + 0.57 PHTHIODIOLONEC35K3[c] + 0.33 PHTHIODIOLONEC33K3[c] + 0.06 PHTHIODIOLONEC34K2[c] -> PHTHIODIOLONE[c]	true	'0 H, 0 C'	NaN
PTTPDIM	H[c] + NADPH[c] + PHDIMB[c] -> NADP[c] + PTTPHDIM[c]	false	''	NaN
MMPL72	DIMB[c] -> DIMBM[c]	false	''	NaN
MMPL73	PHDIMA[c] -> PHDIMAM[c]	false	''	NaN
MMPL71	DIMA[c] -> DIMAM[c]	false	''	NaN
MMPL74	PHDIMB[c] -> PHDIMBM[c]	false	''	NaN
PPSD3	2 H[c] + 2 NADH[c] + SMMALONYLCOA[c] + PHENOL57DHC29ACYLACP[c] -> H2O[c] + CO2[c] + 2 NAD[c] + COA[c] + PHENOL2M79DHC32ACYLACP[c]	false	''	NaN
PPSD1	2 H[c] + 2 NADH[c] + SMMALONYLCOA[c] + 57DHC28ACYLACP[c] -> H2O[c] + CO2[c] + 2 NAD[c] + COA[c] + 2M79DHC31ACYLACP[c]	false	''	NaN
PPSC4	2 H[c] + 2 NADH[c] + MALCOA[c] + 35DHC28ACYLACP[c] -> H2O[c] + CO2[c] + 2 NAD[c] + COA[c] + 57DHC30ACYLACP[c]	false	''	NaN
FADD281	ATP[c] + OCTADECANOATE[c] <=> PPI[c] + OCTADECANOYLAMP[c]	false	''	NaN
FADD283	ACP[c] + OCTADECANOYLAMP[c] -> AMP[c] + OCTADECANOYLACP[c]	false	''	NaN
PDIMA	SAM[c] + PTTPHDIM[c] -> SAH[c] + PHDIMA[c]	false	''	NaN
PTTDIM	H[c] + NADPH[c] + DIMB[c] -> NADP[c] + PTTDIM[c]	false	''	NaN
PPSA4	H[c] + NADH[c] + MALCOA[c] + TETRACOSANOYLACP[c] -> CO2[c] + NAD[c] + COA[c] + 3HC26ACYLACP[c]	false	''	NaN
PPSA2	H[c] + NADH[c] + MALCOA[c] + PHENOLPENTACOSANOYLACP[c] -> CO2[c] + NAD[c] + COA[c] + PHENOL3HC27ACYLACP[c]	false	''	NaN
PPSA3	H[c] + NADH[c] + MALCOA[c] + DOCOSANOYLACP[c] -> CO2[c] + NAD[c] + COA[c] + 3HC24ACYLACP[c]	false	''	NaN
PPSD2	2 H[c] + 2 NADH[c] + SMMALONYLCOA[c] + 57DHC30ACYLACP[c] -> H2O[c] + CO2[c] + 2 NAD[c] + COA[c] + 2M79DHC33ACYLACP[c]	false	''	NaN
PPSE7	MALCOA[c] + PHENOL2M79DHC32ACYLACP[c] -> CO2[c] + COA[c] + PHENOL4M3K911DHC34ACYLACP[c]	false	''	NaN
PTHIO4	4M3K911DHC35OATE[c] -> CO2[c] + PHTHIODIOLONEC34K2[c]	false	''	NaN
PPSC3	2 H[c] + 2 NADH[c] + MALCOA[c] + 35DHC26ACYLACP[c] -> H2O[c] + CO2[c] + 2 NAD[c] + COA[c] + 57DHC28ACYLACP[c]	false	''	NaN
MAS12	2 H[c] + 2 NADPH[c] + SMMALONYLCOA[c] + 2468MC32ACYLACP[c] -> H2O[c] + CO2[c] + 2 NADP[c] + COA[c] + 246810MC35ACYLACP[c]	false	''	NaN
MAS10	2 H[c] + 2 NADPH[c] + SMMALONYLCOA[c] + 246MC29ACYLACP[c] -> H2O[c] + CO2[c] + 2 NADP[c] + COA[c] + 2468MC32ACYLACP[c]	false	''	NaN
MAS11	2 H[c] + 2 NADPH[c] + SMMALONYLCOA[c] + 2468MC30ACYLACP[c] -> H2O[c] + CO2[c] + 2 NADP[c] + COA[c] + 246810MC33ACYLACP[c]	false	''	NaN
PPSD4	2 H[c] + 2 NADH[c] + SMMALONYLCOA[c] + PHENOL57DHC31ACYLACP[c] -> H2O[c] + CO2[c] + 2 NAD[c] + COA[c] + PHENOL2M79DHC34ACYLACP[c]	false	''	NaN
PPSE8	MALCOA[c] + PHENOL2M79DHC34ACYLACP[c] -> CO2[c] + COA[c] + PHENOL4M3K911DHC36ACYLACP[c]	false	''	NaN
FADD282	ATP[c] + EICOSANOATE[c] -> PPI[c] + EICOSANOYLAMP[c]	false	''	NaN
PPSE1	SMMALONYLCOA[c] + 2M79DHC31ACYLACP[c] -> CO2[c] + COA[c] + 24DM3K911DHC34ACYLACP[c]	false	''	NaN
PPSE2	SMMALONYLCOA[c] + 2M79DHC33ACYLACP[c] -> CO2[c] + COA[c] + 24DM3K911DHC36ACYLACP[c]	false	''	NaN
PPSE3	MALCOA[c] + 2M79DHC31ACYLACP[c] -> CO2[c] + COA[c] + 4M3K911DHC33ACYLACP[c]	false	''	NaN
PPSE4	MALCOA[c] + 2M79DHC33ACYLACP[c] -> CO2[c] + COA[c] + 4M3K911DHC35ACYLACP[c]	false	''	NaN
PPSE5	SMMALONYLCOA[c] + PHENOL2M79DHC32ACYLACP[c] -> CO2[c] + COA[c] + PHENOL24DM3K911DHC35ACYLACP[c]	false	''	NaN
PPSE6	SMMALONYLCOA[c] + PHENOL2M79DHC34ACYLACP[c] -> CO2[c] + COA[c] + PHENOL24DM3K911DHC37ACYLACP[c]	false	''	NaN
FADD284	ACP[c] + EICOSANOYLAMP[c] -> AMP[c] + EICOSANOYLACP[c]	false	''	NaN
TESA4	H2O[c] + 4M3K911DHC35ACYLACP[c] -> ACP[c] + 4M3K911DHC35OATE[c]	false	''	NaN
PAPA52	2 MYCOCEROSOYLACP[c] + PHENOLPHTHIODIOLONE[c] -> 2 ACP[c] + PHDIMB[c]	false	''	NaN
PAPA51	2 MYCOCEROSOYLACP[c] + PHTHIODIOLONE[c] -> 2 ACP[c] + DIMB[c]	false	''	NaN
FADD222	2 H[c] + 2 NADH[c] + HBA[c] + TETRACOSANOATE[c] -> 2 H2O[c] + 2 NAD[c] + PHENOLPENTACOSANOATE[c]	false	''	NaN
FADD221	2 H[c] + 2 NADH[c] + HBA[c] + DOCOSANOATE[c] -> 2 H2O[c] + 2 NAD[c] + PHENOLTRICOSANOATE[c]	false	''	NaN
PPTHIO3	PHENOL4M3K911DHC34OATE[c] -> CO2[c] + PHENOLPHTHIODIOLONEC33K2[c]	false	''	NaN
EX_4HBENZALC[e]	4HBENZALC[e] <=>	true	'-8 H, -7 C, -2 O'	NaN
EX_9HEXADECENOATE[e]	9HEXADECENOATE[e] <=>	true	'-30 H, -16 C, -2 O'	NaN
EX_9OCTADECENOATE[e]	9OCTADECENOATE[e] <=>	true	'-34 H, -18 C, -2 O'	NaN
EX_ACAL[e]	ACAL[e] <=>	true	'-4 H, -2 C, -1 O'	NaN
EX_AC[e]	AC[e] <=>	true	'-4 H, -2 C, -2 O'	NaN
EX_ADN[e]	ADN[e] <=>	true	'-13 H, -10 C, -4 O, -5 N'	NaN
EX_AD[e]	AD[e] <=>	true	'-5 H, -5 C, -5 N'	NaN
EX_AKG[e]	AKG[e] <=>	true	'-6 H, -5 C, -5 O'	NaN
EX_ALA[e]	ALA[e] <=>	true	'-7 H, -3 C, -2 O, -1 N'	NaN
EX_AN[e]	AN[e] <=>	true	'-7 H, -7 C, -2 O, -1 N'	NaN
EX_ARG[e]	ARG[e] <=>	true	'-14 H, -6 C, -2 O, -4 N'	NaN
EX_ASN[e]	ASN[e] <=>	true	'-8 H, -4 C, -3 O, -2 N'	NaN
EX_ASP[e]	ASP[e] <=>	true	'-7 H, -4 C, -4 O, -1 N'	NaN
EX_BIOTINSO[e]	BIOTINSO[e] <=>	true	'NaN'	NaN
EX_BIOTIN[e]	BIOTIN[e] <=>	true	'-16 H, -10 C, -3 O, -1 S, -2 N'	NaN
EX_CADA[e]	CADA[e] <=>	true	'-14 H, -5 C, -2 N'	NaN
EX_CA[e]	CA[e] <=>	true	'-1 Ca'	NaN
EX_CD[e]	CD[e] <=>	false	''	NaN
EX_CELB[e]	CELB[e] <=>	true	'-22 H, -12 C, -11 O'	NaN
EX_CHOLESTEROL[e]	CHOLESTEROL[e] <=>	true	'-46 H, -27 C, -1 O'	NaN
EX_CHOL[e]	CHOL[e] <=>	true	'-14 H, -5 C, -1 O, -1 N'	NaN
EX_CITR[e]	CITR[e] <=>	true	'-13 H, -6 C, -3 O, -3 N'	NaN
EX_CIT[e]	CIT[e] <=>	true	'-8 H, -6 C, -7 O'	NaN
EX_CL[e]	CL[e] <=>	true	'-1 Cl'	NaN
EX_CO2[e]	CO2[e] <=>	true	'-1 C, -2 O'	NaN
EX_COB12[e]	COB12[e] <=>	true	'NaN'	NaN
EX_COII[e]	COII[e] <=>	true	'-1 Co'	NaN
EX_CO[e]	CO[e] <=>	true	'-1 C, -1 O'	NaN
EX_CU[e]	CU[e] <=>	false	''	NaN
EX_CYS[e]	CYS[e] <=>	true	'-7 H, -3 C, -2 O, -1 S, -1 N'	NaN
EX_DALA[e]	DALA[e] <=>	true	'-7 H, -3 C, -2 O, -1 N'	NaN
EX_DAPIM[e]	DAPIM[e] <=>	true	'-14 H, -7 C, -4 O, -2 N'	NaN
EX_DA[e]	DA[e] <=>	true	'-13 H, -10 C, -3 O, -5 N'	NaN
EX_DAG[e]	DAG[e] <=>	true	'-80 H, -41 C, -5 O'	NaN
EX_SME[e]	SME[e] <=>	true	'NaN'	NaN
EX_GSH[e]	GSH[e] <=>	true	'NaN'	NaN
EX_DECANOATE[e]	DECANOATE[e] <=>	true	'-20 H, -10 C, -2 O'	NaN
EX_DGLU[e]	DGLU[e] <=>	true	'-9 H, -5 C, -4 O, -1 N'	NaN
EX_DIN[e]	DIN[e] <=>	true	'-12 H, -10 C, -4 O, -4 N'	NaN
EX_DODECANOATE[e]	DODECANOATE[e] <=>	true	'-24 H, -12 C, -2 O'	NaN
EX_EICOSANOATE[e]	EICOSANOATE[e] <=>	true	'-40 H, -20 C, -2 O'	NaN
EX_ETH[e]	ETH[e] <=>	true	'-6 H, -2 C, -1 O'	NaN
EX_FE2[e]	FE2[e] <=>	true	'-1 Fe'	NaN
EX_FE3[e]	FE3[e] <=>	true	'-1 Fe'	NaN
EX_FOL[e]	FOL[e] <=>	true	'-19 H, -19 C, -6 O, -7 N'	NaN
EX_FOR[e]	FOR[e] <=>	true	'-2 H, -1 C, -2 O'	NaN
EX_FRU[e]	FRU[e] <=>	true	'-12 H, -6 C, -6 O'	NaN
EX_FUM[e]	FUM[e] <=>	true	'-4 H, -4 C, -4 O'	NaN
EX_G3P[e]	G3P[e] <=>	true	'-7 H, -3 C, -6 O, -1 P'	NaN
EX_GABA[e]	GABA[e] <=>	true	'-9 H, -4 C, -2 O, -1 N'	NaN
EX_GL3P[e]	GL3P[e] <=>	true	'-9 H, -3 C, -6 O, -1 P'	NaN
EX_GLAC[e]	GLAC[e] <=>	true	'-12 H, -6 C, -6 O'	NaN
EX_GLC[e]	GLC[e] <=>	true	'-12 H, -6 C, -6 O'	NaN
EX_GLN[e]	GLN[e] <=>	true	'-10 H, -5 C, -3 O, -2 N'	NaN
EX_GLU[e]	GLU[e] <=>	true	'-9 H, -5 C, -4 O, -1 N'	NaN
EX_GLYCOLATE[e]	GLYCOLATE[e] <=>	true	'-4 H, -2 C, -3 O'	NaN
EX_GLY[e]	GLY[e] <=>	true	'-5 H, -2 C, -2 O, -1 N'	NaN
EX_GL[e]	GL[e] <=>	true	'-8 H, -3 C, -3 O'	NaN
EX_GN[e]	GN[e] <=>	true	'-5 H, -5 C, -1 O, -5 N'	NaN
EX_GSN[e]	GSN[e] <=>	true	'-13 H, -10 C, -5 O, -5 N'	NaN
EX_H2O[e]	H2O[e] <=>	true	'-2 H, -1 O'	NaN
EX_HEPTADECANOATE[e]	HEPTADECANOATE[e] <=>	true	'-34 H, -17 C, -2 O'	NaN
EX_HEXACOSANOATE[e]	HEXACOSANOATE[e] <=>	true	'-52 H, -26 C, -2 O'	NaN
EX_HEXADECANOATE[e]	HEXADECANOATE[e] <=>	true	'-32 H, -16 C, -2 O'	NaN
EX_HEXANOATE[e]	HEXANOATE[e] <=>	true	'-12 H, -6 C, -2 O'	NaN
EX_HIS[e]	HIS[e] <=>	true	'-9 H, -6 C, -2 O, -3 N'	NaN
EX_HYXN[e]	HYXN[e] <=>	true	'-4 H, -5 C, -1 O, -4 N'	NaN
EX_H[e]	H[e] <=>	true	'-1 H'	NaN
EX_Hr[e]	Hr[e] <=>	true	'-1 H'	NaN
EX_ILE[e]	ILE[e] <=>	true	'-13 H, -6 C, -2 O, -1 N'	NaN
EX_INS[e]	INS[e] <=>	true	'-12 H, -10 C, -5 O, -4 N'	NaN
EX_K[e]	K[e] <=>	true	'-1 K'	NaN
EX_LAAA[e]	LAAA[e] <=>	true	'-11 H, -6 C, -4 O, -1 N'	NaN
EX_LAC[e]	LAC[e] <=>	true	'-6 H, -3 C, -3 O'	NaN
EX_LEU[e]	LEU[e] <=>	true	'-13 H, -6 C, -2 O, -1 N'	NaN
EX_LLAC[e]	LLAC[e] <=>	true	'-6 H, -3 C, -3 O'	NaN
EX_LYS[e]	LYS[e] <=>	true	'-14 H, -6 C, -2 O, -2 N'	NaN
EX_MAL[e]	MAL[e] <=>	true	'-6 H, -4 C, -5 O'	NaN
EX_MAN[e]	MAN[e] <=>	true	'-12 H, -6 C, -6 O'	NaN
EX_MET[e]	MET[e] <=>	true	'-11 H, -5 C, -2 O, -1 S, -1 N'	NaN
EX_MG[e]	MG[e] <=>	true	'-1 Mg'	NaN
EX_MLT[e]	MLT[e] <=>	true	'-22 H, -12 C, -11 O'	NaN
EX_MN[e]	MN[e] <=>	false	''	NaN
EX_MOLYBDATE[e]	MOLYBDATE[e] <=>	true	'-2 H, -4 O'	NaN
EX_NAC[e]	NAC[e] <=>	true	'-5 H, -6 C, -2 O, -1 N'	NaN
EX_NA[e]	NA[e] <=>	true	'-1 Na'	NaN
EX_NH3[e]	NH3[e] <=>	true	'-3 H, -1 N'	NaN
EX_NI[e]	NI[e] <=>	false	''	NaN
EX_NO2[e]	NO2[e] <=>	true	'-1 H, -2 O, -1 N'	NaN
EX_NO3[e]	NO3[e] <=>	true	'-1 H, -3 O, -1 N'	NaN
EX_NONADECANOATE[e]	NONADECANOATE[e] <=>	true	'-38 H, -19 C, -2 O'	NaN
EX_NO[e]	NO[e] <=>	true	'-1 H, -1 O, -1 N'	NaN
EX_O2[e]	O2[e] <=>	true	'-2 O'	NaN
EX_ORN[e]	ORN[e] <=>	true	'-12 H, -5 C, -2 O, -2 N'	NaN
EX_PABA[e]	PABA[e] <=>	true	'-7 H, -7 C, -2 O, -1 N'	NaN
EX_PENTADECANOATE[e]	PENTADECANOATE[e] <=>	true	'-30 H, -15 C, -2 O'	NaN
EX_PHE[e]	PHE[e] <=>	true	'-11 H, -9 C, -2 O, -1 N'	NaN
EX_PHOSPHATIDYLCHOLINE[e]	PHOSPHATIDYLCHOLINE[e] <=>	true	'-92 H, -46 C, -8 O, -1 P, -1 N'	NaN
EX_PI[e]	PI[e] <=>	true	'-3 H, -4 O, -1 P'	NaN
EX_PNTO[e]	PNTO[e] <=>	true	'-17 H, -9 C, -5 O, -1 N'	NaN
EX_PROPANOATE[e]	PROPANOATE[e] <=>	true	'-6 H, -3 C, -2 O'	NaN
EX_PRO[e]	PRO[e] <=>	true	'-9 H, -5 C, -2 O, -1 N'	NaN
EX_PYRI[e]	PYRI[e] <=>	true	'-11 H, -8 C, -3 O, -1 N'	NaN
EX_PYR[e]	PYR[e] <=>	true	'-4 H, -3 C, -3 O'	NaN
EX_RIBFLAV[e]	RIBFLAV[e] <=>	true	'-20 H, -17 C, -6 O, -4 N'	NaN
EX_RIB[e]	RIB[e] <=>	true	'-10 H, -5 C, -5 O'	NaN
EX_SER[e]	SER[e] <=>	true	'-7 H, -3 C, -3 O, -1 N'	NaN
EX_SLF[e]	SLF[e] <=>	true	'-2 H, -4 O, -1 S'	NaN
EX_SUCC[e]	SUCC[e] <=>	true	'-6 H, -4 C, -4 O'	NaN
EX_SUC[e]	SUC[e] <=>	true	'-22 H, -12 C, -11 O'	NaN
EX_TAG[e]	TAG[e] <=>	true	'-116 H, -60 C, -6 O'	NaN
EX_TETRACOSANOATE[e]	TETRACOSANOATE[e] <=>	true	'-48 H, -24 C, -2 O'	NaN
EX_TETRADECANOATE[e]	TETRADECANOATE[e] <=>	true	'-28 H, -14 C, -2 O'	NaN
EX_THR[e]	THR[e] <=>	true	'-9 H, -4 C, -3 O, -1 N'	NaN
EX_TRE[e]	TRE[e] <=>	true	'-22 H, -12 C, -11 O'	NaN
EX_TRP[e]	TRP[e] <=>	true	'-12 H, -11 C, -2 O, -2 N'	NaN
EX_TYR[e]	TYR[e] <=>	true	'-11 H, -9 C, -3 O, -1 N'	NaN
EX_URA[e]	URA[e] <=>	true	'-4 H, -4 C, -2 O, -2 N'	NaN
EX_UREA[e]	UREA[e] <=>	true	'-4 H, -1 C, -1 O, -2 N'	NaN
EX_VAL[e]	VAL[e] <=>	true	'-11 H, -5 C, -2 O, -1 N'	NaN
EX_XAN[e]	XAN[e] <=>	true	'-4 H, -5 C, -2 O, -4 N'	NaN
EX_ZN[e]	ZN[e] <=>	true	'-1 Zn'	NaN
TAG	HCSCOA[c] + TCSCOA[c] + ECSCOA[c] + 3 ODCCOA[c] + 2 HDCCOA[c] + 10 DAG[c] + NONADECANOYLCOA[c] + PENTADECANOYLCOA[c] -> 10 COA[c] + 10 TAG[c]	false	''	NaN
SCO	ACTAC[c] + SUCCOA[c] <=> SUCC[c] + AACCOA[c]	false	''	NaN
FOLK	ATP[c] + HP[c] -> AMP[c] + AHHMD[c]	false	''	NaN
FOLB5	O2[c] + DHMP[c] -> FOR[c] + DHXP[c] + GLAL[c]	false	''	NaN
FOLB1	DHNP[c] -> HP[c] + GLAL[c]	false	''	NaN
FOLB3	DHMP[c] -> HP[c] + GLAL[c]	false	''	NaN
FOLB2	DHNP[c] <=> DHMP[c]	false	''	NaN
FOLE	H2O[c] + GTP[c] -> FOR[c] + AHTD[c]	false	''	NaN
FOLD2	H2O[c] + METHF[c] <=> H[c] + FTHF[c]	false	''	NaN
FOLC2	ATP[c] + GLU[c] + DHPT[c] -> ADP[c] + PI[c] + DHF[c]	false	''	NaN
DFRA2	NADP[c] + DHF[c] <=> H[c] + NADPH[c] + FOL[c]	false	''	NaN
DHNP	3 H2O[c] + AHTD[c] -> 3 PI[c] + DHNP[c]	false	''	NaN
PABA	ADCHOR[c] -> PYR[c] + PABA[c]	false	''	NaN
FOLP2	AHHMD[c] + PABA[c] -> PPI[c] + DHPT[c]	false	''	NaN
DRFA	H[c] + NADPH[c] + DHF[c] -> NADP[c] + THF[c]	false	''	NaN
FDHF	NAD[c] + FOR[c] -> CO2[c] + H[c] + NADH[c]	false	''	NaN
DFRA4	2 NADP[c] + THF[c] <=> 2 H[c] + 2 NADPH[c] + FOL[c]	false	''	NaN
FOLD1	NADP[c] + METTHF[c] <=> NADPH[c] + METHF[c]	false	''	NaN
MTHF2	2 H2O[c] + MTHPTGLU[c] <=> 2 GLU[c] + MTHF[c]	false	''	NaN
FOLB4	O2[c] + DHNP[c] -> FOR[c] + DHXP[c] + GLAL[c]	false	''	NaN
THF	2 H2O[c] + THPTGLU[c] <=> 2 GLU[c] + THF[c]	false	''	NaN
FOLC1	ATP[c] + GLU[c] + THF[c] <=> ADP[c] + PI[c] + THFG[c]	false	''	NaN
TRPG	GLN[c] + CHOR[c] -> GLU[c] + ADCHOR[c]	false	''	NaN
FOLP1	HP[c] + PABA[c] -> H2O[c] + DHPT[c]	false	''	NaN
FBA1	F1P[c] -> DHAP[c] + GA[c]	false	''	NaN
MANB2	MAN1P[c] <=> MAN6P[c]	false	''	NaN
MAN6P	ATP[c] + MAN[c] <=> ADP[c] + MAN6P[c]	false	''	NaN
FUCA	FU1P[c] <=> DHAP[c] + LALD[c]	false	''	NaN
GALTB	UTP[c] + GAL1P[c] -> PPI[c] + UDPGAL[c]	false	''	NaN
EPIA2	H[c] + NADPH[c] + GDPDHDOGAL[c] -> NADP[c] + GDPFUC[c]	false	''	NaN
EPIA1	GDPDHDOMAN[c] -> GDPDHDOGAL[c]	false	''	NaN
GALK	ATP[c] + GLAC[c] -> ADP[c] + GAL1P[c]	false	''	NaN
GALE	UDPG[c] <=> UDPGAL[c]	false	''	NaN
MTR	NADP[c] + 2 GSH[c] <=> H[c] + NADPH[c] + GSSG[c]	false	''	NaN
OPLA	2 H2O[c] + ATP[c] + 5OPRO[c] <=> ADP[c] + PI[c] + GLU[c]	false	''	NaN
GSHA	ATP[c] + GLU[c] + CYS[c] <=> ADP[c] + PI[c] + 5GLUCYS[c]	false	''	NaN
GLPD2	MQ[c] + GL3P[c] -> MQH2[c] + DHAP[c]	false	''	NaN
GLPK	ATP[c] + GL[c] -> ADP[c] + GL3P[c]	false	''	NaN
ADHC2	NADP[c] + GL[c] <=> H[c] + NADPH[c] + GA[c]	false	''	NaN
ALDC	H2O[c] + NAD[c] + GA[c] -> H[c] + NADH[c] + DGLYCERATE[c]	false	''	NaN
CDSA	2 ADP[c] + CTP[c] + PA[c] <=> H2O[c] + 2 ATP[c] + CDPDG[c]	false	''	NaN
PGSA3	GL3P[c] + CDPDG[c] <=> CMP[c] + PGP[c]	false	''	NaN
PGSA2	2 PG[c] -> CAL[c] + GL[c]	false	''	NaN
PG	H2O[c] + PGP[c] -> PI[c] + PG[c]	false	''	NaN
LIPW	H2O[c] + H[c] + PHOSPHATIDYLCHOLINE[c] -> DAG[c] + CHOLP[c]	false	''	NaN
GLPQ1	H2O[c] + G3PE[c] <=> GL3P[c] + ETHA[c]	false	''	NaN
DAG	2 H[c] + 2 NADH[c] + PROPIONYLCOA[c] + PA[c] -> PI[c] + 2 NAD[c] + COA[c] + DAG[c]	false	''	NaN
CDH	H2O[c] + CDPDG[c] <=> PA[c] + CMP[c]	false	''	NaN
GPSA	H[c] + NADH[c] + DHAP[c] <=> NAD[c] + GL3P[c]	false	''	NaN
ETHA	PE[c] + SER[c] <=> ETHA[c] + PS[c]	false	''	NaN
PSD	PS[c] -> CO2[c] + PE[c]	false	''	NaN
CHOLP	ATP[c] + CHOL[c] <=> ADP[c] + CHOLP[c]	false	''	NaN
GL	H2O[c] + GL3P[c] -> PI[c] + GL[c]	false	''	NaN
SERA	NAD[c] + 3PG[c] -> H[c] + NADH[c] + PHP[c]	false	''	NaN
CBS	SER[c] + HCYS[c] -> H2O[c] + LLCT[c]	false	''	NaN
SERC	GLU[c] + PHP[c] <=> AKG[c] + 3PSER[c]	false	''	NaN
SERB	H2O[c] + 3PSER[c] -> PI[c] + SER[c]	false	''	NaN
ADHE2	NAD[c] + THR[c] -> H[c] + NADH[c] + 2A3KB[c]	false	''	NaN
GCVB	GLY[c] + LIPOYLPROTEIN[c] -> CO2[c] + SAP[c]	false	''	NaN
ASD	H[c] + NADPH[c] + ASP4P[c] -> NADP[c] + PI[c] + ASPSA[c]	false	''	NaN
ASK	ASP[c] + ATP[c] -> ADP[c] + ASP4P[c]	false	''	NaN
TRPA	SER[c] + IGP[c] -> H2O[c] + TRP[c] + G3P[c]	false	''	NaN
GCVT	THF[c] + SAP[c] -> NH3[c] + METTHF[c] + DHLIPOYLPROTEIN[c]	false	''	NaN
THRA	H[c] + NADPH[c] + ASPSA[c] -> NADP[c] + HSER[c]	false	''	NaN
SDAA	SER[c] -> NH3[c] + PYR[c]	false	''	NaN
THRC	H2O[c] + PHSER[c] -> PI[c] + THR[c]	false	''	NaN
THRB	ATP[c] + HSER[c] -> ADP[c] + PHSER[c]	false	''	NaN
GLYA1	SER[c] + THF[c] <=> H2O[c] + GLY[c] + METTHF[c]	false	''	NaN
ILVA	THR[c] -> NH3[c] + OBUT[c]	false	''	NaN
LPDC2	NAD[c] + DHLIPOYLPROTEIN[c] <=> H[c] + NADH[c] + LIPOYLPROTEIN[c]	false	''	NaN
3PG	ATP[c] + DGLYCERATE[c] -> ADP[c] + 3PG[c]	false	''	NaN
PSSA	SER[c] + CDPDG[c] <=> CMP[c] + PS[c]	false	''	NaN
TPIA	DHAP[c] <=> G3P[c]	false	''	NaN
FBA2	FDP[c] <=> DHAP[c] + G3P[c]	false	''	NaN
ACEE	PYR[c] + LIPO[c] -> CO2[c] + ADLIPO[c]	false	''	NaN
ADHA	H[c] + NADH[c] + ACAL[c] <=> NAD[c] + ETH[c]	false	''	NaN
PCKA	OA[c] + GTP[c] -> CO2[c] + GDP[c] + PEP[c]	false	''	NaN
ENO	2PG[c] <=> H2O[c] + PEP[c]	false	''	NaN
DLAT	COA[c] + ADLIPO[c] <=> ACCOA[c] + DLIPO[c]	false	''	NaN
PGK	ADP[c] + 13PDG[c] <=> ATP[c] + 3PG[c]	false	''	NaN
PGI	G6P[c] <=> F6P[c]	false	''	NaN
PGMA2	G6P[c] <=> G1P[c]	false	''	NaN
PFKA	ATP[c] + F6P[c] -> ADP[c] + FDP[c]	false	''	NaN
PYKA	ADP[c] + PEP[c] -> ATP[c] + PYR[c]	false	''	NaN
ACAL	H2O[c] + NAD[c] + ACAL[c] -> H[c] + NADH[c] + AC[c]	false	''	NaN
ADHC1	H[c] + NADPH[c] + ACAL[c] -> NADP[c] + ETH[c]	false	''	NaN
PPGK2	GLC[c] + nPOLYP[c] -> G6P[c]	false	''	NaN
PPGK1	ATP[c] + GLC[c] -> ADP[c] + G6P[c]	false	''	NaN
GAP	PI[c] + NAD[c] + G3P[c] <=> H[c] + NADH[c] + 13PDG[c]	false	''	NaN
GLPX	H2O[c] + FDP[c] -> PI[c] + F6P[c]	false	''	NaN
GPM2	3PG[c] <=> 2PG[c]	false	''	NaN
LPDC1	NAD[c] + DLIPO[c] <=> H[c] + NADH[c] + LIPO[c]	false	''	NaN
PPDK	ATP[c] + PI[c] + PYR[c] -> AMP[c] + PPI[c] + PEP[c]	false	''	NaN
GLX1	GSH[c] + MGLX[c] -> LACGSH[c]	false	''	NaN
GLX2	H2O[c] + LACGSH[c] -> GSH[c] + LAC[c]	false	''	NaN
ICL1	ICIT[c] -> SUCC[c] + GLX[c]	false	''	NaN
GLCB	H2O[c] + ACCOA[c] + GLX[c] -> COA[c] + MAL[c]	false	''	NaN
OXCOA	SUCCOA[c] + OX[c] <=> SUCC[c] + OXCOA[c]	false	''	NaN
GLYA2	H2O[c] + NAD[c] + GLAL[c] -> H[c] + NADH[c] + GLYCOLATE[c]	false	''	NaN
FOR	H2O[c] + FOCOA[c] -> COA[c] + FOR[c]	false	''	NaN
GLX	O2[c] + GLYCOLATE[c] -> GLX[c] + H2O2[c]	false	''	NaN
PURU	H2O[c] + FTHF[c] <=> THF[c] + FOR[c]	false	''	NaN
OXCA	OXCOA[c] <=> CO2[c] + FOCOA[c]	false	''	NaN
HISA2	PRFP[c] -> PRLP[c]	false	''	NaN
HISC2	GLU[c] + IMACP[c] <=> AKG[c] + HISOLP[c]	false	''	NaN
HISI	H2O[c] + PRBAMP[c] -> PRFP[c]	false	''	NaN
HISH	GLN[c] + PRLP[c] -> GLU[c] + AICAR[c] + DIMGP[c]	false	''	NaN
HISG	ATP[c] + PRPP[c] -> PPI[c] + PRBATP[c]	false	''	NaN
HISE	H2O[c] + PRBATP[c] -> PPI[c] + PRBAMP[c]	false	''	NaN
HISD	H2O[c] + 2 NAD[c] + HISOL[c] -> 2 H[c] + 2 NADH[c] + HIS[c]	false	''	NaN
HISB2	DIMGP[c] -> H2O[c] + IMACP[c]	false	''	NaN
HISB1	H2O[c] + HISOLP[c] -> PI[c] + HISOL[c]	false	''	NaN
NAGINSP	UDPNAG[c] + IP[c] -> UDP[c] + NAGINSP[c]	false	''	NaN
INO1	G6P[c] <=> IP[c]	false	''	NaN
IMPA	H2O[c] + IP[c] -> PI[c] + MI[c]	false	''	NaN
PCD	2 H2O[c] + NAD[c] + P6C[c] -> H[c] + NADH[c] + LAAA[c]	false	''	NaN
P6C	ALLYS[c] -> H2O[c] + P6C[c]	false	''	NaN
LAT	AKG[c] + LYS[c] <=> GLU[c] + ALLYS[c]	false	''	NaN
FAS1	12 H[c] + 12 NADPH[c] + 6 MALACP[c] + PROPIONYLACP[c] -> 6 H2O[c] + 6 CO2[c] + 12 NADP[c] + 6 ACP[c] + PENTADECANOYLACP[c]	false	''	NaN
FAS3	2 H[c] + 2 NADPH[c] + MALACP[c] + HEPTADECANOYLACP[c] -> H2O[c] + CO2[c] + 2 NADP[c] + ACP[c] + NONADECANOYLACP[c]	false	''	NaN
FAS2	2 H[c] + 2 NADPH[c] + MALACP[c] + PENTADECANOYLACP[c] -> H2O[c] + CO2[c] + 2 NADP[c] + ACP[c] + HEPTADECANOYLACP[c]	false	''	NaN
ACCD6	MALCOA[c] <=> CO2[c] + ACCOA[c]	false	''	NaN
ACS2	ATP[c] + COA[c] + PROPANOATE[c] -> AMP[c] + PPI[c] + PROPIONYLCOA[c]	false	''	NaN
ACS1	ATP[c] + COA[c] + AC[c] -> AMP[c] + PPI[c] + ACCOA[c]	false	''	NaN
BKDA1	LIPO[c] + OXOMETHYLPENTANOATE[c] -> CO2[c] + 2MBUTLIPO[c]	false	''	NaN
BKDA2	LIPO[c] + OMVAL[c] -> CO2[c] + IBUTLIPO[c]	false	''	NaN
FADD28	2 H2O[c] + ATP[c] + HEPTADECANOYLCOA[c] -> AMP[c] + PPI[c] + COA[c] + HEPTADECANOATE[c]	false	''	NaN
FADD27	ATP[c] + COA[c] + HEPTADECANOATE[c] -> AMP[c] + PPI[c] + HEPTADECANOYLCOA[c]	false	''	NaN
PGSA1	CDPDG[c] + MI[c] -> CMP[c] + PITBA[c]	false	''	NaN
FADE2	H2O[c] + NAD[c] + COA[c] + FAD[c] + HEPTADECANOYLCOA[c] -> H[c] + NADH[c] + ACCOA[c] + FADH2[c] + PENTADECANOYLCOA[c]	false	''	NaN
FADE3	H2O[c] + NAD[c] + COA[c] + FAD[c] + PENTADECANOYLCOA[c] -> H[c] + NADH[c] + ACCOA[c] + FADH2[c] + TRIDECANOYLCOA[c]	false	''	NaN
FADE1	H2O[c] + NAD[c] + COA[c] + FAD[c] + NONADECANOYLCOA[c] -> H[c] + NADH[c] + ACCOA[c] + FADH2[c] + HEPTADECANOYLCOA[c]	false	''	NaN
FADE6	H2O[c] + NAD[c] + COA[c] + FAD[c] + NONANOYLCOA[c] -> H[c] + NADH[c] + ACCOA[c] + FADH2[c] + HEPTANOYLCOA[c]	false	''	NaN
FADE7	H2O[c] + NAD[c] + COA[c] + FAD[c] + HEPTANOYLCOA[c] -> H[c] + NADH[c] + ACCOA[c] + FADH2[c] + PENTANOYLCOA[c]	false	''	NaN
FADE4	H2O[c] + NAD[c] + COA[c] + FAD[c] + TRIDECANOYLCOA[c] -> H[c] + NADH[c] + ACCOA[c] + FADH2[c] + UNDECANOYLCOA[c]	false	''	NaN
FADE5	H2O[c] + NAD[c] + COA[c] + FAD[c] + UNDECANOYLCOA[c] -> H[c] + NADH[c] + ACCOA[c] + FADH2[c] + NONANOYLCOA[c]	false	''	NaN
FADE233	FAD[c] + IBUTCOA[c] -> FADH2[c] + MACRCOA[c]	false	''	NaN
FADE232	FAD[c] + 3MBUTCOA[c] -> FADH2[c] + 3MBECOA[c]	false	''	NaN
FADE231	FAD[c] + 2MBUTCOA[c] -> FADH2[c] + 2MBECOA[c]	false	''	NaN
FADD344	2 H2O[c] + ATP[c] + HCSCOA[c] -> AMP[c] + PPI[c] + COA[c] + HEXACOSANOATE[c]	false	''	NaN
FADD345	ATP[c] + COA[c] + HEXACOSANOATE[c] -> AMP[c] + PPI[c] + HCSCOA[c]	false	''	NaN
FADD346	2 H2O[c] + ATP[c] + TCSCOA[c] -> AMP[c] + PPI[c] + COA[c] + TETRACOSANOATE[c]	false	''	NaN
FADD347	ATP[c] + COA[c] + TETRACOSANOATE[c] -> AMP[c] + PPI[c] + TCSCOA[c]	false	''	NaN
FADD341	ATP[c] + COA[c] + DECANOATE[c] -> AMP[c] + PPI[c] + DECANOYLCOA[c]	false	''	NaN
FADD342	2 H2O[c] + ATP[c] + PENTADECANOYLCOA[c] -> AMP[c] + PPI[c] + COA[c] + PENTADECANOATE[c]	false	''	NaN
FADD348	2 H2O[c] + ATP[c] + DOCOSANOYLCOA[c] -> AMP[c] + PPI[c] + COA[c] + DOCOSANOATE[c]	false	''	NaN
FADD349	2 H2O[c] + ATP[c] + HEXANOYLCOA[c] -> AMP[c] + PPI[c] + COA[c] + HEXANOATE[c]	false	''	NaN
LIPY	10 H2O[c] + 10 TAG[c] -> TETRACOSANOATE[c] + 3 OCTADECANOATE[c] + EICOSANOATE[c] + 10 DAG[c] + HEXACOSANOATE[c] + PENTADECANOATE[c] + 2 HEXADECANOATE[c] + NONADECANOATE[c]	false	''	NaN
DHA	H2O[c] + DHAP[c] <=> PI[c] + DHA[c]	false	''	NaN
PDHB	LIPO[c] + MOP[c] -> CO2[c] + 3MBUTLIPO[c]	false	''	NaN
FADD6	2 H2O[c] + ATP[c] + DODECANOYLCOA[c] -> AMP[c] + PPI[c] + COA[c] + DODECANOATE[c]	false	''	NaN
FADD9	ATP[c] + COA[c] + HEXADECANOATE[c] -> AMP[c] + PPI[c] + HDCCOA[c]	false	''	NaN
MAS3	HDCCOA[c] + MAS[c] -> COA[c] + HEXADECANOYLMAS[c]	false	''	NaN
FABD13	COA[c] + PROPIONYLACP[c] <=> PROPIONYLCOA[c] + ACP[c]	false	''	NaN
FABD12	COA[c] + PENTADECANOYLACP[c] <=> ACP[c] + PENTADECANOYLCOA[c]	false	''	NaN
FABD11	COA[c] + HEPTADECANOYLACP[c] <=> ACP[c] + HEPTADECANOYLCOA[c]	false	''	NaN
FABD10	COA[c] + NONADECANOYLACP[c] <=> ACP[c] + NONADECANOYLCOA[c]	false	''	NaN
FADD3415	2 H2O[c] + ATP[c] + ODCCOA[c] -> AMP[c] + PPI[c] + COA[c] + OCTADECANOATE[c]	false	''	NaN
FADD3410	ATP[c] + COA[c] + DOCOSANOATE[c] -> AMP[c] + PPI[c] + DOCOSANOYLCOA[c]	false	''	NaN
FADD3411	2 H2O[c] + ATP[c] + ECSCOA[c] -> AMP[c] + PPI[c] + COA[c] + EICOSANOATE[c]	false	''	NaN
FADD343	ATP[c] + COA[c] + PENTADECANOATE[c] -> AMP[c] + PPI[c] + PENTADECANOYLCOA[c]	false	''	NaN
FABD2	COA[c] + TD2EC16ACYLACPFAS[c] <=> 9HDECOA[c] + ACPFAS[c]	false	''	NaN
FABD1	COA[c] + HEXADECANOYLACP[c] <=> HDCCOA[c] + ACP[c]	false	''	NaN
FABD7	COA[c] + TETRACOSANOYLACP[c] <=> TCSCOA[c] + ACP[c]	false	''	NaN
FADD3418	ATP[c] + COA[c] + 9HEXADECENOATE[c] -> AMP[c] + PPI[c] + 9HDECOA[c]	false	''	NaN
HSAG1	NAD[c] + COA[c] + ACAL[c] <=> H[c] + NADH[c] + ACCOA[c]	false	''	NaN
FADD30	2 H2O[c] + ATP[c] + NONADECANOYLCOA[c] -> AMP[c] + PPI[c] + COA[c] + NONADECANOATE[c]	false	''	NaN
PKS33	4 H[c] + 4 NADPH[c] + ODCCOA[c] + 3 RMMALONYLACP[c] -> 2 H2O[c] + 3 CO2[c] + 4 NADP[c] + COA[c] + MYCOLIPDIENOATE[c] + 3 ACP[c]	false	''	NaN
PKS32	5 H[c] + 5 NADPH[c] + ODCCOA[c] + 3 RMMALONYLACP[c] -> 2 H2O[c] + 3 CO2[c] + 5 NADP[c] + COA[c] + MYCOLIPENOATE[c] + 3 ACP[c]	false	''	NaN
PKS31	6 H[c] + 6 NADPH[c] + ODCCOA[c] + 3 RMMALONYLACP[c] -> 2 H2O[c] + 3 CO2[c] + 6 NADP[c] + COA[c] + MYCOLIPANOATE[c] + 3 ACP[c]	false	''	NaN
ACCD22	H[c] + ATP[c] + ACCOA[c] + HCO3[c] -> ADP[c] + PI[c] + MALCOA[c]	false	''	NaN
FABD3	COA[c] + OCTADECANOYLACP[c] <=> ODCCOA[c] + ACP[c]	false	''	NaN
FADD3420	ATP[c] + COA[c] + HEXANOATE[c] -> AMP[c] + PPI[c] + HEXANOYLCOA[c]	false	''	NaN
MUTA	COB12[c] + RMMALONYLCOA[c] <=> SUCCOA[c]	true	'-100 H, -72 C, -17 O, -1 P, -18 N, -1 Co'	NaN
FADE8	H2O[c] + NAD[c] + COA[c] + FAD[c] + PENTANOYLCOA[c] -> H[c] + NADH[c] + ACCOA[c] + FADH2[c] + PROPIONYLCOA[c]	false	''	NaN
BKDC2	COA[c] + 3MBUTLIPO[c] <=> DLIPO[c] + 3MBUTCOA[c]	false	''	NaN
BKDC1	COA[c] + 2MBUTLIPO[c] <=> DLIPO[c] + 2MBUTCOA[c]	false	''	NaN
DAGD	10 H2O[c] + 10 DAG[c] -> TETRACOSANOATE[c] + 3 OCTADECANOATE[c] + EICOSANOATE[c] + HEXACOSANOATE[c] + PENTADECANOATE[c] + 2 HEXADECANOATE[c] + NONADECANOATE[c] + 10 MAG[c]	false	''	NaN
PTA1	COA[c] + ACETYLP[c] <=> PI[c] + ACCOA[c]	false	''	NaN
FADD3417	2 H2O[c] + ATP[c] + 9HDECOA[c] -> AMP[c] + PPI[c] + COA[c] + 9HEXADECENOATE[c]	false	''	NaN
FABD9	COA[c] + OCTACOSANOYLACP[c] <=> OCTACOSANOYLCOA[c] + ACP[c]	false	''	NaN
FABD8	COA[c] + HEXACOSANOYLACP[c] <=> HCSCOA[c] + ACP[c]	false	''	NaN
FABD5	COA[c] + EICOSANOYLACP[c] <=> ECSCOA[c] + ACP[c]	false	''	NaN
FABD4	COA[c] + TD2EC18ACYLACPFAS[c] <=> 9ODECOA[c] + ACPFAS[c]	false	''	NaN
FADD29	ATP[c] + COA[c] + NONADECANOATE[c] -> AMP[c] + PPI[c] + NONADECANOYLCOA[c]	false	''	NaN
FADD3412	ATP[c] + COA[c] + EICOSANOATE[c] -> AMP[c] + PPI[c] + ECSCOA[c]	false	''	NaN
FADD3413	2 H2O[c] + ATP[c] + 9ODECOA[c] -> AMP[c] + PPI[c] + COA[c] + 9OCTADECENOATE[c]	false	''	NaN
BKDC	COA[c] + IBUTLIPO[c] <=> DLIPO[c] + IBUTCOA[c]	false	''	NaN
PLSC1	TUBERCULOSTEROYLACP[c] + AGL3P[c] -> ACP[c] + PA[c]	false	''	NaN
PLSB21	HEXADECANOYLACP[c] + GL3P[c] -> ACP[c] + AGL3P[c]	false	''	NaN
PLSB22	HCSCOA[c] + TCSCOA[c] + ECSCOA[c] + ODCCOA[c] + 2 HDCCOA[c] + NONADECANOYLCOA[c] + 27 PENTADECANOYLCOA[c] + 34 GL3P[c] -> 34 COA[c] + 34 AGL3P[c]	false	''	NaN
FADD3414	ATP[c] + COA[c] + 9OCTADECENOATE[c] -> AMP[c] + PPI[c] + 9ODECOA[c]	false	''	NaN
FADD5	ATP[c] + COA[c] + DODECANOATE[c] -> AMP[c] + PPI[c] + DODECANOYLCOA[c]	false	''	NaN
FADD4	2 H2O[c] + ATP[c] + DECANOYLCOA[c] -> AMP[c] + PPI[c] + COA[c] + DECANOATE[c]	false	''	NaN
FADD7	ATP[c] + COA[c] + TETRADECANOATE[c] -> AMP[c] + PPI[c] + TETRADECANOYLCOA[c]	false	''	NaN
FADD8	2 H2O[c] + ATP[c] + TETRADECANOYLCOA[c] -> AMP[c] + PPI[c] + COA[c] + TETRADECANOATE[c]	false	''	NaN
PTA2	COA[c] + PROPIONYLP[c] <=> PI[c] + PROPIONYLCOA[c]	false	''	NaN
FADD3419	2 H2O[c] + ATP[c] + HDCCOA[c] -> AMP[c] + PPI[c] + COA[c] + HEXADECANOATE[c]	false	''	NaN
FABD6	COA[c] + DOCOSANOYLACP[c] <=> DOCOSANOYLCOA[c] + ACP[c]	false	''	NaN
ACCD23_1	ADP[c] + PI[c] + SMMALONYLCOA[c] <=> H2O[c] + CO2[c] + ATP[c] + PROPIONYLCOA[c]	false	''	NaN
MAGD	10 H2O[c] + 10 MAG[c] -> 10 GL[c] + TETRACOSANOATE[c] + 3 OCTADECANOATE[c] + EICOSANOATE[c] + HEXACOSANOATE[c] + PENTADECANOATE[c] + 2 HEXADECANOATE[c] + NONADECANOATE[c]	false	''	NaN
PKS121	20 H[c] + 20 NADPH[c] + HEXANOYLCOA[c] + 5 MALCOA[c] + 5 SMMALONYLCOA[c] -> 9 H2O[c] + 10 CO2[c] + 20 NADP[c] + 11 COA[c] + PENTAMETHYLTRICONTANOYL[c]	false	''	NaN
PKS122	COA[c] + PENTAMETHYLTRICONTANOYL[c] -> H2O[c] + PENTAMETHYLTRICONTANOYLCOA[c]	false	''	NaN
ACPM	ACP[c] + SMMALONYLCOA[c] -> COA[c] + RMMALONYLACP[c]	false	''	NaN
PKS2	15 H[c] + 15 NADPH[c] + MALCOA[c] + 7 SMMALONYLCOA[c] + HEXADECANOYLMAS[c] -> 7 H2O[c] + 8 CO2[c] + 15 NADP[c] + 7 COA[c] + HYDROXYPHTHIOCERANOYLCOA[c] + MAS[c]	false	''	NaN
FADD3416	ATP[c] + COA[c] + OCTADECANOATE[c] -> AMP[c] + PPI[c] + ODCCOA[c]	false	''	NaN
PLSC2	HCSCOA[c] + TCSCOA[c] + ECSCOA[c] + 3 ODCCOA[c] + 2 HDCCOA[c] + NONADECANOYLCOA[c] + PENTADECANOYLCOA[c] + 10 AGL3P[c] -> 10 COA[c] + 10 PA[c]	false	''	NaN
KDH	AKG[c] + LIPO[c] <=> CO2[c] + SDLIPO[c]	false	''	NaN
LIPB	NH3[c] + C8ACYLACPFAS[c] -> ACPFAS[c] + APOLIPO[c]	false	''	NaN
LIPA	NAD[c] + 2 SAM[c] + 2 H2S[c] + APOLIPO[c] -> H[c] + NADH[c] + 2 MET[c] + 2 DA[c] + LIPO[c]	false	''	NaN
LYSA	MDAPIM[c] -> CO2[c] + LYS[c]	false	''	NaN
MURF	ATP[c] + ALAALA[c] + UDPNAMNGMAGMDAPIM[c] -> ADP[c] + PI[c] + UDPNAMNGMAGMDAPIMAA[c]	false	''	NaN
DAPB1	H[c] + NADH[c] + DIHYDRODIPICOLINATE[c] -> NAD[c] + TETRAHYDRODIPICOLINATE[c]	false	''	NaN
DAPB2	H[c] + NADPH[c] + DIHYDRODIPICOLINATE[c] -> NADP[c] + TETRAHYDRODIPICOLINATE[c]	false	''	NaN
ARGD2	GLU[c] + SAOPIM[c] <=> AKG[c] + SDAPIM[c]	false	''	NaN
DAPA	PYR[c] + ASPSA[c] -> 2 H2O[c] + DIHYDRODIPICOLINATE[c]	false	''	NaN
DAPF	DAPIM[c] <=> MDAPIM[c]	false	''	NaN
DAPE	H2O[c] + SDAPIM[c] -> SUCC[c] + DAPIM[c]	false	''	NaN
SAOPIM	H2O[c] + SUCCOA[c] + TETRAHYDRODIPICOLINATE[c] -> COA[c] + SAOPIM[c]	false	''	NaN
CADA	LYS[c] -> CO2[c] + CADA[c]	false	''	NaN
MENE	ATP[c] + COA[c] + OSB[c] -> AMP[c] + PPI[c] + OSBCOA[c]	false	''	NaN
MENB	OSBCOA[c] -> COA[c] + DHN[c]	false	''	NaN
MENA	0.5 O2[c] + DHN[c] + OPP[c] -> H2O[c] + CO2[c] + PPI[c] + DMQ[c]	false	''	NaN
HPPP	IPP[c] + PPPP[c] -> PPI[c] + HPPP[c]	false	''	NaN
MK	SAM[c] + DMQ[c] -> MQ[c] + SAH[c]	false	''	NaN
GRCC1	IPP[c] + HPPP[c] -> PPI[c] + HEPPP[c]	false	''	NaN
OPP	IPP[c] + HEPPP[c] -> PPI[c] + OPP[c]	false	''	NaN
IDSA11	IPP[c] + GGPP[c] -> PPI[c] + PPPP[c]	false	''	NaN
ICL2	METHYLISOCITRATE[c] -> PYR[c] + SUCC[c]	false	''	NaN
ACN3	H2O[c] + 2METHYLCISACONITATE[c] <=> METHYLISOCITRATE[c]	false	''	NaN
MBTA2	H[c] + NADH[c] + THR[c] + ACTAC[c] + N6HLYSC18ANOYL[c] + N6HLYS[c] + SAL[c] -> 6 H2O[c] + NAD[c] + MBTC18ANOYL[c]	false	''	NaN
MBTA3	H[c] + NADH[c] + THR[c] + ACTAC[c] + N6HLYS[c] + SAL[c] + N6HLYSMAL[c] -> 6 H2O[c] + NAD[c] + MBTMAL[c]	false	''	NaN
MBTK2	OCTADECANOYLACP[c] + N6HLYS[c] -> ACP[c] + N6HLYSC18ANOYL[c]	false	''	NaN
MBTK3	MALACP[c] + N6HLYS[c] -> ACP[c] + N6HLYSMAL[c]	false	''	NaN
MBTK1	N6HLYS[c] + OCTADECENOYLACP[c] -> ACP[c] + N6HLYSC18ENOYL[c]	false	''	NaN
ENTC	CHOR[c] <=> ICHOR[c]	false	''	NaN
MBTA1	H[c] + NADH[c] + THR[c] + ACTAC[c] + N6HLYS[c] + SAL[c] + N6HLYSC18ENOYL[c] -> 6 H2O[c] + NAD[c] + MBTC18ENOYL[c]	false	''	NaN
MBTI	ICHOR[c] -> PYR[c] + SAL[c]	false	''	NaN
MBTN	FAD[c] + OCTADECANOYLACP[c] -> FADH2[c] + OCTADECENOYLACP[c]	false	''	NaN
MBTG	H[c] + NADPH[c] + O2[c] + LYS[c] <=> H2O[c] + NADP[c] + N6HLYS[c]	false	''	NaN
INHA13	H[c] + NADH[c] + TD2EC42ACYLACP[c] -> NAD[c] + DOTETRACONTANOYLACP[c]	false	''	NaN
INHA12	H[c] + NADH[c] + TD2EC40ACYLACP[c] -> NAD[c] + TETRACONTANOYLACP[c]	false	''	NaN
INHA10	H[c] + NADH[c] + TD2EC36ACYLACP[c] -> NAD[c] + HEXATRIACONTANOYLACP[c]	false	''	NaN
FAS5	MALCOA[c] + C2ACYLACPFAS[c] -> COA[c] + MALC2ACYLACPFAS[c]	false	''	NaN
FAS4	ACCOA[c] + ACPFAS[c] -> COA[c] + C2ACYLACPFAS[c]	false	''	NaN
FAS7	H[c] + NADPH[c] + BKETOC4ACYLACPFAS[c] -> NADP[c] + 3HC4ACYLACPFAS[c]	false	''	NaN
FAS6	MALC2ACYLACPFAS[c] -> CO2[c] + BKETOC4ACYLACPFAS[c]	false	''	NaN
ACCD4	CO2[c] + HCSCOA[c] -> 2CARBC26ACYLCOA[c]	false	''	NaN
ACCD3	ACCOA[c] + BCCPCO2[c] -> MALCOA[c] + ACCB[c]	false	''	NaN
FAS8	3HC4ACYLACPFAS[c] -> H2O[c] + TD2EC4ACYLACPFAS[c]	false	''	NaN
MMAA25	SAM[c] + CD37MHMC60ACYLACP[c] -> SAH[c] + CMC61MEROACYLCPACP[c]	false	''	NaN
DESA13	2 NADP[c] + OCTAPENTACONTANOYLACP[c] -> 2 H[c] + 2 NADPH[c] + CD21937EC58ACYLACP[c]	false	''	NaN
DESA12	2 NADP[c] + TETRAPENTACONTANOYLACP[c] -> 2 H[c] + 2 NADPH[c] + CD21931EC54ACYLACP[c]	false	''	NaN
DESA11	2 NADP[c] + PENTACONTANOYLACP[c] -> 2 H[c] + 2 NADPH[c] + CD21931EC50ACYLACP[c]	false	''	NaN
FAS42	H[c] + NADPH[c] + BKETOC18ACYLACPFAS[c] -> NADP[c] + 3HC18ACYLACPFAS[c]	false	''	NaN
FAS43	3HC18ACYLACPFAS[c] -> H2O[c] + TD2EC18ACYLACPFAS[c]	false	''	NaN
FAS41	MALC16ACYLACPFAS[c] -> CO2[c] + BKETOC18ACYLACPFAS[c]	false	''	NaN
FAS46	MALC18ACYLACPFAS[c] -> CO2[c] + BKETOC20ACYLACPFAS[c]	false	''	NaN
FAS47	H[c] + NADPH[c] + BKETOC20ACYLACPFAS[c] -> NADP[c] + 3HC20ACYLACPFAS[c]	false	''	NaN
FAS44	H[c] + NADH[c] + TD2EC18ACYLACPFAS[c] -> NAD[c] + C18ACYLACPFAS[c]	false	''	NaN
FAS45	MALCOA[c] + C18ACYLACPFAS[c] -> COA[c] + MALC18ACYLACPFAS[c]	false	''	NaN
FAS48	3HC20ACYLACPFAS[c] -> H2O[c] + TD2EC20ACYLACPFAS[c]	false	''	NaN
FAS49	H[c] + NADH[c] + TD2EC20ACYLACPFAS[c] -> NAD[c] + C20ACYLACPFAS[c]	false	''	NaN
KASB19	MALACP[c] + TETRAPENTACONTANOYLACP[c] -> CO2[c] + ACP[c] + BKETOC56ACYLACP[c]	false	''	NaN
KASB18	MALACP[c] + DOPENTACONTANOYLACP[c] -> CO2[c] + ACP[c] + BKETOC54ACYLACP[c]	false	''	NaN
KASB15	MALACP[c] + HEXATETRACONTANOYLACP[c] -> CO2[c] + ACP[c] + BKETOC48ACYLACP[c]	false	''	NaN
KASB16	MALACP[c] + OCTATETRACONTANOYLACP[c] -> CO2[c] + ACP[c] + BKETOC50ACYLACP[c]	false	''	NaN
KASB11	MALACP[c] + OCTATRIACONTANOYLACP[c] -> CO2[c] + ACP[c] + BKETOC40ACYLACP[c]	false	''	NaN
KASB10	MALACP[c] + HEXATRIACONTANOYLACP[c] -> CO2[c] + ACP[c] + BKETOC38ACYLACP[c]	false	''	NaN
KASB13	MALACP[c] + DOTETRACONTANOYLACP[c] -> CO2[c] + ACP[c] + BKETOC44ACYLACP[c]	false	''	NaN
KASB12	MALACP[c] + TETRACONTANOYLACP[c] -> CO2[c] + ACP[c] + BKETOC42ACYLACP[c]	false	''	NaN
PCAA3	SAM[c] + CD131E19CPC55ACYLACP[c] -> SAH[c] + 1931CPC56ACYLACP[c]	false	''	NaN
PCAA2	SAM[c] + CD131E19CPC53ACYLACP[c] -> SAH[c] + 1931CPC54ACYLACP[c]	false	''	NaN
PCAA1	SAM[c] + CD131E19CPC51ACYLACP[c] -> SAH[c] + 1931CPC52ACYLACP[c]	false	''	NaN
FAS37	H[c] + NADPH[c] + BKETOC16ACYLACPFAS[c] -> NADP[c] + 3HC16ACYLACPFAS[c]	false	''	NaN
FAS36	MALC14ACYLACPFAS[c] -> CO2[c] + BKETOC16ACYLACPFAS[c]	false	''	NaN
FAS35	MALCOA[c] + C14ACYLACPFAS[c] -> COA[c] + MALC14ACYLACPFAS[c]	false	''	NaN
FAS34	H[c] + NADH[c] + TD2EC14ACYLACPFAS[c] -> NAD[c] + C14ACYLACPFAS[c]	false	''	NaN
FAS33	3HC14ACYLACPFAS[c] -> H2O[c] + TD2EC14ACYLACPFAS[c]	false	''	NaN
FAS32	H[c] + NADPH[c] + BKETOC14ACYLACPFAS[c] -> NADP[c] + 3HC14ACYLACPFAS[c]	false	''	NaN
FAS31	MALC12ACYLACPFAS[c] -> CO2[c] + BKETOC14ACYLACPFAS[c]	false	''	NaN
FAS30	MALCOA[c] + C12ACYLACPFAS[c] -> COA[c] + MALC12ACYLACPFAS[c]	false	''	NaN
FAS39	H[c] + NADH[c] + TD2EC16ACYLACPFAS[c] -> NAD[c] + C16ACYLACPFAS[c]	false	''	NaN
FAS38	3HC16ACYLACPFAS[c] -> H2O[c] + TD2EC16ACYLACPFAS[c]	false	''	NaN
OTSB1	H2O[c] + TREHALOSEMONOMYCOLATEP[c] -> PI[c] + TREHALOSEMONOMYCOLATE[c]	false	''	NaN
MMAA26	SAM[c] + CD37MKC59ACYLACP[c] -> SAH[c] + CKC60MEROACYLACP[c]	false	''	NaN
MMAA24	SAM[c] + CD37MHMC58ACYLACP[c] -> SAH[c] + CMC59MEROACYLCPACP[c]	false	''	NaN
MMAA23	SAM[c] + CD21931EC54ACYLACP[c] -> SAH[c] + CD131E19CPC55ACYLACP[c]	false	''	NaN
MMAA21	SAM[c] + CD21931EC50ACYLACP[c] -> SAH[c] + CD131E19CPC51ACYLACP[c]	false	''	NaN
FAS17	H[c] + NADPH[c] + BKETOC8ACYLACPFAS[c] -> NADP[c] + 3HC8ACYLACPFAS[c]	false	''	NaN
FAS16	MALC6ACYLACPFAS[c] -> CO2[c] + BKETOC8ACYLACPFAS[c]	false	''	NaN
FABD	MALCOA[c] + ACP[c] -> COA[c] + MALACP[c]	false	''	NaN
KASB20	MALACP[c] + HEXAPENTACONTANOYLACP[c] -> CO2[c] + ACP[c] + BKETOC58ACYLACP[c]	false	''	NaN
FABG18	H[c] + NADPH[c] + BKETOC52ACYLACP[c] -> NADP[c] + 3HC52ACYLACP[c]	false	''	NaN
PKS136	H2O[c] + H[c] + NADH[c] + 2CARBC26ACYLCOA[c] + CKC60MEROACYLAMP[c] -> CO2[c] + AMP[c] + NAD[c] + COA[c] + KC86MYCOLATE26[c]	false	''	NaN
FAS68	COA[c] + C20ACYLACPFAS[c] -> ECSCOA[c] + ACPFAS[c]	false	''	NaN
PKS133	H2O[c] + H[c] + NADH[c] + 2CARBC26ACYLCOA[c] + 1931CPC56ACYLAMP[c] -> CO2[c] + AMP[c] + NAD[c] + COA[c] + AC82MYCOLATE26[c]	false	''	NaN
PKS132	H2O[c] + H[c] + NADH[c] + 2CARBC26ACYLCOA[c] + 1931CPC54ACYLAMP[c] -> CO2[c] + AMP[c] + NAD[c] + COA[c] + AC80MYCOLATE26[c]	false	''	NaN
PKS131	H2O[c] + H[c] + NADH[c] + 2CARBC26ACYLCOA[c] + 1931CPC52ACYLAMP[c] -> CO2[c] + AMP[c] + NAD[c] + COA[c] + AC78MYCOLATE26[c]	false	''	NaN
PKS135	H2O[c] + H[c] + NADH[c] + 2CARBC26ACYLCOA[c] + CMC61MEROACYLCPAMP[c] -> CO2[c] + AMP[c] + NAD[c] + COA[c] + MC87MYCOLATE26[c]	false	''	NaN
PKS134	H2O[c] + H[c] + NADH[c] + 2CARBC26ACYLCOA[c] + CMC59MEROACYLCPAMP[c] -> CO2[c] + AMP[c] + NAD[c] + COA[c] + MC85MYCOLATE26[c]	false	''	NaN
KASB14	MALACP[c] + TETRATETRACONTANOYLACP[c] -> CO2[c] + ACP[c] + BKETOC46ACYLACP[c]	false	''	NaN
FAS9	H[c] + NADH[c] + TD2EC4ACYLACPFAS[c] -> NAD[c] + C4ACYLACPFAS[c]	false	''	NaN
MMAA22	SAM[c] + CD21931EC52ACYLACP[c] -> SAH[c] + CD131E19CPC53ACYLACP[c]	false	''	NaN
FADD322	H2O[c] + ATP[c] + 1931CPC54ACYLACP[c] -> PPI[c] + ACP[c] + 1931CPC54ACYLAMP[c]	false	''	NaN
KASB9	MALACP[c] + TETRATRIACONTANOYLACP[c] -> CO2[c] + ACP[c] + BKETOC36ACYLACP[c]	false	''	NaN
FADD323	H2O[c] + ATP[c] + 1931CPC56ACYLACP[c] -> PPI[c] + ACP[c] + 1931CPC56ACYLAMP[c]	false	''	NaN
INHA21	H[c] + NADH[c] + TD2EC58ACYLACP[c] -> NAD[c] + OCTAPENTACONTANOYLACP[c]	false	''	NaN
INHA20	H[c] + NADH[c] + TD2EC56ACYLACP[c] -> NAD[c] + HEXAPENTACONTANOYLACP[c]	false	''	NaN
FABG17	H[c] + NADPH[c] + BKETOC50ACYLACP[c] -> NADP[c] + 3HC50ACYLACP[c]	false	''	NaN
FABG2	H[c] + NADPH[c] + BKETOC20ACYLACP[c] -> NADP[c] + 3HC20ACYLACP[c]	false	''	NaN
BIRA	H2O[c] + ATP[c] + ACCB[c] -> AMP[c] + PPI[c] + BCCP[c]	false	''	NaN
FAS14	H[c] + NADH[c] + TD2EC6ACYLACPFAS[c] -> NAD[c] + C6ACYLACPFAS[c]	false	''	NaN
FABG9	H[c] + NADPH[c] + BKETOC34ACYLACP[c] -> NADP[c] + 3HC34ACYLACP[c]	false	''	NaN
FAS24	H[c] + NADH[c] + TD2EC10ACYLACPFAS[c] -> NAD[c] + C10ACYLACPFAS[c]	false	''	NaN
FAS25	MALCOA[c] + C10ACYLACPFAS[c] -> COA[c] + MALC10ACYLACPFAS[c]	false	''	NaN
FAS26	MALC10ACYLACPFAS[c] -> CO2[c] + BKETOC12ACYLACPFAS[c]	false	''	NaN
FAS27	H[c] + NADPH[c] + BKETOC12ACYLACPFAS[c] -> NADP[c] + 3HC12ACYLACPFAS[c]	false	''	NaN
FAS20	MALCOA[c] + C8ACYLACPFAS[c] -> COA[c] + MALC8ACYLACPFAS[c]	false	''	NaN
FAS21	MALC8ACYLACPFAS[c] -> CO2[c] + BKETOC10ACYLACPFAS[c]	false	''	NaN
FAS22	H[c] + NADPH[c] + BKETOC10ACYLACPFAS[c] -> NADP[c] + 3HC10ACYLACPFAS[c]	false	''	NaN
FAS23	3HC10ACYLACPFAS[c] -> H2O[c] + TD2EC10ACYLACPFAS[c]	false	''	NaN
FAS28	3HC12ACYLACPFAS[c] -> H2O[c] + TD2EC12ACYLACPFAS[c]	false	''	NaN
ACCA3	H[c] + ATP[c] + HCO3[c] + BCCP[c] -> ADP[c] + PI[c] + BCCPCO2[c]	false	''	NaN
HADA1	3HC18ACYLACP[c] -> H2O[c] + TD2EC18ACYLACP[c]	false	''	NaN
HADA2	3HC20ACYLACP[c] -> H2O[c] + TD2EC20ACYLACP[c]	false	''	NaN
HADA3	3HC22ACYLACP[c] -> H2O[c] + TD2EC22ACYLACP[c]	false	''	NaN
HADA4	3HC24ACYLACP[c] -> H2O[c] + TD2EC24ACYLACP[c]	false	''	NaN
HADA5	3HC26ACYLACP[c] -> H2O[c] + TD2EC26ACYLACP[c]	false	''	NaN
HADA6	3HC28ACYLACP[c] -> H2O[c] + TD2EC28ACYLACP[c]	false	''	NaN
HADA7	3HC30ACYLACP[c] -> H2O[c] + TD2EC30ACYLACP[c]	false	''	NaN
PPM1	UDPP[c] + GDPMAN[c] -> GDP[c] + PPM[c]	false	''	NaN
HADA19	3HC54ACYLACP[c] -> H2O[c] + TD2EC54ACYLACP[c]	false	''	NaN
HADA21	3HC58ACYLACP[c] -> H2O[c] + TD2EC58ACYLACP[c]	false	''	NaN
FAS29	H[c] + NADH[c] + TD2EC12ACYLACPFAS[c] -> NAD[c] + C12ACYLACPFAS[c]	false	''	NaN
INHA4	H[c] + NADH[c] + TD2EC24ACYLACP[c] -> NAD[c] + TETRACOSANOYLACP[c]	false	''	NaN
INHA5	H[c] + NADH[c] + TD2EC26ACYLACP[c] -> NAD[c] + HEXACOSANOYLACP[c]	false	''	NaN
INHA6	H[c] + NADH[c] + TD2EC28ACYLACP[c] -> NAD[c] + OCTACOSANOYLACP[c]	false	''	NaN
INHA7	H[c] + NADH[c] + TD2EC30ACYLACP[c] -> NAD[c] + TRIACONTANOYLACP[c]	false	''	NaN
INHA1	H[c] + NADH[c] + TD2EC18ACYLACP[c] -> NAD[c] + OCTADECANOYLACP[c]	false	''	NaN
INHA2	H[c] + NADH[c] + TD2EC20ACYLACP[c] -> NAD[c] + EICOSANOYLACP[c]	false	''	NaN
INHA3	H[c] + NADH[c] + TD2EC22ACYLACP[c] -> NAD[c] + DOCOSANOYLACP[c]	false	''	NaN
FADD321	H2O[c] + ATP[c] + 1931CPC52ACYLACP[c] -> PPI[c] + ACP[c] + 1931CPC52ACYLAMP[c]	false	''	NaN
INHA8	H[c] + NADH[c] + TD2EC32ACYLACP[c] -> NAD[c] + DOTRIACONTANOYLACP[c]	false	''	NaN
INHA9	H[c] + NADH[c] + TD2EC34ACYLACP[c] -> NAD[c] + TETRATRIACONTANOYLACP[c]	false	''	NaN
KASB1	OCTADECANOYLACP[c] + MALACP[c] -> CO2[c] + ACP[c] + BKETOC20ACYLACP[c]	false	''	NaN
FAS69	COA[c] + C18ACYLACPFAS[c] -> ODCCOA[c] + ACPFAS[c]	false	''	NaN
KASB3	DOCOSANOYLACP[c] + MALACP[c] -> CO2[c] + ACP[c] + BKETOC24ACYLACP[c]	false	''	NaN
KASB2	EICOSANOYLACP[c] + MALACP[c] -> CO2[c] + ACP[c] + BKETOC22ACYLACP[c]	false	''	NaN
KASB5	MALACP[c] + HEXACOSANOYLACP[c] -> CO2[c] + ACP[c] + BKETOC28ACYLACP[c]	false	''	NaN
KASB4	TETRACOSANOYLACP[c] + MALACP[c] -> CO2[c] + ACP[c] + BKETOC26ACYLACP[c]	false	''	NaN
KASB7	MALACP[c] + TRIACONTANOYLACP[c] -> CO2[c] + ACP[c] + BKETOC32ACYLACP[c]	false	''	NaN
KASB6	MALACP[c] + OCTACOSANOYLACP[c] -> CO2[c] + ACP[c] + BKETOC30ACYLACP[c]	false	''	NaN
KASB8	MALACP[c] + DOTRIACONTANOYLACP[c] -> CO2[c] + ACP[c] + BKETOC34ACYLACP[c]	false	''	NaN
FAS62	H[c] + NADPH[c] + BKETOC26ACYLACPFAS[c] -> NADP[c] + 3HC26ACYLACPFAS[c]	false	''	NaN
FAS63	3HC26ACYLACPFAS[c] -> H2O[c] + TD2EC26ACYLACPFAS[c]	false	''	NaN
FAS64	H[c] + NADH[c] + TD2EC26ACYLACPFAS[c] -> NAD[c] + C26ACYLACPFAS[c]	false	''	NaN
FAS65	COA[c] + C26ACYLACPFAS[c] -> HCSCOA[c] + ACPFAS[c]	false	''	NaN
FAS66	COA[c] + C24ACYLACPFAS[c] -> TCSCOA[c] + ACPFAS[c]	false	''	NaN
FAS67	COA[c] + C22ACYLACPFAS[c] -> DOCOSANOYLCOA[c] + ACPFAS[c]	false	''	NaN
FADE324	H2O[c] + ATP[c] + CMC61MEROACYLCPACP[c] -> PPI[c] + ACP[c] + CMC61MEROACYLCPAMP[c]	false	''	NaN
FABG3	H[c] + NADPH[c] + BKETOC22ACYLACP[c] -> NADP[c] + 3HC22ACYLACP[c]	false	''	NaN
FABG1	H[c] + NADPH[c] + BKETOC18ACYLACP[c] -> NADP[c] + 3HC18ACYLACP[c]	false	''	NaN
FABG6	H[c] + NADPH[c] + BKETOC28ACYLACP[c] -> NADP[c] + 3HC28ACYLACP[c]	false	''	NaN
FABG7	H[c] + NADPH[c] + BKETOC30ACYLACP[c] -> NADP[c] + 3HC30ACYLACP[c]	false	''	NaN
FABG4	H[c] + NADPH[c] + BKETOC24ACYLACP[c] -> NADP[c] + 3HC24ACYLACP[c]	false	''	NaN
FABG5	H[c] + NADPH[c] + BKETOC26ACYLACP[c] -> NADP[c] + 3HC26ACYLACP[c]	false	''	NaN
FABG8	H[c] + NADPH[c] + BKETOC32ACYLACP[c] -> NADP[c] + 3HC32ACYLACP[c]	false	''	NaN
FAS40	MALCOA[c] + C16ACYLACPFAS[c] -> COA[c] + MALC16ACYLACPFAS[c]	false	''	NaN
FAS70	COA[c] + C16ACYLACPFAS[c] -> HDCCOA[c] + ACPFAS[c]	false	''	NaN
FBPA	2 TREHALOSEMONOMYCOLATE[c] -> TREHALOSEDIMYCOLATE[c] + TRE[c]	true	'-196 H, -100 C'	NaN
MYCOPP	PPM[c] + C78MYCOLATEACP[c] -> C78MYCOLATEPP[c] + ACP[c]	false	''	NaN
HADA13	3HC42ACYLACP[c] -> H2O[c] + TD2EC42ACYLACP[c]	false	''	NaN
KASB17	MALACP[c] + PENTACONTANOYLACP[c] -> CO2[c] + ACP[c] + BKETOC52ACYLACP[c]	false	''	NaN
MMAA42	H2O[c] + SAM[c] + CD21937EC58ACYLACP[c] -> SAH[c] + CD37MHC59ACYLACP[c]	false	''	NaN
MYCO2	NADP[c] + CD37MHC59ACYLACP[c] -> H[c] + NADPH[c] + CD37MKC59ACYLACP[c]	false	''	NaN
INHA18	H[c] + NADH[c] + TD2EC52ACYLACP[c] -> NAD[c] + DOPENTACONTANOYLACP[c]	false	''	NaN
INHA16	H[c] + NADH[c] + TD2EC48ACYLACP[c] -> NAD[c] + OCTATETRACONTANOYLACP[c]	false	''	NaN
INHA17	H[c] + NADH[c] + TD2EC50ACYLACP[c] -> NAD[c] + PENTACONTANOYLACP[c]	false	''	NaN
FADE323	H2O[c] + ATP[c] + CMC59MEROACYLCPACP[c] -> PPI[c] + ACP[c] + CMC59MEROACYLCPAMP[c]	false	''	NaN
INHA15	H[c] + NADH[c] + TD2EC46ACYLACP[c] -> NAD[c] + HEXATETRACONTANOYLACP[c]	false	''	NaN
FADE325	H2O[c] + ATP[c] + CKC60MEROACYLACP[c] -> PPI[c] + ACP[c] + CKC60MEROACYLAMP[c]	false	''	NaN
INHA11	H[c] + NADH[c] + TD2EC38ACYLACP[c] -> NAD[c] + OCTATRIACONTANOYLACP[c]	false	''	NaN
HADA8	3HC32ACYLACP[c] -> H2O[c] + TD2EC32ACYLACP[c]	false	''	NaN
HADA9	3HC34ACYLACP[c] -> H2O[c] + TD2EC34ACYLACP[c]	false	''	NaN
FABG21	H[c] + NADPH[c] + BKETOC58ACYLACP[c] -> NADP[c] + 3HC58ACYLACP[c]	false	''	NaN
FABG20	H[c] + NADPH[c] + BKETOC56ACYLACP[c] -> NADP[c] + 3HC56ACYLACP[c]	false	''	NaN
MMAA41	H2O[c] + SAM[c] + CD21937EC56ACYLACP[c] -> SAH[c] + CD37MHC57ACYLACP[c]	false	''	NaN
FAS11	MALC4ACYLACPFAS[c] -> CO2[c] + BKETOC6ACYLACPFAS[c]	false	''	NaN
FAS10	MALCOA[c] + C4ACYLACPFAS[c] -> COA[c] + MALC4ACYLACPFAS[c]	false	''	NaN
FAS13	3HC6ACYLACPFAS[c] -> H2O[c] + TD2EC6ACYLACPFAS[c]	false	''	NaN
FAS12	H[c] + NADPH[c] + BKETOC6ACYLACPFAS[c] -> NADP[c] + 3HC6ACYLACPFAS[c]	false	''	NaN
FAS15	MALCOA[c] + C6ACYLACPFAS[c] -> COA[c] + MALC6ACYLACPFAS[c]	false	''	NaN
FAS19	H[c] + NADH[c] + TD2EC8ACYLACPFAS[c] -> NAD[c] + C8ACYLACPFAS[c]	false	''	NaN
FAS18	3HC8ACYLACPFAS[c] -> H2O[c] + TD2EC8ACYLACPFAS[c]	false	''	NaN
HADA18	3HC52ACYLACP[c] -> H2O[c] + TD2EC52ACYLACP[c]	false	''	NaN
TMMYCO	C78MYCOLATEPP[c] + TRE6P[c] -> PPM[c] + TREHALOSEMONOMYCOLATEP[c]	false	''	NaN
MMAA31	SAM[c] + CD37MHC57ACYLACP[c] -> SAH[c] + CD37MHMC58ACYLACP[c]	false	''	NaN
FAS61	MALC24ACYLACPFAS[c] -> CO2[c] + BKETOC26ACYLACPFAS[c]	false	''	NaN
HADA17	3HC50ACYLACP[c] -> H2O[c] + TD2EC50ACYLACP[c]	false	''	NaN
HADA12	3HC40ACYLACP[c] -> H2O[c] + TD2EC40ACYLACP[c]	false	''	NaN
HADA10	3HC36ACYLACP[c] -> H2O[c] + TD2EC36ACYLACP[c]	false	''	NaN
HADA11	3HC38ACYLACP[c] -> H2O[c] + TD2EC38ACYLACP[c]	false	''	NaN
HADA16	3HC48ACYLACP[c] -> H2O[c] + TD2EC48ACYLACP[c]	false	''	NaN
HADA14	3HC44ACYLACP[c] -> H2O[c] + TD2EC44ACYLACP[c]	false	''	NaN
HADA15	3HC46ACYLACP[c] -> H2O[c] + TD2EC46ACYLACP[c]	false	''	NaN
DES13	2 NADP[c] + HEXAPENTACONTANOYLACP[c] -> 2 H[c] + 2 NADPH[c] + CD21937EC56ACYLACP[c]	false	''	NaN
DES12	2 NADP[c] + DOPENTACONTANOYLACP[c] -> 2 H[c] + 2 NADPH[c] + CD21931EC52ACYLACP[c]	false	''	NaN
FAS55	MALCOA[c] + C22ACYLACPFAS[c] -> COA[c] + MALC22ACYLACPFAS[c]	false	''	NaN
FAS54	H[c] + NADH[c] + TD2EC22ACYLACPFAS[c] -> NAD[c] + C22ACYLACPFAS[c]	false	''	NaN
FAS57	H[c] + NADPH[c] + BKETOC24ACYLACPFAS[c] -> NADP[c] + 3HC24ACYLACPFAS[c]	false	''	NaN
FAS51	MALC20ACYLACPFAS[c] -> CO2[c] + BKETOC22ACYLACPFAS[c]	false	''	NaN
FAS50	MALCOA[c] + C20ACYLACPFAS[c] -> COA[c] + MALC20ACYLACPFAS[c]	false	''	NaN
FAS53	3HC22ACYLACPFAS[c] -> H2O[c] + TD2EC22ACYLACPFAS[c]	false	''	NaN
FAS52	H[c] + NADPH[c] + BKETOC22ACYLACPFAS[c] -> NADP[c] + 3HC22ACYLACPFAS[c]	false	''	NaN
FAS59	H[c] + NADH[c] + TD2EC24ACYLACPFAS[c] -> NAD[c] + C24ACYLACPFAS[c]	false	''	NaN
FAS58	3HC24ACYLACPFAS[c] -> H2O[c] + TD2EC24ACYLACPFAS[c]	false	''	NaN
MMAA32	SAM[c] + CD37MHC59ACYLACP[c] -> SAH[c] + CD37MHMC60ACYLACP[c]	false	''	NaN
FABG14	H[c] + NADPH[c] + BKETOC44ACYLACP[c] -> NADP[c] + 3HC44ACYLACP[c]	false	''	NaN
FABG15	H[c] + NADPH[c] + BKETOC46ACYLACP[c] -> NADP[c] + 3HC46ACYLACP[c]	false	''	NaN
FABG16	H[c] + NADPH[c] + BKETOC48ACYLACP[c] -> NADP[c] + 3HC48ACYLACP[c]	false	''	NaN
FABG10	H[c] + NADPH[c] + BKETOC36ACYLACP[c] -> NADP[c] + 3HC36ACYLACP[c]	false	''	NaN
FABG11	H[c] + NADPH[c] + BKETOC38ACYLACP[c] -> NADP[c] + 3HC38ACYLACP[c]	false	''	NaN
FABG12	H[c] + NADPH[c] + BKETOC40ACYLACP[c] -> NADP[c] + 3HC40ACYLACP[c]	false	''	NaN
FABG13	H[c] + NADPH[c] + BKETOC42ACYLACP[c] -> NADP[c] + 3HC42ACYLACP[c]	false	''	NaN
FABG19	H[c] + NADPH[c] + BKETOC54ACYLACP[c] -> NADP[c] + 3HC54ACYLACP[c]	false	''	NaN
INHA19	H[c] + NADH[c] + TD2EC54ACYLACP[c] -> NAD[c] + TETRAPENTACONTANOYLACP[c]	false	''	NaN
INHA14	H[c] + NADH[c] + TD2EC44ACYLACP[c] -> NAD[c] + TETRATETRACONTANOYLACP[c]	false	''	NaN
MYCOE	ACP[c] + 0.117 KC86MYCOLATE26[c] + 0.138 AC82MYCOLATE26[c] + 0.317 AC80MYCOLATE26[c] + 0.145 AC78MYCOLATE26[c] + 0.152 MC87MYCOLATE26[c] + 0.131 MC85MYCOLATE26[c] -> H2O[c] + C78MYCOLATEACP[c]	true	'-1 H, 0 C, 0 O'	NaN
FAS56	MALC22ACYLACPFAS[c] -> CO2[c] + BKETOC24ACYLACPFAS[c]	false	''	NaN
FAS60	MALCOA[c] + C24ACYLACPFAS[c] -> COA[c] + MALC24ACYLACPFAS[c]	false	''	NaN
FABH	HDCCOA[c] + MALACP[c] -> CO2[c] + COA[c] + BKETOC18ACYLACP[c]	false	''	NaN
HADA20	3HC56ACYLACP[c] -> H2O[c] + TD2EC56ACYLACP[c]	false	''	NaN
MSHB	H2O[c] + NAGINS[c] -> AC[c] + NGINS[c]	false	''	NaN
MCA	H2O[c] + MYCOTHIOL[c] -> NGINS[c] + NACYS[c]	false	''	NaN
MSHD	ACCOA[c] + CYSNGINS[c] -> COA[c] + MYCOTHIOL[c]	false	''	NaN
NAGINS	H2O[c] + NAGINSP[c] <=> PI[c] + NAGINS[c]	false	''	NaN
CYSS	ATP[c] + CYS[c] + NGINS[c] -> AMP[c] + PPI[c] + CYSNGINS[c]	false	''	NaN
PPNK	ATP[c] + NAD[c] -> NADP[c] + ADP[c]	false	''	NaN
PNCA	H2O[c] + NAM[c] <=> NH3[c] + NAC[c]	false	''	NaN
NAMN	ATP[c] + NAMD[c] -> H[c] + ADP[c] + NAMN[c]	false	''	NaN
NADC	H[c] + PRPP[c] + QA[c] -> CO2[c] + PPI[c] + NACN[c]	false	''	NaN
NADD1	H[c] + ATP[c] + NAMN[c] -> PPI[c] + NAD[c]	false	''	NaN
NADD2	ATP[c] + NACN[c] -> PPI[c] + NAAD[c]	false	''	NaN
FPRA	H[c] + NADP[c] + FERI[c] -> NADPH[c] + FERO[c]	true	'NaN'	NaN
DEOD2	H[c] + NAC[c] + R1P[c] -> PI[c] + NACD[c]	false	''	NaN
NADE2	H2O[c] + ATP[c] + GLN[c] + NAAD[c] -> AMP[c] + PPI[c] + GLU[c] + NAD[c]	false	''	NaN
NADE1	NH3[c] + ATP[c] + NAAD[c] -> AMP[c] + PPI[c] + NAD[c]	false	''	NaN
STHA	NADPH[c] + NAD[c] <=> NADP[c] + NADH[c]	false	''	NaN
NACN	H[c] + PRPP[c] + NAC[c] -> PPI[c] + NACN[c]	false	''	NaN
PKNG	ATP[c] + NACD[c] -> ADP[c] + NACN[c]	false	''	NaN
NUDC	H2O[c] + NAD[c] -> H[c] + AMP[c] + NAMN[c]	false	''	NaN
DEOD1	H[c] + NAM[c] + R1P[c] -> PI[c] + NAMD[c]	false	''	NaN
NARG	MQH2[c] + NO3[c] -> H2O[c] + MQ[c] + NO2[c]	false	''	NaN
KATG1	O2[c] + NO[c] -> NO3[c]	false	''	NaN
NIRB2	3 H[c] + 3 NADPH[c] + NO2[c] -> H2O[c] + 3 NADP[c] + NH4OH[c]	false	''	NaN
S3	NH4OH[c] <=> H2O[c] + NH3[c]	false	''	NaN
NIRB1	3 H[c] + 3 NADH[c] + NO2[c] -> H2O[c] + 3 NAD[c] + NH4OH[c]	false	''	NaN
SIRA1	2 H2O[c] + NH3[c] + 6 FERO[c] <=> 6 H[c] + 6 FERI[c] + NO2[c]	true	'NaN'	NaN
COAA	ATP[c] + PNTO[c] -> ADP[c] + 4PPNTO[c]	false	''	NaN
COAD	ATP[c] + 4PPNTE[c] -> PPI[c] + DPCOA[c]	false	''	NaN
COAE	ATP[c] + DPCOA[c] -> ADP[c] + COA[c]	false	''	NaN
ILVC3	H[c] + NADPH[c] + ACLAC[c] -> NADP[c] + DHMVA[c]	false	''	NaN
ILVN	2 PYR[c] -> CO2[c] + ACLAC[c]	false	''	NaN
ILVD2	DHMVA[c] -> H2O[c] + OMVAL[c]	false	''	NaN
PANB	H2O[c] + METTHF[c] + OMVAL[c] -> THF[c] + AKP[c]	false	''	NaN
PANT	H[c] + NADPH[c] + AKP[c] -> NADP[c] + PANT[c]	false	''	NaN
DFP1	4PPNCYS[c] -> CO2[c] + 4PPNTE[c]	false	''	NaN
DFP2	CTP[c] + CYS[c] + 4PPNTO[c] -> PPI[c] + CMP[c] + 4PPNCYS[c]	false	''	NaN
GALU	UTP[c] + G1P[c] -> PPI[c] + UDPG[c]	false	''	NaN
XYLB	ATP[c] + XYLU[c] <=> ADP[c] + X5P[c]	false	''	NaN
UDGA	H2O[c] + 2 NAD[c] + UDPG[c] <=> 2 H[c] + 2 NADH[c] + UDPGLCUR[c]	false	''	NaN
PRSA	ATP[c] + R5P[c] <=> AMP[c] + PRPP[c]	false	''	NaN
DORIB2	H2O[c] + 5DA[c] <=> AD[c] + DORIB[c]	false	''	NaN
DORIB1	ADP[c] + DR5P[c] <=> ATP[c] + DORIB[c]	false	''	NaN
DEOC	DR5P[c] -> G3P[c] + ACAL[c]	false	''	NaN
FGD	F420[c] + G6P[c] -> D6PGL[c] + F420H2[c]	false	''	NaN
ZWF2	NADP[c] + G6P[c] -> H[c] + NADPH[c] + D6PGL[c]	false	''	NaN
TAL	G3P[c] + S7P[c] <=> F6P[c] + E4P[c]	false	''	NaN
DEVB	H2O[c] + D6PGL[c] -> D6PGC[c]	false	''	NaN
GND2	NADP[c] + D6PGC[c] -> CO2[c] + H[c] + NADPH[c] + RL5P[c]	false	''	NaN
RBSK	ATP[c] + RIB[c] -> ADP[c] + R5P[c]	false	''	NaN
TKT2	X5P[c] + R5P[c] <=> G3P[c] + S7P[c]	false	''	NaN
TKT1	E4P[c] + X5P[c] <=> F6P[c] + G3P[c]	false	''	NaN
RPE	RL5P[c] <=> X5P[c]	false	''	NaN
RPIB	RL5P[c] <=> R5P[c]	false	''	NaN
PGMA3	R1P[c] <=> R5P[c]	false	''	NaN
MURE	ATP[c] + MDAPIM[c] + UDPNAMNGMALAGLU[c] -> ADP[c] + PI[c] + UDPNAMNGMAGMDAPIM[c]	false	''	NaN
MANB1	GDP[c] + MAN1P[c] -> PI[c] + GDPMAN[c]	false	''	NaN
GLMU	NAGA1P[c] + UTP[c] -> PPI[c] + UDPNAG[c]	false	''	NaN
GCA	GDPMAN[c] -> H2O[c] + GDPDHDOMAN[c]	false	''	NaN
GLF	UDPGAL[c] -> UDPGALF[c]	false	''	NaN
MURD	ATP[c] + UDPNAMNGMALA[c] + DGLU[c] -> ADP[c] + PI[c] + UDPNAMNGMALAGLU[c]	false	''	NaN
RMLA	DTTP[c] + G1P[c] -> PPI[c] + DTDPGLC[c]	false	''	NaN
UPPP	H2O[c] + DPPP[c] <=> PI[c] + DPP[c]	false	''	NaN
DPPP	7 IPP[c] + CTFPP[c] -> 7 PPI[c] + DPPP[c]	false	''	NaN
MURG	UDPNAG[c] + LIPID1[c] -> UDP[c] + LIPID2[c]	false	''	NaN
CTFPP	FPP[c] <=> CTFPP[c]	false	''	NaN
MRAY	UDPP[c] + UDPNAMNGMAGMDAPIMAA[c] <=> UMP[c] + LIPID1[c]	false	''	NaN
KATG2	2 H2O2[c] -> 2 H2O[c] + O2[c]	false	''	NaN
PHBADD	3 SAM[c] + PHBADIRF[c] -> 3 SAH[c] + PHBADII[c]	false	''	NaN
PHBADB	SAM[c] + HBARHAM[c] -> SAH[c] + PHBADI[c]	false	''	NaN
PHBADC	DTDPRHAM[c] + GDPFUC[c] + PHBADI[c] -> GDP[c] + DTDP[c] + PHBADIRF[c]	true	'1 H'	NaN
PHBADA	DTDPRHAM[c] + HBA[c] -> DTDP[c] + HBARHAM[c]	false	''	NaN
ASPB2	GLU[c] + PHPYR[c] <=> AKG[c] + PHE[c]	false	''	NaN
PHEN	CHOR[c] <=> PHEN[c]	false	''	NaN
PHEA	PHEN[c] -> H2O[c] + CO2[c] + PHPYR[c]	false	''	NaN
HISA1	NPRAN[c] -> CPAD5P[c]	false	''	NaN
TRPC	CPAD5P[c] -> H2O[c] + CO2[c] + IGP[c]	false	''	NaN
AROK	ATP[c] + SME[c] -> ADP[c] + SME3P[c]	false	''	NaN
TRPE	GLN[c] + CHOR[c] -> GLU[c] + PYR[c] + AN[c]	false	''	NaN
TRPD	PRPP[c] + AN[c] -> PPI[c] + NPRAN[c]	false	''	NaN
TYRA	NAD[c] + PHEN[c] -> CO2[c] + H[c] + NADH[c] + 4HPP[c]	false	''	NaN
AROG	H2O[c] + PEP[c] + E4P[c] -> PI[c] + 3DDAH7P[c]	false	''	NaN
AROB	3DDAH7P[c] -> PI[c] + DQT[c]	false	''	NaN
AROF	3PSME[c] -> PI[c] + CHOR[c]	false	''	NaN
AROE	H[c] + NADPH[c] + DHSK[c] -> NADP[c] + SME[c]	false	''	NaN
AROD	DQT[c] -> H2O[c] + DHSK[c]	false	''	NaN
AROA	PEP[c] + SME3P[c] -> PI[c] + 3PSME[c]	false	''	NaN
TPA	H2O[c] + PPPI[c] -> PI[c] + PPI[c]	false	''	NaN
PPK1	ATP[c] -> ADP[c] + nPOLYP[c]	false	''	NaN
PPA	H2O[c] + PPI[c] -> 2 PI[c]	false	''	NaN
ACPIM3	AC1PIM2[c] + GDPMAN[c] -> GDP[c] + AC1PIM3[c]	false	''	NaN
ACPIM2	AC1PIM2[c] + HEXADECANOYLACP[c] -> AC2PIM2[c] + ACP[c]	false	''	NaN
ACPIM7	GDPMAN[c] + AC2PIM3[c] -> GDP[c] + AC2PIM4[c]	false	''	NaN
ACPIM6	AC2PIM2[c] + GDPMAN[c] -> GDP[c] + AC2PIM3[c]	false	''	NaN
ACPIM5	GDPMAN[c] + AC1PIM5[c] -> GDP[c] + AC1PIM6[c]	false	''	NaN
ACPIM4	GDPMAN[c] + AC1PIM3[c] -> GDP[c] + AC1PIM4[c]	false	''	NaN
ACPIM8	GDPMAN[c] + AC2PIM5[c] -> GDP[c] + AC2PIM6[c]	false	''	NaN
MGTA	GDPMAN[c] + PIM1[c] -> GDP[c] + PIM2[c]	false	''	NaN
PIMB	AC1PIM1[c] + GDPMAN[c] -> GDP[c] + AC1PIM2[c]	false	''	NaN
PIMA	GDPMAN[c] + PITBA[c] -> GDP[c] + PIM1[c]	false	''	NaN
ACPIM1B	HEXADECANOYLACP[c] + PIM1[c] -> AC1PIM1[c] + ACP[c]	false	''	NaN
ACPIM1A	HEXADECANOYLACP[c] + PIM2[c] -> AC1PIM2[c] + ACP[c]	false	''	NaN
PIME1	GDPMAN[c] + AC1PIM4[c] -> GDP[c] + AC1PIM5[c]	false	''	NaN
PIME2	GDPMAN[c] + AC2PIM4[c] -> GDP[c] + AC2PIM5[c]	false	''	NaN
RMLD	H[c] + NADPH[c] + DTDP4DH6DGLC[c] -> NADP[c] + DTDPRHAM[c]	false	''	NaN
RMLC	DTDP4DH6DGLC[c] -> DTDP4DH6DMAN[c]	false	''	NaN
RMLB	DTDPGLC[c] <=> H2O[c] + DTDP4DH6DGLC[c]	false	''	NaN
CYSG1	NAD[c] + PRECORIN2[c] -> H[c] + NADH[c] + SIROHYDROCHLORIN[c]	false	''	NaN
CHE1	FE2[c] + SIROHYDROCHLORIN[c] -> 2 H[c] + SIROHEME[c]	false	''	NaN
OGSAL	NAD[c] + HLA[c] -> H[c] + NADH[c] + 4OGSAL[c]	false	''	NaN
HEMH1	FE2[c] + PROTOPORPHYRINIX[c] -> 2 H[c] + PROTOHEMEFE2[c]	false	''	NaN
HEML	GLU1SEMIALD[c] -> 5AMINOLEVULINATE[c]	false	''	NaN
HEMD	HYDROXYMETHYLBILANE[c] -> H2O[c] + UROPORPHYRINOGENIII[c]	false	''	NaN
HEMC	H2O[c] + 4 PORPHOBILILOGIN[c] -> 4 NH3[c] + HYDROXYMETHYLBILANE[c]	false	''	NaN
HEMB	2 5AMINOLEVULINATE[c] -> 2 H2O[c] + PORPHOBILILOGIN[c]	false	''	NaN
HEMY	3 O2[c] + PROTOPORPHYRINOGEN[c] -> 3 H2O2[c] + PROTOPORPHYRINIX[c]	false	''	NaN
CYSG2	SAM[c] + UROPORPHYRINOGENIII[c] -> SAH[c] + PRECORIN1[c]	false	''	NaN
COBI1	SAM[c] + PRECORIN2[c] -> SAH[c] + PRECORIN3A[c]	false	''	NaN
HLA	HOA[c] -> CO2[c] + HLA[c]	false	''	NaN
HEME	UROPORPHYRINOGENIII[c] -> 4 CO2[c] + COPROPORPHYRINOGENIII[c]	false	''	NaN
GSEALD	H[c] + NADPH[c] + GLU[c] -> H2O[c] + NADP[c] + GLU1SEMIALD[c]	false	''	NaN
HEMN1	O2[c] + COPROPORPHYRINOGENIII[c] -> 2 H2O[c] + 2 CO2[c] + PROTOPORPHYRINOGEN[c]	false	''	NaN
HEMN2	2 SAM[c] + COPROPORPHYRINOGENIII[c] -> 2 CO2[c] + 2 MET[c] + 2 DA[c] + PROTOPORPHYRINOGEN[c]	false	''	NaN
HOA	AKG[c] + GLX[c] <=> CO2[c] + HOA[c]	false	''	NaN
5ALEV	ALA[c] + 4OGSAL[c] <=> PYR[c] + 5AMINOLEVULINATE[c]	false	''	NaN
PROP	O2[c] + 2 PI[c] + 2 OBUT[c] -> 2 H2O[c] + 2 CO2[c] + 2 PROPIONYLP[c]	false	''	NaN
PRPD	2METHYLCITRATE[c] <=> H2O[c] + 2METHYLCISACONITATE[c]	false	''	NaN
ACKA1	ATP[c] + PROPANOATE[c] -> ADP[c] + PROPIONYLP[c]	false	''	NaN
GMK1	DATP[c] + GMP[c] -> GDP[c] + DADP[c]	false	''	NaN
NRDE1	GDP[c] + RTHIO[c] -> H2O[c] + OTHIO[c] + DGDP[c]	false	''	NaN
CAMP	H2O[c] + cAMP[c] -> AMP[c]	false	''	NaN
CBHK	ATP[c] + ADN[c] <=> ADP[c] + AMP[c]	false	''	NaN
HEMH2	ASP[c] + ATP[c] + CAIR[c] -> ADP[c] + PI[c] + SAICAR[c]	false	''	NaN
GUAA	H2O[c] + ATP[c] + GLN[c] + XMP[c] -> AMP[c] + PPI[c] + GLU[c] + GMP[c]	false	''	NaN
HPT3	PRPP[c] + XAN[c] -> PPI[c] + XMP[c]	false	''	NaN
HPT2	PRPP[c] + GN[c] -> PPI[c] + GMP[c]	false	''	NaN
HPT1	PRPP[c] + HYXN[c] -> PPI[c] + IMP[c]	false	''	NaN
ADD1	H2O[c] + ADN[c] -> NH3[c] + INS[c]	false	''	NaN
ADD2	H2O[c] + DA[c] -> NH3[c] + DIN[c]	false	''	NaN
PPGPP	H2O[c] + PPGPP[c] -> PPI[c] + GDP[c]	false	''	NaN
CYA	ATP[c] -> PPI[c] + cAMP[c]	false	''	NaN
GUAB2	H2O[c] + NAD[c] + IMP[c] -> H[c] + NADH[c] + XMP[c]	false	''	NaN
NDK1	ATP[c] + GDP[c] <=> ADP[c] + GTP[c]	false	''	NaN
NDK2	ATP[c] + DADP[c] <=> ADP[c] + DATP[c]	false	''	NaN
NDK4	ATP[c] + DGDP[c] <=> ADP[c] + DGTP[c]	false	''	NaN
PPGPPP	H2O[c] + PPGPPP[c] <=> PI[c] + PPGPP[c]	false	''	NaN
DR1P	PI[c] + DG[c] <=> GN[c] + DR1P[c]	false	''	NaN
DGMP	H2O[c] + DGTP[c] -> PPI[c] + DGMP[c]	false	''	NaN
DEOD7	PI[c] + DA[c] <=> AD[c] + DR1P[c]	false	''	NaN
PURB2	SAICAR[c] <=> FUM[c] + AICAR[c]	false	''	NaN
PURB1	ASUC[c] <=> AMP[c] + FUM[c]	false	''	NaN
NRDZ1	ADP[c] + RTHIO[c] -> H2O[c] + OTHIO[c] + DADP[c]	false	''	NaN
GMK2	ATP[c] + GMP[c] -> ADP[c] + GDP[c]	false	''	NaN
GMK3	ATP[c] + DGMP[c] <=> ADP[c] + DGDP[c]	false	''	NaN
APT	PRPP[c] + AD[c] -> AMP[c] + PPI[c]	false	''	NaN
PURF	H2O[c] + GLN[c] + PRPP[c] -> PPI[c] + GLU[c] + PRAM[c]	false	''	NaN
DEOD4	R1P[c] + HYXN[c] <=> PI[c] + INS[c]	false	''	NaN
DEOD5	R1P[c] + GN[c] <=> PI[c] + GSN[c]	false	''	NaN
DEOD6	R1P[c] + XAN[c] <=> PI[c] + XTSINE[c]	false	''	NaN
DEOD3	AD[c] + R1P[c] <=> PI[c] + ADN[c]	false	''	NaN
DEOD8	PI[c] + DIN[c] <=> HYXN[c] + DR1P[c]	false	''	NaN
PURL	H2O[c] + ATP[c] + GLN[c] + FGAR[c] -> ADP[c] + PI[c] + GLU[c] + FGAM[c]	false	''	NaN
PURM	ATP[c] + FGAM[c] -> ADP[c] + PI[c] + AIR[c]	false	''	NaN
PURN	FTHF[c] + GAR[c] -> THF[c] + FGAR[c]	false	''	NaN
CGMP2	H2O[c] + cGMP[c] -> GMP[c]	false	''	NaN
CGMP1	GTP[c] -> PPI[c] + cGMP[c]	false	''	NaN
PURK	CO2[c] + AIR[c] -> CAIR[c]	false	''	NaN
PURD	ATP[c] + GLY[c] + PRAM[c] -> ADP[c] + PI[c] + GAR[c]	false	''	NaN
UREC	H2O[c] + UREA[c] -> 2 NH3[c] + CO2[c]	false	''	NaN
RELA	ATP[c] + GTP[c] -> AMP[c] + PPGPPP[c]	false	''	NaN
XAN	H2O[c] + XTSINE[c] -> RIB[c] + XAN[c]	false	''	NaN
DGT	H2O[c] + DGTP[c] <=> PPPI[c] + DG[c]	false	''	NaN
PURH1	PRFICA[c] <=> H2O[c] + IMP[c]	false	''	NaN
PURH2	FTHF[c] + AICAR[c] <=> THF[c] + PRFICA[c]	false	''	NaN
ADK	ATP[c] + AMP[c] <=> 2 ADP[c]	false	''	NaN
SNOP	GLN[c] + G3P[c] + RL5P[c] -> 3 H2O[c] + PI[c] + GLU[c] + PYRA5P[c]	false	''	NaN
PYRI5P	ATP[c] + PYRI[c] <=> ADP[c] + PYRI5P[c]	false	''	NaN
PDXH1	O2[c] + PYRI5P[c] <=> PYRA5P[c] + H2O2[c]	false	''	NaN
PDXH2	H2O[c] + O2[c] + PYRM5P[c] <=> NH3[c] + PYRA5P[c] + H2O2[c]	false	''	NaN
TMK	ATP[c] + DTMP[c] <=> ADP[c] + DTDP[c]	false	''	NaN
NRDE2	RTHIO[c] + CDP[c] -> H2O[c] + OTHIO[c] + DCDP[c]	false	''	NaN
DCD	H2O[c] + DCTP[c] -> NH3[c] + DUTP[c]	false	''	NaN
PYRD2	FUM[c] + DOROA[c] -> SUCC[c] + OROA[c]	false	''	NaN
DEOA	PI[c] + DTHY[c] <=> DR1P[c] + THY[c]	false	''	NaN
PYRD1	O2[c] + DOROA[c] -> H2O2[c] + OROA[c]	false	''	NaN
TRUB	R5P[c] + URA[c] <=> H2O[c] + PURI5P[c]	false	''	NaN
UPP	PPI[c] + UMP[c] <=> PRPP[c] + URA[c]	false	''	NaN
CMK1	ATP[c] + UMP[c] <=> ADP[c] + UDP[c]	false	''	NaN
PYRF	OMP[c] -> CO2[c] + UMP[c]	false	''	NaN
NDK3	ATP[c] + UDP[c] <=> ADP[c] + UTP[c]	false	''	NaN
NDK5	ATP[c] + DTDP[c] <=> ADP[c] + DTTP[c]	false	''	NaN
NDK6	ATP[c] + CDP[c] -> ADP[c] + CTP[c]	false	''	NaN
NDK7	ATP[c] + DCDP[c] -> ADP[c] + DCTP[c]	false	''	NaN
BARB	H2O[c] + NAD[c] + URA[c] <=> H[c] + NADH[c] + BARB[c]	false	''	NaN
DCMP	H2O[c] + DCTP[c] -> PPI[c] + DCMP[c]	false	''	NaN
TRXB2	H[c] + NADPH[c] + OTHIO[c] -> NADP[c] + RTHIO[c]	false	''	NaN
NDK8	ATP[c] + DUDP[c] <=> ADP[c] + DUTP[c]	false	''	NaN
CARA	H2O[c] + 2 ATP[c] + GLN[c] + H2CO3[c] -> 2 ADP[c] + PI[c] + GLU[c] + CAP[c]	false	''	NaN
THYX	H[c] + NADPH[c] + METTHF[c] + DUMP[c] -> NADP[c] + THF[c] + DTMP[c]	false	''	NaN
PYRB	ASP[c] + CAP[c] -> PI[c] + CAASP[c]	false	''	NaN
PYRC	CAASP[c] <=> H2O[c] + DOROA[c]	false	''	NaN
DUT	H2O[c] + DUTP[c] -> PPI[c] + DUMP[c]	false	''	NaN
CMK3	ATP[c] + DCMP[c] <=> ADP[c] + DCDP[c]	false	''	NaN
PYRG1	NH3[c] + ATP[c] + UTP[c] -> ADP[c] + PI[c] + CTP[c]	false	''	NaN
PYRG2	H2O[c] + ATP[c] + GLN[c] + UTP[c] -> ADP[c] + PI[c] + GLU[c] + CTP[c]	false	''	NaN
CDD	H2O[c] + CYT[c] -> NH3[c] + URI[c]	false	''	NaN
CMK2	ATP[c] + CMP[c] -> ADP[c] + CDP[c]	false	''	NaN
NRDZ2	UDP[c] + RTHIO[c] -> H2O[c] + OTHIO[c] + DUDP[c]	false	''	NaN
THYA	METTHF[c] + DUMP[c] -> DHF[c] + DTMP[c]	false	''	NaN
PYRE	PRPP[c] + OROA[c] -> PPI[c] + OMP[c]	false	''	NaN
PYR	NAD[c] + LAC[c] <=> H[c] + NADH[c] + PYR[c]	false	''	NaN
MEZ	NAD[c] + MAL[c] <=> CO2[c] + H[c] + NADH[c] + PYR[c]	false	''	NaN
ACYP	H2O[c] + ACETYLP[c] -> PI[c] + AC[c]	false	''	NaN
LIDD2	FMN[c] + LLAC[c] <=> PYR[c] + FMNH2[c]	false	''	NaN
ACKA2	ATP[c] + AC[c] -> ADP[c] + ACETYLP[c]	false	''	NaN
ISUCC	H2O[c] + ISUCC[c] -> NH3[c] + OA[c]	false	''	NaN
NADA	ISUCC[c] + DHAP[c] -> 2 H2O[c] + PI[c] + QA[c]	false	''	NaN
NADB2	ASP[c] + O2[c] -> ISUCC[c] + H2O2[c]	false	''	NaN
CYD	O2[c] + 2 MQH2[c] -> 2 H2O[c] + 2 MQ[c]	false	''	NaN
ATP	ADP[c] + PI[c] + 3 Hr[e] -> H2O[c] + 3 H[c] + ATP[c]	false	''	NaN
NDH	H[c] + NADH[c] + MQ[c] -> NAD[c] + MQH2[c]	false	''	NaN
QCRCTA	6 H[c] + 2 O2[c] + HEMEFE2[c] + 2 MQH2[c] -> 3 H2O[c] + HEMEFE3[c] + 2 MQ[c] + 6 Hr[e]	false	''	NaN
SDH1	SUCC[c] + MQ[c] -> FUM[c] + MQH2[c]	false	''	NaN
FRD	FUM[c] + MQH2[c] -> SUCC[c] + MQ[c]	false	''	NaN
MQO	MQ[c] + MAL[c] -> OA[c] + MQH2[c]	false	''	NaN
NUO	5 H[c] + NADH[c] + MQ[c] -> NAD[c] + MQH2[c] + 4 Hr[e]	false	''	NaN
RIBF2	ATP[c] + FMN[c] -> PPI[c] + FAD[c]	false	''	NaN
RIBC	2 D8RL[c] -> A6RP[c] + RIBFLAV[c]	false	''	NaN
RIBD1	H[c] + NADPH[c] + A6RP5P[c] -> NADP[c] + A6RP5P2[c]	false	''	NaN
RIBD2	H2O[c] + D6RP5P[c] -> NH3[c] + A6RP5P[c]	false	''	NaN
A6RP	H2O[c] + A6RP5P2[c] -> PI[c] + A6RP[c]	false	''	NaN
RIBA1	RL5P[c] -> FOR[c] + DB4P[c]	false	''	NaN
RIBA2	3 H2O[c] + GTP[c] -> PPI[c] + FOR[c] + D6RP5P[c]	false	''	NaN
FMN	NAD[c] + FMNH2[c] <=> H[c] + NADH[c] + FMN[c]	false	''	NaN
RIBF1	ATP[c] + RIBFLAV[c] -> ADP[c] + FMN[c]	false	''	NaN
RIBFL	H2O[c] + FMN[c] <=> PI[c] + RIBFLAV[c]	false	''	NaN
RIBH	A6RP[c] + DB4P[c] -> 2 H2O[c] + PI[c] + D8RL[c]	false	''	NaN
PTRSC	ORN[c] -> CO2[c] + PTRSC[c]	false	''	NaN
SAMA	H[c] + SAM[c] <=> CO2[c] + SAMA[c]	false	''	NaN
SPEE	PTRSC[c] + SAMA[c] -> H[c] + SPRMD[c] + 5MTA[c]	false	''	NaN
PAPA2	HDCCOA[c] + TRES[c] -> COA[c] + SL659[c]	false	''	NaN
PAPA1	HYDROXYPHTHIOCERANOYLCOA[c] + SL659[c] -> COA[c] + SL1278[c]	false	''	NaN
TRESU	TRE[c] + PAPS[c] -> TRES[c] + PAP[c]	false	''	NaN
MMPL8	2 HYDROXYPHTHIOCERANOYLCOA[c] + SL1278[c] -> 2 COA[c] + SL1[c]	false	''	NaN
SIRA2	3 H2O[c] + 6 FERO[c] + H2S[c] <=> 6 H[c] + 6 FERI[c] + H2SO3[c]	true	'NaN'	NaN
CYSQ1	H2O[c] + PAP[c] -> PI[c] + AMP[c]	false	''	NaN
CYSQ2	H2O[c] + PAPS[c] -> PI[c] + APS[c]	false	''	NaN
CYSD	ATP[c] + SLF[c] -> PPI[c] + APS[c]	false	''	NaN
CYSN	ATP[c] + APS[c] -> ADP[c] + PAPS[c]	false	''	NaN
CYSH	RTHIO[c] + PAPS[c] -> ADP[c] + OTHIO[c] + H2SO3[c]	false	''	NaN
ISPH1	H[c] + NADH[c] + HMB4PP[c] -> H2O[c] + NAD[c] + IPP[c]	false	''	NaN
ISPH2	H2O[c] + NAD[c] + DMPP[c] <=> H[c] + NADH[c] + HMB4PP[c]	false	''	NaN
ISPG	2 H[c] + 2 FERI[c] + MDECPP[c] -> H2O[c] + 2 FERO[c] + HMB4PP[c]	true	'NaN'	NaN
ISPF	2PCDPMDE[c] -> CMP[c] + MDECPP[c]	false	''	NaN
ISPE	ATP[c] + CDPMDE[c] -> ADP[c] + 2PCDPMDE[c]	false	''	NaN
ISPD	CTP[c] + MDE4P[c] -> PPI[c] + CDPMDE[c]	false	''	NaN
UDPP	DPP[c] + IPP[c] <=> PPI[c] + UDPP[c]	false	''	NaN
IDSA1	IPP[c] + DMPP[c] -> PPI[c] + GPP[c]	false	''	NaN
IDI	IPP[c] <=> DMPP[c]	false	''	NaN
DXS2	PYR[c] + G3P[c] -> CO2[c] + DX5P[c]	false	''	NaN
DXR	H[c] + NADPH[c] + DX5P[c] -> NADP[c] + MDE4P[c]	false	''	NaN
FPP	IPP[c] + GPP[c] -> PPI[c] + FPP[c]	false	''	NaN
IDSA12	FPP[c] + IPP[c] -> PPI[c] + GGPP[c]	false	''	NaN
CYSA12	H2O[c] + ATP[c] + SLF[c] -> ADP[c] + PI[c] + SLF[e]	false	''	NaN
CYSA11	H2O[c] + ATP[c] + SLF[e] -> ADP[c] + PI[c] + SLF[c]	false	''	NaN
TNO3	H[c] + NO3[e] <=> H[e] + NO3[c]	false	''	NaN
TLEUA	H2O[c] + ATP[c] + LEU[e] -> ADP[c] + PI[c] + LEU[c]	false	''	NaN
AMT	NH3[e] <=> NH3[c]	false	''	NaN
YJCE	H[e] <=> H[c]	false	''	NaN
TH2	H2[e] <=> H2[c]	false	''	NaN
TDGLUB	H2O[c] + ATP[c] + DGLU[c] -> ADP[c] + PI[c] + DGLU[e]	false	''	NaN
TGABAB	H2O[c] + ATP[c] + GABA[c] -> ADP[c] + PI[c] + GABA[e]	false	''	NaN
GLNH2	H2O[c] + ATP[c] + GLN[c] -> ADP[c] + PI[c] + GLN[e]	false	''	NaN
TEICN	EICOSANOATE[e] <=> EICOSANOATE[c]	false	''	NaN
DCTA1A	H2O[c] + ATP[c] + MAL[e] -> ADP[c] + PI[c] + MAL[c]	false	''	NaN
DCTA1B	H2O[c] + ATP[c] + MAL[c] -> ADP[c] + PI[c] + MAL[e]	false	''	NaN
TDPMB	H2O[c] + ATP[c] + DAPIM[c] -> ADP[c] + PI[c] + DAPIM[e]	false	''	NaN
USPA4	H2O[c] + ATP[c] + GLC[c] -> ADP[c] + PI[c] + GLC[e]	false	''	NaN
USPA3	H2O[c] + ATP[c] + GLC[e] -> ADP[c] + PI[c] + GLC[c]	false	''	NaN
TADN	H[c] + ADN[e] <=> ADN[c] + H[e]	false	''	NaN
TVALB	H2O[c] + ATP[c] + VAL[c] -> ADP[c] + PI[c] + VAL[e]	false	''	NaN
MNTH	2 H[c] + MN[e] <=> 2 H[e] + MN[c]	false	''	NaN
TLEUB	H2O[c] + ATP[c] + LEU[c] -> ADP[c] + PI[c] + LEU[e]	false	''	NaN
TETH	H[c] + ETH[e] <=> H[e] + ETH[c]	false	''	NaN
TKB	H2O[c] + ATP[c] + K[c] -> ADP[c] + PI[c] + K[e]	false	''	NaN
TCADA	H[c] + LYS[e] + CADA[c] <=> LYS[c] + CADA[e] + H[e]	false	''	NaN
TLLAC	H[c] + LLAC[e] <=> LLAC[c] + H[e]	false	''	NaN
GLNH1	H2O[c] + ATP[c] + GLN[e] -> ADP[c] + PI[c] + GLN[c]	false	''	NaN
TCO2	CO2[e] <=> CO2[c]	false	''	NaN
TTAG	TAG[e] <=> TAG[c]	false	''	NaN
TDAG	DAG[e] <=> DAG[c]	false	''	NaN
THEXC	HEXACOSANOATE[e] <=> HEXACOSANOATE[c]	false	''	NaN
TTYR	H[c] + TYR[e] <=> TYR[c] + H[e]	false	''	NaN
BACA	H2O[c] + ATP[c] + COB12[e] -> ADP[c] + PI[c] + COB12[c]	true	'NaN'	NaN
SUGL	GLAC[e] + H[e] <=> H[c] + GLAC[c]	false	''	NaN
T4HBZA	4HBENZALC[e] <=> 4HBENZALC[c]	false	''	NaN
NICT1	H2O[c] + ATP[c] + NI[e] -> ADP[c] + PI[c] + NI[c]	false	''	NaN
THYXN	HYXN[e] <=> HYXN[c]	false	''	NaN
TAC	H[c] + AC[e] <=> AC[c] + H[e]	false	''	NaN
TG3P	G3P[e] <=> G3P[c]	false	''	NaN
TAKG	H[c] + AKG[e] <=> AKG[c] + H[e]	false	''	NaN
TLAC	H[c] + LAC[e] <=> H[e] + LAC[c]	false	''	NaN
TAN	AN[e] <=> AN[c]	false	''	NaN
TPYRI	PYRI[e] <=> PYRI[c]	false	''	NaN
T9OCD	9OCTADECENOATE[e] <=> 9OCTADECENOATE[c]	false	''	NaN
TXAN	XAN[e] <=> XAN[c]	false	''	NaN
DCTA2B	H2O[c] + ATP[c] + SUCC[c] -> ADP[c] + PI[c] + SUCC[e]	false	''	NaN
TCYSA	H2O[c] + ATP[c] + CYS[e] -> ADP[c] + PI[c] + CYS[c]	false	''	NaN
TCITR	CITR[e] <=> CITR[c]	false	''	NaN
TCITB	H2O[c] + ATP[c] + CIT[c] -> ADP[c] + PI[c] + CIT[e]	false	''	NaN
TCELB	H2O[c] + ATP[c] + CELB[e] -> ADP[c] + PI[c] + CELB[c]	false	''	NaN
TDGLUA	H2O[c] + ATP[c] + DGLU[e] -> ADP[c] + PI[c] + DGLU[c]	false	''	NaN
USPA1	H2O[c] + ATP[c] + RIB[e] -> ADP[c] + PI[c] + RIB[c]	false	''	NaN
TFRUB	PEP[c] + FRU[e] -> PYR[c] + F1P[c]	false	''	NaN
TRIFL	RIBFLAV[e] <=> RIBFLAV[c]	false	''	NaN
TCOIIA	H2O[c] + ATP[c] + COII[e] -> ADP[c] + PI[c] + COII[c]	false	''	NaN
TCOIIB	H2O[c] + ATP[c] + COII[c] -> ADP[c] + PI[c] + COII[e]	false	''	NaN
PSTS1B	H2O[c] + ATP[c] -> ADP[c] + PI[e]	false	''	NaN
PSTS1A	H2O[c] + ATP[c] + PI[e] -> ADP[c] + 2 PI[c]	false	''	NaN
CTPD2	H2O[c] + ATP[c] + CD[c] -> ADP[c] + PI[c] + CD[e]	false	''	NaN
CTPD1	H2O[c] + ATP[c] + CD[e] -> ADP[c] + PI[c] + CD[c]	false	''	NaN
TGSN	H[c] + GSN[e] <=> H[e] + GSN[c]	false	''	NaN
TCYSB	H2O[c] + ATP[c] + CYS[c] -> ADP[c] + PI[c] + CYS[e]	false	''	NaN
VIUB	H2O[c] + ATP[c] + 0.0005 MBTC18ANOYL[c] + 0.0005 MBTC18ENOYL[c] + 0.001 MBTMAL[c] + FE3[e] -> ADP[c] + PI[c] + FE3[c]	true	'0 H, 0 C, 0 O, 0 N'	NaN
TH2O	H2O[e] <=> H2O[c]	false	''	NaN
TMAN	PEP[c] + MAN[e] -> PYR[c] + MAN6P[c]	false	''	NaN
TCL1	H2O[c] + ATP[c] + CL[e] -> ADP[c] + PI[c] + CL[c]	false	''	NaN
TCL2	H2O[c] + ATP[c] + CL[c] -> ADP[c] + PI[c] + CL[e]	false	''	NaN
ROCE2	H2O[c] + ATP[c] + LYS[e] -> ADP[c] + PI[c] + LYS[c]	false	''	NaN
MGTE2	H2O[c] + ATP[c] + MG[c] -> ADP[c] + PI[c] + MG[e]	false	''	NaN
THEPD	HEPTADECANOATE[e] <=> HEPTADECANOATE[c]	false	''	NaN
NICT2	H2O[c] + ATP[c] + NI[c] -> ADP[c] + PI[c] + NI[e]	false	''	NaN
TPYR	H[c] + PYR[e] <=> PYR[c] + H[e]	false	''	NaN
TCITA	H2O[c] + ATP[c] + CIT[e] -> ADP[c] + PI[c] + CIT[c]	false	''	NaN
TGABAA	H2O[c] + ATP[c] + GABA[e] -> ADP[c] + PI[c] + GABA[c]	false	''	NaN
PROZ2	H2O[c] + ATP[c] + PRO[c] -> ADP[c] + PI[c] + PRO[e]	false	''	NaN
TAD	H[c] + AD[e] <=> AD[c] + H[e]	false	''	NaN
TVALA	H2O[c] + ATP[c] + VAL[e] -> ADP[c] + PI[c] + VAL[c]	false	''	NaN
TDA	H[c] + DA[e] <=> DA[c] + H[e]	false	''	NaN
ROCE3	H2O[c] + ATP[c] + LYS[c] -> ADP[c] + PI[c] + LYS[e]	false	''	NaN
TFOL	FOL[e] <=> FOL[c]	false	''	NaN
TTRE	PEP[c] + TRE[e] -> PYR[c] + TRE6P[c]	false	''	NaN
TLAAA	LAAA[e] <=> LAAA[c]	false	''	NaN
MODA2	H2O[c] + ATP[c] + MOLYBDATE[c] -> ADP[c] + PI[c] + MOLYBDATE[e]	false	''	NaN
MODA1	H2O[c] + ATP[c] + MOLYBDATE[e] -> ADP[c] + PI[c] + MOLYBDATE[c]	false	''	NaN
TGLYCO	GLYCOLATE[e] <=> GLYCOLATE[c]	false	''	NaN
TFRUA	PEP[c] + FRU[e] -> F6P[c] + PYR[c]	false	''	NaN
TILEA	H2O[c] + ATP[c] + ILE[e] -> ADP[c] + PI[c] + ILE[c]	false	''	NaN
TILEB	H2O[c] + ATP[c] + ILE[c] -> ADP[c] + PI[c] + ILE[e]	false	''	NaN
TTHRB	H2O[c] + ATP[c] + THR[c] -> ADP[c] + PI[c] + THR[e]	false	''	NaN
TTHRA	H2O[c] + ATP[c] + THR[e] -> ADP[c] + PI[c] + THR[c]	false	''	NaN
CTPI1	H2O[c] + ATP[c] + ZN[e] -> ADP[c] + PI[c] + ZN[c]	false	''	NaN
CTPI2	H2O[c] + ATP[c] + ZN[c] -> ADP[c] + PI[c] + ZN[e]	false	''	NaN
CHAA	2 H[c] + CA[e] <=> 2 H[e] + CA[c]	false	''	NaN
TINS	H[c] + INS[e] <=> H[e] + INS[c]	false	''	NaN
DCTA3B	H2O[c] + ATP[c] + FUM[c] -> ADP[c] + PI[c] + FUM[e]	false	''	NaN
DCTA3A	H2O[c] + ATP[c] + FUM[e] -> ADP[c] + PI[c] + FUM[c]	false	''	NaN
TPPCH	PHOSPHATIDYLCHOLINE[e] <=> PHOSPHATIDYLCHOLINE[c]	false	''	NaN
TPNTO	PNTO[e] <=> PNTO[c]	false	''	NaN
TKA	H2O[c] + ATP[c] + K[e] -> ADP[c] + PI[c] + K[c]	false	''	NaN
SMET	SME[e] + H[e] <=> H[c] + SME[c]	true	'NaN'	NaN
GSHT	H2O[c] + ATP[c] + GSH[e] -> ADP[c] + PI[c] + GSH[c]	true	'NaN'	NaN
CYCA4	H[c] + GLY[e] <=> GLY[c] + H[e]	false	''	NaN
CYCA5	H[c] + SER[e] <=> SER[c] + H[e]	false	''	NaN
CYCA1	H[c] + DALA[e] <=> DALA[c] + H[e]	false	''	NaN
CYCA2	H2O[c] + ATP[c] + ALA[e] -> ALA[c] + ADP[c] + PI[c]	false	''	NaN
MCE4A	H2O[c] + ATP[c] + CHOLESTEROL[e] -> ADP[c] + PI[c] + CHOLESTEROL[c]	false	''	NaN
TPHE	H[c] + PHE[e] <=> PHE[c] + H[e]	false	''	NaN
THEXD	HEXADECANOATE[e] <=> HEXADECANOATE[c]	false	''	NaN
MGTE1	H2O[c] + ATP[c] + MG[e] -> ADP[c] + PI[c] + MG[c]	false	''	NaN
TO2	O2[e] <=> O2[c]	false	''	NaN
TGLUB	H2O[c] + ATP[c] + GLU[c] -> ADP[c] + PI[c] + GLU[e]	false	''	NaN
TDPMA	H2O[c] + ATP[c] + DAPIM[e] -> ADP[c] + PI[c] + DAPIM[c]	false	''	NaN
TMLTB	H2O[c] + ATP[c] + MLT[c] -> ADP[c] + PI[c] + MLT[e]	false	''	NaN
TMLTA	H2O[c] + ATP[c] + MLT[e] -> ADP[c] + PI[c] + MLT[c]	false	''	NaN
PROZ3	H2O[c] + ATP[c] + CHOL[e] -> ADP[c] + PI[c] + CHOL[c]	false	''	NaN
PROZ1	H2O[c] + ATP[c] + PRO[e] -> ADP[c] + PI[c] + PRO[c]	false	''	NaN
USPA2	H2O[c] + ATP[c] + RIB[c] -> ADP[c] + PI[c] + RIB[e]	false	''	NaN
THEXN	HEXANOATE[e] <=> HEXANOATE[c]	false	''	NaN
TGLUA	H2O[c] + ATP[c] + GLU[e] -> ADP[c] + PI[c] + GLU[c]	false	''	NaN
T9HED	9HEXADECENOATE[e] <=> 9HEXADECENOATE[c]	false	''	NaN
TPEND	PENTADECANOATE[e] <=> PENTADECANOATE[c]	false	''	NaN
TDEC	DECANOATE[e] <=> DECANOATE[c]	false	''	NaN
TMETB	H2O[c] + ATP[c] + MET[c] -> ADP[c] + PI[c] + MET[e]	false	''	NaN
TMETA	H2O[c] + ATP[c] + MET[e] -> ADP[c] + PI[c] + MET[c]	false	''	NaN
TORNA	H2O[c] + ATP[c] + ORN[e] -> ADP[c] + PI[c] + ORN[c]	false	''	NaN
TORNB	H2O[c] + ATP[c] + ORN[c] -> ADP[c] + PI[c] + ORN[e]	false	''	NaN
TACAL	ACAL[e] <=> ACAL[c]	false	''	NaN
TGL	GL[e] <=> GL[c]	false	''	NaN
TASPA	H2O[c] + ATP[c] + ASP[e] -> ASP[c] + ADP[c] + PI[c]	false	''	NaN
TASPB	H2O[c] + ASP[c] + ATP[c] -> ADP[c] + PI[c] + ASP[e]	false	''	NaN
THISA	H2O[c] + ATP[c] + HIS[e] -> ADP[c] + PI[c] + HIS[c]	false	''	NaN
NARK	H[c] + NO2[e] <=> H[e] + NO2[c]	false	''	NaN
TDIN	H[c] + DIN[e] <=> H[e] + DIN[c]	false	''	NaN
UGPC1	H2O[c] + ATP[c] + GL3P[e] -> ADP[c] + PI[c] + GL3P[c]	false	''	NaN
UGPC2	H2O[c] + ATP[c] + GL3P[c] -> ADP[c] + PI[c] + GL3P[e]	false	''	NaN
TPROP	PROPANOATE[e] <=> PROPANOATE[c]	false	''	NaN
TFE2	FE2[e] <=> FE2[c]	false	''	NaN
TUREA	UREA[e] <=> UREA[c]	false	''	NaN
TSUC	H2O[c] + ATP[c] + SUC[e] -> ADP[c] + PI[c] + SUC[c]	false	''	NaN
PROZ4	H2O[c] + ATP[c] + CHOL[c] -> ADP[c] + PI[c] + CHOL[e]	false	''	NaN
DCTA2A	H2O[c] + ATP[c] + SUCC[e] -> ADP[c] + PI[c] + SUCC[c]	false	''	NaN
ANSP2B	ASN[c] + H2O[c] + ATP[c] -> ADP[c] + PI[c] + ASN[e]	false	''	NaN
ANSP2A	H2O[c] + ATP[c] + ASN[e] -> ASN[c] + ADP[c] + PI[c]	false	''	NaN
THISB	H2O[c] + ATP[c] + HIS[c] -> ADP[c] + PI[c] + HIS[e]	false	''	NaN
TNO	NO[e] <=> NO[c]	false	''	NaN
TURA	H[c] + URA[e] <=> H[e] + URA[c]	false	''	NaN
ROCE1B	H2O[c] + ATP[c] + ARG[c] -> ADP[c] + PI[c] + ARG[e]	false	''	NaN
ROCE1A	H2O[c] + ATP[c] + ARG[e] -> ADP[c] + PI[c] + ARG[c]	false	''	NaN
TTRP	H[c] + TRP[e] <=> TRP[c] + H[e]	false	''	NaN
TGN	GN[e] <=> GN[c]	false	''	NaN
TNAC	NAC[e] <=> NAC[c]	false	''	NaN
TCO	CO[e] <=> CO[c]	false	''	NaN
CTPA1	H2O[c] + ATP[c] + CU[e] -> ADP[c] + PI[c] + CU[c]	false	''	NaN
CTPA2	H2O[c] + ATP[c] + CU[c] -> ADP[c] + PI[c] + CU[e]	false	''	NaN
TTETD	TETRADECANOATE[e] <=> TETRADECANOATE[c]	false	''	NaN
TBIOTSO	BIOTINSO[e] <=> BIOTINSO[c]	true	'NaN'	NaN
TBIOT	BIOTIN[e] <=> BIOTIN[c]	false	''	NaN
TTETC	TETRACOSANOATE[e] <=> TETRACOSANOATE[c]	false	''	NaN
CYCA3	H2O[c] + ALA[c] + ATP[c] -> ADP[c] + PI[c] + ALA[e]	false	''	NaN
TPABA	PABA[e] <=> PABA[c]	false	''	NaN
TNOND	NONADECANOATE[e] <=> NONADECANOATE[c]	false	''	NaN
TDODN	DODECANOATE[e] <=> DODECANOATE[c]	false	''	NaN
TNA2	H2O[c] + ATP[c] + NA[c] -> ADP[c] + PI[c] + NA[e]	false	''	NaN
TMNA	H2O[c] + ATP[c] + MN[e] -> ADP[c] + PI[c] + MN[c]	false	''	NaN
TMNB	H2O[c] + ATP[c] + MN[c] -> ADP[c] + PI[c] + MN[e]	false	''	NaN
TNA1	H2O[c] + ATP[c] + NA[e] -> ADP[c] + PI[c] + NA[c]	false	''	NaN
TFOR	FOR[e] <=> FOR[c]	false	''	NaN
HOGEN	O2[c] + 4HPP[c] -> CO2[c] + HOMOGEN[c]	false	''	NaN
MACAC	O2[c] + HOMOGEN[c] -> MACAC[c]	false	''	NaN
ASPB1	GLU[c] + 4HPP[c] <=> AKG[c] + TYR[c]	false	''	NaN
ACTAC2	H2O[c] + FUACAC[c] -> FUM[c] + ACTAC[c]	false	''	NaN
FUCAC	MACAC[c] <=> FUACAC[c]	false	''	NaN
MEND2	EPSHCHC[c] <=> PYR[c] + SHCHC[c]	false	''	NaN
MEND1	AKG[c] + ICHOR[c] <=> CO2[c] + EPSHCHC[c]	false	''	NaN
OSB	SHCHC[c] -> H2O[c] + OSB[c]	false	''	NaN
ILVC2	ABUT[c] -> HMOP[c]	false	''	NaN
LEUB	NAD[c] + CBHCAP[c] -> H[c] + NADH[c] + OICAP[c]	false	''	NaN
LEUC2	CBHCAP[c] <=> H2O[c] + IPPMAE[c]	false	''	NaN
LEUC1	H2O[c] + IPPMAE[c] <=> IPPMAL[c]	false	''	NaN
LEUA	H2O[c] + ACCOA[c] + OMVAL[c] -> COA[c] + IPPMAL[c]	false	''	NaN
ILVB1	PYR[c] + OBUT[c] -> CO2[c] + ABUT[c]	false	''	NaN
ILVC1	H[c] + NADPH[c] + HMOP[c] -> NADP[c] + DIHYDROXYMETHYLPENTANOATE[c]	false	''	NaN
ILVD1	DIHYDROXYMETHYLPENTANOATE[c] -> H2O[c] + OXOMETHYLPENTANOATE[c]	false	''	NaN
RMCOA	SMMALONYLCOA[c] <=> RMMALONYLCOA[c]	false	''	NaN
ILVE1	GLU[c] + MOP[c] <=> AKG[c] + LEU[c]	false	''	NaN
ILVE2	GLU[c] + OMVAL[c] <=> AKG[c] + VAL[c]	false	''	NaN
ILVE3	AKG[c] + ILE[c] <=> GLU[c] + OXOMETHYLPENTANOATE[c]	false	''	NaN
HMGCOA	H2O[c] + MGLUTCOA[c] -> HMGLUTCOA[c]	false	''	NaN
ECHA81	H2O[c] + 2MBECOA[c] -> HMBUTCOA[c]	false	''	NaN
ECHA82	H2O[c] + MACRCOA[c] -> HIBUTCOA[c]	false	''	NaN
HIBUT	H2O[c] + HIBUTCOA[c] -> COA[c] + HIBUT[c]	false	''	NaN
ACCA1	H[c] + ATP[c] + HCO3[c] + 3MBECOA[c] -> ADP[c] + PI[c] + MGLUTCOA[c]	false	''	NaN
MOP	OICAP[c] -> CO2[c] + MOP[c]	false	''	NaN
MACOA	NAD[c] + HMBUTCOA[c] -> H[c] + NADH[c] + MAACCOA[c]	false	''	NaN
MMSA	NAD[c] + COA[c] + METHYMALONATE[c] -> CO2[c] + H[c] + NADH[c] + PROPIONYLCOA[c]	false	''	NaN
MMSB	NAD[c] + HIBUT[c] -> H[c] + NADH[c] + METHYMALONATE[c]	false	''	NaN
FADA	COA[c] + MAACCOA[c] <=> ACCOA[c] + PROPIONYLCOA[c]	false	''	NaN
OTSA_1	G6P[c] + ADPGLU[c] -> ADP[c] + TRE6P[c]	false	''	NaN
OTSA_2	UDPG[c] + G6P[c] -> UDP[c] + TRE6P[c]	false	''	NaN
OTSB2	H2O[c] + TRE6P[c] -> PI[c] + TRE[c]	false	''	NaN
TREY	H2O[c] + 2 GLUCAN[c] -> TRE[c]	false	''	NaN
TRES	MLT[c] <=> TRE[c]	false	''	NaN
GLGC	ATP[c] + G1P[c] <=> PPI[c] + ADPGLU[c]	false	''	NaN
GLGB	GLUCAN[c] <=> BRANCHED_GLUCAN[c]	false	''	NaN
GLGE	MLT1P[c] -> PI[c] + 2 GLUCAN[c]	false	''	NaN
GLGP	2 PI[c] + AMYL[c] + GLUCAN[c] -> 2 G6P[c]	false	''	NaN
AGLA2	H2O[c] + SUC[c] -> GLC[c] + FRU[c]	false	''	NaN
AGLA1	H2O[c] + MLT[c] -> 2 GLC[c]	false	''	NaN
BGLS	H2O[c] + CELB[c] -> 2 GLC[c]	false	''	NaN
FRGLC	FRU[c] <=> GLC[c]	false	''	NaN
MANA	MAN6P[c] <=> F6P[c]	false	''	NaN
AMYL2	ADPGLU[c] <=> ADP[c] + AMYL[c]	false	''	NaN
AMYL1	UDPG[c] <=> UDP[c] + AMYL[c]	false	''	NaN
FRMAN	FRU[c] <=> MAN[c]	false	''	NaN
MAK	ATP[c] + MLT[c] -> ADP[c] + MLT1P[c]	false	''	NaN
GLGM_1	G1P[c] + ADPGLU[c] -> ADP[c] + MLT1P[c]	false	''	NaN
GLGM_2	UDPG[c] + G1P[c] -> UDP[c] + MLT1P[c]	false	''	NaN
CHOL1	NAD[c] + CHOLESTEROL[c] -> H[c] + NADH[c] + CHOL4EN3ONE[c]	false	''	NaN
FADE282	FAD[c] + CHOLC3COA[c] -> FADH2[c] + CHOLENEC3COA[c]	false	''	NaN
HSAF	4H2OHEX[c] -> PYR[c] + PRAL[c]	false	''	NaN
ECHA192	H2O[c] + CHOLENEC5COA[c] <=> HCHOLC5COA[c]	false	''	NaN
HSA	O2[c] + FMNH2[c] + 3HSA[c] -> H2O[c] + FMN[c] + 34DHSA[c]	false	''	NaN
FADB3	NAD[c] + HCHOLC5COA[c] -> H[c] + NADH[c] + OCHOLC5COA[c]	false	''	NaN
FADB2	NAD[c] + HCHOLC8COA[c] -> H[c] + NADH[c] + OCHOLC8COA[c]	false	''	NaN
HDAD	H2O[c] + 49DSHA[c] -> HHD[c] + HIP[c]	false	''	NaN
CHOD	O2[c] + CHOLESTEROL[c] -> H2O2[c] + CHOL4EN3ONE[c]	false	''	NaN
3HSA	9OHADD[c] -> 3HSA[c]	false	''	NaN
HSAC	O2[c] + 34DHSA[c] -> 49DSHA[c]	false	''	NaN
HSAE	H2O[c] + HHD[c] -> 4H2OHEX[c]	false	''	NaN
HSAG2	NAD[c] + COA[c] + PRAL[c] -> H[c] + NADH[c] + PROPIONYLCOA[c]	false	''	NaN
IPDAB	ATP[c] + COA[c] + 5OHHIP[c] -> AMP[c] + PPI[c] + 5OHHIPCOA[c]	false	''	NaN
KSH	H[c] + O2[c] + NADH[c] + ADD[c] -> H2O[c] + NAD[c] + 9OHADD[c]	false	''	NaN
ECHA193	H2O[c] + CHOLENEC3COA[c] <=> HCHOLC3COA[c]	false	''	NaN
CYP1	H[c] + O2[c] + NADH[c] + CHOL4EN3ONE[c] -> H2O[c] + NAD[c] + HCHOL[c]	false	''	NaN
IPDF	H[c] + NADH[c] + HIPCOA[c] -> NAD[c] + 5OHHIPCOA[c]	false	''	NaN
HIPA	H[c] + NADH[c] + HIP[c] -> NAD[c] + 5OHHIP[c]	false	''	NaN
CHOLCOA	FAD[c] + CHOLC5COA[c] -> FADH2[c] + CHOLENEC5COA[c]	false	''	NaN
ECHA191	H2O[c] + CHOLENEC8COA[c] <=> HCHOLC8COA[c]	false	''	NaN
FADE30	FAD[c] + 5OHHIPCOA[c] -> FADH2[c] + HIPECOA[c]	false	''	NaN
CYP3	H[c] + O2[c] + NADH[c] + OCHOL[c] -> H2O[c] + NAD[c] + CCHOL[c]	false	''	NaN
CYP2	NAD[c] + HCHOL[c] -> H[c] + NADH[c] + OCHOL[c]	false	''	NaN
PRCOA1	HCHOLC3COA[c] -> PROPIONYLCOA[c] + ADS[c]	false	''	NaN
FADE281	FAD[c] + CHOLC8COA[c] -> FADH2[c] + CHOLENEC8COA[c]	false	''	NaN
FADD3	ATP[c] + COA[c] + HIP[c] -> AMP[c] + PPI[c] + HIPCOA[c]	false	''	NaN
KSTD	NAD[c] + ADS[c] -> H[c] + NADH[c] + ADD[c]	false	''	NaN
FADD17	ATP[c] + COA[c] + CCHOL[c] -> ADP[c] + PI[c] + CHOLC8COA[c]	false	''	NaN
FADE51	COA[c] + OCHOLC8COA[c] -> PROPIONYLCOA[c] + CHOLC5COA[c]	false	''	NaN
FADE52	COA[c] + OCHOLC5COA[c] -> ACCOA[c] + CHOLC3COA[c]	false	''	NaN
HIPEOX	H2O[c] + NAD[c] + COA[c] + HIPECOA[c] -> H[c] + NADH[c] + ACCOA[c] + 5OHHICCOA[c]	false	''	NaN
IPDCF	2 NAD[c] + 5OHHICCOA[c] -> 2 H[c] + 2 NADH[c] + HIECCOA[c]	false	''	NaN
ECHA20	H2O[c] + H[c] + HIECCOA[c] -> COCHEACOA[c]	false	''	NaN
FADA6	H2O[c] + COA[c] + COCHEACOA[c] -> ACCOA[c] + MOODACOA[c]	false	''	NaN
FADE31	H2O[c] + NAD[c] + COA[c] + FAD[c] + MOODACOA[c] -> H[c] + NADH[c] + ACCOA[c] + FADH2[c] + MBKACOA[c]	true	'2 H, 1 O'	NaN
MBKTHIO	COA[c] + MBKACOA[c] -> H2O[c] + H[c] + PROPIONYLCOA[c] + SUCCOA[c]	false	''	NaN

## Sheet: massImbalance
0	0	0	0	0	0	0	0	0	0	0	0	0	0	0	0	0	0	0	0
0	0	0	0	0	0	0	0	0	0	0	0	0	0	0	0	0	0	0	0
0	0	0	0	0	0	0	0	0	0	0	0	0	0	0	0	0	0	0	0
0	0	-0.7	0	0	0	0	0	0	0	0	0	0	0	0	0	0	0	0	0
0	0	0	0	0	0	0	0	0	0	0	0	0	0	0	0	0	0	0	0
0	0	0	0	0	0	0	0	0	0	0	0	0	0	0	0	0	0	0	0
0	0	0	0	0	0	0	0	0	0	0	0	0	0	0	0	0	0	0	0
0	0	0	0	0	0	0	0	0	0	0	0	0	0	0	0	0	0	0	0
0	0	0	0	0	0	0	0	0	0	0	0	0	0	0	0	0	0	0	0
0	0	0	0	0	0	0	0	0	0	0	0	0	0	0	0	0	0	0	0
0	0	0	0	0	0	0	0	0	0	0	0	0	0	0	0	0	0	0	0
0	0	0	0	0	0	0	0	0	0	0	0	0	0	0	0	0	0	0	0
0	0	0	0	0	0	0	0	0	0	0	0	0	0	0	0	0	0	0	0
0	0	0	0	0	0	0	0	0	0	0	0	0	0	0	0	0	0	0	0
0	0	0	0	0	0	0	0	0	0	0	0	0	0	0	0	0	0	0	0
0	0	0	0	0	0	0	0	0	0	0	0	0	0	0	0	0	0	0	0
0	0	0	0	0	0	0	0	0	0	0	0	0	0	0	0	0	0	0	0
0	0	0	0	0	0	0	0	0	0	0	0	0	0	0	0	0	0	0	0
0	0	0	0	0	0	0	0	0	0	0	0	0	0	0	0	0	0	0	0
0	0	0	0	0	0	0	0	0	0	0	0	0	0	0	0	0	0	0	0
0	0	0	0	0	0	0	0	0	0	0	0	0	0	0	0	0	0	0	0
0	0	0	0	0	0	0	0	0	0	0	0	0	0	0	0	0	0	0	0
0	0	0	0	0	0	0	0	0	0	0	0	0	0	0	0	0	0	0	0
0	0	0	0	0	0	0	0	0	0	0	0	0	0	0	0	0	0	0	0
0	0	0	0	0	0	0	0	0	0	0	0	0	0	0	0	0	0	0	0
0	0	0	0	0	0	0	0	0	0	0	0	0	0	0	0	0	0	0	0
0	0	0	0	0	0	0	0	0	0	0	0	0	0	0	0	0	0	0	0
0	0	0	0	0	0	0	0	0	0	0	0	0	0	0	0	0	0	0	0
0	0	0	0	0	0	0	0	0	0	0	0	0	0	0	0	0	0	0	0
0	0	0	0	0	-1	0	0	0	0	0	0	0	0	0	0	0	0	0	0
0	0	0	0	0	0	0	0	0	0	0	0	0	0	0	0	0	0	0	0
0	0	0	0	0	0	0	0	0	0	0	0	0	0	0	0	0	0	0	0
0	0	0	0	0	0	0	0	0	0	0	0	0	0	0	0	0	0	0	0
0	0	0	0	0	0	0	0	0	0	0	0	0	0	0	0	0	0	0	0
0	0	0	0	0	0	0	0	0	0	0	0	0	0	0	0	0	0	0	0
0	0	0	0	0	0	0	0	0	0	0	0	0	0	0	0	0	0	0	0
0	0	0	0	0	0	0	0	0	0	0	-60	0	0	0	0	0	0	-60	-60
-15	-8	-3	-1	0	-1	0	0	0	0	0	2	0	0	0	0	0	0	2	2
0	0	0	0	0	0	0	0	0	0	0	0	0	0	0	0	0	0	0	0
0	0	0	0	0	0	0	0	0	0	0	0	0	0	0	0	0	0	0	0
0	0	0	0	0	0	0	0	0	0	0	0	0	0	0	0	0	0	0	0
0	0	0	0	0	0	0	0	0	0	0	0	0	0	0	0	0	0	0	0
0	0	0	0	0	0	0	0	0	0	0	0	0	0	0	0	0	0	0	0
0	0	0	0	0	0	0	0	0	0	0	0	0	0	0	0	0	0	0	0
0	0	0	0	0	0	0	0	0	0	0	0	0	0	0	0	0	0	0	0
0	0	0	0	0	0	0	0	0	0	0	0	0	0	0	0	0	0	0	0
0	0	0	0	0	0	0	0	0	0	0	0	0	0	0	0	0	0	0	0
0	0	0	0	0	0	0	0	0	0	0	0	0	0	0	0	0	0	0	0
0	0	0	0	0	0	0	0	0	0	0	0	0	0	0	0	0	0	0	0
0	0	0	0	0	0	0	0	0	0	0	0	0	0	0	0	0	0	0	0
0	0	0	0	0	0	0	0	0	0	0	0	0	0	0	0	0	0	0	0
0	0	0	0	0	0	0	0	0	0	0	0	0	0	0	0	0	0	0	0
0	0	0	0	0	0	0	0	0	0	0	0	0	0	0	0	0	0	0	0
0	0	0	0	0	0	0	0	0	0	0	0	0	0	0	0	0	0	0	0
0	0	0	0	0	0	0	0	0	0	0	0	0	0	0	0	0	0	0	0
0	0	0	0	0	0	0	0	0	0	0	0	0	0	0	0	0	0	0	0
0	0	0	0	0	0	0	0	0	0	0	0	0	0	0	0	0	0	0	0
0	0	0	0	0	0	0	0	0	0	0	0	0	0	0	0	0	0	0	0
0	0	0	0	0	0	0	0	0	0	0	0	0	0	0	0	0	0	0	0
0	0	0	0	0	0	0	0	0	0	0	0	0	0	0	0	0	0	0	0
0	0	0	0	0	0	0	0	0	0	0	0	0	0	0	0	0	0	0	0
0	0	0	0	0	0	0	0	0	0	0	0	0	0	0	0	0	0	0	0
0	0	0	0	0	0	0	0	0	0	0	0	0	0	0	0	0	0	0	0
0	0	0	0	0	0	0	0	0	0	0	0	0	0	0	0	0	0	0	0
0	0	0	0	0	0	0	0	0	0	0	0	0	0	0	0	0	0	0	0
0	0	0	0	0	0	0	0	0	0	0	0	0	0	0	0	0	0	0	0
0	0	0	0	0	0	0	0	0	0	0	0	0	0	0	0	0	0	0	0
0	0	0	0	0	0	0	0	0	0	0	0	0	0	0	0	0	0	0	0
0	0	0	0	0	0	0	0	0	0	0	0	0	0	0	0	0	0	0	0
0	0	0	0	0	0	0	0	0	0	0	0	0	0	0	0	0	0	0	0
0	0	0	0	0	0	0	0	0	0	0	0	0	0	0	0	0	0	0	0
NaN	NaN	NaN	NaN	NaN	NaN	NaN	NaN	NaN	NaN	NaN	NaN	NaN	NaN	NaN	NaN	NaN	NaN	NaN	NaN
0	0	0	0	0	0	0	0	0	0	0	0	0	0	0	0	0	0	0	0
NaN	NaN	NaN	NaN	NaN	NaN	NaN	NaN	NaN	NaN	NaN	NaN	NaN	NaN	NaN	NaN	NaN	NaN	NaN	NaN
0	0	0	0	0	0	0	0	0	0	0	0	0	0	0	0	0	0	0	0
0	0	0	0	0	0	0	0	0	0	0	0	0	0	0	0	0	0	0	0
0	0	0	0	0	0	0	0	0	0	0	0	0	0	0	0	0	0	0	0
0	0	0	0	0	0	0	0	0	0	0	0	0	0	0	0	0	0	0	0
0	0	0	0	0	0	0	0	0	0	0	0	0	0	0	0	0	0	0	0
0	0	0	0	0	0	0	0	0	0	0	0	0	0	0	0	0	0	0	0
0	0	0	0	0	0	0	0	0	0	0	0	0	0	0	0	0	0	0	0
0	0	0	0	0	0	0	0	0	0	0	0	0	0	0	0	0	0	0	0
0	0	0	0	0	0	0	0	0	0	0	0	0	0	0	0	0	0	0	0
0	0	0	0	0	0	0	0	0	0	0	0	0	0	0	0	0	0	0	0
0	0	0	0	0	0	0	0	0	0	0	0	0	0	0	0	0	0	0	0
0	0	0	0	0	0	0	0	0	0	0	0	0	0	0	0	0	0	0	0
0	0	0	0	0	0	0	0	0	0	0	0	0	0	0	0	0	0	0	0
0	0	0	0	0	0	0	0	0	0	0	0	0	0	0	0	0	0	0	0
0	0	0	0	0	0	0	0	0	0	0	0	0	0	0	0	0	0	0	0
0	0	0	0	0	0	0	0	0	0	0	0	0	0	0	0	0	0	0	0
0	0	0	0	0	0	0	0	0	0	0	0	0	0	0	0	0	0	0	0
NaN	NaN	NaN	NaN	NaN	NaN	NaN	NaN	NaN	NaN	NaN	NaN	NaN	NaN	NaN	NaN	NaN	NaN	NaN	NaN
0	0	0	0	0	0	0	0	0	0	0	0	0	0	0	0	0	0	0	0
0	0	0	0	0	0	0	0	0	0	0	0	0	0	0	0	0	0	0	0
0	0	0	0	0	0	0	0	0	0	0	0	0	0	0	0	0	0	0	0
0	0	0	0	0	0	0	0	0	0	0	0	0	0	0	0	0	0	0	0
0	0	0	0	0	0	0	0	0	0	0	0	0	0	0	0	0	0	0	0
0	0	0	0	0	0	0	0	0	0	0	0	0	0	0	0	0	0	0	0
0	0	0	0	0	0	0	0	0	0	0	0	0	0	0	0	0	0	0	0
0	0	0	0	0	0	0	0	0	0	0	0	0	0	0	0	0	0	0	0
0	0	0	0	0	0	0	0	0	0	0	0	0	0	0	0	0	0	0	0
0	0	0	0	0	0	0	0	0	0	0	0	0	0	0	0	0	0	0	0
0	0	0	0	0	0	0	0	0	0	0	0	0	0	0	0	0	0	0	0
0	0	0	0	0	0	0	0	0	0	0	0	0	0	0	0	0	0	0	0
0	0	0	0	0	0	0	0	0	0	0	0	0	0	0	0	0	0	0	0
0	0	0	0	0	0	0	0	0	0	0	0	0	0	0	0	0	0	0	0
0	0	0	0	0	0	0	0	0	0	0	0	0	0	0	0	0	0	0	0
0	0	0	0	0	0	0	0	0	0	0	0	0	0	0	0	0	0	0	0
0	0	0	0	0	0	0	0	0	0	0	0	0	0	0	0	0	0	0	0
0	0	0	0	0	0	0	0	0	0	0	0	0	0	0	0	0	0	0	0
0	0	0	0	0	0	0	0	0	0	0	0	0	0	0	0	0	0	0	0
0	0	0	0	0	0	0	0	0	0	0	0	0	0	0	0	0	0	0	0
0	0	0	0	0	0	0	0	0	0	0	0	0	0	0	0	0	0	0	0
0	0	0	0	0	0	0	0	0	0	0	0	0	0	0	0	0	0	0	0
0	0	0	0	0	0	0	0	0	0	0	0	0	0	0	0	0	0	0	0
0	0	0	0	0	0	0	0	0	0	0	0	0	0	0	0	0	0	0	0
0	0	0	0	0	0	0	0	0	0	0	0	0	0	0	0	0	0	0	0
0	0	0	0	0	0	0	0	0	0	0	0	0	0	0	0	0	0	0	0
0	0	0	0	0	0	0	0	0	0	0	0	0	0	0	0	0	0	0	0
0	0	0	0	0	0	0	0	0	0	0	0	0	0	0	0	0	0	0	0
0	0	0	0	0	0	0	0	0	0	0	0	0	0	0	0	0	0	0	0
0	0	0	0	0	0	0	0	0	0	0	0	0	0	0	0	0	0	0	0
0	0	0	0	0	0	0	0	0	0	0	0	0	0	0	0	0	0	0	0
0	0	0	0	0	0	0	0	0	0	0	0	0	0	0	0	0	0	0	0
0	0	0	0	0	0	0	0	0	0	0	0	0	0	0	0	0	0	0	0
0	0	0	0	0	0	0	0	0	0	0	0	0	0	0	0	0	0	0	0
0	0	0	0	0	0	0	0	0	0	0	0	0	0	0	0	0	0	0	0
0	0	0	0	0	0	0	0	0	0	0	0	0	0	0	0	0	0	0	0
0	0	0	0	0	0	0	0	0	0	0	0	0	0	0	0	0	0	0	0
0	0	0	0	0	0	0	0	0	0	0	0	0	0	0	0	0	0	0	0
0	0	0	0	0	0	0	0	0	0	0	0	0	0	0	0	0	0	0	0
0	0	0	0	0	0	0	0	0	0	0	0	0	0	0	0	0	0	0	0
0	0	0	0	0	0	0	0	0	0	0	0	0	0	0	0	0	0	0	0
0	0	0	0	0	0	0	0	0	0	0	0	0	0	0	0	0	0	0	0
0	0	0	0	0	0	0	0	0	0	0	0	0	0	0	0	0	0	0	0
0	0	0	0	0	0	0	0	0	0	0	0	0	0	0	0	0	0	0	0
0	0	0	0	0	0	0	0	0	0	0	0	0	0	0	0	0	0	0	0
0	0	0	0	0	0	0	0	0	0	0	0	0	0	0	0	0	0	0	0
0	0	0	0	0	0	0	0	0	0	0	0	0	0	0	0	0	0	0	0
0	0	0	0	0	0	0	0	0	0	0	0	0	0	0	0	0	0	0	0
0	0	0	0	0	0	0	0	0	0	0	0	0	0	0	0	0	0	0	0
0	0	0	0	0	0	0	0	0	0	0	0	0	0	0	0	0	0	0	0
0	0	0	0	0	0	0	0	0	0	0	0	0	0	0	0	0	0	0	0
0	0	0	0	0	0	0	0	0	0	0	0	0	0	0	0	0	0	0	0
0	0	0	0	0	0	0	0	0	0	0	0	0	0	0	0	0	0	0	0
0	0	0	0	0	0	0	0	0	0	0	0	0	0	0	0	0	0	0	0
1	0	3	1	0	0	0	0	0	0	0	0	0	0	0	0	0	0	0	0
0	0	0	0	0	0	0	0	0	0	0	0	0	0	0	0	0	0	0	0
NaN	NaN	NaN	NaN	NaN	NaN	NaN	NaN	NaN	NaN	NaN	NaN	NaN	NaN	NaN	NaN	NaN	NaN	NaN	NaN
0	0	0	0	0	0	0	0	0	0	0	0	0	0	0	0	0	0	0	0
0	0	0	0	0	0	0	0	0	0	0	0	0	0	0	0	0	0	0	0
0	0	0	0	0	0	0	0	0	0	0	0	0	0	0	0	0	0	0	0
0	0	0	0	0	0	0	0	0	0	0	0	0	0	0	0	0	0	0	0
0	0	0	0	0	0	0	0	0	0	0	0	0	0	0	0	0	0	0	0
0	0	0	0	0	0	0	0	0	0	0	0	0	0	0	0	0	0	0	0
0	0	0	0	0	0	0	0	0	0	0	0	0	0	0	0	0	0	0	0
0	0	0	0	0	0	0	0	0	0	0	0	0	0	0	0	0	0	0	0
0	0	0	0	0	0	0	0	0	0	0	0	0	0	0	0	0	0	0	0
0	0	0	0	0	0	0	0	0	0	0	0	0	0	0	0	0	0	0	0
0	0	0	0	0	0	0	0	0	0	0	0	0	0	0	0	0	0	0	0
0	0	0	0	0	0	0	0	0	0	0	0	0	0	0	0	0	0	0	0
0	0	0	0	0	0	0	0	0	0	0	0	0	0	0	0	0	0	0	0
0	0	0	0	0	0	0	0	0	0	0	0	0	0	0	0	0	0	0	0
0	0	0	0	0	0	0	0	0	0	0	0	0	0	0	0	0	0	0	0
0	0	0	0	0	0	0	0	0	0	0	0	0	0	0	0	0	0	0	0
0	0	0	0	0	0	0	0	0	0	0	0	0	0	0	0	0	0	0	0
0	0	0	0	0	0	0	0	0	0	0	0	0	0	0	0	0	0	0	0
-100	-72	-17	-1	0	-18	0	0	0	0	-1	0	0	0	0	0	0	0	0	0
0	0	0	0	0	0	0	0	0	0	0	0	0	0	0	0	0	0	0	0
0	0	0	0	0	0	0	0	0	0	0	0	0	0	0	0	0	0	0	0
0	0	0	0	0	0	0	0	0	0	0	0	0	0	0	0	0	0	0	0
0	0	0	0	0	0	0	0	0	0	0	0	0	0	0	0	0	0	0	0
0	0	0	0	0	0	0	0	0	0	0	0	0	0	0	0	0	0	0	0
0	0	0	0	0	0	0	0	0	0	0	0	0	0	0	0	0	0	0	0
0	0	0	0	0	0	0	0	0	0	0	0	0	0	0	0	0	0	0	0
0	0	0	0	0	0	0	0	0	0	0	0	0	0	0	0	0	0	0	0
0	0	0	0	0	0	0	0	0	0	0	0	0	0	0	0	0	0	0	0
0	0	0	0	0	0	0	0	0	0	0	0	0	0	0	0	0	0	0	0
0	0	0	0	0	0	0	0	0	0	0	0	0	0	0	0	0	0	0	0
0	0	0	0	0	0	0	0	0	0	0	0	0	0	0	0	0	0	0	0
0	0	0	0	0	0	0	0	0	0	0	0	0	0	0	0	0	0	0	0
0	0	0	0	0	0	0	0	0	0	0	0	0	0	0	0	0	0	0	0
0	0	0	0	0	0	0	0	0	0	0	0	0	0	0	0	0	0	0	0
0	0	0	0	0	0	0	0	0	0	0	0	0	0	0	0	0	0	0	0
0	0	0	0	0	0	0	0	0	0	0	0	0	0	0	0	0	0	0	0
0.4	0.2	0	0	0	0	0	0	0	0	0	0	0	0	0	0	0	0	0	0
0	0	0	0	0	0	0	0	0	0	0	0	0	0	0	0	0	0	0	0
0	0	0	0	0	0	0	0	0	0	0	0	0	0	0	0	0	0	0	0
0	0	0	0	0	0	0	0	0	0	0	0	0	0	0	0	0	0	0	0
0	0	0	0	0	0	0	0	0	0	0	0	0	0	0	0	0	0	0	0
0	0	0	0	0	0	0	0	0	0	0	0	0	0	0	0	0	0	0	0
0	0	0	0	0	0	0	0	0	0	0	0	0	0	0	0	0	0	0	0
0	0	0	0	0	0	0	0	0	0	0	0	0	0	0	0	0	0	0	0
0	0	0	0	0	0	0	0	0	0	0	0	0	0	0	0	0	0	0	0
0	0	0	0	0	0	0	0	0	0	0	0	0	0	0	0	0	0	0	0
0	0	0	0	0	0	0	0	0	0	0	0	0	0	0	0	0	0	0	0
0	0	0	0	0	0	0	0	0	0	0	0	0	0	0	0	0	0	0	0
0	0	0	0	0	0	0	0	0	0	0	0	0	0	0	0	0	0	0	0
0	0	0	0	0	0	0	0	0	0	0	0	0	0	0	0	0	0	0	0
-0.32	-0.16	0	0	0	0	0	0	0	0	0	0	0	0	0	0	0	0	0	0
0	0	0	0	0	0	0	0	0	0	0	0	0	0	0	0	0	0	0	0
0	0	0	0	0	0	0	0	0	0	0	0	0	0	0	0	0	0	0	0
0	0	0	0	0	0	0	0	0	0	0	0	0	0	0	0	0	0	0	0
0	0	0	0	0	0	0	0	0	0	0	0	0	0	0	0	0	0	0	0
0	0	0	0	0	0	0	0	0	0	0	0	0	0	0	0	0	0	0	0
0	0	0	0	0	0	0	0	0	0	0	0	0	0	0	0	0	0	0	0
0	0	0	0	0	0	0	0	0	0	0	0	0	0	0	0	0	0	0	0
0	0	0	0	0	0	0	0	0	0	0	0	0	0	0	0	0	0	0	0
0	0	0	0	0	0	0	0	0	0	0	0	0	0	0	0	0	0	0	0
0	0	0	0	0	0	0	0	0	0	0	0	0	0	0	0	0	0	0	0
0	0	0	0	0	0	0	0	0	0	0	0	0	0	0	0	0	0	0	0
0	0	0	0	0	0	0	0	0	0	0	0	0	0	0	0	0	0	0	0
0	0	0	0	0	0	0	0	0	0	0	0	0	0	0	0	0	0	0	0
-0.32	-0.16	0	0	0	0	0	0	0	0	0	0	0	0	0	0	0	0	0	0
0	0	0	0	0	0	0	0	0	0	0	0	0	0	0	0	0	0	0	0
0	0	0	0	0	0	0	0	0	0	0	0	0	0	0	0	0	0	0	0
0	0	0	0	0	0	0	0	0	0	0	0	0	0	0	0	0	0	0	0
0	0	0	0	0	0	0	0	0	0	0	0	0	0	0	0	0	0	0	0
0	0	0	0	0	0	0	0	0	0	0	0	0	0	0	0	0	0	0	0
0	0	0	0	0	0	0	0	0	0	0	0	0	0	0	0	0	0	0	0
0	0	0	0	0	0	0	0	0	0	0	0	0	0	0	0	0	0	0	0
0	0	0	0	0	0	0	0	0	0	0	0	0	0	0	0	0	0	0	0
0	0	0	0	0	0	0	0	0	0	0	0	0	0	0	0	0	0	0	0
0	0	0	0	0	0	0	0	0	0	0	0	0	0	0	0	0	0	0	0
0	0	0	0	0	0	0	0	0	0	0	0	0	0	0	0	0	0	0	0
0	0	0	0	0	0	0	0	0	0	0	0	0	0	0	0	0	0	0	0
0	0	0	0	0	0	0	0	0	0	0	0	0	0	0	0	0	0	0	0
0	0	0	0	0	0	0	0	0	0	0	0	0	0	0	0	0	0	0	0
0	0	0	0	0	0	0	0	0	0	0	0	0	0	0	0	0	0	0	0
0	0	0	0	0	0	0	0	0	0	0	0	0	0	0	0	0	0	0	0
0	0	0	0	0	0	0	0	0	0	0	0	0	0	0	0	0	0	0	0
0	0	0	0	0	0	0	0	0	0	0	0	0	0	0	0	0	0	0	0
0	0	0	0	0	0	0	0	0	0	0	0	0	0	0	0	0	0	0	0
0	0	0	0	0	0	0	0	0	0	0	0	0	0	0	0	0	0	0	0
0	0	0	0	0	0	0	0	0	0	0	0	0	0	0	0	0	0	0	0
0	0	0	0	0	0	0	0	0	0	0	0	0	0	0	0	0	0	0	0
0	0	0	0	0	0	0	0	0	0	0	0	0	0	0	0	0	0	0	0
0	0	0	0	0	0	0	0	0	0	0	0	0	0	0	0	0	0	0	0
0	0	0	0	0	0	0	0	0	0	0	0	0	0	0	0	0	0	0	0
0	0	0	0	0	0	0	0	0	0	0	0	0	0	0	0	0	0	0	0
0	0	0	0	0	0	0	0	0	0	0	0	0	0	0	0	0	0	0	0
0	0	0	0	0	0	0	0	0	0	0	0	0	0	0	0	0	0	0	0
0	0	0	0	0	0	0	0	0	0	0	0	0	0	0	0	0	0	0	0
0	0	0	0	0	0	0	0	0	0	0	0	0	0	0	0	0	0	0	0
0	0	0	0	0	0	0	0	0	0	0	0	0	0	0	0	0	0	0	0
0	0	0	0	0	0	0	0	0	0	0	0	0	0	0	0	0	0	0	0
0	0	0	0	0	0	0	0	0	0	0	0	0	0	0	0	0	0	0	0
0	0	0	0	0	0	0	0	0	0	0	0	0	0	0	0	0	0	0	0
0	0	0	0	0	0	0	0	0	0	0	0	0	0	0	0	0	0	0	0
0	0	0	0	0	0	0	0	0	0	0	0	0	0	0	0	0	0	0	0
0	0	0	0	0	0	0	0	0	0	0	0	0	0	0	0	0	0	0	0
0	0	0	0	0	0	0	0	0	0	0	0	0	0	0	0	0	0	0	0
-8	-7	-2	0	0	0	0	0	0	0	0	0	0	0	0	0	0	0	0	0
-30	-16	-2	0	0	0	0	0	0	0	0	0	0	0	0	0	0	0	0	0
-34	-18	-2	0	0	0	0	0	0	0	0	0	0	0	0	0	0	0	0	0
-4	-2	-1	0	0	0	0	0	0	0	0	0	0	0	0	0	0	0	0	0
-4	-2	-2	0	0	0	0	0	0	0	0	0	0	0	0	0	0	0	0	0
-13	-10	-4	0	0	-5	0	0	0	0	0	0	0	0	0	0	0	0	0	0
-5	-5	0	0	0	-5	0	0	0	0	0	0	0	0	0	0	0	0	0	0
-6	-5	-5	0	0	0	0	0	0	0	0	0	0	0	0	0	0	0	0	0
-7	-3	-2	0	0	-1	0	0	0	0	0	0	0	0	0	0	0	0	0	0
-7	-7	-2	0	0	-1	0	0	0	0	0	0	0	0	0	0	0	0	0	0
-14	-6	-2	0	0	-4	0	0	0	0	0	0	0	0	0	0	0	0	0	0
-8	-4	-3	0	0	-2	0	0	0	0	0	0	0	0	0	0	0	0	0	0
-7	-4	-4	0	0	-1	0	0	0	0	0	0	0	0	0	0	0	0	0	0
NaN	NaN	NaN	NaN	NaN	NaN	NaN	NaN	NaN	NaN	NaN	NaN	NaN	NaN	NaN	NaN	NaN	NaN	NaN	NaN
-16	-10	-3	0	-1	-2	0	0	0	0	0	0	0	0	0	0	0	0	0	0
-14	-5	0	0	0	-2	0	0	0	0	0	0	0	0	0	0	0	0	0	0
0	0	0	0	0	0	0	0	0	0	0	0	-1	0	0	0	0	0	0	0
0	0	0	0	0	0	0	0	0	0	0	0	0	0	0	0	0	0	0	0
-22	-12	-11	0	0	0	0	0	0	0	0	0	0	0	0	0	0	0	0	0
-46	-27	-1	0	0	0	0	0	0	0	0	0	0	0	0	0	0	0	0	0
-14	-5	-1	0	0	-1	0	0	0	0	0	0	0	0	0	0	0	0	0	0
-13	-6	-3	0	0	-3	0	0	0	0	0	0	0	0	0	0	0	0	0	0
-8	-6	-7	0	0	0	0	0	0	0	0	0	0	0	0	0	0	0	0	0
0	0	0	0	0	0	0	0	0	0	0	0	0	0	0	0	-1	0	0	0
0	-1	-2	0	0	0	0	0	0	0	0	0	0	0	0	0	0	0	0	0
NaN	NaN	NaN	NaN	NaN	NaN	NaN	NaN	NaN	NaN	NaN	NaN	NaN	NaN	NaN	NaN	NaN	NaN	NaN	NaN
0	0	0	0	0	0	0	0	0	0	-1	0	0	0	0	0	0	0	0	0
0	-1	-1	0	0	0	0	0	0	0	0	0	0	0	0	0	0	0	0	0
0	0	0	0	0	0	0	0	0	0	0	0	0	0	0	0	0	0	0	0
-7	-3	-2	0	-1	-1	0	0	0	0	0	0	0	0	0	0	0	0	0	0
-7	-3	-2	0	0	-1	0	0	0	0	0	0	0	0	0	0	0	0	0	0
-14	-7	-4	0	0	-2	0	0	0	0	0	0	0	0	0	0	0	0	0	0
-13	-10	-3	0	0	-5	0	0	0	0	0	0	0	0	0	0	0	0	0	0
-80	-41	-5	0	0	0	0	0	0	0	0	0	0	0	0	0	0	0	0	0
NaN	NaN	NaN	NaN	NaN	NaN	NaN	NaN	NaN	NaN	NaN	NaN	NaN	NaN	NaN	NaN	NaN	NaN	NaN	NaN
NaN	NaN	NaN	NaN	NaN	NaN	NaN	NaN	NaN	NaN	NaN	NaN	NaN	NaN	NaN	NaN	NaN	NaN	NaN	NaN
-20	-10	-2	0	0	0	0	0	0	0	0	0	0	0	0	0	0	0	0	0
-9	-5	-4	0	0	-1	0	0	0	0	0	0	0	0	0	0	0	0	0	0
-12	-10	-4	0	0	-4	0	0	0	0	0	0	0	0	0	0	0	0	0	0
-24	-12	-2	0	0	0	0	0	0	0	0	0	0	0	0	0	0	0	0	0
-40	-20	-2	0	0	0	0	0	0	0	0	0	0	0	0	0	0	0	0	0
-6	-2	-1	0	0	0	0	0	0	0	0	0	0	0	0	0	0	0	0	0
0	0	0	0	0	0	0	0	-1	0	0	0	0	0	0	0	0	0	0	0
0	0	0	0	0	0	0	0	-1	0	0	0	0	0	0	0	0	0	0	0
-19	-19	-6	0	0	-7	0	0	0	0	0	0	0	0	0	0	0	0	0	0
-2	-1	-2	0	0	0	0	0	0	0	0	0	0	0	0	0	0	0	0	0
-12	-6	-6	0	0	0	0	0	0	0	0	0	0	0	0	0	0	0	0	0
-4	-4	-4	0	0	0	0	0	0	0	0	0	0	0	0	0	0	0	0	0
-7	-3	-6	-1	0	0	0	0	0	0	0	0	0	0	0	0	0	0	0	0
-9	-4	-2	0	0	-1	0	0	0	0	0	0	0	0	0	0	0	0	0	0
-9	-3	-6	-1	0	0	0	0	0	0	0	0	0	0	0	0	0	0	0	0
-12	-6	-6	0	0	0	0	0	0	0	0	0	0	0	0	0	0	0	0	0
-12	-6	-6	0	0	0	0	0	0	0	0	0	0	0	0	0	0	0	0	0
-10	-5	-3	0	0	-2	0	0	0	0	0	0	0	0	0	0	0	0	0	0
-9	-5	-4	0	0	-1	0	0	0	0	0	0	0	0	0	0	0	0	0	0
-4	-2	-3	0	0	0	0	0	0	0	0	0	0	0	0	0	0	0	0	0
-5	-2	-2	0	0	-1	0	0	0	0	0	0	0	0	0	0	0	0	0	0
-8	-3	-3	0	0	0	0	0	0	0	0	0	0	0	0	0	0	0	0	0
-5	-5	-1	0	0	-5	0	0	0	0	0	0	0	0	0	0	0	0	0	0
-13	-10	-5	0	0	-5	0	0	0	0	0	0	0	0	0	0	0	0	0	0
-2	0	-1	0	0	0	0	0	0	0	0	0	0	0	0	0	0	0	0	0
-34	-17	-2	0	0	0	0	0	0	0	0	0	0	0	0	0	0	0	0	0
-52	-26	-2	0	0	0	0	0	0	0	0	0	0	0	0	0	0	0	0	0
-32	-16	-2	0	0	0	0	0	0	0	0	0	0	0	0	0	0	0	0	0
-12	-6	-2	0	0	0	0	0	0	0	0	0	0	0	0	0	0	0	0	0
-9	-6	-2	0	0	-3	0	0	0	0	0	0	0	0	0	0	0	0	0	0
-4	-5	-1	0	0	-4	0	0	0	0	0	0	0	0	0	0	0	0	0	0
-1	0	0	0	0	0	0	0	0	0	0	0	0	0	0	0	0	0	0	0
-1	0	0	0	0	0	0	0	0	0	0	0	0	0	0	0	0	0	0	0
-13	-6	-2	0	0	-1	0	0	0	0	0	0	0	0	0	0	0	0	0	0
-12	-10	-5	0	0	-4	0	0	0	0	0	0	0	0	0	0	0	0	0	0
0	0	0	0	0	0	0	0	0	0	0	0	0	0	0	0	0	-1	0	0
-11	-6	-4	0	0	-1	0	0	0	0	0	0	0	0	0	0	0	0	0	0
-6	-3	-3	0	0	0	0	0	0	0	0	0	0	0	0	0	0	0	0	0
-13	-6	-2	0	0	-1	0	0	0	0	0	0	0	0	0	0	0	0	0	0
-6	-3	-3	0	0	0	0	0	0	0	0	0	0	0	0	0	0	0	0	0
-14	-6	-2	0	0	-2	0	0	0	0	0	0	0	0	0	0	0	0	0	0
-6	-4	-5	0	0	0	0	0	0	0	0	0	0	0	0	0	0	0	0	0
-12	-6	-6	0	0	0	0	0	0	0	0	0	0	0	0	0	0	0	0	0
-11	-5	-2	0	-1	-1	0	0	0	0	0	0	0	0	0	0	0	0	0	0
0	0	0	0	0	0	-1	0	0	0	0	0	0	0	0	0	0	0	0	0
-22	-12	-11	0	0	0	0	0	0	0	0	0	0	0	0	0	0	0	0	0
0	0	0	0	0	0	0	0	0	0	0	0	0	0	0	0	0	0	0	0
-2	0	-4	0	0	0	0	0	0	0	0	0	0	0	0	0	0	0	0	0
-5	-6	-2	0	0	-1	0	0	0	0	0	0	0	0	0	0	0	0	0	0
0	0	0	0	0	0	0	0	0	0	0	0	0	0	0	-1	0	0	0	0
-3	0	0	0	0	-1	0	0	0	0	0	0	0	0	0	0	0	0	0	0
0	0	0	0	0	0	0	0	0	0	0	0	0	0	0	0	0	0	0	0
-1	0	-2	0	0	-1	0	0	0	0	0	0	0	0	0	0	0	0	0	0
-1	0	-3	0	0	-1	0	0	0	0	0	0	0	0	0	0	0	0	0	0
-38	-19	-2	0	0	0	0	0	0	0	0	0	0	0	0	0	0	0	0	0
-1	0	-1	0	0	-1	0	0	0	0	0	0	0	0	0	0	0	0	0	0
0	0	-2	0	0	0	0	0	0	0	0	0	0	0	0	0	0	0	0	0
-12	-5	-2	0	0	-2	0	0	0	0	0	0	0	0	0	0	0	0	0	0
-7	-7	-2	0	0	-1	0	0	0	0	0	0	0	0	0	0	0	0	0	0
-30	-15	-2	0	0	0	0	0	0	0	0	0	0	0	0	0	0	0	0	0
-11	-9	-2	0	0	-1	0	0	0	0	0	0	0	0	0	0	0	0	0	0
-92	-46	-8	-1	0	-1	0	0	0	0	0	0	0	0	0	0	0	0	0	0
-3	0	-4	-1	0	0	0	0	0	0	0	0	0	0	0	0	0	0	0	0
-17	-9	-5	0	0	-1	0	0	0	0	0	0	0	0	0	0	0	0	0	0
-6	-3	-2	0	0	0	0	0	0	0	0	0	0	0	0	0	0	0	0	0
-9	-5	-2	0	0	-1	0	0	0	0	0	0	0	0	0	0	0	0	0	0
-11	-8	-3	0	0	-1	0	0	0	0	0	0	0	0	0	0	0	0	0	0
-4	-3	-3	0	0	0	0	0	0	0	0	0	0	0	0	0	0	0	0	0
-20	-17	-6	0	0	-4	0	0	0	0	0	0	0	0	0	0	0	0	0	0
-10	-5	-5	0	0	0	0	0	0	0	0	0	0	0	0	0	0	0	0	0
-7	-3	-3	0	0	-1	0	0	0	0	0	0	0	0	0	0	0	0	0	0
-2	0	-4	0	-1	0	0	0	0	0	0	0	0	0	0	0	0	0	0	0
-6	-4	-4	0	0	0	0	0	0	0	0	0	0	0	0	0	0	0	0	0
-22	-12	-11	0	0	0	0	0	0	0	0	0	0	0	0	0	0	0	0	0
-116	-60	-6	0	0	0	0	0	0	0	0	0	0	0	0	0	0	0	0	0
-48	-24	-2	0	0	0	0	0	0	0	0	0	0	0	0	0	0	0	0	0
-28	-14	-2	0	0	0	0	0	0	0	0	0	0	0	0	0	0	0	0	0
-9	-4	-3	0	0	-1	0	0	0	0	0	0	0	0	0	0	0	0	0	0
-22	-12	-11	0	0	0	0	0	0	0	0	0	0	0	0	0	0	0	0	0
-12	-11	-2	0	0	-2	0	0	0	0	0	0	0	0	0	0	0	0	0	0
-11	-9	-3	0	0	-1	0	0	0	0	0	0	0	0	0	0	0	0	0	0
-4	-4	-2	0	0	-2	0	0	0	0	0	0	0	0	0	0	0	0	0	0
-4	-1	-1	0	0	-2	0	0	0	0	0	0	0	0	0	0	0	0	0	0
-11	-5	-2	0	0	-1	0	0	0	0	0	0	0	0	0	0	0	0	0	0
-4	-5	-2	0	0	-4	0	0	0	0	0	0	0	0	0	0	0	0	0	0
0	0	0	0	0	0	0	0	0	-1	0	0	0	0	0	0	0	0	0	0
0	0	0	0	0	0	0	0	0	0	0	0	0	0	0	0	0	0	0	0
0	0	0	0	0	0	0	0	0	0	0	0	0	0	0	0	0	0	0	0
0	0	0	0	0	0	0	0	0	0	0	0	0	0	0	0	0	0	0	0
0	0	0	0	0	0	0	0	0	0	0	0	0	0	0	0	0	0	0	0
0	0	0	0	0	0	0	0	0	0	0	0	0	0	0	0	0	0	0	0
0	0	0	0	0	0	0	0	0	0	0	0	0	0	0	0	0	0	0	0
0	0	0	0	0	0	0	0	0	0	0	0	0	0	0	0	0	0	0	0
0	0	0	0	0	0	0	0	0	0	0	0	0	0	0	0	0	0	0	0
0	0	0	0	0	0	0	0	0	0	0	0	0	0	0	0	0	0	0	0
0	0	0	0	0	0	0	0	0	0	0	0	0	0	0	0	0	0	0	0
0	0	0	0	0	0	0	0	0	0	0	0	0	0	0	0	0	0	0	0
0	0	0	0	0	0	0	0	0	0	0	0	0	0	0	0	0	0	0	0
0	0	0	0	0	0	0	0	0	0	0	0	0	0	0	0	0	0	0	0
0	0	0	0	0	0	0	0	0	0	0	0	0	0	0	0	0	0	0	0
0	0	0	0	0	0	0	0	0	0	0	0	0	0	0	0	0	0	0	0
0	0	0	0	0	0	0	0	0	0	0	0	0	0	0	0	0	0	0	0
0	0	0	0	0	0	0	0	0	0	0	0	0	0	0	0	0	0	0	0
0	0	0	0	0	0	0	0	0	0	0	0	0	0	0	0	0	0	0	0
0	0	0	0	0	0	0	0	0	0	0	0	0	0	0	0	0	0	0	0
0	0	0	0	0	0	0	0	0	0	0	0	0	0	0	0	0	0	0	0
0	0	0	0	0	0	0	0	0	0	0	0	0	0	0	0	0	0	0	0
0	0	0	0	0	0	0	0	0	0	0	0	0	0	0	0	0	0	0	0
0	0	0	0	0	0	0	0	0	0	0	0	0	0	0	0	0	0	0	0
0	0	0	0	0	0	0	0	0	0	0	0	0	0	0	0	0	0	0	0
0	0	0	0	0	0	0	0	0	0	0	0	0	0	0	0	0	0	0	0
0	0	0	0	0	0	0	0	0	0	0	0	0	0	0	0	0	0	0	0
0	0	0	0	0	0	0	0	0	0	0	0	0	0	0	0	0	0	0	0
0	0	0	0	0	0	0	0	0	0	0	0	0	0	0	0	0	0	0	0
0	0	0	0	0	0	0	0	0	0	0	0	0	0	0	0	0	0	0	0
0	0	0	0	0	0	0	0	0	0	0	0	0	0	0	0	0	0	0	0
0	0	0	0	0	0	0	0	0	0	0	0	0	0	0	0	0	0	0	0
0	0	0	0	0	0	0	0	0	0	0	0	0	0	0	0	0	0	0	0
0	0	0	0	0	0	0	0	0	0	0	0	0	0	0	0	0	0	0	0
0	0	0	0	0	0	0	0	0	0	0	0	0	0	0	0	0	0	0	0
0	0	0	0	0	0	0	0	0	0	0	0	0	0	0	0	0	0	0	0
0	0	0	0	0	0	0	0	0	0	0	0	0	0	0	0	0	0	0	0
0	0	0	0	0	0	0	0	0	0	0	0	0	0	0	0	0	0	0	0
0	0	0	0	0	0	0	0	0	0	0	0	0	0	0	0	0	0	0	0
0	0	0	0	0	0	0	0	0	0	0	0	0	0	0	0	0	0	0	0
0	0	0	0	0	0	0	0	0	0	0	0	0	0	0	0	0	0	0	0
0	0	0	0	0	0	0	0	0	0	0	0	0	0	0	0	0	0	0	0
0	0	0	0	0	0	0	0	0	0	0	0	0	0	0	0	0	0	0	0
0	0	0	0	0	0	0	0	0	0	0	0	0	0	0	0	0	0	0	0
0	0	0	0	0	0	0	0	0	0	0	0	0	0	0	0	0	0	0	0
0	0	0	0	0	0	0	0	0	0	0	0	0	0	0	0	0	0	0	0
0	0	0	0	0	0	0	0	0	0	0	0	0	0	0	0	0	0	0	0
0	0	0	0	0	0	0	0	0	0	0	0	0	0	0	0	0	0	0	0
0	0	0	0	0	0	0	0	0	0	0	0	0	0	0	0	0	0	0	0
0	0	0	0	0	0	0	0	0	0	0	0	0	0	0	0	0	0	0	0
0	0	0	0	0	0	0	0	0	0	0	0	0	0	0	0	0	0	0	0
0	0	0	0	0	0	0	0	0	0	0	0	0	0	0	0	0	0	0	0
0	0	0	0	0	0	0	0	0	0	0	0	0	0	0	0	0	0	0	0
0	0	0	0	0	0	0	0	0	0	0	0	0	0	0	0	0	0	0	0
0	0	0	0	0	0	0	0	0	0	0	0	0	0	0	0	0	0	0	0
0	0	0	0	0	0	0	0	0	0	0	0	0	0	0	0	0	0	0	0
0	0	0	0	0	0	0	0	0	0	0	0	0	0	0	0	0	0	0	0
0	0	0	0	0	0	0	0	0	0	0	0	0	0	0	0	0	0	0	0
0	0	0	0	0	0	0	0	0	0	0	0	0	0	0	0	0	0	0	0
0	0	0	0	0	0	0	0	0	0	0	0	0	0	0	0	0	0	0	0
0	0	0	0	0	0	0	0	0	0	0	0	0	0	0	0	0	0	0	0
0	0	0	0	0	0	0	0	0	0	0	0	0	0	0	0	0	0	0	0
0	0	0	0	0	0	0	0	0	0	0	0	0	0	0	0	0	0	0	0
0	0	0	0	0	0	0	0	0	0	0	0	0	0	0	0	0	0	0	0
0	0	0	0	0	0	0	0	0	0	0	0	0	0	0	0	0	0	0	0
0	0	0	0	0	0	0	0	0	0	0	0	0	0	0	0	0	0	0	0
0	0	0	0	0	0	0	0	0	0	0	0	0	0	0	0	0	0	0	0
0	0	0	0	0	0	0	0	0	0	0	0	0	0	0	0	0	0	0	0
0	0	0	0	0	0	0	0	0	0	0	0	0	0	0	0	0	0	0	0
0	0	0	0	0	0	0	0	0	0	0	0	0	0	0	0	0	0	0	0
0	0	0	0	0	0	0	0	0	0	0	0	0	0	0	0	0	0	0	0
0	0	0	0	0	0	0	0	0	0	0	0	0	0	0	0	0	0	0	0
0	0	0	0	0	0	0	0	0	0	0	0	0	0	0	0	0	0	0	0
0	0	0	0	0	0	0	0	0	0	0	0	0	0	0	0	0	0	0	0
0	0	0	0	0	0	0	0	0	0	0	0	0	0	0	0	0	0	0	0
0	0	0	0	0	0	0	0	0	0	0	0	0	0	0	0	0	0	0	0
0	0	0	0	0	0	0	0	0	0	0	0	0	0	0	0	0	0	0	0
0	0	0	0	0	0	0	0	0	0	0	0	0	0	0	0	0	0	0	0
0	0	0	0	0	0	0	0	0	0	0	0	0	0	0	0	0	0	0	0
0	0	0	0	0	0	0	0	0	0	0	0	0	0	0	0	0	0	0	0
0	0	0	0	0	0	0	0	0	0	0	0	0	0	0	0	0	0	0	0
0	0	0	0	0	0	0	0	0	0	0	0	0	0	0	0	0	0	0	0
0	0	0	0	0	0	0	0	0	0	0	0	0	0	0	0	0	0	0	0
0	0	0	0	0	0	0	0	0	0	0	0	0	0	0	0	0	0	0	0
0	0	0	0	0	0	0	0	0	0	0	0	0	0	0	0	0	0	0	0
0	0	0	0	0	0	0	0	0	0	0	0	0	0	0	0	0	0	0	0
0	0	0	0	0	0	0	0	0	0	0	0	0	0	0	0	0	0	0	0
0	0	0	0	0	0	0	0	0	0	0	0	0	0	0	0	0	0	0	0
0	0	0	0	0	0	0	0	0	0	0	0	0	0	0	0	0	0	0	0
0	0	0	0	0	0	0	0	0	0	0	0	0	0	0	0	0	0	0	0
0	0	0	0	0	0	0	0	0	0	0	0	0	0	0	0	0	0	0	0
0	0	0	0	0	0	0	0	0	0	0	0	0	0	0	0	0	0	0	0
0	0	0	0	0	0	0	0	0	0	0	0	0	0	0	0	0	0	0	0
0	0	0	0	0	0	0	0	0	0	0	0	0	0	0	0	0	0	0	0
0	0	0	0	0	0	0	0	0	0	0	0	0	0	0	0	0	0	0	0
0	0	0	0	0	0	0	0	0	0	0	0	0	0	0	0	0	0	0	0
0	0	0	0	0	0	0	0	0	0	0	0	0	0	0	0	0	0	0	0
0	0	0	0	0	0	0	0	0	0	0	0	0	0	0	0	0	0	0	0
0	0	0	0	0	0	0	0	0	0	0	0	0	0	0	0	0	0	0	0
0	0	0	0	0	0	0	0	0	0	0	0	0	0	0	0	0	0	0	0
0	0	0	0	0	0	0	0	0	0	0	0	0	0	0	0	0	0	0	0
0	0	0	0	0	0	0	0	0	0	0	0	0	0	0	0	0	0	0	0
0	0	0	0	0	0	0	0	0	0	0	0	0	0	0	0	0	0	0	0
0	0	0	0	0	0	0	0	0	0	0	0	0	0	0	0	0	0	0	0
0	0	0	0	0	0	0	0	0	0	0	0	0	0	0	0	0	0	0	0
0	0	0	0	0	0	0	0	0	0	0	0	0	0	0	0	0	0	0	0
0	0	0	0	0	0	0	0	0	0	0	0	0	0	0	0	0	0	0	0
0	0	0	0	0	0	0	0	0	0	0	0	0	0	0	0	0	0	0	0
0	0	0	0	0	0	0	0	0	0	0	0	0	0	0	0	0	0	0	0
0	0	0	0	0	0	0	0	0	0	0	0	0	0	0	0	0	0	0	0
0	0	0	0	0	0	0	0	0	0	0	0	0	0	0	0	0	0	0	0
0	0	0	0	0	0	0	0	0	0	0	0	0	0	0	0	0	0	0	0
0	0	0	0	0	0	0	0	0	0	0	0	0	0	0	0	0	0	0	0
0	0	0	0	0	0	0	0	0	0	0	0	0	0	0	0	0	0	0	0
0	0	0	0	0	0	0	0	0	0	0	0	0	0	0	0	0	0	0	0
0	0	0	0	0	0	0	0	0	0	0	0	0	0	0	0	0	0	0	0
0	0	0	0	0	0	0	0	0	0	0	0	0	0	0	0	0	0	0	0
0	0	0	0	0	0	0	0	0	0	0	0	0	0	0	0	0	0	0	0
0	0	0	0	0	0	0	0	0	0	0	0	0	0	0	0	0	0	0	0
0	0	0	0	0	0	0	0	0	0	0	0	0	0	0	0	0	0	0	0
0	0	0	0	0	0	0	0	0	0	0	0	0	0	0	0	0	0	0	0
0	0	0	0	0	0	0	0	0	0	0	0	0	0	0	0	0	0	0	0
0	0	0	0	0	0	0	0	0	0	0	0	0	0	0	0	0	0	0	0
0	0	0	0	0	0	0	0	0	0	0	0	0	0	0	0	0	0	0	0
0	0	0	0	0	0	0	0	0	0	0	0	0	0	0	0	0	0	0	0
0	0	0	0	0	0	0	0	0	0	0	0	0	0	0	0	0	0	0	0
0	0	0	0	0	0	0	0	0	0	0	0	0	0	0	0	0	0	0	0
0	0	0	0	0	0	0	0	0	0	0	0	0	0	0	0	0	0	0	0
0	0	0	0	0	0	0	0	0	0	0	0	0	0	0	0	0	0	0	0
0	0	0	0	0	0	0	0	0	0	0	0	0	0	0	0	0	0	0	0
0	0	0	0	0	0	0	0	0	0	0	0	0	0	0	0	0	0	0	0
0	0	0	0	0	0	0	0	0	0	0	0	0	0	0	0	0	0	0	0
0	0	0	0	0	0	0	0	0	0	0	0	0	0	0	0	0	0	0	0
0	0	0	0	0	0	0	0	0	0	0	0	0	0	0	0	0	0	0	0
0	0	0	0	0	0	0	0	0	0	0	0	0	0	0	0	0	0	0	0
0	0	0	0	0	0	0	0	0	0	0	0	0	0	0	0	0	0	0	0
0	0	0	0	0	0	0	0	0	0	0	0	0	0	0	0	0	0	0	0
0	0	0	0	0	0	0	0	0	0	0	0	0	0	0	0	0	0	0	0
0	0	0	0	0	0	0	0	0	0	0	0	0	0	0	0	0	0	0	0
0	0	0	0	0	0	0	0	0	0	0	0	0	0	0	0	0	0	0	0
0	0	0	0	0	0	0	0	0	0	0	0	0	0	0	0	0	0	0	0
0	0	0	0	0	0	0	0	0	0	0	0	0	0	0	0	0	0	0	0
0	0	0	0	0	0	0	0	0	0	0	0	0	0	0	0	0	0	0	0
0	0	0	0	0	0	0	0	0	0	0	0	0	0	0	0	0	0	0	0
0	0	0	0	0	0	0	0	0	0	0	0	0	0	0	0	0	0	0	0
0	0	0	0	0	0	0	0	0	0	0	0	0	0	0	0	0	0	0	0
0	0	0	0	0	0	0	0	0	0	0	0	0	0	0	0	0	0	0	0
0	0	0	0	0	0	0	0	0	0	0	0	0	0	0	0	0	0	0	0
0	0	0	0	0	0	0	0	0	0	0	0	0	0	0	0	0	0	0	0
0	0	0	0	0	0	0	0	0	0	0	0	0	0	0	0	0	0	0	0
0	0	0	0	0	0	0	0	0	0	0	0	0	0	0	0	0	0	0	0
0	0	0	0	0	0	0	0	0	0	0	0	0	0	0	0	0	0	0	0
0	0	0	0	0	0	0	0	0	0	0	0	0	0	0	0	0	0	0	0
0	0	0	0	0	0	0	0	0	0	0	0	0	0	0	0	0	0	0	0
0	0	0	0	0	0	0	0	0	0	0	0	0	0	0	0	0	0	0	0
0	0	0	0	0	0	0	0	0	0	0	0	0	0	0	0	0	0	0	0
0	0	0	0	0	0	0	0	0	0	0	0	0	0	0	0	0	0	0	0
0	0	0	0	0	0	0	0	0	0	0	0	0	0	0	0	0	0	0	0
0	0	0	0	0	0	0	0	0	0	0	0	0	0	0	0	0	0	0	0
0	0	0	0	0	0	0	0	0	0	0	0	0	0	0	0	0	0	0	0
0	0	0	0	0	0	0	0	0	0	0	0	0	0	0	0	0	0	0	0
0	0	0	0	0	0	0	0	0	0	0	0	0	0	0	0	0	0	0	0
0	0	0	0	0	0	0	0	0	0	0	0	0	0	0	0	0	0	0	0
0	0	0	0	0	0	0	0	0	0	0	0	0	0	0	0	0	0	0	0
0	0	0	0	0	0	0	0	0	0	0	0	0	0	0	0	0	0	0	0
0	0	0	0	0	0	0	0	0	0	0	0	0	0	0	0	0	0	0	0
0	0	0	0	0	0	0	0	0	0	0	0	0	0	0	0	0	0	0	0
0	0	0	0	0	0	0	0	0	0	0	0	0	0	0	0	0	0	0	0
0	0	0	0	0	0	0	0	0	0	0	0	0	0	0	0	0	0	0	0
0	0	0	0	0	0	0	0	0	0	0	0	0	0	0	0	0	0	0	0
0	0	0	0	0	0	0	0	0	0	0	0	0	0	0	0	0	0	0	0
0	0	0	0	0	0	0	0	0	0	0	0	0	0	0	0	0	0	0	0
0	0	0	0	0	0	0	0	0	0	0	0	0	0	0	0	0	0	0	0
0	0	0	0	0	0	0	0	0	0	0	0	0	0	0	0	0	0	0	0
-100	-72	-17	-1	0	-18	0	0	0	0	-1	0	0	0	0	0	0	0	0	0
0	0	0	0	0	0	0	0	0	0	0	0	0	0	0	0	0	0	0	0
0	0	0	0	0	0	0	0	0	0	0	0	0	0	0	0	0	0	0	0
0	0	0	0	0	0	0	0	0	0	0	0	0	0	0	0	0	0	0	0
0	0	0	0	0	0	0	0	0	0	0	0	0	0	0	0	0	0	0	0
0	0	0	0	0	0	0	0	0	0	0	0	0	0	0	0	0	0	0	0
0	0	0	0	0	0	0	0	0	0	0	0	0	0	0	0	0	0	0	0
0	0	0	0	0	0	0	0	0	0	0	0	0	0	0	0	0	0	0	0
0	0	0	0	0	0	0	0	0	0	0	0	0	0	0	0	0	0	0	0
0	0	0	0	0	0	0	0	0	0	0	0	0	0	0	0	0	0	0	0
0	0	0	0	0	0	0	0	0	0	0	0	0	0	0	0	0	0	0	0
0	0	0	0	0	0	0	0	0	0	0	0	0	0	0	0	0	0	0	0
0	0	0	0	0	0	0	0	0	0	0	0	0	0	0	0	0	0	0	0
0	0	0	0	0	0	0	0	0	0	0	0	0	0	0	0	0	0	0	0
0	0	0	0	0	0	0	0	0	0	0	0	0	0	0	0	0	0	0	0
0	0	0	0	0	0	0	0	0	0	0	0	0	0	0	0	0	0	0	0
0	0	0	0	0	0	0	0	0	0	0	0	0	0	0	0	0	0	0	0
0	0	0	0	0	0	0	0	0	0	0	0	0	0	0	0	0	0	0	0
0	0	0	0	0	0	0	0	0	0	0	0	0	0	0	0	0	0	0	0
0	0	0	0	0	0	0	0	0	0	0	0	0	0	0	0	0	0	0	0
0	0	0	0	0	0	0	0	0	0	0	0	0	0	0	0	0	0	0	0
0	0	0	0	0	0	0	0	0	0	0	0	0	0	0	0	0	0	0	0
0	0	0	0	0	0	0	0	0	0	0	0	0	0	0	0	0	0	0	0
0	0	0	0	0	0	0	0	0	0	0	0	0	0	0	0	0	0	0	0
0	0	0	0	0	0	0	0	0	0	0	0	0	0	0	0	0	0	0	0
0	0	0	0	0	0	0	0	0	0	0	0	0	0	0	0	0	0	0	0
0	0	0	0	0	0	0	0	0	0	0	0	0	0	0	0	0	0	0	0
0	0	0	0	0	0	0	0	0	0	0	0	0	0	0	0	0	0	0	0
0	0	0	0	0	0	0	0	0	0	0	0	0	0	0	0	0	0	0	0
0	0	0	0	0	0	0	0	0	0	0	0	0	0	0	0	0	0	0	0
0	0	0	0	0	0	0	0	0	0	0	0	0	0	0	0	0	0	0	0
0	0	0	0	0	0	0	0	0	0	0	0	0	0	0	0	0	0	0	0
0	0	0	0	0	0	0	0	0	0	0	0	0	0	0	0	0	0	0	0
0	0	0	0	0	0	0	0	0	0	0	0	0	0	0	0	0	0	0	0
0	0	0	0	0	0	0	0	0	0	0	0	0	0	0	0	0	0	0	0
0	0	0	0	0	0	0	0	0	0	0	0	0	0	0	0	0	0	0	0
0	0	0	0	0	0	0	0	0	0	0	0	0	0	0	0	0	0	0	0
0	0	0	0	0	0	0	0	0	0	0	0	0	0	0	0	0	0	0	0
0	0	0	0	0	0	0	0	0	0	0	0	0	0	0	0	0	0	0	0
0	0	0	0	0	0	0	0	0	0	0	0	0	0	0	0	0	0	0	0
0	0	0	0	0	0	0	0	0	0	0	0	0	0	0	0	0	0	0	0
0	0	0	0	0	0	0	0	0	0	0	0	0	0	0	0	0	0	0	0
0	0	0	0	0	0	0	0	0	0	0	0	0	0	0	0	0	0	0	0
0	0	0	0	0	0	0	0	0	0	0	0	0	0	0	0	0	0	0	0
0	0	0	0	0	0	0	0	0	0	0	0	0	0	0	0	0	0	0	0
0	0	0	0	0	0	0	0	0	0	0	0	0	0	0	0	0	0	0	0
0	0	0	0	0	0	0	0	0	0	0	0	0	0	0	0	0	0	0	0
0	0	0	0	0	0	0	0	0	0	0	0	0	0	0	0	0	0	0	0
0	0	0	0	0	0	0	0	0	0	0	0	0	0	0	0	0	0	0	0
0	0	0	0	0	0	0	0	0	0	0	0	0	0	0	0	0	0	0	0
0	0	0	0	0	0	0	0	0	0	0	0	0	0	0	0	0	0	0	0
0	0	0	0	0	0	0	0	0	0	0	0	0	0	0	0	0	0	0	0
0	0	0	0	0	0	0	0	0	0	0	0	0	0	0	0	0	0	0	0
0	0	0	0	0	0	0	0	0	0	0	0	0	0	0	0	0	0	0	0
0	0	0	0	0	0	0	0	0	0	0	0	0	0	0	0	0	0	0	0
0	0	0	0	0	0	0	0	0	0	0	0	0	0	0	0	0	0	0	0
0	0	0	0	0	0	0	0	0	0	0	0	0	0	0	0	0	0	0	0
0	0	0	0	0	0	0	0	0	0	0	0	0	0	0	0	0	0	0	0
0	0	0	0	0	0	0	0	0	0	0	0	0	0	0	0	0	0	0	0
0	0	0	0	0	0	0	0	0	0	0	0	0	0	0	0	0	0	0	0
0	0	0	0	0	0	0	0	0	0	0	0	0	0	0	0	0	0	0	0
0	0	0	0	0	0	0	0	0	0	0	0	0	0	0	0	0	0	0	0
0	0	0	0	0	0	0	0	0	0	0	0	0	0	0	0	0	0	0	0
0	0	0	0	0	0	0	0	0	0	0	0	0	0	0	0	0	0	0	0
0	0	0	0	0	0	0	0	0	0	0	0	0	0	0	0	0	0	0	0
0	0	0	0	0	0	0	0	0	0	0	0	0	0	0	0	0	0	0	0
0	0	0	0	0	0	0	0	0	0	0	0	0	0	0	0	0	0	0	0
0	0	0	0	0	0	0	0	0	0	0	0	0	0	0	0	0	0	0	0
0	0	0	0	0	0	0	0	0	0	0	0	0	0	0	0	0	0	0	0
0	0	0	0	0	0	0	0	0	0	0	0	0	0	0	0	0	0	0	0
0	0	0	0	0	0	0	0	0	0	0	0	0	0	0	0	0	0	0	0
0	0	0	0	0	0	0	0	0	0	0	0	0	0	0	0	0	0	0	0
0	0	0	0	0	0	0	0	0	0	0	0	0	0	0	0	0	0	0	0
0	0	0	0	0	0	0	0	0	0	0	0	0	0	0	0	0	0	0	0
0	0	0	0	0	0	0	0	0	0	0	0	0	0	0	0	0	0	0	0
0	0	0	0	0	0	0	0	0	0	0	0	0	0	0	0	0	0	0	0
0	0	0	0	0	0	0	0	0	0	0	0	0	0	0	0	0	0	0	0
0	0	0	0	0	0	0	0	0	0	0	0	0	0	0	0	0	0	0	0
0	0	0	0	0	0	0	0	0	0	0	0	0	0	0	0	0	0	0	0
0	0	0	0	0	0	0	0	0	0	0	0	0	0	0	0	0	0	0	0
0	0	0	0	0	0	0	0	0	0	0	0	0	0	0	0	0	0	0	0
0	0	0	0	0	0	0	0	0	0	0	0	0	0	0	0	0	0	0	0
0	0	0	0	0	0	0	0	0	0	0	0	0	0	0	0	0	0	0	0
0	0	0	0	0	0	0	0	0	0	0	0	0	0	0	0	0	0	0	0
0	0	0	0	0	0	0	0	0	0	0	0	0	0	0	0	0	0	0	0
0	0	0	0	0	0	0	0	0	0	0	0	0	0	0	0	0	0	0	0
0	0	0	0	0	0	0	0	0	0	0	0	0	0	0	0	0	0	0	0
0	0	0	0	0	0	0	0	0	0	0	0	0	0	0	0	0	0	0	0
0	0	0	0	0	0	0	0	0	0	0	0	0	0	0	0	0	0	0	0
0	0	0	0	0	0	0	0	0	0	0	0	0	0	0	0	0	0	0	0
0	0	0	0	0	0	0	0	0	0	0	0	0	0	0	0	0	0	0	0
0	0	0	0	0	0	0	0	0	0	0	0	0	0	0	0	0	0	0	0
0	0	0	0	0	0	0	0	0	0	0	0	0	0	0	0	0	0	0	0
0	0	0	0	0	0	0	0	0	0	0	0	0	0	0	0	0	0	0	0
0	0	0	0	0	0	0	0	0	0	0	0	0	0	0	0	0	0	0	0
0	0	0	0	0	0	0	0	0	0	0	0	0	0	0	0	0	0	0	0
0	0	0	0	0	0	0	0	0	0	0	0	0	0	0	0	0	0	0	0
0	0	0	0	0	0	0	0	0	0	0	0	0	0	0	0	0	0	0	0
0	0	0	0	0	0	0	0	0	0	0	0	0	0	0	0	0	0	0	0
0	0	0	0	0	0	0	0	0	0	0	0	0	0	0	0	0	0	0	0
0	0	0	0	0	0	0	0	0	0	0	0	0	0	0	0	0	0	0	0
0	0	0	0	0	0	0	0	0	0	0	0	0	0	0	0	0	0	0	0
0	0	0	0	0	0	0	0	0	0	0	0	0	0	0	0	0	0	0	0
0	0	0	0	0	0	0	0	0	0	0	0	0	0	0	0	0	0	0	0
0	0	0	0	0	0	0	0	0	0	0	0	0	0	0	0	0	0	0	0
0	0	0	0	0	0	0	0	0	0	0	0	0	0	0	0	0	0	0	0
0	0	0	0	0	0	0	0	0	0	0	0	0	0	0	0	0	0	0	0
0	0	0	0	0	0	0	0	0	0	0	0	0	0	0	0	0	0	0	0
0	0	0	0	0	0	0	0	0	0	0	0	0	0	0	0	0	0	0	0
0	0	0	0	0	0	0	0	0	0	0	0	0	0	0	0	0	0	0	0
0	0	0	0	0	0	0	0	0	0	0	0	0	0	0	0	0	0	0	0
0	0	0	0	0	0	0	0	0	0	0	0	0	0	0	0	0	0	0	0
0	0	0	0	0	0	0	0	0	0	0	0	0	0	0	0	0	0	0	0
0	0	0	0	0	0	0	0	0	0	0	0	0	0	0	0	0	0	0	0
0	0	0	0	0	0	0	0	0	0	0	0	0	0	0	0	0	0	0	0
0	0	0	0	0	0	0	0	0	0	0	0	0	0	0	0	0	0	0	0
0	0	0	0	0	0	0	0	0	0	0	0	0	0	0	0	0	0	0	0
0	0	0	0	0	0	0	0	0	0	0	0	0	0	0	0	0	0	0	0
0	0	0	0	0	0	0	0	0	0	0	0	0	0	0	0	0	0	0	0
0	0	0	0	0	0	0	0	0	0	0	0	0	0	0	0	0	0	0	0
0	0	0	0	0	0	0	0	0	0	0	0	0	0	0	0	0	0	0	0
0	0	0	0	0	0	0	0	0	0	0	0	0	0	0	0	0	0	0	0
0	0	0	0	0	0	0	0	0	0	0	0	0	0	0	0	0	0	0	0
0	0	0	0	0	0	0	0	0	0	0	0	0	0	0	0	0	0	0	0
0	0	0	0	0	0	0	0	0	0	0	0	0	0	0	0	0	0	0	0
0	0	0	0	0	0	0	0	0	0	0	0	0	0	0	0	0	0	0	0
0	0	0	0	0	0	0	0	0	0	0	0	0	0	0	0	0	0	0	0
0	0	0	0	0	0	0	0	0	0	0	0	0	0	0	0	0	0	0	0
0	0	0	0	0	0	0	0	0	0	0	0	0	0	0	0	0	0	0	0
0	0	0	0	0	0	0	0	0	0	0	0	0	0	0	0	0	0	0	0
0	0	0	0	0	0	0	0	0	0	0	0	0	0	0	0	0	0	0	0
0	0	0	0	0	0	0	0	0	0	0	0	0	0	0	0	0	0	0	0
0	0	0	0	0	0	0	0	0	0	0	0	0	0	0	0	0	0	0	0
0	0	0	0	0	0	0	0	0	0	0	0	0	0	0	0	0	0	0	0
0	0	0	0	0	0	0	0	0	0	0	0	0	0	0	0	0	0	0	0
0	0	0	0	0	0	0	0	0	0	0	0	0	0	0	0	0	0	0	0
0	0	0	0	0	0	0	0	0	0	0	0	0	0	0	0	0	0	0	0
0	0	0	0	0	0	0	0	0	0	0	0	0	0	0	0	0	0	0	0
0	0	0	0	0	0	0	0	0	0	0	0	0	0	0	0	0	0	0	0
0	0	0	0	0	0	0	0	0	0	0	0	0	0	0	0	0	0	0	0
0	0	0	0	0	0	0	0	0	0	0	0	0	0	0	0	0	0	0	0
0	0	0	0	0	0	0	0	0	0	0	0	0	0	0	0	0	0	0	0
0	0	0	0	0	0	0	0	0	0	0	0	0	0	0	0	0	0	0	0
0	0	0	0	0	0	0	0	0	0	0	0	0	0	0	0	0	0	0	0
0	0	0	0	0	0	0	0	0	0	0	0	0	0	0	0	0	0	0	0
0	0	0	0	0	0	0	0	0	0	0	0	0	0	0	0	0	0	0	0
0	0	0	0	0	0	0	0	0	0	0	0	0	0	0	0	0	0	0	0
0	0	0	0	0	0	0	0	0	0	0	0	0	0	0	0	0	0	0	0
0	0	0	0	0	0	0	0	0	0	0	0	0	0	0	0	0	0	0	0
0	0	0	0	0	0	0	0	0	0	0	0	0	0	0	0	0	0	0	0
0	0	0	0	0	0	0	0	0	0	0	0	0	0	0	0	0	0	0	0
0	0	0	0	0	0	0	0	0	0	0	0	0	0	0	0	0	0	0	0
0	0	0	0	0	0	0	0	0	0	0	0	0	0	0	0	0	0	0	0
0	0	0	0	0	0	0	0	0	0	0	0	0	0	0	0	0	0	0	0
0	0	0	0	0	0	0	0	0	0	0	0	0	0	0	0	0	0	0	0
0	0	0	0	0	0	0	0	0	0	0	0	0	0	0	0	0	0	0	0
0	0	0	0	0	0	0	0	0	0	0	0	0	0	0	0	0	0	0	0
0	0	0	0	0	0	0	0	0	0	0	0	0	0	0	0	0	0	0	0
0	0	0	0	0	0	0	0	0	0	0	0	0	0	0	0	0	0	0	0
0	0	0	0	0	0	0	0	0	0	0	0	0	0	0	0	0	0	0	0
0	0	0	0	0	0	0	0	0	0	0	0	0	0	0	0	0	0	0	0
0	0	0	0	0	0	0	0	0	0	0	0	0	0	0	0	0	0	0	0
0	0	0	0	0	0	0	0	0	0	0	0	0	0	0	0	0	0	0	0
0	0	0	0	0	0	0	0	0	0	0	0	0	0	0	0	0	0	0	0
0	0	0	0	0	0	0	0	0	0	0	0	0	0	0	0	0	0	0	0
0	0	0	0	0	0	0	0	0	0	0	0	0	0	0	0	0	0	0	0
0	0	0	0	0	0	0	0	0	0	0	0	0	0	0	0	0	0	0	0
0	0	0	0	0	0	0	0	0	0	0	0	0	0	0	0	0	0	0	0
0	0	0	0	0	0	0	0	0	0	0	0	0	0	0	0	0	0	0	0
0	0	0	0	0	0	0	0	0	0	0	0	0	0	0	0	0	0	0	0
0	0	0	0	0	0	0	0	0	0	0	0	0	0	0	0	0	0	0	0
0	0	0	0	0	0	0	0	0	0	0	0	0	0	0	0	0	0	0	0
0	0	0	0	0	0	0	0	0	0	0	0	0	0	0	0	0	0	0	0
0	0	0	0	0	0	0	0	0	0	0	0	0	0	0	0	0	0	0	0
0	0	0	0	0	0	0	0	0	0	0	0	0	0	0	0	0	0	0	0
0	0	0	0	0	0	0	0	0	0	0	0	0	0	0	0	0	0	0	0
0	0	0	0	0	0	0	0	0	0	0	0	0	0	0	0	0	0	0	0
0	0	0	0	0	0	0	0	0	0	0	0	0	0	0	0	0	0	0	0
0	0	0	0	0	0	0	0	0	0	0	0	0	0	0	0	0	0	0	0
0	0	0	0	0	0	0	0	0	0	0	0	0	0	0	0	0	0	0	0
0	0	0	0	0	0	0	0	0	0	0	0	0	0	0	0	0	0	0	0
0	0	0	0	0	0	0	0	0	0	0	0	0	0	0	0	0	0	0	0
0	0	0	0	0	0	0	0	0	0	0	0	0	0	0	0	0	0	0	0
0	0	0	0	0	0	0	0	0	0	0	0	0	0	0	0	0	0	0	0
0	0	0	0	0	0	0	0	0	0	0	0	0	0	0	0	0	0	0	0
0	0	0	0	0	0	0	0	0	0	0	0	0	0	0	0	0	0	0	0
0	0	0	0	0	0	0	0	0	0	0	0	0	0	0	0	0	0	0	0
0	0	0	0	0	0	0	0	0	0	0	0	0	0	0	0	0	0	0	0
0	0	0	0	0	0	0	0	0	0	0	0	0	0	0	0	0	0	0	0
0	0	0	0	0	0	0	0	0	0	0	0	0	0	0	0	0	0	0	0
0	0	0	0	0	0	0	0	0	0	0	0	0	0	0	0	0	0	0	0
0	0	0	0	0	0	0	0	0	0	0	0	0	0	0	0	0	0	0	0
0	0	0	0	0	0	0	0	0	0	0	0	0	0	0	0	0	0	0	0
0	0	0	0	0	0	0	0	0	0	0	0	0	0	0	0	0	0	0	0
0	0	0	0	0	0	0	0	0	0	0	0	0	0	0	0	0	0	0	0
0	0	0	0	0	0	0	0	0	0	0	0	0	0	0	0	0	0	0	0
0	0	0	0	0	0	0	0	0	0	0	0	0	0	0	0	0	0	0	0
-196	-100	0	0	0	0	0	0	0	0	0	0	0	0	0	0	0	0	0	0
0	0	0	0	0	0	0	0	0	0	0	0	0	0	0	0	0	0	0	0
0	0	0	0	0	0	0	0	0	0	0	0	0	0	0	0	0	0	0	0
0	0	0	0	0	0	0	0	0	0	0	0	0	0	0	0	0	0	0	0
0	0	0	0	0	0	0	0	0	0	0	0	0	0	0	0	0	0	0	0
0	0	0	0	0	0	0	0	0	0	0	0	0	0	0	0	0	0	0	0
0	0	0	0	0	0	0	0	0	0	0	0	0	0	0	0	0	0	0	0
0	0	0	0	0	0	0	0	0	0	0	0	0	0	0	0	0	0	0	0
0	0	0	0	0	0	0	0	0	0	0	0	0	0	0	0	0	0	0	0
0	0	0	0	0	0	0	0	0	0	0	0	0	0	0	0	0	0	0	0
0	0	0	0	0	0	0	0	0	0	0	0	0	0	0	0	0	0	0	0
0	0	0	0	0	0	0	0	0	0	0	0	0	0	0	0	0	0	0	0
0	0	0	0	0	0	0	0	0	0	0	0	0	0	0	0	0	0	0	0
0	0	0	0	0	0	0	0	0	0	0	0	0	0	0	0	0	0	0	0
0	0	0	0	0	0	0	0	0	0	0	0	0	0	0	0	0	0	0	0
0	0	0	0	0	0	0	0	0	0	0	0	0	0	0	0	0	0	0	0
0	0	0	0	0	0	0	0	0	0	0	0	0	0	0	0	0	0	0	0
0	0	0	0	0	0	0	0	0	0	0	0	0	0	0	0	0	0	0	0
0	0	0	0	0	0	0	0	0	0	0	0	0	0	0	0	0	0	0	0
0	0	0	0	0	0	0	0	0	0	0	0	0	0	0	0	0	0	0	0
0	0	0	0	0	0	0	0	0	0	0	0	0	0	0	0	0	0	0	0
0	0	0	0	0	0	0	0	0	0	0	0	0	0	0	0	0	0	0	0
0	0	0	0	0	0	0	0	0	0	0	0	0	0	0	0	0	0	0	0
0	0	0	0	0	0	0	0	0	0	0	0	0	0	0	0	0	0	0	0
0	0	0	0	0	0	0	0	0	0	0	0	0	0	0	0	0	0	0	0
0	0	0	0	0	0	0	0	0	0	0	0	0	0	0	0	0	0	0	0
0	0	0	0	0	0	0	0	0	0	0	0	0	0	0	0	0	0	0	0
0	0	0	0	0	0	0	0	0	0	0	0	0	0	0	0	0	0	0	0
0	0	0	0	0	0	0	0	0	0	0	0	0	0	0	0	0	0	0	0
0	0	0	0	0	0	0	0	0	0	0	0	0	0	0	0	0	0	0	0
0	0	0	0	0	0	0	0	0	0	0	0	0	0	0	0	0	0	0	0
0	0	0	0	0	0	0	0	0	0	0	0	0	0	0	0	0	0	0	0
0	0	0	0	0	0	0	0	0	0	0	0	0	0	0	0	0	0	0	0
0	0	0	0	0	0	0	0	0	0	0	0	0	0	0	0	0	0	0	0
0	0	0	0	0	0	0	0	0	0	0	0	0	0	0	0	0	0	0	0
0	0	0	0	0	0	0	0	0	0	0	0	0	0	0	0	0	0	0	0
0	0	0	0	0	0	0	0	0	0	0	0	0	0	0	0	0	0	0	0
0	0	0	0	0	0	0	0	0	0	0	0	0	0	0	0	0	0	0	0
0	0	0	0	0	0	0	0	0	0	0	0	0	0	0	0	0	0	0	0
0	0	0	0	0	0	0	0	0	0	0	0	0	0	0	0	0	0	0	0
0	0	0	0	0	0	0	0	0	0	0	0	0	0	0	0	0	0	0	0
0	0	0	0	0	0	0	0	0	0	0	0	0	0	0	0	0	0	0	0
0	0	0	0	0	0	0	0	0	0	0	0	0	0	0	0	0	0	0	0
0	0	0	0	0	0	0	0	0	0	0	0	0	0	0	0	0	0	0	0
0	0	0	0	0	0	0	0	0	0	0	0	0	0	0	0	0	0	0	0
0	0	0	0	0	0	0	0	0	0	0	0	0	0	0	0	0	0	0	0
0	0	0	0	0	0	0	0	0	0	0	0	0	0	0	0	0	0	0	0
0	0	0	0	0	0	0	0	0	0	0	0	0	0	0	0	0	0	0	0
0	0	0	0	0	0	0	0	0	0	0	0	0	0	0	0	0	0	0	0
0	0	0	0	0	0	0	0	0	0	0	0	0	0	0	0	0	0	0	0
0	0	0	0	0	0	0	0	0	0	0	0	0	0	0	0	0	0	0	0
0	0	0	0	0	0	0	0	0	0	0	0	0	0	0	0	0	0	0	0
0	0	0	0	0	0	0	0	0	0	0	0	0	0	0	0	0	0	0	0
0	0	0	0	0	0	0	0	0	0	0	0	0	0	0	0	0	0	0	0
0	0	0	0	0	0	0	0	0	0	0	0	0	0	0	0	0	0	0	0
0	0	0	0	0	0	0	0	0	0	0	0	0	0	0	0	0	0	0	0
0	0	0	0	0	0	0	0	0	0	0	0	0	0	0	0	0	0	0	0
0	0	0	0	0	0	0	0	0	0	0	0	0	0	0	0	0	0	0	0
-1.38	-0.407	-0.4	0	0	0	0	0	0	0	0	0	0	0	0	0	0	0	0	0
0	0	0	0	0	0	0	0	0	0	0	0	0	0	0	0	0	0	0	0
0	0	0	0	0	0	0	0	0	0	0	0	0	0	0	0	0	0	0	0
0	0	0	0	0	0	0	0	0	0	0	0	0	0	0	0	0	0	0	0
0	0	0	0	0	0	0	0	0	0	0	0	0	0	0	0	0	0	0	0
0	0	0	0	0	0	0	0	0	0	0	0	0	0	0	0	0	0	0	0
0	0	0	0	0	0	0	0	0	0	0	0	0	0	0	0	0	0	0	0
0	0	0	0	0	0	0	0	0	0	0	0	0	0	0	0	0	0	0	0
0	0	0	0	0	0	0	0	0	0	0	0	0	0	0	0	0	0	0	0
0	0	0	0	0	0	0	0	0	0	0	0	0	0	0	0	0	0	0	0
0	0	0	0	0	0	0	0	0	0	0	0	0	0	0	0	0	0	0	0
0	0	0	0	0	0	0	0	0	0	0	0	0	0	0	0	0	0	0	0
0	0	0	0	0	0	0	0	0	0	0	0	0	0	0	0	0	0	0	0
0	0	0	0	0	0	0	0	0	0	0	0	0	0	0	0	0	0	0	0
0	0	0	0	0	0	0	0	0	0	0	0	0	0	0	0	0	0	0	0
0	0	0	0	0	0	0	0	0	0	0	0	0	0	0	0	0	0	0	0
NaN	NaN	NaN	NaN	NaN	NaN	NaN	NaN	NaN	NaN	NaN	NaN	NaN	NaN	NaN	NaN	NaN	NaN	NaN	NaN
0	0	0	0	0	0	0	0	0	0	0	0	0	0	0	0	0	0	0	0
0	0	0	0	0	0	0	0	0	0	0	0	0	0	0	0	0	0	0	0
0	0	0	0	0	0	0	0	0	0	0	0	0	0	0	0	0	0	0	0
0	0	0	0	0	0	0	0	0	0	0	0	0	0	0	0	0	0	0	0
0	0	0	0	0	0	0	0	0	0	0	0	0	0	0	0	0	0	0	0
0	0	0	0	0	0	0	0	0	0	0	0	0	0	0	0	0	0	0	0
0	0	0	0	0	0	0	0	0	0	0	0	0	0	0	0	0	0	0	0
0	0	0	0	0	0	0	0	0	0	0	0	0	0	0	0	0	0	0	0
0	0	0	0	0	0	0	0	0	0	0	0	0	0	0	0	0	0	0	0
0	0	0	0	0	0	0	0	0	0	0	0	0	0	0	0	0	0	0	0
0	0	0	0	0	0	0	0	0	0	0	0	0	0	0	0	0	0	0	0
0	0	0	0	0	0	0	0	0	0	0	0	0	0	0	0	0	0	0	0
0	0	0	0	0	0	0	0	0	0	0	0	0	0	0	0	0	0	0	0
NaN	NaN	NaN	NaN	NaN	NaN	NaN	NaN	NaN	NaN	NaN	NaN	NaN	NaN	NaN	NaN	NaN	NaN	NaN	NaN
0	0	0	0	0	0	0	0	0	0	0	0	0	0	0	0	0	0	0	0
0	0	0	0	0	0	0	0	0	0	0	0	0	0	0	0	0	0	0	0
0	0	0	0	0	0	0	0	0	0	0	0	0	0	0	0	0	0	0	0
0	0	0	0	0	0	0	0	0	0	0	0	0	0	0	0	0	0	0	0
0	0	0	0	0	0	0	0	0	0	0	0	0	0	0	0	0	0	0	0
0	0	0	0	0	0	0	0	0	0	0	0	0	0	0	0	0	0	0	0
0	0	0	0	0	0	0	0	0	0	0	0	0	0	0	0	0	0	0	0
0	0	0	0	0	0	0	0	0	0	0	0	0	0	0	0	0	0	0	0
0	0	0	0	0	0	0	0	0	0	0	0	0	0	0	0	0	0	0	0
0	0	0	0	0	0	0	0	0	0	0	0	0	0	0	0	0	0	0	0
0	0	0	0	0	0	0	0	0	0	0	0	0	0	0	0	0	0	0	0
0	0	0	0	0	0	0	0	0	0	0	0	0	0	0	0	0	0	0	0
0	0	0	0	0	0	0	0	0	0	0	0	0	0	0	0	0	0	0	0
0	0	0	0	0	0	0	0	0	0	0	0	0	0	0	0	0	0	0	0
0	0	0	0	0	0	0	0	0	0	0	0	0	0	0	0	0	0	0	0
0	0	0	0	0	0	0	0	0	0	0	0	0	0	0	0	0	0	0	0
0	0	0	0	0	0	0	0	0	0	0	0	0	0	0	0	0	0	0	0
0	0	0	0	0	0	0	0	0	0	0	0	0	0	0	0	0	0	0	0
0	0	0	0	0	0	0	0	0	0	0	0	0	0	0	0	0	0	0	0
0	0	0	0	0	0	0	0	0	0	0	0	0	0	0	0	0	0	0	0
0	0	0	0	0	0	0	0	0	0	0	0	0	0	0	0	0	0	0	0
0	0	0	0	0	0	0	0	0	0	0	0	0	0	0	0	0	0	0	0
0	0	0	0	0	0	0	0	0	0	0	0	0	0	0	0	0	0	0	0
0	0	0	0	0	0	0	0	0	0	0	0	0	0	0	0	0	0	0	0
0	0	0	0	0	0	0	0	0	0	0	0	0	0	0	0	0	0	0	0
0	0	0	0	0	0	0	0	0	0	0	0	0	0	0	0	0	0	0	0
0	0	0	0	0	0	0	0	0	0	0	0	0	0	0	0	0	0	0	0
0	0	0	0	0	0	0	0	0	0	0	0	0	0	0	0	0	0	0	0
0	0	0	0	0	0	0	0	0	0	0	0	0	0	0	0	0	0	0	0
0	0	0	0	0	0	0	0	0	0	0	0	0	0	0	0	0	0	0	0
0	0	0	0	0	0	0	0	0	0	0	0	0	0	0	0	0	0	0	0
0	0	0	0	0	0	0	0	0	0	0	0	0	0	0	0	0	0	0	0
0	0	0	0	0	0	0	0	0	0	0	0	0	0	0	0	0	0	0	0
0	0	0	0	0	0	0	0	0	0	0	0	0	0	0	0	0	0	0	0
0	0	0	0	0	0	0	0	0	0	0	0	0	0	0	0	0	0	0	0
0	0	0	0	0	0	0	0	0	0	0	0	0	0	0	0	0	0	0	0
0	0	0	0	0	0	0	0	0	0	0	0	0	0	0	0	0	0	0	0
0	0	0	0	0	0	0	0	0	0	0	0	0	0	0	0	0	0	0	0
0	0	0	0	0	0	0	0	0	0	0	0	0	0	0	0	0	0	0	0
0	0	0	0	0	0	0	0	0	0	0	0	0	0	0	0	0	0	0	0
0	0	0	0	0	0	0	0	0	0	0	0	0	0	0	0	0	0	0	0
0	0	0	0	0	0	0	0	0	0	0	0	0	0	0	0	0	0	0	0
0	0	0	0	0	0	0	0	0	0	0	0	0	0	0	0	0	0	0	0
1	0	0	0	0	0	0	0	0	0	0	0	0	0	0	0	0	0	0	0
0	0	0	0	0	0	0	0	0	0	0	0	0	0	0	0	0	0	0	0
0	0	0	0	0	0	0	0	0	0	0	0	0	0	0	0	0	0	0	0
0	0	0	0	0	0	0	0	0	0	0	0	0	0	0	0	0	0	0	0
0	0	0	0	0	0	0	0	0	0	0	0	0	0	0	0	0	0	0	0
0	0	0	0	0	0	0	0	0	0	0	0	0	0	0	0	0	0	0	0
0	0	0	0	0	0	0	0	0	0	0	0	0	0	0	0	0	0	0	0
0	0	0	0	0	0	0	0	0	0	0	0	0	0	0	0	0	0	0	0
0	0	0	0	0	0	0	0	0	0	0	0	0	0	0	0	0	0	0	0
0	0	0	0	0	0	0	0	0	0	0	0	0	0	0	0	0	0	0	0
0	0	0	0	0	0	0	0	0	0	0	0	0	0	0	0	0	0	0	0
0	0	0	0	0	0	0	0	0	0	0	0	0	0	0	0	0	0	0	0
0	0	0	0	0	0	0	0	0	0	0	0	0	0	0	0	0	0	0	0
0	0	0	0	0	0	0	0	0	0	0	0	0	0	0	0	0	0	0	0
0	0	0	0	0	0	0	0	0	0	0	0	0	0	0	0	0	0	0	0
0	0	0	0	0	0	0	0	0	0	0	0	0	0	0	0	0	0	0	0
0	0	0	0	0	0	0	0	0	0	0	0	0	0	0	0	0	0	0	0
0	0	0	0	0	0	0	0	0	0	0	0	0	0	0	0	0	0	0	0
0	0	0	0	0	0	0	0	0	0	0	0	0	0	0	0	0	0	0	0
0	0	0	0	0	0	0	0	0	0	0	0	0	0	0	0	0	0	0	0
0	0	0	0	0	0	0	0	0	0	0	0	0	0	0	0	0	0	0	0
0	0	0	0	0	0	0	0	0	0	0	0	0	0	0	0	0	0	0	0
0	0	0	0	0	0	0	0	0	0	0	0	0	0	0	0	0	0	0	0
0	0	0	0	0	0	0	0	0	0	0	0	0	0	0	0	0	0	0	0
0	0	0	0	0	0	0	0	0	0	0	0	0	0	0	0	0	0	0	0
0	0	0	0	0	0	0	0	0	0	0	0	0	0	0	0	0	0	0	0
0	0	0	0	0	0	0	0	0	0	0	0	0	0	0	0	0	0	0	0
0	0	0	0	0	0	0	0	0	0	0	0	0	0	0	0	0	0	0	0
0	0	0	0	0	0	0	0	0	0	0	0	0	0	0	0	0	0	0	0
0	0	0	0	0	0	0	0	0	0	0	0	0	0	0	0	0	0	0	0
0	0	0	0	0	0	0	0	0	0	0	0	0	0	0	0	0	0	0	0
0	0	0	0	0	0	0	0	0	0	0	0	0	0	0	0	0	0	0	0
0	0	0	0	0	0	0	0	0	0	0	0	0	0	0	0	0	0	0	0
0	0	0	0	0	0	0	0	0	0	0	0	0	0	0	0	0	0	0	0
0	0	0	0	0	0	0	0	0	0	0	0	0	0	0	0	0	0	0	0
0	0	0	0	0	0	0	0	0	0	0	0	0	0	0	0	0	0	0	0
0	0	0	0	0	0	0	0	0	0	0	0	0	0	0	0	0	0	0	0
0	0	0	0	0	0	0	0	0	0	0	0	0	0	0	0	0	0	0	0
0	0	0	0	0	0	0	0	0	0	0	0	0	0	0	0	0	0	0	0
0	0	0	0	0	0	0	0	0	0	0	0	0	0	0	0	0	0	0	0
0	0	0	0	0	0	0	0	0	0	0	0	0	0	0	0	0	0	0	0
0	0	0	0	0	0	0	0	0	0	0	0	0	0	0	0	0	0	0	0
0	0	0	0	0	0	0	0	0	0	0	0	0	0	0	0	0	0	0	0
0	0	0	0	0	0	0	0	0	0	0	0	0	0	0	0	0	0	0	0
0	0	0	0	0	0	0	0	0	0	0	0	0	0	0	0	0	0	0	0
0	0	0	0	0	0	0	0	0	0	0	0	0	0	0	0	0	0	0	0
0	0	0	0	0	0	0	0	0	0	0	0	0	0	0	0	0	0	0	0
0	0	0	0	0	0	0	0	0	0	0	0	0	0	0	0	0	0	0	0
0	0	0	0	0	0	0	0	0	0	0	0	0	0	0	0	0	0	0	0
0	0	0	0	0	0	0	0	0	0	0	0	0	0	0	0	0	0	0	0
0	0	0	0	0	0	0	0	0	0	0	0	0	0	0	0	0	0	0	0
0	0	0	0	0	0	0	0	0	0	0	0	0	0	0	0	0	0	0	0
0	0	0	0	0	0	0	0	0	0	0	0	0	0	0	0	0	0	0	0
0	0	0	0	0	0	0	0	0	0	0	0	0	0	0	0	0	0	0	0
0	0	0	0	0	0	0	0	0	0	0	0	0	0	0	0	0	0	0	0
0	0	0	0	0	0	0	0	0	0	0	0	0	0	0	0	0	0	0	0
0	0	0	0	0	0	0	0	0	0	0	0	0	0	0	0	0	0	0	0
0	0	0	0	0	0	0	0	0	0	0	0	0	0	0	0	0	0	0	0
0	0	0	0	0	0	0	0	0	0	0	0	0	0	0	0	0	0	0	0
0	0	0	0	0	0	0	0	0	0	0	0	0	0	0	0	0	0	0	0
0	0	0	0	0	0	0	0	0	0	0	0	0	0	0	0	0	0	0	0
0	0	0	0	0	0	0	0	0	0	0	0	0	0	0	0	0	0	0	0
0	0	0	0	0	0	0	0	0	0	0	0	0	0	0	0	0	0	0	0
0	0	0	0	0	0	0	0	0	0	0	0	0	0	0	0	0	0	0	0
0	0	0	0	0	0	0	0	0	0	0	0	0	0	0	0	0	0	0	0
0	0	0	0	0	0	0	0	0	0	0	0	0	0	0	0	0	0	0	0
0	0	0	0	0	0	0	0	0	0	0	0	0	0	0	0	0	0	0	0
0	0	0	0	0	0	0	0	0	0	0	0	0	0	0	0	0	0	0	0
0	0	0	0	0	0	0	0	0	0	0	0	0	0	0	0	0	0	0	0
0	0	0	0	0	0	0	0	0	0	0	0	0	0	0	0	0	0	0	0
0	0	0	0	0	0	0	0	0	0	0	0	0	0	0	0	0	0	0	0
0	0	0	0	0	0	0	0	0	0	0	0	0	0	0	0	0	0	0	0
0	0	0	0	0	0	0	0	0	0	0	0	0	0	0	0	0	0	0	0
0	0	0	0	0	0	0	0	0	0	0	0	0	0	0	0	0	0	0	0
0	0	0	0	0	0	0	0	0	0	0	0	0	0	0	0	0	0	0	0
0	0	0	0	0	0	0	0	0	0	0	0	0	0	0	0	0	0	0	0
0	0	0	0	0	0	0	0	0	0	0	0	0	0	0	0	0	0	0	0
0	0	0	0	0	0	0	0	0	0	0	0	0	0	0	0	0	0	0	0
0	0	0	0	0	0	0	0	0	0	0	0	0	0	0	0	0	0	0	0
0	0	0	0	0	0	0	0	0	0	0	0	0	0	0	0	0	0	0	0
0	0	0	0	0	0	0	0	0	0	0	0	0	0	0	0	0	0	0	0
0	0	0	0	0	0	0	0	0	0	0	0	0	0	0	0	0	0	0	0
0	0	0	0	0	0	0	0	0	0	0	0	0	0	0	0	0	0	0	0
0	0	0	0	0	0	0	0	0	0	0	0	0	0	0	0	0	0	0	0
0	0	0	0	0	0	0	0	0	0	0	0	0	0	0	0	0	0	0	0
0	0	0	0	0	0	0	0	0	0	0	0	0	0	0	0	0	0	0	0
0	0	0	0	0	0	0	0	0	0	0	0	0	0	0	0	0	0	0	0
0	0	0	0	0	0	0	0	0	0	0	0	0	0	0	0	0	0	0	0
0	0	0	0	0	0	0	0	0	0	0	0	0	0	0	0	0	0	0	0
0	0	0	0	0	0	0	0	0	0	0	0	0	0	0	0	0	0	0	0
0	0	0	0	0	0	0	0	0	0	0	0	0	0	0	0	0	0	0	0
0	0	0	0	0	0	0	0	0	0	0	0	0	0	0	0	0	0	0	0
0	0	0	0	0	0	0	0	0	0	0	0	0	0	0	0	0	0	0	0
0	0	0	0	0	0	0	0	0	0	0	0	0	0	0	0	0	0	0	0
0	0	0	0	0	0	0	0	0	0	0	0	0	0	0	0	0	0	0	0
0	0	0	0	0	0	0	0	0	0	0	0	0	0	0	0	0	0	0	0
0	0	0	0	0	0	0	0	0	0	0	0	0	0	0	0	0	0	0	0
0	0	0	0	0	0	0	0	0	0	0	0	0	0	0	0	0	0	0	0
0	0	0	0	0	0	0	0	0	0	0	0	0	0	0	0	0	0	0	0
0	0	0	0	0	0	0	0	0	0	0	0	0	0	0	0	0	0	0	0
0	0	0	0	0	0	0	0	0	0	0	0	0	0	0	0	0	0	0	0
0	0	0	0	0	0	0	0	0	0	0	0	0	0	0	0	0	0	0	0
0	0	0	0	0	0	0	0	0	0	0	0	0	0	0	0	0	0	0	0
0	0	0	0	0	0	0	0	0	0	0	0	0	0	0	0	0	0	0	0
0	0	0	0	0	0	0	0	0	0	0	0	0	0	0	0	0	0	0	0
0	0	0	0	0	0	0	0	0	0	0	0	0	0	0	0	0	0	0	0
0	0	0	0	0	0	0	0	0	0	0	0	0	0	0	0	0	0	0	0
0	0	0	0	0	0	0	0	0	0	0	0	0	0	0	0	0	0	0	0
0	0	0	0	0	0	0	0	0	0	0	0	0	0	0	0	0	0	0	0
0	0	0	0	0	0	0	0	0	0	0	0	0	0	0	0	0	0	0	0
0	0	0	0	0	0	0	0	0	0	0	0	0	0	0	0	0	0	0	0
0	0	0	0	0	0	0	0	0	0	0	0	0	0	0	0	0	0	0	0
0	0	0	0	0	0	0	0	0	0	0	0	0	0	0	0	0	0	0	0
0	0	0	0	0	0	0	0	0	0	0	0	0	0	0	0	0	0	0	0
0	0	0	0	0	0	0	0	0	0	0	0	0	0	0	0	0	0	0	0
0	0	0	0	0	0	0	0	0	0	0	0	0	0	0	0	0	0	0	0
0	0	0	0	0	0	0	0	0	0	0	0	0	0	0	0	0	0	0	0
0	0	0	0	0	0	0	0	0	0	0	0	0	0	0	0	0	0	0	0
0	0	0	0	0	0	0	0	0	0	0	0	0	0	0	0	0	0	0	0
0	0	0	0	0	0	0	0	0	0	0	0	0	0	0	0	0	0	0	0
0	0	0	0	0	0	0	0	0	0	0	0	0	0	0	0	0	0	0	0
0	0	0	0	0	0	0	0	0	0	0	0	0	0	0	0	0	0	0	0
0	0	0	0	0	0	0	0	0	0	0	0	0	0	0	0	0	0	0	0
0	0	0	0	0	0	0	0	0	0	0	0	0	0	0	0	0	0	0	0
0	0	0	0	0	0	0	0	0	0	0	0	0	0	0	0	0	0	0	0
0	0	0	0	0	0	0	0	0	0	0	0	0	0	0	0	0	0	0	0
0	0	0	0	0	0	0	0	0	0	0	0	0	0	0	0	0	0	0	0
0	0	0	0	0	0	0	0	0	0	0	0	0	0	0	0	0	0	0	0
0	0	0	0	0	0	0	0	0	0	0	0	0	0	0	0	0	0	0	0
0	0	0	0	0	0	0	0	0	0	0	0	0	0	0	0	0	0	0	0
0	0	0	0	0	0	0	0	0	0	0	0	0	0	0	0	0	0	0	0
0	0	0	0	0	0	0	0	0	0	0	0	0	0	0	0	0	0	0	0
0	0	0	0	0	0	0	0	0	0	0	0	0	0	0	0	0	0	0	0
0	0	0	0	0	0	0	0	0	0	0	0	0	0	0	0	0	0	0	0
0	0	0	0	0	0	0	0	0	0	0	0	0	0	0	0	0	0	0	0
0	0	0	0	0	0	0	0	0	0	0	0	0	0	0	0	0	0	0	0
0	0	0	0	0	0	0	0	0	0	0	0	0	0	0	0	0	0	0	0
0	0	0	0	0	0	0	0	0	0	0	0	0	0	0	0	0	0	0	0
0	0	0	0	0	0	0	0	0	0	0	0	0	0	0	0	0	0	0	0
0	0	0	0	0	0	0	0	0	0	0	0	0	0	0	0	0	0	0	0
0	0	0	0	0	0	0	0	0	0	0	0	0	0	0	0	0	0	0	0
0	0	0	0	0	0	0	0	0	0	0	0	0	0	0	0	0	0	0	0
0	0	0	0	0	0	0	0	0	0	0	0	0	0	0	0	0	0	0	0
0	0	0	0	0	0	0	0	0	0	0	0	0	0	0	0	0	0	0	0
0	0	0	0	0	0	0	0	0	0	0	0	0	0	0	0	0	0	0	0
0	0	0	0	0	0	0	0	0	0	0	0	0	0	0	0	0	0	0	0
0	0	0	0	0	0	0	0	0	0	0	0	0	0	0	0	0	0	0	0
0	0	0	0	0	0	0	0	0	0	0	0	0	0	0	0	0	0	0	0
0	0	0	0	0	0	0	0	0	0	0	0	0	0	0	0	0	0	0	0
0	0	0	0	0	0	0	0	0	0	0	0	0	0	0	0	0	0	0	0
0	0	0	0	0	0	0	0	0	0	0	0	0	0	0	0	0	0	0	0
0	0	0	0	0	0	0	0	0	0	0	0	0	0	0	0	0	0	0	0
0	0	0	0	0	0	0	0	0	0	0	0	0	0	0	0	0	0	0	0
0	0	0	0	0	0	0	0	0	0	0	0	0	0	0	0	0	0	0	0
0	0	0	0	0	0	0	0	0	0	0	0	0	0	0	0	0	0	0	0
0	0	0	0	0	0	0	0	0	0	0	0	0	0	0	0	0	0	0	0
0	0	0	0	0	0	0	0	0	0	0	0	0	0	0	0	0	0	0	0
0	0	0	0	0	0	0	0	0	0	0	0	0	0	0	0	0	0	0	0
0	0	0	0	0	0	0	0	0	0	0	0	0	0	0	0	0	0	0	0
0	0	0	0	0	0	0	0	0	0	0	0	0	0	0	0	0	0	0	0
0	0	0	0	0	0	0	0	0	0	0	0	0	0	0	0	0	0	0	0
0	0	0	0	0	0	0	0	0	0	0	0	0	0	0	0	0	0	0	0
0	0	0	0	0	0	0	0	0	0	0	0	0	0	0	0	0	0	0	0
0	0	0	0	0	0	0	0	0	0	0	0	0	0	0	0	0	0	0	0
0	0	0	0	0	0	0	0	0	0	0	0	0	0	0	0	0	0	0	0
0	0	0	0	0	0	0	0	0	0	0	0	0	0	0	0	0	0	0	0
0	0	0	0	0	0	0	0	0	0	0	0	0	0	0	0	0	0	0	0
0	0	0	0	0	0	0	0	0	0	0	0	0	0	0	0	0	0	0	0
0	0	0	0	0	0	0	0	0	0	0	0	0	0	0	0	0	0	0	0
0	0	0	0	0	0	0	0	0	0	0	0	0	0	0	0	0	0	0	0
0	0	0	0	0	0	0	0	0	0	0	0	0	0	0	0	0	0	0	0
0	0	0	0	0	0	0	0	0	0	0	0	0	0	0	0	0	0	0	0
0	0	0	0	0	0	0	0	0	0	0	0	0	0	0	0	0	0	0	0
0	0	0	0	0	0	0	0	0	0	0	0	0	0	0	0	0	0	0	0
NaN	NaN	NaN	NaN	NaN	NaN	NaN	NaN	NaN	NaN	NaN	NaN	NaN	NaN	NaN	NaN	NaN	NaN	NaN	NaN
0	0	0	0	0	0	0	0	0	0	0	0	0	0	0	0	0	0	0	0
0	0	0	0	0	0	0	0	0	0	0	0	0	0	0	0	0	0	0	0
0	0	0	0	0	0	0	0	0	0	0	0	0	0	0	0	0	0	0	0
0	0	0	0	0	0	0	0	0	0	0	0	0	0	0	0	0	0	0	0
0	0	0	0	0	0	0	0	0	0	0	0	0	0	0	0	0	0	0	0
0	0	0	0	0	0	0	0	0	0	0	0	0	0	0	0	0	0	0	0
0	0	0	0	0	0	0	0	0	0	0	0	0	0	0	0	0	0	0	0
NaN	NaN	NaN	NaN	NaN	NaN	NaN	NaN	NaN	NaN	NaN	NaN	NaN	NaN	NaN	NaN	NaN	NaN	NaN	NaN
0	0	0	0	0	0	0	0	0	0	0	0	0	0	0	0	0	0	0	0
0	0	0	0	0	0	0	0	0	0	0	0	0	0	0	0	0	0	0	0
0	0	0	0	0	0	0	0	0	0	0	0	0	0	0	0	0	0	0	0
0	0	0	0	0	0	0	0	0	0	0	0	0	0	0	0	0	0	0	0
0	0	0	0	0	0	0	0	0	0	0	0	0	0	0	0	0	0	0	0
0	0	0	0	0	0	0	0	0	0	0	0	0	0	0	0	0	0	0	0
0	0	0	0	0	0	0	0	0	0	0	0	0	0	0	0	0	0	0	0
0	0	0	0	0	0	0	0	0	0	0	0	0	0	0	0	0	0	0	0
0	0	0	0	0	0	0	0	0	0	0	0	0	0	0	0	0	0	0	0
0	0	0	0	0	0	0	0	0	0	0	0	0	0	0	0	0	0	0	0
0	0	0	0	0	0	0	0	0	0	0	0	0	0	0	0	0	0	0	0
0	0	0	0	0	0	0	0	0	0	0	0	0	0	0	0	0	0	0	0
0	0	0	0	0	0	0	0	0	0	0	0	0	0	0	0	0	0	0	0
0	0	0	0	0	0	0	0	0	0	0	0	0	0	0	0	0	0	0	0
0	0	0	0	0	0	0	0	0	0	0	0	0	0	0	0	0	0	0	0
0	0	0	0	0	0	0	0	0	0	0	0	0	0	0	0	0	0	0	0
0	0	0	0	0	0	0	0	0	0	0	0	0	0	0	0	0	0	0	0
0	0	0	0	0	0	0	0	0	0	0	0	0	0	0	0	0	0	0	0
0	0	0	0	0	0	0	0	0	0	0	0	0	0	0	0	0	0	0	0
0	0	0	0	0	0	0	0	0	0	0	0	0	0	0	0	0	0	0	0
0	0	0	0	0	0	0	0	0	0	0	0	0	0	0	0	0	0	0	0
0	0	0	0	0	0	0	0	0	0	0	0	0	0	0	0	0	0	0	0
0	0	0	0	0	0	0	0	0	0	0	0	0	0	0	0	0	0	0	0
0	0	0	0	0	0	0	0	0	0	0	0	0	0	0	0	0	0	0	0
0	0	0	0	0	0	0	0	0	0	0	0	0	0	0	0	0	0	0	0
0	0	0	0	0	0	0	0	0	0	0	0	0	0	0	0	0	0	0	0
0	0	0	0	0	0	0	0	0	0	0	0	0	0	0	0	0	0	0	0
0	0	0	0	0	0	0	0	0	0	0	0	0	0	0	0	0	0	0	0
0	0	0	0	0	0	0	0	0	0	0	0	0	0	0	0	0	0	0	0
0	0	0	0	0	0	0	0	0	0	0	0	0	0	0	0	0	0	0	0
0	0	0	0	0	0	0	0	0	0	0	0	0	0	0	0	0	0	0	0
0	0	0	0	0	0	0	0	0	0	0	0	0	0	0	0	0	0	0	0
0	0	0	0	0	0	0	0	0	0	0	0	0	0	0	0	0	0	0	0
0	0	0	0	0	0	0	0	0	0	0	0	0	0	0	0	0	0	0	0
0	0	0	0	0	0	0	0	0	0	0	0	0	0	0	0	0	0	0	0
0	0	0	0	0	0	0	0	0	0	0	0	0	0	0	0	0	0	0	0
0	0	0	0	0	0	0	0	0	0	0	0	0	0	0	0	0	0	0	0
0	0	0	0	0	0	0	0	0	0	0	0	0	0	0	0	0	0	0	0
0	0	0	0	0	0	0	0	0	0	0	0	0	0	0	0	0	0	0	0
0	0	0	0	0	0	0	0	0	0	0	0	0	0	0	0	0	0	0	0
NaN	NaN	NaN	NaN	NaN	NaN	NaN	NaN	NaN	NaN	NaN	NaN	NaN	NaN	NaN	NaN	NaN	NaN	NaN	NaN
0	0	0	0	0	0	0	0	0	0	0	0	0	0	0	0	0	0	0	0
0	0	0	0	0	0	0	0	0	0	0	0	0	0	0	0	0	0	0	0
0	0	0	0	0	0	0	0	0	0	0	0	0	0	0	0	0	0	0	0
0	0	0	0	0	0	0	0	0	0	0	0	0	0	0	0	0	0	0	0
0	0	0	0	0	0	0	0	0	0	0	0	0	0	0	0	0	0	0	0
0	0	0	0	0	0	0	0	0	0	0	0	0	0	0	0	0	0	0	0
0	0	0	0	0	0	0	0	0	0	0	0	0	0	0	0	0	0	0	0
0	0	0	0	0	0	0	0	0	0	0	0	0	0	0	0	0	0	0	0
0	0	0	0	0	0	0	0	0	0	0	0	0	0	0	0	0	0	0	0
0	0	0	0	0	0	0	0	0	0	0	0	0	0	0	0	0	0	0	0
0	0	0	0	0	0	0	0	0	0	0	0	0	0	0	0	0	0	0	0
0	0	0	0	0	0	0	0	0	0	0	0	0	0	0	0	0	0	0	0
0	0	0	0	0	0	0	0	0	0	0	0	0	0	0	0	0	0	0	0
0	0	0	0	0	0	0	0	0	0	0	0	0	0	0	0	0	0	0	0
0	0	0	0	0	0	0	0	0	0	0	0	0	0	0	0	0	0	0	0
0	0	0	0	0	0	0	0	0	0	0	0	0	0	0	0	0	0	0	0
0	0	0	0	0	0	0	0	0	0	0	0	0	0	0	0	0	0	0	0
0	0	0	0	0	0	0	0	0	0	0	0	0	0	0	0	0	0	0	0
0	0	0	0	0	0	0	0	0	0	0	0	0	0	0	0	0	0	0	0
0	0	0	0	0	0	0	0	0	0	0	0	0	0	0	0	0	0	0	0
0	0	0	0	0	0	0	0	0	0	0	0	0	0	0	0	0	0	0	0
0	0	0	0	0	0	0	0	0	0	0	0	0	0	0	0	0	0	0	0
0	0	0	0	0	0	0	0	0	0	0	0	0	0	0	0	0	0	0	0
0	0	0	0	0	0	0	0	0	0	0	0	0	0	0	0	0	0	0	0
0	0	0	0	0	0	0	0	0	0	0	0	0	0	0	0	0	0	0	0
0	0	0	0	0	0	0	0	0	0	0	0	0	0	0	0	0	0	0	0
0	0	0	0	0	0	0	0	0	0	0	0	0	0	0	0	0	0	0	0
0	0	0	0	0	0	0	0	0	0	0	0	0	0	0	0	0	0	0	0
0	0	0	0	0	0	0	0	0	0	0	0	0	0	0	0	0	0	0	0
-0.113	-0.075	-0.022	0	0	-0.01	0	0	0	0	0	0	0	0	0	0	0	0	0	0
0	0	0	0	0	0	0	0	0	0	0	0	0	0	0	0	0	0	0	0
0	0	0	0	0	0	0	0	0	0	0	0	0	0	0	0	0	0	0	0
0	0	0	0	0	0	0	0	0	0	0	0	0	0	0	0	0	0	0	0
0	0	0	0	0	0	0	0	0	0	0	0	0	0	0	0	0	0	0	0
0	0	0	0	0	0	0	0	0	0	0	0	0	0	0	0	0	0	0	0
0	0	0	0	0	0	0	0	0	0	0	0	0	0	0	0	0	0	0	0
0	0	0	0	0	0	0	0	0	0	0	0	0	0	0	0	0	0	0	0
0	0	0	0	0	0	0	0	0	0	0	0	0	0	0	0	0	0	0	0
0	0	0	0	0	0	0	0	0	0	0	0	0	0	0	0	0	0	0	0
0	0	0	0	0	0	0	0	0	0	0	0	0	0	0	0	0	0	0	0
0	0	0	0	0	0	0	0	0	0	0	0	0	0	0	0	0	0	0	0
0	0	0	0	0	0	0	0	0	0	0	0	0	0	0	0	0	0	0	0
0	0	0	0	0	0	0	0	0	0	0	0	0	0	0	0	0	0	0	0
0	0	0	0	0	0	0	0	0	0	0	0	0	0	0	0	0	0	0	0
0	0	0	0	0	0	0	0	0	0	0	0	0	0	0	0	0	0	0	0
0	0	0	0	0	0	0	0	0	0	0	0	0	0	0	0	0	0	0	0
0	0	0	0	0	0	0	0	0	0	0	0	0	0	0	0	0	0	0	0
0	0	0	0	0	0	0	0	0	0	0	0	0	0	0	0	0	0	0	0
0	0	0	0	0	0	0	0	0	0	0	0	0	0	0	0	0	0	0	0
0	0	0	0	0	0	0	0	0	0	0	0	0	0	0	0	0	0	0	0
0	0	0	0	0	0	0	0	0	0	0	0	0	0	0	0	0	0	0	0
0	0	0	0	0	0	0	0	0	0	0	0	0	0	0	0	0	0	0	0
0	0	0	0	0	0	0	0	0	0	0	0	0	0	0	0	0	0	0	0
0	0	0	0	0	0	0	0	0	0	0	0	0	0	0	0	0	0	0	0
0	0	0	0	0	0	0	0	0	0	0	0	0	0	0	0	0	0	0	0
0	0	0	0	0	0	0	0	0	0	0	0	0	0	0	0	0	0	0	0
0	0	0	0	0	0	0	0	0	0	0	0	0	0	0	0	0	0	0	0
0	0	0	0	0	0	0	0	0	0	0	0	0	0	0	0	0	0	0	0
0	0	0	0	0	0	0	0	0	0	0	0	0	0	0	0	0	0	0	0
0	0	0	0	0	0	0	0	0	0	0	0	0	0	0	0	0	0	0	0
0	0	0	0	0	0	0	0	0	0	0	0	0	0	0	0	0	0	0	0
0	0	0	0	0	0	0	0	0	0	0	0	0	0	0	0	0	0	0	0
0	0	0	0	0	0	0	0	0	0	0	0	0	0	0	0	0	0	0	0
0	0	0	0	0	0	0	0	0	0	0	0	0	0	0	0	0	0	0	0
0	0	0	0	0	0	0	0	0	0	0	0	0	0	0	0	0	0	0	0
0	0	0	0	0	0	0	0	0	0	0	0	0	0	0	0	0	0	0	0
NaN	NaN	NaN	NaN	NaN	NaN	NaN	NaN	NaN	NaN	NaN	NaN	NaN	NaN	NaN	NaN	NaN	NaN	NaN	NaN
NaN	NaN	NaN	NaN	NaN	NaN	NaN	NaN	NaN	NaN	NaN	NaN	NaN	NaN	NaN	NaN	NaN	NaN	NaN	NaN
0	0	0	0	0	0	0	0	0	0	0	0	0	0	0	0	0	0	0	0
0	0	0	0	0	0	0	0	0	0	0	0	0	0	0	0	0	0	0	0
0	0	0	0	0	0	0	0	0	0	0	0	0	0	0	0	0	0	0	0
0	0	0	0	0	0	0	0	0	0	0	0	0	0	0	0	0	0	0	0
0	0	0	0	0	0	0	0	0	0	0	0	0	0	0	0	0	0	0	0
0	0	0	0	0	0	0	0	0	0	0	0	0	0	0	0	0	0	0	0
0	0	0	0	0	0	0	0	0	0	0	0	0	0	0	0	0	0	0	0
0	0	0	0	0	0	0	0	0	0	0	0	0	0	0	0	0	0	0	0
0	0	0	0	0	0	0	0	0	0	0	0	0	0	0	0	0	0	0	0
0	0	0	0	0	0	0	0	0	0	0	0	0	0	0	0	0	0	0	0
0	0	0	0	0	0	0	0	0	0	0	0	0	0	0	0	0	0	0	0
0	0	0	0	0	0	0	0	0	0	0	0	0	0	0	0	0	0	0	0
0	0	0	0	0	0	0	0	0	0	0	0	0	0	0	0	0	0	0	0
0	0	0	0	0	0	0	0	0	0	0	0	0	0	0	0	0	0	0	0
0	0	0	0	0	0	0	0	0	0	0	0	0	0	0	0	0	0	0	0
0	0	0	0	0	0	0	0	0	0	0	0	0	0	0	0	0	0	0	0
0	0	0	0	0	0	0	0	0	0	0	0	0	0	0	0	0	0	0	0
0	0	0	0	0	0	0	0	0	0	0	0	0	0	0	0	0	0	0	0
0	0	0	0	0	0	0	0	0	0	0	0	0	0	0	0	0	0	0	0
0	0	0	0	0	0	0	0	0	0	0	0	0	0	0	0	0	0	0	0
0	0	0	0	0	0	0	0	0	0	0	0	0	0	0	0	0	0	0	0
0	0	0	0	0	0	0	0	0	0	0	0	0	0	0	0	0	0	0	0
0	0	0	0	0	0	0	0	0	0	0	0	0	0	0	0	0	0	0	0
0	0	0	0	0	0	0	0	0	0	0	0	0	0	0	0	0	0	0	0
0	0	0	0	0	0	0	0	0	0	0	0	0	0	0	0	0	0	0	0
0	0	0	0	0	0	0	0	0	0	0	0	0	0	0	0	0	0	0	0
0	0	0	0	0	0	0	0	0	0	0	0	0	0	0	0	0	0	0	0
0	0	0	0	0	0	0	0	0	0	0	0	0	0	0	0	0	0	0	0
0	0	0	0	0	0	0	0	0	0	0	0	0	0	0	0	0	0	0	0
0	0	0	0	0	0	0	0	0	0	0	0	0	0	0	0	0	0	0	0
0	0	0	0	0	0	0	0	0	0	0	0	0	0	0	0	0	0	0	0
0	0	0	0	0	0	0	0	0	0	0	0	0	0	0	0	0	0	0	0
0	0	0	0	0	0	0	0	0	0	0	0	0	0	0	0	0	0	0	0
0	0	0	0	0	0	0	0	0	0	0	0	0	0	0	0	0	0	0	0
0	0	0	0	0	0	0	0	0	0	0	0	0	0	0	0	0	0	0	0
0	0	0	0	0	0	0	0	0	0	0	0	0	0	0	0	0	0	0	0
0	0	0	0	0	0	0	0	0	0	0	0	0	0	0	0	0	0	0	0
0	0	0	0	0	0	0	0	0	0	0	0	0	0	0	0	0	0	0	0
0	0	0	0	0	0	0	0	0	0	0	0	0	0	0	0	0	0	0	0
0	0	0	0	0	0	0	0	0	0	0	0	0	0	0	0	0	0	0	0
0	0	0	0	0	0	0	0	0	0	0	0	0	0	0	0	0	0	0	0
0	0	0	0	0	0	0	0	0	0	0	0	0	0	0	0	0	0	0	0
0	0	0	0	0	0	0	0	0	0	0	0	0	0	0	0	0	0	0	0
0	0	0	0	0	0	0	0	0	0	0	0	0	0	0	0	0	0	0	0
0	0	0	0	0	0	0	0	0	0	0	0	0	0	0	0	0	0	0	0
0	0	0	0	0	0	0	0	0	0	0	0	0	0	0	0	0	0	0	0
0	0	0	0	0	0	0	0	0	0	0	0	0	0	0	0	0	0	0	0
0	0	0	0	0	0	0	0	0	0	0	0	0	0	0	0	0	0	0	0
0	0	0	0	0	0	0	0	0	0	0	0	0	0	0	0	0	0	0	0
0	0	0	0	0	0	0	0	0	0	0	0	0	0	0	0	0	0	0	0
0	0	0	0	0	0	0	0	0	0	0	0	0	0	0	0	0	0	0	0
0	0	0	0	0	0	0	0	0	0	0	0	0	0	0	0	0	0	0	0
0	0	0	0	0	0	0	0	0	0	0	0	0	0	0	0	0	0	0	0
0	0	0	0	0	0	0	0	0	0	0	0	0	0	0	0	0	0	0	0
NaN	NaN	NaN	NaN	NaN	NaN	NaN	NaN	NaN	NaN	NaN	NaN	NaN	NaN	NaN	NaN	NaN	NaN	NaN	NaN
0	0	0	0	0	0	0	0	0	0	0	0	0	0	0	0	0	0	0	0
0	0	0	0	0	0	0	0	0	0	0	0	0	0	0	0	0	0	0	0
0	0	0	0	0	0	0	0	0	0	0	0	0	0	0	0	0	0	0	0
0	0	0	0	0	0	0	0	0	0	0	0	0	0	0	0	0	0	0	0
0	0	0	0	0	0	0	0	0	0	0	0	0	0	0	0	0	0	0	0
0	0	0	0	0	0	0	0	0	0	0	0	0	0	0	0	0	0	0	0
0	0	0	0	0	0	0	0	0	0	0	0	0	0	0	0	0	0	0	0
0	0	0	0	0	0	0	0	0	0	0	0	0	0	0	0	0	0	0	0
0	0	0	0	0	0	0	0	0	0	0	0	0	0	0	0	0	0	0	0
0	0	0	0	0	0	0	0	0	0	0	0	0	0	0	0	0	0	0	0
0	0	0	0	0	0	0	0	0	0	0	0	0	0	0	0	0	0	0	0
0	0	0	0	0	0	0	0	0	0	0	0	0	0	0	0	0	0	0	0
0	0	0	0	0	0	0	0	0	0	0	0	0	0	0	0	0	0	0	0
0	0	0	0	0	0	0	0	0	0	0	0	0	0	0	0	0	0	0	0
0	0	0	0	0	0	0	0	0	0	0	0	0	0	0	0	0	0	0	0
0	0	0	0	0	0	0	0	0	0	0	0	0	0	0	0	0	0	0	0
0	0	0	0	0	0	0	0	0	0	0	0	0	0	0	0	0	0	0	0
0	0	0	0	0	0	0	0	0	0	0	0	0	0	0	0	0	0	0	0
0	0	0	0	0	0	0	0	0	0	0	0	0	0	0	0	0	0	0	0
0	0	0	0	0	0	0	0	0	0	0	0	0	0	0	0	0	0	0	0
0	0	0	0	0	0	0	0	0	0	0	0	0	0	0	0	0	0	0	0
0	0	0	0	0	0	0	0	0	0	0	0	0	0	0	0	0	0	0	0
0	0	0	0	0	0	0	0	0	0	0	0	0	0	0	0	0	0	0	0
0	0	0	0	0	0	0	0	0	0	0	0	0	0	0	0	0	0	0	0
0	0	0	0	0	0	0	0	0	0	0	0	0	0	0	0	0	0	0	0
0	0	0	0	0	0	0	0	0	0	0	0	0	0	0	0	0	0	0	0
0	0	0	0	0	0	0	0	0	0	0	0	0	0	0	0	0	0	0	0
0	0	0	0	0	0	0	0	0	0	0	0	0	0	0	0	0	0	0	0
0	0	0	0	0	0	0	0	0	0	0	0	0	0	0	0	0	0	0	0
0	0	0	0	0	0	0	0	0	0	0	0	0	0	0	0	0	0	0	0
0	0	0	0	0	0	0	0	0	0	0	0	0	0	0	0	0	0	0	0
0	0	0	0	0	0	0	0	0	0	0	0	0	0	0	0	0	0	0	0
0	0	0	0	0	0	0	0	0	0	0	0	0	0	0	0	0	0	0	0
0	0	0	0	0	0	0	0	0	0	0	0	0	0	0	0	0	0	0	0
0	0	0	0	0	0	0	0	0	0	0	0	0	0	0	0	0	0	0	0
0	0	0	0	0	0	0	0	0	0	0	0	0	0	0	0	0	0	0	0
0	0	0	0	0	0	0	0	0	0	0	0	0	0	0	0	0	0	0	0
0	0	0	0	0	0	0	0	0	0	0	0	0	0	0	0	0	0	0	0
0	0	0	0	0	0	0	0	0	0	0	0	0	0	0	0	0	0	0	0
0	0	0	0	0	0	0	0	0	0	0	0	0	0	0	0	0	0	0	0
0	0	0	0	0	0	0	0	0	0	0	0	0	0	0	0	0	0	0	0
0	0	0	0	0	0	0	0	0	0	0	0	0	0	0	0	0	0	0	0
0	0	0	0	0	0	0	0	0	0	0	0	0	0	0	0	0	0	0	0
0	0	0	0	0	0	0	0	0	0	0	0	0	0	0	0	0	0	0	0
0	0	0	0	0	0	0	0	0	0	0	0	0	0	0	0	0	0	0	0
0	0	0	0	0	0	0	0	0	0	0	0	0	0	0	0	0	0	0	0
0	0	0	0	0	0	0	0	0	0	0	0	0	0	0	0	0	0	0	0
0	0	0	0	0	0	0	0	0	0	0	0	0	0	0	0	0	0	0	0
0	0	0	0	0	0	0	0	0	0	0	0	0	0	0	0	0	0	0	0
0	0	0	0	0	0	0	0	0	0	0	0	0	0	0	0	0	0	0	0
0	0	0	0	0	0	0	0	0	0	0	0	0	0	0	0	0	0	0	0
0	0	0	0	0	0	0	0	0	0	0	0	0	0	0	0	0	0	0	0
0	0	0	0	0	0	0	0	0	0	0	0	0	0	0	0	0	0	0	0
0	0	0	0	0	0	0	0	0	0	0	0	0	0	0	0	0	0	0	0
0	0	0	0	0	0	0	0	0	0	0	0	0	0	0	0	0	0	0	0
0	0	0	0	0	0	0	0	0	0	0	0	0	0	0	0	0	0	0	0
0	0	0	0	0	0	0	0	0	0	0	0	0	0	0	0	0	0	0	0
0	0	0	0	0	0	0	0	0	0	0	0	0	0	0	0	0	0	0	0
0	0	0	0	0	0	0	0	0	0	0	0	0	0	0	0	0	0	0	0
0	0	0	0	0	0	0	0	0	0	0	0	0	0	0	0	0	0	0	0
0	0	0	0	0	0	0	0	0	0	0	0	0	0	0	0	0	0	0	0
0	0	0	0	0	0	0	0	0	0	0	0	0	0	0	0	0	0	0	0
0	0	0	0	0	0	0	0	0	0	0	0	0	0	0	0	0	0	0	0
0	0	0	0	0	0	0	0	0	0	0	0	0	0	0	0	0	0	0	0
0	0	0	0	0	0	0	0	0	0	0	0	0	0	0	0	0	0	0	0
0	0	0	0	0	0	0	0	0	0	0	0	0	0	0	0	0	0	0	0
0	0	0	0	0	0	0	0	0	0	0	0	0	0	0	0	0	0	0	0
0	0	0	0	0	0	0	0	0	0	0	0	0	0	0	0	0	0	0	0
0	0	0	0	0	0	0	0	0	0	0	0	0	0	0	0	0	0	0	0
0	0	0	0	0	0	0	0	0	0	0	0	0	0	0	0	0	0	0	0
0	0	0	0	0	0	0	0	0	0	0	0	0	0	0	0	0	0	0	0
0	0	0	0	0	0	0	0	0	0	0	0	0	0	0	0	0	0	0	0
0	0	0	0	0	0	0	0	0	0	0	0	0	0	0	0	0	0	0	0
0	0	0	0	0	0	0	0	0	0	0	0	0	0	0	0	0	0	0	0
0	0	0	0	0	0	0	0	0	0	0	0	0	0	0	0	0	0	0	0
0	0	0	0	0	0	0	0	0	0	0	0	0	0	0	0	0	0	0	0
0	0	0	0	0	0	0	0	0	0	0	0	0	0	0	0	0	0	0	0
0	0	0	0	0	0	0	0	0	0	0	0	0	0	0	0	0	0	0	0
0	0	0	0	0	0	0	0	0	0	0	0	0	0	0	0	0	0	0	0
0	0	0	0	0	0	0	0	0	0	0	0	0	0	0	0	0	0	0	0
0	0	0	0	0	0	0	0	0	0	0	0	0	0	0	0	0	0	0	0
0	0	0	0	0	0	0	0	0	0	0	0	0	0	0	0	0	0	0	0
0	0	0	0	0	0	0	0	0	0	0	0	0	0	0	0	0	0	0	0
0	0	0	0	0	0	0	0	0	0	0	0	0	0	0	0	0	0	0	0
0	0	0	0	0	0	0	0	0	0	0	0	0	0	0	0	0	0	0	0
0	0	0	0	0	0	0	0	0	0	0	0	0	0	0	0	0	0	0	0
0	0	0	0	0	0	0	0	0	0	0	0	0	0	0	0	0	0	0	0
0	0	0	0	0	0	0	0	0	0	0	0	0	0	0	0	0	0	0	0
0	0	0	0	0	0	0	0	0	0	0	0	0	0	0	0	0	0	0	0
0	0	0	0	0	0	0	0	0	0	0	0	0	0	0	0	0	0	0	0
0	0	0	0	0	0	0	0	0	0	0	0	0	0	0	0	0	0	0	0
0	0	0	0	0	0	0	0	0	0	0	0	0	0	0	0	0	0	0	0
0	0	0	0	0	0	0	0	0	0	0	0	0	0	0	0	0	0	0	0
0	0	0	0	0	0	0	0	0	0	0	0	0	0	0	0	0	0	0	0
0	0	0	0	0	0	0	0	0	0	0	0	0	0	0	0	0	0	0	0
0	0	0	0	0	0	0	0	0	0	0	0	0	0	0	0	0	0	0	0
2	0	1	0	0	0	0	0	0	0	0	0	0	0	0	0	0	0	0	0
0	0	0	0	0	0	0	0	0	0	0	0	0	0	0	0	0	0	0	0

## Sheet: metabolites
Metabolite name	Metabolite description	Metabolite neutral formula	Metabolite charged formula	Metabolite charge		missinFormulaeBool	balancedMetBool
ASN[c]	L-Asparagine		C4H8N2O3	0		false	false
H2O[c]	Water		H2O	0		false	false
ASP[c]	L-Aspartate		C4H7NO4	0		false	false
NH3[c]	NH3		NH3	0		false	false
CO2[c]	CO2		CO2	0		false	false
bALA[c]	beta-Alanine		C3H7NO2	0		false	true
H[c]	H+		H	0		false	false
NADPH[c]	NADPH		C21H30N7O17P3	0		false	false
O2[c]	Oxygen		O2	0		false	true
UDPNAM[c]	UDP-N-acetylmuramate		C20H31N3O19P2	0		false	false
NADP[c]	NADP+		C21H29N7O17P3	0		false	false
UDPNGM[c]	UDP-N-glycolylmuramate		C20H31N3O20P2	0		false	false
ALA[c]	L-Alanine		C3H7NO2	0		false	false
ATP[c]	ATP		C10H16N5O13P3	0		false	false
ADP[c]	ADP		C10H15N5O10P2	0		false	false
PI[c]	Orthophosphate		H3PO4	0		false	false
UDPNAMNGMALA[c]	UDP-N-acetylmuramoyl-L-alanine		C23H36N4O20P2	0		false	false
DALA[c]	D-Alanine		C3H7NO2	0		false	true
GLUGSAL[c]	L-Glutamate 5-semialdehyde		C5H9NO3	0		false	true
P5C[c]	(S)-1-Pyrroline-5-carboxylate		C5H7NO2	0		false	true
CITR[c]	L-Citrulline		C6H13N3O3	0		false	true
AMP[c]	AMP		C10H14N5O7P	0		false	true
ARGSUCC[c]	N-(L-Arginino)succinate		C10H18N4O6	0		false	true
PPI[c]	Diphosphate		H4P2O7	0		false	true
F6P[c]	D-Fructose 6-phosphate		C6H13O9P	0		false	true
GLN[c]	L-Glutamine		C5H10N2O3	0		false	false
GA6P[c]	D-Glucosamine 6-phosphate		C6H14NO8P	0		false	true
GLU[c]	L-Glutamate		C5H9NO4	0		false	false
NAD[c]	NAD+		C21H28N7O14P2	0		false	false
AKG[c]	2-Oxoglutarate		C5H6O5	0		false	false
NADH[c]	NADH		C21H29N7O14P2	0		false	false
OA[c]	Oxaloacetate		C4H4O5	0		false	true
GABA[c]	4-Aminobytanoate		C4H9NO2	0		false	true
SUCCSAL[c]	Succinate semialdehyde		C4H6O3	0		false	true
DGLU[c]	D-Glutamate		C5H9NO4	0		false	true
PYR[c]	Pyruvate		C3H4O3	0		false	true
GTP[c]	GTP		C10H16N5O14P3	0		false	false
IMP[c]	IMP		C10H13N4O8P	0		false	true
ASUC[c]	N6-(1,2-Dicarboxyethyl)-AMP		C14H18N5O11P	0		false	true
GDP[c]	GDP		C10H15N5O11P2	0		false	false
PANT[c]	(R)-Pantoate		C6H12O4	0		false	true
PNTO[c]	Pantothenate		C9H17NO5	0		false	true
SUCC[c]	Succinate		C4H6O4	0		false	true
FUM[c]	Fumarate		C4H4O4	0		false	true
ISUCC[c]	Iminoaspartate		C4H5NO4	0		false	true
ALAALA[c]	D-Alanyl-D-alanine		C6H12N2O3	0		false	true
UDPNAGPEE[c]	UDP-N-acetyl-3-(1-carboxyvinyl)-D-glucosamine		C20H29N3O19P2	0		false	true
PEP[c]	Phosphoenolpyruvate		C3H5O6P	0		false	true
UDPNAG[c]	UDP-N-acetyl-D-glucosamine		C17H27N3O17P2	0		false	true
GA1P[c]	alpha-D-Glucosamine 1-phosphate		C6H14NO8P	0		false	true
ACCOA[c]	Acetyl-CoA		C23H38N7O17P3S	0		false	false
COA[c]	Coenzyme A		C21H36N7O16P3S	0		false	false
NAGA1P[c]	N-Acetyl-alpha-D-glucosamine 1-phosphate		C8H16NO9P	0		false	true
AGA6P[c]	N-Acetyl-D-glycosamine 6-phosphate		C8H16NO9P	0		false	true
AC[c]	Acetate		C2H4O2	0		false	true
ARA1GALACTANDPP[c]	arabinogalactan large complex		C254H424NO173P3	0		false	false
ARAFDPP[c]	arabinofuranose-decaprenylphosphate		C55H92O11P2	0		false	false
ARABINOGALACTANDPP[c]	arabinogalactan-decaprenylphosphate large complex		C604H1054O663P73	0		false	false
DPP[c]	decaprenyl phosphate		C50H83O4P	0		false	false
DPPR[c]	decaprenylphoshoryl-5-phosphoribose		C55H92P2O11	0		false	true
DTDPRHAM[c]	dTDP-6-deoxy-L-mannose		C16H26N2O15P2	0		false	false
NAGDPP[c]	N-Acetyl-D-glucosaminyldiphosphoundecaprenol		C63H105NO12P2	0		false	true
DTDP[c]	dTDP		C10H16N2O11P2	0		false	false
RHAMNAGDPP[c]	Rha-GlcNAc-DPP		C69H115NO16P2	0		false	true
UDPGALF[c]	UDP-alpha-D-galacto-1,4-furanose		C15H24N2O17P2	0		false	true
GALACTANDPP[c]	galactan-decaprenylphosphate large complex		C249H415NO166P2	0		false	true
UDP[c]	UDP		C9H14N2O12P2	0		false	true
PRPP[c]	5-Phospho-alpha-D-ribose 1-diphosphate		C5H13O14P3	0		false	true
UDPP[c]	Undecaprenyl phosphate		C55H91O4P	0		false	true
UMP[c]	UMP		C9H13N2O9P	0		false	true
PEPTIDOGLYCAN[c]	Peptidoglycan		C37H58N7O21R2	0		false	false
ARABINOGALACTANPEPTIDOGLYCAN[c]	arabinogalactan-peptidoglycan large cell wall complex		C1664H2711N210O1289P72	0		false	false
LIPID2[c]	Undecaprenyl-diphospho-N-acetylmuramoyl-(N-acetylglucosamine)-L-alanyl-D-glutamyl-meso-2,6-diaminopimeloyl-D-alanyl-D-alanine		C95H156N8O28P2	0		false	false
PRO[c]	L-Proline		C5H9NO2	0		false	false
FAD[c]	FAD		C27H33N9O15P2	0		false	false
FADH2[c]	FADH2		C27H35N9O15P2	0		false	false
GLUP[c]	L-Glutamyl 5-phosphate		C5H10NO7P	0		false	true
NAGLUS[c]	N-Acetyl-L-glutamate 5-semialdehyde		C7H11NO4	0		false	true
NAORN[c]	N-Acetylornithine		C7H14N2O3	0		false	true
NAGLU[c]	N-Acetyl-L-glutamate		C7H11NO5	0		false	true
NAGLUP[c]	N-Acetyl-L-glutamate 5-phosphate		C7H12NO8P	0		false	true
ORN[c]	L-Ornithine		C5H12N2O2	0		false	true
CAP[c]	Carbamoyl phosphate		CH4NO5P	0		false	true
ARG[c]	L-Arginine		C6H14N4O2	0		false	false
4CMLAC[c]	2-Carboxy-2,5-dihydro-5-oxofuran-2-acetate		C7H6O6	0		false	true
3OELAC[c]	2-Oxo-2,3-dihydrofuran-5-acetate		C6H6O4	0		false	true
OCTANOYLCOA[c]	Octanoyl-CoA		C29H50N7O17P3S	0		false	true
HEXANOYLCOA[c]	Hexanoyl-CoA		C27H46N7O17P3S	0		false	true
DECANOYLCOA[c]	Decanoyl-CoA		C31H54N7O17P3S	0		false	true
BUTANOYLCOA[c]	Butanoyl-CoA		C25H42N7O17P3S	0		false	true
9HDECOA[c]	cis-9-Hexadecenoyl-CoA		C37H64N7O17P3S	0		false	true
CISDELTA5TETRADECANOYLCOA[c]	CIS-DELTA-5-TETRADECANOYL-COA		C35H60N7O17P3S	0		false	true
9ODECOA[c]	Oleoyl-CoA		C39H68N7O17P3S	0		false	true
CISDELTA3DODECANOYLCOA[c]	CIS-DELTA-3-DODECANOYL-COA		C33H56N7O17P3S	0		false	true
TRANSDELTA2DODECANOYLCOA[c]	TRANS-DELTA-2-DODECANOYL-COA		C33H56N7O17P3S	0		false	true
TRANSDELTA2HYDROXYDODECANOYLCOA[c]	TRANSDELTA2HYDROXYDODECANOYLCOA		C33H58N7O18P3S	0		false	true
DODECANOYLCOA[c]	Lauroyl-CoA		C33H58N7O17P3S	0		false	true
TETRADECANOYLCOA[c]	Tetradecanoyl-CoA		C35H62N7O17P3S	0		false	true
OCTACOSANOYLCOA[c]	octacosanoyl-COA		C49H90N7O17P3S	0		false	true
HCSCOA[c]	hexacosanoyl-CoA		C47H86N7O17P3S	0		false	true
TCSCOA[c]	Tetracosanoyl-CoA		C45H82N7O17P3S	0		false	true
DOCOSANOYLCOA[c]	Docosanoyl-CoA		C43H78N7O17P3S	0		false	true
ECSCOA[c]	Eicosanoyl-CoA		C41H74N7O17P3S	0		false	true
ODCCOA[c]	Stearoyl-CoA		C39H70N7O17P3S	0		false	true
HDCCOA[c]	Palmitoyl-CoA		C37H66N7O17P3S	0		false	true
AC1PIM1[c]	acyl phosphatidylinositol mannoside mannose		C66H125O19P	0		false	false
AC1PIM2[c]	acyl phosphatidylinositol mannoside di-mannose		C72H135O24P	0		false	false
AC1PIM6[c]	acyl phosphatidylinositol mannoside hexa-mannose		C96H175O44P	0		false	false
AC2PIM2[c]	di-acyl phosphatidylinositol mannoside di-mannose		C88H165O25P	0		false	false
AC2PIM6[c]	di-acyl phosphatidylinositol mannoside hexa-mannose		C112H205O45P	0		false	false
AMYL[c]	Amylose monomer		C6H10O5	0		false	false
C78MYCOLATEPP[c]	C78-alpha-mycolate-PP		C143H259O11P	0		false	false
CAL[c]	Cardiolipin		C79H154O17P2	0		false	false
CTP[c]	CTP		C9H16N3O14P3	0		false	false
CYS[c]	L-Cysteine		C3H7NO2S	0		false	false
DATP[c]	dATP		C10H16N5O12P3	0		false	false
DCTP[c]	dCTP		C9H16N3O13P3	0		false	false
DGTP[c]	dGTP		C10H16N5O13P3	0		false	false
DLIPO[c]	Dihydrolipoamide		C8H17NOS2	0		false	false
DTTP[c]	dTTP		C10H17N2O14P3	0		false	false
FE2[c]	Fe2+		Fe	0		false	false
FE3[c]	Fe3+		Fe	0		false	false
FERI[c]	Reduced ferredoxin			0		true	false
FERO[c]	Oxidized ferredoxin			0		true	false
GDPFUC[c]	GDP-L-fucose		C16H25N5O15P2	0		false	false
GDPMAN[c]	GDP-mannose		C16H25N5O16P2	0		false	false
GLUCAN[c]	D-glucan monomer		C6H10O5	0		false	false
GLY[c]	Glycine		C2H5NO2	0		false	false
GL[c]	Glycerol		C3H8O3	0		false	false
HEMEFE2[c]	Heme O		C49H58FeN4O5	0		false	false
HEMEFE3[c]	Heme A		C49H56FeN4O6	0		false	false
HIS[c]	L-Histidine		C6H9N3O2	0		false	false
ILE[c]	L-Isoleucine		C6H13NO2	0		false	false
LEU[c]	L-Leucine		C6H13NO2	0		false	false
LYS[c]	L-Lysine		C6H14N2O2	0		false	false
MAN[c]	D-Mannose		C6H12O6	0		false	false
MET[c]	L-Methionine		C5H11NO2S	0		false	false
MOLYBDOPTERIN[c]	Molybdopterin		C10H14N5O6PS2	0		false	false
MQ[c]	Menaquinone		C51H72O2	0		false	false
MTR1P[c]	S-Methyl-5-thio-D-ribose 1-phosphate		C6H13O7PS	0		false	false
MYCOTHIOL[c]	Mycothiol		C17H30N2O12S	0		false	false
PENTAMETHYLTRICONTANOYLCOA[c]	PENTA-METHYL-TRICONTANOYL-COA		C52H96N7O17P3S	0		false	false
PE[c]	Phosphatidylethanolamine		C40H80NO8P	0		false	false
PHE[c]	L-Phenylalanine		C9H11NO2	0		false	false
PPGPPP[c]	Guanosine 3-diphosphate 5-triphosphate		C10H18N5O20P5	0		false	false
RIB[c]	Ribose		C5H10O5	0		false	false
SAM[c]	S-Adenosyl-L-methionine		C15H22N6O5S	0		false	false
SER[c]	L-Serine		C3H7NO3	0		false	false
SIROHEME[c]	Siroheme		C42H44FeN4O16	0		false	false
SPRMD[c]	Spermidine		C7H19N3	0		false	false
TAG[c]	Triacylglycerol		C60H116O6	0		false	false
THF[c]	Tetrahydrofolate		C19H23N7O6	0		false	false
THIPP[c]	Thiamin diphosphate		C12H19N4O7P2S	0		false	false
THR[c]	L-Threonine		C4H9NO3	0		false	false
TRP[c]	L-Tryptophan		C11H12N2O2	0		false	false
TYR[c]	L-Tyrosine		C9H11NO3	0		false	false
UTP[c]	UTP		C9H15N2O15P3	0		false	false
VAL[c]	L-Valine		C5H11NO2	0		false	false
SAH[c]	S-Adenosyl-L-homocysteine		C14H20N6O5S	0		false	false
COB12[c]	B12 Coenzyme		C72H100CoN18O17P	0		false	false
BIOTIN[c]	Biotin		C10H16N2O3S	0		false	false
PYRA5P[c]	Pyridoxal phosphate		C8H10NO6P	0		false	false
DIMAM[c]	phthiodiocerol dimycocerosate DIMA membrane associated		C95H188O5	0		false	false
DIMBM[c]	phthiodiolone dimycocerosate DIMB membrane associated		C94H184O5	0		false	false
FMN[c]	FMN		C17H21N4O9P	0		false	false
GLC[c]	D-Glucose		C6H12O6	0		false	false
BRANCHED_GLUCAN[c]	Branched D-glucan monomer		C6H10O5	0		false	false
HYDROXYPHTHIOCERANOYLCOA[c]	hydroxyphthioceranoyl-CoA		C60H112N7O18P3S	0		false	false
MBTC18ANOYL[c]	Mycobactin with octadecanoyl group		C45H73N5O10	0		false	false
MBTC18ENOYL[c]	Mycobactin with octadecenoyl group		C45H71N5O10	0		false	false
MBTMAL[c]	Mycobactin with malonyl group		C30H41N5O12	0		false	false
MYCOLIPANOATE[c]	Mycolipanoate		C27H54O2	0		false	false
MYCOLIPDIENOATE[c]	Mycolipdienoate		C27H50O2	0		false	false
MYCOLIPENOATE[c]	Mycolipenoate		C27H52O2	0		false	false
PHDIMAM[c]	Phenol-phthiodiocerol dimycocerosate PHDIMA membrane associated		C102H194O6	0		false	false
PHDIMBM[c]	Phenol-phthiodiolone dimycocerosate PHDIMB membrane associated		C101H190O6	0		false	false
PPM[c]	D-Mannosyl-1-phosphoundecaprenol		C61H101O9P	0		false	false
SL1[c]	sulfolipid-1		C145H280O21S	0		false	false
TRE6P[c]	alpha,alpha-Trehalose 6-phosphate		C12H23O14P	0		false	false
TREHALOSEMONOMYCOLATE[c]	alpha,alpha-Trehalose 6-mycolate		C94H180O13	0		false	false
HBUTCOA[c]	(S)-3-Hydroxybutanoyl-CoA		C25H42N7O18P3S	0		false	true
AACCOA[c]	Acetoacetyl-CoA		C25H40N7O18P3S	0		false	true
HMGLUTCOA[c]	(S)-3-Hydroxy-3-methylglutaryl-CoA		C27H44N7O20P3S	0		false	true
ACTAC[c]	Acetoacetate		C4H6O3	0		false	true
H2CO3[c]	Carbonic acid		H2CO3	0		false	true
HCO3[c]	HCO3		HCO3	0		false	true
CO[c]	CO		CO	0		false	true
MQH2[c]	Menaquinol		C51H74O2	0		false	true
PROPIONYLCOA[c]	Propanoyl-CoA		C24H40N7O17P3S	0		false	true
2METHYLCITRATE[c]	2-Methylcitrate		C7H10O7	0		false	true
ICIT[c]	Isocitrate		C6H8O7	0		false	true
SUCCOA[c]	Succinyl-CoA		C25H40N7O19P3S	0		false	false
MAL[c]	(S)-Malate		C4H6O5	0		false	true
CIT[c]	Citrate		C6H8O7	0		false	true
CISACONITATE[c]	cis-Aconitate		C6H6O6	0		false	true
PRECORIN4B[c]	Precorrin 4		C44H52N4O17	0		false	true
PRECORIN5[c]	Precorrin 5		C45H54N4O17	0		false	true
ADENOSYLCOBINAMIDEGDP[c]	Adenosine-GDP-cobinamide		C68H97CoN21O21P2	0		false	true
ARIZ[c]	alpha-Ribazole		C14H18N2O4	0		false	true
COBCO[c]	Cobamide coenzyme		C72H100CoN18O17P	0		false	false
GMP[c]	GMP		C10H14N5O8P	0		false	true
MAHMPPP[c]	2-Methyl-4-amino-5-hydroxymethylpyrimidine diphosphate		C6H11N3O7P2	0		false	true
MPET[c]	4-Methyl-5-(2-phosphoethyl)-thiazole		C6H10NO4PS	0		false	true
THIP[c]	Thiamin monophosphate		C12H18N4O4PS	0		false	true
DX5P[c]	1-Deoxy-D-xylulose 5-phosphate		C5H11O7P	0		false	true
4HBENZALC[c]	4-Hydroxybenzyl alcohol		C7H8O2	0		false	true
AIR[c]	Aminoimidazole ribotide		C8H14N3O7P	0		false	true
AHMMP[c]	4-Amino-5-hydroxymethyl-2-methylpyrimidine		C6H9N3O	0		false	true
FOR[c]	Formate		CH2O2	0		false	true
MALCOA[c]	Malonyl-CoA		C24H38N7O19P3S	0		false	true
PIMELOYLCOA[c]	6-Carboxyhexanoyl-CoA		C28H46N7O19P3S	0		false	true
2A3KB[c]	L-2-Amino-3-oxobutanoic acid		C4H7NO3	0		false	true
AMINOACETONE[c]	Aminoacetone		C3H7NO	0		false	true
HEMT[c]	5-(2-Hydroxyethyl)-4-methylthiazole		C6H9NOS	0		false	true
8AMINO7OXONONANOATE[c]	8-Amino-7-oxononanoate		C9H17NO3	0		false	true
FO[c]	7,8-Didemethyl-8-hydroxy-5-deazariboflavin		C16H17N3O7	0		false	true
LPPG[c]	(2S)-Lactyl-2-diphospho-5-guanosine		C13H19N5O13P2	0		false	true
F4200[c]	Coenzyme F420-0		C19H22N3O12P	0		false	true
F4201[c]	Coenzyme F420-1		C24H29N4O15P	0		false	true
F420[c]	Coenzyme F420		C29H36N5O18P	0		false	true
1AMINOPROPAN2OL[c]	(R)-1-Aminopropan-2-ol		C3H9NO	0		false	true
FMNH2[c]	Reduced FMN		C17H23N4O9P	0		false	true
DMBI[c]	Dimethylbenzimidazole		C9H10N2	0		false	true
E4P[c]	D-Erythrose 4-phosphate		C4H9O7P	0		false	true
RIBZ5P[c]	N1-(5-Phospho-alpha-D-ribosyl)-5,6-dimethylbenzimidazole		C14H19N2O7P	0		false	true
PRECORIN1[c]	Precorrin 1		C41H46N4O16	0		false	true
PRECORIN2[c]	Precorrin 2		C42H48N4O16	0		false	true
PRECORIN3B[c]	Precorrin 3B		C43H50N4O17	0		false	true
H2[c]	Hydrogen		H2	0		false	true
AMPMP[c]	4-Amino-2-methyl-5-phosphomethylpyrimidine		C6H10N3O4P	0		false	true
AMOLYBDOPTERIN[c]	Adenylated molybdopterin		C20H26N10O12P2S2	0		false	true
PRECURSORZ[c]	Precursor Z		C10H14N5O8P	0		false	true
THI[c]	Thiamine		C12H17N4OS	0		false	true
COBIRINICACIDACDIAMIDE[c]	Cob(I)yrinate a,c diamide		C45H61CoN6O12	0		false	true
ADENOSYLCOBRINICACIDACDIAMIDE[c]	Adenosyl cobyrinate a,c diamide		C55H73CoN11O15	0		false	true
PPPI[c]	Triphosphate		H5P3O10	0		false	true
LLAC[c]	(S)-Lactate		C3H6O3	0		false	true
2PHOSPHOLLACTATE[c]	(2S)-2-Phospholactate		C3H7O6P	0		false	true
SAM2OXOBUTANOATE[c]	S-Adenosyl-4-methylthio-2-oxobutanoate		C15H20N5O6S	0		false	true
PRECORIN6Y[c]	Precorrin 6Y		C44H56N4O16	0		false	true
PRECORIN8X[c]	Precorrin 8X		C45H60N4O14	0		false	true
MOADCOSH[c]	MOAD-COSH		CHOSR	0		false	true
MOADCOOH[c]	MOAD-COOH		CHO2R	0		false	true
PRECORIN6X[c]	Precorrin 6X		C44H54N4O16	0		false	true
ADENOSYLCOBRATE[c]	Adenosyl cobyrinate hexaamide		C55H77CoN15O11	0		false	true
MGD[c]	Molybdopterin guanine dinucleotide		C20H24N10O13P2S2	0		false	true
MOLYBDATE[c]	Molybdate		H2MoO4	0		false	true
MOLYBDENUM[c]	Molybdenum cofactor		C10H12MoN5O8PS2	0		false	true
4HPP[c]	3-(4-Hydroxyphenyl)pyruvate		C9H8O4	0		false	true
A6RP[c]	5-Amino-6-(5-phosphoribosylamino)uracil		C9H16N4O6	0		false	true
5DA[c]	5-Deoxyadenosine		C10H13N5O3	0		false	true
OX[c]	Oxalate		C2H2O4	0		false	true
BIOTINSO[c]	Biotin sulfoxide		C10H16N2O4S	0		false	false
78DIAMINONONANOATE[c]	7,8-Diaminononanoate		C9H20N2O2	0		false	true
DETHIOBIOTIN[c]	Dethiobiotin		C10H18N2O3	0		false	true
H2S[c]	Hydrogen sulfide		H2S	0		false	false
DA[c]	Deoxyadenosine		C10H13N5O3	0		false	true
FPP[c]	trans,trans-Farnesyl diphosphate		C15H28O7P2	0		false	true
PROTOHEMEFE2[c]	Heme		C34H32FeN4O4	0		false	true
HYDROGENOBYRINATE[c]	Hydrogenobyrinate		C45H60N4O14	0		false	true
HYDROGENOBYRINATEACDIAMIDE[c]	Hydrogenobyrinate a,c diamide		C45H62N6O12	0		false	true
COII[c]	Cobalt ion		Co	0		false	true
COBIIRINICACIDACDIAMIDE[c]	Cob(II)yrinate a,c diamide		C45H61CoN6O12	0		false	true
PRECORIN3A[c]	Precorrin 3A		C43H50N4O16	0		false	true
NACN[c]	Nicotinate D-ribonucleotide		C11H15NO9P	0		false	true
NAC[c]	Nicotinate		C6H5NO2	0		false	true
THR3P[c]	L-Threonine-3-phosphate		C4H10NO6P	0		false	true
1AMINOPROPAN2YLP[c]	(R)-1-aminopropan-2-yl phosphate		C3H10NO4P	0		false	true
ADENOSYLCOBINIMIDEP[c]	Adenosyl cobinamide phosphate		C58H85CoN16O14P	0		false	true
OSLHSER[c]	O-Succinyl-L-homoserine		C8H13NO6	0		false	true
LLCT[c]	L-Cystathionine		C7H14N2O4S	0		false	true
OBUT[c]	2-Oxobutanoate		C4H6O3	0		false	true
OAHSER[c]	O-Acetyl-L-homoserine		C6H11NO4	0		false	true
ADN[c]	Adenosine		C10H13N5O4	0		false	true
HCYS[c]	L-Homocysteine		C4H9NO2S	0		false	false
CYSGLY[c]	L-Cysteinylglycine		C5H10N2O3S	0		false	true
ASER[c]	O-Acetyl-L-serine		C5H9NO4	0		false	true
AD[c]	Adenine		C5H5N5	0		false	true
SRH[c]	S-Ribosyl-L-homocysteine		C9H17NO6S	0		false	true
5GLUCYS[c]	gamma-L-Glutamyl-L-cysteine		C8H14N2O5S	0		false	true
5OPRO[c]	Pidolic acid		C5H7NO3	0		false	true
HSER[c]	L-Homoserine		C4H9NO3	0		false	true
GSH[c]	Glutathione		C10H17N3O6S	0		false	false
5MTA[c]	5-Mehylthioadenosine		C11H15N5O3S	0		false	true
5MTR[c]	5-Methylthio-D-ribose		C6H12O4S	0		false	true
MTHPTGLU[c]	5-Methyltetrahydropteroyltri-L-glutamate		C30H39N9O12	0		false	true
THPTGLU[c]	Tetrahydropteroyltri-L-glutamate		C29H37N9O12	0		false	true
MTHF[c]	5-Methyltetrahydrofolate		C20H25N7O6	0		false	false
METTHF[c]	5,10-Methylenetetrahydrofolate		C20H23N7O6	0		false	true
OTHIO[c]	Thioredoxin disulfide		C10H12N4O4S2R4	0		false	true
METSOX[c]	L-Methionine (S)-S-oxide		C5H11NO3S	0		false	true
RTHIO[c]	Thioredoxin		C10H14N4O4S2R4	0		false	true
PHENOL3HC25ACYLACP[c]	Phenol-D-3-hydroxy-C25-acyl-ACP		C31H53O3SR	0		false	true
PHENOL35DHC27ACYLACP[c]	Phenol-3,5-dihydroxy-C27-acyl-ACP		C33H57O4SR	0		false	true
3HC24ACYLACP[c]	D-3-hydroxy-C24-acyl-ACP		C24H47O2SR	0		false	true
35DHC26ACYLACP[c]	3,5-dihydroxy-C26-acyl-ACP		C26H51O3SR	0		false	true
PHENOL3HC27ACYLACP[c]	Phenol-D-3-hydroxy-C27-acyl-ACP		C33H57O3SR	0		false	true
PHENOL35DHC29ACYLACP[c]	Phenol-3,5-dihydroxy-C29-acyl-ACP		C35H61O4SR	0		false	true
CHOR[c]	Chorismate		C10H10O6	0		false	true
HBA[c]	4-Hydroxybenzoate		C7H6O3	0		false	true
ACP[c]	Acyl-carrier protein		HSR	0		false	false
TETRACOSANOYLAMP[c]	tetracosanoyl AMP		C34H60N5O8P	0		false	true
TETRACOSANOYLACP[c]	tetracosanoyl-ACP		C24H47OSR	0		false	true
PHENOLTRICOSANOATE[c]	Phenoltricosanoic acid		C29H50O3	0		false	true
PHENOLTRICOSANOYLAMP[c]	Phenoltricosanoyl AMP		C39H62N5O9P	0		false	true
DOCOSANOYLAMP[c]	docosanoyl AMP		C32H56N5O8P	0		false	true
DOCOSANOYLACP[c]	docosanoyl-ACP		C22H43OSR	0		false	true
TETRACOSANOATE[c]	Tetracosanoic acid		C24H48O2	0		false	true
DOCOSANOATE[c]	Docosanoic acid		C22H44O2	0		false	true
PHENOLPENTACOSANOYLAMP[c]	Phenolpentacosanoyl AMP		C41H66N5O9P	0		false	true
PHENOLPENTACOSANOYLACP[c]	Phenolpentacosanoyl ACP		C31H53O2SR	0		false	true
24MC26ACYLACP[c]	2,4-dimethyl-C26-acyl-ACP		C26H51OSR	0		false	false
SMMALONYLCOA[c]	(S)-Methylmalonyl-CoA		C25H40N7O19P3S	0		false	true
246MC29ACYLACP[c]	2,4,6-trimethyl-C29-acyl-ACP		C29H57OSR	0		false	false
2MC23ACYLACP[c]	2-methyl-C23-acyl-ACP		C23H45OSR	0		false	true
246810MC33ACYLACP[c]	2,4,6,8,10-pentamethyl-C33-acyl-ACP		C33H65OSR	0		false	false
246810MC35ACYLACP[c]	2,4,6,8,10-pentamethyl-C33-acyl-ACP		C35H69OSR	0		false	false
2468MC30ACYLACP[c]	2,4,6,8-tetramethyl-C30-acyl-ACP		C30H59OSR	0		false	false
2468MC32ACYLACP[c]	2,4,6,8-tetramethyl-C32-acyl-ACP		C32H63OSR	0		false	false
246MC27ACYLACP[c]	2,4,6-trimethyl-C27-acyl-ACP		C27H53OSR	0		false	false
24MC24ACYLACP[c]	2,4-dimethyl-C24-acyl-ACP		C24H47OSR	0		false	false
MYCOCEROSOYLACP[c]	Mycocerosoyl ACP lumped compound		C30H59OSR	0		false	false
PHENOL57DHC29ACYLACP[c]	Phenol-5,7-dihydroxy-C29-acyl-ACP		C35H61O4SR	0		false	true
PHENOL4M3K911DHC36ACYLACP[c]	Phenol-4-methyl-3-keto-9,11-dihydroxy-C36-acyl-ACP		C42H73O5SR	0		false	true
PHENOL4M3K911DHC36OATE[c]	Phenol-4-methyl-3-keto-9,11-dihydroxy-C36-acid		C42H74O6	0		false	true
PHENOL57DHC31ACYLACP[c]	Phenol-5,7-dihydroxy-C31-acyl-ACP		C37H65O4SR	0		false	true
3HC26ACYLACP[c]	D-3-hydroxy-C26-acyl-ACP		C26H51O2SR	0		false	true
35DHC28ACYLACP[c]	3,5-dihydroxy-C28-acyl-ACP		C28H55O3SR	0		false	true
PTTDIM[c]	phthiotriol dimycocerosate		C94H186O5	0		false	true
DIMA[c]	phthiodiocerol dimycocerosate DIMA		C95H188O5	0		false	true
24DM3K911DHC36ACYLACP[c]	2,4-dimethyl-3-keto-9,11-dihydroxy-C36-acyl-ACP		C36H69O4SR	0		false	true
24DM3K911DHC36OATE[c]	2,4-dimethyl-3-keto-9,11-dihydroxy-C36-acid		C36H70O5	0		false	true
HEXADECANOYLACP[c]	Hexadecanoyl-[acp]		C16H31OSR	0		false	true
TUBERCULOSTEROYLACP[c]	Tuberculosteroyl acp		C19H37OSR	0		false	true
OCTADECANOYLACP[c]	Octadecanoyl-[acyl-carrier protein]		C18H35OSR	0		false	true
2MC21ACYLACP[c]	2-methyl-C21-acyl-ACP		C21H41OSR	0		false	true
EICOSANOYLACP[c]	eicosanoyl-ACP		C20H39OSR	0		false	true
PHENOLTRICOSANOYLACP[c]	Phenoltricosanoyl ACP		C29H49O2SR	0		false	true
PHENOLPHTHIODIOLONEC35K2[c]	Phenol-phthiodiolone-C35-2-keto		C41H74O4	0		false	false
PHENOLPHTHIODIOLONEC33K2[c]	Phenol-phthiodiolone-C33-2-keto		C39H70O4	0		false	false
PHENOLPHTHIODIOLONEC34K3[c]	Phenol-phthiodiolone-C34-3-keto		C40H72O4	0		false	false
PHENOLPHTHIODIOLONEC36K3[c]	Phenol-phthiodiolone-C36-3-keto		C42H76O4	0		false	false
PHENOLPHTHIODIOLONE[c]	Phenol-phthiodiolone lumped compound		C41H74O4	0		false	false
PHENOL24DM3K911DHC37OATE[c]	Phenol-2,4-dimethyl-3-keto-9,11-dihydroxy-C37-acid		C43H76O6	0		false	true
PHENOL24DM3K911DHC35OATE[c]	Phenol-2,4-dimethyl-3-keto-9,11-dihydroxy-C35-acid		C41H72O6	0		false	true
4M3K911DHC33OATE[c]	4-methyl-3-keto-9,11-dihydroxy-C33-acid		C33H64O5	0		false	true
PHTHIODIOLONEC32K2[c]	phthiodiolone-C32-2-keto		C32H64O3	0		false	false
PHTHIODIOLONEC35K3[c]	phthiodiolone-C35-3-keto		C35H70O3	0		false	false
PHENOL4M3K911DHC34ACYLACP[c]	Phenol-4-methyl-3-keto-9,11-dihydroxy-C34-acyl-ACP		C40H69O5SR	0		false	true
PHENOL4M3K911DHC34OATE[c]	Phenol-4-methyl-3-keto-9,11-dihydroxy-C34-acid		C40H70O6	0		false	true
PHENOL24DM3K911DHC37ACYLACP[c]	Phenol-2,4-dimethyl-3-keto-9,11-dihydroxy-C37-acyl-ACP		C43H75O5SR	0		false	true
PHENOL24DM3K911DHC35ACYLACP[c]	Phenol-2,4-dimethyl-3-keto-9,11-dihydroxy-C35-acyl-ACP		C41H71O5SR	0		false	true
4M3K911DHC33ACYLACP[c]	4-methyl-3-keto-9,11-dihydroxy-C33-acyl-ACP		C33H63O4SR	0		false	true
24DM3K911DHC34ACYLACP[c]	2,4-dimethyl-3-keto-9,11-dihydroxy-C34-acyl-ACP		C34H65O4SR	0		false	true
24DM3K911DHC34OATE[c]	2,4-dimethyl-3-keto-9,11-dihydroxy-C34-acid		C34H66O5	0		false	true
PHENOLPENTACOSANOATE[c]	Phenolpentacosanoic acid		C31H54O3	0		false	true
PHTHIODIOLONEC33K3[c]	phthiodiolone-C33-3-keto		C33H66O3	0		false	false
PHTHIODIOLONEC34K2[c]	phthiodiolone-C34-2-keto		C34H68O3	0		false	false
PHTHIODIOLONE[c]	phthiodiolone lumped compound		C34H68O3	0		false	false
PHDIMB[c]	Phenol-phthiodiolone dimycocerosate PHDIMB		C101H190O6	0		false	true
PTTPHDIM[c]	Phenol-phthiotriol dimycocerosate		C101H192O6	0		false	true
DIMB[c]	phthiodiolone dimycocerosate DIMB		C94H184O5	0		false	true
PHDIMA[c]	Phenol-phthiodiocerol dimycocerosate PHDIMA		C102H194O6	0		false	true
PHENOL2M79DHC32ACYLACP[c]	Phenol-2-methyl-7,9-dihydroxy-C32-acyl-ACP		C38H67O4SR	0		false	true
57DHC28ACYLACP[c]	5,7-dihydroxy-C28-acyl-ACP		C28H55O3SR	0		false	true
2M79DHC31ACYLACP[c]	2-methyl-7,9-dihydroxy-C31-acyl-ACP		C31H61O3SR	0		false	true
57DHC30ACYLACP[c]	5,7-dihydroxy-C30-acyl-ACP		C30H59O3SR	0		false	true
OCTADECANOATE[c]	Stearate		C18H36O2	0		false	true
OCTADECANOYLAMP[c]	octadecanoyl AMP		C28H48N5O8P	0		false	true
2M79DHC33ACYLACP[c]	2-methyl-7,9-dihydroxy-C33-acyl-ACP		C33H65O3SR	0		false	true
4M3K911DHC35OATE[c]	4-methyl-3-keto-9,11-dihydroxy-C35-acid		C35H68O5	0		false	true
PHENOL2M79DHC34ACYLACP[c]	Phenol-2-methyl-7,9-dihydroxy-C34-acyl-ACP		C40H71O4SR	0		false	true
EICOSANOATE[c]	Icosanoic acid		C20H40O2	0		false	true
EICOSANOYLAMP[c]	icosanoyl AMP		C30H52N5O8P	0		false	true
4M3K911DHC35ACYLACP[c]	4-methyl-3-keto-9,11-dihydroxy-C35-acyl-ACP		C35H67O4SR	0		false	true
4HBENZALC[e]	4-Hydroxybenzyl alcohol		C7H8O2	0		false	false
9HEXADECENOATE[e]	(9Z)-Hexadecenoic acid		C16H30O2	0		false	false
9OCTADECENOATE[e]	(9Z)-Octadecenoic acid		C18H34O2	0		false	false
ACAL[e]	Acetaldehyde		C2H4O	0		false	false
AC[e]	Acetate		C2H4O2	0		false	false
ADN[e]	Adenosine		C10H13N5O4	0		false	false
AD[e]	Adenine		C5H5N5	0		false	false
AKG[e]	2-Oxoglutarate		C5H6O5	0		false	false
ALA[e]	L-Alanine		C3H7NO2	0		false	false
AN[e]	Anthranilate		C7H7NO2	0		false	false
ARG[e]	L-Arginine		C6H14N4O2	0		false	false
ASN[e]	L-Asparagine		C4H8N2O3	0		false	false
ASP[e]	L-Aspartate		C4H7NO4	0		false	false
BIOTINSO[e]	BIOTINSO[e]			0		true	false
BIOTIN[e]	Biotin		C10H16N2O3S	0		false	false
CADA[e]	Cadaverine		C5H14N2	0		false	false
CA[e]	Calcium cation		Ca	0		false	false
CD[e]	Cadmium		Cd	0		false	true
CELB[e]	Cellobiose		C12H22O11	0		false	false
CHOLESTEROL[e]	Cholesterol		C27H46O	0		false	false
CHOL[e]	Choline		C5H14NO	0		false	false
CITR[e]	L-Citrulline		C6H13N3O3	0		false	false
CIT[e]	Citrate		C6H8O7	0		false	false
CL[e]	Chloride		Cl	0		false	false
CO2[e]	CO2		CO2	0		false	false
COB12[e]	COB12[e]			0		true	false
COII[e]	Cobalt ion		Co	0		false	false
CO[e]	CO		CO	0		false	false
CU[e]	Copper cation		Cu	0		false	true
CYS[e]	L-Cysteine		C3H7NO2S	0		false	false
DALA[e]	D-Alanine		C3H7NO2	0		false	false
DAPIM[e]	LL-2,6-Diaminoheptanedioate		C7H14N2O4	0		false	false
DA[e]	Deoxyadenosine		C10H13N5O3	0		false	false
DAG[e]	1,2-Diacyl-sn-glycerol		C41H80O5	0		false	false
SME[e]	SME[e]			0		true	false
GSH[e]	GSH[e]			0		true	false
DECANOATE[e]	Decanoic acid		C10H20O2	0		false	false
DGLU[e]	D-Glutamate		C5H9NO4	0		false	false
DIN[e]	Deoxyinosine		C10H12N4O4	0		false	false
DODECANOATE[e]	Dodecanoic acid		C12H24O2	0		false	false
EICOSANOATE[e]	Icosanoic acid		C20H40O2	0		false	false
ETH[e]	Ethanol		C2H6O	0		false	false
FE2[e]	Fe2+		Fe	0		false	false
FE3[e]	Fe3+		Fe	0		false	false
FOL[e]	Folate		C19H19N7O6	0		false	false
FOR[e]	Formate		CH2O2	0		false	false
FRU[e]	D-Fructose		C6H12O6	0		false	false
FUM[e]	Fumarate		C4H4O4	0		false	false
G3P[e]	D-Glyceraldehyde 3-phosphate		C3H7O6P	0		false	false
GABA[e]	4-Aminobytanoate		C4H9NO2	0		false	false
GL3P[e]	sn-Glycerol 3-phosphate		C3H9O6P	0		false	false
GLAC[e]	alpha-D-Galactose		C6H12O6	0		false	false
GLC[e]	D-Glucose		C6H12O6	0		false	false
GLN[e]	L-Glutamine		C5H10N2O3	0		false	false
GLU[e]	L-Glutamate		C5H9NO4	0		false	false
GLYCOLATE[e]	Glycolate		C2H4O3	0		false	false
GLY[e]	Glycine		C2H5NO2	0		false	false
GL[e]	Glycerol		C3H8O3	0		false	false
GN[e]	Guanine		C5H5N5O	0		false	false
GSN[e]	Guanosine		C10H13N5O5	0		false	false
H2O[e]	Water		H2O	0		false	false
HEPTADECANOATE[e]	heptadecanoate		C17H34O2	0		false	false
HEXACOSANOATE[e]	hexacosanoate		C26H52O2	0		false	false
HEXADECANOATE[e]	Hexadecanoic acid		C16H32O2	0		false	false
HEXANOATE[e]	Hexanoic acid		C6H12O2	0		false	false
HIS[e]	L-Histidine		C6H9N3O2	0		false	false
HYXN[e]	Hypoxanthine		C5H4N4O	0		false	false
H[e]	H+		H	0		false	false
Hr[e]	H+		H	0		false	false
ILE[e]	L-Isoleucine		C6H13NO2	0		false	false
INS[e]	Inosine		C10H12N4O5	0		false	false
K[e]	Potassium		K	0		false	false
LAAA[e]	L-alpha-Aminoadipic acid		C6H11NO4	0		false	false
LAC[e]	(R)-Lactate		C3H6O3	0		false	false
LEU[e]	L-Leucine		C6H13NO2	0		false	false
LLAC[e]	(S)-Lactate		C3H6O3	0		false	false
LYS[e]	L-Lysine		C6H14N2O2	0		false	false
MAL[e]	(S)-Malate		C4H6O5	0		false	false
MAN[e]	D-Mannose		C6H12O6	0		false	false
MET[e]	L-Methionine		C5H11NO2S	0		false	false
MG[e]	Magnesium cation		Mg	0		false	false
MLT[e]	Maltose		C12H22O11	0		false	false
MN[e]	Manganese cation		Mn	0		false	true
MOLYBDATE[e]	Molybdate		H2MoO4	0		false	false
NAC[e]	Nicotinate		C6H5NO2	0		false	false
NA[e]	Sodium		Na	0		false	false
NH3[e]	NH3		NH3	0		false	false
NI[e]	Nickel		Ni	0		false	true
NO2[e]	Nitrite		HNO2	0		false	false
NO3[e]	Nitrate		HNO3	0		false	false
NONADECANOATE[e]	Nonadecanoic acid		C19H38O2	0		false	false
NO[e]	Nitric oxide		HNO	0		false	false
O2[e]	Oxygen		O2	0		false	false
ORN[e]	L-Ornithine		C5H12N2O2	0		false	false
PABA[e]	4-Aminobenzoate		C7H7NO2	0		false	false
PENTADECANOATE[e]	Pentadecanoic acid		C15H30O2	0		false	false
PHE[e]	L-Phenylalanine		C9H11NO2	0		false	false
PHOSPHATIDYLCHOLINE[e]	Phosphatidylcholine		C46H92NO8P	0		false	false
PI[e]	Orthophosphate		H3PO4	0		false	false
PNTO[e]	Pantothenate		C9H17NO5	0		false	false
PROPANOATE[e]	Propanoate		C3H6O2	0		false	false
PRO[e]	L-Proline		C5H9NO2	0		false	false
PYRI[e]	Pyridoxine		C8H11NO3	0		false	false
PYR[e]	Pyruvate		C3H4O3	0		false	false
RIBFLAV[e]	Riboflavin		C17H20N4O6	0		false	false
RIB[e]	Ribose		C5H10O5	0		false	false
SER[e]	L-Serine		C3H7NO3	0		false	false
SLF[e]	Sulfate		H2SO4	0		false	false
SUCC[e]	Succinate		C4H6O4	0		false	false
SUC[e]	Sucrose		C12H22O11	0		false	false
TAG[e]	Triacylglycerol		C60H116O6	0		false	false
TETRACOSANOATE[e]	Tetracosanoic acid		C24H48O2	0		false	false
TETRADECANOATE[e]	Tetradecanoic acid		C14H28O2	0		false	false
THR[e]	L-Threonine		C4H9NO3	0		false	false
TRE[e]	alpha,alpha-Trehalose		C12H22O11	0		false	false
TRP[e]	L-Tryptophan		C11H12N2O2	0		false	false
TYR[e]	L-Tyrosine		C9H11NO3	0		false	false
URA[e]	Uracil		C4H4N2O2	0		false	false
UREA[e]	Urea		CH4N2O	0		false	false
VAL[e]	L-Valine		C5H11NO2	0		false	false
XAN[e]	Xanthine		C5H4N4O2	0		false	false
ZN[e]	Zinc cation		Zn	0		false	false
DAG[c]	1,2-Diacyl-sn-glycerol		C41H80O5	0		false	true
NONADECANOYLCOA[c]	nonadecanoyl-COA		C40H72N7O17P3S	0		false	true
PENTADECANOYLCOA[c]	pentadecanoyl-CoA		C36H64N7O17P3S	0		false	true
HP[c]	2-Amino-4-hydroxy-6-hydroxymethyl-7,8-dihydropteridine		C7H9N5O2	0		false	true
AHHMD[c]	2-Amino-7,8-dihydro-4-hydroxy-6-(diphosphooxymethyl)pteridine		C7H11N5O8P2	0		false	true
DHMP[c]	7,8-dihydromonapterin		C9H13N5O4	0		false	true
DHXP[c]	7,8-dihydroxanthopterin		C6H7N5O2	0		false	true
GLAL[c]	Glycolaldehyde		C2H4O2	0		false	true
DHNP[c]	2-Amino-4-hydroxy-6-(D-erythro-1,2,3-trihydroxypropyl)-7,8-dihydropteridine		C9H13N5O4	0		false	true
AHTD[c]	2-Amino-4-hydroxy-6-(erythro-1,2,3-trihydroxypropyl)dihydropteridine triphosphate		C9H16N5O13P3	0		false	true
METHF[c]	5,10-Methenyltetrahydrofolate		C20H22N7O6	0		false	true
FTHF[c]	10-Formyltetrahydrofolate		C20H23N7O7	0		false	true
DHPT[c]	Dihydropteroate		C14H14N6O3	0		false	true
DHF[c]	Dihydrofolate		C19H21N7O6	0		false	true
FOL[c]	Folate		C19H19N7O6	0		false	true
ADCHOR[c]	4-Amino-4-deoxychorismate		C10H11NO5	0		false	true
PABA[c]	4-Aminobenzoate		C7H7NO2	0		false	true
THFG[c]	Tetrahydrofolyl-[Glu](2)		C24H30N8O9	0		false	true
F1P[c]	D-Fructose 1-phosphate		C6H13O9P	0		false	true
DHAP[c]	Glycerone phosphate		C3H7O6P	0		false	true
GA[c]	D-Glyceraldehyde		C3H6O3	0		false	true
MAN1P[c]	D-Mannose 1-phosphate		C6H13O9P	0		false	true
MAN6P[c]	D-Mannose 6-phosphate		C6H13O9P	0		false	true
FU1P[c]	L-Fuculose 1-phosphate		C6H13O8P	0		false	true
LALD[c]	(S)-Lactaldehyde		C3H6O2	0		false	true
GAL1P[c]	alpha-D-Galactose 1-phosphate		C6H13O9P	0		false	true
UDPGAL[c]	UDP-D-galactose		C15H24N2O17P2	0		false	true
GDPDHDOGAL[c]	GDP-4-keto-6-L-deoxygalactose		C16H23N5O15P2	0		false	true
GDPDHDOMAN[c]	GDP-4-dehydro-6-deoxy-D-mannose		C16H23N5O15P2	0		false	true
GLAC[c]	alpha-D-Galactose		C6H12O6	0		false	true
UDPG[c]	UDP-glucose		C15H24N2O17P2	0		false	true
GSSG[c]	Glutathione disulfide		C20H32N6O12S2	0		false	true
GL3P[c]	sn-Glycerol 3-phosphate		C3H9O6P	0		false	true
DGLYCERATE[c]	D-Glycerate		C3H6O4	0		false	true
PA[c]	Phosphatidate		C38H75O8P	0		false	true
CDPDG[c]	CDP-diacylglycerol		C47H87N3O15P2	0		false	true
CMP[c]	CMP		C9H14N3O8P	0		false	true
PGP[c]	Phosphatidylglycerophosphate		C41H82O13P2	0		false	true
PG[c]	Phosphatidylglycerol		C41H81O10P	0		false	true
PHOSPHATIDYLCHOLINE[c]	Phosphatidylcholine		C46H92NO8P	0		false	true
CHOLP[c]	Choline phosphate		C5H15NO4P	0		false	true
G3PE[c]	sn-glycero-3-Phospoethanolamine		C5H14NO6P	0		false	true
ETHA[c]	Ethanolamine		C2H7NO	0		false	true
PS[c]	Phosphatidylserine		C41H80NO10P	0		false	true
CHOL[c]	Choline		C5H14NO	0		false	true
3PG[c]	3-Phospho-D-glycerate		C3H7O7P	0		false	true
PHP[c]	3-Phosphonooxypyruvate		C3H5O7P	0		false	true
3PSER[c]	O-Phospho-L-serine		C3H8NO6P	0		false	true
LIPOYLPROTEIN[c]	Lipoylprotein		C8H14NOS2R	0		false	true
SAP[c]	S-Aminomethyldihydrolipoylprotein		C9H19N2OS2R	0		false	true
ASP4P[c]	4-Phospho-L-aspartate		C4H8NO7P	0		false	true
ASPSA[c]	L-Aspartate 4-semialdehyde		C4H7NO3	0		false	true
IGP[c]	Indoleglycerol phosphate		C11H14NO6P	0		false	true
G3P[c]	D-Glyceraldehyde 3-phosphate		C3H7O6P	0		false	true
DHLIPOYLPROTEIN[c]	Dihydrolipoylprotein		C8H16NOS2R	0		false	true
PHSER[c]	O-Phospho-L-homoserine		C4H10NO6P	0		false	true
FDP[c]	D-Fructose 1,6-bisphosphate		C6H14O12P2	0		false	true
LIPO[c]	Lipoamide		C8H15NOS2	0		false	true
ADLIPO[c]	S-Acetyldihydrolipoamide		C10H19NO2S2	0		false	true
ACAL[c]	Acetaldehyde		C2H4O	0		false	true
ETH[c]	Ethanol		C2H6O	0		false	true
2PG[c]	2-Phospho-D-glycerate		C3H7O7P	0		false	true
13PDG[c]	3-Phospho-D-glyceroyl phosphate		C3H8O10P2	0		false	true
G6P[c]	D-Glucose 6-phosphate		C6H13O9P	0		false	true
G1P[c]	D-Glucose 1-phosphate		C6H13O9P	0		false	true
nPOLYP[c]	Polyphosphate		HPO3	0		false	true
MGLX[c]	Methylglyoxal		C3H4O2	0		false	true
LACGSH[c]	(R)-S-Lactoylglutathione		C13H21N3O8S	0		false	true
LAC[c]	(R)-Lactate		C3H6O3	0		false	true
GLX[c]	Glyoxylate		C2H2O3	0		false	true
OXCOA[c]	Oxalyl-CoA		C23H36N7O19P3S	0		false	true
GLYCOLATE[c]	Glycolate		C2H4O3	0		false	true
FOCOA[c]	Formyl-CoA		C22H36N7O17P3S	0		false	true
H2O2[c]	Hydrogen peroxide		H2O2	0		false	true
PRFP[c]	5-(5-Phospho-D-ribosylaminoformimino)-1-(5-phosphoribosyl)-imidazole-4-carboxamide		C15H25N5O15P2	0		false	true
PRLP[c]	N-(5-Phospho-D-1-ribulosylformimino)-5-amino-1-(5-phospho-D-ribosyl)-4-imidazolecarboxamide		C15H25N5O15P2	0		false	true
IMACP[c]	3-(Imidazol-4-yl)-2-oxopropyl phosphate		C6H9N2O5P	0		false	true
HISOLP[c]	L-Histidinol phosphate		C6H12N3O4P	0		false	true
PRBAMP[c]	Phosphoribosyl-AMP		C15H23N5O14P2	0		false	true
AICAR[c]	1-(5-Phosphoribosyl)-5-amino-4-imidazolecarboxamide		C9H15N4O8P	0		false	true
DIMGP[c]	D-erythro-1-(Imidazol-4-yl)glycerol 3-phosphate		C6H11N2O6P	0		false	true
PRBATP[c]	1-(5-phospho-D-ribosyl)-ATP		C15H25N5O20P4	0		false	true
HISOL[c]	L-Histidinol		C6H11N3O	0		false	true
IP[c]	1D-myo-Inositol 3-phosphate		C6H13O9P	0		false	true
NAGINSP[c]	1-O-(2-Acetamido-2-deoxy-alpha-D-glucopyranosyl)-1D-myo-inositol 3-phosphate		C14H26NO14P	0		false	true
MI[c]	myo-Inositol		C6H12O6	0		false	true
P6C[c]	Delta-1-piperideine-6-L-carboxylate		C6H9NO2	0		false	true
LAAA[c]	L-alpha-Aminoadipic acid		C6H11NO4	0		false	true
ALLYS[c]	L-2-Aminoadipate 6-semialdehyde		C6H11NO3	0		false	true
MALACP[c]	Malonyl-[acyl-carrier protein]		C3H3O3SR	0		false	true
PROPIONYLACP[c]	propionyl-ACP		C3H5OSR	0		false	true
PENTADECANOYLACP[c]	pentadecanoyl-ACP		C15H29OSR	0		false	true
HEPTADECANOYLACP[c]	heptadecanoyl-ACP		C17H33OSR	0		false	true
NONADECANOYLACP[c]	nonadecanoyl-ACP		C19H37OSR	0		false	true
PROPANOATE[c]	Propanoate		C3H6O2	0		false	true
OXOMETHYLPENTANOATE[c]	(S)-3-Methyl-2-oxopentanoic acid		C6H10O3	0		false	true
2MBUTLIPO[c]	S-(2-Methylbutanoyl)-dihydrolipoamide		C13H25NO2S2	0		false	true
OMVAL[c]	3-Methyl-2-oxobutanoic acid		C5H8O3	0		false	true
IBUTLIPO[c]	S-(2-Methylpropanoyl)-dihydrolipoamide		C12H23NO2S2	0		false	true
HEPTADECANOYLCOA[c]	heptadecanoyl-CoA		C38H68N7O17P3S	0		false	true
HEPTADECANOATE[c]	heptadecanoate		C17H34O2	0		false	true
PITBA[c]	1-Phosphatidyl-D-myo-inositol		C44H85O13P	0		false	true
TRIDECANOYLCOA[c]	tridecanoyl-CoA		C34H60N7O17P3S	0		false	true
NONANOYLCOA[c]	Nonanoyl-CoA		C30H52N7O17P3S	0		false	true
HEPTANOYLCOA[c]	heptanoyl-CoA		C28H48N7O17P3S	0		false	true
PENTANOYLCOA[c]	Pentanoyl-CoA		C26H44N7O17P3S	0		false	true
UNDECANOYLCOA[c]	undecanoyl-CoA		C32H56N7O17P3S	0		false	true
IBUTCOA[c]	2-Methylpropanoyl-CoA		C25H42N7O17P3S	0		false	true
MACRCOA[c]	2-Methylprop-2-enoyl-CoA		C25H40N7O17P3S	0		false	true
3MBUTCOA[c]	3-Methylbutanoyl-CoA		C26H44N7O17P3S	0		false	true
3MBECOA[c]	3-Methylcrotonyl-CoA		C26H42N7O17P3S	0		false	true
2MBUTCOA[c]	2-Methylbutanoyl-CoA		C26H44N7O17P3S	0		false	true
2MBECOA[c]	2-Methylbut-2-enoyl-CoA		C26H42N7O17P3S	0		false	true
HEXACOSANOATE[c]	hexacosanoate		C26H52O2	0		false	true
DECANOATE[c]	Decanoic acid		C10H20O2	0		false	true
PENTADECANOATE[c]	Pentadecanoic acid		C15H30O2	0		false	true
HEXANOATE[c]	Hexanoic acid		C6H12O2	0		false	true
HEXADECANOATE[c]	Hexadecanoic acid		C16H32O2	0		false	true
NONADECANOATE[c]	Nonadecanoic acid		C19H38O2	0		false	true
DHA[c]	Glycerone		C3H6O3	0		false	true
MOP[c]	4-Methyl-2-oxopentanoate		C6H10O3	0		false	true
3MBUTLIPO[c]	S-(3-Methylbutanoyl)-dihydrolipoamide		C13H25NO2S2	0		false	true
DODECANOATE[c]	Dodecanoic acid		C12H24O2	0		false	true
MAS[c]	Mycocerosic acid synthase		HSR	0		false	true
HEXADECANOYLMAS[c]	hexadecanoyl-MAS		C16H31OSR	0		false	true
TD2EC16ACYLACPFAS[c]	trans-delta-2-enoyl-C16-acyl-ACP-FAS		C16H30OS2R2	0		false	true
ACPFAS[c]	Acyl carrier protein fatty acid synthase complex		H2S2R2	0		false	true
9HEXADECENOATE[c]	(9Z)-Hexadecenoic acid		C16H30O2	0		false	true
RMMALONYLACP[c]	(R)-methylmalonyl-ACP		C4H5O3SR	0		false	true
RMMALONYLCOA[c]	(R)-Methylmalonyl-CoA		C25H40N7O19P3S	0		false	false
MAG[c]	1-Acylglycerol		C22H44O4	0		false	true
ACETYLP[c]	Acetyl phosphate		C2H5O5P	0		false	true
OCTACOSANOYLACP[c]	octacosanoyl-ACP		C28H55OSR	0		false	true
HEXACOSANOYLACP[c]	hexacosanoyl-ACP		C26H51OSR	0		false	true
TD2EC18ACYLACPFAS[c]	trans-delta-2-enoyl-C18-acyl-ACP-FAS		C18H34OS2R2	0		false	true
9OCTADECENOATE[c]	(9Z)-Octadecenoic acid		C18H34O2	0		false	true
AGL3P[c]	1-Palmitoylglycerol 3-phosphate		C19H39O7P	0		false	true
TETRADECANOATE[c]	Tetradecanoic acid		C14H28O2	0		false	true
PROPIONYLP[c]	Propanoyl phosphate		C3H7O5P	0		false	true
PENTAMETHYLTRICONTANOYL[c]	PENTA-METHYL-TRICONTANOYL		C31H62O2	0		false	true
SDLIPO[c]	S-Succinyldihydrolipoamide		C12H21NO4S2	0		false	true
C8ACYLACPFAS[c]	C8-acyl-ACP-FAS		C8H16OS2R2	0		false	true
APOLIPO[c]	APO_LIPO		C8H17NO	0		false	true
MDAPIM[c]	meso-2,6-Diaminoheptanedioate		C7H14N2O4	0		false	true
UDPNAMNGMAGMDAPIM[c]	UDP-N-aceylmuramoyl-L-alanyl-D-gamma-glutamyl-meso-2,6-diaminopimelate		C35H55N7O26P2	0		false	true
UDPNAMNGMAGMDAPIMAA[c]	UDP-N-acetylmuramoyl-L-alanyl-D-glutamyl-6-carboxy-Llysyl-D-alanyl-D-alanine		C41H65N9O28P2	0		false	true
DIHYDRODIPICOLINATE[c]	L-2,3-Dihydrodipicolinate		C7H7NO4	0		false	true
TETRAHYDRODIPICOLINATE[c]	2,3,4,5-Tetrahydrodipicolinate		C7H9NO4	0		false	true
SAOPIM[c]	N-Succinyl-2-L-amino-6-oxoheptanedioate		C11H15NO8	0		false	true
SDAPIM[c]	N-Succinyl-LL-2,6-diaminoheptanedioate		C11H18N2O7	0		false	true
DAPIM[c]	LL-2,6-Diaminoheptanedioate		C7H14N2O4	0		false	true
CADA[c]	Cadaverine		C5H14N2	0		false	true
OSB[c]	2-Succinylbenzoate		C11H10O5	0		false	true
OSBCOA[c]	2-Succinylbenzoyl-CoA		C32H44N7O20P3S	0		false	true
DHN[c]	1,4-Dihydroxy-2-naphthoate		C11H8O4	0		false	true
OPP[c]	all-trans-Octaprenyl diphosphate		C40H68O7P2	0		false	true
DMQ[c]	2-Demethylmenaquinone (n=7)		C50H70O2	0		false	true
IPP[c]	Isopentenyl diphosphate		C5H12O7P2	0		false	true
PPPP[c]	all-trans-Pentaprenyl diphosphate		C25H44O7P2	0		false	true
HPPP[c]	all-trans-Hexaprenyl diphosphate		C30H52O7P2	0		false	true
HEPPP[c]	all-trans-Heptaprenyl diphosphate		C35H60O7P2	0		false	true
GGPP[c]	Geranylgeranyl diphosphate		C20H36O7P2	0		false	true
METHYLISOCITRATE[c]	(2S,3R)-3-Hydroxybutane-1,2,3-tricarboxylate;		C7H10O7	0		false	true
2METHYLCISACONITATE[c]	(Z)-But-2-ene-1,2,3-tricarboxylate		C7H8O6	0		false	true
N6HLYSC18ANOYL[c]	N6-Hydroxy-L-lysine coupled to octadecanoyl group		C24H48N2O4	0		false	true
N6HLYS[c]	N6-Hydroxy-L-lysine		C6H14N2O3	0		false	true
SAL[c]	Salicylate		C7H6O3	0		false	true
N6HLYSMAL[c]	N6-Hydroxy-L-lysine coupled to malonyl group		C9H16N2O6	0		false	true
OCTADECENOYLACP[c]	(2E)-Octadecenoyl-[acp]		C18H33OSR	0		false	true
N6HLYSC18ENOYL[c]	N6-Hydroxy-L-lysine coupled to octadecenoyl group		C24H46N2O4	0		false	true
ICHOR[c]	Isochorismate		C10H10O6	0		false	true
TD2EC42ACYLACP[c]	trans-delta-2-enoyl-C42-acyl-ACP		C42H81OSR	0		false	true
DOTETRACONTANOYLACP[c]	C42-acyl-ACP		C42H83OSR	0		false	true
TD2EC40ACYLACP[c]	trans-delta-2-enoyl-C40-acyl-ACP		C40H77OSR	0		false	true
TETRACONTANOYLACP[c]	C40-acyl-ACP		C40H79OSR	0		false	true
TD2EC36ACYLACP[c]	trans-delta-2-enoyl-C36-acyl-ACP		C36H69OSR	0		false	true
HEXATRIACONTANOYLACP[c]	C36-acyl-ACP		C36H71OSR	0		false	true
C2ACYLACPFAS[c]	C2-acyl-ACP-FAS		C2H4OS2R2	0		false	true
MALC2ACYLACPFAS[c]	malonyl-C2-acyl-ACP-FAS		C5H6O4S2R2	0		false	true
BKETOC4ACYLACPFAS[c]	beta-keto-C4-acyl-ACP-FAS		C4H6O2S2R2	0		false	true
3HC4ACYLACPFAS[c]	D-3-hydroxy-C4-acyl-ACP-FAS		C4H8O2S2R2	0		false	true
2CARBC26ACYLCOA[c]	2-carboxyl-C26-acyl-CoA		C48H86N7O19P3S	0		false	true
BCCPCO2[c]	[Acetyl-CoA:carbon-dioxide ligase (ADP-forming)]-CO2		C8H13N3O4R2	0		false	true
ACCB[c]	apo-[acetyl-CoA:carbon-dioxide ligase (ADP-forming)]		C7H13N3O2R2	0		false	true
TD2EC4ACYLACPFAS[c]	trans-delta-2-enoyl-C4-acyl-ACP-FAS		C4H6OS2R2	0		false	true
CD37MHMC60ACYLACP[c]	cis-delta-37-methyl-hydroxymethyl-C60-acyl-ACP		C60H117O2SR	0		false	true
CMC61MEROACYLCPACP[c]	cis-methoxy-C61-meroacyl-cp-ACP		C61H119O2SR	0		false	true
OCTAPENTACONTANOYLACP[c]	C58-acyl-ACP		C58H115OSR	0		false	true
CD21937EC58ACYLACP[c]	cis-delta-2-19,37-enoyl-C58-acyl-ACP		C58H111OSR	0		false	true
TETRAPENTACONTANOYLACP[c]	C54-acyl-ACP		C54H107OSR	0		false	true
CD21931EC54ACYLACP[c]	cis-delta-2-19,31-enoyl-C54-acyl-ACP		C54H103OSR	0		false	true
PENTACONTANOYLACP[c]	C50-acyl-ACP		C50H99OSR	0		false	true
CD21931EC50ACYLACP[c]	cis-delta-2-19,31-enoyl-C50-acyl-ACP		C50H95OSR	0		false	true
BKETOC18ACYLACPFAS[c]	beta-keto-C18-acyl-ACP-FAS		C18H34O2S2R2	0		false	true
3HC18ACYLACPFAS[c]	D-3-hydroxy-C18-acyl-ACP-FAS		C18H36O2S2R2	0		false	true
MALC16ACYLACPFAS[c]	malonyl-C16-acyl-ACP-FAS		C19H34O4S2R2	0		false	true
MALC18ACYLACPFAS[c]	malonyl-C18-acyl-ACP-FAS		C21H38O4S2R2	0		false	true
BKETOC20ACYLACPFAS[c]	beta-keto-C20-acyl-ACP-FAS		C20H38O2S2R2	0		false	true
3HC20ACYLACPFAS[c]	D-3-hydroxy-C20-acyl-ACP-FAS		C20H40O2S2R2	0		false	true
C18ACYLACPFAS[c]	C18-acyl-ACP-FAS		C18H36OS2R2	0		false	true
TD2EC20ACYLACPFAS[c]	trans-delta-2-enoyl-C20-acyl-ACP-FAS		C20H38OS2R2	0		false	true
C20ACYLACPFAS[c]	C20-acyl-ACP-FAS		C20H40OS2R2	0		false	true
BKETOC56ACYLACP[c]	beta-keto-C56-acyl-ACP		C56H109O2SR	0		false	true
DOPENTACONTANOYLACP[c]	C52-acyl-ACP		C52H103OSR	0		false	true
BKETOC54ACYLACP[c]	beta-keto-C54-acyl-ACP		C54H105O2SR	0		false	true
HEXATETRACONTANOYLACP[c]	C46-acyl-ACP		C46H91OSR	0		false	true
BKETOC48ACYLACP[c]	beta-keto-C48-acyl-ACP		C48H93O2SR	0		false	true
OCTATETRACONTANOYLACP[c]	C48-acyl-ACP		C48H95OSR	0		false	true
BKETOC50ACYLACP[c]	beta-keto-C50-acyl-ACP		C50H97O2SR	0		false	true
OCTATRIACONTANOYLACP[c]	C38-acyl-ACP		C38H75OSR	0		false	true
BKETOC40ACYLACP[c]	beta-keto-C40-acyl-ACP		C40H77O2SR	0		false	true
BKETOC38ACYLACP[c]	beta-keto-C38-acyl-ACP		C38H73O2SR	0		false	true
BKETOC44ACYLACP[c]	beta-keto-C44-acyl-ACP		C44H85O2SR	0		false	true
BKETOC42ACYLACP[c]	beta-keto-C42-acyl-ACP		C42H81O2SR	0		false	true
CD131E19CPC55ACYLACP[c]	cis-delta-1-31-enoyl-19-cp-C55-acyl-ACP		C55H105OSR	0		false	true
1931CPC56ACYLACP[c]	19,31-cp-C56-acyl-ACP		C56H107OSR	0		false	true
CD131E19CPC53ACYLACP[c]	cis-delta-1-31-enoyl-19-cp-C53-acyl-ACP		C53H101OSR	0		false	true
1931CPC54ACYLACP[c]	19,31-cp-C54-acyl-ACP		C54H103OSR	0		false	true
CD131E19CPC51ACYLACP[c]	cis-delta-1-31-enoyl-19-cp-C51-acyl-ACP		C51H97OSR	0		false	true
1931CPC52ACYLACP[c]	19,31-cp-C54-acyl-ACP		C52H99OSR	0		false	true
BKETOC16ACYLACPFAS[c]	beta-keto-C16-acyl-ACP-FAS		C16H30O2S2R2	0		false	true
3HC16ACYLACPFAS[c]	D-3-hydroxy-C16-acyl-ACP-FAS		C16H32O2S2R2	0		false	true
MALC14ACYLACPFAS[c]	malonyl-C14-acyl-ACP-FAS		C17H30O4S2R2	0		false	true
C14ACYLACPFAS[c]	C14-acyl-ACP-FAS		C14H28OS2R2	0		false	true
TD2EC14ACYLACPFAS[c]	trans-delta-2-enoyl-C14-acyl-ACP-FAS		C14H26OS2R2	0		false	true
3HC14ACYLACPFAS[c]	D-3-hydroxy-C14-acyl-ACP-FAS		C14H28O2S2R2	0		false	true
BKETOC14ACYLACPFAS[c]	beta-keto-C14-acyl-ACP-FAS		C14H26O2S2R2	0		false	true
MALC12ACYLACPFAS[c]	malonyl-C12-acyl-ACP-FAS		C15H26O4S2R2	0		false	true
C12ACYLACPFAS[c]	C12-acyl-ACP-FAS		C12H24OS2R2	0		false	true
C16ACYLACPFAS[c]	C16-acyl-ACP-FAS		C16H32OS2R2	0		false	true
TREHALOSEMONOMYCOLATEP[c]	cytoplasmic_trehalosemonomycolate-P		C94H181O16P	0		false	true
CD37MKC59ACYLACP[c]	cis-delta-37-methyl-keto-C59-acyl-ACP		C59H113O2SR	0		false	true
CKC60MEROACYLACP[c]	cis-keto-C60-meroacyl-ACP		C60H115O2SR	0		false	true
CD37MHMC58ACYLACP[c]	cis-delta-37-methyl-hydroxymethyl-C58-acyl-ACP		C58H113O2SR	0		false	true
CMC59MEROACYLCPACP[c]	cis-methoxy-C59-meroacyl-cp-ACP		C59H115O2SR	0		false	true
BKETOC8ACYLACPFAS[c]	beta-keto-C8-acyl-ACP-FAS		C8H14O2S2R2	0		false	true
3HC8ACYLACPFAS[c]	D-3-hydroxy-C8-acyl-ACP-FAS		C8H16O2S2R2	0		false	true
MALC6ACYLACPFAS[c]	malonyl-C6-acyl-ACP-FAS		C9H14O4S2R2	0		false	true
HEXAPENTACONTANOYLACP[c]	C56-acyl-ACP		C56H111OSR	0		false	true
BKETOC58ACYLACP[c]	beta-keto-C58-acyl-ACP		C58H113O2SR	0		false	true
BKETOC52ACYLACP[c]	beta-keto-C52-acyl-ACP		C52H101O2SR	0		false	true
3HC52ACYLACP[c]	D-3-hydroxy-C52-acyl-ACP		C52H103O2SR	0		false	true
CKC60MEROACYLAMP[c]	cis-keto-C60-meroacyl-AMP		C70H128N5O9P	0		false	true
KC86MYCOLATE26[c]	keto-mycolate C86 (26)		C86H168O4	0		false	false
1931CPC56ACYLAMP[c]	19,31-cp-C56-acyl-AMP		C66H120N5O8P	0		false	true
AC82MYCOLATE26[c]	alpha-mycolate C82 (26)		C82H160O3	0		false	false
1931CPC54ACYLAMP[c]	19,31-cp-C54-acyl-AMP		C64H116N5O8P	0		false	true
AC80MYCOLATE26[c]	alpha-mycolate C80 (26)		C80H156O3	0		false	false
1931CPC52ACYLAMP[c]	19,31-cp-C52-acyl-AMP		C62H112N5O8P	0		false	true
AC78MYCOLATE26[c]	alpha-mycolate C78 (26)		C78H152O3	0		false	false
CMC61MEROACYLCPAMP[c]	cis-methoxy-C61-meroacyl-cp-AMP		C71H132N5O9P	0		false	true
MC87MYCOLATE26[c]	methoxy-mycolate C87 (26)		C87H172O4	0		false	false
CMC59MEROACYLCPAMP[c]	cis-methoxy-C59-meroacyl-cp-AMP		C69H128N5O9P	0		false	true
MC85MYCOLATE26[c]	methoxy-mycolate C85 (26)		C85H168O4	0		false	false
TETRATETRACONTANOYLACP[c]	C44-acyl-ACP		C44H87OSR	0		false	true
BKETOC46ACYLACP[c]	beta-keto-C46-acyl-ACP		C46H89O2SR	0		false	true
C4ACYLACPFAS[c]	C4-acyl-ACP-FAS		C4H8OS2R2	0		false	true
CD21931EC52ACYLACP[c]	cis-delta-2-19,31-enoyl-C52-acyl-ACP		C52H99OSR	0		false	true
TETRATRIACONTANOYLACP[c]	C34-acyl-ACP		C34H67OSR	0		false	true
BKETOC36ACYLACP[c]	beta-keto-C36-acyl-ACP		C36H69O2SR	0		false	true
TD2EC58ACYLACP[c]	trans-delta-2-enoyl-C58-acyl-ACP		C58H113OSR	0		false	true
TD2EC56ACYLACP[c]	trans-delta-2-enoyl-C56-acyl-ACP		C56H109OSR	0		false	true
3HC50ACYLACP[c]	D-3-hydroxy-C50-acyl-ACP		C50H99O2SR	0		false	true
BKETOC20ACYLACP[c]	beta-keto-C20-acyl-ACP		C20H37O2SR	0		false	true
3HC20ACYLACP[c]	D-3-hydroxy-C20-acyl-ACP		C20H39O2SR	0		false	true
BCCP[c]	[Acetyl-CoA:carbon-dioxide ligase (ADP-forming)]		C7H13N3O2R2	0		false	true
TD2EC6ACYLACPFAS[c]	trans-delta-2-enoyl-C6-acyl-ACP-FAS		C6H10OS2R2	0		false	true
C6ACYLACPFAS[c]	C6-acyl-ACP-FAS		C6H12OS2R2	0		false	true
BKETOC34ACYLACP[c]	beta-keto-C34-acyl-ACP		C34H65O2SR	0		false	true
3HC34ACYLACP[c]	D-3-hydroxy-C34-acyl-ACP		C34H67O2SR	0		false	true
TD2EC10ACYLACPFAS[c]	trans-delta-2-enoyl-C10-acyl-ACP-FAS		C10H18OS2R2	0		false	true
C10ACYLACPFAS[c]	C10-acyl-ACP-FAS		C10H20OS2R2	0		false	true
MALC10ACYLACPFAS[c]	malonyl-C10-acyl-ACP-FAS		C13H22O4S2R2	0		false	true
BKETOC12ACYLACPFAS[c]	beta-keto-C12-acyl-ACP-FAS		C12H22O2S2R2	0		false	true
3HC12ACYLACPFAS[c]	D-3-hydroxy-C12-acyl-ACP-FAS		C12H24O2S2R2	0		false	true
MALC8ACYLACPFAS[c]	malonyl-C8-acyl-ACP-FAS		C11H18O4S2R2	0		false	true
BKETOC10ACYLACPFAS[c]	beta-keto-C10-acyl-ACP-FAS		C10H18O2S2R2	0		false	true
3HC10ACYLACPFAS[c]	D-3-hydroxy-C10-acyl-ACP-FAS		C10H20O2S2R2	0		false	true
TD2EC12ACYLACPFAS[c]	trans-delta-2-enoyl-C12-acyl-ACP-FAS		C12H22OS2R2	0		false	true
3HC18ACYLACP[c]	D-3-hydroxy-C18-acyl-ACP		C18H35O2SR	0		false	true
TD2EC18ACYLACP[c]	trans-delta-2-enoyl-C18-acyl-ACP		C18H33OSR	0		false	true
TD2EC20ACYLACP[c]	trans-delta-2-enoyl-C20-acyl-ACP		C20H37OSR	0		false	true
3HC22ACYLACP[c]	D-3-hydroxy-C22-acyl-ACP		C22H43O2SR	0		false	true
TD2EC22ACYLACP[c]	trans-delta-2-enoyl-C22-acyl-ACP		C22H41OSR	0		false	true
TD2EC24ACYLACP[c]	trans-delta-2-enoyl-C24-acyl-ACP		C24H45OSR	0		false	true
TD2EC26ACYLACP[c]	trans-delta-2-enoyl-C26-acyl-ACP		C26H49OSR	0		false	true
3HC28ACYLACP[c]	D-3-hydroxy-C28-acyl-ACP		C28H55O2SR	0		false	true
TD2EC28ACYLACP[c]	trans-delta-2-enoyl-C28-acyl-ACP		C28H53OSR	0		false	true
3HC30ACYLACP[c]	D-3-hydroxy-C30-acyl-ACP		C30H59O2SR	0		false	true
TD2EC30ACYLACP[c]	trans-delta-2-enoyl-C30-acyl-ACP		C30H57OSR	0		false	true
3HC54ACYLACP[c]	D-3-hydroxy-C54-acyl-ACP		C54H107O2SR	0		false	true
TD2EC54ACYLACP[c]	trans-delta-2-enoyl-C54-acyl-ACP		C54H105OSR	0		false	true
3HC58ACYLACP[c]	D-3-hydroxy-C58-acyl-ACP		C58H115O2SR	0		false	true
TRIACONTANOYLACP[c]	C30-acyl-ACP		C30H59OSR	0		false	true
TD2EC32ACYLACP[c]	trans-delta-2-enoyl-C32-acyl-ACP		C32H61OSR	0		false	true
DOTRIACONTANOYLACP[c]	C32-acyl-ACP		C32H63OSR	0		false	true
TD2EC34ACYLACP[c]	trans-delta-2-enoyl-C34-acyl-ACP		C34H65OSR	0		false	true
BKETOC24ACYLACP[c]	beta-keto-C24-acyl-ACP		C24H45O2SR	0		false	true
BKETOC22ACYLACP[c]	beta-keto-C22-acyl-ACP		C22H41O2SR	0		false	true
BKETOC28ACYLACP[c]	beta-keto-C28-acyl-ACP		C28H53O2SR	0		false	true
BKETOC26ACYLACP[c]	beta-keto-C26-acyl-ACP		C26H49O2SR	0		false	true
BKETOC32ACYLACP[c]	beta-keto-C32-acyl-ACP		C32H61O2SR	0		false	true
BKETOC30ACYLACP[c]	beta-keto-C30-acyl-ACP		C30H57O2SR	0		false	true
BKETOC26ACYLACPFAS[c]	beta-keto-C26-acyl-ACP-FAS		C26H50O2S2R2	0		false	true
3HC26ACYLACPFAS[c]	D-3-hydroxy-C26-acyl-ACP-FAS		C26H52O2S2R2	0		false	true
TD2EC26ACYLACPFAS[c]	trans-delta-2-enoyl-C26-acyl-ACP-FAS		C26H50OS2R2	0		false	true
C26ACYLACPFAS[c]	C26-acyl-ACP-FAS		C26H52OS2R2	0		false	true
C24ACYLACPFAS[c]	C24-acyl-ACP-FAS		C24H48OS2R2	0		false	true
C22ACYLACPFAS[c]	C22-acyl-ACP-FAS		C22H44OS2R2	0		false	true
BKETOC18ACYLACP[c]	beta-keto-C18-acyl-ACP		C18H33O2SR	0		false	true
3HC32ACYLACP[c]	D-3-hydroxy-C32-acyl-ACP		C32H63O2SR	0		false	true
TREHALOSEDIMYCOLATE[c]	alpha,alpha-Trehalose 6,6-bismycolate		C76H142O15	0		false	false
TRE[c]	alpha,alpha-Trehalose		C12H22O11	0		false	false
C78MYCOLATEACP[c]	C78-alpha-mycolate-ACP		C82H159O2SR	0		false	false
3HC42ACYLACP[c]	D-3-hydroxy-C42-acyl-ACP		C42H83O2SR	0		false	true
CD37MHC59ACYLACP[c]	cis-delta-37-methyl-hydroxy-C59-acyl-ACP		C59H115O2SR	0		false	true
TD2EC52ACYLACP[c]	trans-delta-2-enoyl-C52-acyl-ACP		C52H101OSR	0		false	true
TD2EC48ACYLACP[c]	trans-delta-2-enoyl-C48-acyl-ACP		C48H93OSR	0		false	true
TD2EC50ACYLACP[c]	trans-delta-2-enoyl-C50-acyl-ACP		C50H97OSR	0		false	true
TD2EC46ACYLACP[c]	trans-delta-2-enoyl-C46-acyl-ACP		C46H89OSR	0		false	true
TD2EC38ACYLACP[c]	trans-delta-2-enoyl-C38-acyl-ACP		C38H73OSR	0		false	true
3HC56ACYLACP[c]	D-3-hydroxy-C56-acyl-ACP		C56H111O2SR	0		false	true
CD21937EC56ACYLACP[c]	cis-delta-2-19,37-enoyl-C56-acyl-ACP		C56H107OSR	0		false	true
CD37MHC57ACYLACP[c]	cis-delta-37-methyl-hydroxy-C57-acyl-ACP		C57H111O2SR	0		false	true
MALC4ACYLACPFAS[c]	malonyl-C4-acyl-ACP-FAS		C7H10O4S2R2	0		false	true
BKETOC6ACYLACPFAS[c]	beta-keto-C6-acyl-ACP-FAS		C6H10O2S2R2	0		false	true
3HC6ACYLACPFAS[c]	D-3-hydroxy-C6-acyl-ACP-FAS		C6H12O2S2R2	0		false	true
TD2EC8ACYLACPFAS[c]	trans-delta-2-enoyl-C8-acyl-ACP-FAS		C8H14OS2R2	0		false	true
MALC24ACYLACPFAS[c]	malonyl-C24-acyl-ACP-FAS		C27H50O4S2R2	0		false	true
3HC40ACYLACP[c]	D-3-hydroxy-C40-acyl-ACP		C40H79O2SR	0		false	true
3HC36ACYLACP[c]	D-3-hydroxy-C36-acyl-ACP		C36H71O2SR	0		false	true
3HC38ACYLACP[c]	D-3-hydroxy-C38-acyl-ACP		C38H75O2SR	0		false	true
3HC48ACYLACP[c]	D-3-hydroxy-C48-acyl-ACP		C48H95O2SR	0		false	true
3HC44ACYLACP[c]	D-3-hydroxy-C44-acyl-ACP		C44H87O2SR	0		false	true
TD2EC44ACYLACP[c]	trans-delta-2-enoyl-C44-acyl-ACP		C44H85OSR	0		false	true
3HC46ACYLACP[c]	D-3-hydroxy-C46-acyl-ACP		C46H91O2SR	0		false	true
MALC22ACYLACPFAS[c]	malonyl-C22-acyl-ACP-FAS		C25H46O4S2R2	0		false	true
TD2EC22ACYLACPFAS[c]	trans-delta-2-enoyl-C22-acyl-ACP-FAS		C22H42OS2R2	0		false	true
BKETOC24ACYLACPFAS[c]	beta-keto-C24-acyl-ACP-FAS		C24H46O2S2R2	0		false	true
3HC24ACYLACPFAS[c]	D-3-hydroxy-C24-acyl-ACP-FAS		C24H48O2S2R2	0		false	true
MALC20ACYLACPFAS[c]	malonyl-C20-acyl-ACP-FAS		C23H42O4S2R2	0		false	true
BKETOC22ACYLACPFAS[c]	beta-keto-C22-acyl-ACP-FAS		C22H42O2S2R2	0		false	true
3HC22ACYLACPFAS[c]	D-3-hydroxy-C22-acyl-ACP-FAS		C22H44O2S2R2	0		false	true
TD2EC24ACYLACPFAS[c]	trans-delta-2-enoyl-C24-acyl-ACP-FAS		C24H46OS2R2	0		false	true
NAGINS[c]	1-O-[2-(Acetylamino)-2-deoxy-alpha-D-glucopyranosyl]-D-myo-Inositol		C14H25NO11	0		false	true
NGINS[c]	1-O-(2-Amino-2-deoxy-alpha-D-glucopyranosyl)-1D-myo-inositol		C12H23NO10	0		false	true
NACYS[c]	N-acetyl-L-cysteine		C5H9NO3S	0		false	true
CYSNGINS[c]	1-O-[2-(L-Cysteinamido)-2-deoxy-alpha-D-glucopyranosyl]-1D-myo-inositol		C15H28N2O11S	0		false	true
NAM[c]	Nicotinamide		C6H6N2O	0		false	true
NAMD[c]	Nicotinamide-beta-riboside		C11H15N2O5	0		false	true
NAMN[c]	Nicotinamide D-ribonucleotide		C11H15N2O8P	0		false	true
QA[c]	Quinolinate		C7H5NO4	0		false	true
NAAD[c]	Deamino-NAD+		C21H27N6O15P2	0		false	true
R1P[c]	alpha-D-Ribose 1-phosphate		C5H11O8P	0		false	true
NACD[c]	Nicotinate D-ribonucleoside		C11H14NO6	0		false	true
NO3[c]	Nitrate		HNO3	0		false	true
NO2[c]	Nitrite		HNO2	0		false	false
NO[c]	Nitric oxide		HNO	0		false	true
NH4OH[c]	NH4OH		NH5O	0		false	true
4PPNTO[c]	D-4-Phosphopantothenate		C9H18NO8P	0		false	true
4PPNTE[c]	Pantetheine 4-phosphate		C11H23N2O7PS	0		false	true
DPCOA[c]	Dephospho-CoA		C21H35N7O13P2S	0		false	true
ACLAC[c]	2-Acetolactate		C5H8O4	0		false	true
DHMVA[c]	2,3-Dihydroxy-3-methylbutanoate		C5H10O4	0		false	true
AKP[c]	2-Dehydropantoate		C6H10O4	0		false	true
4PPNCYS[c]	(R)-4-Phosphopantothenoyl-L-cysteine		C12H23N2O9PS	0		false	true
XYLU[c]	D-Xylulose		C5H10O5	0		false	true
X5P[c]	D-Xylulose 5-phospate		C5H11O8P	0		false	true
UDPGLCUR[c]	UDP-glucuronate		C15H22N2O18P2	0		false	true
R5P[c]	D-Ribose 5-phosphate		C5H11O8P	0		false	true
DORIB[c]	Deoxyribose		C5H10O4	0		false	true
DR5P[c]	2-Deoxy-D-ribose 5-phosphate		C5H11O7P	0		false	true
D6PGL[c]	D-Glucono-1,5-lactone 6-phosphate		C6H11O9P	0		false	true
F420H2[c]	Coenzyme F420		C29H38N5O18P	0		false	true
S7P[c]	Sedoheptulose 7-phosphate		C7H15O10P	0		false	true
D6PGC[c]	6-Phospho-D-gluconate		C6H13O10P	0		false	true
RL5P[c]	D-Ribulose 5-phosphate		C5H11O8P	0		false	true
UDPNAMNGMALAGLU[c]	UDP-N-acetylmuramoyl-L-alanyl-D-glutamate		C28H43N5O23P2	0		false	true
DTDPGLC[c]	dTDP-glucose		C16H26N2O16P2	0		false	true
DPPP[c]	(2Z,6Z,10Z,14Z,18Z,22Z,26Z,30Z,34E)-Decaprenyl diphosphate		C50H84O7P2	0		false	true
CTFPP[c]	2-cis,6-trans-Farnesyl diphosphate		C15H28O7P2	0		false	true
LIPID1[c]	Undecaprenyl-diphospho-N-acetylmuramoyl-L-alanyl-D-glutamyl-meso-2,6-diaminopimeloyl-D-alanyl-D-alanine		C87H143N7O23P2	0		false	true
PHBADIRF[c]	Glycosylated p-HBAD I		C26H39O15	0		false	false
PHBADII[c]	p-hydroxybenzoic acid derivative II		C29H45O15	0		false	true
HBARHAM[c]	Rhamnose-benzoic acid		C13H16O7	0		false	true
PHBADI[c]	p-hydroxybenzoic acid derivative I		C14H18O7	0		false	false
PHPYR[c]	Phenylpyruvate		C9H8O3	0		false	true
PHEN[c]	Prephenate		C10H10O6	0		false	true
NPRAN[c]	N-(5-Phospho_D-ribosyl)anthranilate		C12H16NO9P	0		false	true
CPAD5P[c]	1-(2-Carboxyphenylamino)-1-deoxy-D-ribulose 5-phosphate		C12H16NO9P	0		false	true
SME[c]	Shikimate		C7H10O5	0		false	false
SME3P[c]	Shikimate 3-phosphate		C7H11O8P	0		false	true
AN[c]	Anthranilate		C7H7NO2	0		false	true
3DDAH7P[c]	2-Dehydro-3-deoxy-D-arabino-heptonate 7-phosphate		C7H13O10P	0		false	true
DQT[c]	3-Dehydroquinate		C7H10O6	0		false	true
3PSME[c]	5-O-(1-Carboxyvinyl)-3-phosphoshikimate		C10H13O10P	0		false	true
DHSK[c]	3-Dehydroshikimate		C7H8O5	0		false	true
AC1PIM3[c]	acyl phosphatidylinositol mannoside tri-mannose		C78H145O29P	0		false	true
AC2PIM3[c]	di-acyl phosphatidylinositol mannoside tri-mannose		C94H175O30P	0		false	true
AC2PIM4[c]	di-acyl phosphatidylinositol mannoside tetra-mannose		C100H185O35P	0		false	true
AC1PIM5[c]	acyl phosphatidylinositol mannoside penta-mannose		C90H165O39P	0		false	true
AC1PIM4[c]	acyl phosphatidylinositol mannoside tetra-mannose		C84H155O34P	0		false	true
AC2PIM5[c]	di-acyl phosphatidylinositol mannoside penta-mannose		C106H195O40P	0		false	true
PIM1[c]	PIM1		C50H95O18P	0		false	true
PIM2[c]	PIM2		C56H105O23P	0		false	true
DTDP4DH6DGLC[c]	4,6-Dideoxy-4-oxo-dTDP-D-glucose		C16H24N2O15P2	0		false	true
DTDP4DH6DMAN[c]	dTDP-4-dehydro-6-deoxy-L-mannose		C16H24N2O15P2	0		false	true
SIROHYDROCHLORIN[c]	Sirohydrochlorin		C42H46N4O16	0		false	true
HLA[c]	5-hydroxylevulinic acid		C5H8O4	0		false	true
4OGSAL[c]	4-Oxoglutarate semialdehyde		C5H6O4	0		false	true
PROTOPORPHYRINIX[c]	Protoporphyrin		C34H34N4O4	0		false	true
GLU1SEMIALD[c]	(S)-4-Amino-5-oxopentanoate		C5H9NO3	0		false	true
5AMINOLEVULINATE[c]	5-Aminolevulinate		C5H9NO3	0		false	true
HYDROXYMETHYLBILANE[c]	Hydroxymethylbilane		C40H46N4O17	0		false	true
UROPORPHYRINOGENIII[c]	Uroporphyrinogen III		C40H44N4O16	0		false	true
PORPHOBILILOGIN[c]	Porphobilinogen		C10H14N2O4	0		false	true
PROTOPORPHYRINOGEN[c]	Protoporphyrinogen IX		C34H40N4O4	0		false	true
HOA[c]	2-hydroxy-3-oxoadipate		C6H8O6	0		false	true
COPROPORPHYRINOGENIII[c]	Coproporphyrinogen III		C36H44N4O8	0		false	true
DADP[c]	dADP		C10H15N5O9P2	0		false	true
DGDP[c]	dGDP		C10H15N5O10P2	0		false	true
cAMP[c]	3,5-Cyclic AMP		C10H12N5O6P	0		false	true
CAIR[c]	1-(5-Phospho-D-ribosyl)-5-amino-4-imidazolecarboxylate		C9H14N3O9P	0		false	true
SAICAR[c]	1-(5-Phosphoribosyl)-5-amino-4-(N-succinocarboxamide)-imidazole		C13H19N4O12P	0		false	true
XMP[c]	Xanthosine 5-phosphate		C10H13N4O9P	0		false	true
XAN[c]	Xanthine		C5H4N4O2	0		false	true
GN[c]	Guanine		C5H5N5O	0		false	true
HYXN[c]	Hypoxanthine		C5H4N4O	0		false	true
INS[c]	Inosine		C10H12N4O5	0		false	true
DIN[c]	Deoxyinosine		C10H12N4O4	0		false	true
PPGPP[c]	Guanosine 3,5-bis(diphosphate)		C10H17N5O17P4	0		false	true
DG[c]	Deoxyguanosine		C10H13N5O4	0		false	true
DR1P[c]	2-Deoxy-D-ribose 1-phosphate		C5H11O7P	0		false	true
DGMP[c]	dGMP		C10H14N5O7P	0		false	true
PRAM[c]	5-Phosphoribosylamine		C5H12NO7P	0		false	true
GSN[c]	Guanosine		C10H13N5O5	0		false	true
XTSINE[c]	Xanthosine		C10H12N4O6	0		false	true
FGAR[c]	5-Phosphoribosyl-N-formylglycinamide		C8H15N2O9P	0		false	true
FGAM[c]	2-(Formamido)-N1-(5-phosphoribosyl)acetamidine		C8H16N3O8P	0		false	true
GAR[c]	5-Phosphoribosylglycinamide		C7H15N2O8P	0		false	true
cGMP[c]	3,5-Cyclic GMP		C10H12N5O7P	0		false	true
UREA[c]	Urea		CH4N2O	0		false	true
PRFICA[c]	1-(5-Phosphoribosyl)-5-formamido-4-imidazolecarboxamide		C10H15N4O9P	0		false	true
PYRI[c]	Pyridoxine		C8H11NO3	0		false	true
PYRI5P[c]	Pyridoxine phosphate		C8H12NO6P	0		false	true
PYRM5P[c]	Pyridoxamine phosphate		C8H13N2O5P	0		false	true
DTMP[c]	dTMP		C10H15N2O8P	0		false	true
CDP[c]	CDP		C9H15N3O11P2	0		false	true
DCDP[c]	dCDP		C9H15N3O10P2	0		false	true
DUTP[c]	dUTP		C9H15N2O14P3	0		false	true
DOROA[c]	(S)-Dihydroorotate		C5H6N2O4	0		false	true
OROA[c]	Orotate		C5H4N2O4	0		false	true
DTHY[c]	Thymidine		C10H14N2O5	0		false	true
THY[c]	Thymine		C5H6N2O2	0		false	true
URA[c]	Uracil		C4H4N2O2	0		false	true
PURI5P[c]	Pseudouridine 5-phosphate		C9H13N2O9P	0		false	true
OMP[c]	Orotidine 5-phosphate		C10H13N2O11P	0		false	true
BARB[c]	Barbiturate		C4H4N2O3	0		false	true
DCMP[c]	dCMP		C9H14N3O7P	0		false	true
DUDP[c]	dUDP		C9H14N2O11P2	0		false	true
DUMP[c]	dUMP		C9H13N2O8P	0		false	true
CAASP[c]	N-Carbamoyl-L-aspartate		C5H8N2O5	0		false	true
CYT[c]	Cytidine		C9H13N3O5	0		false	true
URI[c]	Uridine		C9H12N2O6	0		false	true
D8RL[c]	6,7-Dimethyl-8-(D-ribityl)lumazine		C13H18N4O6	0		false	true
RIBFLAV[c]	Riboflavin		C17H20N4O6	0		false	true
A6RP5P[c]	5-Amino-6-(5-phosphoribosylamino)uracil		C9H15N4O9P	0		false	true
A6RP5P2[c]	5-Amino-6-(5-phospho-D-ribitylamino)uracil		C9H17N4O9P	0		false	true
D6RP5P[c]	2,5-Diamino-6-(5-phospho-D-ribosylamino)pyrimidin-4(3H)-one		C9H16N5O8P	0		false	true
DB4P[c]	L-3,4-Dihydroxybutan-2-one 4-phosphate		C4H9O6P	0		false	true
PTRSC[c]	Putrescine		C4H12N2	0		false	true
SAMA[c]	S-Adenosylmethioninamine		C14H23N6O3S	0		false	true
TRES[c]	alpha,alpha-Trehalose-2-sulfate		C12H22O14S	0		false	true
SL659[c]	SL659		C28H52O15S	0		false	true
SL1278[c]	SL1278_(SL-1_precursor)		C67H128O17S	0		false	true
PAPS[c]	3-Phosphoadenylyl sulfate		C10H15N5O13P2S	0		false	true
PAP[c]	Adenosine 3,5-bisphosphate		C10H15N5O10P2	0		false	true
H2SO3[c]	Sulfite		H2SO3	0		false	false
APS[c]	Adenylyl sulfate		C10H14N5O10PS	0		false	true
SLF[c]	Sulfate		H2SO4	0		false	true
HMB4PP[c]	1-Hydroxy-2-methyl-2-butenyl 4-diphosphate		C5H12O8P2	0		false	false
DMPP[c]	Dimethylallyl diphosphate		C5H12O7P2	0		false	true
MDECPP[c]	2-C0Methyl-D-erythritol 2,4-cyclodiphosphate		C5H12O9P2	0		false	false
2PCDPMDE[c]	2-Phospho-4-(cytidine 5-diphospho)-2-C-methyl-D-erythritol		C14H26N3O17P3	0		false	true
CDPMDE[c]	4-(Cytidine 5-diphospho)-2-C-methyl-D-erythritol		C14H25N3O14P2	0		false	true
MDE4P[c]	2-C-Methyl-erythritol 4-phosphate		C5H13O7P	0		false	true
GPP[c]	Geranyl diphosphate		C10H20O7P2	0		false	true
H2[e]	Hydrogen		H2	0		false	true
MN[c]	Manganese cation		Mn	0		false	true
K[c]	Potassium		K	0		false	true
NI[c]	Nickel		Ni	0		false	true
CELB[c]	Cellobiose		C12H22O11	0		false	true
CD[c]	Cadmium		Cd	0		false	true
CL[c]	Chloride		Cl	0		false	true
MG[c]	Magnesium cation		Mg	0		false	true
ZN[c]	Zinc cation		Zn	0		false	true
CA[c]	Calcium cation		Ca	0		false	true
CHOLESTEROL[c]	Cholesterol		C27H46O	0		false	true
MLT[c]	Maltose		C12H22O11	0		false	true
SUC[c]	Sucrose		C12H22O11	0		false	true
CU[c]	Copper cation		Cu	0		false	true
NA[c]	Sodium		Na	0		false	true
HOMOGEN[c]	Homogentisate		C8H8O4	0		false	true
MACAC[c]	4-Maleylacetoacetate		C8H8O6	0		false	true
FUACAC[c]	4-Fumarylacetoacetate		C8H8O6	0		false	true
EPSHCHC[c]	2-Succinyl-5-enolpyruvyl-6-hydroxy-3-cyclohexene-1-carboxylate		C14H16O9	0		false	true
SHCHC[c]	(1R,6R)-6-Hydroxy-2-succinylcylohexa-2,4-diene-1-carboxylate		C11H12O6	0		false	true
ABUT[c]	(R)-3-Hydroxy-3-methyl-2-oxopentanoate		C6H10O4	0		false	true
HMOP[c]	(R)-3-Hydroxy-3-methyl-2-oxopentanoate		C6H10O4	0		false	true
CBHCAP[c]	(2R,3S)-3-Isoproylmalate		C7H12O5	0		false	true
OICAP[c]	(2S)-2-Isopropyl-3-oxosuccinate		C7H10O5	0		false	true
IPPMAE[c]	2-Isopropylmaleate		C7H10O4	0		false	true
IPPMAL[c]	alpha-Isopropylmalate		C7H12O5	0		false	true
DIHYDROXYMETHYLPENTANOATE[c]	(R)-2,3-Dihydroxy-3-methylpentanoate		C6H12O4	0		false	true
MGLUTCOA[c]	3-Methylglutaconyl-CoA		C27H42N7O19P3S	0		false	true
HMBUTCOA[c]	(2S,3S)-3-Hydroxy-2-methylbutanoyl-CoA		C26H44N7O18P3S	0		false	true
HIBUTCOA[c]	(S)-3-Hydroxyisobutyryl-CoA		C25H42N7O18P3S	0		false	true
HIBUT[c]	(S)-3-Hydroxyisobutyrate		C4H8O3	0		false	true
MAACCOA[c]	2-Methylacetoacetyl-CoA		C26H42N7O18P3S	0		false	true
METHYMALONATE[c]	(S)-Methylmalonate semialdehyde		C4H6O3	0		false	true
ADPGLU[c]	ADP-glucose		C16H25N5O15P2	0		false	true
MLT1P[c]	Maltose 6-phosphate		C12H23O14P	0		false	true
FRU[c]	D-Fructose		C6H12O6	0		false	true
CHOL4EN3ONE[c]	Cholest-4-en-3-one		C27H44O	0		false	true
CHOLC3COA[c]	CoA-cholest-4-en-3-one C3 side chain		C43H66N7O18P3S	0		false	true
CHOLENEC3COA[c]	CoA-20-ene-cholest-4-en-3-one C5 side chain		C43H64N7O18P3S	0		false	true
4H2OHEX[c]	4-Hydroxy-2-oxohexanoic acid		C6H10O4	0		false	true
PRAL[c]	Propanal		C3H6O	0		false	true
CHOLENEC5COA[c]	CoA-22-ene-cholest-4-en-3-one C5 side chain		C45H68N7O18P3S	0		false	true
HCHOLC5COA[c]	CoA-22-hydroxy-cholest-4-en-3-one C5 side chain		C45H70N7O19P3S	0		false	true
3HSA[c]	Secophenol		C19H24O3	0		false	true
34DHSA[c]	3,4-Dihydroxy-9,10-secoandrosta-1,3,5(10)-triene-9,17-dione		C19H24O4	0		false	true
OCHOLC5COA[c]	CoA-22-one-cholest-4-en-3-one C5 side chain		C45H68N7O19P3S	0		false	true
HCHOLC8COA[c]	CoA-24-hydroxy-cholest-4-en-3-one C8 side chain		C48H76N7O19P3S	0		false	true
OCHOLC8COA[c]	CoA-24-one-cholest-4-en-3-one C8 side chain		C48H74N7O19P3S	0		false	true
49DSHA[c]	9,10-disecoandrosta-1(10),2-dien-4-oate		C19H24O6	0		false	true
HHD[c]	(2Z,4Z)-2-Hydroxyhexa-2,4-dienoic acid		C6H8O3	0		false	true
HIP[c]	3-[(3aS,4S,7aS)-7a-Methyl-1,5-dioxo-octahydro-1H-inden-4-yl]propanoic acid		C13H18O4	0		false	true
9OHADD[c]	9alpha-Hydroxyandrosta-1,4-diene-3,17-dione		C19H24O3	0		false	true
5OHHIP[c]	3-[(3aS,4S,7aS)-7a-Methyl-1-hydroxy-5-oxo-octahydro-1H-inden-4-yl]propanoic acid		C13H20O4	0		false	true
5OHHIPCOA[c]	5-hydroxy-3-[(3aS,4S,5R,7aS)-7a-methyl-1,5-dioxo-octahydro-1H-inden-4-yl]propanoyl-CoA		C34H54N7O19P3S	0		false	true
ADD[c]	Androsta-1,4-diene-3,17-dione		C19H24O2	0		false	true
HCHOLC3COA[c]	CoA-20-hydroxy-cholest-4-en-3-one C5 side chain		C43H66N7O19P3S	0		false	true
HCHOL[c]	26-Hydroxycholest-4-en-3-one		C27H44O2	0		false	true
HIPCOA[c]	3-[(3aS,4S,7aS)-7a-Methyl-1,5-dioxo-octahydro-1H-inden-4-yl]propanoyl-CoA;		C34H52N7O19P3S	0		false	true
CHOLC5COA[c]	CoA-cholest-4-en-3-one C5 side chain		C45H70N7O18P3S	0		false	true
CHOLENEC8COA[c]	CoA-24-ene-cholest-4-en-3-one C8 side chain		C48H74N7O18P3S	0		false	true
HIPECOA[c]	(2E)-3-[(3aS,4S,5R,7aS)-5-hydroxy-7a-methyl-1-oxo-octahydro-1H-inden-4-yl]prop-2-enoyl-CoA		C34H52N7O19P3S	0		false	true
OCHOL[c]	26-Oxocholest-4-en-3-one		C27H42O2	0		false	true
CCHOL[c]	26-Carboxycholest-4-en-3-one		C27H42O3	0		false	true
ADS[c]	Androstenedione		C19H26O2	0		false	true
CHOLC8COA[c]	CoA-cholest-4-en-3-one C8 side chain		C48H76N7O18P3S	0		false	true
5OHHICCOA[c]	3aβ-H-4α(Carboxylic acid)-5α-hydroxy-7aβ-methylhexahydro-1-indanone		C32H50N7O19P3S	0		false	true
HIECCOA[c]	(7aS)-7a-Methyl-1,5-dioxo-2,3,5,6,7,7a-hexahydro-1H-indene-4-carboxyl-CoA		C32H46N7O19P3S	0		false	true
COCHEACOA[c]	(3R)-2-(2-Carboxyethyl)-3-methyl-6-oxocyclohex-1-ene-1-carboxyl-CoA		C32H49N7O20P3S	0		false	true
MOODACOA[c]	4-Methyl-5-oxooctanedioyl-CoA		C30H49N7O20P3S	0		false	false
MBKACOA[c]	2-methyl-b-ketoadipyl-CoA		C28H47N7O21P3S	0		false	false
