# Supplementary material for: A systematic evaluation of Mycobacterium tuberculosis Genome-Scale Metabolic Networks
Source: PLoS Comput Biol. 2020 Jun 15;16(6):e1007533. doi: 10.1371/journal.pcbi.1007533 (PMC7316355; doi:10.1371/journal.pcbi.1007533)
Supplement: S7 File — (ZIP) [file pcbi.1007533.s039.zip]

Archive with 24 entries (21 files):
- Energy_Generating_Cycles/
- Energy_Generating_Cycles/EGC.m
- Energy_Generating_Cycles/load_model.m
- Energy_Generating_Cycles/medium/
- Energy_Generating_Cycles/medium/ExchangeRxns_MA2015.mat
- Energy_Generating_Cycles/models/
- Energy_Generating_Cycles/models/GSMN_TB1.1_EGC.mat
- Energy_Generating_Cycles/models/iCG760_EGC.mat
- Energy_Generating_Cycles/models/iCG760_EGC_mod.xlsx
- Energy_Generating_Cycles/models/iEK1011_EGC.mat
- Energy_Generating_Cycles/models/iEK1011_EGC.xlsx
- Energy_Generating_Cycles/models/iNJ661v_mod_EGC.mat
- Energy_Generating_Cycles/models/iNJ661v_mod_EGC.xlsx
- Energy_Generating_Cycles/models/iOSDD890_EGC.mat
- Energy_Generating_Cycles/models/iOSDD890_EGC_mod.xlsx
- Energy_Generating_Cycles/models/iSM810_EGC.mat
- Energy_Generating_Cycles/models/sMtb1.0_EGC.xlsx
- Energy_Generating_Cycles/models/sMtb1_0_EGC.mat
- Energy_Generating_Cycles/models/sMtb2.0_tics_v13.mat
- Energy_Generating_Cycles/models/sMtb2.0_tics_v13_EGC_mod_v2.xlsx
- Energy_Generating_Cycles/models/sMtb2018_EGC.mat
- Energy_Generating_Cycles/models/sMtb2018_EGC.xlsx
- Energy_Generating_Cycles/models/sMtb2018_EX.mat
- Energy_Generating_Cycles/Results.xlsx
