# Supplementary material for: A systematic evaluation of Mycobacterium tuberculosis Genome-Scale Metabolic Networks
Source: PLoS Comput Biol. 2020 Jun 15;16(6):e1007533. doi: 10.1371/journal.pcbi.1007533 (PMC7316355; doi:10.1371/journal.pcbi.1007533)
Supplement: S7 File — (ZIP) [file pcbi.1007533.s039.zip › Energy_Generating_Cycles/models/iCG760_EGC_mod.xlsx]

## Sheet: reactions
Rxn name	Rxn description	Formula	Gene-reaction association	Genes	Proteins	Subsystem	Reversible	LB	UB	Objective	Confidence Score	EC Number	Notes	References
R1	Glycerol kinase glpK	GL[c] + ATP[c] -> GL3P[c] + ADP[c]	Rv3696c	Rv3696c		Sugar metabolism	0	0	1	0
R2	NADP-dependent alcohol dehydrogenase	GL[c] + NADP[c] <=> NADPH[c] + T3[c]	Rv2982c or Rv0564cc or Rv3045	Rv0564cc Rv2982c Rv3045		Sugar metabolism	1	-1	1	0
R3	alcohol dehydrogenase, adhE1 (NAD-dependent)	GL[c] + NAD[c] <=> NADH[c] + T3[c]	Rv0162c	Rv0162c		Sugar metabolism	1	-1	1	0
R4	glycerol-3-phosphate dehydrogenase glpD1, glpD2	MK[c] + GL3P[c] -> DHAP[c] + MKH2[c]	Rv3302c or Rv2249c	Rv2249c Rv3302c		Sugar metabolism	0	0	1	0
R5	glyceraldehyde dehydrogenase aldC	NAD[c] + T3[c] -> DGLYCERATE[c] + NADH[c]	Rv2858c or Rv0458	Rv0458 Rv2858c		Glyceraldehyde metabolism	0	0	1	0
R6	conserved hypothetical protein belonging to the glycerate kinase family	DGLYCERATE[c] + ATP[c] -> 3PG[c] + ADP[c]	Rv2205c	Rv2205c		Glycerate metabolism	0	0	1	0
R7	ribokinase rbsK	ATP[c] + RIB[c] -> R5P[c] + ADP[c]	Rv2436	Rv2436		Sugar metabolism	0	0	1	0
R8	fructose-bisphosphate aldolase fba	F1P[c] -> DHAP[c] + T3[c]	Rv0363c	Rv0363c		Sugar metabolism	0	0	1	0
R9	Xylose isomerase	FRU[c] <=> GLC[c]				Sugar metabolism	1	-1	1	0
R10	Mannose isomerase	FRU[c] <=> MAN[c]				Sugar metabolism	1	-1	1	0
R11	mannose-6-phosphate isomerase manA (pmi)	MAN6P[c] <=> F6P[c]	Rv3255c	Rv3255c		Sugar metabolism	1	-1	1	0
R12	phosphomannomutase pmmA, pmmB	MAN1P[c] <=> MAN6P[c]	Rv3257c or Rv3308	Rv3257c Rv3308		Sugar metabolism	1	-1	1	0
R13	mannose-1-phosphate guanylyltransferase manB	GTP[c] + MAN1P[c] -> GDPMAN[c] + PI[c]	Rv3264c	Rv3264c		Sugar metabolism	0	0	1	0
R14	polyprenol mannose synthase, Ppm1	GDPMAN[c] + DPP[c] -> PPM[c] + GDP[c]	Rv2051c	Rv2051c		Sugar metabolism	0	0	1	0
R15	Possible GDP-Mannose 4,6-dehydratase gca, gmdA	GDPMAN[c] -> GDPDHDOMAN[c]	Rv0112 or Rv1511	Rv0112 Rv1511		Sugar metabolism	0	0	1	0
R16	GDP-4-dehydro-6-deoxy-D-mannose epimerase / GDP-4-dehydro-6-L-deoxygalactose reductase	GDPDHDOMAN[c] -> GDPDHDOGAL[c]	Rv1512	Rv1512		Sugar metabolism	0	0	1	0
R17	GDP-4-dehydro-6-deoxy-D-mannose epimerase / GDP-4-dehydro-6-L-deoxygalactose reductase	NADPH[c] + GDPDHDOGAL[c] -> GDPFUC[c] + NADP[c]	Rv1512	Rv1512		Sugar metabolism	0	0	1	0
R18	galactokinase, galK	GLAC[c] + ATP[c] -> GAL1P[c] + ADP[c]	Rv0620	Rv0620		Sugar metabolism	0	0	1	0
R19	UTP-hexose-1-phosphate uridylyltransferase, galTa, galTb	GAL1P[c] + UTP[c] -> UDPGAL[c] + PPI[c]	Rv0619 or Rv0618	Rv0618 Rv0619		Sugar metabolism	0	0	1	0
R20	UDP-glucose 4-epimerase galE1, galE2, galE3	UDPG[c] <=> UDPGAL[c]	Rv3634c or Rv0501 or Rv0536	Rv0501 Rv0536 Rv3634c		Sugar metabolism	1	-1	1	0
R21	UTP-glucose-1-phosphate uridylyltransferase, galU	G1P[c] + UTP[c] -> PPI[c] + UDPG[c]	Rv0993	Rv0993		Sugar metabolism	0	0	1	0
R22	inositol-1-phosphate synthase, Ino1	bDG6P[c] <=> IP[c]	Rv0046c or (Rv2612c and Rv1822)	Rv0046c Rv1822 Rv2612c		Peptidoglycan Metabolism	1	-1	1	0
R23	myoinositol phosphatase	IP[c] -> MI[c] + PI[c]	Rv2701c	Rv2701c		Fatty acid metabolism	0	0	1	0
R24	alpha-glucosidase	MLT[c] -> 2 GLC[c]	Rv2471	Rv2471		Sugar metabolism	0	0	1	0
R25	alpha-glucosidase	SUC[c] -> GLC[c] + FRU[c]	Rv2471	Rv2471		Sugar metabolism	0	0	1	0
R26	beta-glucosidase bglS	CELB[c] -> 2 bDGLC[c]	Rv0186	Rv0186		Sugar metabolism	0	0	1	0
R27	alpha,alpha-trehalose- phosphate synthase otsA	G6P[c] + UDPG[c] -> UDP[c] + TRE6P[c]	Rv3490	Rv3490		Membrane metabolism	0	0	1	0
R28	Maltose phosphorylase	MLT[c] + PI[c] -> bDG1P[c] + bDGLC[c]	Rv3401	Rv3401		Sugar metabolism	0	0	1	0
R29	possible beta-phosphoglucomutase	bDG1P[c] <=> bDG6P[c]	Rv3400	Rv3400		Sugar metabolism	1	-1	1	0
R30	trehalose synthase treS (TreS Pathway)	MLT[c] <=> TRE[c]				Sugar metabolism	1	-1	1	0
R31	trehalose-phosphatase otsB2	TRE6P[c] -> PI[c] + TRE[c]	Rv3372	Rv3372		Sugar metabolism	0	0	1	0
R32	formate dehydrogenase fdhF	FOR[c] + NAD[c] -> NADH[c] + CO2[c]	Rv2900c	Rv2900c		Other amino acid metabolism	0	0	1	0
R33	glucokinase	GLC[c] + ATP[c] -> ADP[c] + G6P[c]	Rv0650	Rv0650		Phosphorylation of glucose	0	0	1	0
R34	glucokinase	ATP[c] + bDGLC[c] -> bDG6P[c] + ADP[c]	Rv0650	Rv0650		Phosphorylation of glucose	0	0	1	0
R35	polyphosphate glucokinase ppgK	GLC[c] + LPAREN_n)POLYP[c] -> LPAREN_n_1)POLYP[c] + G6P[c]	Rv2702	Rv2702		Phosphorylation of glucose	0	0	1	0
R36	polyphosphate glucokinase	bDGLC[c] + LPAREN_n)POLYP[c] -> bDG6P[c] + LPAREN_n_1)POLYP[c]	Rv2702	Rv2702		Phosphorylation of glucose	0	0	1	0
R37	glucose-6-phosphate isomerase	G6P[c] <=> bDG6P[c]	Rv0946c	Rv0946c		Glycolysis	1	-1	1	0
R38	phosphoglucomutase pgmA	G6P[c] <=> G1P[c]	Rv3068c	Rv3068c		Glycolysis	1	-1	1	0
R39	glucose-6-phosphate isomerase	bDG6P[c] <=> F6P[c]	Rv0946c	Rv0946c		Glycolysis	1	-1	1	0
R40	glucose-6-phosphate isomerase, pgi	G6P[c] <=> F6P[c]	Rv0946c	Rv0946c		Glycolysis	1	-1	1	0
R41	6-phosphofructokinase, pfkA or pfkB	ATP[c] + F6P[c] -> FDP[c] + ADP[c]	Rv3010c or Rv2029c	Rv2029c Rv3010c		Glycolysis	0	0	1	0
R42	Phosphofructokinase (phosphohexokinase) pfkB	ATP[c] + F6P[c] -> FDP[c] + ADP[c]	Rv2029c	Rv2029c		Glycolysis	0	0	1	0
R43	fructose-bisphosphatase	FDP[c] -> PI[c] + F6P[c]	Rv1099c	Rv1099c		Gluconeogenesis	0	0	1	0
R44	fructose-bisphosphate aldolase	FDP[c] <=> DHAP[c] + G3P[c]	Rv0363c	Rv0363c		Glycolysis	1	-1	1	0
R45	triose-phosphate isomerase	DHAP[c] <=> G3P[c]	Rv1438	Rv1438		Glycolysis	1	-1	1	0
R46	glyceraldehyde-3-phosphate dehydrogenase	PI[c] + G3P[c] + NAD[c] <=> NADH[c] + 13PDG[c]	Rv1436	Rv1436		Glycolysis	1	-1	1	0
R48	phosphoglycerate kinase	13PDG[c] + ADP[c] <=> ATP[c] + 3PG[c]	Rv1437	Rv1437		Glycolysis	1	-1	1	0
R49	phosphoglycerate mutase gpm2, gpm1	3PG[c] <=> 2PG[c]	Rv3214 or Rv0489	Rv0489 Rv3214		Glycolysis	1	-1	1	0
R50	phosphopyruvate hydratase	2PG[c] <=> PEP[c]	Rv1023	Rv1023		Glycolysis	1	-1	1	0
R51	pyruvate kinase	PEP[c] + ADP[c] -> ATP[c] + PYR[c]	Rv1617	Rv1617		Glycolysis	0	0	1	0
R52	pyruvate dehydrogenase (acetyl-transferring), E1 component, aceE	LIPO[c] + 0.001 THI[c] + PYR[c] -> CO2[c] + ADLIPO[c]	Rv2241	Rv2241		Glycolysis	0	0	1	0
R53	dihydrolipoyllysine-residue acetyltransferase pdhC, E2 component of PDH	COA[c] + ADLIPO[c] <=> ACCOA[c] + DLIPO[c]	Rv2215	Rv2215		Glycolysis	1	-1	1	0
R54	dihydrolipoyl dehydrogenase lpdC, E3 component of PDH	NAD[c] + DLIPO[c] <=> LIPO[c] + NADH[c]	Rv0462	Rv0462		Glycolysis	1	-1	1	0
R55	citrate synthasev citA, gltA1, gltA2	ACCOA[c] + OA[c] -> COA[c] + CIT[c]	Rv0896 or Rv0889c or Rv1131	Rv0889c Rv0896 Rv1131		Citric acid cycle	0	0	1	0
R56	Aconitase	CIT[c] <=> CISACONITATE[c]	Rv1475c	Rv1475c		Citric acid cycle	1	-1	1	0
R57	Aconitase	CISACONITATE[c] <=> ICIT[c]	Rv1475c	Rv1475c		Citric acid cycle	1	-1	1	0
R58	isocitrate dehydrogenase (NADP), icd1, icd2	ICIT[c] + NADP[c] -> AKG[c] + NADPH[c] + CO2[c]	Rv3339c or Rv0066c	Rv0066c Rv3339c		Citric acid cycle	0	0	1	0
R61	Alpha-Ketoglutarate decarboxylase kgd (menD, sucA)	AKG[c] -> SUCCSAL[c] + CO2[c]	Rv1248c or Rv0555	Rv0555 Rv1248c		Citric acid cycle	0	0	1	0
R63	succinate-CoA ligase	SUCCOA[c] + PI[c] + ADP[c] <=> ATP[c] + SUCC[c] + COA[c]	Rv0952 and Rv0951	Rv0951 Rv0952		Citric acid cycle	1	-1	1	0
R64	fumarate hydratase	FUM[c] <=> MAL[c]	Rv1098c	Rv1098c		Citric acid cycle	1	-1	1	0
R65	malate dehydrogenase	MAL[c] + NAD[c] <=> NADH[c] + OA[c]	Rv1240	Rv1240		Citric acid cycle	1	-1	1	0
R66	citrate lyase	CIT[c] -> OA[c] + AC[c]	Rv3075c	Rv3075c		Citric acid cycle	0	0	1	0
R67	acetyl-CoA synthetase	ATP[c] + COA[c] + AC[c] -> ACCOA[c] + PPI[c] + AMP[c]	Rv3667	Rv3667		Pyruvate metabolism	0	0	1	0
R68	aldehyde dehydrogenase (NAD)	NAD[c] + ACAL[c] -> NADH[c] + AC[c]	Rv0458	Rv0458		Pyruvate metabolism	0	0	1	0
R69	pyruvate phosphate dikinase ppdK	ATP[c] + PI[c] + PYR[c] -> PEP[c] + PPI[c] + AMP[c]	Rv1127c	Rv1127c		Pyruvate metabolism	0	0	1	0
R70	D-lactate dehydrogenase	LAC[c] + NAD[c] <=> NADH[c] + PYR[c]	Rv0728c	Rv0728c		Pyruvate metabolism	1	-1	1	0
R71	L-lactate dehydrogenase, lldD1 or lldD2	LLAC[c] + NAD[c] <=> NADH[c] + PYR[c]	Rv1872c or Rv0694	Rv0694 Rv1872c		Pyruvate metabolism	1	-1	1	0
R72	malate enzyme (malate dehydrogenase (oxaloacetate-decarboxylating))	MAL[c] + NAD[c] -> NADH[c] + CO2[c] + PYR[c]	Rv2332	Rv2332		Pyruvate metabolism	0	0	1	0
R73	alcohol dehydrogenase adhA, adh, adhE1, adhB	NADH[c] + ACAL[c] <=> ETH[c] + NAD[c]	Rv1862 or Rv1530 or Rv0162c or Rv0761c	Rv0162c Rv0761c Rv1530 Rv1862		Pyruvate metabolism	1	-1	1	0
R74	alcohol dehydrogenase (nadp dependent) adhC	NADPH[c] + ACAL[c] <=> ETH[c] + NADP[c]	Rv3045	Rv3045		Pyruvate metabolism	1	-1	1	0
R75	acetate kinase ackA	ATP[c] + AC[c] -> ACETYLP[c] + ADP[c]	Rv0409	Rv0409		Pyruvate metabolism	0	0	1	0
R76	phosphate acetyltransferase pta	ACETYLP[c] + COA[c] <=> ACCOA[c] + PI[c]	Rv0408	Rv0408		Pyruvate metabolism	1	-1	1	0
R77	acylphosphatase	ACETYLP[c] -> PI[c] + AC[c]	Rv2922A	Rv2922A		Pyruvate metabolism	0	0	1	0
R78	phosphate acetyltransferase	COA[c] + PROPIONYLP[c] <=> PI[c] + PROPIONYLCOA[c]	Rv0408	Rv0408		Propanoate metabolism	1	-1	1	0
R79	acetate kinase	PROPANOATE[c] + ATP[c] -> PROPIONYLP[c] + ADP[c]	Rv0409	Rv0409		Propanoate metabolism	0	0	1	0
R80	methylmalonyl-CoA decarboxylase	SMMALONYLCOA[c] -> PROPIONYLCOA[c] + CO2[c]	Rv0974c or Rv3280	Rv0974c Rv3280		Methylmalonyl pathway	0	0	1	0
R81	acetyl-CoA synthetase	PROPANOATE[c] + ATP[c] + COA[c] -> PROPIONYLCOA[c] + PPI[c] + AMP[c]	Rv3667	Rv3667		Propanoate metabolism	0	0	1	0
R82	methycitrate synthase, prpC	PROPIONYLCOA[c] + OA[c] -> 2METHYLCITRATE[c] + COA[c]	Rv1131	Rv1131		Methylcitrate cycle	0	0	1	0
R83	2-methylcitrate dehydrase, prpD	2METHYLCITRATE[c] -> 2METHYLCISACONITATE[c]	Rv1130	Rv1130		Methylcitrate cycle	0	0	1	0
R84	aconitate hydratase, can	2METHYLCISACONITATE[c] -> METHYLISOCITRATE[c]	Rv1475c	Rv1475c		Methylcitrate cycle	0	0	1	0
R85	2-methylisocitrate lyase	METHYLISOCITRATE[c] -> SUCC[c] + PYR[c]	Rv0467 or (Rv1915 and Rv1916)	Rv0467 Rv1915 Rv1916		Methylcitrate cycle	0	0	1	0
R86	acyl-CoA dehydrogenase	MK[c] + PROPIONYLCOA[c] -> MKH2[c] + ACRCOA[c]	Rv3140	Rv3140		Propanoate metabolism	0	0	1	0
R87	glucose-6-phosphate 1-dehydrogenase zwf, zwf2	0.001 F420[c] + NADP[c] + G6P[c] -> D6PGL[c] + NADPH[c]	Rv1447c or Rv1121	Rv1121 Rv1447c		Pentose phosphate pathway	0	0	1	0
R88	6-phosphogluconolactonase	D6PGL[c] -> D6PGC[c]	Rv1445c	Rv1445c		Pentose phosphate pathway	0	0	1	0
R89	phosphogluconate dehydrogenase, gnd1 or gnd2	D6PGC[c] + NADP[c] -> RL5P[c] + NADPH[c] + CO2[c]	Rv1122 or Rv1844c	Rv1122 Rv1844c		Pentose phosphate pathway	0	0	1	0
R90	ribulose-phosphate 3-epimerase rpe	RL5P[c] <=> X5P[c]	Rv1408	Rv1408		Pentose phosphate pathway	1	-1	1	0
R91	ribose-5-phosphate isomerase, rpiB	RL5P[c] <=> R5P[c]	Rv2465c	Rv2465c		Pentose phosphate pathway	1	-1	1	0
R92	phosphoglucomutase	R1P[c] <=> R5P[c]	Rv3068c	Rv3068c		Pentose phosphate pathway	1	-1	1	0
R93	transketolase tkt	X5P[c] + 0.001 THI[c] + R5P[c] -> S7P[c] + G3P[c]	Rv1449c	Rv1449c		Pentose phosphate pathway	0	0	1	0
R94	transketolase tkt	S7P[c] + 0.001 THI[c] + G3P[c] -> X5P[c] + R5P[c]	Rv1449c	Rv1449c		Pentose phosphate pathway	0	0	1	0
R95	transketolase tkt	X5P[c] + 0.001 THI[c] + E4P[c] -> F6P[c] + G3P[c]	Rv1449c	Rv1449c		Pentose phosphate pathway	0	0	1	0
R96	transketolase tkt	0.001 THI[c] + F6P[c] + G3P[c] -> X5P[c] + E4P[c]	Rv1449c	Rv1449c		Pentose phosphate pathway	0	0	1	0
R97	transaldolase tal	S7P[c] + G3P[c] <=> E4P[c] + F6P[c]	Rv1448c	Rv1448c		Pentose phosphate pathway	1	-1	1	0
R98	ribokinase rbsK	ATP[c] + RIB[c] -> DR5P[c] + ADP[c]	Rv2436	Rv2436		Pentose phosphate pathway	0	0	1	0
R99	deoxyribose-phosphate aldolase	DR5P[c] -> G3P[c] + ACAL[c]	Rv0478	Rv0478		Pentose phosphate pathway	0	0	1	0
R100	pyruvate carboxylase	BIOTIN_CO2[c] + PYR[c] -> 0.999 BIOTIN[c] + OA[c]	Rv2967c	Rv2967c		Citric acid cycle	0	0	1	0
R101	phosphoenolpyruvate carboxykinase (GTP) pckA	PEP[c] + CO2[c] + GDP[c] <=> GTP[c] + OA[c]	Rv0211	Rv0211		Citric acid cycle	1	-1	1	0
R102	isocitrate lyase ICL1 (aceA or icl gene) or ILC2 (aceAa and aceAb genes). Note that In Mycobacterium tuberculosis strain CDC1551, aceA exists as a single gene	ICIT[c] -> GLX[c] + SUCC[c]	Rv0467 or (Rv1915 and Rv1916)	Rv0467 Rv1915 Rv1916		Glyoxylate shunt	0	0	1	0
R103	malate synthase	ACCOA[c] + GLX[c] -> MAL[c] + COA[c]	Rv1837c	Rv1837c		Glyoxylate shunt	0	0	1	0
R104	glycolaldehyde dehydrogenase	GLAL[c] + NAD[c] -> GLYCOLATE[c] + NADH[c]				Glyoxylate shunt	0	0	1	0
R105	(S)-2-hydroxy-acid oxidase	GLYCOLATE[c] + O2[c] -> GLX[c] + H2O2[c]	Rv1257c	Rv1257c		Glyoxylate shunt	0	0	1	0
R106	methylenetetrahydrofolate dehydrogenase (NADP)	METTHF[c] + NADP[c] <=> NADPH[c] + METHF[c]	Rv3356c	Rv3356c		Cofactor metabolism	1	-1	1	0
R107	methenyltetrahydrofolate cyclohydrolase	METHF[c] <=> FTHF[c]	Rv3356c	Rv3356c		Cofactor metabolism	1	-1	1	0
R108	5,10-methylenetetrahydrofolate reductase (FADH2)	METTHF[c] + FADH2[c] -> FAD[c] + MTHF[c]				Cofactor metabolism	0	0	1	0
R109	sulfate adenylyltransferase cysD, GTPase cysN	ATP[c] + SLF[c] -> APS[c] + PPI[c]	Rv1285	Rv1285		Sulfate metabolism	0	0	1	0
R110	adenylyl-sulfate kinase, cysNC	APS[c] + ATP[c] -> PAPS[c] + ADP[c]	Rv1286	Rv1286		Sulfate metabolism	0	0	1	0
R111	3'-phosphoadenylylsulfate (PAPS) reductase cysH (thioredoxin-dependent)	APS[c] + RTHIO[c] -> H2SO3[c] + OTHIO[c] + AMP[c]	Rv2392	Rv2392		Sulfate metabolism	0	0	1	0
R112	sulfite reductase nirA	6 FERO[c] + H2SO3[c] <=> 6 FERI[c] + H2S[c]	Rv2391	Rv2391		Sulfate metabolism	1	-1	1	0
R113	3',5'-bisphosphate nucleotidase	PAP[c] -> PI[c] + AMP[c]				Sulfate metabolism	0	0	1	0
R114	nitrate reductase narGHIJ, or fused narX	NO3[c] + MKH2[c] + 0.001 MOLYBDENUM[c] -> NO2[c] + MK[c] + 2 H[c]	(Rv1161 and Rv1162 and Rv1164 and Rv1163) or Rv1736c	Rv1161 Rv1162 Rv1163 Rv1164 Rv1736c		Nitrogen metabolism	0	0	1	0
R119	type I NADH dehydrogenase, nuoA-N	MK[c] + NADH[c] -> MKH2[c] + 4 H[c] + NAD[c]	Rv3145 and Rv3146 and Rv3147 and Rv3148 and Rv3149 and Rv3150 and Rv3151 and Rv3152 and Rv3153 and Rv3154 and Rv3155 and Rv3156 and Rv3157 and Rv3158	Rv3145 Rv3146 Rv3147 Rv3148 Rv3149 Rv3150 Rv3151 Rv3152 Rv3153 Rv3154 Rv3155 Rv3156 Rv3157 Rv3158		Ubiquinone metabolism	0	0	1	0
R120	type II NADH dehydrogenase, ndh or ndhA	MK[c] + NADH[c] -> MKH2[c] + NAD[c]	Rv1854c or Rv0392c	Rv0392c Rv1854c		Ubiquinone metabolism	0	0	1	0
R121	NADPH-dependent quinone oxidoreductase activity of LpdA - slow compared to NAD pathway	MK[c] + NADPH[c] -> MKH2[c] + NADP[c]	Rv3303c	Rv3303c		Ubiquinone metabolism	0	0	1	0
R122	succinate dehydrogenase, sdhABCD	MK[c] + SUCC[c] <=> FUM[c] + MKH2[c]	Rv3318 and Rv3319 and Rv3316 and Rv3317	Rv3316 Rv3317 Rv3318 Rv3319		Ubiquinone metabolism	1	-1	1	0
R123	probable succinate dehydrogenase, sdhABCD OR probable fumarate reductase, frdABCD	SUCC[c] + FAD[c] <=> FUM[c] + FADH2[c]	(Rv3318 and Rv3319 and Rv3316 and Rv3317) or (Rv1552 and Rv1553 and Rv1554 and Rv1555)	Rv1552 Rv1553 Rv1554 Rv1555 Rv3316 Rv3317 Rv3318 Rv3319		Citric acid cycle	1	-1	1	0
R124	ferredoxin-NADP reductase fprA, fprB, fdR	NADPH[c] + FE3[c] <=> NADP[c] + FE2[c]	Rv3106	Rv3106		Redox metabolism	1	-1	1	0
R125	aa3-type cytochrome c oxidase, ctaCDE AND cytochrome bc1 Or bd-type menaquinol oxidase	MKH2[c] + 2 HEME_FE3[c] <=> MK[c] + 2 HEME_FE2[c]	(Rv2194 and Rv2195 and Rv2196 and Rv2196 and Rv1451 and Rv1456c and Rv3029c and Rv3028c and Rv2200c and Rv3043c and Rv2193 and Rv3043c and Rv1623c and Rv1622c) or (Rv1623c and Rv1622c)	Rv1451 Rv1456c Rv1622c Rv1623c Rv2193 Rv2194 Rv2195 Rv2196 Rv2200c Rv3028c Rv3029c Rv3043c		Redox metabolism	1	-1	1	0
R126	aa3-type cytochrome c oxidase, ctaCDE AND cytochrome bc1	0.5 O2[c] + 2 HEME_FE2[c] -> 6 H[c] + 2 HEME_FE3[c]	(Rv2194 and Rv2195 and Rv2196 and Rv2196 and Rv1451 and Rv1456c and Rv3029c and Rv3028c and Rv2200c and Rv3043c and Rv2193 and Rv3043c) and (Rv1623c and Rv1622c)	Rv1451 Rv1456c Rv1622c Rv1623c Rv2193 Rv2194 Rv2195 Rv2196 Rv2200c Rv3028c Rv3029c Rv3043c		Redox metabolism	0	0	1	0
R127	bd-type menaquinol oxidase	0.5 O2[c] + 2 HEME_FE2[c] -> 2 H[c] + 2 HEME_FE3[c]	Rv1623c and Rv1622c	Rv1622c Rv1623c		Redox metabolism	0	0	1	0
R128	Complex V: ATP synthase (atpABCDEFGH)	4 H[c] + PI[c] + ADP[c] <=> ATP[c]	Rv1308 and Rv1304 and Rv1311 and Rv1310 and Rv1305 and Rv1306 and Rv1309 and Rv1307	Rv1304 Rv1305 Rv1306 Rv1307 Rv1308 Rv1309 Rv1310 Rv1311		Energy metabolism	1	-1	1	0
R129	Possible Mg2+ Transport P-Type ATPase C MGTC	ATP[c] -> PI[c] + ADP[c]	Rv1811	Rv1811		Energy metabolism	0	1	1.0001	0
R130	Inorganic pyrophosphatase	PPI[c] -> 2 PI[c]	Rv3628	Rv3628		Miscellaneous	0	0	1	0
R131	proton-pumping inorganic diphosphatase	PPI[c] -> H[c] + 2 PI[c]	Rv3628	Rv3628		Miscellaneous	0	0	1	0
R132	polyphosphate kinase	ATP[c] + LPAREN_n_1)POLYP[c] <=> LPAREN_n)POLYP[c] + ADP[c]	Rv2984	Rv2984		Purine Metabolism	1	-1	1	0
R133	ferredoxin-NADP reductase fprA, fprB	2 FERO[c] + NADP[c] <=> 2 FERI[c] + NADPH[c]	Rv3106 or Rv0886	Rv0886 Rv3106		Redox metabolism	1	-1	1	0
R134	catalase-peroxidase, katG	2 H2O2[c] -> O2[c]	Rv1908c	Rv1908c		Redox metabolism	0	0	1	0
R135	glutamate decarboxylase gadB	GLU[c] -> GABA[c] + CO2[c]	Rv3432c	Rv3432c		Glutamate metabolism	0	0	1	0
R136	4-aminobutyrate transaminase gabT	AKG[c] + GABA[c] <=> GLU[c] + SUCCSAL[c]	Rv2589	Rv2589		Glutamate metabolism	1	-1	1	0
R137	succinate-semialdehyde dehydrogenase gabD1, gabD2	SUCCSAL[c] + NADP[c] -> SUCC[c] + NADPH[c]	Rv0234c or Rv1731	Rv0234c Rv1731		Glutamate metabolism	0	0	1	0
R138	Proline dehydrogenase	PRO[c] + FAD[c] -> P5C[c] + FADH2[c]	Rv1188	Rv1188		Glutamate metabolism	0	0	1	0
R139	Probable pyrroline-5-carboxylate dehydrogenase	P5C[c] + NAD[c] -> NADH[c] + HYDROXYGLU[c]	Rv1187	Rv1187		Glutamate metabolism	0	0	1	0
R140	Transaminase (aminotransferases)	AKG[c] + HYDROXYGLU[c] -> GLU[c] + HYDROXYAKG[c]				Glutamate metabolism	0	0	1	0
R141	4-hydroxy-2-oxoglutarate aldolase	HYDROXYAKG[c] <=> GLX[c] + PYR[c]	Rv1223	Rv1223		Glyoxylate shunt	1	-1	1	0
R142	1-pyrroline-5-carboxylate dehydrogenase rocA	P5C[c] + NAD[c] -> GLU[c] + NADH[c]	Rv1187	Rv1187		Arginine and proline metabolism	0	0	1	0
R143	arginine deiminase arcA	ARG[c] -> NH3[c] + CITR[c]	Rv1001	Rv1001		Arginine and proline metabolism	0	0	1	0
R144	ornithine aminotransferase rocD1, rocD2	AKG[c] + ORN[c] -> GLU[c] + GLUGSAL[c]	Rv2321c or Rv2322c	Rv2321c Rv2322c		Arginine and proline metabolism	0	0	1	0
R145	ornithine carbamoyltransferase	ORN[c] + CAP[c] -> CITR[c] + PI[c]	Rv1656	Rv1656		Arginine and proline metabolism	0	0	1	0
R146	ornithine decarboxylase adi	ORN[c] -> PTRSC[c] + CO2[c]	Rv2531c	Rv2531c		Arginine and proline metabolism	0	0	1	0
R147	spermidine synthase	SAM[c] + PTRSC[c] -> SPRMD[c] + 5MTA[c]	Rv2601	Rv2601		Arginine and proline metabolism	0	0	1	0
R148	Urease (3 subunits: alpha ureA, Beta ureB AND gamma ureC), and urease accessory proteins: ureD, ureF, ureG	UREA[c] -> NH3[c] + CO2[c]	Rv1850 and Rv1849 and Rv1848 and Rv1853 and Rv1851 and Rv1852	Rv1848 Rv1849 Rv1850 Rv1851 Rv1852 Rv1853		Arginine and proline metabolism	0	0	1	0
R149	Branched-chain-amino-acid transaminase	AKG[c] + ILE[c] <=> GLU[c] + OMVAL[c]	Rv2210c	Rv2210c		Branched chain amino acid metabolism	1	-1	1	0
R150	3-methyl-2-oxobutanoate dehydrogenase (alpha subunit AND beta subunit)	LIPO[c] + OXOMETHYLPENTANOATE[c] -> CO2[c] + 2MBUTLIPO[c]	Rv2497c and Rv2496c	Rv2496c Rv2497c		Branched chain amino acid metabolism	0	0	1	0
R151	dihydrolipoyllysine-residue acetyltransferase	COA[c] + 2MBUTLIPO[c] <=> 2MBUTCOA[c] + DLIPO[c]	Rv2495c	Rv2495c		Branched chain amino acid metabolism	1	-1	1	0
R152	acyl-CoA dehydrogenase	MK[c] + 2MBUTCOA[c] -> 2MBECOA[c] + MKH2[c]	Rv3140	Rv3140		Branched chain amino acid metabolism	0	0	1	0
R153	enoyl-CoA hydratase echA8, echA6, echA14, echA12	2MBECOA[c] -> HMBUTCOA[c]	Rv1070c or Rv0905 or Rv2486 or Rv1472	Rv0905 Rv1070c Rv1472 Rv2486		Branched chain amino acid metabolism	0	0	1	0
R154	3-hydroxyacyl-CoA dehydrogenase	HMBUTCOA[c] + NAD[c] -> MAACCOA[c] + NADH[c]	Rv3774 or Rv1144	Rv1144 Rv3774		Branched chain amino acid metabolism	0	0	1	0
R155	acetyl-CoA acetyltransferase fadA3	MAACCOA[c] + COA[c] <=> ACCOA[c] + PROPIONYLCOA[c]	Rv1074c	Rv1074c		Branched chain amino acid metabolism	1	-1	1	0
R156	acetyl-CoA/propionyl-CoA carboxylase carboxytransferase subunit: 6 paralogues in Mtb: accD1, accD2, accD3, accD4, accD5, accD6	BIOTIN_CO2[c] + PROPIONYLCOA[c] -> 0.999 BIOTIN[c] + SMMALONYLCOA[c]	Rv0904c or Rv2502c or Rv0974c or Rv0904c or Rv3799c or Rv3280 or Rv2247	Rv0904c Rv0974c Rv2247 Rv2502c Rv3280 Rv3799c		Branched chain amino acid metabolism	0	0	1	0
R157	methylmalonyl-CoA epimerase	SMMALONYLCOA[c] <=> RMMALONYLCOA[c]				Branched chain amino acid metabolism	1	-1	1	0
R158	methylmalonyl-CoA mutase (small subunit mutA AND large subunit mutB)	RMMALONYLCOA[c] + 0.001 COB_III[c] -> SUCCOA[c]	Rv1492 and Rv1493	Rv1492 Rv1493		Branched chain amino acid metabolism	0	0	1	0
R159	methylmalonyl-CoA mutase (small subunit mutA AND large subunit mutB)	SUCCOA[c] + 0.001 COB_III[c] -> RMMALONYLCOA[c]	Rv1492 and Rv1493	Rv1492 Rv1493		Branched chain amino acid metabolism	0	0	1	0
R160	3-methyl-2-oxobutanoate dehydrogenase pdhA, pdhB	LIPO[c] + MOP[c] -> CO2[c] + 3MBUTLIPO[c]	Rv2496c and Rv2497c	Rv2496c Rv2497c		Branched chain amino acid metabolism	0	0	1	0
R161	dihydrolipoyllysine-residue acetyltransferase, pdhC	COA[c] + 3MBUTLIPO[c] <=> 3MBUTCOA[c] + DLIPO[c]	Rv2495c	Rv2495c		Branched chain amino acid metabolism	1	-1	1	0
R162	acyl-CoA dehydrogenase	MK[c] + 3MBUTCOA[c] -> 3MBECOA[c] + MKH2[c]	Rv3140	Rv3140		Branched chain amino acid metabolism	0	0	1	0
R163	acetyl-CoA/propionyl-CoA carboxylase carboxytransferase subunit: 6 paralogues in Mtb: accD1, accD2, accD3, accD4, accD5, accD6	BIOTIN_CO2[c] + 3MBECOA[c] -> 0.999 BIOTIN[c] + MGLUTCOA[c]	Rv0904c or Rv2502c or Rv0974c or Rv0904c or Rv3799c or Rv3280 or Rv2247	Rv0904c Rv0974c Rv2247 Rv2502c Rv3280 Rv3799c		Branched chain amino acid metabolism	0	0	1	0
R164	methylglutaconyl-CoA hydratase	MGLUTCOA[c] -> HMGLUTCOA[c]				Branched chain amino acid metabolism	0	0	1	0
R165	hydroxymethylglutaryl-CoA lyase	HMGLUTCOA[c] -> ACCOA[c] + ACTAC[c]				Branched chain amino acid metabolism	0	0	1	0
R166	acetoacetate-CoA ligase	ACTAC[c] + ATP[c] + COA[c] -> AACCOA[c] + PPI[c] + AMP[c]				Branched chain amino acid metabolism	0	0	1	0
R167	3-oxoacid CoA-transferase scoA, scoB	ACTAC[c] + SUCCOA[c] <=> SUCC[c] + AACCOA[c]	Rv2504c and Rv2503c	Rv2503c Rv2504c		Branched chain amino acid metabolism	1	-1	1	0
R168	3-methyl-2-oxobutanoate dehydrogenase (alpha subunit pdhA AND beta subunit pdhB)	OMVAL[c] + LIPO[c] -> IBUTLIPO[c] + CO2[c]	Rv2497c and Rv2496c	Rv2496c Rv2497c		Branched chain amino acid metabolism	0	0	1	0
R169	dihydrolipoyllysine-residue acetyltransferase	IBUTLIPO[c] + COA[c] <=> IBUTCOA[c] + DLIPO[c]	Rv2495c	Rv2495c		Branched chain amino acid metabolism	1	-1	1	0
R170	acyl-CoA dehydrogenase	IBUTCOA[c] + MK[c] -> MACRCOA[c] + MKH2[c]	Rv3140	Rv3140		Branched chain amino acid metabolism	0	0	1	0
R171	enoyl-CoA hydratase	MACRCOA[c] -> HIBUTCOA[c]	Rv1070c or Rv0905 or Rv2486 or Rv1472	Rv0905 Rv1070c Rv1472 Rv2486		Branched chain amino acid metabolism	0	0	1	0
R172	3-hydroxyisobutyryl-CoA hydrolase	HIBUTCOA[c] -> COA[c] + HIBUT[c]				Branched chain amino acid metabolism	0	0	1	0
R173	3-hydroxyacyl-CoA dehydrogenase	NAD[c] + HIBUT[c] -> NADH[c] + METHYMALONATE[c]	Rv1144 or Rv0751c	Rv0751c Rv1144		Branched chain amino acid metabolism	0	0	1	0
R174	methylmalonate-semialdehyde dehydrogenase (acylating)	COA[c] + NAD[c] + METHYMALONATE[c] -> NADH[c] + PROPIONYLCOA[c] + CO2[c]	Rv0753c	Rv0753c		Branched chain amino acid metabolism	0	0	1	0
R175	spontaneous iminosuccinate deamination	ISUCC[c] -> NH3[c] + OA[c]				Alanine and aspartate metabolism	0	0	1	0
R176	aspartate decarboxylase, panD	ASP[c] -> bALA[c] + CO2[c]	Rv3601c	Rv3601c		Alanine and aspartate metabolism	0	0	1	0
R177	asparaginase ansA	ASN[c] -> NH3[c] + ASP[c]	Rv1538c	Rv1538c		Alanine and aspartate metabolism	0	0	1	0
R178	L-threonine 3-dehydrogenase	THR[c] + NAD[c] -> 2A3KB[c] + NADH[c]	Rv2259	Rv2259		Glycine, serine, and threonine metabolism	0	0	1	0
R179	spontaneous decarboxylation	2A3KB[c] -> CO2[c] + AMINOACETONE[c]				Glycine, serine, and threonine metabolism	0	0	1	0
R180	spontaneous	NADH[c] + AMINOACETONE[c] -> 1_AMINO_PROPAN_2_OL[c] + NAD[c]				Glycine, serine, and threonine metabolism	0	0	1	0
R181	cystathionine gamma-lyase	NH3[c] + CYS[c] + OBUT[c] -> LLCT[c]	Rv1079	Rv1079		Glycine, serine, and threonine metabolism	0	0	1	0
R182	lysine decarboxylase	LYS[c] -> CADA[c] + CO2[c]	Rv2531c	Rv2531c		Lysine metabolism	0	0	1	0
R183	spontaneous	PI[c] + O2[c] + OBUT[c] -> CO2[c] + PROPIONYLP[c]				Amino acid degradation, The aspartate family, methionine	0	0	1	0
R184	aminomethyltransferase gcvT	SAP[c] + THF[c] -> DHLIPOYLPROTEIN[c] + METTHF[c] + NH3[c]	Rv2211c	Rv2211c		Methionine metabolism	0	0	1	0
R185	glycine hydroxymethyltransferase glyA, glyA2	SER[c] + THF[c] <=> METTHF[c] + GLY[c]	Rv1093 or Rv0070c	Rv0070c Rv1093		Glycine, serine, and threonine metabolism	1	-1	1	0
R186	glycine dehydrogenase gcvB	GLY[c] + LIPOYLPROTEIN[c] -> SAP[c] + CO2[c]	Rv1832	Rv1832		Glycine, serine, and threonine metabolism	0	0	1	0
R187	dihydrolipoyl dehydrogenase lpd	DHLIPOYLPROTEIN[c] + NAD[c] <=> NADH[c] + LIPOYLPROTEIN[c]	Rv0462 or Rv3303c	Rv0462 Rv3303c		Glycine, serine, and threonine metabolism	1	-1	1	0
R188	L-serine ammonia-lyase (dehydratase) sdaA	SER[c] -> NH3[c] + PYR[c]	Rv0069c	Rv0069c		Glycine, serine, and threonine metabolism	0	0	1	0
R189	cysteine desulfhydrase	CYS[c] -> NH3[c] + H2S[c] + PYR[c]	Rv1464	Rv1464		Cysteine metabolism	0	0	1	0
R190	L-Tyrosine:2-oxoglutarate aminotransferase	AKG[c] + TYR[c] <=> GLU[c] + 4HPP[c]	Rv3565 or Rv0337c	Rv0337c Rv3565		Phenylalanine, tyrosine, and tryptophan metabolism	1	-1	1	0
R191	4-hydroxyphenylpyruvate dioxygenase	O2[c] + 4HPP[c] -> HOMOGEN[c] + CO2[c]	MT1364	MT1364		Phenylalanine, tyrosine, and tryptophan metabolism	0	0	1	0
R192	homogentisate 1,2-dioxygenase	HOMOGEN[c] + O2[c] -> MACAC[c]				Phenylalanine, tyrosine, and tryptophan metabolism	0	0	1	0
R193	maleylacetoacetate isomerase	MACAC[c] <=> FUACAC[c]				Phenylalanine, tyrosine, and tryptophan metabolism	1	-1	1	0
R194	fumarylacetoacetase	FUACAC[c] -> ACTAC[c] + FUM[c]				Phenylalanine, tyrosine, and tryptophan metabolism	0	0	1	0
R195	L-Phenylalanine:2-oxoglutarate aminotransferase	AKG[c] + PHE[c] <=> GLU[c] + PHPYR[c]	Rv3565 or Rv0337c	Rv0337c Rv3565		Phenylalanine, tyrosine, and tryptophan metabolism	1	-1	1	0
R196	glutamine synthetase glnA1, glnA3, glnA4	GLU[c] + NH3[c] + ATP[c] -> GLN[c] + PI[c] + ADP[c]	Rv2220 or Rv1878 or Rv2860c	Rv1878 Rv2220 Rv2860c		Glutamate metabolism	0	0	1	0
R197	glutamate synthase gltB, gltD	GLN[c] + AKG[c] + NADH[c] <=> 2 GLU[c] + NAD[c]	Rv3859c and Rv3858c	Rv3858c Rv3859c		Glutamate metabolism	1	-1	1	0
R198	glutamate dehydrogenase (NADP)	AKG[c] + NH3[c] + NADPH[c] <=> GLU[c] + NADP[c]	Rv2476c	Rv2476c		Glutamate metabolism	1	-1	1	0
R199	glutamate 5-kinase proB	GLU[c] + ATP[c] -> GLUP[c] + ADP[c]	Rv2439c	Rv2439c		Arginine and proline metabolism	0	0	1	0
R200	glutamate-5-semialdehyde dehydrogenase proA	NADPH[c] + GLUP[c] -> PI[c] + NADP[c] + GLUGSAL[c]	Rv2427c	Rv2427c		Arginine and proline metabolism	0	0	1	0
R201	spontaneous	GLUGSAL[c] <=> P5C[c]				Arginine and proline metabolism	1	-1	1	0
R202	pyrroline-5-carboxylate reductase proC	2 P5C[c] + NADH[c] + NADPH[c] <=> 2 PRO[c] + NADP[c] + NAD[c]	Rv0500	Rv0500		Arginine and proline metabolism	1	-1	1	0
R203	N-acetylglutamate synthase, argA	ACCOA[c] + GLU[c] <=> NAGLU[c] + COA[c]	Rv2747	Rv2747		Arginine and proline metabolism	1	-1	1	0
R204	acetylglutamate kinase	ATP[c] + NAGLU[c] -> NAGLUP[c] + ADP[c]	Rv1654	Rv1654		Arginine and proline metabolism	0	0	1	0
R205	N-acetyl-gamma-glutamyl-phosphate reductase	NAGLUP[c] + NADPH[c] -> NAGLUS[c] + PI[c] + NADP[c]	Rv1652	Rv1652		Arginine and proline metabolism	0	0	1	0
R206	acetonitrile aminotransferase	GLU[c] + NAGLUS[c] -> AKG[c] + NAORN[c]	Rv1655	Rv1655		Arginine and proline metabolism	0	0	1	0
R207	glutamate N-acetyltransferase	GLU[c] + NAORN[c] <=> ORN[c] + NAGLU[c]	Rv1653	Rv1653		Arginine and proline metabolism	1	-1	1	0
R208	carbamoyl-phosphate synthase (small chain carA and large chain carB)	GLN[c] + 2 ATP[c] + CO2[c] -> GLU[c] + CAP[c] + PI[c] + 2 ADP[c]	Rv1383 and Rv1384	Rv1383 Rv1384		Arginine and proline metabolism	0	0	1	0
R209	argininosuccinate synthase	ATP[c] + ASP[c] + CITR[c] -> ARGSUCC[c] + PPI[c] + AMP[c]	Rv1658	Rv1658		Arginine and proline metabolism	0	0	1	0
R210	argininosuccinate lyase	ARGSUCC[c] -> FUM[c] + ARG[c]	Rv1659	Rv1659		Arginine and proline metabolism	0	0	1	0
R211	acetolactate synthase, ilvB and ilvN	0.001 THI[c] + 2 PYR[c] -> ACLAC[c] + CO2[c]	Rv3002c and Rv3003c	Rv3002c Rv3003c		Branched chain amino acid metabolism	0	0	1	0
R212	ketol-acid reductoisomerase ilvC	ACLAC[c] + NADPH[c] -> DHMVA[c] + NADP[c]	Rv3001c	Rv3001c		Branched chain amino acid metabolism	0	0	1	0
R213	dihydroxy-acid dehydratase ilvD	DHMVA[c] -> OMVAL[c]	Rv0189c	Rv0189c		Branched chain amino acid metabolism	0	0	1	0
R214	branched-chain-amino-acid transaminase ilvE	GLU[c] + OMVAL[c] <=> VAL[c] + AKG[c]	Rv2210c	Rv2210c		Branched chain amino acid metabolism	1	-1	1	0
R215	threonine ammonia-lyase	THR[c] -> NH3[c] + OBUT[c]	Rv1559	Rv1559		Branched chain amino acid metabolism	0	0	1	0
R216	acetolactate synthase ilvX, ilvG, ilvB1, ilvB2	OBUT[c] + PYR[c] -> CO2[c] + ABUT[c]	Rv3509c or Rv1820 or Rv3003c or (Rv3470c and Rv3002c)	Rv1820 Rv3002c Rv3003c Rv3470c Rv3509c		Branched chain amino acid metabolism	0	0	1	0
R217	ketol-acid reductoisomerase	NADPH[c] + ABUT[c] -> DIHYDROXYMETHYLPENTANOATE[c] + NADP[c]	Rv3001c	Rv3001c		Branched chain amino acid metabolism	0	0	1	0
R218	dihydroxy-acid dehydratase	DIHYDROXYMETHYLPENTANOATE[c] -> OXOMETHYLPENTANOATE[c]	Rv0189c	Rv0189c		Branched chain amino acid metabolism	0	0	1	0
R219	branched-chain-amino-acid transaminase	GLU[c] + OXOMETHYLPENTANOATE[c] <=> AKG[c] + ILE[c]	Rv2210c	Rv2210c		Branched chain amino acid metabolism	1	-1	1	0
R220	2-isopropylmalate synthase leuA	ACCOA[c] + OMVAL[c] -> IPPMAL[c] + COA[c]	Rv3710	Rv3710		Branched chain amino acid metabolism	0	0	1	0
R221	3-isopropylmalate dehydratase (large subunit leuC AND small subunit leuD)	IPPMAL[c] <=> CBHCAP[c]	Rv2988c and Rv2987c	Rv2987c Rv2988c		Branched chain amino acid metabolism	1	-1	1	0
R222	3-isopropylmalate dehydrogenase	CBHCAP[c] + NAD[c] -> OICAP[c] + NADH[c]	Rv2995c	Rv2995c		Branched chain amino acid metabolism	0	0	1	0
R223	spontaneous	OICAP[c] -> MOP[c] + CO2[c]				Branched chain amino acid metabolism	0	0	1	0
R224	branched-chain-amino-acid transaminase	GLU[c] + MOP[c] <=> AKG[c] + LEU[c]	Rv2210c	Rv2210c		Branched chain amino acid metabolism	1	-1	1	0
R225	aspartate transaminase aspB, aspC	GLU[c] + OA[c] <=> AKG[c] + ASP[c]	Rv3565 or Rv0337c	Rv0337c Rv3565		Alanine and aspartate metabolism	1	-1	1	0
R226	asparagine synthase asnB	GLN[c] + ATP[c] + ASP[c] -> GLU[c] + ASN[c] + PPI[c] + AMP[c]	Rv2201	Rv2201		Alanine and aspartate metabolism	0	0	1	0
R227	aspartate kinase, ask	ATP[c] + ASP[c] -> ASP4P[c] + ADP[c]	Rv3709c	Rv3709c		Glycine, serine, and threonine metabolism	0	0	1	0
R228	aspartate-semialdehyde dehydrogenase asd	ASP4P[c] + NADPH[c] -> ASPSA[c] + PI[c] + NADP[c]	Rv3708c	Rv3708c		Glycine, serine, and threonine metabolism	0	0	1	0
R229	homoserine dehydrogenase thrA	ASPSA[c] + NADPH[c] -> NADP[c] + HSER[c]	Rv1294	Rv1294		Glycine, serine, and threonine metabolism	0	0	1	0
R230	homoserine kinase thrB	ATP[c] + HSER[c] -> PHSER[c] + ADP[c]	Rv1296	Rv1296		Glycine, serine, and threonine metabolism	0	0	1	0
R231	threonine synthase thrC	PHSER[c] -> THR[c] + PI[c]	Rv1295	Rv1295		Glycine, serine, and threonine metabolism	0	0	1	0
R232	dihydrodipicolinate synthase dapA	ASPSA[c] + PYR[c] -> DIHYDRODIPICOLINATE[c]	Rv2753c	Rv2753c		Lysine metabolism	0	0	1	0
R233	dihydrodipicolinate reductase dapB	2 DIHYDRODIPICOLINATE[c] + NADH[c] + NADPH[c] -> NADP[c] + NAD[c] + 2 TETRAHYDRODIPICOLINATE[c]	Rv2773c	Rv2773c		Lysine metabolism	0	0	1	0
R234	2,3,4,5-tetrahydropyridine-2,6-dicarboxylate N-succinyltransferase	SUCCOA[c] + TETRAHYDRODIPICOLINATE[c] -> COA[c] + SAOPIM[c]	Rv1201c	Rv1201c		Lysine metabolism	0	0	1	0
R235	succinyldiaminopimelate transaminase argD	GLU[c] + SAOPIM[c] <=> AKG[c] + SDAPIM[c]	Rv1655 or Rv0858c	Rv0858c Rv1655		Lysine metabolism	1	-1	1	0
R236	succinyl-diaminopimelate desuccinylase dapE	SDAPIM[c] -> DAPIM[c] + SUCC[c]	Rv1202	Rv1202		Lysine metabolism	0	0	1	0
R237	diaminopimelate epimerase dapF	DAPIM[c] <=> MDAPIM[c]	Rv2726c	Rv2726c		Lysine metabolism	1	-1	1	0
R238	diaminopimelate decarboxylase lysA	MDAPIM[c] -> CO2[c] + LYS[c]	Rv1293	Rv1293		Lysine metabolism	0	0	1	0
R239	homoserine O-succinyltransferase	SUCCOA[c] + HSER[c] <=> OSLHSER[c] + COA[c]				Lysine metabolism	1	-1	1	0
R240	cystathionine gamma-synthase metB	OSLHSER[c] + CYS[c] -> LLCT[c] + SUCC[c]	Rv1079	Rv1079		Methionine metabolism	0	0	1	0
R241	cystathionine beta-lyase	LLCT[c] -> NH3[c] + HCYS[c] + PYR[c]	MT3443	MT3443		Methionine metabolism	0	0	1	0
R242	Probable Homocysteine S-Methyltransferase mmuM	SAM[c] + HCYS[c] -> SAH[c] + MET[c]	Rv2458	Rv2458		Methionine metabolism	0	0	1	0
R243	methionine synthase (cobalamin-dependent) metH	0.002 COB_I[c] + HCYS[c] + MTHF[c] -> 0.001 COB_II[c] + THF[c] + MET[c]	Rv2124c	Rv2124c		Methionine metabolism	0	0	1	0
R244	methionine synthase (cobalamin-dependent) metH	0.002 COB_I[c] + THF[c] + MET[c] -> 0.001 COB_II[c] + HCYS[c] + MTHF[c]	Rv2124c	Rv2124c		Methionine metabolism	0	0	1	0
R245	methionine synthase (cobalamin-independent) metE	HCYS[c] + MTHF[c] <=> THF[c] + MET[c]	Rv1133c	Rv1133c		Methionine metabolism	1	-1	1	0
R246	alanine dehydrogenase	NH3[c] + NADH[c] + PYR[c] <=> ALA[c] + NAD[c]	Rv2780	Rv2780		Alanine and aspartate metabolism	1	-1	1	0
R247	phosphoglycerate dehydrogenase	3PG[c] + NAD[c] -> PHP[c] + NADH[c]	Rv2996c	Rv2996c		Glycine, serine, and threonine metabolism	0	0	1	0
R248	phosphoserine transaminase	GLU[c] + PHP[c] <=> AKG[c] + 3PSER[c]	Rv0884c	Rv0884c		Glycine, serine, and threonine metabolism	1	-1	1	0
R249	phosphoserine phosphatase	3PSER[c] -> SER[c] + PI[c]	Rv3042c	Rv3042c		Glycine, serine, and threonine metabolism	0	0	1	0
R250	serine O-acetyltransferase	ACCOA[c] + SER[c] <=> ASER[c] + COA[c]	Rv2335	Rv2335		Cysteine metabolism	1	-1	1	0
R251	cysteine synthase cysK, cysM	ASER[c] + H2S[c] -> CYS[c] + AC[c]	Rv2334 or Rv1336	Rv1336 Rv2334		Cysteine metabolism	0	0	1	0
R252	homoserine O-acetyltransferase metA	ACCOA[c] + HSER[c] <=> COA[c] + OAHSER[c]	Rv3341	Rv3341		Cysteine metabolism	1	-1	1	0
R253	cystathionine gamma-synthase metB	CYS[c] + OAHSER[c] -> LLCT[c] + AC[c]	Rv1079	Rv1079		Cysteine metabolism	0	0	1	0
R254	cystathionine gamma-synthase metB	H2S[c] + OAHSER[c] -> HCYS[c] + AC[c]	Rv1079	Rv1079		Cysteine metabolism	0	0	1	0
R255	cystathionine gamma-synthase metB	OSLHSER[c] + H2S[c] -> HCYS[c] + SUCC[c]	Rv1079	Rv1079		Cysteine metabolism	0	0	1	0
R256	cystathionine gamma-synthase metB	OSLHSER[c] -> NH3[c] + SUCC[c] + OBUT[c]	Rv1079	Rv1079		Cysteine metabolism	0	0	1	0
R257	cystathionine beta-synthase cysM2	SER[c] + HCYS[c] -> LLCT[c]	Rv1077	Rv1077		Cysteine metabolism	0	0	1	0
R258	cystathionine gamma-lyase	LLCT[c] -> NH3[c] + CYS[c] + OBUT[c]	Rv1079	Rv1079		Cysteine metabolism	0	0	1	0
R259	methionine adenosyltransferase metK	ATP[c] + MET[c] -> SAM[c] + PI[c] + PPI[c]	Rv1392	Rv1392		Cysteine metabolism	0	0	1	0
R260	adenosylhomocysteinase sahN	SAH[c] -> HCYS[c] + ADN[c]	Rv3248c	Rv3248c		Cysteine metabolism	0	0	1	0
R261	ATP phosphoribosyltransferase	PRPP[c] + ATP[c] -> PRBATP[c] + PPI[c]	Rv2121c	Rv2121c		Histidine metabolism	0	0	1	0
R262	phosphoribosyl-ATP diphosphatase	PRBATP[c] -> PPI[c] + PRBAMP[c]	Rv2122c	Rv2122c		Histidine metabolism	0	0	1	0
R263	phosphoribosyl-AMP cyclohydrolase	PRBAMP[c] -> PRFP[c]	Rv1606	Rv1606		Histidine metabolism	0	0	1	0
R264	1-(5-phosphoribosyl)-5-[(5-phosphoribosylamino)methylideneamino]imidazole-4-carboxamide isomerase	PRFP[c] -> PRLP[c]	Rv1603	Rv1603		Histidine metabolism	0	0	1	0
R265	amidotransferase	GLN[c] + PRLP[c] -> AICAR[c] + GLU[c] + DIMGP[c]	Rv1602	Rv1602		Histidine metabolism	0	0	1	0
R266	imidazole glycerol-phosphate dehydratase	DIMGP[c] -> IMACP[c]	Rv1601	Rv1601		Histidine metabolism	0	0	1	0
R267	histidinol-phosphate transaminase hisC, hisC2	IMACP[c] + GLU[c] <=> AKG[c] + HISOLP[c]	Rv3772 or Rv1600	Rv1600 Rv3772		Histidine metabolism	1	-1	1	0
R268	histidinol-phosphatase	HISOLP[c] -> PI[c] + HISOL[c]	Rv1601	Rv1601		Histidine metabolism	0	0	1	0
R269	histidinol dehydrogenase hisD	HISOL[c] + 2 NAD[c] -> HIS[c] + 2 NADH[c]	Rv1599	Rv1599		Histidine metabolism	0	0	1	0
R270	3-deoxy-7-phosphoheptulonate synthase, aroG	E4P[c] + PEP[c] -> PI[c] + 3DDAH7P[c]	Rv2178c	Rv2178c		Shikimate pathway	0	0	1	0
R271	3-dehydroquinate synthase	3DDAH7P[c] -> DQT[c] + PI[c]	Rv2538c	Rv2538c		Shikimate pathway	0	0	1	0
R272	3-dehydroquinate dehydratase	DQT[c] -> DHSK[c]	Rv2537c	Rv2537c		Shikimate pathway	0	0	1	0
R273	shikimate dehydrogenase	DHSK[c] + NADPH[c] -> SME[c] + NADP[c]	Rv2552c	Rv2552c		Shikimate pathway	0	0	1	0
R274	shikimate kinase, aroK	SME[c] + ATP[c] -> SME3P[c] + ADP[c]	Rv2539c	Rv2539c		Shikimate pathway	0	0	1	0
R275	3-phosphoshikimate 1-carboxyvinyltransferase	SME3P[c] + PEP[c] -> PI[c] + 3PSME[c]	Rv3227	Rv3227		Shikimate pathway	0	0	1	0
R276	chorismate synthase	3PSME[c] -> CHOR[c] + PI[c]	Rv2540c	Rv2540c		Shikimate pathway	0	0	1	0
R277	anthranilate synthase trpE, trpG	GLN[c] + CHOR[c] -> GLU[c] + PYR[c] + AN[c]	Rv1609	Rv1609		Phenylalanine, tyrosine, and tryptophan metabolism	0	0	1	0
R278	anthranilate phosphoribosyltransferase trpD	PRPP[c] + AN[c] -> PPI[c] + NPRAN[c]	Rv2192c	Rv2192c		Phenylalanine, tyrosine, and tryptophan metabolism	0	0	1	0
R279	phosphoribosylanthranilate isomerase	NPRAN[c] -> CPAD5P[c]	Rv1603	Rv1603		Phenylalanine, tyrosine, and tryptophan metabolism	0	0	1	0
R280	indole-3-glycerol-phosphate synthase trpC	CPAD5P[c] -> IGP[c] + CO2[c]	Rv1611	Rv1611		Phenylalanine, tyrosine, and tryptophan metabolism	0	0	1	0
R281	tryptophan synthase trpA, trpB	IGP[c] + SER[c] -> G3P[c] + TRP[c]	Rv1613 and Rv1612	Rv1612 Rv1613		Phenylalanine, tyrosine, and tryptophan metabolism	0	0	1	0
R282	chorismate mutase	CHOR[c] <=> PHEN[c]	Rv1885c or Rv0948c	Rv0948c Rv1885c		Phenylalanine, tyrosine, and tryptophan metabolism	1	-1	1	0
R283	prephenate dehydratase	PHEN[c] -> CO2[c] + PHPYR[c]	Rv3838c	Rv3838c		Phenylalanine, tyrosine, and tryptophan metabolism	0	0	1	0
R284	aspartate transaminase	GLU[c] + PHPYR[c] <=> AKG[c] + PHE[c]	Rv3565 or Rv0337c	Rv0337c Rv3565		Phenylalanine, tyrosine, and tryptophan metabolism	1	-1	1	0
R285	prephenate dehydrogenase tyrA	PHEN[c] + NAD[c] -> NADH[c] + CO2[c] + 4HPP[c]	Rv3754	Rv3754		Phenylalanine, tyrosine, and tryptophan metabolism	0	0	1	0
R286	aspartate transaminase aspB	GLU[c] + 4HPP[c] <=> AKG[c] + TYR[c]	Rv3565 or Rv0337c	Rv0337c Rv3565		Phenylalanine, tyrosine, and tryptophan metabolism	1	-1	1	0
R287	ribose-phosphate diphosphokinase	ATP[c] + R5P[c] <=> PRPP[c] + AMP[c]	Rv1017c	Rv1017c		Pentose Phosphate Pathway	1	-1	1	0
R288	aspartate carbamoyltransferase	CAP[c] + ASP[c] -> PI[c] + CAASP[c]	Rv1380	Rv1380		Pyrimidine metabolism	0	0	1	0
R289	dihydroorotase	CAASP[c] <=> DOROA[c]	Rv1381	Rv1381		Pyrimidine metabolism	1	-1	1	0
R290	dihydroorotate oxidase	DOROA[c] + O2[c] -> H2O2[c] + OROA[c]	Rv2139	Rv2139		Pyrimidine metabolism	0	0	1	0
R291	orotate phosphoribosyltransferase	PRPP[c] + OROA[c] -> OMP[c] + PPI[c]	Rv0382c	Rv0382c		Pyrimidine metabolism	0	0	1	0
R292	orotidine-5'-phosphate decarboxylase	OMP[c] -> UMP[c] + CO2[c]	Rv1385	Rv1385		Pyrimidine metabolism	0	0	1	0
R293	cytidylate kinase	ATP[c] + UMP[c] <=> UDP[c] + ADP[c]	Rv1712	Rv1712		Pyrimidine metabolism	1	-1	1	0
R294	nucleoside-diphosphate kinase	UDP[c] + ATP[c] <=> UTP[c] + ADP[c]	Rv2445c	Rv2445c		Pyrimidine metabolism	1	-1	1	0
R295	CTP synthase	GLN[c] + ATP[c] + UTP[c] -> CTP[c] + GLU[c] + PI[c] + ADP[c]	Rv1699	Rv1699		Pyrimidine metabolism	0	0	1	0
R296	CTP synthase	NH3[c] + ATP[c] + UTP[c] -> CTP[c] + PI[c] + ADP[c]	Rv1699	Rv1699		Pyrimidine metabolism	0	0	1	0
R297	ribonucleoside-diphosphate reductase, nrdE and nrdF2	CDP[c] + RTHIO[c] + O2[c] -> DCDP[c] + OTHIO[c]	Rv3051c and Rv3048c	Rv3048c Rv3051c		Pyrimidine metabolism	0	0	1	0
R299	nucleoside-diphosphate kinase	ATP[c] + DCDP[c] -> DCTP[c] + ADP[c]	Rv2445c	Rv2445c		Pyrimidine metabolism	0	0	1	0
R300	dCTP deaminase	DCTP[c] -> NH3[c] + DUTP[c]	Rv0321	Rv0321		Pyrimidine metabolism	0	0	1	0
R301	dUTP diphosphatase	DUTP[c] -> PPI[c] + DUMP[c]	Rv2697c	Rv2697c		Pyrimidine metabolism	0	0	1	0
R302	thymidylate synthase, thyX	METTHF[c] + FADH2[c] + DUMP[c] <=> DTMP[c] + THF[c] + FAD[c]	Rv2754c	Rv2754c		Pyrimidine metabolism	1	-1	1	0
R303	thymidylate synthase, thyA	METTHF[c] + DUMP[c] <=> DTMP[c] + DHF[c]	Rv2764c	Rv2764c		Pyrimidine metabolism	1	-1	1	0
R304	dTMP kinase	ATP[c] + DTMP[c] <=> DTDP[c] + ADP[c]	Rv3247c	Rv3247c		Pyrimidine metabolism	1	-1	1	0
R305	nucleoside-diphosphate kinase	ATP[c] + DTDP[c] <=> DTTP[c] + ADP[c]	Rv2445c	Rv2445c		Pyrimidine metabolism	1	-1	1	0
R306	nucleoside-diphosphate kinase	CDP[c] + ATP[c] <=> CTP[c] + ADP[c]	Rv2445c	Rv2445c		Pyrimidine metabolism	1	-1	1	0
R307	cytidylate kinase	ATP[c] + CMP[c] <=> CDP[c] + ADP[c]	Rv1712	Rv1712		Pyrimidine metabolism	1	-1	1	0
R308	dCTP pyrophosphatase	DCTP[c] -> DCMP[c] + PPI[c]				Pyrimidine metabolism	0	0	1	0
R309	cytidylate kinase	ATP[c] + DCMP[c] <=> DCDP[c] + ADP[c]	Rv1712	Rv1712		Pyrimidine metabolism	1	-1	1	0
R310	thioredoxin-disulfide reductase	NADPH[c] + OTHIO[c] -> RTHIO[c] + NAD[c]	Rv3913	Rv3913		Pyrimidine metabolism	0	0	1	0
R311	uracil phosphoribosyltransferase	UMP[c] + PPI[c] -> PRPP[c] + URA[c]	Rv3309c	Rv3309c		Pyrimidine metabolism	0	0	1	0
R312	uracil phosphoribosyltransferase	PRPP[c] + URA[c] -> UMP[c] + PPI[c]	Rv3309c	Rv3309c		Pyrimidine metabolism	0	0	1	0
R313	amidophosphoribosyltransferase	PRPP[c] + GLN[c] -> GLU[c] + PPI[c] + PRAM[c]	Rv0808	Rv0808		Purine metabolism	0	0	1	0
R314	phosphoribosylamine-glycine ligase	GLY[c] + ATP[c] + PRAM[c] -> PI[c] + GAR[c] + ADP[c]	Rv0772	Rv0772		Purine metabolism	0	0	1	0
R315	phosphoribosylglycinamide formyltransferase	FTHF[c] + GAR[c] -> FGAR[c] + THF[c]	Rv0956	Rv0956		Purine metabolism	0	0	1	0
R316	phosphoribosylformylglycinamidine synthase, purL	GLN[c] + FGAR[c] + ATP[c] -> GLU[c] + FGAM[c] + PI[c] + ADP[c]	Rv0803	Rv0803		Purine metabolism	0	0	1	0
R317	phosphoribosylformylglycinamidine cyclo-ligase	FGAM[c] + ATP[c] -> PI[c] + AIR[c] + ADP[c]	Rv0809	Rv0809		Purine metabolism	0	0	1	0
R318	phosphoribosylaminoimidazole carboxylase	ATP[c] + AIR[c] + HCO3[c] -> CAIR[c] + PI[c] + ADP[c]	Rv3276c	Rv3276c		Purine metabolism	0	0	1	0
R319	phosphoribosylaminoimidazolesuccinocarboxamide synthase, purC	CAIR[c] + ATP[c] + ASP[c] -> SAICAR[c] + PI[c] + ADP[c]	Rv0780	Rv0780		Purine metabolism	0	0	1	0
R320	adenylosuccinate lyase	SAICAR[c] <=> AICAR[c] + FUM[c]	Rv0777	Rv0777		Purine metabolism	1	-1	1	0
R321	phosphoribosylaminoimidazolecarboxamide formyltransferase	AICAR[c] + FTHF[c] <=> PRFICA[c] + THF[c]	Rv0957	Rv0957		Purine metabolism	1	-1	1	0
R322	phosphoribosylaminoimidazolecarboxamide formyltransferase	PRFICA[c] <=> IMP[c]	Rv0957	Rv0957		Purine metabolism	1	-1	1	0
R323	adenylate cyclase	ATP[c] -> cAMP[c] + PPI[c]	Rv1625c	Rv1625c		Purine metabolism	0	0	1	0
R324	Probable Adenylate-or Guanylate cyclase	GTP[c] -> PPI[c] + cGMP[c]	Rv2435c	Rv2435c		Purine metabolism	0	0	1	0
R325	3',5'-cyclic-nucleotide phosphodiesterase	cAMP[c] -> AMP[c]				Purine metabolism	0	0	1	0
R326	3',5'-cyclic-nucleotide phosphodiesterase	cGMP[c] -> GMP[c]				Purine metabolism	0	0	1	0
R327	guanylate kinase	ATP[c] + DGMP[c] <=> DGDP[c] + ADP[c]	Rv1389	Rv1389		Purine metabolism	1	-1	1	0
R328	guanylate kinase	DATP[c] + GMP[c] <=> DADP[c] + GDP[c]	Rv1389	Rv1389		Purine metabolism	1	-1	1	0
R329	nucleoside-diphosphate kinase	ATP[c] + DUDP[c] <=> ADP[c] + DUTP[c]	Rv2445c	Rv2445c		Purine metabolism	1	-1	1	0
R330	ribonucleoside-diphosphate reductase, nrdE and nrdF2	UDP[c] + RTHIO[c] + O2[c] -> DUDP[c] + OTHIO[c]	Rv3051c and Rv3048c	Rv3048c Rv3051c		Pyrimidine metabolism	0	0	1	0
R332	Probable 5'-Methylthioadenosine Phosphorylase PNP	5MTA[c] + PI[c] -> MTR1P[c] + AD[c]	Rv0535	Rv0535		Other nucleotide metabolism	0	0	1	0
R333	adenine phosphoribosyltransferase	PRPP[c] + AD[c] -> PPI[c] + AMP[c]	Rv2584c	Rv2584c		Purine metabolism	0	0	1	0
R334	Hypoxanthine-guanine phosphoribosyltransferase	GN[c] + PRPP[c] -> PPI[c] + GMP[c]	Rv3624c	Rv3624c		Purine metabolism	0	0	1	0
R335	Hypoxanthine-guanine phosphoribosyltransferase	PRPP[c] + HYXN[c] -> IMP[c] + PPI[c]	Rv3624c	Rv3624c		Purine metabolism	0	0	1	0
R336	Xanthine phosphoribosyltransferase	PRPP[c] + XAN[c] -> XMP[c] + PPI[c]				Purine metabolism	0	0	1	0
R337	purine-nucleoside phosphorylase	PI[c] + DIN[c] <=> DR1P[c] + HYXN[c]	Rv3307	Rv3307		Purine metabolism	1	-1	1	0
R338	purine-nucleoside phosphorylase	DA[c] + PI[c] <=> DR1P[c] + AD[c]	Rv3307	Rv3307		Purine metabolism	1	-1	1	0
R338b	phosphoglucomutase	DR1P[c] <=> R5P[c]	Rv3068c	Rv3068c		Purine metabolism	1	-1	1	0
R339	purine-nucleoside phosphorylase	HYXN[c] + R1P[c] <=> INS[c] + PI[c]	Rv3307	Rv3307		Purine metabolism	1	-1	1	0
R340	purine-nucleoside phosphorylase	R1P[c] + AD[c] <=> PI[c] + ADN[c]	Rv3307	Rv3307		Purine metabolism	1	-1	1	0
R341	purine-nucleoside phosphorylase	GN[c] + R1P[c] <=> PI[c] + GSN[c]	Rv3307	Rv3307		Purine metabolism	1	-1	1	0
R342	purine-nucleoside phosphorylase	XAN[c] + R1P[c] <=> XTSINE[c] + PI[c]	Rv3307	Rv3307		Purine metabolism	1	-1	1	0
R343	ribonucleoside hydrolase	XTSINE[c] -> RIB[c] + XAN[c]				Purine metabolism	0	0	1	0
R344	adenosine deaminase	ADN[c] -> INS[c] + NH3[c]	Rv3313c	Rv3313c		Purine metabolism	0	0	1	0
R345	adenosine deaminase	DA[c] -> NH3[c] + DIN[c]	Rv3313c	Rv3313c		Purine metabolism	0	0	1	0
R346	dGTP pyrophosphohydrolase mutT	DGTP[c] -> DGMP[c] + PPI[c]				Purine metabolism	0	0	1	0
R347	GTP diphosphokinase	ATP[c] + GTP[c] -> ppGpp[c] + AMP[c]	Rv2583c	Rv2583c		Purine metabolism	0	0	1	0
R348	guanosine-3',5'-bis(diphosphate) 3'-diphosphatase	ppGpp[c] -> PPI[c] + GDP[c]	Rv2583c	Rv2583c		Purine metabolism	0	0	1	0
R349	adenylosuccinate synthase	ASP[c] + GTP[c] + IMP[c] -> PI[c] + ASUC[c] + GDP[c]	Rv0357c	Rv0357c		Purine metabolism	0	0	1	0
R350	adenylosuccinate lyase	ASUC[c] <=> FUM[c] + AMP[c]	Rv0777	Rv0777		Purine metabolism	1	-1	1	0
R351	adenylate kinase	ATP[c] + AMP[c] <=> 2 ADP[c]	Rv0733	Rv0733		Purine metabolism	1	-1	1	0
R351b	adenosine kinase	ATP[c] + ADN[c] <=> AMP[c] + ADP[c]	Rv2202c	Rv2202c		Nucleotide sugar metabolism	1	-1	1	0
R352	ribonucleoside-diphosphate reductase, nrdE and nrdF2	RTHIO[c] + O2[c] + ADP[c] -> DADP[c] + OTHIO[c]	Rv3051c and Rv3048c	Rv3048c Rv3051c		Pyrimidine metabolism	0	0	1	0
R354	nucleoside-diphosphate kinase	ATP[c] + DADP[c] <=> DATP[c] + ADP[c]	Rv2445c	Rv2445c		Purine metabolism	1	-1	1	0
R355	IMP dehydrogenase guaB1, guaB2, guaB3	IMP[c] + NAD[c] -> NADH[c] + XMP[c]	Rv3411c and Rv3410c and Rv1843c	Rv1843c Rv3410c Rv3411c		Purine metabolism	0	0	1	0
R356	GMP synthase	GLN[c] + ATP[c] + XMP[c] -> GLU[c] + PPI[c] + AMP[c] + GMP[c]	Rv3396c	Rv3396c		Purine metabolism	0	0	1	0
R357	guanylate kinase	ATP[c] + GMP[c] <=> ADP[c] + GDP[c]	Rv1389	Rv1389		Purine metabolism	1	-1	1	0
R358	nucleoside-diphosphate kinase	ATP[c] + GDP[c] <=> GTP[c] + ADP[c]	Rv2445c	Rv2445c		Purine metabolism	1	-1	1	0
R359	ribonucleoside-diphosphate reductase, nrdE and nrdF2	RTHIO[c] + O2[c] + GDP[c] -> DGDP[c] + OTHIO[c]	Rv3051c and Rv3048c	Rv3048c Rv3051c		Pyrimidine metabolism	0	0	1	0
R361	nucleoside-diphosphate kinase	ATP[c] + DGDP[c] <=> DGTP[c] + ADP[c]	Rv2445c	Rv2445c		Purine metabolism	1	-1	1	0
R362	L-aspartate oxidase	FUM[c] + ASP[c] -> ISUCC[c] + SUCC[c]	Rv1595	Rv1595		Alanine and aspartate metabolism	0	0	1	0
R363	L-aspartate oxidase	ASP[c] + O2[c] -> ISUCC[c] + H2O2[c]	Rv1595	Rv1595		Alanine and aspartate metabolism	0	0	1	0
R364	quinolinate synthase	DHAP[c] + ISUCC[c] -> QA[c] + PI[c]	Rv1594	Rv1594		Pantothenate and CoA metabolism	0	0	1	0
R365	nicotinate-nucleotide diphosphorylase	PRPP[c] + QA[c] -> NACN[c] + CO2[c] + PPI[c]	Rv1596	Rv1596		Pantothenate and CoA metabolism	0	0	1	0
R366	nicotinamidase	NAM[c] <=> NH3[c] + NAC[c]	Rv2043c	Rv2043c		Pantothenate and CoA metabolism	1	-1	1	0
R367	nicotinate phosphoribosyltransferase	PRPP[c] + NAC[c] -> NACN[c] + PPI[c]	Rv0573c	Rv0573c		Pantothenate and CoA metabolism	0	0	1	0
R368	nicotinate-nucleotide adenylyltransferase	NACN[c] + ATP[c] -> NAAD[c] + PPI[c]	Rv2421c	Rv2421c		Pantothenate and CoA metabolism	0	0	1	0
R369	NAD synthetase (NH3-dependent), nadE	NH3[c] + NAAD[c] + ATP[c] -> PPI[c] + NAD[c] + AMP[c]	Rv2438c	Rv2438c		Nicotinamide nucleotides biosynthesis	0	0	1	0
R370	NAD synthase (glutamine-hydrolysing), nadE	GLN[c] + NAAD[c] + ATP[c] -> GLU[c] + PPI[c] + NAD[c] + AMP[c]	Rv2438c	Rv2438c		Glutamate metabolism	0	0	1	0
R371	purine-nucleoside phosphorylase	NAC[c] + R1P[c] -> NACD[c] + PI[c]	Rv3307	Rv3307		Purine metabolism	0	0	1	0
R372	purine-nucleoside phosphorylase	NAM[c] + R1P[c] -> PI[c] + NAMD[c]	Rv3307	Rv3307		Purine metabolism	0	0	1	0
R373	serine/threonine-protein kinase PknG	NACD[c] + ATP[c] -> NACN[c] + ADP[c]	Rv0410c	Rv0410c		Nicotinamide nucleotide metabolism	0	0	1	0
R374	ribosylnicotinamide kinase	ATP[c] + NAMD[c] -> NAMN[c] + ADP[c]				Nicotinamide nucleotide metabolism	0	0	1	0
R375	nicotinate-nucleotide adenylyltransferase	ATP[c] + NAMN[c] -> PPI[c] + NAD[c]	Rv2421c	Rv2421c		Nicotinamide nucleotide metabolism	0	0	1	0
R376	NAD(P) transhydrogenase (pntAa AND pntAb AND pntB)	NADPH[c] + NAD[c] <=> NADH[c] + NADP[c]	Rv0155 and Rv0157 and Rv0156	Rv0155 Rv0156 Rv0157		Nicotinamide nucleotide metabolism	1	-1	1	0
R377	NAD kinase	ATP[c] + NAD[c] -> NADP[c] + ADP[c]	Rv1695	Rv1695		Nicotinamide nucleotide metabolism	0	0	1	0
R378	NADP phosphatase	NADP[c] -> PI[c] + NAD[c]				Nicotinamide nucleotide metabolism	0	0	1	0
R379	Probable Soluble Pyrimidine Nucleotide Transhydrogenase sthA	NADPH[c] + NAD[c] -> NADH[c] + NADP[c]	Rv2713 or Rv3303c	Rv2713 Rv3303c		Nicotinamide nucleotide metabolism	0	0	1	0
R380	Probable NADH Pyrophosphatase nudC	NAD[c] -> NAMN[c] + AMP[c]	Rv3199c	Rv3199c		Nicotinamide nucleotide metabolism	0	0	1	0
R381	GTP cyclohydrolase II ribA2, ribA2	GTP[c] -> D6RP5P[c] + FOR[c] + PPI[c]	Rv1415 or Rv1940	Rv1415 Rv1940		Riboflavin metabolism	0	0	1	0
R382	diaminohydroxyphosphoribosylaminopyrimidine deaminase ribD, ribG	D6RP5P[c] -> NH3[c] + A6RP5P[c]	Rv2671 or Rv1409	Rv1409 Rv2671		Riboflavin metabolism	0	0	1	0
R383	5-amino-6-(5-phosphoribosylamino)uracil reductase	NADPH[c] + A6RP5P[c] -> NADP[c] + A6RP5P2[c]	Rv2671 or Rv1409	Rv1409 Rv2671		Riboflavin metabolism	0	0	1	0
R384	pyrimidine phosphatase	A6RP5P2[c] -> PI[c] + A6RP[c]				Riboflavin metabolism	0	0	1	0
R385	3,4-dihydroxy-2-butanone 4-phosphate synthase	RL5P[c] -> DB4P[c] + FOR[c]	Rv1940	Rv1940		Riboflavin metabolism	0	0	1	0
R386	6,7-dimethyl-8-ribityllumazine synthase	DB4P[c] + A6RP[c] -> D8RL[c] + PI[c]	Rv1416	Rv1416		Riboflavin metabolism	0	0	1	0
R387	riboflavin synthase	2 D8RL[c] -> RIBFLAV[c] + A6RP[c]	Rv1412	Rv1412		Riboflavin metabolism	0	0	1	0
R388	riboflavin kinase/FMN adenylyltransferase	RIBFLAV[c] + ATP[c] -> FMN[c] + ADP[c]	Rv2786c	Rv2786c		Riboflavin metabolism	0	0	1	0
R389	FMN adenylyltransferase	FMN[c] + ATP[c] -> PPI[c] + FAD[c]	Rv2786c	Rv2786c		Riboflavin metabolism	0	0	1	0
R390	3-methyl-2-oxobutanoate hydroxymethyltransferase	METTHF[c] + OMVAL[c] -> THF[c] + AKP[c]	Rv2225	Rv2225		Pantothenate and CoA Metabolism	0	0	1	0
R391	2-dehydropantoate 2-reductase	NADPH[c] + AKP[c] -> NADP[c] + PANT[c]	Rv2573	Rv2573		Pantothenate and CoA Metabolism	0	0	1	0
R392	pantoate-beta-alanine ligase, panC	ATP[c] + bALA[c] + PANT[c] -> PNTO[c] + PPI[c] + AMP[c]	Rv3602c	Rv3602c		Pantothenate and CoA Metabolism	0	0	1	0
R393	pantothenate kinase	ATP[c] + PNTO[c] -> 4PPNTO[c] + ADP[c]	Rv1092c	Rv1092c		Pantothenate and CoA Metabolism	0	0	1	0
R394	phosphopantothenate?cysteine ligase, coaB (bifunctional protein)	CTP[c] + CYS[c] + 4PPNTO[c] -> CMP[c] + 4PPNCYS[c] + PPI[c]	Rv1391	Rv1391		Pantothenate and CoA Metabolism	0	0	1	0
R395	phosphopantothenoylcysteine decarboxylase, coaB (bifunctional protein)	4PPNCYS[c] -> CO2[c] + 4PPNTE[c]	Rv1391	Rv1391		Pantothenate and CoA Metabolism	0	0	1	0
R396	pantetheine-phosphate adenylyltransferase	ATP[c] + 4PPNTE[c] -> DPCOA[c] + PPI[c]	Rv2965c	Rv2965c		Pantothenate and CoA Metabolism	0	0	1	0
R397	dephospho-CoA kinase	DPCOA[c] + ATP[c] -> COA[c] + ADP[c]	Rv1631	Rv1631		Pantothenate and CoA Metabolism	0	0	1	0
R398	holo-[acyl-carrier-protein] synthase acpS OR 'hypothetical' withy 4'-phosphopantetheinyl transferase region, pptA - artificial reaction	COA[c] -> ACP[c]	Rv2523c or Rv2794c	Rv2523c Rv2794c		Pantothenate and CoA Metabolism	0	0	1	0
R399	GTP cyclohydrolase I	GTP[c] -> AHTD[c] + FOR[c]	Rv3609c	Rv3609c		Folate metabolism	0	0	1	0
R400	alkaline phosphatase (phoP & phoR)	AHTD[c] -> DHP[c] + 3 PI[c]	Rv0757 and Rv0758	Rv0757 Rv0758		Folate metabolism	0	0	1	0
R401	dihydroneopterin aldolase	DHP[c] -> AHHMP[c] + GLAL[c]	Rv3607c	Rv3607c		Folate metabolism	0	0	1	0
R402	2-amino-4-hydroxy-6-hydroxymethyldihydropteridine diphosphokinase	AHHMP[c] + ATP[c] -> AHHMD[c] + AMP[c]	Rv3606c	Rv3606c		Folate metabolism	0	0	1	0
R403	aminodeoxychorismate synthase	GLN[c] + CHOR[c] -> GLU[c] + ADCHOR[c]	Rv0013	Rv0013		Folate metabolism	0	0	1	0
R404	aminodeoxychorismate lyase	ADCHOR[c] -> PABA[c] + PYR[c]	Rv0812	Rv0812		Folate metabolism	0	0	1	0
R405	dihydropteroate synthase, DHPS or probable dihydropteroate synthase	AHHMD[c] + PABA[c] -> DHPT[c] + PPI[c]	Rv3608c or Rv1207	Rv1207 Rv3608c		Folate metabolism	0	0	1	0
R406	dihydropteroate synthase, DHPS or probable dihydropteroate synthase	AHHMP[c] + PABA[c] -> DHPT[c]	Rv3608c or Rv1207	Rv1207 Rv3608c		Folate metabolism	0	0	1	0
R407	dihydrofolate synthase	GLU[c] + DHPT[c] + ATP[c] -> DHF[c] + PI[c] + ADP[c]	Rv2447c	Rv2447c		Folate metabolism	0	0	1	0
R408	dihydrofolate reductase, folA (dfrA or dhfr)	DHF[c] + NADPH[c] -> THF[c] + NADP[c]	Rv2763c	Rv2763c		Folate metabolism	0	0	1	0
R409	tetrahydrofolylpolyglutamate synthase	GLU[c] + ATP[c] + THF[c] -> PI[c] + THFG[c] + ADP[c]	Rv2447c	Rv2447c		Folate metabolism	0	0	1	0
R410	g-glutamyl hydrolase	THFG[c] -> GLU[c] + THF[c]				Folate metabolism	0	0	1	0
R411	cysteine desulfurase nifS OR csdB	CYS[c] + FE2[c] -> FERO[c] + ALA[c]	Rv3025c or Rv1464	Rv1464 Rv3025c		Cofactor metabolism	0	0	1	0
R412	isochorismate synthase entC, mbt1	CHOR[c] <=> ICHOR[c]	Rv3215 or Rv2386c	Rv2386c Rv3215		Cofactor metabolism	1	-1	1	0
R413	2-succinyl-6-hydroxy-2,4-cyclohexadiene-1-carboxylate synthase	AKG[c] + ICHOR[c] -> SHCHC[c] + CO2[c] + PYR[c]	Rv0555	Rv0555		Cofactor metabolism	0	0	1	0
R414	o-succinylbenzoate synthase	SHCHC[c] -> OSB[c]				Cofactor metabolism	0	0	1	0
R415	o-succinylbenzoate-CoA ligase	ATP[c] + COA[c] + OSB[c] -> OSBCOA[c] + PPI[c] + AMP[c]	Rv0542c and Rv0553	Rv0542c Rv0553		Cofactor metabolism	0	0	1	0
R416	naphthoate synthase, menB	OSBCOA[c] -> DHN[c] + COA[c]	Rv0548c	Rv0548c		Cofactor metabolism	0	0	1	0
R417	1,4-dihydroxy-2-naphthoate prenyltransferase, menA	NPP[c] + DHN[c] -> DMK[c] + CO2[c] + PPI[c]	Rv0534c	Rv0534c		Cofactor metabolism	0	0	1	0
R418	demethylmenaquinone methyltransferase	SAM[c] + DMK[c] -> SAH[c] + MKH2[c]				Cofactor metabolism	0	0	1	0
R419	hypothetical reaction	4 ACCOA[c] -> PIMELOYL_COA[c] + 3 COA[c]				Biotin metabolism	0	0	1	0
R420	probable-8-amino-7-oxononanoate synthase bioF1, bioF2	ALA[c] + PIMELOYL_COA[c] -> COA[c] + CO2[c] + 8_AMINO7_OXONONANOATE[c]	Rv1569 and Rv0032	Rv0032 Rv1569		Biotin metabolism	0	0	1	0
R421	probable adenosylmethionine-8-amino-7-oxononanoate amino transferase bioA	SAM[c] + 8_AMINO7_OXONONANOATE[c] -> SAM_2_OXOBUTANOATE[c] + 7_8_DIAMINONONANOATE[c]	Rv1568	Rv1568		Biotin metabolism	0	0	1	0
R422	artificial reaction to regenerate SAM	SAM_2_OXOBUTANOATE[c] -> SAM[c]				Biotin metabolism	0	0	1	0
R423	probable dethiobiotin synthase bioD	7_8_DIAMINONONANOATE[c] + ATP[c] + CO2[c] -> DETHIOBIOTIN[c] + ADP[c]	Rv1570	Rv1570		Biotin metabolism	0	0	1	0
R424	biotin synthase bioB	DETHIOBIOTIN[c] + SAM[c] + H2S[c] -> BIOTIN[c] + DA[c]	Rv1589	Rv1589		Biotin metabolism	0	0	1	0
R425	carbonic anhydrase	CO2[c] -> HCO3[c]	Rv3588c or Rv1284	Rv1284 Rv3588c		Biotin metabolism	0	0	1	0
R426	biotin?[acetyl-CoA-carboxylase] ligase, birA	BIOTIN[c] + ATP[c] -> BIOTIN_BCCP[c] + PPI[c] + AMP[c]	Rv3279c	Rv3279c		Biotin metabolism	0	0	1	0
R427	acetyl/propionyl-CoA carboxylase alpha subunit encoding both biotin carboxylase and BCCP. Three paralogues in Mtb: accA1, accA2, accA3.	ATP[c] + BIOTIN_BCCP[c] + HCO3[c] -> BIOTIN_CO2[c] + PI[c] + ADP[c]	Rv2501c or Rv0973c or Rv3285	Rv0973c Rv2501c Rv3285		Biotin metabolism	0	0	1	0
R427b	lipoyl-protein ligase lipB	OCTANOYL_ACP[c] -> APO_LIPO[c] + ACP[c]	Rv2217	Rv2217		Cofactor metabolism	0	0	1	0
R427c	lipoate synthase, lipA	APO_LIPO[c] + 2 SAM[c] + 2 H2S[c] -> LIPO[c] + 2 DA[c] + 2 MET[c]	Rv2218	Rv2218		Cofactor metabolism	0	0	1	0
R428	glutamyl-tRNA synthase, gltS	GLU[c] + ATP[c] -> TRNA_GLU[c] + PPI[c] + AMP[c]	Rv2992c	Rv2992c		Heme metabolism	0	0	1	0
R429	glutamyl-trna reductase, hemA	TRNA_GLU[c] + NADPH[c] -> GLU1SEMIALD[c] + NADP[c]	Rv0509	Rv0509		Heme metabolism	0	0	1	0
R430	glutamate-1-semialdehyde 2,1-aminomutase, hemL	GLU1SEMIALD[c] -> 5_AMINO_LEVULINATE[c]	Rv0524	Rv0524		Heme metabolism	0	0	1	0
R431	delta-aminolevulinic acid dehydratase, hemB	2 5_AMINO_LEVULINATE[c] -> PORPHOBILILOGIN[c]	Rv0512	Rv0512		Heme metabolism	0	0	1	0
R432	porphobilinogen deaminase, hemC	4 PORPHOBILILOGIN[c] -> 4 NH3[c] + HYDROXYMETHYLBILANE[c]	Rv0510	Rv0510		Heme metabolism	0	0	1	0
R433	uroporphyrin-iii c-methyltransferase / Uroporphyrinogen-III synthase, cysG	HYDROXYMETHYLBILANE[c] -> UROPORPHYRINOGEN_III[c]	Rv0511	Rv0511		Heme metabolism	0	0	1	0
R434	Probable uroporphyrinogen decarboxylase, hemE	UROPORPHYRINOGEN_III[c] -> COPROPORPHYRINOGEN_III[c] + 4 CO2[c]	Rv2678c	Rv2678c		Heme metabolism	0	0	1	0
R435	coproporphyrinogen:oxygen oxidoreductase (decarboxylating)	COPROPORPHYRINOGEN_III[c] + 2 O2[c] -> 2 H2O2[c] + PROTOPORPHYRINOGEN[c] + 2 CO2[c]				Heme metabolism	0	0	1	0
R436	Probable oxygen-independent coproporphyrinogen III oxidase	2 SAM[c] + COPROPORPHYRINOGEN_III[c] -> PROTOPORPHYRINOGEN[c] + 2 CO2[c] + 2 MET[c]	Rv2388c	Rv2388c		Heme metabolism	0	0	1	0
R437	Probable protoporphyrinogen oxidase, hemY' or hemK	PROTOPORPHYRINOGEN[c] + 1.5 O2[c] -> PROTOPORPHYRIN_IX[c]	Rv2677c or Rv1300	Rv1300 Rv2677c		Heme metabolism	0	0	1	0
R438	ferrochelatase, hemZ	PROTOPORPHYRIN_IX[c] + FE2[c] -> PROTOHEME_FE2[c]	Rv1485	Rv1485		Heme metabolism	0	0	1	0
R439	alkyl or aryl transferase	PROTOHEME_FE2[c] + FPP[c] -> PPI[c] + HEME_FE2[c]				Heme metabolism	0	0	1	0
R440	Probable siroheme synthase, cysG2, OR possible uroporphyrin-III c-methyltransferase / Uroporphyrinogen-III synthase cysG	2 SAM[c] + UROPORPHYRINOGEN_III[c] -> PRECORIN_2[c] + 2 SAH[c]	Rv2847c or Rv0511	Rv0511 Rv2847c		Cobalamin metabolism	0	0	1	0
R441	Probable Precorrin-3B C17-methyltransferase / Precorrin-2 C20-methyltransferase, cobI/cobJ	PRECORIN_2[c] + SAM[c] -> SAH[c] + PRECORIN_3A[c]	Rv2066	Rv2066		Cobalamin metabolism	0	0	1	0
R442	possible precorrin-3X synthase; CobG	PRECORIN_3A[c] + O2[c] -> PRECORIN_3B[c]	Rv2064	Rv2064		Cobalamin metabolism	0	0	1	0
R443	Precorrin-3B C17-methyltransferase / Precorrin-2 C20-methyltransferase, cobI	SAM[c] + PRECORIN_3B[c] -> PRECORIN_4B[c] + SAH[c]	Rv2066	Rv2066		Cobalamin metabolism	0	0	1	0
R444	Probable precorrin-3 methylase, cobM	PRECORIN_4B[c] + SAM[c] -> PRECORIN_5[c] + SAH[c]	Rv2071c	Rv2071c		Cobalamin metabolism	0	0	1	0
R445	Precorrin-6A synthase (deacetylating).	PRECORIN_5[c] + SAM[c] -> SAH[c] + PRECORIN_6X[c] + AC[c]				Cobalamin metabolism	0	0	1	0
R446	probable precorrin-6x reductase	PRECORIN_6X[c] + NADPH[c] -> PRECORIN_6Y[c] + NADP[c]	Rv2070c	Rv2070c		Cobalamin metabolism	0	0	1	0
R447	probable precorrin-6Y C5,15-methyltransferase (decarboxylating), cobl	2 SAM[c] + PRECORIN_6Y[c] -> 2 SAH[c] + PRECORIN_8X[c] + CO2[c]	Rv2072c	Rv2072c		Cobalamin metabolism	0	0	1	0
R448	probable precorrin isomerase, cobH	PRECORIN_8X[c] -> HYDROGENOBYRINATE[c]	Rv2065	Rv2065		Cobalamin metabolism	0	0	1	0
R449	probable cobyrinicacid a,c-diamide synthase , cobB	2 GLN[c] + 2 ATP[c] + HYDROGENOBYRINATE[c] -> 2 GLU[c] + HYDROGENOBYRINATE_A_C_DIAMIDE[c] + 2 PI[c] + 2 ADP[c]	Rv2848c	Rv2848c		Cobalamin metabolism	0	0	1	0
R450	cobaltochelatase	CO_II[c] + HYDROGENOBYRINATE_A_C_DIAMIDE[c] + ATP[c] -> PI[c] + ADP[c] + COB_II_RINICACID_A_C_DIAMIDE[c]				Cobalamin metabolism	0	0	1	0
R451	cob(II)yrinic acid a,c-diamide reductase/oxidoreductase	NADH[c] + COB_II_RINICACID_A_C_DIAMIDE[c] -> COB_I_RINICACID_A_C_DIAMIDE[c] + NAD[c]				Cobalamin metabolism	0	0	1	0
R452	probable cob(i)alamin adenosyltransferase, cobA	ATP[c] + COB_I_RINICACID_A_C_DIAMIDE[c] -> ADENOSYL_COBRINICACID_A_C_DIAMIDE[c] + PPI[c]	Rv2849c	Rv2849c		Cobalamin metabolism	0	0	1	0
R453	Probable cobyric acid synthase, cobQ	4 GLN[c] + ADENOSYL_COBRINICACID_A_C_DIAMIDE[c] + 4 ATP[c] -> 4 GLU[c] + ADENOSYL_COBRATE[c] + 4 PI[c] + 4 ADP[c]	Rv0255c	Rv0255c		Cobalamin metabolism	0	0	1	0
R454	Possible cobC, aminotransferase.	ADENOSYL_COBRATE[c] + 1_AMINO_PROPAN_2_OL[c] -> ADENOSYLCOBINAMIDE[c]	Rv2231c	Rv2231c		Cobalamin metabolism	0	0	1	0
R455	Probable cobinamide kinase, cobU	ATP[c] + ADENOSYLCOBINAMIDE[c] -> ADENOSYLCOBINIMIDE_P[c] + ADP[c]	Rv0254c	Rv0254c		Cobalamin metabolism	0	0	1	0
R456	adenosylcobinamide-phosphate guanylyltransferase	GTP[c] + ADENOSYLCOBINIMIDE_P[c] -> ADENOSYLCOBINAMIDE_GDP[c] + PPI[c]				Cobalamin metabolism	0	0	1	0
R457	Probable cobalamin (5'-phosphate) synthase, cobS	ADENOSYLCOBINAMIDE_GDP[c] -> COB_I[c] + GMP[c]	Rv2208	Rv2208		Cobalamin metabolism	0	0	1	0
R458	oxidoreductase	COB_II[c] + NADH[c] <=> COB_I[c] + NAD[c]				Cobalamin metabolism	1	-1	1	0
R459	oxidoreductase	NADH[c] + COB_III[c] <=> COB_II[c] + NAD[c]				Cobalamin metabolism	1	-1	1	0
R460	probably molybdopterin biosynthesis protein MoeB + cysteine desulfurase csdB	ATP[c] + CYS[c] + MOAD_COOH[c] -> SER[c] + MOAD_COSH[c] + PPI[c] + AMP[c]	Rv3206c and Rv3025c	Rv3025c Rv3206c		Cofactor metabolism	0	0	1	0
R461	probably precursor Z biosynthesis protein complex MoaABC	GTP[c] -> PRECURSOR_Z[c] + PPI[c]	Rv3109 and Rv3116 and Rv3111	Rv3109 Rv3111 Rv3116		Cofactor metabolism	0	0	1	0
R462	probably molybdopterin biosynthesis protein, (moaE1 OR moaE2) large subunit 2 AND moaE3 small subunit	PRECURSOR_Z[c] + MOAD_COSH[c] -> MOLYBDOPTERIN[c] + MOAD_COOH[c]	(Rv3119 or Rv0866) and Rv3322c	Rv0866 Rv3119 Rv3322c		Cofactor metabolism	0	0	1	0
R463	probably molybdopterin biosynthesis protein moeA1 OR moaA2, N-terminal region	MOLYBDOPTERIN[c] + MO2[c] -> MOLYBDENUM[c]	Rv0994 or Rv0438c	Rv0438c Rv0994		Cofactor metabolism	0	0	1	0
R464	probable molybdopterin-guanine dinucleotide biosynthesis protein MobA	GTP[c] + MOLYBDENUM[c] -> MOLYBDOPTERIN_GDP[c] + PPI[c]	Rv2453c	Rv2453c		Cofactor metabolism	0	0	1	0
R465	Hypothetical reaction	TYR[c] -> TS_COSH_TYR[c]				Thiamine metabolism	0	0	1	0
R466	Hypothetical reaction	TS_PROTEIN[c] -> TS_COSH_TYR[c]				Thiamine metabolism	0	0	1	0
R467	thiamine biosynthesis protein ThiC	AIR[c] -> AHMMP[c]	Rv0423c	Rv0423c		Thiamine metabolism	0	0	1	0
R468	PROBABLE PHOSPHOMETHYLPYRIMIDINE KINASE THID	AHMMP[c] + ATP[c] -> AMPMP[c] + ADP[c]	Rv0422c	Rv0422c		Thiamine metabolism	0	0	1	0
R469	PROBABLE PHOSPHOMETHYLPYRIMIDINE KINASE THID	ATP[c] + AMPMP[c] -> MAHMPPP[c] + ADP[c]	Rv0422c	Rv0422c		Thiamine metabolism	0	0	1	0
R470	PROBABLE THIAMIN BIOSYNTHESIS PROTEIN THIG	DX5P[c] + TS_COSH_TYR[c] -> TS_PROTEIN[c] + HEMT[c]	Rv0417	Rv0417		Thiamine metabolism	0	0	1	0
R471	ATP:4-methyl-5-(2-hydroxyethyl)-thiazole 2-phosphotransferase	HEMT[c] + ATP[c] -> MPET[c] + ADP[c]				Thiamine metabolism	0	0	1	0
R472	2-methyl-4-aminopyridine-5-methenyltransferase, thiE	MAHMPPP[c] + MPET[c] -> THIP[c] + PPI[c]	Rv0414c	Rv0414c		Thiamine metabolism	0	0	1	0
R473		THIP[c] -> THI[c] + PI[c]				Thiamine metabolism	0	0	1	0
R474	Thiamin hydrolase	THI[c] -> AHMMP[c] + HEMT[c]				Thiamine metabolism	0	0	1	0
R475		GTP[c] + LLAC[c] -> 2_PHOSPHO_L_LACTATE[c] + GDP[c]				Cofactor metabolism	0	0	1	0
R476		GTP[c] + 2_PHOSPHO_L_LACTATE[c] -> LPPG[c] + PPI[c]				Cofactor metabolism	0	0	1	0
R477	F420 biosynthesis protein, FbiC: Lactyl (2) diphospho-(5')guanosine:7,8-didemethyl-8-hydroxy-5-deazariboflavin 2-phospho-L-lactate transferase	A6RP[c] + 4HPP[c] -> FO[c] + NH3[c]	Rv1173	Rv1173		Cofactor metabolism	0	0	1	0
R478	F420 biosynthesis proteins, Fbia AND FbiB: Coenzyme F420-0:L-glutamate ligase	FO[c] + LPPG[c] -> GMP[c] + F420_0[c]	Rv3261 and Rv3262	Rv3261 Rv3262		Cofactor metabolism	0	0	1	0
R479	F420 biosynthesis proteins, Fbia AND FbiB: Coenzyme F420-0:L-glutamate ligase	5 GLU[c] + 5 ATP[c] + F420_0[c] -> F420[c]	Rv3261 and Rv3263	Rv3261 Rv3263		Cofactor metabolism	0	0	1	0
R480	glycosyltransferase, mshA	UDPNAG[c] + IP[c] -> UDP[c] + NAG_INS[c] + PI[c]	Rv0486	Rv0486		Cofactor metabolism	0	0	1	0
R481	N-acetyl-1-D-myo-inositol-2-amino-2-deoxy-?-D-glucopyranoside deacetylase, mshB	NAG_INS[c] -> NG_INS[c] + AC[c]	Rv1170	Rv1170		Cofactor metabolism	0	0	1	0
R482	L-cysteine:1 D-myo-inositol 2-amino-2-deoxy-?-D-glucopyranoside ligase, mshC	NG_INS[c] + ATP[c] + CYS[c] -> CYS_NG_INS[c] + PPI[c] + AMP[c]	Rv2130c	Rv2130c		Cofactor metabolism	0	0	1	0
R483	mycothiol synthase, mshD	ACCOA[c] + CYS_NG_INS[c] -> COA[c] + MYCOTHIOL[c]	Rv0819	Rv0819		Cofactor metabolism	0	0	1	0
R484	mycothiol oxidation	ELECTROPHILE_X[c] + MYCOTHIOL[c] -> H2X[c] + MYCOTHIOL_S_CONJUGATE[c]				Cofactor metabolism	0	0	1	0
R484b	mycothiol conjugate amidase, mca	MYCOTHIOL_S_CONJUGATE[c] -> 0.999 NG_INS[c] + N_ACETYL_S_CONJUGATE[c]	Rv1082	Rv1082		Cofactor metabolism	0	0	1	0
R485	isochorismate pyruvate-lyase	ICHOR[c] -> PYR[c] + SAL[c]				Mycobactin metabolism	0	0	1	0
R486	phosphopantetheinyl transferase	2 COA[c] -> MBT_HOLO[c]	Rv2523c	Rv2523c		Mycobactin metabolism	0	0	1	0
R487	peptide arylase	ATP[c] + MBT_HOLO[c] + SAL[c] -> MBTA_SAL[c] + PPI[c] + AMP[c]	Rv2384	Rv2384		Mycobactin metabolism	0	0	1	0
R488	peptide synthetase	ATP[c] + SER[c] + MBT_HOLO[c] -> MBTB_SER[c] + PPI[c] + AMP[c]	Rv2383c	Rv2383c		Mycobactin metabolism	0	0	1	0
R489	peptide synthetase	ATP[c] + LYS[c] + MBT_HOLO[c] -> MBTE_LYS[c] + PPI[c] + AMP[c]	Rv2380c	Rv2380c		Mycobactin metabolism	0	0	1	0
R490	peptide synthetase	ATP[c] + LYS[c] + MBT_HOLO[c] -> MBTF_LYS[c] + PPI[c] + AMP[c]	Rv2380c	Rv2380c		Mycobactin metabolism	0	0	1	0
R491	polyketide synthase mbtC, mbtD	ACCOA[c] + MALCOA[c] + MBT_HOLO[c] -> MBTCD_HBA[c] + 2 COA[c]	Rv2382c and Rv2381c	Rv2381c Rv2382c		Mycobactin metabolism	0	0	1	0
R492		MBTE_LYS[c] + MBTA_SAL[c] + MBTB_SER[c] + MBTF_LYS[c] + MBTCD_HBA[c] -> MBT[c] + 5 MBT_HOLO[c]				Mycobactin metabolism	0	0	1	0
R493	acyl transferase - hypothetical reaction	2 ACCOA[c] + 2 NADPH[c] + MBT[c] -> 2 COA[c] + 2 NADP[c] + MBTSEC[c]				Mycobactin metabolism	0	0	1	0
R494	acyl transferase - hypothetical reaction	9 ACCOA[c] + 18 NADPH[c] + MBT[c] -> 9 COA[c] + 18 NADP[c] + MBTWALL[c]				Mycobactin metabolism	0	0	1	0
R495	acetyl-CoA/propionyl-CoA carboxylase carboxytransferase subunit: 6 paralogues in Mtb: accD1, accD2, accD3, accD4, accD5, accD6	ACCOA[c] + BIOTIN_CO2[c] -> 0.999 BIOTIN[c] + MALCOA[c]	Rv0904c or Rv2502c or Rv0974c or Rv0904c or Rv3799c or Rv3280 or Rv2247	Rv0904c Rv0974c Rv2247 Rv2502c Rv3280 Rv3799c		Lipid metabolism	0	0	1	0
R496	transacylase fabD or fabD2 and acyl carrier protein AcpM	ACCOA[c] + ACP[c] <=> COA[c] + ACACP[c]	(Rv2243 or Rv0649) and Rv2244	Rv0649 Rv2243 Rv2244		Lipid metabolism	1	-1	1	0
R497	fatty acid synthase, FAS-1	2 MALACP[c] + 4 NADPH[c] + ACACP[c] -> 4 NADP[c] + 2 CO2[c] + HEXANOYL_ACP[c] + 2 ACP[c]	Rv2524c	Rv2524c		Lipid metabolism	0	0	1	0
R497b		4 MALACP[c] + 8 NADPH[c] + ACACP[c] -> OCTANOYL_ACP[c] + 8 NADP[c] + 4 CO2[c] + 4 ACP[c]	Rv2524c	Rv2524c		Lipid metabolism	0	0	1	0
R498	fatty acid synthase, FAS-1	6 MALACP[c] + 12 NADPH[c] + ACACP[c] -> 12 NADP[c] + 6 CO2[c] + TETRADECANOYL_ACP[c] + 6 ACP[c]	Rv2524c	Rv2524c		Lipid metabolism	0	0	1	0
R499	fatty acid synthase, FAS-1	7 MALACP[c] + 14 NADPH[c] + ACACP[c] -> 14 NADP[c] + 7 CO2[c] + 7 ACP[c] + HEXADECANOYL_ACP[c]	Rv2524c	Rv2524c		Lipid metabolism	0	0	1	0
R500	fatty acid synthase, FAS-1	7 MALACP[c] + 13 NADPH[c] + ACACP[c] -> 13 NADP[c] + 7 CO2[c] + 9_HEXADECENOYL_ACP[c] + 7 ACP[c]	Rv2524c	Rv2524c		Lipid metabolism	0	0	1	0
R501	fatty acid synthase, FAS-1	8 MALACP[c] + 16 NADPH[c] + ACACP[c] -> OCTADECANOYL_ACP[c] + 16 NADP[c] + 8 CO2[c] + 8 ACP[c]	Rv2524c	Rv2524c		Lipid metabolism	0	0	1	0
R502	fatty acid synthase, FAS-1	8 MALACP[c] + 15 NADPH[c] + ACACP[c] -> 9_OCTADECENOYL_ACP[c] + 15 NADP[c] + 8 CO2[c] + 8 ACP[c]	Rv2524c	Rv2524c		Lipid metabolism	0	0	1	0
R503	fatty acid synthase, FAS-1	9 MALACP[c] + 18 NADPH[c] + ACACP[c] -> 18 NADP[c] + 9 CO2[c] + EICOSANOYL_ACP[c] + 9 ACP[c]	Rv2524c	Rv2524c		Lipid metabolism	0	0	1	0
R504	fatty acid synthase, FAS-1	10 MALACP[c] + 20 NADPH[c] + ACACP[c] -> DOCOSANOYL_ACP[c] + 20 NADP[c] + 10 CO2[c] + 10 ACP[c]	Rv2524c	Rv2524c		Lipid metabolism	0	0	1	0
R505	fatty acid synthase, FAS-1	11 MALACP[c] + 22 NADPH[c] + ACACP[c] -> 22 NADP[c] + 11 CO2[c] + 11 ACP[c] + TETRACOSANOYL_ACP[c]	Rv2524c	Rv2524c		Lipid metabolism	0	0	1	0
R506	fatty acid synthase, FAS-1	12 MALACP[c] + 24 NADPH[c] + ACACP[c] -> HEXACOSANOYL_ACP[c] + 24 NADP[c] + 12 CO2[c] + 12 ACP[c]	Rv2524c	Rv2524c		Lipid metabolism	0	0	1	0
R507	fatty acid synthase, FAS-1	13 MALACP[c] + 26 NADPH[c] + ACACP[c] -> OCTACOSANOYL_ACP[c] + 26 NADP[c] + 13 CO2[c] + 13 ACP[c]	Rv2524c	Rv2524c		Lipid metabolism	0	0	1	0
R508	hexacosanoyl-CoA carboxylase, accA3, accD4 and accD5	BIOTIN_CO2[c] + HEXACOSANOYL_COA[c] -> BIOTIN[c] + HEXACOSANOYL_COA_CO2[c]	Rv3280 and Rv3799c and Rv3285	Rv3280 Rv3285 Rv3799c		Lipid metabolism	0	0	1	0
R509	transacylase fabD or fabD2 and acyl carrier protein AcpM	COA[c] + HEXANOYL_ACP[c] <=> HEXANOYL_COA[c] + ACP[c]	(Rv2243 or Rv0649) and Rv2244	Rv0649 Rv2243 Rv2244		Lipid metabolism	1	-1	1	0
R510	transacylase fabD or fabD2 and acyl carrier protein AcpM	COA[c] + TETRADECANOYL_ACP[c] <=> TETRADECANOYL_COA[c] + ACP[c]	(Rv2243 or Rv0649) and Rv2244	Rv0649 Rv2243 Rv2244		Lipid metabolism	1	-1	1	0
R511	transacylase fabD or fabD2 and acyl carrier protein AcpM	COA[c] + HEXADECANOYL_ACP[c] <=> HEXADECANOYL_COA[c] + ACP[c]	(Rv2243 or Rv0649) and Rv2244	Rv0649 Rv2243 Rv2244		Lipid metabolism	1	-1	1	0
R512	transacylase fabD or fabD2 and acyl carrier protein AcpM	COA[c] + 9_HEXADECENOYL_ACP[c] <=> 9_HEXADECENOYL_COA[c] + ACP[c]	(Rv2243 or Rv0649) and Rv2244	Rv0649 Rv2243 Rv2244		Lipid metabolism	1	-1	1	0
R513	transacylase fabD or fabD2 and acyl carrier protein AcpM	OCTADECANOYL_ACP[c] + COA[c] <=> OCTADECANOYL_COA[c] + ACP[c]	(Rv2243 or Rv0649) and Rv2244	Rv0649 Rv2243 Rv2244		Lipid metabolism	1	-1	1	0
R514	transacylase fabD or fabD2 and acyl carrier protein AcpM	9_OCTADECENOYL_ACP[c] + COA[c] <=> 9_OCTADECENOYL_COA[c] + ACP[c]	(Rv2243 or Rv0649) and Rv2244	Rv0649 Rv2243 Rv2244		Lipid metabolism	1	-1	1	0
R515	transacylase fabD or fabD2 and acyl carrier protein AcpM	COA[c] + EICOSANOYL_ACP[c] <=> EICOSANOYL_COA[c] + ACP[c]	(Rv2243 or Rv0649) and Rv2244	Rv0649 Rv2243 Rv2244		Lipid metabolism	1	-1	1	0
R516	transacylase fabD or fabD2 and acyl carrier protein AcpM	DOCOSANOYL_ACP[c] + COA[c] <=> ACP[c] + DOCOSANOYL_COA[c]	(Rv2243 or Rv0649) and Rv2244	Rv0649 Rv2243 Rv2244		Lipid metabolism	1	-1	1	0
R517	transacylase fabD or fabD2 and acyl carrier protein AcpM	COA[c] + TETRACOSANOYL_ACP[c] <=> TETRACOSANOYL_COA[c] + ACP[c]	(Rv2243 or Rv0649) and Rv2244	Rv0649 Rv2243 Rv2244		Lipid metabolism	1	-1	1	0
R518	transacylase fabD or fabD2 and acyl carrier protein AcpM	HEXACOSANOYL_ACP[c] + COA[c] <=> HEXACOSANOYL_COA[c] + ACP[c]	(Rv2243 or Rv0649) and Rv2244	Rv0649 Rv2243 Rv2244		Lipid metabolism	1	-1	1	0
R519	transacylase fabD or fabD2 and acyl carrier protein AcpM	COA[c] + OCTACOSANOYL_ACP[c] <=> OCTACOSANOYL_COA[c] + ACP[c]	(Rv2243 or Rv0649) and Rv2244	Rv0649 Rv2243 Rv2244		Lipid metabolism	1	-1	1	0
R520	transacylase fabD or fabD2 and acyl carrier protein AcpM	NONADECANOYL_ACP[c] + COA[c] <=> NONADECANOYL_COA[c] + ACP[c]	(Rv2243 or Rv0649) and Rv2244	Rv0649 Rv2243 Rv2244		Lipid metabolism	1	-1	1	0
R521	transacylase fabD or fabD2 and acyl carrier protein AcpM	HEPTADECANOYL_ACP[c] + COA[c] <=> HEPTADECANOYL_COA[c] + ACP[c]	(Rv2243 or Rv0649) and Rv2244	Rv0649 Rv2243 Rv2244		Lipid metabolism	1	-1	1	0
R522	transacylase fabD or fabD2 and acyl carrier protein AcpM	PENTADECANOYL_ACP[c] + COA[c] <=> PENTADECANOYL_COA[c] + ACP[c]	(Rv2243 or Rv0649) and Rv2244	Rv0649 Rv2243 Rv2244		Lipid metabolism	1	-1	1	0
R533	transacylase fabD or fabD2 and acyl carrier protein AcpM	PROPIONYLCOA[c] + ACP[c] -> PROPIONYLACP[c] + COA[c]	(Rv2243 or Rv0649) and Rv2244	Rv0649 Rv2243 Rv2244		Lipid metabolism	0	0	1	0
R534	fatty acid synthase, FAS-1	6 MALACP[c] + PROPIONYLACP[c] + 12 NADPH[c] -> PENTADECANOYL_ACP[c] + 12 NADP[c] + 6 CO2[c] + 6 ACP[c]	Rv2524c	Rv2524c		Lipid metabolism	0	0	1	0
R535	fatty acid synthase, FAS-1	MALACP[c] + PENTADECANOYL_ACP[c] + 2 NADPH[c] -> HEPTADECANOYL_ACP[c] + 2 NADP[c] + CO2[c] + ACP[c]	Rv2524c	Rv2524c		Lipid metabolism	0	0	1	0
R536	fatty acid synthase, FAS-1	HEPTADECANOYL_ACP[c] + MALACP[c] + 2 NADPH[c] -> NONADECANOYL_ACP[c] + 2 NADP[c] + CO2[c] + ACP[c]	Rv2524c	Rv2524c		Lipid metabolism	0	0	1	0
R537	fadD1 - fadD34	HEXANOATE[c] + ATP[c] + COA[c] -> HEXANOYL_COA[c] + PPI[c] + AMP[c]	Rv0035 or Rv0099 or Rv0119 or Rv0166 or Rv0214 or Rv0270 or Rv0275c or Rv0404 or Rv0551c or Rv0852 or Rv1058 or Rv1185c or Rv1193 or Rv1206 or Rv1345 or Rv1427c or Rv1521 or Rv1529 or Rv1750c or Rv1925 or Rv2187 or Rv2505c or Rv2590 or Rv2930 or Rv2941 or Rv2948c or Rv2950c or Rv3089 or Rv3506 or Rv3513c or Rv3515c or Rv3561 or Rv3801c or Rv3826	Rv0035 Rv0099 Rv0119 Rv0166 Rv0214 Rv0270 Rv0275c Rv0404 Rv0551c Rv0852 Rv1058 Rv1185c Rv1193 Rv1206 Rv1345 Rv1427c Rv1521 Rv1529 Rv1750c Rv1925 Rv2187 Rv2505c Rv2590 Rv2930 Rv2941 Rv2948c Rv2950c Rv3089 Rv3506 Rv3513c Rv3515c Rv3561 Rv3801c Rv3826		Lipid metabolism	0	0	1	0
R538	fadD1 - fadD34	ATP[c] + DECANOATE[c] + COA[c] -> DECANOYL_COA[c] + PPI[c] + AMP[c]	Rv0035 or Rv0099 or Rv0119 or Rv0166 or Rv0214 or Rv0270 or Rv0275c or Rv0404 or Rv0551c or Rv0852 or Rv1058 or Rv1185c or Rv1193 or Rv1206 or Rv1345 or Rv1427c or Rv1521 or Rv1529 or Rv1750c or Rv1925 or Rv2187 or Rv2505c or Rv2590 or Rv2930 or Rv2941 or Rv2948c or Rv2950c or Rv3089 or Rv3506 or Rv3513c or Rv3515c or Rv3561 or Rv3801c or Rv3826	Rv0035 Rv0099 Rv0119 Rv0166 Rv0214 Rv0270 Rv0275c Rv0404 Rv0551c Rv0852 Rv1058 Rv1185c Rv1193 Rv1206 Rv1345 Rv1427c Rv1521 Rv1529 Rv1750c Rv1925 Rv2187 Rv2505c Rv2590 Rv2930 Rv2941 Rv2948c Rv2950c Rv3089 Rv3506 Rv3513c Rv3515c Rv3561 Rv3801c Rv3826		Lipid metabolism	0	0	1	0
R539	fadD1 - fadD34	ATP[c] + DODECANOATE[c] + COA[c] -> DODECANOYL_COA[c] + PPI[c] + AMP[c]	Rv0035 or Rv0099 or Rv0119 or Rv0166 or Rv0214 or Rv0270 or Rv0275c or Rv0404 or Rv0551c or Rv0852 or Rv1058 or Rv1185c or Rv1193 or Rv1206 or Rv1345 or Rv1427c or Rv1521 or Rv1529 or Rv1750c or Rv1925 or Rv2187 or Rv2505c or Rv2590 or Rv2930 or Rv2941 or Rv2948c or Rv2950c or Rv3089 or Rv3506 or Rv3513c or Rv3515c or Rv3561 or Rv3801c or Rv3826	Rv0035 Rv0099 Rv0119 Rv0166 Rv0214 Rv0270 Rv0275c Rv0404 Rv0551c Rv0852 Rv1058 Rv1185c Rv1193 Rv1206 Rv1345 Rv1427c Rv1521 Rv1529 Rv1750c Rv1925 Rv2187 Rv2505c Rv2590 Rv2930 Rv2941 Rv2948c Rv2950c Rv3089 Rv3506 Rv3513c Rv3515c Rv3561 Rv3801c Rv3826		Lipid metabolism	0	0	1	0
R540	fadD1 - fadD34	TETRADECANOATE[c] + ATP[c] + COA[c] -> TETRADECANOYL_COA[c] + PPI[c] + AMP[c]	Rv0035 or Rv0099 or Rv0119 or Rv0166 or Rv0214 or Rv0270 or Rv0275c or Rv0404 or Rv0551c or Rv0852 or Rv1058 or Rv1185c or Rv1193 or Rv1206 or Rv1345 or Rv1427c or Rv1521 or Rv1529 or Rv1750c or Rv1925 or Rv2187 or Rv2505c or Rv2590 or Rv2930 or Rv2941 or Rv2948c or Rv2950c or Rv3089 or Rv3506 or Rv3513c or Rv3515c or Rv3561 or Rv3801c or Rv3826	Rv0035 Rv0099 Rv0119 Rv0166 Rv0214 Rv0270 Rv0275c Rv0404 Rv0551c Rv0852 Rv1058 Rv1185c Rv1193 Rv1206 Rv1345 Rv1427c Rv1521 Rv1529 Rv1750c Rv1925 Rv2187 Rv2505c Rv2590 Rv2930 Rv2941 Rv2948c Rv2950c Rv3089 Rv3506 Rv3513c Rv3515c Rv3561 Rv3801c Rv3826		Lipid metabolism	0	0	1	0
R541	fadD1 - fadD34	ATP[c] + HEXADECANOATE[c] + COA[c] -> HEXADECANOYL_COA[c] + PPI[c] + AMP[c]	Rv0035 or Rv0099 or Rv0119 or Rv0166 or Rv0214 or Rv0270 or Rv0275c or Rv0404 or Rv0551c or Rv0852 or Rv1058 or Rv1185c or Rv1193 or Rv1206 or Rv1345 or Rv1427c or Rv1521 or Rv1529 or Rv1750c or Rv1925 or Rv2187 or Rv2505c or Rv2590 or Rv2930 or Rv2941 or Rv2948c or Rv2950c or Rv3089 or Rv3506 or Rv3513c or Rv3515c or Rv3561 or Rv3801c or Rv3826	Rv0035 Rv0099 Rv0119 Rv0166 Rv0214 Rv0270 Rv0275c Rv0404 Rv0551c Rv0852 Rv1058 Rv1185c Rv1193 Rv1206 Rv1345 Rv1427c Rv1521 Rv1529 Rv1750c Rv1925 Rv2187 Rv2505c Rv2590 Rv2930 Rv2941 Rv2948c Rv2950c Rv3089 Rv3506 Rv3513c Rv3515c Rv3561 Rv3801c Rv3826		Lipid metabolism	0	0	1	0
R542	fadD1 - fadD34	ATP[c] + COA[c] + 9_HEXADECENOATE[c] -> 9_HEXADECENOYL_COA[c] + PPI[c] + AMP[c]	Rv0035 or Rv0099 or Rv0119 or Rv0166 or Rv0214 or Rv0270 or Rv0275c or Rv0404 or Rv0551c or Rv0852 or Rv1058 or Rv1185c or Rv1193 or Rv1206 or Rv1345 or Rv1427c or Rv1521 or Rv1529 or Rv1750c or Rv1925 or Rv2187 or Rv2505c or Rv2590 or Rv2930 or Rv2941 or Rv2948c or Rv2950c or Rv3089 or Rv3506 or Rv3513c or Rv3515c or Rv3561 or Rv3801c or Rv3826	Rv0035 Rv0099 Rv0119 Rv0166 Rv0214 Rv0270 Rv0275c Rv0404 Rv0551c Rv0852 Rv1058 Rv1185c Rv1193 Rv1206 Rv1345 Rv1427c Rv1521 Rv1529 Rv1750c Rv1925 Rv2187 Rv2505c Rv2590 Rv2930 Rv2941 Rv2948c Rv2950c Rv3089 Rv3506 Rv3513c Rv3515c Rv3561 Rv3801c Rv3826		Lipid metabolism	0	0	1	0
R543	fadD1 - fadD34	ATP[c] + OCTADECANOATE[c] + COA[c] -> OCTADECANOYL_COA[c] + PPI[c] + AMP[c]	Rv0035 or Rv0099 or Rv0119 or Rv0166 or Rv0214 or Rv0270 or Rv0275c or Rv0404 or Rv0551c or Rv0852 or Rv1058 or Rv1185c or Rv1193 or Rv1206 or Rv1345 or Rv1427c or Rv1521 or Rv1529 or Rv1750c or Rv1925 or Rv2187 or Rv2505c or Rv2590 or Rv2930 or Rv2941 or Rv2948c or Rv2950c or Rv3089 or Rv3506 or Rv3513c or Rv3515c or Rv3561 or Rv3801c or Rv3826	Rv0035 Rv0099 Rv0119 Rv0166 Rv0214 Rv0270 Rv0275c Rv0404 Rv0551c Rv0852 Rv1058 Rv1185c Rv1193 Rv1206 Rv1345 Rv1427c Rv1521 Rv1529 Rv1750c Rv1925 Rv2187 Rv2505c Rv2590 Rv2930 Rv2941 Rv2948c Rv2950c Rv3089 Rv3506 Rv3513c Rv3515c Rv3561 Rv3801c Rv3826		Lipid metabolism	0	0	1	0
R544	fadD1 - fadD34	ATP[c] + COA[c] + 9_OCTADECENOATE[c] -> 9_OCTADECENOYL_COA[c] + PPI[c] + AMP[c]	Rv0035 or Rv0099 or Rv0119 or Rv0166 or Rv0214 or Rv0270 or Rv0275c or Rv0404 or Rv0551c or Rv0852 or Rv1058 or Rv1185c or Rv1193 or Rv1206 or Rv1345 or Rv1427c or Rv1521 or Rv1529 or Rv1750c or Rv1925 or Rv2187 or Rv2505c or Rv2590 or Rv2930 or Rv2941 or Rv2948c or Rv2950c or Rv3089 or Rv3506 or Rv3513c or Rv3515c or Rv3561 or Rv3801c or Rv3826	Rv0035 Rv0099 Rv0119 Rv0166 Rv0214 Rv0270 Rv0275c Rv0404 Rv0551c Rv0852 Rv1058 Rv1185c Rv1193 Rv1206 Rv1345 Rv1427c Rv1521 Rv1529 Rv1750c Rv1925 Rv2187 Rv2505c Rv2590 Rv2930 Rv2941 Rv2948c Rv2950c Rv3089 Rv3506 Rv3513c Rv3515c Rv3561 Rv3801c Rv3826		Lipid metabolism	0	0	1	0
R545	fadD1 - fadD34	ATP[c] + EICOSANOATE[c] + COA[c] -> EICOSANOYL_COA[c] + PPI[c] + AMP[c]	Rv0035 or Rv0099 or Rv0119 or Rv0166 or Rv0214 or Rv0270 or Rv0275c or Rv0404 or Rv0551c or Rv0852 or Rv1058 or Rv1185c or Rv1193 or Rv1206 or Rv1345 or Rv1427c or Rv1521 or Rv1529 or Rv1750c or Rv1925 or Rv2187 or Rv2505c or Rv2590 or Rv2930 or Rv2941 or Rv2948c or Rv2950c or Rv3089 or Rv3506 or Rv3513c or Rv3515c or Rv3561 or Rv3801c or Rv3826	Rv0035 Rv0099 Rv0119 Rv0166 Rv0214 Rv0270 Rv0275c Rv0404 Rv0551c Rv0852 Rv1058 Rv1185c Rv1193 Rv1206 Rv1345 Rv1427c Rv1521 Rv1529 Rv1750c Rv1925 Rv2187 Rv2505c Rv2590 Rv2930 Rv2941 Rv2948c Rv2950c Rv3089 Rv3506 Rv3513c Rv3515c Rv3561 Rv3801c Rv3826		Lipid metabolism	0	0	1	0
R546	fadD1 - fadD34	ATP[c] + COA[c] + DOCOSANOATE[c] -> PPI[c] + AMP[c] + DOCOSANOYL_COA[c]	Rv0035 or Rv0099 or Rv0119 or Rv0166 or Rv0214 or Rv0270 or Rv0275c or Rv0404 or Rv0551c or Rv0852 or Rv1058 or Rv1185c or Rv1193 or Rv1206 or Rv1345 or Rv1427c or Rv1521 or Rv1529 or Rv1750c or Rv1925 or Rv2187 or Rv2505c or Rv2590 or Rv2930 or Rv2941 or Rv2948c or Rv2950c or Rv3089 or Rv3506 or Rv3513c or Rv3515c or Rv3561 or Rv3801c or Rv3826	Rv0035 Rv0099 Rv0119 Rv0166 Rv0214 Rv0270 Rv0275c Rv0404 Rv0551c Rv0852 Rv1058 Rv1185c Rv1193 Rv1206 Rv1345 Rv1427c Rv1521 Rv1529 Rv1750c Rv1925 Rv2187 Rv2505c Rv2590 Rv2930 Rv2941 Rv2948c Rv2950c Rv3089 Rv3506 Rv3513c Rv3515c Rv3561 Rv3801c Rv3826		Lipid metabolism	0	0	1	0
R547	fadD1 - fadD34	ATP[c] + TETRACOSANOATE[c] + COA[c] -> TETRACOSANOYL_COA[c] + PPI[c] + AMP[c]	Rv0035 or Rv0099 or Rv0119 or Rv0166 or Rv0214 or Rv0270 or Rv0275c or Rv0404 or Rv0551c or Rv0852 or Rv1058 or Rv1185c or Rv1193 or Rv1206 or Rv1345 or Rv1427c or Rv1521 or Rv1529 or Rv1750c or Rv1925 or Rv2187 or Rv2505c or Rv2590 or Rv2930 or Rv2941 or Rv2948c or Rv2950c or Rv3089 or Rv3506 or Rv3513c or Rv3515c or Rv3561 or Rv3801c or Rv3826	Rv0035 Rv0099 Rv0119 Rv0166 Rv0214 Rv0270 Rv0275c Rv0404 Rv0551c Rv0852 Rv1058 Rv1185c Rv1193 Rv1206 Rv1345 Rv1427c Rv1521 Rv1529 Rv1750c Rv1925 Rv2187 Rv2505c Rv2590 Rv2930 Rv2941 Rv2948c Rv2950c Rv3089 Rv3506 Rv3513c Rv3515c Rv3561 Rv3801c Rv3826		Lipid metabolism	0	0	1	0
R548	fadD1 - fadD34	ATP[c] + COA[c] + HEXACOSANOATE[c] -> PPI[c] + HEXACOSANOYL_COA[c] + AMP[c]	Rv0035 or Rv0099 or Rv0119 or Rv0166 or Rv0214 or Rv0270 or Rv0275c or Rv0404 or Rv0551c or Rv0852 or Rv1058 or Rv1185c or Rv1193 or Rv1206 or Rv1345 or Rv1427c or Rv1521 or Rv1529 or Rv1750c or Rv1925 or Rv2187 or Rv2505c or Rv2590 or Rv2930 or Rv2941 or Rv2948c or Rv2950c or Rv3089 or Rv3506 or Rv3513c or Rv3515c or Rv3561 or Rv3801c or Rv3826	Rv0035 Rv0099 Rv0119 Rv0166 Rv0214 Rv0270 Rv0275c Rv0404 Rv0551c Rv0852 Rv1058 Rv1185c Rv1193 Rv1206 Rv1345 Rv1427c Rv1521 Rv1529 Rv1750c Rv1925 Rv2187 Rv2505c Rv2590 Rv2930 Rv2941 Rv2948c Rv2950c Rv3089 Rv3506 Rv3513c Rv3515c Rv3561 Rv3801c Rv3826		Lipid metabolism	0	0	1	0
R549	fadD1 - fadD34	PENTADECANOATE[c] + ATP[c] + COA[c] -> PPI[c] + PENTADECANOYL_COA[c] + AMP[c]	Rv0035 or Rv0099 or Rv0119 or Rv0166 or Rv0214 or Rv0270 or Rv0275c or Rv0404 or Rv0551c or Rv0852 or Rv1058 or Rv1185c or Rv1193 or Rv1206 or Rv1345 or Rv1427c or Rv1521 or Rv1529 or Rv1750c or Rv1925 or Rv2187 or Rv2505c or Rv2590 or Rv2930 or Rv2941 or Rv2948c or Rv2950c or Rv3089 or Rv3506 or Rv3513c or Rv3515c or Rv3561 or Rv3801c or Rv3826	Rv0035 Rv0099 Rv0119 Rv0166 Rv0214 Rv0270 Rv0275c Rv0404 Rv0551c Rv0852 Rv1058 Rv1185c Rv1193 Rv1206 Rv1345 Rv1427c Rv1521 Rv1529 Rv1750c Rv1925 Rv2187 Rv2505c Rv2590 Rv2930 Rv2941 Rv2948c Rv2950c Rv3089 Rv3506 Rv3513c Rv3515c Rv3561 Rv3801c Rv3826		Lipid metabolism	0	0	1	0
R550	fadD1 - fadD34	ATP[c] + COA[c] + HEPTADECANOATE[c] -> HEPTADECANOYL_COA[c] + PPI[c] + AMP[c]	Rv0035 or Rv0099 or Rv0119 or Rv0166 or Rv0214 or Rv0270 or Rv0275c or Rv0404 or Rv0551c or Rv0852 or Rv1058 or Rv1185c or Rv1193 or Rv1206 or Rv1345 or Rv1427c or Rv1521 or Rv1529 or Rv1750c or Rv1925 or Rv2187 or Rv2505c or Rv2590 or Rv2930 or Rv2941 or Rv2948c or Rv2950c or Rv3089 or Rv3506 or Rv3513c or Rv3515c or Rv3561 or Rv3801c or Rv3826	Rv0035 Rv0099 Rv0119 Rv0166 Rv0214 Rv0270 Rv0275c Rv0404 Rv0551c Rv0852 Rv1058 Rv1185c Rv1193 Rv1206 Rv1345 Rv1427c Rv1521 Rv1529 Rv1750c Rv1925 Rv2187 Rv2505c Rv2590 Rv2930 Rv2941 Rv2948c Rv2950c Rv3089 Rv3506 Rv3513c Rv3515c Rv3561 Rv3801c Rv3826		Lipid metabolism	0	0	1	0
R551	fadD1 - fadD34	ATP[c] + NONADECANOATE[c] + COA[c] -> NONADECANOYL_COA[c] + PPI[c] + AMP[c]	Rv0035 or Rv0099 or Rv0119 or Rv0166 or Rv0214 or Rv0270 or Rv0275c or Rv0404 or Rv0551c or Rv0852 or Rv1058 or Rv1185c or Rv1193 or Rv1206 or Rv1345 or Rv1427c or Rv1521 or Rv1529 or Rv1750c or Rv1925 or Rv2187 or Rv2505c or Rv2590 or Rv2930 or Rv2941 or Rv2948c or Rv2950c or Rv3089 or Rv3506 or Rv3513c or Rv3515c or Rv3561 or Rv3801c or Rv3826	Rv0035 Rv0099 Rv0119 Rv0166 Rv0214 Rv0270 Rv0275c Rv0404 Rv0551c Rv0852 Rv1058 Rv1185c Rv1193 Rv1206 Rv1345 Rv1427c Rv1521 Rv1529 Rv1750c Rv1925 Rv2187 Rv2505c Rv2590 Rv2930 Rv2941 Rv2948c Rv2950c Rv3089 Rv3506 Rv3513c Rv3515c Rv3561 Rv3801c Rv3826		Lipid metabolism	0	0	1	0
R552	acyl-CoA dehydrogenase fadE1-36 AND enoyl-CoA hydratase/isomerase echA1-21 AND 3-hydroxyacyl-CoA dehydrogenase fadB2-5 AND acetyl-CoA C-acetyltransferase fadA2-6	OCTACOSANOYL_COA[c] + COA[c] + FAD[c] + NAD[c] -> ACCOA[c] + FADH2[c] + NADH[c] + HEXACOSANOYL_COA[c]	(Rv0131c or Rv0154c or Rv0215c or Rv0231 or Rv0244c or Rv0271c or Rv0400c or Rv0752c or Rv0873 or Rv0972c or Rv0975c or Rv1346 or Rv1467c or Rv1679 or Rv1933c or Rv1934c or Rv2724c or Rv2789c or Rv3061c or Rv3139 or Rv3140 or Rv3274c or Rv3504 or Rv3505 or Rv3543c or Rv3544c or Rv3560c or Rv3562 or Rv3563 or Rv3564 or Rv3573c or Rv3761c or Rv3797 or Rv0672 or Rv2500c) and (Rv0222 or Rv0456c or Rv…	Rv0131c Rv0154c Rv0215c Rv0222 Rv0231 Rv0243 Rv0244c Rv0271c Rv0400c Rv0456c Rv0468 Rv0632c Rv0672 Rv0673 Rv0675 Rv0752c Rv0859 Rv0873 Rv0905 Rv0971c Rv0972c Rv0975c Rv1070c Rv1071c Rv1074c Rv1141c Rv1142c Rv1323 Rv1346 Rv1467c Rv1472 Rv1679 Rv1715 Rv1912c Rv1933c Rv1934c Rv1935c Rv2486 Rv2500c Rv2679 Rv2724c Rv2789c Rv2831 Rv3039c Rv3061c Rv3139 Rv3140 Rv3141 Rv3274c Rv3373 Rv3374 Rv3504 Rv3505 …		Beta oxidation	0	0	1	0
R553	acyl-CoA dehydrogenase fadE1-36 AND enoyl-CoA hydratase/isomerase echA1-21 AND 3-hydroxyacyl-CoA dehydrogenase fadB2-5 AND acetyl-CoA C-acetyltransferase fadA2-7	COA[c] + FAD[c] + HEXACOSANOYL_COA[c] + NAD[c] -> ACCOA[c] + TETRACOSANOYL_COA[c] + FADH2[c] + NADH[c]	(Rv0131c or Rv0154c or Rv0215c or Rv0231 or Rv0244c or Rv0271c or Rv0400c or Rv0752c or Rv0873 or Rv0972c or Rv0975c or Rv1346 or Rv1467c or Rv1679 or Rv1933c or Rv1934c or Rv2724c or Rv2789c or Rv3061c or Rv3139 or Rv3140 or Rv3274c or Rv3504 or Rv3505 or Rv3543c or Rv3544c or Rv3560c or Rv3562 or Rv3563 or Rv3564 or Rv3573c or Rv3761c or Rv3797 or Rv0672 or Rv2500c) and (Rv0222 or Rv0456c or Rv…	Rv0131c Rv0154c Rv0215c Rv0222 Rv0231 Rv0243 Rv0244c Rv0271c Rv0400c Rv0456c Rv0468 Rv0632c Rv0672 Rv0673 Rv0675 Rv0752c Rv0859 Rv0873 Rv0905 Rv0971c Rv0972c Rv0975c Rv1070c Rv1071c Rv1074c Rv1141c Rv1142c Rv1323 Rv1346 Rv1467c Rv1472 Rv1679 Rv1715 Rv1912c Rv1933c Rv1934c Rv1935c Rv2486 Rv2500c Rv2679 Rv2724c Rv2789c Rv2831 Rv3039c Rv3061c Rv3139 Rv3140 Rv3141 Rv3274c Rv3373 Rv3374 Rv3504 Rv3505 …		Beta oxidation	0	0	1	0
R554	acyl-CoA dehydrogenase fadE1-36 AND enoyl-CoA hydratase/isomerase echA1-21 AND 3-hydroxyacyl-CoA dehydrogenase fadB2-5 AND acetyl-CoA C-acetyltransferase fadA2-8	TETRACOSANOYL_COA[c] + COA[c] + FAD[c] + NAD[c] -> ACCOA[c] + FADH2[c] + NADH[c] + DOCOSANOYL_COA[c]	(Rv0131c or Rv0154c or Rv0215c or Rv0231 or Rv0244c or Rv0271c or Rv0400c or Rv0752c or Rv0873 or Rv0972c or Rv0975c or Rv1346 or Rv1467c or Rv1679 or Rv1933c or Rv1934c or Rv2724c or Rv2789c or Rv3061c or Rv3139 or Rv3140 or Rv3274c or Rv3504 or Rv3505 or Rv3543c or Rv3544c or Rv3560c or Rv3562 or Rv3563 or Rv3564 or Rv3573c or Rv3761c or Rv3797 or Rv0672 or Rv2500c) and (Rv0222 or Rv0456c or Rv…	Rv0131c Rv0154c Rv0215c Rv0222 Rv0231 Rv0243 Rv0244c Rv0271c Rv0400c Rv0456c Rv0468 Rv0632c Rv0672 Rv0673 Rv0675 Rv0752c Rv0859 Rv0873 Rv0905 Rv0971c Rv0972c Rv0975c Rv1070c Rv1071c Rv1074c Rv1141c Rv1142c Rv1323 Rv1346 Rv1467c Rv1472 Rv1679 Rv1715 Rv1912c Rv1933c Rv1934c Rv1935c Rv2486 Rv2500c Rv2679 Rv2724c Rv2789c Rv2831 Rv3039c Rv3061c Rv3139 Rv3140 Rv3141 Rv3274c Rv3373 Rv3374 Rv3504 Rv3505 …		Beta oxidation	0	0	1	0
R555	acyl-CoA dehydrogenase fadE1-36 AND enoyl-CoA hydratase/isomerase echA1-21 AND 3-hydroxyacyl-CoA dehydrogenase fadB2-5 AND acetyl-CoA C-acetyltransferase fadA2-9	COA[c] + FAD[c] + NAD[c] + DOCOSANOYL_COA[c] -> EICOSANOYL_COA[c] + ACCOA[c] + FADH2[c] + NADH[c]	(Rv0131c or Rv0154c or Rv0215c or Rv0231 or Rv0244c or Rv0271c or Rv0400c or Rv0752c or Rv0873 or Rv0972c or Rv0975c or Rv1346 or Rv1467c or Rv1679 or Rv1933c or Rv1934c or Rv2724c or Rv2789c or Rv3061c or Rv3139 or Rv3140 or Rv3274c or Rv3504 or Rv3505 or Rv3543c or Rv3544c or Rv3560c or Rv3562 or Rv3563 or Rv3564 or Rv3573c or Rv3761c or Rv3797 or Rv0672 or Rv2500c) and (Rv0222 or Rv0456c or Rv…	Rv0131c Rv0154c Rv0215c Rv0222 Rv0231 Rv0243 Rv0244c Rv0271c Rv0400c Rv0456c Rv0468 Rv0632c Rv0672 Rv0673 Rv0675 Rv0752c Rv0859 Rv0873 Rv0905 Rv0971c Rv0972c Rv0975c Rv1070c Rv1071c Rv1074c Rv1141c Rv1142c Rv1323 Rv1346 Rv1467c Rv1472 Rv1679 Rv1715 Rv1912c Rv1933c Rv1934c Rv1935c Rv2486 Rv2500c Rv2679 Rv2724c Rv2789c Rv2831 Rv3039c Rv3061c Rv3139 Rv3140 Rv3141 Rv3274c Rv3373 Rv3374 Rv3504 Rv3505 …		Beta oxidation	0	0	1	0
R556	acyl-CoA dehydrogenase fadE1-36 AND enoyl-CoA hydratase/isomerase echA1-21 AND 3-hydroxyacyl-CoA dehydrogenase fadB2-5 AND acetyl-CoA C-acetyltransferase fadA2-10	EICOSANOYL_COA[c] + COA[c] + FAD[c] + NAD[c] -> ACCOA[c] + OCTADECANOYL_COA[c] + FADH2[c] + NADH[c]	(Rv0131c or Rv0154c or Rv0215c or Rv0231 or Rv0244c or Rv0271c or Rv0400c or Rv0752c or Rv0873 or Rv0972c or Rv0975c or Rv1346 or Rv1467c or Rv1679 or Rv1933c or Rv1934c or Rv2724c or Rv2789c or Rv3061c or Rv3139 or Rv3140 or Rv3274c or Rv3504 or Rv3505 or Rv3543c or Rv3544c or Rv3560c or Rv3562 or Rv3563 or Rv3564 or Rv3573c or Rv3761c or Rv3797 or Rv0672 or Rv2500c) and (Rv0222 or Rv0456c or Rv…	Rv0131c Rv0154c Rv0215c Rv0222 Rv0231 Rv0243 Rv0244c Rv0271c Rv0400c Rv0456c Rv0468 Rv0632c Rv0672 Rv0673 Rv0675 Rv0752c Rv0859 Rv0873 Rv0905 Rv0971c Rv0972c Rv0975c Rv1070c Rv1071c Rv1074c Rv1141c Rv1142c Rv1323 Rv1346 Rv1467c Rv1472 Rv1679 Rv1715 Rv1912c Rv1933c Rv1934c Rv1935c Rv2486 Rv2500c Rv2679 Rv2724c Rv2789c Rv2831 Rv3039c Rv3061c Rv3139 Rv3140 Rv3141 Rv3274c Rv3373 Rv3374 Rv3504 Rv3505 …		Beta oxidation	0	0	1	0
R557	acyl-CoA dehydrogenase fadE1-36 AND enoyl-CoA hydratase/isomerase echA1-21 AND 3-hydroxyacyl-CoA dehydrogenase fadB2-5 AND acetyl-CoA C-acetyltransferase fadA2-11	OCTADECANOYL_COA[c] + COA[c] + FAD[c] + NAD[c] -> ACCOA[c] + FADH2[c] + HEXADECANOYL_COA[c] + NADH[c]	(Rv0131c or Rv0154c or Rv0215c or Rv0231 or Rv0244c or Rv0271c or Rv0400c or Rv0752c or Rv0873 or Rv0972c or Rv0975c or Rv1346 or Rv1467c or Rv1679 or Rv1933c or Rv1934c or Rv2724c or Rv2789c or Rv3061c or Rv3139 or Rv3140 or Rv3274c or Rv3504 or Rv3505 or Rv3543c or Rv3544c or Rv3560c or Rv3562 or Rv3563 or Rv3564 or Rv3573c or Rv3761c or Rv3797 or Rv0672 or Rv2500c) and (Rv0222 or Rv0456c or Rv…	Rv0131c Rv0154c Rv0215c Rv0222 Rv0231 Rv0243 Rv0244c Rv0271c Rv0400c Rv0456c Rv0468 Rv0632c Rv0672 Rv0673 Rv0675 Rv0752c Rv0859 Rv0873 Rv0905 Rv0971c Rv0972c Rv0975c Rv1070c Rv1071c Rv1074c Rv1141c Rv1142c Rv1323 Rv1346 Rv1467c Rv1472 Rv1679 Rv1715 Rv1912c Rv1933c Rv1934c Rv1935c Rv2486 Rv2500c Rv2679 Rv2724c Rv2789c Rv2831 Rv3039c Rv3061c Rv3139 Rv3140 Rv3141 Rv3274c Rv3373 Rv3374 Rv3504 Rv3505 …		Beta oxidation	0	0	1	0
R558	acyl-CoA dehydrogenase fadE1-36 AND enoyl-CoA hydratase/isomerase echA1-21 AND 3-hydroxyacyl-CoA dehydrogenase fadB2-5 AND acetyl-CoA C-acetyltransferase fadA2-12	HEXADECANOYL_COA[c] + COA[c] + FAD[c] + NAD[c] -> ACCOA[c] + TETRADECANOYL_COA[c] + FADH2[c] + NADH[c]	(Rv0131c or Rv0154c or Rv0215c or Rv0231 or Rv0244c or Rv0271c or Rv0400c or Rv0752c or Rv0873 or Rv0972c or Rv0975c or Rv1346 or Rv1467c or Rv1679 or Rv1933c or Rv1934c or Rv2724c or Rv2789c or Rv3061c or Rv3139 or Rv3140 or Rv3274c or Rv3504 or Rv3505 or Rv3543c or Rv3544c or Rv3560c or Rv3562 or Rv3563 or Rv3564 or Rv3573c or Rv3761c or Rv3797 or Rv0672 or Rv2500c) and (Rv0222 or Rv0456c or Rv…	Rv0131c Rv0154c Rv0215c Rv0222 Rv0231 Rv0243 Rv0244c Rv0271c Rv0400c Rv0456c Rv0468 Rv0632c Rv0672 Rv0673 Rv0675 Rv0752c Rv0859 Rv0873 Rv0905 Rv0971c Rv0972c Rv0975c Rv1070c Rv1071c Rv1074c Rv1141c Rv1142c Rv1323 Rv1346 Rv1467c Rv1472 Rv1679 Rv1715 Rv1912c Rv1933c Rv1934c Rv1935c Rv2486 Rv2500c Rv2679 Rv2724c Rv2789c Rv2831 Rv3039c Rv3061c Rv3139 Rv3140 Rv3141 Rv3274c Rv3373 Rv3374 Rv3504 Rv3505 …		Beta oxidation	0	0	1	0
R559	acyl-CoA dehydrogenase fadE1-36 AND enoyl-CoA hydratase/isomerase echA1-21 AND 3-hydroxyacyl-CoA dehydrogenase fadB2-5 AND acetyl-CoA C-acetyltransferase fadA2-13	TETRADECANOYL_COA[c] + COA[c] + FAD[c] + NAD[c] -> ACCOA[c] + FADH2[c] + NADH[c] + DODECANOYL_COA[c]	(Rv0131c or Rv0154c or Rv0215c or Rv0231 or Rv0244c or Rv0271c or Rv0400c or Rv0752c or Rv0873 or Rv0972c or Rv0975c or Rv1346 or Rv1467c or Rv1679 or Rv1933c or Rv1934c or Rv2724c or Rv2789c or Rv3061c or Rv3139 or Rv3140 or Rv3274c or Rv3504 or Rv3505 or Rv3543c or Rv3544c or Rv3560c or Rv3562 or Rv3563 or Rv3564 or Rv3573c or Rv3761c or Rv3797 or Rv0672 or Rv2500c) and (Rv0222 or Rv0456c or Rv…	Rv0131c Rv0154c Rv0215c Rv0222 Rv0231 Rv0243 Rv0244c Rv0271c Rv0400c Rv0456c Rv0468 Rv0632c Rv0672 Rv0673 Rv0675 Rv0752c Rv0859 Rv0873 Rv0905 Rv0971c Rv0972c Rv0975c Rv1070c Rv1071c Rv1074c Rv1141c Rv1142c Rv1323 Rv1346 Rv1467c Rv1472 Rv1679 Rv1715 Rv1912c Rv1933c Rv1934c Rv1935c Rv2486 Rv2500c Rv2679 Rv2724c Rv2789c Rv2831 Rv3039c Rv3061c Rv3139 Rv3140 Rv3141 Rv3274c Rv3373 Rv3374 Rv3504 Rv3505 …		Beta oxidation	0	0	1	0
R560	acyl-CoA dehydrogenase fadE1-36 AND enoyl-CoA hydratase/isomerase echA1-21 AND 3-hydroxyacyl-CoA dehydrogenase fadB2-5 AND acetyl-CoA C-acetyltransferase fadA2-14	COA[c] + DODECANOYL_COA[c] + FAD[c] + NAD[c] -> ACCOA[c] + DECANOYL_COA[c] + FADH2[c] + NADH[c]	(Rv0131c or Rv0154c or Rv0215c or Rv0231 or Rv0244c or Rv0271c or Rv0400c or Rv0752c or Rv0873 or Rv0972c or Rv0975c or Rv1346 or Rv1467c or Rv1679 or Rv1933c or Rv1934c or Rv2724c or Rv2789c or Rv3061c or Rv3139 or Rv3140 or Rv3274c or Rv3504 or Rv3505 or Rv3543c or Rv3544c or Rv3560c or Rv3562 or Rv3563 or Rv3564 or Rv3573c or Rv3761c or Rv3797 or Rv0672 or Rv2500c) and (Rv0222 or Rv0456c or Rv…	Rv0131c Rv0154c Rv0215c Rv0222 Rv0231 Rv0243 Rv0244c Rv0271c Rv0400c Rv0456c Rv0468 Rv0632c Rv0672 Rv0673 Rv0675 Rv0752c Rv0859 Rv0873 Rv0905 Rv0971c Rv0972c Rv0975c Rv1070c Rv1071c Rv1074c Rv1141c Rv1142c Rv1323 Rv1346 Rv1467c Rv1472 Rv1679 Rv1715 Rv1912c Rv1933c Rv1934c Rv1935c Rv2486 Rv2500c Rv2679 Rv2724c Rv2789c Rv2831 Rv3039c Rv3061c Rv3139 Rv3140 Rv3141 Rv3274c Rv3373 Rv3374 Rv3504 Rv3505 …		Beta oxidation	0	0	1	0
R561	acyl-CoA dehydrogenase fadE1-36 AND enoyl-CoA hydratase/isomerase echA1-21 AND 3-hydroxyacyl-CoA dehydrogenase fadB2-5 AND acetyl-CoA C-acetyltransferase fadA2-15	DECANOYL_COA[c] + COA[c] + FAD[c] + NAD[c] -> ACCOA[c] + FADH2[c] + NADH[c] + OCTANOYL_COA[c]	(Rv0131c or Rv0154c or Rv0215c or Rv0231 or Rv0244c or Rv0271c or Rv0400c or Rv0752c or Rv0873 or Rv0972c or Rv0975c or Rv1346 or Rv1467c or Rv1679 or Rv1933c or Rv1934c or Rv2724c or Rv2789c or Rv3061c or Rv3139 or Rv3140 or Rv3274c or Rv3504 or Rv3505 or Rv3543c or Rv3544c or Rv3560c or Rv3562 or Rv3563 or Rv3564 or Rv3573c or Rv3761c or Rv3797 or Rv0672 or Rv2500c) and (Rv0222 or Rv0456c or Rv…	Rv0131c Rv0154c Rv0215c Rv0222 Rv0231 Rv0243 Rv0244c Rv0271c Rv0400c Rv0456c Rv0468 Rv0632c Rv0672 Rv0673 Rv0675 Rv0752c Rv0859 Rv0873 Rv0905 Rv0971c Rv0972c Rv0975c Rv1070c Rv1071c Rv1074c Rv1141c Rv1142c Rv1323 Rv1346 Rv1467c Rv1472 Rv1679 Rv1715 Rv1912c Rv1933c Rv1934c Rv1935c Rv2486 Rv2500c Rv2679 Rv2724c Rv2789c Rv2831 Rv3039c Rv3061c Rv3139 Rv3140 Rv3141 Rv3274c Rv3373 Rv3374 Rv3504 Rv3505 …		Beta oxidation	0	0	1	0
R562	acyl-CoA dehydrogenase fadE1-36 AND enoyl-CoA hydratase/isomerase echA1-21 AND 3-hydroxyacyl-CoA dehydrogenase fadB2-5 AND acetyl-CoA C-acetyltransferase fadA2-16	COA[c] + FAD[c] + NAD[c] + OCTANOYL_COA[c] -> ACCOA[c] + HEXANOYL_COA[c] + FADH2[c] + NADH[c]	(Rv0131c or Rv0154c or Rv0215c or Rv0231 or Rv0244c or Rv0271c or Rv0400c or Rv0752c or Rv0873 or Rv0972c or Rv0975c or Rv1346 or Rv1467c or Rv1679 or Rv1933c or Rv1934c or Rv2724c or Rv2789c or Rv3061c or Rv3139 or Rv3140 or Rv3274c or Rv3504 or Rv3505 or Rv3543c or Rv3544c or Rv3560c or Rv3562 or Rv3563 or Rv3564 or Rv3573c or Rv3761c or Rv3797 or Rv0672 or Rv2500c) and (Rv0222 or Rv0456c or Rv…	Rv0131c Rv0154c Rv0215c Rv0222 Rv0231 Rv0243 Rv0244c Rv0271c Rv0400c Rv0456c Rv0468 Rv0632c Rv0672 Rv0673 Rv0675 Rv0752c Rv0859 Rv0873 Rv0905 Rv0971c Rv0972c Rv0975c Rv1070c Rv1071c Rv1074c Rv1141c Rv1142c Rv1323 Rv1346 Rv1467c Rv1472 Rv1679 Rv1715 Rv1912c Rv1933c Rv1934c Rv1935c Rv2486 Rv2500c Rv2679 Rv2724c Rv2789c Rv2831 Rv3039c Rv3061c Rv3139 Rv3140 Rv3141 Rv3274c Rv3373 Rv3374 Rv3504 Rv3505 …		Beta oxidation	0	0	1	0
R563	acyl-CoA dehydrogenase fadE1-36 AND enoyl-CoA hydratase/isomerase echA1-21 AND 3-hydroxyacyl-CoA dehydrogenase fadB2-5 AND acetyl-CoA C-acetyltransferase fadA2-17	HEXANOYL_COA[c] + COA[c] + FAD[c] + NAD[c] -> ACCOA[c] + BUTANOYL_COA[c] + FADH2[c] + NADH[c]	(Rv0131c or Rv0154c or Rv0215c or Rv0231 or Rv0244c or Rv0271c or Rv0400c or Rv0752c or Rv0873 or Rv0972c or Rv0975c or Rv1346 or Rv1467c or Rv1679 or Rv1933c or Rv1934c or Rv2724c or Rv2789c or Rv3061c or Rv3139 or Rv3140 or Rv3274c or Rv3504 or Rv3505 or Rv3543c or Rv3544c or Rv3560c or Rv3562 or Rv3563 or Rv3564 or Rv3573c or Rv3761c or Rv3797 or Rv0672 or Rv2500c) and (Rv0222 or Rv0456c or Rv…	Rv0131c Rv0154c Rv0215c Rv0222 Rv0231 Rv0243 Rv0244c Rv0271c Rv0400c Rv0456c Rv0468 Rv0632c Rv0672 Rv0673 Rv0675 Rv0752c Rv0859 Rv0873 Rv0905 Rv0971c Rv0972c Rv0975c Rv1070c Rv1071c Rv1074c Rv1141c Rv1142c Rv1323 Rv1346 Rv1467c Rv1472 Rv1679 Rv1715 Rv1912c Rv1933c Rv1934c Rv1935c Rv2486 Rv2500c Rv2679 Rv2724c Rv2789c Rv2831 Rv3039c Rv3061c Rv3139 Rv3140 Rv3141 Rv3274c Rv3373 Rv3374 Rv3504 Rv3505 …		Beta oxidation	0	0	1	0
R564	acyl-CoA dehydrogenase fadE1-36 AND enoyl-CoA hydratase/isomerase echA1-21 AND 3-hydroxyacyl-CoA dehydrogenase fadB2-5 AND acetyl-CoA C-acetyltransferase fadA2-18	BUTANOYL_COA[c] + COA[c] + FAD[c] + NAD[c] -> 2 ACCOA[c] + FADH2[c] + NADH[c]	(Rv0131c or Rv0154c or Rv0215c or Rv0231 or Rv0244c or Rv0271c or Rv0400c or Rv0752c or Rv0873 or Rv0972c or Rv0975c or Rv1346 or Rv1467c or Rv1679 or Rv1933c or Rv1934c or Rv2724c or Rv2789c or Rv3061c or Rv3139 or Rv3140 or Rv3274c or Rv3504 or Rv3505 or Rv3543c or Rv3544c or Rv3560c or Rv3562 or Rv3563 or Rv3564 or Rv3573c or Rv3761c or Rv3797 or Rv0672 or Rv2500c) and (Rv0222 or Rv0456c or Rv…	Rv0131c Rv0154c Rv0215c Rv0222 Rv0231 Rv0243 Rv0244c Rv0271c Rv0400c Rv0456c Rv0468 Rv0632c Rv0672 Rv0673 Rv0675 Rv0752c Rv0859 Rv0873 Rv0905 Rv0971c Rv0972c Rv0975c Rv1070c Rv1071c Rv1074c Rv1141c Rv1142c Rv1323 Rv1346 Rv1467c Rv1472 Rv1679 Rv1715 Rv1912c Rv1933c Rv1934c Rv1935c Rv2486 Rv2500c Rv2679 Rv2724c Rv2789c Rv2831 Rv3039c Rv3061c Rv3139 Rv3140 Rv3141 Rv3274c Rv3373 Rv3374 Rv3504 Rv3505 …		Beta oxidation	0	0	1	0
R565	acyl-CoA dehydrogenase fadE1-36 AND enoyl-CoA hydratase/isomerase echA1-21 AND 3-hydroxyacyl-CoA dehydrogenase fadB2-5 AND acetyl-CoA C-acetyltransferase fadA2-19	9_OCTADECENOYL_COA[c] + COA[c] + FAD[c] + NAD[c] -> ACCOA[c] + FADH2[c] + NADH[c] + 9_HEXADECENOYL_COA[c]	(Rv0131c or Rv0154c or Rv0215c or Rv0231 or Rv0244c or Rv0271c or Rv0400c or Rv0752c or Rv0873 or Rv0972c or Rv0975c or Rv1346 or Rv1467c or Rv1679 or Rv1933c or Rv1934c or Rv2724c or Rv2789c or Rv3061c or Rv3139 or Rv3140 or Rv3274c or Rv3504 or Rv3505 or Rv3543c or Rv3544c or Rv3560c or Rv3562 or Rv3563 or Rv3564 or Rv3573c or Rv3761c or Rv3797 or Rv0672 or Rv2500c) and (Rv0222 or Rv0456c or Rv…	Rv0131c Rv0154c Rv0215c Rv0222 Rv0231 Rv0243 Rv0244c Rv0271c Rv0400c Rv0456c Rv0468 Rv0632c Rv0672 Rv0673 Rv0675 Rv0752c Rv0859 Rv0873 Rv0905 Rv0971c Rv0972c Rv0975c Rv1070c Rv1071c Rv1074c Rv1141c Rv1142c Rv1323 Rv1346 Rv1467c Rv1472 Rv1679 Rv1715 Rv1912c Rv1933c Rv1934c Rv1935c Rv2486 Rv2500c Rv2679 Rv2724c Rv2789c Rv2831 Rv3039c Rv3061c Rv3139 Rv3140 Rv3141 Rv3274c Rv3373 Rv3374 Rv3504 Rv3505 …		Beta oxidation	0	0	1	0
R566	acyl-CoA dehydrogenase fadE1-36 AND enoyl-CoA hydratase/isomerase echA1-21 AND 3-hydroxyacyl-CoA dehydrogenase fadB2-5 AND acetyl-CoA C-acetyltransferase fadA2-20	COA[c] + 9_HEXADECENOYL_COA[c] + FAD[c] + NAD[c] -> ACCOA[c] + FADH2[c] + NADH[c] + CIS_DELTA_5_TETRADECANOYL_COA[c]	(Rv0131c or Rv0154c or Rv0215c or Rv0231 or Rv0244c or Rv0271c or Rv0400c or Rv0752c or Rv0873 or Rv0972c or Rv0975c or Rv1346 or Rv1467c or Rv1679 or Rv1933c or Rv1934c or Rv2724c or Rv2789c or Rv3061c or Rv3139 or Rv3140 or Rv3274c or Rv3504 or Rv3505 or Rv3543c or Rv3544c or Rv3560c or Rv3562 or Rv3563 or Rv3564 or Rv3573c or Rv3761c or Rv3797 or Rv0672 or Rv2500c) and (Rv0222 or Rv0456c or Rv…	Rv0131c Rv0154c Rv0215c Rv0222 Rv0231 Rv0243 Rv0244c Rv0271c Rv0400c Rv0456c Rv0468 Rv0632c Rv0672 Rv0673 Rv0675 Rv0752c Rv0859 Rv0873 Rv0905 Rv0971c Rv0972c Rv0975c Rv1070c Rv1071c Rv1074c Rv1141c Rv1142c Rv1323 Rv1346 Rv1467c Rv1472 Rv1679 Rv1715 Rv1912c Rv1933c Rv1934c Rv1935c Rv2486 Rv2500c Rv2679 Rv2724c Rv2789c Rv2831 Rv3039c Rv3061c Rv3139 Rv3140 Rv3141 Rv3274c Rv3373 Rv3374 Rv3504 Rv3505 …		Beta oxidation	0	0	1	0
R567	acyl-CoA dehydrogenase fadE1-36 AND enoyl-CoA hydratase/isomerase echA1-21 AND 3-hydroxyacyl-CoA dehydrogenase fadB2-5 AND acetyl-CoA C-acetyltransferase fadA2-21	COA[c] + CIS_DELTA_5_TETRADECANOYL_COA[c] + FAD[c] + NAD[c] -> ACCOA[c] + CIS_DELTA_3_DODECANOYL_COA[c] + FADH2[c] + NADH[c]	(Rv0131c or Rv0154c or Rv0215c or Rv0231 or Rv0244c or Rv0271c or Rv0400c or Rv0752c or Rv0873 or Rv0972c or Rv0975c or Rv1346 or Rv1467c or Rv1679 or Rv1933c or Rv1934c or Rv2724c or Rv2789c or Rv3061c or Rv3139 or Rv3140 or Rv3274c or Rv3504 or Rv3505 or Rv3543c or Rv3544c or Rv3560c or Rv3562 or Rv3563 or Rv3564 or Rv3573c or Rv3761c or Rv3797 or Rv0672 or Rv2500c) and (Rv0222 or Rv0456c or Rv…	Rv0131c Rv0154c Rv0215c Rv0222 Rv0231 Rv0243 Rv0244c Rv0271c Rv0400c Rv0456c Rv0468 Rv0632c Rv0672 Rv0673 Rv0675 Rv0752c Rv0859 Rv0873 Rv0905 Rv0971c Rv0972c Rv0975c Rv1070c Rv1071c Rv1074c Rv1141c Rv1142c Rv1323 Rv1346 Rv1467c Rv1472 Rv1679 Rv1715 Rv1912c Rv1933c Rv1934c Rv1935c Rv2486 Rv2500c Rv2679 Rv2724c Rv2789c Rv2831 Rv3039c Rv3061c Rv3139 Rv3140 Rv3141 Rv3274c Rv3373 Rv3374 Rv3504 Rv3505 …		Beta oxidation	0	0	1	0
R568	acyl-CoA dehydrogenase fadE1-36 AND enoyl-CoA hydratase/isomerase echA1-21 AND 3-hydroxyacyl-CoA dehydrogenase fadB2-5 AND acetyl-CoA C-acetyltransferase fadA2-22	CIS_DELTA_3_DODECANOYL_COA[c] -> TRANS_DELTA_2_DODECANOYL_COA[c]	(Rv0131c or Rv0154c or Rv0215c or Rv0231 or Rv0244c or Rv0271c or Rv0400c or Rv0752c or Rv0873 or Rv0972c or Rv0975c or Rv1346 or Rv1467c or Rv1679 or Rv1933c or Rv1934c or Rv2724c or Rv2789c or Rv3061c or Rv3139 or Rv3140 or Rv3274c or Rv3504 or Rv3505 or Rv3543c or Rv3544c or Rv3560c or Rv3562 or Rv3563 or Rv3564 or Rv3573c or Rv3761c or Rv3797 or Rv0672 or Rv2500c) and (Rv0222 or Rv0456c or Rv…	Rv0131c Rv0154c Rv0215c Rv0222 Rv0231 Rv0243 Rv0244c Rv0271c Rv0400c Rv0456c Rv0468 Rv0632c Rv0672 Rv0673 Rv0675 Rv0752c Rv0859 Rv0873 Rv0905 Rv0971c Rv0972c Rv0975c Rv1070c Rv1071c Rv1074c Rv1141c Rv1142c Rv1323 Rv1346 Rv1467c Rv1472 Rv1679 Rv1715 Rv1912c Rv1933c Rv1934c Rv1935c Rv2486 Rv2500c Rv2679 Rv2724c Rv2789c Rv2831 Rv3039c Rv3061c Rv3139 Rv3140 Rv3141 Rv3274c Rv3373 Rv3374 Rv3504 Rv3505 …		Beta oxidation	0	0	1	0
R569	acyl-CoA dehydrogenase fadE1-36 AND enoyl-CoA hydratase/isomerase echA1-21 AND 3-hydroxyacyl-CoA dehydrogenase fadB2-5 AND acetyl-CoA C-acetyltransferase fadA2-23	TRANS_DELTA_2_DODECANOYL_COA[c] -> TRANS_DELTA_2_HYDROXY_DODECANOYL_COA[c]	(Rv0131c or Rv0154c or Rv0215c or Rv0231 or Rv0244c or Rv0271c or Rv0400c or Rv0752c or Rv0873 or Rv0972c or Rv0975c or Rv1346 or Rv1467c or Rv1679 or Rv1933c or Rv1934c or Rv2724c or Rv2789c or Rv3061c or Rv3139 or Rv3140 or Rv3274c or Rv3504 or Rv3505 or Rv3543c or Rv3544c or Rv3560c or Rv3562 or Rv3563 or Rv3564 or Rv3573c or Rv3761c or Rv3797 or Rv0672 or Rv2500c) and (Rv0222 or Rv0456c or Rv…	Rv0131c Rv0154c Rv0215c Rv0222 Rv0231 Rv0243 Rv0244c Rv0271c Rv0400c Rv0456c Rv0468 Rv0632c Rv0672 Rv0673 Rv0675 Rv0752c Rv0859 Rv0873 Rv0905 Rv0971c Rv0972c Rv0975c Rv1070c Rv1071c Rv1074c Rv1141c Rv1142c Rv1323 Rv1346 Rv1467c Rv1472 Rv1679 Rv1715 Rv1912c Rv1933c Rv1934c Rv1935c Rv2486 Rv2500c Rv2679 Rv2724c Rv2789c Rv2831 Rv3039c Rv3061c Rv3139 Rv3140 Rv3141 Rv3274c Rv3373 Rv3374 Rv3504 Rv3505 …		Beta oxidation	0	0	1	0
R570	acyl-CoA dehydrogenase fadE1-36 AND enoyl-CoA hydratase/isomerase echA1-21 AND 3-hydroxyacyl-CoA dehydrogenase fadB2-5 AND acetyl-CoA C-acetyltransferase fadA2-24	TRANS_DELTA_2_HYDROXY_DODECANOYL_COA[c] + NAD[c] -> NADH[c] + DODECANOYL_COA[c]	(Rv0131c or Rv0154c or Rv0215c or Rv0231 or Rv0244c or Rv0271c or Rv0400c or Rv0752c or Rv0873 or Rv0972c or Rv0975c or Rv1346 or Rv1467c or Rv1679 or Rv1933c or Rv1934c or Rv2724c or Rv2789c or Rv3061c or Rv3139 or Rv3140 or Rv3274c or Rv3504 or Rv3505 or Rv3543c or Rv3544c or Rv3560c or Rv3562 or Rv3563 or Rv3564 or Rv3573c or Rv3761c or Rv3797 or Rv0672 or Rv2500c) and (Rv0222 or Rv0456c or Rv…	Rv0131c Rv0154c Rv0215c Rv0222 Rv0231 Rv0243 Rv0244c Rv0271c Rv0400c Rv0456c Rv0468 Rv0632c Rv0672 Rv0673 Rv0675 Rv0752c Rv0859 Rv0873 Rv0905 Rv0971c Rv0972c Rv0975c Rv1070c Rv1071c Rv1074c Rv1141c Rv1142c Rv1323 Rv1346 Rv1467c Rv1472 Rv1679 Rv1715 Rv1912c Rv1933c Rv1934c Rv1935c Rv2486 Rv2500c Rv2679 Rv2724c Rv2789c Rv2831 Rv3039c Rv3061c Rv3139 Rv3140 Rv3141 Rv3274c Rv3373 Rv3374 Rv3504 Rv3505 …		Beta oxidation	0	0	1	0
R571	phosphatidic acid phosphatase	PA[c] -> PI[c] + DAG[c]				Acylglycerol metabolism	0	0	1	0
R571b		1.16 TAGcat[c] <=> TAGbio[c]				Acylglycerol metabolism	1	-1	1	0
R572	Probable Triacylglycerol Lipase	TAGcat[c] -> 0.1 PENTADECANOATE[c] + 0.1 NONADECANOATE[c] + 0.1 OCTADECANOATE[c] + 0.1 TETRACOSANOATE[c] + 0.1 EICOSANOATE[c] + 0.2 HEXADECANOATE[c] + 0.1 HEXACOSANOATE[c] + DAG[c] + 0.1 9_OCTADECENOATE[c]	Rv3097c	Rv3097c		Acylglycerol metabolism	0	0	1	0
R573		DAG[c] -> 0.1 PENTADECANOATE[c] + MAG[c] + 0.1 NONADECANOATE[c] + 0.1 OCTADECANOATE[c] + 0.1 TETRACOSANOATE[c] + 0.1 EICOSANOATE[c] + 0.2 HEXADECANOATE[c] + 0.1 HEXACOSANOATE[c] + 0.1 9_OCTADECENOATE[c]				Acylglycerol metabolism	0	0	1	0
R574		MAG[c] -> GL[c] + 0.1 PENTADECANOATE[c] + 0.1 NONADECANOATE[c] + 0.1 OCTADECANOATE[c] + 0.1 TETRACOSANOATE[c] + 0.1 EICOSANOATE[c] + 0.2 HEXADECANOATE[c] + 0.1 HEXACOSANOATE[c] + 0.1 9_OCTADECENOATE[c]	Rv0183 or Rv2854	Rv0183 Rv2854		Acylglycerol metabolism	0	0	1	0
R575	acyl-CoA dehydrogenase fadE AND enoyl-CoA hydratase/isomerase echA AND 3-hydroxyacyl-CoA dehydrogenase fadB AND acetyl-CoA C-acetyltransferase fadA	NONADECANOYL_COA[c] + COA[c] + FAD[c] + NAD[c] -> ACCOA[c] + HEPTADECANOYL_COA[c] + FADH2[c] + NADH[c]	(Rv0131c or Rv0154c or Rv0215c or Rv0231 or Rv0244c or Rv0271c or Rv0400c or Rv0752c or Rv0873 or Rv0972c or Rv0975c or Rv1346 or Rv1467c or Rv1679 or Rv1933c or Rv1934c or Rv2724c or Rv2789c or Rv3061c or Rv3139 or Rv3140 or Rv3274c or Rv3504 or Rv3505 or Rv3543c or Rv3544c or Rv3560c or Rv3562 or Rv3563 or Rv3564 or Rv3573c or Rv3761c or Rv3797 or Rv0672 or Rv2500c) and (Rv0222 or Rv0456c or Rv…	Rv0131c Rv0154c Rv0215c Rv0222 Rv0231 Rv0243 Rv0244c Rv0271c Rv0400c Rv0456c Rv0468 Rv0632c Rv0672 Rv0673 Rv0675 Rv0752c Rv0859 Rv0873 Rv0905 Rv0971c Rv0972c Rv0975c Rv1070c Rv1071c Rv1074c Rv1141c Rv1142c Rv1323 Rv1346 Rv1467c Rv1472 Rv1679 Rv1715 Rv1912c Rv1933c Rv1934c Rv1935c Rv2486 Rv2500c Rv2679 Rv2724c Rv2789c Rv2831 Rv3039c Rv3061c Rv3139 Rv3140 Rv3141 Rv3274c Rv3373 Rv3374 Rv3504 Rv3505 …		Beta oxidation	0	0	1	0
R576	acyl-CoA dehydrogenase fadE AND enoyl-CoA hydratase/isomerase echA AND 3-hydroxyacyl-CoA dehydrogenase fadB AND acetyl-CoA C-acetyltransferase fadA	HEPTADECANOYL_COA[c] + COA[c] + FAD[c] + NAD[c] -> ACCOA[c] + FADH2[c] + NADH[c] + PENTADECANOYL_COA[c]	(Rv0131c or Rv0154c or Rv0215c or Rv0231 or Rv0244c or Rv0271c or Rv0400c or Rv0752c or Rv0873 or Rv0972c or Rv0975c or Rv1346 or Rv1467c or Rv1679 or Rv1933c or Rv1934c or Rv2724c or Rv2789c or Rv3061c or Rv3139 or Rv3140 or Rv3274c or Rv3504 or Rv3505 or Rv3543c or Rv3544c or Rv3560c or Rv3562 or Rv3563 or Rv3564 or Rv3573c or Rv3761c or Rv3797 or Rv0672 or Rv2500c) and (Rv0222 or Rv0456c or Rv…	Rv0131c Rv0154c Rv0215c Rv0222 Rv0231 Rv0243 Rv0244c Rv0271c Rv0400c Rv0456c Rv0468 Rv0632c Rv0672 Rv0673 Rv0675 Rv0752c Rv0859 Rv0873 Rv0905 Rv0971c Rv0972c Rv0975c Rv1070c Rv1071c Rv1074c Rv1141c Rv1142c Rv1323 Rv1346 Rv1467c Rv1472 Rv1679 Rv1715 Rv1912c Rv1933c Rv1934c Rv1935c Rv2486 Rv2500c Rv2679 Rv2724c Rv2789c Rv2831 Rv3039c Rv3061c Rv3139 Rv3140 Rv3141 Rv3274c Rv3373 Rv3374 Rv3504 Rv3505 …		Beta oxidation	0	0	1	0
R577	acyl-CoA dehydrogenase fadE AND enoyl-CoA hydratase/isomerase echA AND 3-hydroxyacyl-CoA dehydrogenase fadB AND acetyl-CoA C-acetyltransferase fadA	COA[c] + FAD[c] + PENTADECANOYL_COA[c] + NAD[c] -> ACCOA[c] + FADH2[c] + NADH[c] + TRIDECANOYL_COA[c]	(Rv0131c or Rv0154c or Rv0215c or Rv0231 or Rv0244c or Rv0271c or Rv0400c or Rv0752c or Rv0873 or Rv0972c or Rv0975c or Rv1346 or Rv1467c or Rv1679 or Rv1933c or Rv1934c or Rv2724c or Rv2789c or Rv3061c or Rv3139 or Rv3140 or Rv3274c or Rv3504 or Rv3505 or Rv3543c or Rv3544c or Rv3560c or Rv3562 or Rv3563 or Rv3564 or Rv3573c or Rv3761c or Rv3797 or Rv0672 or Rv2500c) and (Rv0222 or Rv0456c or Rv…	Rv0131c Rv0154c Rv0215c Rv0222 Rv0231 Rv0243 Rv0244c Rv0271c Rv0400c Rv0456c Rv0468 Rv0632c Rv0672 Rv0673 Rv0675 Rv0752c Rv0859 Rv0873 Rv0905 Rv0971c Rv0972c Rv0975c Rv1070c Rv1071c Rv1074c Rv1141c Rv1142c Rv1323 Rv1346 Rv1467c Rv1472 Rv1679 Rv1715 Rv1912c Rv1933c Rv1934c Rv1935c Rv2486 Rv2500c Rv2679 Rv2724c Rv2789c Rv2831 Rv3039c Rv3061c Rv3139 Rv3140 Rv3141 Rv3274c Rv3373 Rv3374 Rv3504 Rv3505 …		Beta oxidation	0	0	1	0
R578	acyl-CoA dehydrogenase fadE AND enoyl-CoA hydratase/isomerase echA AND 3-hydroxyacyl-CoA dehydrogenase fadB AND acetyl-CoA C-acetyltransferase fadA	COA[c] + FAD[c] + NAD[c] + TRIDECANOYL_COA[c] -> ACCOA[c] + UNDECANOYL_COA[c] + FADH2[c] + NADH[c]	(Rv0131c or Rv0154c or Rv0215c or Rv0231 or Rv0244c or Rv0271c or Rv0400c or Rv0752c or Rv0873 or Rv0972c or Rv0975c or Rv1346 or Rv1467c or Rv1679 or Rv1933c or Rv1934c or Rv2724c or Rv2789c or Rv3061c or Rv3139 or Rv3140 or Rv3274c or Rv3504 or Rv3505 or Rv3543c or Rv3544c or Rv3560c or Rv3562 or Rv3563 or Rv3564 or Rv3573c or Rv3761c or Rv3797 or Rv0672 or Rv2500c) and (Rv0222 or Rv0456c or Rv…	Rv0131c Rv0154c Rv0215c Rv0222 Rv0231 Rv0243 Rv0244c Rv0271c Rv0400c Rv0456c Rv0468 Rv0632c Rv0672 Rv0673 Rv0675 Rv0752c Rv0859 Rv0873 Rv0905 Rv0971c Rv0972c Rv0975c Rv1070c Rv1071c Rv1074c Rv1141c Rv1142c Rv1323 Rv1346 Rv1467c Rv1472 Rv1679 Rv1715 Rv1912c Rv1933c Rv1934c Rv1935c Rv2486 Rv2500c Rv2679 Rv2724c Rv2789c Rv2831 Rv3039c Rv3061c Rv3139 Rv3140 Rv3141 Rv3274c Rv3373 Rv3374 Rv3504 Rv3505 …		Beta oxidation	0	0	1	0
R579	acyl-CoA dehydrogenase fadE AND enoyl-CoA hydratase/isomerase echA AND 3-hydroxyacyl-CoA dehydrogenase fadB AND acetyl-CoA C-acetyltransferase fadA	UNDECANOYL_COA[c] + COA[c] + FAD[c] + NAD[c] -> NONANOYL_COA[c] + ACCOA[c] + FADH2[c] + NADH[c]	(Rv0131c or Rv0154c or Rv0215c or Rv0231 or Rv0244c or Rv0271c or Rv0400c or Rv0752c or Rv0873 or Rv0972c or Rv0975c or Rv1346 or Rv1467c or Rv1679 or Rv1933c or Rv1934c or Rv2724c or Rv2789c or Rv3061c or Rv3139 or Rv3140 or Rv3274c or Rv3504 or Rv3505 or Rv3543c or Rv3544c or Rv3560c or Rv3562 or Rv3563 or Rv3564 or Rv3573c or Rv3761c or Rv3797 or Rv0672 or Rv2500c) and (Rv0222 or Rv0456c or Rv…	Rv0131c Rv0154c Rv0215c Rv0222 Rv0231 Rv0243 Rv0244c Rv0271c Rv0400c Rv0456c Rv0468 Rv0632c Rv0672 Rv0673 Rv0675 Rv0752c Rv0859 Rv0873 Rv0905 Rv0971c Rv0972c Rv0975c Rv1070c Rv1071c Rv1074c Rv1141c Rv1142c Rv1323 Rv1346 Rv1467c Rv1472 Rv1679 Rv1715 Rv1912c Rv1933c Rv1934c Rv1935c Rv2486 Rv2500c Rv2679 Rv2724c Rv2789c Rv2831 Rv3039c Rv3061c Rv3139 Rv3140 Rv3141 Rv3274c Rv3373 Rv3374 Rv3504 Rv3505 …		Beta oxidation	0	0	1	0
R580	acyl-CoA dehydrogenase fadE AND enoyl-CoA hydratase/isomerase echA AND 3-hydroxyacyl-CoA dehydrogenase fadB AND acetyl-CoA C-acetyltransferase fadA	NONANOYL_COA[c] + COA[c] + FAD[c] + NAD[c] -> ACCOA[c] + HEPTANOYL_COA[c] + FADH2[c] + NADH[c]	(Rv0131c or Rv0154c or Rv0215c or Rv0231 or Rv0244c or Rv0271c or Rv0400c or Rv0752c or Rv0873 or Rv0972c or Rv0975c or Rv1346 or Rv1467c or Rv1679 or Rv1933c or Rv1934c or Rv2724c or Rv2789c or Rv3061c or Rv3139 or Rv3140 or Rv3274c or Rv3504 or Rv3505 or Rv3543c or Rv3544c or Rv3560c or Rv3562 or Rv3563 or Rv3564 or Rv3573c or Rv3761c or Rv3797 or Rv0672 or Rv2500c) and (Rv0222 or Rv0456c or Rv…	Rv0131c Rv0154c Rv0215c Rv0222 Rv0231 Rv0243 Rv0244c Rv0271c Rv0400c Rv0456c Rv0468 Rv0632c Rv0672 Rv0673 Rv0675 Rv0752c Rv0859 Rv0873 Rv0905 Rv0971c Rv0972c Rv0975c Rv1070c Rv1071c Rv1074c Rv1141c Rv1142c Rv1323 Rv1346 Rv1467c Rv1472 Rv1679 Rv1715 Rv1912c Rv1933c Rv1934c Rv1935c Rv2486 Rv2500c Rv2679 Rv2724c Rv2789c Rv2831 Rv3039c Rv3061c Rv3139 Rv3140 Rv3141 Rv3274c Rv3373 Rv3374 Rv3504 Rv3505 …		Beta oxidation	0	0	1	0
R581	acyl-CoA dehydrogenase fadE AND enoyl-CoA hydratase/isomerase echA AND 3-hydroxyacyl-CoA dehydrogenase fadB AND acetyl-CoA C-acetyltransferase fadA	HEPTANOYL_COA[c] + COA[c] + FAD[c] + NAD[c] -> ACCOA[c] + FADH2[c] + PENTANOYL_COA[c] + NADH[c]	(Rv0131c or Rv0154c or Rv0215c or Rv0231 or Rv0244c or Rv0271c or Rv0400c or Rv0752c or Rv0873 or Rv0972c or Rv0975c or Rv1346 or Rv1467c or Rv1679 or Rv1933c or Rv1934c or Rv2724c or Rv2789c or Rv3061c or Rv3139 or Rv3140 or Rv3274c or Rv3504 or Rv3505 or Rv3543c or Rv3544c or Rv3560c or Rv3562 or Rv3563 or Rv3564 or Rv3573c or Rv3761c or Rv3797 or Rv0672 or Rv2500c) and (Rv0222 or Rv0456c or Rv…	Rv0131c Rv0154c Rv0215c Rv0222 Rv0231 Rv0243 Rv0244c Rv0271c Rv0400c Rv0456c Rv0468 Rv0632c Rv0672 Rv0673 Rv0675 Rv0752c Rv0859 Rv0873 Rv0905 Rv0971c Rv0972c Rv0975c Rv1070c Rv1071c Rv1074c Rv1141c Rv1142c Rv1323 Rv1346 Rv1467c Rv1472 Rv1679 Rv1715 Rv1912c Rv1933c Rv1934c Rv1935c Rv2486 Rv2500c Rv2679 Rv2724c Rv2789c Rv2831 Rv3039c Rv3061c Rv3139 Rv3140 Rv3141 Rv3274c Rv3373 Rv3374 Rv3504 Rv3505 …		Beta oxidation	0	0	1	0
R582	acyl-CoA dehydrogenase fadE AND enoyl-CoA hydratase/isomerase echA AND 3-hydroxyacyl-CoA dehydrogenase fadB AND acetyl-CoA C-acetyltransferase fadA	PENTANOYL_COA[c] + COA[c] + FAD[c] + NAD[c] -> ACCOA[c] + FADH2[c] + NADH[c] + PROPIONYLCOA[c]	(Rv0131c or Rv0154c or Rv0215c or Rv0231 or Rv0244c or Rv0271c or Rv0400c or Rv0752c or Rv0873 or Rv0972c or Rv0975c or Rv1346 or Rv1467c or Rv1679 or Rv1933c or Rv1934c or Rv2724c or Rv2789c or Rv3061c or Rv3139 or Rv3140 or Rv3274c or Rv3504 or Rv3505 or Rv3543c or Rv3544c or Rv3560c or Rv3562 or Rv3563 or Rv3564 or Rv3573c or Rv3761c or Rv3797 or Rv0672 or Rv2500c) and (Rv0222 or Rv0456c or Rv…	Rv0131c Rv0154c Rv0215c Rv0222 Rv0231 Rv0243 Rv0244c Rv0271c Rv0400c Rv0456c Rv0468 Rv0632c Rv0672 Rv0673 Rv0675 Rv0752c Rv0859 Rv0873 Rv0905 Rv0971c Rv0972c Rv0975c Rv1070c Rv1071c Rv1074c Rv1141c Rv1142c Rv1323 Rv1346 Rv1467c Rv1472 Rv1679 Rv1715 Rv1912c Rv1933c Rv1934c Rv1935c Rv2486 Rv2500c Rv2679 Rv2724c Rv2789c Rv2831 Rv3039c Rv3061c Rv3139 Rv3140 Rv3141 Rv3274c Rv3373 Rv3374 Rv3504 Rv3505 …		Beta oxidation	0	0	1	0
R583	glycerol-3-phosphate O-acyltransferase plsB1	0.1 EICOSANOYL_COA[c] + 0.1 OCTADECANOYL_COA[c] + GL3P[c] + 0.1 TETRACOSANOYL_COA[c] + 0.1 NONADECANOYL_COA[c] + 0.1 9_OCTADECENOYL_COA[c] + 0.2 HEXADECANOYL_COA[c] + 0.1 9_HEXADECENOYL_COA[c] + 0.1 HEXACOSANOYL_COA[c] + 0.1 PENTADECANOYL_COA[c] -> AGL3P[c] + COA[c]	Rv2482c or Rv1551	Rv1551 Rv2482c		Phospholipid metabolism	0	0	1	0
R587	1-acylglycerol-3-phosphate O-acyltransferase	0.1 EICOSANOYL_COA[c] + 0.1 OCTADECANOYL_COA[c] + AGL3P[c] + 0.1 TETRACOSANOYL_COA[c] + 0.1 NONADECANOYL_COA[c] + 0.1 9_OCTADECENOYL_COA[c] + 0.2 HEXADECANOYL_COA[c] + 0.1 9_HEXADECENOYL_COA[c] + 0.1 HEXACOSANOYL_COA[c] + 0.1 PENTADECANOYL_COA[c] -> PA[c] + COA[c]	Rv2483c or Rv2182c	Rv2182c Rv2483c		Phospholipid metabolism	0	0	1	0
R588	phosphatidate cytidylyltransferase	CTP[c] + PA[c] <=> PPI[c] + CDPDG[c]	Rv2881c	Rv2881c		Phospholipid metabolism	1	-1	1	0
R589	CDP-diacylglycerol-serine O-phosphatidyltransferase	SER[c] + CDPDG[c] <=> CMP[c] + PS[c]	Rv0436c	Rv0436c		Phospholipid metabolism	1	-1	1	0
R590	Probable Phospholipases	PHOSPHATIDYLCHOLINE[c] -> DAG[c]	Rv0217c or Rv0220 or Rv0646c or Rv1076 or Rv1104 or Rv1105 or Rv1399c or Rv1400c or Rv1426c or Rv1497 or Rv1755c or Rv1900c or Rv1923 or Rv2045c or Rv2284 or Rv2349c or Rv2350c or Rv2351c or Rv2385 or Rv2463 or Rv2485c or Rv2970c or Rv3084 or Rv3176c or Rv3203 or Rv3487c or Rv3775	Rv0217c Rv0220 Rv0646c Rv1076 Rv1104 Rv1105 Rv1399c Rv1400c Rv1426c Rv1497 Rv1755c Rv1900c Rv1923 Rv2045c Rv2284 Rv2349c Rv2350c Rv2351c Rv2385 Rv2463 Rv2485c Rv2970c Rv3084 Rv3176c Rv3203 Rv3487c Rv3775		Phospholipid metabolism	0	0	1	0
R591	glycerol-3-phosphate dehydrogenase gpdA1	DHAP[c] + NADH[c] <=> GL3P[c] + NAD[c]	Rv2982c or Rv0564cc	Rv0564cc Rv2982c		Phospholipid metabolism	1	-1	1	0
R592	CDP-diacylglycerol-glycerol-3-phosphate 3-phosphatidyltransferase	GL3P[c] + CDPDG[c] <=> PGP[c] + CMP[c]	Rv2746c	Rv2746c		Phospholipid metabolism	1	-1	1	0
R593	phosphatidylglycerophosphatase	PGP[c] -> PG[c] + PI[c]				Phospholipid metabolism	0	0	1	0
R594	glycerol-3-phosphate O-acyltransferase	GL3P[c] + HEXADECANOYL_ACP[c] -> A160GL3P[c] + ACP[c]	Rv2482c	Rv2482c		Phosphatidylinositol mannoside metabolism	0	0	1	0
R595	1-acylglycerol-3-phosphate O-acyltransferase	TUBERCULOSTEROYL_ACP[c] + A160GL3P[c] -> ACP[c] + PA_TBA[c]	Rv2483c or Rv2182c	Rv2182c Rv2483c		Phosphatidylinositol mannoside metabolism	0	0	1	0
R596	phosphatidate cytidylyltransferase	CTP[c] + PA_TBA[c] -> CDPDAG_TBA[c] + PPI[c]	Rv2881c	Rv2881c		Phosphatidylinositol mannoside metabolism	0	0	1	0
R597	CDP-diacylglyceride--inositol phosphatidyltransferase pgsA	MI[c] + CDPDAG_TBA[c] -> CMP[c] + PI_TBA[c]	Rv2612c	Rv2612c		Phosphatidylinositol mannoside metabolism	0	0	1	0
R598	alpha-mannosyltransferase, pimA	GDPMAN[c] + PI_TBA[c] -> AC1PIM1[c] + GDP[c]	Rv2610c	Rv2610c		Phosphatidylinositol mannoside metabolism	0	0	1	0
R599	acyl transferase	AC1PIM1[c] + HEXADECANOYL_ACP[c] <=> AC2PIM1[c] + ACP[c]	Rv2611c	Rv2611c		Phosphatidylinositol mannoside metabolism	1	-1	1	0
R600	acyl transferase	AC2PIM1[c] + HEXADECANOYL_ACP[c] <=> AC3PIM1[c] + ACP[c]	Rv2611c	Rv2611c		Phosphatidylinositol mannoside metabolism	1	-1	1	0
R601	acyl transferase	AC3PIM1[c] + HEXADECANOYL_ACP[c] <=> AC4PIM1[c] + ACP[c]	Rv2611c	Rv2611c		Phosphatidylinositol mannoside metabolism	1	-1	1	0
R602	alpha-mannosyltransferase, pimB	GDPMAN[c] + AC1PIM1[c] -> AC1PIM2[c] + GDP[c]	Rv0557	Rv0557		Phosphatidylinositol mannoside metabolism	0	0	1	0
R603	acyl transferase	AC1PIM2[c] + HEXADECANOYL_ACP[c] <=> AC2PIM2[c] + ACP[c]	Rv2611c	Rv2611c		Phosphatidylinositol mannoside metabolism	1	-1	1	0
R604	acyl transferase	AC2PIM2[c] + HEXADECANOYL_ACP[c] <=> AC3PIM2[c] + ACP[c]	Rv2611c	Rv2611c		Phosphatidylinositol mannoside metabolism	1	-1	1	0
R605	acyl transferase	AC3PIM2[c] + HEXADECANOYL_ACP[c] <=> AC4PIM2[c] + ACP[c]	Rv2611c	Rv2611c		Phosphatidylinositol mannoside metabolism	1	-1	1	0
R606	alpha-mannosyltransferase, pimC - present in H37Ra, M. bovis and BCG but absent from H37Rv	GDPMAN[c] + AC1PIM2[c] -> AC1PIM3[c] + GDP[c]				Phosphatidylinositol mannoside metabolism	0	0	1	0
R607	acyl transferase	AC1PIM3[c] + HEXADECANOYL_ACP[c] <=> AC2PIM3[c] + ACP[c]	Rv2611c	Rv2611c		Phosphatidylinositol mannoside metabolism	1	-1	1	0
R608	acyl transferase	AC2PIM3[c] + HEXADECANOYL_ACP[c] <=> AC3PIM3[c] + ACP[c]	Rv2611c	Rv2611c		Phosphatidylinositol mannoside metabolism	1	-1	1	0
R609	acyl transferase	AC3PIM3[c] + HEXADECANOYL_ACP[c] <=> AC4PIM3[c] + ACP[c]	Rv2611c	Rv2611c		Phosphatidylinositol mannoside metabolism	1	-1	1	0
R610	alpha-mannosyltransferase	AC3PIM3[c] + PPM[c] -> AC3PIM4[c] + DPP[c]				Phosphatidylinositol mannoside metabolism	0	0	1	0
R611	alpha-mannosyltransferase	AC3PIM4[c] + PPM[c] -> DPP[c] + AC3PIM5[c]				Phosphatidylinositol mannoside metabolism	0	0	1	0
R612	acyl transferase	AC3PIM5[c] + HEXADECANOYL_ACP[c] <=> AC4PIM5[c] + ACP[c]	Rv2611c	Rv2611c		Phosphatidylinositol mannoside metabolism	1	-1	1	0
R613	alpha-mannosyltransferase, pimF	PPM[c] + AC4PIM5[c] -> DPP[c] + AC4PIM6[c]	Rv1500	Rv1500		Phosphatidylinositol mannoside metabolism	0	0	1	0
R614	alpha-mannosyltransferase	PPM[c] + AC4PIM6[c] -> DPP[c] + AC4PIM7[c]				Phosphatidylinositol mannoside metabolism	0	0	1	0
R615	polyketide synthase, pks12, msl6	HEXANOYL_COA[c] + 5 SMMALONYLCOA[c] + 5 MALCOA[c] + 20 NADPH[c] -> PENTA_METHYL_TRICONTANOYL[c] + 11 COA[c] + 20 NADP[c] + 10 CO2[c]	Rv2048c	Rv2048c		Membrane metabolism	0	0	1	0
R616	polyketide synthase, pks12, msl7	PENTA_METHYL_TRICONTANOYL[c] + COA[c] -> PENTA_METHYL_TRICONTANOYL_COA[c]	Rv2048c	Rv2048c		Membrane metabolism	0	0	1	0
R617		PENTA_METHYL_TRICONTANOYL_COA[c] + ATP[c] -> PHOSPHO_PENTA_METHYL_TRICONTANOYL_COA[c] + ADP[c]				Membrane metabolism	0	0	1	0
R618	malonyl-CoA-ACP transacylase fabD or fabD2 and acyl carrier protein AcpM	MALCOA[c] + ACP[c] -> MALACP[c] + COA[c]	(Rv2243 or Rv0649) and Rv2244	Rv0649 Rv2243 Rv2244		Mycolic acid metabolism	0	0	1	0
R619	malonyl-CoA-ACP transacylase fabD or fabD2 and acyl carrier protein AcpM	SMMALONYLCOA[c] + ACP[c] -> RMMALONYLACP[c] + COA[c]	(Rv2243 or Rv0649) and Rv2244	Rv0649 Rv2243 Rv2244		Mycolic acid metabolism	0	0	1	0
R620	beta-ketoacyl-ACP synthase III, fabH	EICOSANOYL_COA[c] + MALACP[c] -> COA[c] + CO2[c] + BETA_KETO_C22_ACYL_ACP[c]	Rv0533c	Rv0533c		Mycolic acid metabolism	0	0	1	0
R621	MabA (Rv1483) known to carry out this beta-ketoacyl-ACP reductase but numerous homologues exist including FabG2, FabG3, FabG4 and FabG5.	NADPH[c] + BETA_KETO_C22_ACYL_ACP[c] -> NADP[c] + D_3_HYDROXY_C22_ACYL_ACP[c]	Rv1483 or Rv1350 or Rv2002 or Rv0242c or Rv2766c	Rv0242c Rv1350 Rv1483 Rv2002 Rv2766c		Mycolic acid metabolism	0	0	1	0
R622	beta-hydroxyacylACP dehydrase - Rv0098 and Rv0130 are candidate genes, no activity demonstrated	D_3_HYDROXY_C22_ACYL_ACP[c] -> TRANS_DELTA_2_ENOYL_C22_ACYL_ACP[c]	Rv0098 or Rv0130	Rv0098 Rv0130		Mycolic acid metabolism	0	0	1	0
R623	2-transenoyl-ACP isomerase. EchA10 and EchA11 have highest homology to S. pheumoniae FabM but many other possible candidates.	TRANS_DELTA_2_ENOYL_C22_ACYL_ACP[c] -> CIS_DELTA_3_ENOYL_C22_ACYL_ACP[c]	Rv1142c or Rv1141c	Rv1141c Rv1142c		Mycolic acid metabolism	0	0	1	0
R624	fas II Module (kasA/B, mabA/fabG1, fabA/fab2, inhA)	5 MALACP[c] + 10 NADPH[c] + CIS_DELTA_3_ENOYL_C22_ACYL_ACP[c] -> CIS_DELTA_13_ENOYL_C32_ACYL_ACP[c] + 10 NADP[c] + 5 CO2[c] + 5 ACP[c]	(Rv2245 or Rv2246) and (Rv1483 or Rv1350 or Rv2002 or Rv0242c or Rv2766c) and (Rv0098 or Rv0130) and Rv1484	Rv0098 Rv0130 Rv0242c Rv1350 Rv1483 Rv1484 Rv2002 Rv2245 Rv2246 Rv2766c		Mycolic acid metabolism	0	0	1	0
R625	fas IIB Module: kasA/B, mabA/fabG1, fabA/fab2, fabM	MALACP[c] + CIS_DELTA_13_ENOYL_C32_ACYL_ACP[c] + NADPH[c] -> CIS_DELTA_2_3,15_ENOYL_C34_ACYL_ACP[c] + NADP[c] + CO2[c] + ACP[c]	(Rv2245 or Rv2246) and (Rv1483 or Rv1350 or Rv2002 or Rv0242c or Rv2766c) and (Rv0098 or Rv0130) and (Rv1142c or Rv1141c)	Rv0098 Rv0130 Rv0242c Rv1141c Rv1142c Rv1350 Rv1483 Rv2002 Rv2245 Rv2246 Rv2766c		Mycolic acid metabolism	0	0	1	0
R626	fas II Module (kasA/B, mabA/fabG1, fabA/fab2, inhA)	8 MALACP[c] + CIS_DELTA_2_3,15_ENOYL_C34_ACYL_ACP[c] + 16 NADPH[c] -> CIS_DELTA_2_19,31_ENOYL_C50_ACYL_ACP[c] + 16 NADP[c] + 8 CO2[c] + 8 ACP[c]	(Rv2245 or Rv2246) and (Rv1483 or Rv1350 or Rv2002 or Rv0242c or Rv2766c) and (Rv0098 or Rv0130) and Rv1484	Rv0098 Rv0130 Rv0242c Rv1350 Rv1483 Rv1484 Rv2002 Rv2245 Rv2246 Rv2766c		Mycolic acid metabolism	0	0	1	0
R627	methoxy mycolic acid synthase 2/cyclopropane synthase, mmaA2/PcaA	CIS_DELTA_2_19,31_ENOYL_C50_ACYL_ACP[c] + 2 SAM[c] + 2 NADP[c] -> CYCLOPROPYL_MEROACYL_ACP[c] + 2 SAH[c] + 2 NADPH[c]	Rv0643c and Rv0503c	Rv0503c Rv0643c		Mycolic acid metabolism	0	0	1	0
R628	fas II Module (kasA/B, mabA/fabG1, fabA/fab2, inhA)	8 MALACP[c] + 16 NADPH[c] + CIS_DELTA_3_ENOYL_C22_ACYL_ACP[c] -> CIS_DELTA_19_ENOYL_C38_ACYL_ACP[c] + 16 NADP[c] + 8 CO2[c] + 8 ACP[c]	(Rv2245 or Rv2246) and (Rv1483 or Rv1350 or Rv2002 or Rv0242c or Rv2766c) and (Rv0098 or Rv0130) and Rv1484	Rv0098 Rv0130 Rv0242c Rv1350 Rv1483 Rv1484 Rv2002 Rv2245 Rv2246 Rv2766c		Mycolic acid metabolism	0	0	1	0
R629	fas IIB Module: kasA/B, mabA/fabG1, fabA/fab2, fabM	MALACP[c] + CIS_DELTA_19_ENOYL_C38_ACYL_ACP[c] + NADPH[c] -> NADP[c] + CO2[c] + CIS_DELTA_2_3,21_ENOYL_C40_ACYL_ACP[c] + ACP[c]	(Rv2245 or Rv2246) and (Rv1483 or Rv1350 or Rv2002 or Rv0242c or Rv2766c) and (Rv0098 or Rv0130) and (Rv1142c or Rv1141c)	Rv0098 Rv0130 Rv0242c Rv1141c Rv1142c Rv1350 Rv1483 Rv2002 Rv2245 Rv2246 Rv2766c		Mycolic acid metabolism	0	0	1	0
R630	fas II Module (kasA/B, mabA/fabG1, fabA/fab2, inhA)	8 MALACP[c] + 16 NADPH[c] + CIS_DELTA_2_3,21_ENOYL_C40_ACYL_ACP[c] -> CIS_DELTA_2_19,37_ENOYL_C56_ACYL_ACP[c] + 16 NADP[c] + 8 CO2[c] + 8 ACP[c]	(Rv2245 or Rv2246) and (Rv1483 or Rv1350 or Rv2002 or Rv0242c or Rv2766c) and (Rv0098 or Rv0130) and Rv1484	Rv0098 Rv0130 Rv0242c Rv1350 Rv1483 Rv1484 Rv2002 Rv2245 Rv2246 Rv2766c		Mycolic acid metabolism	0	0	1	0
R631	methoxymycolic acid synthase 4, mmaA4	CIS_DELTA_2_19,37_ENOYL_C56_ACYL_ACP[c] + SAM[c] -> CIS_DELTA_37_ENOYL_METHY_HYDROXY_C56_ACYL_ACP[c] + SAH[c]	Rv0642c	Rv0642c		Mycolic acid metabolism	0	0	1	0
R632	methoxymycolic acid synthase A3/methoxymycolic acid synthase A2, mmaA3/mmaA2	CIS_DELTA_37_ENOYL_METHY_HYDROXY_C56_ACYL_ACP[c] + 2 SAM[c] + 2 NADP[c] -> 2 SAH[c] + 2 NADPH[c] + CIS_METHOXY_MEROACYL_ACP[c]	Rv0643c and Rv0644c	Rv0643c Rv0644c		Mycolic acid metabolism	0	0	1	0
R633	methxymycolic acid synthase A1, mmaA1	CIS_DELTA_37_ENOYL_METHY_HYDROXY_C56_ACYL_ACP[c] + SAM[c] + 2 NADP[c] -> SAH[c] + CIS_KETO_MEROACYL_ACP[c] + 2 NADPH[c]	Rv0644c	Rv0644c		Mycolic acid metabolism	0	0	1	0
R634	cyclopropane mycolic synthase synthase A2, cmaA2 plus redox system	CIS_DELTA_37_ENOYL_METHY_HYDROXY_C56_ACYL_ACP[c] + SAM[c] + NADP[c] -> SAH[c] + CIS_DELTA_37_ENOYL_DIMETHY_HYDROXY_C56_ACYL_ACP[c] + NADPH[c]	Rv0645c	Rv0645c		Mycolic acid metabolism	0	0	1	0
R635	methxymycolic acid synthase A3/cyclopropane mycolic synthase synthase A2, mmaA3/cmaA2	2 SAM[c] + CIS_DELTA_37_ENOYL_DIMETHY_HYDROXY_C56_ACYL_ACP[c] + 2 NADP[c] -> 2 SAH[c] + 2 NADPH[c] + TRANS_METHOXY_MEROACYL_ACP[c]	Rv0643c and Rv0503c	Rv0503c Rv0643c		Mycolic acid metabolism	0	0	1	0
R636	cyclopropane fatty acyl-phospholipid synthase 2, cmaA2	SAM[c] + CIS_DELTA_37_ENOYL_DIMETHY_HYDROXY_C56_ACYL_ACP[c] + 2 NADP[c] -> SAH[c] + TRANS_KETO_MEROACYL_ACP[c] + 2 NADPH[c]	Rv0503c	Rv0503c		Mycolic acid metabolism	0	0	1	0
R637	acyl-AMP ligase, fadD32	0.8 CYCLOPROPYL_MEROACYL_ACP[c] + 0.05 CIS_KETO_MEROACYL_ACP[c] + ATP[c] + 0.05 TRANS_KETO_MEROACYL_ACP[c] + 0.05 TRANS_METHOXY_MEROACYL_ACP[c] + 0.05 CIS_METHOXY_MEROACYL_ACP[c] -> MEROACYL_AMP[c] + PI[c] + ACP[c]	Rv3801c	Rv3801c		Mycolic acid metabolism	0	0	1	0
R638	Claisen-type condensation by polyketide synthase, pks13	MEROACYL_AMP[c] + HEXACOSANOYL_COA_CO2[c] -> C78_3_OXY_MYCOLATE_ENZ[c] + COA[c] + CO2[c] + AMP[c]	Rv3800c	Rv3800c		Mycolic acid metabolism	0	0	1	0
R639	unidentified reductase	C78_3_OXY_MYCOLATE_ENZ[c] + NADPH[c] -> C78MYCOLATE_ENZ[c]				Mycolic acid metabolism	0	0	1	0
R640	mycoyltransferase I. activity not demonstrated	PPM[c] + C78MYCOLATE_ENZ[c] -> C78MYCOLATE_PP[c]	Rv3802c	Rv3802c		Mycolic acid metabolism	0	0	1	0
R641	mycoyltransferase II. activity not demonstrated	C78MYCOLATE_PP[c] + TRE6P[c] -> TREHALOSEMONOMYCOLATE_P[c] + PPM[c]	Rv1288 and Rv0519c and Rv0774c	Rv0519c Rv0774c Rv1288		Mycolic acid metabolism	0	0	1	0
R642	trehalosemonomycolatephosphate phosphatase. Possible candisdates are otsB1 and Rv3400.	TREHALOSEMONOMYCOLATE_P[c] -> TREHALOSEMONOMYCOLATE(CY)[c] + PI[c]	Rv3400 or Rv2006	Rv2006 Rv3400		Mycolic acid metabolism	0	0	1	0
R643	holo-MAS synthesis - artificial reaction	COA[c] -> MAS[c]				Lipid metabolism	0	0	1	0
R644	acyl-CoA-mas transacylase	MAS[c] + 0.25 DOCOSANOYL_ACP[c] + 0.25 OCTACOSANOYL_ACP[c] + 0.25 EICOSANOYL_ACP[c] + 0.25 TETRACOSANOYL_ACP[c] -> ACYL_MAS[c] + ACP[c]	Rv2941	Rv2941		Lipid metabolism	0	0	1	0
R645	Mycocerosic acid synthase, mas	ACYL_MAS[c] + 4 SMMALONYLCOA[c] + 8 NADPH[c] -> MYCOCEROSOYL_MAS[c] + 4 COA[c] + 8 NADP[c] + 4 CO2[c]	Rv2940c	Rv2940c		Lipid metabolism	0	0	1	0
R646		MAS[c] + HEXADECANOYL_COA[c] -> HEXADECANOYL_MAS[c] + COA[c]	Rv2940c	Rv2940c		Lipid metabolism	0	0	1	0
R647	polyketide synthase, pks2	6 SMMALONYLCOA[c] + HEXADECANOYL_MAS[c] + 12 NADPH[c] -> MAS[c] + PTHIOCERANOYL_COA[c] + 5 COA[c] + 12 NADP[c] + 6 CO2[c]	Rv3825c	Rv3825c		Lipid metabolism	0	0	1	0
R648	polyketide synthase, pks2	8 SMMALONYLCOA[c] + HEXADECANOYL_MAS[c] + 15 NADPH[c] -> MAS[c] + HYDROXYPHTHIOCERANOYL_COA[c] + 7 COA[c] + 15 NADP[c] + 8 CO2[c]	Rv3825c	Rv3825c		Lipid metabolism	0	0	1	0
R649	Mycocerosic acid synthase, mas	SMMALONYLCOA[c] + 2 NADPH[c] + HEXADECANOYL_ACP[c] -> TUBERCULOSTEROYL_ACP[c] + COA[c] + 2 NADP[c] + CO2[c]	Rv2940c	Rv2940c		Lipid metabolism	0	0	1	0
R650	chorismate pyruvate-lyase	CHOR[c] -> HBA[c] + PYR[c]	Rv2949c	Rv2949c		Membrane metabolism	0	0	1	0
R651	pthiocerol synthase ppsA - ppsE	2 SMMALONYLCOA[c] + ATP[c] + 3 MALCOA[c] + 5 NADPH[c] + DOCOSANOYL_COA[c] -> 5 NADP[c] + 5 CO2[c] + PPI[c] + AMP[c] + PHTHIODIOLONE_A[c]	Rv2931 and Rv2932 and Rv2933 and Rv2934 and Rv2935	Rv2931 Rv2932 Rv2933 Rv2934 Rv2935		Membrane metabolism	0	0	1	0
R652	phthiodiolone reductase	NADPH[c] + PHTHIODIOLONE_A[c] -> PTT[c] + NADP[c]	Rv2951c	Rv2951c		Membrane metabolism	0	0	1	0
R653	methyltransferase	PTT[c] + SAM[c] -> PTC[c] + SAH[c]	Rv2952	Rv2952		Membrane metabolism	0	0	1	0
R654	polyketide-associated protein, papA5	PTC[c] + 2 MYCOCEROSOYL_MAS[c] -> DIM_CYTO[c] + 2 MAS[c]	Rv2939	Rv2939		Membrane metabolism	0	0	1	0
R655	polyketide synthase, pks15/1, frameshift in H37Rv	ATP[c] + 8 MALCOA[c] + 16 NADPH[c] + HBA[c] -> PHPAA_COA[c] + 7 COA[c] + 9 CO2[c] + PPI[c] + AMP[c]	Rv2947c and Rv2946c	Rv2946c Rv2947c		Membrane metabolism	0	0	1	0
R656	phenolpthiocerol synthase ppsA - ppsE, fadD26, fadD28, pks7	PHPAA_COA[c] + 2 SMMALONYLCOA[c] + 3 MALCOA[c] -> 5 COA[c] + 5 CO2[c] + PHENOLPHTHIODIOLONE_A[c]	Rv2931 and Rv2932 and Rv2933 and Rv2934 and Rv2935 and Rv2930 and Rv2941 and Rv1661	Rv1661 Rv2930 Rv2931 Rv2932 Rv2933 Rv2934 Rv2935 Rv2941		Membrane metabolism	0	0	1	0
R657	phenolphthiodiolone reductase	NADPH[c] + PHENOLPHTHIODIOLONE_A[c] -> NADP[c] + PPTT[c]	Rv2951c	Rv2951c		Membrane metabolism	0	0	1	0
R658	methylase	SAM[c] + PPTT[c] -> SAH[c] + PPTC[c]	Rv2952	Rv2952		Membrane metabolism	0	0	1	0
R659	polyketide-associated protein, papA5	2 MYCOCEROSOYL_MAS[c] + PPTC[c] -> 2 MAS[c] + PHDIM_CYTO[c]	Rv2939	Rv2939		Membrane metabolism	0	0	1	0
R660	RND permease, mmpL7 AND drrABC transporter	PHDIM_CYTO[c] -> PHDIM[c]	Rv2942 and Rv2936 and Rv2937 and Rv2938	Rv2936 Rv2937 Rv2938 Rv2942		Membrane metabolism	0	0	1	0
R661	glycosyl transferase	DTDPRHAM[c] + PHDIM[c] -> PHDIMRHAM1[c] + DTDP[c]	Rv2962c	Rv2962c		Membrane metabolism	0	0	1	0
R662	glycosyl transferase	DTDPRHAM[c] + PHDIMRHAM1[c] -> DTDP[c] + PHDIMRHAM2[c]	Rv2958c	Rv2958c		Membrane metabolism	0	0	1	0
R663	methyltransferase	SAM[c] + PHDIMRHAM2[c] -> SAH[c] + MYCOSIDE_B[c]	Rv2959c	Rv2959c		Membrane metabolism	0	0	1	0
R672	mas-like gene, msl3	OCTADECANOYL_COA[c] + 3 RMMALONYLACP[c] + 6 NADPH[c] -> COA[c] + 6 NADP[c] + 3 CO2[c] + 2 ACP[c] + MYCOLIPANOIC_ACP[c]	Rv1180 and Rv1181	Rv1180 Rv1181		Membrane metabolism	0	0	1	0
R673	mas-like gene, msl4	OCTADECANOYL_COA[c] + 3 RMMALONYLACP[c] + 5 NADPH[c] -> MYCOLIPENOYL_ACP[c] + COA[c] + 5 NADP[c] + 3 CO2[c] + 2 ACP[c]	Rv1180 and Rv1182	Rv1180 Rv1182		Membrane metabolism	0	0	1	0
R674	mas-like gene, msl5	OCTADECANOYL_COA[c] + 3 RMMALONYLACP[c] + 4 NADPH[c] -> COA[c] + 4 NADP[c] + 3 CO2[c] + MYCOLIPDIENOYL_ACP[c] + 2 ACP[c]	Rv1180 and Rv1183	Rv1180 Rv1183		Membrane metabolism	0	0	1	0
R678	1-deoxy-D-xylulose-5-phosphate synthase	G3P[c] + PYR[c] -> DX5P[c] + CO2[c]	Rv3379c or Rv2682c	Rv2682c Rv3379c		Polyprenoids biosynthesis	0	0	1	0
R679	1-deoxy-D-xylulose-5-phosphate reductoisomerase	DX5P[c] + NADPH[c] -> MDE4P[c] + NADP[c]	Rv2870c	Rv2870c		Polyprenoids biosynthesis	0	0	1	0
R680	2-C-methyl-D-erythritol 4-phosphate cytidylyltransferase	CTP[c] + MDE4P[c] -> PPI[c] + CDPMDE[c]	Rv3582c	Rv3582c		Polyprenoids biosynthesis	0	0	1	0
R681	4-(cytidine 5'-diphospho)-2-C-methyl-D-erythritol kinase	ATP[c] + CDPMDE[c] -> 2PCDPMDE[c] + ADP[c]	Rv1011	Rv1011		Polyprenoids biosynthesis	0	0	1	0
R682	2-C-methyl-D-erythritol 2,4-cyclodiphosphate synthase	2PCDPMDE[c] -> MDECPP[c] + CMP[c]	Rv3581c	Rv3581c		Polyprenoids biosynthesis	0	0	1	0
R683	4-hydroxy-3-methylbut-2-en-1-yl diphosphate synthase	MDECPP[c] + NADH[c] -> HMB4PP[c] + NAD[c]	Rv2868c	Rv2868c		Polyprenoids biosynthesis	0	0	1	0
R684	Probable LYTB-Related protein lytB1 & lytB2	HMB4PP[c] + NADH[c] -> NAD[c] + IPP[c]	Rv3382c or Rv1110	Rv1110 Rv3382c		Polyprenoids biosynthesis	0	0	1	0
R685	isopentenyl-diphosphate D-isomerase	IPP[c] <=> DMPP[c]	Rv1745c	Rv1745c		Polyprenoids biosynthesis	1	-1	1	0
R686	dimethylallyltranstransferase	DMPP[c] + IPP[c] -> GPP[c] + PPI[c]	Rv3398c or Rv3383c or Rv2173	Rv2173 Rv3383c Rv3398c		Polyprenoids biosynthesis	0	0	1	0
R687	FPP synthase	GPP[c] + IPP[c] -> PPI[c] + FPP[c]	Rv1086	Rv1086		Polyprenoids biosynthesis	0	0	1	0
R688	farnesyltranstransferase	IPP[c] + FPP[c] -> GGPP[c] + PPI[c]	Rv3398c	Rv3398c		Polyprenoids biosynthesis	0	0	1	0
R689	dimethylallyltranstransferase	GGPP[c] + IPP[c] -> PPPP[c] + PPI[c]	Rv3398c	Rv3398c		Polyprenoids biosynthesis	0	0	1	0
R690	trans-pentaprenyltranstransferase	PPPP[c] + IPP[c] -> HPPP[c] + PPI[c]				Polyprenoids biosynthesis	0	0	1	0
R691	trans-hexaprenyltranstransferase	HPPP[c] + IPP[c] -> HEPPP[c] + PPI[c]	Rv0562	Rv0562		Polyprenoids biosynthesis	0	0	1	0
R692	trans-hexaprenyltranstransferase	HEPPP[c] + IPP[c] -> OPP[c] + PPI[c]				Polyprenoids biosynthesis	0	0	1	0
R693	trans-octaprenyltranstransferase	OPP[c] + IPP[c] -> NPP[c] + PPI[c]				Polyprenoids biosynthesis	0	0	1	0
R694	Decaprenyl diphosphate synthase	7 IPP[c] + FPP[c] -> DPP[c]	Rv2361c	Rv2361c		Polyprenoids biosynthesis	0	0	1	0
R695	phosphoribose:decaprenyl ribosyltransferase	PRPP[c] + DPP[c] -> DPPPR[c] + PPI[c]	Rv3806c	Rv3806c		Membrane metabolism	0	0	1	0
R696	decaprenylphosphoryl-5-phosphoribose phosphatase	DPPPR[c] -> DPPR[c] + PI[c]				Membrane metabolism	0	0	1	0
R697	decaprenylphosphoryl-beta-D-ribose epimerase	DPPR[c] -> ARAFDPP[c]	Rv3790 and Rv3791	Rv3790 Rv3791		Membrane metabolism	0	0	1	0
R698	alanine racemase	ALA[c] <=> DALA[c]	Rv3423c	Rv3423c		Membrane metabolism	1	-1	1	0
R699	D-alanine-D-alanine ligase	2 DALA[c] + ATP[c] -> PI[c] + ALAALA[c] + ADP[c]	Rv2981c	Rv2981c		Membrane metabolism	0	0	1	0
R700	Unidentified transferase	DPP[c] + UDPNAG[c] -> NAGDPP[c] + UMP[c]				Membrane metabolism	0	0	1	0
R701	Rhamnosyl transferase wbbL, wbbL2	NAGDPP[c] + DTDPRHAM[c] -> RHAMNAGDPP[c] + DTDP[c]	Rv3265c or Rv1525	Rv1525 Rv3265c		Membrane metabolism	0	0	1	0
R702	bifunctional UDP-galactofuranosyl transferase glfT	RHAMNAGDPP[c] + 30 UDPGALF[c] <=> 30 UDP[c] + GALACTANDPP[c]	Rv3808c	Rv3808c		Membrane metabolism	1	-1	1	0
R705	arabinosyl transferases aftA	GALACTANDPP[c] + ARAFDPP[c] <=> DPP[c] + ARA[1]GALACTANDPP[c]	Rv3792	Rv3792		Membrane metabolism	1	-1	1	0
R706	arabinosyl transferases embA and embB	ARA[1]GALACTANDPP[c] + 70 ARAFDPP[c] <=> 70 DPP[c] + ARABINOGALACTANDPP[c]	Rv3794 or Rv3795	Rv3794 Rv3795		Membrane metabolism	1	-1	1	0
R707	alpha-D-glucose-1-phosphate thymidylyl-transferase rmlA	DTTP[c] + G1P[c] -> DTDPGLC[c] + PPI[c]	Rv0334	Rv0334		Membrane metabolism	0	0	1	0
R708	dTDP-glucose-4,6-dehydratase rmlB/rmlB2/rmlB3/epiB	DTDPGLC[c] <=> DTDP4DH6DGLC[c]	Rv3464 or Rv3634c or Rv3468c or Rv3784	Rv3464 Rv3468c Rv3634c Rv3784		Membrane metabolism	1	-1	1	0
R709	dTDP-4-dehydrorhamnose 3,5-epimerase rmlC	DTDP4DH6DGLC[c] -> DTDP4DH6DMAN[c]	Rv3465	Rv3465		Membrane metabolism	0	0	1	0
R710	WhiB-like regulatory protein rmlD	DTDP4DH6DMAN[c] + NADPH[c] -> DTDPRHAM[c] + NADP[c]	Rv3260c	Rv3260c		Membrane metabolism	0	0	1	0
R711	UDP-galactopyranose mutase glf	UDPGAL[c] -> UDPGALF[c]	Rv3809c	Rv3809c		Membrane metabolism	0	0	1	0
R712	glutamine-fructose-6-phosphate transaminase	GLN[c] + F6P[c] <=> GLU[c] + GA6P[c]	Rv3436c	Rv3436c		Membrane metabolism	1	-1	1	0
R713	glutamate racemase, murI	GLU[c] -> DGLU[c]	Rv1338	Rv1338		Membrane metabolism	0	0	1	0
R714	glucosamine-6-phosphate deaminase	GA6P[c] <=> NH3[c] + F6P[c]				Membrane metabolism	1	-1	1	0
R715	phosphoglucomutase	GA1P[c] <=> GA6P[c]	Rv3068c	Rv3068c		Membrane metabolism	1	-1	1	0
R716	glucosamine-1-phosphate N-acetyltransferase	ACCOA[c] + GA1P[c] <=> NAGA1P[c] + COA[c]				Membrane metabolism	1	-1	1	0
R717	UDP-N-acetylglucosamine-pyrophosphorylase	NAGA1P[c] + UTP[c] -> UDPNAG[c] + PPI[c]	Rv1018c	Rv1018c		Membrane metabolism	0	0	1	0
R718	UDP-N-acetylglucosamine enolpyruvoyl transferase : murA	UDPNAG[c] + PEP[c] <=> UDPNAGPEE[c]	Rv1315	Rv1315		Membrane metabolism	1	-1	1	0
R719	UDP-N-acetylenolpyruvoylglucosamine reductase	UDPNAGPEE[c] + NADPH[c] -> UDPNAM[c] + NADP[c]	Rv0482	Rv0482		Membrane metabolism	0	0	1	0
R722	UDP-N-acetylmuramic acid hydroxylase, namH	UDPNAM[c] + NADPH[c] -> UDPNGM[c] + NADP[c]	Rv3818	Rv3818		Membrane metabolism	0	0	1	0
R723	UDP-N-acetylmuramate-alanine ligase	ALA[c] + ATP[c] + 0.3 UDPNAM[c] + 0.7 UDPNGM[c] <=> UDP[NAM_COLON_NGM]ALA[c] + PI[c] + ADP[c]	Rv2152c	Rv2152c		Membrane metabolism	1	-1	1	0
R724	UDP-N-acetylmuramoylalanine D-glutamate ligase, murD	ATP[c] + UDP[NAM_COLON_NGM]ALA[c] + DGLU[c] -> PI[c] + ADP[c] + UDP[NAM_COLON_NGM]ALAGLU[c]	Rv2155c	Rv2155c		Membrane metabolism	0	0	1	0
R725	UDP-N-acetylmuramoylalanyl-D-glutamate-2,6-diaminopimelate ligase	MDAPIM[c] + ATP[c] + UDP[NAM_COLON_NGM]ALAGLU[c] -> UDP[NAM_COLON_NGM]AGMDAPIM[c] + PI[c] + ADP[c]	Rv2158c	Rv2158c		Membrane metabolism	0	0	1	0
R726	UDP-N-acetylmuramoylalanyl-D-glutamate-2,6-diaminopimelate-D-alanyl-D-alanyl ligase	ATP[c] + UDP[NAM_COLON_NGM]AGMDAPIM[c] + ALAALA[c] -> PI[c] + UDP[NAM_COLON_NGM]AGMDAPIMAA[c] + ADP[c]	Rv2157c	Rv2157c		Membrane metabolism	0	0	1	0
R727	Probable phospho-N-acetylmuramoyl-pentappeptidetransferase MurX (Lipid 1 formation)	DPP[c] + UDP[NAM_COLON_NGM]AGMDAPIMAA[c] <=> LIPID1[c] + UMP[c]	Rv2156c	Rv2156c		Membrane metabolism	1	-1	1	0
R728	UDP-N-acetylglucosamine-N-acetylmuramyl(pentapeptide) phosphoryl-undecaprenyl-N-acetylglucoasmine transferase (Lipid 2 formation)	UDPNAG[c] + LIPID1[c] -> UDP[c] + LIPID2[c]	Rv2153c	Rv2153c		Membrane metabolism	0	0	1	0
R729		NH3[c] + ATP[c] + LIPID2[c] -> PI[c] + ADP[c] + LIPID2_AMIDATED[c]				Membrane metabolism	0	0	1	0
R730		LIPID2_AMIDATED[c] -> PEPTIDOGLYCAN[c] + DPP[c]				Membrane metabolism	0	0	1	0
R731	unidentified enzymes(s)	30 PEPTIDOGLYCAN[c] + ARABINOGALACTANDPP[c] -> DPP[c] + ARABINOGALACTAN_PEPTIDOGLYCAN[c]				Membrane metabolism	0	0	1	0
PROT		0.832 VAL[c] + 0.283 GLN[c] + 0.958 GLY[c] + 0.429 GLU[c] + 1.324 ALA[c] + 0.208 HIS[c] + 0.56 PRO[c] + 0.187 TYR[c] + 40.74 ATP[c] + 0.537 ASP[c] + 0.541 SER[c] + 0.213 ASN[c] + 0.094 CYS[c] + 0.556 THR[c] + 0.26 PHE[c] + 0.696 ARG[c] + 0.389 ILE[c] + 0.192 LYS[c] + 0.132 TRP[c] + 0.173 MET[c] + 0.899 LEU[c] -> PROTEIN[c]				Macromolecule biosynthesis	0	0	1	0
RNA		0.708 CTP[c] + 1.98 ATP[c] + 1.13 GTP[c] + 0.641 UTP[c] -> 1.25 PI[c] + RNA[c] + 3.21 PPI[c] + 1.25 ADP[c]				Macromolecule biosynthesis	0	0	1	0
DNA		0.557 DTTP[c] + 0.557 DATP[c] + 4.44 ATP[c] + 1.061 DGTP[c] + 1.061 DCTP[c] -> DNA[c] + 4.44 PI[c] + 3.24 PPI[c] + 4.44 ADP[c]				Macromolecule biosynthesis	0	0	1	0
SM_MOL	NOTE: It has been estimated that 7 to 64 ?g of Fe/g of mycobacterial cell mass is required to support growth	0.01 SPRMD[c] + 0.163 MAS[c] + 0.146 MK[c] + 0.274 FMN[c] + 0.001 FERO[c] + 0.001 FERI[c] + 0.012 LIPO[c] + 0.01 MTR1P[c] + 0.163 COA[c] + 0.168 NADP[c] + 0.159 FAD[c] + 0.188 NAD[c] + 0.01 HEME_FE3[c] + 0.01 HEME_FE2[c] + 0.012 MBT_HOLO[c] + 0.012 ACP[c] + 0.001 FE2[c] + 0.001 FE3[c] -> SMALLMOLECULES[c]				Macromolecule biosynthesis	0	0	1	0
PE	phosphatidylserine decarboxylase	1.23 PS[c] -> PE[c] + 1.23 CO2[c]	Rv0437c	Rv0437c		Membrane metabolism	0	0	1	0
TAG		0.11 EICOSANOYL_COA[c] + 0.11 OCTADECANOYL_COA[c] + 0.11 TETRACOSANOYL_COA[c] + 0.11 NONADECANOYL_COA[c] + 0.11 9_OCTADECENOYL_COA[c] + 0.22 HEXADECANOYL_COA[c] + 0.11 9_HEXADECENOYL_COA[c] + 0.11 HEXACOSANOYL_COA[c] + 0.11 PENTADECANOYL_COA[c] + 1.16 DAG[c] -> TAGbio[c] + 1.1 PI[c] + 1.1 COA[c]	Rv3130c	Rv3130c		Acylglycerol metabolism	0	0	1	0
PIMS	artificial reaction	0.082 AC2PIM2[c] + 0.082 AC2PIM1[c] + 0.082 AC3PIM5[c] + 0.082 AC4PIM7[c] + 0.082 AC4PIM6[c] -> PIMS[c]				Membrane metabolism	0	0	1	0
LAM	arabinosyl transferases embC	0.064 LM[c] + 4.5 ARAFDPP[c] -> LAM[c] + 4.5 DPP[c]	Rv3793	Rv3793		Macromolecule biosynthesis	0	0	1	0
MAPC	mycoyltransferase Antigen-85 complex (FbpA, FbpB, FbpC)	0.238 TREHALOSEMONOMYCOLATE[c] + 0.008 ARABINOGALACTAN_PEPTIDOGLYCAN[c] -> MAPC[c] + 0.238 TRE[c]	Rv3804c and Rv1886c and Rv0129c	Rv0129c Rv1886c Rv3804c		Mycolic acid metabolism	0	0	1	0
P_L_GLX	P-L-GLX	3.4 GLN[c] + 3.4 GLU[c] -> P_L_GLX[c]	Rv2220	Rv2220		Mycolic acid metabolism	0	0	1	0
CL	cardiolipin synthase	0.647 PG[c] + 0.647 CDPDG[c] -> 0.647 CMP[c] + CL[c]	Rv1822	Rv1822		Membrane metabolism	0	0	1	0
LM	alpha-mannosyltransferase	0.2 AC3PIM2[c] + 3.6 PPM[c] -> 3.6 DPP[c] + LM[c]				Membrane metabolism	0	0	1	0
TDM	mycoyltransferase Antigen-85 complex (FbpA, FbpB, FbpC)	0.522 TREHALOSEMONOMYCOLATE(CY)[c] -> 0.522 TRE[c] + TREHALOSEDIMYCOLATE[c]	Rv3804c and Rv1886c and Rv0129c	Rv0129c Rv1886c Rv3804c		Mycolic acid metabolism	0	0	1	0
TMM	ABC transporters	0.48 TREHALOSEMONOMYCOLATE(CY)[c] + 0.48 ATP[c] -> 0.48 PI[c] + TREHALOSEMONOMYCOLATE[c] + 0.48 ADP[c]	(Rv1273c and Rv1272c) or (Rv1348 and Rv1349) or Rv0194 or Rv1819c or Rv1747 or (Rv1687c and Rv1686c)	Rv0194 Rv1272c Rv1273c Rv1348 Rv1349 Rv1686c Rv1687c Rv1747 Rv1819c		Mycolic acid metabolism	0	0	1	0
DAT	unidentified acyl transferase	1.38 MYCOLIPENOYL_ACP[c] + 0.69 TRE6P[c] -> DIACYLTREHALOSE[c] + 1.38 ACP[c]	Rv1182	Rv1182		Acylglycerol metabolism	0	0	1	0
PAT	unidentified acyl transferase	0.668 MYCOLIPENOYL_ACP[c] + 0.668 MYCOLIPDIENOYL_ACP[c] + 0.334 TRE6P[c] + 0.334 MYCOLIPANOIC_ACP[c] -> POLYACYLTREHALOSE[c] + 1.67 ACP[c]				Acylglycerol metabolism	0	0	1	0
MPD	MPD	1.01 GDPMAN[c] + 1.01 PHOSPHO_PENTA_METHYL_TRICONTANOYL_COA[c] -> 1.01 COA[c] + MPD[c] + 1.01 GDP[c]				Mycolic acid metabolism	0	0	1	0
DIM	RND permease, mmpL7 AND drrABC transporter	0.436 DIM_CYTO[c] -> DIM[c]	Rv2942 and Rv2936 and Rv2937 and Rv2938	Rv2936 Rv2937 Rv2938 Rv2942		Membrane metabolism	0	0	1	0
PGL	glycosyltransferase	0.778 SAM[c] + 0.259 MYCOSIDE_B[c] + 0.259 GDPFUC[c] + 0.259 DTDP[c] -> 0.778 SAH[c] + PGL_TB[c]	Rv2957	Rv2957		Membrane metabolism	0	0	1	0
GLUCAN		5.5 GLC[c] -> GLUCAN[c]				Membrane metabolism	0	0	1	0
BIOMASSe		0.186 LAM[c] + 0.05 SMALLMOLECULES[c] + 0.016 TAGbio[c] + 47 ATP[c] + 0.022 DNA[c] + 0.214 PROTEIN[c] + 0.006 PE[c] + 0.036 RNA[c] + 0.208 MAPC[c] + 0.035 P_L_GLX[c] + 0.04 PIMS[c] -> 47 PI[c] + 47 ADP[c]				Biomass synthesis	0	0	1	0
R923	mycobactin-mediated iron uptake	FE3[e] + ATP[c] + 0.001 MBTWALL[c] + 0.001 MBTSEC[c] -> PI[c] + FE3[c] + ADP[c]				Transport	0	0	1	0
R800	ammonia transport via diffusion	NH3[e] <=> NH3[c]				Transport	1	-1	1	0
R801	nitrate transporter, narK2	H[c] + NO3[e] <=> NO3[c]	Rv1737c	Rv1737c		Transport	1	-1	1	0
R802	nitrate transporter, narK2	H[c] + NO2[e] <=> NO2[c]	Rv1737c	Rv1737c		Transport	1	-1	1	0
R803	passive diffucion of nitrite out of the cell	NO2[e] <=> NO2[c]				Transport	1	-1	1	0
R804	oxygen transport via diffusion	O2[e] <=> O2[c]				Transport	1	-1	1	0
R805	CO2 transport via diffusion	CO2[e] <=> CO2[c]				Transport	1	-1	1	0
R806	formate transport via diffusion	FOR[e] <=> FOR[c]				Transport	1	-1	1	0
R807	glycolate transport via diffusion	GLYCOLATE[e] <=> GLYCOLATE[c]				Transport	1	-1	1	0
R808	acetate transport via diffusion	AC[e] <=> AC[c]				Transport	1	-1	1	0
R809	acetaldehyde transport via facilitated diffusion	ACAL[e] <=> ACAL[c]				Transport	1	-1	1	0
R810	anthranilate transport via facilitated diffusion	AN[e] <=> AN[c]				Transport	1	-1	1	0
R811	citrulline transport via facilitated diffusion	CITR[e] <=> CITR[c]				Transport	1	-1	1	0
R812	glycerol transport via channel/putative glycerol uptake facilitator protein	GL[e] -> GL[c]				Transport	0	0	1	0
R814	guanine transport via facilitated diffusion	GN[e] <=> GN[c]				Transport	1	-1	1	0
R815	hypoxanthine transport via facilitated diffusion	HYXN[e] <=> HYXN[c]				Transport	1	-1	1	0
R816	nicotinic acid transport via facilitated diffusion	NAC[e] <=> NAC[c]				Transport	1	-1	1	0
R817	glyceraldehyde transport via facilitated diffusion	T3[e] <=> T3[c]				Transport	1	-1	1	0
R818	urea transport via facilitated diffusion	UREA[e] <=> UREA[c]				Transport	1	-1	1	0
R819	xanthine transport via facilitated diffusion	XAN[e] <=> XAN[c]				Transport	1	-1	1	0
R820	L-alanine transport via ABC system	ATP[c] + ALA[e] -> ALA[c] + ADP[c]				Transport	0	0	1	0
R821	L-arginine transport via ABC system	ATP[c] + ARG[e] -> PI[c] + ARG[c] + ADP[c]				Transport	0	0	1	0
R822	L-asparagine transport via ABC system/putative L-asparagine permease	ATP[c] + ASN[e] -> ASN[c] + PI[c] + ADP[c]				Transport	0	0	1	0
R823	L-aspartate transport via ABC system	ASP[e] + ATP[c] -> ASP[c] + PI[c] + ADP[c]	Rv2127	Rv2127		Transport	0	0	1	0
R824	Sucrose transport via ABC system/putative cellobiose transport permease	ATP[c] + SUC[e] -> PI[c] + SUC[c] + ADP[c]				Transport	0	0	1	0
R825	cellobiose transport via ABC system/putative cellobiose transport permease	ATP[c] + CELB[e] -> CELB[c] + PI[c] + ADP[c]				Transport	0	0	1	0
R826	L-cysteine transport via ABC system	ATP[c] + CYS[e] -> CYS[c] + PI[c] + ADP[c]	Rv2834c	Rv2834c		Transport	0	0	1	0
R827	2,6-diaminopimelic acid transport via ABC system	ATP[c] + DAPIM[e] -> DAPIM[c] + PI[c] + ADP[c]				Transport	0	0	1	0
R828	D-glutamate transport via ABC system	ATP[c] + DGLU[e] -> PI[c] + DGLU[c] + ADP[c]				Transport	0	0	1	0
R829	L-glutamine binding (glnH) and transport via ABC system (glnQ)	ATP[c] + GLN[e] -> GLN[c] + PI[c] + ADP[c]	Rv0411c and Rv2565	Rv0411c Rv2565		Transport	0	0	1	0
R830	glutamate transport via ABC system	ATP[c] + GLU[e] -> GLU[c] + PI[c] + ADP[c]				Transport	0	0	1	0
R831	L-histidine transport via ABC system	ATP[c] + HIS[e] -> HIS[c] + PI[c] + ADP[c]	Rv0411c	Rv0411c		Transport	0	0	1	0
R832	L-isoleucine transport via ABC system	ATP[c] + ILE[e] -> PI[c] + ILE[c] + ADP[c]				Transport	0	0	1	0
R833	L-leucine transport via ABC system	ATP[c] + LEU[e] -> PI[c] + ADP[c] + LEU[c]				Transport	0	0	1	0
R834	L-lysine transport via ABC system	ATP[c] + LYS[e] -> PI[c] + LYS[c] + ADP[c]				Transport	0	0	1	0
R835	L-methionine transport via ABC system	ATP[c] + MET[e] -> PI[c] + ADP[c] + MET[c]				Transport	0	0	1	0
R836	maltose transport via ABC system	ATP[c] + MLT[e] -> MLT[c] + PI[c] + ADP[c]				Transport	0	0	1	0
R837	ornithine transport via ABC system	ATP[c] + ORN[e] -> ORN[c] + PI[c] + ADP[c]	Rv2833c and Rv2835c and Rv2834c and Rv2832c	Rv2832c Rv2833c Rv2834c Rv2835c		Transport	0	0	1	0
R838	phosphate transport via ABC system, pstS1, pstA-2, pstC1, pstB	ATP[c] + PI[e] -> 2 PI[c] + ADP[c]	(Rv0934 and Rv0936 and Rv0935 and Rv0933) or (Rv0932c and Rv0930 and Rv0929 and Rv0933) or (Rv0928 and Rv0930 and Rv0928 and Rv0933)	Rv0928 Rv0929 Rv0930 Rv0932c Rv0933 Rv0934 Rv0935 Rv0936		Transport	0	0	1	0
R839	L-proline transport via ABC system	ATP[c] + PRO[e] -> PRO[c] + PI[c] + ADP[c]	Rv0934 and Rv0935 and Rv0936 and Rv0933	Rv0933 Rv0934 Rv0935 Rv0936		Transport	0	0	1	0
R840	D-ribose transport via ABC system	ATP[c] + RIB[e] -> RIB[c] + PI[c] + ADP[c]				Transport	0	0	1	0
R841	sulfate transport via ABC system cysTWA and sulfate-binding lipoprotein, subI	ATP[c] + SLF[e] -> SLF[c] + PI[c] + ADP[c]	Rv2397c and Rv2398c and Rv2399c and Rv2400c	Rv2397c Rv2398c Rv2399c Rv2400c		Transport	0	0	1	0
R842	L-threonine transport via ABC system	ATP[c] + THR[e] -> THR[c] + PI[c] + ADP[c]				Transport	0	0	1	0
R843	L-valine transport via ABC system	VAL[e] + ATP[c] -> VAL[c] + PI[c] + ADP[c]				Transport	0	0	1	0
R844	acetate transport via proton symport	H[c] + AC[e] -> AC[c]				Transport	0	0	1	0
R845	adenine transport via proton symport	H[c] + AD[e] -> AD[c]				Transport	0	0	1	0
R847	2-oxoglutarate transport via proton symport	H[c] + AKG[e] -> AKG[c]				Transport	0	0	1	0
R848	L-aspartate transport in via proton symport	ASP[e] + H[c] -> ASP[c]				Transport	0	0	1	0
R849	L-aspartate transport via proton symport (2 H)	ASP[e] + 2 H[c] -> ASP[c]				Transport	0	0	1	0
R850	L-asparate transport via proton symport (3 H)	ASP[e] + 3 H[c] -> ASP[c]				Transport	0	0	1	0
R851	citrate transport via protone symport	3 H[c] + CIT[e] -> CIT[c]				Transport	0	0	1	0
R852	deoxyadenosine transport via proton symport	H[c] + DA[e] -> DA[c]				Transport	0	0	1	0
R853	D-alanine transport via proton symport	H[c] + DALA[e] -> DALA[c]				Transport	0	0	1	0
R854	deoxycytidine transport via proton symport	H[c] + DC[e] -> DC[c]				Transport	0	0	1	0
R855	deoxyinosine transport via proton symport	H[c] + DIN[e] -> DIN[c]				Transport	0	0	1	0
R856	thymidine transport via proton symport	H[c] + DT[e] -> DT[c]				Transport	0	0	1	0
R857	deoxyuridine transport via proton symport	H[c] + DU[e] -> DU[c]				Transport	0	0	1	0
R858	ethanol transport via proton symport	H[c] + ETH[e] -> ETH[c]				Transport	0	0	1	0
R859	fumarate transport via proton symport (2 H)	2 H[c] + FUM[e] -> FUM[c]				Transport	0	0	1	0
R860	fumarate transport via proton symport (3 H)	3 H[c] + FUM[e] -> FUM[c]				Transport	0	0	1	0
R861	4-aminobutyrate transport via proton symport	H[c] + GABA[e] -> GABA[c]				Transport	0	0	1	0
R862	D-galactose transport in via proton symport	H[c] + GLAC[e] -> GLAC[c]				Transport	0	0	1	0
R863	D-glucose uptake via proton symport	H[c] + GLC[e] -> GLC[c]				Transport	0	0	1	0
R864	L-glutamate efflux via proton symport	H[c] + GLU[e] -> GLU[c]				Transport	0	0	1	0
R865	D-gluconate transport via proton symport/putative gluconate permease	H[c] + GLUC[e] -> GLUC[c]				Transport	0	0	1	0
R866	glycine transport via proton symport	GLY[e] + H[c] -> GLY[c]				Transport	0	0	1	0
R867	guanosine transport via proton symport	H[c] + GSN[e] -> GSN[c]				Transport	0	0	1	0
R868	L-histidine transport via proton symport	H[c] + HIS[e] -> HIS[c]				Transport	0	0	1	0
R869	L-histidine transport via proton symport	HIS[c] -> H[c] + HIS[e]				Transport	0	0	1	0
R870	L-isoleucine transport via proton symport	ILE[e] + H[c] -> ILE[c]				Transport	0	0	1	0
R871	L-isoleucine transport via proton symport	ILE[c] -> ILE[e] + H[c]				Transport	0	0	1	0
R872	inosine transport via proton symport	H[c] + INS[e] -> INS[c]				Transport	0	0	1	0
R873	D-lactate transport via proton symport	H[c] + LAC[e] -> LAC[c]				Transport	0	0	1	0
R874	L-leucine transport via proton symport	H[c] + LEU[e] -> LEU[c]				Transport	0	0	1	0
R875	L-leucine transport via proton symport	LEU[c] -> H[c] + LEU[e]				Transport	0	0	1	0
R876	L-lactate transport via proton symport/putative L-lactate permease	H[c] + LLAC[e] -> LLAC[c]				Transport	0	0	1	0
R877	L-lysine reversible transport via proton symport	H[c] + LYS[e] -> LYS[c]				Transport	0	0	1	0
R878	L-lysine reversible transport via proton symport	LYS[c] -> H[c] + LYS[e]				Transport	0	0	1	0
R879	malate transport via proton symport (2 H)	2 H[c] + MAL[e] -> MAL[c]				Transport	0	0	1	0
R880	malate transport via proton symport (3 H)	3 H[c] + MAL[e] -> MAL[c]				Transport	0	0	1	0
R881	L-phenylalanine transport via proton symport	PHE[e] + H[c] -> PHE[c]				Transport	0	0	1	0
R882	phosphate reversible transport via symport/ phosphate transport protein	H[c] + PI[e] -> PI[c]				Transport	0	0	1	0
R883	L-proline transport via proton symport	H[c] + PRO[e] -> PRO[c]	Rv2281	Rv2281		Transport	0	0	1	0
R884	L-proline transport via proton symport	PRO[c] -> H[c] + PRO[e]				Transport	0	0	1	0
R885	pyruvate transport via proton symport	H[c] + PYR[e] -> PYR[c]				Transport	0	0	1	0
R886	L-serine transport via proton symport	H[c] + SER[e] -> SER[c]				Transport	0	0	1	0
R887	L-serine transport via proton symport	SER[c] -> H[c] + SER[e]				Transport	0	0	1	0
R888	succinate transport via proton symport (2 H)	2 H[c] + SUCC[e] -> SUCC[c]				Transport	0	0	1	0
R889	succinate transport via proton symport (3 H)	3 H[c] + SUCC[e] -> SUCC[c]				Transport	0	0	1	0
R890	succinate efflux via proton symport	SUCC[c] -> H[c] + SUCC[e]				Transport	0	0	1	0
R891	L-threonine transport via proton symport	H[c] + THR[e] -> THR[c]				Transport	0	0	1	0
R892	L-threonine transport via proton symport	THR[c] -> H[c] + THR[e]				Transport	0	0	1	0
R893	L-tryptophan transport via proton symport	H[c] + TRP[e] -> TRP[c]				Transport	0	0	1	0
R894	L-tyrosine transport via proton symport	H[c] + TYR[e] -> TYR[c]				Transport	0	0	1	0
R895	uracil transport via proton symport	H[c] + URA[e] -> URA[c]				Transport	0	0	1	0
R896	uridine transport via proton symport	H[c] + URI[e] -> URI[c]				Transport	0	0	1	0
R897	L-valine transport via proton symport	VAL[e] + H[c] -> VAL[c]				Transport	0	0	1	0
R898	L-valine transport via proton symport	VAL[c] -> VAL[e] + H[c]				Transport	0	0	1	0
R899	fructose transport via PEP:PTS	PEP[c] + FRU[e] -> F6P[c] + PYR[c]				Transport	0	0	1	0
R900	fructose transport via PEP:PTS	PEP[c] + FRU[e] -> F1P[c] + PYR[c]				Transport	0	0	1	0
R901	D-mannose transport via PEP:PTS	PEP[c] + MAN[e] -> MAN6P[c] + PYR[c]				Transport	0	0	1	0
R902	trehalose transport via PEP:PTS	PEP[c] + TRE[e] -> PYR[c] + TRE6P[c]				Transport	0	0	1	0
R903	lysine/cadaverine antiporter	CADA[c] + H[c] + LYS[e] -> LYS[c] + CADA[e]				Transport	0	0	1	0
R904	citrate transport via succinate antiport	SUCC[c] + CIT[e] -> CIT[c] + SUCC[e]				Transport	0	0	1	0
R905	succinate/fumarate antiporter	SUCC[c] + FUM[e] -> FUM[c] + SUCC[e]				Transport	0	0	1	0
R906	glycerol-3-phosphate/phosphate antiporter	PI[c] + GL3P[e] -> GL3P[c] + PI[e]				Transport	0	0	1	0
R907	fatty acid transport protein (FATP)	PROPANOATE[e] -> PROPANOATE[c]				Transport	0	0	1	0
R908	fatty acid transport protein (FATP)	HEXANOATE[e] -> HEXANOATE[c]				Transport	0	0	1	0
R909	fatty acid transport protein (FATP)	HEXACOSANOATE[e] -> HEXACOSANOATE[c]				Transport	0	0	1	0
R910	fatty acid transport protein (FATP)	TETRACOSANOATE[e] -> TETRACOSANOATE[c]				Transport	0	0	1	0
R911	fatty acid transport protein (FATP)	TETRADECANOATE[e] -> TETRADECANOATE[c]				Transport	0	0	1	0
R912	fatty acid transport protein (FATP)	EICOSANOATE[e] -> EICOSANOATE[c]				Transport	0	0	1	0
R913	fatty acid transport protein (FATP)	PENTADECANOATE[e] -> PENTADECANOATE[c]				Transport	0	0	1	0
R914	fatty acid transport protein (FATP)	HEPTADECANOATE[e] -> HEPTADECANOATE[c]				Transport	0	0	1	0
R915	fatty acid transport protein (FATP)	NONADECANOATE[e] -> NONADECANOATE[c]				Transport	0	0	1	0
R916	fatty acid transport protein (FATP)	HEXADECANOATE[e] -> HEXADECANOATE[c]				Transport	0	0	1	0
R917	fatty acid transport protein (FATP)	9_HEXADECENOATE[e] -> 9_HEXADECENOATE[c]				Transport	0	0	1	0
R918	fatty acid transport protein (FATP)	9_OCTADECENOATE[e] -> 9_OCTADECENOATE[c]				Transport	0	0	1	0
R920	fatty acid transport protein (FATP)	DODECANOATE[e] -> DODECANOATE[c]				Transport	0	0	1	0
R921	TAG transporter	TAGcat[e] -> TAGcat[c]				Transport	0	0	1	0
R922	host lipid transport	PHOSPHATIDYLCHOLINE[e] -> PHOSPHATIDYLCHOLINE[c]				Transport	0	0	1	0
R924	iron uptake via citrate	FE3[e] + CIT[e] -> FE3[c] + CIT[c]				Transport	0	0	1	0
R925	biotin transport	BIOTIN[e] -> BIOTIN[c]				Transport	0	0	1	0
R926	Cobalt transport	CO_II[e] -> CO_II[c]				Transport	0	0	1	0
R927	Molybdenum transport	MO2[e] -> MO2[c]				Transport	0	0	1	0
R929	electrophile transport	ELECTROPHILE[X][e] <=> ELECTROPHILE[X][c]				Transport	1	-1	1	0
R930	h2X transport	H2X[e] <=> H2X[c]				Transport	1	-1	1	0
R931	n-acetyl-s-conjugate transport	N_ACETYL_S_CONJUGATE[e] <=> N_ACETYL_S_CONJUGATE[c]				Transport	1	-1	1	0
EX_9_HEXADECENOATE(e)	EX 9 HEXADECENOATE(e)	9_HEXADECENOATE[e] ->				Mycolic acid metabolism	0	0	1	0
EX_9_OCTADECENOATE(e)	EX 9 OCTADECENOATE(e)	9_OCTADECENOATE[e] ->				Mycolic acid metabolism	0	0	1	0
EX_ACAL(e)	EX ACAL(e)	ACAL[e] ->				Mycolic acid metabolism	0	0	1	0
EX_AC(e)	EX AC(e)	AC[e] ->				Mycolic acid metabolism	0	0	1	0
EX_ADN(e)	EX ADN(e)	ADN[e] ->				Mycolic acid metabolism	0	0	1	0
EX_AD(e)	EX AD(e)	AD[e] ->				Mycolic acid metabolism	0	0	1	0
EX_AKG(e)	EX AKG(e)	AKG[e] ->				Mycolic acid metabolism	0	0	1	0
EX_ALA(e)	EX ALA(e)	ALA[e] ->				Mycolic acid metabolism	0	0	1	0
EX_AN(e)	EX AN(e)	AN[e] ->				Mycolic acid metabolism	0	0	1	0
EX_ARG(e)	EX ARG(e)	ARG[e] ->				Mycolic acid metabolism	0	0	1	0
EX_ASN(e)	EX ASN(e)	ASN[e] ->				Mycolic acid metabolism	0	0	1	0
EX_ASP(e)	EX ASP(e)	ASP[e] ->				Mycolic acid metabolism	0	0	1	0
EX_BIOTIN(e)	EX BIOTIN(e)	BIOTIN[e] ->				Mycolic acid metabolism	0	0	1	0
EX_CADA(e)	EX CADA(e)	CADA[e] ->				Mycolic acid metabolism	0	0	1	0
EX_CELB(e)	EX CELB(e)	CELB[e] ->				Mycolic acid metabolism	0	0	1	0
EX_CITR(e)	EX CITR(e)	CITR[e] ->				Mycolic acid metabolism	0	0	1	0
EX_CIT(e)	EX CIT(e)	CIT[e] <=>				Mycolic acid metabolism	1	-0.1	1	0
EX_CO2(e)	EX CO2(e)	CO2[e] <=>				Mycolic acid metabolism	1	-1	1	0
EX_CO_II(e)	EX CO II(e)	CO_II[e] ->				Mycolic acid metabolism	0	0	1	0
EX_CYS(e)	EX CYS(e)	CYS[e] ->				Mycolic acid metabolism	0	0	1	0
EX_DALA(e)	EX DALA(e)	DALA[e] ->				Mycolic acid metabolism	0	0	1	0
EX_DAPIM(e)	EX DAPIM(e)	DAPIM[e] ->				Mycolic acid metabolism	0	0	1	0
EX_DA(e)	EX DA(e)	DA[e] ->				Mycolic acid metabolism	0	0	1	0
EX_DC(e)	EX DC(e)	DC[e] ->				Mycolic acid metabolism	0	0	1	0
EX_DGLU(e)	EX DGLU(e)	DGLU[e] ->				Mycolic acid metabolism	0	0	1	0
EX_DIN(e)	EX DIN(e)	DIN[e] ->				Mycolic acid metabolism	0	0	1	0
EX_DODECANOATE(e)	EX DODECANOATE(e)	DODECANOATE[e] ->				Mycolic acid metabolism	0	0	1	0
EX_DT(e)	EX DT(e)	DT[e] ->				Mycolic acid metabolism	0	0	1	0
EX_DU(e)	EX DU(e)	DU[e] ->				Mycolic acid metabolism	0	0	1	0
EX_EICOSANOATE(e)	EX EICOSANOATE(e)	EICOSANOATE[e] ->				Mycolic acid metabolism	0	0	1	0
EX_ELECTROPHILE[X](e)	EX ELECTROPHILE[X](e)	ELECTROPHILE[X][e] ->				Mycolic acid metabolism	0	0	1	0
EX_ETH(e)	EX ETH(e)	ETH[e] ->				Mycolic acid metabolism	0	0	1	0
EX_FE3(e)	EX FE3(e)	FE3[e] <=>				Mycolic acid metabolism	1	-1	1	0
EX_FOR(e)	EX FOR(e)	FOR[e] ->				Mycolic acid metabolism	0	0	1	0
EX_FRU(e)	EX FRU(e)	FRU[e] ->				Mycolic acid metabolism	0	0	1	0
EX_FUM(e)	EX FUM(e)	FUM[e] ->				Mycolic acid metabolism	0	0	1	0
EX_GABA(e)	EX GABA(e)	GABA[e] ->				Mycolic acid metabolism	0	0	1	0
EX_GL3P(e)	EX GL3P(e)	GL3P[e] ->				Mycolic acid metabolism	0	0	1	0
EX_GLAC(e)	EX GLAC(e)	GLAC[e] ->				Mycolic acid metabolism	0	0	1	0
EX_GLC(e)	EX GLC(e)	GLC[e] <=>				Mycolic acid metabolism	1	-1	1	0
EX_GLN(e)	EX GLN(e)	GLN[e] ->				Mycolic acid metabolism	0	0	1	0
EX_GLUC(e)	EX GLUC(e)	GLUC[e] ->				Mycolic acid metabolism	0	0	1	0
EX_GLU(e)	EX GLU(e)	GLU[e] <=>				Mycolic acid metabolism	1	-1	1	0
EX_GLYCOLATE(e)	EX GLYCOLATE(e)	GLYCOLATE[e] ->				Mycolic acid metabolism	0	0	1	0
EX_GLY(e)	EX GLY(e)	GLY[e] ->				Mycolic acid metabolism	0	0	1	0
EX_GL(e)	EX GL(e)	GL[e] <=>				Mycolic acid metabolism	1	-1	1	0
EX_GN(e)	EX GN(e)	GN[e] ->				Mycolic acid metabolism	0	0	1	0
EX_GSN(e)	EX GSN(e)	GSN[e] ->				Mycolic acid metabolism	0	0	1	0
EX_H2X(e)	EX H2X(e)	H2X[e] ->				Mycolic acid metabolism	0	0	1	0
EX_HEPTADECANOATE(e)	EX HEPTADECANOATE(e)	HEPTADECANOATE[e] ->				Mycolic acid metabolism	0	0	1	0
EX_HEXACOSANOATE(e)	EX HEXACOSANOATE(e)	HEXACOSANOATE[e] ->				Mycolic acid metabolism	0	0	1	0
EX_HEXADECANOATE(e)	EX HEXADECANOATE(e)	HEXADECANOATE[e] ->				Mycolic acid metabolism	0	0	1	0
EX_HEXANOATE(e)	EX HEXANOATE(e)	HEXANOATE[e] ->				Mycolic acid metabolism	0	0	1	0
EX_HIS(e)	EX HIS(e)	HIS[e] ->				Mycolic acid metabolism	0	0	1	0
EX_HYXN(e)	EX HYXN(e)	HYXN[e] ->				Mycolic acid metabolism	0	0	1	0
EX_ILE(e)	EX ILE(e)	ILE[e] ->				Mycolic acid metabolism	0	0	1	0
EX_INS(e)	EX INS(e)	INS[e] ->				Mycolic acid metabolism	0	0	1	0
EX_LAC(e)	EX LAC(e)	LAC[e] ->				Mycolic acid metabolism	0	0	1	0
EX_LEU(e)	EX LEU(e)	LEU[e] ->				Mycolic acid metabolism	0	0	1	0
EX_LLAC(e)	EX LLAC(e)	LLAC[e] ->				Mycolic acid metabolism	0	0	1	0
EX_LYS(e)	EX LYS(e)	LYS[e] ->				Mycolic acid metabolism	0	0	1	0
EX_MAL(e)	EX MAL(e)	MAL[e] ->				Mycolic acid metabolism	0	0	1	0
EX_MAN(e)	EX MAN(e)	MAN[e] ->				Mycolic acid metabolism	0	0	1	0
EX_MET(e)	EX MET(e)	MET[e] ->				Mycolic acid metabolism	0	0	1	0
EX_MLT(e)	EX MLT(e)	MLT[e] ->				Mycolic acid metabolism	0	0	1	0
EX_MO2(e)	EX MO2(e)	MO2[e] <=>				Mycolic acid metabolism	1	-1	1	0
EX_NAC(e)	EX NAC(e)	NAC[e] ->				Mycolic acid metabolism	0	0	1	0
EX_NH3(e)	EX NH3(e)	NH3[e] <=>				Mycolic acid metabolism	1	-1	1	0
EX_NO2(e)	EX NO2(e)	NO2[e] <=>				Mycolic acid metabolism	1	-1	1	0
EX_NO3(e)	EX NO3(e)	NO3[e] ->				Mycolic acid metabolism	0	0	1	0
EX_NONADECANOATE(e)	EX NONADECANOATE(e)	NONADECANOATE[e] ->				Mycolic acid metabolism	0	0	1	0
EX_N_ACETYL_S_CONJUGATE(e)	EX N ACETYL S CONJUGATE(e)	N_ACETYL_S_CONJUGATE[e] ->				Mycolic acid metabolism	0	0	1	0
EX_O2(e)	EX O2(e)	O2[e] <=>				Mycolic acid metabolism	1	-1	1	0
EX_ORN(e)	EX ORN(e)	ORN[e] ->				Mycolic acid metabolism	0	0	1	0
EX_PENTADECANOATE(e)	EX PENTADECANOATE(e)	PENTADECANOATE[e] ->				Mycolic acid metabolism	0	0	1	0
EX_PHE(e)	EX PHE(e)	PHE[e] ->				Mycolic acid metabolism	0	0	1	0
EX_PHOSPHATIDYLCHOLINE(e)	EX PHOSPHATIDYLCHOLINE(e)	PHOSPHATIDYLCHOLINE[e] ->				Mycolic acid metabolism	0	0	1	0
EX_PI(e)	EX PI(e)	PI[e] <=>				Mycolic acid metabolism	1	-1	1	0
EX_PROPANOATE(e)	EX PROPANOATE(e)	PROPANOATE[e] ->				Mycolic acid metabolism	0	0	1	0
EX_PRO(e)	EX PRO(e)	PRO[e] ->				Mycolic acid metabolism	0	0	1	0
EX_PYR(e)	EX PYR(e)	PYR[e] ->				Mycolic acid metabolism	0	0	1	0
EX_RIB(e)	EX RIB(e)	RIB[e] ->				Mycolic acid metabolism	0	0	1	0
EX_SER(e)	EX SER(e)	SER[e] ->				Mycolic acid metabolism	0	0	1	0
EX_SLF(e)	EX SLF(e)	SLF[e] <=>				Mycolic acid metabolism	1	-1	1	0
EX_SUCC(e)	EX SUCC(e)	SUCC[e] ->				Mycolic acid metabolism	0	0	1	0
EX_SUC(e)	EX SUC(e)	SUC[e] ->				Mycolic acid metabolism	0	0	1	0
EX_T3(e)	EX T3(e)	T3[e] ->				Mycolic acid metabolism	0	0	1	0
EX_TAGcat(e)	EX TAGcat(e)	TAGcat[e] ->				Mycolic acid metabolism	0	0	1	0
EX_TETRACOSANOATE(e)	EX TETRACOSANOATE(e)	TETRACOSANOATE[e] ->				Mycolic acid metabolism	0	0	1	0
EX_TETRADECANOATE(e)	EX TETRADECANOATE(e)	TETRADECANOATE[e] ->				Mycolic acid metabolism	0	0	1	0
EX_THR(e)	EX THR(e)	THR[e] ->				Mycolic acid metabolism	0	0	1	0
EX_TRE(e)	EX TRE(e)	TRE[e] ->				Mycolic acid metabolism	0	0	1	0
EX_TRP(e)	EX TRP(e)	TRP[e] ->				Mycolic acid metabolism	0	0	1	0
EX_TYR(e)	EX TYR(e)	TYR[e] ->				Mycolic acid metabolism	0	0	1	0
EX_URA(e)	EX URA(e)	URA[e] ->				Mycolic acid metabolism	0	0	1	0
EX_UREA(e)	EX UREA(e)	UREA[e] ->				Mycolic acid metabolism	0	0	1	0
EX_URI(e)	EX URI(e)	URI[e] ->				Mycolic acid metabolism	0	0	1	0
EX_VAL(e)	EX VAL(e)	VAL[e] ->				Mycolic acid metabolism	0	0	1	0
EX_XAN(e)	EX XAN(e)	XAN[e] ->				Mycolic acid metabolism	0	0	1	0
Ht2r	Ht2r	H[e] <=> H[c]				Mycolic acid metabolism	1	-1	1	0
EX_H(e)	EX H(e)	H[e] <=>				Mycolic acid metabolism	1	-1	1	0
R846	R846	H[c] + ADN[e] -> ADN[c]				Transport	0	0	1	0
EX_CHOLESTEROL(e)	EX CHOLESTEROL(e)	CHOLESTEROL[e] <=>				exchange	1	0	1	0
R932	R932	ATP[c] + CHOLESTEROL[e] <=> PI[c] + ADP[c] + CHOLESTEROL[c]	(Rv3501c and Rv3500c) and (Rv3497c and Rv3492c and Rv3493c and Rv3494c and Rv3495c and Rv3496c and Rv3498c and Rv3499c) and Rv0655	Rv0655 Rv3492c Rv3493c Rv3494c Rv3495c Rv3496c Rv3497c Rv3498c Rv3499c Rv3500c Rv3501c		Cholesterol catabolism	1	-1	1	0
R933	R933	3 COA[c] + 18 NAD[c] + CHOLESTEROL[c] -> ACCOA[c] + 18 NADH[c] + 2 PROPIONYLCOA[c] + ANDROSTENEDIONE[c]	(Rv1106c or Rv3409c) and (Rv3545c or Rv3518c) and Rv3546 and Rv1193 and Rv3515c and Rv3274c and Rv3544c and Rv3543c and Rv3560c and Rv3563 and Rv3564 and Rv3573c and Rv3540c	Rv1106c Rv1193 Rv3274c Rv3409c Rv3515c Rv3518c Rv3540c Rv3543c Rv3544c Rv3545c Rv3546 Rv3560c Rv3563 Rv3564 Rv3573c		Cholesterol catabolism	0	0	1	0
R934	R934	FAD[c] + ANDROSTENEDIONE[c] -> FADH2[c] + ANDROSTADIENEDIONE[c]	Rv3537	Rv3537		Cholesterol metabolism	0	0	1	0
R935	R935	2 NADH[c] + O2[c] + ANDROSTADIENEDIONE[c] -> 2 NAD[c] + HYDROXYANDROSTADIENE[c]	Rv3526 and Rv3571	Rv3526 Rv3571		Cholesterol metabolism	0	0	1	0
R936	R936	HYDROXYANDROSTADIENE[c] -> 3HSA[c]				Cholesterol metabolism	0	0	1	0
R937	R937	2 NADH[c] + O2[c] + 3HSA[c] -> 2 NAD[c] + 34DHSA[c]	Rv3570c and Rv3567c	Rv3567c Rv3570c		Cholesterol metabolism	0	0	1	0
R938	R938	O2[c] + 34DHSA[c] -> H[c] + 49DSHA[c]	Rv3568c	Rv3568c		Cholesterol metabolism	0	0	1	0
R939	R939	49DSHA[c] -> DOHNAA[c]	Rv3569c	Rv3569c		Cholesterol metabolism	0	0	1	0
R940	R940	3 COA[c] + DOHNAA[c] -> ACCOA[c] + 2 PROPIONYLCOA[c] + 4ANDROSTENEDIONE[c]	Rv3502c and Rv3538 and Rv3504 and Rv3505 and Rv3506 and Rv3515c and Rv3516 and Rv3522 and Rv3523	Rv3502c Rv3504 Rv3505 Rv3506 Rv3515c Rv3516 Rv3522 Rv3523 Rv3538		Cholesterol metabolism	0	0	1	0
R941	R941	3 COA[c] + 4ANDROSTENEDIONE[c] -> 3 PROPIONYLCOA[c] + PYR[c]	Rv3569c and Rv3534c and Rv3535c and Rv3536c	Rv3534c Rv3535c Rv3536c Rv3569c		Cholesterol metabolism	0	0	1	0
R668	R668	PAPS[c] + TRE[c] -> PAP[c] + TRE[S][c]	Rv0295c	Rv0295c		Sulfolipid metabolism	0	0	1	0
R669	R669	0.33 EICOSANOYL_COA[c] + 0.33 OCTADECANOYL_COA[c] + 0.33 HEXADECANOYL_COA[c] + TRE[S][c] -> ACYL_TRE_S_COA[c]	Rv3820c	Rv3820c		Sulfolipid metabolism	0	0	1	0
R670	R670	ACYL_TRE_S_COA[c] + HYDROXYPHTHIOCERANOYL_COA[c] -> 2 COA[c] + SL1278_CYTO[c]	Rv3824c	Rv3824c		Sulfolipid metabolism	0	0	1	0
SL_1_cyto	SL 1 cyto	0.325 PTHIOCERANOYL_COA[c] + 0.325 HYDROXYPHTHIOCERANOYL_COA[c] + 0.325 SL1278_CYTO[c] -> 0.65 COA[c] + SL[1]_CYTO[c]	Rv3822	Rv3822		Sulfolipid metabolism	0	0	1	0
SL_1	SL 1	SL[1]_CYTO[c] -> SL[1][c]	Rv3821 and Rv3823c	Rv3821 Rv3823c		Sulfolipid metabolism	0	0	1	0
ATP_d	ATP_d	ATP[c] -> ADP[c] + H[c] + PI[c]				Energy disipation reaction	0	0	1000	0		none		doi.org/10.1371/journal.pcbi.1005494
CTP_d	CTP_d	CTP[c] -> CDP[c] + H[c] + PI[c]				Energy disipation reaction	0	0	1000	0		none		doi.org/10.1371/journal.pcbi.1005494
GTP_d	GTP_d	GTP[c] -> GDP[c] + H[c] + PI[c]				Energy disipation reaction	0	0	1000	0		none		doi.org/10.1371/journal.pcbi.1005494
UTP_d	UTP_d	UTP[c] -> UDP[c] + H[c] + PI[c]				Energy disipation reaction	0	0	1000	0		none		doi.org/10.1371/journal.pcbi.1005494

## Sheet: metabolites
Metabolite name	Metabolite description	Metabolite neutral formula	Metabolite charged formula	Metabolite charge	Metabolite Compartment	Metabolite KEGGID	Metabolite PubChemID	Metabolite CheBI ID	Metabolite Inchi String	Metabolite Smile
DHLIPOYLPROTEIN[c]	DHLIPOYLPROTEIN			0
PTC[c]	PTC			0
NONANOYL_COA[c]	NONANOYL_COA			0
AHMMP[c]	AHMMP			0
CO_II[c]	CO_II			0
MBTE_LYS[c]	MBTE_LYS			0
DIM_CYTO[c]	DIM_CYTO			0
MEROACYL_AMP[c]	MEROACYL_AMP			0
SPRMD[c]	SPRMD			0
EICOSANOYL_COA[c]	EICOSANOYL_COA			0
METTHF[c]	METTHF			0
OSBCOA[c]	OSBCOA			0
DETHIOBIOTIN[c]	DETHIOBIOTIN			0
OCTADECANOYL_ACP[c]	OCTADECANOYL_ACP			0
AC3PIM4[c]	AC3PIM4			0
PHSER[c]	PHSER			0
AC3PIM2[c]	AC3PIM2			0
RL5P[c]	RL5P			0
VAL[c]	VAL			0
AC3PIM1[c]	AC3PIM1			0
HEXANOATE[c]	HEXANOATE			0
CIS_DELTA_2_19,37_ENOYL_C56_ACYL_ACP[c]	CIS_DELTA_2_19,37_ENOYL_C56_ACYL_ACP			0
PROTOHEME_FE2[c]	PROTOHEME_FE2			0
5MTA[c]	5MTA			0
NG_INS[c]	NG_INS			0
PROPANOATE[c]	PROPANOATE			0
ACCOA[c]	ACCOA			0
TS_PROTEIN[c]	TS_PROTEIN			0
GN[c]	GN			0
IBUTCOA[c]	IBUTCOA			0
GL[c]	GL			0
HEPTADECANOYL_ACP[c]	HEPTADECANOYL_ACP			0
LAM[c]	LAM			0
MAS[c]	MAS			0
PTT[c]	PTT			0
MAHMPPP[c]	MAHMPPP			0
LAC[c]	LAC			0
PRPP[c]	PRPP			0
DALA[c]	DALA			0
MAL[c]	MAL			0
MAN[c]	MAN			0
DTTP[c]	DTTP			0
CYCLOPROPYL_MEROACYL_ACP[c]	CYCLOPROPYL_MEROACYL_ACP			0
ASER[c]	ASER			0
IMACP[c]	IMACP			0
MPET[c]	MPET			0
PEPTIDOGLYCAN[c]	PEPTIDOGLYCAN			0
PENTA_METHYL_TRICONTANOYL_COA[c]	PENTA_METHYL_TRICONTANOYL_COA			0
OSLHSER[c]	OSLHSER			0
PTHIOCERANOYL_COA[c]	PTHIOCERANOYL_COA			0
BIOTIN[c]	BIOTIN			0
HMGLUTCOA[c]	HMGLUTCOA			0
HMBUTCOA[c]	HMBUTCOA			0
DPCOA[c]	DPCOA			0
HMB4PP[c]	HMB4PP			0
NO2[c]	NO2			0
NO3[c]	NO3			0
LLCT[c]	LLCT			0
NACD[c]	NACD			0
GGPP[c]	GGPP			0
PRECORIN_5[c]	PRECORIN_5			0
ASP4P[c]	ASP4P			0
SAM_2_OXOBUTANOATE[c]	SAM_2_OXOBUTANOATE			0
MACRCOA[c]	MACRCOA			0
BIOTIN_CO2[c]	BIOTIN_CO2			0
PRECORIN_2[c]	PRECORIN_2			0
OICAP[c]	OICAP			0
PENTA_METHYL_TRICONTANOYL[c]	PENTA_METHYL_TRICONTANOYL			0
CDP[c]	CDP			0
MALACP[c]	MALACP			0
NAGDPP[c]	NAGDPP			0
DPPPR[c]	DPPPR			0
CIS_DELTA_2_19,31_ENOYL_C50_ACYL_ACP[c]	CIS_DELTA_2_19,31_ENOYL_C50_ACYL_ACP			0
CIS_DELTA_13_ENOYL_C32_ACYL_ACP[c]	CIS_DELTA_13_ENOYL_C32_ACYL_ACP			0
IGP[c]	IGP			0
NACN[c]	NACN			0
APO_LIPO[c]	APO_LIPO			0
AICAR[c]	AICAR			0
MOLYBDOPTERIN[c]	MOLYBDOPTERIN			0
CIS_DELTA_3_DODECANOYL_COA[c]	CIS_DELTA_3_DODECANOYL_COA			0
AHTD[c]	AHTD			0
PRECORIN_4B[c]	PRECORIN_4B			0
AC2PIM2[c]	AC2PIM2			0
AC2PIM1[c]	AC2PIM1			0
MI[c]	MI			0
MK[c]	MK			0
INS[c]	INS			0
ACTAC[c]	ACTAC			0
DHAP[c]	DHAP			0
DHMVA[c]	DHMVA			0
MAACCOA[c]	MAACCOA			0
FE3[e]	FE3xt			0
DGLYCERATE[c]	DGLYCERATE			0
CTP[c]	CTP			0
GLN[c]	GLN			0
DIM[c]	DIM			0
GLC[c]	GLC			0
GDPMAN[c]	GDPMAN			0
GLX[c]	GLX			0
GLY[c]	GLY			0
DHSK[c]	DHSK			0
SME[c]	SME			0
AKG[c]	AKG			0
GLU[c]	GLU			0
FO[c]	FO			0
DTDP4DH6DMAN[c]	DTDP4DH6DMAN			0
HYDROGENOBYRINATE_A_C_DIAMIDE[c]	HYDROGENOBYRINATE_A_C_DIAMIDE			0
ASP[e]	ASPxt			0
HYDROXYAKG[c]	HYDROXYAKG			0
G1P[c]	G1P			0
FMN[c]	FMN			0
VAL[e]	VALxt			0
FERO[c]	FERO			0
CIS_DELTA_37_ENOYL_METHY_HYDROXY_C56_ACYL_ACP[c]	CIS_DELTA_37_ENOYL_METHY_HYDROXY_C56_ACYL_ACP			0
D8RL[c]	D8RL			0
AHHMD[c]	AHHMD			0
TREHALOSEMONOMYCOLATE(CY)[c]	TREHALOSEMONOMYCOLATE(CY)			0
HEPTANOYL_COA[c]	HEPTANOYL_COA			0
H2SO3[c]	H2SO3			0
ALA[c]	ALA			0
ORN[c]	ORN			0
AHHMP[c]	AHHMP			0
2MBECOA[c]	2MBECOA			0
SME3P[c]	SME3P			0
3PSER[c]	3PSER			0
DPP[c]	DPP			0
FERI[c]	FERI			0
CAP[c]	CAP			0
TREHALOSEMONOMYCOLATE_P[c]	TREHALOSEMONOMYCOLATE_P			0
DATP[c]	DATP			0
DB4P[c]	DB4P			0
AC3PIM5[c]	AC3PIM5			0
MDAPIM[c]	MDAPIM			0
AC3PIM3[c]	AC3PIM3			0
CISACONITATE[c]	CISACONITATE			0
HIS[c]	HIS			0
PHE[e]	PHExt			0
HEXANOYL_COA[c]	HEXANOYL_COA			0
LPPG[c]	LPPG			0
LM[c]	LM			0
CHOR[c]	CHOR			0
PGP[c]	PGP			0
CELB[c]	CELB			0
PHOSPHATIDYLCHOLINE[c]	PHOSPHATIDYLCHOLINE			0
OCTADECANOYL_COA[c]	OCTADECANOYL_COA			0
P5C[c]	P5C			0
ACYL_MAS[c]	ACYL_MAS			0
TUBERCULOSTEROYL_ACP[c]	TUBERCULOSTEROYL_ACP			0
ICIT[c]	ICIT			0
NAGA1P[c]	NAGA1P			0
NH3[c]	NH3			0
GLAC[c]	GLAC			0
OMVAL[c]	OMVAL			0
UDP[c]	UDP			0
HEPTADECANOYL_COA[c]	HEPTADECANOYL_COA			0
ADENOSYL_COBRINICACID_A_C_DIAMIDE[c]	ADENOSYL_COBRINICACID_A_C_DIAMIDE			0
ACETYLP[c]	ACETYLP			0
RIBFLAV[c]	RIBFLAV			0
GAL1P[c]	GAL1P			0
NONADECANOYL_ACP[c]	NONADECANOYL_ACP			0
COB_II[c]	COB_II			0
RHAMNAGDPP[c]	RHAMNAGDPP			0
AGL3P[c]	AGL3P			0
MBTA_SAL[c]	MBTA_SAL			0
DMPP[c]	DMPP			0
POLYACYLTREHALOSE[c]	POLYACYLTREHALOSE			0
7_8_DIAMINONONANOATE[c]	7_8_DIAMINONONANOATE			0
MDECPP[c]	MDECPP			0
SUCCOA[c]	SUCCOA			0
ACYL_TRE_S_COA[c]	ACYL_TRE_S_COA			0
NAG_INS[c]	NAG_INS			0
SAH[c]	SAH			0
IBUTLIPO[c]	IBUTLIPO			0
PGL_TB[c]	PGL_TB			0
SAM[c]	SAM			0
CPAD5P[c]	CPAD5P			0
DIACYLTREHALOSE[c]	DIACYLTREHALOSE			0
PRO[c]	PRO			0
SMALLMOLECULES[c]	SMALLMOLECULES			0
PRBATP[c]	PRBATP			0
PABA[c]	PABA			0
DECANOYL_COA[c]	DECANOYL_COA			0
SAP[c]	SAP			0
GL3P[c]	GL3P			0
NAAD[c]	NAAD			0
URA[c]	URA			0
TETRACOSANOYL_COA[c]	TETRACOSANOYL_COA			0
LIPO[c]	LIPO			0
MDE4P[c]	MDE4P			0
DIMGP[c]	DIMGP			0
SUCCSAL[c]	SUCCSAL			0
MTR1P[c]	MTR1P			0
DIHYDRODIPICOLINATE[c]	DIHYDRODIPICOLINATE			0
APS[c]	APS			0
bDG6P[c]	bDG6P			0
FGAR[c]	FGAR			0
HYDROXYPHTHIOCERANOYL_COA[c]	HYDROXYPHTHIOCERANOYL_COA			0
N_ACETYL_S_CONJUGATE[c]	N_ACETYL_S_CONJUGATE			0
FGAM[c]	FGAM			0
CIS_KETO_MEROACYL_ACP[c]	CIS_KETO_MEROACYL_ACP			0
TAGbio[c]	TAGbio			0
TYR[c]	TYR			0
CIS_DELTA_37_ENOYL_DIMETHY_HYDROXY_C56_ACYL_ACP[c]	CIS_DELTA_37_ENOYL_DIMETHY_HYDROXY_C56_ACYL_ACP			0
GLUCAN[c]	GLUCAN			0
NONADECANOYL_COA[c]	NONADECANOYL_COA			0
cAMP[c]	cAMP			0
MGLUTCOA[c]	MGLUTCOA			0
DX5P[c]	DX5P			0
FUM[c]	FUM			0
PAPS[c]	PAPS			0
PENTADECANOATE[c]	PENTADECANOATE			0
X5P[c]	X5P			0
CAIR[c]	CAIR			0
PRECORIN_3A[c]	PRECORIN_3A			0
PRFICA[c]	PRFICA			0
SAICAR[c]	SAICAR			0
F1P[c]	F1P			0
PHPAA_COA[c]	PHPAA_COA			0
DHPT[c]	DHPT			0
ARGSUCC[c]	ARGSUCC			0
MYCOLIPENOYL_ACP[c]	MYCOLIPENOYL_ACP			0
SMMALONYLCOA[c]	SMMALONYLCOA			0
PHEN[c]	PHEN			0
TETRADECANOYL_COA[c]	TETRADECANOYL_COA			0
BUTANOYL_COA[c]	BUTANOYL_COA			0
bDG1P[c]	bDG1P			0
3MBECOA[c]	3MBECOA			0
HEPPP[c]	HEPPP			0
COB_I[c]	COB_I			0
MAG[c]	MAG			0
HEMT[c]	HEMT			0
SHCHC[c]	SHCHC			0
NPP[c]	NPP			0
UDPNAG[c]	UDPNAG			0
S7P[c]	S7P			0
TETRADECANOATE[c]	TETRADECANOATE			0
2A3KB[c]	2A3KB			0
UREA[c]	UREA			0
DTDPGLC[c]	DTDPGLC			0
GLAL[c]	GLAL			0
CYS_NG_INS[c]	CYS_NG_INS			0
ELECTROPHILE_X[c]	ELECTROPHILE_X			0
PIMELOYL_COA[c]	PIMELOYL_COA			0
ATP[c]	ATP			0
UDPNAM[c]	UDPNAM			0
TRANS_DELTA_2_DODECANOYL_COA[c]	TRANS_DELTA_2_DODECANOYL_COA			0
DPPR[c]	DPPR			0
NONADECANOATE[c]	NONADECANOATE			0
DTDPRHAM[c]	DTDPRHAM			0
MBTB_SER[c]	MBTB_SER			0
ASP[c]	ASP			0
SER[c]	SER			0
METHYLISOCITRATE[c]	METHYLISOCITRATE			0
ISUCC[c]	ISUCC			0
MALCOA[c]	MALCOA			0
CBHCAP[c]	CBHCAP			0
CIS_DELTA_2_3,15_ENOYL_C34_ACYL_ACP[c]	CIS_DELTA_2_3,15_ENOYL_C34_ACYL_ACP			0
MBTF_LYS[c]	MBTF_LYS			0
MO2[c]	MO2			0
H2O2[c]	H2O2			0
AMPMP[c]	AMPMP			0
ASN[c]	ASN			0
DGTP[c]	DGTP			0
PROTOPORPHYRIN_IX[c]	PROTOPORPHYRIN_IX			0
COB_I_RINICACID_A_C_DIAMIDE[c]	COB_I_RINICACID_A_C_DIAMIDE			0
NAGLU[c]	NAGLU			0
DAPIM[c]	DAPIM			0
XTSINE[c]	XTSINE			0
GTP[c]	GTP			0
IMP[c]	IMP			0
FRU[c]	FRU			0
PRECURSOR_Z[c]	PRECURSOR_Z			0
9_OCTADECENOYL_COA[c]	9_OCTADECENOYL_COA			0
OCTADECANOATE[c]	OCTADECANOATE			0
H2X[c]	H2X			0
COPROPORPHYRINOGEN_III[c]	COPROPORPHYRINOGEN_III			0
GLYCOLATE[c]	GLYCOLATE			0
H2S[c]	H2S			0
OMP[c]	OMP			0
ppGpp[c]	ppGpp			0
HISOLP[c]	HISOLP			0
UNDECANOYL_COA[c]	UNDECANOYL_COA			0
HYDROGENOBYRINATE[c]	HYDROGENOBYRINATE			0
MYCOCEROSOYL_MAS[c]	MYCOCEROSOYL_MAS			0
DA[c]	DA			0
CADA[c]	CADA			0
MKH2[c]	MKH2			0
2_PHOSPHO_L_LACTATE[c]	2_PHOSPHO_L_LACTATE			0
TETRACOSANOATE[c]	TETRACOSANOATE			0
ADENOSYLCOBINAMIDE[c]	ADENOSYLCOBINAMIDE			0
DNA[c]	DNA			0
TAGcat[c]	TAGcat			0
PHDIMRHAM1[c]	PHDIMRHAM1			0
PRECORIN_8X[c]	PRECORIN_8X			0
CYS[c]	CYS			0
DTMP[c]	DTMP			0
EICOSANOATE[c]	EICOSANOATE			0
DECANOATE[c]	DECANOATE			0
CMP[c]	CMP			0
PTRSC[c]	PTRSC			0
UROPORPHYRINOGEN_III[c]	UROPORPHYRINOGEN_III			0
DHN[c]	DHN			0
CYS[e]	CYSxt			0
C78_3_OXY_MYCOLATE_ENZ[c]	C78_3_OXY_MYCOLATE_ENZ			0
4PPNCYS[c]	4PPNCYS			0
LPAREN_n_1)POLYP[c]	(n_1)POLYP			0
DHF[c]	DHF			0
GLU1SEMIALD[c]	GLU1SEMIALD			0
UDP[NAM_COLON_NGM]ALA[c]	UDP[NAM:NGM]ALA			0
AC1PIM1[c]	AC1PIM1			0
AC1PIM2[c]	AC1PIM2			0
AC1PIM3[c]	AC1PIM3			0
MLT[c]	MLT			0
SLF[c]	SLF			0
DHP[c]	DHP			0
MOLYBDENUM[c]	MOLYBDENUM			0
CITR[c]	CITR			0
HEXADECANOYL_MAS[c]	HEXADECANOYL_MAS			0
QA[c]	QA			0
NAGLUS[c]	NAGLUS			0
DUDP[c]	DUDP			0
NAGLUP[c]	NAGLUP			0
PAP[c]	PAP			0
ARABINOGALACTANDPP[c]	ARABINOGALACTANDPP			0
GLY[e]	GLYxt			0
RMMALONYLACP[c]	RMMALONYLACP			0
bDGLC[c]	bDGLC			0
UDPGAL[c]	UDPGAL			0
HCYS[c]	HCYS			0
ADENOSYL_COBRATE[c]	ADENOSYL_COBRATE			0
9_OCTADECENOYL_ACP[c]	9_OCTADECENOYL_ACP			0
UDPNAGPEE[c]	UDPNAGPEE			0
2PG[c]	2PG			0
ILE[e]	ILExt			0
ADENOSYLCOBINAMIDE_GDP[c]	ADENOSYLCOBINAMIDE_GDP			0
DOCOSANOYL_ACP[c]	DOCOSANOYL_ACP			0
MYCOSIDE_B[c]	MYCOSIDE_B			0
ACLAC[c]	ACLAC			0
LLAC[c]	LLAC			0
HEXACOSANOYL_ACP[c]	HEXACOSANOYL_ACP			0
DCMP[c]	DCMP			0
ASN[e]	ASNxt			0
PROTEIN[c]	PROTEIN			0
RIB[c]	RIB			0
DQT[c]	DQT			0
H[c]	H			0
FADH2[c]	FADH2			0
UDPNGM[c]	UDPNGM			0
THR[c]	THR			0
PROPIONYLACP[c]	PROPIONYLACP			0
DR1P[c]	DR1P			0
THI[c]	THI			0
THF[c]	THF			0
MAN1P[c]	MAN1P			0
GPP[c]	GPP			0
D6RP5P[c]	D6RP5P			0
1_AMINO_PROPAN_2_OL[c]	1_AMINO_PROPAN_2_OL			0
BIOTIN_BCCP[c]	BIOTIN_BCCP			0
THIP[c]	THIP			0
PHE[c]	PHE			0
HEXADECANOYL_COA[c]	HEXADECANOYL_COA			0
PRECORIN_6X[c]	PRECORIN_6X			0
PRECORIN_6Y[c]	PRECORIN_6Y			0
OCTANOYL_ACP[c]	OCTANOYL_ACP			0
PHP[c]	PHP			0
CIS_DELTA_19_ENOYL_C38_ACYL_ACP[c]	CIS_DELTA_19_ENOYL_C38_ACYL_ACP			0
HOMOGEN[c]	HOMOGEN			0
2METHYLCITRATE[c]	2METHYLCITRATE			0
DMK[c]	DMK			0
GDPFUC[c]	GDPFUC			0
FDP[c]	FDP			0
SUCC[c]	SUCC			0
OROA[c]	OROA			0
SDAPIM[c]	SDAPIM			0
UDP[NAM_COLON_NGM]AGMDAPIM[c]	UDP[NAM:NGM]AGMDAPIM			0
HEXADECANOATE[c]	HEXADECANOATE			0
IPPMAL[c]	IPPMAL			0
GALACTANDPP[c]	GALACTANDPP			0
ARG[e]	ARGxt			0
PENTANOYL_COA[c]	PENTANOYL_COA			0
UDPGALF[c]	UDPGALF			0
PS[c]	PS			0
E4P[c]	E4P			0
FOR[c]	FOR			0
PRLP[c]	PRLP			0
PROTOPORPHYRINOGEN[c]	PROTOPORPHYRINOGEN			0
bALA[c]	bALA			0
ASPSA[c]	ASPSA			0
PA[c]	PA			0
F420[c]	F420			0
PG[c]	PG			0
PE[c]	PE			0
PI[c]	PI			0
DCTP[c]	DCTP			0
OCTACOSANOYL_COA[c]	OCTACOSANOYL_COA			0
ALA[e]	ALAxt			0
AACCOA[c]	AACCOA			0
THR[e]	THRxt			0
LPAREN_n)POLYP[c]	(n)POLYP			0
DGMP[c]	DGMP			0
MBTCD_HBA[c]	MBTCD_HBA			0
LIPID2[c]	LIPID2			0
LIPID1[c]	LIPID1			0
DOROA[c]	DOROA			0
CDPDAG_TBA[c]	CDPDAG_TBA			0
OPP[c]	OPP			0
ASUC[c]	ASUC			0
TREHALOSEMONOMYCOLATE[c]	TREHALOSEMONOMYCOLATE			0
DODECANOATE[c]	DODECANOATE			0
MOP[c]	MOP			0
PENTADECANOYL_ACP[c]	PENTADECANOYL_ACP			0
DTDP[c]	DTDP			0
D6PGC[c]	D6PGC			0
TRANS_DELTA_2_HYDROXY_DODECANOYL_COA[c]	TRANS_DELTA_2_HYDROXY_DODECANOYL_COA			0
ALAALA[c]	ALAALA			0
DGDP[c]	DGDP			0
D6PGL[c]	D6PGL			0
GABA[c]	GABA			0
PNTO[c]	PNTO			0
NADH[c]	NADH			0
UMP[c]	UMP			0
HPPP[c]	HPPP			0
DIHYDROXYMETHYLPENTANOATE[c]	DIHYDROXYMETHYLPENTANOATE			0
PEP[c]	PEP			0
COA[c]	COA			0
3DDAH7P[c]	3DDAH7P			0
MAN6P[c]	MAN6P			0
OCTACOSANOYL_ACP[c]	OCTACOSANOYL_ACP			0
HISOL[c]	HISOL			0
ETH[c]	ETH			0
NADP[c]	NADP			0
TRANS_KETO_MEROACYL_ACP[c]	TRANS_KETO_MEROACYL_ACP			0
LIPOYLPROTEIN[c]	LIPOYLPROTEIN			0
PHDIM[c]	PHDIM			0
PI_TBA[c]	PI_TBA			0
MBTWALL[c]	MBTWALL			0
HSER[c]	HSER			0
OXOMETHYLPENTANOATE[c]	OXOMETHYLPENTANOATE			0
AC2PIM3[c]	AC2PIM3			0
PPPP[c]	PPPP			0
CL[c]	CL			0
TRNA_GLU[c]	TRNA_GLU			0
DODECANOYL_COA[c]	DODECANOYL_COA			0
PROPIONYLCOA[c]	PROPIONYLCOA			0
FTHF[c]	FTHF			0
MOLYBDOPTERIN_GDP[c]	MOLYBDOPTERIN_GDP			0
NADPH[c]	NADPH			0
GDPDHDOMAN[c]	GDPDHDOMAN			0
DOCOSANOATE[c]	DOCOSANOATE			0
2PCDPMDE[c]	2PCDPMDE			0
ACACP[c]	ACACP			0
9_HEXADECENOYL_COA[c]	9_HEXADECENOYL_COA			0
DR5P[c]	DR5P			0
XMP[c]	XMP			0
CIS_DELTA_5_TETRADECANOYL_COA[c]	CIS_DELTA_5_TETRADECANOYL_COA			0
PPTT[c]	PPTT			0
CO2[c]	CO2			0
NAMD[c]	NAMD			0
ADENOSYLCOBINIMIDE_P[c]	ADENOSYLCOBINIMIDE_P			0
NAMN[c]	NAMN			0
BETA_KETO_C22_ACYL_ACP[c]	BETA_KETO_C22_ACYL_ACP			0
OAHSER[c]	OAHSER			0
MOAD_COOH[c]	MOAD_COOH			0
RNA[c]	RNA			0
F6P[c]	F6P			0
D_3_HYDROXY_C22_ACYL_ACP[c]	D_3_HYDROXY_C22_ACYL_ACP			0
DIN[c]	DIN			0
3MBUTLIPO[c]	3MBUTLIPO			0
AIR[c]	AIR			0
RTHIO[c]	RTHIO			0
PHOSPHO_PENTA_METHYL_TRICONTANOYL_COA[c]	PHOSPHO_PENTA_METHYL_TRICONTANOYL_COA			0
DCDP[c]	DCDP			0
3PG[c]	3PG			0
G3P[c]	G3P			0
MOAD_COSH[c]	MOAD_COSH			0
PPI[c]	PPI			0
GAR[c]	GAR			0
PPM[c]	PPM			0
FUACAC[c]	FUACAC			0
HEXACOSANOATE[c]	HEXACOSANOATE			0
PHDIMRHAM2[c]	PHDIMRHAM2			0
GDPDHDOGAL[c]	GDPDHDOGAL			0
MBT[c]	MBT			0
9_HEXADECENOYL_ACP[c]	9_HEXADECENOYL_ACP			0
FAD[c]	FAD			0
cGMP[c]	cGMP			0
PANT[c]	PANT			0
IP[c]	IP			0
UTP[c]	UTP			0
NAORN[c]	NAORN			0
ARABINOGALACTAN_PEPTIDOGLYCAN[c]	ARABINOGALACTAN_PEPTIDOGLYCAN			0
MYCOTHIOL[c]	MYCOTHIOL			0
R5P[c]	R5P			0
HYXN[c]	HYXN			0
HEXACOSANOYL_COA[c]	HEXACOSANOYL_COA			0
MAPC[c]	MAPC			0
TRANS_METHOXY_MEROACYL_ACP[c]	TRANS_METHOXY_MEROACYL_ACP			0
PENTADECANOYL_COA[c]	PENTADECANOYL_COA			0
ARG[c]	ARG			0
GLU[e]	GLUxt			0
DADP[c]	DADP			0
NAC[c]	NAC			0
5_AMINO_LEVULINATE[c]	5_AMINO_LEVULINATE			0
NAD[c]	NAD			0
HBA[c]	HBA			0
NAM[c]	NAM			0
ILE[c]	ILE			0
GLN[e]	GLNxt			0
PHDIM_CYTO[c]	PHDIM_CYTO			0
O2[c]	O2			0
GSN[c]	GSN			0
HYDROXYMETHYLBILANE[c]	HYDROXYMETHYLBILANE			0
LYS[c]	LYS			0
OTHIO[c]	OTHIO			0
HCO3[c]	HCO3			0
CAASP[c]	CAASP			0
C78MYCOLATE_ENZ[c]	C78MYCOLATE_ENZ			0
PRFP[c]	PRFP			0
HYDROXYGLU[c]	HYDROXYGLU			0
PORPHOBILILOGIN[c]	PORPHOBILILOGIN			0
HEXANOYL_ACP[c]	HEXANOYL_ACP			0
AKP[c]	AKP			0
PRBAMP[c]	PRBAMP			0
ADLIPO[c]	ADLIPO			0
3MBUTCOA[c]	3MBUTCOA			0
LYS[e]	LYSxt			0
UDP[NAM_COLON_NGM]AGMDAPIMAA[c]	UDP[NAM:NGM]AGMDAPIMAA			0
HEME_FE3[c]	HEME_FE3			0
HEME_FE2[c]	HEME_FE2			0
XAN[c]	XAN			0
HIS[e]	HISxt			0
OBUT[c]	OBUT			0
TRIDECANOYL_COA[c]	TRIDECANOYL_COA			0
PPTC[c]	PPTC			0
TETRAHYDRODIPICOLINATE[c]	TETRAHYDRODIPICOLINATE			0
P_L_GLX[c]	P_L_GLX			0
MBTSEC[c]	MBTSEC			0
OA[c]	OA			0
EICOSANOYL_ACP[c]	EICOSANOYL_ACP			0
PRAM[c]	PRAM			0
PYR[c]	PYR			0
13PDG[c]	13PDG			0
A160GL3P[c]	A160GL3P			0
CIS_DELTA_2_3,21_ENOYL_C40_ACYL_ACP[c]	CIS_DELTA_2_3,21_ENOYL_C40_ACYL_ACP			0
2MBUTCOA[c]	2MBUTCOA			0
C78MYCOLATE_PP[c]	C78MYCOLATE_PP			0
GLUP[c]	GLUP			0
MYCOLIPDIENOYL_ACP[c]	MYCOLIPDIENOYL_ACP			0
TS_COSH_TYR[c]	TS_COSH_TYR			0
DGLU[c]	DGLU			0
TRANS_DELTA_2_ENOYL_C22_ACYL_ACP[c]	TRANS_DELTA_2_ENOYL_C22_ACYL_ACP			0
SER[e]	SERxt			0
ARA[1]GALACTANDPP[c]	ARA[1]GALACTANDPP			0
ADCHOR[c]	ADCHOR			0
GLUGSAL[c]	GLUGSAL			0
IPP[c]	IPP			0
OCTANOYL_COA[c]	OCTANOYL_COA			0
HEXACOSANOYL_COA_CO2[c]	HEXACOSANOYL_COA_CO2			0
TYR[e]	TYRxt			0
TETRADECANOYL_ACP[c]	TETRADECANOYL_ACP			0
PROPIONYLP[c]	PROPIONYLP			0
AMP[c]	AMP			0
ICHOR[c]	ICHOR			0
OSB[c]	OSB			0
HIBUT[c]	HIBUT			0
R1P[c]	R1P			0
TRE[c]	TRE			0
THFG[c]	THFG			0
A6RP5P2[c]	A6RP5P2			0
TRP[c]	TRP			0
AMINOACETONE[c]	AMINOACETONE			0
MBT_HOLO[c]	MBT_HOLO			0
MPD[c]	MPD			0
MYCOTHIOL_S_CONJUGATE[c]	MYCOTHIOL_S_CONJUGATE			0
CIS_DELTA_3_ENOYL_C22_ACYL_ACP[c]	CIS_DELTA_3_ENOYL_C22_ACYL_ACP			0
AC4PIM1[c]	AC4PIM1			0
HEPTADECANOATE[c]	HEPTADECANOATE			0
AC4PIM3[c]	AC4PIM3			0
AC4PIM2[c]	AC4PIM2			0
AC4PIM5[c]	AC4PIM5			0
AC4PIM7[c]	AC4PIM7			0
AC4PIM6[c]	AC4PIM6			0
GA1P[c]	GA1P			0
FPP[c]	FPP			0
SUC[c]	SUC			0
DUMP[c]	DUMP			0
ACAL[c]	ACAL			0
CIS_METHOXY_MEROACYL_ACP[c]	CIS_METHOXY_MEROACYL_ACP			0
ACP[c]	ACP			0
METHF[c]	METHF			0
DOCOSANOYL_COA[c]	DOCOSANOYL_COA			0
PA_TBA[c]	PA_TBA			0
CDPDG[c]	CDPDG			0
DTDP4DH6DGLC[c]	DTDP4DH6DGLC			0
4PPNTE[c]	4PPNTE			0
RMMALONYLCOA[c]	RMMALONYLCOA			0
4PPNTO[c]	4PPNTO			0
A6RP[c]	A6RP			0
FE2[c]	FE2			0
FE3[c]	FE3			0
TRE6P[c]	TRE6P			0
ADP[c]	ADP			0
CDPMDE[c]	CDPMDE			0
ABUT[c]	ABUT			0
HEXADECANOYL_ACP[c]	HEXADECANOYL_ACP			0
8_AMINO7_OXONONANOATE[c]	8_AMINO7_OXONONANOATE			0
TREHALOSEDIMYCOLATE[c]	TREHALOSEDIMYCOLATE			0
ADN[c]	ADN			0
GMP[c]	GMP			0
GDP[c]	GDP			0
PHENOLPHTHIODIOLONE_A[c]	PHENOLPHTHIODIOLONE_A			0
PHTHIODIOLONE_A[c]	PHTHIODIOLONE_A			0
DLIPO[c]	DLIPO			0
MET[c]	MET			0
ARAFDPP[c]	ARAFDPP			0
LEU[c]	LEU			0
PRO[e]	PROxt			0
G6P[c]	G6P			0
LEU[e]	LEUxt			0
HIBUTCOA[c]	HIBUTCOA			0
TETRACOSANOYL_ACP[c]	TETRACOSANOYL_ACP			0
PHPYR[c]	PHPYR			0
UDP[NAM_COLON_NGM]ALAGLU[c]	UDP[NAM:NGM]ALAGLU			0
DUTP[c]	DUTP			0
GA6P[c]	GA6P			0
TRP[e]	TRPxt			0
NPRAN[c]	NPRAN			0
CIT[c]	CIT			0
UDPG[c]	UDPG			0
9_HEXADECENOATE[c]	9_HEXADECENOATE			0
DAG[c]	DAG			0
PIMS[c]	PIMS			0
A6RP5P[c]	A6RP5P			0
SAL[c]	SAL			0
COB_II_RINICACID_A_C_DIAMIDE[c]	COB_II_RINICACID_A_C_DIAMIDE			0
MACAC[c]	MACAC			0
METHYMALONATE[c]	METHYMALONATE			0
2MBUTLIPO[c]	2MBUTLIPO			0
LIPID2_AMIDATED[c]	LIPID2_AMIDATED			0
ACRCOA[c]	ACRCOA			0
SAOPIM[c]	SAOPIM			0
F420_0[c]	F420_0			0
AC[c]	AC			0
AD[c]	AD			0
T3[c]	T3			0
AN[c]	AN			0
4HPP[c]	4HPP			0
9_OCTADECENOATE[c]	9_OCTADECENOATE			0
2METHYLCISACONITATE[c]	2METHYLCISACONITATE			0
MYCOLIPANOIC_ACP[c]	MYCOLIPANOIC_ACP			0
PRECORIN_3B[c]	PRECORIN_3B			0
MET[e]	METxt			0
MTHF[c]	MTHF			0
COB_III[c]	COB_III			0
3PSME[c]	3PSME			0
NH3[e]	NH3[e]			0
NO3[e]	NO3[e]			0
NO2[e]	NO2[e]			0
O2[e]	O2[e]			0
CO2[e]	CO2[e]			0
FOR[e]	FOR[e]			0
GLYCOLATE[e]	GLYCOLATE[e]			0
AC[e]	AC[e]			0
ACAL[e]	ACAL[e]			0
AN[e]	AN[e]			0
CITR[e]	CITR[e]			0
GL[e]	GL[e]			0
GN[e]	GN[e]			0
HYXN[e]	HYXN[e]			0
NAC[e]	NAC[e]			0
T3[e]	T3[e]			0
UREA[e]	UREA[e]			0
XAN[e]	XAN[e]			0
SUC[e]	SUC[e]			0
CELB[e]	CELB[e]			0
DAPIM[e]	DAPIM[e]			0
DGLU[e]	DGLU[e]			0
MLT[e]	MLT[e]			0
ORN[e]	ORN[e]			0
PI[e]	PI[e]			0
RIB[e]	RIB[e]			0
SLF[e]	SLF[e]			0
AD[e]	AD[e]			0
ADN[e]	ADN[e]			0
AKG[e]	AKG[e]			0
CIT[e]	CIT[e]			0
DA[e]	DA[e]			0
DALA[e]	DALA[e]			0
DC[e]	DC[e]			0
DC[c]	DC[c]			0
DIN[e]	DIN[e]			0
DT[e]	DT[e]			0
DT[c]	DT[c]			0
DU[e]	DU[e]			0
DU[c]	DU[c]			0
ETH[e]	ETH[e]			0
FUM[e]	FUM[e]			0
GABA[e]	GABA[e]			0
GLAC[e]	GLAC[e]			0
GLC[e]	GLC[e]			0
GLUC[e]	GLUC[e]			0
GLUC[c]	GLUC[c]			0
GSN[e]	GSN[e]			0
INS[e]	INS[e]			0
LAC[e]	LAC[e]			0
LLAC[e]	LLAC[e]			0
MAL[e]	MAL[e]			0
PYR[e]	PYR[e]			0
SUCC[e]	SUCC[e]			0
URA[e]	URA[e]			0
URI[e]	URI[e]			0
URI[c]	URI[c]			0
FRU[e]	FRU[e]			0
MAN[e]	MAN[e]			0
TRE[e]	TRE[e]			0
CADA[e]	CADA[e]			0
GL3P[e]	GL3P[e]			0
PROPANOATE[e]	PROPANOATE[e]			0
HEXANOATE[e]	HEXANOATE[e]			0
HEXACOSANOATE[e]	HEXACOSANOATE[e]			0
TETRACOSANOATE[e]	TETRACOSANOATE[e]			0
TETRADECANOATE[e]	TETRADECANOATE[e]			0
EICOSANOATE[e]	EICOSANOATE[e]			0
PENTADECANOATE[e]	PENTADECANOATE[e]			0
HEPTADECANOATE[e]	HEPTADECANOATE[e]			0
NONADECANOATE[e]	NONADECANOATE[e]			0
HEXADECANOATE[e]	HEXADECANOATE[e]			0
9_HEXADECENOATE[e]	9_HEXADECENOATE[e]			0
9_OCTADECENOATE[e]	9_OCTADECENOATE[e]			0
DODECANOATE[e]	DODECANOATE[e]			0
TAGcat[e]	TAGcat[e]			0
PHOSPHATIDYLCHOLINE[e]	PHOSPHATIDYLCHOLINE[e]			0
BIOTIN[e]	BIOTIN[e]			0
CO_II[e]	CO_II[e]			0
MO2[e]	MO2[e]			0
ELECTROPHILE[X][e]	ELECTROPHILE[X][e]			0
ELECTROPHILE[X][c]	ELECTROPHILE[X][c]			0
H2X[e]	H2X[e]			0
N_ACETYL_S_CONJUGATE[e]	N_ACETYL_S_CONJUGATE[e]			0
H[e]	H[e]			0
CHOLESTEROL[e]	CHOLESTEROL[e]			0
CHOLESTEROL[c]	CHOLESTEROL[c]			0
ANDROSTENEDIONE[c]	ANDROSTENEDIONE[c]			0
ANDROSTADIENEDIONE[c]	ANDROSTADIENEDIONE[c]			0
HYDROXYANDROSTADIENE[c]	HYDROXYANDROSTADIENE[c]			0
3HSA[c]	3HSA[c]			0
34DHSA[c]	34DHSA[c]			0
49DSHA[c]	49DSHA[c]			0
DOHNAA[c]	DOHNAA[c]			0
4ANDROSTENEDIONE[c]	4ANDROSTENEDIONE[c]			0
TRE[S][c]	TRE[S][c]			0
SL1278_CYTO[c]	SL1278_CYTO[c]			0
SL[1]_CYTO[c]	SL[1]_CYTO[c]			0
SL[1][c]	SL[1][c]			0
