# Supplementary material for: A systematic evaluation of Mycobacterium tuberculosis Genome-Scale Metabolic Networks
Source: PLoS Comput Biol. 2020 Jun 15;16(6):e1007533. doi: 10.1371/journal.pcbi.1007533 (PMC7316355; doi:10.1371/journal.pcbi.1007533)
Supplement: S7 File — (ZIP) [file pcbi.1007533.s039.zip › Energy_Generating_Cycles/models/iEK1011_EGC.xlsx]

## Sheet: Reaction List
Abbreviation	Description	Reaction	GPR	Lower bound	Upper bound	Objective	Subsystem
2AGPEAT160	2-acyl-glycerophospho-ethanolamine acyltransferase (n-C16:0)	2agpe160[c] + atp[c] + hdca[c] -> amp[c] + pe160[c] + ppi[c]		0	1000	0	Fatty Acid Metabolism
2AGPEAT180	2-acyl-glycerophospho-ethanolamine acyltransferase (n-C18:0)	atp[c] + 2agpe180[c] + ocdca[c] -> amp[c] + ppi[c] + pe180[c]		0	1000	0	Fatty Acid Metabolism
5DGLCNR	5-dehydro-D-gluconate reductase	5dglcn[c] + h[c] + nadph[c] <=> glcn[c] + nadp[c]	(Rv2573)	-1000	1000	0	Pantothenate and CoA Metabolism
AACPS10	AACPS10	atp[c] + ACP[c] + mocdca[c] -> amp[c] + ppi[c] + mstrACP[c]		0	1000	0	Fatty Acid Metabolism
AACPS11	AACPS11	atp[c] + ACP[c] + 4hbz[c] -> amp[c] + ppi[c] + 4hbzACP[c]		0	1000	0	Membrane Metabolism
AACPS3	Acyl-[acyl-carrier-protein] synthetase (n-C16:0)	atp[c] + hdca[c] + ACP[c] -> amp[c] + ppi[c] + palmACP[c]		0	1000	0	Fatty Acid Metabolism
ABTA	4-aminobutyrate transaminase	4abut[c] + akg[c] -> glu__L[c] + sucsal[c]	(Rv2589)	0	1000	0	Alanine, Aspartate, and Glutamate Metabolism
ACACT1r	Acetyl-CoA C-acetyltransferase	2 accoa[c] <=> aacoa[c] + coa[c]	(Rv1323) or (Rv3556) or (Rv1135A)	-1000	1000	0	Pyruvate Metabolism
ACALD	Acetaldehyde dehydrogenase (acetylating)	coa[c] + acald[c] + nad[c] -> h[c] + accoa[c] + nadh[c]	(Rv3535c)	0	1000	0	Pyruvate Metabolism
ACBIPGT	Adenosyl cobinamide phosphate guanyltransferase	h[c] + adocbip[c] + gtp[c] -> ppi[c] + agdpcbi[c]	(Rv0254c)	0	1000	0	Cofactor and Prosthetic Group Biosynthesis
ACCC	Acyl-CoA Carboxylase	co2[c] + hexccoa[c] -> h2o[c] + chexccoa[c]	(Rv3799c) and (Rv3280) and (Rv3285)	0	1000	0	Fatty Acid Metabolism
ACChex_1	ACChex	2 h[c] + coa[c] + hexc[c] -> h2o[c] + hexccoa[c]	(Rv3280)	0	1000	0	Fatty Acid Metabolism
ACGAMPM	Phosphoacetylglucosamine mutase	acgam6p[c] <=> acgam1p[c]	(Rv3441c)	-1000	1000	0	Arabinogalactan biosynthesis
ACGAMT	UDP-N-acetylglucosamine:undecaprenylphosphate N-acetylglucosamine -1-phosphate transferase	uacgam[c] + udcpp[c] -> ump[c] + unaga[c]	(Rv1302)	0	1000	0	Arabinogalactan biosynthesis
ACGK	Acetylglutamate kinase	atp[c] + acglu[c] -> adp[c] + acg5p[c]	(Rv1654)	0	1000	0	Arginine and Proline Metabolism
ACGS	N-acetylglutamate synthase	glu__L[c] + accoa[c] -> h[c] + coa[c] + acglu[c]	(Rv2747)	0	1000	0	Urea Cycle
ACHBS	2-aceto-2-hydroxybutanoate synthase	h[c] + 2obut[c] + pyr[c] -> co2[c] + 2ahbut[c]	(Rv3003c) or ((Rv3470c) and (Rv3002c))	0	1000	0	Valine, Leucine, and Isoleucine Metabolism
ACKr	Acetate kinase	atp[c] + ac[c] <=> adp[c] + actp[c]	(Rv0409)	-1000	1000	0	Pyruvate Metabolism
ACLS	Acetolactate synthase	h[c] + 2 pyr[c] -> co2[c] + alac__S[c]	((Rv3002c) and (Rv3003c)) or (Rv1820) or (Rv3509c)	0	1000	0	Valine, Leucine, and Isoleucine Metabolism
ACODA	Acetylornithine deacetylase	h2o[c] + acorn[c] -> ac[c] + orn[c]		0	0	0	Other Amino Acid Metabolism
ACONT	Aconitate hydratase	cit[c] <=> icit[c]	(Rv1475c)	-1000	1000	0	Citric Acid Cycle
ACOTA	Acetylornithine transaminase	akg[c] + acorn[c] <=> glu__L[c] + acg5sa[c]	(Rv1655)	-1000	1000	0	Arginine and Proline Metabolism
ACP1_FMN	Acid phosphatase (FMN)	h2o[c] + fmn[c] -> pi[c] + ribflv[c]	(Rv3310)	0	1000	0	Riboflavin Metabolism
ACPS1	Acyl-carrier protein synthase	coa[c] + apoACP[c] -> h[c] + ACP[c] + pap[c]	(Rv2523c)	0	1000	0	Pantothenate and CoA Metabolism
ACS	Acetyl-CoA synthetase	atp[c] + ac[c] + coa[c] -> amp[c] + ppi[c] + accoa[c]	(Rv3667)	0	1000	0	Glycolysis/Gluconeogenesis
ACS2	Acetyl-CoA synthase (propionate)	atp[c] + coa[c] + ppa[c] -> amp[c] + ppi[c] + ppcoa[c]	(Rv3667)	0	1000	0	Alternate Carbon Metabolism
ACYSBMNt	ACYSBMNt	acysbmn[c] <=> acysbmn[e]		-1000	1000	0	Transport
ADA	Adenosine deaminase	h2o[c] + h[c] + adn[c] -> ins[c] + nh4[c]	(Rv3313c)	0	1000	0	Purine and Pyrimidine Biosynthesis
ADCL	4-aminobenzoate synthase	4adcho[c] -> h[c] + pyr[c] + 4abz[c]	(Rv0812)	0	1000	0	Folate Metabolism
ADCPS1	Adenosylcobinamide-phosphate synthase	atp[c] + adcobhex[c] + appl[c] -> pi[c] + h[c] + adp[c] + adocbi[c]	(Rv2236c)	0	1000	0	Cofactor and Prosthetic Group Biosynthesis
ADCPS2	Adenosylcobinamide-phosphate synthase	atp[c] + adcobhex[c] + applp[c] -> pi[c] + h[c] + adocbip[c] + adp[c]	(Rv0254c) or (Rv2236c)	0	1000	0	Cofactor and Prosthetic Group Biosynthesis
ADCS	4-amino-4-deoxychorismate synthase	chor[c] + gln__L[c] -> glu__L[c] + 4adcho[c]	(Rv0013) and (Rv1005c)	0	1000	0	Folate Metabolism
ADCYRS	Adenosylcobyric acid synthase (glutamine-hydrolysing)	4 atp[c] + 4 h2o[c] + 4 gln__L[c] + adcobdam[c] -> 4 pi[c] + 4 h[c] + 4 glu__L[c] + 4 adp[c] + adcobhex[c]	(Rv0255c)	0	1000	0	Cofactor and Prosthetic Group Biosynthesis
ADK1	Adenylate kinase	atp[c] + amp[c] <=> 2 adp[c]	(Rv0733)	-1000	1000	0	Purine and Pyrimidine Biosynthesis
ADK2	Adenylate kinase (Inorganic triphosphate)	amp[c] + pppi[c] <=> ppi[c] + adp[c]	(Rv0733)	-1000	1000	0	Purine and Pyrimidine Biosynthesis
ADMDC	Adenosylmethionine decarboxylase	h[c] + amet[c] <=> co2[c] + ametam[c]		-1000	1000	0	Cysteine and methionine metabolism
ADNCYC	Adenylate cyclase	atp[c] -> ppi[c] + camp[c]	(((Rv1318c) and (Rv1319c) and (Rv1320c)) or (Rv1625c) or (Rv1647) or (Rv1264)) or (Rv2212) or (Rv2435c) or (Rv1120c) or (Rv1900c) or (Rv3645) or (Rv0386)	0	1000	0	Purine and Pyrimidine Biosynthesis
ADNK1	Adenosine kinase	atp[c] + adn[c] -> amp[c] + h[c] + adp[c]	(Rv2202c)	0	1000	0	Nucleotide Salvage Pathway
ADNK3	Adenosine kinase	gtp[c] + adn[c] -> amp[c] + h[c] + gdp[c]	(Rv2202c)	0	1000	0	Nucleotide Salvage Pathway
ADNK4	Adenosine kinase	adn[c] + dgtp[c] -> amp[c] + h[c] + dgdp[c]	(Rv2202c)	0	1000	0	Nucleotide Salvage Pathway
ADOCBIK	Adenosyl cobinamide kinase	atp[c] + adocbi[c] -> h[c] + adocbip[c] + adp[c]	(Rv0254c)	0	1000	0	Cofactor and Prosthetic Group Biosynthesis
ADOCBLS	Adenosylcobalamin 5'-phosphate synthase	agdpcbi[c] + rdmbzi[c] -> h[c] + adocbl[c] + gmp[c]	(Rv2208)	0	1000	0	Cofactor and Prosthetic Group Biosynthesis
ADPT	Adenine phosphoribosyltransferase	ade[c] + prpp[c] -> amp[c] + ppi[c]	(Rv2584c)	0	1000	0	Purine and Pyrimidine Biosynthesis
ADSK	Adenylyl-sulfate kinase	atp[c] + aps[c] -> h[c] + adp[c] + paps[c]	(Rv1286)	0	1000	0	Sulfur metabolism
ADSL1r	Adenylsuccinate lyase	dcamp[c] <=> amp[c] + fum[c]	(Rv0777)	-1000	1000	0	Purine and Pyrimidine Biosynthesis
ADSL2r	Adenylosuccinate lyase	25aics[c] <=> fum[c] + aicar[c]	(Rv0777)	-1000	1000	0	Purine and Pyrimidine Biosynthesis
ADSS	Adenylosuccinate synthase	gtp[c] + asp__L[c] + imp[c] -> pi[c] + 2 h[c] + gdp[c] + dcamp[c]	(Rv0357c)	0	1000	0	Purine and Pyrimidine Biosynthesis
AFTA	Arabinofuranosyl transferase (M tb)	decda_tb[c] + galfragund[c] -> agalfragund[c] + decd_tb[c]	(Rv3792)	0	1000	0	Arabinogalactan biosynthesis
AGDC	N-acetylglucosamine-6-phosphate deacetylase	h2o[c] + acgam6p[c] -> ac[c] + gam6p[c]	(Rv3332)	0	1000	0	Alternate Carbon Metabolism
AGMT	Agmatinase	h2o[c] + agm[c] -> ptrc[c] + urea[c]		0	1000	0	Alanine, Aspartate, and Glutamate Metabolism
AGPAT160	1-hexadecanoyl-sn-glycerol 3-phosphate O-acyltransferase (n-C16:0)	palmACP[c] + 1hdecg3p[c] -> ACP[c] + pa160[c]	(Rv2182c) or (Rv2483c)	0	1000	0	Glycerophospholipid metabolism
AGPAT160190	AGPAT160190	mstrACP[c] + 1hdecg3p[c] -> ACP[c] + pa160190[c]	(Rv2182c) or (Rv2483c)	0	1000	0	Glycerophospholipid metabolism
AGPAT190	AGPAT190	mstrACP[c] + 1msg3p[c] -> ACP[c] + pa190190[c]	(Rv2483c) or (Rv2182c)	0	1000	0	Glycerophospholipid metabolism
AGPR	N-acetyl-g-glutamyl-phosphate reductase	pi[c] + nadp[c] + acg5sa[c] <=> h[c] + nadph[c] + acg5p[c]	(Rv1652)	-1000	1000	0	Arginine and Proline Metabolism
AHCi	Adenosylhomocysteinase	h2o[c] + ahcys[c] <=> adn[c] + hcys__L[c]	(Rv3248c)	-1000	1000	0	Cysteine and methionine metabolism
AHCYSNS	S-adenosylhomocysteine nucleosidase	h2o[c] + ahcys[c] -> ade[c] + rhcys[c]	(Rv0091)	0	1000	0	Cysteine and methionine metabolism
AHMMPS	4 amino 5 hydroxymethyl 2 methylpyrimidine synthetase	2 h[c] + air[c] -> pi[c] + 4ahmmp[c] + gcald[c]	(Rv0423c)	0	1000	0	Cofactor and Prosthetic Group Biosynthesis
AICART	Phosphoribosylaminoimidazolecarboxamide formyltransferase	aicar[c] + 10fthf[c] <=> fprica[c] + thf[c]	(Rv0957)	-1000	1000	0	Purine and Pyrimidine Biosynthesis
AIRCr	Phosphoribosylaminoimidazole carboxylase	co2[c] + air[c] -> h[c] + 5aizc[c]	(Rv3275c) and (Rv3276c)	0	1000	0	Purine and Pyrimidine Biosynthesis
AKGDb	Oxoglutarate dehydrogenase (dihydrolipoamide S-succinyltransferase)	coa[c] + sdhlam[c] -> dhlam[c] + succoa[c]	(Rv2215)	0	1000	0	Citric Acid Cycle
ALAALAD	D-alanine-D-alanine dipeptidase	h2o[c] + alaala[c] -> 2 ala__D[c]	(Rv3330) or (Rv2911)	0	1000	0	Membrane Metabolism
ALAALAr	D-alanine-D-alanine ligase (reversible)	atp[c] + 2 ala__D[c] <=> pi[c] + h[c] + adp[c] + alaala[c]	(Rv2981c)	-1000	1000	0	Arabinogalactan biosynthesis
ALAD_L	L-alanine dehydrogenase	h2o[c] + nad[c] + ala__L[c] -> h[c] + nadh[c] + pyr[c] + nh4[c]	(Rv2780)	0	1000	0	Alanine, Aspartate, and Glutamate Metabolism
ALAR	Alanine racemase	ala__L[c] <=> ala__D[c]	(Rv3423c)	-1000	1000	0	Arabinogalactan biosynthesis
ALAt2r	L alanine reversible transport via proton symport	ala__L[e] + h[e] <=> h[c] + ala__L[c]		-1000	1000	0	Transport
ALDD1	Aldehyde dehydrogenase formaldehyde NAD	h2o[c] + nad[c] + fald[c] -> 2 h[c] + nadh[c] + for[c]	(Rv2259) or (Rv1895) or (Rv3045)	0	1000	0	Redox Metabolism
ALDD19xr	Aldehyde dehydrogenase (phenylacetaldehyde, NAD)	h2o[c] + nad[c] + pacald[c] -> 2 h[c] + nadh[c] + pac[c]	(Rv2858c)	0	1000	0	Tyrosine, Tryptophan, and Phenylalanine Metabolism
ALDD2x	Aldehyde dehydrogenase (acetaldehyde, NAD)	h2o[c] + acald[c] + nad[c] -> 2 h[c] + ac[c] + nadh[c]	((Rv0768) and (Rv3293)) or (Rv0147) or (Rv0458)	0	1000	0	Glycolysis/Gluconeogenesis
AMAOTr	Adenosylmethionine-8-amino-7-oxononanoate transaminase	amet[c] + 8aonn[c] <=> amob[c] + dann[c]	(Rv1568)	-1000	1000	0	Cofactor and Prosthetic Group Biosynthesis
AMID4	AMID4	h2o[c] + ad[c] -> ac[c] + nh4[c]	(Rv2888c) or (Rv1263) or (Rv3375) or (Rv2363) or (Rv3175)	0	1000	0	Other Amino Acid Metabolism
AMMQT8	S-adenosylmethione:2-demthylmenaquinone methyltransferase (menaquinone 8)	h[c] + amet[c] + 2dmmq8[c] -> ahcys[c] + mql8[c]		0	1000	0	Cofactor and Prosthetic Group Biosynthesis
AMMQT8_2	S-adenosylmethione:2-demethylmenaquinone methyltransferase	amet[c] + 2dmmq8[c] -> h[c] + ahcys[c] + mqn8[c]		0	1000	0	Oxidative Phosphorylation
AMPTASECG	Alanyl aminopeptidase (cys-gly)	h2o[c] + cgly[c] -> cys__L[c] + gly[c]	(Rv2467)	0	1000	0	Other Amino Acid Metabolism
ANPRT	Anthranilate phosphoribosyltransferase	prpp[c] + anth[c] -> ppi[c] + pran[c]	(Rv2192c)	0	1000	0	Tyrosine, Tryptophan, and Phenylalanine Metabolism
ANS	Anthranilate synthase	chor[c] + gln__L[c] -> h[c] + glu__L[c] + pyr[c] + anth[c]	(Rv1609)	0	1000	0	Tyrosine, Tryptophan, and Phenylalanine Metabolism
AOXSr	8-amino-7-oxononanoate synthase	h[c] + ala__L[c] + pmcoa[c] <=> coa[c] + co2[c] + 8aonn[c]	(Rv1569) and (Rv0032)	-1000	1000	0	Cofactor and Prosthetic Group Biosynthesis
APRAUR	5-amino-6-(5-phosphoribosylamino)uracil reductase	h[c] + nadph[c] + 5apru[c] -> nadp[c] + 5aprbu[c]	(Rv2671) or (Rv1409)	0	1000	0	Riboflavin Metabolism
ARACHTA	ARACHTA	ACP[c] + arachcoa[c] <=> coa[c] + arachACP[c]		-1000	1000	0	Membrane Metabolism
ARB_Dabc	ARB Dabc	atp[c] + h2o[c] + arab__D[e] -> pi[c] + h[c] + adp[c] + arab__D[c]		0	1000	0	Transport
ARBabc	L-arabinose transport via ABC system	atp[c] + h2o[c] + arab__L[e] -> pi[c] + h[c] + adp[c] + arab__L[c]		0	1000	0	Transport
ARBt2r	L-arabinose transport via proton symport	h[e] + arab__L[e] <=> h[c] + arab__L[c]		-1000	1000	0	Transport
ARGDC	Arginine decarboxylase	h[c] + arg__L[c] -> co2[c] + agm[c]	(Rv2531c)	0	1000	0	Alanine, Aspartate, and Glutamate Metabolism
ARGDr	Arginine deiminase	h2o[c] + arg__L[c] -> nh4[c] + citr__L[c]	(Rv1001)	0	1000	0	Arginine and Proline Metabolism
ARGSL	Argininosuccinate lyase	argsuc[c] -> fum[c] + arg__L[c]	(Rv1659)	0	1000	0	Alanine, Aspartate, and Glutamate Metabolism
ARGSS	Argininosuccinate synthase	atp[c] + asp__L[c] + citr__L[c] -> amp[c] + ppi[c] + h[c] + argsuc[c]	(Rv1658)	0	1000	0	Alanine, Aspartate, and Glutamate Metabolism
ARGt5r	ARGtiDF	arg__L[e] <=> arg__L[c]	(Rv2320c)	-1000	1000	0	Transport
ASAD	Aspartate-semialdehyde dehydrogenase	pi[c] + nadp[c] + aspsa[c] <=> h[c] + nadph[c] + 4pasp[c]	(Rv3708c)	-1000	1000	0	Glycolysis/Gluconeogenesis
ASNN	L-asparaginase	h2o[c] + asn__L[c] -> nh4[c] + asp__L[c]	(Rv1538c)	0	1000	0	Alanine, Aspartate, and Glutamate Metabolism
ASNS1	Asparagine synthase (glutamine-hydrolysing)	atp[c] + h2o[c] + gln__L[c] + asp__L[c] -> amp[c] + ppi[c] + h[c] + glu__L[c] + asn__L[c]	(Rv2201)	0	1000	0	Alanine, Aspartate, and Glutamate Metabolism
ASNt2r	L asparagine reversible transport via proton symport	h[e] + asn__L[e] <=> h[c] + asn__L[c]	(Rv2127) or (Rv0346c)	-1000	1000	0	Transport
ASP1DC	Aspartate 1-decarboxylase	h[c] + asp__L[c] -> co2[c] + ala_B[c]	(Rv3601c)	0	1000	0	Alanine, Aspartate, and Glutamate Metabolism
ASPCT	Aspartate carbamoyltransferase	asp__L[c] + cbp[c] -> pi[c] + h[c] + cbasp[c]	(Rv1380)	0	1000	0	Purine and Pyrimidine Biosynthesis
ASPK	Aspartate kinase	atp[c] + asp__L[c] <=> adp[c] + 4pasp[c]	(Rv3709c)	-1000	1000	0	Glycolysis/Gluconeogenesis
ASPO5	L-aspartate oxidase	fum[c] + asp__L[c] -> h[c] + iasp[c] + succ[c]	(Rv1595)	0	1000	0	Alanine, Aspartate, and Glutamate Metabolism
ASPTA	Aspartate transaminase	akg[c] + asp__L[c] <=> glu__L[c] + oaa[c]	(Rv0337c)	-1000	1000	0	Alanine, Aspartate, and Glutamate Metabolism
ASPt2r	L aspartate reversible transport via proton symport	h[e] + asp__L[e] <=> h[c] + asp__L[c]	(Rv0346c) or (Rv2127)	-1000	1000	0	Transport
AST	Arginine succinyltransferase	succoa[c] + arg__L[c] -> h[c] + coa[c] + sucarg[c]		0	1000	0	Arginine and Proline Metabolism
ATPPRT	ATP phosphoribosyltransferase	atp[c] + prpp[c] -> ppi[c] + prbatp[c]	(Rv2121c)	0	1000	0	Histidine Metabolism
ATPS4r	ATP synthase (four protons for one ATP)	pi[c] + adp[c] + 4 h[e] <=> atp[c] + h2o[c] + 3 h[c]	(Rv1308) and (Rv1304) and (Rv1311) and (Rv1310) and (Rv1305) and (Rv1306) and (Rv1309) and (Rv1307)	-1000	1000	0	Oxidative Phosphorylation
BACCL	Biotin acetyl CoA carboxylase ligase	atp[c] + h[c] + btn[c] -> ppi[c] + btamp[c]	(Rv3279c)	0	1000	0	Cofactor and Prosthetic Group Biosynthesis
BALAt2r	Beta Alanine transport in via proton symport	h[e] + ala_B[e] <=> h[c] + ala_B[c]	(Rv0522)	-1000	1000	0	Transport
BDH	BDH	nad[c] + bhb[c] <=> h[c] + acac[c] + nadh[c]		-1000	1000	0	Pyruvate Metabolism
BETALDHx	Betaine-aldehyde dehydrogenase	h2o[c] + nad[c] + betald[c] -> 2 h[c] + nadh[c] + glyb[c]	(Rv0223c)	0	1000	0	Other Amino Acid Metabolism
BMNMSHS	BMNMSHS	bmn[c] + msh[c] -> 2 h[c] + bmnmsh[c]	(none)	0	1000	0	Redox Metabolism
BMNt	BMNt	bmn[c] <=> bmn[e]	(none)	-1000	1000	0	Transport
BPNT	3',5'-bisphosphate nucleotidase	h2o[c] + pap[c] -> amp[c] + pi[c]	(Rv2131c)	0	1000	0	Other Amino Acid Metabolism
BTS2	Biotin synthase (ala-L producing)	cys__L[c] + dtbt[c] <=> 2 h[c] + ala__L[c] + btn[c]	(Rv1589)	-1000	1000	0	Cofactor and Prosthetic Group Biosynthesis
BTS3r	Biotin synthase	dtbt[c] + 2 s[c] <=> btn[c] + h2s[c]	(Rv1589)	-1000	1000	0	Cofactor and Prosthetic Group Biosynthesis
CAATPS	CAATPS	atp[c] + h2o[c] + 2 ca2[c] -> pi[c] + adp[c] + h[e] + 2 ca2[e]	(Rv0107c)	0	1000	0	Transport
CAT	Catalase	2 h2o2[c] -> 2 h2o[c] + o2[c]	(Rv1908c)	0	1000	0	Redox Metabolism
CAt4	Calcium transport inout via proton antiporter	h[e] + ca2[c] <=> h[c] + ca2[e]	(Rv1607)	-1000	1000	0	Transport
CBIAT	Cobinamide adenyltransferase	atp[c] + h[c] + cbi[c] <=> adocbi[c] + pppi[c]	(Rv2849c)	-1000	1000	0	Cofactor and Prosthetic Group Biosynthesis
CBLAT	Cob(I)alamin adenosyltransferase	atp[c] + h[c] + cbl1[c] <=> pppi[c] + adocbl[c]		-1000	1000	0	Cofactor and Prosthetic Group Biosynthesis
CBPS	Carbamoyl-phosphate synthase (glutamine-hydrolysing)	2 atp[c] + h2o[c] + hco3[c] + gln__L[c] -> pi[c] + 2 h[c] + glu__L[c] + 2 adp[c] + cbp[c]	(Rv1383) and (Rv1384)	0	1000	0	Purine and Pyrimidine Biosynthesis
CDAPPA160	CDP-Diacylglycerol pyrophostatase (n-C16:0)	h2o[c] + cdpdhdecg[c] -> 2 h[c] + pa160[c] + cmp[c]	(Rv2289)	0	1000	0	Glycerophospholipid metabolism
CDAPPA160190	CDP-Diacylglycerol pyrophostatase (C16:0, C19:0)	h2o[c] + cdpc16c19g[c] -> 2 h[c] + pa160190[c] + cmp[c]	(Rv2289)	0	1000	0	Glycerophospholipid metabolism
CDAPPA190	CDAPPA190	h2o[c] + cdpc19c19g[c] -> 2 h[c] + pa190190[c] + cmp[c]	(Rv2289)	0	1000	0	Glycerophospholipid metabolism
CDPMEK	4-(cytidine 5'-diphospho)-2-C-methyl-D-erythritol kinase	atp[c] + 4c2me[c] -> h[c] + adp[c] + 2p4c2me[c]	(Rv1011)	0	1000	0	Polyprenyl Metabolism
CDPPT160	CDPPT160	cdpdhdecg[c] + inost[c] -> h[c] + cmp[c] + ptd1ino160[c]	(Rv2612c)	0	1000	0	Glycerophospholipid metabolism
CDPPT160190	CDP diacylglycerol inositon 3-phosphatidyltransferase	cdpc16c19g[c] + inost[c] -> h[c] + cmp[c] + ptd1ino160190[c]	(Rv2612c)	0	1000	0	Glycerophospholipid metabolism
CHLabc	Choline transport via ABC system	atp[c] + h2o[c] + chol[e] -> pi[c] + h[c] + adp[c] + chol[c]	(Rv3756c) and (Rv3757c) and (Rv3758c) and (Rv3759c)	0	1000	0	Transport
CHOLD	Choline dehydrogenase	nad[c] + chol[c] -> h[c] + nadh[c] + betald[c]	(none)	0	1000	0	Other Amino Acid Metabolism
CHORM	Chorismate mutase	chor[c] -> pphn[c]	(Rv1885c) or (Rv0948c)	0	1000	0	Tyrosine, Tryptophan, and Phenylalanine Metabolism
CHORS	Chorismate synthase	3psme[c] -> pi[c] + chor[c]	(Rv2540c)	0	1000	0	Tyrosine, Tryptophan, and Phenylalanine Metabolism
CHRPL	Chorismate pyruvate lyase	chor[c] -> 4hbz[c] + pyr[c]	(Rv2949c)	0	1000	0	Membrane Metabolism
CIGAMS	Cys-1D-myo-inositol 2-deoxy-D-glucopyranoside synthase	atp[c] + cys__L[c] + igam[c] -> amp[c] + ppi[c] + 2 h[c] + cigam[c]	(Rv2130c)	0	1000	0	Redox Metabolism
CITL	Citrate lyase	cit[c] -> ac[c] + oaa[c]	(Rv2498c) or (Rv3075c)	0	1000	0	Citric Acid Cycle
CITabc	Citrate transport via ABC system	atp[c] + h2o[c] + cit[e] -> pi[c] + h[c] + adp[c] + cit[c]		0	1000	0	Transport
CLPNS160190	CLPNS160190	2 pg160190[c] <=> clpn160190[c] + glyc[c]	(Rv1822)	-1000	1000	0	Glycerophospholipid metabolism
CMCBTFL	CMCBTFL	cmcbtt[c] + fe3[e] -> fcmcbtt[c]	(Rv2895c) and (Rv1348) and (Rv1349)	0	1000	0	Redox Metabolism
CMCBTFU	CMCBTFU	fcmcbtt[c] -> cmcbtt[c] + fe3[c]	(Rv2895c) and (Rv1348) and (Rv1349)	0	1000	0	Redox Metabolism
CMLDC	4 carboxymuconolactone decarboxylase	4cml[c] -> h[c] + co2[c] + 5odhf2a[c]	(Rv0771) or (Rv0464c)	0	1000	0	Miscellaneous
CO2t	CO2 transporter via diffusion	co2[e] <=> co2[c]		-1000	1000	0	Transport
COAt	COAt	coa[e] <=> coa[c]		-1000	1000	0	Transport
COBALTt5	COBALTt5	cobalt2[c] <=> cobalt2[e]	(Rv1239c)	-1000	1000	0	Transport
COCHL	Cobaltochelatase	atp[c] + h2o[c] + cobalt2[c] + hgbam[c] -> pi[c] + 2 h[c] + adp[c] + co2dam[c]	(Rv2062c)	0	1000	0	Cofactor and Prosthetic Group Biosynthesis
COt	CO transporter via diffusion	co[c] <=> co[e]		-1000	1000	0	Transport
CPC6R	Precorrin-6A reductase	h[c] + nadph[c] + copre6[c] -> nadp[c] + codhpre6[c]	(Rv2070c)	0	1000	0	Cofactor and Prosthetic Group Biosynthesis
CPPPGO	Coproporphyrinogen oxidase (O2 required)	2 h[c] + o2[c] + cpppg3[c] -> 2 h2o[c] + 2 co2[c] + pppg9[c]	(Rv2388c)	0	1000	0	Cofactor and Prosthetic Group Biosynthesis
CRNabc	L-carnitine transport via ABC system	atp[c] + h2o[c] + crn[e] -> pi[c] + h[c] + adp[c] + crn[c]	(Rv3756c) and (Rv3757c) and (Rv3758c) and (Rv3759c)	0	1000	0	Transport
CS	Citrate synthase	h2o[c] + accoa[c] + oaa[c] -> h[c] + coa[c] + cit[c]	(Rv0896) or (Rv0889c)	0	1000	0	Citric Acid Cycle
CTPS1	CTP synthase NH3	atp[c] + nh4[c] + utp[c] -> pi[c] + 2 h[c] + adp[c] + ctp[c]	(Rv1699)	0	1000	0	Purine and Pyrimidine Biosynthesis
CTPS2	CTP synthase (glutamine)	atp[c] + h2o[c] + gln__L[c] + utp[c] -> pi[c] + 2 h[c] + glu__L[c] + adp[c] + ctp[c]	(Rv1699)	0	1000	0	Purine and Pyrimidine Biosynthesis
CYANST	Cyanide sulfurtransferase	cyan[c] + tsul[c] -> h[c] + so3[c] + tcynt[c]	(Rv0815c) or (Rv2291) or (Rv3117) or (Rv3283) or (Rv0390)	0	1000	0	Cysteine and methionine metabolism
CYO1a	CYO1a	2 h[c] + 2 ficytc[c] + qh2[c] -> 2 h[e] + 2 focytc[c] + q[c]	(Rv2195) and (Rv2196) and (Rv2194)	0	1000	0	Oxidative Phosphorylation
CYO1b	CYO1b	0.5 o2[c] + 2 focytc[c] -> h2o[c] + 2 ficytc[c]	(Rv2193) and (Rv1451) and (Rv3043c) and (Rv2200c)	0	1000	0	Oxidative Phosphorylation
CYRDAAT	Cob(I)yrinic acid a,c-diamide adenosyltransferase	atp[c] + h[c] + co1dam[c] -> adcobdam[c] + pppi[c]	(Rv2849c)	0	1000	0	Cofactor and Prosthetic Group Biosynthesis
CYRDAR2	Cob(II)yrinic acid a,c-diamide reductase (fmn-dependent)	2 co2dam[c] + fmnh2[c] -> 2 h[c] + fmn[c] + 2 co1dam[c]		0	1000	0	Cofactor and Prosthetic Group Biosynthesis
CYSS	Cysteine synthase	h2s[c] + acser[c] -> h[c] + ac[c] + cys__L[c]	(Rv2334) or (Rv1336)	0	1000	0	Cysteine and methionine metabolism
CYSTL	Cystathionine b-lyase	h2o[c] + cyst__L[c] -> pyr[c] + nh4[c] + hcys__L[c]	(Rv0075) or (Rv2294)	0	1000	0	Cysteine and methionine metabolism
CYSTS	Cystathionine beta synthase	hcys__L[c] + ser__L[c] -> h2o[c] + cyst__L[c]	(Rv1077)	0	1000	0	Cysteine and methionine metabolism
CYTBD	Cytochrome oxidase bd (ubiquinol-8: 2 protons)	2 h[c] + 0.5 o2[c] + q8h2[c] -> h2o[c] + 2 h[e] + q8[c]	((Rv1622c) and (Rv1620c)) or ((Rv1622c) and (Rv1621c))	0	1000	0	Redox Metabolism
CYTBD2	CYTBD2	2 h[c] + mql8[c] + 0.5 o2[c] -> h2o[c] + 2 h[e] + mqn8[c]	(Rv1620c) and (Rv1621c) and (Rv1622c) and (Rv1623c)	0	1000	0	Redox Metabolism
CYTD	Cytidine deaminase	h2o[c] + h[c] + cytd[c] -> nh4[c] + uri[c]	(Rv3315c)	0	1000	0	Purine and Pyrimidine Biosynthesis
CYTDK2	Cytidine kinase (GTP)	gtp[c] + cytd[c] -> h[c] + gdp[c] + cmp[c]		0	1000	0	Nucleotide Salvage Pathway
CYTDt2	Cytidine transport in via proton symport	h[e] + cytd[e] <=> h[c] + cytd[c]		-1000	1000	0	Transport
CYTK1	Cytidylate kinase (CMP)	atp[c] + cmp[c] <=> adp[c] + cdp[c]	(Rv1712)	-1000	1000	0	Purine and Pyrimidine Biosynthesis
CYTK2	Cytidylate kinase (dCMP)	atp[c] + dcmp[c] <=> adp[c] + dcdp[c]	(Rv1712)	-1000	1000	0	Purine and Pyrimidine Biosynthesis
Clt	Major Facilitator(MFS) TCDB:2.A.1.14.6	cl[e] <=> cl[c]	(Rv0143c)	-1000	1000	0	Transport
Cuabc	Copper transport via ABC system	atp[c] + h2o[c] + cu2[e] -> pi[c] + h[c] + adp[c] + cu2[c]	(Rv0092) or (Rv0103c)	0	1000	0	Transport
Cut1	Copper export via ATPase	atp[c] + h2o[c] + cu2[c] -> pi[c] + h[c] + adp[c] + cu2[e]	(Rv0092) or (Rv0103c)	0	1000	0	Transport
DADA	Deoxyadenosine deaminase	h2o[c] + h[c] + dad_2[c] -> nh4[c] + din[c]		0	1000	0	Nucleotide Salvage Pathway
DADK	Deoxyadenylate kinase	atp[c] + damp[c] <=> adp[c] + dadp[c]		-1000	1000	0	Nucleotide Salvage Pathway
DAGK160	Diacylglycerol kinase (n-C16:0)	atp[c] + 12dgr160[c] -> h[c] + adp[c] + pa160[c]	(Rv0499) or (Rv2252)	0	1000	0	Glycerophospholipid metabolism
DALAOX	D amino acid oxidase	h2o[c] + ala__D[c] + o2[c] -> pyr[c] + nh4[c] + h2o2[c]	(Rv1905c)	0	1000	0	Other Amino Acid Metabolism
DALAt2r	D-alanine transport via proton symport	h[e] + ala__D[e] <=> h[c] + ala__D[c]	(Rv1704c)	-1000	1000	0	Transport
DAPDC	Diaminopimelate decarboxylase	h[c] + 26dap__M[c] -> co2[c] + lys__L[c]	(Rv1293)	0	1000	0	Threonine and Lysine Metabolism
DAPE	Diaminopimelate epimerase	26dap_LL[c] <=> 26dap__M[c]	(Rv2726c)	-1000	1000	0	Threonine and Lysine Metabolism
DASYN160	CDP-diacylglycerol synthetase (n-C16:0)	h[c] + pa160[c] + ctp[c] -> ppi[c] + cdpdhdecg[c]	(Rv2881c)	0	1000	0	Glycerophospholipid metabolism
DASYN160190	CDP-diacylglycerol synthetase (C16:0, C19:0)	h[c] + pa160190[c] + ctp[c] -> ppi[c] + cdpc16c19g[c]	(Rv2881c)	0	1000	0	Glycerophospholipid metabolism
DASYN190190	DASYN190190	h[c] + pa190190[c] + ctp[c] -> ppi[c] + cdpc19c19g[c]	(Rv2881c)	0	1000	0	Glycerophospholipid metabolism
DB4PS	3,4-Dihydroxy-2-butanone-4-phosphate synthase	ru5p__D[c] -> h[c] + for[c] + db4p[c]	(Rv1940)	0	1000	0	Cofactor and Prosthetic Group Biosynthesis
DBTS	Dethiobiotin synthase	atp[c] + co2[c] + dann[c] <=> pi[c] + 3 h[c] + adp[c] + dtbt[c]	(Rv1570)	-1000	1000	0	Cofactor and Prosthetic Group Biosynthesis
DCPDP	Decaprenyl-diphosphatase	h2o[c] + decdp_tb[c] -> pi[c] + h[c] + decd_tb[c]	(Rv2136c)	0	1000	0	Polyprenyl Metabolism
DCPDPP	DCPDPP	h2o[c] + decdpr_tb[c] -> pi[c] + decdr_tb[c]	(Rv3807c)	0	1000	0	Arabinogalactan biosynthesis
DCPDPS	DCPDPS	frdp[c] + 7 ipdp[c] -> 7 ppi[c] + decdp_tb[c]		0	1000	0	Polyprenyl Metabolism
DCPE	Decaprenylphosphoryl ribose, arabinofuranose isomerization	decdr_tb[c] <=> decda_tb[c]	(Rv3790) and (Rv3791)	-1000	1000	0	Arabinogalactan biosynthesis
DCPT	Phosphoribose transferase (undecaprenyl phosphate)	prpp[c] + decd_tb[c] -> ppi[c] + decdpr_tb[c]	(Rv3806c)	0	1000	0	Arabinogalactan biosynthesis
DCTPD	DCTP deaminase	h2o[c] + h[c] + dctp[c] -> nh4[c] + dutp[c]	(Rv0321)	0	1000	0	Purine and Pyrimidine Biosynthesis
DCTPD2	DCTP deaminase	h2o[c] + h[c] + ctp[c] -> nh4[c] + utp[c]	(Rv0321)	0	1000	0	Purine and Pyrimidine Biosynthesis
DCYTD	Deoxycytidine deaminase	h2o[c] + h[c] + dcyt[c] -> nh4[c] + duri[c]		0	1000	0	Purine and Pyrimidine Biosynthesis
DDPA	3-deoxy-D-arabino-heptulosonate 7-phosphate synthetase	h2o[c] + e4p[c] + pep[c] -> pi[c] + 2dda7p[c]	(Rv2178c)	0	1000	0	Tyrosine, Tryptophan, and Phenylalanine Metabolism
DESAT16	Palmitoyl CoA desaturase n C160CoA n C161CoA	h[c] + nadph[c] + o2[c] + pmtcoa[c] -> 2 h2o[c] + nadp[c] + hdcoa[c]	(Rv3229c)	0	1000	0	Fatty Acid Metabolism
DESAT18_1	Stearoyl CoA desaturase n C180CoA n C181CoA	h2o[c] + nadph[c] + stcoa[c] -> 4 h[c] + nadp[c] + odecoa[c]	(Rv0824c) and (Rv1094) and (Rv3229c)	0	1000	0	Fatty Acid Metabolism
DGC3D	DGC3D	nad[c] + 2dglcn[c] -> h[c] + nadh[c] + 3ddgc[c]	(Rv1928c) or (Rv1714)	0	1000	0	Alternate Carbon Metabolism
DGK1	Deoxyguanylate kinase (dGMP:ATP)	atp[c] + dgmp[c] <=> adp[c] + dgdp[c]	(Rv1389)	-1000	1000	0	Purine and Pyrimidine Biosynthesis
DHAD1	Dihydroxy-acid dehydratase (2,3-dihydroxy-3-methylbutanoate)	23dhmb[c] -> h2o[c] + 3mob[c]	(Rv0189c)	0	1000	0	Valine, Leucine, and Isoleucine Metabolism
DHAD2	Dihydroxy-acid dehydratase (2,3-dihydroxy-3-methylpentanoate)	23dhmp[c] -> h2o[c] + 3mop[c]	(Rv0189c)	0	1000	0	Valine, Leucine, and Isoleucine Metabolism
DHDPRy	Dihydrodipicolinate reductase (NADPH)	h[c] + nadph[c] + 23dhdp[c] -> nadp[c] + thdp[c]	(Rv2773c)	0	1000	0	Threonine and Lysine Metabolism
DHDPS	Dihydrodipicolinate synthase	pyr[c] + aspsa[c] -> 2 h2o[c] + h[c] + 23dhdp[c]	(Rv2753c)	0	1000	0	Threonine and Lysine Metabolism
DHFR_copy1	Dihydrofolate reductase	h[c] + nadph[c] + dhf[c] <=> nadp[c] + thf[c]	(Rv2763c)	-1000	1000	0	Folate Metabolism
DHFS	Dihydrofolate synthase	atp[c] + glu__L[c] + dhpt[c] -> pi[c] + h[c] + adp[c] + dhf[c]	(Rv2447c)	0	1000	0	Folate Metabolism
DHNAOT	1,4-dihydroxy-2-naphthoate octaprenyltransferase	dhna[c] + octdp[c] -> ppi[c] + h[c] + co2[c] + 2dmmq8[c]	(Rv0534c)	0	1000	0	Cofactor and Prosthetic Group Biosynthesis
DHNPA_1	Dihydroneopterin aldolase	dhnpt[c] -> gcald[c] + 2ahhmp[c]	(Rv3607c)	0	1000	0	Folate Metabolism
DHNPA2r	Dihydroneopterin aldolase reversible	dhnpt[c] -> gcald[c] + 6hmhpt[c]	(Rv3607c)	0	1000	0	Folate Metabolism
DHORTS	Dihydroorotase	h2o[c] + dhor__S[c] <=> h[c] + cbasp[c]	(Rv1381)	-1000	1000	0	Purine and Pyrimidine Biosynthesis
DHPPDA	Diaminohydroxyphosphoribosylaminopyrimidine deaminase	h2o[c] + h[c] + 25dhpp[c] -> nh4[c] + 5apru[c]	(Rv1409)	0	1000	0	Riboflavin Metabolism
DHPPDA2	Diaminohydroxyphosphoribosylaminopryrimidine deaminase (25drapp)	h2o[c] + h[c] + 25drapp[c] -> nh4[c] + 5apru[c]	(Rv2671) or (Rv1409)	0	1000	0	Riboflavin Metabolism
DHPS2	Dihydropteroate synthase	4abz[c] + 6hmhptpp[c] -> ppi[c] + dhpt[c]	(Rv3608c) or (Rv1207)	0	1000	0	Folate Metabolism
DHQTi	3-dehydroquinate dehydratase, irreversible	3dhq[c] <=> h2o[c] + 3dhsk[c]	(Rv2537c)	-1000	1000	0	Tyrosine, Tryptophan, and Phenylalanine Metabolism
DHQS	3-dehydroquinate synthase	2dda7p[c] -> pi[c] + 3dhq[c]	(Rv2538c)	0	1000	0	Tyrosine, Tryptophan, and Phenylalanine Metabolism
DMATT	Dimethylallyltranstransferase	ipdp[c] + dmpp[c] -> ppi[c] + grdp[c]	(Rv3398c) or (Rv3383c) or (Rv2173)	0	1000	0	Cofactor and Prosthetic Group Biosynthesis
DMPPS	1-hydroxy-2-methyl-2-(E)-butenyl 4-diphosphate reductase (dmpp)	h[c] + nadh[c] + h2mb4p[c] -> h2o[c] + nad[c] + dmpp[c]	(Rv1110)	0	1000	0	Cofactor and Prosthetic Group Biosynthesis
DNMPPA	Dihydroneopterin monophosphate dephosphorylase	h2o[c] + dhpmp[c] -> pi[c] + dhnpt[c]		0	1000	0	Folate Metabolism
DNTPPA	Dihydroneopterin triphosphate pyrophosphatase	h2o[c] + ahdt[c] -> ppi[c] + h[c] + dhpmp[c]		0	1000	0	Folate Metabolism
DPCOAK	Dephospho-CoA kinase	atp[c] + dpcoa[c] -> h[c] + coa[c] + adp[c]	(Rv1631)	0	1000	0	Pantothenate and CoA Metabolism
DPPS	Decaprenyl synthase	frdp[c] + 7 ipdp[c] -> 7 ppi[c] + decdp[c]		0	1000	0	Polyprenyl Metabolism
DPR	2-dehydropantoate 2-reductase	h[c] + nadph[c] + 2dhp[c] -> nadp[c] + pant__R[c]	(Rv2573)	0	1000	0	Pantothenate and CoA Metabolism
DRPA	Deoxyribose-phosphate aldolase	2dr5p[c] -> acald[c] + g3p[c]	(Rv0478)	0	1000	0	Pentose Phosphate Pathway
DSERt2	D-serine transport via proton symport	h[e] + ser__D[e] <=> h[c] + ser__D[c]	(Rv1704c)	-1000	1000	0	Transport
DTMPK	DTMP kinase	atp[c] + dtmp[c] <=> adp[c] + dtdp[c]	(Rv3247c)	-1000	1000	0	Purine and Pyrimidine Biosynthesis
DURIK1	Deoxyuridine kinase (ATP:Deoxyuridine)	atp[c] + duri[c] -> h[c] + adp[c] + dump[c]		0	0	0	Purine and Pyrimidine Biosynthesis
DURIPP	Deoxyuridine phosphorylase	pi[c] + duri[c] <=> 2dr1p[c] + ura[c]		-1000	1000	0	Purine and Pyrimidine Biosynthesis
DUTPDP	DUTP diphosphatase	h2o[c] + dutp[c] -> ppi[c] + h[c] + dump[c]	(Rv2697c)	0	1000	0	Purine and Pyrimidine Biosynthesis
DXPRIi	1-deoxy-D-xylulose reductoisomerase	h[c] + nadph[c] + dxyl5p[c] -> nadp[c] + 2me4p[c]	(Rv2870c)	0	1000	0	Polyprenyl Metabolism
DXPS	1-deoxy-D-xylulose 5-phosphate synthase	h[c] + pyr[c] + g3p[c] -> co2[c] + dxyl5p[c]	(Rv3379c) or (Rv2682c)	0	1000	0	Polyprenyl Metabolism
ENO	Enolase	2pg[c] <=> h2o[c] + pep[c]	(Rv1023)	-1000	1000	0	Glycolysis/Gluconeogenesis
ETHAt	Ethanolamine transport via diffusion extracellular	etha[e] <=> etha[c]		-1000	1000	0	Transport
EX_acysbmn_e	EX acysbmn LPAREN e RPAREN	acysbmn[e] ->		0	1000	0	Extracellular exchange
EX_ala_B_e	Beta-Alanine exchange	ala_B[e] ->		0	1000	0	Extracellular exchange
EX_ala__D_e	D-Alanine exchange	ala__D[e] ->		0	1000	0	Extracellular exchange
EX_ala__L_e	L-Alanine exchange	ala__L[e] ->		0	1000	0	Extracellular exchange
EX_arab__D_e	D Arabinose exchange	arab__D[e] ->		0	1000	0	Extracellular exchange
EX_arab__L_e	L-Arabinose exchange	arab__L[e] ->		0	1000	0	Extracellular exchange
EX_arg__L_e	L-Arginine exchange	arg__L[e] ->		0	1000	0	Extracellular exchange
EX_asn__L_e	L-Asparagine exchange	asn__L[e] ->		0	1000	0	Extracellular exchange
EX_asp__L_e	L-Aspartate exchange	asp__L[e] ->		0	1000	0	Extracellular exchange
EX_atp_e	EX atp LPAREN e RPAREN	atp[e] ->		0	1000	0	Extracellular exchange
EX_bmn_e	EX bmn LPAREN e RPAREN	bmn[e] ->		0	1000	0	Extracellular exchange
EX_ca2_e	Calcium exchange	ca2[e] <=>		-1000	1000	0	Extracellular exchange
EX_chol_e	Choline exchange	chol[e] ->		0	1000	0	Extracellular exchange
EX_cit_e	Citrate exchange	cit[e] <=>		-1	1000	0	Extracellular exchange
EX_cl_e	Chloride exchange	cl[e] <=>		-1000	1000	0	Extracellular exchange
EX_co2_e	CO2 exchange	co2[e] <=>		-1000	1000	0	Extracellular exchange
EX_coa_e	EX coa LPAREN e RPAREN	coa[e] ->		0	1000	0	Extracellular exchange
EX_cobalt2_e	Co2+ exchange	cobalt2[e] ->		0	1000	0	Extracellular exchange
EX_crn_e	L-Carnitine exchange	crn[e] ->		0	1000	0	Extracellular exchange
EX_cu2_e	Cu2+ exchange	cu2[e] <=>		-1000	1000	0	Extracellular exchange
EX_cytd_e	Cytidine exchange	cytd[e] ->		0	1000	0	Extracellular exchange
EX_etha_e	Ethanolamine exchange	etha[e] ->		0	1000	0	Extracellular exchange
EX_fe2_e	Fe2+ exchange	fe2[e] <=>		-1000	1000	0	Extracellular exchange
EX_fe3_e	Fe3+ exchange	fe3[e] <=>		-1000	1000	0	Extracellular exchange
EX_fum_e	Fumarate exchange	fum[e] ->		0	1000	0	Extracellular exchange
EX_gal_e	D-Galactose exchange	gal[e] ->		0	1000	0	Extracellular exchange
EX_glc__D_e	D-Glucose exchange	glc__D[e] ->		0	1000	0	Extracellular exchange
EX_glu__L_e	L-Glutamate exchange	glu__L[e] <=>		-1	1000	0	Extracellular exchange
EX_gly_e	Glycine exchange	gly[e] ->		0	1000	0	Extracellular exchange
EX_glyb_e	Glycine betaine exchange	glyb[e] ->		0	1000	0	Extracellular exchange
EX_glyc3p_e	Glycerol 3-phosphate exchange	glyc3p[e] ->		0	1000	0	Extracellular exchange
EX_glyc_e	Glycerol exchange	glyc[e] ->		0	1000	0	Extracellular exchange
EX_gthrd_e	Reduced glutathione exchange	gthrd[e] ->		0	1000	0	Extracellular exchange
EX_h2_e	H2 exchange	h2[e] ->		0	1000	0	Extracellular exchange
EX_h2co3_e	EX h2co3 LPAREN e RPAREN	h2co3[e] <=>		-1000	1000	0	Extracellular exchange
EX_h2o_e	H2O exchange	h2o[e] ->		0	1000	0	Extracellular exchange
EX_h2s_e	Hydrogen sulfide exchange	h2s[e] ->		0	1000	0	Extracellular exchange
EX_h_e	H+ exchange	h[e] <=>		-1000	1000	0	Extracellular exchange
EX_hdca_e	Hexadecanoate (n-C16:0) exchange	hdca[e] ->		0	1000	0	Extracellular exchange
EX_his__L_e	L-Histidine exchange	his__L[e] ->		0	1000	0	Extracellular exchange
EX_id3acald_e	Indole 3 acetaldehyde exchange	id3acald[e] ->		0	1000	0	Extracellular exchange
EX_ile__L_e	L-Isoleucine exchange	ile__L[e] ->		0	1000	0	Extracellular exchange
EX_k_e	K+ exchange	k[e] <=>		-1000	1000	0	Extracellular exchange
EX_lac__L_e	L-Lactate exchange	lac__L[e] ->		0	1000	0	Extracellular exchange
EX_lcts_e	Lactose exchange	lcts[e] ->		0	1000	0	Extracellular exchange
EX_leu__L_e	L-Leucine exchange	leu__L[e] ->		0	1000	0	Extracellular exchange
EX_lys__L_e	L-Lysine exchange	lys__L[e] ->		0	1000	0	Extracellular exchange
EX_mal__L_e	L-Malate exchange	mal__L[e] ->		0	1000	0	Extracellular exchange
EX_malt_e	Maltose exchange	malt[e] ->		0	1000	0	Extracellular exchange
EX_malthp_e	EX malthp LPAREN e RPAREN	malthp[e] ->		0	1000	0	Extracellular exchange
EX_meoh_e	Methanol exchange	meoh[e] ->		0	1000	0	Extracellular exchange
EX_met__L_e	L-Methionine exchange	met__L[e] ->		0	1000	0	Extracellular exchange
EX_mg2_e	Mg exchange	mg2[e] <=>		-1000	1000	0	Extracellular exchange
EX_na1_e	Sodium exchange	na1[e] <=>		-1000	1000	0	Extracellular exchange
EX_nh4_e	Ammonia exchange	nh4[e] <=>		-20	1000	0	Extracellular exchange
EX_no2_e	Nitrite exchange	no2[e] ->		0	1000	0	Extracellular exchange
EX_no3_e	Nitrate exchange	no3[e] ->		0	1000	0	Extracellular exchange
EX_no_e	Nitric oxide exchange	no[e] ->		0	1000	0	Extracellular exchange
EX_o2_e	O2 exchange	o2[e] <=>		-20	1000	0	Extracellular exchange
EX_ocdca_e	Octadecanoate (n-C18:0) exchange	ocdca[e] ->		0	1000	0	Extracellular exchange
EX_orn_e	Ornithine exchange	orn[e] ->		0	1000	0	Extracellular exchange
EX_pac_e	Phenylacetic acid exchange	pac[e] ->		0	1000	0	Extracellular exchange
EX_pdima_e	EX pdima LPAREN e RPAREN	pdima[e] ->		0	1000	0	Extracellular exchange
EX_phdca_e	EX phdca LPAREN e RPAREN	phdca[e] ->		0	1000	0	Extracellular exchange
EX_phe__L_e	L-Phenylalanine exchange	phe__L[e] ->		0	1000	0	Extracellular exchange
EX_pi_e	Phosphate exchange	pi[e] <=>		-1000	1000	0	Extracellular exchange
EX_ppa_e	Propionate exchange	ppa[e] ->		0	1000	0	Extracellular exchange
EX_ppdima_e	EX ppdima LPAREN e RPAREN	ppdima[e] ->		0	1000	0	Extracellular exchange
EX_pro__L_e	L-Proline exchange	pro__L[e] ->		0	1000	0	Extracellular exchange
EX_pyr_e	Pyruvate exchange	pyr[e] ->		0	1000	0	Extracellular exchange
EX_rib__D_e	D-Ribose exchange	rib__D[e] ->		0	1000	0	Extracellular exchange
EX_ser__D_e	D-Serine exchange	ser__D[e] ->		0	1000	0	Extracellular exchange
EX_ser__L_e	L-Serine exchange	ser__L[e] ->		0	1000	0	Extracellular exchange
EX_skm_e	Shikimate exchange	skm[e] ->		0	1000	0	Extracellular exchange
EX_so4_e	Sulfate exchange	so4[e] <=>		-1000	1000	0	Extracellular exchange
EX_succ_e	Succinate exchange	succ[e] ->		0	1000	0	Extracellular exchange
EX_tartr__L_e	L-tartrate exchange	tartr__L[e] ->		0	1000	0	Extracellular exchange
EX_thr__L_e	L-Threonine exchange	thr__L[e] ->		0	1000	0	Extracellular exchange
EX_tre_e	Trehalose exchange	tre[e] ->		0	1000	0	Extracellular exchange
EX_trp__L_e	L-Tryptophan exchange	trp__L[e] ->		0	1000	0	Extracellular exchange
EX_tsul_e	Thiosulfate exchange	tsul[e] ->		0	1000	0	Extracellular exchange
EX_ttdca_e	Tetradecanoate (n-C14:0) exchange	ttdca[e] ->		0	1000	0	Extracellular exchange
EX_tyr__L_e	L-Tyrosine exchange	tyr__L[e] ->		0	1000	0	Extracellular exchange
EX_val__L_e	L-Valine exchange	val__L[e] ->		0	1000	0	Extracellular exchange
EX_ac_e	Acetate exchange	ac[e] <=>		-10	1000	0	Extracellular exchange
EX_4abz_e	4 Aminobenzoate exchange	4abz[e] ->		0	1000	0	Extracellular exchange
EX_for_e	Formate exchange	for[e] ->		0	1000	0	Extracellular exchange
EX_akg_e	2-Oxoglutarate exchange	akg[e] ->		0	1000	0	Extracellular exchange
EX_gua_e	Guanine exchange	gua[e] ->		0	1000	0	Extracellular exchange
EX_ad_e	EX ad LPAREN e RPAREN	ad[e] ->		0	1000	0	Extracellular exchange
ADtr	Acetamide transport, extracellular	ad[e] <=> ad[c]		-1000	1000	0	Transport
EX_urea_e	Urea exchange	urea[e] ->		0	1000	0	Extracellular exchange
FACOAE140_1	Fatty-acid-CoA thioesterase (tetradecanoate)	2 h[c] + tdcoa[c] -> 2 h2o[c] + coa[c] + ttdca[c]	(Rv0098) or (Rv2605c) or (Rv1618)	0	1000	0	Fatty Acid Metabolism
FACOAE160	Fatty-acid-CoA thioesterase (hexadecanoate)	h2o[c] + pmtcoa[c] -> hdca[c] + h[c] + coa[c]	(Rv0098) or (Rv2605c) or (Rv1618)	0	1000	0	Fatty Acid Metabolism
FACOAE180	Fatty-acid-CoA thioesterase (octadecanoate)	h2o[c] + stcoa[c] -> ocdca[c] + h[c] + coa[c]	(Rv0098) or (Rv2605c) or (Rv1618)	0	1000	0	Fatty Acid Metabolism
FACOAL140_1	Fatty-acid--CoA ligase (tetradecanoate)	atp[c] + 3 h2o[c] + coa[c] + ttdca[c] <=> amp[c] + ppi[c] + 3 h[c] + tdcoa[c]	(Rv0035) or (Rv0099) or (Rv0119) or (Rv0166) or (Rv0214) or (Rv0270) or (Rv0404) or (Rv0551c) or (Rv0852) or (Rv1058) or (Rv1185c) or (Rv1193) or (Rv1206) or (Rv1427c) or (Rv1521) or (Rv1529) or (Rv1549) or (Rv1550) or (Rv1750c) or (Rv1925) or (Rv2187) or (Rv2505c) or (Rv2590) or (Rv2930) or (Rv2941) or (Rv2948c) or (Rv2950c) or (Rv3089) or (Rv3506) or (Rv3513c) or (Rv3515c) or (Rv3561) or (Rv380…	-1000	1000	0	Fatty Acid Metabolism
FACOAL160	Fatty acid CoA ligase hexadecanoate	atp[c] + hdca[c] + coa[c] <=> amp[c] + ppi[c] + pmtcoa[c]	(Rv3826) or (Rv1529) or (Rv1185c) or (Rv2590)	-1000	1000	0	Fatty Acid Metabolism
FACOAL161	Fatty acid CoA ligase hexadecenoate	atp[c] + coa[c] + hdcea[c] <=> amp[c] + ppi[c] + hdcoa[c]	(Rv0035) or (Rv0099) or (Rv0119) or (Rv0166) or (Rv0214) or (Rv0270) or (Rv0404) or (Rv0551c) or (Rv0852) or (Rv1058) or (Rv1185c) or (Rv1193) or (Rv1206) or (Rv1427c) or (Rv1521) or (Rv1529) or (Rv1549) or (Rv1550) or (Rv1750c) or (Rv1925) or (Rv2187) or (Rv2505c) or (Rv2590) or (Rv2930) or (Rv2941) or (Rv2948c) or (Rv2950c) or (Rv3089) or (Rv3506) or (Rv3513c) or (Rv3515c) or (Rv3561) or (Rv380…	-1000	1000	0	Fatty Acid Metabolism
FACOAL180	Fatty acid CoA ligase octadecanoate	atp[c] + ocdca[c] + coa[c] <=> amp[c] + ppi[c] + stcoa[c]	(Rv0035) or (Rv0099) or (Rv0119) or (Rv0166) or (Rv0214) or (Rv0270) or (Rv0404) or (Rv0551c) or (Rv0852) or (Rv1058) or (Rv1185c) or (Rv1193) or (Rv1206) or (Rv1427c) or (Rv1521) or (Rv1529) or (Rv1549) or (Rv1550) or (Rv1750c) or (Rv1925) or (Rv2187) or (Rv2505c) or (Rv2590) or (Rv2930) or (Rv2941) or (Rv2948c) or (Rv2950c) or (Rv3089) or (Rv3506) or (Rv3513c) or (Rv3515c) or (Rv3561) or (Rv380…	-1000	1000	0	Fatty Acid Metabolism
FACOAL181_2	Fatty acid CoA ligase octadecenoate	atp[c] + h2o[c] + coa[c] + ocdcea[c] <=> amp[c] + ppi[c] + h[c] + odecoa[c]	(Rv1618) or (Rv3826) or (Rv1529)	-1000	1000	0	Fatty Acid Metabolism
FACOAL200	Fatty-acid--CoA ligase	atp[c] + coa[c] + arach[c] <=> amp[c] + ppi[c] + arachcoa[c]	(Rv0035) or (Rv0099) or (Rv0119) or (Rv0166) or (Rv0214) or (Rv0270) or (Rv0404) or (Rv0551c) or (Rv0852) or (Rv1058) or (Rv1185c) or (Rv1193) or (Rv1206) or (Rv1427c) or (Rv1521) or (Rv1529) or (Rv1549) or (Rv1550) or (Rv1750c) or (Rv1925) or (Rv2187) or (Rv2505c) or (Rv2590) or (Rv2930) or (Rv2941) or (Rv2948c) or (Rv2950c) or (Rv3089) or (Rv3506) or (Rv3513c) or (Rv3515c) or (Rv3561) or (Rv380…	-1000	1000	0	Membrane Metabolism
FACOAL80	Fatty-acid--CoA ligase (octanoate)	atp[c] + coa[c] + octa[c] <=> amp[c] + ppi[c] + occoa[c]	(Rv3826) or (Rv1529) or (Rv1185c) or (Rv2590) or (Rv0099)	-1000	1000	0	Fatty Acid Metabolism
FACOALPHDCA	FACOALPHDCA	atp[c] + coa[c] + phdca[c] <=> amp[c] + ppi[c] + phdcacoa[c]		-1000	1000	0	Membrane Metabolism
FACOALPREPH	FACOALPREPH	atp[c] + coa[c] + prephth[c] <=> amp[c] + ppi[c] + prephthcoa[c]	(Rv2930)	-1000	1000	0	Membrane Metabolism
FAH4	FAH4	h[c] + nadph[c] + o2[c] + omtta[c] -> h2o[c] + nadp[c] + homtta[c]		0	1000	0	Membrane Metabolism
FAMPL1	Fatty Acid Ligase AMP (mycolic acid)	amp[c] + h[c] + meroacidcyc2ACP[c] -> ACP[c] + meroacidcyc2AMP[c]	(Rv3801c)	0	1000	0	Mycolic Acid Biosynthesis
FAMPL2	FAMPL2	amp[c] + h[c] + mmeroacidcyc2ACP[c] -> ACP[c] + mmeroacidcyc2AMP[c]	(Rv3801c)	0	1000	0	Mycolic Acid Biosynthesis
FAMPL3	FAMPL3	amp[c] + h[c] + kmeroacidcyc2ACP[c] -> ACP[c] + kmeroacidcyc2AMP[c]	(Rv3801c)	0	1000	0	Mycolic Acid Biosynthesis
FAMPL4	FAMPL4	amp[c] + h[c] + mmmeroacidcyc1ACP[c] -> ACP[c] + mmmeroacidcyc1AMP[c]	(Rv3801c)	0	1000	0	Mycolic Acid Biosynthesis
FAMPL5	Fatty Acid Ligase AMP (mycolic acid)	amp[c] + h[c] + mkmeroacidcyc1ACP[c] -> ACP[c] + mkmeroacidcyc1AMP[c]	(Rv3801c)	0	1000	0	Mycolic Acid Biosynthesis
FAO1	Fatty acid oxidation (tetradecanoate)	atp[c] + 6 h2o[c] + 7 coa[c] + 6 nad[c] + ttdca[c] + 6 fad[c] -> amp[c] + ppi[c] + 6 h[c] + 7 accoa[c] + 6 nadh[c] + 6 fadh2[c]	(Rv0468) and (Rv0859) and (Rv0860) and (Rv1144) and (Rv1323)	0	1000	0	Fatty Acid Metabolism
FAO10	FAO10	atp[c] + 8 h2o[c] + 9 coa[c] + 8 nad[c] + ocdcea[c] + 7 fad[c] -> amp[c] + ppi[c] + 8 h[c] + 9 accoa[c] + 8 nadh[c] + 7 fadh2[c]	(Rv0468) and (Rv0859) and (Rv0860) and (Rv1144) and (Rv1323)	0	1000	0	Fatty Acid Metabolism
FAO11	FAO11	atp[c] + 7 h2o[c] + 8 coa[c] + 7 nad[c] + hdcea[c] + 6 fad[c] -> amp[c] + ppi[c] + 7 h[c] + 8 accoa[c] + 7 nadh[c] + 6 fadh2[c]	(Rv0468) and (Rv0859) and (Rv0860) and (Rv1144) and (Rv1323)	0	1000	0	Fatty Acid Metabolism
FAO2	Fatty acid oxidation (n-C16:0)	atp[c] + hdca[c] + 7 h2o[c] + 8 coa[c] + 7 nad[c] + 7 fad[c] -> amp[c] + ppi[c] + 7 h[c] + 8 accoa[c] + 7 nadh[c] + 7 fadh2[c]	(Rv0468) and (Rv0859) and (Rv0860) and (Rv1144) and (Rv1323)	0	1000	0	Fatty Acid Metabolism
FAO3	Fatty acid oxidation (octadecanoate)	atp[c] + ocdca[c] + 8 h2o[c] + 9 coa[c] + 8 nad[c] + 8 fad[c] -> amp[c] + ppi[c] + 8 h[c] + 9 accoa[c] + 8 nadh[c] + 8 fadh2[c]	(Rv0468) and (Rv0859) and (Rv0860) and (Rv1144) and (Rv1323)	0	1000	0	Fatty Acid Metabolism
FAS100	Fatty acid synthase n C100	3 h[c] + 2 nadph[c] + malcoa[c] + octa[c] -> h2o[c] + 2 nadp[c] + coa[c] + co2[c] + dca[c]	(Rv1350) and (Rv2524c) and (Rv1484) and (Rv2947c)	0	1000	0	Fatty Acid Metabolism
FAS120	Fatty acid synthase n C120	3 h[c] + 2 nadph[c] + malcoa[c] + dca[c] -> h2o[c] + 2 nadp[c] + coa[c] + co2[c] + ddca[c]	(Rv1350) and (Rv2524c) and (Rv1484) and (Rv2947c)	0	1000	0	Fatty Acid Metabolism
FAS140	Fatty acid synthase n C140	3 h[c] + 2 nadph[c] + malcoa[c] + ddca[c] -> h2o[c] + 2 nadp[c] + coa[c] + co2[c] + ttdca[c]	(Rv0533c) or ((Rv1350) and (Rv2524c) and (Rv1484) and (Rv2947c))	0	1000	0	Fatty Acid Metabolism
FAS160	Fatty acid synthase n C160	3 h[c] + 2 nadph[c] + malcoa[c] + ttdca[c] -> hdca[c] + h2o[c] + 2 nadp[c] + coa[c] + co2[c]	(Rv1350) and (Rv2524c) and (Rv1484) and (Rv2947c)	0	1000	0	Fatty Acid Metabolism
FAS161	Fatty acid synthase n C161	4 h[c] + 3 nadph[c] + malcoa[c] + o2[c] + ttdca[c] -> 3 h2o[c] + 3 nadp[c] + coa[c] + co2[c] + hdcea[c]	(Rv1350) and (Rv2524c) and (Rv1484) and (Rv2947c)	0	1000	0	Fatty Acid Metabolism
FAS180	Fatty acid synthase n C180	hdca[c] + 3 h[c] + 2 nadph[c] + malcoa[c] -> ocdca[c] + h2o[c] + 2 nadp[c] + coa[c] + co2[c]	(Rv1350) and (Rv2524c) and (Rv1484) and (Rv2947c)	0	1000	0	Fatty Acid Metabolism
FAS181	Fatty acid synthase n C181	hdca[c] + 4 h[c] + 3 nadph[c] + malcoa[c] + o2[c] -> 3 h2o[c] + 3 nadp[c] + coa[c] + co2[c] + ocdcea[c]	(Rv1350) and (Rv2524c) and (Rv1484) and (Rv2947c)	0	1000	0	Fatty Acid Metabolism
FAS200	FAS200	ocdca[c] + 3 h[c] + 2 nadph[c] + malcoa[c] -> h2o[c] + 2 nadp[c] + coa[c] + co2[c] + arach[c]	(Rv1350) and (Rv2524c) and (Rv1484) and (Rv2947c)	0	1000	0	Fatty Acid Metabolism
FAS240_L	Fatty acid synthase n C240 lumped reaction	ocdca[c] + 9 h[c] + 6 nadph[c] + 3 malcoa[c] -> 3 h2o[c] + 6 nadp[c] + 3 coa[c] + 3 co2[c] + ttc[c]	(Rv1350) and (Rv2524c) and (Rv1484) and (Rv2947c)	0	1000	0	Fatty Acid Metabolism
FAS260	Fatty acid synthase n C260	3 h[c] + 2 nadph[c] + malcoa[c] + ttc[c] -> h2o[c] + 2 nadp[c] + coa[c] + co2[c] + hexc[c]	(Rv1350) and (Rv2524c) and (Rv1484) and (Rv2947c)	0	1000	0	Fatty Acid Metabolism
FAS80_L	Fatty acid synthase n C80 lumped reaction	8 h[c] + 6 nadph[c] + accoa[c] + 3 malcoa[c] -> 2 h2o[c] + 6 nadp[c] + 4 coa[c] + 3 co2[c] + octa[c]	(Rv1350) and (Rv2524c) and (Rv1484) and (Rv2947c)	0	1000	0	Fatty Acid Metabolism
FASPHDCA	FASPHDCA	24 h[c] + 16 nadph[c] + 4hbzACP[c] + 8 malACP[c] -> 8 h2o[c] + 16 nadp[c] + 8 ACP[c] + 8 co2[c] + phdcaACP[c]		0	1000	0	Membrane Metabolism
FASm1601	FASm1601	hdca[c] + 3 h[c] + 2 nadph[c] + mmcoa__S[c] -> h2o[c] + 2 nadp[c] + coa[c] + co2[c] + m1ocdca[c]	(Rv1663) or (Rv1662)	0	1000	0	Membrane Metabolism
FASm180	FASm180	15 h[c] + 10 nadph[c] + 4 malcoa[c] + octa[c] + mmcoa__S[c] -> 5 h2o[c] + 10 nadp[c] + mocdca[c] + 5 coa[c] + 5 co2[c]	(Rv1663) or (Rv1662)	0	1000	0	Fatty Acid Metabolism
FASm1801	FASm1801	3 h[c] + 2 nadph[c] + mmcoa__S[c] + m1ocdca[c] -> h2o[c] + 2 nadp[c] + coa[c] + co2[c] + dmarach[c]	(Rv1663) or (Rv1662)	0	1000	0	Membrane Metabolism
FASm2001	FASm2001	3 h[c] + 2 nadph[c] + mmcoa__S[c] + dmarach[c] -> h2o[c] + 2 nadp[c] + coa[c] + co2[c] + tmbhn[c]	(Rv1663) or (Rv1662)	0	1000	0	Membrane Metabolism
FASm2002	FASm2002	ocdca[c] + 3 h[c] + 2 nadph[c] + mmcoa__S[c] -> h2o[c] + 2 nadp[c] + coa[c] + co2[c] + marach[c]	(Rv1663) or (Rv1662)	0	1000	0	Fatty Acid Metabolism
FASm220	FASm220	3 h[c] + 2 nadph[c] + arach[c] + mmcoa__S[c] -> h2o[c] + 2 nadp[c] + coa[c] + co2[c] + mbhn[c]	(Rv2940c)	0	1000	0	Membrane Metabolism
FASm2201	FASm2201	3 h[c] + 2 nadph[c] + mmcoa__S[c] + tmbhn[c] -> h2o[c] + 2 nadp[c] + coa[c] + co2[c] + tamlgnc[c]	(Rv2940c)	0	1000	0	Membrane Metabolism
FASm2202	FASm2202	3 h[c] + 2 nadph[c] + mmcoa__S[c] + marach[c] -> h2o[c] + 2 nadp[c] + coa[c] + co2[c] + dmbhn[c]	(Rv2940c)	0	1000	0	Fatty Acid Metabolism
FASm240	FASm240	3 h[c] + 2 nadph[c] + mmcoa__S[c] + mbhn[c] -> h2o[c] + 2 nadp[c] + coa[c] + co2[c] + dmlgnc[c]	(Rv2940c)	0	1000	0	Membrane Metabolism
FASm2401	FASm2401	3 h[c] + 2 nadph[c] + mmcoa__S[c] + tamlgnc[c] -> h2o[c] + 2 nadp[c] + coa[c] + co2[c] + pmhexc[c]	(Rv2940c)	0	1000	0	Membrane Metabolism
FASm2402	FASm2402	3 h[c] + 2 nadph[c] + mmcoa__S[c] + dmbhn[c] -> h2o[c] + 2 nadp[c] + coa[c] + co2[c] + tmlgnc[c]	(Rv2940c)	0	1000	0	Fatty Acid Metabolism
FASm260	FASm260	3 h[c] + 2 nadph[c] + mmcoa__S[c] + dmlgnc[c] -> h2o[c] + 2 nadp[c] + coa[c] + co2[c] + tmhexc[c]	(Rv2940c)	0	1000	0	Membrane Metabolism
FASm2601	FASm2601	3 h[c] + 2 nadph[c] + mmcoa__S[c] + pmhexc[c] -> h2o[c] + 2 nadp[c] + coa[c] + co2[c] + hmocta[c]	(Rv2940c)	0	1000	0	Membrane Metabolism
FASm2602	FASm2602	3 h[c] + 2 nadph[c] + mmcoa__S[c] + tmlgnc[c] -> h2o[c] + 2 nadp[c] + coa[c] + co2[c] + tamhexc[c]	(Rv2940c)	0	1000	0	Membrane Metabolism
FASm280	FASm280	3 h[c] + 2 nadph[c] + mmcoa__S[c] + tmhexc[c] -> h2o[c] + 2 nadp[c] + coa[c] + co2[c] + tamocta[c]	(Rv2940c)	0	1000	0	Membrane Metabolism
FASm2801	FASm2801	3 h[c] + 2 nadph[c] + mmcoa__S[c] + hmocta[c] -> h2o[c] + 2 nadp[c] + coa[c] + co2[c] + hpmtria[c]	(Rv2940c)	0	1000	0	Membrane Metabolism
FASm2802	FASm2802	3 h[c] + 2 nadph[c] + mmcoa__S[c] + tamhexc[c] -> h2o[c] + 2 nadp[c] + coa[c] + co2[c] + pmocta[c]	(Rv2940c)	0	1000	0	Membrane Metabolism
FASm300	FASm300	3 h[c] + 2 nadph[c] + mmcoa__S[c] + pmocta[c] -> h2o[c] + 2 nadp[c] + coa[c] + co2[c] + hmtria[c]	(Rv2940c)	0	1000	0	Membrane Metabolism
FASm3001	FASm3001	3 h[c] + 2 nadph[c] + mmcoa__S[c] + hpmtria[c] -> h2o[c] + 2 nadp[c] + coa[c] + co2[c] + omdtria[c]	(Rv2940c)	0	1000	0	Membrane Metabolism
FASm320	FASm320	3 h[c] + 2 nadph[c] + mmcoa__S[c] + hmtria[c] -> h2o[c] + 2 nadp[c] + coa[c] + co2[c] + hpmdtria[c]	(Rv2940c)	0	1000	0	Membrane Metabolism
FASm340	FASm340	3 h[c] + 2 nadph[c] + mmcoa__S[c] + hpmdtria[c] -> h2o[c] + 2 nadp[c] + coa[c] + co2[c] + omtta[c]	(Rv2940c)	0	1000	0	Membrane Metabolism
FBA	Fructose-bisphosphate aldolase	fdp[c] <=> g3p[c] + dhap[c]	(Rv0363c)	-1000	1000	0	Glycolysis/Gluconeogenesis
FBP	Fructose-bisphosphatase	h2o[c] + fdp[c] -> pi[c] + f6p[c]	(Rv1099c) or (Rv2131c)	0	1000	0	Glycolysis/Gluconeogenesis
FCLPA	L-fuculose 1-phosphate aldolase	fc1p[c] <=> dhap[c] + lald__L[c]	(Rv0727c)	-1000	1000	0	Fructose and mannose metabolism
FCLT	Ferrochelatase	fe2[c] + ppp9[c] -> 2 h[c] + pheme[c]	(Rv1485)	0	1000	0	Cofactor and Prosthetic Group Biosynthesis
FCLT2	FCLT2	ppp9[c] + fmcbtt[c] -> 2 h[c] + pheme[c] + mcbtt[c]	(Rv1485)	0	1000	0	Cofactor and Prosthetic Group Biosynthesis
FCOAH2	Formyl coa hydrolase	h2o[c] + forcoa[c] -> h[c] + coa[c] + for[c]	(Rv0098) or (Rv2605c) or (Rv1618)	0	1000	0	Redox Metabolism
FDH	Formate dehydrogenase	nad[c] + for[c] -> nadh[c] + co2[c]	((Rv2899c) and (Rv2900c)) or (Rv0087)	0	1000	0	Other Amino Acid Metabolism
FE3Ri	Fe(III) reduction	2 fe3[c] + fadh2[c] -> 2 h[c] + fad[c] + 2 fe2[c]		0	1000	0	Redox Metabolism
FETRANS	FETRANS	fmcbtt[c] <=> fe2[c] + mcbtt[c]		-1000	1000	0	Redox Metabolism
FHL	Formate-hydrogen lyase	h[c] + for[c] -> co2[c] + h2[c]	(Rv0084)	0	1000	0	Redox Metabolism
FMNAT	FMN adenylyltransferase	atp[c] + h[c] + fmn[c] -> ppi[c] + fad[c]	(Rv2786c)	0	1000	0	Riboflavin Metabolism
FOLD3	Dihydropteroate synthase	4abz[c] + 2ahhmd[c] -> ppi[c] + dhpt[c]	(Rv3608c) or (Rv1207)	0	1000	0	Folate Metabolism
DHFR_copy2	Dihydrofolate reductase	h[c] + nadph[c] + dhf[c] -> nadp[c] + thf[c]	(Rv2671)	0	1000	0	Folate Metabolism
FOMETRi	Aminomethyltransferase	h[c] + 5fthf[c] <=> h2o[c] + methf[c]	(Rv2211c)	-1000	1000	0	Cofactor and Prosthetic Group Biosynthesis
FORMCOAL	FORMCOAL	atp[c] + coa[c] + for[c] <=> amp[c] + ppi[c] + forcoa[c]		-1000	1000	0	Redox Metabolism
FRD	FRD	fum[c] + fadh2[c] -> succ[c] + fad[c]	((Rv3318) and (Rv3319) and (Rv3316) and (Rv3317)) or ((Rv1552) and (Rv1553) and (Rv1554) and (Rv1555))	0	1000	0	Citric Acid Cycle
FRD2	Fumarate reductase	fum[c] + mql8[c] -> mqn8[c] + succ[c]	((Rv3316) and (Rv3317) and (Rv3318) and (Rv3319)) or ((Rv0247c) and (Rv3316) and (Rv3317) and (Rv3318)) or ((Rv0248c) and (Rv3316) and (Rv3317) and (Rv3318))	0	1000	0	Citric Acid Cycle
FRD3	Fumarate reductase	fum[c] + 2dmmql8[c] -> 2dmmq8[c] + succ[c]	((Rv3316) and (Rv3317) and (Rv3318) and (Rv3319)) or ((Rv0247c) and (Rv3316) and (Rv3317) and (Rv3318)) or ((Rv0248c) and (Rv3316) and (Rv3317) and (Rv3318))	0	1000	0	Citric Acid Cycle
FRRPPDIMAS	FRRPPDIMAS	gdpfuc[c] + rrppdima[c] -> h[c] + gdp[c] + frrppdima[c]	(Rv2957)	0	1000	0	Phenolic glycolipid biosynthesis
FTHFCL	5 formethyltetrahydrofolate cyclo ligase	atp[c] + 5fthf[c] -> pi[c] + adp[c] + methf[c]	(Rv0992c)	0	1000	0	Cofactor and Prosthetic Group Biosynthesis
FTHFD	Formyltetrahydrofolate deformylase	h2o[c] + 10fthf[c] -> h[c] + thf[c] + for[c]	(Rv2964)	0	1000	0	Folate Metabolism
FUM	Fumarase	h2o[c] + fum[c] <=> mal__L[c]	(Rv1098c)	-1000	1000	0	Citric Acid Cycle
FUMt2r	Fumarate reversible transport via symport	h[e] + fum[e] <=> h[c] + fum[c]	(Rv2443)	-1000	1000	0	Transport
G16MTM1	Glycolipid 1,6-alpha-D-mannosyltransferase	ptd1ino160190[c] + gdpmann[c] -> h[c] + gdp[c] + PIM1[c]	(Rv2610c)	0	1000	0	Fatty Acid Metabolism
G16MTM10	G16MTM10	gdpmann[c] + PIM5[c] -> h[c] + gdp[c] + PIM6[c]	(Rv1500)	0	1000	0	Fatty Acid Metabolism
G16MTM2	Glycolipid 16-alpha-D-mannosyltransferase	gdpmann[c] + Ac1PIM1[c] -> h[c] + gdp[c] + Ac1PIM2[c]	(Rv2188c)	0	1000	0	Glycerophospholipid metabolism
G16MTM4	G16MTM4	Ac1PIM2[c] + decdman1p_tb[c] -> h[c] + decd_tb[c] + Ac1PIM3[c]		0	1000	0	Fatty Acid Metabolism
G16MTM5	G16MTM5	decdman1p_tb[c] + Ac1PIM3[c] -> h[c] + decd_tb[c] + Ac1PIM4[c]		0	1000	0	Fatty Acid Metabolism
G16MTM6	G16MTM6	gdpmann[c] + PIM1[c] -> h[c] + gdp[c] + PIM2[c]	(Rv2188c)	0	1000	0	Fatty Acid Metabolism
G16MTM7	G16MTM7	gdpmann[c] + PIM2[c] -> h[c] + gdp[c] + PIM3[c]		0	1000	0	Fatty Acid Metabolism
G16MTM8	G16MTM8	gdpmann[c] + PIM3[c] -> h[c] + gdp[c] + PIM4[c]		0	1000	0	Fatty Acid Metabolism
G16MTM9	G16MTM9	gdpmann[c] + PIM4[c] -> h[c] + gdp[c] + PIM5[c]	(Rv1159)	0	1000	0	Fatty Acid Metabolism
G1PACT	Glucosamine-1-phosphate N-acetyltransferase	accoa[c] + gam1p[c] -> h[c] + coa[c] + acgam1p[c]		0	1000	0	Alternate Carbon Metabolism
G1PTT	Glucose-1-phosphate thymidylyltransferase	h[c] + dttp[c] + g1p[c] -> ppi[c] + dtdpglu[c]	(Rv0334)	0	1000	0	Arabinogalactan biosynthesis
G1SAT	Glutamate-1-semialdehyde aminotransferase	glu1sa[c] -> 5aop[c]	(Rv0524)	0	1000	0	Cofactor and Prosthetic Group Biosynthesis
G3PAT160	Glycerol-3-phosphate acyltransferase (C16:0)	palmACP[c] + glyc3p[c] -> ACP[c] + 1hdecg3p[c]	(Rv2482c) or (Rv1551)	0	1000	0	Glycerophospholipid metabolism
G3PAT190	G3PAT190	mstrACP[c] + glyc3p[c] -> ACP[c] + 1msg3p[c]	(Rv2482c) or (Rv1551)	0	1000	0	Glycerophospholipid metabolism
G5SADs	L-glutamate 5-semialdehyde dehydratase (spontaneous)	glu5sa[c] -> h2o[c] + h[c] + 1pyr5c[c]		0	1000	0	Arginine and Proline Metabolism
G5SD	Glutamate-5-semialdehyde dehydrogenase	h[c] + nadph[c] + glu5p[c] -> pi[c] + nadp[c] + glu5sa[c]	(Rv2427c)	0	1000	0	Urea Cycle
G5SD2	Glutamate 5 semialdehyde dehydrogenase	h[c] + nadh[c] + glu5p[c] -> pi[c] + nad[c] + glu5sa[c]	(Rv2427c)	0	1000	0	Urea Cycle
G6PDH2r	Glucose 6-phosphate dehydrogenase	nadp[c] + g6p[c] -> h[c] + nadph[c] + 6pgl[c]	(Rv1447c) or (Rv1121)	0	1000	0	Pentose Phosphate Pathway
GALFT	Galactofuranose transferse (M tb)	h2o[c] + ragund[c] + 30 udpgalfur[c] -> 30 h[c] + galfragund[c] + 30 udp[c]	(Rv3808c) and (Rv3782)	0	1000	0	Arabinogalactan biosynthesis
GALKr	Galactokinase	atp[c] + gal[c] <=> h[c] + adp[c] + gal1p[c]	(Rv0620)	-1000	1000	0	Alternate Carbon Metabolism
GALT	Galactose 1 phosphate uridylyltransferase	h[c] + utp[c] + gal1p[c] <=> ppi[c] + udpgal[c]	(Rv0619) or (Rv0618)	-1000	1000	0	Nucleotide Salvage Pathway
GALUi	UTP-glucose-1-phosphate uridylyltransferase (irreversible)	h[c] + utp[c] + g1p[c] -> ppi[c] + udpg[c]	(Rv0993)	0	1000	0	Alternate Carbon Metabolism
GALt2	D galactose transport in via proton symport	h[e] + gal[e] -> h[c] + gal[c]	(Rv3331)	0	1000	0	Transport
GAPD	Glyceraldehyde-3-phosphate dehydrogenase	pi[c] + nad[c] + g3p[c] <=> h[c] + nadh[c] + 13dpg[c]	(Rv1436)	-1000	1000	0	Glycolysis/Gluconeogenesis
GARFT	Phosphoribosylglycinamide formyltransferase	10fthf[c] + gar[c] -> h[c] + thf[c] + fgam[c]	(Rv0956)	0	1000	0	Purine and Pyrimidine Biosynthesis
GCCa	Glycine-cleavage complex	h[c] + gly[c] + lpro[c] -> co2[c] + alpro[c]	(Rv1832)	0	1000	0	Glycolysis/Gluconeogenesis
GCCb	Glycine cleavage complex	thf[c] + alpro[c] -> nh4[c] + mlthf[c] + dhlpro[c]	(Rv2211c) and (Rv1826)	0	1000	0	Glycolysis/Gluconeogenesis
GCCc	Glycine-cleavage complex	nad[c] + dhlpro[c] -> h[c] + nadh[c] + lpro[c]	(Rv3303c)	0	1000	0	Citric Acid Cycle
GF6PTA	Glutamine-fructose-6-phosphate transaminase	gln__L[c] + f6p[c] <=> glu__L[c] + gam6p[c]	(Rv3436c)	-1000	1000	0	Alanine, Aspartate, and Glutamate Metabolism
GFUCS	GDP-L-fucose synthase	h[c] + nadph[c] + gdpddman[c] -> nadp[c] + gdpfuc[c]	(Rv1512)	0	1000	0	Fructose and mannose metabolism
GGLUCT2	GGLUCT2	gluala[c] -> ala__L[c] + 5oxpro[c]		0	1000	0	Membrane Metabolism
GHMT2r	Glycine hydroxymethyltransferase, reversible	thf[c] + ser__L[c] -> h2o[c] + gly[c] + mlthf[c]	(Rv1093) or (Rv0070c)	0	1000	0	Glycolysis/Gluconeogenesis
GK1	Guanylate kinase (GMP:ATP)	atp[c] + gmp[c] <=> adp[c] + gdp[c]	(Rv1389)	-1000	1000	0	Purine and Pyrimidine Biosynthesis
GLCabc	D-glucose transport via ABC system	atp[c] + h2o[c] + glc__D[e] -> pi[c] + h[c] + adp[c] + glc__D[c]	((Rv2316) and (Rv2317) and (Rv2318)) or ((Rv1235) and (Rv1236) and (Rv1237) and (Rv1238)) or ((Rv2038c) and (Rv2039c) and (Rv2040c) and (Rv2041c))	0	1000	0	Transport
GLGC	Glucose-1-phosphate adenylyltransferase	atp[c] + h[c] + g1p[c] -> ppi[c] + adpglc[c]	(Rv1213)	0	1000	0	Alternate Carbon Metabolism
GLNS	Glutamine synthetase	atp[c] + glu__L[c] + nh4[c] -> pi[c] + h[c] + adp[c] + gln__L[c]	(Rv2220) or (Rv2222c) or (Rv1878) or (Rv2860c)	0	1000	0	Alanine, Aspartate, and Glutamate Metabolism
GLNSP1	GLNSP1	atp[c] + nh4[c] + uaaAgla[c] -> pi[c] + h[c] + adp[c] + uaaAgtla[c]	(Rv1878) and (Rv2220) and (Rv2222c) and (Rv2860c)	0	1000	0	Peptidoglycan Metabolism
GLNSP2	Glutamine synthetase (uaaGgla)	atp[c] + nh4[c] + uaaGgla[c] -> pi[c] + h[c] + adp[c] + uaaGgtla[c]	(Rv1878) and (Rv2220) and (Rv2222c) and (Rv2860c)	0	1000	0	Peptidoglycan Metabolism
GLNSP3	GLNSP3	atp[c] + nh4[c] + uaagmda[c] -> pi[c] + h[c] + adp[c] + uaagtmda[c]	(Rv1878) and (Rv2220) and (Rv2222c) and (Rv2860c)	0	1000	0	Peptidoglycan Metabolism
GLU5K	Glutamate 5-kinase	atp[c] + glu__L[c] -> adp[c] + glu5p[c]	(Rv2439c)	0	1000	0	Urea Cycle
GLUCYS	Gamma-glutamylcysteine synthetase	atp[c] + glu__L[c] + cys__L[c] -> pi[c] + h[c] + adp[c] + glucys[c]	(Rv3704c)	0	1000	0	Alanine, Aspartate, and Glutamate Metabolism
GLUDC	Glutamate Decarboxylase	h[c] + glu__L[c] -> 4abut[c] + co2[c]	(Rv3432c)	0	1000	0	Alanine, Aspartate, and Glutamate Metabolism
GLUDxi	Glutamate dehydrogenase NAD	h2o[c] + glu__L[c] + nad[c] <=> h[c] + akg[c] + nadh[c] + nh4[c]	(Rv2476c)	-1000	1000	0	Alanine, Aspartate, and Glutamate Metabolism
GLUPRT	Glutamine phosphoribosyldiphosphate amidotransferase	h2o[c] + gln__L[c] + prpp[c] -> ppi[c] + glu__L[c] + pram[c]	(Rv0808)	0	1000	0	Purine and Pyrimidine Biosynthesis
GLUR	Glutamate racemase	glu__D[c] <=> glu__L[c]	(Rv1338)	-1000	1000	0	Alanine, Aspartate, and Glutamate Metabolism
GLUSy	Glutamate synthase (NADPH)	h[c] + nadph[c] + akg[c] + gln__L[c] -> nadp[c] + 2 glu__L[c]	(Rv3859c) and (Rv3858c)	0	1000	0	Alanine, Aspartate, and Glutamate Metabolism
GLUt2r	L glutamate transport via proton symport reversible	h[e] + glu__L[e] <=> h[c] + glu__L[c]		-1000	1000	0	Transport
GLXO1	Glyoxylate oxidase	h2o[c] + nad[c] + glx[c] -> 2 h[c] + nadh[c] + oxa[c]		0	1000	0	Glyoxylate Metabolism
GLYBabc	Glycine betaine transport via ABC system	atp[c] + h2o[c] + glyb[e] -> pi[c] + h[c] + adp[c] + glyb[c]	(Rv3757c) and (Rv3759c) and (Rv3756c) and (Rv3758c)	0	1000	0	Transport
GLYC3Pabc	Sn-Glycerol 3-phosphate transport via ABC system	atp[c] + h2o[c] + glyc3p[e] -> pi[c] + h[c] + adp[c] + glyc3p[c]	(Rv2832c) and (Rv2833c) and (Rv2834c) and (Rv2835c)	0	1000	0	Transport
GLYCK	Glycerate kinase	atp[c] + glyc__R[c] -> h[c] + adp[c] + 3pg[c]	(Rv2205c)	0	1000	0	Glycolysis/Gluconeogenesis
GLYCL	Glycine Cleavage System	nad[c] + thf[c] + gly[c] -> nadh[c] + co2[c] + nh4[c] + mlthf[c]	(Rv1826)	0	1000	0	Folate Metabolism
GLYCTO1	Glycolate oxidase	o2[c] + glyclt[c] -> h2o2[c] + glx[c]	(Rv1257c)	0	1000	0	Glyoxylate Metabolism
GLYCTO2	Glycolate oxidase	q8[c] + glyclt[c] -> q8h2[c] + glx[c]	(Rv1257c)	0	1000	0	Glyoxylate Metabolism
GLYCTO3	Glycolate oxidase	mqn8[c] + glyclt[c] -> mql8[c] + glx[c]	(Rv1257c)	0	1000	0	Glyoxylate Metabolism
GLYCTO4	Glycolate oxidase	2dmmq8[c] + glyclt[c] -> 2dmmql8[c] + glx[c]	(Rv1257c)	0	1000	0	Glyoxylate Metabolism
GLYCt	Glycerol transport via channel	glyc[c] <=> glyc[e]		-1000	1000	0	Transport
GLYK	Glycerol kinase	atp[c] + glyc[c] -> h[c] + adp[c] + glyc3p[c]	(Rv3696c)	0	1000	0	Alternate Carbon Metabolism
GLYt2r	Glycine reversible transport via proton symport	h[e] + gly[e] <=> h[c] + gly[c]	(Rv1704c)	-1000	1000	0	Transport
GMAND	GDP-D-mannose dehydratase	gdpmann[c] -> h2o[c] + gdpddman[c]	(Rv0112) or (Rv1511)	0	1000	0	Fructose and mannose metabolism
GMPS2	GMP synthase	atp[c] + h2o[c] + gln__L[c] + xmp[c] -> amp[c] + ppi[c] + 2 h[c] + glu__L[c] + gmp[c]	(Rv3396c)	0	1000	0	Purine and Pyrimidine Biosynthesis
GMT1	GMT1	decd_tb[c] + gdpmann[c] -> gdp[c] + decdman1p_tb[c]	(Rv2051c)	0	1000	0	Membrane Metabolism
GND	Phosphogluconate dehydrogenase	nadp[c] + 6pgc[c] -> nadph[c] + co2[c] + ru5p__D[c]	(Rv1122) or (Rv1844c)	0	1000	0	Pentose Phosphate Pathway
GPDDA2	Glycerophosphodiester phosphodiesterase (Glycerophosphoethanolamine)	h2o[c] + g3pe[c] -> h[c] + etha[c] + glyc3p[c]	(Rv0317c) or (Rv2277c) or (Rv3842c)	0	1000	0	Glycerophospholipid metabolism
GRTT	Geranyltranstransferase	ipdp[c] + grdp[c] -> ppi[c] + frdp[c]	(Rv1086)	0	1000	0	Polyprenyl Metabolism
GSNK	Guanosine kinase	atp[c] + gsn[c] -> h[c] + adp[c] + gmp[c]		0	1000	0	Nucleotide Salvage Pathway
GTHOr	Glutathione oxidoreductase	h[c] + nadph[c] + gthox[c] <=> nadp[c] + 2 gthrd[c]	(Rv2855)	-1000	1000	0	Alanine, Aspartate, and Glutamate Metabolism
GTHRDt2_1	Glutathione transport	atp[c] + h2o[c] + gthrd[e] -> pi[c] + h[c] + adp[c] + gthrd[c]	(Rv1280c) and (Rv1281c) and (Rv1282c) and (Rv1283c)	0	1000	0	Transport
GTHS	Glutathione synthetase	atp[c] + gly[c] + glucys[c] -> pi[c] + h[c] + adp[c] + gthrd[c]		0	1000	0	Redox Metabolism
GTMLT	G glutamyltransferase	ala__L[c] + gthrd[c] -> cgly[c] + gluala[c]	(Rv0773c) and (Rv2394)	0	1000	0	Other Amino Acid Metabolism
GTPCI	GTP cyclohydrolase I	h2o[c] + gtp[c] -> h[c] + for[c] + ahdt[c]	(Rv3609c)	0	1000	0	Folate Metabolism
GTPCII	GTP cyclohydrolase II	3 h2o[c] + gtp[c] -> ppi[c] + 2 h[c] + for[c] + 25dhpp[c]	(Rv1415) or (Rv1940)	0	1000	0	Riboflavin Metabolism
GTPCII2	GTP cyclohydrolase II (25drapp)	3 h2o[c] + gtp[c] -> ppi[c] + 2 h[c] + for[c] + 25drapp[c]	(Rv1415) or (Rv1940)	0	1000	0	Cofactor and Prosthetic Group Biosynthesis
GTPDPK	GTP diphosphokinase	atp[c] + gtp[c] -> amp[c] + h[c] + gdptp[c]	(Rv2583c)	0	1000	0	Purine and Pyrimidine Biosynthesis
GTPH1	GTP diphosphohydrolase	2 h2o[c] + gtp[c] -> 2 pi[c] + 2 h[c] + gmp[c]	(Rv2583c)	0	1000	0	Purine and Pyrimidine Biosynthesis
GUACYC	Guanylate cyclase	gtp[c] -> ppi[c] + 35cgmp[c]	(Rv2435c)	0	1000	0	Purine and Pyrimidine Biosynthesis
GUAD	Guanine deaminase	h2o[c] + h[c] + gua[c] -> nh4[c] + xan[c]		0	1000	0	Nucleotide Salvage Pathway
GUAPRT	Guanine phosphoribosyltransferase	prpp[c] + gua[c] -> ppi[c] + gmp[c]	(Rv3624c)	0	1000	0	Nucleotide Salvage Pathway
H2CO3D	Carboxylic acid dissociation	h2o[c] + co2[c] <=> h2co3[c]	(Rv3273) or (Rv3588c) or (Rv1284)	-1000	1000	0	Miscellaneous
H2CO3TP	H2CO3TP	h2co3[e] <=> h2co3[c]		-1000	1000	0	Transport
H2Ot	H2O transport via diffusion	h2o[e] <=> h2o[c]		-1000	1000	0	Transport
H2St1	H2s transport (diffusion)	h2s[c] -> h2s[e]		0	1000	0	Transport
H2td	Hydrogen transport	h2[c] <=> h2[e]		-1000	1000	0	Transport
HCO3E	HCO3 equilibration reaction	h2o[c] + co2[c] <=> h[c] + hco3[c]	(Rv3588c) or (Rv1284) or (Rv3273)	-1000	1000	0	Miscellaneous
HCYSMT	Homocysteine S-methyltransferase	amet[c] + hcys__L[c] -> h[c] + ahcys[c] + met__L[c]	(Rv2458)	0	1000	0	Cysteine and methionine metabolism
HDCAt2	Hexadecanoate transport via proton symport	h[e] + hdca[e] -> hdca[c] + h[c]		0	1000	0	Transport
HEX1	Hexokinase (D-glucose:ATP)	atp[c] + glc__D[c] -> h[c] + adp[c] + g6p[c]	(Rv2702) or (Rv0650)	0	1000	0	Glycolysis/Gluconeogenesis
HISTD	Histidinol dehydrogenase	h2o[c] + 2 nad[c] + histd[c] -> 3 h[c] + 2 nadh[c] + his__L[c]	(Rv1599)	0	1000	0	Histidine Metabolism
HISTP	Histidinol-phosphatase	h2o[c] + hisp[c] -> pi[c] + histd[c]	(Rv1601)	0	1000	0	Histidine Metabolism
HISt2r	L histidine reversible transport via proton symport	h[e] + his__L[e] <=> h[c] + his__L[c]		-1000	1000	0	Transport
HMBS	Hydroxymethylbilane synthase	h2o[c] + 4 ppbng[c] -> 4 nh4[c] + hmbil[c]	(Rv0510)	0	1000	0	Cofactor and Prosthetic Group Biosynthesis
HMPK1	Hydroxymethylpyrimidine kinase (ATP)	atp[c] + 4ahmmp[c] -> h[c] + adp[c] + 4ampm[c]	(Rv0422c)	0	1000	0	Cofactor and Prosthetic Group Biosynthesis
HMPK2	Hydroxymethylpyrimidine kinase (CTP)	4ahmmp[c] + ctp[c] -> h[c] + cdp[c] + 4ampm[c]	(Rv0422c)	0	1000	0	Cofactor and Prosthetic Group Biosynthesis
HMPK3	Hydroxymethylpyrimidine kinase (UTP)	4ahmmp[c] + utp[c] -> h[c] + udp[c] + 4ampm[c]	(Rv0422c)	0	1000	0	Cofactor and Prosthetic Group Biosynthesis
HMPK4	Hydroxymethylpyrimidine kinase (GTP)	gtp[c] + 4ahmmp[c] -> h[c] + gdp[c] + 4ampm[c]	(Rv0422c)	0	1000	0	Cofactor and Prosthetic Group Biosynthesis
HOPNTAL	4-hydroxy-2-oxopentanoate aldolase	4h2opntn[c] -> acald[c] + pyr[c]	(Rv3469c) or (Rv3534c)	0	1000	0	Pyruvate Metabolism
HPPK	2-amino-4-hydroxy-6-hydroxymethyldihydropteridine diphosphokinase	atp[c] + 2ahhmp[c] -> amp[c] + h[c] + 2ahhmd[c]	(Rv3606c)	0	1000	0	Folate Metabolism
HPPK2	6-hydroxymethyl-dihydropterin pyrophosphokinase	atp[c] + 6hmhpt[c] -> amp[c] + h[c] + 6hmhptpp[c]	(Rv3606c)	0	1000	0	Folate Metabolism
HSDy	Homoserine dehydrogenase (NADPH)	nadp[c] + hom__L[c] <=> h[c] + nadph[c] + aspsa[c]	(Rv1294)	-1000	0	0	Glycolysis/Gluconeogenesis
HSERTA	Homoserine O trans acetylase	accoa[c] + hom__L[c] <=> coa[c] + achms[c]	(Rv3341)	-1000	1000	0	Cysteine and methionine metabolism
HSK	Homoserine kinase	atp[c] + hom__L[c] -> h[c] + adp[c] + phom[c]	(Rv1296)	0	1000	0	Glycolysis/Gluconeogenesis
HSST	Homoserine O-succinyltransferase	succoa[c] + hom__L[c] -> coa[c] + suchms[c]		0	1000	0	Other Amino Acid Metabolism
HSTPT	Histidinol-phosphate transaminase	glu__L[c] + imacp[c] -> akg[c] + hisp[c]	(Rv3772) or (Rv1600)	0	1000	0	Histidine Metabolism
HXPRT	Hypoxanthine phosphoribosyltransferase (Hypoxanthine)	prpp[c] + hxan[c] -> ppi[c] + imp[c]	(Rv3624c)	0	1000	0	Purine and Pyrimidine Biosynthesis
ICDHyr	Isocitrate dehydrogenase (NADP)	nadp[c] + icit[c] -> nadph[c] + akg[c] + co2[c]	(Rv3339c) or (Rv0066c)	0	1000	0	Citric Acid Cycle
ICHORS	Isochorismate synthase	chor[c] -> ichor[c]	(Rv3215)	0	1000	0	Oxidative Phosphorylation
ICL	Isocitrate lyase	icit[c] -> succ[c] + glx[c]	(Rv0467) or ((Rv1915) and (Rv1916))	0	1000	0	Glyoxylate Metabolism
ID3ACALDt	Indoleacetaldehyde transport extracellular	id3acald[c] <=> id3acald[e]		-1000	1000	0	Transport
IG3PS	Imidazole-glycerol-3-phosphate synthase	gln__L[c] + prlp[c] -> h[c] + glu__L[c] + aicar[c] + eig3p[c]	(Rv1602) and (Rv1605)	0	1000	0	Histidine Metabolism
IGAMD	1D-myo-inositol 2-Acetamido-2-deoxy-D-glucopyranoside deacetylase	h2o[c] + iacgam[c] -> ac[c] + igam[c]	(Rv1170)	0	1000	0	Sulfur metabolism
IGPDH	Imidazoleglycerol-phosphate dehydratase	eig3p[c] -> h2o[c] + imacp[c]	(Rv1601)	0	1000	0	Histidine Metabolism
IGPS	Indole-3-glycerol-phosphate synthase	h[c] + 2cpr5p[c] -> h2o[c] + co2[c] + 3ig3p[c]	(Rv1611)	0	1000	0	Tyrosine, Tryptophan, and Phenylalanine Metabolism
ILETA	Isoleucine transaminase	akg[c] + ile__L[c] <=> glu__L[c] + 3mop[c]	(Rv2210c)	-1000	1000	0	Valine, Leucine, and Isoleucine Metabolism
ILEt2r	L isoleucine reversible transport via proton symport	h[e] + ile__L[e] <=> h[c] + ile__L[c]		-1000	1000	0	Transport
IMPC	IMP cyclohydrolase	h2o[c] + imp[c] <=> fprica[c]	(Rv0957)	-1000	1000	0	Purine and Pyrimidine Biosynthesis
IMPD	IMP dehydrogenase	h2o[c] + nad[c] + imp[c] -> h[c] + nadh[c] + xmp[c]	(Rv3411c) and (Rv3410c) and (Rv1843c)	0	1000	0	Purine and Pyrimidine Biosynthesis
INDPYRD	Indole 3 pyruvate decarboxylase	h[c] + indpyr[c] <=> co2[c] + id3acald[c]	(Rv0853c)	-1000	1000	0	Pyruvate Metabolism
INSH	Inosine hydrolase	h2o[c] + ins[c] -> hxan[c] + rib__D[c]	(Rv3393)	0	1000	0	Purine and Pyrimidine Biosynthesis
INSK	Insosine kinase	atp[c] + ins[c] -> h[c] + adp[c] + imp[c]		0	1000	0	Nucleotide Salvage Pathway
IPDDI	Isopentenyl-diphosphate D-isomerase	ipdp[c] <=> dmpp[c]	(Rv1745c)	-1000	1000	0	Polyprenyl Metabolism
IPDPS	1-hydroxy-2-methyl-2-(E)-butenyl 4-diphosphate reductase (ipdp)	h[c] + nadh[c] + h2mb4p[c] -> h2o[c] + nad[c] + ipdp[c]	(Rv3382c)	0	1000	0	Polyprenyl Metabolism
IPMD	3-isopropylmalate dehydrogenase	nad[c] + 3c2hmp[c] -> h[c] + nadh[c] + 3c4mop[c]	(Rv2995c)	0	1000	0	Valine, Leucine, and Isoleucine Metabolism
IPPMIa	3-isopropylmalate dehydratase	3c2hmp[c] <=> h2o[c] + 2ippm[c]	(Rv2988c) and (Rv2987c)	-1000	1000	0	Valine, Leucine, and Isoleucine Metabolism
IPPMIb	2-isopropylmalate hydratase	h2o[c] + 2ippm[c] <=> 3c3hmp[c]	(Rv2988c) and (Rv2987c)	-1000	1000	0	Valine, Leucine, and Isoleucine Metabolism
IPPS	2-isopropylmalate synthase	h2o[c] + accoa[c] + 3mob[c] -> h[c] + coa[c] + 3c3hmp[c]	(Rv3710)	0	1000	0	Valine, Leucine, and Isoleucine Metabolism
KARA1	Ketol-acid reductoisomerase (2,3-dihydroxy-3-methylbutanoate)	nadp[c] + 23dhmb[c] <=> h[c] + nadph[c] + alac__S[c]	(Rv3001c)	-1000	0	0	Valine, Leucine, and Isoleucine Metabolism
KARA2	Ketol-acid reductoisomerase (2-Acetolactate)	h[c] + nadph[c] + 2ahbut[c] -> nadp[c] + 23dhmp[c]	(Rv3001c)	0	1000	0	Valine, Leucine, and Isoleucine Metabolism
Kabc	Potassium ABC transporter	atp[c] + h2o[c] + k[e] -> pi[c] + h[c] + adp[c] + k[c]	((Rv1029) and (Rv1030) and (Rv1031)) or ((Rv1373) or (Rv2267c) or (Rv3529c))	0	1000	0	Transport
Kt1	Potassium transport via uniport (facilitated diffusion)	k[e] -> k[c]	(Rv2691) and (Rv2692)	0	1000	0	Transport
LACZ	B-galactosidase	h2o[c] + lcts[c] -> gal[c] + glc__D[c]		0	1000	0	Alternate Carbon Metabolism
LCTSabc	Lactose transport via ABC system (import)	atp[c] + h2o[c] + lcts[e] -> pi[c] + h[c] + adp[c] + lcts[c]	(Rv2316) and (Rv2317) and (Rv2318)	0	1000	0	Transport
LDH_L	L-lactate dehydrogenase	nad[c] + lac__L[c] <=> h[c] + nadh[c] + pyr[c]	(Rv0694)	-1000	1000	0	Glycolysis/Gluconeogenesis
LEUTA	Leucine transaminase	akg[c] + leu__L[c] <=> glu__L[c] + 4mop[c]	(Rv2210c)	-1000	1000	0	Valine, Leucine, and Isoleucine Metabolism
LEUt2r	L leucine reversible transport via proton symport	h[e] + leu__L[e] <=> h[c] + leu__L[c]		-1000	1000	0	Transport
LO	LO	o2[c] + lac__L[c] -> h2o[c] + ac[c] + co2[c]		0	1000	0	Pyruvate Metabolism
LPLIPAL2E160	Lysophospholipase L2 (2-acylglycerophosphoethanolamine, n-C16:0)	2agpe160[c] + h2o[c] -> hdca[c] + h[c] + g3pe[c]	(Rv0183)	0	1000	0	Fatty Acid Metabolism
LPLIPAL2E180	Lysophospholipase L2 (2-acylglycerophosphoethanolamine, n-C18:0)	2agpe180[c] + h2o[c] -> ocdca[c] + h[c] + g3pe[c]	((Rv0183) or (Rv0215c) or (Rv0752c) or (Rv0873) or (Rv2789c) or (Rv3274c)) or ((Rv3563) and (Rv3564))	0	1000	0	Fatty Acid Metabolism
LYSt5r	LYStiDF	lys__L[e] <=> lys__L[c]	(Rv2320c)	-1000	1000	0	Transport
L_LACD	L LACD	2 ficytc[c] + lac__L[c] -> pyr[c] + 2 focytc[c]	(Rv1872c) or (Rv0694)	0	1000	0	Pyruvate Metabolism
L_LACD2	L-Lactate dehydrogenase (ubiquinone)	q8[c] + lac__L[c] -> pyr[c] + q8h2[c]	(Rv1872c)	0	1000	0	Pyruvate Metabolism
L_LACD3	L-Lactate dehydrogenase (menaquinone)	mqn8[c] + lac__L[c] -> pyr[c] + mql8[c]	(Rv1872c)	0	1000	0	Pyruvate Metabolism
L_LACt2r	L lactate reversible transport via proton symport	h[e] + lac__L[e] <=> h[c] + lac__L[c]	(Rv0191)	-1000	1000	0	Transport
L_LACt3	L LACt3	h[e] + lac__L[c] -> h[c] + lac__L[e]	(Rv0191)	0	1000	0	Transport
MALS	Malate synthase	h2o[c] + accoa[c] + glx[c] -> h[c] + coa[c] + mal__L[c]	(Rv1837c)	0	1000	0	Pyruvate Metabolism
MALT	Alpha glucosidase	h2o[c] + malt[c] -> 2 glc__D[c]	(Rv2471)	0	1000	0	Alternate Carbon Metabolism
MALTHPabc	MALTHPabc	atp[c] + h2o[c] + malthp[e] -> pi[c] + h[c] + adp[c] + malthp[c]	(Rv1236) and (Rv1237) and (Rv1238)	0	1000	0	Transport
MALTabc	Maltose transport via ABC system	atp[c] + h2o[c] + malt[e] -> pi[c] + h[c] + adp[c] + malt[c]	((Rv2316) and (Rv2317) and (Rv2318)) or ((Rv1235) and (Rv1236) and (Rv1237) and (Rv1238)) or ((Rv2038c) and (Rv2039c) and (Rv2040c) and (Rv2041c))	0	1000	0	Transport
MALt2r	L malate reversible transport via proton symport	h[e] + mal__L[e] <=> h[c] + mal__L[c]	(Rv2443)	-1000	1000	0	Transport
MAN1PT	Mannose 1 phosphate guanylyltransferase	h[c] + gtp[c] + man1p[c] -> ppi[c] + gdpmann[c]	(Rv3264c)	0	1000	0	Fructose and mannose metabolism
MAN1PT2	Mannose-1-phosphate guanylyltransferase (GDP)	h[c] + gdp[c] + man1p[c] -> pi[c] + gdpmann[c]	(Rv3264c)	0	1000	0	Fructose and mannose metabolism
MAN6PI	Mannose-6-phosphate isomerase	man6p[c] <=> f6p[c]	(Rv3255c)	-1000	1000	0	Fructose and mannose metabolism
MANAT1	MANAT1	pmtcoa[c] + PIM1[c] -> coa[c] + Ac1PIM1[c]	(Rv2611c)	0	1000	0	Fatty Acid Metabolism
MANAT2	MANAT2	pmtcoa[c] + PIM2[c] -> coa[c] + Ac1PIM2[c]	(Rv2611c)	0	1000	0	Fatty Acid Metabolism
MANAT3	MANAT3	pmtcoa[c] + Ac1PIM2[c] -> coa[c] + Ac2PIM2[c]		0	1000	0	Fatty Acid Metabolism
MCBTS_1	MCBTS	atp[c] + 2 h[c] + 2 o2[c] + bhb[c] + 2 lys__L[c] + odecoa[c] + salc[c] + thr__L[c] -> 6 h2o[c] + pi[c] + coa[c] + co2[c] + adp[c] + mcbts[c]	(Rv2378c) and (Rv2379c) and (Rv2380c) and (Rv2381c) and (Rv2382c) and (Rv2383c) and (Rv2384)	0	1000	0	Membrane Metabolism
MCBTS2_1	MCBTS2	atp[c] + 2 h[c] + 2 o2[c] + bhb[c] + ser__L[c] + 2 lys__L[c] + odecoa[c] + salc[c] -> 6 h2o[c] + pi[c] + coa[c] + co2[c] + adp[c] + mcbtt[c]	(Rv2378c) and (Rv2379c) and (Rv2380c) and (Rv2381c) and (Rv2382c) and (Rv2383c) and (Rv2384)	0	1000	0	Membrane Metabolism
MCBTS3	MCBTS3	atp[c] + 2 nadp[c] + 3.5 o2[c] + bhb[c] + ser__L[c] + 2 lys__L[c] + occoa[c] + salc[c] -> 5 h2o[c] + pi[c] + 2 h[c] + 2 nadph[c] + coa[c] + co2[c] + adp[c] + cmcbtt[c]	(Rv2378c) and (Rv2379c) and (Rv2380c) and (Rv2381c) and (Rv2382c) and (Rv2383c) and (Rv2384)	0	1000	0	Membrane Metabolism
MCD	Malonyl-CoA Decarboxylase cytoplasmic	h[c] + malcoa[c] -> accoa[c] + co2[c]	(Rv2247) and (Rv3799c) and (Rv3280) and (Rv3281) and (Rv3285)	0	1000	0	Fatty Acid Metabolism
MCOATA	Malonyl-CoA-ACP transacylase	ACP[c] + malcoa[c] <=> coa[c] + malACP[c]	(Rv2243)	-1000	1000	0	Fatty Acid Metabolism
MDFDH	MDFDH	nad[c] + mshfald[c] <=> h[c] + nadh[c] + mshfaldox[c]	(Rv2259)	-1000	1000	0	Sulfur metabolism
MDH	Malate dehydrogenase	nad[c] + mal__L[c] <=> h[c] + nadh[c] + oaa[c]	(Rv1240)	-1000	1000	0	Citric Acid Cycle
ME1	Malic enzyme (NAD)	nad[c] + mal__L[c] -> nadh[c] + co2[c] + pyr[c]	(Rv2332)	0	1000	0	Pyruvate Metabolism
MECDPDH	2C-methyl-D-erythritol 2,4 cyclodiphosphate dehydratase	h[c] + 2mecdp[c] -> h2o[c] + h2mb4p[c]		0	1000	0	Polyprenyl Metabolism
MECDPS	2-C-methyl-D-erythritol 2,4-cyclodiphosphate synthase	2p4c2me[c] -> cmp[c] + 2mecdp[c]	(Rv3581c)	0	1000	0	Polyprenyl Metabolism
MEOHt2	Methanol diffusion	meoh[e] <=> meoh[c]		-1000	1000	0	Transport
MEPCT	2-C-methyl-D-erythritol 4-phosphate cytidylyltransferase	h[c] + ctp[c] + 2me4p[c] -> ppi[c] + 4c2me[c]	(Rv3582c)	0	1000	0	Polyprenyl Metabolism
METAT	Methionine adenosyltransferase	atp[c] + h2o[c] + met__L[c] -> ppi[c] + pi[c] + amet[c]	(Rv1392)	0	1000	0	Cysteine and methionine metabolism
METOX1s	Methionine oxidation (spontaneous)	h2o2[c] + met__L[c] -> h2o[c] + metsox_S__L[c]	(none)	0	1000	0	Cysteine and methionine metabolism
METOX2s	Methionine oxidation 2 (spontaneous)	h2o2[c] + met__L[c] -> h2o[c] + metsox_R__L[c]	(none)	0	1000	0	Cysteine and methionine metabolism
METS	Methionine synthase	hcys__L[c] + 5mthf[c] -> h[c] + thf[c] + met__L[c]	(Rv2124c) and (Rv1133c)	0	1000	0	Cysteine and methionine metabolism
METSOXR1	L-methionine-S-oxide reductase	metsox_S__L[c] + trdrd[c] -> h2o[c] + met__L[c] + trdox[c]	(Rv0137c)	0	1000	0	Other Amino Acid Metabolism
METSOXR2	L-methionine-R-sulfoxide reductase	metsox_R__L[c] + trdrd[c] -> h2o[c] + met__L[c] + trdox[c]	(Rv2674)	0	1000	0	Other Amino Acid Metabolism
METabc	L-methionine transport via ABC system	atp[c] + h2o[c] + met__L[e] -> pi[c] + h[c] + adp[c] + met__L[c]		0	1000	0	Transport
MGt5	Magnesium transport in/out via permease (no H+)	mg2[c] <=> mg2[e]	(Rv1239c)	-1000	1000	0	Transport
MHPGLUT	5 methyltetrahydropteroyltriglutamate homocysteine S methyltransferase	hcys__L[c] + mhpglu[c] -> met__L[c] + hpglu[c]	(Rv1133c)	0	1000	0	Cysteine and methionine metabolism
MI1PP	Myo-inositol 1-phosphatase	h2o[c] + mi1p__D[c] -> pi[c] + inost[c]	(Rv1604) or (Rv2131c) or (Rv2701c)	0	1000	0	Inositol phosphate metabolism
MI1PS	Myo Inositol 1 phosphate synthase	g6p[c] -> mi1p__D[c]	(Rv0046c)	0	1000	0	Inositol phosphate metabolism
MI3PP	1D-myo-Inositol 3-phosphate phosphohydrolase	h2o[c] + mi3p__D[c] -> pi[c] + inost[c]	(Rv1604) or (Rv2131c) or (Rv2701c)	0	1000	0	Inositol phosphate metabolism
MMCD	Methylmalonyl-CoA decarboxylase	h[c] + mmcoa__S[c] -> co2[c] + ppcoa[c]	(Rv3799c)	0	1000	0	Fatty Acid Metabolism
MME_1	Methylmalonyl-CoA epimerase	mmcoa__R[c] <=> mmcoa__S[c] + 0.001 aqcobal[c]	(Rv0855) or (Rv1322A) or (Rv1143)	-1000	0	0	Fatty Acid Metabolism
MMM2r		succoa[c] + 0.001 aqcobal[c] <=> mmcoa__R[c]	(Rv1492) and (Rv1493)	-1000	0	0	Fatty Acid Metabolism
MMSAD1	Methylmalonate semialdehyde dehydrogenase	coa[c] + nad[c] + 2mop[c] -> nadh[c] + co2[c] + ppcoa[c]	(Rv0753c)	0	1000	0	Alternate Carbon Metabolism
MMSAD2	Methylmalonate-semialdehyde dehydrogenase (propanol)	coa[c] + nad[c] + ppal[c] -> h[c] + nadh[c] + ppcoa[c]	(Rv3535c)	0	1000	0	Cholesterol degradation
MN6PP	Mannose 6-phosphate phosphatase	h2o[c] + man6p[c] -> pi[c] + man[c]		0	1000	0	Alternate Carbon Metabolism
MNDNS1	MNDNS1	3 h[c] + 2 nadph[c] + dhna[c] -> 2 h2o[c] + 2 nadp[c] + mndn[c]		0	1000	0	Oxidative Phosphorylation
MNDNS2	MNDNS2	3 h[c] + 2 nadh[c] + dhna[c] -> 2 h2o[c] + 2 nad[c] + mndn[c]		0	1000	0	Oxidative Phosphorylation
MOHMT	3-methyl-2-oxobutanoate hydroxymethyltransferase	h2o[c] + 3mob[c] + mlthf[c] -> thf[c] + 2dhp[c]	(Rv2225)	0	1000	0	Pantothenate and CoA Metabolism
MPML	Mg-protoporphyrin IX magnesium-lyase	atp[c] + h2o[c] + ppp9[c] + mg2[c] <=> pi[c] + 3 h[c] + adp[c] + mppp9[c]	(Rv2850c) or (Rv0958)	-1000	1000	0	Cofactor and Prosthetic Group Biosynthesis
MSHAMID	MSHAMID	h2o[c] + bmnmsh[c] -> acysbmn[c] + igam[c]	(Rv1082)	0	1000	0	Sulfur metabolism
MSHOXH	MSHOXH	h2o[c] + mshfaldox[c] -> h[c] + for[c] + msh[c]		0	1000	0	Redox Metabolism
MSHS	Mycothiol synthase	accoa[c] + cigam[c] -> coa[c] + msh[c]	(Rv0819)	0	1000	0	Sulfur metabolism
MTAN	Methylthioadenosine nucleosidase	h2o[c] + 5mta[c] -> ade[c] + 5mtr[c]	(Rv0091)	0	1000	0	Cysteine and methionine metabolism
MTHFC	Methenyltetrahydrofolate cyclohydrolase	h2o[c] + methf[c] <=> h[c] + 10fthf[c]	(Rv3356c)	-1000	1000	0	Folate Metabolism
MTHFD	Methylenetetrahydrofolate dehydrogenase (NADP)	nadp[c] + mlthf[c] <=> nadph[c] + methf[c]	(Rv3356c)	-1000	1000	0	Folate Metabolism
MTHFR2	5,10-methylenetetrahydrofolate reductase (NADH)	2 h[c] + nadh[c] + mlthf[c] -> nad[c] + 5mthf[c]		0	1000	0	Folate Metabolism
MTI	Maltose trehalose isomerase	tre[c] <=> malt[c]	(Rv0126)	-1000	1000	0	Alternate Carbon Metabolism
MYC1CYC1	MYC1CYC1	amet[c] + meroacidACP[c] -> h[c] + ahcys[c] + meroacidcyc1ACP[c]	(Rv0470c)	0	1000	0	Mycolic Acid Biosynthesis
MYC1CYC2	MYC1CYC2	amet[c] + mmeroacidACP[c] -> h[c] + ahcys[c] + mmeroacidcyc1ACP[c]	(Rv0470c)	0	1000	0	Mycolic Acid Biosynthesis
MYC1CYC3	MYC1CYC3	amet[c] + kmeroacidACP[c] -> h[c] + ahcys[c] + kmeroacidcyc1ACP[c]	(Rv0470c)	0	1000	0	Mycolic Acid Biosynthesis
MYC1CYC4	MYC1CYC4	amet[c] + mmmeroacidACP[c] -> h[c] + ahcys[c] + mmmeroacidcyc1ACP[c]	(Rv0503c) or (Rv0644c)	0	1000	0	Mycolic Acid Biosynthesis
MYC1CYC5	Mycolic Acid Cyclopropanation	amet[c] + mkmeroacidACP[c] -> h[c] + ahcys[c] + mkmeroacidcyc1ACP[c]	(Rv0644c)	0	1000	0	Mycolic Acid Biosynthesis
MYC1M1	MYC1M1	h2o[c] + amet[c] + mmeroacidACP[c] -> h[c] + ahcys[c] + mmmeroacidACP[c]	(Rv0644c) or (Rv0642c) or (Rv0645c) or (Rv0503c)	0	1000	0	Mycolic Acid Biosynthesis
MYC1M2	MYC1M2	h2o[c] + amet[c] + kmeroacidACP[c] -> h[c] + ahcys[c] + mkmeroacidACP[c]	(Rv0644c) or (Rv0642c) or (Rv0503c) or (Rv0645c)	0	1000	0	Mycolic Acid Biosynthesis
MYC2CYC1	MYC2CYC1	amet[c] + meroacidcyc1ACP[c] -> h[c] + ahcys[c] + meroacidcyc2ACP[c]	(Rv0644c)	0	1000	0	Mycolic Acid Biosynthesis
MYC2CYC2	MYC2CYC2	amet[c] + mmeroacidcyc1ACP[c] -> h[c] + ahcys[c] + mmeroacidcyc2ACP[c]	(Rv0644c)	0	1000	0	Mycolic Acid Biosynthesis
MYC2CYC3	MYC2CYC3	amet[c] + kmeroacidcyc1ACP[c] -> h[c] + ahcys[c] + kmeroacidcyc2ACP[c]	(Rv0644c)	0	1000	0	Mycolic Acid Biosynthesis
MYCON1	Mycolic Acid Condensation	2 h2o[c] + chexccoa[c] + meroacidcyc2AMP[c] -> amp[c] + 2 h[c] + coa[c] + co2[c] + mycolate[c]	(Rv3800c)	0	1000	0	Mycolic Acid Biosynthesis
MYCON2	MYCON2	2 h2o[c] + chexccoa[c] + mmeroacidcyc2AMP[c] -> amp[c] + 2 h[c] + coa[c] + co2[c] + mmycolate[c]	(Rv3800c)	0	1000	0	Mycolic Acid Biosynthesis
MYCON3	MYCON3	2 h2o[c] + chexccoa[c] + kmeroacidcyc2AMP[c] -> amp[c] + 2 h[c] + coa[c] + co2[c] + kmycolate[c]	(Rv3800c)	0	1000	0	Mycolic Acid Biosynthesis
MYCON4	MYCON4	2 h2o[c] + chexccoa[c] + mmmeroacidcyc1AMP[c] -> amp[c] + 2 h[c] + coa[c] + co2[c] + mmmycolate[c]	(Rv3800c)	0	1000	0	Mycolic Acid Biosynthesis
MYCON5	Mycolic Acid Condensation	2 h2o[c] + chexccoa[c] + mkmeroacidcyc1AMP[c] -> amp[c] + 2 h[c] + coa[c] + co2[c] + mkmycolate[c]	(Rv3800c)	0	1000	0	Mycolic Acid Biosynthesis
MYCSacp50	MYCSacp50	33 h[c] + 24 nadph[c] + hexc[c] + 12 malACP[c] -> 13 h2o[c] + 24 nadp[c] + 11 ACP[c] + 12 co2[c] + meroacidACP[c]	((Rv1483) and (Rv2245) and (Rv2246)) or ((Rv0098) and (Rv2245) and (Rv2246))	0	1000	0	Mycolic Acid Biosynthesis
MYCSacp56	MYCSacp56	42 h[c] + 30 nadph[c] + hexc[c] + 15 malACP[c] -> 16 h2o[c] + 30 nadp[c] + 14 ACP[c] + 15 co2[c] + mmeroacidACP[c]	((Rv1483) and (Rv2245) and (Rv2246)) or ((Rv0098) and (Rv2245) and (Rv2246))	0	1000	0	Mycolic Acid Biosynthesis
MYCSacp58	MYCSacp58	47 h[c] + 30 nadph[c] + hexc[c] + 16 malACP[c] -> 17 h2o[c] + 30 nadp[c] + 15 ACP[c] + 16 co2[c] + kmeroacidACP[c]	((Rv1483) and (Rv2245) and (Rv2246)) or ((Rv0098) and (Rv2245) and (Rv2246))	0	1000	0	Mycolic Acid Biosynthesis
MYCTR	MYCTR	nadp[c] + 2 msh[c] <=> h[c] + nadph[c] + mssg[c]	(Rv2855)	-1000	1000	0	Redox Metabolism
MYCTR2	MYCTR2	2 msh[c] + gthox[c] -> 2 gthrd[c] + mssg[c]	(Rv2855)	0	1000	0	Redox Metabolism
NADH10	NADH dehydrogenase (menaquinone-8 & 0 protons)	h[c] + nadh[c] + mqn8[c] -> nad[c] + mql8[c]	(Rv0082) and (Rv3145) and (Rv3146) and (Rv3147) and (Rv3148) and (Rv3149) and (Rv3150) and (Rv3151) and (Rv3152) and (Rv3153) and (Rv3154) and (Rv3155) and (Rv3156) and (Rv3157) and (Rv3158)	0	1000	0	Oxidative Phosphorylation
NADH2r	NADH2r	h[c] + nadh[c] + q[c] <=> nad[c] + qh2[c]	(Rv0082) and (Rv3145) and (Rv3146) and (Rv3147) and (Rv3148) and (Rv3149) and (Rv3150) and (Rv3151) and (Rv3152) and (Rv3153) and (Rv3154) and (Rv3155) and (Rv3156) and (Rv3157) and (Rv3158)	-1000	1000	0	Oxidative Phosphorylation
NADH5	NADH dehydrogenase (ubiquinone-8 )	h[c] + nadh[c] + q8[c] -> nad[c] + q8h2[c]	(Rv0392c) or (Rv1854c)	0	1000	0	Oxidative Phosphorylation
NADH9	NADH dehydrogenase (demethylmenaquinone-8 & 0 protons)	h[c] + nadh[c] + 2dmmq8[c] -> nad[c] + 2dmmql8[c]	(Rv0082) and (Rv3145) and (Rv3146) and (Rv3147) and (Rv3148) and (Rv3149) and (Rv3150) and (Rv3151) and (Rv3152) and (Rv3153) and (Rv3154) and (Rv3155) and (Rv3156) and (Rv3157) and (Rv3158)	0	1000	0	Oxidative Phosphorylation
NADK	NAD kinase	atp[c] + nad[c] -> h[c] + nadp[c] + adp[c]	(Rv1695)	0	1000	0	Pantothenate and CoA Metabolism
NADS2	Nicotinate-mononucleotide adenylyltransferase	atp[c] + h2o[c] + gln__L[c] + dnad[c] -> amp[c] + ppi[c] + h[c] + glu__L[c] + nad[c]	(Rv2438c)	0	1000	0	Alanine, Aspartate, and Glutamate Metabolism
NADTRHD	NAD transhydrogenase	nadph[c] + nad[c] -> nadp[c] + nadh[c]	(Rv2713) or ((Rv0155) and (Rv0156) and (Rv0157))	0	1000	0	Cofactor and Prosthetic Group Biosynthesis
NAKtr	NAKtr	na1[e] + k[c] -> k[e] + na1[c]	(Rv3236c)	0	1000	0	Transport
NAPRT	NAPRTase (rev)	h[c] + prpp[c] + nac[c] <=> ppi[c] + nicrnt[c]	(Rv0573c) or (Rv1330c)	-1000	1000	0	Pantothenate and CoA Metabolism
NARK	Nitrite transport, extracellular	no2[c] -> no2[e]	((Rv1737c) and (Rv2329c) and (Rv0261c)) or (Rv0267)	0	1000	0	Transport
NAt	Sodium transport (uniport)	na1[e] <=> na1[c]	(Rv2287)	-1000	1000	0	Transport
NDPK1	Nucleoside-diphosphate kinase (ATP:GDP)	atp[c] + gdp[c] <=> gtp[c] + adp[c]	(Rv2445c)	-1000	1000	0	Purine and Pyrimidine Biosynthesis
NDPK2	Nucleoside-diphosphate kinase (ATP:UDP)	atp[c] + udp[c] <=> adp[c] + utp[c]	(Rv2445c)	-1000	1000	0	Purine and Pyrimidine Biosynthesis
NDPK3	Nucleoside-diphosphate kinase (ATP:CDP)	atp[c] + cdp[c] <=> adp[c] + ctp[c]	(Rv2445c)	-1000	1000	0	Purine and Pyrimidine Biosynthesis
NDPK4	Nucleoside-diphosphate kinase (ATP:dTDP)	atp[c] + dtdp[c] <=> adp[c] + dttp[c]	(Rv2445c)	-1000	1000	0	Purine and Pyrimidine Biosynthesis
NDPK5	Nucleoside-diphosphate kinase (ATP:dGDP)	atp[c] + dgdp[c] <=> adp[c] + dgtp[c]	(Rv2445c)	-1000	1000	0	Purine and Pyrimidine Biosynthesis
NDPK6	Nucleoside-diphosphate kinase (ATP:dUDP)	atp[c] + dudp[c] <=> adp[c] + dutp[c]	(Rv2445c)	-1000	1000	0	Purine and Pyrimidine Biosynthesis
NDPK7	Nucleoside-diphosphate kinase (ATP:dCDP)	atp[c] + dcdp[c] <=> adp[c] + dctp[c]	(Rv2445c)	-1000	1000	0	Purine and Pyrimidine Biosynthesis
NDPK8	Nucleoside-diphosphate kinase (ATP:dADP)	atp[c] + dadp[c] <=> adp[c] + datp[c]	(Rv2445c)	-1000	1000	0	Purine and Pyrimidine Biosynthesis
NH4OHDs	NH4OH dissociation	h[c] + nh4oh[c] <=> h2o[c] + nh4[c]		-1000	1000	0	Other Amino Acid Metabolism
NH4t	Ammonia reversible transport	nh4[e] <=> nh4[c]	(Rv2920c)	-1000	1000	0	Transport
NNAM	Nicotinamidase	h2o[c] + ncam[c] <=> nh4[c] + nac[c]	(Rv2043c)	-1000	1000	0	Pantothenate and CoA Metabolism
NNATr	Nicotinate-nucleotide adenylyltransferase	atp[c] + h[c] + nicrnt[c] -> ppi[c] + dnad[c]	(Rv2421c)	0	1000	0	Pantothenate and CoA Metabolism
NNDMBRT	Nicotinate-nucleotide dimethylbenzimidazole phosphoribosyltransferase	nicrnt[c] + dmbzid[c] -> h[c] + nac[c] + 5prdmbz[c]	(Rv2207)	0	1000	0	Riboflavin Metabolism
NNDPR	Nicotinate-nucleotide diphosphorylase (carboxylating)	2 h[c] + prpp[c] + quln[c] -> ppi[c] + co2[c] + nicrnt[c]	(Rv1596)	0	1000	0	Pantothenate and CoA Metabolism
NO	NO	no[c] + o2s[c] -> no3[c]	(none)	0	1000	0	Redox Metabolism
NO3R1	Nitrate reductase (Ubiquinol-8)	2 h[c] + q8h2[c] + no3[c] -> h2o[c] + 2 h[e] + q8[c] + no2[c]	((Rv1161) and (Rv1162) and (Rv1164) and (Rv1163)) or (Rv1736c)	0	1000	0	Cofactor and Prosthetic Group Biosynthesis
NO3R2	Nitrate reductase (Menaquinol-8)	2 h[c] + mql8[c] + no3[c] -> h2o[c] + 2 h[e] + mqn8[c] + no2[c]	(Rv1161) and (Rv1162) and (Rv1163) and (Rv1164) and (Rv1736c)	0	1000	0	Cofactor and Prosthetic Group Biosynthesis
NOt	NO transport (diffusion)	no[e] <=> no[c]		-1000	1000	0	Transport
NPHS	Naphthoate synthase	sbzcoa[c] -> coa[c] + dhna[c]	(Rv0548c)	0	1000	0	Cofactor and Prosthetic Group Biosynthesis
NTD1	5'-nucleotidase (dUMP)	h2o[c] + dump[c] -> pi[c] + duri[c]		0	1000	0	Purine and Pyrimidine Biosynthesis
NTD10	5'-nucleotidase (XMP)	h2o[c] + xmp[c] -> pi[c] + xtsn[c]		0	1000	0	Nucleotide Salvage Pathway
NTD11	5'-nucleotidase (IMP)	h2o[c] + imp[c] -> pi[c] + ins[c]		0	1000	0	Nucleotide Salvage Pathway
NTD2	5'-nucleotidase (UMP)	h2o[c] + ump[c] -> pi[c] + uri[c]		0	1000	0	Purine and Pyrimidine Biosynthesis
NTD3	5'-nucleotidase (dCMP)	h2o[c] + dcmp[c] -> pi[c] + dcyt[c]		0	1000	0	Nucleotide Salvage Pathway
NTD4	5'-nucleotidase (CMP)	h2o[c] + cmp[c] -> pi[c] + cytd[c]		0	1000	0	Purine and Pyrimidine Biosynthesis
NTD5	5'-nucleotidase (dTMP)	h2o[c] + dtmp[c] -> pi[c] + thymd[c]		0	1000	0	Nucleotide Salvage Pathway
NTD6	5'-nucleotidase (dAMP)	h2o[c] + damp[c] -> pi[c] + dad_2[c]		0	1000	0	Nucleotide Salvage Pathway
NTD7	5'-nucleotidase (AMP)	amp[c] + h2o[c] -> pi[c] + adn[c]		0	1000	0	Nucleotide Salvage Pathway
NTD8	5'-nucleotidase (dGMP)	h2o[c] + dgmp[c] -> pi[c] + dgsn[c]		0	1000	0	Nucleotide Salvage Pathway
NTD9	5'-nucleotidase (GMP)	h2o[c] + gmp[c] -> pi[c] + gsn[c]		0	1000	0	Nucleotide Salvage Pathway
NTPP2	Nucleoside triphosphate pyrophosphorylase (gtp)	h2o[c] + gtp[c] -> ppi[c] + h[c] + gmp[c]		0	1000	0	Nucleotide Salvage Pathway
NTPP3	Nucleoside triphosphate pyrophosphorylase (dctp)	h2o[c] + dctp[c] -> ppi[c] + h[c] + dcmp[c]		0	1000	0	Nucleotide Salvage Pathway
NTPP4	Nucleoside triphosphate pyrophosphorylase (ctp)	h2o[c] + ctp[c] -> ppi[c] + h[c] + cmp[c]	(Rv1160)	0	1000	0	Purine and Pyrimidine Biosynthesis
NTPP5	Nucleoside triphosphate pyrophosphorylase (datp)	h2o[c] + datp[c] -> ppi[c] + h[c] + damp[c]		0	1000	0	Nucleotide Salvage Pathway
NTPP7	Nucleoside triphosphate pyrophosphorylase (dttp)	h2o[c] + dttp[c] -> ppi[c] + h[c] + dtmp[c]		0	1000	0	Nucleotide Salvage Pathway
NTPP8	Nucleoside triphosphate pyrophosphorylase (utp)	h2o[c] + utp[c] -> ppi[c] + h[c] + ump[c]		0	1000	0	Nucleotide Salvage Pathway
NTPTP1	Nucleoside triphosphate tripolyhydrolase	h2o[c] + dgtp[c] -> pppi[c] + dgsn[c]	(Rv2344c)	0	1000	0	Purine and Pyrimidine Biosynthesis
NTPTP2	Nucleoside triphosphate tripolyhydrolase	h2o[c] + gtp[c] -> pppi[c] + gsn[c]	(Rv2344c)	0	1000	0	Purine and Pyrimidine Biosynthesis
NTRIR2x	Nitrite Reductase (NADH)	5 h[c] + 3 nadh[c] + no2[c] -> 2 h2o[c] + 3 nad[c] + nh4[c]	(Rv0252) and (Rv0253)	0	1000	0	Redox Metabolism
NTRIRx	Nitrite reductase (NADH)	4 h[c] + 3 nadh[c] + no2[c] -> h2o[c] + 3 nad[c] + nh4oh[c]	(Rv0252) and (Rv0253)	0	1000	0	Cofactor and Prosthetic Group Biosynthesis
NTRIRy	Nitrite reductase (NADPH)	4 h[c] + 3 nadph[c] + no2[c] -> h2o[c] + 3 nadp[c] + nh4oh[c]	(Rv0252) and (Rv0253)	0	1000	0	Redox Metabolism
O16RHAT	Rhamnosyltransferase (LPS O16 antigen biosynthesis)	unaga[c] + dtdprmn[c] -> h[c] + dtdp[c] + ragund[c]	(Rv3265c) and (Rv1525)	0	1000	0	Arabinogalactan biosynthesis
O2t	O2 transport diffusion	o2[e] <=> o2[c]		-1000	1000	0	Transport
OCBT	Ornithine carbamoyltransferase	orn[c] + cbp[c] <=> pi[c] + h[c] + citr__L[c]	(Rv1656)	-1000	1000	0	Arginine and Proline Metabolism
OCDCAt2	Octadecanoate transport via proton symport	h[e] + ocdca[e] -> ocdca[c] + h[c]		0	1000	0	Transport
OCOAT1	3-oxoacid CoA-transferase (Succinyl-CoA: acetoacetate)	acac[c] + succoa[c] <=> aacoa[c] + succ[c]	(Rv2503c) and (Rv2504c)	-1000	1000	0	Fatty Acid Metabolism
OMCDC	2-Oxo-4-methyl-3-carboxypentanoate decarboxylation	h[c] + 3c4mop[c] -> co2[c] + 4mop[c]		0	1000	0	Valine, Leucine, and Isoleucine Metabolism
OMPDC	Orotidine-5'-phosphate decarboxylase	h[c] + orot5p[c] -> co2[c] + ump[c]	(Rv1385)	0	1000	0	Purine and Pyrimidine Biosynthesis
OPAH	5-Oxoproline amidohydrolase (ATP-hydrolysing) (ir)	atp[c] + 2 h2o[c] + 5oxpro[c] <=> pi[c] + h[c] + glu__L[c] + adp[c]	(Rv0266c)	-1000	1000	0	Alanine, Aspartate, and Glutamate Metabolism
ORNTA	Ornithine transaminase	akg[c] + orn[c] -> glu__L[c] + glu5sa[c]	(Rv2321c) or (Rv2322c)	0	1000	0	Arginine and Proline Metabolism
ORNTAC	Ornithine transacetylase	glu__L[c] + acorn[c] <=> acglu[c] + orn[c]	(Rv1653)	-1000	1000	0	Arginine and Proline Metabolism
ORNt	Ornithine transport via diffusion	orn[e] <=> orn[c]	(Rv2320c)	-1000	1000	0	Transport
ORPT	Orotate phosphoribosyltransferase	ppi[c] + orot5p[c] <=> prpp[c] + orot[c]	(Rv0382c)	-1000	1000	0	Purine and Pyrimidine Biosynthesis
OXACOAL	OXACOAL	atp[c] + coa[c] + oxa[c] <=> amp[c] + ppi[c] + oxalcoa[c]		-1000	1000	0	Glyoxylate Metabolism
OXCDC	Oxalyl-CoA decarboxylase	h[c] + oxalcoa[c] -> co2[c] + forcoa[c]	(Rv0118c)	0	1000	0	Glyoxylate Metabolism
OXGDC	2 oxoglutarate decarboxylase	h[c] + akg[c] -> sucsal[c] + co2[c]	(Rv1248c) or (Rv0555)	0	1000	0	Citric Acid Cycle
P5CD	1-pyrroline-5-carboxylate dehydrogenase	2 h2o[c] + nad[c] + 1pyr5c[c] -> h[c] + glu__L[c] + nadh[c]	(Rv1187)	0	1000	0	Alanine, Aspartate, and Glutamate Metabolism
P5CR	Pyrroline-5-carboxylate reductase	2 h[c] + nadph[c] + 1pyr5c[c] -> nadp[c] + pro__L[c]	(Rv0500)	0	1000	0	Arginine and Proline Metabolism
P5CRx	Pyrroline-5-carboxylate reductase(nadh)	2 h[c] + nadh[c] + 1pyr5c[c] -> nad[c] + pro__L[c]	(Rv0500)	0	1000	0	Arginine and Proline Metabolism
PACt2r	PACt2r	h[e] + pac[e] <=> h[c] + pac[c]	(none)	-1000	1000	0	Transport
PANTS	Pantothenate synthase	atp[c] + ala_B[c] + pant__R[c] -> amp[c] + ppi[c] + h[c] + pnto__R[c]	(Rv3602c)	0	1000	0	Pantothenate and CoA Metabolism
PAPA160	Phosphatidate phosphatase (n-C16:0)	h2o[c] + pa160[c] -> pi[c] + 12dgr160[c]	(Rv1755c)	0	1000	0	Fatty Acid Metabolism
PAPPT1	Phospho N acetylmuramoyl pentapeptide transferase alpha glutamate	udcpp[c] + uAgla[c] -> ump[c] + uaAgla[c]	(Rv2156c)	0	1000	0	Peptidoglycan Metabolism
PAPPT2	Phospho-N-acetylmuramoyl-pentapeptide-transferase (gamma-glutamate)	udcpp[c] + uGgla[c] -> ump[c] + uaGgla[c]	(Rv2156c)	0	1000	0	Peptidoglycan Metabolism
PAPPT3	Phospho-N-acetylmuramoyl-pentapeptide-transferase (meso-2,6-diaminopimelate)	udcpp[c] + ugmda[c] -> ump[c] + uagmda[c]	(Rv2156c)	0	1000	0	Peptidoglycan Metabolism
PAPSR	Phosphoadenylyl-sulfate reductase (thioredoxin)	paps[c] + trdrd[c] <=> 2 h[c] + pap[c] + so3[c] + trdox[c]	(Rv2392)	-1000	1000	0	Other Amino Acid Metabolism
PATS	PATS	ocdca[c] + 5 h[c] + 4 tmlgnc[c] + tre[c] -> 5 h2o[c] + pat[c]		0	1000	0	Fatty Acid Metabolism
PC	Pyruvate carboxylase	atp[c] + hco3[c] + pyr[c] -> pi[c] + h[c] + adp[c] + oaa[c]	(Rv2967c)	0	1000	0	Citric Acid Cycle
PC11M	Precorrin-4 C11-methyltransferase	amet[c] + pre4[c] -> h[c] + ahcys[c] + pre5[c]	(Rv2071c)	0	1000	0	Cofactor and Prosthetic Group Biosynthesis
PC17M	Precorrin-3B C17-methyltransferase	amet[c] + pre3b[c] -> 3 h[c] + ahcys[c] + pre4[c]	(Rv2066)	0	1000	0	Cofactor and Prosthetic Group Biosynthesis
PC20M	Precorrin-2 C20-methyltransferase	amet[c] + dscl[c] -> h[c] + ahcys[c] + pre3a[c]	(Rv2066)	0	1000	0	Cofactor and Prosthetic Group Biosynthesis
PC6AR	Precorrin-6A reductase	h[c] + nadph[c] + pre6a[c] -> nadp[c] + pre6b[c]	(Rv2070c)	0	1000	0	Cofactor and Prosthetic Group Biosynthesis
PC6YM	Precorrin-6Y C5,15-methyltransferase (decarboxylating)	2 amet[c] + pre6b[c] -> 2 h[c] + co2[c] + 2 ahcys[c] + pre8[c]	(Rv2072c)	0	1000	0	Cofactor and Prosthetic Group Biosynthesis
PC8XM	Precorrin-8X methylmutase	h[c] + pre8[c] -> hgbyr[c]	(Rv2065)	0	1000	0	Cofactor and Prosthetic Group Biosynthesis
PDE1	3',5'-cyclic-nucleotide phosphodiesterase	h2o[c] + camp[c] -> amp[c] + h[c]	(Rv0805)	0	1000	0	Purine and Pyrimidine Biosynthesis
PDE4	3',5'-cyclic-nucleotide phosphodiesterase	h2o[c] + 35cgmp[c] -> h[c] + gmp[c]	(Rv0805)	0	1000	0	Purine and Pyrimidine Biosynthesis
PDH	Pyruvate dehydrogenase	coa[c] + nad[c] + pyr[c] -> accoa[c] + nadh[c] + co2[c]	(Rv2241) and (Rv2215) and ((Rv0462) or (Rv0843))	0	1000	0	Glycolysis/Gluconeogenesis
PDHa	Pyruvate dehydrogenase (lipoamide)	h[c] + pyr[c] + lpam[c] -> co2[c] + adhlam[c]	(Rv2241) and ((Rv0462) or (Rv0843)) and (Rv2215)	0	1000	0	Glycolysis/Gluconeogenesis
PDHbr	Pyruvate dehydrogenase (dihydrolipoamide) reversible	coa[c] + adhlam[c] <=> accoa[c] + dhlam[c]	(Rv2215) or (Rv2495c)	-1000	1000	0	Glycolysis/Gluconeogenesis
PDHcr	Pyruvate dehydrogenase (dihydrolipoamide dehydrogenase) reversible	nad[c] + dhlam[c] -> h[c] + nadh[c] + lpam[c]	(Rv0462) or (Rv0843)	0	1000	0	Citric Acid Cycle
PDIMAS	PDIMAS	2 h[c] + 2 tamocta[c] + phthiocerol[c] -> 2 h2o[c] + pdima[c]	(Rv2941) and (Rv2939)	0	1000	0	Membrane Metabolism
PDIMAT	Pdima translocase	pdima[c] -> pdima[e]	(Rv2942) and (Rv2936) and (Rv2937) and (Rv2938) and (Rv2945c)	0	1000	0	Transport
PDX5POi	Pyridoxine 5'-phosphate oxidase	o2[c] + pdx5p[c] <=> h2o2[c] + pydx5p[c]	(Rv2607)	-1000	1000	0	Pantothenate and CoA Metabolism
PEAMNO	Phenethylamine oxidase	h2o[c] + o2[c] + peamn[c] -> nh4[c] + pacald[c] + h2o2[c]	(none)	0	1000	0	Tyrosine, Tryptophan, and Phenylalanine Metabolism
PEPCK_re	Phosphoenolpyruvate carboxykinase (GTP)	gtp[c] + oaa[c] <=> co2[c] + gdp[c] + pep[c]	(Rv0211)	-1000	1000	0	Citric Acid Cycle
PFK	Phosphofructokinase	atp[c] + f6p[c] -> h[c] + adp[c] + fdp[c]	(Rv2029c) and (Rv3010c)	0	1000	0	Glycolysis/Gluconeogenesis
PFL	Pyruvate formate lyase	coa[c] + pyr[c] -> accoa[c] + for[c]		0	1000	0	Pyruvate Metabolism
PGAMT	Phosphoglucosamine mutase	gam1p[c] <=> gam6p[c]	(Rv3441c)	-1000	1000	0	Other Amino Acid Metabolism
PGCD	Phosphoglycerate dehydrogenase	nad[c] + 3pg[c] -> h[c] + nadh[c] + 3php[c]	(Rv2996c) and (Rv0728c)	0	1000	0	Glycolysis/Gluconeogenesis
PGI	Glucose-6-phosphate isomerase	g6p[c] <=> f6p[c]	(Rv0946c)	-1000	1000	0	Glycolysis/Gluconeogenesis
PGK	Phosphoglycerate kinase	atp[c] + 3pg[c] <=> adp[c] + 13dpg[c]	(Rv1437)	-1000	1000	0	Glycolysis/Gluconeogenesis
PGL	6-phosphogluconolactonase	h2o[c] + 6pgl[c] -> h[c] + 6pgc[c]	(Rv1445c)	0	1000	0	Pentose Phosphate Pathway
PGLS	PGLS	4 amet[c] + frrppdima[c] -> 4 h[c] + 4 ahcys[c] + mfrrppdima[c]		0	1000	0	Membrane Metabolism
PGLYCP	Phosphoglycolate phosphatase	h2o[c] + 2pglyc[c] -> pi[c] + glyclt[c]	(Rv2233)	0	1000	0	Glyoxylate Metabolism
PGM	Phosphoglycerate mutase	2pg[c] <=> 3pg[c]	(Rv3214) or (Rv0489)	-1000	1000	0	Glycolysis/Gluconeogenesis
PGMT	Phosphoglucomutase	g1p[c] <=> g6p[c]	(Rv3068c) or (Rv3400)	-1000	1000	0	Glycolysis/Gluconeogenesis
PGPP160	Phosphatidylglycerol phosphate phosphatase (n-C16:0)	h2o[c] + pgp160[c] -> pi[c] + pg160[c]		0	1000	0	Membrane Metabolism
PGPP160190	Phosphatidylglycerol phosphate phosphatase (C16:0, C19:0)	h2o[c] + pgp160190[c] -> pi[c] + pg160190[c]		0	1000	0	Membrane Metabolism
PGPP190	PGPP190	h2o[c] + pgp190[c] -> pi[c] + pg190[c]		0	1000	0	Membrane Metabolism
PGPPT3	PGPPT3	udcpp[c] + uggmda[c] -> ump[c] + ugggmda[c]	(Rv2156c)	0	1000	0	Peptidoglycan Metabolism
PGSA160	Phosphatidylglycerol synthase (n-C16:0)	cdpdhdecg[c] + glyc3p[c] -> h[c] + cmp[c] + pgp160[c]	(Rv1822) or (Rv2746c)	0	1000	0	Glycerophospholipid metabolism
PGSA160190	Phosphatidylglycerol synthase (C16:0,C19:0)	cdpc16c19g[c] + glyc3p[c] -> h[c] + cmp[c] + pgp160190[c]	(Rv2746c)	0	1000	0	Glycerophospholipid metabolism
PGSA190	PGSA190	cdpc19c19g[c] + glyc3p[c] -> h[c] + cmp[c] + pgp190[c]	(Rv2746c) or (Rv1822)	0	1000	0	Glycerophospholipid metabolism
PHDCATA	PHDCATA	ACP[c] + phdcacoa[c] <=> coa[c] + phdcaACP[c]		-1000	1000	0	Fatty Acid Metabolism
PHDCAt	PHDCAt	phdca[e] <=> phdca[c]		-1000	1000	0	Transport
PHETA1	Phenylalanine transaminase	akg[c] + phe__L[c] <=> glu__L[c] + phpyr[c]	(Rv3565) or (Rv0337c)	-1000	1000	0	Other Amino Acid Metabolism
PHEt2r	L phenylalanine reversible transport via proton symport	h[e] + phe__L[e] <=> h[c] + phe__L[c]		-1000	1000	0	Transport
PHTHDLS	PHTHDLS	h[c] + prephth[c] -> co2[c] + phthdl[c]		0	1000	0	Membrane Metabolism
PHTHDLS2	PHTHDLS2	h[c] + prepphth[c] -> co2[c] + pphthdl[c]		0	1000	0	Membrane Metabolism
PHTHS	PHTHS	nadph[c] + amet[c] + phthdl[c] -> nadp[c] + ahcys[c] + phthiocerol[c]	(Rv2951c) and (Rv2952)	0	1000	0	Membrane Metabolism
PHTHS2	PHTHS2	nadph[c] + amet[c] + pphthdl[c] -> nadp[c] + ahcys[c] + pphthiocerol[c]	(Rv2951c) and (Rv2952)	0	1000	0	Membrane Metabolism
PHYCBOXL	L-Phenylalanine carboxy-lyase	h[c] + phe__L[c] -> co2[c] + peamn[c]	(Rv2531c)	0	1000	0	Tyrosine, Tryptophan, and Phenylalanine Metabolism
PIabc	Phosphate transport via ABC system	atp[c] + h2o[c] + pi[e] -> 2 pi[c] + h[c] + adp[c]	((Rv0934) and (Rv0936) and (Rv0935) and (Rv0933)) or ((Rv0932c) and (Rv0930) and (Rv0929) and (Rv0933)) or ((Rv0928) and (Rv0930) and (Rv0933)) or (Rv0545c) or (Rv2281) or (Rv0820) or ((Rv0935) and (Rv0930) and (Rv0933) and (Rv0936) and (Rv0929))	0	1000	0	Transport
PLCD	PLCD	h2o[c] + ptd1ino160[c] -> h[c] + 12dgr160[c] + mi1p__D[c]	(Rv1755c)	0	1000	0	Fatty Acid Metabolism
PLIPA1E160	PLIPA1E160	pe160[c] + h2o[c] -> 2agpe160[c] + hdca[c] + h[c]		0	1000	0	Fatty Acid Metabolism
PLIPA1E180	PLIPA1E180	pe180[c] + h2o[c] -> 2agpe180[c] + ocdca[c] + h[c]		0	1000	0	Fatty Acid Metabolism
PMANM	Phosphomannomutase	man1p[c] <=> man6p[c]	(Rv3257c) or (Rv3308)	-1000	1000	0	Fructose and mannose metabolism
PMDPHT	Pyrimidine phosphatase	h2o[c] + 5aprbu[c] -> pi[c] + 4r5au[c]		0	1000	0	Cofactor and Prosthetic Group Biosynthesis
PMPK	Phosphomethylpyrimidine kinase	atp[c] + 4ampm[c] -> adp[c] + 2mahmp[c]	(Rv0422c)	0	1000	0	Thiamine Metabolism
PNCDC	PNCDC	h[c] + ptcys[c] -> co2[c] + ptth[c]	(Rv1092c)	0	1000	0	Cofactor and Prosthetic Group Biosynthesis
PNTK	Pantothenate kinase	atp[c] + pnto__R[c] -> h[c] + adp[c] + 4ppan[c]	(Rv1092c)	0	1000	0	Pantothenate and CoA Metabolism
PPA	Inorganic diphosphatase	ppi[c] + h2o[c] -> 2 pi[c] + h[c]	(Rv3628)	0	1000	0	Oxidative Phosphorylation
PPAtr	Propionate transport, diffusion	ppa[e] <=> ppa[c]		-1000	1000	0	Transport
PPBNGS	Porphobilinogen synthase	2 5aop[c] -> 2 h2o[c] + h[c] + ppbng[c]	(Rv0512)	0	1000	0	Cofactor and Prosthetic Group Biosynthesis
PPCDC	Phosphopantothenoylcysteine decarboxylase	h[c] + 4ppcys[c] -> co2[c] + pan4p[c]	(Rv1391)	0	1000	0	Pantothenate and CoA Metabolism
PPCOAC	Propionyl-CoA carboxylase	atp[c] + hco3[c] + ppcoa[c] -> pi[c] + h[c] + adp[c] + mmcoa__S[c]	(Rv3285) and (Rv3280) and (Rv3281)	0	1000	0	Propanoate metabolism
PPDIMAS	PPDIMAS	2 h[c] + 2 tamocta[c] + pphthiocerol[c] -> 2 h2o[c] + ppdima[c]	(Rv2941) and (Rv2939)	0	1000	0	Membrane Metabolism
PPDIMAT	Ppdima translocase	ppdima[c] -> ppdima[e]	(Rv2942) and (Rv2936) and (Rv2937) and (Rv2938) and (Rv2945c)	0	1000	0	Transport
PPDK	Pyruvate,phosphate dikinase.	atp[c] + pi[c] + pyr[c] -> amp[c] + ppi[c] + h[c] + pep[c]	(Rv1127c)	0	1000	0	Pyruvate Metabolism
G6PP	Glucose-6-phosphate phosphatase	h2o[c] + g6p[c] <=> pi[c] + glc__D[c]	(Rv2702)	-1000	1000	0	Glycolysis/Gluconeogenesis
PPK2	Polyphosphate kinase	atp[c] + ppi[c] -> adp[c] + pppi[c]	(Rv2984)	0	1000	0	Purine and Pyrimidine Biosynthesis
PPNCL3	4'-Phosphopantothenate:L-cysteine ligase	atp[c] + cys__L[c] + 4ppan[c] -> amp[c] + ppi[c] + h[c] + 4ppcys[c]	(Rv1391)	0	1000	0	Cofactor and Prosthetic Group Biosynthesis
PPND	Prephenate dehydrogenase	nad[c] + pphn[c] -> nadh[c] + co2[c] + 34hpp[c]	(Rv3754)	0	1000	0	Tyrosine, Tryptophan, and Phenylalanine Metabolism
PPNDH	Prephenate dehydratase	h[c] + pphn[c] -> h2o[c] + co2[c] + phpyr[c]	(Rv3838c)	0	1000	0	Tyrosine, Tryptophan, and Phenylalanine Metabolism
PPPGO	Protoporphyrinogen oxidase (aerobic)	1.5 o2[c] + pppg9[c] -> 3 h2o[c] + ppp9[c]	(Rv2677c)	0	1000	0	Cofactor and Prosthetic Group Biosynthesis
PPTGS	Peptidoglycan subunit synthesis	uaagmda[c] -> h[c] + peptido[e]C[c] + udcpdp[c]	(Rv2163c) and (Rv3627c)	0	1000	0	Peptidoglycan Metabolism
PPTGS_TB1	PPTGS TB1	uaaAgla[c] -> h[c] + udcpdp[c] + peptido_TB1[c]	(Rv2163c) and (Rv3627c)	0	1000	0	Peptidoglycan Metabolism
PPTGS_TB2	PPTGS TB2	uaaGgla[c] -> h[c] + udcpdp[c] + peptido_TB2[c]	(Rv2163c) and (Rv3627c)	0	1000	0	Peptidoglycan Metabolism
PRAGSr	Phosphoribosylglycinamide synthase	atp[c] + gly[c] + pram[c] <=> pi[c] + h[c] + adp[c] + gar[c]	(Rv0772)	-1000	1000	0	Purine and Pyrimidine Biosynthesis
PRAIS	Phosphoribosylaminoimidazole synthase	atp[c] + fpram[c] -> pi[c] + 2 h[c] + adp[c] + air[c]	(Rv0809)	0	1000	0	Purine and Pyrimidine Biosynthesis
PRAIi	Phosphoribosylanthranilate isomerase (irreversible)	pran[c] -> 2cpr5p[c]	(Rv1603)	0	1000	0	Histidine Metabolism
PRAMPC	Phosphoribosyl-AMP cyclohydrolase	h2o[c] + prbamp[c] -> prfp[c]	(Rv1606)	0	1000	0	Histidine Metabolism
PRASCSi	Phosphoribosylaminoimidazolesuccinocarboxamide synthase	atp[c] + asp__L[c] + 5aizc[c] -> pi[c] + h[c] + adp[c] + 25aics[c]	(Rv0780)	0	1000	0	Purine and Pyrimidine Biosynthesis
PRATPP	Phosphoribosyl-ATP pyrophosphatase	h2o[c] + prbatp[c] -> ppi[c] + h[c] + prbamp[c]	(Rv2122c)	0	1000	0	Histidine Metabolism
PRDX	Peroxidase (multiple substrates)	h2o2[c] + meoh[c] -> 2 h2o[c] + fald[c]		0	1000	0	Redox Metabolism
PREPHACPH	PREPHACPH	h2o[c] + prephthACP[c] -> h[c] + ACP[c] + prephth[c]	(Rv2928)	0	1000	0	Membrane Metabolism
PREPPACPH	PREPPACPH	h2o[c] + prepphthACP[c] -> h[c] + ACP[c] + prepphth[c]	(Rv2928)	0	1000	0	Membrane Metabolism
PREPTHS	PREPTHS	14 h[c] + 10 nadph[c] + 2 malcoa[c] + arachACP[c] + 2 mmcoa__S[c] -> 5 h2o[c] + 10 nadp[c] + 4 coa[c] + 2 co2[c] + prephthACP[c]	(Rv2931) or (Rv2932) or (Rv2933) or (Rv2934) or (Rv2935)	0	1000	0	Membrane Metabolism
PREPTHS2	PREPTHS2	14 h[c] + 10 nadph[c] + 2 malcoa[c] + phdcaACP[c] + 2 mmcoa__S[c] -> 5 h2o[c] + 10 nadp[c] + 4 coa[c] + 2 co2[c] + prepphthACP[c]	(Rv2931) or (Rv2932) or (Rv2933) or (Rv2934) or (Rv2935)	0	1000	0	Membrane Metabolism
PREPTTA	PREPTTA	ACP[c] + prephthcoa[c] <=> coa[c] + prephthACP[c]		-1000	1000	0	Membrane Metabolism
PRFGS	Phosphoribosylformylglycinamidine synthase	atp[c] + h2o[c] + gln__L[c] + fgam[c] -> pi[c] + h[c] + glu__L[c] + adp[c] + fpram[c]	(Rv0803) and (Rv0788)	0	1000	0	Purine and Pyrimidine Biosynthesis
PRMICI	1-(5-phosphoribosyl)-5-[(5-phosphoribosylamino)methylideneamino)imidazole-4-carboxamide isomerase	prfp[c] -> prlp[c]	(Rv1603)	0	1000	0	Histidine Metabolism
PROD2	Proline dehydrogenase	fad[c] + pro__L[c] -> h[c] + fadh2[c] + 1pyr5c[c]	(Rv1188)	0	1000	0	Arginine and Proline Metabolism
PROabc	L-proline transport via ABC system	atp[c] + h2o[c] + pro__L[e] -> pi[c] + h[c] + adp[c] + pro__L[c]	(Rv3756c) and (Rv3757c) and (Rv3758c) and (Rv3759c)	0	1000	0	Transport
PROt2r	L proline reversible transport via proton symport	h[e] + pro__L[e] <=> h[c] + pro__L[c]		-1000	1000	0	Transport
PRPPS	Phosphoribosylpyrophosphate synthetase	atp[c] + r5p[c] <=> amp[c] + h[c] + prpp[c]	(Rv1017c)	-1000	1000	0	Pentose Phosphate Pathway
PSCVT	3-phosphoshikimate 1-carboxyvinyltransferase	pep[c] + skm5p[c] -> pi[c] + 3psme[c]	(Rv3227)	0	1000	0	Tyrosine, Tryptophan, and Phenylalanine Metabolism
PSD160	Phosphatidylserine decarboxylase (n-C16:0)	h[c] + ps160[c] -> pe160[c] + co2[c]	(Rv0437c)	0	1000	0	Glycerophospholipid metabolism
PSERT	Phosphoserine transaminase	glu__L[c] + 3php[c] -> akg[c] + pser__L[c]	(Rv0884c)	0	1000	0	Glycolysis/Gluconeogenesis
PSP_L	Phosphoserine phosphatase (L-serine)	h2o[c] + pser__L[c] -> pi[c] + ser__L[c]	(Rv0018c) and (Rv3042c) and (Rv0505c)	0	1000	0	Glycolysis/Gluconeogenesis
PSSA160	Phosphatidylserine syntase (n-C16:0)	cdpdhdecg[c] + ser__L[c] -> h[c] + cmp[c] + ps160[c]	(Rv0436c)	0	1000	0	Glycerophospholipid metabolism
PTAr	Phosphotransacetylase	pi[c] + accoa[c] <=> coa[c] + actp[c]	(Rv0408)	-1000	0	0	Pyruvate Metabolism
PTPATi	Pantetheine-phosphate adenylyltransferase	atp[c] + h[c] + pan4p[c] -> ppi[c] + dpcoa[c]	(Rv2965c)	0	1000	0	Pantothenate and CoA Metabolism
PUNP1	Purine-nucleoside phosphorylase (Adenosine)	pi[c] + adn[c] <=> ade[c] + r1p[c]	(Rv3307)	-1000	1000	0	Purine and Pyrimidine Biosynthesis
PUNP2	Purine-nucleoside phosphorylase (Deoxyadenosine)	pi[c] + dad_2[c] <=> ade[c] + 2dr1p[c]	(Rv3307)	-1000	1000	0	Purine and Pyrimidine Biosynthesis
PUNP3	Purine-nucleoside phosphorylase (Guanosine)	pi[c] + gsn[c] <=> gua[c] + r1p[c]	(Rv3307)	-1000	1000	0	Purine and Pyrimidine Biosynthesis
PUNP4	Purine-nucleoside phosphorylase (Deoxyguanosine)	pi[c] + dgsn[c] <=> 2dr1p[c] + gua[c]		-1000	1000	0	Purine and Pyrimidine Biosynthesis
PUNP5	Purine-nucleoside phosphorylase (Inosine)	pi[c] + ins[c] <=> hxan[c] + r1p[c]	(Rv3307)	-1000	1000	0	Purine and Pyrimidine Biosynthesis
PUNP6	Purine-nucleoside phosphorylase (Deoxyinosine)	pi[c] + din[c] <=> 2dr1p[c] + hxan[c]	(Rv3307)	-1000	1000	0	Purine and Pyrimidine Biosynthesis
PUNP7	Purine-nucleoside phosphorylase (Xanthosine)	pi[c] + xtsn[c] <=> xan[c] + r1p[c]	(Rv3307)	-1000	1000	0	Purine and Pyrimidine Biosynthesis
PYAM5PO	Pyridoxamine 5'-phosphate oxidase	h2o[c] + o2[c] + pyam5p[c] -> nh4[c] + h2o2[c] + pydx5p[c]	(Rv2607) or (Rv1155) or (Rv2074)	0	1000	0	Pantothenate and CoA Metabolism
PYDXNO	Pyridoxine oxidase	o2[c] + pydxn[c] <=> h2o2[c] + pydx[c]	(Rv2607)	-1000	1000	0	Cofactor and Prosthetic Group Biosynthesis
PYDXO	Pyridoxal oxidase	2 h2o[c] + nh4[c] + 0.5 o2[c] + pydx[c] <=> 2 h2o2[c] + pydam[c]	(Rv2607)	-1000	1000	0	Cofactor and Prosthetic Group Biosynthesis
PYK	Pyruvate kinase	h[c] + adp[c] + pep[c] -> atp[c] + pyr[c]	(Rv1617)	0	1000	0	Glycolysis/Gluconeogenesis
PYRDC	Pyruvate decarboxylase	h[c] + pyr[c] -> acald[c] + co2[c]	(Rv0853c)	0	1000	0	Glycolysis/Gluconeogenesis
PYRt2	Pyruvate transport in via proton symport	h[e] + pyr[e] <=> h[c] + pyr[c]	(Rv1902c)	-1000	1000	0	Transport
QRr	QRr	h[c] + nadph[c] + q[c] <=> nadp[c] + qh2[c]	(Rv3777)	-1000	1000	0	Oxidative Phosphorylation
QULNS	Quinolinate synthase	iasp[c] + dhap[c] -> 2 h2o[c] + pi[c] + quln[c]	(Rv1594)	0	1000	0	Pantothenate and CoA Metabolism
R05217	Precorrin 3A + Oxygen <=> Precorrin 3B	h[c] + 0.5 o2[c] + pre3a[c] -> pre3b[c]	(Rv2064)	0	1000	0	Cofactor and Prosthetic Group Biosynthesis
R05219	Precorrin 5 <=> Precorrin 6X	h2o[c] + amet[c] + pre5[c] -> h[c] + ac[c] + ahcys[c] + pre6a[c]		0	1000	0	Cofactor and Prosthetic Group Biosynthesis
R05224_2	Hydrogenobyrinate <=> Hydrogenobyrinate a,c diamide	2 atp[c] + h2o[c] + 2 gln__L[c] + hgbyr[c] -> ppi[c] + 2 h[c] + 2 glu__L[c] + 2 adp[c] + hgbam[c]	(Rv2848c)	0	1000	0	Cofactor and Prosthetic Group Biosynthesis
RBFK	Riboflavin kinase	atp[c] + ribflv[c] -> h[c] + adp[c] + fmn[c]	(Rv2786c)	0	1000	0	Riboflavin Metabolism
RBFSa	Riboflavin synthase	db4p[c] + 4r5au[c] -> 2 h2o[c] + pi[c] + dmlz[c]	(Rv1416)	0	1000	0	Riboflavin Metabolism
RBFSb	Riboflavin synthase	2 dmlz[c] -> ribflv[c] + 4r5au[c]	(Rv1412)	0	1000	0	Riboflavin Metabolism
RBK	Ribokinase	atp[c] + rib__D[c] -> h[c] + adp[c] + r5p[c]	(Rv2436)	0	1000	0	Pentose Phosphate Pathway
RIBabc	D-ribose transport via ABC system	atp[c] + h2o[c] + rib__D[e] -> pi[c] + h[c] + adp[c] + rib__D[c]	((Rv2316) and (Rv2317) and (Rv2318)) or ((Rv1235) and (Rv1236) and (Rv1237) and (Rv1238)) or ((Rv2038c) and (Rv2039c) and (Rv2040c) and (Rv2041c))	0	1000	0	Transport
RNDR1	Ribonucleoside-diphosphate reductase (ADP)	adp[c] + trdrd[c] -> h2o[c] + dadp[c] + trdox[c]	((Rv3051c) and (Rv3048c)) or ((Rv0570) and (Rv1981c))	0	1000	0	Purine and Pyrimidine Biosynthesis
RNDR2	Ribonucleoside-diphosphate reductase (GDP)	gdp[c] + trdrd[c] -> h2o[c] + dgdp[c] + trdox[c]	(Rv3051c) and (Rv3048c)	0	1000	0	Purine and Pyrimidine Biosynthesis
RNDR3	Ribonucleoside-diphosphate reductase (CDP)	cdp[c] + trdrd[c] -> h2o[c] + dcdp[c] + trdox[c]	(Rv3051c) and (Rv3048c)	0	1000	0	Purine and Pyrimidine Biosynthesis
RNDR4	Ribonucleoside-diphosphate reductase (UDP)	udp[c] + trdrd[c] -> h2o[c] + trdox[c] + dudp[c]	((Rv3051c) and (Rv3048c)) or ((Rv0570) and (Rv1981c))	0	1000	0	Purine and Pyrimidine Biosynthesis
RNTR4	Ribonucleoside triphosphate reductase UTP	utp[c] + trdrd[c] -> h2o[c] + dutp[c] + trdox[c]		0	1000	0	Purine and Pyrimidine Biosynthesis
RPE	Ribulose 5-phosphate 3-epimerase	ru5p__D[c] <=> xu5p__D[c]	(Rv1408)	-1000	1000	0	Pentose Phosphate Pathway
RPI	Ribose-5-phosphate isomerase	r5p[c] <=> ru5p__D[c]	(Rv2465c)	-1000	1000	0	Pentose Phosphate Pathway
RPPDIMAS	RPPDIMAS	dtdprmn[c] + ppdima[c] -> h[c] + dtdp[c] + rppdima[c]	(Rv2962c)	0	1000	0	Phenolic glycolipid biosynthesis
RRPPDIMAS	RRPPDIMAS	dtdprmn[c] + rppdima[c] -> h[c] + dtdp[c] + rrppdima[c]	(Rv2958c)	0	1000	0	Phenolic glycolipid biosynthesis
RZ5PP	Alpha-ribazole 5-phosphate phosphatase	h2o[c] + 5prdmbz[c] -> pi[c] + rdmbzi[c]	(Rv2228c) or (Rv3113)	0	1000	0	Cofactor and Prosthetic Group Biosynthesis
SADH	Succinylarginine dihydrolase	2 h2o[c] + 2 h[c] + sucarg[c] -> co2[c] + 2 nh4[c] + sucorn[c]		0	1000	0	Arginine and Proline Metabolism
SADT	Sulfate adenylyltransferase	atp[c] + h[c] + so4[c] -> ppi[c] + aps[c]	(Rv1285) and (Rv1286)	0	1000	0	Purine and Pyrimidine Biosynthesis
SDPDS	Succinyl-diaminopimelate desuccinylase	h2o[c] + sl26da[c] -> succ[c] + 26dap_LL[c]	(Rv1202)	0	1000	0	Threonine and Lysine Metabolism
SDPTA	Succinyldiaminopimelate transaminase	akg[c] + sl26da[c] <=> glu__L[c] + sl2a6o[c]	(Rv1655) or (Rv0858c)	-1000	1000	0	Threonine and Lysine Metabolism
SERAT	Serine O-acetyltransferase	accoa[c] + ser__L[c] -> coa[c] + acser[c]	(Rv2335)	0	1000	0	Cysteine and methionine metabolism
SERD_D	D-serine deaminase	ser__D[c] -> pyr[c] + nh4[c]	(Rv0069c)	0	1000	0	Glycolysis/Gluconeogenesis
SERD_L	L-serine deaminase	ser__L[c] -> pyr[c] + nh4[c]	(Rv0069c)	0	1000	0	Cysteine and methionine metabolism
SERt2r	L serine reversible transport via proton symport	h[e] + ser__L[e] <=> h[c] + ser__L[c]	(Rv1704c)	-1000	1000	0	Transport
SGDS	Succinylglutamate desuccinylase	h2o[c] + sucglu[c] -> glu__L[c] + succ[c]		0	1000	0	Arginine and Proline Metabolism
SGSAD	Succinylglutamic semialdehyde dehydrogenase	h2o[c] + nad[c] + sucgsa[c] -> 2 h[c] + nadh[c] + sucglu[c]		0	1000	0	Arginine and Proline Metabolism
SHCHD2	Sirohydrochlorin dehydrogenase (NAD)	nad[c] + dscl[c] -> h[c] + nadh[c] + scl[c]	(Rv2847c)	0	1000	0	Cofactor and Prosthetic Group Biosynthesis
SHCHD3	SHCHD3	nad[c] + dscl[c] -> h[c] + nadh[c] + scl2[c]	(Rv2847c)	0	1000	0	Cofactor and Prosthetic Group Biosynthesis
SHCHF	Sirohydrochlorin ferrochelatase	fe2[c] + scl[c] -> 3 h[c] + sheme[c]	(Rv2393) or (Rv2847c)	0	1000	0	Cofactor and Prosthetic Group Biosynthesis
SHK3Dr	Shikimate dehydrogenase	h[c] + nadph[c] + 3dhsk[c] <=> nadp[c] + skm[c]	(Rv2552c)	-1000	1000	0	Tyrosine, Tryptophan, and Phenylalanine Metabolism
SHKK	Shikimate kinase	atp[c] + skm[c] -> h[c] + adp[c] + skm5p[c]	(Rv2539c)	0	1000	0	Tyrosine, Tryptophan, and Phenylalanine Metabolism
SHSL1	O-succinylhomoserine lyase (L-cysteine)	cys__L[c] + suchms[c] <=> h[c] + succ[c] + cyst__L[c]	(Rv1079)	-1000	1000	0	Cysteine and methionine metabolism
SHSL4r	O succinylhomoserine lyase elimination reversible	h2o[c] + suchms[c] <=> h[c] + 2obut[c] + nh4[c] + succ[c]	(Rv1079)	-1000	1000	0	Cysteine and methionine metabolism
SKMt2	SKMt2	h[e] + skm[e] <=> h[c] + skm[c]	(Rv1200)	-1000	1000	0	Transport
SOTA	Succinylornithine transaminase	akg[c] + sucorn[c] -> glu__L[c] + sucgsa[c]		0	1000	0	Arginine and Proline Metabolism
SPMS	Spermidine synthase	ametam[c] + ptrc[c] -> h[c] + 5mta[c] + spmd[c]	(Rv2601)	0	1000	0	Urea Cycle
SPODM	Superoxide dismutase	2 h[c] + 2 o2s[c] -> o2[c] + h2o2[c]	(Rv0432) or (Rv3846)	0	1000	0	Cofactor and Prosthetic Group Biosynthesis
SSALx	Succinate-semialdehyde dehydrogenase (NAD)	h2o[c] + sucsal[c] + nad[c] -> 2 h[c] + nadh[c] + succ[c]	(Rv0234c) and (Rv1731)	0	1000	0	Alanine, Aspartate, and Glutamate Metabolism
SSALy	Succinate-semialdehyde dehydrogenase (NADP)	h2o[c] + nadp[c] + sucsal[c] -> 2 h[c] + nadph[c] + succ[c]	(Rv0234c) or (Rv1731)	0	1000	0	Alanine, Aspartate, and Glutamate Metabolism
SUCBZL	O-succinylbenzoate-CoA ligase	atp[c] + coa[c] + sucbz[c] -> amp[c] + ppi[c] + sbzcoa[c]	(Rv0542c) and (Rv0553)	0	1000	0	Cofactor and Prosthetic Group Biosynthesis
SUCBZS	O-succinylbenzoate-CoA synthase	2shchc[c] -> h2o[c] + sucbz[c]		0	1000	0	Cofactor and Prosthetic Group Biosynthesis
SUCCt2r	Succinate transport via proton symport	h[e] + succ[e] <=> h[c] + succ[c]	(Rv2443)	-1000	1000	0	Transport
SUCD1	Succinate dehydrogenase	succ[c] + fad[c] -> fum[c] + fadh2[c]	((Rv3318) and (Rv3319) and (Rv3316) and (Rv3317)) or ((Rv0247c) and (Rv0248c) and (Rv0249c)) or ((Rv1552) and (Rv1553) and (Rv1554) and (Rv1555))	0	1000	0	Citric Acid Cycle
SUCOAS	Succinyl-CoA synthetase (ADP-forming)	atp[c] + coa[c] + succ[c] <=> pi[c] + adp[c] + succoa[c]	(Rv0952) and (Rv0951)	-1000	1000	0	Citric Acid Cycle
SULabc	Sulfate transport via ABC system	atp[c] + h2o[c] + so4[e] -> pi[c] + h[c] + adp[c] + so4[c]	(Rv2397c) and (Rv2398c) and (Rv2399c) and (Rv2400c) and (Rv1739c)	0	1000	0	Transport
TALA	Transaldolase	g3p[c] + s7p[c] <=> e4p[c] + f6p[c]	(Rv1448c)	-1000	1000	0	Pentose Phosphate Pathway
TARTD	L(+)-tartrate dehydratase	tartr__L[c] -> h2o[c] + oaa[c]	(none)	0	1000	0	Other Amino Acid Metabolism
TARTRt7	Tartrate/succinate antiporter	succ[c] + tartr__L[e] <=> succ[e] + tartr__L[c]	(Rv1672c)	-1000	1000	0	Transport
TATS	TATS	hdca[c] + 4 h[c] + 2 omtta[c] + hpmtria[c] + tre[c] -> 4 h2o[c] + tat[c]		0	1000	0	Membrane Metabolism
TDMS1	TDMS1	2 h[c] + tre[c] + mycolate[c] + mmycolate[c] -> 2 h2o[c] + tdm1[c]		0	1000	0	Fatty Acid Metabolism
TDMS2	TDMS2	2 h[c] + tre[c] + mycolate[c] + mmmycolate[c] -> 2 h2o[c] + tdm2[c]		0	1000	0	Fatty Acid Metabolism
TDMS3	TDMS3	2 h[c] + tre[c] + mycolate[c] + mkmycolate[c] -> 2 h2o[c] + tdm3[c]		0	1000	0	Fatty Acid Metabolism
TDMS4	TDMS4	2 h[c] + tre[c] + mycolate[c] + kmycolate[c] -> 2 h2o[c] + tdm4[c]		0	1000	0	Fatty Acid Metabolism
TDPDRE	DTDP-4-dehydrorhamnose 3,5-epimerase	dtdp4d6dg[c] -> dtdp4d6dm[c]	(Rv3465)	0	1000	0	Arabinogalactan biosynthesis
TDPDRR	DTDP-4-dehydrorhamnose reductase	h[c] + nadph[c] + dtdp4d6dm[c] -> nadp[c] + dtdprmn[c]	(Rv3266c)	0	1000	0	Arabinogalactan biosynthesis
TDPGDH	DTDPglucose 4,6-dehydratase	dtdpglu[c] -> h2o[c] + dtdp4d6dg[c]	(Rv3464) and ((Rv3468c) or (Rv3784))	0	1000	0	Arabinogalactan biosynthesis
THDPS	Tetrahydrodipicolinate succinylase	h2o[c] + succoa[c] + thdp[c] -> coa[c] + sl2a6o[c]	(Rv1201c)	0	1000	0	Threonine and Lysine Metabolism
THFGLUS	TetrahydrofolateL glutamate gamma ligase ADP forming	atp[c] + glu__L[c] + thf[c] <=> pi[c] + h[c] + adp[c] + thfglu[c]	(Rv2447c)	-1000	1000	0	Folate Metabolism
THMDP	THMDP	2 h2o[c] + thmpp[c] -> 2 pi[c] + h[c] + thm[c]	(Rv3113)	0	1000	0	Cofactor and Prosthetic Group Biosynthesis
THRD_L	L-threonine deaminase	thr__L[c] -> 2obut[c] + nh4[c]	(Rv1559)	0	1000	0	Cysteine and methionine metabolism
THRS	Threonine synthase	h2o[c] + phom[c] -> pi[c] + thr__L[c]	(Rv1295)	0	1000	0	Glycolysis/Gluconeogenesis
THRt2r	L threonine reversible transport via proton symport	h[e] + thr__L[e] <=> h[c] + thr__L[c]	(Rv3737)	-1000	1000	0	Transport
THZPSN	Thiazole phosphate synthesis	atp[c] + cys__L[c] + dxyl5p[c] + tyr__L[c] -> amp[c] + ppi[c] + h2o[c] + h[c] + co2[c] + ala__L[c] + 4hba[c] + 4mpetz[c]	(Rv0417)	0	1000	0	Alternate Carbon Metabolism
TKT1	Transketolase	r5p[c] + xu5p__D[c] <=> g3p[c] + s7p[c]	(Rv1449c)	-1000	1000	0	Pentose Phosphate Pathway
TKT2	Transketolase	e4p[c] + xu5p__D[c] <=> g3p[c] + f6p[c]	(Rv1449c)	-1000	1000	0	Pentose Phosphate Pathway
TMDK1	Thymidine kinase (ATP:thymidine)	atp[c] + thymd[c] -> h[c] + adp[c] + dtmp[c]		0	1000	0	Nucleotide Salvage Pathway
TMDPP	Thymidine phosphorylase	pi[c] + thymd[c] <=> 2dr1p[c] + thym[c]	(Rv3314c)	-1000	1000	0	Purine and Pyrimidine Biosynthesis
TMDS	Thymidylate synthase	dump[c] + mlthf[c] -> dhf[c] + dtmp[c]	(Rv2764c)	0	1000	0	Purine and Pyrimidine Biosynthesis
TMHAS1	TMHAS1	tre[c] + tdm1[c] + tdm2[c] -> 2 h2o[c] + tmha1[c]		0	1000	0	Fatty Acid Metabolism
TMHAS2	TMHAS2	tre[c] + tdm1[c] + tdm3[c] -> 2 h2o[c] + tmha2[c]		0	1000	0	Fatty Acid Metabolism
TMHAS3	TMHAS3	tre[c] + tdm1[c] + tdm4[c] -> 2 h2o[c] + tmha3[c]		0	1000	0	Fatty Acid Metabolism
TMHAS4	TMHAS4	tre[c] + tdm2[c] + tdm3[c] -> 2 h2o[c] + tmha4[c]		0	1000	0	Fatty Acid Metabolism
TMHAS5	TMHAS5	tre[c] + tdm2[c] + tdm4[c] -> 2 h2o[c] + tmha5[c]		0	1000	0	Lipid metabolism
TMHAS6	TMHAS6	tre[c] + tdm3[c] + tdm4[c] -> 2 h2o[c] + tmha6[c]		0	1000	0	Lipid metabolism
TMN	Thiaminase	h2o[c] + thm[c] -> h[c] + 4ahmmp[c] + 4mhetz[c]		0	1000	0	Cofactor and Prosthetic Group Biosynthesis
TMPK	Thiamine-phosphate kinase	atp[c] + thmmp[c] <=> adp[c] + thmpp[c]	(Rv2977c)	-1000	1000	0	Thiamine Metabolism
TMPPP	Thiamine-phosphate diphosphorylase	h[c] + 2mahmp[c] + 4mpetz[c] -> ppi[c] + thmmp[c]	(Rv0414c)	0	1000	0	Thiamine Metabolism
TPI	Triose-phosphate isomerase	dhap[c] <=> g3p[c]	(Rv1438)	-1000	1000	0	Glycolysis/Gluconeogenesis
TRDR	Thioredoxin reductase (NADPH)	h[c] + nadph[c] + trdox[c] -> nadp[c] + trdrd[c]	(Rv3913)	0	1000	0	Purine and Pyrimidine Biosynthesis
TRE6PP	Trehalose-phosphatase	h2o[c] + tre6p[c] -> pi[c] + tre[c]	(Rv2006) or (Rv3372)	0	1000	0	Membrane Metabolism
TRE6PS	Alpha,alpha-trehalose-phosphate synthase (UDP-forming)	g6p[c] + udpg[c] -> h[c] + udp[c] + tre6p[c]	(Rv3490)	0	1000	0	Membrane Metabolism
TRESULT	Trehalose sulfotransferase	paps[c] + tre[c] -> h[c] + pap[c] + tres[c]	(Rv1373) or (Rv0295c) or (Rv3529c) or (Rv2267c)	0	1000	0	Membrane Metabolism
TREabc	Trehalose transport via ABC system	atp[c] + h2o[c] + tre[e] -> pi[c] + h[c] + adp[c] + tre[c]	(Rv1236) and (Rv1237) and (Rv1238)	0	1000	0	Transport
TRIATS	TRIATS	2 ocdca[c] + 3 h[c] + tmlgnc[c] + tre[c] -> 3 h2o[c] + triat[c]		0	1000	0	Membrane Metabolism
TRPS1	Tryptophan synthase (indoleglycerol phosphate)	ser__L[c] + 3ig3p[c] -> h2o[c] + g3p[c] + trp__L[c]	(Rv1613) and (Rv1612)	0	1000	0	Tyrosine, Tryptophan, and Phenylalanine Metabolism
TRPS2	Tryptophan synthase (indole)	ser__L[c] + indole[c] -> h2o[c] + trp__L[c]	(Rv1612) and (Rv1613)	0	1000	0	Tyrosine, Tryptophan, and Phenylalanine Metabolism
TRPS3	Tryptophan synthase (indoleglycerol phosphate)	3ig3p[c] -> g3p[c] + indole[c]	(Rv1612) and (Rv1613)	0	1000	0	Tyrosine, Tryptophan, and Phenylalanine Metabolism
TRPTA	Tryptophan transaminase	akg[c] + trp__L[c] <=> glu__L[c] + indpyr[c]		-1000	1000	0	Other Amino Acid Metabolism
TRPt2r	L tryptophan reversible transport via proton symport	h[e] + trp__L[e] <=> h[c] + trp__L[c]		-1000	1000	0	Transport
TSULabc	Thiosulfate transport via ABC system	atp[c] + h2o[c] + tsul[e] -> pi[c] + h[c] + adp[c] + tsul[c]	(Rv2397c) and (Rv2398c) and (Rv2399c) and (Rv2400c) and (Rv1739c)	0	1000	0	Transport
TTDCAt2	Tetradecanoate transport via proton symport	h[e] + ttdca[e] -> h[c] + ttdca[c]		0	1000	0	Transport
TYRTA	Tyrosine transaminase	akg[c] + tyr__L[c] <=> glu__L[c] + 34hpp[c]	(Rv3565) or (Rv0337c)	-1000	1000	0	Other Amino Acid Metabolism
TYRt2r	L tyrosine reversible transport via proton symport	h[e] + tyr__L[e] <=> h[c] + tyr__L[c]		-1000	1000	0	Transport
UAAGDS	UDP-N-acetylmuramoyl-L-alanyl-D-glutamyl-meso-2,6-diaminopimelate synthetase	atp[c] + 26dap__M[c] + uamag[c] -> pi[c] + h[c] + adp[c] + ugmd[c]	(Rv2158c)	0	1000	0	Peptidoglycan Metabolism
UAAGLS1	UAAGLS1	atp[c] + lys__L[c] + uamag[c] -> pi[c] + h[c] + adp[c] + uAgl[c]		0	1000	0	Peptidoglycan Metabolism
UAAGLS2	UDP-N-acetylmuramoyl-L-alanyl-D-glutamyl-L-lysine synthetase (gamma-glutamate)	atp[c] + lys__L[c] + uamag[c] -> pi[c] + h[c] + adp[c] + uGgl[c]		0	1000	0	Peptidoglycan Metabolism
UAGCVT	UDP-N-acetylglucosamine 1-carboxyvinyltransferase	uacgam[c] + pep[c] -> pi[c] + uaccg[c]	(Rv1315)	0	1000	0	Alternate Carbon Metabolism
UAGDP	UDP-N-acetylglucosamine diphosphorylase	h[c] + acgam1p[c] + utp[c] -> ppi[c] + uacgam[c]	(Rv1018c)	0	1000	0	Alternate Carbon Metabolism
UAGPT1	UDP N acetylglucosamine N acetylmuramyl pentapeptide pyrophosphoryl undecaprenol N acetylglucosamine transferase	uacgam[c] + uaAgla[c] -> h[c] + udp[c] + uaaAgla[c]	(Rv2153c)	0	1000	0	Peptidoglycan Metabolism
UAGPT2	UDP-N-acetylglucosamine-N-acetylmuramyl-(pentapeptide)pyrophosphoryl-undecaprenol N-acetylglucosamine transferase	uacgam[c] + uaGgla[c] -> h[c] + udp[c] + uaaGgla[c]	(Rv2153c)	0	1000	0	Peptidoglycan Metabolism
UAGPT3	UDP-N-acetylglucosamine-N-acetylmuramyl-(pentapeptide)pyrophosphoryl-undecaprenol N-acetylglucosamine transferase	uacgam[c] + uagmda[c] -> h[c] + udp[c] + uaagmda[c]	(Rv2153c)	0	1000	0	Peptidoglycan Metabolism
UAMAGS	UDP-N-acetylmuramoyl-L-alanyl-D-glutamate synthetase	atp[c] + glu__D[c] + uama[c] -> pi[c] + h[c] + adp[c] + uamag[c]	(Rv2155c)	0	1000	0	Peptidoglycan Metabolism
UAMAS	UDP-N-acetylmuramoyl-L-alanine synthetase	atp[c] + ala__L[c] + uamr[c] -> pi[c] + h[c] + adp[c] + uama[c]	(Rv2152c)	0	1000	0	Peptidoglycan Metabolism
UAMRH	UDP-MurNAc Hydroxylase	h[c] + nadph[c] + o2[c] + uamr[c] -> h2o[c] + nadp[c] + ugmr[c]	(Rv3818)	0	1000	0	Membrane Metabolism
UAPGR	UDP-N-acetylenolpyruvoylglucosamine reductase	h[c] + nadph[c] + uaccg[c] -> nadp[c] + uamr[c]	(Rv0482)	0	1000	0	Alternate Carbon Metabolism
UDCPDP	Undecaprenyl-diphosphatase	h2o[c] + udcpdp[c] -> pi[c] + h[c] + udcpp[c]	(Rv2136c)	0	1000	0	Cofactor and Prosthetic Group Biosynthesis
UDCPDPS	Undecaprenyl diphosphate synthase	frdp[c] + 8 ipdp[c] -> 8 ppi[c] + udcpdp[c]		0	1000	0	Cofactor and Prosthetic Group Biosynthesis
UDPDPS	Undecaprenyl-diphosphate synthase	ipdp[c] + decdp[c] -> ppi[c] + udcpdp[c]	(Rv2361c)	0	1000	0	Polyprenyl Metabolism
UDPDPS2	UDPDPS2	decdp_tb[c] + ipdp[c] -> ppi[c] + udcpdp[c]	(Rv2361c)	0	1000	0	Polyprenyl Metabolism
UDPG4E	UDPglucose 4-epimerase	udpg[c] <=> udpgal[c]	(Rv3634c) or (Rv0501) or (Rv0536)	-1000	1000	0	Nucleotide Salvage Pathway
UDPGALM	UDPgalactopyranose mutase	udpgal[c] -> udpgalfur[c]	(Rv3809c)	0	1000	0	Arabinogalactan biosynthesis
UDPGD	UDPglucose 6-dehydrogenase	h2o[c] + 2 nad[c] + udpg[c] -> 3 h[c] + 2 nadh[c] + udpglcur[c]	(Rv0322)	0	1000	0	Nucleotide Salvage Pathway
UGAGDS	UGAGDS	atp[c] + 26dap__M[c] + ugmag[c] -> pi[c] + h[c] + adp[c] + uggmd[c]	(Rv2158c)	0	1000	0	Peptidoglycan Metabolism
UGGPT3	UGGPT3	uacgam[c] + ugggmda[c] -> h[c] + udp[c] + ugagmda[c]	(Rv2153c)	0	1000	0	Peptidoglycan Metabolism
UGLDDS1_1	UGLDDS1	atp[c] + alaala[c] + uAgl[c] -> pi[c] + h[c] + adp[c] + uAgla[c]	(Rv2157c)	0	1000	0	Peptidoglycan Metabolism
UGLDDS2_2	UGLDDS2	atp[c] + alaala[c] + uGgl[c] -> pi[c] + h[c] + adp[c] + uGgla[c]	(Rv2157c)	0	1000	0	Peptidoglycan Metabolism
UGMAGS	UGMAGS	atp[c] + glu__D[c] + ugma[c] -> pi[c] + h[c] + adp[c] + ugmag[c]	(Rv2155c)	0	1000	0	Peptidoglycan Metabolism
UGMAS	UGMAS	atp[c] + ala__L[c] + ugmr[c] -> pi[c] + h[c] + adp[c] + ugma[c]	(Rv2152c)	0	1000	0	Peptidoglycan Metabolism
UGMDDS	UDP-N-acetylmuramoyl-L-alanyl-D-glutamyl-meso-2,6-diaminopimeloyl-D-alanyl-D-alanine synthetase	atp[c] + alaala[c] + ugmd[c] -> pi[c] + h[c] + adp[c] + ugmda[c]	(Rv2157c)	0	1000	0	Peptidoglycan Metabolism
UGMDDS2	UGMDDS2	atp[c] + alaala[c] + uggmd[c] -> pi[c] + h[c] + adp[c] + uggmda[c]	(Rv2157c)	0	1000	0	Peptidoglycan Metabolism
UMPK	UMP kinase	atp[c] + ump[c] <=> adp[c] + udp[c]	(Rv1712) and (Rv2883c)	-1000	1000	0	Purine and Pyrimidine Biosynthesis
UPP3MT	Uroporphyrinogen methyltransferase	2 amet[c] + uppg3[c] -> h[c] + 2 ahcys[c] + dscl[c]	(Rv2847c)	0	1000	0	Cofactor and Prosthetic Group Biosynthesis
UPP3S	Uroporphyrinogen-III synthase	hmbil[c] -> h2o[c] + uppg3[c]	(Rv0511)	0	1000	0	Cofactor and Prosthetic Group Biosynthesis
UPPDC1	Uroporphyrinogen decarboxylase (uroporphyrinogen III)	4 h[c] + uppg3[c] -> 4 co2[c] + cpppg3[c]	(Rv2678c)	0	1000	0	Cofactor and Prosthetic Group Biosynthesis
UPPDC2	Uroporphyrinogen decarboxylase (uroporphyrinogen I)	4 h[c] + uppg1[c] -> 4 co2[c] + cpppg1[c]	(Rv2678c)	0	1000	0	Cofactor and Prosthetic Group Biosynthesis
UPPRT	Uracil phosphoribosyltransferase	prpp[c] + ura[c] -> ppi[c] + ump[c]	(Rv3309c)	0	1000	0	Purine and Pyrimidine Biosynthesis
UREA	Urease	h2o[c] + 2 h[c] + urea[c] -> co2[c] + 2 nh4[c]	(Rv1850) and (Rv1849) and (Rv1848) and (Rv1853) and (Rv1851) and (Rv1852)	0	1000	0	Purine and Pyrimidine Biosynthesis
URIDK2r	Uridylate kinase (dUMP)	atp[c] + dump[c] <=> adp[c] + dudp[c]		-1000	1000	0	Purine and Pyrimidine Biosynthesis
URIK2	Uridine kinase (GTP:Uridine)	gtp[c] + uri[c] -> h[c] + ump[c] + gdp[c]		0	1000	0	Purine and Pyrimidine Biosynthesis
VALTA	Valine transaminase	akg[c] + val__L[c] <=> glu__L[c] + 3mob[c]	(Rv2210c)	-1000	1000	0	Valine, Leucine, and Isoleucine Metabolism
VALt2r	L valine reversible transport via proton symport	h[e] + val__L[e] <=> h[c] + val__L[c]		-1000	1000	0	Transport
XPPT	Xanthine phosphoribosyltransferase	prpp[c] + xan[c] -> ppi[c] + xmp[c]	(Rv3624c)	0	1000	0	Nucleotide Salvage Pathway
XYLK	Xylulokinase	atp[c] + xylu__D[c] -> h[c] + adp[c] + xu5p__D[c]	(Rv0729)	0	1000	0	Alternate Carbon Metabolism
YUMPS	YUMP synthetase	ura[c] + r5p[c] <=> h2o[c] + psd5p[c]	(Rv2793c) or (Rv3300c)	-1000	1000	0	Purine and Pyrimidine Biosynthesis
S7PI	Sedoheptulose 7-phosphate isomerase	s7p[c] -> gmhep7p[c]	(Rv0113)	0	1000	0	Membrane Metabolism
GMHEPK	D-glycero-D-manno-heptose 7-phosphate kinase	atp[c] + gmhep7p[c] -> h[c] + adp[c] + gmhep17bp[c]	(Rv0115)	0	1000	0	Membrane Metabolism
HMEDS		2 fdxrd[c] + 2mecdp[c] -> h2o[c] + 2 fdxox[c] + hmbpp[c]	(Rv2868c)	0	1000	0	Polyprenyl Metabolism
HMEDR		2 h[c] + nadh[c] + hmbpp[c] -> h2o[c] + nad[c] + ipdp[c]	(Rv1110) or (Rv3382c)	0	1000	0	Polyprenyl Metabolism
FRTT	Farnesyltranstransferase	frdp[c] + ipdp[c] -> ppi[c] + ggdp[c]	(Rv3398c) or (Rv2173)	0	1000	0	Polyprenyl Metabolism
MCITD	2-methylcitrate dehydratase	2mcit[c] -> h2o[c] + 2mcacn[c]	(Rv1130)	0	1000	0	Propanoate Metabolism
MCITS	2-methylcitrate synthase	h2o[c] + ppcoa[c] + oaa[c] -> h[c] + coa[c] + 2mcit[c]	(Rv1131)	0	1000	0	Propanoate Metabolism
MICITDr	2-methylisocitrate dehydratase	h2o[c] + 2mcacn[c] -> micit[c]	(Rv1475c)	0	1000	0	Propanoate Metabolism
MCITL2	Methylisocitrate lyase	micit[c] -> pyr[c] + succ[c]	(Rv0467)	0	1000	0	Propanoate Metabolism
GLNabc	L-glutamine transport via ABC system	atp[c] + h2o[c] + gln__L[e] -> pi[c] + h[c] + adp[c] + gln__L[c]	((Rv0072) and (Rv0073)) or ((Rv0411c) and (Rv2564))	0	1000	0	Transport
TREP		pi[c] + tre[c] -> g1p[c] + glc__D[c]	(Rv3401)	0	1000	0	Alternate Carbon Metabolism
HDECH		h2o[c] + 1hdecg3p[c] <=> 3 h[c] + hdcea[c] + glyc3p[c]		-1000	1000	0	Fatty Acid Metabolism
DTBTST		2 amet[c] + dtbt[c] + s[c] -> btn[c] + 2 met__L[c] + 2 dad_5[c]	(Rv1589)	0	1000	0	Cofactor and Prosthetic Group Biosynthesis
IPDPUDCT		7 ipdp[c] + ggdp[c] -> 7 ppi[c] + udcpdp[c]	(Rv2361c)	0	1000	0	Polyprenyl Metabolism
AHSERL2	O acetylhomoserine thiol lyase	h2s[c] + achms[c] -> h[c] + ac[c] + hcys__L[c]	(Rv3340)	0	1000	0	Cysteine and methionine metabolism
PYDXS	Pyridoxal 5-phosphate synthase	gln__L[c] + ru5p__D[c] + g3p[c] -> 3 h2o[c] + pi[c] + h[c] + glu__L[c] + pydx5p[c]	(Rv2604c) and (Rv2606c)	0	1000	0	Cofactor and Prosthetic Group Biosynthesis
PLPS	Pyridoxal-5-phosphate synthase	gln__L[c] + g3p[c] + r5p[c] -> 3 h2o[c] + pi[c] + h[c] + glu__L[c] + pydx5p[c]	(Rv2604c) and (Rv2606c)	0	1000	0	Cofactor and Prosthetic Group Biosynthesis
PDBL_3		gln__L[c] + ru5p__D[c] + dhap[c] -> 3 h2o[c] + pi[c] + h[c] + glu__L[c] + pydx5p[c]	(Rv2604c) and (Rv2606c)	0	1000	0	Cofactor and Prosthetic Group Biosynthesis
PDBL_4		gln__L[c] + dhap[c] + r5p[c] -> 3 h2o[c] + pi[c] + h[c] + glu__L[c] + pydx5p[c]	(Rv2604c) and (Rv2606c)	0	1000	0	Cofactor and Prosthetic Group Biosynthesis
EX_ni2_e	Ni2+ exchange	ni2[e] ->		0	1000	0	Extracellular exchange
NIt5	NIt5	ni2[c] <=> ni2[e]	(Rv2856)	-1000	1000	0	Transport
EX_mn2_e	Mn2+ exchange	mn2[e] ->		0	1000	0	Extracellular exchange
Mn2t		2 h[c] + mn2[e] <=> 2 h[e] + mn2[c]	(Rv0924c)	-1000	1000	0	Transport
2O4EH		h2o[c] + 2h24pdn[c] -> 4h2opntn[c]	(Rv3536c)	0	1000	0	Pyruvate Metabolism
G6PDH3	G6PDH3	g6p[c] + f420_2[c] -> 6pgl[c] + f420_2h2[c]	(Rv0407) and (Rv0132c)	0	1000	0	Pentose Phosphate Pathway
2PLS	2-phospho-L-lactate synthase	gtp[c] + lac__L[c] -> h[c] + gdp[c] + 2plac__L[c]		0	1000	0	Cofactor and Prosthetic Group Biosynthesis
LPPGS	LPPG synthetase	h[c] + gtp[c] + 2plac__L[c] -> ppi[c] + lppg[c]		0	1000	0	Cofactor and Prosthetic Group Biosynthesis
DMHDRFS_1	DMHDRFS	h2o[c] + 2 amet[c] + 4r5au[c] + 34hpp[c] -> nh4[c] + oxa[c] + 2 met__L[c] + 2 dad_5[c] + ddhrb[c]	(Rv1173)	0	1000	0	Cofactor and Prosthetic Group Biosynthesis
LPFPLT	LPPG:Fo 2-phospho-L-lactate transferase	lppg[c] + ddhrb[c] -> h[c] + gmp[c] + f420_0[c]	(Rv3261) and (Rv3262)	0	1000	0	Cofactor and Prosthetic Group Biosynthesis
GF4GL_7	GF4GL 0	glu__L[c] + gtp[c] + f420_0[c] -> pi[c] + gdp[c] + f420_1[c]	(Rv3261)	0	1000	0	Cofactor and Prosthetic Group Biosynthesis
GF4GL_1	GF4GL 1	glu__L[c] + gtp[c] + f420_1[c] -> pi[c] + h[c] + gdp[c] + f420_2[c]	(Rv3261) and (Rv3262)	0	1000	0	Cofactor and Prosthetic Group Biosynthesis
CPMPS	Cyclic pyranopterin monophosphate synthase	h2o[c] + gtp[c] -> ppi[c] + cpmp[c]	((Rv3109) or (Rv0869c)) and (Rv3116) and (Rv3111)	0	1000	0	Cofactor and Prosthetic Group Biosynthesis
FAD_1		coa[c] + nad[c] + fad[c] + octscoa[c] -> accoa[c] + nadh[c] + fadh2[c] + hexscoa[c]	((Rv0131c) or (Rv0154c) or (Rv0215c) or (Rv0231) or (Rv0244c) or (Rv0271c) or (Rv0400c) or (Rv0752c) or (Rv0873) or (Rv0972c) or (Rv0975c) or (Rv1346) or (Rv1467c) or (Rv1679) or (Rv1933c) or (Rv1934c) or (Rv2724c) or (Rv2789c) or (Rv3061c) or (Rv3139) or (Rv3140) or (Rv3274c) or (Rv3504) or (Rv3505) or (Rv3543c) or (Rv3544c) or (Rv3560c) or (Rv3562) or (Rv3563) or (Rv3564) or (Rv3573c) or (Rv376…	0	1000	0	Fatty Acid Metabolism
FAD_2		coa[c] + nad[c] + fad[c] + hexscoa[c] -> accoa[c] + nadh[c] + fadh2[c] + tetscoa[c]	((Rv0131c) or (Rv0154c) or (Rv0215c) or (Rv0231) or (Rv0244c) or (Rv0271c) or (Rv0400c) or (Rv0752c) or (Rv0873) or (Rv0972c) or (Rv0975c) or (Rv1346) or (Rv1467c) or (Rv1679) or (Rv1933c) or (Rv1934c) or (Rv2724c) or (Rv2789c) or (Rv3061c) or (Rv3139) or (Rv3140) or (Rv3274c) or (Rv3504) or (Rv3505) or (Rv3543c) or (Rv3544c) or (Rv3560c) or (Rv3562) or (Rv3563) or (Rv3564) or (Rv3573c) or (Rv376…	0	1000	0	Fatty Acid Metabolism
FAD_3		coa[c] + nad[c] + fad[c] + tetscoa[c] -> accoa[c] + nadh[c] + fadh2[c] + doscoa[c]	((Rv0131c) or (Rv0154c) or (Rv0215c) or (Rv0231) or (Rv0244c) or (Rv0271c) or (Rv0400c) or (Rv0752c) or (Rv0873) or (Rv0972c) or (Rv0975c) or (Rv1346) or (Rv1467c) or (Rv1679) or (Rv1933c) or (Rv1934c) or (Rv2724c) or (Rv2789c) or (Rv3061c) or (Rv3139) or (Rv3140) or (Rv3274c) or (Rv3504) or (Rv3505) or (Rv3543c) or (Rv3544c) or (Rv3560c) or (Rv3562) or (Rv3563) or (Rv3564) or (Rv3573c) or (Rv376…	0	1000	0	Fatty Acid Metabolism
FAD_4		coa[c] + nad[c] + fad[c] + doscoa[c] -> accoa[c] + nadh[c] + fadh2[c] + eiscoa[c]	((Rv0131c) or (Rv0154c) or (Rv0215c) or (Rv0231) or (Rv0244c) or (Rv0271c) or (Rv0400c) or (Rv0752c) or (Rv0873) or (Rv0972c) or (Rv0975c) or (Rv1346) or (Rv1467c) or (Rv1679) or (Rv1933c) or (Rv1934c) or (Rv2724c) or (Rv2789c) or (Rv3061c) or (Rv3139) or (Rv3140) or (Rv3274c) or (Rv3504) or (Rv3505) or (Rv3543c) or (Rv3544c) or (Rv3560c) or (Rv3562) or (Rv3563) or (Rv3564) or (Rv3573c) or (Rv376…	0	1000	0	Fatty Acid Metabolism
FAD_5		coa[c] + nad[c] + fad[c] + eiscoa[c] -> accoa[c] + nadh[c] + fadh2[c] + octdcoa[c]	((Rv0131c) or (Rv0154c) or (Rv0215c) or (Rv0231) or (Rv0244c) or (Rv0271c) or (Rv0400c) or (Rv0752c) or (Rv0873) or (Rv0972c) or (Rv0975c) or (Rv1346) or (Rv1467c) or (Rv1679) or (Rv1933c) or (Rv1934c) or (Rv2724c) or (Rv2789c) or (Rv3061c) or (Rv3139) or (Rv3140) or (Rv3274c) or (Rv3504) or (Rv3505) or (Rv3543c) or (Rv3544c) or (Rv3560c) or (Rv3562) or (Rv3563) or (Rv3564) or (Rv3573c) or (Rv376…	0	1000	0	Fatty Acid Metabolism
FAD_6		coa[c] + nad[c] + fad[c] + octdcoa[c] -> accoa[c] + nadh[c] + fadh2[c] + hexdcoa[c]	((Rv0131c) or (Rv0154c) or (Rv0215c) or (Rv0231) or (Rv0244c) or (Rv0271c) or (Rv0400c) or (Rv0752c) or (Rv0873) or (Rv0972c) or (Rv0975c) or (Rv1346) or (Rv1467c) or (Rv1679) or (Rv1933c) or (Rv1934c) or (Rv2724c) or (Rv2789c) or (Rv3061c) or (Rv3139) or (Rv3140) or (Rv3274c) or (Rv3504) or (Rv3505) or (Rv3543c) or (Rv3544c) or (Rv3560c) or (Rv3562) or (Rv3563) or (Rv3564) or (Rv3573c) or (Rv376…	0	1000	0	Fatty Acid Metabolism
FAD_7		coa[c] + nad[c] + fad[c] + hexdcoa[c] -> accoa[c] + nadh[c] + tdcoa[c] + fadh2[c]	((Rv0131c) or (Rv0154c) or (Rv0215c) or (Rv0231) or (Rv0244c) or (Rv0271c) or (Rv0400c) or (Rv0752c) or (Rv0873) or (Rv0972c) or (Rv0975c) or (Rv1346) or (Rv1467c) or (Rv1679) or (Rv1933c) or (Rv1934c) or (Rv2724c) or (Rv2789c) or (Rv3061c) or (Rv3139) or (Rv3140) or (Rv3274c) or (Rv3504) or (Rv3505) or (Rv3543c) or (Rv3544c) or (Rv3560c) or (Rv3562) or (Rv3563) or (Rv3564) or (Rv3573c) or (Rv376…	0	1000	0	Fatty Acid Metabolism
FAD_8		coa[c] + nad[c] + tdcoa[c] + fad[c] -> accoa[c] + nadh[c] + fadh2[c] + dodcoa[c]	((Rv0131c) or (Rv0154c) or (Rv0215c) or (Rv0231) or (Rv0244c) or (Rv0271c) or (Rv0400c) or (Rv0752c) or (Rv0873) or (Rv0972c) or (Rv0975c) or (Rv1346) or (Rv1467c) or (Rv1679) or (Rv1933c) or (Rv1934c) or (Rv2724c) or (Rv2789c) or (Rv3061c) or (Rv3139) or (Rv3140) or (Rv3274c) or (Rv3504) or (Rv3505) or (Rv3543c) or (Rv3544c) or (Rv3560c) or (Rv3562) or (Rv3563) or (Rv3564) or (Rv3573c) or (Rv376…	0	1000	0	Fatty Acid Metabolism
FAD_9		coa[c] + nad[c] + fad[c] + dodcoa[c] -> accoa[c] + nadh[c] + fadh2[c] + decoa[c]	((Rv0131c) or (Rv0154c) or (Rv0215c) or (Rv0231) or (Rv0244c) or (Rv0271c) or (Rv0400c) or (Rv0752c) or (Rv0873) or (Rv0972c) or (Rv0975c) or (Rv1346) or (Rv1467c) or (Rv1679) or (Rv1933c) or (Rv1934c) or (Rv2724c) or (Rv2789c) or (Rv3061c) or (Rv3139) or (Rv3140) or (Rv3274c) or (Rv3504) or (Rv3505) or (Rv3543c) or (Rv3544c) or (Rv3560c) or (Rv3562) or (Rv3563) or (Rv3564) or (Rv3573c) or (Rv376…	0	1000	0	Fatty Acid Metabolism
FAD_10		coa[c] + nad[c] + fad[c] + decoa[c] -> accoa[c] + nadh[c] + occoa[c] + fadh2[c]	((Rv0131c) or (Rv0154c) or (Rv0215c) or (Rv0231) or (Rv0244c) or (Rv0271c) or (Rv0400c) or (Rv0752c) or (Rv0873) or (Rv0972c) or (Rv0975c) or (Rv1346) or (Rv1467c) or (Rv1679) or (Rv1933c) or (Rv1934c) or (Rv2724c) or (Rv2789c) or (Rv3061c) or (Rv3139) or (Rv3140) or (Rv3274c) or (Rv3504) or (Rv3505) or (Rv3543c) or (Rv3544c) or (Rv3560c) or (Rv3562) or (Rv3563) or (Rv3564) or (Rv3573c) or (Rv376…	0	1000	0	Fatty Acid Metabolism
FAD_11		coa[c] + nad[c] + occoa[c] + fad[c] -> accoa[c] + nadh[c] + fadh2[c] + hexcoa[c]	((Rv0131c) or (Rv0154c) or (Rv0215c) or (Rv0231) or (Rv0244c) or (Rv0271c) or (Rv0400c) or (Rv0752c) or (Rv0873) or (Rv0972c) or (Rv0975c) or (Rv1346) or (Rv1467c) or (Rv1679) or (Rv1933c) or (Rv1934c) or (Rv2724c) or (Rv2789c) or (Rv3061c) or (Rv3139) or (Rv3140) or (Rv3274c) or (Rv3504) or (Rv3505) or (Rv3543c) or (Rv3544c) or (Rv3560c) or (Rv3562) or (Rv3563) or (Rv3564) or (Rv3573c) or (Rv376…	0	1000	0	Fatty Acid Metabolism
FAD_12		coa[c] + nad[c] + fad[c] + hexcoa[c] -> accoa[c] + nadh[c] + fadh2[c] + butcoa[c]	((Rv0131c) or (Rv0154c) or (Rv0215c) or (Rv0231) or (Rv0244c) or (Rv0271c) or (Rv0400c) or (Rv0752c) or (Rv0873) or (Rv0972c) or (Rv0975c) or (Rv1346) or (Rv1467c) or (Rv1679) or (Rv1933c) or (Rv1934c) or (Rv2724c) or (Rv2789c) or (Rv3061c) or (Rv3139) or (Rv3140) or (Rv3274c) or (Rv3504) or (Rv3505) or (Rv3543c) or (Rv3544c) or (Rv3560c) or (Rv3562) or (Rv3563) or (Rv3564) or (Rv3573c) or (Rv376…	0	1000	0	Fatty Acid Metabolism
FAD_13		3 h2o[c] + coa[c] + nad[c] + fad[c] + butcoa[c] -> 3 h[c] + 2 accoa[c] + nadh[c] + fadh2[c]	((Rv0131c) or (Rv0154c) or (Rv0215c) or (Rv0231) or (Rv0244c) or (Rv0271c) or (Rv0400c) or (Rv0752c) or (Rv0873) or (Rv0972c) or (Rv0975c) or (Rv1346) or (Rv1467c) or (Rv1679) or (Rv1933c) or (Rv1934c) or (Rv2724c) or (Rv2789c) or (Rv3061c) or (Rv3139) or (Rv3140) or (Rv3274c) or (Rv3504) or (Rv3505) or (Rv3543c) or (Rv3544c) or (Rv3560c) or (Rv3562) or (Rv3563) or (Rv3564) or (Rv3573c) or (Rv376…	0	1000	0	Fatty Acid Metabolism
FAD_14		coa[c] + nad[c] + odecoa[c] + fad[c] -> accoa[c] + nadh[c] + hdcoa[c] + fadh2[c]	((Rv0131c) or (Rv0154c) or (Rv0215c) or (Rv0231) or (Rv0244c) or (Rv0271c) or (Rv0400c) or (Rv0752c) or (Rv0873) or (Rv0972c) or (Rv0975c) or (Rv1346) or (Rv1467c) or (Rv1679) or (Rv1933c) or (Rv1934c) or (Rv2724c) or (Rv2789c) or (Rv3061c) or (Rv3139) or (Rv3140) or (Rv3274c) or (Rv3504) or (Rv3505) or (Rv3543c) or (Rv3544c) or (Rv3560c) or (Rv3562) or (Rv3563) or (Rv3564) or (Rv3573c) or (Rv376…	0	1000	0	Beta oxidation of unsaturated fatty acids
FAD_15		coa[c] + nad[c] + hdcoa[c] + fad[c] -> accoa[c] + nadh[c] + fadh2[c] + c5tetdcoa[c]	((Rv0131c) or (Rv0154c) or (Rv0215c) or (Rv0231) or (Rv0244c) or (Rv0271c) or (Rv0400c) or (Rv0752c) or (Rv0873) or (Rv0972c) or (Rv0975c) or (Rv1346) or (Rv1467c) or (Rv1679) or (Rv1933c) or (Rv1934c) or (Rv2724c) or (Rv2789c) or (Rv3061c) or (Rv3139) or (Rv3140) or (Rv3274c) or (Rv3504) or (Rv3505) or (Rv3543c) or (Rv3544c) or (Rv3560c) or (Rv3562) or (Rv3563) or (Rv3564) or (Rv3573c) or (Rv376…	0	1000	0	Beta oxidation of unsaturated fatty acids
FAD_16		coa[c] + nad[c] + fad[c] + c5tetdcoa[c] -> accoa[c] + nadh[c] + fadh2[c] + c3dodcoa[c]	((Rv0131c) or (Rv0154c) or (Rv0215c) or (Rv0231) or (Rv0244c) or (Rv0271c) or (Rv0400c) or (Rv0752c) or (Rv0873) or (Rv0972c) or (Rv0975c) or (Rv1346) or (Rv1467c) or (Rv1679) or (Rv1933c) or (Rv1934c) or (Rv2724c) or (Rv2789c) or (Rv3061c) or (Rv3139) or (Rv3140) or (Rv3274c) or (Rv3504) or (Rv3505) or (Rv3543c) or (Rv3544c) or (Rv3560c) or (Rv3562) or (Rv3563) or (Rv3564) or (Rv3573c) or (Rv376…	0	1000	0	Beta oxidation of unsaturated fatty acids
FAD_17		h2o[c] + c3dodcoa[c] -> h[c] + t2dodcoa[c]	((Rv0131c) or (Rv0154c) or (Rv0215c) or (Rv0231) or (Rv0244c) or (Rv0271c) or (Rv0400c) or (Rv0752c) or (Rv0873) or (Rv0972c) or (Rv0975c) or (Rv1346) or (Rv1467c) or (Rv1679) or (Rv1933c) or (Rv1934c) or (Rv2724c) or (Rv2789c) or (Rv3061c) or (Rv3139) or (Rv3140) or (Rv3274c) or (Rv3504) or (Rv3505) or (Rv3543c) or (Rv3544c) or (Rv3560c) or (Rv3562) or (Rv3563) or (Rv3564) or (Rv3573c) or (Rv376…	0	1000	0	Beta oxidation of unsaturated fatty acids
FAD_18		3 h2o[c] + t2dodcoa[c] -> d2hdodcoa[c]	((Rv0131c) or (Rv0154c) or (Rv0215c) or (Rv0231) or (Rv0244c) or (Rv0271c) or (Rv0400c) or (Rv0752c) or (Rv0873) or (Rv0972c) or (Rv0975c) or (Rv1346) or (Rv1467c) or (Rv1679) or (Rv1933c) or (Rv1934c) or (Rv2724c) or (Rv2789c) or (Rv3061c) or (Rv3139) or (Rv3140) or (Rv3274c) or (Rv3504) or (Rv3505) or (Rv3543c) or (Rv3544c) or (Rv3560c) or (Rv3562) or (Rv3563) or (Rv3564) or (Rv3573c) or (Rv376…	0	1000	0	Beta oxidation of unsaturated fatty acids
FAD_19		nad[c] + d2hdodcoa[c] -> nadh[c] + dodcoa[c]	((Rv0131c) or (Rv0154c) or (Rv0215c) or (Rv0231) or (Rv0244c) or (Rv0271c) or (Rv0400c) or (Rv0752c) or (Rv0873) or (Rv0972c) or (Rv0975c) or (Rv1346) or (Rv1467c) or (Rv1679) or (Rv1933c) or (Rv1934c) or (Rv2724c) or (Rv2789c) or (Rv3061c) or (Rv3139) or (Rv3140) or (Rv3274c) or (Rv3504) or (Rv3505) or (Rv3543c) or (Rv3544c) or (Rv3560c) or (Rv3562) or (Rv3563) or (Rv3564) or (Rv3573c) or (Rv376…	0	1000	0	Beta oxidation of unsaturated fatty acids
FAD_20		coa[c] + nad[c] + fad[c] + nodcoa[c] -> accoa[c] + nadh[c] + fadh2[c] + hepdcoa[c]	((Rv0131c) or (Rv0154c) or (Rv0215c) or (Rv0231) or (Rv0244c) or (Rv0271c) or (Rv0400c) or (Rv0752c) or (Rv0873) or (Rv0972c) or (Rv0975c) or (Rv1346) or (Rv1467c) or (Rv1679) or (Rv1933c) or (Rv1934c) or (Rv2724c) or (Rv2789c) or (Rv3061c) or (Rv3139) or (Rv3140) or (Rv3274c) or (Rv3504) or (Rv3505) or (Rv3543c) or (Rv3544c) or (Rv3560c) or (Rv3562) or (Rv3563) or (Rv3564) or (Rv3573c) or (Rv376…	0	1000	0	Fatty Acid Metabolism
FAD_21		coa[c] + nad[c] + fad[c] + hepdcoa[c] -> accoa[c] + nadh[c] + fadh2[c] + pentdcoa[c]	((Rv0131c) or (Rv0154c) or (Rv0215c) or (Rv0231) or (Rv0244c) or (Rv0271c) or (Rv0400c) or (Rv0752c) or (Rv0873) or (Rv0972c) or (Rv0975c) or (Rv1346) or (Rv1467c) or (Rv1679) or (Rv1933c) or (Rv1934c) or (Rv2724c) or (Rv2789c) or (Rv3061c) or (Rv3139) or (Rv3140) or (Rv3274c) or (Rv3504) or (Rv3505) or (Rv3543c) or (Rv3544c) or (Rv3560c) or (Rv3562) or (Rv3563) or (Rv3564) or (Rv3573c) or (Rv376…	0	1000	0	Fatty Acid Metabolism
FAD_22		coa[c] + nad[c] + fad[c] + pentdcoa[c] -> accoa[c] + nadh[c] + fadh2[c] + trdcalcoa[c]	((Rv0131c) or (Rv0154c) or (Rv0215c) or (Rv0231) or (Rv0244c) or (Rv0271c) or (Rv0400c) or (Rv0752c) or (Rv0873) or (Rv0972c) or (Rv0975c) or (Rv1346) or (Rv1467c) or (Rv1679) or (Rv1933c) or (Rv1934c) or (Rv2724c) or (Rv2789c) or (Rv3061c) or (Rv3139) or (Rv3140) or (Rv3274c) or (Rv3504) or (Rv3505) or (Rv3543c) or (Rv3544c) or (Rv3560c) or (Rv3562) or (Rv3563) or (Rv3564) or (Rv3573c) or (Rv376…	0	1000	0	Fatty Acid Metabolism
FAD_23		coa[c] + nad[c] + fad[c] + trdcalcoa[c] -> accoa[c] + nadh[c] + fadh2[c] + undcoa[c]	((Rv0131c) or (Rv0154c) or (Rv0215c) or (Rv0231) or (Rv0244c) or (Rv0271c) or (Rv0400c) or (Rv0752c) or (Rv0873) or (Rv0972c) or (Rv0975c) or (Rv1346) or (Rv1467c) or (Rv1679) or (Rv1933c) or (Rv1934c) or (Rv2724c) or (Rv2789c) or (Rv3061c) or (Rv3139) or (Rv3140) or (Rv3274c) or (Rv3504) or (Rv3505) or (Rv3543c) or (Rv3544c) or (Rv3560c) or (Rv3562) or (Rv3563) or (Rv3564) or (Rv3573c) or (Rv376…	0	1000	0	Fatty Acid Metabolism
FAD_24		coa[c] + nad[c] + fad[c] + undcoa[c] -> accoa[c] + nadh[c] + fadh2[c] + nndccoa[c]	((Rv0131c) or (Rv0154c) or (Rv0215c) or (Rv0231) or (Rv0244c) or (Rv0271c) or (Rv0400c) or (Rv0752c) or (Rv0873) or (Rv0972c) or (Rv0975c) or (Rv1346) or (Rv1467c) or (Rv1679) or (Rv1933c) or (Rv1934c) or (Rv2724c) or (Rv2789c) or (Rv3061c) or (Rv3139) or (Rv3140) or (Rv3274c) or (Rv3504) or (Rv3505) or (Rv3543c) or (Rv3544c) or (Rv3560c) or (Rv3562) or (Rv3563) or (Rv3564) or (Rv3573c) or (Rv376…	0	1000	0	Fatty Acid Metabolism
FAD_25		coa[c] + nad[c] + fad[c] + nndccoa[c] -> accoa[c] + nadh[c] + fadh2[c] + hepcoa[c]	((Rv0131c) or (Rv0154c) or (Rv0215c) or (Rv0231) or (Rv0244c) or (Rv0271c) or (Rv0400c) or (Rv0752c) or (Rv0873) or (Rv0972c) or (Rv0975c) or (Rv1346) or (Rv1467c) or (Rv1679) or (Rv1933c) or (Rv1934c) or (Rv2724c) or (Rv2789c) or (Rv3061c) or (Rv3139) or (Rv3140) or (Rv3274c) or (Rv3504) or (Rv3505) or (Rv3543c) or (Rv3544c) or (Rv3560c) or (Rv3562) or (Rv3563) or (Rv3564) or (Rv3573c) or (Rv376…	0	1000	0	Fatty Acid Metabolism
FAD_26		coa[c] + nad[c] + fad[c] + hepcoa[c] -> accoa[c] + nadh[c] + fadh2[c] + ptcoa[c]	((Rv0131c) or (Rv0154c) or (Rv0215c) or (Rv0231) or (Rv0244c) or (Rv0271c) or (Rv0400c) or (Rv0752c) or (Rv0873) or (Rv0972c) or (Rv0975c) or (Rv1346) or (Rv1467c) or (Rv1679) or (Rv1933c) or (Rv1934c) or (Rv2724c) or (Rv2789c) or (Rv3061c) or (Rv3139) or (Rv3140) or (Rv3274c) or (Rv3504) or (Rv3505) or (Rv3543c) or (Rv3544c) or (Rv3560c) or (Rv3562) or (Rv3563) or (Rv3564) or (Rv3573c) or (Rv376…	0	1000	0	Fatty Acid Metabolism
FAD_27		coa[c] + nad[c] + fad[c] + ptcoa[c] -> accoa[c] + nadh[c] + ppcoa[c] + fadh2[c]	((Rv0131c) or (Rv0154c) or (Rv0215c) or (Rv0231) or (Rv0244c) or (Rv0271c) or (Rv0400c) or (Rv0752c) or (Rv0873) or (Rv0972c) or (Rv0975c) or (Rv1346) or (Rv1467c) or (Rv1679) or (Rv1933c) or (Rv1934c) or (Rv2724c) or (Rv2789c) or (Rv3061c) or (Rv3139) or (Rv3140) or (Rv3274c) or (Rv3504) or (Rv3505) or (Rv3543c) or (Rv3544c) or (Rv3560c) or (Rv3562) or (Rv3563) or (Rv3564) or (Rv3573c) or (Rv376…	0	1000	0	Fatty Acid Metabolism
HIBD	3 hydroxyisobutyrate dehydrogenase	nad[c] + 3hmp[c] -> h[c] + nadh[c] + 2mop[c]	(Rv0751c)	0	1000	0	Alternate Carbon Metabolism
ALDR		h[c] + nadph[c] + arab__D[c] -> nadp[c] + arabl__D[c]		0	1000	0	Arabinogalactan biosynthesis
AL4D		nad[c] + arabl__D[c] -> h[c] + nadh[c] + xylu__D[c]	(Rv1928c)	0	1000	0	Arabinogalactan biosynthesis
MANT1		decdman1p_tb[c] + PIM4[c] -> decd_tb[c] + LM[c]	(Rv1635c) and (Rv2174) and (Rv2181)	0	1000	0	Arabinogalactan biosynthesis
ARABT		decda_tb[c] + LM[c] -> decd_tb[c] + LAM[c]	(Rv1635c) and (Rv2181) and (Rv3793)	0	1000	0	Arabinogalactan bioynthesis
HOAS		3 h[c] + akg[c] + glx[c] -> co2[c] + hoa[c]	(Rv1248c)	0	1000	0	Alanine, Aspartate, and Glutamate Metabolism
SR1		hoa[c] -> co2[c] + hla[c]		0	1000	0	Alanine, Aspartate, and Glutamate Metabolism
MGSA	Methylglyoxal synthase	dhap[c] -> pi[c] + mthgxl[c]		0	1000	0	Pyruvate Metabolism
ALCD22_L	Alcohol dehydrogenase (L-lactaldehyde)	nad[c] + lald__L[c] <=> h[c] + nadh[c] + mthgxl[c]	(Rv2298)	-1000	0	0	Pyruvate Metabolism
GLYCS_I		gthrd[c] + mthgxl[c] -> lgt_s[c]	(Rv2581c) or (Rv0634c) or (Rv2641)	0	1000	0	Pyruvate Metabolism
GLYCS_II		h2o[c] + lgt_s[c] -> h[c] + gthrd[c] + lac__L[c]	(Rv0577) or (Rv0911)	0	1000	0	Pyruvate Metabolism
LCADi	Lactaldehyde dehydrogenase	h2o[c] + nad[c] + lald__L[c] -> 2 h[c] + nadh[c] + lac__L[c]		0	1000	0	Pyruvate Metabolism
CYST_II		h2s[c] + pser__L[c] -> pi[c] + cys__L[c]	(Rv0848)	0	1000	0	Cysteine and methionine metabolism
NTP3	Nucleoside-triphosphatase (GTP)	h2o[c] + gtp[c] -> pi[c] + h[c] + gdp[c]	(Rv0684)	0	1000	0	Miscellaneous
ISCS	ISCS	cys__L[c] + fe2[c] <=> ala__L[c] + fdxox[c]	(Rv3025c) or (Rv1464)	-1000	1000	0	Cofactor and Prosthetic Group Biosynthesis
GLYTRS	Glycyl-tRNA synthetase	atp[c] + gly[c] + trnagly[c] -> amp[c] + ppi[c] + glytrna[c]	(Rv2357)	0	1000	0	tRNA Charging
SELCYSS	Selenocysteine synthase	selnp[c] + sertrna_sec[c] -> pi[c] + h[c] + sectrna[c]		0	1000	0	tRNA Charging
TYRTRS	Tyrosyl-tRNA synthetase	atp[c] + tyr__L[c] + trnatyr[c] -> amp[c] + ppi[c] + tyrtrna[c]	(Rv1689)	0	1000	0	tRNA Charging
BIOMASS__2		60 atp[c] + 0.23515 hdca[c] + 0.004061 pe160[c] + 0.034837 ocdca[c] + 60 h2o[c] + 0.0136 nadp[c] + 0.095802 mocdca[c] + 0.090007 glu__L[c] + 0.0132 coa[c] + 0.0152 nad[c] + 0.0168 gtp[c] + 0.058352 hexc[c] + 0.23018 acgam1p[c] + 0.0222 fmn[c] + 0.05812 gln__L[c] + 0.0347 amet[c] + 0.0194 dgtp[c] + 0.24365 gmp[c] + 0.12031 asp__L[c] + 0.000731 arabinanagalfragund[c] + 0.00724 pa160[c] + 0.006798 p…		0	1000	1	Biomass and maintenance functions
ECHA20	MNXR84970	h2o[c] + hipecoa[c] -> hipohcoa[c]	(Rv3550)	0	1000	0	Cholesterol degradation
CHOL1	MNXR19104	nad[c] + chsterol[c] -> h[c] + nadh[c] + chol4en3one[c]	(Rv1106c)	0	1000	0	Cholesterol degradation
FADE282	MNXR87738	fad[c] + cholc3coa[c] -> fadh2[c] + cholenec3coa[c]	(Rv3544c) and (Rv3543c)	0	1000	0	Cholesterol degradation
HOPNTAL2_1	4-hydroxy-2-oxopentanoate aldolase(p-xylene)	4hoxoh[c] -> h[c] + pyr[c] + ppal[c]	(Rv3534c)	0	1000	0	Cholesterol degradation
ECHA192	ECHA192	h2o[c] + cholenec5coa[c] <=> hcholc5coa[c]	(Rv3516) or (Rv3538)	-1000	1000	0	Cholesterol degradation
HSA	MNXR75761	o2[c] + fmnh2[c] + 3hsa[c] -> h2o[c] + fmn[c] + 34dhsa[c]	(Rv3570c) and (Rv3567c)	0	1000	0	Cholesterol degradation
FADB3	FADB3	nad[c] + hcholc5coa[c] -> h[c] + nadh[c] + ocholc5coa[c]	(Rv3502c)	0	1000	0	Cholesterol degradation
FADB2	FADB2	nad[c] + hcholc8coa[c] -> h[c] + nadh[c] + ocholc8coa[c]	(Rv3502c)	0	1000	0	Cholesterol degradation
CHCD	MNXR22345	nad[c] + hipohcoa[c] -> h[c] + nadh[c] + hipocoa[c]		0	1000	0	Cholesterol degradation
HDAD	MNXR76953	h2o[c] + 49dsha[c] -> hhd[c] + hip[c]	(Rv3569c)	0	1000	0	Cholesterol degradation
CHOD	MNXR6103	o2[c] + chsterol[c] -> h2o2[c] + chol4en3one[c]	(Rv3409c)	0	1000	0	Cholesterol degradation
3HSA	MNXR19078	9ohadd[c] -> 3hsa[c]		0	1000	0	Cholesterol degradation
HSAC	R04597	o2[c] + 34dhsa[c] -> 49dsha[c]	(Rv3568c)	0	1000	0	Cholesterol degradation
HSAE	R09960	h2o[c] + hhd[c] -> 4hoxoh[c]	(Rv3536c)	0	1000	0	Cholesterol degradation
HIAA	HIAA	h2o[c] + hipocoa[c] -> accoa[c] + hia[c]		0	1000	0	Cholesterol degradation
IPDAB	IPDAB	atp[c] + 3 h[c] + coa[c] + 5ohhip[c] -> amp[c] + ppi[c] + 5ohhipcoa[c]	(Rv3551) and (Rv3552)	0	1000	0	Cholesterol degradation
KSH	R09860	h[c] + nadh[c] + o2[c] + andrs14dn317dn[c] -> h2o[c] + nad[c] + 9ohadd[c]	(Rv3526) and (Rv3571)	0	1000	0	Cholesterol degradation
ECHA193	ECHA193	h2o[c] + cholenec3coa[c] <=> hcholc3coa[c]	(Rv3541c) and (Rv3541c)	-1000	1000	0	Cholesterol degradation
CYP1	MNXR19061	h[c] + nadh[c] + o2[c] + chol4en3one[c] -> h2o[c] + nad[c] + hchol[c]	(Rv3518c) or (Rv3545c)	0	1000	0	Cholesterol degradation
HIPB	HIPB	h[c] + nadh[c] + hipcoa[c] -> nad[c] + 5ohhipcoa[c]		0	1000	0	Cholesterol degradation
HIPA	HIPA	h[c] + nadh[c] + hip[c] -> nad[c] + 5ohhip[c]		0	1000	0	Cholesterol degradation
CHOLCOA	MNXR87732	fad[c] + cholc5coa[c] -> fadh2[c] + cholenec5coa[c]	(Rv3573c)	0	1000	0	Cholesterol degradation
ECHA191	ECHA191	h2o[c] + cholenec8coa[c] <=> hcholc8coa[c]	(Rv3516) or (Rv3538)	-1000	1000	0	Cholesterol degradation
FADE30	MNXR87739	fad[c] + 5ohhipcoa[c] -> fadh2[c] + hipecoa[c]	(Rv3560c)	0	1000	0	Cholesterol degradation
CYP3	CYP3	h[c] + nadh[c] + o2[c] + ochol[c] -> h2o[c] + nad[c] + cchol[c]	(Rv3518c) or (Rv3545c)	0	1000	0	Cholesterol degradation
CYP2	CYP2	nad[c] + hchol[c] -> h[c] + nadh[c] + ochol[c]	(Rv3518c) or (Rv3545c)	0	1000	0	Cholesterol degradation
PRCOA1	MNXR76960	hcholc3coa[c] -> 4 h[c] + ppcoa[c] + andrstndn[c]	(Rv3540c)	0	1000	0	Cholesterol degradation
FADE281	MNXR87732	fad[c] + cholc8coa[c] -> fadh2[c] + cholenec8coa[c]	(Rv3504) or (Rv3505)	0	1000	0	Cholesterol degradation
FADD3	MNXR22341	atp[c] + 3 h[c] + coa[c] + hip[c] -> amp[c] + ppi[c] + hipcoa[c]	((Rv3551) and (Rv3552)) or (Rv3561)	0	1000	0	Cholesterol degradation
KSTD	MNXR85993	nad[c] + andrstndn[c] -> h[c] + nadh[c] + andrs14dn317dn[c]	(Rv3537)	0	1000	0	Cholesterol degradation
FADD17	MNXR86378	atp[c] + 3 h[c] + coa[c] + cchol[c] -> pi[c] + adp[c] + cholc8coa[c]	(Rv3506) or (Rv3515c)	0	1000	0	Cholesterol degradation
FADE51	MNXR76950	coa[c] + ocholc8coa[c] -> ppcoa[c] + cholc5coa[c]	(Rv3546) or (Rv3523)	0	1000	0	Cholesterol degradation
FADE52	MNXR22325	coa[c] + ocholc5coa[c] -> accoa[c] + cholc3coa[c]	(Rv3546) or (Rv3522)	0	1000	0	Cholesterol degradation
HIAt	THIA Transport	hia[e] <=> hia[c]		-1000	1000	0	Transport
MACCOAT	2-Methylacetyl-CoA thiolase	coa[c] + 2maacoa[c] <=> accoa[c] + ppcoa[c]	(Rv1135A) or (Rv0243) or (Rv1323) or (Rv3556c) or (Rv1074c) or (Rv0859)	-1000	1000	0	Valine, Leucine, and Isoleucine Metabolism
ACCOAC	Acetyl-CoA carboxylase	atp[c] + accoa[c] + hco3[c] <=> pi[c] + h[c] + adp[c] + malcoa[c]	(Rv3285) and (Rv2247)	-999999	999999	0	Pyruvate Metabolism
CHSTEROLt_1	MNXR1163	atp[c] + h2o[c] + chsterol[e] -> pi[c] + h[c] + adp[c] + chsterol[c]	(Rv3499c) and (Rv3498c) and (Rv3497c) and (Rv3496c) and (Rv3495c) and (Rv3494c) and (Rv3500c) and (Rv3501c)	0	1000	0	Transport
EX_chsterol_e	Cholesterol exchange	chsterol[e] ->		0	1000	0	Extracellular exchange
MOEA1	MNXR79418	mptamp[c] + mobd[c] -> amp[c] + h2o[c] + moco[c]	(Rv0994) or (Rv0438c)	0	1000	0	Cofactor and Prosthetic Group Biosynthesis
MPTAT	Molybdopterin adenylyltransferase	atp[c] + h[c] + mpt[c] -> ppi[c] + mptamp[c]	(Rv0865)	0	1000	0	Cofactor and Prosthetic Group Biosynthesis
MOBA	MNXR63860	h[c] + nad[c] + gmp[c] + mpt[c] -> h2o[c] + nadh[c] + mocogdp[c]	(Rv2453c)	0	1000	0	Cofactor and Prosthetic Group Biosynthesis
MOAE1	MNXR85919	h[c] + cpmp[c] + 2 moadcosh[c] -> mpt[c] + 2 moadcoo[c]	((Rv3119) or (Rv0866)) and (Rv3322c)	0	1000	0	Cofactor and Prosthetic Group Biosynthesis
MOEB1	MNXR88174	atp[c] + h2s[c] + moadcoo[c] -> amp[c] + ppi[c] + h[c] + moadcosh[c]	(Rv3206c) and (Rv3025c)	0	1000	0	Cofactor and Prosthetic Group Biosynthesis
MOBDabc	Molybdate transport via ABC system	atp[c] + h2o[c] + mobd[e] -> pi[c] + h[c] + adp[c] + mobd[c]	(Rv1857) and (Rv1858) and (Rv1859)	0	1000	0	Transport
MOBDabc_rev	T06232b	atp[c] + h2o[c] + mobd[c] -> pi[c] + h[c] + adp[c] + mobd[e]	(Rv1857) and (Rv1858) and (Rv1859)	0	1000	0	Transport
PHBADA	PHBADA	4hbz[c] + dtdprmn[c] -> dtdp[c] + rbzn[c]	(Rv2962c)	0	1000	0	p-HBAD biosynthesis
PHBADB	PHBADB	amet[c] + rbzn[c] -> ahcys[c] + phbz1[c]	(Rv2959c)	0	1000	0	p-HBAD biosynthesis
PHBADC	PHBADC	h[c] + gdpfuc[c] + dtdprmn[c] + phbz1[c] -> gdp[c] + dtdp[c] + phbz1g[c]	(Rv2957) and (Rv2958c)	0	1000	0	p-HBAD biosynthesis
PHBADD	PHBADD	3 amet[c] + phbz1g[c] -> 3 h[c] + 3 ahcys[c] + phbz2[c]		0	1000	0	p-HBAD biosynthesis
MI3PS	1D-myo-inositol-3-phosphate lyase (isomerizing)	g6p[c] <=> mi3p__D[c]	(Rv0046c)	-1000	1000	0	Inositol phosphate metabolism
NAGINSP	MNXR61204	h[c] + uacgam[c] + mi3p__D[c] -> udp[c] + iacgam3p[c]	(Rv0486)	0	1000	0	Inositol phosphate metabolism
NAGINS	MNXR21171	h2o[c] + iacgam3p[c] <=> pi[c] + 2 h[c] + iacgam[c]		-1000	1000	0	Redox Metabolism
LAT	R00457	akg[c] + lys__L[c] <=> glu__L[c] + L2aadp6sa[c]	(Rv3290c)	-1000	1000	0	L-alpha-aminoadipic acid (L-AAA) biosynthesis
KGD2	MNXR84838	h[c] + co2[c] + succoa[c] + 2 fdxrd[c] <=> akg[c] + coa[c] + 2 fdxox[c]	(Rv1248c) or ((Rv2454c) and (Rv2455c))	-1000	1000	0	Citric Acid Cycle
ASPO6	L-aspartate oxidase	asp__L[c] + o2[c] -> h[c] + h2o2[c] + iasp[c]	(Rv1595)	0	1000	0	Alanine, Aspartate, and Glutamate Metabolism
ECOAH12	3-hydroxyacyl-CoA dehydratase (3-hydroxyisobutyryl-CoA) (mitochondria)	h2o[c] + 2mp2coa[c] -> 3hibutcoa[c]	(Rv1070c) or (Rv0905) or (Rv2486) or (Rv1472) or (Rv3774)	0	1000	0	Valine, Leucine, and Isoleucine Metabolism
FADE233	R02661	fad[c] + ibcoa[c] -> fadh2[c] + 2mp2coa[c]	(Rv3140)	0	1000	0	Lipid metabolism
BKDC	BKDC	h[c] + coa[c] + 2mpdhl[c] <=> dhlam[c] + ibcoa[c]	(Rv2495c)	-1000	1000	0	Lipid metabolism
BKDA2	BKDA2	3mob[c] + lpam[c] -> co2[c] + 2mpdhl[c]	(Rv2497c) and (Rv2496c)	0	1000	0	Lipid metabolism
3HBCOAHL	3-hydroxyisobutyryl-CoA hydrolase	h2o[c] + 3hibutcoa[c] -> h[c] + coa[c] + 3hmp[c]	(Rv1071c)	0	999999	0	Valine, Leucine, and Isoleucine Metabolism
AKGDa	Oxoglutarate dehydrogenase (lipoamide)	h[c] + akg[c] + lpam[c] <=> co2[c] + sdhlam[c]	(Rv1248c)	-999999	999999	0	Citric Acid Cycle
ACt2r_1	Acetate reversible transport via proton symport	h[c] + ac[e] <=> ac[c] + h[e]		-1000	1000	0	Transport
EX_4hba_e	4-Hydroxy-benzyl alcohol exchange	4hba[e] ->		0	1000	0	Extracellular exchange
4HBAt	MNXR68734	4hba[e] <=> 4hba[c]		-1000	1000	0	Transport
4ABZt	4 Aminobenzoate mitochondrial transport via diffusion	4abz[c] <=> 4abz[e]		-1000	1000	0	Transport
CHLabc_rev	T00114b	atp[c] + h2o[c] + chol[c] -> pi[c] + h[c] + adp[c] + chol[e]	(Rv3756c) and (Rv3757c) and (Rv3758c) and (Rv3759c)	0	1000	0	Transport
GCALDD	Glycolaldehyde dehydrogenase	h2o[c] + nad[c] + gcald[c] -> 2 h[c] + nadh[c] + glyclt[c]		0	1000	0	Glyoxylate Metabolism
PYDXNtr	Pyridoxine transport via diffusion	pydxn[e] <=> pydxn[c]		-1000	1000	0	Transport
EX_pydxn_e	Pyridoxine exchange	pydxn[e] <=>		-1	1000	0	Extracellular exchange
GLYALDDr	D-Glyceraldehyde dehydrogenase	h2o[c] + nad[c] + glyald[c] -> 2 h[c] + nadh[c] + glyc__R[c]	(Rv2858c) or (Rv0458)	0	1000	0	Glycerolipid metabolism
FORt	Formate transport via diffusion	for[e] <=> for[c]		-1000	1000	0	Transport
GLYCLTt	Glycolate transport via diffusion	glyclt[e] <=> glyclt[c]		-1000	1000	0	Transport
EX_glyclt_e	Glycolate exchange	glyclt[e] ->		0	1000	0	Extracellular exchange
NO3t3	Nitrate transport in via proton symport	h[e] + no3[c] <=> h[c] + no3[e]		-1000	1000	0	Transport
ROSFE	RXN-12540	h[c] + h2o2[c] + fe2[c] -> h2o[c] + fe3[c] + oh1[c]		0	1000	0	Others
MNabc_rev	T0034b	atp[c] + h2o[c] + mn2[c] -> pi[c] + h[c] + adp[c] + mn2[e]	(Rv2059) and (Rv2060) and (Rv2061c)	0	1000	0	Transport
ADOCBIAH	MNXR85327	h2o[c] + adocbi[c] <=> adcobhex[c] + appl[c]	(Rv2231c)	-1000	0	0	Cofactor and Prosthetic Group Biosynthesis
ADOCBLabc	MNXR81564	atp[c] + h2o[c] + adocbl[e] <=> pi[c] + h[c] + adp[c] + adocbl[c]	(Rv1819c)	-1000	1000	0	Transport
COB2	MNXR84736	nadh[c] + 2 cbl2[c] <=> h[c] + nad[c] + 2 cbl1[c]		-1000	1000	0	Cofactor and Prosthetic Group Biosynthesis
CBL2OR_1	NADH:cob(III)alamine oxidoreductase	nadh[c] + 2 aqcobal[c] <=> 2 h2o[c] + h[c] + nad[c] + 2 cbl2[c]		-1000	1000	0	Cofactor and Prosthetic Group Biosynthesis
DRBK	Deoxyribokinase	atp[c] + drib[c] <=> h[c] + adp[c] + 2dr5p[c]		-1000	1000	0	Pentose Phosphate Pathway
5DOAN_1	5'-deoxyadenosine nuclosidase	h2o[c] + dad_5[c] <=> ade[c] + drib[c]		-1000	1000	0	Pentose Phosphate Pathway
AKGt2r_1	2-oxoglutarate reversible transport via symport	h[c] + akg[e] <=> akg[c] + h[e]		-1000	1000	0	Transport
EX_co_e	EX co LPAREN e RPAREN	co[e] ->		0	1000	0	Extracellular exchange
PHEMEt	Heme transport	pheme[e] -> pheme[c]	((Rv0202c) or (Rv0206c)) and (Rv0203)	0	1000	0	Cofactor and Prosthetic Group Biosynthesis
EX_pheme_e	Protoheme exchange	pheme[e] ->		0	1000	0	Extracellular exchange
HEMEOS	Heme O synthase	h2o[c] + frdp[c] + pheme[c] -> ppi[c] + hemeO[c]	(Rv1451)	0	1000	0	Cofactor and Prosthetic Group Biosynthesis
HEMEAS	Heme A synthase	h2o[c] + hemeO[c] -> 4 h[c] + hemeA[c]	(Rv2194) and (Rv2195) and (Rv2196) and (Rv1456c) and (Rv3029c) and (Rv3028c) and (Rv2200c) and (Rv3043c) and (Rv2193) and (Rv1623c) and (Rv1622c)	0	1000	0	Cofactor and Prosthetic Group Biosynthesis
GSEALD	GSEALD	2 h[c] + nadph[c] + glu__L[c] -> h2o[c] + nadp[c] + glu1sa[c]		0	1000	0	Cofactor and Prosthetic Group Biosynthesis
CPPPGO2_1	Oxygen Independent coproporphyrinogen-III oxidase	2 amet[c] + cpppg3[c] -> 2 co2[c] + pppg9[c] + 2 dad_2[c] + 2 met__L[c]	(Rv2388c)	0	1000	0	Cofactor and Prosthetic Group Biosynthesis
EX_hia_e		hia[e] ->		0	1000	0	Extracellular exchange
L_LACDcm_1	L LACDcm	fmn[c] + lac__L[c] <=> pyr[c] + fmnh2[c]	(Rv1872c) or (Rv0694)	-1000	1000	0	Pyruvate Metabolism
FPRA	R01195	h[c] + nadp[c] + fdxrd[c] -> nadph[c] + fdxox[c]	(Rv3106) or (Rv0886)	0	1000	0	Cofactor and Prosthetic Group Biosynthesis
COCO2	MNXR26399	h2o[c] + co[c] + 2 fdxox[c] <=> 2 h[c] + co2[c] + 2 fdxrd[c]	(Rv0373c) and (Rv0374c) and (Rv0375c)	-1000	1000	0	Carbon metabolism
ACALDt	Acetaldehyde reversible transport	acald[e] <=> acald[c]		-1000	1000	0	Transport
EX_acald_e	Acetaldehyde exchange	acald[e] ->		0	1000	0	Extracellular exchange
NMO	Nitronate Monooxygenase	o2[c] + etha[c] + fmnh2[c] -> acald[c] + fmn[c] + no2[c]	(Rv0021c) or (Rv1533) or (Rv1894c) or (Rv2781c) or (Rv3553)	0	1000	0	Redox Metabolism
OCDCEAt	Octadecenoate n C181 transport in via uniport	ocdcea[e] <=> ocdcea[c]		-1000	1000	0	Transport
EX_ocdcea_e	Octadecenoate (n-C18:1) exchange	ocdcea[e] ->		0	1000	0	Extracellular exchange
UREAt_2	Urea transport via facilitate diffusion	h[e] + urea[e] <=> h[c] + urea[c]		-1000	1000	0	Transport
PAPA1	PAPA1	hphthiocnylcoa[c] + sl659[c] -> coa[c] + sl1278[c]	(Rv3824c)	0	1000	0	Sulfur metabolism
PAPA2	PAPA2	h[c] + pmtcoa[c] + tres[c] -> coa[c] + sl659[c]	(Rv3820c)	0	1000	0	Sulfur metabolism
MMPL8	MMPL8	sl1278[c] + 2 hphthiocnylcoa[c] -> 2 coa[c] + sl1[c]	(Rv3823c)	0	1000	0	Sulfur metabolism
PKS2	PKS2	23 h[c] + 15 nadph[c] + malcoa[c] + 7 mmcoa__S[c] + hdcaMAS[c] -> 7 h2o[c] + 15 nadp[c] + 7 coa[c] + 8 co2[c] + hphthiocnylcoa[c] + mas[c]	(Rv3825c)	0	1000	0	Lipid metabolism
MAS3	MAS3	pmtcoa[c] + mas[c] -> coa[c] + hdcaMAS[c]	(Rv2940c)	0	1000	0	Lipid metabolism
EX_gln__L_e	L-Glutamine exchange	gln__L[e] ->		0	1000	0	Extracellular exchange
SIRA2	MNXR84814	3 h2o[c] + h2s[c] + 6 fdxox[c] <=> 8 h[c] + so3[c] + 6 fdxrd[c]	(Rv2391)	-1000	1000	0	Redox Metabolism
APSR	Adenosine 5'-phosphosulfate reductase;	aps[c] + trdrd[c] -> amp[c] + 2 h[c] + so3[c] + trdox[c]	(Rv2392)	0	999999	0	Sulfur metabolism
SHSL2r	O-succinylhomoserine lyase (H2S)	h2s[c] + suchms[c] -> h[c] + hcys__L[c] + succ[c]	(Rv0391)	0	1000	0	Cysteine and methionine metabolism
CYSK2_I	O-Phospho-L-Serine-dependent S-Suflocysteine Synthase	h[c] + tsul[c] + pser__L[c] -> pi[c] + scys__L[c]	(Rv0848)	0	1000	0	Cysteine and methionine metabolism
CYSM_I	CysO-dependent L-cystein biosynthesis CysM	pser__L[c] + cysOsh[c] -> pi[c] + cysOcys__L[c]	(Rv1336)	0	1000	0	Cysteine and methionine metabolism
CYSM_II	CysO-dependent L-cystein biosynthesis Mec+	cysOcys__L[c] -> cys__L[c] + cysO[c]	(Rv1334)	0	1000	0	Cysteine and methionine metabolism
CYSO_I	CysO Adenylation by MoeZ	atp[c] + h2o[c] + cysO[c] -> ppi[c] + h[c] + cysOamp[c]	(Rv3206c)	0	1000	0	Cysteine and methionine metabolism
CYSO_II	CysO Sulfuration by MoeZ	h2s[c] + cysOamp[c] -> amp[c] + cysOsh[c]	(Rv3206c)	0	1000	0	Cysteine and methionine metabolism
THMP	Thiamin phosphatase	h2o[c] + thmmp[c] -> pi[c] + thm[c]		0	1000	0	Cofactor and Prosthetic Group Biosynthesis
VIUB	VIUB	atp[c] + h2o[c] + fe3[e] + 0.0005 mcbtt[c] + 0.0005 mcbts[c] -> pi[c] + adp[c] + fe3[c]	(Rv2895c) and (Rv1348) and (Rv1349)	0	1000	0	Transport
MBTK3	MBTK3	h[c] + malACP[c] + n6hlys[c] -> ACP[c] + n6hlysmal[c]	(Rv1347c)	0	1000	0	Mycobactin biosynthesis
MBTG	MNXR6565	nadph[c] + o2[c] + lys__L[c] <=> h2o[c] + nadp[c] + n6hlys[c]	(Rv2378c)	-1000	1000	0	Mycobactin biosynthesis
MBTA3	MBTA3	3 h[c] + acac[c] + nadh[c] + salc[c] + thr__L[c] + n6hlysmal[c] + n6hlys[c] -> 6 h2o[c] + nad[c] + mcbtm[c]	(Rv2384) and (Rv2383c) and (Rv2382c) and (Rv2381c) and (Rv2380c) and (Rv2379c) and (Rv2377c)	0	1000	0	Mycobactin biosynthesis
ALCD2ir	Alcohol dehydrogenase reverse rxn acetaldehyde ethanol	h[c] + acald[c] + nadh[c] <=> nad[c] + etoh[c]	(Rv3045) or (Rv1530) or (Rv0761c) or (Rv0162c) or (Rv1862) or (Rv3086)	-1000	1000	0	Glycolysis/Gluconeogenesis
ETOHt3	Ethanol transport out via proton antiport	h[e] + etoh[c] <=> h[c] + etoh[e]		-1000	1000	0	Transport
EX_etoh_e	Ethanol exchange	etoh[e] ->		0	1000	0	Extracellular exchange
MTAP	5 methylthioadenosine phosphorylase	pi[c] + 5mta[c] -> ade[c] + 5mdr1p[c]	(Rv0535)	0	1000	0	Cysteine and methionine metabolism
PKS122	PKS122	coa[c] + pmtri[c] -> h2o[c] + pmtricoa[c]	(Rv2048c)	0	1000	0	Lipid metabolism
PKS121	PKS121	29 h[c] + 20 nadph[c] + 5 malcoa[c] + 5 mmcoa__S[c] + hexcoa[c] -> 8 h2o[c] + 20 nadp[c] + 11 coa[c] + 10 co2[c] + pmtri[c]	(Rv2048c)	0	1000	0	Lipid metabolism
ORNDC	Ornithine Decarboxylase	h[c] + orn[c] -> co2[c] + ptrc[c]	(Rv2531c)	0	1000	0	Spermidine biosynthesis
MBTA1	MBTA1	h[c] + acac[c] + nadh[c] + salc[c] + thr__L[c] + n6hlysmal[c] + n6hlys[c] -> 6 h2o[c] + nad[c] + mcbtt[c]	(Rv2384) and (Rv2383c) and (Rv2382c) and (Rv2381c) and (Rv2380c) and (Rv2379c) and (Rv2377c)	0	1000	0	Mycobactin biosynthesis
HACD9	3 hydroxyacyl CoA dehydrogenase 2 Methylacetoacetyl CoA	nad[c] + 3hmbcoa[c] -> h[c] + nadh[c] + 2maacoa[c]	(Rv3774) or (Rv1144)	0	1000	0	Valine, Leucine, and Isoleucine Metabolism
ECOAH9ir	2 Methylprop 2 enoyl CoA 2 Methylbut 2 enoyl CoA	h2o[c] + 2mb2coa[c] -> 3hmbcoa[c]	(Rv1070c) or (Rv0905) or (Rv2486) or (Rv1472) or (Rv3774)	0	1000	0	Valine, Leucine, and Isoleucine Metabolism
ACOADH1	2-oxoisovalerate dehydrogenase (acylating; 3-methyl-2-oxopentanoate)	fad[c] + 2mbcoa[c] -> fadh2[c] + 2mb2coa[c]	(Rv3140)	0	1000	0	Lipid metabolism
BKDC1	BKDC1	coa[c] + 2mbdhl[c] <=> dhlam[c] + 2mbcoa[c]	(Rv2495c)	-1000	1000	0	Lipid metabolism
MAK	RXN-12960	atp[c] + malt[c] <=> h[c] + adp[c] + malt1p[c]	(Rv0127)	-1000	1000	0	Others
GLGE	GLGE	malt1p[c] -> pi[c] + 2 14glucan[c]	(Rv1327c)	0	1000	0	Starch and sucrose metabolism
TREY	MNXR86764	h2o[c] + 2 14glucan[c] -> tre[c]	(Rv1564c) and (Rv1563c) and (Rv1562c)	0	1000	0	Starch and sucrose metabolism
GLGB	MNXR80417	14glucan[c] -> glycogen[c]	(Rv1326c) and (Rv3031)	0	1000	0	Starch and sucrose metabolism
GLGP	GLGP	2 pi[c] + glycogen[c] + 14glucan[c] -> 2 g1p[c]	(Rv1328)	0	1000	0	Starch and sucrose metabolism
AMYL2	MNXR87084	adpglc[c] <=> h[c] + adp[c] + 14glucan[c]	(Rv3032) or (Rv1212c)	-1000	1000	0	Starch and sucrose metabolism
DHORDi	Dihydoorotic acid dehydrogenase irreversible	o2[c] + dhor__S[c] -> h2o2[c] + orot[c]	(Rv2139)	0	1000	0	Purine and Pyrimidine Biosynthesis
SHCHCS3	2-succinyl-6-hydroxy-2,4-cyclohexadiene 1-carboxylate synthase	2sephchc[c] <=> pyr[c] + 2shchc[c]	(Rv0555)	-1000	1000	0	Cofactor and Prosthetic Group Biosynthesis
SEPHCHCS	2-succinyl-5-enolpyruvyl-6-hydroxy-3-cyclohexene-1-carboxylate synthase	h[c] + akg[c] + ichor[c] <=> co2[c] + 2sephchc[c]	(Rv0555)	-1000	1000	0	Cofactor and Prosthetic Group Biosynthesis
SALSYN	Salicylate synthase	ichor[c] -> pyr[c] + salc[c]	(Rv2386c)	0	1000	0	Mycobactin biosynthesis
APPLDHr	Aminopropanol dehydrogenase reversible	h[c] + nadh[c] + aact[c] -> nad[c] + appl[c]		0	1000	0	Cofactor and Prosthetic Group Biosynthesis
AOBUTDs	L-2-amino-3-oxobutanoate decarboxylation (spontaneous)	h[c] + 2aobut[c] -> co2[c] + aact[c]		0	1000	0	Cofactor and Prosthetic Group Biosynthesis
THRD	L-threonine dehydrogenase	nad[c] + thr__L[c] -> h[c] + nadh[c] + 2aobut[c]	(Rv2259)	0	1000	0	Glycolysis/Gluconeogenesis
EX_adocbl_e	Adenosylcobalamin exchange	adocbl[e] ->		0	1000	0	Extracellular exchange
DMBI	MNXR18583	h[c] + nadh[c] + o2[c] + fmnh2[c] <=> h2o[c] + nad[c] + e4p[c] + dmbzid[c] + barb[c]		-1000	1000	0	Cofactor and Prosthetic Group Biosynthesis
BARB	MNXR70450	h2o[c] + nad[c] + ura[c] <=> h[c] + nadh[c] + barb[c]		-1000	1000	0	Purine and Pyrimidine Biosynthesis
HETZK	Hydroxyethylthiazole kinase	atp[c] + 4mhetz[c] <=> h[c] + adp[c] + 4mpetz[c]		-1000	1000	0	Cofactor and Prosthetic Group Biosynthesis
GLYDHDA_copy1	Gylcine dehydrogenase (deamidating)	h2o[c] + nad[c] + gly[c] <=> h[c] + nadh[c] + nh4[c] + glx[c]		-1000	0	0	Glyoxylate Metabolism
EX_mobd_e	Molybdate exchange	mobd[e] <=>		-1000	1000	0	Extracellular exchange
TBSYNLDPS	Halima-5(6),13-dien-15-yl-diphosphate lyase (cyclizing)	ggdp[c] -> tbsinyldp[c]	(Rv3377c)	0	1000	0	Others
TBSNLS1	Tuberculosinyl diphosphate diphosphohydrolase (tuberculosinol forming)	h2o[c] + tbsinyldp[c] -> ppi[c] + tbsinol[c]	(Rv3378c)	0	1000	0	Others
TBSNLS2	Tuberculosinyl diphosphate diphosphohydrolase (isotuberculosinol forming)	h2o[c] + tbsinyldp[c] -> ppi[c] + isotbsinol_13S[c]	(Rv3378c)	0	1000	0	Others
TBSNLS3	RXN-14039	h2o[c] + tbsinyldp[c] -> ppi[c] + isotbsinol_13R[c]	(Rv3378c)	0	1000	0	Others
3M2OPLOXRD	3-Methyl-2-oxopentanoate:lipoamide oxidoreductase(decarboxylating and acceptor-2-methylpropanoylating)	h[c] + 3mop[c] + lpam[c] -> co2[c] + 2mbdhl[c]	(Rv2497c) and (Rv2496c)	0	1000	0	Lipid metabolism
BPNT2	3'-Phospho-5'-adenylyl sulfate 3'-phosphohydrolase	h2o[c] + paps[c] -> pi[c] + aps[c]	(Rv2131c)	0	1000	0	Sulfur metabolism
G3PD5	Glycerol-3-phosphate dehydrogenase (ubiquinone-8)	q8[c] + glyc3p[c] -> q8h2[c] + dhap[c]	(Rv3302c) or (Rv2249c)	0	1000	0	Glycerophospholipid metabolism
G3PD1ir	Glycerol 3 phosphate dehydrogenase NAD	h[c] + nadh[c] + dhap[c] <=> nad[c] + glyc3p[c]	(Rv2982c) or (Rv0564c)	-1000	1000	0	Glycerophospholipid metabolism
G3PT	Glycerol-3-phosphatase	h2o[c] + glyc3p[c] -> pi[c] + glyc[c]	(Rv1692)	0	1000	0	Glycerophospholipid metabolism
DHORD2	Dihydoorotic acid dehydrogenase (quinone8)	q8[c] + dhor__S[c] -> q8h2[c] + orot[c]	(Rv2139)	0	1000	0	Purine and Pyrimidine Biosynthesis
PPAKr	Propionate kinase	adp[c] + ppap[c] <=> atp[c] + ppa[c]	(Rv0409)	-1000	0	0	Propanoate Metabolism
PTA2	Phosphate acetyltransferase	pi[c] + ppcoa[c] <=> coa[c] + ppap[c]	(Rv0408)	-1000	1000	0	Lipid metabolism
EMB	EMB	agalfragund[c] + 70 decda_tb[c] <=> arabinanagalfragund[c] + 70 decd_tb[c]	(Rv3794) and (Rv3795) and (Rv3793) and (Rv2673) and (Rv3805c)	-1000	1000	0	Arabinogalactan biosynthesis
BTNTe	Release of biotin across the basolatral membrane	btn[c] <=> btn[e]		-1000	1000	0	Transport
EX_btn_e	Biotin exchange	btn[e] <=>		-1	1000	0	Extracellular exchange
GLYDHDA_copy2	Gylcine dehydrogenase (deamidating)	h2o[c] + nad[c] + gly[c] <=> h[c] + nadh[c] + nh4[c] + glx[c]	(Rv2780)	-1000	0	0	Glyoxylate Metabolism
OPP	R05611	ipdp[c] + hepdp[c] -> ppi[c] + octdp[c]		0	1000	0	Lipid metabolism
HEXTT	Trans-hexaprenyltranstransferase	ipdp[c] + hexdp[c] -> ppi[c] + hepdp[c]	(Rv0562)	0	1000	0	Lipid metabolism
PPTT	Trans pentaprenyltranstransferase	ipdp[c] + pendp[c] -> ppi[c] + hexdp[c]		0	1000	0	Lipid metabolism
GGTT	Geranylgeranyltranstransferase	ipdp[c] + ggdp[c] -> ppi[c] + pendp[c]	(Rv3398c)	0	1000	0	Lipid metabolism
ACYP_2	Acylphosphatase (2)	h2o[c] + actp[c] -> pi[c] + h[c] + ac[c]	(Rv2922A)	0	1000	0	Pyruvate Metabolism
GTPDPDP	Guanosine-5'-triphosphate,3'-diphosphate diphosphatase	h2o[c] + gdptp[c] <=> pi[c] + h[c] + ppgpp[c]		-1000	1000	0	Purine and Pyrimidine Biosynthesis
PPGPPDP	Guanosine-3',5'-bis(diphosphate) 3'-diphosphatase	h2o[c] + ppgpp[c] -> ppi[c] + gdp[c]		0	1000	0	Purine and Pyrimidine Biosynthesis
AKGDH	2-Oxogluterate dehydrogenase	akg[c] + coa[c] + nad[c] -> nadh[c] + co2[c] + succoa[c]		0	1000	0	Citric Acid Cycle
EX_nodcoa_e	Nodcoa exchange	nodcoa[e] ->		0	1000	0	Extracellular exchange
NODCOAt	NODCOA IN	nodcoa[e] -> nodcoa[c]		0	1000	0	Transport
EX_octscoa_e	Octscoa exchange	octscoa[e] ->		0	1000	0	Extracellular exchange
OCTSCOAt	OCTSCOA IN	octscoa[e] -> octscoa[c]		0	1000	0	Transport
ATPM	ATP maintenance requirement	atp[c] + h2o[c] -> pi[c] + h[c] + adp[c]		3.15	1000	0	Biomass and maintenance functions
VPAMTr	Valine-pyruvate aminotransferase	ala__L[c] + 3mob[c] <=> pyr[c] + val__L[c]	(Rv3565)	-1000	1000	0	Valine, Leucine, and Isoleucine Metabolism
EGTB	EGTB	o2[c] + glucys[c] + hercyn[c] -> gluhercyso[c]	(Rv3703c)	0	1000	0	Ergothioneine biosynthesis
EGTC	EGTC	fadh2[c] + gluhercyso[c] -> glu__L[c] + fad[c] + hercyso[c]	(Rv3702c)	0	1000	0	Ergothioneine biosynthesis
EGTE	EGTE	hercyso[c] -> pyr[c] + nh4[c] + ergoth[c]	(Rv3700c)	0	1000	0	Ergothioneine biosynthesis
TMDS3	Thymidylate synthase (FAD dependent)	h[c] + nadph[c] + dump[c] + mlthf[c] -> nadp[c] + thf[c] + dtmp[c]	(Rv2754c)	0	1000	0	Purine and Pyrimidine Biosynthesis
MHUD1	Heme Degredation MhuD	h2o[c] + o2[c] + pheme[c] -> fe2[c] + mycobilin[c]	(Rv3592)	0	1000	0	Cofactor
OTSB1	MNXR90564	h2o[c] + tre6mmp[c] -> pi[c] + h[c] + tre6mm[c]	(Rv3400) or (Rv2006)	0	1000	0	Mycolic acid pathway
MYCOPP	MNXR90581	ppm[c] + c78mycolateACP[c] -> ACP[c] + c78mycolatepp[c]	(Rv3802c)	0	1000	0	Mycolic acid pathway
TMMYCO	TMMYCO	tre6p[c] + c78mycolatepp[c] -> tre6mmp[c] + ppm[c]	(Rv1288) or (Rv0519c) or (Rv0774c)	0	1000	0	Mycolic acid pathway
MYCOE	MYCOE	1.75 h2o[c] + ACP[c] + 0.25 mycolate[c] + 0.25 mmycolate[c] + 0.25 kmycolate[c] + 0.25 mkmycolate[c] -> 6 h[c] + 1.5 co2[c] + c78mycolateACP[c]		0	1000	0	Mycolic acid pathway
PPM1	MNXR76028	udcpp[c] + gdpmann[c] -> gdp[c] + ppm[c]	(Rv2051c)	0	1000	0	Mycolic acid pathway
PEPA	MNXR86162	pi[c] + malt[c] -> h2o[c] + malt6p[c]	(Rv0125)	0	1000	0	Starch and sucrose metabolism
NADDP_1	NAD diphosphatase	h2o[c] + nad[c] -> amp[c] + h[c] + nmn[c]	(Rv3199c)	0	1000	0	Nicotinate and nicotinamide metabolism
NMNAT_1	Nicotinamide-nucleotide adenylyltransferase	atp[c] + nmn[c] -> ppi[c] + nad[c]	(Rv2421c)	0	1000	0	Nicotinate and nicotinamide metabolism
EGTD	S-adenosyl-L-methionine:L-histidine Nalpha-methyltransferase	3 amet[c] + his__L[c] -> 3 h[c] + 3 ahcys[c] + hercyn[c]	(Rv3701c)	0	1000	0
ACONMT	Trans-aconitate methyltransferase	amet[c] + acon_T[c] -> ahcys[c] + aconm[c]	(Rv0294)	0	1000	0	Unassigned
MANPGH	2-O-alpha-mannosyl-6-phosphate-D-glycerate hydrolase	h2o[c] + man6pglyc[c] -> glyc__R[c] + man6p[c]	(Rv0648)	0	1000	0	Alternate Carbon Metabolism
EPH	Epoxide hydrolysis	h2o[c] + epox[c] <=> dhocdc[c]	(Rv1124) or (Rv3176c) or (Rv1938) or (Rv0134) or (Rv3617) or (Rv3670) or (Rv2740)	-1000	1000	0	Degradation/Utilization/Assimilation
FBPA	MNXR90624	h2o[c] + 2 tre6mm[c] -> 2 h[c] + tre[c] + tdm3[c]	(Rv3804c) and (Rv1886c) and (Rv0129c) and (Rv3803c)	0	1000	0	Mycolic acid pathway
DGTP8DETOX	8-oxo-dGTP diphosphohydrolase	h2o[c] + 8oxdgtp[c] -> ppi[c] + h[c] + 8oxdgmp[c]	(Rv0413) or (Rv1160)	0	1000	0
DGTP8OXO	RXN-11410	dgtp[c] + 2 oh1[c] -> h2o[c] + 8oxdgtp[c]		0	1000	0
GTP8OXO	RXN-11409	gtp[c] + 2 oh1[c] -> h2o[c] + 8oxgtp[c]		0	1000	0
TAG	MNXR87026	hexccoa[c] + arachcoa[c] + 2 pmtcoa[c] + 3 stcoa[c] + nodcoa[c] + pentdcoa[c] + 10 12dgr_TB[c] -> 10 coa[c] + 10 tag_TB[c]	(Rv3130c) or (Rv3734c) or (Rv3234c) or (Rv3088) or (Rv0221) or (Rv0895) or (Rv1425) or (Rv1760) or (Rv2285) or (Rv2484c) or (Rv3087) or (Rv3233c) or (Rv3371) or (Rv3480c) or (Rv3740c)	0	1000	0	Fatty acid biosynthesis
LIPY	LIPY	10 h2o[c] + 9 tag_TB[c] -> 2 hdca[c] + 4 ocdca[c] + 2 hexc[c] + arach[c] + 9 12dgr_TB[c]	(Rv3097c)	0	1000	0	Lipid metabolism
LIPW	MNXR84636	h2o[c] + h[c] + pc_TB[c] -> 12dgr_TB[c] + cholp[c]	(Rv0217c) or (Rv0220) or (Rv0646c) or (Rv1076) or (Rv1104) or (Rv1105) or (Rv1399c) or (Rv1400c) or (Rv1426c) or (Rv1497) or (Rv1755c) or (Rv1900c) or (Rv1923) or (Rv2045c) or (Rv2284) or (Rv2349c) or (Rv2350c) or (Rv2351c) or (Rv2385) or (Rv2463) or (Rv2485c) or (Rv2970c) or (Rv3084) or (Rv3176c) or (Rv3203) or (Rv3487c) or (Rv3775)	0	1000	0	Glycerophospholipid metabolism
CHOLK_1	Choline kinase	atp[c] + h[c] + chol[c] <=> adp[c] + cholp[c]	(Rv3817)	-1000	1000	0	Glycerophospholipid metabolism
PC_TBt	T00157	pc_TB[e] <=> pc_TB[c]		-1000	1000	0	Transport
BIRA	BIRA	atp[c] + h2o[c] + accb[c] -> amp[c] + ppi[c] + h[c] + bccp[c]	(Rv3279c)	0	1000	0	Mycolic acid pathway
ACCD3	ACCD3	accoa[c] + bccpco2[c] -> h[c] + malcoa[c] + accb[c]	(Rv0904c)	0	1000	0	Mycolic acid pathway
ACCA3	ACCA3	atp[c] + hco3[c] + bccp[c] -> pi[c] + adp[c] + bccpco2[c]	(Rv3285)	0	1000	0	Mycolic acid pathway
GMHEPPA	D-glycero-D-manno-heptose 1,7-bisphosphate phosphatase	h2o[c] + gmhep17bp[c] -> pi[c] + gmhep1p[c]	(Rv0114)	0	1000	0	Lipopolysaccharide Biosynthesis / Recycling
ALCD19y	Alcohol dehydrogenase glycerol NADP	h[c] + nadph[c] + glyald[c] <=> nadp[c] + glyc[c]	(Rv3045)	-1000	1000	0	Glycerolipid metabolism
EX_pc_TB_e		pc_TB[e] ->		0	1000	0	Extracellular exchange
DM_ergoth_c	Ergoth c Demand reaction	ergoth[c] ->		0	0	0	Intracellular demand
DM_tbsinol_c	Tbsinol c Demand reaction	tbsinol[c] ->		0	0	0	Intracellular demand
DM_isotbsinol_13S_c	Isotbsinol 13S c Demand reaction	isotbsinol_13S[c] ->		0	0	0	Intracellular demand
DM_isotbsinol_13R_c	Isotbsinol 13R c Demand reaction	isotbsinol_13R[c] ->		0	0	0	Intracellular demand
DM_psd5p_c	Psd5p c Demand reaction	psd5p[c] ->		0	0	0	Intracellular demand
DM_cpppg1_c	Cpppg1 c Demand reaction	cpppg1[c] ->		0	0	0	Intracellular demand
DM_scys__L_c	Scys L c Demand reaction	scys__L[c] ->		0	0	0	Intracellular demand
DM_gmhep1p_c	Gmhep1p c Demand reaction	gmhep1p[c] ->		0	0	0	Intracellular demand
ATP_d	ATP_d	atp[c] + h2o[c] -> adp[c] + h[c] + pi[c]		0	1000	0	Energy disipation reaction
CTP_d	CTP_d	ctp[c] + h2o[c] -> cdp[c] + h[c] + pi[c]		0	1000	0	Energy disipation reaction
GTP_d	GTP_d	gtp[c] + h2o[c] -> gdp[c] + h[c] + pi[c]		0	1000	0	Energy disipation reaction
UTP_d	UTP_d	utp[c] + h2o[c] -> udp[c] + h[c] + pi[c]		0	1000	0	Energy disipation reaction

## Sheet: Metabolite List
Abbreviation	Description	Charged formula	Compartment
2agpe160[c]	2-Acyl-sn-glycero-3-phosphoethanolamine (n-C16:0)	C21H44NO7P1	Unknown
atp[c]	ATP C10H12N5O13P3	C10H12N5O13P3	Unknown
hdca[c]	Hexadecanoate (n-C16:0)	C16H31O2	Unknown
amp[c]	AMP C10H12N5O7P	C10H12N5O7P	Unknown
pe160[c]	Phosphatidylethanolamine (dihexadecanoyl, n-C16:0)	C37H74N1O8P1	Unknown
ppi[c]	Diphosphate	HO7P2	Unknown
2agpe180[c]	2-Acyl-sn-glycero-3-phosphoethanolamine (n-C18:0)	C23H48NO7P1	Unknown
ocdca[c]	Octadecanoate (n-C18:0)	C18H35O2	Unknown
pe180[c]	Phosphatidylethanolamine (dioctadecanoyl, n-C18:0)	C41H82N1O8P1	Unknown
h2o[c]	H2O H2O	H2O	Unknown
pi[c]	Phosphate	HO4P	Unknown
5dglcn[c]	5-Dehydro-D-gluconate	C6H9O7	Unknown
h[c]	H+	H	Unknown
nadph[c]	Nicotinamide adenine dinucleotide phosphate - reduced	C21H26N7O17P3	Unknown
glcn[c]	D-Gluconate	C6H11O7	Unknown
nadp[c]	Nicotinamide adenine dinucleotide phosphate	C21H25N7O17P3	Unknown
ACP[c]	Acyl carrier protein	C11H21N2O7PRS	Unknown
mocdca[c]	10-methylstearic acid	C19H37O2	Unknown
mstrACP[c]	10methyl stearyoyl-ACP	C30H57N2O8PRS	Unknown
4hbz[c]	4-Hydroxybenzoate	C7H5O3	Unknown
4hbzACP[c]	4-hydroxybenzoyl ACP	C18H25N2O9PRS	Unknown
palmACP[c]	Palmitoyl-ACP (n-C16:0ACP)	C27H51N2O8PRS	Unknown
4abut[c]	4-Aminobutanoate	C4H9NO2	Unknown
akg[c]	2-Oxoglutarate	C5H4O5	Unknown
glu__L[c]	L-Glutamate	C5H8NO4	Unknown
sucsal[c]	Succinic semialdehyde	C4H5O3	Unknown
acac[c]	Acetoacetate	C4H5O3	Unknown
accoa[c]	Acetyl-CoA	C23H34N7O17P3S	Unknown
aacoa[c]	Acetoacetyl-CoA	C25H36N7O18P3S	Unknown
ac[c]	Acetate	C2H3O2	Unknown
coa[c]	Coenzyme A	C21H32N7O16P3S	Unknown
acald[c]	Acetaldehyde	C2H4O	Unknown
nad[c]	Nicotinamide adenine dinucleotide	C21H26N7O14P2	Unknown
nadh[c]	Nicotinamide adenine dinucleotide - reduced	C21H27N7O14P2	Unknown
adocbip[c]	Adenosyl cobinamide phosphate	C58H83CoN16O14P	Unknown
gtp[c]	GTP C10H12N5O14P3	C10H12N5O14P3	Unknown
agdpcbi[c]	Adenosine-GDP-cobinamide	C68H95CoN21O21P2	Unknown
co2[c]	CO2 CO2	CO2	Unknown
hexccoa[c]	Hexacosanoyl CoA n C260CoA C47H82N7O17P3S	C47H83N7O17P3S	Unknown
chexccoa[c]	Carboxy hexacosanoyl-CoA	C48H81N7O18P3S	Unknown
hco3[c]	Bicarbonate	CHO3	Unknown
adp[c]	ADP C10H12N5O10P2	C10H12N5O10P2	Unknown
malcoa[c]	Malonyl CoA C24H33N7O19P3S	C24H33N7O19P3S	Unknown
hexc[c]	Hexacosanoate n C260 C26H51O2	C26H51O2	Unknown
acgam6p[c]	N-Acetyl-D-glucosamine 6-phosphate	C8H14NO9P	Unknown
acgam1p[c]	N-Acetyl-D-glucosamine 1-phosphate	C8H14NO9P	Unknown
uacgam[c]	UDP-N-acetyl-D-glucosamine	C17H25N3O17P2	Unknown
udcpp[c]	Undecaprenyl phosphate	C55H89O4P	Unknown
ump[c]	UMP C9H11N2O9P	C9H11N2O9P	Unknown
unaga[c]	Undecaprenyl diphospho N-acetyl-glucosamine	C63H103NO12P2	Unknown
acglu[c]	N-Acetyl-L-glutamate	C7H9NO5	Unknown
acg5p[c]	N-Acetyl-L-glutamyl 5-phosphate	C7H9NO8P	Unknown
2obut[c]	2-Oxobutanoate	C4H5O3	Unknown
pyr[c]	Pyruvate	C3H3O3	Unknown
2ahbut[c]	(S)-2-Aceto-2-hydroxybutanoate	C6H9O4	Unknown
actp[c]	Acetyl phosphate	C2H3O5P	Unknown
alac__S[c]	(S)-2-Acetolactate	C5H7O4	Unknown
acorn[c]	N2-Acetyl-L-ornithine	C7H14N2O3	Unknown
orn[c]	Ornithine	C5H13N2O2	Unknown
cit[c]	Citrate	C6H5O7	Unknown
icit[c]	Isocitrate	C6H5O7	Unknown
acg5sa[c]	N-Acetyl-L-glutamate 5-semialdehyde	C7H10NO4	Unknown
fmn[c]	FMN C17H19N4O9P	C17H19N4O9P	Unknown
ribflv[c]	Riboflavin C17H20N4O6	C17H20N4O6	Unknown
apoACP[c]	Apoprotein [acyl carrier protein]	RHO	Unknown
pap[c]	Adenosine 3',5'-bisphosphate	C10H11N5O10P2	Unknown
ppa[c]	Propionate (n-C3:0)	C3H5O2	Unknown
ppcoa[c]	Propanoyl-CoA	C24H36N7O17P3S	Unknown
acysbmn[c]	Acetyl-cystine-bimane	C15H18N3O5S	Unknown
acysbmn[e]	Acetyl-cystine-bimane	C15H18N3O5S	Unknown
adn[c]	Adenosine	C10H13N5O4	Unknown
ins[c]	Inosine	C10H12N4O5	Unknown
nh4[c]	Ammonium	H4N	Unknown
4adcho[c]	4-amino-4-deoxychorismate	C10H10NO5	Unknown
4abz[c]	4-Aminobenzoate	C7H6NO2	Unknown
adcobhex[c]	Adenosyl-cobyric acid	C55H76CoN15O11	Unknown
appl[c]	1-Aminopropan-2-ol	C3H10NO	Unknown
adocbi[c]	Adenosyl cobinamide	C58H84CoN16O11	Unknown
applp[c]	D-1-Aminopropan-2-ol O-phosphate	C3H9NO4P	Unknown
chor[c]	Chorismate	C10H8O6	Unknown
gln__L[c]	L-Glutamine	C5H10N2O3	Unknown
adcobdam[c]	Adenosyl cobyrinate diamide	C55H68CoN11O15	Unknown
pppi[c]	Inorganic triphosphate	HO10P3	Unknown
gdp[c]	GDP C10H12N5O11P2	C10H12N5O11P2	Unknown
amet[c]	S-Adenosyl-L-methionine	C15H23N6O5S	Unknown
ametam[c]	S-Adenosylmethioninamine	C14H24N6O3S	Unknown
camp[c]	CAMP C10H11N5O6P	C10H11N5O6P	Unknown
dgtp[c]	DGTP C10H12N5O13P3	C10H12N5O13P3	Unknown
dgdp[c]	DGDP C10H12N5O10P2	C10H12N5O10P2	Unknown
rdmbzi[c]	N1-(alpha-D-ribosyl)-5,6-dimethylbenzimidazole	C14H18N2O4	Unknown
adocbl[c]	Adenosylcobalamin	C72H100CoN18O17P	Unknown
gmp[c]	GMP C10H12N5O8P	C10H12N5O8P	Unknown
ade[c]	Adenine	C5H5N5	Unknown
prpp[c]	5-Phospho-alpha-D-ribose 1-diphosphate	C5H8O14P3	Unknown
aps[c]	Adenosine 5'-phosphosulfate	C10H12N5O10PS	Unknown
paps[c]	3'-Phosphoadenylyl sulfate	C10H11N5O13P2S	Unknown
dcamp[c]	N6-(1,2-Dicarboxyethyl)-AMP	C14H14N5O11P	Unknown
fum[c]	Fumarate	C4H2O4	Unknown
25aics[c]	(S)-2-[5-Amino-1-(5-phospho-D-ribosyl)imidazole-4-carboxamido]succinate	C13H15N4O12P	Unknown
aicar[c]	5-Amino-1-(5-Phospho-D-ribosyl)imidazole-4-carboxamide	C9H13N4O8P	Unknown
asp__L[c]	L-Aspartate	C4H6NO4	Unknown
imp[c]	IMP C10H11N4O8P	C10H11N4O8P	Unknown
agalfragund[c]	Arabinofuranose-galactofuranosyl(30)-rhamanosyl-N-acetylglucosamyl-undecaprenyl diphosphate (M tb)	C254H423NO171P2	Unknown
arabinanagalfragund[c]	Arabinan-arabinofuranose-galactofuranosyl(30)-rhamanosyl-N-acetylglucosamyl-undecaprenyl diphosphate (M tb)	C604H983NO451P2	Unknown
decda_tb[c]	Decaprenylphosphoryl-beta-D-arabinofuranose	C55H89O8P	Unknown
galfragund[c]	Galactofuranosyl(30)-rhamanosyl-N-acetylglucosamyl-undecaprenyl diphosphate (M tb)	C249H415NO167P2	Unknown
decd_tb[c]	(E,E,E,E,E,E,E,Z,Z) decaprenyl phosphate	C50H81O4P	Unknown
gam6p[c]	D-Glucosamine 6-phosphate	C6H13NO8P	Unknown
agm[c]	Agmatine	C5H16N4	Unknown
ptrc[c]	Putrescine	C4H14N2	Unknown
urea[c]	Urea CH4N2O	CH4N2O	Unknown
1hdecg3p[c]	1-hexadecanoyl-sn-glycerol 3-phosphate	C19H37O7P1	Unknown
pa160[c]	1,2-dihexadecanoyl-sn-glycerol 3-phosphate	C35H67O8P1	Unknown
pa160190[c]	1,2-sn-glycerol 3-phosphate	C38H73O8P	Unknown
1msg3p[c]	1-Acyl-sn-glycerol 3-phosphate (branched C19:0)	C22H43O7P	Unknown
pa190190[c]	1,2-sn-glycerol 3-phosphate	C41H79O8P	Unknown
ahcys[c]	S-Adenosyl-L-homocysteine	C14H20N6O5S	Unknown
hcys__L[c]	L-Homocysteine	C4H9NO2S	Unknown
rhcys[c]	S-Ribosyl-L-homocysteine	C9H17NO6S	Unknown
air[c]	5-amino-1-(5-phospho-D-ribosyl)imidazole	C8H12N3O7P	Unknown
4ahmmp[c]	4-Amino-5-hydroxymethyl-2-methylpyrimidine	C6H9N3O	Unknown
gcald[c]	Glycolaldehyde	C2H4O2	Unknown
10fthf[c]	10-Formyltetrahydrofolate	C20H21N7O7	Unknown
fprica[c]	5-Formamido-1-(5-phospho-D-ribosyl)imidazole-4-carboxamide	C10H13N4O9P	Unknown
thf[c]	5,6,7,8-Tetrahydrofolate	C19H21N7O6	Unknown
for[c]	Formate	CH1O2	Unknown
5aizc[c]	5-amino-1-(5-phospho-D-ribosyl)imidazole-4-carboxylate	C9H11N3O9P	Unknown
sdhlam[c]	S Succinyldihydrolipoamide C12H20NO4S2	C12H20NO4S2	Unknown
dhlam[c]	Dihydrolipoamide C8H17NOS2	C8H17NOS2	Unknown
succoa[c]	Succinyl-CoA	C25H35N7O19P3S	Unknown
alaala[c]	D-Alanyl-D-alanine	C6H12N2O3	Unknown
ala__D[c]	D-Alanine	C3H7NO2	Unknown
ala__L[c]	L-Alanine	C3H7NO2	Unknown
ala__L[e]	L-Alanine	C3H7NO2	Unknown
h[e]	H+	H	Unknown
fald[c]	Formaldehyde	CH2O	Unknown
pacald[c]	Phenylacetaldehyde	C8H8O	Unknown
pac[c]	Phenylacetic acid	C8H7O2	Unknown
8aonn[c]	8-Amino-7-oxononanoate	C9H17NO3	Unknown
amob[c]	S-Adenosyl-4-methylthio-2-oxobutanoate	C15H19N5O6S	Unknown
dann[c]	7,8-Diaminononanoate	C9H21N2O2	Unknown
ad[c]	Acetamide	C2H5NO	Unknown
2dmmq8[c]	2-Demethylmenaquinone 8	C50H70O2	Unknown
mql8[c]	Menaquinol 8	C51H74O2	Unknown
mqn8[c]	Menaquinone 8	C51H72O2	Unknown
cgly[c]	Cys Gly C5H10N2O3S	C5H10N2O3S	Unknown
cys__L[c]	L-Cysteine	C3H7NO2S	Unknown
gly[c]	Glycine	C2H5NO2	Unknown
anth[c]	Anthranilate	C7H6NO2	Unknown
pran[c]	N-(5-Phospho-D-ribosyl)anthranilate	C12H13NO9P	Unknown
pmcoa[c]	Pimeloyl-CoA	C28H41N7O19P3S	Unknown
ala_B[c]	Beta-Alanine	C3H7NO2	Unknown
5apru[c]	5-Amino-6-(5'-phosphoribosylamino)uracil	C9H13N4O9P	Unknown
5aprbu[c]	5-Amino-6-(5'-phosphoribitylamino)uracil	C9H15N4O9P	Unknown
arab__D[c]	D Arabinose C5H10O5	C5H10O5	Unknown
tarab__D[c]	Tetra-arabinofuranoside	C20H34O17	Unknown
arachcoa[c]	Arachidyl coenzyme A	C41H70N7O17P3S	Unknown
arachACP[c]	Eicosanoyl-ACP (n-C20:0)	C31H59N2O8PRS	Unknown
arab__L[c]	L-Arabinose	C5H10O5	Unknown
arab__D[e]	D Arabinose C5H10O5	C5H10O5	Unknown
arab__L[e]	L-Arabinose	C5H10O5	Unknown
arg__L[c]	L-Arginine	C6H15N4O2	Unknown
citr__L[c]	L-Citrulline	C6H13N3O3	Unknown
argsuc[c]	N(omega)-(L-Arginino)succinate	C10H17N4O6	Unknown
arg__L[e]	L-Arginine	C6H15N4O2	Unknown
aspsa[c]	L-Aspartate 4-semialdehyde	C4H7NO3	Unknown
4pasp[c]	4-Phospho-L-aspartate	C4H6NO7P	Unknown
asn__L[c]	L-Asparagine	C4H8N2O3	Unknown
asn__L[e]	L-Asparagine	C4H8N2O3	Unknown
cbp[c]	Carbamoyl phosphate	CH2NO5P	Unknown
cbasp[c]	N-Carbamoyl-L-aspartate	C5H6N2O5	Unknown
o2[c]	O2 O2	O2	Unknown
h2o2[c]	Hydrogen peroxide	H2O2	Unknown
oaa[c]	Oxaloacetate	C4H2O5	Unknown
iasp[c]	Iminoaspartate	C4H3NO4	Unknown
succ[c]	Succinate	C4H4O4	Unknown
asp__L[e]	L-Aspartate	C4H6NO4	Unknown
sucarg[c]	N2-Succinyl-L-arginine	C10H17N4O5	Unknown
prbatp[c]	1-(5-Phosphoribosyl)-ATP	C15H19N5O20P4	Unknown
btn[c]	Biotin	C10H15N2O3S	Unknown
btamp[c]	Biotinyl 5 AMP C20H27N7O9PS	C20H27N7O9PS	Unknown
ala_B[e]	Beta-Alanine	C3H7NO2	Unknown
bhb[c]	(R)-3-Hydroxybutanoate	C4H7O3	Unknown
betald[c]	Betaine aldehyde	C5H12NO	Unknown
glyb[c]	Glycine betaine	C5H11NO2	Unknown
bmn[c]	Bimane	C10H12N2O2	Unknown
msh[c]	Mycothiol (reduced)	C17H30N2O12S	Unknown
bmnmsh[c]	Bimane conjugated mycothiol (mtb)	C27H40N4O14S	Unknown
bmn[e]	Bimane	C10H12N2O2	Unknown
dtbt[c]	Dethiobiotin	C10H17N2O3	Unknown
s[c]	Sulfur	S	Unknown
h2s[c]	Hydrogen sulfide	H2S	Unknown
ca2[c]	Calcium	Ca	Unknown
ca2[e]	Calcium	Ca	Unknown
cbi[c]	Cobinamide	C48H72CoN11O8	Unknown
cbl1[c]	Cob(I)alamin	C62H88CoN13O14P	Unknown
cdpdhdecg[c]	CDP-1,2-dihexadecanoylglycerol	C44H79N3O15P2	Unknown
cmp[c]	CMP C9H12N3O8P	C9H12N3O8P	Unknown
cdpc16c19g[c]	Cdp diacylglycerol (C16:0, C19:0)	C47H85N3O15P2	Unknown
cdpc19c19g[c]	Cdp diacylglycerol (C19:0, C19:0)	C50H91N3O15P2	Unknown
4c2me[c]	4-(cytidine 5'-diphospho)-2-C-methyl-D-erythritol	C14H23N3O14P2	Unknown
2p4c2me[c]	2-phospho-4-(cytidine 5'-diphospho)-2-C-methyl-D-erythritol	C14H22N3O17P3	Unknown
inost[c]	Myo-Inositol	C6H12O6	Unknown
ptd1ino160[c]	Phosphatidyl 1D myo inositol	C41H78O13P	Unknown
ptd1ino160190[c]	Phosphatidyl 1D myo inositol (C16:0, C19:0)	C44H84O13P	Unknown
chol[e]	Choline C5H14NO	C5H14NO	Unknown
chol[c]	Choline C5H14NO	C5H14NO	Unknown
pphn[c]	Prephenate	C10H8O6	Unknown
3psme[c]	5-O-(1-Carboxyvinyl)-3-phosphoshikimate	C10H9O10P	Unknown
igam[c]	1D-myo-inositol 2-deoxy-D-glucopyranoside	C12H24NO10	Unknown
cigam[c]	Cys-1D-myo-inositol 2-deoxy-D-glucopyranoside	C15H28N2O11S	Unknown
cit[e]	Citrate	C6H5O7	Unknown
pg160190[c]	Phosphatidylglycerol (hexadecanoyl, methylstearoyl)	C41H80O10P	Unknown
clpn160190[c]	Cardiolipin (dihexadecanoyl, dimethylstearoyl)	C79H152O17P2	Unknown
glyc[c]	Glycerol	C3H8O3	Unknown
cmcbtt[c]	Carboxymycobactin T (R=8 carbon, final carbon is carboxyl group)	C33H48N5O13	Unknown
fe3[e]	Iron (Fe3+)	Fe	Unknown
fcmcbtt[c]	Iron(III) chelated carboxymycobactin T (R=8 carbon, final carbon is carboxyl group)	C33H48N5O13Fe	Unknown
fe3[c]	Iron (Fe3+)	Fe	Unknown
4cml[c]	4-Carboxymuconolactone	C7H6O6	Unknown
5odhf2a[c]	5-Oxo-4,5-dihydrofuran-2-acetate	C6H5O4	Unknown
co2[e]	CO2 CO2	CO2	Unknown
coa[e]	Coenzyme A	C21H32N7O16P3S	Unknown
cobalt2[c]	Co2+	Co	Unknown
cobalt2[e]	Co2+	Co	Unknown
hgbam[c]	Hydrogenobyrinate a,c diamide	C45H57N6O12	Unknown
co2dam[c]	Cob(II)yrinate a,c diamide	C45H56CoN6O12	Unknown
co[c]	Carbon monoxide	CO	Unknown
co[e]	Carbon monoxide	CO	Unknown
codhpre6[c]	Cobalt-dihydro-precorrin 6	C44H47N4O16Co	Unknown
copre6[c]	Cobalt-precorrin 6	C44H45N4O16Co	Unknown
cpppg3[c]	Coproporphyrinogen III	C36H40N4O8	Unknown
pppg9[c]	Protoporphyrinogen IX	C34H38N4O4	Unknown
crn[e]	L-Carnitine	C7H15NO3	Unknown
crn[c]	L-Carnitine	C7H15NO3	Unknown
utp[c]	UTP C9H11N2O15P3	C9H11N2O15P3	Unknown
ctp[c]	CTP C9H12N3O14P3	C9H12N3O14P3	Unknown
cyan[c]	Hydrogen cyanide	CHN	Unknown
tsul[c]	Thiosulfate	O3S2	Unknown
so3[c]	Sulfite	O3S	Unknown
tcynt[c]	Thiocyanate	CNS	Unknown
ficytc[c]	Ferricytochrome c C42H52FeN8O6S2	C42H52FeN8O6S2	Unknown
qh2[c]	Ubiquinol	C14H20O4	Unknown
focytc[c]	Ferrocytochrome c C42H53FeN8O6S2	C42H53FeN8O6S2	Unknown
q[c]	Ubiquinone	C14H18O4	Unknown
co1dam[c]	Cob(I)yrinate a,c diamide	C45H56CoN6O12	Unknown
acser[c]	O-Acetyl-L-serine	C5H9NO4	Unknown
cyst__L[c]	L-Cystathionine	C7H14N2O4S	Unknown
ser__L[c]	L-Serine	C3H7NO3	Unknown
q8h2[c]	Ubiquinol-8	C49H76O4	Unknown
q8[c]	Ubiquinone-8	C49H74O4	Unknown
cytd[c]	Cytidine	C9H13N3O5	Unknown
uri[c]	Uridine	C9H12N2O6	Unknown
cytd[e]	Cytidine	C9H13N3O5	Unknown
cdp[c]	CDP C9H12N3O11P2	C9H12N3O11P2	Unknown
dcmp[c]	DCMP C9H12N3O7P	C9H12N3O7P	Unknown
dcdp[c]	DCDP C9H12N3O10P2	C9H12N3O10P2	Unknown
cl[e]	Chloride	Cl	Unknown
cl[c]	Chloride	Cl	Unknown
cu2[e]	Copper	Cu	Unknown
cu2[c]	Copper	Cu	Unknown
dad_2[c]	Deoxyadenosine	C10H13N5O3	Unknown
din[c]	Deoxyinosine	C10H12N4O4	Unknown
damp[c]	DAMP C10H12N5O6P	C10H12N5O6P	Unknown
dadp[c]	DADP C10H12N5O9P2	C10H12N5O9P2	Unknown
12dgr160[c]	1,2-Diacyl-sn-glycerol (dihexadecanoyl, n-C16:0)	C35H68O5	Unknown
ala__D[e]	D-Alanine	C3H7NO2	Unknown
26dap__M[c]	Meso-2,6-Diaminoheptanedioate	C7H14N2O4	Unknown
lys__L[c]	L-Lysine	C6H15N2O2	Unknown
26dap_LL[c]	LL-2,6-Diaminoheptanedioate	C7H14N2O4	Unknown
ru5p__D[c]	D-Ribulose 5-phosphate	C5H9O8P	Unknown
db4p[c]	3,4-dihydroxy-2-butanone 4-phosphate	C4H7O6P	Unknown
decdp_tb[c]	(E,E,E,E,E,E,E,Z,Z) Decaprenyl diphosphate	C50H81O7P2	Unknown
decdpr_tb[c]	Decaprenylphosphoryl-beta-D-5-phosphoribose	C55H88O11P2	Unknown
decdr_tb[c]	Decaprenylphosphoryl-beta-D-5-ribose	C55H89O8P	Unknown
frdp[c]	Farnesyl diphosphate	C15H25O7P2	Unknown
ipdp[c]	Isopentenyl diphosphate	C5H9O7P2	Unknown
dctp[c]	DCTP C9H12N3O13P3	C9H12N3O13P3	Unknown
dutp[c]	DUTP C9H11N2O14P3	C9H11N2O14P3	Unknown
dcyt[c]	Deoxycytidine	C9H13N3O4	Unknown
duri[c]	Deoxyuridine	C9H12N2O5	Unknown
e4p[c]	D-Erythrose 4-phosphate	C4H7O7P	Unknown
pep[c]	Phosphoenolpyruvate	C3H2O6P	Unknown
2dda7p[c]	2-Dehydro-3-deoxy-D-arabino-heptonate 7-phosphate	C7H10O10P	Unknown
pmtcoa[c]	Palmitoyl-CoA (n-C16:0CoA)	C37H62N7O17P3S	Unknown
hdcoa[c]	Hexadecenoyl-CoA (n-C16:1CoA)	C37H60N7O17P3S	Unknown
stcoa[c]	Stearoyl-CoA (n-C18:0CoA)	C39H66N7O17P3S	Unknown
odecoa[c]	Octadecenoyl-CoA (n-C18:1CoA)	C39H65N7O18P3S	Unknown
2dglcn[c]	2-Deoxy-D-gluconate	C6H11O6	Unknown
3ddgc[c]	3-Dehydro-2-deoxy-D-gluconate	C6H9O6	Unknown
dgmp[c]	DGMP C10H12N5O7P	C10H12N5O7P	Unknown
23dhmb[c]	(R)-2,3-Dihydroxy-3-methylbutanoate	C5H9O4	Unknown
3mob[c]	3-Methyl-2-oxobutanoate	C5H7O3	Unknown
23dhmp[c]	(R)-2,3-Dihydroxy-3-methylpentanoate	C6H11O4	Unknown
3mop[c]	(S)-3-Methyl-2-oxopentanoate	C6H9O3	Unknown
23dhdp[c]	2,3-Dihydrodipicolinate	C7H5NO4	Unknown
thdp[c]	2,3,4,5-Tetrahydrodipicolinate	C7H7NO4	Unknown
dhf[c]	7,8-Dihydrofolate	C19H19N7O6	Unknown
dhpt[c]	Dihydropteroate	C14H13N6O3	Unknown
dhna[c]	1,4-Dihydroxy-2-naphthoate	C11H7O4	Unknown
octdp[c]	All-trans-Octaprenyl diphosphate	C40H65O7P2	Unknown
dhnpt[c]	Dihydroneopterin	C9H13N5O4	Unknown
2ahhmp[c]	2 Amino 4 hydroxy 6 hydroxymethyl 7 8 dihydropteridine C7H9N5O2	C7H9N5O2	Unknown
6hmhpt[c]	6-hydroxymethyl dihydropterin	C7H9N5O2	Unknown
dhor__S[c]	(S)-Dihydroorotate	C5H5N2O4	Unknown
orot[c]	Orotate C5H3N2O4	C5H3N2O4	Unknown
25dhpp[c]	2 5 Diamino 6 hydroxy 4 5 phosphoribosylamino pyrimidine C9H14N5O8P	C9H14N5O8P	Unknown
25drapp[c]	2,5-Diamino-6-(ribosylamino)-4-(3H)-pyrimidinone 5'-phosphate	C9H14N5O8P	Unknown
6hmhptpp[c]	6-hydroxymethyl-dihydropterin pyrophosphate	C7H8N5O8P2	Unknown
3dhq[c]	3-Dehydroquinate	C7H9O6	Unknown
3dhsk[c]	3-Dehydroshikimate	C7H7O5	Unknown
dmpp[c]	Dimethylallyl diphosphate	C5H9O7P2	Unknown
grdp[c]	Geranyl diphosphate	C10H17O7P2	Unknown
h2mb4p[c]	1-hydroxy-2-methyl-2-(E)-butenyl 4-diphosphate	C5H9O8P2	Unknown
dhpmp[c]	Dihydroneopterin monophosphate	C9H12N5O7P	Unknown
ahdt[c]	2-Amino-4-hydroxy-6-(erythro-1,2,3-trihydroxypropyl)dihydropteridine triphosphate	C9H12N5O13P3	Unknown
dpcoa[c]	Dephospho-CoA	C21H33N7O13P2S	Unknown
decdp[c]	All trans Decaprenyl diphosphate	C50H81O7P2	Unknown
2dhp[c]	2-Dehydropantoate	C6H9O4	Unknown
pant__R[c]	(R)-Pantoate	C6H11O4	Unknown
2dr5p[c]	2-Deoxy-D-ribose 5-phosphate	C5H9O7P	Unknown
g3p[c]	Glyceraldehyde 3-phosphate	C3H5O6P	Unknown
ser__D[e]	D-Serine	C3H7NO3	Unknown
ser__D[c]	D-Serine	C3H7NO3	Unknown
dtmp[c]	DTMP C10H13N2O8P	C10H13N2O8P	Unknown
dtdp[c]	DTDP C10H13N2O11P2	C10H13N2O11P2	Unknown
dump[c]	DUMP C9H11N2O8P	C9H11N2O8P	Unknown
2dr1p[c]	2-Deoxy-D-ribose 1-phosphate	C5H9O7P	Unknown
ura[c]	Uracil	C4H4N2O2	Unknown
dxyl5p[c]	1-deoxy-D-xylulose 5-phosphate	C5H9O7P	Unknown
2me4p[c]	2-C-methyl-D-erythritol 4-phosphate	C5H11O7P	Unknown
h2[c]	Hydrogen	H2	Unknown
2pg[c]	D-Glycerate 2-phosphate	C3H4O7P	Unknown
seramp[c]	L-seryl-AMP	C13H19N6O9P	Unknown
etha[e]	Ethanolamine	C2H8NO	Unknown
etha[c]	Ethanolamine	C2H8NO	Unknown
atp[e]	ATP C10H12N5O13P3	C10H12N5O13P3	Unknown
fe2[e]	Fe2+ mitochondria	Fe	Unknown
fum[e]	Fumarate	C4H2O4	Unknown
gal[e]	D-Galactose	C6H12O6	Unknown
glc__D[e]	D-Glucose	C6H12O6	Unknown
glu__L[e]	L-Glutamate	C5H8NO4	Unknown
gly[e]	Glycine	C2H5NO2	Unknown
glyb[e]	Glycine betaine	C5H11NO2	Unknown
glyc3p[e]	Glycerol 3-phosphate	C3H7O6P	Unknown
glyc[e]	Glycerol	C3H8O3	Unknown
gthrd[e]	Reduced glutathione	C10H16N3O6S	Unknown
h2[e]	Hydrogen	H2	Unknown
h2co3[e]	Carbonic acid	H2CO3	Unknown
h2o[e]	H2O H2O	H2O	Unknown
h2s[e]	Hydrogen sulfide	H2S	Unknown
hdca[e]	Hexadecanoate (n-C16:0)	C16H31O2	Unknown
his__L[e]	L-Histidine	C6H9N3O2	Unknown
id3acald[e]	Indole 3 acetaldehyde C10H9NO	C10H9NO	Unknown
ile__L[e]	L-Isoleucine	C6H13NO2	Unknown
k[e]	Potassium	K	Unknown
lac__L[e]	L-Lactate	C3H5O3	Unknown
lcts[e]	Lactose C12H22O11	C12H22O11	Unknown
leu__L[e]	L-Leucine	C6H13NO2	Unknown
lys__L[e]	L-Lysine	C6H15N2O2	Unknown
mal__L[e]	L-Malate	C4H4O5	Unknown
malt[e]	Maltose C12H22O11	C12H22O11	Unknown
malthp[e]	Maltoheptaose	C42H72O36	Unknown
meoh[e]	Methanol	CH4O1	Unknown
met__L[e]	L-Methionine	C5H11NO2S	Unknown
mg2[e]	Magnesium	Mg	Unknown
na1[e]	Sodium	Na	Unknown
nh4[e]	Ammonium	H4N	Unknown
no2[e]	Nitrite	NO2	Unknown
no3[e]	Nitrate	NO3	Unknown
no[e]	Nitric oxide	NO	Unknown
o2[e]	O2 O2	O2	Unknown
ocdca[e]	Octadecanoate (n-C18:0)	C18H35O2	Unknown
orn[e]	Ornithine	C5H13N2O2	Unknown
pac[e]	Phenylacetic acid	C8H7O2	Unknown
pdima[e]	Phthiocerol dimycocerosate A (Mtb)	C96H190O5	Unknown
phdca[e]	Phenol palmitic acid	C23H37O3	Unknown
phe__L[e]	L-Phenylalanine	C9H11NO2	Unknown
pi[e]	Phosphate	HO4P	Unknown
ppa[e]	Propionate (n-C3:0)	C3H5O2	Unknown
ppdima[e]	Phenol phthiocerol dimycocerosate (Mtb)	C99H188O6	Unknown
pro__L[e]	L-Proline	C5H9NO2	Unknown
pyr[e]	Pyruvate	C3H3O3	Unknown
rib__D[e]	D-Ribose	C5H10O5	Unknown
ser__L[e]	L-Serine	C3H7NO3	Unknown
skm[e]	Shikimate	C7H9O5	Unknown
so4[e]	Sulfate	O4S	Unknown
succ[e]	Succinate	C4H4O4	Unknown
tartr__L[e]	L-tartrate	C4H4O6	Unknown
thr__L[e]	L-Threonine	C4H9NO3	Unknown
tre[e]	Trehalose	C12H22O11	Unknown
trp__L[e]	L-Tryptophan	C11H12N2O2	Unknown
tsul[e]	Thiosulfate	O3S2	Unknown
ttdca[e]	Tetradecanoate (n-C14:0)	C14H27O2	Unknown
tyr__L[e]	L-Tyrosine	C9H11NO3	Unknown
val__L[e]	L-Valine	C5H11NO2	Unknown
ac[e]	Acetate	C2H3O2	Unknown
4abz[e]	4-Aminobenzoate	C7H6NO2	Unknown
for[e]	Formate	CH1O2	Unknown
akg[e]	2-Oxoglutarate	C5H4O5	Unknown
gua[e]	Guanine		Unknown
ad[e]	Acetamide	C2H5NO	Unknown
urea[e]	Urea CH4N2O	CH4N2O	Unknown
tdcoa[c]	Tetradecanoyl-CoA (n-C14:0CoA)	C35H61N7O20P3S	Unknown
ttdca[c]	Tetradecanoate (n-C14:0)	C14H27O2	Unknown
hdcea[c]	Hexadecenoate (n-C16:1)	C16H29O2	Unknown
ocdcea[c]	Octadecenoate (n-C18:1)	C18H33O2	Unknown
arach[c]	Arachidic acid	C20H39O2	Unknown
octa[c]	Octanoate (n-C8:0)	C8H15O2	Unknown
occoa[c]	Octanoyl-CoA (n-C8:0CoA)	C29H46N7O17P3S	Unknown
phdca[c]	Phenol palmitic acid	C23H37O3	Unknown
phdcacoa[c]	Phenol palmitic coenzyme A	C44H68N7O18P3S	Unknown
prephth[c]	Phthiocerol precursor	C32H61O5	Unknown
prephthcoa[c]	Phthiocerol precursor bound coenzyme A	C53H92N7O20P3S	Unknown
omtta[c]	Octa-methyl tetracontatricosanoic acid (C34:0, 8 methyl-branched carbons)	C42H83O2	Unknown
homtta[c]	10 hydroxy octa-methyl tetracontatricosanoic acid (C34:0, 8 methyl-branched carbons, 1 hydroxylated carbon)	C42H83O3	Unknown
meroacidcyc2ACP[c]	Cyclopropanated alpha meroacid ACP (2 cyclopropane rings)	C63H119N2O8PRS	Unknown
meroacidcyc2AMP[c]	Cyclopropanated alpha meroacid AMP (2 cyclopropane rings)	C62H111N5O8P	Unknown
mmeroacidcyc2ACP[c]	Cyclopropanated methoxy-meroacid ACP (2 cyclopropane rings)	C69H131N2O8PRS	Unknown
mmeroacidcyc2AMP[c]	Cyclopropanated methoxy-meroacid AMP (2 cyclopropane rings)	C68H123N5O8P	Unknown
kmeroacidcyc2ACP[c]	Cyclopropanated keto-meroacid ACP (2 cyclopropane rings)	C71H135N2O8PRS	Unknown
kmeroacidcyc2AMP[c]	Cyclopropanated keto-meroacid AMP (2 cyclopropane rings)	C70H127N5O8P	Unknown
mmmeroacidcyc1ACP[c]	Cyclopropanated methyl hydroxy methoxy meroacid ACP (1 cyclopropane ring)	C69H133N2O9PRS	Unknown
mmmeroacidcyc1AMP[c]	Cyclopropanated methyl hydroxy methoxy meroacid AMP (1 cyclopropane ring)	C68H125N5O9P	Unknown
mkmeroacidcyc1ACP[c]	Cyclopropanated methyl hydroxy keto meroacid ACP (1 cyclopropane ring)	C71H137N2O9PRS	Unknown
mkmeroacidcyc1AMP[c]	Cyclopropanated methyl hydroxy keto meroacid AMP (1 cyclopropane ring)	C70H129N5O9P	Unknown
fad[c]	Flavin adenine dinucleotide oxidized	C27H31N9O15P2	Unknown
fadh2[c]	Flavin adenine dinucleotide reduced	C27H33N9O15P2	Unknown
dca[c]	Decanoate (n-C10:0)	C10H19O2	Unknown
ddca[c]	Dodecanoate (n-C12:0)	C12H23O2	Unknown
ttc[c]	Tetracosanoate n C240 C24H47O2	C24H47O2	Unknown
malACP[c]	Malonyl-[acyl-carrier protein]	C14H22N2O10PRS	Unknown
phdcaACP[c]	Phenol palmitic acid ACP	C34H57N2O9PRS	Unknown
mmcoa__S[c]	(S)-Methylmalonyl-CoA	C25H35N7O19P3S	Unknown
m1ocdca[c]	Methyl octadecanoate	C19H37O2	Unknown
dmarach[c]	Di-methyl arachic acid	C22H43O2	Unknown
tmbhn[c]	Tri-methyl behenic acid	C25H49O2	Unknown
marach[c]	Methyl arachidic acid	C21H41O2	Unknown
mbhn[c]	Methyl behenic acid	C23H45O2	Unknown
tamlgnc[c]	Tri-methyl lignoceric acid	C28H55O2	Unknown
dmbhn[c]	Di-methyl behenic acid	C24H47O2	Unknown
dmlgnc[c]	Dimethyl lignoceric acid	C26H51O2	Unknown
pmhexc[c]	Penta-methyl hexacosanoate	C31H61O2	Unknown
tmlgnc[c]	Tri-methyl lignoceric acid	C27H53O2	Unknown
tmhexc[c]	Tri-methyl hexacosanoate	C29H57O2	Unknown
hmocta[c]	Hexa-methyl octacosanoate	C34H67O2	Unknown
tamhexc[c]	Tetra-methyl hexacosanoate	C30H59O2	Unknown
tamocta[c]	Tetra-methyl octacosanoate	C32H63O2	Unknown
hpmtria[c]	Hepta-methyl triacontanoic acid (C30:0, plus 7 methyl branches)	C37H73O2	Unknown
pmocta[c]	Penta-methyl octacosanoate	C33H65O2	Unknown
hmtria[c]	Hexa-methyl triacontanoic acid (C30:0, plus 6 methyl branches)	C36H71O2	Unknown
omdtria[c]	Octa-methyl dotriacontanoic acid (C32:0 with 7 methyl branches)	C40H79O2	Unknown
hpmdtria[c]	Hepta-methyl dotriacontanoic acid (7 methyl branches)	C39H77O2	Unknown
fdp[c]	D-Fructose 1,6-bisphosphate	C6H10O12P2	Unknown
dhap[c]	Dihydroxyacetone phosphate	C3H5O6P	Unknown
f6p[c]	D-Fructose 6-phosphate	C6H11O9P	Unknown
fc1p[c]	L-Fuculose 1-phosphate	C6H11O8P	Unknown
fe2[c]	Fe2+ mitochondria	Fe	Unknown
ppp9[c]	Protoporphyrin	C34H32N4O4	Unknown
pheme[c]	Protoheme C34H30FeN4O4	C34H30FeN4O4	Unknown
fmcbtt[c]	Iron(II) mycobactin T	C43H71N5O10Fe	Unknown
mcbtt[c]	Mycobactin T	C43H71N5O10	Unknown
forcoa[c]	Formyl-CoA(4-)	C22H32N7O17P3S	Unknown
2ahhmd[c]	2 Amino 4 hydroxy 6 hydroxymethyl 7 8 dihydropteridine diphosphate C7H8N5O8P2	C7H8N5O8P2	Unknown
5fthf[c]	5-Formyltetrahydrofolate	C20H21N7O7	Unknown
methf[c]	5,10-Methenyltetrahydrofolate	C20H20N7O6	Unknown
2dmmql8[c]	2-Demethylmenaquinol 8	C50H72O2	Unknown
fdxrd[c]	Reduced ferredoxin	FeS	Unknown
fdxox[c]	Oxidized ferredoxin	FeS	Unknown
gdpfuc[c]	GDP-L-fucose	C16H23N5O15P2	Unknown
rrppdima[c]	Rhamnose rhamnose phenol phthiocerol dimycocerosate (Mtb)	C111H208O14	Unknown
frrppdima[c]	Fucose rhamnose rhamnose phenol phthiocerol dimycocerosate (Mtb)	C117H218O18	Unknown
mal__L[c]	L-Malate	C4H4O5	Unknown
gdpmann[c]	GDP-D-mannose	C16H23N5O16P2	Unknown
PIM1[c]	Phosphatidylinositol mannoside (tuberculosis)	C50H94O18P	Unknown
PIM5[c]	Phosphatidylinositol mannoside penta-mannose (tuberculosis)	C74H134O38P	Unknown
PIM6[c]	Phosphatidylinositol mannoside hexa-mannose (tuberculosis)	C80H144O43P	Unknown
Ac1PIM1[c]	Acyl phosphatidylinositol mannoside (tuberculosis)	C66H124O19P	Unknown
Ac1PIM2[c]	Acyl phosphatidylinositol mannoside di-mannose (tuberculosis)	C72H134O24P	Unknown
decdman1p_tb[c]	(E,E,E,E,E,E,E,Z,Z) decaprenyl mannose phosphate	C56H92O9P	Unknown
Ac1PIM3[c]	Acyl phosphatidylinositol mannoside tri-mannose (tuberculosis)	C78H144O29P	Unknown
Ac1PIM4[c]	Acyl phosphatidylinositol mannoside tetra-mannose (tuberculosis)	C84H154O34P	Unknown
PIM2[c]	Phosphatidylinositol mannoside di-mannose (tuberculosis)	C56H104O23P	Unknown
PIM3[c]	Phosphatidylinositol mannoside tri-mannose (tuberculosis)	C62H114O28P	Unknown
PIM4[c]	Phosphatidylinositol mannoside tetra-mannose (tuberculosis)	C68H124O33P	Unknown
gam1p[c]	D-Glucosamine 1-phosphate	C6H13NO8P	Unknown
dttp[c]	DTTP C10H13N2O14P3	C10H13N2O14P3	Unknown
g1p[c]	D-Glucose 1-phosphate	C6H11O9P	Unknown
dtdpglu[c]	DTDPglucose	C16H24N2O16P2	Unknown
glu1sa[c]	L-Glutamate 1-semialdehyde	C5H9NO3	Unknown
5aop[c]	5-Amino-4-oxopentanoate	C5H9NO3	Unknown
glyc3p[c]	Glycerol 3-phosphate	C3H7O6P	Unknown
glu5sa[c]	L-Glutamate 5-semialdehyde	C5H9NO3	Unknown
1pyr5c[c]	1-Pyrroline-5-carboxylate	C5H6NO2	Unknown
glu5p[c]	L-Glutamate 5-phosphate	C5H8NO7P	Unknown
g6p[c]	D-Glucose 6-phosphate	C6H11O9P	Unknown
6pgl[c]	6-phospho-D-glucono-1,5-lactone	C6H9O9P	Unknown
ragund[c]	Rhamanosyl-N-acetylglucosamyl-undecaprenyl diphosphate	C69H113N1O16P2	Unknown
udpgalfur[c]	UDP-D-galacto-1,4-furanose	C15H22N2O17P2	Unknown
udp[c]	UDP C9H11N2O12P2	C9H11N2O12P2	Unknown
gal[c]	D-Galactose	C6H12O6	Unknown
gal1p[c]	Alpha-D-Galactose 1-phosphate	C6H11O9P	Unknown
udpgal[c]	UDPgalactose	C15H22N2O17P2	Unknown
udpg[c]	UDPglucose	C15H22N2O17P2	Unknown
13dpg[c]	3-Phospho-D-glyceroyl phosphate	C3H4O10P2	Unknown
gar[c]	N1-(5-Phospho-D-ribosyl)glycinamide	C7H14N2O8P	Unknown
fgam[c]	N2-Formyl-N1-(5-phospho-D-ribosyl)glycinamide	C8H13N2O9P	Unknown
mlthf[c]	5,10-Methylenetetrahydrofolate	C20H21N7O6	Unknown
lpro[c]	Lipoylprotein S2X	S2X	Unknown
alpro[c]	S Aminomethyldihydrolipoylprotein CH6NS2X	CH6NS2X	Unknown
dhlpro[c]	Dihydrolipolprotein H2S2X	H2S2X	Unknown
gdpddman[c]	GDP-4-dehydro-6-deoxy-D-mannose	C16H21N5O15P2	Unknown
gluala[c]	5 L Glutamyl L alanine C8H13N2O5	C8H13N2O5	Unknown
5oxpro[c]	5-Oxoproline	C5H6NO3	Unknown
glycogen[c]	Glycogen C6H10O5	C6H10O5	Unknown
adpglc[c]	ADPglucose C16H23N5O15P2	C16H23N5O15P2	Unknown
glc__D[c]	D-Glucose	C6H12O6	Unknown
uaaAgla[c]	Undecaprenyl-diphospho-N-acetylmuramoyl-(N-acetylglucosamine)-L-alanyl-D-glutamyl-L-lysyl-D-alanyl-D-alanine	C94H153N8O26P2	Unknown
uaaAgtla[c]	Undecaprenyl-diphospho-N-acetylmuramoyl-(N-acetylglucosamine)-L-alanyl-D-glutaminyl-L-lysyl-D-alanyl-D-alanine	C94H155N9O25P2	Unknown
uaaGgla[c]	Undecaprenyl-diphospho-N-acetylmuramoyl-(N-acetylglucosamine)-L-alanyl-gamma-D-glutamyl-L-lysyl-D-alanyl-D-alanine	C94H153N8O26P2	Unknown
uaaGgtla[c]	Undecaprenyl-diphospho-N-acetylmuramoyl-(N-acetylglucosamine)-L-alanyl-D-isoglutaminyl-L-lysyl-D-alanyl-D-alanine	C94H155N9O25P2	Unknown
uaagmda[c]	Undecaprenyl-diphospho-N-acetylmuramoyl-(N-acetylglucosamine)-L-ala-D-glu-meso-2,6-diaminopimeloyl-D-ala-D-ala	C95H152N8O28P2	Unknown
uaagtmda[c]	Undecaprenyl-diphospho-N-acetylmuramoyl-(N-acetylglucosamine)-L-alanyl-D-glutaminyl-meso-2,6-diaminopimeloyl-D-alanyl-D-alanine	C95H154N9O27P2	Unknown
glucys[c]	Gamma-L-Glutamyl-L-cysteine	C8H13N2O5S	Unknown
pram[c]	5-Phospho-beta-D-ribosylamine	C5H11NO7P	Unknown
glu__D[c]	D-Glutamate	C5H8NO4	Unknown
trnaglu[c]	TRNA (Glu)	R	Unknown
glx[c]	Glyoxylate	C2H1O3	Unknown
oxa[c]	Oxalate	C2O4	Unknown
glyc__R[c]	(R)-Glycerate	C3H5O4	Unknown
3pg[c]	3-Phospho-D-glycerate	C3H4O7P	Unknown
glyclt[c]	Glycolate C2H3O3	C2H3O3	Unknown
xmp[c]	Xanthosine 5'-phosphate	C10H11N4O9P	Unknown
6pgc[c]	6-Phospho-D-gluconate	C6H10O10P	Unknown
g3pe[c]	Sn-Glycero-3-phosphoethanolamine	C5H14NO6P	Unknown
gsn[c]	Guanosine	C10H13N5O5	Unknown
gthox[c]	Oxidized glutathione	C20H30N6O12S2	Unknown
gthrd[c]	Reduced glutathione	C10H16N3O6S	Unknown
gdptp[c]	Guanosine 3'-diphosphate 5'-triphosphate	C10H11N5O20P5	Unknown
35cgmp[c]	3',5'-Cyclic GMP	C10H11N5O7P	Unknown
gua[c]	Guanine	C5H5N5O	Unknown
xan[c]	Xanthine	C5H4N4O2	Unknown
h2co3[c]	Carbonic acid	H2CO3	Unknown
met__L[c]	L-Methionine	C5H11NO2S	Unknown
histd[c]	L-Histidinol	C6H12N3O	Unknown
his__L[c]	L-Histidine	C6H9N3O2	Unknown
hisp[c]	L-Histidinol phosphate	C6H11N3O4P	Unknown
ppbng[c]	Porphobilinogen	C10H13N2O4	Unknown
hmbil[c]	Hydroxymethylbilane	C40H38N4O17	Unknown
4ampm[c]	4-Amino-2-methyl-5-phosphomethylpyrimidine	C6H8N3O4P	Unknown
4h2opntn[c]	4-Hydroxy-2-oxopentanoate	C5H7O4	Unknown
hom__L[c]	L-Homoserine	C4H9NO3	Unknown
achms[c]	O Acetyl L homoserine C6H11NO4	C6H11NO4	Unknown
phom[c]	O-Phospho-L-homoserine	C4H8NO6P	Unknown
suchms[c]	O-Succinyl-L-homoserine	C8H12NO6	Unknown
imacp[c]	3-(Imidazol-4-yl)-2-oxopropyl phosphate	C6H7N2O5P	Unknown
hxan[c]	Hypoxanthine	C5H4N4O	Unknown
mi1p__D[c]	1D-myo-Inositol 1-phosphate	C6H11O9P	Unknown
iacgam[c]	1D-myo-inositol 2-Acetamido-2-deoxy-D-glucopyranoside	C14H25NO11	Unknown
ichor[c]	Isochorismate	C10H8O6	Unknown
id3acald[c]	Indole 3 acetaldehyde C10H9NO	C10H9NO	Unknown
prlp[c]	5-[(5-phospho-1-deoxyribulos-1-ylamino)methylideneamino]-1-(5-phosphoribosyl)imidazole-4-carboxamide	C15H21N5O15P2	Unknown
eig3p[c]	D-erythro-1-(Imidazol-4-yl)glycerol 3-phosphate	C6H9N2O6P	Unknown
2cpr5p[c]	1-(2-Carboxyphenylamino)-1-deoxy-D-ribulose 5-phosphate	C12H13NO9P	Unknown
3ig3p[c]	C'-(3-Indolyl)-glycerol 3-phosphate	C11H12NO6P	Unknown
ile__L[c]	L-Isoleucine	C6H13NO2	Unknown
indpyr[c]	Indolepyruvate C11H8NO3	C11H8NO3	Unknown
rib__D[c]	D-Ribose	C5H10O5	Unknown
3c2hmp[c]	3-Carboxy-2-hydroxy-4-methylpentanoate	C7H10O5	Unknown
3c4mop[c]	3-Carboxy-4-methyl-2-oxopentanoate	C7H8O5	Unknown
2ippm[c]	2-Isopropylmaleate	C7H8O4	Unknown
3c3hmp[c]	3-Carboxy-3-hydroxy-4-methylpentanoate	C7H10O5	Unknown
k[c]	Potassium	K	Unknown
lcts[c]	Lactose C12H22O11	C12H22O11	Unknown
lac__L[c]	L-Lactate	C3H5O3	Unknown
leu__L[c]	L-Leucine	C6H13NO2	Unknown
4mop[c]	4-Methyl-2-oxopentanoate	C6H9O3	Unknown
malt[c]	Maltose C12H22O11	C12H22O11	Unknown
malthp[c]	Maltoheptaose	C42H72O36	Unknown
man1p[c]	D-Mannose 1-phosphate	C6H11O9P	Unknown
man6p[c]	D-Mannose 6-phosphate	C6H11O9P	Unknown
Ac2PIM2[c]	Di-acyl phosphatidylinositol mannoside di-mannose (tuberculosis)	C88H164O25P	Unknown
salc[c]	Salicylate	C7H5O3	Unknown
thr__L[c]	L-Threonine	C4H9NO3	Unknown
mcbts[c]	Mycobactin S	C44H73N5O10	Unknown
mshfald[c]	Mycothiol conjugated methanol	C18H32N2O13S	Unknown
mshfaldox[c]	Mycothiol conjugated aldehyde	C18H30N2O13S	Unknown
2mecdp[c]	2-C-methyl-D-erythritol 2,4-cyclodiphosphate	C5H10O9P2	Unknown
meoh[c]	Methanol	CH4O1	Unknown
metsox_S__L[c]	L-Methionine Sulfoxide	C5H11NO3S	Unknown
metsox_R__L[c]	L-methionine-R-sulfoxide	C5H11NO3S	Unknown
5mthf[c]	5-Methyltetrahydrofolate	C20H24N7O6	Unknown
trdrd[c]	Reduced thioredoxin	XH2	Unknown
trdox[c]	Oxidized thioredoxin	X	Unknown
mg2[c]	Magnesium	Mg	Unknown
mhpglu[c]	5 Methyltetrahydropteroyltri L glutamate C25H36N8O12	C25H36N8O12	Unknown
hpglu[c]	Tetrahydropteroyltri L glutamate C24H34N8O12	C24H34N8O12	Unknown
mi3p__D[c]	1D-myo-Inositol 3-phosphate	C6H11O9P	Unknown
mmcoa__R[c]	(R)-Methylmalonyl-CoA	C25H35N7O19P3S	Unknown
2mop[c]	2-Methyl-3-oxopropanoate	C4H5O3	Unknown
ppal[c]	Propanal	C3H6O	Unknown
man[c]	D-Mannose	C6H12O6	Unknown
mndn[c]	Menadione	C11H8O2	Unknown
tre[c]	Trehalose	C12H22O11	Unknown
mppp9[c]	Magnesium protoporphyrin	C34H30MgN4O4	Unknown
5mta[c]	5-Methylthioadenosine	C11H15N5O3S	Unknown
5mtr[c]	5-Methylthio-D-ribose	C6H12O4S	Unknown
meroacidACP[c]	Alpha meroacid ACP	C61H115N2O8PRS	Unknown
meroacidcyc1ACP[c]	Cyclopropanated alpha meroacid ACP (1 cyclopropane ring)	C62H117N2O8PRS	Unknown
mmeroacidACP[c]	Methoxy meroacid ACP	C67H127N2O8PRS	Unknown
mmeroacidcyc1ACP[c]	Cyclopropanated methoxy-meroacid ACP (1 cyclopropane ring)	C68H129N2O8PRS	Unknown
kmeroacidACP[c]	Keto meroacid ACP	C69H131N2O8PRS	Unknown
kmeroacidcyc1ACP[c]	Cyclopropanated keto-meroacid ACP (1 cyclopropane ring)	C70H133N2O8PRS	Unknown
mmmeroacidACP[c]	Methyl hydroxy methoxy meroacid ACP	C68H131N2O9PRS	Unknown
mkmeroacidACP[c]	Methyl hydroxy keto meroacid ACP (1 cyclopropane ring)	C70H135N2O9PRS	Unknown
mycolate[c]	Mycolate (2 cyclopropanated rings)	C78H150O3	Unknown
mmycolate[c]	Methoxy mycolate (2 cyclopropanated rings)	C84H162O3	Unknown
kmycolate[c]	Keto mycolate (2 cyclopropanated rings)	C86H166O3	Unknown
mmmycolate[c]	Methoxy mycolate (1 cyclopropanated ring)	C84H164O4	Unknown
mkmycolate[c]	Keto mycolate (1 cyclopropanated rings)	C86H168O4	Unknown
mssg[c]	Mycothiol (oxidized - dimer)	C34H58N4O24S2	Unknown
dnad[c]	Deamino-NAD+	C21H24N6O15P2	Unknown
na1[c]	Sodium	Na	Unknown
nac[c]	Nicotinate	C6H4NO2	Unknown
nicrnt[c]	Nicotinate D-ribonucleotide	C11H12NO9P	Unknown
no2[c]	Nitrite	NO2	Unknown
dudp[c]	DUDP C9H11N2O11P2	C9H11N2O11P2	Unknown
datp[c]	DATP C10H12N5O12P3	C10H12N5O12P3	Unknown
nh4oh[c]	Ammonium hydroxide	H5NO	Unknown
ncam[c]	Nicotinamide	C6H6N2O	Unknown
dmbzid[c]	5,6-Dimethylbenzimidazole	C9H10N2	Unknown
5prdmbz[c]	N1-(5-Phospho-alpha-D-ribosyl)-5,6-dimethylbenzimidazole	C14H17N2O7P	Unknown
quln[c]	Quinolinate	C7H3NO4	Unknown
no[c]	Nitric oxide	NO	Unknown
o2s[c]	Superoxide anion	O2	Unknown
no3[c]	Nitrate	NO3	Unknown
fmnh2[c]	Reduced FMN	C17H21N4O9P	Unknown
sbzcoa[c]	O-Succinylbenzoyl-CoA	C32H39N7O20P3S	Unknown
xtsn[c]	Xanthosine	C10H12N4O6	Unknown
thymd[c]	Thymidine C10H14N2O5	C10H14N2O5	Unknown
dgsn[c]	Deoxyguanosine	C10H13N5O4	Unknown
dtdprmn[c]	DTDP-L-rhamnose	C16H24N2O15P2	Unknown
orot5p[c]	Orotidine 5'-phosphate	C10H10N2O11P	Unknown
oxalcoa[c]	Oxalyl-CoA	C23H31N7O19P3S	Unknown
thmpp[c]	Thiamine diphosphate	C12H16N4O7P2S	Unknown
pro__L[c]	L-Proline	C5H9NO2	Unknown
pnto__R[c]	(R)-Pantothenate	C9H16NO5	Unknown
uAgla[c]	UDP-N-acetylmuramoyl-L-alanyl-D-glutamyl-L-lysyl-D-alanyl-D-alanine	C40H62N9O26P2	Unknown
uaAgla[c]	Undecaprenyl-diphospho-N-acetylmuramoyl-L-alanyl-D-glutamyl-L-lysyl-D-alanyl-D-alanine	C86H140N7O21P2	Unknown
uGgla[c]	UDP-N-acetylmuramoyl-L-alanyl-gamma-D-glutamyl-L-lysyl-D-alanyl-D-alanine	C40H62N9O26P2	Unknown
uaGgla[c]	Undecaprenyl-diphospho-N-acetylmuramoyl-L-alanyl-gamma-D-glutamyl-L-lysyl-D-alanyl-D-alanine	C86H140N7O21P2	Unknown
ugmda[c]	UDP-N-acetylmuramoyl-L-alanyl-D-glutamyl-meso-2,6-diaminopimeloyl-D-alanyl-D-alanine	C41H61N9O28P2	Unknown
uagmda[c]	Undecaprenyl-diphospho-N-acetylmuramoyl-L-alanyl-D-glutamyl-meso-2,6-diaminopimeloyl-D-alanyl-D-alanine	C87H139N7O23P2	Unknown
pat[c]	Penta-acyl trehalose	C138H264O16	Unknown
pre4[c]	Precorrin 4	C44H44N4O17	Unknown
pre5[c]	Precorrin 5	C45H46N4O17	Unknown
pre3b[c]	Precorrin 3B	C43H44N4O17	Unknown
dscl[c]	Dihydrosirohydrochlorin	C42H41N4O16	Unknown
pre3a[c]	Precorrin 3 A	C43H43N4O16	Unknown
pre6a[c]	Precorrin 6A	C44H47N4O16	Unknown
pre6b[c]	Precorrin 6B	C44H49N4O16	Unknown
pre8[c]	Precorrin 8	C45H53N4O14	Unknown
hgbyr[c]	Hydrogenobyrinate	C45H54N4O14	Unknown
lpam[c]	Lipoamide C8H15NOS2	C8H15NOS2	Unknown
adhlam[c]	S-Acetyldihydrolipoamide	C10H19NO2S2	Unknown
phthiocerol[c]	Phthiocerol A	C32H66O3	Unknown
pdima[c]	Phthiocerol dimycocerosate A (Mtb)	C96H190O5	Unknown
pdx5p[c]	Pyridoxine 5'-phosphate	C8H10NO6P	Unknown
pydx5p[c]	Pyridoxal 5'-phosphate	C8H8NO6P	Unknown
peamn[c]	Phenethylamine	C8H12N	Unknown
3php[c]	3-Phosphohydroxypyruvate	C3H2O7P	Unknown
mfrrppdima[c]	Phenolic glycolipid (Mtb)	C121H226O18	Unknown
2pglyc[c]	2-Phosphoglycolate	C2H2O6P	Unknown
pgp160[c]	Phosphatidylglycerophosphate (dihexadecanoyl, n-C16:0)	C38H73O13P2	Unknown
pg160[c]	Phosphatidylglycerol (dihexadecanoyl, n-C16:0)	C38H74O10P1	Unknown
pgp160190[c]	Phosphatidylglycerophosphate (hexadecanoyl, tuberculostearoyl, C16:0, C19:0)	C41H79O13P2	Unknown
pgp190[c]	Phosphatidylglycerophosphate (dituberculostearoyl, C19:0)	C44H85O13P2	Unknown
pg190[c]	Phosphatidylglycerol (dimethylstearoyl, C19:0)	C44H86O10P	Unknown
uggmda[c]	UDP-N-glycolylmuramoyl-L-alanyl-D-glutamyl-meso-2,6-diaminopimeloyl-D-alanyl-D-alanine	C41H61N9O29P2	Unknown
ugggmda[c]	Undecaprenyl-diphospho-N-glycolylmuramoyl-L-alanyl-D-glutamyl-meso-2,6-diaminopimeloyl-D-alanyl-D-alanine	C87H139N7O24P2	Unknown
phe__L[c]	L-Phenylalanine	C9H11NO2	Unknown
phpyr[c]	Phenylpyruvate	C9H7O3	Unknown
phthdl[c]	Phthiodolone	C31H62O3	Unknown
prepphth[c]	Phenolic phthiocerol precursor	C35H59O6	Unknown
pphthdl[c]	Phenolic phthiodiolone	C34H60O4	Unknown
pphthiocerol[c]	Phenolphtiocerol	C35H64O4	Unknown
4r5au[c]	4-(1-D-Ribitylamino)-5-aminouracil	C9H16N4O6	Unknown
2mahmp[c]	2-Methyl-4-amino-5-hydroxymethylpyrimidine diphosphate	C6H8N3O7P2	Unknown
ptcys[c]	N-Pantothenoylcysteine	C12H21N2O6S	Unknown
ptth[c]	Pantetheine	C11H22N2O4S	Unknown
4ppan[c]	D-4'-Phosphopantothenate	C9H15NO8P	Unknown
4ppcys[c]	N-((R)-4-Phosphopantothenoyl)-L-cysteine	C12H20N2O9PS	Unknown
pan4p[c]	Pantetheine 4'-phosphate	C11H21N2O7PS	Unknown
ppdima[c]	Phenol phthiocerol dimycocerosate (Mtb)	C99H188O6	Unknown
34hpp[c]	3-(4-Hydroxyphenyl)pyruvate	C9H7O4	Unknown
peptido[e]C[c]	Peptidoglycan subunit of Escherichia coli	C40H62N8O21	Unknown
udcpdp[c]	Undecaprenyl diphosphate	C55H89O7P2	Unknown
peptido_TB1[c]	Peptidoglycan subunit (for Mycobacterium tuberculosis)	C39H63N8O19	Unknown
peptido_TB2[c]	Peptidoglycan subunit (for Mycobacterium tuberculosis)	C39H63N8O19	Unknown
fpram[c]	2-(Formamido)-N1-(5-phospho-D-ribosyl)acetamidine	C8H15N3O8P	Unknown
prbamp[c]	1-(5-Phosphoribosyl)-AMP	C15H19N5O14P2	Unknown
prfp[c]	1-(5-Phosphoribosyl)-5-[(5-phosphoribosylamino)methylideneamino]imidazole-4-carboxamide	C15H21N5O15P2	Unknown
prephthACP[c]	Phthiocerol precursor bound ACP	C43H81N2O11PRS	Unknown
prepphthACP[c]	Phenolic phthiocerol precursor bound ACP	C46H79N2O12PRS	Unknown
r5p[c]	Alpha-D-Ribose 5-phosphate	C5H9O8P	Unknown
skm5p[c]	Shikimate 5-phosphate	C7H8O8P	Unknown
ps160[c]	Phosphatidylserine (dihexadecanoyl, n-C16:0)	C38H73N1O10P1	Unknown
pser__L[c]	O-Phospho-L-serine	C3H6NO6P	Unknown
r1p[c]	Alpha-D-Ribose 1-phosphate	C5H9O8P	Unknown
pyam5p[c]	Pyridoxamine 5'-phosphate	C8H12N2O5P	Unknown
pydxn[c]	Pyridoxine	C8H11NO3	Unknown
pydx[c]	Pyridoxal	C8H9NO3	Unknown
pydam[c]	Pyridoxamine	C8H13N2O2	Unknown
dmlz[c]	6,7-Dimethyl-8-(1-D-ribityl)lumazine	C13H18N4O6	Unknown
xu5p__D[c]	D-Xylulose 5-phosphate	C5H9O8P	Unknown
rppdima[c]	Rhamnose phenol phthiocerol dimycocerosate (Mtb)	C105H198O10	Unknown
sucorn[c]	N2-Succinyl-L-ornithine	C9H15N2O5	Unknown
so4[c]	Sulfate	O4S	Unknown
sl26da[c]	N-Succinyl-LL-2,6-diaminoheptanedioate	C11H16N2O7	Unknown
sl2a6o[c]	N-Succinyl-2-L-amino-6-oxoheptanedioate	C11H12NO8	Unknown
sucglu[c]	N2-Succinyl-L-glutamate	C9H10NO7	Unknown
sucgsa[c]	N2-Succinyl-L-glutamate 5-semialdehyde	C9H11NO6	Unknown
2shchc[c]	2-Succinyl-6-hydroxy-2,4-cyclohexadiene-1-carboxylate	C11H10O6	Unknown
scl[c]	Sirohydrochlorin	C42H39N4O16	Unknown
scl2[c]	Sirohydrochlorin 2	C42H38N4O16	Unknown
sheme[c]	Siroheme C42H36FeN4O16	C42H36FeN4O16	Unknown
skm[c]	Shikimate	C7H9O5	Unknown
spmd[c]	Spermidine	C7H22N3	Unknown
sucbz[c]	O-Succinylbenzoate	C11H8O5	Unknown
s7p[c]	Sedoheptulose 7-phosphate	C7H13O10P	Unknown
tartr__L[c]	L-tartrate	C4H4O6	Unknown
tat[c]	Tetra-acyl trehalose	C149H288O15	Unknown
tres[c]	Trehalose 2 sulfate	C12H21O14S	Unknown
sl1[c]	Sulfonated tetra-acyl trehalose	C145H280O21S	Unknown
tdm1[c]	Trehalose dimycolate (alpha mycolate + methoxymycolate)	C174H332O15	Unknown
tdm2[c]	Trehalose dimycolate (alpha mycolate + methoxymycolate)	C174H334O16	Unknown
tdm3[c]	Trehalose dimycolate (alpha mycolate + ketomycolate)	C176H338O16	Unknown
tdm4[c]	Trehalose dimycolate (alpha mycolate + methoxymycolate)	C176H336O15	Unknown
dtdp4d6dg[c]	DTDP-4-dehydro-6-deoxy-D-glucose	C16H22N2O15P2	Unknown
dtdp4d6dm[c]	DTDP-4-dehydro-6-deoxy-L-mannose	C16H22N2O15P2	Unknown
thfglu[c]	Tetrahydrofolyl Glu 2 C24H27N8O9	C24H27N8O9	Unknown
thm[c]	Thiamin	C12H17N4OS	Unknown
tyr__L[c]	L-Tyrosine	C9H11NO3	Unknown
4hba[c]	4-Hydroxy-benzyl alcohol	C7H8O2	Unknown
4mpetz[c]	4-Methyl-5-(2-phosphoethyl)-thiazole	C6H8NO4PS	Unknown
4mhetz[c]	4-Methyl-5-(2-hydroxyethyl)-thiazole	C6H9NOS	Unknown
thym[c]	Thymine C5H6N2O2	C5H6N2O2	Unknown
tmha1[c]	Tetramycolyl hexaarabinoside (tdm1 + tdm2 +tre) (Mtb)	C360H684O40	Unknown
tmha2[c]	Tetramycolyl hexaarabinoside (tdm1 + tdm3 + tre) (Mtb)	C362H688O40	Unknown
tmha3[c]	Tetramycolyl hexaarabinoside (tdm1 + tdm4 + tre) (Mtb)	C362H686O39	Unknown
tmha4[c]	Tetramycolyl hexaarabinoside (tdm2 + tdm3 + tre) (Mtb)	C362H690O41	Unknown
tmha5[c]	Tetramycolyl hexaarabinoside (tdm2 + tdm4 + tre) (Mtb)	C362H688O40	Unknown
tmha6[c]	Tetramycolyl hexaarabinoside (tdm3 + tdm4 + tre) (Mtb)	C364H692O40	Unknown
thmmp[c]	Thiamin monophosphate	C12H16N4O4PS	Unknown
tre6p[c]	Alpha,alpha'-Trehalose 6-phosphate	C12H21O14P	Unknown
triat[c]	Tri-acyl trehalose	C75H142O14	Unknown
trp__L[c]	L-Tryptophan	C11H12N2O2	Unknown
indole[c]	Indole	C8H7N	Unknown
uamag[c]	UDP-N-acetylmuramoyl-L-alanyl-D-glutamate	C28H39N5O23P2	Unknown
ugmd[c]	UDP-N-acetylmuramoyl-L-alanyl-D-gamma-glutamyl-meso-2,6-diaminopimelate	C35H51N7O26P2	Unknown
uAgl[c]	UDP-N-acetylmuramoyl-L-alanyl-D-glutamyl-L-lysine	C34H52N7O24P2	Unknown
uGgl[c]	UDP-N-acetylmuramoyl-L-alanyl-gamma-D-glutamyl-L-lysine	C34H52N7O24P2	Unknown
uaccg[c]	UDP-N-acetyl-3-O-(1-carboxyvinyl)-D-glucosamine	C20H26N3O19P2	Unknown
uama[c]	UDP-N-acetylmuramoyl-L-alanine	C23H33N4O20P2	Unknown
uamr[c]	UDP-N-acetylmuramate	C20H28N3O19P2	Unknown
ugmr[c]	UDP-N-glycolylmuramate	C20H28N3O20P2	Unknown
udpglcur[c]	UDP-D-glucuronate	C15H19N2O18P2	Unknown
ugmag[c]	UDP-N-glycolylmuramoyl-L-alanyl-D-glutamate	C28H39N5O24P2	Unknown
uggmd[c]	UDP-N-glycolylmuramoyl-L-alanyl-D-gamma-glutamyl-meso-2,6-diaminopimelate	C35H51N7O27P2	Unknown
ugagmda[c]	Undecaprenyl-diphospho-N-glycolylmuramoyl-(N-acetylglucosamine)-L-ala-D-glu-meso-2,6-diaminopimeloyl-D-ala-D-ala	C95H152N8O29P2	Unknown
ugma[c]	UDP-N-glycolylmuramoyl-L-alanine	C23H33N4O21P2	Unknown
uppg3[c]	Uroporphyrinogen III	C40H36N4O16	Unknown
uppg1[c]	Uroporphyrinogen I	C40H36N4O16	Unknown
cpppg1[c]	Coproporphyrinogen I	C36H40N4O8	Unknown
val__L[c]	L-Valine	C5H11NO2	Unknown
xylu__D[c]	D-Xylulose	C5H10O5	Unknown
psd5p[c]	Pseudouridine 5 phosphate C9H11N2O9P	C9H11N2O9P	Unknown
gmhep7p[c]	D-Glycero-D-manno-heptose 7-phosphate	C7H13O10P	Unknown
gmhep17bp[c]	D-Glycero-D-manno-heptose 1,7-bisphosphate	C7H12O13P2	Unknown
adphep_DD[c]	ADP-D-glycero-D-manno-heptose		Unknown
hmbpp[c]	Hmbpp c	C5H8O8P2	Unknown
ggdp[c]	Geranylgeranyl diphosphate C20H33O7P2	C20H33O7P2	Unknown
2mcit[c]	2-Methylcitrate	C7H7O7	Unknown
2mcacn[c]	Cis-2-Methylaconitate	C7H5O6	Unknown
micit[c]	Methylisocitrate	C7H7O7	Unknown
gln__L[e]	L-Glutamine	C5H10N2O3	Unknown
dad_5[c]	5'-Deoxyadenosine	C10H13N5O3	Unknown
ni2[e]	Nickel	Ni	Unknown
ni2[c]	Nickel	Ni	Unknown
mn2[e]	Manganese		Unknown
mn2[c]	Manganese		Unknown
2h24pdn[c]	2h24pdn c	C5H5O3	Unknown
f420_2[c]	Coenzyme ferredoxin 420-2 (oxidized)	C29H35N5O18P	Unknown
f420_2h2[c]	Coenzyme ferredoxin 420-2 (reduced)	C29H37O18N5P1	Unknown
2plac__L[c]	2-phospho-L-lactate	C3H4O6P	Unknown
lppg[c]	Lactyl-(2)-diphospho-(5')-guanosine	C13H16N5O13P2	Unknown
ddhrb[c]	7,8-didemethyl-8-hydroxy-5-deazariboflavin	C16H19N3O7	Unknown
f420_0[c]	Coenzyme ferredoxin 420-0	C19H22N3O12P	Unknown
f420_1[c]	Coenzyme ferredoxin 420-1	C24H29N4O15P	Unknown
cpmp[c]	Cyclic pyranopterin monophosphate	C10H13N5O8P	Unknown
moco[c]	Molybdenum cofactor	C10H14MoN5O8PS2	Unknown
octscoa[c]	Octacosanoyl-CoA	C49H96N7O27P3S	Unknown
hexscoa[c]	Hexsanoyl-CoA	C47H91N7O26P3S	Unknown
tetscoa[c]	Tetsanoyl-CoA	C45H86N7O25P3S	Unknown
doscoa[c]	Docosanoyl-CoA	C43H81N7O24P3S	Unknown
eiscoa[c]	1-eicosanoyl-CoA	C41H76N7O23P3S	Unknown
octdcoa[c]	Octadecanoyl-CoA	C39H71N7O22P3S	Unknown
hexdcoa[c]	Hexadecanoyl-CoA	C37H66N7O21P3S	Unknown
dodcoa[c]	Dodecanoyl-CoA	C33H56N7O19P3S	Unknown
decoa[c]	1-decanoyl-CoA	C31H51N7O18P3S	Unknown
hexcoa[c]	Hexacosanoyl-CoA	C27H41N7O16P3S	Unknown
butcoa[c]	Butanoyl-CoA	C25H36N7O15P3S	Unknown
c5tetdcoa[c]	C5-tetradecanoyl-CoA	C35H55N7O16P3S	Unknown
c3dodcoa[c]	C3-dodecanoyl-CoA	C33H50N7O15P3S	Unknown
t2dodcoa[c]	T2-dodecanoyl-CoA	C33H51N7O16P3S	Unknown
d2hdodcoa[c]	D2h-dodecanoyl-CoA	C33H57N7O19P3S	Unknown
nodcoa[c]	Nonadecan-1-ol-CoA	C40H76N7O25P3S	Unknown
hepdcoa[c]	Heptadecanoyl-CoA	C38H71N7O24P3S	Unknown
pentdcoa[c]	Pentadecanoyl-CoA	C36H66N7O23P3S	Unknown
trdcalcoa[c]	Tridecanoyl-CoA	C34H61N7O22P3S	Unknown
undcoa[c]	Undecanoyl Coenzyme A	C32H56N7O21P3S	Unknown
nndccoa[c]	Nonanoyl-CoA	C30H51N7O20P3S	Unknown
hepcoa[c]	Heptanoyl Coenzyme A	C28H46N7O19P3S	Unknown
ptcoa[c]	Pentanoyl-CoA	C26H41N7O18P3S	Unknown
3hmp[c]	3-Hydroxy-2-methylpropanoate	C4H7O3	Unknown
arabl__D[c]	Arabl D c	C5H12O5	Unknown
LM[c]	Lipomannoside	C74H135O38P1	Unknown
LAM[c]	Lipoarabinomannan	C79H143O42P1	Unknown
hoa[c]	2-hydroxy-3-oxoadipate	C6H8O6	Unknown
hla[c]	5-hydroxylevulinc acid	C5H8O4	Unknown
mthgxl[c]	Methylglyoxal	C3H4O2	Unknown
lald__L[c]	L-Lactaldehyde	C3H6O2	Unknown
lgt_s[c]	(R)-S-Lactoylglutathione	C13H20N3O8S	Unknown
alatrna[c]	L-Alanyl-tRNA(Ala)	C3H6NOR	Unknown
argtrna[c]	L-Arginyl-tRNA(Arg)	C6H14N4OR	Unknown
asntrna[c]	L-Asparaginyl-tRNA(Asn)	C14H24N2O12PR2	Unknown
asptrna[c]	L-Aspartyl-tRNA(Asp)	C4H5NO3R	Unknown
cystrna[c]	L-Cysteinyl-tRNA(Cys)	C3H6NOSR	Unknown
fmettrna[c]	N-Formylmethionyl-tRNA	C6H9NO2SR	Unknown
glntrna[c]	L-Glutaminyl-tRNA(Gln)	C5H9N2O2R	Unknown
trnagly[c]	TRNA(Gly)	R	Unknown
glytrna[c]	Glycyl-tRNA(Gly)	C2H4NOR	Unknown
histrna[c]	L-Histidyl-tRNA(His)	C6H8N3OR	Unknown
iletrna[c]	L-Isoleucyl-tRNA(Ile)	C6H12NOR	Unknown
leutrna[c]	L-Leucyl-tRNA(Leu)	C6H12NOR	Unknown
lystrna[c]	L-Lysine-tRNA (Lys)	C6H14N2OR	Unknown
trnaphe[c]	TRNA(Phe)	R	Unknown
trnapro[c]	TRNA(Pro)	R	Unknown
selnp[c]	Selenophosphate	H2O3PSe	Unknown
sertrna_sec[c]	L-Seryl-tRNA(Sec)	C3H6NO2R	Unknown
sectrna[c]	L-Selenocysteinyl-tRNA(Sec)	C3H6NOSeR	Unknown
sertrna[c]	L-Seryl-tRNA(Ser)	C3H6NO2R	Unknown
trnathr[c]	TRNA(Thr)	R	Unknown
trnatrp[c]	TRNA(Trp)	R	Unknown
trnatyr[c]	TRNA(Tyr)	R	Unknown
tyrtrna[c]	L-Tyrosyl-tRNA(Tyr)	C9H10NO2R	Unknown
valtrna[c]	L-Valyl-tRNA(Val)	C5H10NOR	Unknown
hipecoa[c]	(2E)-3-[(3aS,4S,5R,7aS)-5-hydroxy-7a-methyl-1-oxo-octahydro-1H-inden-4-yl]prop-2-enoyl-CoA	C34H52N7O19P3S	Unknown
hipohcoa[c]	3-[(3aS,4S,5R,7aS)-5-hydroxy-7a-methyl-1-oxo-octahydro-1H-inden-4-yl]-3-hydroxypropanoyl-CoA	C34H54N7O20P3S	Unknown
chsterol[c]	Chsterol c	C27H46O	Unknown
chol4en3one[c]	Cholest-4-en-3-one	C27H44O	Unknown
cholenec3coa[c]	CoA-20-ene-cholest-4-en-3-one C5 side chain	C43H64N7O18P3S	Unknown
cholc3coa[c]	CoA-cholest-4-en-3-one C3 side chain	C43H66N7O18P3S	Unknown
4hoxoh[c]	4-Hydroxy-2-oxohexanoic acid	C6H10O4	Unknown
hcholc5coa[c]	CoA-22-hydroxy-cholest-4-en-3-one C5 side chain	C45H70N7O19P3S	Unknown
cholenec5coa[c]	CoA-22-ene-cholest-4-en-3-one C5 side chain	C45H68N7O18P3S	Unknown
3hsa[c]	Secophenol	C19H24O3	Unknown
34dhsa[c]	3,4-Dihydroxy-9,10-secoandrosta-1,3,5(10)-triene-9,17-dione	C19H24O4	Unknown
ocholc5coa[c]	CoA-22-one-cholest-4-en-3-one C5 side chain	C45H68N7O19P3S	Unknown
hcholc8coa[c]	CoA-24-hydroxy-cholest-4-en-3-one C8 side chain	C48H76N7O19P3S	Unknown
ocholc8coa[c]	CoA-24-one-cholest-4-en-3-one C8 side chain	C48H74N7O19P3S	Unknown
hipocoa[c]	3-[(3aS,4S,5R,7aS)-5-hydroxy-7a-methyl-1-oxo-octahydro-1H-inden-4-yl]-3-oxopropanoyl-CoA	C34H52N7O20P3S	Unknown
49dsha[c]	9,10-disecoandrosta-1(10),2-dien-4-oate	C19H24O6	Unknown
hhd[c]	(2Z,4Z)-2-Hydroxyhexa-2,4-dienoic acid	C6H8O3	Unknown
hip[c]	3-[(3aS,4S,7aS)-7a-Methyl-1,5-dioxo-octahydro-1H-inden-4-yl]propanoic acid	C13H18O4	Unknown
9ohadd[c]	9alpha-Hydroxyandrosta-1,4-diene-3,17-dione	C19H24O3	Unknown
hia[c]	3-[(3aS,4S,5R,7aS)-5-hydroxy-7a-methyl-1-oxo-octahydro-1H-indene-4-carboxylate	C11H20O4	Unknown
5ohhip[c]	3-[(3aS,4S,7aS)-7a-Methyl-1-hydroxy-5-oxo-octahydro-1H-inden-4-yl]propanoic acid	C13H20O4	Unknown
5ohhipcoa[c]	5-hydroxy-3-[(3aS,4S,5R,7aS)-7a-methyl-1,5-dioxo-octahydro-1H-inden-4-yl]propanoyl-CoA	C34H54N7O19P3S	Unknown
andrs14dn317dn[c]	Androsta-1,4-diene-3,17-dione	C19H24O2	Unknown
hcholc3coa[c]	CoA-20-hydroxy-cholest-4-en-3-one C5 side chain	C43H66N7O19P3S	Unknown
hchol[c]	26-Hydroxycholest-4-en-3-one	C27H44O2	Unknown
hipcoa[c]	3-[(3aS,4S,7aS)-7a-Methyl-1,5-dioxo-octahydro-1H-inden-4-yl]propanoyl-CoA;	C34H52N7O19P3S	Unknown
cholc5coa[c]	CoA-cholest-4-en-3-one C5 side chain	C45H70N7O18P3S	Unknown
cholenec8coa[c]	CoA-24-ene-cholest-4-en-3-one C8 side chain	C48H74N7O18P3S	Unknown
cchol[c]	26-Carboxycholest-4-en-3-one	C27H42O3	Unknown
ochol[c]	26-Oxocholest-4-en-3-one	C27H42O2	Unknown
andrstndn[c]	Androst-4-ene-3,17-dione	C19H26O2	Unknown
cholc8coa[c]	CoA-cholest-4-en-3-one C8 side chain	C48H76N7O18P3S	Unknown
hia[e]	3-[(3aS,4S,5R,7aS)-5-hydroxy-7a-methyl-1-oxo-octahydro-1H-indene-4-carboxylate	C11H20O4	Unknown
2maacoa[c]	2-Methyl-3-acetoacetyl-CoA	C26H38N7O18P3S	Unknown
chsterol[e]	Chsterol c	C27H46O	Unknown
mptamp[c]	Adenylated molybdopterin	C20H26N10O12P2S2	Unknown
mobd[c]	Molybdate	H2MoO4	Unknown
mpt[c]	Molybdopterin	C10H14N5O6PS2	Unknown
mocogdp[c]	Molybdopterin guanine dinucleotide	C20H24N10O13P2S2	Unknown
moadcosh[c]	MoaD Protein with thiocarboxylate	CHOSR	Unknown
moadcoo[c]	MoaD Protein with carboxylate	CHO2R	Unknown
mobd[e]	Molybdate	H2MoO4	Unknown
phbz1[c]	P-hydroxybenzoic acid derivative I	C14H19O7	Unknown
phbz1g[c]	Glycosylated p-HBAD I	C26H42O15	Unknown
phbz2[c]	P-hydroxybenzoic acid derivative II	C29H48O15	Unknown
iacgam3p[c]	1-O-(2-Acetamido-2-deoxy-alpha-D-glucopyranosyl)-1D-myo-inositol 3-phosphate	C14H26NO14P	Unknown
L2aadp6sa[c]	L 2 Aminoadipate 6 semialdehyde C6H11NO3	C6H11NO3	Unknown
2mp2coa[c]	2-Methylprop-2-enoyl-CoA	C25H36N7O17P3S	Unknown
3hibutcoa[c]	(S)-3-Hydroxyisobutyryl-CoA	C25H38N7O18P3S	Unknown
ibcoa[c]	Isobutyryl-CoA	C25H38N7O17P3S	Unknown
2mpdhl[c]	S-(2-Methylpropanoyl)-dihydrolipoamide	C12H22NO2S2	Unknown
4hba[e]	4-Hydroxy-benzyl alcohol	C7H8O2	Unknown
pydxn[e]	Pyridoxine	C8H11NO3	Unknown
glyald[c]	D-Glyceraldehyde	C3H6O3	Unknown
glyclt[e]	Glycolate C2H3O3	C2H3O3	Unknown
oh1[c]	Hydroxide ion HO	HO	Unknown
adocbl[e]	Adenosylcobalamin	C72H100CoN18O17P	Unknown
cbl2[c]	Cob II alamin C62H88CoN13O14P	C62H88CoN13O14P	Unknown
aqcobal[c]	Aquacob(III)alamin	C62H90CoN13O15P	Unknown
drib[c]	Deoxyribose C5H10O4	C5H10O4	Unknown
pheme[e]	Protoheme C34H30FeN4O4	C34H30FeN4O4	Unknown
hemeO[c]	Heme O C49H56FeN4O5	C49H56FeN4O5	Unknown
hemeA[c]	Heme A C49H55FeN4O6	C49H54FeN4O6	Unknown
acald[e]	Acetaldehyde	C2H4O	Unknown
ocdcea[e]	Octadecenoate (n-C18:1)	C18H33O2	Unknown
sl1278[c]	SL1278 (SL-1 precursor)	C67H128O17S	Unknown
hphthiocnylcoa[c]	Hydroxyphthioceranoyl-CoA	C60H108N7O18P3S	Unknown
sl659[c]	SL659	C28H52O15S	Unknown
hdcaMAS[c]	Hexadecanoyl-MAS	C16H31OSR	Unknown
mas[c]	Mycocerosic acid synthase	HSR	Unknown
scys__L[c]	S-Sulfo-L-cysteine	C3H6NO5S2	Unknown
cysOsh[c]	CysO-SH	H2SY	Unknown
cysOcys__L[c]	CysO-Cysteine	C3H7NO2SY	Unknown
cysO[c]	CysO	Y	Unknown
cysOamp[c]	CysO-amp	C10H12N5O7PY	Unknown
n6hlysmal[c]	N6-Hydroxy-L-lysine coupled to malonyl group	C9H16N2O6	Unknown
n6hlys[c]	N6-Hydroxy-L-lysine	C6H14N2O3	Unknown
mcbtm[c]	Mycobactin with malonyl group	C30H41N5O12	Unknown
etoh[c]	Ethanol	C2H6O	Unknown
etoh[e]	Ethanol	C2H6O	Unknown
5mdr1p[c]	5-Methylthio-5-deoxy-D-ribose 1-phosphate	C6H11O7PS	Unknown
pmtri[c]	PENTA-METHYL-TRICONTANOYL	C31H62O2	Unknown
pmtricoa[c]	PENTA-METHYL-TRICONTANOYL-COA	C52H92N7O17P3S	Unknown
3hmbcoa[c]	(S)-3-Hydroxy-2-methylbutyryl-CoA	C26H40N7O18P3S	Unknown
2mb2coa[c]	Trans-2-Methylbut-2-enoyl-CoA	C26H38N7O17P3S	Unknown
2mbcoa[c]	2-Methylbutanoyl-CoA	C26H40N7O17P3S	Unknown
2mbdhl[c]	S-(2-Methylbutanoyl)-dihydrolipoamide	C13H25NO2S2	Unknown
malt1p[c]	Alpha-maltose 1-phosphate	C12H21O14P	Unknown
14glucan[c]	1,4-alpha-D-glucan	C6H10O5	Unknown
2sephchc[c]	2-succinyl-5-enolpyruvyl-6-hydroxy-3-cyclohexene-1-carboxylate	C14H13O9	Unknown
aact[c]	Aminoacetone	C3H8NO	Unknown
2aobut[c]	L-2-Amino-3-oxobutanoate	C4H7NO3	Unknown
barb[c]	Barbiturate	C4H4N2O3	Unknown
tbsinyldp[c]	Tuberculosinyl diphosphate	C20H33O7P2	Unknown
tbsinol[c]	Tuberculosinol	C20H34O	Unknown
isotbsinol_13S[c]	(13S)-edaxadiene	C20H34O	Unknown
isotbsinol_13R[c]	(13R)-edaxadiene	C20H34O	Unknown
hercyn[c]	Hercynine	C9H15N3O2	Unknown
ergoth[c]	Ergothioneine	C9H15N3O2S	Unknown
ppap[c]	Propanoyl phosphate	C3H5O5P	Unknown
btn[e]	Biotin	C10H15N2O3S	Unknown
hepdp[c]	All-trans-Heptaprenyl diphosphate	C35H57O7P2	Unknown
hexdp[c]	All trans Hexaprenyl diphosphate C30H49O7P2	C30H49O7P2	Unknown
pendp[c]	All trans Pentaprenyl diphosphate C25H41O7P2	C25H41O7P2	Unknown
ppgpp[c]	Guanosine 3',5'-bis(diphosphate)	C10H11N5O17P4	Unknown
nodcoa[e]	Nonadecan-1-ol-CoA	C40H76N7O25P3S	Unknown
octscoa[e]	Octacosanoyl-CoA	C49H96N7O27P3S	Unknown
rbzn[c]	Rhamnose-benzoic acid	C13H16O7	Unknown
gluhercyso[c]	Gamma glutamyl-hercynylcysteine sulfoxide	C17H28O9N5S	Unknown
hercyso[c]	Hercynylcysteine sulfoxide	C12H22O5N4S	Unknown
c78mycolatepp[c]	C78-alpha-mycolate-PP	None	Unknown
mycobilin[c]	Mycobilin	C34H32N4O7	Unknown
tre6mmp[c]	Cytoplasmic trehalosemonomycolate-P	C94H180O16P	Unknown
tre6mm[c]	Alpha,alpha-Trehalose 6-mycolate	C94H180O13	Unknown
ppm[c]	D-Mannosyl-1-phosphoundecaprenol	C61H100O9P	Unknown
c78mycolateACP[c]	C78-alpha-mycolate-ACP	C93H180O9N2PSR	Unknown
mmycolate87[c]	Methoxy-mycolate C87 (26)	C87H172O4	Unknown
amycolate82[c]	Alpha-mycolate C82 (26)	C82H160O3	Unknown
malt6p[c]	Maltose 6'-phosphate	C12H21O14P	Unknown
nmn[c]	NMN C11H14N2O8P	C11H15N2O8P	Unknown
acon_T[c]	Trans-Aconitate	C6H3O6	Unknown
aconm[c]	E-3-carboxy-2-pentenedioate 6-methyl ester	C7H6O6	Unknown
man6pglyc[c]	2(alpha-D-Mannosyl-6-phosphate)-D-glycerate	C9H14O12P	Unknown
dhocdc[c]	Dihydroxyoctadecadienoate	C18H31O4	Unknown
epox[c]	An epoxide	C18H29O3	Unknown
8oxdgtp[c]	8-oxo-dGTP	C10H12N5O14P3	Unknown
8oxdgmp[c]	8-oxo-dGMP	C10H12N5O8P	Unknown
8oxgtp[c]	8-oxo-GTP	C10H12N5O15P3	Unknown
ptdcacoa[c]	Pentadecanoyl Coenzyme A	C36H64N7O17P3S	Unknown
12dgr_TB[c]	1,2-Diacyl-sn-glycerol	C41H80O5	Unknown
tag_TB[c]	Triacylglycerol	C60H116O6	Unknown
ptdca[c]	Pentadecanoate C150 C15H29O2	C15H30O2	Unknown
nondca[c]	Nonadecanoic acid	C19H38O2	Unknown
pc_TB[c]	Phosphatidylcholine	C46H92NO8P	Unknown
cholp[c]	Choline phosphate C5H13NO4P	C5H15NO4P	Unknown
pc_TB[e]	Phosphatidylcholine	C46H92NO8P	Unknown
accb[c]	Apo-[acetyl-CoA:carbon-dioxide ligase (ADP-forming)]	C7H13N3O2R2	Unknown
bccp[c]	[Acetyl-CoA:carbon-dioxide ligase (ADP-forming)]	C7H13N3O2R2	Unknown
bccpco2[c]	[Acetyl-CoA:carbon-dioxide ligase (ADP-forming)]-CO2	C8H13N3O4R2	Unknown
gmhep1p[c]	D-Glycero-D-manno-heptose 1-phosphate	C7H13O10P	Unknown
