# Supplementary material for: A systematic evaluation of Mycobacterium tuberculosis Genome-Scale Metabolic Networks
Source: PLoS Comput Biol. 2020 Jun 15;16(6):e1007533. doi: 10.1371/journal.pcbi.1007533 (PMC7316355; doi:10.1371/journal.pcbi.1007533)
Supplement: S7 File — (ZIP) [file pcbi.1007533.s039.zip › Energy_Generating_Cycles/models/iNJ661v_mod_EGC.xlsx]

## Sheet: reactions
Rxn name	Rxn description	Formula	Gene-reaction association	Genes	Proteins	Subsystem	Reversible	LB	UB	Objective	Confidence Score	EC Number	Notes	References
2AGPEAT160	2 acyl glycerophospho ethanolamine acyltransferase n C160	2agpe160[c] + atp[c] + hdca[c] -> amp[c] + pe160[c] + ppi[c]				Fatty Acid Metabolism	0	0	1000	0
2AGPEAT180	2 acyl glycerophospho ethanolamine acyltransferase n C180	atp[c] + 2agpe180[c] + ocdca[c] -> amp[c] + ppi[c] + pe180[c]				Fatty Acid Metabolism	0	0	1000	0
4HBAt	4 hydroxy benzoate transport via diffusion extracellular to cytoplasm	4hba[e] <=> 4hba[c]				Exchange	1	-1000	1000	0
4HTHRS	4 Hydroxy L threonine synthase	h2o[c] + phthr[c] -> 4hthr[c] + pi[c]	Rv1295	Rv1295		Cofactor Metabolism	0	0	1000	0
5DGLCNR	5 dehydro D gluconate reductase	5dglcn[c] + h[c] + nadph[c] <=> glcn[c] + nadp[c]	Rv2573	Rv2573		Pantothenate and CoA Metabolism	1	-1000	1000	0
AACPS10	acyl acyl carrier protein synthetase tuberculostearic acid	atp[c] + ACP[c] + mocdca[c] -> amp[c] + ppi[c] + mstrACP[c]	Rv3815c	Rv3815c		Fatty Acid Metabolism	0	0	1000	0
AACPS11	acyl acyl carrier protein synthetase	atp[c] + ACP[c] + 4hbz[c] -> amp[c] + ppi[c] + 4hbzACP[c]				Membrane Metabolism	0	0	1000	0
AACPS3	acyl acyl carrier protein synthetase n C160	atp[c] + hdca[c] + ACP[c] -> amp[c] + ppi[c] + palmACP[c]				Fatty Acid Metabolism	0	0	1000	0
ABTA	4 aminobutyrate transaminase	4abut[c] + akg[c] -> glu_L[c] + sucsal[c]	(Rv2589 or Rv3290c)	Rv2589 Rv3290c		Glutamate Metabolism	0	0	1000	0
ACACCT	acetyl CoAacetoacetyl CoA transferase	acac[c] + accoa[c] <=> aacoa[c] + ac[c]				Pyruvate Metabolism	1	-1000	1000	0
ACACT1r	acetyl CoA C acetyltransferase	2 accoa[c] <=> aacoa[c] + coa[c]	Rv1323	Rv1323		Pyruvate Metabolism	1	-1000	1000	0
ACALDi	acetaldehyde dehydrogenase acetylating	coa[c] + acald[c] + nad[c] -> h[c] + accoa[c] + nadh[c]	Rv3535c	Rv3535c		Pyruvate Metabolism	0	0	1000	0
ACBIPGT	Adenosyl cobinamide phosphate guanyltransferase	h[c] + adocbip[c] + gtp[c] -> ppi[c] + agdpcbi[c]	Rv0254c	Rv0254c		Cofactor Metabolism	0	0	1000	0
ACCC	Acyl CoA Carboxylase	co2[c] + hexccoa[c] -> h2o[c] + chexccoa[c]	Rv3280	Rv3280		Fatty Acid Metabolism	0	0	1000	0
ACCOACr	acetyl CoA carboxylase reversible reaction	atp[c] + accoa[c] + hco3[c] <=> pi[c] + h[c] + adp[c] + malcoa[c]	((Rv0904c and Rv3280) or (Rv3280 and Rv3281))	Rv3280 Rv0904c Rv3281		Pyruvate Metabolism	1	-1000	1000	0
ACChex	Hexanoic Acid CoA Ligase	h[c] + coa[c] + hexc[c] -> h2o[c] + hexccoa[c]	Rv3280	Rv3280		Fatty Acid Metabolism	0	0	1000	0
ACGAMPM	phosphoacetylglucosamine mutase	acgam6p[c] <=> acgam1p[c]	Rv3441c	Rv3441c		Sugar Metabolism	1	-1000	1000	0
ACGAMT	UDP N acetylglucosamineundecaprenylphosphate N acetylglucosamine 1 phosphate transferase	uacgam[c] + udcpp[c] -> ump[c] + unaga[c]	Rv1302	Rv1302		Peptidoglycan Metabolism	0	0	1000	0
ACGK	acetylglutamate kinase	atp[c] + acglu[c] -> adp[c] + acg5p[c]	Rv1654	Rv1654		Urea Cycle	0	0	1000	0
ACGS	N acetylglutamate synthase	glu_L[c] + accoa[c] -> h[c] + coa[c] + acglu[c]	Rv1653	Rv1653		Urea Cycle	0	0	1000	0
ACHBS	2 aceto 2 hydroxybutanoate synthase	h[c] + 2obut[c] + pyr[c] -> co2[c] + 2ahbut[c]				Valine Leucine and Isoleucine Metabolism	0	0	1000	0
ACKr	acetate kinase	atp[c] + ac[c] <=> adp[c] + actp[c]	Rv0409	Rv0409		Pyruvate Metabolism	1	-1000	1000	0
ACLS	acetolactate synthase	h[c] + 2 pyr[c] -> co2[c] + alac_S[c]	((Rv1820 and Rv3002c) or (Rv3002c and Rv3509c) or (Rv3002c and Rv3003c) or (Rv3002c and Rv3470c) or (Rv3002c and Rv3509c))	Rv1820 Rv3002c Rv3509c Rv3003c Rv3470c		Valine Leucine and Isoleucine Metabolism	0	0	1000	0
ACODA	acetylornithine deacetylase	h2o[c] + acorn[c] -> ac[c] + orn[c]				Other Amino Acid Metabolism	0	0	1000	0
ACONT	aconitase	cit[c] <=> icit[c]	Rv1475c	Rv1475c		Citric Acid Cycle	1	-1000	1000	0
ACOTA	acetylornithine transaminase	akg[c] + acorn[c] <=> glu_L[c] + acg5sa[c]	Rv1655	Rv1655		Urea Cycle	1	-1000	1000	0
ACP1_FMN	acid phosphatase FMN	h2o[c] + fmn[c] -> pi[c] + ribflv[c]	Rv3310	Rv3310		Riboflavin Metabolism	0	0	1000	0
ACPS1	acyl carrier protein synthase	coa[c] + apoACP[c] -> h[c] + ACP[c] + pap[c]	Rv2523c	Rv2523c		Pantothenate and CoA Metabolism	0	0	1000	0
ACS	acetyl CoA synthetase	atp[c] + ac[c] + coa[c] -> amp[c] + ppi[c] + accoa[c]	Rv3667	Rv3667		Glycolysis	0	0	1000	0
ACS2	acetyl CoA synthase propionate	atp[c] + coa[c] + ppa[c] -> amp[c] + ppi[c] + ppcoa[c]	Rv3667	Rv3667		Sugar Metabolism	0	0	1000	0
ACYSBMNt	acysbmn transport mtb	acysbmn[c] <=> acysbmn[e]				Transport	1	-1000	1000	0
ADA	Adenosine deaminase	h2o[c] + h[c] + adn[c] -> ins[c] + nh4[c]	Rv3313c	Rv3313c		Purine Metabolism	0	0	1000	0
ADCL	4 aminobenzoate synthase	4adcho[c] -> h[c] + pyr[c] + 4abz[c]	Rv0812	Rv0812		Folate Metabolism	0	0	1000	0
ADCPS1	adenosylcobinamide phosphate synthase	atp[c] + adcobhex[c] + appl[c] -> pi[c] + h[c] + adp[c] + adocbi[c]	Rv2236c	Rv2236c		Cofactor Metabolism	0	0	1000	0
ADCPS2	adenosylcobinamide phosphate synthase	atp[c] + adcobhex[c] + applp[c] -> pi[c] + h[c] + adocbip[c] + adp[c]	(Rv0254c or Rv2236c)	Rv0254c Rv2236c		Porphyrin Metabolism	0	0	1000	0
ADCS	4 amino 4 deoxychorismate synthase	chor[c] + gln_L[c] -> glu_L[c] + 4adcho[c]	(Rv0013 and Rv1005c)	Rv0013 Rv1005c		Folate Metabolism	0	0	1000	0
ADCYRS	adenosylcobyric acid synthase glutamine hydrolysing	4 atp[c] + 4 h2o[c] + 4 gln_L[c] + adcobdam[c] -> 4 pi[c] + 4 h[c] + 4 glu_L[c] + 4 adp[c] + adcobhex[c]	(Rv2848c or (Rv0255c and Rv3713))	Rv2848c Rv0255c Rv3713		Porphyrin Metabolism	0	0	1000	0
ADK1	adenylate kinase	atp[c] + amp[c] <=> 2 adp[c]	Rv0733	Rv0733		Purine Metabolism	1	-1000	1000	0
ADK2	adenylate kinase Inorganic triphosphate	amp[c] + pppi[c] <=> ppi[c] + adp[c]	Rv0733	Rv0733		Purine Metabolism	1	-1000	1000	0
ADK3	adentylate kinase GTP	amp[c] + gtp[c] <=> adp[c] + gdp[c]	Rv0733	Rv0733		Nucleotide Sugar Metabolism	1	-1000	1000	0
ADK4	adentylate kinase ITP	amp[c] + itp[c] <=> adp[c] + idp[c]	Rv0733	Rv0733		Nucleotide Sugar Metabolism	1	-1000	1000	0
ADMDCr	Adenosylmethionine decarboxylase	h[c] + amet[c] <=> co2[c] + ametam[c]				Methionine Metabolism	1	-1000	1000	0
ADNCYC	adenylate cyclase	atp[c] -> ppi[c] + camp[c]	(((Rv1318c and Rv1319c and Rv1320c) or Rv1625c or Rv1647 or Rv1264) or Rv2435c)	Rv1318c Rv1319c Rv1320c Rv1625c Rv1647 Rv1264 Rv2435c		Purine Metabolism	0	0	1000	0
ADNK1	adenosine kinase	atp[c] + adn[c] -> amp[c] + h[c] + adp[c]	Rv2202c	Rv2202c		Nucleotide Sugar Metabolism	0	0	1000	0
ADNK3	adenosine kinase	gtp[c] + adn[c] -> amp[c] + h[c] + gdp[c]	Rv2202c	Rv2202c		Nucleotide Sugar Metabolism	0	0	1000	0
ADNK4	adenosine kinase	adn[c] + dgtp[c] -> amp[c] + h[c] + dgdp[c]	Rv2202c	Rv2202c		Nucleotide Sugar Metabolism	0	0	1000	0
ADOCBIK	Adenosyl cobinamide kinase	atp[c] + adocbi[c] -> h[c] + adocbip[c] + adp[c]	Rv0254c	Rv0254c		Porphyrin Metabolism	0	0	1000	0
ADOCBLS	Adenosylcobalamin 5 phosphate synthase	agdpcbi[c] + rdmbzi[c] -> h[c] + adocbl[c] + gmp[c]	Rv2208	Rv2208		Porphyrin Metabolism	0	0	1000	0
ADPT	adenine phosphoribosyltransferase	ade[c] + prpp[c] -> amp[c] + ppi[c]	Rv2584c	Rv2584c		Purine Metabolism	0	0	1000	0
ADSK	adenylyl sulfate kinase	atp[c] + aps[c] -> h[c] + adp[c] + paps[c]	(Rv1285 and Rv1286)	Rv1285 Rv1286		Purine Metabolism	0	0	1000	0
ADSL1r	adenylsuccinate lyase	dcamp[c] <=> amp[c] + fum[c]	(Rv0777 or Rv0777 or Rv0777 or Rv0777)	Rv0777		Purine Metabolism	1	-1000	1000	0
ADSL2r	adenylosuccinate lyase	25aics[c] <=> fum[c] + aicar[c]	(Rv0777 or Rv0777 or Rv0777 or Rv0777)	Rv0777		Purine Metabolism	1	-1000	1000	0
ADSS	adenylosuccinate synthase	gtp[c] + asp_L[c] + imp[c] -> pi[c] + 2 h[c] + gdp[c] + dcamp[c]	Rv0357c	Rv0357c		Purine Metabolism	0	0	1000	0
AFE	arabinofuranosyl extension M tb	agalfragund[c] + arabinan[c] -> h2o[c] + arabinanagalfragund[c]	(Rv3793 and Rv3794 and Rv3795)	Rv3793 Rv3794 Rv3795		Membrane Metabolism	0	0	1000	0
AFTA	arabinofuranosyl transferase M tb	decda_tb[c] + galfragund[c] -> agalfragund[c] + decd_tb[c]	Rv3792	Rv3792		Membrane Metabolism	0	0	1000	0
AGDC	N acetylglucosamine 6 phosphate deacetylase	h2o[c] + acgam6p[c] -> ac[c] + gam6p[c]	Rv3332	Rv3332		Sugar Metabolism	0	0	1000	0
AGMT	agmatinase	h2o[c] + agm[c] -> ptrc[c] + urea[c]				Glutamate Metabolism	0	0	1000	0
AGPAT160	1 hexadecanoyl sn glycerol 3 phosphate O acyltransferase n C160	palmACP[c] + 1hdecg3p[c] -> ACP[c] + pa160[c]	((Rv2182c or Rv2483c) and Rv2483c)	Rv2182c Rv2483c		Fatty Acid Metabolism	0	0	1000	0
AGPAT160190	1 hexadecanoyl sn glycerol 3 phosphate O acyltransferase	mstrACP[c] + 1hdecg3p[c] -> ACP[c] + pa160190[c]	((Rv2182c or Rv2483c) and Rv2483c)	Rv2182c Rv2483c		Fatty Acid Metabolism	0	0	1000	0
AGPAT190	1 hexadecanoyl sn glycerol 3 phosphate O acyltransferase	mstrACP[c] + 1msg3p[c] -> ACP[c] + pa190190[c]	((Rv2182c or Rv2483c) and Rv2483c)	Rv2182c Rv2483c		Fatty Acid Metabolism	0	0	1000	0
AGPR	N acetyl g glutamyl phosphate reductase	pi[c] + nadp[c] + acg5sa[c] <=> h[c] + nadph[c] + acg5p[c]	Rv1652	Rv1652		Urea Cycle	1	-1000	1000	0
AHC	adenosylhomocysteinase	h2o[c] + ahcys[c] <=> adn[c] + hcys_L[c]	Rv3248c	Rv3248c		Methionine Metabolism	1	-1000	1000	0
AHCYSNS	S adenosylhomocysteine nucleosidase	h2o[c] + ahcys[c] -> ade[c] + rhcys[c]	Rv0091	Rv0091		Methionine Metabolism	0	0	1000	0
AHMMPS	4 amino 5 hydroxymethyl 2 methylpyrimidine synthetase	2 h[c] + air[c] -> pi[c] + 4ahmmp[c] + gcald[c]	Rv0423c	Rv0423c		Cofactor Metabolism	0	0	1000	0
AICART	phosphoribosylaminoimidazolecarboxamide formyltransferase	aicar[c] + 10fthf[c] <=> fprica[c] + thf[c]	Rv0957	Rv0957		Purine Metabolism	1	-1000	1000	0
AICART2	phosphoribosylaminoimidazolecarboxamide formyltransferase 2	atp[c] + aicar[c] + for[c] <=> pi[c] + adp[c] + fprica[c]				Purine Metabolism	1	-1000	1000	0
AIRC2	phosphoribosylaminoimidazole carboxylase	atp[c] + hco3[c] + air[c] -> pi[c] + h[c] + adp[c] + 5caiz[c]				Nucleotide Sugar Metabolism	0	0	1000	0
AIRC3	phosphoribosylaminoimidazole carboxylase mutase rxn	5aizc[c] <=> 5caiz[c]				Nucleotide Sugar Metabolism	1	-1000	1000	0
AIRCr	phosphoribosylaminoimidazole carboxylase	co2[c] + air[c] <=> h[c] + 5aizc[c]	((Rv3257c and Rv3276c) or (Rv3275c and Rv3276c))	Rv3257c Rv3276c Rv3275c		Purine Metabolism	1	-1000	1000	0
AKGDb	oxoglutarate dehydrogenase dihydrolipoamide S succinyltransferase	coa[c] + sdhlam[c] -> dhlam[c] + succoa[c]	Rv2215	Rv2215		Citric Acid Cycle	0	0	1000	0
ALAALAD	D alanine D alanine dipeptidase	h2o[c] + alaala[c] -> 2 ala_D[c]	Rv3330	Rv3330		Membrane Metabolism	0	0	1000	0
ALAALAr	D alanine D alanine ligase reversible	atp[c] + 2 ala_D[c] <=> pi[c] + h[c] + adp[c] + alaala[c]	Rv2981c	Rv2981c		Alanine and Aspartate Metabolism	1	-1000	1000	0
ALAD_L	L alanine dehydrogenase	h2o[c] + nad[c] + ala_L[c] -> h[c] + nadh[c] + pyr[c] + nh4[c]	Rv2780	Rv2780		Other Amino Acid Metabolism	0	0	1000	0
ALAR	alanine racemase	ala_L[c] <=> ala_D[c]	Rv3423c	Rv3423c		Alanine and Aspartate Metabolism	1	-1000	1000	0
ALATA_L	L alanine transaminase	akg[c] + ala_L[c] <=> glu_L[c] + pyr[c]				Alanine and Aspartate Metabolism	1	-1000	1000	0
ALATRS	Alanyl tRNA synthetase	atp[c] + ala_L[c] + trnaala[c] -> amp[c] + ppi[c] + alatrna[c]	Rv2992c	Rv2992c		Cofactor Metabolism	0	0	1000	0
ALAt2r	L alanine reversible transport via proton symport	ala_L[e] + h[e] <=> h[c] + ala_L[c]				Transport	1	-1000	1000	0
ALDD1	aldehyde dehydrogenase formaldehyde NAD	h2o[c] + nad[c] + fald[c] -> 2 h[c] + nadh[c] + for[c]	(Rv2259 or Rv1895 or Rv3045)	Rv2259 Rv1895 Rv3045		Redox Metabolism	0	0	1000	0
ALDD19x	aldehyde dehydrogenase phenylacetaldehyde NAD	h2o[c] + nad[c] + pacald[c] -> 2 h[c] + nadh[c] + pac[c]	Rv2858c	Rv2858c		Phenylalanine Tyrosine Tryptophan Metabolism	0	0	1000	0
ALDD2x	aldehyde dehydrogenase acetaldehyde NAD	h2o[c] + acald[c] + nad[c] -> 2 h[c] + ac[c] + nadh[c]	((Rv0768 and Rv3293) or Rv0147)	Rv0768 Rv3293 Rv0147		Glycolysis	0	0	1000	0
AMAOTr	adenosylmethionine 8 amino 7 oxononanoate transaminase	amet[c] + 8aonn[c] <=> amob[c] + dann[c]	Rv1568	Rv1568		Biotin Metabolism	1	-1000	1000	0
AMID4	amidase	h2o[c] + ad[c] -> ac[c] + nh4[c]	Rv2363	Rv2363		Other Amino Acid Metabolism	0	0	1000	0
AMMQT6	S adenosylmethione	amet[c] + 2dmmq6[c] -> h[c] + ahcys[c] + mqn6[c]				Ubiquinone Metabolism	0	0	1000	0
AMMQT8	S adenosylmethione2 demthylmenaquinone methyltransferase menaquinone 8	h[c] + amet[c] + 2dmmq8[c] -> ahcys[c] + mql8[c]	Rv0558	Rv0558		Ubiquinone Metabolism	0	0	1000	0
AMMQT8_2	S adenosylmethione2 demethylmenaquinone methyltransferase	amet[c] + 2dmmq8[c] -> h[c] + ahcys[c] + mqn8[c]				Ubiquinone Metabolism	0	0	1000	0
AMPTASECG	alanyl aminopeptidase cys gly	h2o[c] + cgly[c] -> cys_L[c] + gly[c]	Rv2467	Rv2467		Other Amino Acid Metabolism	0	0	1000	0
ANPRT	anthranilate phosphoribosyltransferase	prpp[c] + anth[c] -> ppi[c] + pran[c]	Rv2192c	Rv2192c		Phenylalanine Tyrosine Tryptophan Metabolism	0	0	1000	0
ANS	anthranilate synthase	chor[c] + gln_L[c] -> h[c] + glu_L[c] + pyr[c] + anth[c]	(Rv1609 or Rv2859c)	Rv1609 Rv2859c		Phenylalanine Tyrosine Tryptophan Metabolism	0	0	1000	0
AOXSr	8 amino 7 oxononanoate synthase	h[c] + ala_L[c] + pmcoa[c] <=> coa[c] + co2[c] + 8aonn[c]	((Rv1569 or Rv0032) and Rv1569)	Rv1569 Rv0032		Biotin Metabolism	1	-1000	1000	0
APATr	B alanine pyruvate aminotransferase	pyr[c] + ala_B[c] <=> ala_L[c] + msa[c]				Alanine and Aspartate Metabolism	1	-1000	1000	0
APRAUR	5 amino 6 5 phosphoribosylamino uracil reductase	h[c] + nadph[c] + 5apru[c] -> nadp[c] + 5aprbu[c]	Rv2671	Rv2671		Riboflavin Metabolism	0	0	1000	0
ARABF	arabinan complex formation M tb	12 arab_D[c] + 8 mharab_D[c] + 12 tarab_D[c] -> 32 h2o[c] + arabinan[c]				Membrane Metabolism	0	0	1000	0
ARABI	arabinose isomerase	arab_D[c] <=> rbl_D[c]				Sugar Metabolism	1	-1000	1000	0
ARACHTA	transacylase	ACP[c] + arachcoa[c] <=> coa[c] + arachACP[c]				Membrane Metabolism	1	-1000	1000	0
ARAI	L arabinose isomerase	arab_L[c] <=> rbl_L[c]				Sugar Metabolism	1	-1000	1000	0
ARB_Dabc	L arabinose transport via ABC system	atp[c] + h2o[c] + arab_D[e] <=> pi[c] + h[c] + adp[c] + arab_D[c]				Transport	1	-1000	1000	0
ARBabc	L arabinose transport via ABC system	atp[c] + h2o[c] + arab_L[e] -> pi[c] + h[c] + adp[c] + arab_L[c]				Transport	0	0	1000	0
ARBt2r	L arabinose transport via proton symport	h[e] + arab_L[e] <=> h[c] + arab_L[c]				Transport	1	-1000	1000	0
ARGDC	arginine decarboxylase	h[c] + arg_L[c] -> co2[c] + agm[c]	Rv2531c	Rv2531c		Glutamate Metabolism	0	0	1000	0
ARGDr	arginine deiminase	h2o[c] + arg_L[c] <=> nh4[c] + citr_L[c]	Rv1001	Rv1001		Arginine and Proline Metabolism	1	-1000	1000	0
ARGSL	argininosuccinate lyase	argsuc[c] <=> fum[c] + arg_L[c]	Rv1659	Rv1659		Alanine and Aspartate Metabolism	1	-1000	1000	0
ARGSS	argininosuccinate synthase	atp[c] + asp_L[c] + citr_L[c] -> amp[c] + ppi[c] + h[c] + argsuc[c]	Rv1658	Rv1658		Alanine and Aspartate Metabolism	0	0	1000	0
ARGt5r	L arginine transport via diffusion	arg_L[e] <=> arg_L[c]	Rv2320c	Rv2320c		Transport	1	-1000	1000	0
ARI	arabinose ribose isomerase	arpp[c] <=> prpp[c]				Membrane Metabolism	1	-1000	1000	0
ASAD	aspartate semialdehyde dehydrogenase	pi[c] + nadp[c] + aspsa[c] <=> h[c] + nadph[c] + 4pasp[c]	Rv3708c	Rv3708c		Glycine Serine and Threonine Metabolism	1	-1000	1000	0
ASNN	L asparaginase	h2o[c] + asn_L[c] -> nh4[c] + asp_L[c]	Rv1538c	Rv1538c		Alanine and Aspartate Metabolism	0	0	1000	0
ASNS1	asparagine synthase glutamine hydrolysing	atp[c] + h2o[c] + gln_L[c] + asp_L[c] -> amp[c] + ppi[c] + h[c] + glu_L[c] + asn_L[c]	Rv2201	Rv2201		Alanine and Aspartate Metabolism	0	0	1000	0
ASNt2r	L asparagine reversible transport via proton symport	h[e] + asn_L[e] <=> h[c] + asn_L[c]	(Rv2127 or Rv0346c)	Rv2127 Rv0346c		Transport	1	-1000	1000	0
ASP1DC	aspartate 1 decarboxylase	h[c] + asp_L[c] -> co2[c] + ala_B[c]	Rv3601c	Rv3601c		Alanine and Aspartate Metabolism	0	0	1000	0
ASPCT	aspartate carbamoyltransferase	asp_L[c] + cbp[c] -> pi[c] + h[c] + cbasp[c]	Rv1380	Rv1380		Pyrimidine Metabolism	0	0	1000	0
ASPK	aspartate kinase	atp[c] + asp_L[c] <=> adp[c] + 4pasp[c]	Rv3709c	Rv3709c		Glycine Serine and Threonine Metabolism	1	-1000	1000	0
ASPO1	L aspartate oxidase	h2o[c] + asp_L[c] + o2[c] -> nh4[c] + h2o2[c] + oaa[c]	Rv1595	Rv1595		Alanine and Aspartate Metabolism	0	0	1000	0
ASPO5	L aspartate oxidase	fum[c] + asp_L[c] -> h[c] + iasp[c] + succ[c]	Rv1595	Rv1595		Alanine and Aspartate Metabolism	0	0	1000	0
ASPTA	aspartate transaminase	akg[c] + asp_L[c] <=> glu_L[c] + oaa[c]	(Rv3565 or Rv0337c)	Rv3565 Rv0337c		Glutamate Metabolism	1	-1000	1000	0
ASPt2r	L aspartate reversible transport via proton symport	h[e] + asp_L[e] <=> h[c] + asp_L[c]				Transport	1	-1000	1000	0
AST	Arginine succinyltransferase	succoa[c] + arg_L[c] -> h[c] + coa[c] + sucarg[c]				Arginine and Proline Metabolism	0	0	1000	0
ATPPRT	ATP phosphoribosyltransferase	atp[c] + prpp[c] -> ppi[c] + prbatp[c]	Rv2121c	Rv2121c		Histidine Metabolism	0	0	1000	0
ATPS1	H exporting ATPase	atp[c] + h2o[c] + h[c] -> pi[c] + adp[c] + 2 h[e]	(Rv1304 and Rv1305 and Rv1306 and Rv1307 and Rv1308 and Rv1309 and Rv1310 and Rv1311)	Rv1304 Rv1305 Rv1306 Rv1307 Rv1308 Rv1309 Rv1310 Rv1311		Transport	0	0	1000	0
ATPS4r	ATP synthase four protons for one ATP	pi[c] + adp[c] + 4 h[e] <=> atp[c] + h2o[c] + 3 h[c]	(Rv1304 and Rv1305 and Rv1306 and Rv1307 and Rv1308 and Rv1309 and Rv1310 and Rv1311)	Rv1304 Rv1305 Rv1306 Rv1307 Rv1308 Rv1309 Rv1310 Rv1311		Purine Metabolism	1	-1000	1000	0
BACCL	biotin acetyl CoA carboxylase ligase	atp[c] + h[c] + btn[c] -> ppi[c] + btamp[c]	Rv3279c	Rv3279c		Biotin Metabolism	0	0	1000	0
BALAt2r	beta alanine reversible transport via proton symport	h[e] + ala_B[e] <=> h[c] + ala_B[c]	Rv0522	Rv0522		Transport	1	-1000	1000	0
BDH	R 3 HydroxybutanoateNAD oxidoreductase	nad[c] + bhb[c] <=> h[c] + acac[c] + nadh[c]				Pyruvate Metabolism	1	-1000	1000	0
BETALDHx	betaine aldehyde dehydrogenase	h2o[c] + nad[c] + betald[c] -> 2 h[c] + nadh[c] + glyb[c]				Other Amino Acid Metabolism	0	0	1000	0
BMNMSHS	conjugated mycothiol synthesis	bmn[c] + msh[c] -> 2 h[c] + bmnmsh[c]				Redox Metabolism	0	0	1000	0
BMNt	bimane transport diffusion	bmn[c] <=> bmn[e]				Transport	1	-1000	1000	0
BPNT	3 5 bisphosphate nucleotidase	h2o[c] + pap[c] -> amp[c] + pi[c]				Other Amino Acid Metabolism	0	0	1000	0
BTS2	biotin synthase ala L producing	cys_L[c] + dtbt[c] <=> 2 h[c] + ala_L[c] + btn[c]	Rv1589	Rv1589		Biotin Metabolism	1	-1000	1000	0
BTS3r	biotin synthase	dtbt[c] + 2 s[c] <=> btn[c] + h2s[c]	Rv1589	Rv1589		Biotin Metabolism	1	-1000	1000	0
CAATPS	Ca ATPase	atp[c] + h2o[c] + 2 ca2[c] -> pi[c] + adp[c] + h[e] + 2 ca2[e]	Rv0107c	Rv0107c		Transport	0	0	1000	0
CAT	catalase	2 h2o2[c] -> 2 h2o[c] + o2[c]	Rv1908c	Rv1908c		Redox Metabolism	0	0	1000	0
CAt4	calcium transport inout via proton antiporter	h[e] + ca2[c] <=> h[c] + ca2[e]	Rv1607	Rv1607		Transport	1	-1000	1000	0
CBIAT	Cobinamide adenyltransferase	atp[c] + h[c] + cbi[c] <=> adocbi[c] + pppi[c]	Rv2849c	Rv2849c		Porphyrin Metabolism	1	-1000	1000	0
CBLAT	cob I alamin adenosyltransferase	atp[c] + h[c] + cbl1[c] <=> pppi[c] + adocbl[c]	Rv2849c	Rv2849c		Porphyrin Metabolism	1	-1000	1000	0
CBPS	carbamoyl phosphate synthase glutamine hydrolysing	2 atp[c] + h2o[c] + hco3[c] + gln_L[c] -> pi[c] + 2 h[c] + glu_L[c] + 2 adp[c] + cbp[c]	Rv1383	Rv1383		Pyrimidine Metabolism	0	0	1000	0
CDAPPA160	CDP Diacylglycerol pyrophostatase n C160	h2o[c] + cdpdhdecg[c] -> 2 h[c] + pa160[c] + cmp[c]	Rv2289	Rv2289		Membrane Metabolism	0	0	1000	0
CDAPPA160190	CDP Diacylglycerol pyrophostatase C160 C190	h2o[c] + cdpc16c19g[c] -> 2 h[c] + pa160190[c] + cmp[c]	Rv2289	Rv2289		Membrane Metabolism	0	0	1000	0
CDAPPA190	CDP Diacylglycerol pyrophostatase C190	h2o[c] + cdpc19c19g[c] -> 2 h[c] + pa190190[c] + cmp[c]	Rv2289	Rv2289		Membrane Metabolism	0	0	1000	0
CDPMEK	4 cytidine 5 diphospho 2 C methyl D erythritol kinase	atp[c] + 4c2me[c] -> h[c] + adp[c] + 2p4c2me[c]	Rv1011	Rv1011		Polyprenyl Metabolism	0	0	1000	0
CDPPT160	CDP diacylglycerol inositon 3 phosphatidyltransferase	cdpdhdecg[c] + inost[c] -> h[c] + cmp[c] + ptd1ino160[c]	Rv2612c	Rv2612c		Membrane Metabolism	0	0	1000	0
CDPPT160190	CDP diacylglycerol inositon 3 phosphatidyltransferase	cdpc16c19g[c] + inost[c] -> h[c] + cmp[c] + ptd1ino160190[c]	Rv2612c	Rv2612c		Membrane Metabolism	0	0	1000	0
CHLabc	choline transport via ABC system	atp[c] + h2o[c] + chol[e] -> pi[c] + h[c] + adp[c] + chol[c]	(Rv3756c and Rv3757c and Rv3758c and Rv3759c)	Rv3756c Rv3757c Rv3758c Rv3759c		Transport	0	0	1000	0
CHOLD	choline dehydrogenase	nad[c] + chol[c] -> h[c] + nadh[c] + betald[c]				Other Amino Acid Metabolism	0	0	1000	0
CHORM	chorismate mutase	chor[c] -> pphn[c]	Rv1885c	Rv1885c		Phenylalanine Tyrosine Tryptophan Metabolism	0	0	1000	0
CHORS	chorismate synthase	3psme[c] -> pi[c] + chor[c]	Rv2540c	Rv2540c		Phenylalanine Tyrosine Tryptophan Metabolism	0	0	1000	0
CHRPL	Chorismate pyruvate lyase	chor[c] -> 4hbz[c] + pyr[c]	Rv2949c	Rv2949c		Membrane Metabolism	0	0	1000	0
CIGAMS	cys 1D myo inositol 2 deoxy D glucopyranoside synthase	atp[c] + cys_L[c] + igam[c] -> amp[c] + ppi[c] + 2 h[c] + cigam[c]	Rv2130c	Rv2130c		Redox Metabolism	0	0	1000	0
CITLr	Citrate lyase reversible	cit[c] <=> ac[c] + oaa[c]	(Rv2498c or Rv2075c)	Rv2498c Rv2075c		Citric Acid Cycle	1	-1000	1000	0
CITabc	citrate transport via ABC system	atp[c] + h2o[c] + cit[e] -> pi[c] + h[c] + adp[c] + cit[c]				Transport	0	0	1000	0
CLPNS160190	cardiolipin synthase C160 C190 tuberculosis	2 pg160190[c] <=> clpn160190[c] + glyc[c]				Membrane Metabolism	1	-1000	1000	0
CMCBTFL	carboxymycobactin Fe3 loading	cmcbtt[c] + fe3[e] -> fcmcbtt[c]				Redox Metabolism	0	0	1000	0
CMCBTFU	carboxymycobactin Fe3 unloading	fcmcbtt[c] -> cmcbtt[c] + fe3[c]				Redox Metabolism	0	0	1000	0
CMLDC	4 carboxymuconolactone decarboxylase	2c25dho[c] -> h[c] + co2[c] + 5odhf2a[c]	Rv0771	Rv0771		Miscellaneous	0	0	1000	0
CO2t	CO2 transporter via diffusion	co2[e] <=> co2[c]				Transport	1	-1000	1000	0
COAt	CoA transporter	coa[e] <=> coa[c]				Transport	1	-1000	1000	0
COBALTt5	cobalt transport inout via permease no H	cobalt2[c] <=> cobalt2[e]	Rv1239c	Rv1239c		Transport	1	-1000	1000	0
COCHL	cobaltochelatase	atp[c] + h2o[c] + cobalt2[c] + hgbam[c] -> pi[c] + 2 h[c] + adp[c] + co2dam[c]	Rv2062c	Rv2062c		Porphyrin Metabolism	0	0	1000	0
CODH2r	carbon monoxide dehydrogenase acetyl CoA synthase 2	h2o[c] + co[c] + 2 fdox[c] <=> 2 h[c] + co2[c] + 2 fdred[c]	(Rv0373c and Rv0374c and Rv0375c)	Rv0373c Rv0374c Rv0375c		Redox Metabolism	1	-1000	1000	0
CODH3	carbon monoxide dehydrogenase acetyl CoA synthase 2	2 h2o[c] + 2 co[c] + adfdOX[c] -> 2 h[c] + 2 co2[c] + adfdRD[c]	(Rv0373c and Rv0374c and Rv0375c)	Rv0373c Rv0374c Rv0375c		Redox Metabolism	0	0	1000	0
COt	CO transporter via diffusion	co[c] <=> co[e]				Transport	1	-1000	1000	0
CPC2MT	precorrin 2 C20 methyltransferase	amet[c] + copre2[c] -> h[c] + ahcys[c] + copre3[c]	Rv2066	Rv2066		Porphyrin Metabolism	0	0	1000	0
CPC3MT	precorrin 3B C17 methyltransferase	amet[c] + copre3[c] -> ahcys[c] + copre4[c]	Rv2066	Rv2066		Porphyrin Metabolism	0	0	1000	0
CPC4MT	precorrin 4 C11 methyltransferase	amet[c] + copre4[c] -> h[c] + ahcys[c] + copre5[c]	Rv2071c	Rv2071c		Porphyrin Metabolism	0	0	1000	0
CPC6MT	precorrin 6Y C5 15 methyltransferase decarboxylating	2 amet[c] + codhpre6[c] -> h[c] + co2[c] + 2 ahcys[c] + copre8[c]	Rv2072c	Rv2072c		Porphyrin Metabolism	0	0	1000	0
CPC6R	precorrin 6A reductase	h[c] + nadph[c] + copre6[c] -> nadp[c] + codhpre6[c]	Rv2070c	Rv2070c		Porphyrin Metabolism	0	0	1000	0
CPC8MM	precorrin 8X methylmutase	copre8[c] <=> cobya[c]	Rv2065	Rv2065		Porphyrin Metabolism	1	-1000	1000	0
CPPPGO	coproporphyrinogen oxidase O2 required	2 h[c] + o2[c] + cpppg3[c] -> 2 h2o[c] + 2 co2[c] + pppg9[c]	Rv2388c	Rv2388c		Porphyrin Metabolism	0	0	1000	0
CRNabc	L carnitine transport via ABC system	atp[c] + h2o[c] + crn[e] -> pi[c] + h[c] + adp[c] + crn[c]	(Rv3756c and Rv3757c and Rv3758c and Rv3759c)	Rv3756c Rv3757c Rv3758c Rv3759c		Transport	0	0	1000	0
CS	citrate synthase	h2o[c] + accoa[c] + oaa[c] -> h[c] + coa[c] + cit[c]	(Rv0889c or Rv0896 or Rv1131)	Rv0889c Rv0896 Rv1131		Citric Acid Cycle	0	0	1000	0
CTPS1	CTP synthase NH3	atp[c] + nh4[c] + utp[c] -> pi[c] + 2 h[c] + adp[c] + ctp[c]	Rv1699	Rv1699		Pyrimidine Metabolism	0	0	1000	0
CTPS2	CTP synthase glutamine	atp[c] + h2o[c] + gln_L[c] + utp[c] <=> pi[c] + 2 h[c] + glu_L[c] + adp[c] + ctp[c]	Rv1699	Rv1699		Pyrimidine Metabolism	1	-1000	1000	0
CYANST	Cyanide sulfurtransferase	cyan[c] + tsul[c] -> h[c] + so3[c] + tcynt[c]	Rv3283	Rv3283		Redox Metabolism	0	0	1000	0
CYO1a	cytochrome c reductase ubiquinol 2 protons	2 h[c] + 2 ficytc[c] + qh2[c] -> 2 h[e] + 2 focytc[c] + q[c]	(Rv2194 and Rv2195 and Rv2196)	Rv2194 Rv2195 Rv2196		Redox Metabolism	0	0	1000	0
CYO1b	cytochrome c oxidase 2 protons	0.5 o2[c] + 2 focytc[c] -> h2o[c] + 2 ficytc[c]	(Rv1451 and Rv2193 and Rv2200c and Rv3043c)	Rv1451 Rv2193 Rv2200c Rv3043c		Purine Metabolism	0	0	0	0
CYRDAAT	cob I yrinic acid a c diamide adenosyltransferase	atp[c] + h[c] + co1dam[c] -> adcobdam[c] + pppi[c]	Rv2849c	Rv2849c		Cofactor Metabolism	0	0	1000	0
CYRDAR	cob II yrinic acid a c diamide reductase	nadh[c] + 2 co2dam[c] -> h[c] + nad[c] + 2 co1dam[c]	Rv0306	Rv0306		Cofactor Metabolism	0	0	1000	0
CYSS	cysteine synthase	h2s[c] + acser[c] -> h[c] + ac[c] + cys_L[c]	(Rv0848 or Rv1336 or Rv2334)	Rv0848 Rv1336 Rv2334		Cysteine Metabolism	0	0	1000	0
CYSTGL	cystathionine g lyase	h2o[c] + cyst_L[c] -> 2obut[c] + nh4[c] + cys_L[c]				Methionine Metabolism	0	0	1000	0
CYSTL	cystathionine b lyase	h2o[c] + cyst_L[c] -> pyr[c] + nh4[c] + hcys_L[c]	Rv3340	Rv3340		Methionine Metabolism	0	0	1000	0
CYSTS	cystathionine beta synthase	hcys_L[c] + ser_L[c] -> h2o[c] + cyst_L[c]	Rv1077	Rv1077		Methionine Metabolism	0	0	1000	0
CYTBD	cytochrome oxidase bd ubiquinol 8 2 protons	2 h[c] + 0.5 o2[c] + q8h2[c] -> h2o[c] + 2 h[e] + q8[c]	(Rv1620c and Rv1621c and Rv1622c and Rv1623c)	Rv1620c Rv1621c Rv1622c Rv1623c		Redox Metabolism	0	0	1000	0
CYTBD2	cytochrome oxidase bd menaquinol 8 2 protons	2 h[c] + mql8[c] + 0.5 o2[c] -> h2o[c] + 2 h[e] + mqn8[c]	(Rv1620c and Rv1621c and Rv1622c and Rv1623c)	Rv1620c Rv1621c Rv1622c Rv1623c		Redox Metabolism	0	0	1000	0
CYTD	cytidine deaminase	h2o[c] + h[c] + cytd[c] -> nh4[c] + uri[c]	Rv3315c	Rv3315c		Pyrimidine Metabolism	0	0	1000	0
CYTDK2	cytidine kinase GTP	gtp[c] + cytd[c] -> h[c] + gdp[c] + cmp[c]				Nucleotide Sugar Metabolism	0	0	1000	0
CYTDt2r	cytidine transport in via proton symport reversible	h[e] + cytd[e] <=> h[c] + cytd[c]				Transport	1	-1000	1000	0
CYTK1	cytidylate kinase CMP	atp[c] + cmp[c] <=> adp[c] + cdp[c]	Rv1712	Rv1712		Pyrimidine Metabolism	1	-1000	1000	0
CYTK2	cytidylate kinase dCMP	atp[c] + dcmp[c] <=> adp[c] + dcdp[c]	Rv1712	Rv1712		Pyrimidine Metabolism	1	-1000	1000	0
Clt	chlorideion transport out via diffusion	cl[e] <=> cl[c]	Rv0143c	Rv0143c		Transport	1	-1000	1000	0
Cuabc	Copper transport via ABC system	atp[c] + h2o[c] + cu2[e] -> pi[c] + h[c] + adp[c] + cu2[c]	Rv0103c	Rv0103c		Transport	0	0	1000	0
Cut1	Copper export via ATPase	atp[c] + h2o[c] + cu2[c] -> pi[c] + h[c] + adp[c] + cu2[e]	Rv0103c	Rv0103c		Transport	0	0	1000	0
DADA	Deoxyadenosine deaminase	h2o[c] + h[c] + dad_2[c] -> nh4[c] + din[c]				Nucleotide Sugar Metabolism	0	0	1000	0
DADK	deoxyadenylate kinase	atp[c] + damp[c] <=> adp[c] + dadp[c]				Nucleotide Sugar Metabolism	1	-1000	1000	0
DAGK160	diacylglycerol kinase n C160	atp[c] + 12dgr160[c] -> h[c] + adp[c] + pa160[c]	Rv0499	Rv0499		Fatty Acid Metabolism	0	0	1000	0
DALAOX	D Alanine Oxidase	h2o[c] + ala_D[c] + o2[c] -> pyr[c] + nh4[c] + h2o2[c]	Rv1905c	Rv1905c		Other Amino Acid Metabolism	0	0	1000	0
DALAt2r	D alanine transport via proton symport	h[e] + ala_D[e] <=> h[c] + ala_D[c]	Rv1704c	Rv1704c		Transport	1	-1000	1000	0
DAPDC	diaminopimelate decarboxylase	h[c] + 26dap_M[c] -> co2[c] + lys_L[c]	Rv1293	Rv1293		Lysine Metabolism	0	0	1000	0
DAPE	diaminopimelate epimerase	26dap_LL[c] <=> 26dap_M[c]	Rv2726c	Rv2726c		Lysine Metabolism	1	-1000	1000	0
DASYN160	CDP diacylglycerol synthetase n C160	h[c] + pa160[c] + ctp[c] -> ppi[c] + cdpdhdecg[c]	Rv2881c	Rv2881c		Fatty Acid Metabolism	0	0	1000	0
DASYN160190	CDP diacylglycerol synthetase C160 C190	h[c] + pa160190[c] + ctp[c] -> ppi[c] + cdpc16c19g[c]	Rv2881c	Rv2881c		Membrane Metabolism	0	0	1000	0
DASYN190190	CDP diacylglycerol synthetase C190 C190	h[c] + pa190190[c] + ctp[c] -> ppi[c] + cdpc19c19g[c]	Rv2881c	Rv2881c		Membrane Metabolism	0	0	1000	0
DB4PS	3 4 Dihydroxy 2 butanone 4 phosphate synthase	ru5p_D[c] -> h[c] + for[c] + db4p[c]				Cofactor Metabolism	0	0	1000	0
DBTSr	dethiobiotin synthase	atp[c] + co2[c] + dann[c] <=> pi[c] + 3 h[c] + adp[c] + dtbt[c]	Rv1570	Rv1570		Biotin Metabolism	1	-1000	1000	0
DCPDP	decaprenyl diphosphatase	h2o[c] + decdp_tb[c] -> pi[c] + h[c] + decd_tb[c]	Rv2136c	Rv2136c		Polyprenyl Metabolism	0	0	1000	0
DCPDPP	decaprenylphosphoryl ribose phosphate dephosphatase	h2o[c] + decdpr_tb[c] -> pi[c] + decdr_tb[c]				Polyprenyl Metabolism	0	0	1000	0
DCPDPP2	decaprenylphosphoryl arabinose phosphate dephosphatase	h2o[c] + decdpa_tb[c] -> pi[c] + decda_tb[c]				Membrane Metabolism	0	0	1000	0
DCPDPS	Decaprenyl diphosphate synthase	frdp[c] + 7 ipdp[c] -> 7 ppi[c] + decdp_tb[c]				Polyprenyl Metabolism	0	0	1000	0
DCPE	decaprenylphosphoryl ribose arabinofuranose isomerization	decdr_tb[c] <=> decda_tb[c]	(Rv3790 and Rv3791)	Rv3790 Rv3791		Polyprenyl Metabolism	1	-1000	1000	0
DCPT	phosphoribose transferase undecaprenyl phosphate	prpp[c] + decd_tb[c] -> ppi[c] + decdpr_tb[c]	Rv3806c	Rv3806c		Polyprenyl Metabolism	0	0	1000	0
DCPT2	phosphoribose transferase undecaprenyl phosphate	decd_tb[c] + arpp[c] -> ppi[c] + decdpa_tb[c]				Membrane Metabolism	0	0	1000	0
DCTPD	dCTP deaminase	h2o[c] + h[c] + dctp[c] -> nh4[c] + dutp[c]	Rv0321	Rv0321		Pyrimidine Metabolism	0	0	1000	0
DCTPD2	dCTP deaminase	h2o[c] + h[c] + ctp[c] -> nh4[c] + utp[c]	Rv0321	Rv0321		Pyrimidine Metabolism	0	0	1000	0
DCYTD	deoxycytidine deaminase	h2o[c] + h[c] + dcyt[c] -> nh4[c] + duri[c]				Pyrimidine Metabolism	0	0	1000	0
DDPA	3 deoxy D arabino heptulosonate 7 phosphate synthetase	h2o[c] + e4p[c] + pep[c] -> pi[c] + 2dda7p[c]	Rv2178c	Rv2178c		Phenylalanine Tyrosine Tryptophan Metabolism	0	0	1000	0
DESAT16	Palmitoyl CoA desaturase n C160CoA n C161CoA	h[c] + nadph[c] + o2[c] + pmtcoa[c] -> 2 h2o[c] + nadp[c] + hdcoa[c]	Rv3229c	Rv3229c		Fatty Acid Metabolism	0	0	1000	0
DESAT18	stearoyl CoA desaturase n C180CoA n C181CoA	h[c] + nadph[c] + o2[c] + stcoa[c] -> 2 h2o[c] + nadp[c] + odecoa[c]	(Rv1094 or Rv0824c)	Rv1094 Rv0824c		Fatty Acid Metabolism	0	0	1000	0
DGC3D	2 deoxy D gluconate 3 dehydrogenase	nad[c] + 2dglcn[c] -> h[c] + nadh[c] + 3ddgc[c]	(Rv1928c or Rv1714)	Rv1928c Rv1714		Sugar Metabolism	0	0	1000	0
DGK1	deoxyguanylate kinase dGMPATP	atp[c] + dgmp[c] <=> adp[c] + dgdp[c]	Rv1389	Rv1389		Purine Metabolism	1	-1000	1000	0
DHAD1	dihydroxy acid dehydratase 2 3 dihydroxy 3 methylbutanoate	23dhmb[c] -> h2o[c] + 3mob[c]	Rv0189c	Rv0189c		Valine Leucine and Isoleucine Metabolism	0	0	1000	0
DHAD2	Dihydroxy acid dehydratase 2 3 dihydroxy 3 methylpentanoate	23dhmp[c] -> h2o[c] + 3mop[c]				Valine Leucine and Isoleucine Metabolism	0	0	1000	0
DHDPRy	dihydrodipicolinate reductase NADPH	h[c] + nadph[c] + 23dhdp[c] -> nadp[c] + thdp[c]	Rv2773c	Rv2773c		Lysine Metabolism	0	0	1000	0
DHDPS	dihydrodipicolinate synthase	pyr[c] + aspsa[c] -> 2 h2o[c] + h[c] + 23dhdp[c]	Rv2753c	Rv2753c		Lysine Metabolism	0	0	1000	0
DHFR	dihydrofolate reductase	h[c] + nadph[c] + dhf[c] <=> nadp[c] + thf[c]	Rv2763c	Rv2763c		Folate Metabolism	1	-1000	1000	0
DHFS	dihydrofolate synthase	atp[c] + glu_L[c] + dhpt[c] -> pi[c] + h[c] + adp[c] + dhf[c]	Rv2447c	Rv2447c		Folate Metabolism	0	0	1000	0
DHNAOT	1 4 dihydroxy 2 naphthoate octaprenyltransferase	dhna[c] + octdp[c] -> ppi[c] + h[c] + co2[c] + 2dmmq8[c]	Rv0534c	Rv0534c		Ubiquinone Metabolism	0	0	1000	0
DHNAOT2	1 4 dihydroxy 2 naphthoate octaprenyltransferase	dhna[c] + octdp[c] -> ppi[c] + h[c] + co2[c] + 2dmmq6[c]	Rv0534c	Rv0534c		Ubiquinone Metabolism	0	0	1000	0
DHNPA	dihydroneopterin aldolase	dhnpt[c] -> h[c] + gcald[c] + 2ahhmp[c]	Rv3607c	Rv3607c		Folate Metabolism	0	0	1000	0
DHNPA2	dihydroneopterin aldolase	dhnpt[c] -> gcald[c] + 6hmhpt[c]	Rv3607c	Rv3607c		Folate Metabolism	0	0	1000	0
DHORD2	dihydoorotic acid dehydrogenase quinone8	q8[c] + dhor_S[c] -> q8h2[c] + orot[c]	Rv2139	Rv2139		Pyrimidine Metabolism	0	0	1000	0
DHORD3	dihydroorotic acid dehydrogenase menaquinone 6	mqn6[c] + dhor_S[c] <=> orot[c] + mql6[c]	Rv2139	Rv2139		Pyrimidine Metabolism	1	-1000	1000	0
DHORD5	dihydroorotic acid menaquinone 8	mqn8[c] + dhor_S[c] -> mql8[c] + orot[c]	Rv2139	Rv2139		Pyrimidine Metabolism	0	0	1000	0
DHORTS	dihydroorotase	h2o[c] + dhor_S[c] <=> h[c] + cbasp[c]	Rv1381	Rv1381		Pyrimidine Metabolism	1	-1000	1000	0
DHPPDA	diaminohydroxyphosphoribosylaminopyrimidine deaminase	h2o[c] + h[c] + 25dhpp[c] -> nh4[c] + 5apru[c]	Rv1409	Rv1409		Riboflavin Metabolism	0	0	1000	0
DHPPDA2	diaminohydroxyphosphoribosylaminopryrimidine deaminase 25drapp	h2o[c] + h[c] + 25drapp[c] -> nh4[c] + 5apru[c]	Rv1409	Rv1409		Riboflavin Metabolism	0	0	1000	0
DHPS2	dihydropteroate synthase	4abz[c] + 6hmhptpp[c] -> ppi[c] + dhpt[c]	(Rv1207 or Rv3608c)	Rv1207 Rv3608c		Folate Metabolism	0	0	1000	0
DHQD	3 dehydroquinate dehydratase	3dhq[c] <=> h2o[c] + 3dhsk[c]	Rv2537c	Rv2537c		Phenylalanine Tyrosine Tryptophan Metabolism	1	-1000	1000	0
DHQS	3 dehydroquinate synthase	2dda7p[c] -> pi[c] + 3dhq[c]	Rv2538c	Rv2538c		Phenylalanine Tyrosine Tryptophan Metabolism	0	0	1000	0
DMATT	dimethylallyltranstransferase	ipdp[c] + dmpp[c] -> ppi[c] + grdp[c]	Rv3398c	Rv3398c		Cofactor Metabolism	0	0	1000	0
DMPPS	1 hydroxy 2 methyl 2 E butenyl 4 diphosphate reductase dmpp	h[c] + nadh[c] + h2mb4p[c] -> h2o[c] + nad[c] + dmpp[c]				Cofactor Metabolism	0	0	1000	0
DNMPPA	Dihydroneopterin monophosphate dephosphorylase	h2o[c] + dhpmp[c] -> pi[c] + dhnpt[c]				Folate Metabolism	0	0	1000	0
DNTPPA	Dihydroneopterin triphosphate pyrophosphatase	h2o[c] + ahdt[c] -> ppi[c] + h[c] + dhpmp[c]				Folate Metabolism	0	0	1000	0
DPCOAK	dephospho CoA kinase	atp[c] + dpcoa[c] -> h[c] + coa[c] + adp[c]	Rv1631	Rv1631		Pantothenate and CoA Metabolism	0	0	1000	0
DPPS	decaprenyl synthase	frdp[c] + 7 ipdp[c] -> 7 ppi[c] + decdp[c]				Polyprenyl Metabolism	0	0	1000	0
DPR	2 dehydropantoate 2 reductase	h[c] + nadph[c] + 2dhp[c] -> nadp[c] + pant_R[c]	Rv2573	Rv2573		Pantothenate and CoA Metabolism	0	0	1000	0
DRPA	deoxyribose phosphate aldolase	2dr5p[c] -> acald[c] + g3p[c]	Rv0478	Rv0478		Pentose Phosphate Pathway	0	0	1000	0
DSERt2r	D serine transport via proton symport	h[e] + ser_D[e] <=> h[c] + ser_D[c]	Rv1704c	Rv1704c		Transport	1	-1000	1000	0
DTMPK	dTMP kinase	atp[c] + dtmp[c] <=> adp[c] + dtdp[c]	Rv3247c	Rv3247c		Pyrimidine Metabolism	1	-1000	1000	0
DURIK1	deoxyuridine kinase ATPDeoxyuridine	atp[c] + duri[c] -> h[c] + adp[c] + dump[c]				Pyrimidine Metabolism	0	0	1000	0
DURIPP	deoxyuridine phosphorylase	pi[c] + duri[c] <=> 2dr1p[c] + ura[c]				Pyrimidine Metabolism	1	-1000	1000	0
DUTPDP	dUTP diphosphatase	h2o[c] + dutp[c] -> ppi[c] + h[c] + dump[c]	Rv2697c	Rv2697c		Pyrimidine Metabolism	0	0	1000	0
DXPRIi	1 deoxy D xylulose reductoisomerase	h[c] + nadph[c] + dxyl5p[c] -> nadp[c] + 2me4p[c]	Rv2870c	Rv2870c		Polyprenyl Metabolism	0	0	1000	0
DXPS	1 deoxy D xylulose 5 phosphate synthase	h[c] + pyr[c] + g3p[c] -> co2[c] + dxyl5p[c]	(Rv2682c or Rv3379c)	Rv2682c Rv3379c		Polyprenyl Metabolism	0	0	1000	0
E4PD	Erythrose 4 phosphate dehydrogenase	h2o[c] + nad[c] + e4p[c] <=> 2 h[c] + nadh[c] + 4per[c]				Cofactor Metabolism	1	-1000	1000	0
ECHH_0	Ech hydrogenase no electron transport	2 fdox[c] + h2[c] <=> 2 h[c] + 2 fdred[c]				Miscellaneous	1	-1000	1000	0
ENO	enolase	2pg[c] <=> h2o[c] + pep[c]	Rv1023	Rv1023		Glycolysis	1	-1000	1000	0
ENTCS	enterochelin synthase	3 23dhba[c] + 3 seramp[c] -> 6 amp[c] + 9 h[c] + enter[c]	Rv3214	Rv3214		Glycolysis	0	0	1000	0
ETHAt	ethanolamine transport via diffusion extracellular	etha[e] <=> etha[c]				Transport	1	-1000	1000	0
EX_4hba(e)	4 Hydroxy benzyl alcohol exchange	4hba[e] <=>				Exchange	1	0	1000	0
EX_acysbmn(e)	acetyl cystine bimane exchange	acysbmn[e] <=>				Exchange	1	0	1000	0
EX_ala_B(e)	beta Alanine exchange	ala_B[e] <=>				Exchange	1	0	1000	0
EX_ala_D(e)	D Alanine exchange	ala_D[e] <=>				Exchange	1	0	1000	0
EX_ala_L(e)	L Alanine exchange	ala_L[e] <=>				Exchange	1	0	1000	0
EX_arab_D(e)	D Arabinose exchange	arab_D[e] <=>				Exchange	1	0	1000	0
EX_arab_L(e)	L Arabinose exchange	arab_L[e] <=>				Exchange	1	0	1000	0
EX_arg_L(e)	L Arginine exchange	arg_L[e] <=>				Exchange	1	0	1000	0
EX_asn_L(e)	L Asparagine exchange	asn_L[e] <=>				Exchange	1	0	1000	0
EX_asp_L(e)	L Aspartate exchange	asp_L[e] <=>				Exchange	1	0	1000	0
EX_atp(e)	ATP exchange	atp[e] <=>				Exchange	1	0	1000	0
EX_bmn(e)	bimane exchange	bmn[e] <=>				Exchange	1	0	1000	0
EX_ca2(e)	Calcium exchange	ca2[e] <=>				Exchange	1	0	1000	0
EX_chol(e)	Choline exchange	chol[e] <=>				Exchange	1	0	1000	0
EX_cit(e)	Citrate exchange	cit[e] <=>				Exchange	1	0	1000	0
EX_cl(e)	Chloride exchange	cl[e] <=>				Exchange	1	0	1000	0
EX_co2(e)	CO2 exchange	co2[e] <=>				Exchange	1	0	1000	0
EX_co(e)	Carbon monoxide exchange	co[e] <=>				Exchange	1	0	1000	0
EX_coa(e)	Coenzyme A exchange	coa[e] <=>				Exchange	1	0	1000	0
EX_cobalt2(e)	Co2 exchange	cobalt2[e] <=>				Exchange	1	0	1000	0
EX_crn(e)	L Carnitine exchange	crn[e] <=>				Exchange	1	0	1000	0
EX_cu2(e)	Cu2 exchange	cu2[e] <=>				Exchange	1	0	1000	0
EX_cytd(e)	Cytidine exchange	cytd[e] <=>				Exchange	1	-1	1000	0
EX_etha(e)	Ethanolamine exchange	etha[e] <=>				Exchange	1	0	1000	0
EX_fe2(e)	Fe2 exchange	fe2[e] <=>				Exchange	1	0	1000	0
EX_fe3(e)	Fe3 exchange	fe3[e] <=>				Exchange	1	-1	1000	0
EX_fum(e)	Fumarate exchange	fum[e] <=>				Exchange	1	0	1000	0
EX_gal(e)	D Galactose exchange	gal[e] <=>				Exchange	1	0	1000	0
EX_gcald(e)	Glycolaldehyde exchange	gcald[e] <=>				Exchange	1	0	1000	0
EX_glc(e)	D Glucose exchange	glc_D[e] <=>				Exchange	1	-1	1000	0
EX_glu_L(e)	L Glutamate exchange	glu_L[e] <=>				Exchange	1	0	1000	0
EX_gly(e)	Glycine exchange	gly[e] <=>				Exchange	1	0	1000	0
EX_glyb(e)	Glycine betaine exchange	glyb[e] <=>				Exchange	1	0	1000	0
EX_glyc3p(e)	Glycerol 3 phosphate exchange	glyc3p[e] <=>				Exchange	1	0	1000	0
EX_glyc(e)	Glycerol exchange	glyc[e] <=>				Exchange	1	-0.06	1000	0
EX_gthrd(e)	Reduced glutathione exchange	gthrd[e] <=>				Exchange	1	0	1000	0
EX_h2(e)	H2 exchange	h2[e] <=>				Exchange	1	0	1000	0
EX_h2co3(e)	carbonic acid exchange	h2co3[e] <=>				Exchange	1	0	1000	0
EX_h2o(e)	H2O exchange	h2o[e] <=>				Exchange	1	-1	1000	0
EX_h2s(e)	Hydrogen sulfide exchange	h2s[e] <=>				Exchange	1	0	1000	0
EX_h(e)	H exchange	h[e] <=>				Exchange	1	-1	1000	0
EX_hdca(e)	Hexadecanoate n C160 exchange	hdca[e] <=>				Exchange	1	-1	1000	0
EX_his_L(e)	L Histidine exchange	his_L[e] <=>				Exchange	1	0	1000	0
EX_id3acald(e)	Indole 3 acetaldehyde exchange	id3acald[e] <=>				Exchange	1	0	1000	0
EX_ile_L(e)	L Isoleucine exchange	ile_L[e] <=>				Exchange	1	-1	1000	0
EX_k(e)	K exchange	k[e] <=>				Exchange	1	-1	1000	0
EX_lac_L(e)	L Lactate exchange	lac_L[e] <=>				Exchange	1	0	1000	0
EX_lcts(e)	Lactose exchange	lcts[e] <=>				Exchange	1	0	1000	0
EX_leu_L(e)	L Leucine exchange	leu_L[e] <=>				Exchange	1	0	1000	0
EX_lys_L(e)	L Lysine exchange	lys_L[e] <=>				Exchange	1	0	1000	0
EX_mal_L(e)	L Malate exchange	mal_L[e] <=>				Exchange	1	0	1000	0
EX_malt(e)	Maltose exchange	malt[e] <=>				Exchange	1	0	1000	0
EX_malthp(e)	Maltoheptaose exchange	malthp[e] <=>				Exchange	1	0	1000	0
EX_meoh(e)	methanol exchange	meoh[e] <=>				Exchange	1	0	1000	0
EX_met_L(e)	L Methionine exchange	met_L[e] <=>				Exchange	1	0	1000	0
EX_mg2(e)	Mg exchange	mg2[e] <=>				Exchange	1	0	1000	0
EX_na1(e)	Sodium exchange	na1[e] <=>				Exchange	1	-1	1000	0
EX_nh4(e)	Ammonia exchange	nh4[e] <=>				Exchange	1	-1	1000	0
EX_no2(e)	Nitrite exchange	no2[e] <=>				Exchange	1	0	1000	0
EX_no3(e)	Nitrate exchange	no3[e] <=>				Exchange	1	-1	1000	0
EX_no(e)	Nitric oxide exchange	no[e] <=>				Exchange	1	0	1000	0
EX_o2(e)	O2 exchange	o2[e] <=>				Exchange	1	-1	1000	0
EX_ocdca(e)	octadecanoate n C180 exchange	ocdca[e] <=>				Exchange	1	-1	1000	0
EX_orn(e)	Ornithine exchange	orn[e] <=>				Exchange	1	0	1000	0
EX_pac(e)	Phenylacetic acid exchange	pac[e] <=>				Exchange	1	0	1000	0
EX_pdima(e)	phthiocerol dimycocerosate A Mtb exchange	pdima[e] <=>				Exchange	1	0	1000	0
EX_phdca(e)	phenol palmitic acid exchange	phdca[e] <=>				Exchange	1	0	1000	0
EX_phe_L(e)	L Phenylalanine exchange	phe_L[e] <=>				Exchange	1	0	1000	0
EX_pi(e)	Phosphate exchange	pi[e] <=>				Exchange	1	-1	1000	0
EX_ppa(e)	Propionate exchange	ppa[e] <=>				Exchange	1	0	1000	0
EX_ppdima(e)	phenol phthiocerol dimycocerosate Mtb exchange	ppdima[e] <=>				Exchange	1	0	1000	0
EX_pro_L(e)	L Proline exchange	pro_L[e] <=>				Exchange	1	0	1000	0
EX_pyr(e)	Pyruvate exchange	pyr[e] <=>				Exchange	1	0	1000	0
EX_rib_D(e)	D Ribose exchange	rib_D[e] <=>				Exchange	1	0	1000	0
EX_ser_D(e)	D Serine exchange	ser_D[e] <=>				Exchange	1	0	1000	0
EX_ser_L(e)	L Serine exchange	ser_L[e] <=>				Exchange	1	0	1000	0
EX_skm(e)	Shikimate exchange	skm[e] <=>				Exchange	1	0	1000	0
EX_so4(e)	Sulfate exchange	so4[e] <=>				Exchange	1	-1	1000	0
EX_succ(e)	Succinate exchange	succ[e] <=>				Exchange	1	0	1000	0
EX_tartr_L(e)	L tartrate exchange	tartr_L[e] <=>				Exchange	1	0	1000	0
EX_thr_L(e)	L Threonine exchange	thr_L[e] <=>				Exchange	1	0	1000	0
EX_tre(e)	Trehalose exchange	tre[e] <=>				Exchange	1	0	1000	0
EX_trp_L(e)	L Tryptophan exchange	trp_L[e] <=>				Exchange	1	0	1000	0
EX_tsul(e)	Thiosulfate exchange	tsul[e] <=>				Exchange	1	0	1000	0
EX_ttdca(e)	tetradecanoate n C140 exchange	ttdca[e] <=>				Exchange	1	0	1000	0
EX_tyr_L(e)	L Tyrosine exchange	tyr_L[e] <=>				Exchange	1	-1	1000	0
EX_val_L(e)	L Valine exchange	val_L[e] <=>				Exchange	1	-1	1000	0
EX_xyl_D(e)	D Xylose exchange	xyl_D[e] <=>				Exchange	1	-1	1000	0
FACOAE140	fatty acid CoA thioesterase tetradecanoate	h2o[c] + tdcoa[c] -> h[c] + coa[c] + ttdca[c]	Rv1618	Rv1618		Fatty Acid Metabolism	0	0	1000	0
FACOAE160	fatty acid CoA thioesterase hexadecanoate	h2o[c] + pmtcoa[c] -> hdca[c] + h[c] + coa[c]	Rv1618	Rv1618		Fatty Acid Metabolism	0	0	1000	0
FACOAE180	fatty acid CoA thioesterase octadecanoate	h2o[c] + stcoa[c] -> ocdca[c] + h[c] + coa[c]	Rv1618	Rv1618		Fatty Acid Metabolism	0	0	1000	0
FACOAL140	fatty acid CoA ligase tetradecanoate	atp[c] + coa[c] + ttdca[c] <=> amp[c] + ppi[c] + tdcoa[c]	(Rv3826 or Rv1529)	Rv3826 Rv1529		Fatty Acid Metabolism	1	-1000	1000	0
FACOAL160	fatty acid CoA ligase hexadecanoate	atp[c] + hdca[c] + coa[c] <=> amp[c] + ppi[c] + pmtcoa[c]	((Rv3826 or Rv1529 or Rv1185c or Rv2590) and Rv1185c)	Rv3826 Rv1529 Rv1185c Rv2590		Fatty Acid Metabolism	1	-1000	1000	0
FACOAL161	fatty acid CoA ligase hexadecenoate	atp[c] + coa[c] + hdcea[c] <=> amp[c] + ppi[c] + hdcoa[c]	(Rv3826 or Rv1529)	Rv3826 Rv1529		Fatty Acid Metabolism	1	-1000	1000	0
FACOAL180	fatty acid CoA ligase octadecanoate	atp[c] + ocdca[c] + coa[c] <=> amp[c] + ppi[c] + stcoa[c]	(Rv3826 or Rv1529)	Rv3826 Rv1529		Fatty Acid Metabolism	1	-1000	1000	0
FACOAL181	fatty acid CoA ligase octadecenoate	atp[c] + coa[c] + ocdcea[c] <=> amp[c] + ppi[c] + odecoa[c]	(Rv1618 or Rv3826 or Rv1529)	Rv1618 Rv3826 Rv1529		Fatty Acid Metabolism	1	-1000	1000	0
FACOAL200	fatty acid CoA ligase	atp[c] + coa[c] + arach[c] <=> amp[c] + ppi[c] + arachcoa[c]	(Rv3826 or Rv1529)	Rv3826 Rv1529		Membrane Metabolism	1	-1000	1000	0
FACOAL80	fatty acid CoA ligase octanoate	atp[c] + coa[c] + octa[c] <=> amp[c] + ppi[c] + occoa[c]	((Rv3826 or Rv1529 or Rv1185c or Rv2590) and Rv1185c)	Rv3826 Rv1529 Rv1185c Rv2590		Fatty Acid Metabolism	1	-1000	1000	0
FACOALPHDCA	fatty acid CoA ligase	atp[c] + coa[c] + phdca[c] <=> amp[c] + ppi[c] + phdcacoa[c]				Membrane Metabolism	1	-1000	1000	0
FACOALPREPH	fatty acid CoA ligase phthiocerol precursor	atp[c] + coa[c] + prephth[c] <=> amp[c] + ppi[c] + prephthcoa[c]	Rv2930	Rv2930		Membrane Metabolism	1	-1000	1000	0
FAH4	Fatty acid hydroxylase	h[c] + nadph[c] + o2[c] + omtta[c] -> h2o[c] + nadp[c] + homtta[c]				Membrane Metabolism	0	0	1000	0
FAMPL1	Fatty Acid Ligase AMP mycolic acid	amp[c] + h[c] + meroacidcyc2ACP[c] -> ACP[c] + meroacidcyc2AMP[c]	Rv3801c	Rv3801c		Fatty Acid Metabolism	0	0	1000	0
FAMPL2	Fatty Acid Ligase AMP mycolic acid	amp[c] + h[c] + mmeroacidcyc2ACP[c] -> ACP[c] + mmeroacidcyc2AMP[c]	Rv3801c	Rv3801c		Fatty Acid Metabolism	0	0	1000	0
FAMPL3	Fatty Acid Ligase AMP mycolic acid	amp[c] + h[c] + kmeroacidcyc2ACP[c] -> ACP[c] + kmeroacidcyc2AMP[c]	Rv3801c	Rv3801c		Fatty Acid Metabolism	0	0	1000	0
FAMPL4	Fatty Acid Ligase AMP mycolic acid	amp[c] + h[c] + mmmeroacidcyc1ACP[c] -> ACP[c] + mmmeroacidcyc1AMP[c]	Rv3801c	Rv3801c		Fatty Acid Metabolism	0	0	1000	0
FAMPL5	Fatty Acid Ligase AMP mycolic acid	amp[c] + h[c] + mkmeroacidcyc1ACP[c] -> ACP[c] + mkmeroacidcyc1AMP[c]	Rv3801c	Rv3801c		Fatty Acid Metabolism	0	0	1000	0
FAO1	Fatty acid oxidation tetradecanoate	atp[c] + 6 h2o[c] + 7 coa[c] + 6 nad[c] + ttdca[c] + 6 fad[c] -> amp[c] + ppi[c] + 6 h[c] + 7 accoa[c] + 6 nadh[c] + 6 fadh2[c]	((Rv0468 or Rv1715) and Rv0859 and Rv0860 and Rv1323)	Rv1323 Rv0468 Rv1715 Rv0859 Rv0860		Fatty Acid Metabolism	0	0	1000	0
FAO10	Fatty acid oxidation octadecenoate	atp[c] + 8 h2o[c] + 9 coa[c] + 8 nad[c] + ocdcea[c] + 7 fad[c] -> amp[c] + ppi[c] + 8 h[c] + 9 accoa[c] + 8 nadh[c] + 7 fadh2[c]	((Rv0468 or Rv1715) and Rv0859 and Rv0860 and Rv1323)	Rv1323 Rv0468 Rv1715 Rv0859 Rv0860		Fatty Acid Metabolism	0	0	1000	0
FAO11	Fatty acid oxidation n C161	atp[c] + 7 h2o[c] + 8 coa[c] + 7 nad[c] + hdcea[c] + 6 fad[c] -> amp[c] + ppi[c] + 7 h[c] + 8 accoa[c] + 7 nadh[c] + 6 fadh2[c]	((Rv0468 or Rv1715) and Rv0859 and Rv0860 and Rv1323)	Rv1323 Rv0468 Rv1715 Rv0859 Rv0860		Fatty Acid Metabolism	0	0	1000	0
FAO2	Fatty acid oxidation n C160	atp[c] + hdca[c] + 7 h2o[c] + 8 coa[c] + 7 nad[c] + 7 fad[c] -> amp[c] + ppi[c] + 7 h[c] + 8 accoa[c] + 7 nadh[c] + 7 fadh2[c]	((Rv0468 or Rv1715) and Rv0859 and Rv0860 and Rv1323)	Rv1323 Rv0468 Rv1715 Rv0859 Rv0860		Fatty Acid Metabolism	0	0	1000	0
FAO3	Fatty acid oxidation octadecanoate	atp[c] + ocdca[c] + 8 h2o[c] + 9 coa[c] + 8 nad[c] + 8 fad[c] -> amp[c] + ppi[c] + 8 h[c] + 9 accoa[c] + 8 nadh[c] + 8 fadh2[c]	((Rv0468 or Rv1715) and Rv0859 and Rv0860 and Rv1323)	Rv1323 Rv0468 Rv1715 Rv0859 Rv0860		Fatty Acid Metabolism	0	0	1000	0
FAS100	fatty acid synthase n C100	3 h[c] + 2 nadph[c] + malcoa[c] + octa[c] -> h2o[c] + 2 nadp[c] + coa[c] + co2[c] + dca[c]	(Rv1350 and Rv2524c and Rv1484 and Rv2947c)	Rv1350 Rv2524c Rv1484 Rv2947c		Fatty Acid Metabolism	0	0	1000	0
FAS120	fatty acid synthase n C120	3 h[c] + 2 nadph[c] + malcoa[c] + dca[c] -> h2o[c] + 2 nadp[c] + coa[c] + co2[c] + ddca[c]	(Rv1350 and Rv2524c and Rv1484 and Rv2947c)	Rv1350 Rv2524c Rv1484 Rv2947c		Fatty Acid Metabolism	0	0	1000	0
FAS140	fatty acid synthase n C140	3 h[c] + 2 nadph[c] + malcoa[c] + ddca[c] -> h2o[c] + 2 nadp[c] + coa[c] + co2[c] + ttdca[c]	(Rv0533c or (Rv1350 and Rv2524c and Rv1484 and Rv2947c))	Rv1350 Rv2524c Rv1484 Rv2947c Rv0533c		Fatty Acid Metabolism	0	0	1000	0
FAS160	fatty acid synthase n C160	3 h[c] + 2 nadph[c] + malcoa[c] + ttdca[c] -> hdca[c] + h2o[c] + 2 nadp[c] + coa[c] + co2[c]	(Rv1350 and Rv2524c and Rv1484 and Rv2947c)	Rv1350 Rv2524c Rv1484 Rv2947c		Fatty Acid Metabolism	0	0	1000	0
FAS161	fatty acid synthase n C161	4 h[c] + 3 nadph[c] + malcoa[c] + o2[c] + ttdca[c] -> 3 h2o[c] + 3 nadp[c] + coa[c] + co2[c] + hdcea[c]	(Rv1350 and Rv2524c and Rv1484 and Rv2947c)	Rv1350 Rv2524c Rv1484 Rv2947c		Fatty Acid Metabolism	0	0	0	0
FAS180	fatty acid synthase n C180	hdca[c] + 3 h[c] + 2 nadph[c] + malcoa[c] -> ocdca[c] + h2o[c] + 2 nadp[c] + coa[c] + co2[c]	(Rv1350 and Rv2524c and Rv1484 and Rv2947c)	Rv1350 Rv2524c Rv1484 Rv2947c		Fatty Acid Metabolism	0	0	1000	0
FAS181	fatty acid synthase n C181	hdca[c] + 4 h[c] + 3 nadph[c] + malcoa[c] + o2[c] -> 3 h2o[c] + 3 nadp[c] + coa[c] + co2[c] + ocdcea[c]	(Rv1350 and Rv2524c and Rv1484 and Rv2947c)	Rv1350 Rv2524c Rv1484 Rv2947c		Fatty Acid Metabolism	0	0	1000	0
FAS200	fatty acid synthase n C200	ocdca[c] + 3 h[c] + 2 nadph[c] + malcoa[c] -> h2o[c] + 2 nadp[c] + coa[c] + co2[c] + arach[c]	(Rv1350 and Rv2524c and Rv1484 and Rv2947c)	Rv1350 Rv2524c Rv1484 Rv2947c		Fatty Acid Metabolism	0	0	1000	0
FAS240_L	fatty acid synthase n C240 lumped reaction	ocdca[c] + 9 h[c] + 6 nadph[c] + 3 malcoa[c] -> 3 h2o[c] + 6 nadp[c] + 3 coa[c] + 3 co2[c] + ttc[c]	(Rv1350 and Rv2524c and Rv1484 and Rv2947c)	Rv1350 Rv2524c Rv1484 Rv2947c		Fatty Acid Metabolism	0	0	1000	0
FAS260	fatty acid synthase n C260	3 h[c] + 2 nadph[c] + malcoa[c] + ttc[c] -> h2o[c] + 2 nadp[c] + coa[c] + co2[c] + hexc[c]	(Rv1350 and Rv2524c and Rv1484 and Rv2947c)	Rv1350 Rv2524c Rv1484 Rv2947c		Fatty Acid Metabolism	0	0	1000	0
FAS80_L	fatty acid synthase n C80 lumped reaction	8 h[c] + 6 nadph[c] + accoa[c] + 3 malcoa[c] -> 2 h2o[c] + 6 nadp[c] + 4 coa[c] + 3 co2[c] + octa[c]	(Rv1350 and Rv2524c and Rv1484 and Rv2947c)	Rv1350 Rv2524c Rv1484 Rv2947c		Fatty Acid Metabolism	0	0	1000	0
FASPHDCA	fatty acyl ACP synthase phdca	24 h[c] + 16 nadph[c] + 4hbzACP[c] + 8 malACP[c] -> 8 h2o[c] + 16 nadp[c] + 8 ACP[c] + 8 co2[c] + phdcaACP[c]				Membrane Metabolism	0	0	1000	0
FASm1601	fatty acid synthase methyl octadecanoic acid	hdca[c] + 3 h[c] + 2 nadph[c] + mmcoa_S[c] -> h2o[c] + 2 nadp[c] + coa[c] + co2[c] + m1ocdca[c]	(Rv1663 and Rv1662)	Rv1663 Rv1662		Membrane Metabolism	0	0	1000	0
FASm180	fatty acid synthase tuberculostearic acid	15 h[c] + 10 nadph[c] + 4 malcoa[c] + octa[c] + mmcoa_S[c] -> 5 h2o[c] + 10 nadp[c] + mocdca[c] + 5 coa[c] + 5 co2[c]	(Rv1663 and Rv1662)	Rv1663 Rv1662		Membrane Metabolism	0	0	1000	0
FASm1801	fatty acid synthase dimethyl arachic acid	3 h[c] + 2 nadph[c] + mmcoa_S[c] + m1ocdca[c] -> h2o[c] + 2 nadp[c] + coa[c] + co2[c] + dmarach[c]	(Rv1663 and Rv1662)	Rv1663 Rv1662		Membrane Metabolism	0	0	1000	0
FASm2001	fatty acid synthase tri methyl behenic acid	3 h[c] + 2 nadph[c] + mmcoa_S[c] + dmarach[c] -> h2o[c] + 2 nadp[c] + coa[c] + co2[c] + tmbhn[c]	(Rv1663 and Rv1662)	Rv1663 Rv1662		Membrane Metabolism	0	0	1000	0
FASm2002	fatty acid synthase methyl arachidic acid	ocdca[c] + 3 h[c] + 2 nadph[c] + mmcoa_S[c] -> h2o[c] + 2 nadp[c] + coa[c] + co2[c] + marach[c]	(Rv1663 and Rv1662)	Rv1663 Rv1662		Membrane Metabolism	0	0	1000	0
FASm220	fatty acid synthase methyl behenic acid	3 h[c] + 2 nadph[c] + arach[c] + mmcoa_S[c] -> h2o[c] + 2 nadp[c] + coa[c] + co2[c] + mbhn[c]	Rv2940c	Rv2940c		Membrane Metabolism	0	0	1000	0
FASm2201	fatty acid synthase tri methyl lignoceric acid	3 h[c] + 2 nadph[c] + mmcoa_S[c] + tmbhn[c] -> h2o[c] + 2 nadp[c] + coa[c] + co2[c] + tamlgnc[c]	Rv2940c	Rv2940c		Membrane Metabolism	0	0	1000	0
FASm2202	fatty acid synthase di methyl behenic acid	3 h[c] + 2 nadph[c] + mmcoa_S[c] + marach[c] -> h2o[c] + 2 nadp[c] + coa[c] + co2[c] + dmbhn[c]	Rv2940c	Rv2940c		Membrane Metabolism	0	0	1000	0
FASm240	fatty acid synthase di methyl lignoceric acid	3 h[c] + 2 nadph[c] + mmcoa_S[c] + mbhn[c] -> h2o[c] + 2 nadp[c] + coa[c] + co2[c] + dmlgnc[c]	Rv2940c	Rv2940c		Membrane Metabolism	0	0	1000	0
FASm2401	fatty acid synthase penta methyl hexacosanoic acid	3 h[c] + 2 nadph[c] + mmcoa_S[c] + tamlgnc[c] -> h2o[c] + 2 nadp[c] + coa[c] + co2[c] + pmhexc[c]	Rv2940c	Rv2940c		Membrane Metabolism	0	0	1000	0
FASm2402	fatty acid synthase tri methyl lignoceric acid	3 h[c] + 2 nadph[c] + mmcoa_S[c] + dmbhn[c] -> h2o[c] + 2 nadp[c] + coa[c] + co2[c] + tmlgnc[c]	Rv2940c	Rv2940c		Membrane Metabolism	0	0	1000	0
FASm260	fatty acid synthase tri methyl cerotic acid	3 h[c] + 2 nadph[c] + mmcoa_S[c] + dmlgnc[c] -> h2o[c] + 2 nadp[c] + coa[c] + co2[c] + tmhexc[c]	Rv2940c	Rv2940c		Membrane Metabolism	0	0	1000	0
FASm2601	fatty acid synthase hexa methyl octacosanoic acid	3 h[c] + 2 nadph[c] + mmcoa_S[c] + pmhexc[c] -> h2o[c] + 2 nadp[c] + coa[c] + co2[c] + hmocta[c]	Rv2940c	Rv2940c		Membrane Metabolism	0	0	1000	0
FASm2602	fatty acid synthase tetra methyl hexacosanoic acid	3 h[c] + 2 nadph[c] + mmcoa_S[c] + tmlgnc[c] -> h2o[c] + 2 nadp[c] + coa[c] + co2[c] + tamhexc[c]	Rv2940c	Rv2940c		Membrane Metabolism	0	0	1000	0
FASm280	fatty acid synthase tetra methyl octacosanoic acid	3 h[c] + 2 nadph[c] + mmcoa_S[c] + tmhexc[c] -> h2o[c] + 2 nadp[c] + coa[c] + co2[c] + tamocta[c]	Rv2940c	Rv2940c		Membrane Metabolism	0	0	1000	0
FASm2801	fatty acid synthase hepta methyl triacontanoic acid	3 h[c] + 2 nadph[c] + mmcoa_S[c] + hmocta[c] -> h2o[c] + 2 nadp[c] + coa[c] + co2[c] + hpmtria[c]	Rv2940c	Rv2940c		Membrane Metabolism	0	0	1000	0
FASm2802	fatty acid synthase penta methyl octacosanoic acid	3 h[c] + 2 nadph[c] + mmcoa_S[c] + tamhexc[c] -> h2o[c] + 2 nadp[c] + coa[c] + co2[c] + pmocta[c]	Rv2940c	Rv2940c		Membrane Metabolism	0	0	1000	0
FASm300	fatty acid synthase hexa methyl triacontanoic acid	3 h[c] + 2 nadph[c] + mmcoa_S[c] + pmocta[c] -> h2o[c] + 2 nadp[c] + coa[c] + co2[c] + hmtria[c]	Rv2940c	Rv2940c		Membrane Metabolism	0	0	1000	0
FASm3001	fatty acid synthase octa methyl dotriacontanoic acid	3 h[c] + 2 nadph[c] + mmcoa_S[c] + hpmtria[c] -> h2o[c] + 2 nadp[c] + coa[c] + co2[c] + omdtria[c]	Rv2940c	Rv2940c		Membrane Metabolism	0	0	1000	0
FASm320	fatty acid synthase hepta methyl dotriacontanoic acid	3 h[c] + 2 nadph[c] + mmcoa_S[c] + hmtria[c] -> h2o[c] + 2 nadp[c] + coa[c] + co2[c] + hpmdtria[c]	Rv2940c	Rv2940c		Membrane Metabolism	0	0	1000	0
FASm340	fatty acid synthase octa methyl tetracontatricosanoic acid	3 h[c] + 2 nadph[c] + mmcoa_S[c] + hpmdtria[c] -> h2o[c] + 2 nadp[c] + coa[c] + co2[c] + omtta[c]	Rv2940c	Rv2940c		Membrane Metabolism	0	0	1000	0
FBA	fructose bisphosphate aldolase	fdp[c] <=> g3p[c] + dhap[c]	Rv0363c	Rv0363c		Glycolysis	1	-1000	1000	0
FBP	fructose bisphosphatase	h2o[c] + fdp[c] -> pi[c] + f6p[c]	Rv1099c	Rv1099c		Glycolysis	0	0	1000	0
FCLPA	L fuculose 1 phosphate aldolase	fc1p[c] <=> dhap[c] + lald_L[c]	Rv0727c	Rv0727c		Sugar Metabolism	1	-1000	1000	0
FCLT	Ferrochelatase	fe2[c] + ppp9[c] -> 2 h[c] + pheme[c]	Rv1485	Rv1485		Porphyrin Metabolism	0	0	1000	0
FCLT2	Ferrochelatase	ppp9[c] + fmcbtt[c] -> 2 h[c] + pheme[c] + mcbtt[c]				Porphyrin Metabolism	0	0	1000	0
FCOAH2	formyl coa hydrolase	h2o[c] + forcoa[c] -> h[c] + coa[c] + for[c]	Rv2605c	Rv2605c		Redox Metabolism	0	0	1000	0
FDH	formate dehydrogenase	nad[c] + for[c] -> nadh[c] + co2[c]	(Rv2899c and Rv2900c)	Rv2899c Rv2900c		Other Amino Acid Metabolism	0	0	1000	0
FE2abc	iron II transport via ABC system	atp[c] + h2o[c] + fe2[e] -> pi[c] + h[c] + adp[c] + fe2[c]	(Rv1348 and Rv1349)	Rv1348 Rv1349		Transport	0	0	1000	0
FE3Ri	Fe III reduction	2 fe3[c] + fadh2[c] -> 2 h[c] + fad[c] + 2 fe2[c]				Redox Metabolism	0	0	1000	0
FE3abc	iron III transport via ABC system	atp[c] + h2o[c] + fe3[e] -> pi[c] + h[c] + adp[c] + fe3[c]	(Rv1348 and Rv1349)	Rv1348 Rv1349		Transport	0	0	1000	0
FETRANS	Mycobactin Fe transfer	fmcbtt[c] <=> fe2[c] + mcbtt[c]				Redox Metabolism	1	-1000	1000	0
FHL	Formate hydrogen lyase	h[c] + for[c] -> co2[c] + h2[c]	Rv0084	Rv0084		Redox Metabolism	0	0	1000	0
FMETTRS	Methionyl tRNA formyltransferase	10fthf[c] + mettrna[c] -> h[c] + thf[c] + fmettrna[c]	Rv1406	Rv1406		Cofactor Metabolism	0	0	1000	0
FMNAT	FMN adenylyltransferase	atp[c] + h[c] + fmn[c] -> ppi[c] + fad[c]	Rv2786c	Rv2786c		Riboflavin Metabolism	0	0	1000	0
FOLD3	dihydropteroate synthase	4abz[c] + 2ahhmd[c] -> ppi[c] + dhpt[c]	(Rv1207 or Rv3608c)	Rv1207 Rv3608c		Folate Metabolism	0	0	1000	0
FOLR2	folate reductase	nadph[c] + fol[c] -> nadp[c] + dhf[c]	Rv2763c	Rv2763c		Cofactor Metabolism	0	0	1000	0
FOMETR	aminomethyltransferase	h[c] + 5fthf[c] <=> h2o[c] + methf[c]	Rv2211c	Rv2211c		Cofactor Metabolism	1	-1000	1000	0
FORMCOAL	formyl coa CoA ligase	atp[c] + coa[c] + for[c] <=> amp[c] + ppi[c] + forcoa[c]				Redox Metabolism	1	-1000	1000	0
FRD	fumarate reductase	fum[c] + fadh2[c] <=> succ[c] + fad[c]	(Rv1552 and Rv1553 and Rv1554 and Rv1555)	Rv1552 Rv1553 Rv1554 Rv1555		Citric Acid Cycle	1	-1000	1000	0
FRD2	fumarate reductase	fum[c] + mql8[c] <=> mqn8[c] + succ[c]	((Rv3316 and Rv3317 and Rv3318 and Rv3319) or (Rv0247c and Rv3316 and Rv3317 and Rv3318) or (Rv0248c and Rv3316 and Rv3317 and Rv3318))	Rv3316 Rv3317 Rv3318 Rv3319 Rv0247c Rv0248c		Citric Acid Cycle	1	-1000	1000	0
FRD3	fumarate reductase	fum[c] + 2dmmql8[c] <=> 2dmmq8[c] + succ[c]	((Rv3316 and Rv3317 and Rv3318 and Rv3319) or (Rv0247c and Rv3316 and Rv3317 and Rv3318) or (Rv0248c and Rv3316 and Rv3317 and Rv3318))	Rv3316 Rv3317 Rv3318 Rv3319 Rv0247c Rv0248c		Citric Acid Cycle	1	-1000	1000	0
FRD5	fumarate reductase	fum[c] + mql6[c] <=> mqn6[c] + succ[c]	(Rv1552 and Rv1553 and Rv1554 and Rv1555)	Rv1552 Rv1553 Rv1554 Rv1555		Citric Acid Cycle	1	-1000	1000	0
FRDO2r	ferredoxin oxidoreductase	2 nadp[c] + adfdRD[c] <=> 2 nadph[c] + adfdOX[c]	(Rv3106 or Rv0886)	Rv3106 Rv0886		Redox Metabolism	1	-1000	1000	0
FRDO3r	ferredoxin oxidoreductase	2 nad[c] + adfdRD[c] <=> 2 nadh[c] + adfdOX[c]	(Rv3106 or Rv0886)	Rv3106 Rv0886		Redox Metabolism	1	-1000	1000	0
FRDOr	ferredoxin oxidoreductase	nadp[c] + fdxrd[c] <=> h[c] + nadph[c] + fdxox[c]	(Rv2454c and Rv2455c)	Rv2454c Rv2455c		Redox Metabolism	1	-1000	1000	0
FRRPPDIMAS	fucose rhamnose rhamnose phenol phthiocerol dimycocerosate synthesis	gdpfuc[c] + rrppdima[c] -> h[c] + gdp[c] + frrppdima[c]	Rv2957	Rv2957		Membrane Metabolism	0	0	1000	0
FTHFCL	5 formethyltetrahydrofolate cyclo ligase	atp[c] + 5fthf[c] -> pi[c] + adp[c] + methf[c]				Cofactor Metabolism	0	0	1000	0
FTHFD	formyltetrahydrofolate deformylase	h2o[c] + 10fthf[c] -> h[c] + thf[c] + for[c]	Rv2964	Rv2964		Folate Metabolism	0	0	1000	0
FTHFL	formate tetrahydrofolate ligase	atp[c] + thf[c] + for[c] <=> pi[c] + adp[c] + 10fthf[c]				Cofactor Metabolism	1	-1000	1000	0
FUM	fumarase	h2o[c] + fum[c] <=> mal_L[c]	Rv1098c	Rv1098c		Citric Acid Cycle	1	-1000	1000	0
FUMt2r	fumarate reversible transport via symport	h[e] + fum[e] <=> h[c] + fum[c]	Rv2443	Rv2443		Transport	1	-1000	1000	0
G16MTM1	Glycolipid 1 6 alpha D mannosyltransferase	ptd1ino160190[c] + gdpmann[c] -> h[c] + gdp[c] + PIM1[c]	Rv2610c	Rv2610c		Membrane Metabolism	0	0	1000	0
G16MTM10	Glycolipid 16 alpha D mannosyltransferase	gdpmann[c] + PIM5[c] -> h[c] + gdp[c] + PIM6[c]				Membrane Metabolism	0	0	1000	0
G16MTM2	Glycolipid 16 alpha D mannosyltransferase	gdpmann[c] + Ac1PIM1[c] -> h[c] + gdp[c] + Ac1PIM2[c]	Rv0557	Rv0557		Membrane Metabolism	0	0	1000	0
G16MTM4	Glycolipid 16 alpha D mannosyltransferase	Ac1PIM2[c] + decdman1p_tb[c] -> h[c] + decd_tb[c] + Ac1PIM3[c]				Membrane Metabolism	0	0	1000	0
G16MTM5	Glycolipid 16 alpha D mannosyltransferase	decdman1p_tb[c] + Ac1PIM3[c] -> h[c] + decd_tb[c] + Ac1PIM4[c]				Membrane Metabolism	0	0	1000	0
G16MTM6	Glycolipid 16 alpha D mannosyltransferase	gdpmann[c] + PIM1[c] -> h[c] + gdp[c] + PIM2[c]				Membrane Metabolism	0	0	1000	0
G16MTM7	Glycolipid 16 alpha D mannosyltransferase	gdpmann[c] + PIM2[c] -> h[c] + gdp[c] + PIM3[c]				Membrane Metabolism	0	0	1000	0
G16MTM8	Glycolipid 16 alpha D mannosyltransferase	gdpmann[c] + PIM3[c] -> h[c] + gdp[c] + PIM4[c]				Membrane Metabolism	0	0	1000	0
G16MTM9	Glycolipid 16 alpha D mannosyltransferase	gdpmann[c] + PIM4[c] -> h[c] + gdp[c] + PIM5[c]				Membrane Metabolism	0	0	1000	0
G1PACT	glucosamine 1 phosphate N acetyltransferase	accoa[c] + gam1p[c] -> h[c] + coa[c] + acgam1p[c]	Rv1018c	Rv1018c		Sugar Metabolism	0	0	1000	0
G1PTT	glucose 1 phosphate thymidylyltransferase	h[c] + dttp[c] + g1p[c] -> ppi[c] + dtdpglu[c]	Rv0334	Rv0334		Nucleotide Sugar Metabolism	0	0	1000	0
G1SATi	glutamate 1 semialdehyde aminotransferase	glu1sa[c] -> 5aop[c]	Rv0524	Rv0524		Porphyrin Metabolism	0	0	1000	0
G3PAT160	glycerol 3 phosphate acyltransferase C160	palmACP[c] + glyc3p[c] -> ACP[c] + 1hdecg3p[c]	Rv1551	Rv1551		Fatty Acid Metabolism	0	0	1000	0
G3PAT190	glycerol 3 phosphate acyltransferase C190	mstrACP[c] + glyc3p[c] -> ACP[c] + 1msg3p[c]	Rv1551	Rv1551		Fatty Acid Metabolism	0	0	1000	0
G3PD1	glycerol 3 phosphate dehydrogenase NAD	nad[c] + glyc3p[c] <=> h[c] + nadh[c] + dhap[c]	(Rv0564c or Rv2249c or Rv2982c or Rv3302c)	Rv0564c Rv2249c Rv2982c Rv3302c		Cofactor Metabolism	1	-1000	1000	0
G5SADs	L glutamate 5 semialdehyde dehydratase spontaneous	glu5sa[c] -> h2o[c] + h[c] + 1pyr5c[c]				Arginine and Proline Metabolism	0	0	1000	0
G5SD	glutamate 5 semialdehyde dehydrogenase	h[c] + nadph[c] + glu5p[c] -> pi[c] + nadp[c] + glu5sa[c]	Rv2427c	Rv2427c		Urea Cycle	0	0	1000	0
G5SD2	glutamate 5 semialdehyde dehydrogenase	h[c] + nadh[c] + glu5p[c] -> pi[c] + nad[c] + glu5sa[c]	Rv2427c	Rv2427c		Urea Cycle	0	0	1000	0
G6PDH2	glucose 6 phosphate dehydrogenase	nadp[c] + g6p[c] -> h[c] + nadph[c] + 6pgl[c]	(Rv1447c or Rv1121)	Rv1447c Rv1121		Pentose Phosphate Pathway	0	0	1000	0
GALFT	galactofuranose transferse M tb	h2o[c] + ragund[c] + 30 udpgalfur[c] -> 30 h[c] + galfragund[c] + 30 udp[c]	Rv3808c	Rv3808c		Membrane Metabolism	0	0	1000	0
GALKr	galactokinase	atp[c] + gal[c] <=> h[c] + adp[c] + gal1p[c]	Rv0620	Rv0620		Sugar Metabolism	1	-1000	1000	0
GALT	galactose 1 phosphate uridylyltransferase	h[c] + utp[c] + gal1p[c] <=> ppi[c] + udpgal[c]	(Rv0618 and Rv0619)	Rv0618 Rv0619		Nucleotide Sugar Metabolism	1	-1000	1000	0
GALUi	UTP glucose 1 phosphate uridylyltransferase irreversible	h[c] + utp[c] + g1p[c] -> ppi[c] + udpg[c]	Rv0993	Rv0993		Sugar Metabolism	0	0	1000	0
GALt2	D galactose transport in via proton symport	h[e] + gal[e] -> h[c] + gal[c]	Rv3331	Rv3331		Transport	0	0	1000	0
GAPD	glyceraldehyde 3 phosphate dehydrogenase	pi[c] + nad[c] + g3p[c] <=> h[c] + nadh[c] + 13dpg[c]	Rv1436	Rv1436		Glycolysis	1	-1000	1000	0
GARFT	phosphoribosylglycinamide formyltransferase	10fthf[c] + gar[c] <=> h[c] + thf[c] + fgam[c]	(Rv0956 or Rv0389)	Rv0956 Rv0389		Purine Metabolism	1	-1000	1000	0
GCALDt	Glycoaldehydye reversible transport	gcald[e] <=> gcald[c]				Exchange	1	-1000	1000	0
GCC2	glycine cleavage system lipoamide irreversible	thf[c] + alpam[c] -> nh4[c] + dhlam[c] + mlthf[c]	Rv2211c	Rv2211c		Glycine Serine and Threonine Metabolism	0	0	1000	0
GCCa	glycine cleavage complex	h[c] + gly[c] + lpro[c] -> co2[c] + alpro[c]	Rv1832	Rv1832		Glycine Serine and Threonine Metabolism	0	0	1000	0
GCCb	glycine cleavage complex	thf[c] + alpro[c] -> nh4[c] + mlthf[c] + dhlpro[c]	Rv2211c	Rv2211c		Glycine Serine and Threonine Metabolism	0	0	1000	0
GCCc	glycine cleavage complex	nad[c] + dhlpro[c] -> h[c] + nadh[c] + lpro[c]	(Rv0794c and Rv3303c)	Rv0794c Rv3303c		Methionine Metabolism	0	0	1000	0
GF6PTAr	Glutamine fructose 6 phosphate transaminase	gln_L[c] + f6p[c] <=> glu_L[c] + gam6p[c]	Rv3436c	Rv3436c		Glutamate Metabolism	1	-1000	1000	0
GFUCS	GDP L fucose synthase	h[c] + nadph[c] + gdpddman[c] -> nadp[c] + gdpfuc[c]	Rv1512	Rv1512		Sugar Metabolism	0	0	1000	0
GGLUCT2	gamma glutamylcyclotransferase	gluala[c] -> ala_L[c] + 5oxpro[c]				Membrane Metabolism	0	0	1000	0
GHMT2	glycine hydroxymethyltransferase	thf[c] + ser_L[c] -> h2o[c] + gly[c] + mlthf[c]	(Rv1093 or Rv0070c)	Rv1093 Rv0070c		Glycine Serine and Threonine Metabolism	0	0	1000	0
GK1	guanylate kinase GMPATP	atp[c] + gmp[c] <=> adp[c] + gdp[c]	Rv1389	Rv1389		Purine Metabolism	1	-1000	1000	0
GLCP	glycogen phosphorylase	pi[c] + glycogen[c] -> g1p[c]	Rv1328	Rv1328		Sugar Metabolism	0	0	1000	0
GLCS1	glycogen synthase ADPGlc	adpglc[c] -> h[c] + adp[c] + glycogen[c]				Glycolysis	0	0	1000	0
GLCabc	D glucose transport via ABC system	atp[c] + h2o[c] + glc_D[e] -> pi[c] + h[c] + adp[c] + glc_D[c]	(Rv1236 and Rv1237 and Rv1238)	Rv1236 Rv1237 Rv1238		Transport	0	0	0	0
GLGC	glucose 1 phosphate adenylyltransferase	atp[c] + h[c] + g1p[c] -> ppi[c] + adpglc[c]	Rv1213	Rv1213		Sugar Metabolism	0	0	1000	0
GLNS	glutamine synthetase	atp[c] + glu_L[c] + nh4[c] -> pi[c] + h[c] + adp[c] + gln_L[c]	(Rv1878 and Rv2220 and Rv2222c and Rv2860c)	Rv1878 Rv2220 Rv2222c Rv2860c		Glutamate Metabolism	0	0	1000	0
GLNSP1	glutamine synthetase uaaAgld	atp[c] + nh4[c] + uaaAgla[c] -> pi[c] + h[c] + adp[c] + uaaAgtla[c]	(Rv1878 and Rv2220 and Rv2222c and Rv2860c)	Rv1878 Rv2220 Rv2222c Rv2860c		Peptidoglycan Metabolism	0	0	1000	0
GLNSP2	glutamine synthetase uaaGgla	atp[c] + nh4[c] + uaaGgla[c] -> pi[c] + h[c] + adp[c] + uaaGgtla[c]	(Rv1878 and Rv2220 and Rv2222c and Rv2860c)	Rv1878 Rv2220 Rv2222c Rv2860c		Peptidoglycan Metabolism	0	0	1000	0
GLNSP3	glutamine synthetase uaagmda	atp[c] + nh4[c] + uaagmda[c] -> pi[c] + h[c] + adp[c] + uaagtmda[c]	(Rv1878 and Rv2220 and Rv2222c and Rv2860c)	Rv1878 Rv2220 Rv2222c Rv2860c		Peptidoglycan Metabolism	0	0	1000	0
GLU5K	glutamate 5 kinase	atp[c] + glu_L[c] -> adp[c] + glu5p[c]	Rv2439c	Rv2439c		Urea Cycle	0	0	1000	0
GLUCYS	gamma glutamylcysteine synthetase	atp[c] + glu_L[c] + cys_L[c] -> pi[c] + h[c] + adp[c] + glucys[c]	Rv3704c	Rv3704c		Glutamate Metabolism	0	0	1000	0
GLUDC	Glutamate Decarboxylase	h[c] + glu_L[c] -> 4abut[c] + co2[c]	Rv3432c	Rv3432c		Glutamate Metabolism	0	0	1000	0
GLUDx	glutamate dehydrogenase NAD	h2o[c] + glu_L[c] + nad[c] <=> h[c] + akg[c] + nadh[c] + nh4[c]	Rv2476c	Rv2476c		Glutamate Metabolism	1	-1000	1000	0
GLUPRT	glutamine phosphoribosyldiphosphate amidotransferase	h2o[c] + gln_L[c] + prpp[c] -> ppi[c] + glu_L[c] + pram[c]	(Rv1602 or Rv0808)	Rv1602 Rv0808		Purine Metabolism	0	0	1000	0
GLUR	glutamate racemase	glu_D[c] <=> glu_L[c]	Rv1338	Rv1338		Glutamate Metabolism	1	-1000	1000	0
GLUSy	glutamate synthase NADPH	h[c] + nadph[c] + akg[c] + gln_L[c] <=> nadp[c] + 2 glu_L[c]	(Rv3858c and Rv3859c)	Rv3858c Rv3859c		Glutamate Metabolism	1	-1000	1000	0
GLUTRR	glutamyl tRNA reductase	h[c] + nadph[c] + glutrna[c] -> nadp[c] + glu1sa[c] + trnaglu[c]	Rv0509	Rv0509		Cofactor Metabolism	0	0	1000	0
GLUTRS	Glutamyl tRNA synthetase	atp[c] + glu_L[c] + trnaglu[c] -> amp[c] + ppi[c] + glutrna[c]	Rv2992c	Rv2992c		Cofactor Metabolism	0	0	1000	0
GLUt2r	L glutamate transport via proton symport reversible	h[e] + glu_L[e] <=> h[c] + glu_L[c]				Transport	1	-1000	1000	0
GLXO1	glyoxylate oxidase	h2o[c] + nad[c] + glx[c] -> 2 h[c] + nadh[c] + oxa[c]				Glyoxylate Metabolism	0	0	1000	0
GLYBabc	Glycine betaine transport via ABC system	atp[c] + h2o[c] + glyb[e] -> pi[c] + h[c] + adp[c] + glyb[c]	(Rv3756c and Rv3757c and Rv3758c and Rv3759c)	Rv3756c Rv3757c Rv3758c Rv3759c		Transport	0	0	1000	0
GLYC3Pabc	sn Glycerol 3 phosphate transport via ABC system	atp[c] + h2o[c] + glyc3p[e] -> pi[c] + h[c] + adp[c] + glyc3p[c]	(Rv2832c and Rv2833c and Rv2834c and Rv2835c)	Rv2832c Rv2833c Rv2834c Rv2835c		Transport	0	0	1000	0
GLYCK	glycerate kinase	atp[c] + glyc_R[c] -> h[c] + adp[c] + 3pg[c]	Rv2205c	Rv2205c		Glycine Serine and Threonine Metabolism	0	0	1000	0
GLYCL	Glycine Cleavage System	nad[c] + thf[c] + gly[c] -> nadh[c] + co2[c] + nh4[c] + mlthf[c]	Rv1826	Rv1826		Folate Metabolism	0	0	1000	0
GLYCTO1	Glycolate oxidase	o2[c] + glyclt[c] -> h2o2[c] + glx[c]	Rv1257c	Rv1257c		Glyoxylate Metabolism	0	0	1000	0
GLYCTO2	Glycolate oxidase	q8[c] + glyclt[c] -> q8h2[c] + glx[c]	Rv1257c	Rv1257c		Glyoxylate Metabolism	0	0	1000	0
GLYCTO3	Glycolate oxidase	mqn8[c] + glyclt[c] -> mql8[c] + glx[c]	Rv1257c	Rv1257c		Glyoxylate Metabolism	0	0	1000	0
GLYCTO4	Glycolate oxidase	2dmmq8[c] + glyclt[c] -> 2dmmql8[c] + glx[c]	Rv1257c	Rv1257c		Glyoxylate Metabolism	0	0	1000	0
GLYCt	glycerol transport via channel	glyc[c] <=> glyc[e]				Transport	1	-1000	1000	0
GLYK	glycerol kinase	atp[c] + glyc[c] -> h[c] + adp[c] + glyc3p[c]	Rv3696c	Rv3696c		Sugar Metabolism	0	0	1000	0
GLYt2r	glycine reversible transport via proton symport	h[e] + gly[e] <=> h[c] + gly[c]	Rv1704c	Rv1704c		Transport	1	-1000	1000	0
GMAND	GDP D mannose dehydratase	gdpmann[c] -> h2o[c] + gdpddman[c]	(Rv0112 or Rv1511)	Rv0112 Rv1511		Sugar Metabolism	0	0	1000	0
GMPS2	GMP synthase	atp[c] + h2o[c] + gln_L[c] + xmp[c] -> amp[c] + ppi[c] + 2 h[c] + glu_L[c] + gmp[c]	Rv3396c	Rv3396c		Purine Metabolism	0	0	1000	0
GMT1	gdp mannosyl phosphate transferase	decd_tb[c] + gdpmann[c] -> gdp[c] + decdman1p_tb[c]	Rv2051c	Rv2051c		Membrane Metabolism	0	0	1000	0
GMT2	gdp mannosyl phosphate transferase	3 gdpmann[c] + harab_D[c] -> 3 h[c] + 3 gdp[c] + mharab_D[c]	Rv2051c	Rv2051c		Membrane Metabolism	0	0	1000	0
GND	phosphogluconate dehydrogenase	nadp[c] + 6pgc[c] -> nadph[c] + co2[c] + ru5p_D[c]	(Rv1844c or Rv1122)	Rv1844c Rv1122		Pentose Phosphate Pathway	0	0	1000	0
GPDDA2	Glycerophosphodiester phosphodiesterase Glycerophosphoethanolamine	h2o[c] + g3pe[c] -> h[c] + etha[c] + glyc3p[c]	(Rv0317c or Rv3842c)	Rv0317c Rv3842c		Fatty Acid Metabolism	0	0	1000	0
GRTT	geranyltranstransferase	ipdp[c] + grdp[c] -> ppi[c] + frdp[c]	Rv1086	Rv1086		Polyprenyl Metabolism	0	0	1000	0
GSNK	guanosine kinase	atp[c] + gsn[c] -> h[c] + adp[c] + gmp[c]				Nucleotide Sugar Metabolism	0	0	1000	0
GTHOr	glutathione oxidoreductase	h[c] + nadph[c] + gthox[c] <=> nadp[c] + 2 gthrd[c]	Rv2855	Rv2855		Glutamate Metabolism	1	-1000	1000	0
GTHRDt2	glutathione transport	gthrd[e] -> gthrd[c]				Transport	0	0	1000	0
GTHS	glutathione synthetase	atp[c] + gly[c] + glucys[c] -> pi[c] + h[c] + adp[c] + gthrd[c]				Redox Metabolism	0	0	1000	0
GTMLT	g glutamyltransferase	ala_L[c] + gthrd[c] -> cgly[c] + gluala[c]	(Rv0773c and Rv2394)	Rv0773c Rv2394		Other Amino Acid Metabolism	0	0	1000	0
GTPCI	GTP cyclohydrolase I	h2o[c] + gtp[c] -> h[c] + for[c] + ahdt[c]	Rv3609c	Rv3609c		Folate Metabolism	0	0	1000	0
GTPCII	GTP cyclohydrolase II	3 h2o[c] + gtp[c] -> ppi[c] + 2 h[c] + for[c] + 25dhpp[c]	(Rv1415 or Rv1940)	Rv1415 Rv1940		Riboflavin Metabolism	0	0	1000	0
GTPCII2	GTP cyclohydrolase II 25drapp	3 h2o[c] + gtp[c] -> ppi[c] + 2 h[c] + for[c] + 25drapp[c]				Cofactor Metabolism	0	0	1000	0
GTPDPK	GTP diphosphokinase	atp[c] + gtp[c] -> amp[c] + h[c] + gdptp[c]	Rv2583c	Rv2583c		Purine Metabolism	0	0	1000	0
GTPH1	GTP diphosphohydrolase	2 h2o[c] + gtp[c] -> 2 pi[c] + 2 h[c] + gmp[c]	Rv2583c	Rv2583c		Purine Metabolism	0	0	1000	0
GUACYC	guanylate cyclase	gtp[c] -> ppi[c] + 35cgmp[c]	Rv2435c	Rv2435c		Purine Metabolism	0	0	1000	0
GUAD	guanine deaminase	h2o[c] + h[c] + gua[c] -> nh4[c] + xan[c]				Nucleotide Sugar Metabolism	0	0	1000	0
GUAPRT	guanine phosphoribosyltransferase	prpp[c] + gua[c] -> ppi[c] + gmp[c]				Nucleotide Sugar Metabolism	0	0	1000	0
H2CO3D	carboxylic acid dissociation	h2o[c] + co2[c] <=> h2co3[c]	((Rv3273 or Rv3588c) and Rv3588c)	Rv3273 Rv3588c		Miscellaneous	1	-1000	1000	0
H2CO3TP	H2CO3 transport	h2co3[e] <=> h2co3[c]				Transport	1	-1000	1000	0
H2Ot	H2O transport via diffusion	h2o[e] <=> h2o[c]				Transport	1	-1000	1000	0
H2St1	h2s transport	h2s[c] -> h2s[e]				Transport	0	0	1000	0
H2td	hydrogen transport	h2[c] <=> h2[e]				Transport	1	-1000	1000	0
HAS	hexa arabinofuranoside synthesis	5 decda_tb[c] + arab_D[c] -> 5 decd_tb[c] + harab_D[c]				Fatty Acid Metabolism	0	0	1000	0
HCO3E	HCO3 equilibration reaction	h2o[c] + co2[c] <=> h[c] + hco3[c]	((Rv3273 or Rv3588c) and Rv3588c)	Rv3273 Rv3588c		Miscellaneous	1	-1000	1000	0
HCYSMT	homocysteine S methyltransferase	amet[c] + hcys_L[c] -> h[c] + ahcys[c] + met_L[c]	(Rv0511 or Rv2458)	Rv0511 Rv2458		Methionine Metabolism	0	0	1000	0
HDCAt2	Hexadecanoate transport via proton symport	h[e] + hdca[e] -> hdca[c] + h[c]				Transport	0	0	1000	0
HEX1	hexokinase D glucoseATP	atp[c] + glc_D[c] -> h[c] + adp[c] + g6p[c]	Rv0650	Rv0650		Glycolysis	0	0	1000	0
HISTD	histidinol dehydrogenase	h2o[c] + 2 nad[c] + histd[c] -> 3 h[c] + 2 nadh[c] + his_L[c]	Rv1599	Rv1599		Histidine Metabolism	0	0	1000	0
HISTP	histidinol phosphatase	h2o[c] + hisp[c] -> pi[c] + histd[c]				Histidine Metabolism	0	0	1000	0
HISt2r	L histidine reversible transport via proton symport	h[e] + his_L[e] <=> h[c] + his_L[c]				Transport	1	-1000	1000	0
HMBS	hydroxymethylbilane synthase	h2o[c] + 4 ppbng[c] -> 4 nh4[c] + hmbil[c]	Rv0510	Rv0510		Porphyrin Metabolism	0	0	1000	0
HMPK1	hydroxymethylpyrimidine kinase ATP	atp[c] + 4ahmmp[c] -> h[c] + adp[c] + 4ampm[c]	Rv0422c	Rv0422c		Cofactor Metabolism	0	0	1000	0
HMPK2	hydroxymethylpyrimidine kinase CTP	4ahmmp[c] + ctp[c] -> h[c] + cdp[c] + 4ampm[c]	Rv0422c	Rv0422c		Cofactor Metabolism	0	0	1000	0
HMPK3	hydroxymethylpyrimidine kinase UTP	4ahmmp[c] + utp[c] -> h[c] + udp[c] + 4ampm[c]	Rv0422c	Rv0422c		Cofactor Metabolism	0	0	1000	0
HMPK4	hydroxymethylpyrimidine kinase GTP	gtp[c] + 4ahmmp[c] -> h[c] + gdp[c] + 4ampm[c]	Rv0422c	Rv0422c		Cofactor Metabolism	0	0	1000	0
HOPNTAL	4 hydroxy 2 oxopentanoate aldolase	4h2opntn[c] -> acald[c] + pyr[c]	(Rv3469c or Rv3534c)	Rv3469c Rv3534c		Pyruvate Metabolism	0	0	1000	0
HPPK	2 amino 4 hydroxy 6 hydroxymethyldihydropteridine diphosphokinase	atp[c] + 2ahhmp[c] -> amp[c] + h[c] + 2ahhmd[c]	Rv3606c	Rv3606c		Folate Metabolism	0	0	1000	0
HPPK2	6 hydroxymethyl dihydropterin pyrophosphokinase	atp[c] + 6hmhpt[c] -> amp[c] + h[c] + 6hmhptpp[c]				Folate Metabolism	0	0	1000	0
HSDx	homoserine dehydrogenase NADH	nad[c] + hom_L[c] <=> h[c] + nadh[c] + aspsa[c]	Rv1294	Rv1294		Glycine Serine and Threonine Metabolism	1	-1000	1000	0
HSDy	homoserine dehydrogenase NADPH	nadp[c] + hom_L[c] <=> h[c] + nadph[c] + aspsa[c]	Rv1294	Rv1294		Glycine Serine and Threonine Metabolism	1	-1000	1000	0
HSERTA	homoserine O trans acetylase	accoa[c] + hom_L[c] <=> coa[c] + achms[c]	Rv3341	Rv3341		Methionine Metabolism	1	-1000	1000	0
HSK	homoserine kinase	atp[c] + hom_L[c] -> h[c] + adp[c] + phom[c]	Rv1296	Rv1296		Glycine Serine and Threonine Metabolism	0	0	1000	0
HSST	homoserine O succinyltransferase	succoa[c] + hom_L[c] -> coa[c] + suchms[c]				Other Amino Acid Metabolism	0	0	1000	0
HSTPT	histidinol phosphate transaminase	glu_L[c] + imacp[c] -> akg[c] + hisp[c]	((Rv1600 or Rv2231c or Rv3772) and Rv2231c)	Rv1600 Rv2231c Rv3772		Histidine Metabolism	0	0	1000	0
HXPRT	hypoxanthine phosphoribosyltransferase Hypoxanthine	prpp[c] + hxan[c] -> ppi[c] + imp[c]	Rv3624c	Rv3624c		Purine Metabolism	0	0	1000	0
IACGAMS	1D myo inositol 2 Acetamido 2 deoxy D glucopyranoside synthesis	acgam[c] + mi1p_D[c] -> pi[c] + iacgam[c]	Rv0486	Rv0486		Redox Metabolism	0	0	1000	0
ICDHy	isocitrate dehydrogenase NADP	nadp[c] + icit[c] -> nadph[c] + akg[c] + co2[c]	(Rv3339c or Rv0066c)	Rv3339c Rv0066c		Citric Acid Cycle	0	0	1000	0
ICHORSi	Isochorismate Synthase	chor[c] -> ichor[c]	Rv3215	Rv3215		Ubiquinone Metabolism	0	0	1000	0
ICL	Isocitrate lyase	icit[c] -> succ[c] + glx[c]	((Rv1915 and Rv1916) or Rv0467)	Rv1915 Rv1916 Rv0467		Glyoxylate Metabolism	0	0	1000	0
ID3ACALDt	Indoleacetaldehyde transport extracellular	id3acald[c] <=> id3acald[e]				Transport	1	-1000	1000	0
IG3PS	Imidazole glycerol 3 phosphate synthase	gln_L[c] + prlp[c] -> h[c] + glu_L[c] + aicar[c] + eig3p[c]	Rv1605	Rv1605		Histidine Metabolism	0	0	1000	0
IGAMD	1D myo inositol 2 Acetamido 2 deoxy D glucopyranoside deacetylase	h2o[c] + iacgam[c] -> ac[c] + igam[c]	Rv1170	Rv1170		Redox Metabolism	0	0	1000	0
IGPDH	imidazoleglycerol phosphate dehydratase	eig3p[c] -> h2o[c] + imacp[c]	Rv1601	Rv1601		Histidine Metabolism	0	0	1000	0
IGPS	indole 3 glycerol phosphate synthase	h[c] + 2cpr5p[c] -> h2o[c] + co2[c] + 3ig3p[c]	Rv1611	Rv1611		Phenylalanine Tyrosine Tryptophan Metabolism	0	0	1000	0
ILETA	isoleucine transaminase	akg[c] + ile_L[c] <=> glu_L[c] + 3mop[c]	Rv2210c	Rv2210c		Valine Leucine and Isoleucine Metabolism	1	-1000	1000	0
ILEt2r	L isoleucine reversible transport via proton symport	h[e] + ile_L[e] <=> h[c] + ile_L[c]				Transport	1	-1000	1000	0
IMPC	IMP cyclohydrolase	h2o[c] + imp[c] <=> fprica[c]	Rv0957	Rv0957		Purine Metabolism	1	-1000	1000	0
IMPD	IMP dehydrogenase	h2o[c] + nad[c] + imp[c] -> h[c] + nadh[c] + xmp[c]	(Rv1843c and Rv3410c and Rv3411c)	Rv1843c Rv3410c Rv3411c		Purine Metabolism	0	0	1000	0
INDPYRD	Indole 3 pyruvate decarboxylase	h[c] + indpyr[c] <=> co2[c] + id3acald[c]	Rv0853c	Rv0853c		Pyruvate Metabolism	1	-1000	1000	0
INSH	Inosine hydrolase	h2o[c] + ins[c] -> hxan[c] + rib_D[c]	Rv3393	Rv3393		Purine Metabolism	0	0	1000	0
INSK	insosine kinase	atp[c] + ins[c] -> h[c] + adp[c] + imp[c]				Nucleotide Sugar Metabolism	0	0	1000	0
IPDDI	isopentenyl diphosphate D isomerase	ipdp[c] <=> dmpp[c]	Rv1745c	Rv1745c		Polyprenyl Metabolism	1	-1000	1000	0
IPDPS	1 hydroxy 2 methyl 2 E butenyl 4 diphosphate reductase ipdp	h[c] + nadh[c] + h2mb4p[c] -> h2o[c] + nad[c] + ipdp[c]				Polyprenyl Metabolism	0	0	1000	0
IPMD	3 isopropylmalate dehydrogenase	nad[c] + 3c2hmp[c] -> h[c] + nadh[c] + 3c4mop[c]	Rv2995c	Rv2995c		Valine Leucine and Isoleucine Metabolism	0	0	1000	0
IPPMIa	3 isopropylmalate dehydratase	3c2hmp[c] <=> h2o[c] + 2ippm[c]	(Rv2987c and Rv2988c)	Rv2987c Rv2988c		Valine Leucine and Isoleucine Metabolism	1	-1000	1000	0
IPPMIb	2 isopropylmalate hydratase	h2o[c] + 2ippm[c] <=> 3c3hmp[c]	(Rv2987c and Rv2988c)	Rv2987c Rv2988c		Valine Leucine and Isoleucine Metabolism	1	-1000	1000	0
IPPS	2 isopropylmalate synthase	h2o[c] + accoa[c] + 3mob[c] -> h[c] + coa[c] + 3c3hmp[c]	Rv3710	Rv3710		Valine Leucine and Isoleucine Metabolism	0	0	1000	0
KARA1i	acetohydroxy acid isomeroreductase	h[c] + nadph[c] + alac_S[c] -> nadp[c] + 23dhmb[c]	Rv3001c	Rv3001c		Valine Leucine and Isoleucine Metabolism	0	0	1000	0
KARA2i	ketol acid reductoisomerase 2 Aceto 2 hydroxybutanoate	h[c] + nadph[c] + 2ahbut[c] -> nadp[c] + 23dhmp[c]	Rv3001c	Rv3001c		Valine Leucine and Isoleucine Metabolism	0	0	1000	0
Kabc	Potassium ABC transporter	atp[c] + h2o[c] + k[e] -> pi[c] + h[c] + adp[c] + k[c]	(Rv1029 and Rv1030 and Rv1031)	Rv1029 Rv1030 Rv1031		Transport	0	0	0	0
Kt3r	potassium proton antiporter	h[e] + k[c] <=> h[c] + k[e]	Rv3236c	Rv3236c		Transport	1	-1000	1000	0
LACZ	b galactosidase	h2o[c] + lcts[c] -> gal[c] + glc_D[c]				Sugar Metabolism	0	0	1000	0
LCTSabc	lactose transport via ABC system import	atp[c] + h2o[c] + lcts[e] -> pi[c] + h[c] + adp[c] + lcts[c]	(Rv2316 and Rv2317 and Rv2318)	Rv2316 Rv2317 Rv2318		Transport	0	0	1000	0
LDH_L	L lactate dehydrogenase	nad[c] + lac_L[c] <=> h[c] + nadh[c] + pyr[c]	Rv0694	Rv0694		Glycolysis	1	-1000	1000	0
LEUTA	leucine transaminase	akg[c] + leu_L[c] <=> glu_L[c] + 4mop[c]	Rv2210c	Rv2210c		Valine Leucine and Isoleucine Metabolism	1	-1000	1000	0
LEUt2r	L leucine reversible transport via proton symport	h[e] + leu_L[e] <=> h[c] + leu_L[c]				Transport	1	-1000	1000	0
LO	L lactate oxidase	o2[c] + lac_L[c] -> h2o[c] + ac[c] + co2[c]				Pyruvate Metabolism	0	0	1000	0
LPLIPAL2E160	Lysophospholipase L2 2 acylglycerophosphoethanolamine n C160	2agpe160[c] + h2o[c] -> hdca[c] + h[c] + g3pe[c]	Rv0183	Rv0183		Fatty Acid Metabolism	0	0	1000	0
LPLIPAL2E180	Lysophospholipase L2 2 acylglycerophosphoethanolamine n C180	2agpe180[c] + h2o[c] -> ocdca[c] + h[c] + g3pe[c]	Rv0183	Rv0183		Fatty Acid Metabolism	0	0	1000	0
LYSt5r	L lysine transport via diffusion	lys_L[e] <=> lys_L[c]	Rv2320c	Rv2320c		Transport	1	-1000	1000	0
L_LACD	L Lactate dehydrogenase irreversible	2 ficytc[c] + lac_L[c] -> pyr[c] + 2 focytc[c]	Rv0694	Rv0694		Pyruvate Metabolism	0	0	1000	0
L_LACD2	L Lactate dehydrogenase ubiquinone	q8[c] + lac_L[c] -> pyr[c] + q8h2[c]	Rv1872c	Rv1872c		Pyruvate Metabolism	0	0	1000	0
L_LACD3	L Lactate dehydrogenase menaquinone	mqn8[c] + lac_L[c] -> pyr[c] + mql8[c]	Rv1872c	Rv1872c		Pyruvate Metabolism	0	0	1000	0
L_LACt2r	L lactate reversible transport via proton symport	h[e] + lac_L[e] <=> h[c] + lac_L[c]	Rv1902c	Rv1902c		Transport	1	-1000	1000	0
L_LACt3	L lactate transport out via proton antiport	h[e] + lac_L[c] -> h[c] + lac_L[e]	Rv0191	Rv0191		Transport	0	0	1000	0
MALS	malate synthase	h2o[c] + accoa[c] + glx[c] -> h[c] + coa[c] + mal_L[c]	Rv1837c	Rv1837c		Pyruvate Metabolism	0	0	1000	0
MALT	alpha glucosidase	h2o[c] + malt[c] -> 2 glc_D[c]	Rv2471	Rv2471		Sugar Metabolism	0	0	0	0
MALTHPabc	maltoheptaose transport via ABC system	atp[c] + h2o[c] + malthp[e] -> pi[c] + h[c] + adp[c] + malthp[c]	(Rv1236 and Rv1237 and Rv1238)	Rv1236 Rv1237 Rv1238		Transport	0	0	1000	0
MALTabc	maltose transport via ABC system	atp[c] + h2o[c] + malt[e] -> pi[c] + h[c] + adp[c] + malt[c]	(Rv1236 and Rv1237 and Rv1238)	Rv1236 Rv1237 Rv1238		Transport	0	0	1000	0
MALt2r	L malate reversible transport via proton symport	h[e] + mal_L[e] <=> h[c] + mal_L[c]	Rv2443	Rv2443		Transport	1	-1000	1000	0
MAN1PT	mannose 1 phosphate guanylyltransferase	h[c] + gtp[c] + man1p[c] -> ppi[c] + gdpmann[c]	Rv3264c	Rv3264c		Sugar Metabolism	0	0	1000	0
MAN1PT2	mannose 1 phosphate guanylyltransferase GDP	h[c] + gdp[c] + man1p[c] -> pi[c] + gdpmann[c]	Rv3264c	Rv3264c		Sugar Metabolism	0	0	1000	0
MAN6PI	mannose 6 phosphate isomerase	man6p[c] <=> f6p[c]	Rv3255c	Rv3255c		Sugar Metabolism	1	-1000	1000	0
MANAT1	mannosyl acyl transferase	pmtcoa[c] + PIM1[c] -> coa[c] + Ac1PIM1[c]	Rv2611c	Rv2611c		Membrane Metabolism	0	0	1000	0
MANAT2	mannosyl acyl transferase	pmtcoa[c] + PIM2[c] -> coa[c] + Ac1PIM2[c]	Rv2611c	Rv2611c		Membrane Metabolism	0	0	1000	0
MANAT3	mannosyl acyl transferase	pmtcoa[c] + Ac1PIM2[c] -> coa[c] + Ac2PIM2[c]				Membrane Metabolism	0	0	1000	0
MCBTS	mycobactin synthesis	atp[c] + h[c] + 2 o2[c] + bhb[c] + 2 lys_L[c] + odecoa[c] + salc[c] + thr_L[c] -> 5 h2o[c] + pi[c] + coa[c] + co2[c] + adp[c] + mcbts[c]	(Rv2378c and Rv2379c and Rv2380c and Rv2381c and Rv2382c and Rv2383c and Rv2384)	Rv2378c Rv2379c Rv2380c Rv2381c Rv2382c Rv2383c Rv2384		Membrane Metabolism	0	0	1000	0
MCBTS2	mycobactin synthesis	atp[c] + h[c] + 2 o2[c] + bhb[c] + ser_L[c] + 2 lys_L[c] + odecoa[c] + salc[c] -> 5 h2o[c] + pi[c] + coa[c] + co2[c] + adp[c] + mcbtt[c]	(Rv2378c and Rv2379c and Rv2380c and Rv2381c and Rv2382c and Rv2383c and Rv2384)	Rv2378c Rv2379c Rv2380c Rv2381c Rv2382c Rv2383c Rv2384		Membrane Metabolism	0	0	1000	0
MCBTS3	carboxymycobactin synthesis	atp[c] + 2 nadp[c] + 3.5 o2[c] + bhb[c] + ser_L[c] + 2 lys_L[c] + occoa[c] + salc[c] -> 5 h2o[c] + pi[c] + 2 h[c] + 2 nadph[c] + coa[c] + co2[c] + adp[c] + cmcbtt[c]	(Rv2378c and Rv2379c and Rv2380c and Rv2381c and Rv2382c and Rv2383c and Rv2384)	Rv2378c Rv2379c Rv2380c Rv2381c Rv2382c Rv2383c Rv2384		Membrane Metabolism	0	0	1000	0
MCD	Malonyl CoA Decarboxylase cytoplasmic	h[c] + malcoa[c] -> accoa[c] + co2[c]	Rv1347c	Rv1347c		Fatty Acid Metabolism	0	0	1000	0
MCOATA	Malonyl CoA ACP transacylase	ACP[c] + malcoa[c] <=> coa[c] + malACP[c]	(Rv2243 or Rv0649)	Rv2243 Rv0649		Fatty Acid Metabolism	1	-1000	1000	0
MDFDH	mycothiol dependent formaldehyde dehydrogenase	nad[c] + mshfald[c] <=> h[c] + nadh[c] + mshfaldox[c]	Rv1895	Rv1895		Redox Metabolism	1	-1000	1000	0
MDH	malate dehydrogenase	nad[c] + mal_L[c] <=> h[c] + nadh[c] + oaa[c]	Rv1240	Rv1240		Citric Acid Cycle	1	-1000	1000	0
ME1	malic enzyme NAD	nad[c] + mal_L[c] -> nadh[c] + co2[c] + pyr[c]	Rv2332	Rv2332		Pyruvate Metabolism	0	0	1000	0
MECDPDH	2C methyl D erythritol 2 4 cyclodiphosphate dehydratase	h[c] + 2mecdp[c] -> h2o[c] + h2mb4p[c]				Polyprenyl Metabolism	0	0	1000	0
MECDPS	2 C methyl D erythritol 2 4 cyclodiphosphate synthase	2p4c2me[c] -> cmp[c] + 2mecdp[c]	Rv3581c	Rv3581c		Polyprenyl Metabolism	0	0	1000	0
MEOHt2	Methanol diffusion	meoh[e] <=> meoh[c]				Transport	1	-1000	1000	0
MEPCT	2 C methyl D erythritol 4 phosphate cytidylyltransferase	h[c] + ctp[c] + 2me4p[c] -> ppi[c] + 4c2me[c]	Rv3582c	Rv3582c		Polyprenyl Metabolism	0	0	1000	0
METAT	methionine adenosyltransferase	atp[c] + h2o[c] + met_L[c] -> ppi[c] + pi[c] + amet[c]	Rv1392	Rv1392		Methionine Metabolism	0	0	1000	0
METOX1s	methionine oxidation spontaneous	h2o2[c] + met_L[c] -> h2o[c] + metsox_S_L[c]				Methionine Metabolism	0	0	1000	0
METOX2s	methionine oxidation 2 spontaneous	h2o2[c] + met_L[c] -> h2o[c] + metsox_R_L[c]				Methionine Metabolism	0	0	1000	0
METS	methionine synthase	hcys_L[c] + 5mthf[c] -> h[c] + thf[c] + met_L[c]	Rv2124c	Rv2124c		Methionine Metabolism	0	0	1000	0
METSOXR1	L methionine S oxide reductase	metsox_S_L[c] + trdrd[c] -> h2o[c] + met_L[c] + trdox[c]	Rv0137c	Rv0137c		Other Amino Acid Metabolism	0	0	1000	0
METSOXR2	L methionine R sulfoxide reductase	metsox_R_L[c] + trdrd[c] -> h2o[c] + met_L[c] + trdox[c]	Rv2674	Rv2674		Other Amino Acid Metabolism	0	0	1000	0
METabc	L methionine transport via ABC system	atp[c] + h2o[c] + met_L[e] -> pi[c] + h[c] + adp[c] + met_L[c]				Transport	0	0	1000	0
MGt5	magnesium transport inout via permease no H	mg2[c] <=> mg2[e]	Rv1239c	Rv1239c		Transport	1	-1000	1000	0
MHPGLUT	5 methyltetrahydropteroyltriglutamate homocysteine S methyltransferase	hcys_L[c] + mhpglu[c] -> met_L[c] + hpglu[c]	Rv1133c	Rv1133c		Methionine Metabolism	0	0	1000	0
MI1PP	myo inositol 1 phosphatase	h2o[c] + mi1p_D[c] -> pi[c] + inost[c]	(Rv2701c or Rv1604)	Rv2701c Rv1604		Fatty Acid Metabolism	0	0	1000	0
MI1PS	myo Inositol 1 phosphate synthase	g6p[c] -> mi1p_D[c]	Rv0046c	Rv0046c		Peptidoglycan Metabolism	0	0	1000	0
MI3PP	myo inositol 3 phosphatase	h2o[c] + mi3p_D[c] -> pi[c] + inost[c]	Rv1604	Rv1604		Peptidoglycan Metabolism	0	0	1000	0
MI4PP	myo inositol 4 phosphatase	h2o[c] + mi4p_D[c] -> pi[c] + inost[c]	Rv1604	Rv1604		Peptidoglycan Metabolism	0	0	1000	0
MMCD	Methylmalonyl CoA decarboxylase	h[c] + mmcoa_S[c] -> co2[c] + ppcoa[c]				Fatty Acid Metabolism	0	0	1000	0
MME	methylmalonyl CoA epimerase	mmcoa_R[c] <=> mmcoa_S[c]	Rv0855	Rv0855		Fatty Acid Metabolism	1	-1000	1000	0
MMM2r	Methylmalonyl CoA mutase	succoa[c] <=> mmcoa_R[c]	(Rv1492 and Rv1493)	Rv1492 Rv1493		Fatty Acid Metabolism	1	0	1000	0
MMSAD1	methylmalonate semialdehyde dehydrogenase	coa[c] + nad[c] + 2mop[c] -> nadh[c] + co2[c] + ppcoa[c]	Rv0753c	Rv0753c		Sugar Metabolism	0	0	1000	0
MMSAD2	methylmalonate semialdehyde dehydrogenase propanol	coa[c] + nad[c] + ppal[c] -> h[c] + nadh[c] + ppcoa[c]	Rv0753c	Rv0753c		Sugar Metabolism	0	0	1000	0
MMSAD3	methylmalonate semialdehyde dehydrogenase malonic semialdehyde	coa[c] + nad[c] + msa[c] -> accoa[c] + nadh[c] + co2[c]	Rv0753c	Rv0753c		Sugar Metabolism	0	0	1000	0
MN6PP	mannose 6 phosphate phosphatase	h2o[c] + man6p[c] -> pi[c] + man[c]	Rv1692	Rv1692		Sugar Metabolism	0	0	1000	0
MNDNS1	menadione synthase	3 h[c] + 2 nadph[c] + dhna[c] -> 2 h2o[c] + 2 nadp[c] + mndn[c]				Ubiquinone Metabolism	0	0	1000	0
MNDNS2	menadione synthase	3 h[c] + 2 nadh[c] + dhna[c] -> 2 h2o[c] + 2 nad[c] + mndn[c]				Ubiquinone Metabolism	0	0	1000	0
MOHMT	3 methyl 2 oxobutanoate hydroxymethyltransferase	h2o[c] + 3mob[c] + mlthf[c] -> thf[c] + 2dhp[c]	Rv2225	Rv2225		Pantothenate and CoA Metabolism	0	0	1000	0
MOTH	maltooligosyltrehalose trehalohydrolase	h2o[c] + motre[c] -> maltpt[c] + tre[c]	Rv1562c	Rv1562c		Sugar Metabolism	0	0	1000	0
MOTS	maltooligosyltrehalose synthase	malthp[c] -> motre[c]	Rv1563c	Rv1563c		Sugar Metabolism	0	0	1000	0
MPML	Mg protoporphyrin IX magnesium lyase	atp[c] + h2o[c] + ppp9[c] + mg2[c] <=> pi[c] + 3 h[c] + adp[c] + mppp9[c]	Rv0958	Rv0958		Cofactor Metabolism	1	-1000	1000	0
MSHAMID	conjugated glutathione amidase Mtb	h2o[c] + bmnmsh[c] -> acysbmn[c] + igam[c]	Rv1082	Rv1082		Redox Metabolism	0	0	1000	0
MSHOXH	mshfaldox hydrolysis Mtb	h2o[c] + mshfaldox[c] -> h[c] + for[c] + msh[c]				Redox Metabolism	0	0	1000	0
MSHS	mycothiol synthase	accoa[c] + cigam[c] -> coa[c] + msh[c]	Rv0819	Rv0819		Redox Metabolism	0	0	1000	0
MTAN	methylthioadenosine nucleosidase	h2o[c] + 5mta[c] -> ade[c] + 5mtr[c]	Rv0091	Rv0091		Methionine Metabolism	0	0	1000	0
MTHFC	methenyltetrahydrofolate cyclohydrolase	h2o[c] + methf[c] <=> h[c] + 10fthf[c]	Rv3356c	Rv3356c		Folate Metabolism	1	-1000	1000	0
MTHFD	methylenetetrahydrofolate dehydrogenase NADP	nadp[c] + mlthf[c] <=> nadph[c] + methf[c]	Rv3356c	Rv3356c		Folate Metabolism	1	-1000	1000	0
MTHFD2	methylenetetrahydrofolate dehydrogenase NAD	nad[c] + mlthf[c] <=> nadh[c] + methf[c]	Rv3356c	Rv3356c		Cofactor Metabolism	1	-1000	1000	0
MTHFR2	5 10 methylenetetrahydrofolate reductase NADH	2 h[c] + nadh[c] + mlthf[c] -> nad[c] + 5mthf[c]				Folate Metabolism	0	0	1000	0
MTI	maltose trehalose isomerase	tre[c] <=> malt[c]	Rv0126	Rv0126		Sugar Metabolism	1	0	0	0
MYC1CYC1	Mycolic Acid Cyclopropanation	amet[c] + meroacidACP[c] -> h[c] + ahcys[c] + meroacidcyc1ACP[c]	Rv0470c	Rv0470c		Fatty Acid Metabolism	0	0	1000	0
MYC1CYC2	Mycolic Acid Cyclopropanation	amet[c] + mmeroacidACP[c] -> h[c] + ahcys[c] + mmeroacidcyc1ACP[c]	Rv0470c	Rv0470c		Fatty Acid Metabolism	0	0	1000	0
MYC1CYC3	Mycolic Acid Cyclopropanation	amet[c] + kmeroacidACP[c] -> h[c] + ahcys[c] + kmeroacidcyc1ACP[c]	Rv0470c	Rv0470c		Fatty Acid Metabolism	0	0	1000	0
MYC1CYC4	Mycolic Acid Cyclopropanation	amet[c] + mmmeroacidACP[c] -> h[c] + ahcys[c] + mmmeroacidcyc1ACP[c]	(Rv0503c or Rv0644c)	Rv0503c Rv0644c		Fatty Acid Metabolism	0	0	1000	0
MYC1CYC5	Mycolic Acid Cyclopropanation	amet[c] + mkmeroacidACP[c] -> h[c] + ahcys[c] + mkmeroacidcyc1ACP[c]	(Rv0644c or Rv0503c)	Rv0503c Rv0644c		Fatty Acid Metabolism	0	0	1000	0
MYC1M1	Mycolic Acid Methyl Hydroxyl Addition	h2o[c] + amet[c] + mmeroacidACP[c] -> h[c] + ahcys[c] + mmmeroacidACP[c]	(Rv0644c or Rv0642c or Rv0645c or Rv0503c)	Rv0503c Rv0644c Rv0642c Rv0645c		Fatty Acid Metabolism	0	0	1000	0
MYC1M2	Mycolic Acid Methyl Hydroxyl Addition	h2o[c] + amet[c] + kmeroacidACP[c] -> h[c] + ahcys[c] + mkmeroacidACP[c]	(Rv0644c or Rv0642c or Rv0503c or Rv0645c)	Rv0503c Rv0644c Rv0642c Rv0645c		Fatty Acid Metabolism	0	0	1000	0
MYC2CYC1	Mycolic Acid Cyclopropanation	amet[c] + meroacidcyc1ACP[c] -> h[c] + ahcys[c] + meroacidcyc2ACP[c]	Rv0644c	Rv0644c		Fatty Acid Metabolism	0	0	1000	0
MYC2CYC2	Mycolic Acid Cyclopropanation	amet[c] + mmeroacidcyc1ACP[c] -> h[c] + ahcys[c] + mmeroacidcyc2ACP[c]	Rv0644c	Rv0644c		Fatty Acid Metabolism	0	0	1000	0
MYC2CYC3	Mycolic Acid Cyclopropanation	amet[c] + kmeroacidcyc1ACP[c] -> h[c] + ahcys[c] + kmeroacidcyc2ACP[c]	Rv0644c	Rv0644c		Fatty Acid Metabolism	0	0	1000	0
MYCFLUX1	mycolic acid conglomeration flux	mycolate[c] -> rmyc[c]				Fatty Acid Metabolism	0	0	1000	0
MYCFLUX2	mycolic acid conglomeration flux	mmycolate[c] -> rmyc[c]				Fatty Acid Metabolism	0	0	1000	0
MYCFLUX3	mycolic acid conglomeration flux	kmycolate[c] -> rmyc[c]				Fatty Acid Metabolism	0	0	1000	0
MYCFLUX4	mycolic acid conglomeration flux	mmmycolate[c] -> rmyc[c]				Fatty Acid Metabolism	0	0	1000	0
MYCFLUX5	mycolic acid conglomeration flux	mkmycolate[c] -> rmyc[c]				Fatty Acid Metabolism	0	0	1000	0
MYCON1	Mycolic Acid Condensation	2 h2o[c] + chexccoa[c] + meroacidcyc2AMP[c] -> amp[c] + 2 h[c] + coa[c] + co2[c] + mycolate[c]	Rv3800c	Rv3800c		Fatty Acid Metabolism	0	0	1000	0
MYCON2	Mycolic Acid Condensation	2 h2o[c] + chexccoa[c] + mmeroacidcyc2AMP[c] -> amp[c] + 2 h[c] + coa[c] + co2[c] + mmycolate[c]	Rv3800c	Rv3800c		Fatty Acid Metabolism	0	0	1000	0
MYCON3	Mycolic Acid Condensation	2 h2o[c] + chexccoa[c] + kmeroacidcyc2AMP[c] -> amp[c] + 2 h[c] + coa[c] + co2[c] + kmycolate[c]	Rv3800c	Rv3800c		Fatty Acid Metabolism	0	0	1000	0
MYCON4	Mycolic Acid Condensation	2 h2o[c] + chexccoa[c] + mmmeroacidcyc1AMP[c] -> amp[c] + 2 h[c] + coa[c] + co2[c] + mmmycolate[c]	Rv3800c	Rv3800c		Fatty Acid Metabolism	0	0	1000	0
MYCON5	Mycolic Acid Condensation	2 h2o[c] + chexccoa[c] + mkmeroacidcyc1AMP[c] -> amp[c] + 2 h[c] + coa[c] + co2[c] + mkmycolate[c]	Rv3800c	Rv3800c		Fatty Acid Metabolism	0	0	1000	0
MYCSacp50	mycolic acid synthase C50	33 h[c] + 24 nadph[c] + hexc[c] + 12 malACP[c] -> 13 h2o[c] + 24 nadp[c] + 11 ACP[c] + 12 co2[c] + meroacidACP[c]	(((Rv1483 and Rv2245 and Rv2246) or (Rv0098 and Rv2245 and Rv2246)) and (Rv0098 and Rv2245 and Rv2246))	Rv1483 Rv2245 Rv2246 Rv0098		Fatty Acid Metabolism	0	0	1000	0
MYCSacp56	mycolic acid synthase C56	42 h[c] + 30 nadph[c] + hexc[c] + 15 malACP[c] -> 16 h2o[c] + 30 nadp[c] + 14 ACP[c] + 15 co2[c] + mmeroacidACP[c]	(((Rv1483 and Rv2245 and Rv2246) or (Rv0098 and Rv2245 and Rv2246)) and (Rv0098 and Rv2245 and Rv2246))	Rv1483 Rv2245 Rv2246 Rv0098		Fatty Acid Metabolism	0	0	1000	0
MYCSacp58	mycolic acid synthase C58	47 h[c] + 30 nadph[c] + hexc[c] + 16 malACP[c] -> 17 h2o[c] + 30 nadp[c] + 15 ACP[c] + 16 co2[c] + kmeroacidACP[c]	(((Rv1483 and Rv2245 and Rv2246) or (Rv0098 and Rv2245 and Rv2246)) and (Rv0098 and Rv2245 and Rv2246))	Rv1483 Rv2245 Rv2246 Rv0098		Fatty Acid Metabolism	0	0	1000	0
MYCTR	mycothiol reductase nadp dependent	nadp[c] + 2 msh[c] <=> h[c] + nadph[c] + mssg[c]	Rv2855	Rv2855		Redox Metabolism	1	-1000	1000	0
MYCTR2	mycothiol reductase glutathione exchange	2 msh[c] + gthox[c] <=> 2 gthrd[c] + mssg[c]	Rv2855	Rv2855		Redox Metabolism	1	-1000	1000	0
NADH10	NADH dehydrogenase menaquinone 8 0 protons	h[c] + nadh[c] + mqn8[c] -> nad[c] + mql8[c]	(Rv0082 and Rv3145 and Rv3146 and Rv3147 and Rv3148 and Rv3149 and Rv3150 and Rv3152 and Rv3153 and Rv3154 and Rv3155 and Rv3156 and Rv3157 and Rv3158)	Rv0082 Rv3145 Rv3146 Rv3147 Rv3148 Rv3149 Rv3150 Rv3152 Rv3153 Rv3154 Rv3155 Rv3156 Rv3157 Rv3158		Ubiquinone Metabolism	0	0	1000	0
NADH2r	NADH dehydrogenase	h[c] + nadh[c] + q[c] <=> nad[c] + qh2[c]	(Rv0082 and Rv3145 and Rv3146 and Rv3147 and Rv3148 and Rv3149 and Rv3150 and Rv3152 and Rv3153 and Rv3154 and Rv3155 and Rv3156 and Rv3157 and Rv3158)	Rv0082 Rv3145 Rv3146 Rv3147 Rv3148 Rv3149 Rv3150 Rv3152 Rv3153 Rv3154 Rv3155 Rv3156 Rv3157 Rv3158		Redox Metabolism	1	-1000	1000	0
NADH5	NADH dehydrogenase ubiquinone 8	h[c] + nadh[c] + q8[c] -> nad[c] + q8h2[c]	(Rv0082 and Rv3145 and Rv3146 and Rv3147 and Rv3148 and Rv3149 and Rv3150 and Rv3152 and Rv3153 and Rv3154 and Rv3155 and Rv3156 and Rv3157 and Rv3158)	Rv0082 Rv3145 Rv3146 Rv3147 Rv3148 Rv3149 Rv3150 Rv3152 Rv3153 Rv3154 Rv3155 Rv3156 Rv3157 Rv3158		Redox Metabolism	0	0	1000	0
NADH9	NADH dehydrogenase demethylmenaquinone 8 0 protons	h[c] + nadh[c] + 2dmmq8[c] -> nad[c] + 2dmmql8[c]	(Rv0082 and Rv3145 and Rv3146 and Rv3147 and Rv3148 and Rv3149 and Rv3150 and Rv3152 and Rv3153 and Rv3154 and Rv3155 and Rv3156 and Rv3157 and Rv3158)	Rv0082 Rv3145 Rv3146 Rv3147 Rv3148 Rv3149 Rv3150 Rv3152 Rv3153 Rv3154 Rv3155 Rv3156 Rv3157 Rv3158		Ubiquinone Metabolism	0	0	1000	0
NADK	NAD kinase	atp[c] + nad[c] -> h[c] + nadp[c] + adp[c]	Rv1695	Rv1695		Pantothenate and CoA Metabolism	0	0	1000	0
NADS2	NAD synthase glutamine hydrolysing	atp[c] + h2o[c] + gln_L[c] + dnad[c] -> amp[c] + ppi[c] + h[c] + glu_L[c] + nad[c]	Rv2438c	Rv2438c		Glutamate Metabolism	0	0	1000	0
NADTRHD	NAD transhydrogenase	nadph[c] + nad[c] -> nadp[c] + nadh[c]	(Rv0155 and Rv0156 and Rv0157)	Rv0155 Rv0156 Rv0157		Pantothenate and CoA Metabolism	0	0	1000	0
NAKtr	potassium sodium antiporter	na1[e] + k[c] <=> k[e] + na1[c]	Rv3236c	Rv3236c		Transport	1	-1000	1000	0
NAPRTr	NAPRTase rev	h[c] + prpp[c] + nac[c] <=> ppi[c] + nicrnt[c]	Rv0573c	Rv0573c		Pantothenate and CoA Metabolism	1	-1000	1000	0
NARK	nark	no2[c] <=> no2[e]	(Rv0261c or Rv0267 or (Rv1737c and Rv2329c))	Rv0261c Rv0267 Rv1737c Rv2329c		Transport	1	-1000	1000	0
NAt3_1	sodium proton antiporter HNA is 11	h[e] + na1[c] <=> h[c] + na1[e]	Rv2287	Rv2287		Transport	1	0	0	0
NDPK1	nucleoside diphosphate kinase ATPGDP	atp[c] + gdp[c] <=> gtp[c] + adp[c]	Rv2445c	Rv2445c		Pyrimidine Metabolism	1	-1000	1000	0
NDPK2	nucleoside diphosphate kinase ATPUDP	atp[c] + udp[c] <=> adp[c] + utp[c]	Rv2445c	Rv2445c		Pyrimidine Metabolism	1	-1000	1000	0
NDPK3	nucleoside diphosphate kinase ATPCDP	atp[c] + cdp[c] <=> adp[c] + ctp[c]	Rv2445c	Rv2445c		Pyrimidine Metabolism	1	-1000	1000	0
NDPK4	nucleoside diphosphate kinase ATPdTDP	atp[c] + dtdp[c] <=> adp[c] + dttp[c]	Rv2445c	Rv2445c		Pyrimidine Metabolism	1	-1000	1000	0
NDPK5	nucleoside diphosphate kinase ATPdGDP	atp[c] + dgdp[c] <=> adp[c] + dgtp[c]	Rv2445c	Rv2445c		Pyrimidine Metabolism	1	-1000	1000	0
NDPK6	nucleoside diphosphate kinase ATPdUDP	atp[c] + dudp[c] <=> adp[c] + dutp[c]	Rv2445c	Rv2445c		Pyrimidine Metabolism	1	-1000	1000	0
NDPK7	nucleoside diphosphate kinase ATPdCDP	atp[c] + dcdp[c] <=> adp[c] + dctp[c]	Rv2445c	Rv2445c		Pyrimidine Metabolism	1	-1000	1000	0
NDPK8	nucleoside diphosphate kinase ATPdADP	atp[c] + dadp[c] <=> adp[c] + datp[c]	Rv2445c	Rv2445c		Pyrimidine Metabolism	1	-1000	1000	0
NDPK9	nucleoside diphosphate kinase ATPIDP	atp[c] + idp[c] <=> adp[c] + itp[c]	Rv2445c	Rv2445c		Pyrimidine Metabolism	1	-1000	1000	0
NH4OHDs	NH4OH dissociation	h[c] + nh4oh[c] <=> h2o[c] + nh4[c]				Other Amino Acid Metabolism	1	-1000	1000	0
NH4t	ammonia reversible transport	nh4[e] <=> nh4[c]	Rv2920c	Rv2920c		Transport	1	-1000	1000	0
NNAM	nicotinamidase	h2o[c] + ncam[c] -> nh4[c] + nac[c]	Rv2043c	Rv2043c		Pantothenate and CoA Metabolism	0	0	1000	0
NNAT	nicotinate nucleotide adenylyltransferase	atp[c] + h[c] + nicrnt[c] -> ppi[c] + dnad[c]	Rv2421c	Rv2421c		Pantothenate and CoA Metabolism	0	0	1000	0
NNDMBRT	Nicotinate nucleotide dimethylbenzimidazole phosphoribosyltransferase	nicrnt[c] + dmbzid[c] -> h[c] + nac[c] + 5prdmbz[c]	Rv2207	Rv2207		Riboflavin Metabolism	0	0	1000	0
NNDPR	nicotinate nucleotide diphosphorylase carboxylating	2 h[c] + prpp[c] + quln[c] -> ppi[c] + co2[c] + nicrnt[c]	Rv1596	Rv1596		Pantothenate and CoA Metabolism	0	0	1000	0
NO	peroxynitrite formation spontanous	no[c] + o2s[c] -> no3[c]				Redox Metabolism	0	0	1000	0
NO3R1	Nitrate reductase Ubiquinol 8	2 h[c] + q8h2[c] + no3[c] -> h2o[c] + 2 h[e] + q8[c] + no2[c]	(Rv1161 and Rv1162 and Rv1163 and Rv1164)	Rv1161 Rv1162 Rv1163 Rv1164		Cofactor Metabolism	0	0	1000	0
NO3R2	Nitrate reductase Menaquinol 8	2 h[c] + mql8[c] + no3[c] -> h2o[c] + 2 h[e] + mqn8[c] + no2[c]	(Rv1161 and Rv1162 and Rv1163 and Rv1164)	Rv1161 Rv1162 Rv1163 Rv1164		Cofactor Metabolism	0	0	1000	0
NO3t7	nitrate transport in via nitrite antiport	no3[e] + no2[c] -> no2[e] + no3[c]	(Rv1737c and Rv1737c)	Rv1737c		Transport	0	0	1000	0
NOt	NO transport diffusion	no[e] <=> no[c]				Transport	1	-1000	1000	0
NPHS	naphthoate synthase	sbzcoa[c] -> coa[c] + dhna[c]	Rv0548c	Rv0548c		Ubiquinone Metabolism	0	0	1000	0
NTD1	5 nucleotidase dUMP	h2o[c] + dump[c] -> pi[c] + duri[c]				Pyrimidine Metabolism	0	0	1000	0
NTD10	5 nucleotidase XMP	h2o[c] + xmp[c] -> pi[c] + xtsn[c]				Nucleotide Sugar Metabolism	0	0	1000	0
NTD11	5 nucleotidase IMP	h2o[c] + imp[c] -> pi[c] + ins[c]				Nucleotide Sugar Metabolism	0	0	1000	0
NTD2	5 nucleotidase UMP	h2o[c] + ump[c] -> pi[c] + uri[c]				Pyrimidine Metabolism	0	0	1000	0
NTD3	5 nucleotidase dCMP	h2o[c] + dcmp[c] -> pi[c] + dcyt[c]				Nucleotide Sugar Metabolism	0	0	1000	0
NTD4	5 nucleotidase CMP	h2o[c] + cmp[c] -> pi[c] + cytd[c]				Pyrimidine Metabolism	0	0	1000	0
NTD5	5 nucleotidase dTMP	h2o[c] + dtmp[c] -> pi[c] + thymd[c]				Nucleotide Sugar Metabolism	0	0	1000	0
NTD6	5 nucleotidase dAMP	h2o[c] + damp[c] -> pi[c] + dad_2[c]				Nucleotide Sugar Metabolism	0	0	1000	0
NTD7	5 nucleotidase AMP	amp[c] + h2o[c] -> pi[c] + adn[c]				Nucleotide Sugar Metabolism	0	0	1000	0
NTD8	5 nucleotidase dGMP	h2o[c] + dgmp[c] -> pi[c] + dgsn[c]				Nucleotide Sugar Metabolism	0	0	1000	0
NTD9	5 nucleotidase GMP	h2o[c] + gmp[c] -> pi[c] + gsn[c]				Nucleotide Sugar Metabolism	0	0	1000	0
NTPP2	Nucleoside triphosphate pyrophosphorylase gtp	h2o[c] + gtp[c] -> ppi[c] + h[c] + gmp[c]				Nucleotide Sugar Metabolism	0	0	1000	0
NTPP3	Nucleoside triphosphate pyrophosphorylase dctp	h2o[c] + dctp[c] -> ppi[c] + h[c] + dcmp[c]				Nucleotide Sugar Metabolism	0	0	1000	0
NTPP4	Nucleoside triphosphate pyrophosphorylase ctp	h2o[c] + ctp[c] -> ppi[c] + h[c] + cmp[c]				Pyrimidine Metabolism	0	0	1000	0
NTPP5	Nucleoside triphosphate pyrophosphorylase datp	h2o[c] + datp[c] -> ppi[c] + h[c] + damp[c]				Nucleotide Sugar Metabolism	0	0	1000	0
NTPP7	Nucleoside triphosphate pyrophosphorylase dttp	h2o[c] + dttp[c] -> ppi[c] + h[c] + dtmp[c]				Nucleotide Sugar Metabolism	0	0	1000	0
NTPP8	Nucleoside triphosphate pyrophosphorylase utp	h2o[c] + utp[c] -> ppi[c] + h[c] + ump[c]				Nucleotide Sugar Metabolism	0	0	1000	0
NTPTP1	Nucleoside triphosphate tripolyhydrolase	h2o[c] + dgtp[c] <=> pppi[c] + dgsn[c]	Rv2344c	Rv2344c		Purine Metabolism	1	-1000	1000	0
NTPTP2	Nucleoside triphosphate tripolyhydrolase	h2o[c] + gtp[c] -> pppi[c] + gsn[c]	Rv2344c	Rv2344c		Purine Metabolism	0	0	1000	0
NTRIR2x	nitrite Reductase NADH	5 h[c] + 3 nadh[c] + no2[c] -> 2 h2o[c] + 3 nad[c] + nh4[c]	(Rv0252 and Rv0253 and Rv2391)	Rv0252 Rv0253 Rv2391		Cofactor Metabolism	0	0	1000	0
NTRIRx	nitrite reductase NADH	4 h[c] + 3 nadh[c] + no2[c] -> h2o[c] + 3 nad[c] + nh4oh[c]	(Rv0252 and Rv0253 and Rv2391)	Rv0252 Rv0253 Rv2391		Cofactor Metabolism	0	0	1000	0
NTRIRy	nitrite reductase NADPH	4 h[c] + 3 nadph[c] + no2[c] -> h2o[c] + 3 nadp[c] + nh4oh[c]	(Rv0252 and Rv0253 and Rv2391)	Rv0252 Rv0253 Rv2391		Cofactor Metabolism	0	0	1000	0
O16RHAT	rhamnosyltransferase LPS O16 antigen biosynthesis	unaga[c] + dtdprmn[c] -> h[c] + dtdp[c] + ragund[c]	Rv3265c	Rv3265c		Membrane Metabolism	0	0	1000	0
O2t	o2 transport diffusion	o2[e] <=> o2[c]				Transport	1	-1000	1000	0
OCBT	ornithine carbamoyltransferase	orn[c] + cbp[c] <=> pi[c] + h[c] + citr_L[c]	Rv1656	Rv1656		Arginine and Proline Metabolism	1	-1000	1000	0
OCDCAt2	Octadecanoate transport via proton symport	h[e] + ocdca[e] -> ocdca[c] + h[c]				Transport	0	0	1000	0
OCOAT1r	3 oxoacid CoA transferase	acac[c] + succoa[c] <=> aacoa[c] + succ[c]	(Rv2503c and Rv2504c)	Rv2503c Rv2504c		Fatty Acid Metabolism	1	-1000	1000	0
OCTDPS	Octaprenyl pyrophosphate synthase	frdp[c] + 5 ipdp[c] -> 5 ppi[c] + octdp[c]				Cofactor Metabolism	0	0	1000	0
OHPBAT	O Phospho 4 hydroxy L threonine2 oxoglutarate aminotransferase	glu_L[c] + ohpb[c] <=> phthr[c] + akg[c]	Rv0884c	Rv0884c		Glycine Serine and Threonine Metabolism	1	-1000	1000	0
OMCDC	2 Oxo 4 methyl 3 carboxypentanoate decarboxylation	h[c] + 3c4mop[c] -> co2[c] + 4mop[c]				Valine Leucine and Isoleucine Metabolism	0	0	1000	0
OMPDC	orotidine 5 phosphate decarboxylase	h[c] + orot5p[c] -> co2[c] + ump[c]	Rv1385	Rv1385		Pyrimidine Metabolism	0	0	1000	0
OPAH	5 Oxoproline amidohydrolase ATP hydrolysing	atp[c] + 2 h2o[c] + 5oxpro[c] <=> pi[c] + h[c] + glu_L[c] + adp[c]	Rv0266c	Rv0266c		Glutamate Metabolism	1	-1000	1000	0
ORNTA	ornithine transaminase	akg[c] + orn[c] -> glu_L[c] + glu5sa[c]	(Rv2321c and Rv2322c)	Rv2321c Rv2322c		Arginine and Proline Metabolism	0	0	1000	0
ORNTAC	ornithine transacetylase	glu_L[c] + acorn[c] <=> acglu[c] + orn[c]	Rv1653	Rv1653		Urea Cycle	1	-1000	1000	0
ORNt	ornithine transport via diffusion extracellular to periplasm	orn[e] <=> orn[c]	Rv2320c	Rv2320c		Transport	1	-1000	1000	0
ORPT	orotate phosphoribosyltransferase	ppi[c] + orot5p[c] <=> prpp[c] + orot[c]	Rv0382c	Rv0382c		Pyrimidine Metabolism	1	-1000	1000	0
OXACOAL	oxalate coa ligase	atp[c] + coa[c] + oxa[c] <=> amp[c] + ppi[c] + oxalcoa[c]				Glyoxylate Metabolism	1	-1000	1000	0
OXCDC	Oxalyl CoA decarboxylase	h[c] + oxalcoa[c] -> co2[c] + forcoa[c]	Rv0118c	Rv0118c		Glyoxylate Metabolism	0	0	1000	0
OXGDC	2 oxoglutarate decarboxylase	h[c] + akg[c] -> sucsal[c] + co2[c]	Rv1248c	Rv1248c		Citric Acid Cycle	0	0	1000	0
OXGDC2	2 oxoglutarate decarboxylase	h[c] + akg[c] + thmpp[c] -> co2[c] + ssaltpp[c]	Rv0555	Rv0555		Ubiquinone Metabolism	0	0	1000	0
P5CD	1 pyrroline 5 carboxylate dehydrogenase	2 h2o[c] + nad[c] + 1pyr5c[c] -> h[c] + glu_L[c] + nadh[c]	(Rv1187 or Rv1187 or Rv1187 or Rv1187)	Rv1187		Glutamate Metabolism	0	0	1000	0
P5CR	pyrroline 5 carboxylate reductase	2 h[c] + nadph[c] + 1pyr5c[c] -> nadp[c] + pro_L[c]	Rv0500	Rv0500		Arginine and Proline Metabolism	0	0	1000	0
P5CRx	pyrroline 5 carboxylate reductase	2 h[c] + nadh[c] + 1pyr5c[c] -> nad[c] + pro_L[c]	Rv0500	Rv0500		Arginine and Proline Metabolism	0	0	1000	0
PACt2r	phenylacetate transport in via proton symporter	h[e] + pac[e] <=> h[c] + pac[c]				Transport	1	-1000	1000	0
PANTS	pantothenate synthase	atp[c] + ala_B[c] + pant_R[c] -> amp[c] + ppi[c] + h[c] + pnto_R[c]	Rv3602c	Rv3602c		Pantothenate and CoA Metabolism	0	0	1000	0
PAPA160	Phosphatidate phosphatase n C160	h2o[c] + pa160[c] -> pi[c] + 12dgr160[c]	Rv1755c	Rv1755c		Fatty Acid Metabolism	0	0	1000	0
PAPPT1	phospho N acetylmuramoyl pentapeptide transferase alpha glutamate	udcpp[c] + uAgla[c] -> ump[c] + uaAgla[c]	Rv2156c	Rv2156c		Peptidoglycan Metabolism	0	0	1000	0
PAPPT2	phospho N acetylmuramoyl pentapeptide transferase gamma glutamate	udcpp[c] + uGgla[c] -> ump[c] + uaGgla[c]	Rv2156c	Rv2156c		Peptidoglycan Metabolism	0	0	1000	0
PAPPT3	phospho N acetylmuramoyl pentapeptide transferase meso 2 6 diaminopimelate	udcpp[c] + ugmda[c] -> ump[c] + uagmda[c]	Rv2156c	Rv2156c		Peptidoglycan Metabolism	0	0	1000	0
PAPR	Phosphoadenosine phosphosulfate reductase	paps[c] + trdrd[c] <=> 2 h[c] + pap[c] + so3[c] + trdox[c]	Rv2392	Rv2392		Other Amino Acid Metabolism	1	-1000	1000	0
PATS	penta acyl trehalose synthesis	ocdca[c] + 5 h[c] + 4 tmlgnc[c] + tre[c] -> 5 h2o[c] + pat[c]				Membrane Metabolism	0	0	1000	0
PC	pyruvate carboxylase	atp[c] + hco3[c] + pyr[c] -> pi[c] + h[c] + adp[c] + oaa[c]	(Rv2697c or Rv2967c)	Rv2697c Rv2967c		Citric Acid Cycle	0	0	1000	0
PC11M	precorrin 4 C11 methyltransferase	amet[c] + pre4[c] -> h[c] + ahcys[c] + pre5[c]	Rv2071c	Rv2071c		Cofactor Metabolism	0	0	1000	0
PC17M	precorrin 3B C17 methyltransferase	amet[c] + pre3b[c] -> 3 h[c] + ahcys[c] + pre4[c]	Rv2066	Rv2066		Cofactor Metabolism	0	0	1000	0
PC20M	precorrin 2 C20 methyltransferase	amet[c] + dscl[c] -> h[c] + ahcys[c] + pre3a[c]	Rv2066	Rv2066		Cofactor Metabolism	0	0	1000	0
PC6AR	precorrin 6A reductase	h[c] + nadph[c] + pre6a[c] -> nadp[c] + pre6b[c]	Rv2070c	Rv2070c		Cofactor Metabolism	0	0	1000	0
PC6YM	precorrin 6Y C5 15 methyltransferase decarboxylating	2 amet[c] + pre6b[c] -> 2 h[c] + co2[c] + 2 ahcys[c] + pre8[c]	Rv2072c	Rv2072c		Cofactor Metabolism	0	0	1000	0
PC8XM	precorrin 8X methylmutase	h[c] + pre8[c] -> hgbyr[c]	Rv2065	Rv2065		Cofactor Metabolism	0	0	1000	0
PDE1	3 5 cyclic nucleotide phosphodiesterase	h2o[c] + camp[c] -> amp[c] + h[c]	Rv0805	Rv0805		Purine Metabolism	0	0	1000	0
PDE4	3 5 cyclic nucleotide phosphodiesterase	h2o[c] + 35cgmp[c] -> h[c] + gmp[c]	Rv0805	Rv0805		Purine Metabolism	0	0	1000	0
PDH	pyruvate dehydrogenase	coa[c] + nad[c] + pyr[c] -> accoa[c] + nadh[c] + co2[c]	(Rv2241 and (Rv0462 or Rv0843) and Rv2215)	Rv2215 Rv2241 Rv0462 Rv0843		Glycolysis	0	0	1000	0
PDHa	pyruvate dehydrogenase lipoamide	h[c] + pyr[c] + lpam[c] -> co2[c] + adhlam[c]	((Rv0462 or Rv0843) or (Rv2496c and Rv2497c))	Rv0462 Rv0843 Rv2496c Rv2497c		Glycolysis	0	0	1000	0
PDHbr	pyruvate dehydrogenase dihydrolipoamide reversible	coa[c] + adhlam[c] <=> accoa[c] + dhlam[c]	Rv2495c	Rv2495c		Glycolysis	1	-1000	1000	0
PDHc	pyruvate dehydrogenase dihydrolipoamide dehydrogenase	nad[c] + dhlam[c] -> h[c] + nadh[c] + lpam[c]	(Rv0462 or Rv0843)	Rv0462 Rv0843		Citric Acid Cycle	0	0	1000	0
PDHcr	Pyruvate dehydrogenase dihydrolipoamide dehydrogenase reversible	nad[c] + dhlam[c] <=> h[c] + nadh[c] + lpam[c]	(Rv0794c and Rv3303c)	Rv0794c Rv3303c		Glycolysis	1	-1000	1000	0
PDIMAS	PDIM A synthesis Mycobacterium Tuberculosis	2 h[c] + 2 tamocta[c] + phthiocerol[c] -> 2 h2o[c] + pdima[c]	Rv2941	Rv2941		Membrane Metabolism	0	0	1000	0
PDIMAT	pdima translocase	pdima[c] -> pdima[e]	Rv2945c	Rv2945c		Transport	0	0	1000	0
PDX5PO	pyridoxine 5 phosphate oxidase	o2[c] + pdx5p[c] <=> h2o2[c] + pydx5p[c]	Rv2607	Rv2607		Pantothenate and CoA Metabolism	1	-1000	1000	0
PEAMNO	Phenethylamine oxidase	h2o[c] + o2[c] + peamn[c] -> nh4[c] + pacald[c] + h2o2[c]				Phenylalanine Tyrosine Tryptophan Metabolism	0	0	1000	0
PEPCK_re	phosphoenolpyruvate carboxykinase GTP	gtp[c] + oaa[c] <=> co2[c] + gdp[c] + pep[c]	Rv0211	Rv0211		Citric Acid Cycle	1	-1000	1000	0
PERD	Erythronate 4 phosphate 4per dehydrogenase	nad[c] + 4per[c] <=> h[c] + nadh[c] + ohpb[c]				Cofactor Metabolism	1	-1000	1000	0
PFK	phosphofructokinase	atp[c] + f6p[c] -> h[c] + adp[c] + fdp[c]	(Rv2029c and Rv3010c)	Rv2029c Rv3010c		Glycolysis	0	0	1000	0
PFL	pyruvate formate lyase	coa[c] + pyr[c] -> accoa[c] + for[c]				Pyruvate Metabolism	0	0	1000	0
PGAMT	phosphoglucosamine mutase	gam1p[c] <=> gam6p[c]				Other Amino Acid Metabolism	1	-1000	1000	0
PGCD	phosphoglycerate dehydrogenase	nad[c] + 3pg[c] -> h[c] + nadh[c] + 3php[c]	(Rv0728c or Rv2996c)	Rv0728c Rv2996c		Glycine Serine and Threonine Metabolism	0	0	1000	0
PGI	glucose 6 phosphate isomerase	g6p[c] <=> f6p[c]	Rv0946c	Rv0946c		Glycolysis	1	-1000	1000	0
PGK	phosphoglycerate kinase	atp[c] + 3pg[c] <=> adp[c] + 13dpg[c]	Rv1437	Rv1437		Glycolysis	1	-1000	1000	0
PGL	6 phosphogluconolactonase	h2o[c] + 6pgl[c] -> h[c] + 6pgc[c]	Rv1445c	Rv1445c		Pentose Phosphate Pathway	0	0	1000	0
PGLS	methoxy fucose rhamnose rhamnose phenol phthiocerol dimycocerosate synthesis	4 amet[c] + frrppdima[c] -> 4 h[c] + 4 ahcys[c] + mfrrppdima[c]				Membrane Metabolism	0	0	1000	0
PGLYCP	Phosphoglycolate phosphatase	h2o[c] + 2pglyc[c] -> pi[c] + glyclt[c]	Rv2233	Rv2233		Glyoxylate Metabolism	0	0	1000	0
PGM	phosphoglycerate mutase	2pg[c] <=> 3pg[c]	Rv0489	Rv0489		Glycolysis	1	-1000	1000	0
PGMT	phosphoglucomutase	g1p[c] <=> g6p[c]	Rv3068c	Rv3068c		Glycolysis	1	-1000	1000	0
PGPP160	phosphatidylglycerol phosphate phosphatase n C160	h2o[c] + pgp160[c] -> pi[c] + pg160[c]				Membrane Metabolism	0	0	1000	0
PGPP160190	phosphatidylglycerol phosphate phosphatase C160 C190	h2o[c] + pgp160190[c] -> pi[c] + pg160190[c]				Membrane Metabolism	0	0	1000	0
PGPP190	phosphatidylglycerol phosphate phosphatase C190	h2o[c] + pgp190[c] -> pi[c] + pg190[c]				Membrane Metabolism	0	0	1000	0
PGPPT3	phospho N glycolylmuramoyl pentapeptide transferase meso 2 6 diaminopimelate	udcpp[c] + uggmda[c] -> ump[c] + ugggmda[c]	Rv2156c	Rv2156c		Peptidoglycan Metabolism	0	0	1000	0
PGSA160	Phosphatidylglycerol synthase n C160	cdpdhdecg[c] + glyc3p[c] -> h[c] + cmp[c] + pgp160[c]	(Rv1822 or Rv2746c)	Rv1822 Rv2746c		Fatty Acid Metabolism	0	0	1000	0
PGSA160190	Phosphatidylglycerol synthase C160 C190	cdpc16c19g[c] + glyc3p[c] -> h[c] + cmp[c] + pgp160190[c]	(Rv2746c or Rv1822)	Rv1822 Rv2746c		Membrane Metabolism	0	0	1000	0
PGSA190	Phosphatidylglycerol synthase C190	cdpc19c19g[c] + glyc3p[c] -> h[c] + cmp[c] + pgp190[c]	(Rv2746c or Rv1822)	Rv1822 Rv2746c		Membrane Metabolism	0	0	1000	0
PHDCATA	transacylase	ACP[c] + phdcacoa[c] <=> coa[c] + phdcaACP[c]				Fatty Acid Metabolism	1	-1000	1000	0
PHDCAt	phenol palmitic acid via diffusion extracellular	phdca[e] <=> phdca[c]				Transport	1	-1000	1000	0
PHETA1	phenylalanine transaminase	akg[c] + phe_L[c] <=> glu_L[c] + phpyr[c]				Other Amino Acid Metabolism	1	-1000	1000	0
PHEt2r	L phenylalanine reversible transport via proton symport	h[e] + phe_L[e] <=> h[c] + phe_L[c]				Transport	1	-1000	1000	0
PHTHCLR1	phthiocol reductase NAD	nad[c] + phthclh2[c] <=> h[c] + nadh[c] + phthcl[c]				Ubiquinone Metabolism	1	-1000	1000	0
PHTHCLR2	phthiocol reductase NAD	nadp[c] + phthclh2[c] <=> h[c] + nadph[c] + phthcl[c]				Ubiquinone Metabolism	1	-1000	1000	0
PHTHCLS	phthiocol synthesis	h[c] + nadph[c] + o2[c] + mndn[c] -> h2o[c] + nadp[c] + phthcl[c]				Ubiquinone Metabolism	0	0	1000	0
PHTHDLS	phthiodolone synthesis	h[c] + prephth[c] -> co2[c] + phthdl[c]				Membrane Metabolism	0	0	1000	0
PHTHDLS2	phenolphthiodolone synthesis	h[c] + prepphth[c] -> co2[c] + pphthdl[c]				Membrane Metabolism	0	0	1000	0
PHTHS	phthiocerol synthesis	nadph[c] + amet[c] + phthdl[c] -> nadp[c] + ahcys[c] + phthiocerol[c]				Membrane Metabolism	0	0	1000	0
PHTHS2	phenolphthiocerol synthesis	nadph[c] + amet[c] + pphthdl[c] -> nadp[c] + ahcys[c] + pphthiocerol[c]				Membrane Metabolism	0	0	1000	0
PHTO	phthiocol oxygenase	2 o2[c] + phthclh2[c] -> 2 h[c] + 2 o2s[c] + phthcl[c]				Ubiquinone Metabolism	0	0	1000	0
PHYCBOXL	L Phenylalanine carboxy lyase	h[c] + phe_L[c] -> co2[c] + peamn[c]	Rv2531c	Rv2531c		Phenylalanine Tyrosine Tryptophan Metabolism	0	0	1000	0
PIabc	phosphate transport via ABC system	atp[c] + h2o[c] + pi[e] -> 2 pi[c] + h[c] + adp[c]	(Rv0936 or Rv0820)	Rv0936 Rv0820		Transport	0	0	1000	0
PIt	Inorganic phosphate exchange diffusion	pi[c] <=> pi[e]	(Rv0545c and Rv2281)	Rv0545c Rv2281		Transport	1	-1000	1000	0
PLCD	phospholipase C	h2o[c] + ptd1ino160[c] -> h[c] + 12dgr160[c] + mi1p_D[c]	Rv1755c	Rv1755c		Fatty Acid Metabolism	0	0	1000	0
PLIPA1E160	Phospholipase A1 phosphatidylethanolamine n C160	pe160[c] + h2o[c] -> 2agpe160[c] + hdca[c] + h[c]				Fatty Acid Metabolism	0	0	1000	0
PLIPA1E180	Phospholipase A1 phosphatidylethanolamine n C180	pe180[c] + h2o[c] -> 2agpe180[c] + ocdca[c] + h[c]				Fatty Acid Metabolism	0	0	1000	0
PMANM	phosphomannomutase	man1p[c] <=> man6p[c]	(Rv3257c or Rv3441c or Rv3308)	Rv3441c Rv3257c Rv3308		Sugar Metabolism	1	-1000	1000	0
PMDPHT	pyrimidine phosphatase	h2o[c] + 5aprbu[c] -> pi[c] + 4r5au[c]				Cofactor Metabolism	0	0	1000	0
PMPK	phosphomethylpyrimidine kinase	atp[c] + 4ampm[c] -> adp[c] + 2mahmp[c]	Rv0422c	Rv0422c		Thiamine Metabolism	0	0	1000	0
PNCDC	pantothenoylcysteine decarboxylase	h[c] + ptcys[c] -> co2[c] + ptth[c]	Rv1092c	Rv1092c		Cofactor Metabolism	0	0	1000	0
PNTK	pantothenate kinase	atp[c] + pnto_R[c] -> h[c] + adp[c] + 4ppan[c]	Rv1092c	Rv1092c		Pantothenate and CoA Metabolism	0	0	1000	0
PPA	inorganic diphosphatase	ppi[c] + h2o[c] -> 2 pi[c] + h[c]	Rv3628	Rv3628		Miscellaneous	0	0	1000	0
PPAtr	Propionate transport diffusion	ppa[e] <=> ppa[c]				Transport	1	-1000	1000	0
PPBNGS	porphobilinogen synthase	2 5aop[c] -> 2 h2o[c] + h[c] + ppbng[c]	Rv0512	Rv0512		Porphyrin Metabolism	0	0	1000	0
PPCDC	phosphopantothenoylcysteine decarboxylase	h[c] + 4ppcys[c] -> co2[c] + pan4p[c]	Rv1391	Rv1391		Pantothenate and CoA Metabolism	0	0	1000	0
PPCKr	phosphoenolpyruvate carboxykinase	atp[c] + oaa[c] <=> co2[c] + adp[c] + pep[c]	Rv0211	Rv0211		Citric Acid Cycle	1	-1000	1000	0
PPCOAC	Propionyl CoA carboxylase	atp[c] + hco3[c] + ppcoa[c] -> pi[c] + h[c] + adp[c] + mmcoa_S[c]	((Rv0973c and Rv0974c) or (Rv0973c and Rv2502c) or (Rv2247 and Rv2501c) or (Rv0974c and Rv3285))	Rv0973c Rv0974c Rv2502c Rv2247 Rv2501c Rv3285		Sugar Metabolism	0	0	1000	0
PPCSCT	Propanoyl CoA succinate CoA transferase	ppcoa[c] + succ[c] -> ppa[c] + succoa[c]				Citric Acid Cycle	0	0	1000	0
PPDIMAS	PPDIM synthesis Mycobacterium Tuberculosis	2 h[c] + 2 tamocta[c] + pphthiocerol[c] -> 2 h2o[c] + ppdima[c]	Rv2941	Rv2941		Membrane Metabolism	0	0	1000	0
PPDIMAT	ppdima translocase	ppdima[c] -> ppdima[e]	Rv2945c	Rv2945c		Transport	0	0	1000	0
PPDK	Pyruvate phosphate dikinase	atp[c] + pi[c] + pyr[c] -> amp[c] + ppi[c] + h[c] + pep[c]	Rv1127c	Rv1127c		Pyruvate Metabolism	0	0	1000	0
PPGKr	Polyphosphate glucokinase reversible	pi[c] + glc_D[c] <=> h2o[c] + g6p[c]	Rv2702	Rv2702		Glycolysis	1	-1000	1000	0
PPK2	polyphosphate kinase	atp[c] + ppi[c] -> adp[c] + pppi[c]	Rv2984	Rv2984		Purine Metabolism	0	0	1000	0
PPNCL	phosphopantothenate cysteine ligase	cys_L[c] + ctp[c] + 4ppan[c] -> pi[c] + h[c] + cdp[c] + 4ppcys[c]	Rv1391	Rv1391		Cofactor Metabolism	0	0	1000	0
PPNCL2	phosphopantothenate cysteine ligase	cys_L[c] + ctp[c] + 4ppan[c] -> ppi[c] + h[c] + cmp[c] + 4ppcys[c]	Rv1391	Rv1391		Pantothenate and CoA Metabolism	0	0	1000	0
PPNCL3	phosphopantothenate cysteine ligase	atp[c] + cys_L[c] + 4ppan[c] -> amp[c] + ppi[c] + h[c] + 4ppcys[c]	Rv1391	Rv1391		Cofactor Metabolism	0	0	1000	0
PPND	prephenate dehydrogenase	nad[c] + pphn[c] -> nadh[c] + co2[c] + 34hpp[c]	Rv3754	Rv3754		Phenylalanine Tyrosine Tryptophan Metabolism	0	0	1000	0
PPNDH	prephenate dehydratase	h[c] + pphn[c] -> h2o[c] + co2[c] + phpyr[c]	Rv3838c	Rv3838c		Phenylalanine Tyrosine Tryptophan Metabolism	0	0	1000	0
PPPGO	protoporphyrinogen oxidase aerobic	1.5 o2[c] + pppg9[c] -> 3 h2o[c] + ppp9[c]	Rv2677c	Rv2677c		Porphyrin Metabolism	0	0	1000	0
PPTGS	Peptidoglycan subunit synthesis	uaagmda[c] -> h[c] + peptido_EC[c] + udcpdp[c]	Rv2163c	Rv2163c		Peptidoglycan Metabolism	0	0	1000	0
PPTGS_TB1	Peptidoglycan subunit synthesis	uaaAgla[c] -> h[c] + udcpdp[c] + peptido_TB1[c]	Rv2163c	Rv2163c		Peptidoglycan Metabolism	0	0	1000	0
PPTGS_TB2	Peptidoglycan subunit synthesis	uaaGgla[c] -> h[c] + udcpdp[c] + peptido_TB2[c]	Rv2163c	Rv2163c		Peptidoglycan Metabolism	0	0	1000	0
PRAGSr	phosphoribosylglycinamide synthase	atp[c] + gly[c] + pram[c] <=> pi[c] + h[c] + adp[c] + gar[c]	Rv0772	Rv0772		Purine Metabolism	1	-1000	1000	0
PRAIS	phosphoribosylaminoimidazole synthase	atp[c] + fpram[c] -> pi[c] + 2 h[c] + adp[c] + air[c]	Rv0809	Rv0809		Purine Metabolism	0	0	1000	0
PRAIi	phosphoribosylanthranilate isomerase irreversible	pran[c] -> 2cpr5p[c]	Rv1603	Rv1603		Histidine Metabolism	0	0	1000	0
PRAMPC	phosphoribosyl AMP cyclohydrolase	h2o[c] + prbamp[c] -> prfp[c]	Rv1606	Rv1606		Histidine Metabolism	0	0	1000	0
PRASCS	phosphoribosylaminoimidazolesuccinocarboxamide synthase	atp[c] + asp_L[c] + 5aizc[c] <=> pi[c] + h[c] + adp[c] + 25aics[c]	Rv0780	Rv0780		Purine Metabolism	1	-1000	1000	0
PRATPP	phosphoribosyl ATP pyrophosphatase	h2o[c] + prbatp[c] -> ppi[c] + h[c] + prbamp[c]	Rv2122c	Rv2122c		Histidine Metabolism	0	0	1000	0
PRDX	Peroxidase multiple substrates	h2o2[c] + meoh[c] -> 2 h2o[c] + fald[c]	Rv1908c	Rv1908c		Redox Metabolism	0	0	1000	0
PREPHACPH	fatty acyl ACP hydrolase	h2o[c] + prephthACP[c] -> h[c] + ACP[c] + prephth[c]	Rv2928	Rv2928		Membrane Metabolism	0	0	1000	0
PREPPACPH	fatty acyl ACP hydrolase	h2o[c] + prepphthACP[c] -> h[c] + ACP[c] + prepphth[c]	Rv2928	Rv2928		Membrane Metabolism	0	0	1000	0
PREPTHS	phthiocerol precursor synthesis	14 h[c] + 10 nadph[c] + 2 malcoa[c] + arachACP[c] + 2 mmcoa_S[c] -> 5 h2o[c] + 10 nadp[c] + 4 coa[c] + 2 co2[c] + prephthACP[c]	(Rv2931 and Rv2932 and Rv2933 and Rv2934 and Rv2935)	Rv2931 Rv2932 Rv2933 Rv2934 Rv2935		Membrane Metabolism	0	0	1000	0
PREPTHS2	phenolic phthiocerol precursor synthesis	14 h[c] + 10 nadph[c] + 2 malcoa[c] + phdcaACP[c] + 2 mmcoa_S[c] -> 5 h2o[c] + 10 nadp[c] + 4 coa[c] + 2 co2[c] + prepphthACP[c]	(Rv2931 and Rv2932 and Rv2933 and Rv2934 and Rv2935)	Rv2931 Rv2932 Rv2933 Rv2934 Rv2935		Membrane Metabolism	0	0	1000	0
PREPTTA	phthiocerol precursor ACP transacylase	ACP[c] + prephthcoa[c] <=> coa[c] + prephthACP[c]				Membrane Metabolism	1	-1000	1000	0
PRFGS	phosphoribosylformylglycinamidine synthase	atp[c] + h2o[c] + gln_L[c] + fgam[c] -> pi[c] + h[c] + glu_L[c] + adp[c] + fpram[c]	(Rv0788 and Rv0803)	Rv0788 Rv0803		Purine Metabolism	0	0	1000	0
PRMICIi	1 5 phosphoribosyl 5 5 phosphoribosylamino methylideneamino imidazole 4 carboxamide isomerase irreversible	prfp[c] -> prlp[c]	Rv1603	Rv1603		Histidine Metabolism	0	0	1000	0
PROD2	Proline dehydrogenase	fad[c] + pro_L[c] -> h[c] + fadh2[c] + 1pyr5c[c]	Rv1188	Rv1188		Arginine and Proline Metabolism	0	0	1000	0
PROabc	L proline transport via ABC system	atp[c] + h2o[c] + pro_L[e] -> pi[c] + h[c] + adp[c] + pro_L[c]	(Rv3756c and Rv3757c and Rv3758c and Rv3759c)	Rv3756c Rv3757c Rv3758c Rv3759c		Transport	0	0	1000	0
PROt2r	L proline reversible transport via proton symport	h[e] + pro_L[e] <=> h[c] + pro_L[c]				Transport	1	-1000	1000	0
PRPPS	phosphoribosylpyrophosphate synthetase	atp[c] + r5p[c] <=> amp[c] + h[c] + prpp[c]	Rv1017c	Rv1017c		Pentose Phosphate Pathway	1	-1000	1000	0
PSCVT	3 phosphoshikimate 1 carboxyvinyltransferase	pep[c] + skm5p[c] <=> pi[c] + 3psme[c]	Rv3227	Rv3227		Phenylalanine Tyrosine Tryptophan Metabolism	1	-1000	1000	0
PSD160	Phosphatidylserine decarboxylase n C160	h[c] + ps160[c] -> pe160[c] + co2[c]	Rv0437c	Rv0437c		Fatty Acid Metabolism	0	0	1000	0
PSD180	Phosphatidylserine decarboxylase n C180	h[c] + ps180[c] -> pe180[c] + co2[c]	Rv0437c	Rv0437c		Fatty Acid Metabolism	0	0	1000	0
PSERT	phosphoserine transaminase	glu_L[c] + 3php[c] -> akg[c] + pser_L[c]	Rv0884c	Rv0884c		Glycine Serine and Threonine Metabolism	0	0	1000	0
PSP_L	phosphoserine phosphatase L serine	h2o[c] + pser_L[c] -> pi[c] + ser_L[c]	((Rv0505c or Rv3042c) and Rv3042c)	Rv0505c Rv3042c		Glycine Serine and Threonine Metabolism	0	0	1000	0
PSSA160	Phosphatidylserine syntase n C160	cdpdhdecg[c] + ser_L[c] -> h[c] + cmp[c] + ps160[c]	Rv0436c	Rv0436c		Fatty Acid Metabolism	0	0	1000	0
PSSA180	Phosphatidylserine syntase n C180	ser_L[c] + cdpdodecg[c] -> h[c] + cmp[c] + ps180[c]	Rv0436c	Rv0436c		Fatty Acid Metabolism	0	0	1000	0
PTAr	phosphotransacetylase	pi[c] + accoa[c] <=> coa[c] + actp[c]	Rv0408	Rv0408		Pyruvate Metabolism	1	-1000	1000	0
PTPATi	pantetheine phosphate adenylyltransferase	atp[c] + h[c] + pan4p[c] -> ppi[c] + dpcoa[c]	Rv2965c	Rv2965c		Pantothenate and CoA Metabolism	0	0	1000	0
PUNP1	purine nucleoside phosphorylase Adenosine	pi[c] + adn[c] <=> ade[c] + r1p[c]	Rv3307	Rv3307		Purine Metabolism	1	-1000	1000	0
PUNP2	purine nucleoside phosphorylase Deoxyadenosine	pi[c] + dad_2[c] <=> ade[c] + 2dr1p[c]	Rv3307	Rv3307		Purine Metabolism	1	-1000	1000	0
PUNP3	purine nucleoside phosphorylase Guanosine	pi[c] + gsn[c] <=> gua[c] + r1p[c]	Rv3307	Rv3307		Purine Metabolism	1	-1000	1000	0
PUNP4	purine nucleoside phosphorylase Deoxyguanosine	pi[c] + dgsn[c] <=> 2dr1p[c] + gua[c]	Rv3307	Rv3307		Purine Metabolism	1	-1000	1000	0
PUNP5	purine nucleoside phosphorylase Inosine	pi[c] + ins[c] <=> hxan[c] + r1p[c]	Rv3307	Rv3307		Purine Metabolism	1	-1000	1000	0
PUNP6	purine nucleoside phosphorylase Deoxyinosine	pi[c] + din[c] <=> 2dr1p[c] + hxan[c]	Rv3307	Rv3307		Purine Metabolism	1	-1000	1000	0
PUNP7	purine nucleoside phosphorylase Xanthosine	pi[c] + xtsn[c] <=> xan[c] + r1p[c]	Rv3307	Rv3307		Purine Metabolism	1	-1000	1000	0
PYAM5PO	pyridoxamine 5 phosphate oxidase	h2o[c] + o2[c] + pyam5p[c] -> nh4[c] + h2o2[c] + pydx5p[c]	Rv2607	Rv2607		Pantothenate and CoA Metabolism	0	0	1000	0
PYDXNO	pyridoxine oxidase	o2[c] + pydxn[c] <=> h2o2[c] + pydx[c]	Rv2607	Rv2607		Cofactor Metabolism	1	-1000	1000	0
PYDXO	pyridoxal oxidase	2 h2o[c] + nh4[c] + 0.5 o2[c] + pydx[c] <=> 2 h2o2[c] + pydam[c]	Rv2607	Rv2607		Cofactor Metabolism	1	-1000	1000	0
PYK	pyruvate kinase	h[c] + adp[c] + pep[c] -> atp[c] + pyr[c]	Rv1617	Rv1617		Glycolysis	0	0	1000	0
PYRDC	pyruvate decarboxylase	h[c] + pyr[c] -> acald[c] + co2[c]	Rv0162c	Rv0162c		Glycolysis	0	0	1000	0
PYRt2r	pyruvate reversible transport via proton symport	h[e] + pyr[e] <=> h[c] + pyr[c]	Rv1902c	Rv1902c		Transport	1	-1000	1000	0
QRr	Quinone reductase	h[c] + nadph[c] + q[c] <=> nadp[c] + qh2[c]	Rv3777	Rv3777		Redox Metabolism	1	-1000	1000	0
QULNS	quinolinate synthase	iasp[c] + dhap[c] -> 2 h2o[c] + pi[c] + quln[c]	Rv1594	Rv1594		Pantothenate and CoA Metabolism	0	0	1000	0
R05217	Precorrin 3A Oxygen Precorrin 3B	h[c] + 0.5 o2[c] + pre3a[c] -> pre3b[c]	Rv2064	Rv2064		Cofactor Metabolism	0	0	1000	0
R05219	Precorrin 5 Precorrin 6X	h2o[c] + amet[c] + pre5[c] -> h[c] + ac[c] + ahcys[c] + pre6a[c]				Cofactor Metabolism	0	0	1000	0
R05224	Hydrogenobyrinate Hydrogenobyrinate a c diamide	2 atp[c] + h2o[c] + 2 gln_L[c] + hgbyr[c] -> ppi[c] + h[c] + 2 glu_L[c] + 2 adp[c] + hgbam[c]	Rv2848c	Rv2848c		Cofactor Metabolism	0	0	1000	0
RBFK	riboflavin kinase	atp[c] + ribflv[c] -> h[c] + adp[c] + fmn[c]	Rv2786c	Rv2786c		Riboflavin Metabolism	0	0	1000	0
RBFSa	riboflavin synthase	db4p[c] + 4r5au[c] -> 2 h2o[c] + pi[c] + dmlz[c]	(Rv1412 and Rv1416)	Rv1412 Rv1416		Riboflavin Metabolism	0	0	1000	0
RBFSb	riboflavin synthase	2 dmlz[c] -> ribflv[c] + 4r5au[c]	(Rv1412 and Rv1416)	Rv1412 Rv1416		Riboflavin Metabolism	0	0	1000	0
RBK	ribokinase	atp[c] + rib_D[c] <=> h[c] + adp[c] + r5p[c]	Rv2436	Rv2436		Pentose Phosphate Pathway	1	-1000	1000	0
RBK_Dr	D ribulokinase reversible	atp[c] + rbl_D[c] <=> h[c] + adp[c] + ru5p_D[c]				Sugar Metabolism	1	-1000	1000	0
RBK_L1r	L ribulokinase L ribulose reversible	atp[c] + rbl_L[c] <=> h[c] + adp[c] + ru5p_L[c]				Sugar Metabolism	1	-1000	1000	0
RIBabc	D ribose transport via ABC system	atp[c] + h2o[c] + rib_D[e] -> pi[c] + h[c] + adp[c] + rib_D[c]	(Rv1236 and Rv1237 and Rv1238)	Rv1236 Rv1237 Rv1238		Transport	0	0	1000	0
RNDR1	ribonucleoside diphosphate reductase ADP	adp[c] + trdrd[c] -> h2o[c] + dadp[c] + trdox[c]	(Rv0570 and Rv1981c)	Rv0570 Rv1981c		Purine Metabolism	0	0	1000	0
RNDR2	ribonucleoside diphosphate reductase GDP	gdp[c] + trdrd[c] -> h2o[c] + dgdp[c] + trdox[c]	((Rv3048c and Rv3051c) or (Rv3048c and Rv3051c))	Rv3048c Rv3051c		Purine Metabolism	0	0	1000	0
RNDR3	ribonucleoside diphosphate reductase CDP	cdp[c] + trdrd[c] -> h2o[c] + dcdp[c] + trdox[c]	((Rv3048c and Rv3051c) or (Rv3048c and Rv3051c))	Rv3048c Rv3051c		Purine Metabolism	0	0	1000	0
RNDR4	ribonucleoside diphosphate reductase UDP	udp[c] + trdrd[c] -> h2o[c] + trdox[c] + dudp[c]	(Rv0570 and Rv1981c)	Rv0570 Rv1981c		Purine Metabolism	0	0	1000	0
RNTR4	ribonucleoside triphosphate reductase UTP	utp[c] + trdrd[c] -> h2o[c] + dutp[c] + trdox[c]				Pyrimidine Metabolism	0	0	1000	0
RPE	ribulose 5 phosphate 3 epimerase	ru5p_D[c] <=> xu5p_D[c]	Rv1408	Rv1408		Pentose Phosphate Pathway	1	-1000	1000	0
RPI	ribose 5 phosphate isomerase	r5p[c] <=> ru5p_D[c]	Rv2465c	Rv2465c		Pentose Phosphate Pathway	1	-1000	1000	0
RPPDIMAS	rhamnose phenol phthiocerol dimycocerosate synthesis	dtdprmn[c] + ppdima[c] -> h[c] + dtdp[c] + rppdima[c]	Rv2962c	Rv2962c		Membrane Metabolism	0	0	1000	0
RRPPDIMAS	rhamnose rhamnose phenol phthiocerol dimycocerosate synthesis	dtdprmn[c] + rppdima[c] -> h[c] + dtdp[c] + rrppdima[c]	Rv2958c	Rv2958c		Membrane Metabolism	0	0	1000	0
RZ5PP	alpha ribazole 5 phosphate phosphatase	h2o[c] + 5prdmbz[c] -> pi[c] + rdmbzi[c]	Rv3113	Rv3113		Cofactor Metabolism	0	0	1000	0
SADH	Succinylarginine dihydrolase	2 h2o[c] + 2 h[c] + sucarg[c] -> co2[c] + 2 nh4[c] + sucorn[c]				Arginine and Proline Metabolism	0	0	1000	0
SADT	sulfate adenylyltransferase	atp[c] + h[c] + so4[c] -> ppi[c] + aps[c]	(Rv1285 and Rv1286)	Rv1285 Rv1286		Purine Metabolism	0	0	1000	0
SADT2	Sulfate adenyltransferase	atp[c] + h2o[c] + gtp[c] + so4[c] -> ppi[c] + pi[c] + gdp[c] + aps[c]	(Rv1285 and Rv1286)	Rv1285 Rv1286		Other Amino Acid Metabolism	0	0	1000	0
SALCS	salicylate synthase	chor[c] -> pyr[c] + salc[c]	Rv2386c	Rv2386c		Membrane Metabolism	0	0	1000	0
SDPDS	succinyl diaminopimelate desuccinylase	h2o[c] + sl26da[c] -> succ[c] + 26dap_LL[c]	Rv1202	Rv1202		Lysine Metabolism	0	0	1000	0
SDPTA	succinyldiaminopimelate transaminase	akg[c] + sl26da[c] <=> glu_L[c] + sl2a6o[c]	Rv0858c	Rv0858c		Lysine Metabolism	1	-1000	1000	0
SELCYSLY	selenocysteine lyase	dtt[c] + selcys[c] -> h[c] + ala_L[c] + dttOX[c] + seln[c]	Rv1464	Rv1464		Other Amino Acid Metabolism	0	0	1000	0
SERAT	serine O acetyltransferase	accoa[c] + ser_L[c] <=> coa[c] + acser[c]	Rv2335	Rv2335		Cysteine Metabolism	1	-1000	1000	0
SERD_D	D serine deaminase	ser_D[c] -> pyr[c] + nh4[c]	Rv0069c	Rv0069c		Glycine Serine and Threonine Metabolism	0	0	1000	0
SERD_L	L serine deaminase	ser_L[c] -> pyr[c] + nh4[c]	Rv0069c	Rv0069c		Cysteine Metabolism	0	0	1000	0
SERt2r	L serine reversible transport via proton symport	h[e] + ser_L[e] <=> h[c] + ser_L[c]	Rv1704c	Rv1704c		Transport	1	-1000	1000	0
SGDS	Succinylglutamate desuccinylase	h2o[c] + sucglu[c] -> glu_L[c] + succ[c]				Arginine and Proline Metabolism	0	0	1000	0
SGSAD	Succinylglutamic semialdehyde dehydrogenase	h2o[c] + nad[c] + sucgsa[c] -> 2 h[c] + nadh[c] + sucglu[c]				Arginine and Proline Metabolism	0	0	1000	0
SHCHCS	2 succinyl 6 hydroxy 2 4 cyclohexadiene 1 carboxylate synthase	sucsal[c] + ichor[c] -> pyr[c] + 2shchc[c]	Rv0555	Rv0555		Cofactor Metabolism	0	0	1000	0
SHCHCS2	2 succinyl 6 hydroxy 2 4 cyclohexadiene 1 carboxylate synthase	ichor[c] + ssaltpp[c] -> pyr[c] + thmpp[c] + 2shchc[c]	Rv0555	Rv0555		Other Amino Acid Metabolism	0	0	1000	0
SHCHD2	sirohydrochlorin dehydrogenase NAD	nad[c] + dscl[c] -> h[c] + nadh[c] + scl[c]	Rv2847c	Rv2847c		Cofactor Metabolism	0	0	1000	0
SHCHD3	sirohydrochlorin dehydrogenase NAD	nad[c] + pre2[c] -> h[c] + nadh[c] + scl2[c]	Rv2847c	Rv2847c		Cofactor Metabolism	0	0	1000	0
SHCHF	sirohydrochlorin ferrochetalase	fe2[c] + scl[c] -> 3 h[c] + sheme[c]	Rv2847c	Rv2847c		Porphyrin Metabolism	0	0	1000	0
SHCHF2	sirohydrochlorin ferrochetalase	fe2[c] + scl2[c] -> 2 h[c] + sheme[c]	Rv2847c	Rv2847c		Cofactor Metabolism	0	0	1000	0
SHCHF3	sirohydrochlorin ferrochetalase mycobactin	fmcbtt[c] + scl[c] -> 3 h[c] + mcbtt[c] + sheme[c]				Porphyrin Metabolism	0	0	1000	0
SHK3Dr	shikimate dehydrogenase	h[c] + nadph[c] + 3dhsk[c] <=> nadp[c] + skm[c]	Rv2552c	Rv2552c		Phenylalanine Tyrosine Tryptophan Metabolism	1	-1000	1000	0
SHKK	shikimate kinase	atp[c] + skm[c] -> h[c] + adp[c] + skm5p[c]	Rv2539c	Rv2539c		Phenylalanine Tyrosine Tryptophan Metabolism	0	0	1000	0
SHSL1r	O succinylhomoserine lyase reversible	cys_L[c] + suchms[c] <=> h[c] + succ[c] + cyst_L[c]	(Rv0391 and Rv1079)	Rv0391 Rv1079		Cysteine Metabolism	1	-1000	1000	0
SHSL4r	O succinylhomoserine lyase elimination reversible	h2o[c] + suchms[c] <=> h[c] + 2obut[c] + nh4[c] + succ[c]	(Rv0391 and Rv1079)	Rv0391 Rv1079		Cysteine Metabolism	1	-1000	1000	0
SKMt2	shikimate transport in via proton symport	h[e] + skm[e] <=> h[c] + skm[c]	Rv1200	Rv1200		Transport	1	-1000	1000	0
SOTA	Succinylornithine transaminase	akg[c] + sucorn[c] -> glu_L[c] + sucgsa[c]				Arginine and Proline Metabolism	0	0	1000	0
SPMS	spermidine synthase	ametam[c] + ptrc[c] -> h[c] + 5mta[c] + spmd[c]	Rv2601	Rv2601		Urea Cycle	0	0	1000	0
SPODM	superoxide dismutase	2 h[c] + 2 o2s[c] -> o2[c] + h2o2[c]	(Rv1908c or Rv3846 or Rv0432)	Rv1908c Rv3846 Rv0432		Cofactor Metabolism	0	0	1000	0
SSALx	succinate semialdehyde dehydrogenase NAD	h2o[c] + sucsal[c] + nad[c] -> 2 h[c] + nadh[c] + succ[c]	(Rv0234c and Rv1731)	Rv0234c Rv1731		Glutamate Metabolism	0	0	1000	0
SSALy	succinate semialdehyde dehydrogenase NADP	h2o[c] + nadp[c] + sucsal[c] -> 2 h[c] + nadph[c] + succ[c]	(Rv0234c or Rv1731 or (Rv0234c and Rv1731))	Rv0234c Rv1731		Glutamate Metabolism	0	0	1000	0
SUCBZL	o succinylbenzoate CoA ligase	atp[c] + coa[c] + sucbz[c] -> amp[c] + ppi[c] + sbzcoa[c]	Rv0542c	Rv0542c		Ubiquinone Metabolism	0	0	1000	0
SUCBZS	O succinylbenzoate CoA synthase	2shchc[c] -> h2o[c] + sucbz[c]	Rv0553	Rv0553		Ubiquinone Metabolism	0	0	1000	0
SUCCt2r	succinate transport via proton symport	h[e] + succ[e] <=> h[c] + succ[c]	Rv2443	Rv2443		Transport	1	-1000	1000	0
SUCD1i	succinate dehydrogenase	succ[c] + fad[c] <=> fum[c] + fadh2[c]	((Rv3316 and Rv3317 and Rv3318 and Rv3319) or (Rv0247c and Rv3316 and Rv3317 and Rv3318) or (Rv0248c and Rv3316 and Rv3317 and Rv3318))	Rv3316 Rv3317 Rv3318 Rv3319 Rv0247c Rv0248c		Citric Acid Cycle	1	-1000	1000	0
SUCOAS	succinyl CoA synthetase ADP forming	atp[c] + coa[c] + succ[c] <=> pi[c] + adp[c] + succoa[c]	(Rv0951 and Rv0952)	Rv0951 Rv0952		Citric Acid Cycle	1	-1000	1000	0
SULR	sulfite reductase NADPH2	3 h2o[c] + 3 nadp[c] + h2s[c] <=> 5 h[c] + 3 nadph[c] + so3[c]				Other Amino Acid Metabolism	1	-1000	1000	0
SULabc	sulfate transport via ABC system	atp[c] + h2o[c] + so4[e] -> pi[c] + h[c] + adp[c] + so4[c]	(Rv1739c or (Rv2397c and Rv2398c and Rv2399c and Rv2400c))	Rv1739c Rv2397c Rv2398c Rv2399c Rv2400c		Transport	0	0	1000	0
TALA	transaldolase	g3p[c] + s7p[c] <=> e4p[c] + f6p[c]	Rv1448c	Rv1448c		Pentose Phosphate Pathway	1	-1000	1000	0
TARTD	L tartrate dehydratase	tartr_L[c] -> h2o[c] + oaa[c]				Other Amino Acid Metabolism	0	0	1000	0
TARTRt7	Tartratesuccinate antiporter	succ[c] + tartr_L[e] <=> succ[e] + tartr_L[c]	Rv1672c	Rv1672c		Transport	1	-1000	1000	0
TAS	tetra arabinofuranoside synthesis	3 decda_tb[c] + arab_D[c] -> 3 decd_tb[c] + tarab_D[c]				Fatty Acid Metabolism	0	0	1000	0
TATS	tetra acyl trehalose synthesis	hdca[c] + 4 h[c] + 2 omtta[c] + hpmtria[c] + tre[c] -> 4 h2o[c] + tat[c]				Membrane Metabolism	0	0	1000	0
TATSO	tetra acyl trehalose sulfate sulfolipid 1 synthesis	hdca[c] + 4 h[c] + 2 omtta[c] + hpmtria[c] + tres[c] -> 4 h2o[c] + sl1[c]				Membrane Metabolism	0	0	1000	0
TDMS1	trehalose dimycolate synthesis	2 h[c] + tre[c] + mycolate[c] + mmycolate[c] -> 2 h2o[c] + tdm1[c]				Membrane Metabolism	0	0	1000	0
TDMS2	trehalose dimycolate synthesis	2 h[c] + tre[c] + mycolate[c] + mmmycolate[c] -> 2 h2o[c] + tdm2[c]				Membrane Metabolism	0	0	1000	0
TDMS3	trehalose dimycolate synthesis	2 h[c] + tre[c] + mycolate[c] + mkmycolate[c] -> 2 h2o[c] + tdm3[c]				Membrane Metabolism	0	0	1000	0
TDMS4	trehalose dimycolate synthesis	2 h[c] + tre[c] + mycolate[c] + kmycolate[c] -> 2 h2o[c] + tdm4[c]				Membrane Metabolism	0	0	1000	0
TDPDRE	dTDP 4 dehydrorhamnose 3 5 epimerase	dtdp4d6dg[c] -> dtdp4d6dm[c]	Rv3465	Rv3465		Nucleotide Sugar Metabolism	0	0	1000	0
TDPDRR	dTDP 4 dehydrorhamnose reductase	h[c] + nadph[c] + dtdp4d6dm[c] -> nadp[c] + dtdprmn[c]	Rv3266c	Rv3266c		Nucleotide Sugar Metabolism	0	0	1000	0
TDPGDH	dTDPglucose 4 6 dehydratase	dtdpglu[c] -> h2o[c] + dtdp4d6dg[c]	(Rv3784 or Rv3464 or Rv3468c)	Rv3784 Rv3464 Rv3468c		Nucleotide Sugar Metabolism	0	0	1000	0
THD1	NAD P transhydrogenase B specific	nadph[c] + nad[c] <=> nadp[c] + nadh[c]	Rv2713	Rv2713		Pantothenate and CoA Metabolism	1	-1000	1000	0
THDPS	tetrahydrodipicolinate succinylase	h2o[c] + succoa[c] + thdp[c] -> coa[c] + sl2a6o[c]	Rv1201c	Rv1201c		Lysine Metabolism	0	0	1000	0
THFGLUS	TetrahydrofolateL glutamate gamma ligase ADP forming	atp[c] + glu_L[c] + thf[c] <=> pi[c] + h[c] + adp[c] + thfglu[c]	Rv2447c	Rv2447c		Folate Metabolism	1	-1000	1000	0
THMDP	thiamin diphosphatase	2 h2o[c] + thmpp[c] -> 2 pi[c] + h[c] + thm[c]	Rv3113	Rv3113		Cofactor Metabolism	0	0	1000	0
THRD_Lr	L threonine deaminse reversible	thr_L[c] <=> 2obut[c] + nh4[c]	Rv1559	Rv1559		Methionine Metabolism	1	-1000	1000	0
THRS	threonine synthase	h2o[c] + phom[c] -> pi[c] + thr_L[c]	Rv1295	Rv1295		Glycine Serine and Threonine Metabolism	0	0	1000	0
THRt2r	L threonine reversible transport via proton symport	h[e] + thr_L[e] <=> h[c] + thr_L[c]	Rv3737	Rv3737		Transport	1	-1000	1000	0
THSFST	Thiosulfate Sulfurtransferase	cyan[c] + tsul[c] <=> h[c] + so3[c] + tcynt[c]	Rv2291	Rv2291		Redox Metabolism	1	-1000	1000	0
THZPSN	thiazole phosphate synthesis	atp[c] + cys_L[c] + dxyl5p[c] + tyr_L[c] -> amp[c] + ppi[c] + 4hba[c] + h2o[c] + h[c] + co2[c] + ala_L[c] + 4mpetz[c]	Rv0417	Rv0417		Sugar Metabolism	0	0	1000	0
THZSN	thiazole synthesis from xylulose	cys_L[c] + tyr_L[c] + dxyl[c] -> 4hba[c] + h2o[c] + h[c] + co2[c] + pyr[c] + nh4[c] + 4mhetz[c]	Rv0417	Rv0417		Sugar Metabolism	0	0	1000	0
TKT1	transketolase	r5p[c] + xu5p_D[c] <=> g3p[c] + s7p[c]	Rv1449c	Rv1449c		Pentose Phosphate Pathway	1	-1000	1000	0
TKT2	transketolase	e4p[c] + xu5p_D[c] <=> g3p[c] + f6p[c]	Rv1449c	Rv1449c		Pentose Phosphate Pathway	1	-1000	1000	0
TMDK1	thymidine kinase ATPthymidine	atp[c] + thymd[c] -> h[c] + adp[c] + dtmp[c]				Nucleotide Sugar Metabolism	0	0	1000	0
TMDPP	thymidine phosphorylase	pi[c] + thymd[c] <=> 2dr1p[c] + thym[c]	Rv3314c	Rv3314c		Purine Metabolism	1	-1000	1000	0
TMDS	thymidylate synthase	dump[c] + mlthf[c] -> dhf[c] + dtmp[c]	(Rv2754c or Rv2764c)	Rv2754c Rv2764c		Pyrimidine Metabolism	0	0	1000	0
TMHAS1	trehalose dimycolate synthesis	tre[c] + tdm1[c] + tdm2[c] -> 2 h2o[c] + tmha1[c]				Membrane Metabolism	0	0	1000	0
TMHAS2	trehalose dimycolate synthesis	tre[c] + tdm1[c] + tdm3[c] -> 2 h2o[c] + tmha2[c]				Membrane Metabolism	0	0	1000	0
TMHAS3	trehalose dimycolate synthesis	tre[c] + tdm1[c] + tdm4[c] -> 2 h2o[c] + tmha3[c]				Membrane Metabolism	0	0	1000	0
TMHAS4	trehalose dimycolate synthesis	tre[c] + tdm2[c] + tdm3[c] -> 2 h2o[c] + tmha4[c]				Membrane Metabolism	0	0	1000	0
TMHAS5	trehalose dimycolate synthesis	tre[c] + tdm2[c] + tdm4[c] -> 2 h2o[c] + tmha5[c]				Membrane Metabolism	0	0	1000	0
TMHAS6	trehalose dimycolate synthesis	tre[c] + tdm3[c] + tdm4[c] -> 2 h2o[c] + tmha6[c]				Membrane Metabolism	0	0	1000	0
TMN	thiaminase	h2o[c] + thm[c] -> h[c] + 4ahmmp[c] + 4mhetz[c]				Cofactor Metabolism	0	0	1000	0
TMPKr	thiamine phosphate kinase	atp[c] + thmmp[c] <=> adp[c] + thmpp[c]	Rv2977c	Rv2977c		Thiamine Metabolism	1	-1000	1000	0
TMPPP	thiamine phosphate diphosphorylase	h[c] + 2mahmp[c] + 4mpetz[c] -> ppi[c] + thmmp[c]	Rv0414c	Rv0414c		Thiamine Metabolism	0	0	1000	0
TPI	triose phosphate isomerase	dhap[c] <=> g3p[c]	Rv1438	Rv1438		Glycolysis	1	-1000	1000	0
TRDR	thioredoxin reductase NADPH	h[c] + nadph[c] + trdox[c] -> nadp[c] + trdrd[c]	Rv3913	Rv3913		Pyrimidine Metabolism	0	0	1000	0
TRE6PP	trehalose phosphatase	h2o[c] + tre6p[c] -> pi[c] + tre[c]	(Rv2006 and Rv3372)	Rv2006 Rv3372		Membrane Metabolism	0	0	1000	0
TRE6PS	alpha alpha trehalose phosphate synthase UDP forming	g6p[c] + udpg[c] -> h[c] + udp[c] + tre6p[c]	Rv3490	Rv3490		Membrane Metabolism	0	0	1000	0
TRESULT	trehalose sulfotransferase	paps[c] + tre[c] -> h[c] + pap[c] + tres[c]	(Rv1373 or Rv0295c)	Rv1373 Rv0295c		Membrane Metabolism	0	0	1000	0
TREabc	trehalose transport via ABC system	atp[c] + h2o[c] + tre[e] -> pi[c] + h[c] + adp[c] + tre[c]	(Rv1236 and Rv1237 and Rv1238)	Rv1236 Rv1237 Rv1238		Transport	0	0	1000	0
TRIATS	tri acyl trehalose sulfonation	2 ocdca[c] + 3 h[c] + tmlgnc[c] + tre[c] -> 3 h2o[c] + triat[c]				Membrane Metabolism	0	0	1000	0
TRPS1	tryptophan synthase indoleglycerol phosphate	ser_L[c] + 3ig3p[c] -> h2o[c] + g3p[c] + trp_L[c]	(Rv1612 and Rv1613)	Rv1612 Rv1613		Phenylalanine Tyrosine Tryptophan Metabolism	0	0	1000	0
TRPS2	tryptophan synthase indole	ser_L[c] + indole[c] -> h2o[c] + trp_L[c]	(Rv1612 and Rv1613)	Rv1612 Rv1613		Phenylalanine Tyrosine Tryptophan Metabolism	0	0	1000	0
TRPS3	tryptophan synthase indoleglycerol phosphate	3ig3p[c] -> g3p[c] + indole[c]	(Rv1612 and Rv1613)	Rv1612 Rv1613		Phenylalanine Tyrosine Tryptophan Metabolism	0	0	1000	0
TRPTA	tryptophan transaminase	akg[c] + trp_L[c] <=> glu_L[c] + indpyr[c]				Other Amino Acid Metabolism	1	-1000	1000	0
TRPt2r	L tryptophan reversible transport via proton symport	h[e] + trp_L[e] <=> h[c] + trp_L[c]				Transport	1	-1000	1000	0
TSULabc	thiosulfate transport via ABC system	atp[c] + h2o[c] + tsul[e] -> pi[c] + h[c] + adp[c] + tsul[c]	(Rv1739c or (Rv2397c and Rv2398c and Rv2399c and Rv2400c))	Rv1739c Rv2397c Rv2398c Rv2399c Rv2400c		Transport	0	0	1000	0
TTDCAt2	Tetradecanoate transport via proton symport	h[e] + ttdca[e] -> h[c] + ttdca[c]				Transport	0	0	1000	0
TYRTA	tyrosine transaminase	akg[c] + tyr_L[c] <=> glu_L[c] + 34hpp[c]				Other Amino Acid Metabolism	1	-1000	1000	0
TYRt2r	L tyrosine reversible transport via proton symport	h[e] + tyr_L[e] <=> h[c] + tyr_L[c]				Transport	1	-1000	1000	0
UAAGDS	UDP N acetylmuramoyl L alanyl D glutamyl meso 2 6 diaminopimelate synthetase	atp[c] + 26dap_M[c] + uamag[c] -> pi[c] + h[c] + adp[c] + ugmd[c]	Rv2158c	Rv2158c		Peptidoglycan Metabolism	0	0	1000	0
UAAGLS1	UDP N acetylmuramoyl L alanyl D glutamate lysine synthetase alpha glutamate	atp[c] + lys_L[c] + uamag[c] -> pi[c] + h[c] + adp[c] + uAgl[c]				Peptidoglycan Metabolism	0	0	1000	0
UAAGLS2	UDP N acetylmuramoyl L alanyl D glutamyl L lysine synthetase gamma glutamate	atp[c] + lys_L[c] + uamag[c] -> pi[c] + h[c] + adp[c] + uGgl[c]				Peptidoglycan Metabolism	0	0	1000	0
UAGCVT	UDP N acetylglucosamine 1 carboxyvinyltransferase	uacgam[c] + pep[c] -> pi[c] + uaccg[c]	Rv1315	Rv1315		Sugar Metabolism	0	0	1000	0
UAGDP	UDP N acetylglucosamine diphosphorylase	h[c] + acgam1p[c] + utp[c] -> ppi[c] + uacgam[c]	Rv1018c	Rv1018c		Sugar Metabolism	0	0	1000	0
UAGPT1	UDP N acetylglucosamine N acetylmuramyl pentapeptide pyrophosphoryl undecaprenol N acetylglucosamine transferase	uacgam[c] + uaAgla[c] -> h[c] + udp[c] + uaaAgla[c]	Rv2153c	Rv2153c		Peptidoglycan Metabolism	0	0	1000	0
UAGPT2	UDP N acetylglucosamine N acetylmuramyl pentapeptide pyrophosphoryl undecaprenol N acetylglucosamine transferase	uacgam[c] + uaGgla[c] -> h[c] + udp[c] + uaaGgla[c]	Rv2153c	Rv2153c		Peptidoglycan Metabolism	0	0	1000	0
UAGPT3	UDP N acetylglucosamine N acetylmuramyl pentapeptide pyrophosphoryl undecaprenol N acetylglucosamine transferase	uacgam[c] + uagmda[c] -> h[c] + udp[c] + uaagmda[c]	Rv2153c	Rv2153c		Peptidoglycan Metabolism	0	0	1000	0
UAMAGS	UDP N acetylmuramoyl L alanyl D glutamate synthetase	atp[c] + glu_D[c] + uama[c] -> pi[c] + h[c] + adp[c] + uamag[c]	Rv2155c	Rv2155c		Peptidoglycan Metabolism	0	0	1000	0
UAMAS	UDP N acetylmuramoyl L alanine synthetase	atp[c] + ala_L[c] + uamr[c] -> pi[c] + h[c] + adp[c] + uama[c]	Rv2152c	Rv2152c		Peptidoglycan Metabolism	0	0	1000	0
UAMRH	UDP MurNAc Hydroxylase	h[c] + nadph[c] + o2[c] + uamr[c] -> h2o[c] + nadp[c] + ugmr[c]	Rv3818	Rv3818		Membrane Metabolism	0	0	1000	0
UAPGR	UDP N acetylenolpyruvoylglucosamine reductase	h[c] + nadph[c] + uaccg[c] -> nadp[c] + uamr[c]	Rv0482	Rv0482		Sugar Metabolism	0	0	1000	0
UDCPDP	undecaprenyl diphosphatase	h2o[c] + udcpdp[c] -> pi[c] + h[c] + udcpp[c]	Rv2136c	Rv2136c		Cofactor Metabolism	0	0	1000	0
UDCPDPS	Undecaprenyl diphosphate synthase	frdp[c] + 8 ipdp[c] -> 8 ppi[c] + udcpdp[c]				Cofactor Metabolism	0	0	1000	0
UDPDPS	undecaprenyl diphosphate synthase	ipdp[c] + decdp[c] -> ppi[c] + udcpdp[c]	Rv2361c	Rv2361c		Polyprenyl Metabolism	0	0	1000	0
UDPDPS2	undecaprenyl diphosphate synthase	decdp_tb[c] + ipdp[c] -> ppi[c] + udcpdp[c]	Rv2361c	Rv2361c		Polyprenyl Metabolism	0	0	1000	0
UDPG4E	UDPglucose 4 epimerase	udpg[c] <=> udpgal[c]	(Rv0501 or Rv3634c or Rv0536)	Rv0501 Rv3634c Rv0536		Nucleotide Sugar Metabolism	1	-1000	1000	0
UDPGALM	UDPgalactopyranose mutase	udpgal[c] -> udpgalfur[c]	Rv3809c	Rv3809c		Peptidoglycan Metabolism	0	0	1000	0
UDPGD	UDPglucose 6 dehydrogenase	h2o[c] + 2 nad[c] + udpg[c] -> 3 h[c] + 2 nadh[c] + udpglcur[c]	Rv0322	Rv0322		Nucleotide Sugar Metabolism	0	0	1000	0
UGAGDS	UDP N glycolylmuramoyl L alanyl D glutamyl meso 2 6 diaminopimelate synthetase	atp[c] + 26dap_M[c] + ugmag[c] -> pi[c] + h[c] + adp[c] + uggmd[c]	Rv2158c	Rv2158c		Peptidoglycan Metabolism	0	0	1000	0
UGGPT3	UDP N glycolylglucosamine N acetylmuramyl pentapeptide pyrophosphoryl undecaprenol N acetylglucosamine transferase	uacgam[c] + ugggmda[c] -> h[c] + udp[c] + ugagmda[c]	Rv2153c	Rv2153c		Peptidoglycan Metabolism	0	0	1000	0
UGLDDS1	UDP N acetylmuramoyl L alanyl D glutamyl L lysyl D alanyl D alanine synthetase alpha glutamate	atp[c] + alaala[c] + uAgl[c] -> pi[c] + adp[c] + uAgla[c]	Rv2157c	Rv2157c		Peptidoglycan Metabolism	0	0	1000	0
UGLDDS2	UDP N acetylmuramoyl L alanyl D glutamyl L lysyl D alanyl D alanine synthetase gamma glutamate	atp[c] + alaala[c] + uGgl[c] -> pi[c] + adp[c] + uGgla[c]	Rv2157c	Rv2157c		Peptidoglycan Metabolism	0	0	1000	0
UGMAGS	UDP N glycolylmuramoyl L alanyl D glutamate synthetase	atp[c] + glu_D[c] + ugma[c] -> pi[c] + h[c] + adp[c] + ugmag[c]	Rv2155c	Rv2155c		Peptidoglycan Metabolism	0	0	1000	0
UGMAS	UDP N glycolylmuramoyl L alanine synthetase	atp[c] + ala_L[c] + ugmr[c] -> pi[c] + h[c] + adp[c] + ugma[c]	Rv2152c	Rv2152c		Peptidoglycan Metabolism	0	0	1000	0
UGMDDS	UDP N acetylmuramoyl L alanyl D glutamyl meso 2 6 diaminopimeloyl D alanyl D alanine synthetase	atp[c] + alaala[c] + ugmd[c] -> pi[c] + h[c] + adp[c] + ugmda[c]	Rv2157c	Rv2157c		Peptidoglycan Metabolism	0	0	1000	0
UGMDDS2	UDP N glycolylmuramoyl L alanyl D glutamyl meso 2 6 diaminopimeloyl D alanyl D alanine synthetase	atp[c] + alaala[c] + uggmd[c] -> pi[c] + h[c] + adp[c] + uggmda[c]	Rv2157c	Rv2157c		Peptidoglycan Metabolism	0	0	1000	0
UMPK	UMP kinase	atp[c] + ump[c] <=> adp[c] + udp[c]	Rv1712	Rv1712		Pyrimidine Metabolism	1	-1000	1000	0
UPP3MT	uroporphyrinogen methyltransferase	2 amet[c] + uppg3[c] -> h[c] + 2 ahcys[c] + dscl[c]	Rv2847c	Rv2847c		Porphyrin Metabolism	0	0	1000	0
UPP3S	uroporphyrinogen III synthase	hmbil[c] -> h2o[c] + uppg3[c]	Rv0511	Rv0511		Porphyrin Metabolism	0	0	1000	0
UPPDC1	uroporphyrinogen decarboxylase uroporphyrinogen III	4 h[c] + uppg3[c] -> 4 co2[c] + cpppg3[c]	Rv2678c	Rv2678c		Porphyrin Metabolism	0	0	1000	0
UPPDC2	uroporphyrinogen decarboxylase uroporphyrinogen I	4 h[c] + uppg1[c] -> 4 co2[c] + cpppg1[c]	Rv2678c	Rv2678c		Porphyrin Metabolism	0	0	1000	0
UPPRT	uracil phosphoribosyltransferase	prpp[c] + ura[c] -> ppi[c] + ump[c]	Rv3309c	Rv3309c		Pyrimidine Metabolism	0	0	1000	0
UREA	urease	h2o[c] + 2 h[c] + urea[c] -> co2[c] + 2 nh4[c]	(Rv1848 and Rv1849 and Rv1850)	Rv1848 Rv1849 Rv1850		Purine Metabolism	0	0	1000	0
URIDK1	uridylate kinase UMP	atp[c] + ump[c] -> adp[c] + udp[c]	Rv2883c	Rv2883c		Nucleotide Sugar Metabolism	0	0	1000	0
URIDK2r	uridylate kinase dUMP	atp[c] + dump[c] <=> adp[c] + dudp[c]				Pyrimidine Metabolism	1	-1000	1000	0
URIK2	uridine kinase GTPUridine	gtp[c] + uri[c] -> h[c] + ump[c] + gdp[c]				Pyrimidine Metabolism	0	0	1000	0
VALTA	valine transaminase	akg[c] + val_L[c] <=> glu_L[c] + 3mob[c]	Rv2210c	Rv2210c		Valine Leucine and Isoleucine Metabolism	1	-1000	1000	0
VALt2r	L valine reversible transport via proton symport	h[e] + val_L[e] <=> h[c] + val_L[c]				Transport	1	-1000	1000	0
XPPT	xanthine phosphoribosyltransferase	prpp[c] + xan[c] -> ppi[c] + xmp[c]				Nucleotide Sugar Metabolism	0	0	1000	0
XYLK	xylulokinase	atp[c] + xylu_D[c] -> h[c] + adp[c] + xu5p_D[c]	Rv0729	Rv0729		Sugar Metabolism	0	0	1000	0
XYLabc	D xylose transport via ABC system	atp[c] + h2o[c] + xyl_D[e] -> pi[c] + h[c] + adp[c] + xyl_D[c]	(Rv1236 and Rv1237 and Rv1238)	Rv1236 Rv1237 Rv1238		Transport	0	0	1000	0
YUMPS	yUMP synthetase	ura[c] + r5p[c] <=> h2o[c] + psd5p[c]	(Rv2793c and Rv3455c)	Rv2793c Rv3455c		Pyrimidine Metabolism	1	-1000	1000	0
biomass_Mtb_9_60atp_test_NOF	biomass composition for Mycobacterium tuberculosis v 01 60 atp	60 atp[c] + 0.23515 hdca[c] + 0.13903 amp[c] + 0.004061 pe160[c] + 0.034837 ocdca[c] + 60 h2o[c] + 0.000447 nadp[c] + 0.095802 mocdca[c] + 0.090007 glu_L[c] + 0.000576 coa[c] + 0.001831 nad[c] + 0.058352 hexc[c] + 0.23018 acgam1p[c] + 0.1316 ump[c] + 0.000223 fmn[c] + 0.05812 gln_L[c] + 0.000223 amet[c] + 0.24365 gmp[c] + 0.12031 asp_L[c] + 0.000731 arabinanagalfragund[c] + 1e-06 decda_tb[c] + 1e…				Exchange	0	0	1000	1
PMCOAS	Pimeloyl-CoA synthesis	h2o[c] + 4 accoa[c] -> h[c] + 3 coa[c] + co2[c] + pmcoa[c]				Biotin Metabolism	0	0	1000	0
SAMREGEN	S-Adenosyl-4-methylthio-2-oxobutanoate conversion	2 nh4[c] + 2 amob[c] -> 2 amet[c] + o2[c]				Biotin Metabolism	0	0	1000	0
MCS	Methylcitrate synthase	h2o[c] + ppcoa[c] + oaa[c] -> h[c] + coa[c] + mcit[c]	Rv1131	Rv1131		Methylcitrate Cycle	0	0	1000	0
MCONT	Methylcitrate dehydratase	mcit[c] <=> micit[c]	(Rv1475c and Rv1130)	Rv1475c Rv1130		Methylcitrate Cycle	1	-1000	1000	0
MCL	2-methylisocitrate lyase	micit[c] <=> pyr[c] + succ[c]	(Rv1915 or Rv0467)	Rv1915 Rv0467		Methylcitrate Cycle	1	-1000	1000	0
OCTAt2	Octanoate transport	h[e] + octa[e] -> h[c] + octa[c]				Transport	0	0	1000	0
EX_octa(e)	Octanoate exchange	octa[e] <=>				Exchange	1	-1	1000	0
DCAt2	Decanoate transport	h[e] + dca[e] -> h[c] + dca[c]				Transport	0	0	1000	0
EX_dca(e)	Decanoate exchange	dca[e] <=>				Exchange	1	0	1000	0
DDCAt2	Dodecanoate transport	h[e] + ddca[e] -> h[c] + ddca[c]				Transport	0	0	1000	0
EX_ddca(e)	Dodecanoate exchange	ddca[e] <=>				Exchange	1	-1	1000	0
HDCEAt2	Hexadecenoate transport	h[e] + hdcea[e] -> h[c] + hdcea[c]				Transport	0	0	1000	0
EX_hdcea(e)	Hexadecenoate exchange	hdcea[e] <=>				Exchange	1	0	1000	0
OCDCEAt2	Octadecenoate transport	h[e] + ocdcea[e] -> h[c] + ocdcea[c]				Transport	0	0	1000	0
EX_ocdcea(e)	Octadecenoate exchange	ocdcea[e] <=>				Exchange	1	0	1000	0
ARACHt2	Arachidic acid transport	h[e] + arach[e] -> h[c] + arach[c]				Transport	0	0	1000	0
EX_arach(e)	Arachidic acid exchange	arach[e] <=>				Exchange	1	-1	1000	0
TTCt2	Tetracosanoate transport	h[e] + ttc[e] -> h[c] + ttc[c]				Transport	0	0	1000	0
EX_ttc(e)	Tetracosanoate exchange	ttc[e] <=>				Exchange	1	0	1000	0
HEXCt2	Hexacosanoate transport	h[e] + hexc[e] -> h[c] + hexc[c]				Transport	0	0	1000	0
EX_hexc(e)	Hexacosanoate exchange	hexc[e] <=>				Exchange	1	-1	1000	0
EX_btn(e)	Biotin exchange	btn[e] <=>				Exchange	1	0	1000	0
btnt	Biotin transport middlebrook simulation	btn[e] <=> btn[c]				Transport	1	-1000	1000	0
EX_pydxn(e)	Pyridoxine exchange	pydxn[e] <=>				Exchange	1	0	1000	0
pydxnt	Pyridoxine transport middlebrook simulation	pydxn[e] <=> pydxn[c]				Transport	1	-1000	1000	0
PYDX5PS	Pyridoxal-5-phosphate synthase	gln_L[c] + g3p[c] + r5p[c] <=> 3 h2o[c] + pi[c] + glu_L[c] + pydx5p[c]	(Rv2606c and Rv2604c)	Rv2606c Rv2604c		Cofactor Metabolism	1	-1000	1000	0
ATP_d	atp_d	atp[c] + h2o[c] -> adp[c] + h[c] + pi[c]				Energy disipation reaction	0	0	1000	0		none		doi.org/10.1371/journal.pcbi.1005494
CTP_d	ctp_d	ctp[c] + h2o[c] -> cdp[c] + h[c] + pi[c]				Energy disipation reaction	0	0	1000	0		none		doi.org/10.1371/journal.pcbi.1005494
GTP_d	GTP_d	gtp[c] + h2o[c] -> gdp[c] + h[c] + pi[c]				Energy disipation reaction	0	0	1000	0		none		doi.org/10.1371/journal.pcbi.1005494
UTP_d	UTP_d	utp[c] + h2o[c] -> udp[c] + h[c] + pi[c]				Energy disipation reaction	0	0	1000	0		none		doi.org/10.1371/journal.pcbi.1005494

## Sheet: metabolites
Metabolite name	Metabolite description	Metabolite neutral formula	Metabolite charged formula	Metabolite charge	Metabolite Compartment	Metabolite KEGGID	Metabolite PubChemID	Metabolite CheBI ID	Metabolite Inchi String	Metabolite Smile
2agpe160[c]	2-Acyl-sn-glycero-3-phosphoethanolamine-n-C160		C21H44NO7P1	0
atp[c]	ATP		C10H12N5O13P3	0
hdca[c]	Hexadecanoate-n-C160		C16H31O2	0
amp[c]	AMP		C10H12N5O7P	0
pe160[c]	phosphatidylethanolamine-dihexadecanoyl-n-C160		C37H74N1O8P1	0
ppi[c]	Diphosphate		HO7P2	0
2agpe180[c]	2-Acyl-sn-glycero-3-phosphoethanolamine-n-C180		C23H48NO7P1	0
ocdca[c]	octadecanoate-n-C180		C18H35O2	0
pe180[c]	phosphatidylethanolamine-dioctadecanoyl-n-C180		C41H82N1O8P1	0
4hba[e]	4-Hydroxy-benzyl-alcohol		C7H8O2	0
4hba[c]	4-Hydroxy-benzyl-alcohol		C7H8O2	0
h2o[c]	H2O		H2O	0
phthr[c]	O-Phospho-4-hydroxy-L-threonine		C4H8NO7P	0
4hthr[c]	4-Hydroxy-L-threonine		C4H9NO4	0
pi[c]	Phosphate		HO4P	0
5dglcn[c]	5-Dehydro-D-gluconate		C6H9O7	0
h[c]	H		H	0
nadph[c]	Nicotinamide-adenine-dinucleotide-phosphate-reduced		C21H26N7O17P3	0
glcn[c]	D-Gluconate		C6H11O7	0
nadp[c]	Nicotinamide-adenine-dinucleotide-phosphate		C21H25N7O17P3	0
ACP[c]	acyl-carrier-protein		C11H21N2O7PRS	0
mocdca[c]	10-methylstearic-acid		C19H37O2	0
mstrACP[c]	10methyl-stearyoyl-ACP		C30H57N2O8PRS	0
4hbz[c]	4-Hydroxybenzoate		C7H5O3	0
4hbzACP[c]	4-hydroxybenzoyl-ACP		C18H25N2O9PRS	0
palmACP[c]	Palmitoyl-ACP-n-C160ACP		C27H51N2O8PRS	0
4abut[c]	4-Aminobutanoate		C4H9NO2	0
akg[c]	2-Oxoglutarate		C5H4O5	0
glu_L[c]	L-Glutamate		C5H8NO4	0
sucsal[c]	Succinic-semialdehyde		C4H5O3	0
acac[c]	Acetoacetate		C4H5O3	0
accoa[c]	Acetyl-CoA		C23H34N7O17P3S	0
aacoa[c]	Acetoacetyl-CoA		C25H36N7O18P3S	0
ac[c]	Acetate		C2H3O2	0
coa[c]	Coenzyme-A		C21H32N7O16P3S	0
acald[c]	Acetaldehyde		C2H4O	0
nad[c]	Nicotinamide-adenine-dinucleotide		C21H26N7O14P2	0
nadh[c]	Nicotinamide-adenine-dinucleotide-reduced		C21H27N7O14P2	0
adocbip[c]	Adenosyl-cobinamide-phosphate		C58H83CoN16O14P	0
gtp[c]	GTP		C10H12N5O14P3	0
agdpcbi[c]	Adenosine-GDP-cobinamide		C68H95CoN21O21P2	0
co2[c]	CO2		CO2	0
hexccoa[c]	Hexacosanoyl-CoA-n-C260CoA		C47H82N7O17P3S	0
chexccoa[c]	carboxy-hexacosanoyl-CoA		C48H81N7O18P3S	0
hco3[c]	Bicarbonate		CHO3	0
adp[c]	ADP		C10H12N5O10P2	0
malcoa[c]	Malonyl-CoA		C24H33N7O19P3S	0
hexc[c]	hexacosanoate-n-C260		C26H51O2	0
acgam6p[c]	N-Acetyl-D-glucosamine-6-phosphate		C8H14NO9P	0
acgam1p[c]	N-Acetyl-D-glucosamine-1-phosphate		C8H14NO9P	0
uacgam[c]	UDP-N-acetyl-D-glucosamine		C17H25N3O17P2	0
udcpp[c]	Undecaprenyl-phosphate		C55H89O4P	0
ump[c]	UMP		C9H11N2O9P	0
unaga[c]	Undecaprenyl-diphospho-N-acetyl-glucosamine		C63H103NO12P2	0
acglu[c]	N-Acetyl-L-glutamate		C7H9NO5	0
acg5p[c]	N-Acetyl-L-glutamyl-5-phosphate		C7H9NO8P	0
2obut[c]	2-Oxobutanoate		C4H5O3	0
pyr[c]	Pyruvate		C3H3O3	0
2ahbut[c]	S-2-Aceto-2-hydroxybutanoate		C6H9O4	0
actp[c]	Acetyl-phosphate		C2H3O5P	0
alac_S[c]	S-2-Acetolactate		C5H7O4	0
acorn[c]	N2-Acetyl-L-ornithine		C7H14N2O3	0
orn[c]	Ornithine		C5H13N2O2	0
cit[c]	Citrate		C6H5O7	0
icit[c]	Isocitrate		C6H5O7	0
acg5sa[c]	N-Acetyl-L-glutamate-5-semialdehyde		C7H10NO4	0
fmn[c]	FMN		C17H19N4O9P	0
ribflv[c]	Riboflavin		C17H20N4O6	0
apoACP[c]	apoprotein-acyl-carrier-protein		RHO	0
pap[c]	Adenosine-3-5-bisphosphate		C10H11N5O10P2	0
ppa[c]	Propionate-n-C30		C3H5O2	0
ppcoa[c]	Propanoyl-CoA		C24H36N7O17P3S	0
acysbmn[c]	acetyl-cystine-bimane		C15H18N3O5S	0
acysbmn[e]	acetyl-cystine-bimane		C15H18N3O5S	0
adn[c]	Adenosine		C10H13N5O4	0
ins[c]	Inosine		C10H12N4O5	0
nh4[c]	Ammonium		H4N	0
4adcho[c]	4-amino-4-deoxychorismate		C10H10NO5	0
4abz[c]	4-Aminobenzoate		C7H6NO2	0
adcobhex[c]	adenosyl-cobyric-acid		C55H76CoN15O11	0
appl[c]	1-Aminopropan-2-ol		C3H10NO	0
adocbi[c]	Adenosyl-cobinamide		C58H84CoN16O11	0
applp[c]	D-1-Aminopropan-2-ol-O-phosphate		C3H9NO4P	0
chor[c]	chorismate		C10H8O6	0
gln_L[c]	L-Glutamine		C5H10N2O3	0
adcobdam[c]	Adenosyl-cobyrinate-diamide		C55H68CoN11O15	0
pppi[c]	Inorganic-triphosphate		HO10P3	0
gdp[c]	GDP		C10H12N5O11P2	0
itp[c]	ITP		C10H11N4O14P3	0
idp[c]	IDP		C10H11N4O11P2	0
amet[c]	S-Adenosyl-L-methionine		C15H23N6O5S	0
ametam[c]	S-Adenosylmethioninamine		C14H24N6O3S	0
camp[c]	cAMP		C10H11N5O6P	0
dgtp[c]	dGTP		C10H12N5O13P3	0
dgdp[c]	dGDP		C10H12N5O10P2	0
rdmbzi[c]	N1-alpha-D-ribosyl-5-6-dimethylbenzimidazole		C14H18N2O4	0
adocbl[c]	Adenosylcobalamin		C72H100CoN18O17P	0
gmp[c]	GMP		C10H12N5O8P	0
ade[c]	Adenine		C5H5N5	0
prpp[c]	5-Phospho-alpha-D-ribose-1-diphosphate		C5H8O14P3	0
aps[c]	Adenosine-5-phosphosulfate		C10H12N5O10PS	0
paps[c]	3-Phosphoadenylyl-sulfate		C10H11N5O13P2S	0
dcamp[c]	N6-1-2-Dicarboxyethyl-AMP		C14H14N5O11P	0
fum[c]	Fumarate		C4H2O4	0
25aics[c]	S-2-5-Amino-1-5-phospho-D-ribosyl-imidazole-4-carboxamidosuccinate		C13H15N4O12P	0
aicar[c]	5-Amino-1-5-Phospho-D-ribosyl-imidazole-4-carboxamide		C9H13N4O8P	0
asp_L[c]	L-Aspartate		C4H6NO4	0
imp[c]	IMP		C10H11N4O8P	0
agalfragund[c]	arabinofuranose-galactofuranosyl-30-rhamanosyl-N-acetylglucosamyl-undecaprenyl-diphosphate-M-tb		C254H423NO171P2	0
arabinan[c]	arabinan-complex-Mtb		C684H1104O552	0
arabinanagalfragund[c]	arabinan-arabinofuranose-galactofuranosyl-30-rhamanosyl-N-acetylglucosamyl-undecaprenyl-diphosphate-M-tb		C938H1525NO722P2	0
decda_tb[c]	decaprenylphosphoryl-beta-D-arabinofuranose		C55H89O8P	0
galfragund[c]	galactofuranosyl-30-rhamanosyl-N-acetylglucosamyl-undecaprenyl-diphosphate-M-tb		C249H415NO167P2	0
decd_tb[c]	E-E-E-E-E-E-E-Z-Z-decaprenyl-phosphate		C50H81O4P	0
gam6p[c]	D-Glucosamine-6-phosphate		C6H13NO8P	0
agm[c]	Agmatine		C5H16N4	0
ptrc[c]	Putrescine		C4H14N2	0
urea[c]	Urea		CH4N2O	0
1hdecg3p[c]	1-hexadecanoyl-sn-glycerol-3-phosphate		C19H37O7P1	0
pa160[c]	1-2-dihexadecanoyl-sn-glycerol-3-phosphate		C35H67O8P1	0
pa160190[c]	1-2-sn-glycerol-3-phosphate		C38H73O8P	0
1msg3p[c]	1-Acyl-sn-glycerol-3-phosphate-branched-C190		C22H43O7P	0
pa190190[c]	1-2-sn-glycerol-3-phosphate		C41H79O8P	0
ahcys[c]	S-Adenosyl-L-homocysteine		C14H20N6O5S	0
hcys_L[c]	L-Homocysteine		C4H9NO2S	0
rhcys[c]	S-Ribosyl-L-homocysteine		C9H17NO6S	0
air[c]	5-amino-1-5-phospho-D-ribosyl-imidazole		C8H12N3O7P	0
4ahmmp[c]	4-Amino-5-hydroxymethyl-2-methylpyrimidine		C6H9N3O	0
gcald[c]	Glycolaldehyde		C2H4O2	0
10fthf[c]	10-Formyltetrahydrofolate		C20H21N7O7	0
fprica[c]	5-Formamido-1-5-phospho-D-ribosyl-imidazole-4-carboxamide		C10H13N4O9P	0
thf[c]	5-6-7-8-Tetrahydrofolate		C19H21N7O6	0
for[c]	Formate		CH1O2	0
5caiz[c]	5-phosphoribosyl-5-carboxyaminoimidazole		C9H11N3O9P	0
5aizc[c]	5-amino-1-5-phospho-D-ribosyl-imidazole-4-carboxylate		C9H11N3O9P	0
sdhlam[c]	S-Succinyldihydrolipoamide		C12H20NO4S2	0
dhlam[c]	Dihydrolipoamide		C8H17NOS2	0
succoa[c]	Succinyl-CoA		C25H35N7O19P3S	0
alaala[c]	D-Alanyl-D-alanine		C6H12N2O3	0
ala_D[c]	D-Alanine		C3H7NO2	0
ala_L[c]	L-Alanine		C3H7NO2	0
trnaala[c]	tRNA-Ala		R	0
alatrna[c]	L-Alanyl-tRNA-Ala		C3H6NOR	0
ala_L[e]	L-Alanine		C3H7NO2	0
h[e]	H		H	0
fald[c]	Formaldehyde		CH2O	0
pacald[c]	Phenylacetaldehyde		C8H8O	0
pac[c]	Phenylacetic-acid		C8H7O2	0
8aonn[c]	8-Amino-7-oxononanoate		C9H17NO3	0
amob[c]	S-Adenosyl-4-methylthio-2-oxobutanoate		C15H19N5O6S	0
dann[c]	7-8-Diaminononanoate		C9H21N2O2	0
ad[c]	acetamide		C2H5NO	0
2dmmq6[c]	2-Demethylmenaquinone-6		C40H54O2	0
mqn6[c]	Menaquinone-6		C41H56O2	0
2dmmq8[c]	2-Demethylmenaquinone-8		C50H70O2	0
mql8[c]	Menaquinol-8		C51H74O2	0
mqn8[c]	Menaquinone-8		C51H72O2	0
cgly[c]	Cys-Gly		C5H10N2O3S	0
cys_L[c]	L-Cysteine		C3H7NO2S	0
gly[c]	Glycine		C2H5NO2	0
anth[c]	Anthranilate		C7H6NO2	0
pran[c]	N-5-Phospho-D-ribosyl-anthranilate		C12H13NO9P	0
pmcoa[c]	Pimeloyl-CoA		C28H41N7O19P3S	0
ala_B[c]	beta-Alanine		C3H7NO2	0
msa[c]	Malonate-semialdehyde		C3H3O3	0
5apru[c]	5-Amino-6-5-phosphoribosylamino-uracil		C9H13N4O9P	0
5aprbu[c]	5-Amino-6-5-phosphoribitylamino-uracil		C9H15N4O9P	0
arab_D[c]	D-Arabinose		C5H10O5	0
mharab_D[c]	mannose-capped-hexa-arabinofuranoside		C48H80O40	0
tarab_D[c]	tetra-arabinofuranoside		C20H34O17	0
rbl_D[c]	D-Ribulose		C5H10O5	0
arachcoa[c]	arachidyl-coenzyme-A		C41H70N7O17P3S	0
arachACP[c]	eicosanoyl-ACP		C31H59N2O8PRS	0
arab_L[c]	L-Arabinose		C5H10O5	0
rbl_L[c]	L-Ribulose		C5H10O5	0
arab_D[e]	D-Arabinose		C5H10O5	0
arab_L[e]	L-Arabinose		C5H10O5	0
arg_L[c]	L-Arginine		C6H15N4O2	0
citr_L[c]	L-Citrulline		C6H13N3O3	0
argsuc[c]	N-omega-L-Arginino-succinate		C10H17N4O6	0
arg_L[e]	L-Arginine		C6H15N4O2	0
arpp[c]	5-phosphoarabinose-pyrophosphate		C5H8O14P3	0
aspsa[c]	L-Aspartate-4-semialdehyde		C4H7NO3	0
4pasp[c]	4-Phospho-L-aspartate		C4H6NO7P	0
asn_L[c]	L-Asparagine		C4H8N2O3	0
asn_L[e]	L-Asparagine		C4H8N2O3	0
cbp[c]	Carbamoyl-phosphate		CH2NO5P	0
cbasp[c]	N-Carbamoyl-L-aspartate		C5H6N2O5	0
o2[c]	O2		O2	0
h2o2[c]	Hydrogen-peroxide		H2O2	0
oaa[c]	Oxaloacetate		C4H2O5	0
iasp[c]	Iminoaspartate		C4H3NO4	0
succ[c]	Succinate		C4H4O4	0
asp_L[e]	L-Aspartate		C4H6NO4	0
sucarg[c]	N2-Succinyl-L-arginine		C10H17N4O5	0
prbatp[c]	1-5-Phosphoribosyl-ATP		C15H19N5O20P4	0
btn[c]	Biotin		C10H15N2O3S	0
btamp[c]	Biotinyl-5-AMP		C20H27N7O9PS	0
ala_B[e]	beta-Alanine		C3H7NO2	0
bhb[c]	R-3-Hydroxybutanoate		C4H7O3	0
betald[c]	Betaine-aldehyde		C5H12NO	0
glyb[c]	Glycine-betaine		C5H11NO2	0
bmn[c]	bimane		C10H12N2O2	0
msh[c]	mycothiol-reduced		C17H30N2O12S	0
bmnmsh[c]	bimane-conjugated-mycothiol-mtb		C27H40N4O14S	0
bmn[e]	bimane		C10H12N2O2	0
dtbt[c]	Dethiobiotin		C10H17N2O3	0
s[c]	Sulfur		S	0
h2s[c]	Hydrogen-sulfide		H2S	0
ca2[c]	Calcium		Ca	0
ca2[e]	Calcium		Ca	0
cbi[c]	Cobinamide		C48H72CoN11O8	0
cbl1[c]	Cob-I-alamin		C62H88CoN13O14P	0
cdpdhdecg[c]	CDP-1-2-dihexadecanoylglycerol		C44H79N3O15P2	0
cmp[c]	CMP		C9H12N3O8P	0
cdpc16c19g[c]	cdp-diacylglycerol-C160-C190		C47H85N3O15P2	0
cdpc19c19g[c]	cdp-diacylglycerol-C190-C190		C50H91N3O15P2	0
4c2me[c]	4-cytidine-5-diphospho-2-C-methyl-D-erythritol		C14H23N3O14P2	0
2p4c2me[c]	2-phospho-4-cytidine-5-diphospho-2-C-methyl-D-erythritol		C14H22N3O17P3	0
inost[c]	myo-Inositol		C6H12O6	0
ptd1ino160[c]	phosphatidyl-1D-myo-inositol		C41H78O13P	0
ptd1ino160190[c]	phosphatidyl-1D-myo-inositol-C160-C190		C44H84O13P	0
chol[e]	Choline		C5H14NO	0
chol[c]	Choline		C5H14NO	0
pphn[c]	Prephenate		C10H8O6	0
3psme[c]	5-O-1-Carboxyvinyl-3-phosphoshikimate		C10H9O10P	0
igam[c]	1D-myo-inositol-2-deoxy-D-glucopyranoside		C12H24NO10	0
cigam[c]	cys-1D-myo-inositol-2-deoxy-D-glucopyranoside		C15H28N2O11S	0
cit[e]	Citrate		C6H5O7	0
pg160190[c]	Phosphatidylglycerol-hexadecanoyl-methylstearoyl		C41H80O10P	0
clpn160190[c]	cardiolipin-dihexadecanoyl-dimethylstearoyl		C79H152O17P2	0
glyc[c]	Glycerol		C3H8O3	0
cmcbtt[c]	carboxymycobactin-T-R8-carbon-final-carbon-is-carboxyl-group		C33H48N5O13	0
fe3[e]	Fe3		Fe	0
fcmcbtt[c]	iron-III-chelated-carboxymycobactin-T-R8-carbon-final-carbon-is-carboxyl-group		C33H48N5O13Fe	0
fe3[c]	Fe3		Fe	0
2c25dho[c]	2-Carboxy-2-5-dihydro-5-oxofuran-2-acetate		C7H6O6	0
5odhf2a[c]	5-Oxo-4-5-dihydrofuran-2-acetate		C6H5O4	0
co2[e]	CO2		CO2	0
coa[e]	Coenzyme-A		C21H32N7O16P3S	0
cobalt2[c]	Co2		Co	0
cobalt2[e]	Co2		Co	0
hgbam[c]	Hydrogenobyrinate-a-c-diamide		C45H57N6O12	0
co2dam[c]	Cob-II-yrinate-a-c-diamide		C45H56CoN6O12	0
co[c]	Carbon-monoxide		CO	0
fdox[c]	ferredoxin-oxidized-24Fe-4S		Fe8S8X	0
fdred[c]	ferredoxin-reduced-24Fe-4S		Fe8S8X	0
adfdOX[c]	Oxidized-adrenal-ferredoxin		UK	0
adfdRD[c]	Reduced-adrenal-ferredoxin		UKH2	0
co[e]	Carbon-monoxide		CO	0
copre2[c]	cobalt-precorrin-2		C42H38N4O16Co	0
copre3[c]	cobalt-precorrin-3		C43H40N4O16Co	0
copre4[c]	cobalt-precorrin-4		C44H43N4O16Co	0
copre5[c]	cobalt-precorrin-5		C45H45N4O16Co	0
codhpre6[c]	cobalt-dihydro-precorrin-6		C44H47N4O16Co	0
copre8[c]	cobalt-precorrin-8		C45H52N4O14Co	0
copre6[c]	cobalt-precorrin-6		C44H45N4O16Co	0
cobya[c]	Cobyrinate		C45H52N4O14Co	0
cpppg3[c]	Coproporphyrinogen-III		C36H40N4O8	0
pppg9[c]	Protoporphyrinogen-IX		C34H38N4O4	0
crn[e]	L-Carnitine		C7H15NO3	0
crn[c]	L-Carnitine		C7H15NO3	0
utp[c]	UTP		C9H11N2O15P3	0
ctp[c]	CTP		C9H12N3O14P3	0
cyan[c]	Hydrogen-cyanide		CHN	0
tsul[c]	Thiosulfate		O3S2	0
so3[c]	Sulfite		O3S	0
tcynt[c]	Thiocyanate		CNS	0
ficytc[c]	Ferricytochrome-c		C42H52FeN8O6S2	0
qh2[c]	Ubiquinol		C14H20O4	0
focytc[c]	Ferrocytochrome-c		C42H53FeN8O6S2	0
q[c]	Ubiquinone		C14H18O4	0
co1dam[c]	Cob-I-yrinate-a-c-diamide		C45H56CoN6O12	0
acser[c]	O-Acetyl-L-serine		C5H9NO4	0
cyst_L[c]	L-Cystathionine		C7H14N2O4S	0
ser_L[c]	L-Serine		C3H7NO3	0
q8h2[c]	Ubiquinol-8		C49H76O4	0
q8[c]	Ubiquinone-8		C49H74O4	0
cytd[c]	Cytidine		C9H13N3O5	0
uri[c]	Uridine		C9H12N2O6	0
cytd[e]	Cytidine		C9H13N3O5	0
cdp[c]	CDP		C9H12N3O11P2	0
dcmp[c]	dCMP		C9H12N3O7P	0
dcdp[c]	dCDP		C9H12N3O10P2	0
cl[e]	Chloride		Cl	0
cl[c]	Chloride		Cl	0
cu2[e]	Cu2		Cu	0
cu2[c]	Cu2		Cu	0
dad_2[c]	Deoxyadenosine		C10H13N5O3	0
din[c]	Deoxyinosine		C10H12N4O4	0
damp[c]	dAMP		C10H12N5O6P	0
dadp[c]	dADP		C10H12N5O9P2	0
12dgr160[c]	1-2-Diacyl-sn-glycerol-dihexadecanoyl-n-C160		C35H68O5	0
ala_D[e]	D-Alanine		C3H7NO2	0
26dap_M[c]	meso-2-6-Diaminoheptanedioate		C7H14N2O4	0
lys_L[c]	L-Lysine		C6H15N2O2	0
26dap_LL[c]	LL-2-6-Diaminoheptanedioate		C7H14N2O4	0
ru5p_D[c]	D-Ribulose-5-phosphate		C5H9O8P	0
db4p[c]	3-4-dihydroxy-2-butanone-4-phosphate		C4H7O6P	0
decdp_tb[c]	E-E-E-E-E-E-E-Z-Z-Decaprenyl-diphosphate		C50H81O7P2	0
decdpr_tb[c]	decaprenylphosphoryl-beta-D-5-phosphoribose		C55H88O11P2	0
decdr_tb[c]	decaprenylphosphoryl-beta-D-5-ribose		C55H89O8P	0
decdpa_tb[c]	decaprenylphosphoryl-beta-D-5-phosphoarabinofuranose		C55H88O11P2	0
frdp[c]	Farnesyl-diphosphate		C15H25O7P2	0
ipdp[c]	Isopentenyl-diphosphate		C5H9O7P2	0
dctp[c]	dCTP		C9H12N3O13P3	0
dutp[c]	dUTP		C9H11N2O14P3	0
dcyt[c]	Deoxycytidine		C9H13N3O4	0
duri[c]	Deoxyuridine		C9H12N2O5	0
e4p[c]	D-Erythrose-4-phosphate		C4H7O7P	0
pep[c]	Phosphoenolpyruvate		C3H2O6P	0
2dda7p[c]	2-Dehydro-3-deoxy-D-arabino-heptonate-7-phosphate		C7H10O10P	0
pmtcoa[c]	Palmitoyl-CoA-n-C160CoA		C37H62N7O17P3S	0
hdcoa[c]	Hexadecenoyl-CoA-n-C161CoA		C37H60N7O17P3S	0
stcoa[c]	Stearoyl-CoA-n-C180CoA		C39H66N7O17P3S	0
odecoa[c]	Octadecenoyl-CoA-n-C181CoA		C39H64N7O17P3S	0
2dglcn[c]	2-Deoxy-D-gluconate		C6H11O6	0
3ddgc[c]	3-Dehydro-2-deoxy-D-gluconate		C6H9O6	0
dgmp[c]	dGMP		C10H12N5O7P	0
23dhmb[c]	R-2-3-Dihydroxy-3-methylbutanoate		C5H9O4	0
3mob[c]	3-Methyl-2-oxobutanoate		C5H7O3	0
23dhmp[c]	R-2-3-Dihydroxy-3-methylpentanoate		C6H11O4	0
3mop[c]	S-3-Methyl-2-oxopentanoate		C6H9O3	0
23dhdp[c]	2-3-Dihydrodipicolinate		C7H5NO4	0
thdp[c]	2-3-4-5-Tetrahydrodipicolinate		C7H7NO4	0
dhf[c]	7-8-Dihydrofolate		C19H19N7O6	0
dhpt[c]	Dihydropteroate		C14H13N6O3	0
dhna[c]	1-4-Dihydroxy-2-naphthoate		C11H7O4	0
octdp[c]	all-trans-Octaprenyl-diphosphate		C40H65O7P2	0
dhnpt[c]	Dihydroneopterin		C9H13N5O4	0
2ahhmp[c]	2-Amino-4-hydroxy-6-hydroxymethyl-7-8-dihydropteridine		C7H9N5O2	0
6hmhpt[c]	6-hydroxymethyl-dihydropterin		C7H9N5O2	0
dhor_S[c]	S-Dihydroorotate		C5H5N2O4	0
orot[c]	Orotate		C5H3N2O4	0
mql6[c]	Menaquinol-6		C41H58O2	0
25dhpp[c]	2-5-Diamino-6-hydroxy-4-5-phosphoribosylamino-pyrimidine		C9H14N5O8P	0
25drapp[c]	2-5-Diamino-6-ribosylamino-4-3H-pyrimidinone-5-phosphate		C9H14N5O8P	0
6hmhptpp[c]	6-hydroxymethyl-dihydropterin-pyrophosphate		C7H8N5O8P2	0
3dhq[c]	3-Dehydroquinate		C7H9O6	0
3dhsk[c]	3-Dehydroshikimate		C7H7O5	0
dmpp[c]	Dimethylallyl-diphosphate		C5H9O7P2	0
grdp[c]	Geranyl-diphosphate		C10H17O7P2	0
h2mb4p[c]	1-hydroxy-2-methyl-2-E-butenyl-4-diphosphate		C5H9O8P2	0
dhpmp[c]	Dihydroneopterin-monophosphate		C9H12N5O7P	0
ahdt[c]	2-Amino-4-hydroxy-6-erythro-1-2-3-trihydroxypropyl-dihydropteridine-triphosphate		C9H12N5O13P3	0
dpcoa[c]	Dephospho-CoA		C21H33N7O13P2S	0
decdp[c]	all-trans-Decaprenyl-diphosphate		C50H81O7P2	0
2dhp[c]	2-Dehydropantoate		C6H9O4	0
pant_R[c]	R-Pantoate		C6H11O4	0
2dr5p[c]	2-Deoxy-D-ribose-5-phosphate		C5H9O7P	0
g3p[c]	Glyceraldehyde-3-phosphate		C3H5O6P	0
ser_D[e]	D-Serine		C3H7NO3	0
ser_D[c]	D-Serine		C3H7NO3	0
dtmp[c]	dTMP		C10H13N2O8P	0
dtdp[c]	dTDP		C10H13N2O11P2	0
dump[c]	dUMP		C9H11N2O8P	0
2dr1p[c]	2-Deoxy-D-ribose-1-phosphate		C5H9O7P	0
ura[c]	Uracil		C4H4N2O2	0
dxyl5p[c]	1-deoxy-D-xylulose-5-phosphate		C5H9O7P	0
2me4p[c]	2-C-methyl-D-erythritol-4-phosphate		C5H11O7P	0
4per[c]	4-Phospho-D-erythronate		C4H6O8P	0
h2[c]	H2		H2	0
2pg[c]	D-Glycerate-2-phosphate		C3H4O7P	0
23dhba[c]	2-3-Dihydroxybenzoyl-adenylate		C17H17N5O10P	0
seramp[c]	L-seryl-AMP		C13H19N6O9P	0
enter[c]	Enterochelin		C30H27N3O15	0
etha[e]	Ethanolamine		C2H8NO	0
etha[c]	Ethanolamine		C2H8NO	0
atp[e]	ATP		C10H12N5O13P3	0
fe2[e]	Fe2		Fe	0
fum[e]	Fumarate		C4H2O4	0
gal[e]	D-Galactose		C6H12O6	0
gcald[e]	Glycolaldehyde		C2H4O2	0
glc_D[e]	D-Glucose		C6H12O6	0
glu_L[e]	L-Glutamate		C5H8NO4	0
gly[e]	Glycine		C2H5NO2	0
glyb[e]	Glycine-betaine		C5H11NO2	0
glyc3p[e]	Glycerol-3-phosphate		C3H7O6P	0
glyc[e]	Glycerol		C3H8O3	0
gthrd[e]	Reduced-glutathione		C10H16N3O6S	0
h2[e]	H2		H2	0
h2co3[e]	carbonic-acid		H2CO3	0
h2o[e]	H2O		H2O	0
h2s[e]	Hydrogen-sulfide		H2S	0
hdca[e]	Hexadecanoate-n-C160		C16H31O2	0
his_L[e]	L-Histidine		C6H9N3O2	0
id3acald[e]	Indole-3-acetaldehyde		C10H9NO	0
ile_L[e]	L-Isoleucine		C6H13NO2	0
k[e]	potassium		K	0
lac_L[e]	L-Lactate		C3H5O3	0
lcts[e]	Lactose		C12H22O11	0
leu_L[e]	L-Leucine		C6H13NO2	0
lys_L[e]	L-Lysine		C6H15N2O2	0
mal_L[e]	L-Malate		C4H4O5	0
malt[e]	Maltose		C12H22O11	0
malthp[e]	Maltoheptaose		C42H72O36	0
meoh[e]	Methanol		CH4O1	0
met_L[e]	L-Methionine		C5H11NO2S	0
mg2[e]	magnesium		Mg	0
na1[e]	Sodium		Na	0
nh4[e]	Ammonium		H4N	0
no2[e]	Nitrite		NO2	0
no3[e]	Nitrate		NO3	0
no[e]	Nitric-oxide		NO	0
o2[e]	O2		O2	0
ocdca[e]	octadecanoate-n-C180		C18H35O2	0
orn[e]	Ornithine		C5H13N2O2	0
pac[e]	Phenylacetic-acid		C8H7O2	0
pdima[e]	phthiocerol-dimycocerosate-A-Mtb		C96H190O5	0
phdca[e]	phenol-palmitic-acid		C23H37O3	0
phe_L[e]	L-Phenylalanine		C9H11NO2	0
pi[e]	Phosphate		HO4P	0
ppa[e]	Propionate-n-C30		C3H5O2	0
ppdima[e]	phenol-phthiocerol-dimycocerosate-Mtb		C99H188O6	0
pro_L[e]	L-Proline		C5H9NO2	0
pyr[e]	Pyruvate		C3H3O3	0
rib_D[e]	D-Ribose		C5H10O5	0
ser_L[e]	L-Serine		C3H7NO3	0
skm[e]	Shikimate		C7H9O5	0
so4[e]	Sulfate		O4S	0
succ[e]	Succinate		C4H4O4	0
tartr_L[e]	L-tartrate		C4H4O6	0
thr_L[e]	L-Threonine		C4H9NO3	0
tre[e]	Trehalose		C12H22O11	0
trp_L[e]	L-Tryptophan		C11H12N2O2	0
tsul[e]	Thiosulfate		O3S2	0
ttdca[e]	tetradecanoate-n-C140		C14H27O2	0
tyr_L[e]	L-Tyrosine		C9H11NO3	0
val_L[e]	L-Valine		C5H11NO2	0
xyl_D[e]	D-Xylose		C5H10O5	0
tdcoa[c]	Tetradecanoyl-CoA-n-C140CoA		C35H58N7O17P3S	0
ttdca[c]	tetradecanoate-n-C140		C14H27O2	0
hdcea[c]	Hexadecenoate-n-C161		C16H29O2	0
ocdcea[c]	octadecenoate-n-C181		C18H33O2	0
arach[c]	Arachidic-acid		C20H39O2	0
octa[c]	octanoate-n-C80		C8H15O2	0
occoa[c]	Octanoyl-CoA-n-C80CoA		C29H46N7O17P3S	0
phdca[c]	phenol-palmitic-acid		C23H37O3	0
phdcacoa[c]	phenol-palmitic-coenzyme-A		C44H68N7O18P3S	0
prephth[c]	phthiocerol-precursor		C32H61O5	0
prephthcoa[c]	phthiocerol-precursor-bound-coenzyme-A		C53H92N7O20P3S	0
omtta[c]	octa-methyl-tetracontatricosanoic-acid-C340-8-methyl-branched-carbons		C42H83O2	0
homtta[c]	10-hydroxy-octa-methyl-tetracontatricosanoic-acid-C340-8-methyl-branched-carbons-1-hydroxylated-carbon		C42H83O3	0
meroacidcyc2ACP[c]	cyclopropanated-alpha-meroacid-ACP-2-cyclopropane-rings		C63H119N2O8PRS	0
meroacidcyc2AMP[c]	cyclopropanated-alpha-meroacid-AMP-2-cyclopropane-rings		C62H111N5O8P	0
mmeroacidcyc2ACP[c]	cyclopropanated-methoxy-meroacid-ACP-2-cyclopropane-rings		C69H131N2O8PRS	0
mmeroacidcyc2AMP[c]	cyclopropanated-methoxy-meroacid-AMP-2-cyclopropane-rings		C68H123N5O8P	0
kmeroacidcyc2ACP[c]	cyclopropanated-keto-meroacid-ACP-2-cyclopropane-rings		C71H135N2O8PRS	0
kmeroacidcyc2AMP[c]	cyclopropanated-keto-meroacid-AMP-2-cyclopropane-rings		C70H127N5O8P	0
mmmeroacidcyc1ACP[c]	cyclopropanated-methyl-hydroxy-methoxy-meroacid-ACP-1-cyclopropane-ring		C69H133N2O9PRS	0
mmmeroacidcyc1AMP[c]	cyclopropanated-methyl-hydroxy-methoxy-meroacid-AMP-1-cyclopropane-ring		C68H125N5O9P	0
mkmeroacidcyc1ACP[c]	cyclopropanated-methyl-hydroxy-keto-meroacid-ACP-1-cyclopropane-ring		C71H137N2O9PRS	0
mkmeroacidcyc1AMP[c]	cyclopropanated-methyl-hydroxy-keto-meroacid-AMP-1-cyclopropane-ring		C70H129N5O9P	0
fad[c]	Flavin-adenine-dinucleotide-oxidized		C27H31N9O15P2	0
fadh2[c]	Flavin-adenine-dinucleotide-reduced		C27H33N9O15P2	0
dca[c]	Decanoate-n-C100		C10H19O2	0
ddca[c]	Dodecanoate-n-C120		C12H23O2	0
ttc[c]	tetracosanoate-n-C240		C24H47O2	0
malACP[c]	Malonyl-acyl-carrier-protein		C14H22N2O10PRS	0
phdcaACP[c]	phenol-palmitic-acid-ACP		C34H57N2O9PRS	0
mmcoa_S[c]	S-Methylmalonyl-CoA		C25H35N7O19P3S	0
m1ocdca[c]	methyl-octadecanoate		C19H37O2	0
dmarach[c]	di-methyl-arachic-acid		C22H43O2	0
tmbhn[c]	tri-methyl-behenic-acid		C25H49O2	0
marach[c]	methyl-arachidic-acid		C21H41O2	0
mbhn[c]	methyl-behenic-acid		C23H45O2	0
tamlgnc[c]	tri-methyl-lignoceric-acid		C28H55O2	0
dmbhn[c]	di-methyl-behenic-acid		C24H47O2	0
dmlgnc[c]	dimethyl-lignoceric-acid		C26H51O2	0
pmhexc[c]	penta-methyl-hexacosanoate		C31H61O2	0
tmlgnc[c]	tri-methyl-lignoceric-acid		C27H53O2	0
tmhexc[c]	tri-methyl-hexacosanoate		C29H57O2	0
hmocta[c]	hexa-methyl-octacosanoate		C34H67O2	0
tamhexc[c]	tetra-methyl-hexacosanoate		C30H59O2	0
tamocta[c]	tetra-methyl-octacosanoate		C32H63O2	0
hpmtria[c]	hepta-methyl-triacontanoic-acid-C300-plus-7-methyl-branches		C37H73O2	0
pmocta[c]	penta-methyl-octacosanoate		C33H65O2	0
hmtria[c]	hexa-methyl-triacontanoic-acid-C300-plus-6-methyl-branches		C36H71O2	0
omdtria[c]	octa-methyl-dotriacontanoic-acid-C320-with-7-methyl-branches		C40H79O2	0
hpmdtria[c]	hepta-methyl-dotriacontanoic-acid-7-methyl-branches		C39H77O2	0
fdp[c]	D-Fructose-1-6-bisphosphate		C6H10O12P2	0
dhap[c]	Dihydroxyacetone-phosphate		C3H5O6P	0
f6p[c]	D-Fructose-6-phosphate		C6H11O9P	0
fc1p[c]	L-Fuculose-1-phosphate		C6H11O8P	0
lald_L[c]	L-Lactaldehyde		C3H6O2	0
fe2[c]	Fe2		Fe	0
ppp9[c]	Protoporphyrin		C34H32N4O4	0
pheme[c]	Protoheme		C34H30FeN4O4	0
fmcbtt[c]	Iron-II-mycobactin-T		C43H71N5O10Fe	0
mcbtt[c]	mycobactin-T		C43H71N5O10	0
forcoa[c]	Formyl-CoA		C22H32N7O17P3S	0
mettrna[c]	L-Methionyl-tRNA-Met		C5H10NOSR	0
fmettrna[c]	N-Formylmethionyl-tRNA		C6H9NO2SR	0
2ahhmd[c]	2-Amino-4-hydroxy-6-hydroxymethyl-7-8-dihydropteridine-diphosphate		C7H8N5O8P2	0
fol[c]	Folate		C19H18N7O6	0
5fthf[c]	5-Formyltetrahydrofolate		C20H21N7O7	0
methf[c]	5-10-Methenyltetrahydrofolate		C20H20N7O6	0
2dmmql8[c]	2-Demethylmenaquinol-8		C50H72O2	0
fdxrd[c]	Reduced-ferredoxin		XH2	0
fdxox[c]	Oxidized-ferredoxin		X	0
gdpfuc[c]	GDP-L-fucose		C16H23N5O15P2	0
rrppdima[c]	rhamnose-rhamnose-phenol-phthiocerol-dimycocerosate-Mtb		C111H208O14	0
frrppdima[c]	fucose-rhamnose-rhamnose-phenol-phthiocerol-dimycocerosate-Mtb		C117H218O18	0
mal_L[c]	L-Malate		C4H4O5	0
gdpmann[c]	GDP-D-mannose		C16H23N5O16P2	0
PIM1[c]	phosphatidylinositol-mannoside-tuberculosis		C50H94O18P	0
PIM5[c]	phosphatidylinositol-mannoside-penta-mannose-tuberculosis		C74H134O38P	0
PIM6[c]	phosphatidylinositol-mannoside-hexa-mannose-tuberculosis		C80H144O43P	0
Ac1PIM1[c]	acyl-phosphatidylinositol-mannoside-tuberculosis		C66H124O19P	0
Ac1PIM2[c]	acyl-phosphatidylinositol-mannoside-di-mannose-tuberculosis		C72H134O24P	0
decdman1p_tb[c]	E-E-E-E-E-E-E-Z-Z-decaprenyl-mannose-phosphate		C56H92O9P	0
Ac1PIM3[c]	acyl-phosphatidylinositol-mannoside-tri-mannose-tuberculosis		C78H144O29P	0
Ac1PIM4[c]	acyl-phosphatidylinositol-mannoside-tetra-mannose-tuberculosis		C84H154O34P	0
PIM2[c]	phosphatidylinositol-mannoside-di-mannose-tuberculosis		C56H104O23P	0
PIM3[c]	phosphatidylinositol-mannoside-tri-mannose-tuberculosis		C62H114O28P	0
PIM4[c]	phosphatidylinositol-mannoside-tetra-mannose-tuberculosis		C68H124O33P	0
gam1p[c]	D-Glucosamine-1-phosphate		C6H13NO8P	0
dttp[c]	dTTP		C10H13N2O14P3	0
g1p[c]	D-Glucose-1-phosphate		C6H11O9P	0
dtdpglu[c]	dTDPglucose		C16H24N2O16P2	0
glu1sa[c]	L-Glutamate-1-semialdehyde		C5H9NO3	0
5aop[c]	5-Amino-4-oxopentanoate		C5H9NO3	0
glyc3p[c]	Glycerol-3-phosphate		C3H7O6P	0
glu5sa[c]	L-Glutamate-5-semialdehyde		C5H9NO3	0
1pyr5c[c]	1-Pyrroline-5-carboxylate		C5H6NO2	0
glu5p[c]	L-Glutamate-5-phosphate		C5H8NO7P	0
g6p[c]	D-Glucose-6-phosphate		C6H11O9P	0
6pgl[c]	6-phospho-D-glucono-1-5-lactone		C6H9O9P	0
ragund[c]	rhamanosyl-N-acetylglucosamyl-undecaprenyl-diphosphate		C69H113N1O16P2	0
udpgalfur[c]	UDP-D-galacto-1-4-furanose		C15H22N2O17P2	0
udp[c]	UDP		C9H11N2O12P2	0
gal[c]	D-Galactose		C6H12O6	0
gal1p[c]	alpha-D-Galactose-1-phosphate		C6H11O9P	0
udpgal[c]	UDPgalactose		C15H22N2O17P2	0
udpg[c]	UDPglucose		C15H22N2O17P2	0
13dpg[c]	3-Phospho-D-glyceroyl-phosphate		C3H4O10P2	0
gar[c]	N1-5-Phospho-D-ribosyl-glycinamide		C7H14N2O8P	0
fgam[c]	N2-Formyl-N1-5-phospho-D-ribosyl-glycinamide		C8H13N2O9P	0
alpam[c]	S-aminomethyldihydrolipoamide		C9H21N2OS2	0
mlthf[c]	5-10-Methylenetetrahydrofolate		C20H21N7O6	0
lpro[c]	Lipoylprotein		S2X	0
alpro[c]	S-Aminomethyldihydrolipoylprotein		CH6NS2X	0
dhlpro[c]	Dihydrolipolprotein		H2S2X	0
gdpddman[c]	GDP-4-dehydro-6-deoxy-D-mannose		C16H21N5O15P2	0
gluala[c]	5-L-Glutamyl-L-alanine		C8H13N2O5	0
5oxpro[c]	5-Oxoproline		C5H6NO3	0
glycogen[c]	glycogen		C6H10O5	0
adpglc[c]	ADPglucose		C16H23N5O15P2	0
glc_D[c]	D-Glucose		C6H12O6	0
uaaAgla[c]	Undecaprenyl-diphospho-N-acetylmuramoyl-N-acetylglucosamine-L-alanyl-D-glutamyl-L-lysyl-D-alanyl-D-alanine		C94H153N8O26P2	0
uaaAgtla[c]	Undecaprenyl-diphospho-N-acetylmuramoyl-N-acetylglucosamine-L-alanyl-D-glutaminyl-L-lysyl-D-alanyl-D-alanine		C94H155N9O25P2	0
uaaGgla[c]	Undecaprenyl-diphospho-N-acetylmuramoyl-N-acetylglucosamine-L-alanyl-gamma-D-glutamyl-L-lysyl-D-alanyl-D-alanine		C94H153N8O26P2	0
uaaGgtla[c]	Undecaprenyl-diphospho-N-acetylmuramoyl-N-acetylglucosamine-L-alanyl-D-isoglutaminyl-L-lysyl-D-alanyl-D-alanine		C94H155N9O25P2	0
uaagmda[c]	Undecaprenyl-diphospho-N-acetylmuramoyl-N-acetylglucosamine-L-ala-D-glu-meso-2-6-diaminopimeloyl-D-ala-D-ala		C95H152N8O28P2	0
uaagtmda[c]	Undecaprenyl-diphospho-N-acetylmuramoyl-N-acetylglucosamine-L-alanyl-D-glutaminyl-meso-2-6-diaminopimeloyl-D-alanyl-D-alanine		C95H154N9O27P2	0
glucys[c]	gamma-L-Glutamyl-L-cysteine		C8H13N2O5S	0
pram[c]	5-Phospho-beta-D-ribosylamine		C5H11NO7P	0
glu_D[c]	D-Glutamate		C5H8NO4	0
glutrna[c]	L-Glutamyl-tRNA-Glu		C5H7NO3R	0
trnaglu[c]	tRNA-Glu		R	0
glx[c]	Glyoxylate		C2H1O3	0
oxa[c]	Oxalate		C2O4	0
glyc_R[c]	R-Glycerate		C3H5O4	0
3pg[c]	3-Phospho-D-glycerate		C3H4O7P	0
glyclt[c]	Glycolate		C2H3O3	0
xmp[c]	Xanthosine-5-phosphate		C10H11N4O9P	0
harab_D[c]	hexa-arabinofuranoside		C30H50O25	0
6pgc[c]	6-Phospho-D-gluconate		C6H10O10P	0
g3pe[c]	sn-Glycero-3-phosphoethanolamine		C5H14NO6P	0
gsn[c]	Guanosine		C10H13N5O5	0
gthox[c]	Oxidized-glutathione		C20H30N6O12S2	0
gthrd[c]	Reduced-glutathione		C10H16N3O6S	0
gdptp[c]	Guanosine-3-diphosphate-5-triphosphate		C10H11N5O20P5	0
35cgmp[c]	3-5-Cyclic-GMP		C10H11N5O7P	0
gua[c]	Guanine		C5H5N5O	0
xan[c]	Xanthine		C5H4N4O2	0
h2co3[c]	carbonic-acid		H2CO3	0
met_L[c]	L-Methionine		C5H11NO2S	0
histd[c]	L-Histidinol		C6H12N3O	0
his_L[c]	L-Histidine		C6H9N3O2	0
hisp[c]	L-Histidinol-phosphate		C6H11N3O4P	0
ppbng[c]	Porphobilinogen		C10H13N2O4	0
hmbil[c]	Hydroxymethylbilane		C40H38N4O17	0
4ampm[c]	4-Amino-2-methyl-5-phosphomethylpyrimidine		C6H8N3O4P	0
4h2opntn[c]	4-Hydroxy-2-oxopentanoate		C5H7O4	0
hom_L[c]	L-Homoserine		C4H9NO3	0
achms[c]	O-Acetyl-L-homoserine		C6H11NO4	0
phom[c]	O-Phospho-L-homoserine		C4H8NO6P	0
suchms[c]	O-Succinyl-L-homoserine		C8H12NO6	0
imacp[c]	3-Imidazol-4-yl-2-oxopropyl-phosphate		C6H7N2O5P	0
hxan[c]	Hypoxanthine		C5H4N4O	0
acgam[c]	N-Acetyl-D-glucosamine		C8H15NO6	0
mi1p_D[c]	1D-myo-Inositol-1-phosphate		C6H11O9P	0
iacgam[c]	1D-myo-inositol-2-Acetamido-2-deoxy-D-glucopyranoside		C14H25NO11	0
ichor[c]	Isochorismate		C10H8O6	0
id3acald[c]	Indole-3-acetaldehyde		C10H9NO	0
prlp[c]	5-5-phospho-1-deoxyribulos-1-ylamino-methylideneamino-1-5-phosphoribosyl-imidazole-4-carboxamide		C15H21N5O15P2	0
eig3p[c]	D-erythro-1-Imidazol-4-yl-glycerol-3-phosphate		C6H9N2O6P	0
2cpr5p[c]	1-2-Carboxyphenylamino-1-deoxy-D-ribulose-5-phosphate		C12H13NO9P	0
3ig3p[c]	C-3-Indolyl-glycerol-3-phosphate		C11H12NO6P	0
ile_L[c]	L-Isoleucine		C6H13NO2	0
indpyr[c]	Indolepyruvate		C11H8NO3	0
rib_D[c]	D-Ribose		C5H10O5	0
3c2hmp[c]	3-Carboxy-2-hydroxy-4-methylpentanoate		C7H10O5	0
3c4mop[c]	3-Carboxy-4-methyl-2-oxopentanoate		C7H8O5	0
2ippm[c]	2-Isopropylmaleate		C7H8O4	0
3c3hmp[c]	3-Carboxy-3-hydroxy-4-methylpentanoate		C7H10O5	0
k[c]	potassium		K	0
lcts[c]	Lactose		C12H22O11	0
lac_L[c]	L-Lactate		C3H5O3	0
leu_L[c]	L-Leucine		C6H13NO2	0
4mop[c]	4-Methyl-2-oxopentanoate		C6H9O3	0
malt[c]	Maltose		C12H22O11	0
malthp[c]	Maltoheptaose		C42H72O36	0
man1p[c]	D-Mannose-1-phosphate		C6H11O9P	0
man6p[c]	D-Mannose-6-phosphate		C6H11O9P	0
Ac2PIM2[c]	di-acyl-phosphatidylinositol-mannoside-di-mannose-tuberculosis		C88H164O25P	0
salc[c]	Salicylate		C7H5O3	0
thr_L[c]	L-Threonine		C4H9NO3	0
mcbts[c]	mycobactin-S		C44H73N5O10	0
mshfald[c]	mycothiol-conjugated-methanol		C18H32N2O13S	0
mshfaldox[c]	mycothiol-conjugated-aldehyde		C18H30N2O13S	0
2mecdp[c]	2-C-methyl-D-erythritol-2-4-cyclodiphosphate		C5H10O9P2	0
meoh[c]	Methanol		CH4O1	0
metsox_S_L[c]	L-Methionine-Sulfoxide		C5H11NO3S	0
metsox_R_L[c]	L-methionine-R-sulfoxide		C5H11NO3S	0
5mthf[c]	5-Methyltetrahydrofolate		C20H24N7O6	0
trdrd[c]	Reduced-thioredoxin		XH2	0
trdox[c]	Oxidized-thioredoxin		X	0
mg2[c]	magnesium		Mg	0
mhpglu[c]	5-Methyltetrahydropteroyltri-L-glutamate		C25H36N8O12	0
hpglu[c]	Tetrahydropteroyltri-L-glutamate		C24H34N8O12	0
mi3p_D[c]	1D-myo-Inositol-3-phosphate		C6H11O9P	0
mi4p_D[c]	1D-myo-Inositol-4-phosphate		C6H11O9P	0
mmcoa_R[c]	R-Methylmalonyl-CoA		C25H35N7O19P3S	0
2mop[c]	2-Methyl-3-oxopropanoate		C4H5O3	0
ppal[c]	Propanal		C3H6O	0
man[c]	D-Mannose		C6H12O6	0
mndn[c]	menadione		C11H8O2	0
motre[c]	maltooligosyltrehalose		C42H72O36	0
maltpt[c]	Maltopentaose		C30H52O26	0
tre[c]	Trehalose		C12H22O11	0
mppp9[c]	Magnesium-protoporphyrin		C34H30MgN4O4	0
5mta[c]	5-Methylthioadenosine		C11H15N5O3S	0
5mtr[c]	5-Methylthio-D-ribose		C6H12O4S	0
meroacidACP[c]	alpha-meroacid-ACP		C61H115N2O8PRS	0
meroacidcyc1ACP[c]	cyclopropanated-alpha-meroacid-ACP-1-cyclopropane-ring		C62H117N2O8PRS	0
mmeroacidACP[c]	methoxy-meroacid-ACP		C67H127N2O8PRS	0
mmeroacidcyc1ACP[c]	cyclopropanated-methoxy-meroacid-ACP-1-cyclopropane-ring		C68H129N2O8PRS	0
kmeroacidACP[c]	keto-meroacid-ACP		C69H131N2O8PRS	0
kmeroacidcyc1ACP[c]	cyclopropanated-keto-meroacid-ACP-1-cyclopropane-ring		C70H133N2O8PRS	0
mmmeroacidACP[c]	methyl-hydroxy-methoxy-meroacid-ACP		C68H131N2O9PRS	0
mkmeroacidACP[c]	methyl-hydroxy-keto-meroacid-ACP-1-cyclopropane-ring		C70H135N2O9PRS	0
mycolate[c]	mycolate-2-cyclopropanated-rings		C78H150O3	0
rmyc[c]	mycolate-compounds-all		RMYC	0
mmycolate[c]	methoxy-mycolate-2-cyclopropanated-rings		C84H162O3	0
kmycolate[c]	keto-mycolate-2-cyclopropanated-rings		C86H166O3	0
mmmycolate[c]	methoxy-mycolate-1-cyclopropanated-ring		C84H164O4	0
mkmycolate[c]	keto-mycolate-1-cyclopropanated-rings		C86H168O4	0
mssg[c]	mycothiol-oxidized-dimer		C34H58N4O24S2	0
dnad[c]	Deamino-NAD		C21H24N6O15P2	0
na1[c]	Sodium		Na	0
nac[c]	Nicotinate		C6H4NO2	0
nicrnt[c]	Nicotinate-D-ribonucleotide		C11H12NO9P	0
no2[c]	Nitrite		NO2	0
dudp[c]	dUDP		C9H11N2O11P2	0
datp[c]	dATP		C10H12N5O12P3	0
nh4oh[c]	Ammonium-hydroxide		H5NO	0
ncam[c]	Nicotinamide		C6H6N2O	0
dmbzid[c]	5-6-Dimethylbenzimidazole		C9H10N2	0
5prdmbz[c]	N1-5-Phospho-alpha-D-ribosyl-5-6-dimethylbenzimidazole		C14H17N2O7P	0
quln[c]	Quinolinate		C7H3NO4	0
no[c]	Nitric-oxide		NO	0
o2s[c]	Superoxide-anion		O2	0
no3[c]	Nitrate		NO3	0
sbzcoa[c]	O-Succinylbenzoyl-CoA		C32H39N7O20P3S	0
xtsn[c]	Xanthosine		C10H12N4O6	0
thymd[c]	Thymidine		C10H14N2O5	0
dgsn[c]	Deoxyguanosine		C10H13N5O4	0
dtdprmn[c]	dTDP-L-rhamnose		C16H24N2O15P2	0
ohpb[c]	2-Oxo-3-hydroxy-4-phosphobutanoate		C4H4O8P	0
orot5p[c]	Orotidine-5-phosphate		C10H10N2O11P	0
oxalcoa[c]	Oxalyl-CoA		C23H31N7O19P3S	0
thmpp[c]	Thiamine-diphosphate		C12H16N4O7P2S	0
ssaltpp[c]	Succinate-semialdehyde-thiamin-diphosphate-anion		C16H21N4O10P2S	0
pro_L[c]	L-Proline		C5H9NO2	0
pnto_R[c]	R-Pantothenate		C9H16NO5	0
uAgla[c]	UDP-N-acetylmuramoyl-L-alanyl-D-glutamyl-L-lysyl-D-alanyl-D-alanine		C40H62N9O26P2	0
uaAgla[c]	Undecaprenyl-diphospho-N-acetylmuramoyl-L-alanyl-D-glutamyl-L-lysyl-D-alanyl-D-alanine		C86H140N7O21P2	0
uGgla[c]	UDP-N-acetylmuramoyl-L-alanyl-gamma-D-glutamyl-L-lysyl-D-alanyl-D-alanine		C40H62N9O26P2	0
uaGgla[c]	Undecaprenyl-diphospho-N-acetylmuramoyl-L-alanyl-gamma-D-glutamyl-L-lysyl-D-alanyl-D-alanine		C86H140N7O21P2	0
ugmda[c]	UDP-N-acetylmuramoyl-L-alanyl-D-glutamyl-meso-2-6-diaminopimeloyl-D-alanyl-D-alanine		C41H61N9O28P2	0
uagmda[c]	Undecaprenyl-diphospho-N-acetylmuramoyl-L-alanyl-D-glutamyl-meso-2-6-diaminopimeloyl-D-alanyl-D-alanine		C87H139N7O23P2	0
pat[c]	penta-acyl-trehalose		C138H264O16	0
pre4[c]	Precorrin-4		C44H44N4O17	0
pre5[c]	Precorrin-5		C45H46N4O17	0
pre3b[c]	Precorrin-3B		C43H44N4O17	0
dscl[c]	dihydrosirohydrochlorin		C42H41N4O16	0
pre3a[c]	Precorrin-3-A		C43H43N4O16	0
pre6a[c]	Precorrin-6A		C44H47N4O16	0
pre6b[c]	Precorrin-6B		C44H49N4O16	0
pre8[c]	Precorrin-8		C45H53N4O14	0
hgbyr[c]	Hydrogenobyrinate		C45H54N4O14	0
lpam[c]	Lipoamide		C8H15NOS2	0
adhlam[c]	S-Acetyldihydrolipoamide		C10H19NO2S2	0
phthiocerol[c]	phthiocerol-A		C32H66O3	0
pdima[c]	phthiocerol-dimycocerosate-A-Mtb		C96H190O5	0
pdx5p[c]	Pyridoxine-5-phosphate		C8H10NO6P	0
pydx5p[c]	Pyridoxal-5-phosphate		C8H8NO6P	0
peamn[c]	Phenethylamine		C8H12N	0
3php[c]	3-Phosphohydroxypyruvate		C3H2O7P	0
mfrrppdima[c]	phenolic-glycolipid-Mtb		C121H226O18	0
2pglyc[c]	2-Phosphoglycolate		C2H2O6P	0
pgp160[c]	Phosphatidylglycerophosphate-dihexadecanoyl-n-C160		C38H73O13P2	0
pg160[c]	Phosphatidylglycerol-dihexadecanoyl-n-C160		C38H74O10P1	0
pgp160190[c]	Phosphatidylglycerophosphate-hexadecanoyl-tuberculostearoyl-C160-C190		C41H79O13P2	0
pgp190[c]	Phosphatidylglycerophosphate-dituberculostearoyl-C190		C44H85O13P2	0
pg190[c]	Phosphatidylglycerol-dimethylstearoyl-C190		C44H86O10P	0
uggmda[c]	UDP-N-glycolylmuramoyl-L-alanyl-D-glutamyl-meso-2-6-diaminopimeloyl-D-alanyl-D-alanine		C41H61N9O29P2	0
ugggmda[c]	Undecaprenyl-diphospho-N-glycolylmuramoyl-L-alanyl-D-glutamyl-meso-2-6-diaminopimeloyl-D-alanyl-D-alanine		C87H139N7O24P2	0
phe_L[c]	L-Phenylalanine		C9H11NO2	0
phpyr[c]	Phenylpyruvate		C9H7O3	0
phthclh2[c]	phthiocol-reduced		C11H10O3	0
phthcl[c]	phthiocol-oxidized		C11H8O3	0
phthdl[c]	phthiodolone		C31H62O3	0
prepphth[c]	phenolic-phthiocerol-precursor		C35H59O6	0
pphthdl[c]	phenolic-phthiodiolone		C34H60O4	0
pphthiocerol[c]	phenolphtiocerol		C35H64O4	0
4r5au[c]	4-1-D-Ribitylamino-5-aminouracil		C9H16N4O6	0
2mahmp[c]	2-Methyl-4-amino-5-hydroxymethylpyrimidine-diphosphate		C6H8N3O7P2	0
ptcys[c]	N-Pantothenoylcysteine		C12H21N2O6S	0
ptth[c]	Pantetheine		C11H22N2O4S	0
4ppan[c]	D-4-Phosphopantothenate		C9H15NO8P	0
4ppcys[c]	N-R-4-Phosphopantothenoyl-L-cysteine		C12H20N2O9PS	0
pan4p[c]	Pantetheine-4-phosphate		C11H21N2O7PS	0
ppdima[c]	phenol-phthiocerol-dimycocerosate-Mtb		C99H188O6	0
34hpp[c]	3-4-Hydroxyphenyl-pyruvate		C9H7O4	0
peptido_EC[c]	Peptidoglycan-subunit-of-Escherichia-coli		C40H62N8O21	0
udcpdp[c]	Undecaprenyl-diphosphate		C55H89O7P2	0
peptido_TB1[c]	peptidoglycan-subunit-for-Mycobacterium-tuberculosis		C39H63N8O19	0
peptido_TB2[c]	peptidoglycan-subunit-for-Mycobacterium-tuberculosis		C39H63N8O19	0
fpram[c]	2-Formamido-N1-5-phospho-D-ribosyl-acetamidine		C8H15N3O8P	0
prbamp[c]	1-5-Phosphoribosyl-AMP		C15H19N5O14P2	0
prfp[c]	1-5-Phosphoribosyl-5-5-phosphoribosylamino-methylideneaminoimidazole-4-carboxamide		C15H21N5O15P2	0
prephthACP[c]	phthiocerol-precursor-bound-ACP		C43H81N2O11PRS	0
prepphthACP[c]	phenolic-phthiocerol-precursor-bound-ACP		C46H79N2O12PRS	0
r5p[c]	alpha-D-Ribose-5-phosphate		C5H9O8P	0
skm5p[c]	Shikimate-5-phosphate		C7H8O8P	0
ps160[c]	phosphatidylserine-dihexadecanoyl-n-C160		C38H73N1O10P1	0
ps180[c]	phosphatidylserine-dioctadecanoyl-n-C180		C42H81N1O10P1	0
pser_L[c]	O-Phospho-L-serine		C3H6NO6P	0
cdpdodecg[c]	CDP-1-2-dioctadecanoylglycerol		C48H87N3O15P2	0
r1p[c]	alpha-D-Ribose-1-phosphate		C5H9O8P	0
pyam5p[c]	Pyridoxamine-5-phosphate		C8H12N2O5P	0
pydxn[c]	Pyridoxine		C8H11NO3	0
pydx[c]	Pyridoxal		C8H9NO3	0
pydam[c]	Pyridoxamine		C8H13N2O2	0
dmlz[c]	6-7-Dimethyl-8-1-D-ribityl-lumazine		C13H18N4O6	0
ru5p_L[c]	L-Ribulose-5-phosphate		C5H9O8P	0
xu5p_D[c]	D-Xylulose-5-phosphate		C5H9O8P	0
rppdima[c]	rhamnose-phenol-phthiocerol-dimycocerosate-Mtb		C105H198O10	0
sucorn[c]	N2-Succinyl-L-ornithine		C9H15N2O5	0
so4[c]	Sulfate		O4S	0
sl26da[c]	N-Succinyl-LL-2-6-diaminoheptanedioate		C11H16N2O7	0
sl2a6o[c]	N-Succinyl-2-L-amino-6-oxoheptanedioate		C11H12NO8	0
dtt[c]	Dithiothreitol		C4H10O2S2	0
selcys[c]	Selenocysteine		C3H7NO2Se	0
dttOX[c]	Oxidized-dithiothreitol		C4H8O2S2	0
seln[c]	Selenide		HSe	0
sucglu[c]	N2-Succinyl-L-glutamate		C9H10NO7	0
sucgsa[c]	N2-Succinyl-L-glutamate-5-semialdehyde		C9H11NO6	0
2shchc[c]	2-Succinyl-6-hydroxy-2-4-cyclohexadiene-1-carboxylate		C11H10O6	0
scl[c]	sirohydrochlorin		C42H39N4O16	0
pre2[c]	Precorrin-2		C42H40N4O16	0
scl2[c]	sirohydrochlorin-2		C42H38N4O16	0
sheme[c]	Siroheme		C42H36FeN4O16	0
skm[c]	Shikimate		C7H9O5	0
spmd[c]	Spermidine		C7H22N3	0
sucbz[c]	o-Succinylbenzoate		C11H8O5	0
s7p[c]	Sedoheptulose-7-phosphate		C7H13O10P	0
tartr_L[c]	L-tartrate		C4H4O6	0
tat[c]	tetra-acyl-trehalose		C149H288O15	0
tres[c]	trehalose-2-sulfate		C12H21O14S	0
sl1[c]	sulfonated-tetra-acyl-trehalose		C149H287O18S	0
tdm1[c]	trehalose-dimycolate-alpha-mycolate-methoxymycolate		C174H332O15	0
tdm2[c]	trehalose-dimycolate-alpha-mycolate-methoxymycolate		C174H334O16	0
tdm3[c]	trehalose-dimycolate-alpha-mycolate-ketomycolate		C176H338O16	0
tdm4[c]	trehalose-dimycolate-alpha-mycolate-methoxymycolate		C176H336O15	0
dtdp4d6dg[c]	dTDP-4-dehydro-6-deoxy-D-glucose		C16H22N2O15P2	0
dtdp4d6dm[c]	dTDP-4-dehydro-6-deoxy-L-mannose		C16H22N2O15P2	0
thfglu[c]	Tetrahydrofolyl-Glu-2		C24H27N8O9	0
thm[c]	Thiamin		C12H17N4OS	0
tyr_L[c]	L-Tyrosine		C9H11NO3	0
4mpetz[c]	4-Methyl-5-2-phosphoethyl-thiazole		C6H8NO4PS	0
dxyl[c]	1-deoxy-D-xylulose		C5H10O4	0
4mhetz[c]	4-Methyl-5-2-hydroxyethyl-thiazole		C6H9NOS	0
thym[c]	Thymine		C5H6N2O2	0
tmha1[c]	tetramycolyl-hexaarabinoside-tdm1-tdm2-tre-Mtb		C360H684O40	0
tmha2[c]	tetramycolyl-hexaarabinoside-tdm1-tdm3-tre-Mtb		C362H688O40	0
tmha3[c]	tetramycolyl-hexaarabinoside-tdm1-tdm4-tre-Mtb		C362H686O39	0
tmha4[c]	tetramycolyl-hexaarabinoside-tdm2-tdm3-tre-Mtb		C362H690O41	0
tmha5[c]	tetramycolyl-hexaarabinoside-tdm2-tdm4-tre-Mtb		C362H688O40	0
tmha6[c]	tetramycolyl-hexaarabinoside-tdm3-tdm4-tre-Mtb		C364H692O40	0
thmmp[c]	Thiamin-monophosphate		C12H16N4O4PS	0
tre6p[c]	alpha-alpha-Trehalose-6-phosphate		C12H21O14P	0
triat[c]	tri-acyl-trehalose		C75H142O14	0
trp_L[c]	L-Tryptophan		C11H12N2O2	0
indole[c]	Indole		C8H7N	0
uamag[c]	UDP-N-acetylmuramoyl-L-alanyl-D-glutamate		C28H39N5O23P2	0
ugmd[c]	UDP-N-acetylmuramoyl-L-alanyl-D-gamma-glutamyl-meso-2-6-diaminopimelate		C35H51N7O26P2	0
uAgl[c]	UDP-N-acetylmuramoyl-L-alanyl-D-glutamyl-L-lysine		C34H52N7O24P2	0
uGgl[c]	UDP-N-acetylmuramoyl-L-alanyl-gamma-D-glutamyl-L-lysine		C34H52N7O24P2	0
uaccg[c]	UDP-N-acetyl-3-O-1-carboxyvinyl-D-glucosamine		C20H26N3O19P2	0
uama[c]	UDP-N-acetylmuramoyl-L-alanine		C23H33N4O20P2	0
uamr[c]	UDP-N-acetylmuramate		C20H28N3O19P2	0
ugmr[c]	UDP-N-glycolylmuramate		C20H28N3O20P2	0
udpglcur[c]	UDP-D-glucuronate		C15H19N2O18P2	0
ugmag[c]	UDP-N-glycolylmuramoyl-L-alanyl-D-glutamate		C28H39N5O24P2	0
uggmd[c]	UDP-N-glycolylmuramoyl-L-alanyl-D-gamma-glutamyl-meso-2-6-diaminopimelate		C35H51N7O27P2	0
ugagmda[c]	Undecaprenyl-diphospho-N-glycolylmuramoyl-N-acetylglucosamine-L-ala-D-glu-meso-2-6-diaminopimeloyl-D-ala-D-ala		C95H152N8O29P2	0
ugma[c]	UDP-N-glycolylmuramoyl-L-alanine		C23H33N4O21P2	0
uppg3[c]	Uroporphyrinogen-III		C40H36N4O16	0
uppg1[c]	Uroporphyrinogen-I		C40H36N4O16	0
cpppg1[c]	Coproporphyrinogen-I		C36H40N4O8	0
val_L[c]	L-Valine		C5H11NO2	0
xylu_D[c]	D-Xylulose		C5H10O5	0
xyl_D[c]	D-Xylose		C5H10O5	0
psd5p[c]	Pseudouridine-5-phosphate		C9H11N2O9P	0
mcit[c]	Methylcitrate		C7H7O7	0
micit[c]	Methylisocitrate		C7H7O7	0
octa[e]	octanoate-n-C80		C8H15O2	0
dca[e]	Decanoate-n-C100		C10H19O2	0
ddca[e]	Dodecanoate-n-C120		C12H23O2	0
hdcea[e]	Hexadecenoate-n-C161		C16H29O2	0
ocdcea[e]	octadecenoate-n-C181		C18H33O2	0
arach[e]	Arachidic-acid		C20H39O2	0
ttc[e]	tetracosanoate-n-C240		C24H47O2	0
hexc[e]	hexacosanoate-n-C260		C26H51O2	0
btn[e]	Biotin		C10H15N2O3S	0
pydxn[e]	Pyridoxine		C8H11NO3	0
