# Supplementary material for: A systematic evaluation of Mycobacterium tuberculosis Genome-Scale Metabolic Networks
Source: PLoS Comput Biol. 2020 Jun 15;16(6):e1007533. doi: 10.1371/journal.pcbi.1007533 (PMC7316355; doi:10.1371/journal.pcbi.1007533)
Supplement: S7 File — (ZIP) [file pcbi.1007533.s039.zip › Energy_Generating_Cycles/models/sMtb1.0_EGC.xlsx]

## Sheet: reactions
Rxn name	Rxn description	Formula	Gene-reaction association	Genes	Proteins	Subsystem	Reversible	LB	UB	Objective	Confidence Score	EC Number	Notes	References
ISPH1	R08209	HMB4PP[c] + H[c] + NADH[c] -> H2O[c] + IPP[c] + NAD[c]	Rv3382c	Rv3382c		Terpenoid backbone biosynthesis	0	0	1	0		1.17.1.2		none
ISPH2	R08210	H2O[c] + NAD[c] + DMPP[c] <=> HMB4PP[c] + H[c] + NADH[c]	Rv1110	Rv1110		Terpenoid backbone biosynthesis	1	-1	1	0		1.17.1.2		none
GMK1	GMK1	DATP[c] + GMP[c] <=> DADP[c] + GDP[c]	Rv1389	Rv1389		Purine metabolism	1	-1	1	0		2.7.4.8		none
TMK	R02094	ATP[c] + DTMP[c] <=> ADP[c] + DTDP[c]	Rv3247c	Rv3247c		Pyrimidine metabolism	1	-1	1	0		2.7.4.9		none
PPSB1	PPSB1	H[c] + NADH[c] + MALCOA[c] + PHENOL3HC25ACYLACP[c] -> NAD[c] + CO2[c] + COA[c] + PHENOL35DHC27ACYLACP[c]	Rv2932	Rv2932		Dimycocerosate ester biosynthesis	0	0	1	0		none		doi: 10.1128/microbiolspec.MGM2-0021-2013
TSUCCB	T00122c	FUM[e] + SUCC[c] <=> FUM[c] + SUCC[e]				Transport	1	-1	1	0		none		none
PPSB3	PPSB3	H[c] + NADH[c] + MALCOA[c] + 3HC24ACYLACP[c] -> NAD[c] + CO2[c] + COA[c] + 35DHC26ACYLACP[c]	Rv2932	Rv2932		Dimycocerosate ester biosynthesis	0	0	1	0		none		doi: 10.1128/microbiolspec.MGM2-0021-2013
PPSB2	PPSB2	H[c] + NADH[c] + MALCOA[c] + PHENOL3HC27ACYLACP[c] -> NAD[c] + CO2[c] + COA[c] + PHENOL35DHC29ACYLACP[c]	Rv2932	Rv2932		Dimycocerosate ester biosynthesis	0	0	1	0		none		doi: 10.1128/microbiolspec.MGM2-0021-2013
HBA	R01302	CHOR[c] -> HBA[c] + PYR[c]	Rv2949c	Rv2949c		Dimycocerosate ester biosynthesis	0	0	1	0		none		none
HOGEN	R02521	4HPP[c] + O2[c] -> CO2[c] + HOMOGEN[c]				Tyrosine metabolism	0	0	1	0		1.13.11.27		none
NARG	R02165	NO3[c] + QH2[c] -> H2O[c] + NO2[c] + Q[c]	(Rv1161 and Rv1162 and Rv1164 and Rv1163) or Rv1736c	Rv1161 Rv1162 Rv1164 Rv1163 Rv1736c		Nitrogen metabolism	0	0	1	0		none		doi: 10.1038/nrmicro2474
TPIA	R01015	DHAP[c] <=> G3P[c]	Rv1438	Rv1438		Glycolysis / Gluconeogenesis	1	-1	1	0		5.3.1.1		none
OGSAL	OGSAL	NAD[c] + HLA[c] -> H[c] + NADH[c] + 4OGSAL[c]				Porphyrin metabolism	0	0	1	0		none		none
PRSA	R01049	ATP[c] + R5P[c] <=> AMP[c] + PRPP[c]	Rv1017c	Rv1017c		Pentose phosphate pathway	1	-1	1	0		2.7.6.1		none
FOLK	R03503	ATP[c] + HP[c] -> AMP[c] + AHHMD[c]	Rv3606c	Rv3606c		Folate biosynthesis	0	0	1	0		2.7.6.3		none
EMB	EMB	ARA1GALACTANDPP[c] + 70 ARAFDPP[c] <=> ARABINOGALACTANDPP[c] + 70 DPP[c]	Rv3794 and Rv3795 and Rv3793	Rv3794 Rv3795 Rv3793		Arabinogalactan biosynthesis	1	-1	1	0		none		none
ECHA20	ECHA20	H[c] + H2O[c] + HIPECOA[c] -> HIPOHCOA[c]	Rv3550	Rv3550		Cholesterol degradation	0	0	1	0		4.2.1.17		doi: 10.1371/journal.ppat.1002181
COBM	R05181	PRECORIN4B[c] + SAM[c] -> PRECORIN5[c] + SAH[c]	Rv2071c	Rv2071c		Cofactor biosynthesis	0	0	1	0		2.1.1.133		none
CYSA12	T00059b	H2O[c] + ATP[c] + SLF[c] -> ADP[c] + PI[c] + SLF[e]	Rv2397c and Rv2398c and Rv2399c and Rv2400c and Rv1739c	Rv2397c Rv2398c Rv2399c Rv2400c Rv1739c		Transport	0	0	1	0		none		none
FBA1	R02568	F1P[c] -> DHAP[c] + GA[c]	Rv0363c	Rv0363c		Fructose and mannose metabolism	0	0	1	0		4.1.2.13		none
FBA2	R01070	FDP[c] <=> DHAP[c] + G3P[c]	Rv0363c	Rv0363c		Glycolysis / Gluconeogenesis	1	-1	1	0		4.1.2.13		none
CYSA11	T00059a	H2O[c] + ATP[c] + SLF[e] -> ADP[c] + SLF[c] + PI[c]	Rv2397c and Rv2398c and Rv2399c and Rv2400c and Rv1739c	Rv2397c Rv2398c Rv2399c Rv2400c Rv1739c		Transport	0	0	1	0		none		none
NRDE2	R02024	CDP[c] + RTHIO[c] -> H2O[c] + DCDP[c] + OTHIO[c]	Rv3051c and Rv3048c	Rv3051c Rv3048c		Pyrimidine metabolism	0	0	1	0		1.17.4.1		none
NRDE1	R02019	GDP[c] + RTHIO[c] -> H2O[c] + OTHIO[c] + DGDP[c]	Rv3051c and Rv3048c	Rv3051c Rv3048c		Purine metabolism	0	0	1	0		1.17.4.1		none
TNO3	T00244	H[c] + NO3[e] <=> NO3[c] + H[e]				Transport	1	-1	1	0		none		none
INHA13	INHA13	H[c] + NADH[c] + TD2EC42ACYLACP[c] -> NAD[c] + DOTETRACONTANOYLACP[c]	Rv1484	Rv1484		Mycolic acid pathway	0	0	1	0		none		doi: 10.1371/journal.pcbi.0010046 AND doi: 10.1016/j.chembiol.2013.11.011
FOLB5	FOLB5	O2[c] + DHMP[c] -> DHXP[c] + FOR[c] + GLAL[c]	Rv3607c	Rv3607c		Folate biosynthesis	0	0	1	0		none		doi: 10.1021/ja308350f
CAMP	R00191	H2O[c] + cAMP[c] -> AMP[c]				Purine metabolism	0	0	1	0		3.1.4.17		none
DCD	R02325	H2O[c] + DCTP[c] -> DUTP[c] + NH3[c]	Rv0321	Rv0321		Pyrimidine metabolism	0	0	1	0		3.5.4.13		none
FOLB1	R03504	DHNP[c] -> HP[c] + GLAL[c]	Rv3607c	Rv3607c		Folate biosynthesis	0	0	1	0		4.1.2.25		doi: 10.1021/ja308350f
INHA12	INHA12	H[c] + NADH[c] + TD2EC40ACYLACP[c] -> NAD[c] + TETRACONTANOYLACP[c]	Rv1484	Rv1484		Mycolic acid pathway	0	0	1	0		none		doi: 10.1371/journal.pcbi.0010046 AND doi: 10.1016/j.chembiol.2013.11.011
FOLB3	FOLB3	DHMP[c] -> HP[c] + GLAL[c]	Rv3607c	Rv3607c		Folate biosynthesis	0	0	1	0		4.1.2.25		doi: 10.1021/ja308350f
FOLB2	FOLB2	DHNP[c] <=> DHMP[c]	Rv3607c	Rv3607c		Folate biosynthesis	1	-1	1	0		none		doi: 10.1021/ja308350f
RMCOA	R02765	SMMALONYLCOA[c] <=> RMMALONYLCOA[c]	Rv1322A	Rv1322A		Valine, leucine and isoleucine degradation	1	-1	1	0		5.1.99.1		doi: 10.1128/JB.01767-07
ACEE	ACEE	PYR[c] + LIPO[c] -> CO2[c] + ADLIPO[c]	Rv2241	Rv2241		Glycolysis / Gluconeogenesis	0	0	1	0		1.2.4.1		none
INHA10	INHA10	H[c] + NADH[c] + TD2EC36ACYLACP[c] -> NAD[c] + HEXATRIACONTANOYLACP[c]	Rv1484	Rv1484		Mycolic acid pathway	0	0	1	0		none		doi: 10.1371/journal.pcbi.0010046 AND doi: 10.1016/j.chembiol.2013.11.011
ARAFDPP	ARAFDPP	DPPR[c] -> ARAFDPP[c]	Rv3790 and Rv3791	Rv3790 Rv3791		Arabinogalactan biosynthesis	0	0	1	0		none		doi: 10.1126/science.1172482
SERA	R01513	NAD[c] + 3PG[c] -> H[c] + NADH[c] + PHP[c]	Rv2996c and Rv0728c	Rv2996c Rv0728c		Glycine, serine and threonine metabolism	0	0	1	0		1.1.1.95		none
ISPG	R08689	2 H[c] + 2 FERI[c] + MDECPP[c] -> HMB4PP[c] + H2O[c] + 2 FERO[c]	Rv2868c	Rv2868c		Terpenoid backbone biosynthesis	0	0	1	0		1.17.7.1		none
ISPF	R05637	2PCDPMDE[c] -> MDECPP[c] + CMP[c]	Rv3581c	Rv3581c		Terpenoid backbone biosynthesis	0	0	1	0		4.6.1.12		none
ISPE	R05634	ATP[c] + CDPMDE[c] -> ADP[c] + 2PCDPMDE[c]	Rv1011	Rv1011		Terpenoid backbone biosynthesis	0	0	1	0		2.7.1.148		none
ISPD	R05633	CTP[c] + MDE4P[c] -> CDPMDE[c] + PPI[c]	Rv3582c	Rv3582c		Terpenoid backbone biosynthesis	0	0	1	0		2.7.7.60		none
FAS5	FAS5	MALCOA[c] + C2ACYLACPFAS[c] -> COA[c] + MALC2ACYLACPFAS[c]	Rv2524c	Rv2524c		Mycolic acid pathway	0	0	1	0		none		doi: 10.1371/journal.pcbi.0010046
FAS4	FAS4	ACCOA[c] + ACPFAS[c] -> COA[c] + C2ACYLACPFAS[c]	Rv2524c	Rv2524c		Mycolic acid pathway	0	0	1	0		none		doi: 10.1371/journal.pcbi.0010046
FAS7	FAS7	H[c] + BKETOC4ACYLACPFAS[c] + NADPH[c] -> 3HC4ACYLACPFAS[c] + NADP[c]	Rv2524c	Rv2524c		Mycolic acid pathway	0	0	1	0		none		doi: 10.1371/journal.pcbi.0010046
FAS6	FAS6	MALC2ACYLACPFAS[c] -> CO2[c] + BKETOC4ACYLACPFAS[c]	Rv2524c	Rv2524c		Mycolic acid pathway	0	0	1	0		none		doi: 10.1371/journal.pcbi.0010046
FAS1	FAS1	12 H[c] + 12 NADPH[c] + 6 MALACP[c] + PROPIONYLACP[c] -> 6 H2O[c] + 6 CO2[c] + 12 NADP[c] + 6 ACP[c] + PENTADECANOYLACP[c]	Rv2524c	Rv2524c		Lipid metabolism	0	0	1	0		none		none
OTSA	R02737	G6P[c] + UDPG[c] -> TRE6P[c] + UDP[c]	Rv3490	Rv3490		Starch and sucrose metabolism	0	0	1	0		2.4.1.15		none
FAS3	FAS3	2 H[c] + 2 NADPH[c] + MALACP[c] + HEPTADECANOYLACP[c] -> H2O[c] + CO2[c] + 2 NADP[c] + ACP[c] + NONADECANOYLACP[c]	Rv2524c	Rv2524c		Lipid metabolism	0	0	1	0		none		none
FAS2	FAS2	2 H[c] + 2 NADPH[c] + MALACP[c] + PENTADECANOYLACP[c] -> H2O[c] + CO2[c] + 2 NADP[c] + ACP[c] + HEPTADECANOYLACP[c]	Rv2524c	Rv2524c		Lipid metabolism	0	0	1	0		none		none
ACCD6	R00233	MALCOA[c] <=> CO2[c] + ACCOA[c]	Rv2247 and Rv3799c and Rv3280 and Rv3281 and Rv3285	Rv2247 Rv3799c Rv3280 Rv3281 Rv3285		Lipid metabolism	1	-1	1	0		6.4.1.3 and 6.3.4.14		none
ACCD4	ACCD4	CO2[c] + HCSCOA[c] -> 2CARBC26ACYLCOA[c]	Rv3799c and Rv3280 and Rv3285	Rv3799c Rv3280 Rv3285		Mycolic acid pathway	0	0	1	0		none		doi: 10.1371/journal.pcbi.0010046 AND doi: 10.1016/j.chembiol.2013.11.011
ACCD3	ACCD3	ACCOA[c] + BCCPCO2[c] -> MALCOA[c] + ACCB[c]	Rv0904c	Rv0904c		Mycolic acid pathway	0	0	1	0		none		doi: 10.1371/journal.pcbi.0010046
FAS8	FAS8	3HC4ACYLACPFAS[c] -> H2O[c] + TD2EC4ACYLACPFAS[c]	Rv2524c	Rv2524c		Mycolic acid pathway	0	0	1	0		none		doi: 10.1371/journal.pcbi.0010046
CBHK	R00185	ATP[c] + ADN[c] <=> ADP[c] + AMP[c]	Rv2202c	Rv2202c		Purine metabolism	1	-1	1	0		2.7.1.-		doi: 10.1038/srep02264
MENE	MENE	ATP[c] + COA[c] + OSB[c] -> AMP[c] + PPI[c] + OSBCOA[c]	Rv0542c and Rv0553	Rv0542c Rv0553		Menaquinone biosynthesis	0	0	1	0		none		none
TLEUA	T00123a	H2O[c] + ATP[c] + LEU[e] -> ADP[c] + PI[c] + LEU[c]				Transport	0	0	1	0		none		none
MENB	R04150	OSBCOA[c] -> COA[c] + DHN[c]	Rv0548c	Rv0548c		Menaquinone biosynthesis	0	0	1	0		4.1.3.36		none
MENA	R05617	0.5 O2[c] + DHN[c] + OPP[c] -> H2O[c] + CO2[c] + PPI[c] + DMK[c]	Rv0534c	Rv0534c		Menaquinone biosynthesis	0	0	1	0		2.5.1.74		none
HPPP	R05613	IPP[c] + PPPP[c] -> PPI[c] + HPPP[c]				Menaquinone biosynthesis	0	0	1	0		2.5.1.-		none
AMT	T00014	NH3[e] <=> NH3[c]	Rv2920c	Rv2920c		Transport	1	-1	1	0		none		none
HEMH2	R04591	ATP[c] + ASP[c] + CAIR[c] -> ADP[c] + PI[c] + SAICAR[c]	Rv0780	Rv0780		Purine metabolism	0	0	1	0		6.3.2.6		none
MMAA25	MMAA25	SAM[c] + CD37MHMC60ACYLACP[c] -> SAH[c] + CMC61MEROACYLCPACP[c]	Rv0644c or Rv0503c	Rv0644c Rv0503c		Mycolic acid pathway	0	0	1	0		none		doi: 10.1371/journal.pcbi.0010046
COBS	R05223	ADENOSYLCOBINAMIDEGDP[c] + ARIZ[c] -> H[c] + GMP[c] + COBCO[c]	Rv2208	Rv2208		Cofactor biosynthesis	0	0	1	0		2.7.8.26		none
HEMH1	R00310	FE2[c] + PROTOPORPHYRINIX[c] -> 2 H[c] + PROTOHEMEFE2[c]	Rv1485	Rv1485		Porphyrin metabolism	0	0	1	0		4.99.1.1		none
HEML	R02272	GLU1SEMIALD[c] -> 5AMINOLEVULINATE[c]	Rv0524	Rv0524		Porphyrin metabolism	0	0	1	0		5.4.3.8		none
PYRD2	R01867	FUM[c] + DOROA[c] -> SUCC[c] + OROA[c]	Rv2139	Rv2139		Pyrimidine metabolism	0	0	1	0		1.3.98.1		none
RIBF2	R00161	ATP[c] + FMN[c] -> PPI[c] + FAD[c]	Rv2786c	Rv2786c		Riboflavin metabolism	0	0	1	0		2.7.7.2		none
PYR	R00704	NAD[c] + LAC[c] <=> H[c] + NADH[c] + PYR[c]				Pyruvate metabolism	1	-1	1	0		1.1.1.28		none
DEOA	R01570	PI[c] + DTHY[c] <=> DR1P[c] + THY[c]	Rv3314c	Rv3314c		Pyrimidine metabolism	1	-1	1	0		2.4.2.4		none
ACS2	R00925	ATP[c] + COA[c] + PROPANOATE[c] -> AMP[c] + PPI[c] + PROPIONYLCOA[c]	Rv3667	Rv3667		Lipid metabolism	0	0	1	0		6.2.1.1		none
HEMD	R03165	HYDROXYMETHYLBILANE[c] -> H2O[c] + UROPORPHYRINOGENIII[c]	Rv0511	Rv0511		Porphyrin metabolism	0	0	1	0		4.2.1.75		none
ACS1	R00235	ATP[c] + COA[c] + AC[c] -> AMP[c] + PPI[c] + ACCOA[c]	Rv3667	Rv3667		Lipid metabolism	0	0	1	0		6.2.1.1		none
HEMC	R00084	H2O[c] + 4 PORPHOBILILOGIN[c] -> 4 NH3[c] + HYDROXYMETHYLBILANE[c]	Rv0510	Rv0510		Porphyrin metabolism	0	0	1	0		2.5.1.61		none
HEMB	R00036	2 5AMINOLEVULINATE[c] -> 2 H2O[c] + PORPHOBILILOGIN[c]	Rv0512	Rv0512		Porphyrin metabolism	0	0	1	0		4.2.1.24		none
THIE	R03223	H[c] + MAHMPPP[c] + MPET[c] -> PPI[c] + THIP[c]	Rv0414c	Rv0414c		Cofactor biosynthesis	0	0	1	0		2.5.1.3		none
MSHB	R09651	H2O[c] + NAGINS[c] -> AC[c] + NGINS[c]	Rv1170	Rv1170		Mycothiol biosynthesis	0	0	1	0		none		none
THIG	R07464	ATP[c] + CYS[c] + DX5P[c] + TYR[c] -> H2O[c] + ADP[c] + CO2[c] + PI[c] + MPET[c] + 4HBENZALC[c] + ALA[c]	Rv0417	Rv0417		Cofactor biosynthesis	0	0	1	0		none		doi: 10.1073/pnas.141226698
HEMY	R03222	3 O2[c] + PROTOPORPHYRINOGEN[c] -> PROTOPORPHYRINIX[c] + 3 H2O2[c]	Rv2677c or Rv1300	Rv2677c Rv1300		Porphyrin metabolism	0	0	1	0		1.3.3.4		none
ICL1	R00479	ICIT[c] -> SUCC[c] + GLX[c]	Rv0467 or (Rv1915 and Rv1916)	Rv0467 Rv1915 Rv1916		Glyoxylate and dicarboxylate metabolism	0	0	1	0		4.1.3.1		none
YJCE	T00080	H[e] <=> H[c]	Rv2287 or Rv3236c	Rv2287 Rv3236c		Transport	1	-1	1	0		none		none
THIC	R03472	2 H2O[c] + NAD[c] + AIR[c] -> H[c] + NADH[c] + PI[c] + 2 FOR[c] + AHMMP[c]	Rv0423c	Rv0423c		Cofactor biosynthesis	0	0	1	0		no EC		doi: 10.1039/B405429F
DESA13	DESA13	2 NADP[c] + OCTAPENTACONTANOYLACP[c] -> 2 H[c] + 2 NADPH[c] + CD21937EC58ACYLACP[c]	Rv0824c and Rv1094 and Rv3229c	Rv0824c Rv1094 Rv3229c		Mycolic acid pathway	0	0	1	0		none		doi: 10.1371/journal.pcbi.0010046
DESA12	DESA12	2 NADP[c] + TETRAPENTACONTANOYLACP[c] -> 2 H[c] + 2 NADPH[c] + CD21931EC54ACYLACP[c]	Rv0824c and Rv1094 and Rv3229c	Rv0824c Rv1094 Rv3229c		Mycolic acid pathway	0	0	1	0		none		doi: 10.1371/journal.pcbi.0010046
DESA11	DESA11	2 NADP[c] + PENTACONTANOYLACP[c] -> 2 H[c] + 2 NADPH[c] + CD21931EC50ACYLACP[c]	Rv0824c and Rv1094 and Rv3229c	Rv0824c Rv1094 Rv3229c		Mycolic acid pathway	0	0	1	0		none		doi: 10.1371/journal.pcbi.0010046
COAA	R03018	ATP[c] + PNTO[c] -> ADP[c] + 4PPNTO[c]	Rv1092c	Rv1092c		Pantothenate and CoA biosynthesis	0	0	1	0		2.7.1.33		none
PCOA	PCOA	4 H[c] + 4 NADH[c] + 3 MALCOA[c] -> 2 H2O[c] + 4 NAD[c] + 2 CO2[c] + 2 COA[c] + PIMELOYLCOA[c]				Cofactor biosynthesis	0	0	1	0		none		doi: 10.1021/ja00085a061
TDGLUB	T00217b	H2O[c] + ATP[c] + DGLU[c] -> ADP[c] + PI[c] + DGLU[e]				Transport	0	0	1	0		none		none
COAD	R03035	ATP[c] + 4PPNTE[c] -> PPI[c] + DPCOA[c]	Rv2965c	Rv2965c		Pantothenate and CoA biosynthesis	0	0	1	0		2.7.7.3		none
COAE	R00130	ATP[c] + DPCOA[c] -> ADP[c] + COA[c]	Rv1631	Rv1631		Pantothenate and CoA biosynthesis	0	0	1	0		2.7.1.24		none
BO11	BO11	H2O[c] + NAD[c] + COA[c] + FAD[c] + OCTANOYLCOA[c] -> H[c] + NADH[c] + ACCOA[c] + FADH2[c] + HEXANOYLCOA[c]	(Rv0131c or Rv0154c or Rv0215c or Rv0231 or Rv0244c or Rv0271c or Rv0400c or Rv0752c or Rv0873 or Rv0972c or Rv0975c or Rv1467c or Rv1679 or Rv1933c or Rv1934c or Rv2724c or Rv2789c or Rv3061c or Rv3139 or Rv3140 or Rv3274c or Rv3562 or Rv3563 or Rv3564 or Rv3573c or Rv3761c or Rv3797 or Rv0672 or Rv2500c) and (Rv0222 or Rv0456c or Rv0632c or Rv0673 or Rv0675 or Rv0905 or Rv0971c or Rv1070c or Rv…	Rv0131c Rv0154c Rv0215c Rv0231 Rv0244c Rv0271c Rv0400c Rv0752c Rv0873 Rv0972c Rv0975c Rv1467c Rv1679 Rv1933c Rv1934c Rv2724c Rv2789c Rv3061c Rv3139 Rv3140 Rv3274c Rv3562 Rv3563 Rv3564 Rv3573c Rv3761c Rv3797 Rv0672 Rv2500c Rv0222 Rv0456c Rv0632c Rv0673 Rv0675 Rv0905 Rv0971c Rv1070c Rv1071c Rv1141c Rv1142c Rv1472 Rv1935c Rv2486 Rv2679 Rv2831 Rv3039c Rv3373 Rv3374 Rv3516 Rv3774 Rv0468 Rv0860 Rv1715 …		Beta-oxidation pathway	0	0	1	0		none		none
BO10	BO10	H2O[c] + NAD[c] + COA[c] + FAD[c] + DECANOYLCOA[c] -> H[c] + NADH[c] + ACCOA[c] + OCTANOYLCOA[c] + FADH2[c]	(Rv0131c or Rv0154c or Rv0215c or Rv0231 or Rv0244c or Rv0271c or Rv0400c or Rv0752c or Rv0873 or Rv0972c or Rv0975c or Rv1467c or Rv1679 or Rv1933c or Rv1934c or Rv2724c or Rv2789c or Rv3061c or Rv3139 or Rv3140 or Rv3274c or Rv3562 or Rv3563 or Rv3564 or Rv3573c or Rv3761c or Rv3797 or Rv0672 or Rv2500c) and (Rv0222 or Rv0456c or Rv0632c or Rv0673 or Rv0675 or Rv0905 or Rv0971c or Rv1070c or Rv…	Rv0131c Rv0154c Rv0215c Rv0231 Rv0244c Rv0271c Rv0400c Rv0752c Rv0873 Rv0972c Rv0975c Rv1467c Rv1679 Rv1933c Rv1934c Rv2724c Rv2789c Rv3061c Rv3139 Rv3140 Rv3274c Rv3562 Rv3563 Rv3564 Rv3573c Rv3761c Rv3797 Rv0672 Rv2500c Rv0222 Rv0456c Rv0632c Rv0673 Rv0675 Rv0905 Rv0971c Rv1070c Rv1071c Rv1141c Rv1142c Rv1472 Rv1935c Rv2486 Rv2679 Rv2831 Rv3039c Rv3373 Rv3374 Rv3516 Rv3774 Rv0468 Rv0860 Rv1715 …		Beta-oxidation pathway	0	0	1	0		none		none
BO13	BO13	H2O[c] + NAD[c] + COA[c] + FAD[c] + BUTANOYLCOA[c] -> H[c] + NADH[c] + 2 ACCOA[c] + FADH2[c]	(Rv0131c or Rv0154c or Rv0215c or Rv0231 or Rv0244c or Rv0271c or Rv0400c or Rv0752c or Rv0873 or Rv0972c or Rv0975c or Rv1467c or Rv1679 or Rv1933c or Rv1934c or Rv2724c or Rv2789c or Rv3061c or Rv3139 or Rv3140 or Rv3274c or Rv3562 or Rv3563 or Rv3564 or Rv3573c or Rv3761c or Rv3797 or Rv0672 or Rv2500c) and (Rv0222 or Rv0456c or Rv0632c or Rv0673 or Rv0675 or Rv0905 or Rv0971c or Rv1070c or Rv…	Rv0131c Rv0154c Rv0215c Rv0231 Rv0244c Rv0271c Rv0400c Rv0752c Rv0873 Rv0972c Rv0975c Rv1467c Rv1679 Rv1933c Rv1934c Rv2724c Rv2789c Rv3061c Rv3139 Rv3140 Rv3274c Rv3562 Rv3563 Rv3564 Rv3573c Rv3761c Rv3797 Rv0672 Rv2500c Rv0222 Rv0456c Rv0632c Rv0673 Rv0675 Rv0905 Rv0971c Rv1070c Rv1071c Rv1141c Rv1142c Rv1472 Rv1935c Rv2486 Rv2679 Rv2831 Rv3039c Rv3373 Rv3374 Rv3516 Rv3774 Rv0468 Rv0860 Rv1715 …		Beta-oxidation pathway	0	0	1	0		none		none
FADD268	FADD268	ACP[c] + TETRACOSANOYLAMP[c] -> AMP[c] + TETRACOSANOYLACP[c]	Rv2930	Rv2930		Dimycocerosate ester biosynthesis	0	0	1	0		none		doi: 10.1128/microbiolspec.MGM2-0021-2013
BO15	BO15	H2O[c] + NAD[c] + COA[c] + FAD[c] + 9HDECOA[c] -> H[c] + NADH[c] + ACCOA[c] + FADH2[c] + CISDELTA5TETRADECANOYLCOA[c]	(Rv0131c or Rv0154c or Rv0215c or Rv0231 or Rv0244c or Rv0271c or Rv0400c or Rv0752c or Rv0873 or Rv0972c or Rv0975c or Rv1467c or Rv1679 or Rv1933c or Rv1934c or Rv2724c or Rv2789c or Rv3061c or Rv3139 or Rv3140 or Rv3274c or Rv3562 or Rv3563 or Rv3564 or Rv3573c or Rv3761c or Rv3797 or Rv0672 or Rv2500c) and (Rv0222 or Rv0456c or Rv0632c or Rv0673 or Rv0675 or Rv0905 or Rv0971c or Rv1070c or Rv…	Rv0131c Rv0154c Rv0215c Rv0231 Rv0244c Rv0271c Rv0400c Rv0752c Rv0873 Rv0972c Rv0975c Rv1467c Rv1679 Rv1933c Rv1934c Rv2724c Rv2789c Rv3061c Rv3139 Rv3140 Rv3274c Rv3562 Rv3563 Rv3564 Rv3573c Rv3761c Rv3797 Rv0672 Rv2500c Rv0222 Rv0456c Rv0632c Rv0673 Rv0675 Rv0905 Rv0971c Rv1070c Rv1071c Rv1141c Rv1142c Rv1472 Rv1935c Rv2486 Rv2679 Rv2831 Rv3039c Rv3373 Rv3374 Rv3516 Rv3774 Rv0468 Rv0860 Rv1715 …		Beta-oxidation pathway	0	0	1	0		none		none
BO14	BO14	H2O[c] + NAD[c] + COA[c] + FAD[c] + 9ODECOA[c] -> H[c] + NADH[c] + ACCOA[c] + FADH2[c] + 9HDECOA[c]	(Rv0131c or Rv0154c or Rv0215c or Rv0231 or Rv0244c or Rv0271c or Rv0400c or Rv0752c or Rv0873 or Rv0972c or Rv0975c or Rv1467c or Rv1679 or Rv1933c or Rv1934c or Rv2724c or Rv2789c or Rv3061c or Rv3139 or Rv3140 or Rv3274c or Rv3562 or Rv3563 or Rv3564 or Rv3573c or Rv3761c or Rv3797 or Rv0672 or Rv2500c) and (Rv0222 or Rv0456c or Rv0632c or Rv0673 or Rv0675 or Rv0905 or Rv0971c or Rv1070c or Rv…	Rv0131c Rv0154c Rv0215c Rv0231 Rv0244c Rv0271c Rv0400c Rv0752c Rv0873 Rv0972c Rv0975c Rv1467c Rv1679 Rv1933c Rv1934c Rv2724c Rv2789c Rv3061c Rv3139 Rv3140 Rv3274c Rv3562 Rv3563 Rv3564 Rv3573c Rv3761c Rv3797 Rv0672 Rv2500c Rv0222 Rv0456c Rv0632c Rv0673 Rv0675 Rv0905 Rv0971c Rv1070c Rv1071c Rv1141c Rv1142c Rv1472 Rv1935c Rv2486 Rv2679 Rv2831 Rv3039c Rv3373 Rv3374 Rv3516 Rv3774 Rv0468 Rv0860 Rv1715 …		Beta-oxidation pathway	0	0	1	0		none		none
BO17	BO17	CISDELTA3DODECANOYLCOA[c] -> TRANSDELTA2DODECANOYLCOA[c]	(Rv0131c or Rv0154c or Rv0215c or Rv0231 or Rv0244c or Rv0271c or Rv0400c or Rv0752c or Rv0873 or Rv0972c or Rv0975c or Rv1467c or Rv1679 or Rv1933c or Rv1934c or Rv2724c or Rv2789c or Rv3061c or Rv3139 or Rv3140 or Rv3274c or Rv3562 or Rv3563 or Rv3564 or Rv3573c or Rv3761c or Rv3797 or Rv0672 or Rv2500c) and (Rv0222 or Rv0456c or Rv0632c or Rv0673 or Rv0675 or Rv0905 or Rv0971c or Rv1070c or Rv…	Rv0131c Rv0154c Rv0215c Rv0231 Rv0244c Rv0271c Rv0400c Rv0752c Rv0873 Rv0972c Rv0975c Rv1467c Rv1679 Rv1933c Rv1934c Rv2724c Rv2789c Rv3061c Rv3139 Rv3140 Rv3274c Rv3562 Rv3563 Rv3564 Rv3573c Rv3761c Rv3797 Rv0672 Rv2500c Rv0222 Rv0456c Rv0632c Rv0673 Rv0675 Rv0905 Rv0971c Rv1070c Rv1071c Rv1141c Rv1142c Rv1472 Rv1935c Rv2486 Rv2679 Rv2831 Rv3039c Rv3373 Rv3374 Rv3516 Rv3774 Rv0468 Rv0860 Rv1715 …		Beta-oxidation pathway	0	0	1	0		none		none
BO16	BO16	H2O[c] + NAD[c] + COA[c] + FAD[c] + CISDELTA5TETRADECANOYLCOA[c] -> H[c] + NADH[c] + ACCOA[c] + FADH2[c] + CISDELTA3DODECANOYLCOA[c]	(Rv0131c or Rv0154c or Rv0215c or Rv0231 or Rv0244c or Rv0271c or Rv0400c or Rv0752c or Rv0873 or Rv0972c or Rv0975c or Rv1467c or Rv1679 or Rv1933c or Rv1934c or Rv2724c or Rv2789c or Rv3061c or Rv3139 or Rv3140 or Rv3274c or Rv3562 or Rv3563 or Rv3564 or Rv3573c or Rv3761c or Rv3797 or Rv0672 or Rv2500c) and (Rv0222 or Rv0456c or Rv0632c or Rv0673 or Rv0675 or Rv0905 or Rv0971c or Rv1070c or Rv…	Rv0131c Rv0154c Rv0215c Rv0231 Rv0244c Rv0271c Rv0400c Rv0752c Rv0873 Rv0972c Rv0975c Rv1467c Rv1679 Rv1933c Rv1934c Rv2724c Rv2789c Rv3061c Rv3139 Rv3140 Rv3274c Rv3562 Rv3563 Rv3564 Rv3573c Rv3761c Rv3797 Rv0672 Rv2500c Rv0222 Rv0456c Rv0632c Rv0673 Rv0675 Rv0905 Rv0971c Rv1070c Rv1071c Rv1141c Rv1142c Rv1472 Rv1935c Rv2486 Rv2679 Rv2831 Rv3039c Rv3373 Rv3374 Rv3516 Rv3774 Rv0468 Rv0860 Rv1715 …		Beta-oxidation pathway	0	0	1	0		none		none
BO19	BO19	H[c] + NADH[c] + TRANSDELTA2HYDROXYDODECANOYLCOA[c] -> H2O[c] + NAD[c] + DODECANOYLCOA[c]	(Rv0131c or Rv0154c or Rv0215c or Rv0231 or Rv0244c or Rv0271c or Rv0400c or Rv0752c or Rv0873 or Rv0972c or Rv0975c or Rv1467c or Rv1679 or Rv1933c or Rv1934c or Rv2724c or Rv2789c or Rv3061c or Rv3139 or Rv3140 or Rv3274c or Rv3562 or Rv3563 or Rv3564 or Rv3573c or Rv3761c or Rv3797 or Rv0672 or Rv2500c) and (Rv0222 or Rv0456c or Rv0632c or Rv0673 or Rv0675 or Rv0905 or Rv0971c or Rv1070c or Rv…	Rv0131c Rv0154c Rv0215c Rv0231 Rv0244c Rv0271c Rv0400c Rv0752c Rv0873 Rv0972c Rv0975c Rv1467c Rv1679 Rv1933c Rv1934c Rv2724c Rv2789c Rv3061c Rv3139 Rv3140 Rv3274c Rv3562 Rv3563 Rv3564 Rv3573c Rv3761c Rv3797 Rv0672 Rv2500c Rv0222 Rv0456c Rv0632c Rv0673 Rv0675 Rv0905 Rv0971c Rv1070c Rv1071c Rv1141c Rv1142c Rv1472 Rv1935c Rv2486 Rv2679 Rv2831 Rv3039c Rv3373 Rv3374 Rv3516 Rv3774 Rv0468 Rv0860 Rv1715 …		Beta-oxidation pathway	0	0	1	0		none		none
BO18	BO18	H2O[c] + TRANSDELTA2DODECANOYLCOA[c] -> TRANSDELTA2HYDROXYDODECANOYLCOA[c]	(Rv0131c or Rv0154c or Rv0215c or Rv0231 or Rv0244c or Rv0271c or Rv0400c or Rv0752c or Rv0873 or Rv0972c or Rv0975c or Rv1467c or Rv1679 or Rv1933c or Rv1934c or Rv2724c or Rv2789c or Rv3061c or Rv3139 or Rv3140 or Rv3274c or Rv3562 or Rv3563 or Rv3564 or Rv3573c or Rv3761c or Rv3797 or Rv0672 or Rv2500c) and (Rv0222 or Rv0456c or Rv0632c or Rv0673 or Rv0675 or Rv0905 or Rv0971c or Rv1070c or Rv…	Rv0131c Rv0154c Rv0215c Rv0231 Rv0244c Rv0271c Rv0400c Rv0752c Rv0873 Rv0972c Rv0975c Rv1467c Rv1679 Rv1933c Rv1934c Rv2724c Rv2789c Rv3061c Rv3139 Rv3140 Rv3274c Rv3562 Rv3563 Rv3564 Rv3573c Rv3761c Rv3797 Rv0672 Rv2500c Rv0222 Rv0456c Rv0632c Rv0673 Rv0675 Rv0905 Rv0971c Rv1070c Rv1071c Rv1141c Rv1142c Rv1472 Rv1935c Rv2486 Rv2679 Rv2831 Rv3039c Rv3373 Rv3374 Rv3516 Rv3774 Rv0468 Rv0860 Rv1715 …		Beta-oxidation pathway	0	0	1	0		none		none
FADD261	FADD261	ATP[c] + PHENOLTRICOSANOATE[c] -> PPI[c] + PHENOLTRICOSANOYLAMP[c]	Rv2930	Rv2930		Dimycocerosate ester biosynthesis	0	0	1	0		none		doi: 10.1128/microbiolspec.MGM2-0021-2013
FADD267	FADD267	ACP[c] + DOCOSANOYLAMP[c] -> AMP[c] + DOCOSANOYLACP[c]	Rv2930	Rv2930		Dimycocerosate ester biosynthesis	0	0	1	0		none		doi: 10.1128/microbiolspec.MGM2-0021-2013
FADD266	FADD266	ATP[c] + TETRACOSANOATE[c] -> PPI[c] + TETRACOSANOYLAMP[c]	Rv2930	Rv2930		Dimycocerosate ester biosynthesis	0	0	1	0		none		doi: 10.1128/microbiolspec.MGM2-0021-2013
FADD265	FADD265	ATP[c] + DOCOSANOATE[c] -> PPI[c] + DOCOSANOYLAMP[c]	Rv2930	Rv2930		Dimycocerosate ester biosynthesis	0	0	1	0		none		doi: 10.1128/microbiolspec.MGM2-0021-2013
FADD264	FADD264	ACP[c] + PHENOLPENTACOSANOYLAMP[c] -> AMP[c] + PHENOLPENTACOSANOYLACP[c]	Rv2930	Rv2930		Dimycocerosate ester biosynthesis	0	0	1	0		none		doi: 10.1128/microbiolspec.MGM2-0021-2013
CSD	R00782	H2O[c] + CYS[c] -> PYR[c] + NH3[c] + H2S[c]	Rv1464	Rv1464		Cysteine and methionine metabolism	0	0	1	0		4.4.1.-		none
BKDA1	BKDA1	LIPO[c] + OXOMETHYLPENTANOATE[c] -> CO2[c] + 2MBUTLIPO[c]	Rv2497c and Rv2496c	Rv2497c Rv2496c		Lipid metabolism	0	0	1	0		1.2.4.4		none
BKDA2	BKDA2	LIPO[c] + OMVAL[c] -> CO2[c] + IBUTLIPO[c]	Rv2497c and Rv2496c	Rv2497c Rv2496c		Lipid metabolism	0	0	1	0		1.2.4.4		none
SIRA2	R00859	3 H2O[c] + 6 FERO[c] + H2S[c] <=> 6 H[c] + 6 FERI[c] + H2SO3[c]	Rv2391	Rv2391		Sulfur metabolism	1	-1	1	0		1.8.7.1		none
TGABAB	T00334b	H2O[c] + ATP[c] + GABA[c] -> ADP[c] + PI[c] + GABA[e]	Rv0522	Rv0522		Transport	0	0	1	0		none		none
CHOL1	R09920	NAD[c] + CHOLESTEROL[c] -> H[c] + NADH[c] + CHOL4EN3ONE[c]	Rv1106c	Rv1106c		Cholesterol degradation	0	0	1	0		1.1.1.145		doi: 10.1016/j.tim.2011.07.009
GLNH2	T00064b	H2O[c] + ATP[c] + GLN[c] -> ADP[c] + PI[c] + GLN[e]	Rv0411c and Rv0072 and Rv0073 and Rv2563 and Rv2564	Rv0411c Rv0072 Rv0073 Rv2563 Rv2564		Transport	0	0	1	0		none		none
MAS8	MAS8	2 H[c] + SMMALONYLCOA[c] + 2 NADPH[c] + 24MC26ACYLACP[c] -> H2O[c] + CO2[c] + COA[c] + 2 NADP[c] + 246MC29ACYLACP[c]	Rv2940c	Rv2940c		Dimycocerosate ester biosynthesis	0	0	1	0		none		doi: 10.1128/microbiolspec.MGM2-0021-2013
FAS42	FAS42	H[c] + NADPH[c] + BKETOC18ACYLACPFAS[c] -> NADP[c] + 3HC18ACYLACPFAS[c]	Rv2524c	Rv2524c		Mycolic acid pathway	0	0	1	0		none		doi: 10.1371/journal.pcbi.0010046
FAS43	FAS43	3HC18ACYLACPFAS[c] -> H2O[c] + TD2EC18ACYLACPFAS[c]	Rv2524c	Rv2524c		Mycolic acid pathway	0	0	1	0		none		doi: 10.1371/journal.pcbi.0010046
PHBADD	PHBADD	3 SAM[c] + PHBADIRF[c] -> 3 SAH[c] + PHBADII[c]				p-HBAD biosynthesis	0	0	1	0		none		doi: 10.1074/jbc.M406134200
FAS41	FAS41	MALC16ACYLACPFAS[c] -> CO2[c] + BKETOC18ACYLACPFAS[c]	Rv2524c	Rv2524c		Mycolic acid pathway	0	0	1	0		none		doi: 10.1371/journal.pcbi.0010046
FAS46	FAS46	MALC18ACYLACPFAS[c] -> CO2[c] + BKETOC20ACYLACPFAS[c]	Rv2524c	Rv2524c		Mycolic acid pathway	0	0	1	0		none		doi: 10.1371/journal.pcbi.0010046
FAS47	FAS47	H[c] + NADPH[c] + BKETOC20ACYLACPFAS[c] -> NADP[c] + 3HC20ACYLACPFAS[c]	Rv2524c	Rv2524c		Mycolic acid pathway	0	0	1	0		none		doi: 10.1371/journal.pcbi.0010046
FAS44	FAS44	H[c] + NADH[c] + TD2EC18ACYLACPFAS[c] -> NAD[c] + C18ACYLACPFAS[c]	Rv2524c	Rv2524c		Mycolic acid pathway	0	0	1	0		none		doi: 10.1371/journal.pcbi.0010046
FAS45	FAS45	MALCOA[c] + C18ACYLACPFAS[c] -> COA[c] + MALC18ACYLACPFAS[c]	Rv2524c	Rv2524c		Mycolic acid pathway	0	0	1	0		none		doi: 10.1371/journal.pcbi.0010046
FAS48	FAS48	3HC20ACYLACPFAS[c] -> H2O[c] + TD2EC20ACYLACPFAS[c]	Rv2524c	Rv2524c		Mycolic acid pathway	0	0	1	0		none		doi: 10.1371/journal.pcbi.0010046
FAS49	FAS49	H[c] + NADH[c] + TD2EC20ACYLACPFAS[c] -> NAD[c] + C20ACYLACPFAS[c]	Rv2524c	Rv2524c		Mycolic acid pathway	0	0	1	0		none		doi: 10.1371/journal.pcbi.0010046
ILVE1	R01090	GLU[c] + MOP[c] <=> LEU[c] + AKG[c]	Rv2210c	Rv2210c		Valine, leucine and isoleucine degradation	1	-1	1	0		2.6.1.42		none
ILVE2	R01214	OMVAL[c] + GLU[c] <=> AKG[c] + VAL[c]	Rv2210c	Rv2210c		Valine, leucine and isoleucine degradation	1	-1	1	0		2.6.1.42		none
ILVE3	R02199	AKG[c] + ILE[c] <=> OXOMETHYLPENTANOATE[c] + GLU[c]	Rv2210c	Rv2210c		Valine, leucine and isoleucine degradation	1	-1	1	0		2.6.1.42		none
TEICN	T06425	EICOSANOATE[e] <=> EICOSANOATE[c]				Transport	1	-1	1	0		none		none
PPNK	R00104	NAD[c] + ATP[c] -> ADP[c] + NADP[c]	Rv1695	Rv1695		Nicotinate and nicotinamide metabolism	0	0	1	0		2.7.1.23		none
GUAA	R01231	H2O[c] + ATP[c] + GLN[c] + XMP[c] -> GMP[c] + AMP[c] + PPI[c] + GLU[c]	Rv3396c	Rv3396c		Purine metabolism	0	0	1	0		6.3.5.2		none
MBTA2	MBTA2	H[c] + NADH[c] + ACTAC[c] + N6HLYSC18ANOYL[c] + N6HLYS[c] + SAL[c] + THR[c] -> 6 H2O[c] + NAD[c] + MBTC18ANOYL[c]	Rv2384 and Rv2383c and Rv2382c and Rv2381c and Rv2380c and Rv2379c and Rv2377c	Rv2384 Rv2383c Rv2382c Rv2381c Rv2380c Rv2379c Rv2377c		Mycobactin biosynthesis	0	0	1	0		none		doi: 10.1128/JB.00088-12
MBTA3	MBTA3	H[c] + NADH[c] + ACTAC[c] + N6HLYS[c] + SAL[c] + THR[c] + N6HLYSMAL[c] -> 6 H2O[c] + NAD[c] + MBTMAL[c]	Rv2384 and Rv2383c and Rv2382c and Rv2381c and Rv2380c and Rv2379c and Rv2377c	Rv2384 Rv2383c Rv2382c Rv2381c Rv2380c Rv2379c Rv2377c		Mycobactin biosynthesis	0	0	1	0		none		doi: 10.1128/JB.00088-12
ADHA	R00754	H[c] + NADH[c] + ACAL[c] <=> NAD[c] + ETH[c]	Rv1862 or Rv1530 or Rv0162c or Rv0761c	Rv1862 Rv1530 Rv0162c Rv0761c		Glycolysis / Gluconeogenesis	1	-1	1	0		1.1.1.1		none
MCA	MCA	H2O[c] + MYCOTHIOL[c] -> NGINS[c] + NACYS[c]	Rv1082	Rv1082		Mycothiol biosynthesis	0	0	1	0		none		doi: 10.1021/bi030080u
AACE	R03758	2A3KB[c] -> CO2[c] + AMINOACETONE[c]				Cofactor biosynthesis	0	0	1	0		none		none
MPET	R04448	ATP[c] + HEMT[c] <=> ADP[c] + MPET[c]				Cofactor biosynthesis	1	-1	1	0		2.7.1.50		none
ISCS	ISCS	FE2[c] + CYS[c] -> FERO[c] + ALA[c]	Rv3025c or Rv1464	Rv1464 Rv3025c		Cysteine and methionine metabolism	0	0	1	0		4.4.1.-		none
LYSA	R00451	MDAPIM[c] -> CO2[c] + LYS[c]	Rv1293	Rv1293		Lysine biosynthesis	0	0	1	0		4.1.1.20		none
MSHD	R09622	ACCOA[c] + CYSNGINS[c] -> COA[c] + MYCOTHIOL[c]	Rv0819	Rv0819		Mycothiol biosynthesis	0	0	1	0		2.3.1.189		none
KASB19	KASB19	MALACP[c] + TETRAPENTACONTANOYLACP[c] -> CO2[c] + ACP[c] + BKETOC56ACYLACP[c]	Rv2246 and Rv2245	Rv2246 Rv2245		Mycolic acid pathway	0	0	1	0		none		doi: 10.1371/journal.pcbi.0010046 AND doi: 10.1016/j.chembiol.2013.11.011
KASB18	KASB18	MALACP[c] + DOPENTACONTANOYLACP[c] -> CO2[c] + ACP[c] + BKETOC54ACYLACP[c]	Rv2246 and Rv2245	Rv2246 Rv2245		Mycolic acid pathway	0	0	1	0		none		doi: 10.1371/journal.pcbi.0010046 AND doi: 10.1016/j.chembiol.2013.11.011
KASB15	KASB15	MALACP[c] + HEXATETRACONTANOYLACP[c] -> CO2[c] + ACP[c] + BKETOC48ACYLACP[c]	Rv2246 and Rv2245	Rv2246 Rv2245		Mycolic acid pathway	0	0	1	0		none		doi: 10.1371/journal.pcbi.0010046 AND doi: 10.1016/j.chembiol.2013.11.011
DCTA1A	T00149a	H2O[c] + ATP[c] + MAL[e] -> ADP[c] + PI[c] + MAL[c]	Rv2443	Rv2443		Transport	0	0	1	0		none		none
DCTA1B	T00149b	H2O[c] + ATP[c] + MAL[c] -> ADP[c] + PI[c] + MAL[e]	Rv2443	Rv2443		Transport	0	0	1	0		none		none
KASB16	KASB16	MALACP[c] + OCTATETRACONTANOYLACP[c] -> CO2[c] + ACP[c] + BKETOC50ACYLACP[c]	Rv2246 and Rv2245	Rv2246 Rv2245		Mycolic acid pathway	0	0	1	0		none		doi: 10.1371/journal.pcbi.0010046 AND doi: 10.1016/j.chembiol.2013.11.011
KASB11	KASB11	MALACP[c] + OCTATRIACONTANOYLACP[c] -> CO2[c] + ACP[c] + BKETOC40ACYLACP[c]	Rv2246 and Rv2245	Rv2246 Rv2245		Mycolic acid pathway	0	0	1	0		none		doi: 10.1371/journal.pcbi.0010046 AND doi: 10.1016/j.chembiol.2013.11.011
KASB10	KASB10	HEXATRIACONTANOYLACP[c] + MALACP[c] -> CO2[c] + ACP[c] + BKETOC38ACYLACP[c]	Rv2246 and Rv2245	Rv2246 Rv2245		Mycolic acid pathway	0	0	1	0		none		doi: 10.1371/journal.pcbi.0010046 AND doi: 10.1016/j.chembiol.2013.11.011
KASB13	KASB13	DOTETRACONTANOYLACP[c] + MALACP[c] -> CO2[c] + ACP[c] + BKETOC44ACYLACP[c]	Rv2246 and Rv2245	Rv2246 Rv2245		Mycolic acid pathway	0	0	1	0		none		doi: 10.1371/journal.pcbi.0010046 AND doi: 10.1016/j.chembiol.2013.11.011
KASB12	KASB12	TETRACONTANOYLACP[c] + MALACP[c] -> CO2[c] + ACP[c] + BKETOC42ACYLACP[c]	Rv2246 and Rv2245	Rv2246 Rv2245		Mycolic acid pathway	0	0	1	0		none		doi: 10.1371/journal.pcbi.0010046 AND doi: 10.1016/j.chembiol.2013.11.011
FADD28	FADD28	2 H2O[c] + ATP[c] + HEPTADECANOYLCOA[c] -> COA[c] + AMP[c] + PPI[c] + HEPTADECANOATE[c]	Rv0035 or Rv0099 or Rv0119 or Rv0166 or Rv0214 or Rv0270 or Rv0404 or Rv0551c or Rv0852 or Rv1058 or Rv1185c or Rv1193 or Rv1206 or Rv1427c or Rv1521 or Rv1529 or Rv1549 or Rv1550 or Rv1750c or Rv1925 or Rv2187 or Rv2505c or Rv2590 or Rv2930 or Rv2941 or Rv2948c or Rv2950c or Rv3089 or Rv3506 or Rv3513c or Rv3515c or Rv3561 or Rv3801c or Rv3826	Rv2930 Rv0035 Rv0099 Rv0119 Rv0166 Rv0214 Rv0270 Rv0404 Rv0551c Rv0852 Rv1058 Rv1185c Rv1193 Rv1206 Rv1427c Rv1521 Rv1529 Rv1549 Rv1550 Rv1750c Rv1925 Rv2187 Rv2505c Rv2590 Rv2941 Rv2948c Rv2950c Rv3089 Rv3506 Rv3513c Rv3515c Rv3561 Rv3801c Rv3826		Lipid metabolism	0	0	1	0		none		none
TDPMB	T00666b	H2O[c] + ATP[c] + DAPIM[c] -> ADP[c] + PI[c] + DAPIM[e]				Transport	0	0	1	0		none		none
HMGCOA	R02085	H2O[c] + MGLUTCOA[c] -> HMGLUTCOA[c]				Valine, leucine and isoleucine degradation	0	0	1	0		4.2.1.18		none
USPA4	T00031b	H2O[c] + ATP[c] + GLC[c] -> ADP[c] + PI[c] + GLC[e]	(Rv2316 and Rv2317 and Rv2318) or (Rv1235 and Rv1236 and Rv1237 and Rv1238) or (Rv2038c and Rv2039c and Rv2040c and Rv2041c)	Rv2316 Rv2317 Rv2318 Rv1235 Rv1236 Rv1237 Rv1238 Rv2038c Rv2039c Rv2040c Rv2041c		Transport	0	0	1	0		none		doi: 10.1099/mic.0.2007/012872-0
USPA3	T00031a	H2O[c] + ATP[c] + GLC[e] -> ADP[c] + PI[c] + GLC[c]	(Rv2316 and Rv2317 and Rv2318) or (Rv1235 and Rv1236 and Rv1237 and Rv1238) or (Rv2038c and Rv2039c and Rv2040c and Rv2041c)	Rv2316 Rv2317 Rv2318 Rv1235 Rv1236 Rv1237 Rv1238 Rv2038c Rv2039c Rv2040c Rv2041c		Transport	0	0	1	0		none		doi: 10.1099/mic.0.2007/012872-0
CYSQ1	R00188	H2O[c] + PAP[c] -> AMP[c] + PI[c]	Rv2131c	Rv2131c		Sulfur metabolism	0	0	1	0		3.1.3.7		doi: 10.1371/journal.ppat.1002036
CYSQ2	R00508	H2O[c] + PAPS[c] -> PI[c] + APS[c]	Rv2131c	Rv2131c		Sulfur metabolism	0	0	1	0		3.1.3.7		doi: 10.1371/journal.ppat.1002036
PCAA3	PCAA3	SAM[c] + CD131E19CPC55ACYLACP[c] -> SAH[c] + 1931CPC56ACYLACP[c]	Rv0470c	Rv0470c		Mycolic acid pathway	0	0	1	0		none		doi: 10.1371/journal.pcbi.0010046
PCAA2	PCAA2	SAM[c] + CD131E19CPC53ACYLACP[c] -> SAH[c] + 1931CPC54ACYLACP[c]	Rv0470c	Rv0470c		Mycolic acid pathway	0	0	1	0		none		doi: 10.1371/journal.pcbi.0010046
PCAA1	PCAA1	SAM[c] + CD131E19CPC51ACYLACP[c] -> SAH[c] + 1931CPC52ACYLACP[c]	Rv0470c	Rv0470c		Mycolic acid pathway	0	0	1	0		none		doi: 10.1371/journal.pcbi.0010046
FADE282	FADE282	FAD[c] + CHOLC3COA[c] -> FADH2[c] + CHOLENEC3COA[c]	Rv3544c and Rv3543c	Rv3544c Rv3543c		Cholesterol degradation	0	0	1	0		none		doi: 10.1021/bi4002979
CDSA	CDSA	2 ADP[c] + CTP[c] + PA[c] <=> H2O[c] + 2 ATP[c] + CDPDG[c]	Rv2881c	Rv2881c		Glycerophospholipid metabolism	1	-1	1	0		2.7.7.41		none
FADD27	FADD27	ATP[c] + COA[c] + HEPTADECANOATE[c] -> AMP[c] + PPI[c] + HEPTADECANOYLCOA[c]	Rv0035 or Rv0099 or Rv0119 or Rv0166 or Rv0214 or Rv0270 or Rv0404 or Rv0551c or Rv0852 or Rv1058 or Rv1185c or Rv1193 or Rv1206 or Rv1427c or Rv1521 or Rv1529 or Rv1549 or Rv1550 or Rv1750c or Rv1925 or Rv2187 or Rv2505c or Rv2590 or Rv2930 or Rv2941 or Rv2948c or Rv2950c or Rv3089 or Rv3506 or Rv3513c or Rv3515c or Rv3561 or Rv3801c or Rv3826	Rv2930 Rv0035 Rv0099 Rv0119 Rv0166 Rv0214 Rv0270 Rv0404 Rv0551c Rv0852 Rv1058 Rv1185c Rv1193 Rv1206 Rv1427c Rv1521 Rv1529 Rv1549 Rv1550 Rv1750c Rv1925 Rv2187 Rv2505c Rv2590 Rv2941 Rv2948c Rv2950c Rv3089 Rv3506 Rv3513c Rv3515c Rv3561 Rv3801c Rv3826		Lipid metabolism	0	0	1	0		none		none
FAS37	FAS37	H[c] + NADPH[c] + BKETOC16ACYLACPFAS[c] -> NADP[c] + 3HC16ACYLACPFAS[c]	Rv2524c	Rv2524c		Mycolic acid pathway	0	0	1	0		none		doi: 10.1371/journal.pcbi.0010046
FAS36	FAS36	MALC14ACYLACPFAS[c] -> CO2[c] + BKETOC16ACYLACPFAS[c]	Rv2524c	Rv2524c		Mycolic acid pathway	0	0	1	0		none		doi: 10.1371/journal.pcbi.0010046
FAS35	FAS35	MALCOA[c] + C14ACYLACPFAS[c] -> COA[c] + MALC14ACYLACPFAS[c]	Rv2524c	Rv2524c		Mycolic acid pathway	0	0	1	0		none		doi: 10.1371/journal.pcbi.0010046
FAS34	FAS34	H[c] + NADH[c] + TD2EC14ACYLACPFAS[c] -> NAD[c] + C14ACYLACPFAS[c]	Rv2524c	Rv2524c		Mycolic acid pathway	0	0	1	0		none		doi: 10.1371/journal.pcbi.0010046
FAS33	FAS33	3HC14ACYLACPFAS[c] -> H2O[c] + TD2EC14ACYLACPFAS[c]	Rv2524c	Rv2524c		Mycolic acid pathway	0	0	1	0		none		doi: 10.1371/journal.pcbi.0010046
FAS32	FAS32	H[c] + NADPH[c] + BKETOC14ACYLACPFAS[c] -> NADP[c] + 3HC14ACYLACPFAS[c]	Rv2524c	Rv2524c		Mycolic acid pathway	0	0	1	0		none		doi: 10.1371/journal.pcbi.0010046
FAS31	FAS31	MALC12ACYLACPFAS[c] -> CO2[c] + BKETOC14ACYLACPFAS[c]	Rv2524c	Rv2524c		Mycolic acid pathway	0	0	1	0		none		doi: 10.1371/journal.pcbi.0010046
FAS30	FAS30	MALCOA[c] + C12ACYLACPFAS[c] -> COA[c] + MALC12ACYLACPFAS[c]	Rv2524c	Rv2524c		Mycolic acid pathway	0	0	1	0		none		doi: 10.1371/journal.pcbi.0010046
HPT3	R02142	PRPP[c] + XAN[c] -> PPI[c] + XMP[c]	Rv3624c	Rv3624c		Purine metabolism	0	0	1	0		2.4.2.8		none
HPT2	R01229	PRPP[c] + GN[c] -> GMP[c] + PPI[c]	Rv3624c	Rv3624c		Purine metabolism	0	0	1	0		2.4.2.8		none
HPT1	R01132	PRPP[c] + HYXN[c] -> PPI[c] + IMP[c]	Rv3624c	Rv3624c		Purine metabolism	0	0	1	0		2.4.2.8		none
FOLE	R00424	H2O[c] + GTP[c] -> FOR[c] + AHTD[c]	Rv3609c	Rv3609c		Folate biosynthesis	0	0	1	0		3.5.4.16		none
FAS39	FAS39	H[c] + NADH[c] + TD2EC16ACYLACPFAS[c] -> NAD[c] + C16ACYLACPFAS[c]	Rv2524c	Rv2524c		Mycolic acid pathway	0	0	1	0		none		doi: 10.1371/journal.pcbi.0010046
FAS38	FAS38	3HC16ACYLACPFAS[c] -> H2O[c] + TD2EC16ACYLACPFAS[c]	Rv2524c	Rv2524c		Mycolic acid pathway	0	0	1	0		none		doi: 10.1371/journal.pcbi.0010046
GA6PF6P	R00765	H2O[c] + GA6P[c] <=> NH3[c] + F6P[c]				Amino sugar and nucleotide sugar metabolism	1	-1	1	0		3.5.99.6		none
TSUCCA	T00158c	SUCC[c] + CIT[e] <=> SUCC[e] + CIT[c]				Transport	1	-1	1	0		none		none
TADN	T00212	H[c] + ADN[e] <=> H[e] + ADN[c]				Transport	1	-1	1	0		none		none
OTSB2	R02778	H2O[c] + TRE6P[c] -> PI[c] + TRE[c]	Rv2006 or Rv3372	Rv2006 Rv3372		Starch and sucrose metabolism	0	0	1	0		3.1.3.12		none
HSAF	R05298	4H2OHEX[c] -> PYR[c] + PRAL[c]	Rv3534c	Rv3534c		Cholesterol degradation	0	0	1	0		4.1.3.39		doi: 10.1016/j.tim.2011.07.009
PGSA1	PGSA1	CDPDG[c] + MI[c] -> CMP[c] + PITBA[c]	Rv2612c	Rv2612c		Lipid metabolism	0	0	1	0		2.7.8.11		none
TVALB	T00183b	H2O[c] + ATP[c] + VAL[c] -> ADP[c] + PI[c] + VAL[e]				Transport	0	0	1	0		none		none
PGSA3	PGSA3	CDPDG[c] + GL3P[c] <=> CMP[c] + PGP[c]	Rv2746c	Rv2746c		Glycerophospholipid metabolism	1	-1	1	0		2.7.8.5		none
PGSA2	R02030	2 PG[c] -> CAL[c] + GL[c]	Rv1822	Rv1822		Glycerophospholipid metabolism	0	0	1	0		2.7.8.5		none
MAS6	MAS6	2 H[c] + SMMALONYLCOA[c] + 2 NADPH[c] + 2MC23ACYLACP[c] -> H2O[c] + CO2[c] + COA[c] + 2 NADP[c] + 24MC26ACYLACP[c]	Rv2940c	Rv2940c		Dimycocerosate ester biosynthesis	0	0	1	0		none		doi: 10.1128/microbiolspec.MGM2-0021-2013
MCACP	MCACP	0.05 24MC26ACYLACP[c] + 0.05 246MC29ACYLACP[c] + 0.05 246810MC33ACYLACP[c] + 0.05 246810MC35ACYLACP[c] + 0.65 2468MC30ACYLACP[c] + 0.05 2468MC32ACYLACP[c] + 0.05 246MC27ACYLACP[c] + 0.05 24MC24ACYLACP[c] -> MYCOCEROSOYLACP[c]				Dimycocerosate ester biosynthesis	0	0	1	0		none		doi: 10.1128/microbiolspec.MGM2-0021-2013
RIBC	R00066	2 D8RL[c] -> A6RP[c] + RIBFLAV[c]	Rv1412	Rv1412		Riboflavin metabolism	0	0	1	0		2.5.1.9		none
PPSC1	PPSC1	2 H[c] + 2 NADH[c] + MALCOA[c] + PHENOL35DHC27ACYLACP[c] -> H2O[c] + 2 NAD[c] + CO2[c] + COA[c] + PHENOL57DHC29ACYLACP[c]	Rv2933	Rv2933		Dimycocerosate ester biosynthesis	0	0	1	0		none		doi: 10.1128/microbiolspec.MGM2-0021-2013
OTSB1	OTSB1	H2O[c] + TREHALOSEMONOMYCOLATEP[c] -> PI[c] + TREHALOSEMONOMYCOLATE[c]	Rv3400 or Rv2006	Rv2006 Rv3400		Mycolic acid pathway	0	0	1	0		3.1.3.12		none
ECHA192	ECHA192	H2O[c] + CHOLENEC5COA[c] <=> HCHOLC5COA[c]	Rv3516 or Rv3538	Rv3516 Rv3538		Cholesterol degradation	1	-1	1	0		none		doi: 10.1073/pnas.0605728104
MNTH	T00034	2 H[c] + MN[e] <=> 2 H[e] + MN[c]	Rv0924c	Rv0924c		Transport	1	-1	1	0		none		none
NAGINSP	R09634	IP[c] + UDPNAG[c] -> UDP[c] + NAGINSP[c]	Rv0486	Rv0486		Inositol phosphate metabolism	0	0	1	0		2.4.1.250		none
GLCB	R00472	H2O[c] + ACCOA[c] + GLX[c] -> COA[c] + MAL[c]	Rv1837c	Rv1837c		Glyoxylate and dicarboxylate metabolism	0	0	1	0		2.3.3.9		none
UPPP	UPPP	H2O[c] + DPPP[c] <=> DPP[c] + PI[c]	Rv2136c	Rv2136c		Peptidoglycan biosynthesis	1	-1	1	0		3.6.1.27		none
ANSA	R00485	H2O[c] + ASN[c] -> NH3[c] + ASP[c]	Rv1538c	Rv1538c		Alanine, aspartate and glutamate metabolism	0	0	1	0		3.5.1.1		none
INO1	R07324	G6P[c] <=> IP[c]	Rv0046c	Rv0046c		Inositol phosphate metabolism	1	-1	1	0		5.5.1.4		none
PNCA	R01268	H2O[c] + NAM[c] <=> NH3[c] + NAC[c]	Rv2043c	Rv2043c		Nicotinate and nicotinamide metabolism	1	-1	1	0		3.5.1.19		none
FADE2	FADE2	H2O[c] + NAD[c] + COA[c] + FAD[c] + HEPTADECANOYLCOA[c] -> H[c] + NADH[c] + ACCOA[c] + FADH2[c] + PENTADECANOYLCOA[c]	(Rv0131c or Rv0154c or Rv0215c or Rv0231 or Rv0244c or Rv0271c or Rv0400c or Rv0752c or Rv0873 or Rv0972c or Rv0975c or Rv1467c or Rv1679 or Rv1933c or Rv1934c or Rv2724c or Rv2789c or Rv3061c or Rv3139 or Rv3140 or Rv3274c or Rv3562 or Rv3563 or Rv3564 or Rv3573c or Rv3761c or Rv3797 or Rv0672 or Rv2500c) and (Rv0222 or Rv0456c or Rv0632c or Rv0673 or Rv0675 or Rv0905 or Rv0971c or Rv1070c or Rv…	Rv0131c Rv0154c Rv0215c Rv0231 Rv0244c Rv0271c Rv0400c Rv0752c Rv0873 Rv0972c Rv0975c Rv1467c Rv1679 Rv1933c Rv1934c Rv2724c Rv2789c Rv3061c Rv3139 Rv3140 Rv3274c Rv3562 Rv3563 Rv3564 Rv3573c Rv3761c Rv3797 Rv0672 Rv2500c Rv0222 Rv0456c Rv0632c Rv0673 Rv0675 Rv0905 Rv0971c Rv1070c Rv1071c Rv1141c Rv1142c Rv1472 Rv1935c Rv2486 Rv2679 Rv2831 Rv3039c Rv3373 Rv3374 Rv3516 Rv3774 Rv0468 Rv0860 Rv1715 …		Lipid metabolism	0	0	1	0		none		none
FADE3	FADE3	H2O[c] + NAD[c] + COA[c] + FAD[c] + PENTADECANOYLCOA[c] -> H[c] + NADH[c] + ACCOA[c] + FADH2[c] + TRIDECANOYLCOA[c]	(Rv0131c or Rv0154c or Rv0215c or Rv0231 or Rv0244c or Rv0271c or Rv0400c or Rv0752c or Rv0873 or Rv0972c or Rv0975c or Rv1467c or Rv1679 or Rv1933c or Rv1934c or Rv2724c or Rv2789c or Rv3061c or Rv3139 or Rv3140 or Rv3274c or Rv3562 or Rv3563 or Rv3564 or Rv3573c or Rv3761c or Rv3797 or Rv0672 or Rv2500c) and (Rv0222 or Rv0456c or Rv0632c or Rv0673 or Rv0675 or Rv0905 or Rv0971c or Rv1070c or Rv…	Rv0131c Rv0154c Rv0215c Rv0231 Rv0244c Rv0271c Rv0400c Rv0752c Rv0873 Rv0972c Rv0975c Rv1467c Rv1679 Rv1933c Rv1934c Rv2724c Rv2789c Rv3061c Rv3139 Rv3140 Rv3274c Rv3562 Rv3563 Rv3564 Rv3573c Rv3761c Rv3797 Rv0672 Rv2500c Rv0222 Rv0456c Rv0632c Rv0673 Rv0675 Rv0905 Rv0971c Rv1070c Rv1071c Rv1141c Rv1142c Rv1472 Rv1935c Rv2486 Rv2679 Rv2831 Rv3039c Rv3373 Rv3374 Rv3516 Rv3774 Rv0468 Rv0860 Rv1715 …		Lipid metabolism	0	0	1	0		none		none
PHEN	R01715	CHOR[c] <=> PHEN[c]	Rv1885c or Rv0948c	Rv1885c Rv0948c		Phenylalanine, tyrosine and tryptophan biosynthesis	1	-1	1	0		5.4.99.5		doi: 10.1111/j.1742-4658.2004.04478.x AND doi: 10.1074/jbc.M413026200
FADE1	FADE1	H2O[c] + NAD[c] + COA[c] + FAD[c] + NONADECANOYLCOA[c] -> H[c] + NADH[c] + ACCOA[c] + FADH2[c] + HEPTADECANOYLCOA[c]	(Rv0131c or Rv0154c or Rv0215c or Rv0231 or Rv0244c or Rv0271c or Rv0400c or Rv0752c or Rv0873 or Rv0972c or Rv0975c or Rv1467c or Rv1679 or Rv1933c or Rv1934c or Rv2724c or Rv2789c or Rv3061c or Rv3139 or Rv3140 or Rv3274c or Rv3562 or Rv3563 or Rv3564 or Rv3573c or Rv3761c or Rv3797 or Rv0672 or Rv2500c) and (Rv0222 or Rv0456c or Rv0632c or Rv0673 or Rv0675 or Rv0905 or Rv0971c or Rv1070c or Rv…	Rv0131c Rv0154c Rv0215c Rv0231 Rv0244c Rv0271c Rv0400c Rv0752c Rv0873 Rv0972c Rv0975c Rv1467c Rv1679 Rv1933c Rv1934c Rv2724c Rv2789c Rv3061c Rv3139 Rv3140 Rv3274c Rv3562 Rv3563 Rv3564 Rv3573c Rv3761c Rv3797 Rv0672 Rv2500c Rv0222 Rv0456c Rv0632c Rv0673 Rv0675 Rv0905 Rv0971c Rv1070c Rv1071c Rv1141c Rv1142c Rv1472 Rv1935c Rv2486 Rv2679 Rv2831 Rv3039c Rv3373 Rv3374 Rv3516 Rv3774 Rv0468 Rv0860 Rv1715 …		Lipid metabolism	0	0	1	0		none		none
FADE6	FADE6	H2O[c] + NAD[c] + COA[c] + FAD[c] + NONANOYLCOA[c] -> H[c] + NADH[c] + ACCOA[c] + FADH2[c] + HEPTANOYLCOA[c]	(Rv0131c or Rv0154c or Rv0215c or Rv0231 or Rv0244c or Rv0271c or Rv0400c or Rv0752c or Rv0873 or Rv0972c or Rv0975c or Rv1467c or Rv1679 or Rv1933c or Rv1934c or Rv2724c or Rv2789c or Rv3061c or Rv3139 or Rv3140 or Rv3274c or Rv3562 or Rv3563 or Rv3564 or Rv3573c or Rv3761c or Rv3797 or Rv0672 or Rv2500c) and (Rv0222 or Rv0456c or Rv0632c or Rv0673 or Rv0675 or Rv0905 or Rv0971c or Rv1070c or Rv…	Rv0131c Rv0154c Rv0215c Rv0231 Rv0244c Rv0271c Rv0400c Rv0752c Rv0873 Rv0972c Rv0975c Rv1467c Rv1679 Rv1933c Rv1934c Rv2724c Rv2789c Rv3061c Rv3139 Rv3140 Rv3274c Rv3562 Rv3563 Rv3564 Rv3573c Rv3761c Rv3797 Rv0672 Rv2500c Rv0222 Rv0456c Rv0632c Rv0673 Rv0675 Rv0905 Rv0971c Rv1070c Rv1071c Rv1141c Rv1142c Rv1472 Rv1935c Rv2486 Rv2679 Rv2831 Rv3039c Rv3373 Rv3374 Rv3516 Rv3774 Rv0468 Rv0860 Rv1715 …		Lipid metabolism	0	0	1	0		none		none
FADE7	FADE7	H2O[c] + NAD[c] + COA[c] + FAD[c] + HEPTANOYLCOA[c] -> H[c] + NADH[c] + ACCOA[c] + FADH2[c] + PENTANOYLCOA[c]	(Rv0131c or Rv0154c or Rv0215c or Rv0231 or Rv0244c or Rv0271c or Rv0400c or Rv0752c or Rv0873 or Rv0972c or Rv0975c or Rv1467c or Rv1679 or Rv1933c or Rv1934c or Rv2724c or Rv2789c or Rv3061c or Rv3139 or Rv3140 or Rv3274c or Rv3562 or Rv3563 or Rv3564 or Rv3573c or Rv3761c or Rv3797 or Rv0672 or Rv2500c) and (Rv0222 or Rv0456c or Rv0632c or Rv0673 or Rv0675 or Rv0905 or Rv0971c or Rv1070c or Rv…	Rv0131c Rv0154c Rv0215c Rv0231 Rv0244c Rv0271c Rv0400c Rv0752c Rv0873 Rv0972c Rv0975c Rv1467c Rv1679 Rv1933c Rv1934c Rv2724c Rv2789c Rv3061c Rv3139 Rv3140 Rv3274c Rv3562 Rv3563 Rv3564 Rv3573c Rv3761c Rv3797 Rv0672 Rv2500c Rv0222 Rv0456c Rv0632c Rv0673 Rv0675 Rv0905 Rv0971c Rv1070c Rv1071c Rv1141c Rv1142c Rv1472 Rv1935c Rv2486 Rv2679 Rv2831 Rv3039c Rv3373 Rv3374 Rv3516 Rv3774 Rv0468 Rv0860 Rv1715 …		Lipid metabolism	0	0	1	0		none		none
FADE4	FADE4	H2O[c] + NAD[c] + COA[c] + FAD[c] + TRIDECANOYLCOA[c] -> H[c] + NADH[c] + ACCOA[c] + FADH2[c] + UNDECANOYLCOA[c]	(Rv0131c or Rv0154c or Rv0215c or Rv0231 or Rv0244c or Rv0271c or Rv0400c or Rv0752c or Rv0873 or Rv0972c or Rv0975c or Rv1467c or Rv1679 or Rv1933c or Rv1934c or Rv2724c or Rv2789c or Rv3061c or Rv3139 or Rv3140 or Rv3274c or Rv3562 or Rv3563 or Rv3564 or Rv3573c or Rv3761c or Rv3797 or Rv0672 or Rv2500c) and (Rv0222 or Rv0456c or Rv0632c or Rv0673 or Rv0675 or Rv0905 or Rv0971c or Rv1070c or Rv…	Rv0131c Rv0154c Rv0215c Rv0231 Rv0244c Rv0271c Rv0400c Rv0752c Rv0873 Rv0972c Rv0975c Rv1467c Rv1679 Rv1933c Rv1934c Rv2724c Rv2789c Rv3061c Rv3139 Rv3140 Rv3274c Rv3562 Rv3563 Rv3564 Rv3573c Rv3761c Rv3797 Rv0672 Rv2500c Rv0222 Rv0456c Rv0632c Rv0673 Rv0675 Rv0905 Rv0971c Rv1070c Rv1071c Rv1141c Rv1142c Rv1472 Rv1935c Rv2486 Rv2679 Rv2831 Rv3039c Rv3373 Rv3374 Rv3516 Rv3774 Rv0468 Rv0860 Rv1715 …		Lipid metabolism	0	0	1	0		none		none
FADE5	FADE5	H2O[c] + NAD[c] + COA[c] + FAD[c] + UNDECANOYLCOA[c] -> H[c] + NADH[c] + ACCOA[c] + FADH2[c] + NONANOYLCOA[c]	(Rv0131c or Rv0154c or Rv0215c or Rv0231 or Rv0244c or Rv0271c or Rv0400c or Rv0752c or Rv0873 or Rv0972c or Rv0975c or Rv1467c or Rv1679 or Rv1933c or Rv1934c or Rv2724c or Rv2789c or Rv3061c or Rv3139 or Rv3140 or Rv3274c or Rv3562 or Rv3563 or Rv3564 or Rv3573c or Rv3761c or Rv3797 or Rv0672 or Rv2500c) and (Rv0222 or Rv0456c or Rv0632c or Rv0673 or Rv0675 or Rv0905 or Rv0971c or Rv1070c or Rv…	Rv0131c Rv0154c Rv0215c Rv0231 Rv0244c Rv0271c Rv0400c Rv0752c Rv0873 Rv0972c Rv0975c Rv1467c Rv1679 Rv1933c Rv1934c Rv2724c Rv2789c Rv3061c Rv3139 Rv3140 Rv3274c Rv3562 Rv3563 Rv3564 Rv3573c Rv3761c Rv3797 Rv0672 Rv2500c Rv0222 Rv0456c Rv0632c Rv0673 Rv0675 Rv0905 Rv0971c Rv1070c Rv1071c Rv1141c Rv1142c Rv1472 Rv1935c Rv2486 Rv2679 Rv2831 Rv3039c Rv3373 Rv3374 Rv3516 Rv3774 Rv0468 Rv0860 Rv1715 …		Lipid metabolism	0	0	1	0		none		none
FADE233	R02661	FAD[c] + IBUTCOA[c] -> FADH2[c] + MACRCOA[c]	Rv3140	Rv3140		Lipid metabolism	0	0	1	0		1.3.8.1		none
FADE232	R04095	FAD[c] + 3MBUTCOA[c] -> FADH2[c] + 3MBECOA[c]	Rv3140	Rv3140		Lipid metabolism	0	0	1	0		1.3.8.4		none
FADE231	R03171	FAD[c] + 2MBUTCOA[c] -> FADH2[c] + 2MBECOA[c]	Rv3140	Rv3140		Lipid metabolism	0	0	1	0		1.3.99.12		none
PHEA	R01373	PHEN[c] -> H2O[c] + CO2[c] + PHPYR[c]	Rv3838c	Rv3838c		Phenylalanine, tyrosine and tryptophan biosynthesis	0	0	1	0		4.2.1.51		none
KATG1	KATG1	O2[c] + NO[c] -> NO3[c]	Rv1908c	Rv1908c		Nitrogen metabolism	0	0	1	0		none		none
KATG2	R00009	2 H2O2[c] -> 2 H2O[c] + O2[c]	Rv1908c	Rv1908c		Peroxide metabolism	0	0	1	0		1.11.1.6		none
GLTA1	R00931	H2O[c] + PROPIONYLCOA[c] + OA[c] -> COA[c] + 2METHYLCITRATE[c]	Rv1131	Rv1131		Citrate cycle (TCA cycle)	0	0	1	0		2.3.3.5		none
BIOF	R03210	ALA[c] + PIMELOYLCOA[c] -> CO2[c] + COA[c] + 8AMINO7OXONONANOATE[c]	Rv1569 and Rv0032	Rv1569 Rv0032		Cofactor biosynthesis	0	0	1	0		2.3.1.47		none
TLEUB	T00123b	H2O[c] + ATP[c] + LEU[c] -> ADP[c] + PI[c] + LEU[e]				Transport	0	0	1	0		none		none
PYRD1	PYRD1	O2[c] + DOROA[c] -> OROA[c] + H2O2[c]	Rv2139	Rv2139		Pyrimidine metabolism	0	0	1	0		1.3.98.1		none
MMAA26	MMAA26	SAM[c] + CD37MKC59ACYLACP[c] -> SAH[c] + CKC60MEROACYLACP[c]	Rv0644c	Rv0644c		Mycolic acid pathway	0	0	1	0		none		doi: 10.1371/journal.pcbi.0010046
TETH	T00469	H[c] + ETH[e] <=> H[e] + ETH[c]				Transport	1	-1	1	0		none		none
MMAA24	MMAA24	SAM[c] + CD37MHMC58ACYLACP[c] -> SAH[c] + CMC59MEROACYLCPACP[c]	Rv0644c or Rv0503c	Rv0644c Rv0503c		Mycolic acid pathway	0	0	1	0		none		doi: 10.1371/journal.pcbi.0010046
MMAA23	MMAA23	SAM[c] + CD21931EC54ACYLACP[c] -> SAH[c] + CD131E19CPC55ACYLACP[c]	Rv0644c	Rv0644c		Mycolic acid pathway	0	0	1	0		none		doi: 10.1371/journal.pcbi.0010046
ICL2	R00409	METHYLISOCITRATE[c] -> SUCC[c] + PYR[c]	Rv0467 or (Rv1915 and Rv1916)	Rv0467 Rv1915 Rv1916		Methylcitrate cycle	0	0	1	0		4.1.3.30		none
MMAA21	MMAA21	SAM[c] + CD21931EC50ACYLACP[c] -> SAH[c] + CD131E19CPC51ACYLACP[c]	Rv0644c	Rv0644c		Mycolic acid pathway	0	0	1	0		none		doi: 10.1371/journal.pcbi.0010046
PAND	R00489	ASP[c] -> CO2[c] + bALA[c]	Rv3601c	Rv3601c		Alanine, aspartate and glutamate metabolism	0	0	1	0		4.1.1.11		none
FBIB	R09398	FO[c] + LPPG[c] -> GMP[c] + F4200[c]	Rv3261 and Rv3262	Rv3261 Rv3262		Cofactor biosynthesis	0	0	1	0		2.7.8.28		none
TREY	TREY	H2O[c] + 2 GLUCAN[c] -> TRE[c]	Rv1563c or Rv1562c	Rv1563c Rv1562c		Starch and sucrose metabolism	0	0	1	0		none		none
TKB	T00238b	H2O[c] + ATP[c] + K[c] -> ADP[c] + PI[c] + K[e]	Rv2691 and Rv2692	Rv2691 Rv2692		Transport	0	0	1	0		non		none
PCA	R00344	H[c] + ATP[c] + PYR[c] + HCO3[c] -> ADP[c] + PI[c] + OA[c]	Rv2967c	Rv2967c		Citrate cycle (TCA cycle)	0	0	1	0		6.4.1.1		none
FAS17	FAS17	H[c] + NADPH[c] + BKETOC8ACYLACPFAS[c] -> NADP[c] + 3HC8ACYLACPFAS[c]	Rv2524c	Rv2524c		Mycolic acid pathway	0	0	1	0		none		doi: 10.1371/journal.pcbi.0010046
PCD	PCD	2 H2O[c] + NAD[c] + P6C[c] -> H[c] + NADH[c] + LAAA[c]	Rv3293	Rv3293		L-alpha-aminoadipic acid (L-AAA) biosynthesis	0	0	1	0		1.5.-.-		PMID: 9355735
TCADA	T01672	H[c] + CADA[c] + LYS[e] <=> H[e] + LYS[c] + CADA[e]				Transport	1	-1	1	0		none		none
FAS16	FAS16	MALC6ACYLACPFAS[c] -> CO2[c] + BKETOC8ACYLACPFAS[c]	Rv2524c	Rv2524c		Mycolic acid pathway	0	0	1	0		none		doi: 10.1371/journal.pcbi.0010046
METB4	R03260	CYS[c] + OSLHSER[c] -> SUCC[c] + LLCT[c]	Rv1079	Rv1079		Cysteine and methionine metabolism	0	0	1	0		2.5.1.48		none
METB1	R00999	H2O[c] + OSLHSER[c] -> SUCC[c] + NH3[c] + OBUT[c]	Rv1079	Rv1079		Cysteine and methionine metabolism	0	0	1	0		2.5.1.48		none
METB2	R01001	H2O[c] + LLCT[c] <=> NH3[c] + CYS[c] + OBUT[c]	Rv1079	Rv1079		Cysteine and methionine metabolism	1	-1	1	0		4.4.1.1		doi: 10.1038/srep02264
METB3	R03217	CYS[c] + OAHSER[c] -> AC[c] + LLCT[c]	Rv1079	Rv1079		Cysteine and methionine metabolism	0	0	1	0		2.5.1.48		none
ADD1	R01560	H2O[c] + ADN[c] -> NH3[c] + INS[c]	Rv3313c	Rv3313c		Purine metabolism	0	0	1	0		3.5.4.4		doi: 10.1038/srep02264
HSA	R09819	O2[c] + 3HSA[c] + FMNH2[c] -> H2O[c] + FMN[c] + 34DHSA[c]	Rv3570c and Rv3567c	Rv3570c Rv3567c		Cholesterol degradation	0	0	1	0		1.14.14.12		doi: 10.1016/j.tim.2011.07.009
ADD2	R02556	H2O[c] + DA[c] -> NH3[c] + DIN[c]	Rv3313c	Rv3313c		Purine metabolism	0	0	1	0		3.5.4.4		none
RIBD1	R03458	H[c] + NADPH[c] + A6RP5P[c] -> NADP[c] + A6RP5P2[c]	Rv2671 or Rv1409	Rv2671 Rv1409		Riboflavin metabolism	0	0	1	0		1.1.1.193		none
PCKA	R00431	GDP[c] + CO2[c] + PEP[c] -> GTP[c] + OA[c]	Rv0211	Rv0211		Glycolysis / Gluconeogenesis	0	0	1	0		4.1.1.32		none
FABD	FABD	MALCOA[c] + ACP[c] -> COA[c] + MALACP[c]	Rv2243	Rv2243		Mycolic acid pathway	0	0	1	0		none		doi: 10.1371/journal.pcbi.0010046 AND doi: 10.1016/j.chembiol.2013.11.011
FADB3	FADB3	NAD[c] + HCHOLC5COA[c] -> H[c] + NADH[c] + OCHOLC5COA[c]	Rv3502c	Rv3502c		Cholesterol degradation	0	0	1	0		none		doi: 10.1073/pnas.0605728104
FADB2	FADB2	NAD[c] + HCHOLC8COA[c] -> H[c] + NADH[c] + OCHOLC8COA[c]	Rv3502c	Rv3502c		Cholesterol degradation	0	0	1	0		none		doi: 10.1016/j.tim.2011.07.009
FADB1	R01976	NADP[c] + HBUTCOA[c] <=> H[c] + NADPH[c] + AACCOA[c]	Rv0468 or Rv1715	Rv0468 Rv1715		Butanoate metabolism	1	-1	1	0		1.1.1.157		none
KDH	KDH	LIPO[c] + AKG[c] <=> CO2[c] + SDLIPO[c]	Rv1248c	Rv1248c		Lipoamide metabolism	1	-1	1	0		1.2.4.2		doi: 10.1016/j.chembiol.2011.06.004
FADD344	FADD344	2 H2O[c] + ATP[c] + HCSCOA[c] -> COA[c] + AMP[c] + PPI[c] + HEXACOSANOATE[c]	Rv0035 or Rv0099 or Rv0119 or Rv0166 or Rv0214 or Rv0270 or Rv0404 or Rv0551c or Rv0852 or Rv1058 or Rv1185c or Rv1193 or Rv1206 or Rv1427c or Rv1521 or Rv1529 or Rv1549 or Rv1550 or Rv1750c or Rv1925 or Rv2187 or Rv2505c or Rv2590 or Rv2930 or Rv2941 or Rv2948c or Rv2950c or Rv3089 or Rv3506 or Rv3513c or Rv3515c or Rv3561 or Rv3801c or Rv3826	Rv2930 Rv0035 Rv0099 Rv0119 Rv0166 Rv0214 Rv0270 Rv0404 Rv0551c Rv0852 Rv1058 Rv1185c Rv1193 Rv1206 Rv1427c Rv1521 Rv1529 Rv1549 Rv1550 Rv1750c Rv1925 Rv2187 Rv2505c Rv2590 Rv2941 Rv2948c Rv2950c Rv3089 Rv3506 Rv3513c Rv3515c Rv3561 Rv3801c Rv3826		Lipid metabolism	0	0	1	0		none		none
FADD345	FADD345	ATP[c] + COA[c] + HEXACOSANOATE[c] -> AMP[c] + PPI[c] + HCSCOA[c]	Rv0035 or Rv0099 or Rv0119 or Rv0166 or Rv0214 or Rv0270 or Rv0404 or Rv0551c or Rv0852 or Rv1058 or Rv1185c or Rv1193 or Rv1206 or Rv1427c or Rv1521 or Rv1529 or Rv1549 or Rv1550 or Rv1750c or Rv1925 or Rv2187 or Rv2505c or Rv2590 or Rv2930 or Rv2941 or Rv2948c or Rv2950c or Rv3089 or Rv3506 or Rv3513c or Rv3515c or Rv3561 or Rv3801c or Rv3826	Rv2930 Rv0035 Rv0099 Rv0119 Rv0166 Rv0214 Rv0270 Rv0404 Rv0551c Rv0852 Rv1058 Rv1185c Rv1193 Rv1206 Rv1427c Rv1521 Rv1529 Rv1549 Rv1550 Rv1750c Rv1925 Rv2187 Rv2505c Rv2590 Rv2941 Rv2948c Rv2950c Rv3089 Rv3506 Rv3513c Rv3515c Rv3561 Rv3801c Rv3826		Lipid metabolism	0	0	1	0		none		none
FADD346	FADD346	2 H2O[c] + ATP[c] + TCSCOA[c] -> COA[c] + AMP[c] + PPI[c] + TETRACOSANOATE[c]	Rv0035 or Rv0099 or Rv0119 or Rv0166 or Rv0214 or Rv0270 or Rv0404 or Rv0551c or Rv0852 or Rv1058 or Rv1185c or Rv1193 or Rv1206 or Rv1427c or Rv1521 or Rv1529 or Rv1549 or Rv1550 or Rv1750c or Rv1925 or Rv2187 or Rv2505c or Rv2590 or Rv2930 or Rv2941 or Rv2948c or Rv2950c or Rv3089 or Rv3506 or Rv3513c or Rv3515c or Rv3561 or Rv3801c or Rv3826	Rv2930 Rv0035 Rv0099 Rv0119 Rv0166 Rv0214 Rv0270 Rv0404 Rv0551c Rv0852 Rv1058 Rv1185c Rv1193 Rv1206 Rv1427c Rv1521 Rv1529 Rv1549 Rv1550 Rv1750c Rv1925 Rv2187 Rv2505c Rv2590 Rv2941 Rv2948c Rv2950c Rv3089 Rv3506 Rv3513c Rv3515c Rv3561 Rv3801c Rv3826		Lipid metabolism	0	0	1	0		none		none
FADD347	FADD347	ATP[c] + COA[c] + TETRACOSANOATE[c] -> AMP[c] + PPI[c] + TCSCOA[c]	Rv0035 or Rv0099 or Rv0119 or Rv0166 or Rv0214 or Rv0270 or Rv0404 or Rv0551c or Rv0852 or Rv1058 or Rv1185c or Rv1193 or Rv1206 or Rv1427c or Rv1521 or Rv1529 or Rv1549 or Rv1550 or Rv1750c or Rv1925 or Rv2187 or Rv2505c or Rv2590 or Rv2930 or Rv2941 or Rv2948c or Rv2950c or Rv3089 or Rv3506 or Rv3513c or Rv3515c or Rv3561 or Rv3801c or Rv3826	Rv2930 Rv0035 Rv0099 Rv0119 Rv0166 Rv0214 Rv0270 Rv0404 Rv0551c Rv0852 Rv1058 Rv1185c Rv1193 Rv1206 Rv1427c Rv1521 Rv1529 Rv1549 Rv1550 Rv1750c Rv1925 Rv2187 Rv2505c Rv2590 Rv2941 Rv2948c Rv2950c Rv3089 Rv3506 Rv3513c Rv3515c Rv3561 Rv3801c Rv3826		Lipid metabolism	0	0	1	0		none		none
FADD341	FADD341	ATP[c] + COA[c] + DECANOATE[c] -> AMP[c] + PPI[c] + DECANOYLCOA[c]	Rv0035 or Rv0099 or Rv0119 or Rv0166 or Rv0214 or Rv0270 or Rv0404 or Rv0551c or Rv0852 or Rv1058 or Rv1185c or Rv1193 or Rv1206 or Rv1427c or Rv1521 or Rv1529 or Rv1549 or Rv1550 or Rv1750c or Rv1925 or Rv2187 or Rv2505c or Rv2590 or Rv2930 or Rv2941 or Rv2948c or Rv2950c or Rv3089 or Rv3506 or Rv3513c or Rv3515c or Rv3561 or Rv3801c or Rv3826	Rv2930 Rv0035 Rv0099 Rv0119 Rv0166 Rv0214 Rv0270 Rv0404 Rv0551c Rv0852 Rv1058 Rv1185c Rv1193 Rv1206 Rv1427c Rv1521 Rv1529 Rv1549 Rv1550 Rv1750c Rv1925 Rv2187 Rv2505c Rv2590 Rv2941 Rv2948c Rv2950c Rv3089 Rv3506 Rv3513c Rv3515c Rv3561 Rv3801c Rv3826		Lipid metabolism	0	0	1	0		none		none
FADD342	FADD342	2 H2O[c] + ATP[c] + PENTADECANOYLCOA[c] -> COA[c] + AMP[c] + PPI[c] + PENTADECANOATE[c]	Rv0035 or Rv0099 or Rv0119 or Rv0166 or Rv0214 or Rv0270 or Rv0404 or Rv0551c or Rv0852 or Rv1058 or Rv1185c or Rv1193 or Rv1206 or Rv1427c or Rv1521 or Rv1529 or Rv1549 or Rv1550 or Rv1750c or Rv1925 or Rv2187 or Rv2505c or Rv2590 or Rv2930 or Rv2941 or Rv2948c or Rv2950c or Rv3089 or Rv3506 or Rv3513c or Rv3515c or Rv3561 or Rv3801c or Rv3826	Rv2930 Rv0035 Rv0099 Rv0119 Rv0166 Rv0214 Rv0270 Rv0404 Rv0551c Rv0852 Rv1058 Rv1185c Rv1193 Rv1206 Rv1427c Rv1521 Rv1529 Rv1549 Rv1550 Rv1750c Rv1925 Rv2187 Rv2505c Rv2590 Rv2941 Rv2948c Rv2950c Rv3089 Rv3506 Rv3513c Rv3515c Rv3561 Rv3801c Rv3826		Lipid metabolism	0	0	1	0		none		none
RIBD2	R03459	H2O[c] + D6RP5P[c] -> NH3[c] + A6RP5P[c]	Rv2671 or Rv1409	Rv2671 Rv1409		Riboflavin metabolism	0	0	1	0		3.5.4.26		none
DPHRAM	R02777	H[c] + NADPH[c] + DTDP4DH6DMAN[c] -> NADP[c] + DTDPRHAM[c]				Polyketide sugar unit biosynthesis	0	0	1	0		1.1.1.133		none
WBBL	WBBL	DTDPRHAM[c] + NAGDPP[c] -> DTDP[c] + RHAMNAGDPP[c]	Rv3265c and Rv1525	Rv3265c Rv1525		Arabinogalactan biosynthesis	0	0	1	0		2.-.-.-		none
PTRSC	R00670	ORN[c] -> CO2[c] + PTRSC[c]	Rv2531c	Rv2531c		Spermidine biosynthesis	0	0	1	0		4.1.1.17		none
ECHA81	R04204	H2O[c] + 2MBECOA[c] -> HMBUTCOA[c]	Rv1070c or Rv0905 or Rv2486 or Rv1472 or Rv3774	Rv0905 Rv1070c Rv1472 Rv2486 Rv3774		Valine, leucine and isoleucine degradation	0	0	1	0		4.2.1.17		none
ECHA82	R04224	H2O[c] + MACRCOA[c] -> HIBUTCOA[c]	Rv1070c or Rv0905 or Rv2486 or Rv1472 or Rv3774	Rv0905 Rv1070c Rv1472 Rv2486 Rv3774		Valine, leucine and isoleucine degradation	0	0	1	0		4.2.1.17		none
FBIA2	R09400	GLU[c] + GTP[c] + F4201[c] -> GDP[c] + PI[c] + F420[c]	Rv3261	Rv3261		Cofactor biosynthesis	0	0	1	0		6.3.2.34		none
FBIA1	R09399	GLU[c] + GTP[c] + F4200[c] -> GDP[c] + PI[c] + F4201[c]	Rv3261	Rv3261		Cofactor biosynthesis	0	0	1	0		6.3.2.31		none
PG	PG	H2O[c] + PGP[c] -> PI[c] + PG[c]				Glycerophospholipid metabolism	0	0	1	0		3.1.3.27		none
KASB20	KASB20	MALACP[c] + HEXAPENTACONTANOYLACP[c] -> CO2[c] + ACP[c] + BKETOC58ACYLACP[c]	Rv2246 and Rv2245	Rv2246 Rv2245		Mycolic acid pathway	0	0	1	0		none		doi: 10.1371/journal.pcbi.0010046 AND doi: 10.1016/j.chembiol.2013.11.011
FABG18	FABG18	H[c] + NADPH[c] + BKETOC52ACYLACP[c] -> NADP[c] + 3HC52ACYLACP[c]	Rv1483 or Rv1350 or Rv2002 or Rv0242c or Rv2766c	Rv1483 Rv1350 Rv2002 Rv0242c Rv2766c		Mycolic acid pathway	0	0	1	0		none		doi: 10.1371/journal.pcbi.0010046 AND doi: 10.1128/CMR.18.1.81-101.2005 AND doi: 10.1016/j.chembiol.2013.11.011
PKS136	PKS136	H[c] + NADH[c] + H2O[c] + 2CARBC26ACYLCOA[c] + CKC60MEROACYLAMP[c] -> NAD[c] + CO2[c] + COA[c] + AMP[c] + KC86MYCOLATE26[c]	Rv3800c	Rv3800c		Mycolic acid pathway	0	0	1	0		none		doi: 10.1371/journal.pcbi.0010046 AND doi: 10.1016/j.chembiol.2013.11.011
GLPK	R00847	ATP[c] + GL[c] -> ADP[c] + GL3P[c]	Rv3696c	Rv3696c		Glycerolipid metabolism	0	0	1	0		2.7.1.30		doi: 10.1073/pnas.1221597110
COBU	R05221	ATP[c] + ADENOSYLCOBINAMIDE[c] -> ADP[c] + ADENOSYLCOBINIMIDEP[c]	Rv0254c	Rv0254c		Cofactor biosynthesis	0	0	1	0		2.7.1.156		none
ENO	R00658	2PG[c] <=> H2O[c] + PEP[c]	Rv1023	Rv1023		Glycolysis / Gluconeogenesis	1	-1	1	0		4.2.1.11		none
FADD348	FADD348	2 H2O[c] + ATP[c] + DOCOSANOYLCOA[c] -> COA[c] + AMP[c] + PPI[c] + DOCOSANOATE[c]	Rv0035 or Rv0099 or Rv0119 or Rv0166 or Rv0214 or Rv0270 or Rv0404 or Rv0551c or Rv0852 or Rv1058 or Rv1185c or Rv1193 or Rv1206 or Rv1427c or Rv1521 or Rv1529 or Rv1549 or Rv1550 or Rv1750c or Rv1925 or Rv2187 or Rv2505c or Rv2590 or Rv2930 or Rv2941 or Rv2948c or Rv2950c or Rv3089 or Rv3506 or Rv3513c or Rv3515c or Rv3561 or Rv3801c or Rv3826	Rv2930 Rv0035 Rv0099 Rv0119 Rv0166 Rv0214 Rv0270 Rv0404 Rv0551c Rv0852 Rv1058 Rv1185c Rv1193 Rv1206 Rv1427c Rv1521 Rv1529 Rv1549 Rv1550 Rv1750c Rv1925 Rv2187 Rv2505c Rv2590 Rv2941 Rv2948c Rv2950c Rv3089 Rv3506 Rv3513c Rv3515c Rv3561 Rv3801c Rv3826		Lipid metabolism	0	0	1	0		none		none
HIBUT	R05064	H2O[c] + HIBUTCOA[c] -> COA[c] + HIBUT[c]				Valine, leucine and isoleucine degradation	0	0	1	0		3.1.2.4		none
FADD349	FADD349	2 H2O[c] + ATP[c] + HEXANOYLCOA[c] -> COA[c] + AMP[c] + PPI[c] + HEXANOATE[c]	Rv0035 or Rv0099 or Rv0119 or Rv0166 or Rv0214 or Rv0270 or Rv0404 or Rv0551c or Rv0852 or Rv1058 or Rv1185c or Rv1193 or Rv1206 or Rv1427c or Rv1521 or Rv1529 or Rv1549 or Rv1550 or Rv1750c or Rv1925 or Rv2187 or Rv2505c or Rv2590 or Rv2930 or Rv2941 or Rv2948c or Rv2950c or Rv3089 or Rv3506 or Rv3513c or Rv3515c or Rv3561 or Rv3801c or Rv3826	Rv2930 Rv0035 Rv0099 Rv0119 Rv0166 Rv0214 Rv0270 Rv0404 Rv0551c Rv0852 Rv1058 Rv1185c Rv1193 Rv1206 Rv1427c Rv1521 Rv1529 Rv1549 Rv1550 Rv1750c Rv1925 Rv2187 Rv2505c Rv2590 Rv2941 Rv2948c Rv2950c Rv3089 Rv3506 Rv3513c Rv3515c Rv3561 Rv3801c Rv3826		Lipid metabolism	0	0	1	0		none		none
PPGPP	R00336	H2O[c] + PPGPP[c] -> GDP[c] + PPI[c]				Purine metabolism	0	0	1	0		3.1.7.2		none
FAS68	FAS68	COA[c] + C20ACYLACPFAS[c] -> ACPFAS[c] + ECSCOA[c]	Rv2524c	Rv2524c		Mycolic acid pathway	0	0	1	0		none		doi: 10.1371/journal.pcbi.0010046
LIPY	LIPY	10 H2O[c] + 10 TAG[c] -> TETRACOSANOATE[c] + EICOSANOATE[c] + HEXACOSANOATE[c] + PENTADECANOATE[c] + 10 DAG[c] + 2 HEXADECANOATE[c] + NONADECANOATE[c] + 3 OCTADECANOATE[c]	Rv3097c	Rv3097c		Lipid metabolism	0	0	1	0		3.1.1.3		none
PKS133	PKS133	H[c] + NADH[c] + H2O[c] + 2CARBC26ACYLCOA[c] + 1931CPC56ACYLAMP[c] -> NAD[c] + CO2[c] + COA[c] + AMP[c] + AC82MYCOLATE26[c]	Rv3800c	Rv3800c		Mycolic acid pathway	0	0	1	0		none		doi: 10.1371/journal.pcbi.0010046 AND doi: 10.1016/j.chembiol.2013.11.011
PKS132	PKS132	H[c] + NADH[c] + H2O[c] + 2CARBC26ACYLCOA[c] + 1931CPC54ACYLAMP[c] -> NAD[c] + CO2[c] + COA[c] + AMP[c] + AC80MYCOLATE26[c]	Rv3800c	Rv3800c		Mycolic acid pathway	0	0	1	0		none		doi: 10.1371/journal.pcbi.0010046 AND doi: 10.1016/j.chembiol.2013.11.011
PKS131	PKS131	H[c] + NADH[c] + H2O[c] + 2CARBC26ACYLCOA[c] + 1931CPC52ACYLAMP[c] -> NAD[c] + CO2[c] + COA[c] + AMP[c] + AC78MYCOLATE26[c]	Rv3800c	Rv3800c		Mycolic acid pathway	0	0	1	0		none		doi: 10.1371/journal.pcbi.0010046 AND doi: 10.1016/j.chembiol.2013.11.011
CHCD	CHCD	NAD[c] + HIPOHCOA[c] -> H[c] + NADH[c] + HIPOCOA[c]				Cholesterol degradation	0	0	1	0		1.1.1.35		doi: 10.1371/journal.ppat.1002181
LIPW	R01312	H[c] + H2O[c] + PHOSPHATIDYLCHOLINE[c] -> DAG[c] + CHOLP[c]	Rv0217c or Rv0220 or Rv0646c or Rv1076 or Rv1104 or Rv1105 or Rv1399c or Rv1400c or Rv1426c or Rv1497 or Rv1755c or Rv1900c or Rv1923 or Rv2045c or Rv2284 or Rv2349c or Rv2350c or Rv2351c or Rv2385 or Rv2463 or Rv2485c or Rv2970c or Rv3084 or Rv3176c or Rv3203 or Rv3487c or Rv3775	Rv0217c Rv0220 Rv0646c Rv1076 Rv1104 Rv1105 Rv1399c Rv1400c Rv1426c Rv1497 Rv1755c Rv1900c Rv1923 Rv2045c Rv2284 Rv2349c Rv2350c Rv2351c Rv2385 Rv2463 Rv2485c Rv2970c Rv3084 Rv3176c Rv3203 Rv3487c Rv3775		Glycerophospholipid metabolism	0	0	1	0		3.1.4.3		none
PKS135	PKS135	H[c] + NADH[c] + H2O[c] + 2CARBC26ACYLCOA[c] + CMC61MEROACYLCPAMP[c] -> NAD[c] + CO2[c] + COA[c] + AMP[c] + MC87MYCOLATE26[c]	Rv3800c	Rv3800c		Mycolic acid pathway	0	0	1	0		none		doi: 10.1371/journal.pcbi.0010046 AND doi: 10.1016/j.chembiol.2013.11.011
PKS134	PKS134	H[c] + NADH[c] + H2O[c] + 2CARBC26ACYLCOA[c] + CMC59MEROACYLCPAMP[c] -> NAD[c] + CO2[c] + COA[c] + AMP[c] + MC85MYCOLATE26[c]	Rv3800c	Rv3800c		Mycolic acid pathway	0	0	1	0		none		doi: 10.1371/journal.pcbi.0010046 AND doi: 10.1016/j.chembiol.2013.11.011
SAMA	R00178	H[c] + SAM[c] <=> CO2[c] + SAMA[c]				Spermidine biosynthesis	1	-1	1	0		none		none
LIPB	LIPB	NH3[c] + C8ACYLACPFAS[c] -> ACPFAS[c] + APOLIPO[c]	Rv2217	Rv2217		Lipoate biosynthesis	0	0	1	0		6.-.-.-		none
ILVC2	R05069	ABUT[c] -> HMOP[c]	Rv3001c	Rv3001c		Valine, leucine and isoleucine biosynthesis	0	0	1	0		1.1.1.86		none
LIPA	LIPA	NAD[c] + 2 SAM[c] + 2 H2S[c] + APOLIPO[c] -> H[c] + NADH[c] + LIPO[c] + 2 DA[c] + 2 MET[c]	Rv2218	Rv2218		Lipoate biosynthesis	0	0	1	0		none		none
BiomassGrowthInVitro	Biomass growth in vitro	57 H2O[c] + 0.0183 NAD[c] + 0.0102 DATP[c] + 57.03 ATP[c] + 0.0159 COA[c] + 0.0529 ARAFDPP[c] + 0.0417 SAM[c] + 0.0194 DCTP[c] + 0.001 FERI[c] + 0.001 FERO[c] + 0.0168 CTP[c] + 0.0164 NADP[c] + 0.1483 LEU[c] + 0.0886 ASP[c] + 0.001 FE2[c] + 0.0155 FAD[c] + 0.0155 CYS[c] + 0.0308 TYR[c] + 0.2184 ALA[c] + 0.1384 GLN[c] + 0.1625 GLU[c] + 0.1373 VAL[c] + 0.0642 ILE[c] + 0.0917 THR[c] + 0.0179 MYCOTHI…				Biomass and Maintenance	0	0	0	0		none		none
ILVC3	R03051	H[c] + NADPH[c] + ACLAC[c] -> NADP[c] + DHMVA[c]	Rv3001c	Rv3001c		Pantothenate and CoA biosynthesis	0	0	1	0		1.1.1.86		none
TLLAC	T00186	H[c] + LLAC[e] <=> H[e] + LLAC[c]	Rv0191	Rv0191		Transport	1	-1	1	0		none		none
HDAD	R09883	H2O[c] + 49DSHA[c] -> HHD[c] + HIP[c]	Rv3569c	Rv3569c		Cholesterol degradation	0	0	1	0		3.7.1.17		doi: 10.1016/j.tim.2011.07.009
NAMH	NAMH	H[c] + O2[c] + NADPH[c] + UDPNAM[c] -> H2O[c] + NADP[c] + UDPNGM[c]	Rv3818	Rv3818		Alanine, aspartate and glutamate metabolism	0	0	1	0		none		doi: 10.1084/jem.20081779
NAMN	R02324	ATP[c] + NAMD[c] -> H[c] + ADP[c] + NAMN[c]				Nicotinate and nicotinamide metabolism	0	0	1	0		2.7.1.22		none
GLNH1	T00064a	H2O[c] + ATP[c] + GLN[e] -> ADP[c] + PI[c] + GLN[c]	Rv0411c and Rv0072 and Rv0073 and Rv2563 and Rv2564	Rv0411c Rv0072 Rv0073 Rv2563 Rv2564		Transport	0	0	1	0		none		none
PROC1	R01248	H[c] + NADH[c] + P5C[c] <=> NAD[c] + PRO[c]	Rv0500	Rv0500		Arginine and proline metabolism	1	-1	1	0		1.5.1.2		none
PROC2	R01251	H[c] + NADPH[c] + P5C[c] <=> NADP[c] + PRO[c]	Rv0500	Rv0500		Arginine and proline metabolism	1	-1	1	0		1.5.1.2		none
CYA	R00089	ATP[c] -> cAMP[c] + PPI[c]	Rv1625c or Rv2435c or Rv1264 or (Rv1318c and Rv1319c or Rv1320c)	Rv1625c Rv2435c Rv1264 Rv1318c Rv1319c Rv1320c		Purine metabolism	0	0	1	0		4.6.1.1		none
TCO2	T00011	CO2[e] <=> CO2[c]				Transport	1	-1	1	0		none		none
DORIB2	DORIB2	H2O[c] + 5DA[c] <=> AD[c] + DORIB[c]				Pentose phosphate pathway	1	-1	1	0		none		none
DORIB1	R02750	ADP[c] + DR5P[c] <=> ATP[c] + DORIB[c]				Pentose phosphate pathway	1	-1	1	0		2.7.1.15		none
MURC	R03193	ATP[c] + ALA[c] + 0.3 UDPNAM[c] + 0.7 UDPNGM[c] <=> ADP[c] + PI[c] + UDPNAMNGMALA[c]	Rv2152c	Rv2152c		Alanine, aspartate and glutamate metabolism	1	-1	1	0		6.3.2.8		doi: 10.1084/jem.20081779
MURB	R03192	H[c] + NADPH[c] + UDPNAGPEE[c] -> NADP[c] + UDPNAM[c]	Rv0482	Rv0482		Amino sugar and nucleotide sugar metabolism	0	0	1	0		1.1.1.158		none
MURA	R00660	UDPNAG[c] + PEP[c] <=> PI[c] + UDPNAGPEE[c]	Rv1315	Rv1315		Amino sugar and nucleotide sugar metabolism	1	-1	1	0		2.5.1.7		none
DHA	R01010	H2O[c] + DHAP[c] <=> PI[c] + DHA[c]	Rv3310	Rv3310		Lipid metabolism	1	-1	1	0		3.1.3.2		none
DLAT	DLAT	COA[c] + ADLIPO[c] <=> ACCOA[c] + DLIPO[c]	Rv2215 or Rv2495c	Rv2215 Rv2495c		Glycolysis / Gluconeogenesis	1	-1	1	0		2.3.1.12		none
MURF	R04617	ATP[c] + ALAALA[c] + UDPNAMNGMAGMDAPIM[c] -> ADP[c] + PI[c] + UDPNAMNGMAGMDAPIMAA[c]	Rv2157c	Rv2157c		Lysine biosynthesis	0	0	1	0		6.3.2.10		none
MURE	R02788	ATP[c] + MDAPIM[c] + UDPNAMNGMALAGLU[c] -> ADP[c] + PI[c] + UDPNAMNGMAGMDAPIM[c]	Rv2158c	Rv2158c		Peptidoglycan and lipopolysaccharide biosynthesis	0	0	1	0		6.3.2.13		none
ALR	R00401	ALA[c] <=> DALA[c]	Rv3423c	Rv3423c		Alanine, aspartate and glutamate metabolism	1	-1	1	0		5.1.1.1		none
CBS	R01290	SER[c] + HCYS[c] -> H2O[c] + LLCT[c]	Rv1077	Rv1077		Glycine, serine and threonine metabolism	0	0	1	0		4.2.1.22		doi: 10.1038/srep02264
TRUB	R01055	R5P[c] + URA[c] <=> H2O[c] + PURI5P[c]	Rv2793c	Rv2793c		Pyrimidine metabolism	1	-1	1	0		4.2.1.70		none
SERC	R04173	PHP[c] + GLU[c] <=> AKG[c] + 3PSER[c]	Rv0884c	Rv0884c		Glycine, serine and threonine metabolism	1	-1	1	0		2.6.1.52		none
SERB	R00582	H2O[c] + 3PSER[c] -> PI[c] + SER[c]	Rv3042c and Rv0505c	Rv3042c Rv0505c		Glycine, serine and threonine metabolism	0	0	1	0		3.1.3.3		none
TRES	R01557	MLT[c] <=> TRE[c]	Rv0126	Rv0126		Starch and sucrose metabolism	1	-1	1	0		5.4.99.-		none
MK	R04993	SAM[c] + DMK[c] -> SAH[c] + MK[c]				Menaquinone biosynthesis	0	0	1	0		2.1.1.163		none
H2CO3	R00132	H2O[c] + CO2[c] <=> H2CO3[c]	Rv3588c or Rv1284 or Rv3273	Rv3588c Rv1284 Rv3273		Carbon metabolism	1	-1	1	0		4.2.1.1		none
RMLD	R08935	NADP[c] + DTDPRHAM[c] <=> H[c] + NADPH[c] + DTDP4DH6DGLC[c]	Rv3266c	Rv3266c		Polyketide sugar unit biosynthesis	1	-1	1	0		1.1.1.-		none
UDPP	UDPP	IPP[c] + DPP[c] <=> PPI[c] + UDPP[c]				Terpenoid backbone biosynthesis	1	-1	1	0		none		none
TTAG	T00422	TAG[e] <=> TAG[c]				Transport	1	-1	1	0		none		none
ICD	R00267	NADP[c] + ICIT[c] -> H[c] + CO2[c] + NADPH[c] + AKG[c]	Rv3339c or Rv0066c	Rv3339c Rv0066c		Citrate cycle (TCA cycle)	0	0	1	0		1.1.1.41 OR 1.1.1.42		none
ADHE2	R01465	NAD[c] + THR[c] -> H[c] + NADH[c] + 2A3KB[c]	Rv2259	Rv2259		Glycine, serine and threonine metabolism	0	0	1	0		1.1.1.103		none
CYDB	CYDB	O2[c] + 2 QH2[c] -> 2 H2O[c] + 2 Q[c]	(Rv1622c and Rv1620c) or (Rv1622c and Rv1621c)	Rv1622c Rv1620c Rv1621c		Respiratory chain	0	0	1	0		none		doi: 10.1038/nrmicro2474
CYDA	CYDA	O2[c] + HEMEFE2[c] -> H2O[c] + HEMEFE3[c]	Rv2194 and Rv2195 and Rv2196 and Rv1451 and Rv1456c and Rv3029c and Rv3028c and Rv2200c and Rv3043c and Rv2193 and Rv1623c and Rv1622c	Rv1622c Rv2194 Rv2195 Rv2196 Rv1451 Rv1456c Rv3029c Rv3028c Rv2200c Rv3043c Rv2193 Rv1623c		Cofactor biosynthesis	0	0	1	0		1.10.3.-		none
NIRB2	R00789	3 H[c] + NO2[c] + 3 NADPH[c] -> H2O[c] + 3 NADP[c] + NH4OH[c]	Rv0252 and Rv0253	Rv0252 Rv0253		Nitrogen metabolism	0	0	1	0		1.7.1.4		none
TESA8	TESA8	H2O[c] + PHENOL4M3K911DHC36ACYLACP[c] -> ACP[c] + PHENOL4M3K911DHC36OATE[c]	Rv2928	Rv2928		Dimycocerosate ester biosynthesis	0	0	1	0		none		doi: 10.1128/microbiolspec.MGM2-0021-2013
ISUCC	ISUCC	H2O[c] + ISUCC[c] -> NH3[c] + OA[c]				Quinolinate biosynthesis	0	0	1	0		none		none
GLGC	R00948	ATP[c] + G1P[c] <=> PPI[c] + ADPGLU[c]	Rv1213	Rv1213		Starch and sucrose metabolism	1	-1	1	0		2.7.7.27		none
GLGB	GLGB	AMYL[c] -> GLUCAN[c]	Rv1326c	Rv1326c		Starch and sucrose metabolism	0	0	1	0		2.4.1.18		none
FOLD2	R01655	H2O[c] + METHF[c] <=> H[c] + FTHF[c]	Rv3356c	Rv3356c		Folate biosynthesis	1	-1	1	0		3.5.4.9		none
GLGE	GLGE	MLT6P[c] -> PI[c] + 2 GLUCAN[c]	Rv1327c	Rv1327c		Starch and sucrose metabolism	0	0	1	0		none		none
HISA2	R04640	PRFP[c] -> PRLP[c]	Rv1603	Rv1603		Histidine metabolism	0	0	1	0		5.3.1.16		none
PDHB	PDHB	LIPO[c] + MOP[c] -> CO2[c] + 3MBUTLIPO[c]	Rv2496c and Rv2497c	Rv2497c Rv2496c		Lipid metabolism	0	0	1	0		1.2.4.4		none
LEUB	R04426	NAD[c] + CBHCAP[c] -> H[c] + NADH[c] + OICAP[c]	Rv2995c	Rv2995c		Valine, leucine and isoleucine biosynthesis	0	0	1	0		1.1.1.85		none
HISA1	R03509	NPRAN[c] -> CPAD5P[c]	Rv1603	Rv1603		Phenylalanine, tyrosine and tryptophan biosynthesis	0	0	1	0		5.3.1.24		none
THEXC	THEXC	HEXACOSANOATE[e] <=> HEXACOSANOATE[c]				Transport	1	-1	1	0		none		none
P5C	R01253	FAD[c] + PRO[c] -> FADH2[c] + P5C[c]	Rv1188	Rv1188		Arginine and proline metabolism	0	0	1	0		1.5.99.8		none
GLGP	GLGP	2 PI[c] + GLUCAN[c] + AMYL[c] -> 2 G6P[c]	Rv1328	Rv1328		Starch and sucrose metabolism	0	0	1	0		2.4.1.1		none
PPSC2	PPSC2	2 H[c] + 2 NADH[c] + MALCOA[c] + PHENOL35DHC29ACYLACP[c] -> H2O[c] + 2 NAD[c] + CO2[c] + COA[c] + PHENOL57DHC31ACYLACP[c]	Rv2933	Rv2933		Dimycocerosate ester biosynthesis	0	0	1	0		none		doi: 10.1128/microbiolspec.MGM2-0021-2013
NADA	R04292	DHAP[c] + ISUCC[c] -> 2 H2O[c] + PI[c] + QA[c]	Rv1594	Rv1594		Quinolinate biosynthesis	0	0	1	0		2.5.1.72		none
NADC	R03348	H[c] + PRPP[c] + QA[c] -> CO2[c] + PPI[c] + NACN[c]	Rv1596	Rv1596		Nicotinate and nicotinamide metabolism	0	0	1	0		2.4.2.19		none
ACCA1	R04138	H[c] + ATP[c] + 3MBECOA[c] + HCO3[c] -> ADP[c] + PI[c] + MGLUTCOA[c]	Rv2501c and Rv2502c	Rv2501c Rv2502c		Valine, leucine and isoleucine degradation	0	0	1	0		6.4.1.4		none
TTYR	T00082	H[c] + TYR[e] <=> H[e] + TYR[c]				Transport	1	-1	1	0		none		none
DEOC	R01066	DR5P[c] -> G3P[c] + ACAL[c]	Rv0478	Rv0478		Pentose phosphate pathway	0	0	1	0		4.1.2.4		none
GLX1	R02530	GSH[c] + MGLX[c] -> LACGSH[c]	Rv2641	Rv2641		Glyoxal pathway	0	0	1	0		none		none
CHOD	R01459	O2[c] + CHOLESTEROL[c] -> H2O2[c] + CHOL4EN3ONE[c]	Rv3409c	Rv3409c		Cholesterol degradation	0	0	1	0		1.1.3.6		doi: 10.1016/j.tim.2011.07.009
3HSA	R09885	9OHADD[c] -> 3HSA[c]				Cholesterol degradation	0	0	1	0		none		doi: 10.1016/j.tim.2011.07.009
GLFT2	GLFT3	RHAMNAGDPP[c] + 30 UDPGALF[c] <=> 30 UDP[c] + GALACTANDPP[c]	Rv3808c	Rv3808c		Arabinogalactan biosynthesis	1	-1	1	0		none		none
BACA	T00194	H2O[c] + ATP[c] + COBCO[e] -> ADP[c] + PI[c] + COBCO[c]	Rv1819c	Rv1819c		Transport	0	0	1	0		none		doi: 10.1098/rsob.120175
APRO	R03759	H[c] + NADH[c] + AMINOACETONE[c] -> NAD[c] + 1AMINOPROPAN2OL[c]				Cofactor biosynthesis	0	0	1	0		1.1.1.75		none
FADD6	FADD6	2 H2O[c] + ATP[c] + DODECANOYLCOA[c] -> COA[c] + AMP[c] + PPI[c] + DODECANOATE[c]	Rv0035 or Rv0099 or Rv0119 or Rv0166 or Rv0214 or Rv0270 or Rv0404 or Rv0551c or Rv0852 or Rv1058 or Rv1185c or Rv1193 or Rv1206 or Rv1427c or Rv1521 or Rv1529 or Rv1549 or Rv1550 or Rv1750c or Rv1925 or Rv2187 or Rv2505c or Rv2590 or Rv2930 or Rv2941 or Rv2948c or Rv2950c or Rv3089 or Rv3506 or Rv3513c or Rv3515c or Rv3561 or Rv3801c or Rv3826	Rv2930 Rv0035 Rv0099 Rv0119 Rv0166 Rv0214 Rv0270 Rv0404 Rv0551c Rv0852 Rv1058 Rv1185c Rv1193 Rv1206 Rv1427c Rv1521 Rv1529 Rv1549 Rv1550 Rv1750c Rv1925 Rv2187 Rv2505c Rv2590 Rv2941 Rv2948c Rv2950c Rv3089 Rv3506 Rv3513c Rv3515c Rv3561 Rv3801c Rv3826		Lipid metabolism	0	0	1	0		none		none
SPEE	R01920	PTRSC[c] + SAMA[c] -> H[c] + SPRMD[c] + 5MTA[c]	Rv2601	Rv2601		Spermidine biosynthesis	0	0	1	0		2.5.1.16		none
FOLC2	R02237	ATP[c] + GLU[c] + DHPT[c] -> ADP[c] + PI[c] + DHF[c]	Rv2447c	Rv2447c		Folate biosynthesis	0	0	1	0		6.3.2.17		none
DMBI	R09083	H[c] + NADH[c] + O2[c] + FMNH2[c] <=> H2O[c] + NAD[c] + BARB[c] + DMBI[c] + E4P[c]				Cofactor biosynthesis	1	-1	1	0		1.14.99.40		none
KASB14	KASB14	MALACP[c] + TETRATETRACONTANOYLACP[c] -> CO2[c] + ACP[c] + BKETOC46ACYLACP[c]	Rv2246 and Rv2245	Rv2246 Rv2245		Mycolic acid pathway	0	0	1	0		none		doi: 10.1371/journal.pcbi.0010046 AND doi: 10.1016/j.chembiol.2013.11.011
PPSB4	PPSB4	H[c] + NADH[c] + MALCOA[c] + 3HC26ACYLACP[c] -> NAD[c] + CO2[c] + COA[c] + 35DHC28ACYLACP[c]	Rv2932	Rv2932		Dimycocerosate ester biosynthesis	0	0	1	0		none		doi: 10.1128/microbiolspec.MGM2-0021-2013
ACPIM3	ACPIM3	AC1PIM2[c] + GDPMAN[c] -> GDP[c] + AC1PIM3[c]				Phosphatidyl inositol mannoside biosynthesis	0	0	1	0		none		doi: 10.1074/jbc.R110.168328
ACPIM2	ACPIM2	AC1PIM2[c] + HEXADECANOYLACP[c] -> ACP[c] + AC2PIM2[c]				Phosphatidyl inositol mannoside biosynthesis	0	0	1	0		none		doi: 10.1074/jbc.R110.168328
ARIZ	R04594	H2O[c] + RIBZ5P[c] <=> PI[c] + ARIZ[c]	Rv2228c	Rv2228c		Cofactor biosynthesis	1	-1	1	0		3.1.3.73		none
ACPIM7	ACPIM7	GDPMAN[c] + AC2PIM3[c] -> GDP[c] + AC2PIM4[c]				Phosphatidyl inositol mannoside biosynthesis	0	0	1	0		none		doi: 10.1074/jbc.R110.168328
ACPIM6	ACPIM6	AC2PIM2[c] + GDPMAN[c] -> GDP[c] + AC2PIM3[c]				Phosphatidyl inositol mannoside biosynthesis	0	0	1	0		none		doi: 10.1074/jbc.R110.168328
ACPIM5	ACPIM5	GDPMAN[c] + AC1PIM5[c] -> GDP[c] + AC1PIM6[c]	Rv1500	Rv1500		Phosphatidyl inositol mannoside biosynthesis	0	0	1	0		2.4.-.-		doi: 10.1074/jbc.R110.168328
ACPIM4	ACPIM4	GDPMAN[c] + AC1PIM3[c] -> GDP[c] + AC1PIM4[c]				Phosphatidyl inositol mannoside biosynthesis	0	0	1	0		none		doi: 10.1074/jbc.R110.168328
FAS9	FAS9	H[c] + NADH[c] + TD2EC4ACYLACPFAS[c] -> NAD[c] + C4ACYLACPFAS[c]	Rv2524c	Rv2524c		Mycolic acid pathway	0	0	1	0		none		doi: 10.1371/journal.pcbi.0010046
SUGL	T00984	H[e] + GLAC[e] <=> H[c] + GLAC[c]	Rv3331	Rv3331		Transport	1	-1	1	0		none		none
ACPIM8	ACPIM8	GDPMAN[c] + AC2PIM5[c] -> GDP[c] + AC2PIM6[c]	Rv1500	Rv1500		Phosphatidyl inositol mannoside biosynthesis	0	0	1	0		2.4.-.-		doi: 10.1074/jbc.R110.168328
S1	R03314	GLUGSAL[c] <=> H2O[c] + P5C[c]				Alanine, aspartate and glutamate metabolism	1	-1	1	0		none		none
S2	S2	H2CO3[c] <=> H[c] + HCO3[c]				Carbon metabolism	1	-1	1	0		none		none
S3	S3	NH4OH[c] <=> H2O[c] + NH3[c]				Nitrogen metabolism	1	-1	1	0		none		none
DPPR	DPPR	PRPP[c] + DPP[c] -> DPPR[c] + PPI[c]	Rv3806c	Rv3806c		Arabinogalactan biosynthesis	0	0	1	0		none		doi: 10.1074/jbc.M504068200
DPPP	R09244	7 IPP[c] + CTFPP[c] -> 7 PPI[c] + DPPP[c]	Rv2361c	Rv2361c		Peptidoglycan biosynthesis	0	0	1	0		2.5.1.-		none
MTR	R00115	NADP[c] + 2 GSH[c] <=> H[c] + NADPH[c] + GSSG[c]	Rv2855	Rv2855		Glutathione metabolism	1	-1	1	0		1.8.1.7		none
MMAA22	MMAA22	SAM[c] + CD21931EC52ACYLACP[c] -> SAH[c] + CD131E19CPC53ACYLACP[c]	Rv0644c	Rv0644c		Mycolic acid pathway	0	0	1	0		none		doi: 10.1371/journal.pcbi.0010046
T4HBZA	T17467	4HBENZALC[e] <=> 4HBENZALC[c]				Transport	1	-1	1	0		none		none
AGLA2	R00801	H2O[c] + SUC[c] -> GLC[c] + FRU[c]	Rv2471	Rv2471		Starch and sucrose metabolism	0	0	1	0		3.2.1.20		none
AGLA1	R00028	H2O[c] + MLT[c] -> 2 GLC[c]	Rv2471	Rv2471		Starch and sucrose metabolism	0	0	1	0		3.2.1.20		none
UPP	R00966	PPI[c] + UMP[c] <=> PRPP[c] + URA[c]	Rv3309c	Rv3309c		Pyrimidine metabolism	1	-1	1	0		2.4.2.9		none
PGK	R01512	ADP[c] + 13PDG[c] <=> ATP[c] + 3PG[c]	Rv1437	Rv1437		Glycolysis / Gluconeogenesis	1	-1	1	0		2.7.2.3		none
GCVB	R03425	GLY[c] + LIPOYLPROTEIN[c] -> CO2[c] + SAP[c]	Rv1832	Rv1832		Glycine, serine and threonine metabolism	0	0	1	0		1.4.4.2		none
PGI	R00771	G6P[c] <=> F6P[c]	Rv0946c	Rv0946c		Glycolysis / Gluconeogenesis	1	-1	1	0		5.3.1.9		none
CYSG2	R07237	SAM[c] + UROPORPHYRINOGENIII[c] -> SAH[c] + PRECORIN1[c]	Rv2847c	Rv2847c		Porphyrin metabolism	0	0	1	0		2.1.1.107		none
CYSG3	R07238	SAM[c] + PRECORIN1[c] -> SAH[c] + PRECORIN2[c]	Rv2847c or Rv0511	Rv0511 Rv2847c		Cofactor biosynthesis	0	0	1	0		2.1.1.107		none
CYSG1	R03947	NAD[c] + PRECORIN2[c] -> H[c] + NADH[c] + SIROHYDROCHLORIN[c]	Rv2847c	Rv2847c		Porphyrin and chlorophyll metabolism	0	0	1	0		1.3.1.76		none
PROA	R03313	H[c] + NADPH[c] + GLUP[c] -> PI[c] + NADP[c] + GLUGSAL[c]	Rv2427c	Rv2427c		Arginine and proline metabolism	0	0	1	0		1.2.1.41		none
PROB	R00239	ATP[c] + GLU[c] -> ADP[c] + GLUP[c]	Rv2439c	Rv2439c		Arginine and proline metabolism	0	0	1	0		2.7.2.11		none
SAHH	R00192	H2O[c] + SAH[c] -> ADN[c] + HCYS[c]	Rv3248c	Rv3248c		Cysteine and methionine metabolism	0	0	1	0		3.3.1.1		doi: 10.1038/srep02264
CMK1	R00158	ATP[c] + UMP[c] <=> ADP[c] + UDP[c]	Rv1712	Rv1712		Pyrimidine metabolism	1	-1	1	0		2.7.4.14		none
FADD9	FADD9	ATP[c] + COA[c] + HEXADECANOATE[c] -> AMP[c] + PPI[c] + HDCCOA[c]	Rv0035 or Rv0099 or Rv0119 or Rv0166 or Rv0214 or Rv0270 or Rv0404 or Rv0551c or Rv0852 or Rv1058 or Rv1185c or Rv1193 or Rv1206 or Rv1427c or Rv1521 or Rv1529 or Rv1549 or Rv1550 or Rv1750c or Rv1925 or Rv2187 or Rv2505c or Rv2590 or Rv2930 or Rv2941 or Rv2948c or Rv2950c or Rv3089 or Rv3506 or Rv3513c or Rv3515c or Rv3561 or Rv3801c or Rv3826	Rv2930 Rv0035 Rv0099 Rv0119 Rv0166 Rv0214 Rv0270 Rv0404 Rv0551c Rv0852 Rv1058 Rv1185c Rv1193 Rv1206 Rv1427c Rv1521 Rv1529 Rv1549 Rv1550 Rv1750c Rv1925 Rv2187 Rv2505c Rv2590 Rv2941 Rv2948c Rv2950c Rv3089 Rv3506 Rv3513c Rv3515c Rv3561 Rv3801c Rv3826		Lipid metabolism	0	0	1	0		none		none
NADD1	R00137	H[c] + ATP[c] + NAMN[c] -> NAD[c] + PPI[c]	Rv2421c	Rv2421c		Nicotinate and nicotinamide metabolism	0	0	1	0		2.7.7.18		none
NADD2	R03005	ATP[c] + NACN[c] -> PPI[c] + NAAD[c]	Rv2421c	Rv2421c		Nicotinate and nicotinamide metabolism	0	0	1	0		2.7.7.18		none
NICT1	T00291a	H2O[c] + ATP[c] + NI[e] -> ADP[c] + PI[c] + NI[c]	Rv2856	Rv2856		Transport	0	0	1	0		3.6.3.-		none
DIMA	DIMA	SAM[c] + PTTDIM[c] -> SAH[c] + DIMA[c]	Rv2952	Rv2952		Dimycocerosate ester biosynthesis	0	0	1	0		none		doi: 10.1074/jbc.M406134200 AND doi: 10.1128/microbiolspec.MGM2-0021-2013
ASD	R02291	H[c] + NADPH[c] + ASP4P[c] -> PI[c] + NADP[c] + ASPSA[c]	Rv3708c	Rv3708c		Glycine, serine and threonine metabolism	0	0	1	0		1.2.1.11		none
FADD322	FADD322	H2O[c] + ATP[c] + 1931CPC54ACYLACP[c] -> PPI[c] + ACP[c] + 1931CPC54ACYLAMP[c]	Rv3801c	Rv3801c		Mycolic acid pathway	0	0	1	0		none		doi: 10.1371/journal.pcbi.0010046 AND doi: 10.1016/j.chembiol.2013.11.011
KASB9	KASB9	MALACP[c] + TETRATRIACONTANOYLACP[c] -> CO2[c] + ACP[c] + BKETOC36ACYLACP[c]	Rv2246 and Rv2245	Rv2246 Rv2245		Mycolic acid pathway	0	0	1	0		none		doi: 10.1371/journal.pcbi.0010046 AND doi: 10.1016/j.chembiol.2013.11.011
ASK	R00480	ATP[c] + ASP[c] -> ADP[c] + ASP4P[c]	Rv3709c	Rv3709c		Glycine, serine and threonine metabolism	0	0	1	0		2.7.2.4		none
ZWF2	R00835	NADP[c] + G6P[c] -> H[c] + NADPH[c] + D6PGL[c]	Rv1447c or Rv1121	Rv1447c Rv1121		Pentose phosphate pathway	0	0	1	0		1.1.1.49		none
DAPB1	R04198	H[c] + NADH[c] + DIHYDRODIPICOLINATE[c] -> NAD[c] + TETRAHYDRODIPICOLINATE[c]	Rv2773c	Rv2773c		Lysine biosynthesis	0	0	1	0		1.3.1.26		none
DAPB2	R04199	H[c] + NADPH[c] + DIHYDRODIPICOLINATE[c] -> NADP[c] + TETRAHYDRODIPICOLINATE[c]	Rv2773c	Rv2773c		Lysine biosynthesis	0	0	1	0		1.3.1.26		none
TRPA	R02722	SER[c] + IGP[c] -> H2O[c] + G3P[c] + TRP[c]	Rv1613 and Rv1612	Rv1613 Rv1612		Glycine, serine and threonine metabolism	0	0	1	0		4.2.1.20		none
PYRF	R00965	OMP[c] -> CO2[c] + UMP[c]	Rv1385	Rv1385		Pyrimidine metabolism	0	0	1	0		4.1.1.23		none
THYXN	T00262	HYXN[e] <=> HYXN[c]				Transport	1	-1	1	0		none		none
TESA2	TESA2	H2O[c] + 24DM3K911DHC36ACYLACP[c] -> ACP[c] + 24DM3K911DHC36OATE[c]	Rv2928	Rv2928		Dimycocerosate ester biosynthesis	0	0	1	0		none		doi: 10.1128/microbiolspec.MGM2-0021-2013
TAC	T00033	H[c] + AC[e] <=> H[e] + AC[c]				Transport	1	-1	1	0		none		none
MANB2	R01818	MAN1P[c] <=> MAN6P[c]	Rv3257c or Rv3308	Rv3257c Rv3308		Fructose and mannose metabolism	1	-1	1	0		5.4.2.8		none
MAS9	MAS9	2 H[c] + SMMALONYLCOA[c] + 2 NADPH[c] + 246MC27ACYLACP[c] -> H2O[c] + CO2[c] + COA[c] + 2 NADP[c] + 2468MC30ACYLACP[c]	Rv2940c	Rv2940c		Dimycocerosate ester biosynthesis	0	0	1	0		none		doi: 10.1128/microbiolspec.MGM2-0021-2013e
MANB1	R00883	GDP[c] + MAN1P[c] -> PI[c] + GDPMAN[c]	Rv3264c	Rv3264c		Peptidoglycan and lipopolysaccharide biosynthesis	0	0	1	0		2.7.7.22		none
FADD323	FADD323	H2O[c] + ATP[c] + 1931CPC56ACYLACP[c] -> PPI[c] + ACP[c] + 1931CPC56ACYLAMP[c]	Rv3801c	Rv3801c		Mycolic acid pathway	0	0	1	0		none		doi: 10.1371/journal.pcbi.0010046 AND doi: 10.1016/j.chembiol.2013.11.011
TG3P	T00118	G3P[e] <=> G3P[c]				Transport	1	-1	1	0		none		none
CYGLY2	R00899	H2O[c] + CYSGLY[c] <=> CYS[c] + GLY[c]				Cysteine and methionine metabolism	1	-1	1	0		3.4.11.1		none
HSAC	R04597	O2[c] + 34DHSA[c] -> 49DSHA[c]	Rv3568c	Rv3568c		Cholesterol degradation	0	0	1	0		1.13.11.25		doi: 10.1016/j.tim.2011.07.009
MAS1	MAS1	2 H[c] + SMMALONYLCOA[c] + 2 NADPH[c] + HEXADECANOYLACP[c] -> H2O[c] + CO2[c] + COA[c] + 2 NADP[c] + TUBERCULOSTEROYLACP[c]	Rv2940c	Rv2940c		Dimycocerosate ester biosynthesis	0	0	1	0		none		doi: 10.1128/microbiolspec.MGM2-0021-2013
MAS2	MAS2	2 H[c] + SMMALONYLCOA[c] + 2 NADPH[c] + OCTADECANOYLACP[c] -> H2O[c] + CO2[c] + COA[c] + 2 NADP[c] + 2MC21ACYLACP[c]	Rv2940c	Rv2940c		Dimycocerosate ester biosynthesis	0	0	1	0		none		doi: 10.1128/microbiolspec.MGM2-0021-2013
MAS3	MAS3	HDCCOA[c] + MAS[c] -> COA[c] + HEXADECANOYLMAS[c]	Rv2940c	Rv2940c		Lipid metabolism	0	0	1	0		none		none
MAS4	MAS4	2 H[c] + SMMALONYLCOA[c] + 2 NADPH[c] + EICOSANOYLACP[c] -> H2O[c] + CO2[c] + COA[c] + 2 NADP[c] + 2MC23ACYLACP[c]	Rv2940c	Rv2940c		Dimycocerosate ester biosynthesis	0	0	1	0		none		doi: 10.1128/microbiolspec.MGM2-0021-2013
GLPQ1	R01470	H2O[c] + G3PE[c] <=> GL3P[c] + ETHA[c]	Rv3842c or Rv0317c	Rv3842c Rv0317c		Glycerophospholipid metabolism	1	-1	1	0		3.1.4.46		none
HSAE	R09960	H2O[c] + HHD[c] -> 4H2OHEX[c]	Rv3536c	Rv3536c		Cholesterol degradation	0	0	1	0		4.2.1.132		doi: 10.1016/j.tim.2011.07.009
MAS7	MAS7	2 H[c] + SMMALONYLCOA[c] + 2 NADPH[c] + 24MC24ACYLACP[c] -> H2O[c] + CO2[c] + COA[c] + 2 NADP[c] + 246MC27ACYLACP[c]	Rv2940c	Rv2940c		Dimycocerosate ester biosynthesis	0	0	1	0		none		doi: 10.1128/microbiolspec.MGM2-0021-2013
OXCOA	R01559	OX[c] + SUCCOA[c] <=> SUCC[c] + OXCOA[c]				Glyoxylate and dicarboxylate metabolism	1	-1	1	0		2.8.3.2		none
ARGD1	R02283	GLU[c] + NAGLUS[c] -> AKG[c] + NAORN[c]	Rv1655	Rv1655		Arginine and proline metabolism	0	0	1	0		2.6.1.11		none
ARGD2	R04475	GLU[c] + SAOPIM[c] <=> AKG[c] + SDAPIM[c]	Rv1655 or Rv0858c	Rv1655 Rv0858c		Lysine biosynthesis	1	-1	1	0		2.6.1.17		none
TAG	TAG	HCSCOA[c] + PENTADECANOYLCOA[c] + NONADECANOYLCOA[c] + TCSCOA[c] + ECSCOA[c] + 10 DAG[c] + 2 HDCCOA[c] + 3 ODCCOA[c] -> 10 COA[c] + 10 TAG[c]	Rv3130c or Rv3734c or Rv3234c or Rv3088 or Rv0221 or Rv0895 or Rv1425 or Rv1760 or Rv2285 or Rv2484c or Rv3087 or Rv3233c or Rv3371 or Rv3480c or Rv3740c	Rv3130c Rv3734c Rv3234c Rv3088 Rv0221 Rv0895 Rv1425 Rv1760 Rv2285 Rv2484c Rv3087 Rv3233c Rv3371 Rv3480c Rv3740c		Fatty acid biosynthesis	0	0	1	0		none		doi: 10.1128/JB.186.15.5017-5030.2004
INHA21	INHA21	H[c] + NADH[c] + TD2EC58ACYLACP[c] -> NAD[c] + OCTAPENTACONTANOYLACP[c]	Rv1484	Rv1484		Mycolic acid pathway	0	0	1	0		none		doi: 10.1371/journal.pcbi.0010046 AND doi: 10.1016/j.chembiol.2013.11.011
INHA20	INHA20	H[c] + NADH[c] + TD2EC56ACYLACP[c] -> NAD[c] + HEXAPENTACONTANOYLACP[c]	Rv1484	Rv1484		Mycolic acid pathway	0	0	1	0		none		doi: 10.1371/journal.pcbi.0010046 AND doi: 10.1016/j.chembiol.2013.11.011
FABD13	FABD13	COA[c] + PROPIONYLACP[c] <=> ACP[c] + PROPIONYLCOA[c]	(Rv2243 or Rv0649) and Rv2244	Rv2243 Rv0649 Rv2244		Lipid metabolism	1	-1	1	0		none		none
FABD12	FABD12	COA[c] + PENTADECANOYLACP[c] <=> ACP[c] + PENTADECANOYLCOA[c]	(Rv2243 or Rv0649) and Rv2244	Rv2243 Rv0649 Rv2244		Lipid metabolism	1	-1	1	0		none		none
FABD11	FABD11	COA[c] + HEPTADECANOYLACP[c] <=> ACP[c] + HEPTADECANOYLCOA[c]	(Rv2243 or Rv0649) and Rv2244	Rv2243 Rv0649 Rv2244		Lipid metabolism	1	-1	1	0		none		none
FABD10	FABD10	COA[c] + NONADECANOYLACP[c] <=> ACP[c] + NONADECANOYLCOA[c]	(Rv2243 or Rv0649) and Rv2244	Rv2243 Rv0649 Rv2244		Lipid metabolism	1	-1	1	0		none		none
COBI2	R05180	SAM[c] + PRECORIN3B[c] -> PRECORIN4B[c] + SAH[c]	Rv2066	Rv2066		Cofactor biosynthesis	0	0	1	0		2.1.1.131		none
COBI1	R03948	SAM[c] + PRECORIN2[c] -> SAH[c] + PRECORIN3A[c]	Rv2066	Rv2066		Porphyrin metabolism	0	0	1	0		2.1.1.130		none
FADD3415	FADD3415	2 H2O[c] + ATP[c] + ODCCOA[c] -> COA[c] + AMP[c] + PPI[c] + OCTADECANOATE[c]	Rv0035 or Rv0099 or Rv0119 or Rv0166 or Rv0214 or Rv0270 or Rv0404 or Rv0551c or Rv0852 or Rv1058 or Rv1185c or Rv1193 or Rv1206 or Rv1427c or Rv1521 or Rv1529 or Rv1549 or Rv1550 or Rv1750c or Rv1925 or Rv2187 or Rv2505c or Rv2590 or Rv2930 or Rv2941 or Rv2948c or Rv2950c or Rv3089 or Rv3506 or Rv3513c or Rv3515c or Rv3561 or Rv3801c or Rv3826	Rv2930 Rv0035 Rv0099 Rv0119 Rv0166 Rv0214 Rv0270 Rv0404 Rv0551c Rv0852 Rv1058 Rv1185c Rv1193 Rv1206 Rv1427c Rv1521 Rv1529 Rv1549 Rv1550 Rv1750c Rv1925 Rv2187 Rv2505c Rv2590 Rv2941 Rv2948c Rv2950c Rv3089 Rv3506 Rv3513c Rv3515c Rv3561 Rv3801c Rv3826		Lipid metabolism	0	0	1	0		none		none
FABG17	FABG17	H[c] + NADPH[c] + BKETOC50ACYLACP[c] -> NADP[c] + 3HC50ACYLACP[c]	Rv1483 or Rv1350 or Rv2002 or Rv0242c or Rv2766c	Rv1483 Rv1350 Rv2002 Rv0242c Rv2766c		Mycolic acid pathway	0	0	1	0		none		doi: 10.1371/journal.pcbi.0010046 AND doi: 10.1128/CMR.18.1.81-101.2005 AND doi: 10.1016/j.chembiol.2013.11.011
MGTA	MGTA	GDPMAN[c] + PIM1[c] -> GDP[c] + PIM2[c]	Rv0557	Rv0557		Phosphatidyl inositol mannoside biosynthesis	0	0	1	0		2.4.1.57		doi: 10.1074/jbc.R110.168328
MACAC	R02519	O2[c] + HOMOGEN[c] -> MACAC[c]				Tyrosine metabolism	0	0	1	0		1.13.11.5		none
ILVN	R00006	2 PYR[c] -> CO2[c] + ACLAC[c]	(Rv3002c and Rv3003c) or Rv1820 or Rv3509c	Rv3002c Rv3003c Rv1820 Rv3509c		Pantothenate and CoA biosynthesis	0	0	1	0		2.2.1.6		none
HLA	HLA	HOA[c] -> CO2[c] + HLA[c]				Porphyrin metabolism	0	0	1	0		none		doi: 10.1016/j.chembiol.2010.03.009
CYSD	R00529	ATP[c] + SLF[c] -> PPI[c] + APS[c]	Rv1285 and Rv1286	Rv1285 Rv1286		Sulfur metabolism	0	0	1	0		2.7.7.4		doi: 10.1371/journal.ppat.1002036
PPSA1	PPSA1	H[c] + NADH[c] + MALCOA[c] + PHENOLTRICOSANOYLACP[c] -> NAD[c] + PHENOL3HC25ACYLACP[c] + CO2[c] + COA[c]	Rv2931	Rv2931		Dimycocerosate ester biosynthesis	0	0	1	0		none		doi: 10.1128/microbiolspec.MGM2-0021-2013e
FABG2	FABG2	H[c] + NADPH[c] + BKETOC20ACYLACP[c] -> NADP[c] + 3HC20ACYLACP[c]	Rv1483 or Rv1350 or Rv2002 or Rv0242c or Rv2766c	Rv1483 Rv1350 Rv2002 Rv0242c Rv2766c		Mycolic acid pathway	0	0	1	0		none		doi: 10.1371/journal.pcbi.0010046 AND doi: 10.1128/CMR.18.1.81-101.2005 AND doi: 10.1016/j.chembiol.2013.11.011
GALTB	R00502	UTP[c] + GAL1P[c] -> PPI[c] + UDPGAL[c]	Rv0619 or Rv0618	Rv0619 Rv0618		Galactose metabolism	0	0	1	0		2.7.7.10		none
FADD3410	FADD3410	ATP[c] + COA[c] + DOCOSANOATE[c] -> AMP[c] + PPI[c] + DOCOSANOYLCOA[c]	Rv0035 or Rv0099 or Rv0119 or Rv0166 or Rv0214 or Rv0270 or Rv0404 or Rv0551c or Rv0852 or Rv1058 or Rv1185c or Rv1193 or Rv1206 or Rv1427c or Rv1521 or Rv1529 or Rv1549 or Rv1550 or Rv1750c or Rv1925 or Rv2187 or Rv2505c or Rv2590 or Rv2930 or Rv2941 or Rv2948c or Rv2950c or Rv3089 or Rv3506 or Rv3513c or Rv3515c or Rv3561 or Rv3801c or Rv3826	Rv2930 Rv0035 Rv0099 Rv0119 Rv0166 Rv0214 Rv0270 Rv0404 Rv0551c Rv0852 Rv1058 Rv1185c Rv1193 Rv1206 Rv1427c Rv1521 Rv1529 Rv1549 Rv1550 Rv1750c Rv1925 Rv2187 Rv2505c Rv2590 Rv2941 Rv2948c Rv2950c Rv3089 Rv3506 Rv3513c Rv3515c Rv3561 Rv3801c Rv3826		Lipid metabolism	0	0	1	0		none		none
BIRA	BIRA	H2O[c] + ATP[c] + ACCB[c] -> AMP[c] + PPI[c] + BCCP[c]	Rv3279c	Rv3279c		Mycolic acid pathway	0	0	1	0		none		doi: 10.1371/journal.pcbi.0010046
FADD3411	FADD3411	2 H2O[c] + ATP[c] + ECSCOA[c] -> COA[c] + AMP[c] + PPI[c] + EICOSANOATE[c]	Rv0035 or Rv0099 or Rv0119 or Rv0166 or Rv0214 or Rv0270 or Rv0404 or Rv0551c or Rv0852 or Rv1058 or Rv1185c or Rv1193 or Rv1206 or Rv1427c or Rv1521 or Rv1529 or Rv1549 or Rv1550 or Rv1750c or Rv1925 or Rv2187 or Rv2505c or Rv2590 or Rv2930 or Rv2941 or Rv2948c or Rv2950c or Rv3089 or Rv3506 or Rv3513c or Rv3515c or Rv3561 or Rv3801c or Rv3826	Rv2930 Rv0035 Rv0099 Rv0119 Rv0166 Rv0214 Rv0270 Rv0404 Rv0551c Rv0852 Rv1058 Rv1185c Rv1193 Rv1206 Rv1427c Rv1521 Rv1529 Rv1549 Rv1550 Rv1750c Rv1925 Rv2187 Rv2505c Rv2590 Rv2941 Rv2948c Rv2950c Rv3089 Rv3506 Rv3513c Rv3515c Rv3561 Rv3801c Rv3826		Lipid metabolism	0	0	1	0		none		none
TAKG	T00026	H[c] + AKG[e] <=> H[e] + AKG[c]				Transport	1	-1	1	0		none		none
TAL	R08575	G3P[c] + S7P[c] <=> F6P[c] + E4P[c]	Rv1448c	Rv1448c		Pentose phosphate pathway	1	-1	1	0		2.2.1.2		none
GUAB2	R01130	H2O[c] + NAD[c] + IMP[c] -> H[c] + NADH[c] + XMP[c]	Rv3411c and Rv3410c and Rv1843c	Rv3411c Rv3410c Rv1843c		Purine metabolism	0	0	1	0		1.1.1.205		none
ARGG	R01954	ATP[c] + ASP[c] + CITR[c] -> AMP[c] + PPI[c] + ARGSUCC[c]	Rv1658	Rv1658		Alanine, aspartate and glutamate metabolism	0	0	1	0		6.3.4.5		none
TLAC	T00256	H[c] + LAC[e] <=> H[e] + LAC[c]				Transport	1	-1	1	0		none		none
FADD343	FADD343	ATP[c] + COA[c] + PENTADECANOATE[c] -> AMP[c] + PPI[c] + PENTADECANOYLCOA[c]	Rv0035 or Rv0099 or Rv0119 or Rv0166 or Rv0214 or Rv0270 or Rv0404 or Rv0551c or Rv0852 or Rv1058 or Rv1185c or Rv1193 or Rv1206 or Rv1427c or Rv1521 or Rv1529 or Rv1549 or Rv1550 or Rv1750c or Rv1925 or Rv2187 or Rv2505c or Rv2590 or Rv2930 or Rv2941 or Rv2948c or Rv2950c or Rv3089 or Rv3506 or Rv3513c or Rv3515c or Rv3561 or Rv3801c or Rv3826	Rv2930 Rv0035 Rv0099 Rv0119 Rv0166 Rv0214 Rv0270 Rv0404 Rv0551c Rv0852 Rv1058 Rv1185c Rv1193 Rv1206 Rv1427c Rv1521 Rv1529 Rv1549 Rv1550 Rv1750c Rv1925 Rv2187 Rv2505c Rv2590 Rv2941 Rv2948c Rv2950c Rv3089 Rv3506 Rv3513c Rv3515c Rv3561 Rv3801c Rv3826		Lipid metabolism	0	0	1	0		none		none
FABD2	FABD2	COA[c] + TD2EC16ACYLACPFAS[c] <=> ACPFAS[c] + 9HDECOA[c]	(Rv2243 or Rv0649) and Rv2244	Rv2243 Rv0649 Rv2244		Lipid metabolism	1	-1	1	0		none		none
TAN	T00108	AN[e] <=> AN[c]				Transport	1	-1	1	0		none		none
FABD1	FABD1	COA[c] + HEXADECANOYLACP[c] <=> ACP[c] + HDCCOA[c]	(Rv2243 or Rv0649) and Rv2244	Rv2243 Rv0649 Rv2244		Lipid metabolism	1	-1	1	0		none		none
THIL	R00617	ATP[c] + THIP[c] <=> ADP[c] + THIPP[c]	Rv2977c	Rv2977c		Cofactor biosynthesis	1	-1	1	0		2.7.4.16		none
PPTHIO4	PPTHIO4	PHENOL4M3K911DHC36OATE[c] -> CO2[c] + PHENOLPHTHIODIOLONEC35K2[c]				Dimycocerosate ester biosynthesis	0	0	1	0		none		doi: 10.1128/microbiolspec.MGM2-0021-2013
PPTHIO5	PPTHIO5	0.06 PHENOLPHTHIODIOLONEC35K2[c] + 0.04 PHENOLPHTHIODIOLONEC33K2[c] + 0.33 PHENOLPHTHIODIOLONEC34K3[c] + 0.57 PHENOLPHTHIODIOLONEC36K3[c] -> PHENOLPHTHIODIOLONE[c]				Dimycocerosate ester biosynthesis	0	0	1	0		none		doi: 10.1128/microbiolspec.MGM2-0021-2013
PPTHIO2	PPTHIO2	PHENOL24DM3K911DHC37OATE[c] -> CO2[c] + PHENOLPHTHIODIOLONEC36K3[c]				Dimycocerosate ester biosynthesis	0	0	1	0		none		doi: 10.1128/microbiolspec.MGM2-0021-2013
P6C	R02317	ALLYS[c] -> H2O[c] + P6C[c]				L-alpha-aminoadipic acid (L-AAA) biosynthesis	0	0	1	0		1.4.1.18		PMID: 9355735
TPYRI	T00314	PYRI[e] <=> PYRI[c]				Transport	1	-1	1	0		none		none
PPTHIO1	PPTHIO1	PHENOL24DM3K911DHC35OATE[c] -> CO2[c] + PHENOLPHTHIODIOLONEC34K3[c]				Dimycocerosate ester biosynthesis	0	0	1	0		none		doi: 10.1128/microbiolspec.MGM2-0021-2013
FAS14	FAS14	H[c] + NADH[c] + TD2EC6ACYLACPFAS[c] -> NAD[c] + C6ACYLACPFAS[c]	Rv2524c	Rv2524c		Mycolic acid pathway	0	0	1	0		none		doi: 10.1371/journal.pcbi.0010046
FABD7	FABD7	COA[c] + TETRACOSANOYLACP[c] <=> ACP[c] + TCSCOA[c]	(Rv2243 or Rv0649) and Rv2244	Rv2243 Rv0649 Rv2244		Lipid metabolism	1	-1	1	0		none		none
T9OCD	T00712	9OCTADECENOATE[e] <=> 9OCTADECENOATE[c]				Transport	1	-1	1	0		none		none
ARGB	R02649	ATP[c] + NAGLU[c] -> ADP[c] + NAGLUP[c]	Rv1654	Rv1654		Arginine and proline metabolism	0	0	1	0		2.7.2.8		none
HEME	R03197	UROPORPHYRINOGENIII[c] -> 4 CO2[c] + COPROPORPHYRINOGENIII[c]	Rv2678c	Rv2678c		Porphyrin metabolism	0	0	1	0		4.1.1.37		none
TXAN	T00385	XAN[e] <=> XAN[c]				Transport	1	-1	1	0		none		none
DCTA2B	T00042b	H2O[c] + ATP[c] + SUCC[c] -> ADP[c] + SUCC[e] + PI[c]	Rv2443	Rv2443		Transport	0	0	1	0		none		none
FADD3418	FADD3418	ATP[c] + COA[c] + 9HEXADECENOATE[c] -> AMP[c] + PPI[c] + 9HDECOA[c]	Rv0035 or Rv0099 or Rv0119 or Rv0166 or Rv0214 or Rv0270 or Rv0404 or Rv0551c or Rv0852 or Rv1058 or Rv1185c or Rv1193 or Rv1206 or Rv1427c or Rv1521 or Rv1529 or Rv1549 or Rv1550 or Rv1750c or Rv1925 or Rv2187 or Rv2505c or Rv2590 or Rv2930 or Rv2941 or Rv2948c or Rv2950c or Rv3089 or Rv3506 or Rv3513c or Rv3515c or Rv3561 or Rv3801c or Rv3826	Rv2930 Rv0035 Rv0099 Rv0119 Rv0166 Rv0214 Rv0270 Rv0404 Rv0551c Rv0852 Rv1058 Rv1185c Rv1193 Rv1206 Rv1427c Rv1521 Rv1529 Rv1549 Rv1550 Rv1750c Rv1925 Rv2187 Rv2505c Rv2590 Rv2941 Rv2948c Rv2950c Rv3089 Rv3506 Rv3513c Rv3515c Rv3561 Rv3801c Rv3826		Lipid metabolism	0	0	1	0		none		none
HSAG1	R00228	NAD[c] + COA[c] + ACAL[c] <=> H[c] + NADH[c] + ACCOA[c]	Rv3535c	Rv3535c		Lipid metabolism	1	-1	1	0		1.2.1.10		none
GLMS	R00768	GLN[c] + F6P[c] <=> GLU[c] + GA6P[c]	Rv3436c	Rv3436c		Alanine, aspartate and glutamate metabolism	1	-1	1	0		2.6.1.16		none
PPK1	R02184	ATP[c] <=> ADP[c] + nPOLYP[c]	Rv2984	Rv2984		Phosphate metabolism	1	-1	1	0		2.7.4.1		none
GLMU	R00416	UTP[c] + NAGA1P[c] -> PPI[c] + UDPNAG[c]	Rv1018c	Rv1018c		Peptidoglycan and lipopolysaccharide biosynthesis	0	0	1	0		2.7.7.23		none
DFRA2	R02236	NADP[c] + DHF[c] <=> H[c] + NADPH[c] + FOL[c]	Rv2763c	Rv2763c		Folate biosynthesis	1	-1	1	0		1.5.1.3		none
FABG9	FABG9	H[c] + NADPH[c] + BKETOC34ACYLACP[c] -> NADP[c] + 3HC34ACYLACP[c]	Rv1483 or Rv1350 or Rv2002 or Rv0242c or Rv2766c	Rv1483 Rv1350 Rv2002 Rv0242c Rv2766c		Mycolic acid pathway	0	0	1	0		none		doi: 10.1371/journal.pcbi.0010046 AND doi: 10.1128/CMR.18.1.81-101.2005 AND doi: 10.1016/j.chembiol.2013.11.011
IMPA	R01187	H2O[c] + IP[c] -> PI[c] + MI[c]	Rv1604 or Rv2131c or Rv2701c	Rv2131c Rv1604 Rv2701c		Inositol phosphate metabolism	0	0	1	0		3.1.3.25		doi: 10.1021/bi0160056
AFTA	AFTA	ARAFDPP[c] + GALACTANDPP[c] <=> ARA1GALACTANDPP[c] + DPP[c]	Rv3792	Rv3792		Arabinogalactan biosynthesis	1	-1	1	0		none		none
FADD30	FADD30	2 H2O[c] + ATP[c] + NONADECANOYLCOA[c] -> COA[c] + AMP[c] + PPI[c] + NONADECANOATE[c]	Rv0035 or Rv0099 or Rv0119 or Rv0166 or Rv0214 or Rv0270 or Rv0404 or Rv0551c or Rv0852 or Rv1058 or Rv1185c or Rv1193 or Rv1206 or Rv1427c or Rv1521 or Rv1529 or Rv1549 or Rv1550 or Rv1750c or Rv1925 or Rv2187 or Rv2505c or Rv2590 or Rv2930 or Rv2941 or Rv2948c or Rv2950c or Rv3089 or Rv3506 or Rv3513c or Rv3515c or Rv3561 or Rv3801c or Rv3826	Rv2930 Rv0035 Rv0099 Rv0119 Rv0166 Rv0214 Rv0270 Rv0404 Rv0551c Rv0852 Rv1058 Rv1185c Rv1193 Rv1206 Rv1427c Rv1521 Rv1529 Rv1549 Rv1550 Rv1750c Rv1925 Rv2187 Rv2505c Rv2590 Rv2941 Rv2948c Rv2950c Rv3089 Rv3506 Rv3513c Rv3515c Rv3561 Rv3801c Rv3826		Lipid metabolism	0	0	1	0		none		none
FAS24	FAS24	H[c] + NADH[c] + TD2EC10ACYLACPFAS[c] -> NAD[c] + C10ACYLACPFAS[c]	Rv2524c	Rv2524c		Mycolic acid pathway	0	0	1	0		none		doi: 10.1371/journal.pcbi.0010046
FAS25	FAS25	MALCOA[c] + C10ACYLACPFAS[c] -> COA[c] + MALC10ACYLACPFAS[c]	Rv2524c	Rv2524c		Mycolic acid pathway	0	0	1	0		none		doi: 10.1371/journal.pcbi.0010046
FAS26	FAS26	MALC10ACYLACPFAS[c] -> CO2[c] + BKETOC12ACYLACPFAS[c]	Rv2524c	Rv2524c		Mycolic acid pathway	0	0	1	0		none		doi: 10.1371/journal.pcbi.0010046
FAS27	FAS27	H[c] + NADPH[c] + BKETOC12ACYLACPFAS[c] -> NADP[c] + 3HC12ACYLACPFAS[c]	Rv2524c	Rv2524c		Mycolic acid pathway	0	0	1	0		none		doi: 10.1371/journal.pcbi.0010046
FAS20	FAS20	MALCOA[c] + C8ACYLACPFAS[c] -> COA[c] + MALC8ACYLACPFAS[c]	Rv2524c	Rv2524c		Mycolic acid pathway	0	0	1	0		none		doi: 10.1371/journal.pcbi.0010046
FAS21	FAS21	MALC8ACYLACPFAS[c] -> CO2[c] + BKETOC10ACYLACPFAS[c]	Rv2524c	Rv2524c		Mycolic acid pathway	0	0	1	0		none		doi: 10.1371/journal.pcbi.0010046
FAS22	FAS22	H[c] + NADPH[c] + BKETOC10ACYLACPFAS[c] -> NADP[c] + 3HC10ACYLACPFAS[c]	Rv2524c	Rv2524c		Mycolic acid pathway	0	0	1	0		none		doi: 10.1371/journal.pcbi.0010046
FAS23	FAS23	3HC10ACYLACPFAS[c] -> H2O[c] + TD2EC10ACYLACPFAS[c]	Rv2524c	Rv2524c		Mycolic acid pathway	0	0	1	0		none		doi: 10.1371/journal.pcbi.0010046
TCYSA	T00097a	H2O[c] + ATP[c] + CYS[e] -> ADP[c] + PI[c] + CYS[c]				Transport	0	0	1	0		none		none
PTHIO3	PTHIO3	4M3K911DHC33OATE[c] -> CO2[c] + PHTHIODIOLONEC32K2[c]				Dimycocerosate ester biosynthesis	0	0	1	0		none		doi: 10.1128/microbiolspec.MGM2-0021-2013
PTHIO2	PTHIO2	24DM3K911DHC36OATE[c] -> CO2[c] + PHTHIODIOLONEC35K3[c]				Dimycocerosate ester biosynthesis	0	0	1	0		none		doi: 10.1128/microbiolspec.MGM2-0021-2013
FAS28	FAS28	3HC12ACYLACPFAS[c] -> H2O[c] + TD2EC12ACYLACPFAS[c]	Rv2524c	Rv2524c		Mycolic acid pathway	0	0	1	0		none		doi: 10.1371/journal.pcbi.0010046
GDH	R00243	H2O[c] + NAD[c] + GLU[c] -> H[c] + NADH[c] + NH3[c] + AKG[c]	Rv2476c	Rv2476c		Alanine, aspartate and glutamate metabolism	0	0	1	0		1.4.1.2		none
TCITR	T00327	CITR[e] <=> CITR[c]				Transport	1	-1	1	0		none		none
HSAG2	R09097	NAD[c] + COA[c] + PRAL[c] -> H[c] + NADH[c] + PROPIONYLCOA[c]	Rv3535c	Rv3535c		Cholesterol degradation	0	0	1	0		none		doi: 10.1016/j.tim.2011.07.009
DHNP	R04620	3 H2O[c] + AHTD[c] -> 3 PI[c] + DHNP[c]				Folate biosynthesis	0	0	1	0		3.1.3.1		none
NAGINS	NAGINS	H2O[c] + NAGINSP[c] <=> PI[c] + NAGINS[c]				Mycothiol biosynthesis	1	-1	1	0		none		none
CYSN	R00509	ATP[c] + APS[c] -> ADP[c] + PAPS[c]	Rv1286	Rv1286		Sulfur metabolism	0	0	1	0		2.7.1.25		doi: 10.1371/journal.ppat.1002036
MBTK2	MBTK2	N6HLYS[c] + OCTADECANOYLACP[c] -> ACP[c] + N6HLYSC18ANOYL[c]	Rv1347c	Rv1347c		Mycobactin biosynthesis	0	0	1	0		none		doi: 10.1128/JB.00088-12
MBTK3	MBTK3	MALACP[c] + N6HLYS[c] -> ACP[c] + N6HLYSMAL[c]	Rv1347c	Rv1347c		Mycobactin biosynthesis	0	0	1	0		none		doi: 10.1128/JB.00088-12
TCITB	T00158b	H2O[c] + ATP[c] + CIT[c] -> ADP[c] + PI[c] + CIT[e]				Transport	0	0	1	0		none		none
MBTK1	MBTK1	N6HLYS[c] + OCTADECENOYLACP[c] -> ACP[c] + N6HLYSC18ENOYL[c]	Rv1347c	Rv1347c		Mycobactin biosynthesis	0	0	1	0		none		doi: 10.1128/JB.00088-12
THID1	R03471	ATP[c] + AHMMP[c] -> ADP[c] + AMPMP[c]	Rv0422c	Rv0422c		Cofactor biosynthesis	0	0	1	0		2.7.4.7		none
THID2	R04509	ATP[c] + AMPMP[c] -> ADP[c] + MAHMPPP[c]	Rv0422c	Rv0422c		Cofactor biosynthesis	0	0	1	0		2.7.4.7		none
NDK1	R00330	GDP[c] + ATP[c] <=> ADP[c] + GTP[c]	Rv2445c	Rv2445c		Purine metabolism	1	-1	1	0		2.7.4.6		none
NDK2	R01137	DADP[c] + ATP[c] <=> DATP[c] + ADP[c]	Rv2445c	Rv2445c		Purine metabolism	1	-1	1	0		2.7.4.6		none
NDK3	R00156	ATP[c] + UDP[c] <=> ADP[c] + UTP[c]	Rv2445c	Rv2445c		Pyrimidine metabolism	1	-1	1	0		2.7.4.6		none
NDK4	R01857	ATP[c] + DGDP[c] <=> ADP[c] + DGTP[c]	Rv2445c	Rv2445c		Purine metabolism	1	-1	1	0		2.7.4.6		none
NDK5	R02093	ATP[c] + DTDP[c] <=> ADP[c] + DTTP[c]	Rv2445c	Rv2445c		Pyrimidine metabolism	1	-1	1	0		2.7.4.6		none
NDK6	R00570	ATP[c] + CDP[c] <=> ADP[c] + CTP[c]	Rv2445c	Rv2445c		Pyrimidine metabolism	1	-1	1	0		2.7.4.6		none
NDK7	R02326	ATP[c] + DCDP[c] -> ADP[c] + DCTP[c]	Rv2445c	Rv2445c		Pyrimidine metabolism	0	0	1	0		2.7.4.6		none
BARB	R00976	H2O[c] + NAD[c] + URA[c] <=> H[c] + NADH[c] + BARB[c]				Pyrimidine metabolism	1	-1	1	0		1.17.99.4		none
PPGPPP	R03409	H2O[c] + PPGPPP[c] <=> PI[c] + PPGPP[c]				Purine metabolism	1	-1	1	0		3.6.1.11 OR 3.6.1.40		none
MOG	R09726	ATP[c] + MOLYBDOPTERIN[c] -> PPI[c] + AMOLYBDOPTERIN[c]	Rv0865	Rv0865		Cofactor biosynthesis	0	0	1	0		2.7.7.75		none
TCELB	T00185	H2O[c] + ATP[c] + CELB[e] -> ADP[c] + PI[c] + CELB[c]	(Rv2316 and Rv2317 and Rv2318) or (Rv1235 and Rv1236 and Rv1237 and Rv1238) or (Rv2038c and Rv2039c and Rv2040c and Rv2041c)	Rv2316 Rv2317 Rv2318 Rv1235 Rv1236 Rv1237 Rv1238 Rv2038c Rv2039c Rv2040c Rv2041c		Transport	0	0	1	0		none		doi: 10.1099/mic.0.2007/012872-0
ACCA3	ACCA3	H[c] + ATP[c] + HCO3[c] + BCCP[c] -> ADP[c] + PI[c] + BCCPCO2[c]	Rv3285	Rv3285		Mycolic acid pathway	0	0	1	0		none		doi: 10.1371/journal.pcbi.0010046
MAS5	MAS5	2 H[c] + SMMALONYLCOA[c] + 2 NADPH[c] + 2MC21ACYLACP[c] -> H2O[c] + CO2[c] + COA[c] + 2 NADP[c] + 24MC24ACYLACP[c]	Rv2940c	Rv2940c		Dimycocerosate ester biosynthesis	0	0	1	0		none		doi: 10.1128/microbiolspec.MGM2-0021-2013
HISC2	R03243	GLU[c] + IMACP[c] <=> AKG[c] + HISOLP[c]	Rv3772 or Rv1600	Rv3772 Rv1600		Histidine metabolism	1	-1	1	0		2.6.1.9		none
SUCD	R00405	ADP[c] + PI[c] + SUCCOA[c] <=> ATP[c] + COA[c] + SUCC[c]	Rv0952 and Rv0951	Rv0952 Rv0951		Citrate cycle (TCA cycle)	1	-1	1	0		6.2.1.5		none
MOAA1	R09394	H2O[c] + GTP[c] -> PPI[c] + PRECURSORZ[c]	(Rv3109 or Rv0869c) and Rv3116 and Rv3111	Rv3109 Rv0869c Rv3116 Rv3111		Cofactor biosynthesis	0	0	1	0		4.1.99.18		doi: 10.1128/JB.00774-10
ASPB2	R00694	GLU[c] + PHPYR[c] <=> AKG[c] + PHE[c]	Rv3565 or Rv0337c	Rv3565 Rv0337c		Phenylalanine metabolism	1	-1	1	0		2.6.1.1 AND 2.6.1.2		none
ASPB3	R00355	GLU[c] + OA[c] -> ASP[c] + AKG[c]	Rv3565	Rv3565		Alanine, aspartate and glutamate metabolism	0	0	1	0		2.6.1.1		doi: 10.3389/fcimb.2013.00068
MOP	MOP	OICAP[c] -> CO2[c] + MOP[c]				Valine, leucine and isoleucine degradation	0	0	1	0		none		none
ASPB1	R00734	4HPP[c] + GLU[c] <=> TYR[c] + AKG[c]	Rv3565 or Rv0337c	Rv3565 Rv0337c		Tyrosine metabolism	1	-1	1	0		2.6.1.1 AND 2.6.1.2		none
HIAA	HIAA	H2O[c] + HIPOCOA[c] -> ACCOA[c] + HIA[c]				Cholesterol degradation	0	0	1	0		2.3.1.16		doi: 10.1371/journal.ppat.1002181
CYSK1	R00897	H2S[c] + ASER[c] -> AC[c] + CYS[c]	Rv2334 or Rv0848 or Rv1336	Rv2334 Rv0848 Rv1336		Cysteine and methionine metabolism	0	0	1	0		2.5.1.47		none
HADA1	HADA1	3HC18ACYLACP[c] -> H2O[c] + TD2EC18ACYLACP[c]	Rv0635 and Rv0636 and Rv0637	Rv0635 Rv0636 Rv0637		Mycolic acid pathway	0	0	1	0		none		doi: 10.1371/journal.pcbi.0010046 AND doi: 10.1016/j.chembiol.2013.11.011
HADA2	HADA2	3HC20ACYLACP[c] -> H2O[c] + TD2EC20ACYLACP[c]	Rv0635 and Rv0636 and Rv0637	Rv0635 Rv0636 Rv0637		Mycolic acid pathway	0	0	1	0		none		doi: 10.1371/journal.pcbi.0010046 AND doi: 10.1016/j.chembiol.2013.11.011
HADA3	HADA3	3HC22ACYLACP[c] -> H2O[c] + TD2EC22ACYLACP[c]	Rv0635 and Rv0636 and Rv0637	Rv0635 Rv0636 Rv0637		Mycolic acid pathway	0	0	1	0		none		doi: 10.1371/journal.pcbi.0010046 AND doi: 10.1016/j.chembiol.2013.11.011
HADA4	HADA4	3HC24ACYLACP[c] -> H2O[c] + TD2EC24ACYLACP[c]	Rv0635 and Rv0636 and Rv0637	Rv0635 Rv0636 Rv0637		Mycolic acid pathway	0	0	1	0		none		doi: 10.1371/journal.pcbi.0010046 AND doi: 10.1016/j.chembiol.2013.11.011
HADA5	HADA5	3HC26ACYLACP[c] -> H2O[c] + TD2EC26ACYLACP[c]	Rv0635 and Rv0636 and Rv0637	Rv0635 Rv0636 Rv0637		Mycolic acid pathway	0	0	1	0		none		doi: 10.1371/journal.pcbi.0010046 AND doi: 10.1016/j.chembiol.2013.11.011
HADA6	HADA6	3HC28ACYLACP[c] -> H2O[c] + TD2EC28ACYLACP[c]	Rv0635 and Rv0636 and Rv0637	Rv0635 Rv0636 Rv0637		Mycolic acid pathway	0	0	1	0		none		doi: 10.1371/journal.pcbi.0010046 AND doi: 10.1016/j.chembiol.2013.11.011
HADA7	HADA7	3HC30ACYLACP[c] -> H2O[c] + TD2EC30ACYLACP[c]	Rv0635 and Rv0636 and Rv0637	Rv0635 Rv0636 Rv0637		Mycolic acid pathway	0	0	1	0		none		doi: 10.1371/journal.pcbi.0010046 AND doi: 10.1016/j.chembiol.2013.11.011
DCMP	R01668	H2O[c] + DCTP[c] -> PPI[c] + DCMP[c]				Pyrimidine metabolism	0	0	1	0		3.6.1.12		none
GCVT	R04125	THF[c] + SAP[c] -> NH3[c] + DHLIPOYLPROTEIN[c] + METTHF[c]	Rv2211c and Rv1826	Rv2211c Rv1826		Glycine, serine and threonine metabolism	0	0	1	0		2.1.2.10		none
PGMA2	R00959	G6P[c] <=> G1P[c]	Rv3068c	Rv3068c		Glycolysis / Gluconeogenesis	1	-1	1	0		5.4.2.2		none
DAPA	R02292	PYR[c] + ASPSA[c] -> 2 H2O[c] + DIHYDRODIPICOLINATE[c]	Rv2753c	Rv2753c		Lysine biosynthesis	0	0	1	0		4.2.1.52		none
DAPF	R02735	DAPIM[c] <=> MDAPIM[c]	Rv2726c	Rv2726c		Lysine biosynthesis	1	-1	1	0		5.1.1.7		none
DAPE	R02734	H2O[c] + SDAPIM[c] -> SUCC[c] + DAPIM[c]	Rv1202	Rv1202		Lysine biosynthesis	0	0	1	0		3.5.1.18		none
TDGLUA	T00217a	H2O[c] + ATP[c] + DGLU[e] -> ADP[c] + PI[c] + DGLU[c]				Transport	0	0	1	0		none		none
DAG	R02239	2 H[c] + 2 NADH[c] + PROPIONYLCOA[c] + PA[c] -> 2 NAD[c] + COA[c] + PI[c] + DAG[c]	Rv2252	Rv2252		Glycerophospholipid metabolism	0	0	1	0		3.1.3.4 OR 3.1.3.81		doi: 10.1111/j.1365-2958.2006.05174.x
CDH	CDH	H2O[c] + CDPDG[c] <=> CMP[c] + PA[c]	Rv2289	Rv2289		Glycerophospholipid metabolism	1	-1	1	0		3.6.1.26		none
ACTAC1	R01360	HMGLUTCOA[c] -> ACCOA[c] + ACTAC[c]				Butanoate metabolism	0	0	1	0		4.1.3.4		none
ACTAC2	R01364	H2O[c] + FUACAC[c] -> FUM[c] + ACTAC[c]				Tyrosine metabolism	0	0	1	0		3.7.1.2		none
IDSA1	R01658	IPP[c] + DMPP[c] -> PPI[c] + GPP[c]	Rv3398c or Rv3383c or Rv2173	Rv3398c Rv3383c Rv2173		Terpenoid backbone biosynthesis	0	0	1	0		2.5.1.1		none
MDH	R00342	NAD[c] + MAL[c] <=> H[c] + NADH[c] + OA[c]	Rv1240	Rv1240		Citrate cycle (TCA cycle)	1	-1	1	0		1.1.1.37		none
PABA	R05553	ADCHOR[c] -> PYR[c] + PABA[c]	Rv0812	Rv0812		Folate biosynthesis	0	0	1	0		4.1.3.38		none
USPA1	T00121a	H2O[c] + ATP[c] + RIB[e] -> ADP[c] + PI[c] + RIB[c]	(Rv2316 and Rv2317 and Rv2318) or (Rv1235 and Rv1236 and Rv1237 and Rv1238) or (Rv2038c and Rv2039c and Rv2040c and Rv2041c)	Rv2316 Rv2317 Rv2318 Rv1235 Rv1236 Rv1237 Rv1238 Rv2038c Rv2039c Rv2040c Rv2041c		Transport	0	0	1	0		none		doi: 10.1099/mic.0.2007/012872-0
THI	R02135	H2O[c] + THIP[c] -> PI[c] + THI[c]				Cofactor biosynthesis	0	0	1	0		3.1.3.-		none
GABT	R01648	GABA[c] + AKG[c] <=> GLU[c] + SUCCSAL[c]	Rv2589	Rv2589		Alanine, aspartate and glutamate metabolism	1	-1	1	0		2.6.1.19		none
CHE1	R02864	FE2[c] + SIROHYDROCHLORIN[c] -> 2 H[c] + SIROHEME[c]	Rv2393	Rv2393		Porphyrin and chlorophyll metabolism	0	0	1	0		4.99.1.4		doi: 10.1128/JB.00487-07
TFRUB	T00095b	PEP[c] + FRU[e] -> PYR[c] + F1P[c]				Transport	0	0	1	0		none		none
IPDAB	IPDAB	ATP[c] + COA[c] + 5OHHIP[c] -> AMP[c] + PPI[c] + 5OHHIPCOA[c]	Rv3551 and Rv3552	Rv3551 Rv3552		Cholesterol degradation	0	0	1	0		6.2.1.-		doi: 10.1371/journal.ppat.1002181
PGMA1	R02060	GA1P[c] <=> GA6P[c]	Rv3068c	Rv3068c		Amino sugar and nucleotide sugar metabolism	1	-1	1	0		5.4.2.10		none
FUCAC	R03181	MACAC[c] <=> FUACAC[c]				Tyrosine metabolism	1	-1	1	0		5.2.1.2		none
PPM1	R07257	GDPMAN[c] + UDPP[c] -> GDP[c] + PPM[c]	Rv2051c	Rv2051c		Mycolic acid pathway	0	0	1	0		none		none
TESA7	TESA7	H2O[c] + PHENOL4M3K911DHC34ACYLACP[c] -> ACP[c] + PHENOL4M3K911DHC34OATE[c]	Rv2928	Rv2928		Dimycocerosate ester biosynthesis	0	0	1	0		none		doi: 10.1128/microbiolspec.MGM2-0021-2013
TESA6	TESA6	H2O[c] + PHENOL24DM3K911DHC37ACYLACP[c] -> ACP[c] + PHENOL24DM3K911DHC37OATE[c]	Rv2928	Rv2928		Dimycocerosate ester biosynthesis	0	0	1	0		none		doi: 10.1128/microbiolspec.MGM2-0021-2013
TESA5	TESA5	H2O[c] + PHENOL24DM3K911DHC35ACYLACP[c] -> ACP[c] + PHENOL24DM3K911DHC35OATE[c]	Rv2928	Rv2928		Dimycocerosate ester biosynthesis	0	0	1	0		none		doi: 10.1128/microbiolspec.MGM2-0021-2013
BO12	BO12	H2O[c] + NAD[c] + COA[c] + FAD[c] + HEXANOYLCOA[c] -> H[c] + NADH[c] + ACCOA[c] + FADH2[c] + BUTANOYLCOA[c]	(Rv0131c or Rv0154c or Rv0215c or Rv0231 or Rv0244c or Rv0271c or Rv0400c or Rv0752c or Rv0873 or Rv0972c or Rv0975c or Rv1467c or Rv1679 or Rv1933c or Rv1934c or Rv2724c or Rv2789c or Rv3061c or Rv3139 or Rv3140 or Rv3274c or Rv3562 or Rv3563 or Rv3564 or Rv3573c or Rv3761c or Rv3797 or Rv0672 or Rv2500c) and (Rv0222 or Rv0456c or Rv0632c or Rv0673 or Rv0675 or Rv0905 or Rv0971c or Rv1070c or Rv…	Rv0131c Rv0154c Rv0215c Rv0231 Rv0244c Rv0271c Rv0400c Rv0752c Rv0873 Rv0972c Rv0975c Rv1467c Rv1679 Rv1933c Rv1934c Rv2724c Rv2789c Rv3061c Rv3139 Rv3140 Rv3274c Rv3562 Rv3563 Rv3564 Rv3573c Rv3761c Rv3797 Rv0672 Rv2500c Rv0222 Rv0456c Rv0632c Rv0673 Rv0675 Rv0905 Rv0971c Rv1070c Rv1071c Rv1141c Rv1142c Rv1472 Rv1935c Rv2486 Rv2679 Rv2831 Rv3039c Rv3373 Rv3374 Rv3516 Rv3774 Rv0468 Rv0860 Rv1715 …		Beta-oxidation pathway	0	0	1	0		none		none
TESA3	TESA3	H2O[c] + 4M3K911DHC33ACYLACP[c] -> ACP[c] + 4M3K911DHC33OATE[c]	Rv2928	Rv2928		Dimycocerosate ester biosynthesis	0	0	1	0		none		doi: 10.1128/microbiolspec.MGM2-0021-2013
SNOP	R07456	G3P[c] + GLN[c] + RL5P[c] -> 3 H2O[c] + PI[c] + GLU[c] + PYRA5P[c]	Rv2604c	Rv2604c		Pyridoxine metabolism	0	0	1	0		4.3.3.6		none
TESA1	TESA1	H2O[c] + 24DM3K911DHC34ACYLACP[c] -> ACP[c] + 24DM3K911DHC34OATE[c]	Rv2928	Rv2928		Dimycocerosate ester biosynthesis	0	0	1	0		none		doi: 10.1128/microbiolspec.MGM2-0021-2013
A6RP	R07280	H2O[c] + A6RP5P2[c] -> PI[c] + A6RP[c]				Riboflavin metabolism	0	0	1	0		3.1.3.-		none
EPIA2	R07060	H[c] + NADPH[c] + GDPDHDOGAL[c] -> NADP[c] + GDPFUC[c]	Rv1512	Rv1512		Galactose metabolism	0	0	1	0		1.1.1.271		none
EPIA1	R07059	GDPDHDOMAN[c] -> GDPDHDOGAL[c]	Rv1512	Rv1512		Galactose metabolism	0	0	1	0		1.1.1.271		none
PIMB	PIMB	AC1PIM1[c] + GDPMAN[c] -> GDP[c] + AC1PIM2[c]	Rv2188c	Rv2188c		Phosphatidyl inositol mannoside biosynthesis	0	0	1	0		2.4.1.57		doi: 10.1128/JB.01729-08
PFKA	R00756	ATP[c] + F6P[c] -> ADP[c] + FDP[c]	Rv3010c	Rv3010c		Glycolysis / Gluconeogenesis	0	0	1	0		2.7.1.11		doi: 10.1371/journal.pone.0056037
TRIFL	T00255	RIBFLAV[e] <=> RIBFLAV[c]				Transport	1	-1	1	0		none		none
HADA19	HADA19	3HC54ACYLACP[c] -> H2O[c] + TD2EC54ACYLACP[c]	Rv0635 and Rv0636 and Rv0637	Rv0635 Rv0636 Rv0637		Mycolic acid pathway	0	0	1	0		none		doi: 10.1371/journal.pcbi.0010046 AND doi: 10.1016/j.chembiol.2013.11.011
ENTC	R01717	CHOR[c] <=> ICHOR[c]	Rv3215 or Rv2386c	Rv3215 Rv2386c		Mycobactin biosynthesis	1	-1	1	0		5.4.4.2		doi: 10.1128/JB.00088-12
PAPA2	PAPA2	HDCCOA[c] + TRES[c] -> COA[c] + SL659[c]	Rv3820c	Rv3820c		Sulfolipid biosynthesis	0	0	1	0		2.3.1.-		doi: 10.1074/jbc.M111.315473
FUM	R01082	H2O[c] + FUM[c] <=> MAL[c]	Rv1098c	Rv1098c		Citrate cycle (TCA cycle)	1	-1	1	0		4.2.1.2		none
FADD263	FADD263	ACP[c] + PHENOLTRICOSANOYLAMP[c] -> AMP[c] + PHENOLTRICOSANOYLACP[c]	Rv2930	Rv2930		Dimycocerosate ester biosynthesis	0	0	1	0		none		doi: 10.1128/microbiolspec.MGM2-0021-2013
FPRA	R01195	H[c] + FERI[c] + NADP[c] -> FERO[c] + NADPH[c]	Rv3106 or Rv0886	Rv3106 Rv0886		Nicotinate and nicotinamide metabolism	0	0	1	0		1.18.1.2		none
COBO	R05220	H[c] + ATP[c] + COBIRINICACIDACDIAMIDE[c] -> ADENOSYLCOBRINICACIDACDIAMIDE[c] + PPPI[c]	Rv2849c	Rv2849c		Cofactor biosynthesis	0	0	1	0		2.5.1.17		none
FADD262	FADD262	ATP[c] + PHENOLPENTACOSANOATE[c] -> PPI[c] + PHENOLPENTACOSANOYLAMP[c]	Rv2930	Rv2930		Dimycocerosate ester biosynthesis	0	0	1	0		none		doi: 10.1128/microbiolspec.MGM2-0021-2013
TCOIIA	T00175a	H2O[c] + ATP[c] + COII[e] -> ADP[c] + PI[c] + COII[c]				Transport	0	0	1	0		none		none
IDI	R01123	IPP[c] <=> DMPP[c]	Rv1745c	Rv1745c		Terpenoid backbone biosynthesis	1	-1	1	0		5.3.3.2		none
TCOIIB	T00175b	H2O[c] + ATP[c] + COII[c] -> ADP[c] + PI[c] + COII[e]				Transport	0	0	1	0		none		none
PYKA	R00200	ADP[c] + PEP[c] -> ATP[c] + PYR[c]	Rv1617	Rv1617		Glycolysis / Gluconeogenesis	0	0	1	0		2.7.1.40		none
MEND2	R08166	EPSHCHC[c] <=> PYR[c] + SHCHC[c]	Rv0555	Rv0555		Ubiquinone and other terpenoid-quinone biosynthesis	1	-1	1	0		4.2.99.20		none
DEVB	R02035	H2O[c] + D6PGL[c] -> D6PGC[c]	Rv1445c	Rv1445c		Pentose phosphate pathway	0	0	1	0		3.1.1.31		none
MACOA	R04203	NAD[c] + HMBUTCOA[c] -> H[c] + NADH[c] + MAACCOA[c]	Rv3774 or Rv1144	Rv3774 Rv1144		Valine, leucine and isoleucine degradation	0	0	1	0		1.1.1.35		none
PSTS1B	T00009b	H2O[c] + ATP[c] -> ADP[c] + PI[e]	(Rv0934 and Rv0936 and Rv0935 and Rv0933) or (Rv0932c and Rv0930 and Rv0929 and Rv0933) or (Rv0928 and Rv0930 and Rv0928 and Rv0933) or Rv0545c or Rv2281	Rv0934 Rv0936 Rv0935 Rv0933 Rv0932c Rv0930 Rv0929 Rv0928 Rv0545c Rv2281		Transport	0	0	1	0		none		none
PSTS1A	T00009a	H2O[c] + ATP[c] + PI[e] -> ADP[c] + 2 PI[c]	(Rv0934 and Rv0936 and Rv0935 and Rv0933) or (Rv0932c and Rv0930 and Rv0929 and Rv0933) or (Rv0928 and Rv0930 and Rv0928 and Rv0933) or Rv0545c or Rv2281	Rv0934 Rv0936 Rv0935 Rv0933 Rv0932c Rv0930 Rv0929 Rv0928 Rv0545c Rv2281		Transport	0	0	1	0		none		none
KSH	R09860	H[c] + NADH[c] + O2[c] + ADD[c] -> H2O[c] + NAD[c] + 9OHADD[c]	Rv3526 and Rv3571	Rv3526 Rv3571		Cholesterol degradation	0	0	1	0		1.14.13.142		doi: 10.1016/j.tim.2011.07.009
GND2	R01528	NADP[c] + D6PGC[c] -> H[c] + CO2[c] + NADPH[c] + RL5P[c]	Rv1122 or Rv1844c	Rv1122 Rv1844c		Pentose phosphate pathway	0	0	1	0		1.1.1.44		none
CTPD2	T00291b	H2O[c] + ATP[c] + CD[c] -> ADP[c] + PI[c] + CD[e]	Rv1469	Rv1469		Transport	0	0	1	0		3.6.3.-		none
CTPD1	T00291a	H2O[c] + ATP[c] + CD[e] -> ADP[c] + PI[c] + CD[c]	Rv1469	Rv1469		Transport	0	0	1	0		3.6.3.-		none
PTHIO1	PTHIO1	24DM3K911DHC34OATE[c] -> CO2[c] + PHTHIODIOLONEC33K3[c]				Dimycocerosate ester biosynthesis	0	0	1	0		none		doi: 10.1128/microbiolspec.MGM2-0021-2013
MMUM	R00650	SAM[c] + HCYS[c] -> SAH[c] + MET[c]	Rv2458	Rv2458		Cysteine and methionine metabolism	0	0	1	0		2.1.1.10		doi: 10.1038/srep02264
2PPLA	2PPLA	GTP[c] + LLAC[c] -> GDP[c] + 2PHOSPHOLLACTATE[c]				Cofactor biosynthesis	0	0	1	0		none		none
TGSN	T00387	H[c] + GSN[e] <=> H[e] + GSN[c]				Transport	1	-1	1	0		none		none
CYSH	R02021	RTHIO[c] + PAPS[c] -> ADP[c] + OTHIO[c] + H2SO3[c]	Rv2392	Rv2392		Sulfur metabolism	0	0	1	0		1.8.4.8		none
ACAL	R00710	H2O[c] + NAD[c] + ACAL[c] -> H[c] + NADH[c] + AC[c]	Rv0458 or Rv0147 or Rv0768	Rv0458 Rv0147 Rv0768		Glycolysis / Gluconeogenesis	0	0	1	0		1.2.1.3 or 1.2.1.- or 1.2.1.-		none
LEUC2	R04001	CBHCAP[c] <=> H2O[c] + IPPMAE[c]	Rv2988c and Rv2987c	Rv2988c Rv2987c		Valine, leucine and isoleucine biosynthesis	1	-1	1	0		4.2.1.33		none
LEUC1	R03968	H2O[c] + IPPMAE[c] <=> IPPMAL[c]	Rv2988c and Rv2987c	Rv2988c Rv2987c		Valine, leucine and isoleucine biosynthesis	1	-1	1	0		4.2.1.33		none
TCYSB	T00097b	H2O[c] + ATP[c] + CYS[c] -> ADP[c] + PI[c] + CYS[e]				Transport	0	0	1	0		none		none
PTHIO5	PTHIO5	0.04 PHTHIODIOLONEC32K2[c] + 0.57 PHTHIODIOLONEC35K3[c] + 0.33 PHTHIODIOLONEC33K3[c] + 0.06 PHTHIODIOLONEC34K2[c] -> PHTHIODIOLONE[c]				Dimycocerosate ester biosynthesis	0	0	1	0		none		doi: 10.1128/microbiolspec.MGM2-0021-2013
MBTA1	MBTA1	H[c] + NADH[c] + ACTAC[c] + N6HLYS[c] + SAL[c] + THR[c] + N6HLYSC18ENOYL[c] -> 6 H2O[c] + NAD[c] + MBTC18ENOYL[c]	Rv2384 and Rv2383c and Rv2382c and Rv2381c and Rv2380c and Rv2379c and Rv2377c	Rv2384 Rv2383c Rv2382c Rv2381c Rv2380c Rv2379c Rv2377c		Mycobactin biosynthesis	0	0	1	0		none		doi: 10.1128/JB.00088-12
HADA21	HADA21	3HC58ACYLACP[c] -> H2O[c] + TD2EC58ACYLACP[c]	Rv0635 and Rv0636 and Rv0637	Rv0635 Rv0636 Rv0637		Mycolic acid pathway	0	0	1	0		none		doi: 10.1371/journal.pcbi.0010046 AND doi: 10.1016/j.chembiol.2013.11.011
FAS29	FAS29	H[c] + NADH[c] + TD2EC12ACYLACPFAS[c] -> NAD[c] + C12ACYLACPFAS[c]	Rv2524c	Rv2524c		Mycolic acid pathway	0	0	1	0		none		doi: 10.1371/journal.pcbi.0010046
INHA4	INHA4	H[c] + NADH[c] + TD2EC24ACYLACP[c] -> NAD[c] + TETRACOSANOYLACP[c]	Rv1484	Rv1484		Mycolic acid pathway	0	0	1	0		none		doi: 10.1371/journal.pcbi.0010046 AND doi: 10.1016/j.chembiol.2013.11.011
INHA5	INHA5	H[c] + NADH[c] + TD2EC26ACYLACP[c] -> NAD[c] + HEXACOSANOYLACP[c]	Rv1484	Rv1484		Mycolic acid pathway	0	0	1	0		none		doi: 10.1371/journal.pcbi.0010046 AND doi: 10.1016/j.chembiol.2013.11.011
INHA6	INHA6	H[c] + NADH[c] + TD2EC28ACYLACP[c] -> NAD[c] + OCTACOSANOYLACP[c]	Rv1484	Rv1484		Mycolic acid pathway	0	0	1	0		none		doi: 10.1371/journal.pcbi.0010046 AND doi: 10.1016/j.chembiol.2013.11.011
INHA7	INHA7	H[c] + NADH[c] + TD2EC30ACYLACP[c] -> NAD[c] + TRIACONTANOYLACP[c]	Rv1484	Rv1484		Mycolic acid pathway	0	0	1	0		none		doi: 10.1371/journal.pcbi.0010046 AND doi: 10.1016/j.chembiol.2013.11.011
INHA1	INHA1	H[c] + NADH[c] + TD2EC18ACYLACP[c] -> NAD[c] + OCTADECANOYLACP[c]	Rv1484	Rv1484		Mycolic acid pathway	0	0	1	0		none		doi: 10.1371/journal.pcbi.0010046 AND doi: 10.1016/j.chembiol.2013.11.011
INHA2	INHA2	H[c] + NADH[c] + TD2EC20ACYLACP[c] -> NAD[c] + EICOSANOYLACP[c]	Rv1484	Rv1484		Mycolic acid pathway	0	0	1	0		none		doi: 10.1371/journal.pcbi.0010046 AND doi: 10.1016/j.chembiol.2013.11.011
INHA3	INHA3	H[c] + NADH[c] + TD2EC22ACYLACP[c] -> NAD[c] + DOCOSANOYLACP[c]	Rv1484	Rv1484		Mycolic acid pathway	0	0	1	0		none		doi: 10.1371/journal.pcbi.0010046 AND doi: 10.1016/j.chembiol.2013.11.011
PIMA	PIMA	PITBA[c] + GDPMAN[c] -> GDP[c] + PIM1[c]	Rv2610c	Rv2610c		Phosphatidyl inositol mannoside biosynthesis	0	0	1	0		2.4.1.57		doi: 10.1074/jbc.R110.168328
VIUB	VIUB	H2O[c] + ATP[c] + 0.0005 MBTC18ANOYL[c] + 0.001 MBTMAL[c] + 0.0005 MBTC18ENOYL[c] + FE3[e] -> ADP[c] + PI[c] + FE3[c]	Rv2895c and Rv1348 and Rv1349	Rv2895c Rv1348 Rv1349		Transport	0	0	1	0		none		none
FADD321	FADD321	H2O[c] + ATP[c] + 1931CPC52ACYLACP[c] -> PPI[c] + ACP[c] + 1931CPC52ACYLAMP[c]	Rv3801c	Rv3801c		Mycolic acid pathway	0	0	1	0		none		doi: 10.1371/journal.pcbi.0010046 AND doi: 10.1016/j.chembiol.2013.11.011
INHA8	INHA8	H[c] + NADH[c] + TD2EC32ACYLACP[c] -> NAD[c] + DOTRIACONTANOYLACP[c]	Rv1484	Rv1484		Mycolic acid pathway	0	0	1	0		none		doi: 10.1371/journal.pcbi.0010046 AND doi: 10.1016/j.chembiol.2013.11.011
INHA9	INHA9	H[c] + NADH[c] + TD2EC34ACYLACP[c] -> NAD[c] + TETRATRIACONTANOYLACP[c]	Rv1484	Rv1484		Mycolic acid pathway	0	0	1	0		none		doi: 10.1371/journal.pcbi.0010046 AND doi: 10.1016/j.chembiol.2013.11.011
TH2O	T00001	H2O[e] <=> H2O[c]				Transport	1	-1	1	0		none		none
NAGA1P	R05332	ACCOA[c] + GA1P[c] <=> COA[c] + NAGA1P[c]				Amino sugar and nucleotide sugar metabolism	1	-1	1	0		2.3.1.157		none
TMAN	T00159	PEP[c] + MAN[e] -> PYR[c] + MAN6P[c]				Transport	0	0	1	0		none		none
TCL1	T00698a	H2O[c] + ATP[c] + CL[e] -> ADP[c] + PI[c] + CL[c]				Transport	0	0	1	0		3.6.3.-		none
TCL2	T00698b	H2O[c] + ATP[c] + CL[c] -> ADP[c] + PI[c] + CL[e]				Transport	0	0	1	0		3.6.3.-		none
PKS33	PKS33	4 H[c] + 4 NADPH[c] + ODCCOA[c] + 3 RMMALONYLACP[c] -> 2 H2O[c] + 3 CO2[c] + COA[c] + 4 NADP[c] + 3 ACP[c] + MYCOLIPDIENOATE[c]	Rv1180 and Rv1183	Rv1180 Rv1183		Lipid metabolism	0	0	1	0		2.3.1.-		none
PKS32	PKS32	5 H[c] + 5 NADPH[c] + ODCCOA[c] + 3 RMMALONYLACP[c] -> 2 H2O[c] + 3 CO2[c] + COA[c] + 5 NADP[c] + 3 ACP[c] + MYCOLIPENOATE[c]	Rv1180 and Rv1182	Rv1180 Rv1182		Lipid metabolism	0	0	1	0		none		none
PKS31	PKS31	6 H[c] + 6 NADPH[c] + ODCCOA[c] + 3 RMMALONYLACP[c] -> 2 H2O[c] + 3 CO2[c] + COA[c] + 6 NADP[c] + 3 ACP[c] + MYCOLIPANOATE[c]	Rv1180 and Rv1181	Rv1180 Rv1181		Lipid metabolism	0	0	1	0		none		none
DR1P	R01969	PI[c] + DG[c] <=> DR1P[c] + GN[c]				Purine metabolism	1	-1	1	0		2.4.2.1		none
KASB1	KASB1	MALACP[c] + OCTADECANOYLACP[c] -> CO2[c] + ACP[c] + BKETOC20ACYLACP[c]	Rv2246 and Rv2245	Rv2246 Rv2245		Mycolic acid pathway	0	0	1	0		none		doi: 10.1371/journal.pcbi.0010046 AND doi: 10.1016/j.chembiol.2013.11.011
FAS69	FAS69	COA[c] + C18ACYLACPFAS[c] -> ACPFAS[c] + ODCCOA[c]	Rv2524c	Rv2524c		Mycolic acid pathway	0	0	1	0		none		doi: 10.1371/journal.pcbi.0010046
KASB3	KASB3	MALACP[c] + DOCOSANOYLACP[c] -> CO2[c] + ACP[c] + BKETOC24ACYLACP[c]	Rv2246 and Rv2245	Rv2246 Rv2245		Mycolic acid pathway	0	0	1	0		none		doi: 10.1371/journal.pcbi.0010046 AND doi: 10.1016/j.chembiol.2013.11.011
KASB2	KASB2	MALACP[c] + EICOSANOYLACP[c] -> CO2[c] + ACP[c] + BKETOC22ACYLACP[c]	Rv2246 and Rv2245	Rv2246 Rv2245		Mycolic acid pathway	0	0	1	0		none		doi: 10.1371/journal.pcbi.0010046 AND doi: 10.1016/j.chembiol.2013.11.011
KASB5	KASB5	MALACP[c] + HEXACOSANOYLACP[c] -> CO2[c] + ACP[c] + BKETOC28ACYLACP[c]	Rv2246 and Rv2245	Rv2246 Rv2245		Mycolic acid pathway	0	0	1	0		none		doi: 10.1371/journal.pcbi.0010046 AND doi: 10.1016/j.chembiol.2013.11.011
KASB4	KASB4	MALACP[c] + TETRACOSANOYLACP[c] -> CO2[c] + ACP[c] + BKETOC26ACYLACP[c]	Rv2246 and Rv2245	Rv2246 Rv2245		Mycolic acid pathway	0	0	1	0		none		doi: 10.1371/journal.pcbi.0010046 AND doi: 10.1016/j.chembiol.2013.11.011
KASB7	KASB7	MALACP[c] + TRIACONTANOYLACP[c] -> CO2[c] + ACP[c] + BKETOC32ACYLACP[c]	Rv2246 and Rv2245	Rv2246 Rv2245		Mycolic acid pathway	0	0	1	0		none		doi: 10.1371/journal.pcbi.0010046
KASB6	KASB6	MALACP[c] + OCTACOSANOYLACP[c] -> CO2[c] + ACP[c] + BKETOC30ACYLACP[c]	Rv2246 and Rv2245	Rv2246 Rv2245		Mycolic acid pathway	0	0	1	0		none		doi: 10.1371/journal.pcbi.0010046 AND doi: 10.1016/j.chembiol.2013.11.011
LEUA	R01213	H2O[c] + ACCOA[c] + OMVAL[c] -> COA[c] + IPPMAL[c]	Rv3710	Rv3710		Valine, leucine and isoleucine biosynthesis	0	0	1	0		2.3.3.13		none
KASB8	KASB8	MALACP[c] + DOTRIACONTANOYLACP[c] -> CO2[c] + ACP[c] + BKETOC34ACYLACP[c]	Rv2246 and Rv2245	Rv2246 Rv2245		Mycolic acid pathway	0	0	1	0		none		doi: 10.1371/journal.pcbi.0010046 AND doi: 10.1016/j.chembiol.2013.11.011
FAS62	FAS62	H[c] + NADPH[c] + BKETOC26ACYLACPFAS[c] -> NADP[c] + 3HC26ACYLACPFAS[c]	Rv2524c	Rv2524c		Mycolic acid pathway	0	0	1	0		none		doi: 10.1371/journal.pcbi.0010046
FAS63	FAS63	3HC26ACYLACPFAS[c] -> H2O[c] + TD2EC26ACYLACPFAS[c]	Rv2524c	Rv2524c		Mycolic acid pathway	0	0	1	0		none		doi: 10.1371/journal.pcbi.0010046
FAS64	FAS64	H[c] + NADH[c] + TD2EC26ACYLACPFAS[c] -> NAD[c] + C26ACYLACPFAS[c]	Rv2524c	Rv2524c		Mycolic acid pathway	0	0	1	0		none		doi: 10.1371/journal.pcbi.0010046
FAS65	FAS65	COA[c] + C26ACYLACPFAS[c] -> ACPFAS[c] + HCSCOA[c]	Rv2524c	Rv2524c		Mycolic acid pathway	0	0	1	0		none		doi: 10.1371/journal.pcbi.0010046
FAS66	FAS66	COA[c] + C24ACYLACPFAS[c] -> ACPFAS[c] + TCSCOA[c]	Rv2524c	Rv2524c		Mycolic acid pathway	0	0	1	0		none		doi: 10.1371/journal.pcbi.0010046
FAS67	FAS67	COA[c] + C22ACYLACPFAS[c] -> ACPFAS[c] + DOCOSANOYLCOA[c]	Rv2524c	Rv2524c		Mycolic acid pathway	0	0	1	0		none		doi: 10.1371/journal.pcbi.0010046
ROCE2	T00047a	H2O[c] + ATP[c] + LYS[e] -> ADP[c] + PI[c] + LYS[c]	Rv2320c	Rv2320c		Transport	0	0	1	0		none		none
GLX2	R01736	H2O[c] + LACGSH[c] -> LAC[c] + GSH[c]	Rv2581c or Rv0634c	Rv2581c Rv0634c		Glyoxal pathway	0	0	1	0		none		none
MGTE2	T00305b	H2O[c] + ATP[c] + MG[c] -> ADP[c] + PI[c] + MG[e]	Rv0362 or Rv0107c or Rv1239c or Rv1811	Rv0362 Rv0107c Rv1239c Rv1811		Transport	0	0	1	0		3.6.3.1		none
HISI	R04037	H2O[c] + PRBAMP[c] -> PRFP[c]	Rv1606	Rv1606		Histidine metabolism	0	0	1	0		3.5.4.19		none
HISH	R04558	GLN[c] + PRLP[c] -> GLU[c] + AICAR[c] + DIMGP[c]	Rv1602 and Rv1605	Rv1602 Rv1605		Histidine metabolism	0	0	1	0		2.4.2.-		none
HISG	R01071	ATP[c] + PRPP[c] -> PPI[c] + PRBATP[c]	Rv2121c	Rv2121c		Histidine metabolism	0	0	1	0		2.4.2.17		none
THEPD	THEPD	HEPTADECANOATE[e] <=> HEPTADECANOATE[c]				Transport	1	-1	1	0		none		none
HISE	R04035	H2O[c] + PRBATP[c] -> PPI[c] + PRBAMP[c]	Rv2122c	Rv2122c		Histidine metabolism	0	0	1	0		3.6.1.31		none
HISD	R01158	H2O[c] + 2 NAD[c] + HISOL[c] -> 2 H[c] + 2 NADH[c] + HIS[c]	Rv1599	Rv1599		Histidine metabolism	0	0	1	0		1.1.1.23		none
NICT2	T00291b	H2O[c] + ATP[c] + NI[c] -> ADP[c] + PI[c] + NI[e]	Rv2856	Rv2856		Transport	0	0	1	0		3.6.3.-		none
SAMOX	SAMOX	NADH[c] + NH3[c] + SAM2OXOBUTANOATE[c] -> H2O[c] + NAD[c] + SAM[c]				Cofactor biosynthesis	0	0	1	0		none		none
MTN1	R00194	H2O[c] + SAH[c] <=> AD[c] + SRH[c]	Rv0091	Rv0091		Cysteine and methionine metabolism	1	-1	1	0		3.2.2.9		none
FADE324	FADE324	H2O[c] + ATP[c] + CMC61MEROACYLCPACP[c] -> PPI[c] + ACP[c] + CMC61MEROACYLCPAMP[c]	Rv3801c	Rv3801c		Mycolic acid pathway	0	0	1	0		none		doi: 10.1371/journal.pcbi.0010046 AND doi: 10.1016/j.chembiol.2013.11.011
ACCD22	R00742	H[c] + ATP[c] + ACCOA[c] + HCO3[c] -> ADP[c] + MALCOA[c] + PI[c]	Rv3285 and Rv2247	Rv2247 Rv3285		Lipid metabolism	0	0	1	0		6.4.1.2		doi: 10.1111/j.1574-6976.2010.00259.x AND doi: 10.1016/j.chembiol.2013.11.011
GCA	R00888	GDPMAN[c] -> H2O[c] + GDPDHDOMAN[c]	Rv0112 or Rv1511	Rv0112 Rv1511		Peptidoglycan and lipopolysaccharide biosynthesis	0	0	1	0		4.2.1.47		none
FABD3	FABD3	COA[c] + OCTADECANOYLACP[c] <=> ACP[c] + ODCCOA[c]	(Rv2243 or Rv0649) and Rv2244	Rv2243 Rv0649 Rv2244		Lipid metabolism	1	-1	1	0		none		none
ATP	ATP	ADP[c] + PI[c] + 3 Hr[e] -> 3 H[c] + H2O[c] + ATP[c]	Rv1308 and Rv1304 and Rv1311 and Rv1310 and Rv1305 and Rv1306 and Rv1309 and Rv1307	Rv1308 Rv1304 Rv1311 Rv1310 Rv1305 Rv1306 Rv1309 Rv1307		Respiratory chain	0	0	1	0		none		doi: 10.1038/nrmicro2474
TPYR	T00022	H[c] + PYR[e] <=> PYR[c] + H[e]				Transport	1	-1	1	0		none		none
DGMP	R01855	H2O[c] + DGTP[c] -> PPI[c] + DGMP[c]				Purine metabolism	0	0	1	0		3.6.1.19		none
PTTPDIM	PTTPDIM	H[c] + NADPH[c] + PHDIMB[c] -> NADP[c] + PTTPHDIM[c]	Rv2951c	Rv2951c		Dimycocerosate ester biosynthesis	0	0	1	0		none		doi: 10.1128/microbiolspec.MGM2-0021-2013
FABG3	FABG3	H[c] + NADPH[c] + BKETOC22ACYLACP[c] -> NADP[c] + 3HC22ACYLACP[c]	Rv1483 or Rv1350 or Rv2002 or Rv0242c or Rv2766c	Rv1483 Rv1350 Rv2002 Rv0242c Rv2766c		Mycolic acid pathway	0	0	1	0		none		doi: 10.1371/journal.pcbi.0010046 AND doi: 10.1128/CMR.18.1.81-101.2005 AND doi: 10.1016/j.chembiol.2013.11.011
FABG1	FABG1	H[c] + NADPH[c] + BKETOC18ACYLACP[c] -> NADP[c] + 3HC18ACYLACP[c]	Rv1483 or Rv1350 or Rv2002 or Rv0242c or Rv2766c	Rv1483 Rv1350 Rv2002 Rv0242c Rv2766c		Mycolic acid pathway	0	0	1	0		none		doi: 10.1371/journal.pcbi.0010046 AND doi: 10.1128/CMR.18.1.81-101.2005 AND doi: 10.1016/j.chembiol.2013.11.011
FABG6	FABG6	H[c] + NADPH[c] + BKETOC28ACYLACP[c] -> NADP[c] + 3HC28ACYLACP[c]	Rv1483 or Rv1350 or Rv2002 or Rv0242c or Rv2766c	Rv1483 Rv1350 Rv2002 Rv0242c Rv2766c		Mycolic acid pathway	0	0	1	0		none		doi: 10.1371/journal.pcbi.0010046 AND doi: 10.1128/CMR.18.1.81-101.2005 AND doi: 10.1016/j.chembiol.2013.11.011
FABG7	FABG7	H[c] + NADPH[c] + BKETOC30ACYLACP[c] -> NADP[c] + 3HC30ACYLACP[c]	Rv1483 or Rv1350 or Rv2002 or Rv0242c or Rv2766c	Rv1483 Rv1350 Rv2002 Rv0242c Rv2766c		Mycolic acid pathway	0	0	1	0		none		doi: 10.1371/journal.pcbi.0010046 AND doi: 10.1128/CMR.18.1.81-101.2005 AND doi: 10.1016/j.chembiol.2013.11.011
FABG4	FABG4	H[c] + NADPH[c] + BKETOC24ACYLACP[c] -> 3HC24ACYLACP[c] + NADP[c]	Rv1483 or Rv1350 or Rv2002 or Rv0242c or Rv2766c	Rv1483 Rv1350 Rv2002 Rv0242c Rv2766c		Mycolic acid pathway	0	0	1	0		none		doi: 10.1371/journal.pcbi.0010046 AND doi: 10.1128/CMR.18.1.81-101.2005 AND doi: 10.1016/j.chembiol.2013.11.011
FABG5	FABG5	H[c] + NADPH[c] + BKETOC26ACYLACP[c] -> NADP[c] + 3HC26ACYLACP[c]	Rv1483 or Rv1350 or Rv2002 or Rv0242c or Rv2766c	Rv1483 Rv1350 Rv2002 Rv0242c Rv2766c		Mycolic acid pathway	0	0	1	0		none		doi: 10.1371/journal.pcbi.0010046 AND doi: 10.1128/CMR.18.1.81-101.2005 AND doi: 10.1016/j.chembiol.2013.11.011
MMPL72	MMPL72	DIMB[c] -> DIMBM[c]	Rv2942 and Rv2936 and Rv2937 and Rv2938 and Rv2945c	Rv2942 Rv2936 Rv2937 Rv2938 Rv2945c		Dimycocerosate ester biosynthesis	0	0	1	0		none		doi: 10.1128/microbiolspec.MGM2-0021-2013
MMPL73	MMPL73	PHDIMA[c] -> PHDIMAM[c]	Rv2942 and Rv2936 and Rv2937 and Rv2938 and Rv2945c	Rv2942 Rv2936 Rv2937 Rv2938 Rv2945c		Dimycocerosate ester biosynthesis	0	0	1	0		none		doi: 10.1128/microbiolspec.MGM2-0021-2013
FABG8	FABG8	H[c] + NADPH[c] + BKETOC32ACYLACP[c] -> NADP[c] + 3HC32ACYLACP[c]	Rv1483 or Rv1350 or Rv2002 or Rv0242c or Rv2766c	Rv1483 Rv1350 Rv2002 Rv0242c Rv2766c		Mycolic acid pathway	0	0	1	0		none		doi: 10.1371/journal.pcbi.0010046 AND doi: 10.1128/CMR.18.1.81-101.2005 AND doi: 10.1016/j.chembiol.2013.11.011
MMPL71	MMPL71	DIMA[c] -> DIMAM[c]	Rv2942 and Rv2936 and Rv2937 and Rv2938 and Rv2945c	Rv2942 Rv2936 Rv2937 Rv2938 Rv2945c		Dimycocerosate ester biosynthesis	0	0	1	0		none		doi: 10.1128/microbiolspec.MGM2-0021-2013
FAS40	FAS40	MALCOA[c] + C16ACYLACPFAS[c] -> COA[c] + MALC16ACYLACPFAS[c]	Rv2524c	Rv2524c		Mycolic acid pathway	0	0	1	0		none		doi: 10.1371/journal.pcbi.0010046
MMPL74	MMPL74	PHDIMB[c] -> PHDIMBM[c]	Rv2942 and Rv2936 and Rv2937 and Rv2938 and Rv2945c	Rv2942 Rv2936 Rv2937 Rv2938 Rv2945c		Dimycocerosate ester biosynthesis	0	0	1	0		none		doi: 10.1128/microbiolspec.MGM2-0021-2013
FADD3420	FADD3420	ATP[c] + COA[c] + HEXANOATE[c] -> AMP[c] + PPI[c] + HEXANOYLCOA[c]	Rv0035 or Rv0099 or Rv0119 or Rv0166 or Rv0214 or Rv0270 or Rv0404 or Rv0551c or Rv0852 or Rv1058 or Rv1185c or Rv1193 or Rv1206 or Rv1427c or Rv1521 or Rv1529 or Rv1549 or Rv1550 or Rv1750c or Rv1925 or Rv2187 or Rv2505c or Rv2590 or Rv2930 or Rv2941 or Rv2948c or Rv2950c or Rv3089 or Rv3506 or Rv3513c or Rv3515c or Rv3561 or Rv3801c or Rv3826	Rv2930 Rv0035 Rv0099 Rv0119 Rv0166 Rv0214 Rv0270 Rv0404 Rv0551c Rv0852 Rv1058 Rv1185c Rv1193 Rv1206 Rv1427c Rv1521 Rv1529 Rv1549 Rv1550 Rv1750c Rv1925 Rv2187 Rv2505c Rv2590 Rv2941 Rv2948c Rv2950c Rv3089 Rv3506 Rv3513c Rv3515c Rv3561 Rv3801c Rv3826		Lipid metabolism	0	0	1	0		none		none
THRA	R01775	H[c] + NADPH[c] + ASPSA[c] -> NADP[c] + HSER[c]	Rv1294	Rv1294		Glycine, serine and threonine metabolism	0	0	1	0		1.1.1.3		none
SDAA	R00220	SER[c] -> PYR[c] + NH3[c]	Rv0069c	Rv0069c		Glycine, serine and threonine metabolism	0	0	1	0		4.3.1.17		none
THRC	R01466	H2O[c] + PHSER[c] -> PI[c] + THR[c]	Rv1295	Rv1295		Glycine, serine and threonine metabolism	0	0	1	0		4.2.3.1		none
THRB	R01771	ATP[c] + HSER[c] -> ADP[c] + PHSER[c]	Rv1296	Rv1296		Glycine, serine and threonine metabolism	0	0	1	0		2.7.1.39		none
MUTA	R00833	RMMALONYLCOA[c] <=> SUCCOA[c]	Rv1492 and Rv1493	Rv1492 Rv1493		Lipid metabolism	1	-1	1	0		5.4.99.2		none
COBL	R05149	2 SAM[c] + PRECORIN6Y[c] -> CO2[c] + 2 SAH[c] + PRECORIN8X[c]	Rv2072c	Rv2072c		Cofactor biosynthesis	0	0	1	0		2.1.1.132		none
PPSD3	PPSD3	2 H[c] + 2 NADH[c] + SMMALONYLCOA[c] + PHENOL57DHC29ACYLACP[c] -> H2O[c] + 2 NAD[c] + CO2[c] + COA[c] + PHENOL2M79DHC32ACYLACP[c]	Rv2934 and Rv2953	Rv2934 Rv2953		Dimycocerosate ester biosynthesis	0	0	1	0		none		doi: 10.1128/JB.00169-07 AND doi: 10.1128/microbiolspec.MGM2-0021-2013
PHBADB	PHBADB	SAM[c] + HBARHAM[c] -> SAH[c] + PHBADI[c]	Rv2959c	Rv2959c		p-HBAD biosynthesis	0	0	1	0		2.4.1.-		doi: 10.1074/jbc.M406134200
PPSD1	PPSD1	2 H[c] + 2 NADH[c] + SMMALONYLCOA[c] + 57DHC28ACYLACP[c] -> H2O[c] + 2 NAD[c] + CO2[c] + COA[c] + 2M79DHC31ACYLACP[c]	Rv2934 and Rv2953	Rv2934 Rv2953		Dimycocerosate ester biosynthesis	0	0	1	0		none		doi: 10.1128/JB.00169-07 AND doi: 10.1128/microbiolspec.MGM2-0021-2013
PHBADC	PHBADC	DTDPRHAM[c] + GDPFUC[c] + PHBADI[c] -> GDP[c] + DTDP[c] + PHBADIRF[c]	Rv2957 and Rv2958c	Rv2957 Rv2958c		p-HBAD biosynthesis	0	0	1	0		2.4.1.-		doi: 10.1074/jbc.M406246200
PAPA1	PAPA1	SL659[c] + HYDROXYPHTHIOCERANOYLCOA[c] -> COA[c] + SL1278[c]	Rv3824c	Rv3824c		Sulfolipid biosynthesis	0	0	1	0		2.3.1.-		doi: 10.1074/jbc.M111.315473
FAS70	FAS70	COA[c] + C16ACYLACPFAS[c] -> ACPFAS[c] + HDCCOA[c]	Rv2524c	Rv2524c		Mycolic acid pathway	0	0	1	0		none		doi: 10.1371/journal.pcbi.0010046
FBPA	R07248	2 TREHALOSEMONOMYCOLATE[c] -> TRE[c] + TREHALOSEDIMYCOLATE[c]	Rv3804c and Rv1886c and Rv0129c and Rv3803c	Rv3804c Rv1886c Rv0129c Rv3803c		Mycolic acid pathway	0	0	1	0		2.3.1.122		none
GLUCA	GLUCA	GLC[c] -> H2O[c] + GLUCAN[c]				Starch and sucrose metabolism	0	0	1	0		none		none
TCITA	T00158a	H2O[c] + ATP[c] + CIT[e] -> ADP[c] + PI[c] + CIT[c]				Transport	0	0	1	0		none		none
ECHA193	ECHA193	H2O[c] + CHOLENEC3COA[c] <=> HCHOLC3COA[c]	Rv3516 or Rv3538	Rv3516 Rv3538		Cholesterol degradation	1	-1	1	0		none		doi: 10.1073/pnas.0605728104
GALU	R00289	UTP[c] + G1P[c] -> PPI[c] + UDPG[c]	Rv0993	Rv0993		Pentose and glucuronate interconversions	0	0	1	0		2.7.7.9		none
PHBADA	PHBADA	HBA[c] + DTDPRHAM[c] -> DTDP[c] + HBARHAM[c]	Rv2962c	Rv2962c		p-HBAD biosynthesis	0	0	1	0		2.4.1.-		doi: 10.1074/jbc.M406246200
TGABAA	T00334a	H2O[c] + ATP[c] + GABA[e] -> ADP[c] + PI[c] + GABA[c]	Rv0522	Rv0522		Transport	0	0	1	0		none		none
PROZ2	T00148b	H2O[c] + ATP[c] + PRO[c] -> ADP[c] + PI[c] + PRO[e]	Rv3756c and Rv3757c and Rv3758c and Rv3759c	Rv3756c Rv3757c Rv3758c Rv3759c		Transport	0	0	1	0		none		none
GSEALD	GSEALD	H[c] + NADPH[c] + GLU[c] -> H2O[c] + NADP[c] + GLU1SEMIALD[c]				Porphyrin metabolism	0	0	1	0		none		none
GALK	R01092	ATP[c] + GLAC[c] -> ADP[c] + GAL1P[c]	Rv0620	Rv0620		Galactose metabolism	0	0	1	0		2.7.1.6		none
TAD	T00147	H[c] + AD[e] <=> H[e] + AD[c]				Transport	1	-1	1	0		none		none
GPSA	R00842	H[c] + NADH[c] + DHAP[c] <=> NAD[c] + GL3P[c]	Rv2982c or Rv0564c	Rv2982c Rv0564c		Glycerophospholipid metabolism	1	-1	1	0		1.1.1.94		none
GLYA1	R00945	SER[c] + THF[c] <=> H2O[c] + GLY[c] + METTHF[c]	Rv1093 or Rv0070c	Rv1093 Rv0070c		Glycine, serine and threonine metabolism	1	-1	1	0		2.1.2.1		none
RIBA1	R07281	RL5P[c] -> FOR[c] + DB4P[c]	Rv1940	Rv1940		Riboflavin metabolism	0	0	1	0		4.1.99.12		none
RIBA2	R00425	3 H2O[c] + GTP[c] -> FOR[c] + PPI[c] + D6RP5P[c]	Rv1415 or Rv1940	Rv1940 Rv1415		Riboflavin metabolism	0	0	1	0		3.5.4.25		none
GLYA2	R01333	H2O[c] + NAD[c] + GLAL[c] -> H[c] + NADH[c] + GLYCOLATE[c]				Glyoxylate and dicarboxylate metabolism	0	0	1	0		1.2.1.21		none
TRXB2	R02016	H[c] + OTHIO[c] + NADPH[c] -> RTHIO[c] + NADP[c]	Rv3913	Rv3913		Pyrimidine metabolism	0	0	1	0		1.8.1.9		none
PPSC4	PPSC4	2 H[c] + 2 NADH[c] + MALCOA[c] + 35DHC28ACYLACP[c] -> H2O[c] + 2 NAD[c] + CO2[c] + COA[c] + 57DHC30ACYLACP[c]	Rv2933	Rv2933		Dimycocerosate ester biosynthesis	0	0	1	0		none		doi: 10.1128/microbiolspec.MGM2-0021-2013
BGLS	R00306	H2O[c] + CELB[c] -> 2 GLC[c]	Rv0186	Rv0186		Starch and sucrose metabolism	0	0	1	0		3.2.1.21		none
AGPGLCN	AGPGLCN	ARABINOGALACTANDPP[c] + 30 PEPTIDOGLYCAN[c] -> DPP[c] + ARABINOGALACTANPEPTIDOGLYCAN[c]				Arabinogalactan peptidoglycan biosynthesis	0	0	1	0		none		none
XYLB	R01639	ATP[c] + XYLU[c] <=> ADP[c] + X5P[c]	Rv0729	Rv0729		Pentose and glucuronate interconversions	1	-1	1	0		2.7.1.17		none
MYCOPP	MYCOPP	PPM[c] + C78MYCOLATEACP[c] -> ACP[c] + C78MYCOLATEPP[c]	Rv3802c	Rv3802c		Mycolic acid pathway	0	0	1	0		none		doi: 10.1128/CMR.18.1.81-101.2005
DEOD7	R02557	PI[c] + DA[c] <=> DR1P[c] + AD[c]	Rv3307	Rv3307		Purine metabolism	1	-1	1	0		2.4.2.1		none
NDK8	R02331	ATP[c] + DUDP[c] <=> ADP[c] + DUTP[c]	Rv2445c	Rv2445c		Pyrimidine metabolism	1	-1	1	0		2.7.4.6		none
ADHC1	R00746	H[c] + NADPH[c] + ACAL[c] <=> NADP[c] + ETH[c]	Rv3045	Rv3045		Glycolysis / Gluconeogenesis	1	-1	1	0		1.1.1.2		none
ADHC2	R01041	NADP[c] + GL[c] <=> H[c] + GA[c] + NADPH[c]	Rv3045	Rv3045		Glycerolipid metabolism	1	-1	1	0		1.1.1.2		none
HADA13	HADA13	3HC42ACYLACP[c] -> H2O[c] + TD2EC42ACYLACP[c]	Rv0635 and Rv0636 and Rv0637	Rv0635 Rv0636 Rv0637		Mycolic acid pathway	0	0	1	0		none		doi: 10.1371/journal.pcbi.0010046 AND doi: 10.1016/j.chembiol.2013.11.011
MURG	R05032	UDPNAG[c] + LIPID1[c] -> UDP[c] + LIPID2[c]	Rv2153c	Rv2153c		Peptidoglycan biosynthesis	0	0	1	0		2.4.1.227		none
Maintenance	Maintenance	H2O[c] + ATP[c] -> ADP[c] + PI[c]				Biomass and Maintenance	0	1	1	0		none		none
FADE8	FADE8	H2O[c] + NAD[c] + COA[c] + FAD[c] + PENTANOYLCOA[c] -> H[c] + NADH[c] + ACCOA[c] + PROPIONYLCOA[c] + FADH2[c]	(Rv0131c or Rv0154c or Rv0215c or Rv0231 or Rv0244c or Rv0271c or Rv0400c or Rv0752c or Rv0873 or Rv0972c or Rv0975c or Rv1467c or Rv1679 or Rv1933c or Rv1934c or Rv2724c or Rv2789c or Rv3061c or Rv3139 or Rv3140 or Rv3274c or Rv3562 or Rv3563 or Rv3564 or Rv3573c or Rv3761c or Rv3797 or Rv0672 or Rv2500c) and (Rv0222 or Rv0456c or Rv0632c or Rv0673 or Rv0675 or Rv0905 or Rv0971c or Rv1070c or Rv…	Rv0131c Rv0154c Rv0215c Rv0231 Rv0244c Rv0271c Rv0400c Rv0752c Rv0873 Rv0972c Rv0975c Rv1467c Rv1679 Rv1933c Rv1934c Rv2724c Rv2789c Rv3061c Rv3139 Rv3140 Rv3274c Rv3562 Rv3563 Rv3564 Rv3573c Rv3761c Rv3797 Rv0672 Rv2500c Rv0222 Rv0456c Rv0632c Rv0673 Rv0675 Rv0905 Rv0971c Rv1070c Rv1071c Rv1141c Rv1142c Rv1472 Rv1935c Rv2486 Rv2679 Rv2831 Rv3039c Rv3373 Rv3374 Rv3516 Rv3774 Rv0468 Rv0860 Rv1715 …		Lipid metabolism	0	0	1	0		none		none
TVALA	T00183a	H2O[c] + ATP[c] + VAL[e] -> ADP[c] + PI[c] + VAL[c]				Transport	0	0	1	0		none		none
TDA	T00559	H[c] + DA[e] <=> H[e] + DA[c]				Transport	1	-1	1	0		none		none
DEOD2	R02295	H[c] + NAC[c] + R1P[c] -> PI[c] + NACD[c]	Rv3307	Rv3307		Nicotinate and nicotinamide metabolism	0	0	1	0		2.4.2.1		none
KASB17	KASB17	MALACP[c] + PENTACONTANOYLACP[c] -> CO2[c] + ACP[c] + BKETOC52ACYLACP[c]	Rv2246 and Rv2245	Rv2246 Rv2245		Mycolic acid pathway	0	0	1	0		none		doi: 10.1371/journal.pcbi.0010046 AND doi: 10.1016/j.chembiol.2013.11.011
NADE2	R00257	H2O[c] + ATP[c] + GLN[c] + NAAD[c] -> NAD[c] + AMP[c] + PPI[c] + GLU[c]	Rv2438c	Rv2438c		Nicotinate and nicotinamide metabolism	0	0	1	0		6.3.1.5		none
FMN	R05705	NAD[c] + FMNH2[c] <=> H[c] + NADH[c] + FMN[c]				Riboflavin metabolism	1	-1	1	0		1.5.1.39		none
MMAA42	MMAA42	H2O[c] + SAM[c] + CD21937EC58ACYLACP[c] -> SAH[c] + CD37MHC59ACYLACP[c]	Rv0642c	Rv0642c		Mycolic acid pathway	0	0	1	0		none		doi: 10.1371/journal.pcbi.0010046
LPPG	R09397	GTP[c] + 2PHOSPHOLLACTATE[c] -> PPI[c] + LPPG[c]				Cofactor biosynthesis	0	0	1	0		2.7.7.68		none
PURB2	R04559	SAICAR[c] <=> FUM[c] + AICAR[c]	Rv0777	Rv0777		Purine metabolism	1	-1	1	0		4.3.2.2		none
PURB1	R01083	ASUC[c] <=> FUM[c] + AMP[c]	Rv0777	Rv0777		Purine metabolism	1	-1	1	0		4.3.2.2		none
ETHA	R07376	PE[c] + SER[c] <=> ETHA[c] + PS[c]				Glycerophospholipid metabolism	1	-1	1	0		2.7.8.29		none
ILVB1	R08648	PYR[c] + OBUT[c] -> CO2[c] + ABUT[c]	Rv3003c or (Rv3470c and Rv3002c)	Rv3002c Rv3003c Rv3470c		Valine, leucine and isoleucine biosynthesis	0	0	1	0		2.2.1.6		none
COCO2	R00296	H2O[c] + 2 FERO[c] + CO[c] <=> 2 H[c] + CO2[c] + 2 FERI[c]	Rv0373c and Rv0374c and Rv0375c	Rv0373c Rv0374c Rv0375c		Carbon metabolism	1	-1	1	0		1.2.99.2		none
MOAE1	R09395	PRECURSORZ[c] + 2 MOADCOSH[c] -> MOLYBDOPTERIN[c] + 2 MOADCOOH[c]	(Rv3119 or Rv0866) and Rv3322c	Rv3119 Rv0866 Rv3322c		Cofactor biosynthesis	0	0	1	0		2.8.1.12		doi: 10.1128/JB.00774-10
MYCO2	MYCO2	NADP[c] + CD37MHC59ACYLACP[c] -> H[c] + NADPH[c] + CD37MKC59ACYLACP[c]				Mycolic acid pathway	0	0	1	0		none		doi: 10.1371/journal.pcbi.0010046
HEMN1	R03220	O2[c] + COPROPORPHYRINOGENIII[c] -> 2 H2O[c] + 2 CO2[c] + PROTOPORPHYRINOGEN[c]	Rv2388c	Rv2388c		Porphyrin metabolism	0	0	1	0		1.3.3.3		none
HEMN2	R06895	2 SAM[c] + COPROPORPHYRINOGENIII[c] -> 2 CO2[c] + PROTOPORPHYRINOGEN[c] + 2 DA[c] + 2 MET[c]	Rv2388c	Rv2388c		Porphyrin metabolism	0	0	1	0		1.3.99.22		none
MBTI	R06602	ICHOR[c] -> PYR[c] + SAL[c]	Rv2386c	Rv2386c		Mycobactin biosynthesis	0	0	1	0		4.2.99.21		doi: 10.1128/JB.00088-12
ROCE3	T00047b	H2O[c] + ATP[c] + LYS[c] -> ADP[c] + PI[c] + LYS[e]	Rv2320c	Rv2320c		Transport	0	0	1	0		none		none
MURI	R00260	GLU[c] -> DGLU[c]	Rv1338	Rv1338		Alanine, aspartate and glutamate metabolism	0	0	1	0		5.1.1.3		none
CYP1	R09859	H[c] + NADH[c] + O2[c] + CHOL4EN3ONE[c] -> H2O[c] + NAD[c] + HCHOL[c]	Rv3518c or Rv3545c	Rv3518c Rv3545c		Cholesterol degradation	0	0	1	0		1.14.13.141		doi: 10.1074/jbc.M110.164293
TRPC	R03508	CPAD5P[c] -> H2O[c] + CO2[c] + IGP[c]	Rv1611	Rv1611		Phenylalanine, tyrosine and tryptophan biosynthesis	0	0	1	0		4.1.1.48		none
RMLC	R06514	DTDP4DH6DGLC[c] -> DTDP4DH6DMAN[c]	Rv3465	Rv3465		Polyketide sugar unit biosynthesis	0	0	1	0		5.1.3.13		none
TFOL	T00504	FOL[e] <=> FOL[c]				Transport	1	-1	1	0		none		none
5OPRO	R02743	5GLUCYS[c] -> CYS[c] + 5OPRO[c]				Cysteine and methionine metabolism	0	0	1	0		2.3.2.4		none
FOLP2	R03067	AHHMD[c] + PABA[c] -> PPI[c] + DHPT[c]	Rv3608c or Rv1207	Rv3608c Rv1207		Folate biosynthesis	0	0	1	0		2.5.1.15		none
TTRE	T01083	PEP[c] + TRE[e] -> PYR[c] + TRE6P[c]				Transport	0	0	1	0		none		none
NRDZ1	R02017	ADP[c] + RTHIO[c] -> H2O[c] + DADP[c] + OTHIO[c]	(Rv3051c and Rv3048c) or (Rv0570 and Rv1981c)	Rv3051c Rv3048c Rv0570 Rv1981c		Purine metabolism	0	0	1	0		1.17.4.1		none
BiomassGrowth	Biomass growth	57 H2O[c] + 0.0152 NAD[c] + 0.0102 DATP[c] + 57.03 ATP[c] + 0.0132 COA[c] + 0.0388 ARAFDPP[c] + 0.0347 SAM[c] + 0.0194 DCTP[c] + 0.0008 FERI[c] + 0.0008 FERO[c] + 0.0168 CTP[c] + 0.0136 NADP[c] + 0.0183 TRE6P[c] + 0.1483 LEU[c] + 0.0886 ASP[c] + 0.0008 FE2[c] + 0.0222 FMN[c] + 0.0129 FAD[c] + 0.0155 CYS[c] + 0.0308 TYR[c] + 0.2184 ALA[c] + 0.1384 GLN[c] + 0.1625 GLU[c] + 0.1373 VAL[c] + 0.0642 IL…				Biomass and Maintenance	0	0	1	0		none		none
OHSER	R01777	SUCCOA[c] + HSER[c] <=> COA[c] + OSLHSER[c]				Cysteine and methionine metabolism	1	-1	1	0		2.3.1.46		none
BO9	BO9	H2O[c] + NAD[c] + COA[c] + FAD[c] + DODECANOYLCOA[c] -> H[c] + NADH[c] + ACCOA[c] + FADH2[c] + DECANOYLCOA[c]	(Rv0131c or Rv0154c or Rv0215c or Rv0231 or Rv0244c or Rv0271c or Rv0400c or Rv0752c or Rv0873 or Rv0972c or Rv0975c or Rv1467c or Rv1679 or Rv1933c or Rv1934c or Rv2724c or Rv2789c or Rv3061c or Rv3139 or Rv3140 or Rv3274c or Rv3562 or Rv3563 or Rv3564 or Rv3573c or Rv3761c or Rv3797 or Rv0672 or Rv2500c) and (Rv0222 or Rv0456c or Rv0632c or Rv0673 or Rv0675 or Rv0905 or Rv0971c or Rv1070c or Rv…	Rv0131c Rv0154c Rv0215c Rv0231 Rv0244c Rv0271c Rv0400c Rv0752c Rv0873 Rv0972c Rv0975c Rv1467c Rv1679 Rv1933c Rv1934c Rv2724c Rv2789c Rv3061c Rv3139 Rv3140 Rv3274c Rv3562 Rv3563 Rv3564 Rv3573c Rv3761c Rv3797 Rv0672 Rv2500c Rv0222 Rv0456c Rv0632c Rv0673 Rv0675 Rv0905 Rv0971c Rv1070c Rv1071c Rv1141c Rv1142c Rv1472 Rv1935c Rv2486 Rv2679 Rv2831 Rv3039c Rv3373 Rv3374 Rv3516 Rv3774 Rv0468 Rv0860 Rv1715 …		Beta-oxidation pathway	0	0	1	0		none		none
BO8	BO8	H2O[c] + NAD[c] + COA[c] + FAD[c] + TETRADECANOYLCOA[c] -> H[c] + NADH[c] + ACCOA[c] + FADH2[c] + DODECANOYLCOA[c]	(Rv0131c or Rv0154c or Rv0215c or Rv0231 or Rv0244c or Rv0271c or Rv0400c or Rv0752c or Rv0873 or Rv0972c or Rv0975c or Rv1467c or Rv1679 or Rv1933c or Rv1934c or Rv2724c or Rv2789c or Rv3061c or Rv3139 or Rv3140 or Rv3274c or Rv3562 or Rv3563 or Rv3564 or Rv3573c or Rv3761c or Rv3797 or Rv0672 or Rv2500c) and (Rv0222 or Rv0456c or Rv0632c or Rv0673 or Rv0675 or Rv0905 or Rv0971c or Rv1070c or Rv…	Rv0131c Rv0154c Rv0215c Rv0231 Rv0244c Rv0271c Rv0400c Rv0752c Rv0873 Rv0972c Rv0975c Rv1467c Rv1679 Rv1933c Rv1934c Rv2724c Rv2789c Rv3061c Rv3139 Rv3140 Rv3274c Rv3562 Rv3563 Rv3564 Rv3573c Rv3761c Rv3797 Rv0672 Rv2500c Rv0222 Rv0456c Rv0632c Rv0673 Rv0675 Rv0905 Rv0971c Rv1070c Rv1071c Rv1141c Rv1142c Rv1472 Rv1935c Rv2486 Rv2679 Rv2831 Rv3039c Rv3373 Rv3374 Rv3516 Rv3774 Rv0468 Rv0860 Rv1715 …		Beta-oxidation pathway	0	0	1	0		none		none
PROP	R00993	O2[c] + 2 PI[c] + 2 OBUT[c] -> 2 H2O[c] + 2 CO2[c] + 2 PROPIONYLP[c]				Propanoate metabolism	0	0	1	0		1.2.3.-		none
TLAAA	T00956	LAAA[e] <=> LAAA[c]				Transport	1	-1	1	0		none		none
CYCLY1	R00494	H2O[c] + GSH[c] <=> GLU[c] + CYSGLY[c]				Cysteine and methionine metabolism	1	-1	1	0		2.3.2.2		none
NIRB1	R00787	3 H[c] + 3 NADH[c] + NO2[c] -> H2O[c] + 3 NAD[c] + NH4OH[c]	Rv0252 and Rv0253	Rv0252 Rv0253		Nitrogen metabolism	0	0	1	0		1.7.1.4		none
BO1	BO1	H2O[c] + NAD[c] + COA[c] + FAD[c] + OCTACOSANOYLCOA[c] -> H[c] + NADH[c] + ACCOA[c] + HCSCOA[c] + FADH2[c]	(Rv0131c or Rv0154c or Rv0215c or Rv0231 or Rv0244c or Rv0271c or Rv0400c or Rv0752c or Rv0873 or Rv0972c or Rv0975c or Rv1467c or Rv1679 or Rv1933c or Rv1934c or Rv2724c or Rv2789c or Rv3061c or Rv3139 or Rv3140 or Rv3274c or Rv3562 or Rv3563 or Rv3564 or Rv3573c or Rv3761c or Rv3797 or Rv0672 or Rv2500c) and (Rv0222 or Rv0456c or Rv0632c or Rv0673 or Rv0675 or Rv0905 or Rv0971c or Rv1070c or Rv…	Rv0131c Rv0154c Rv0215c Rv0231 Rv0244c Rv0271c Rv0400c Rv0752c Rv0873 Rv0972c Rv0975c Rv1467c Rv1679 Rv1933c Rv1934c Rv2724c Rv2789c Rv3061c Rv3139 Rv3140 Rv3274c Rv3562 Rv3563 Rv3564 Rv3573c Rv3761c Rv3797 Rv0672 Rv2500c Rv0222 Rv0456c Rv0632c Rv0673 Rv0675 Rv0905 Rv0971c Rv1070c Rv1071c Rv1141c Rv1142c Rv1472 Rv1935c Rv2486 Rv2679 Rv2831 Rv3039c Rv3373 Rv3374 Rv3516 Rv3774 Rv0468 Rv0860 Rv1715 …		Beta-oxidation pathway	0	0	1	0		none		none
PRE6X	R05219	H2O[c] + SAM[c] + PRECORIN5[c] -> SAH[c] + AC[c] + PRECORIN6X[c]				Cofactor biosynthesis	0	0	1	0		2.1.1.152		none
BO3	BO3	H2O[c] + NAD[c] + COA[c] + FAD[c] + TCSCOA[c] -> H[c] + NADH[c] + ACCOA[c] + FADH2[c] + DOCOSANOYLCOA[c]	(Rv0131c or Rv0154c or Rv0215c or Rv0231 or Rv0244c or Rv0271c or Rv0400c or Rv0752c or Rv0873 or Rv0972c or Rv0975c or Rv1467c or Rv1679 or Rv1933c or Rv1934c or Rv2724c or Rv2789c or Rv3061c or Rv3139 or Rv3140 or Rv3274c or Rv3562 or Rv3563 or Rv3564 or Rv3573c or Rv3761c or Rv3797 or Rv0672 or Rv2500c) and (Rv0222 or Rv0456c or Rv0632c or Rv0673 or Rv0675 or Rv0905 or Rv0971c or Rv1070c or Rv…	Rv0131c Rv0154c Rv0215c Rv0231 Rv0244c Rv0271c Rv0400c Rv0752c Rv0873 Rv0972c Rv0975c Rv1467c Rv1679 Rv1933c Rv1934c Rv2724c Rv2789c Rv3061c Rv3139 Rv3140 Rv3274c Rv3562 Rv3563 Rv3564 Rv3573c Rv3761c Rv3797 Rv0672 Rv2500c Rv0222 Rv0456c Rv0632c Rv0673 Rv0675 Rv0905 Rv0971c Rv1070c Rv1071c Rv1141c Rv1142c Rv1472 Rv1935c Rv2486 Rv2679 Rv2831 Rv3039c Rv3373 Rv3374 Rv3516 Rv3774 Rv0468 Rv0860 Rv1715 …		Beta-oxidation pathway	0	0	1	0		none		none
BO2	BO2	H2O[c] + NAD[c] + COA[c] + HCSCOA[c] + FAD[c] -> H[c] + NADH[c] + ACCOA[c] + FADH2[c] + TCSCOA[c]	(Rv0131c or Rv0154c or Rv0215c or Rv0231 or Rv0244c or Rv0271c or Rv0400c or Rv0752c or Rv0873 or Rv0972c or Rv0975c or Rv1467c or Rv1679 or Rv1933c or Rv1934c or Rv2724c or Rv2789c or Rv3061c or Rv3139 or Rv3140 or Rv3274c or Rv3562 or Rv3563 or Rv3564 or Rv3573c or Rv3761c or Rv3797 or Rv0672 or Rv2500c) and (Rv0222 or Rv0456c or Rv0632c or Rv0673 or Rv0675 or Rv0905 or Rv0971c or Rv1070c or Rv…	Rv0131c Rv0154c Rv0215c Rv0231 Rv0244c Rv0271c Rv0400c Rv0752c Rv0873 Rv0972c Rv0975c Rv1467c Rv1679 Rv1933c Rv1934c Rv2724c Rv2789c Rv3061c Rv3139 Rv3140 Rv3274c Rv3562 Rv3563 Rv3564 Rv3573c Rv3761c Rv3797 Rv0672 Rv2500c Rv0222 Rv0456c Rv0632c Rv0673 Rv0675 Rv0905 Rv0971c Rv1070c Rv1071c Rv1141c Rv1142c Rv1472 Rv1935c Rv2486 Rv2679 Rv2831 Rv3039c Rv3373 Rv3374 Rv3516 Rv3774 Rv0468 Rv0860 Rv1715 …		Beta-oxidation pathway	0	0	1	0		none		none
BO5	BO5	H2O[c] + NAD[c] + COA[c] + FAD[c] + ECSCOA[c] -> H[c] + NADH[c] + ACCOA[c] + FADH2[c] + ODCCOA[c]	(Rv0131c or Rv0154c or Rv0215c or Rv0231 or Rv0244c or Rv0271c or Rv0400c or Rv0752c or Rv0873 or Rv0972c or Rv0975c or Rv1467c or Rv1679 or Rv1933c or Rv1934c or Rv2724c or Rv2789c or Rv3061c or Rv3139 or Rv3140 or Rv3274c or Rv3562 or Rv3563 or Rv3564 or Rv3573c or Rv3761c or Rv3797 or Rv0672 or Rv2500c) and (Rv0222 or Rv0456c or Rv0632c or Rv0673 or Rv0675 or Rv0905 or Rv0971c or Rv1070c or Rv…	Rv0131c Rv0154c Rv0215c Rv0231 Rv0244c Rv0271c Rv0400c Rv0752c Rv0873 Rv0972c Rv0975c Rv1467c Rv1679 Rv1933c Rv1934c Rv2724c Rv2789c Rv3061c Rv3139 Rv3140 Rv3274c Rv3562 Rv3563 Rv3564 Rv3573c Rv3761c Rv3797 Rv0672 Rv2500c Rv0222 Rv0456c Rv0632c Rv0673 Rv0675 Rv0905 Rv0971c Rv1070c Rv1071c Rv1141c Rv1142c Rv1472 Rv1935c Rv2486 Rv2679 Rv2831 Rv3039c Rv3373 Rv3374 Rv3516 Rv3774 Rv0468 Rv0860 Rv1715 …		Beta-oxidation pathway	0	0	1	0		none		none
BO4	BO4	H2O[c] + NAD[c] + COA[c] + FAD[c] + DOCOSANOYLCOA[c] -> H[c] + NADH[c] + ACCOA[c] + FADH2[c] + ECSCOA[c]	(Rv0131c or Rv0154c or Rv0215c or Rv0231 or Rv0244c or Rv0271c or Rv0400c or Rv0752c or Rv0873 or Rv0972c or Rv0975c or Rv1467c or Rv1679 or Rv1933c or Rv1934c or Rv2724c or Rv2789c or Rv3061c or Rv3139 or Rv3140 or Rv3274c or Rv3562 or Rv3563 or Rv3564 or Rv3573c or Rv3761c or Rv3797 or Rv0672 or Rv2500c) and (Rv0222 or Rv0456c or Rv0632c or Rv0673 or Rv0675 or Rv0905 or Rv0971c or Rv1070c or Rv…	Rv0131c Rv0154c Rv0215c Rv0231 Rv0244c Rv0271c Rv0400c Rv0752c Rv0873 Rv0972c Rv0975c Rv1467c Rv1679 Rv1933c Rv1934c Rv2724c Rv2789c Rv3061c Rv3139 Rv3140 Rv3274c Rv3562 Rv3563 Rv3564 Rv3573c Rv3761c Rv3797 Rv0672 Rv2500c Rv0222 Rv0456c Rv0632c Rv0673 Rv0675 Rv0905 Rv0971c Rv1070c Rv1071c Rv1141c Rv1142c Rv1472 Rv1935c Rv2486 Rv2679 Rv2831 Rv3039c Rv3373 Rv3374 Rv3516 Rv3774 Rv0468 Rv0860 Rv1715 …		Beta-oxidation pathway	0	0	1	0		none		none
BO7	BO7	H2O[c] + NAD[c] + COA[c] + FAD[c] + HDCCOA[c] -> H[c] + NADH[c] + ACCOA[c] + FADH2[c] + TETRADECANOYLCOA[c]	(Rv0131c or Rv0154c or Rv0215c or Rv0231 or Rv0244c or Rv0271c or Rv0400c or Rv0752c or Rv0873 or Rv0972c or Rv0975c or Rv1467c or Rv1679 or Rv1933c or Rv1934c or Rv2724c or Rv2789c or Rv3061c or Rv3139 or Rv3140 or Rv3274c or Rv3562 or Rv3563 or Rv3564 or Rv3573c or Rv3761c or Rv3797 or Rv0672 or Rv2500c) and (Rv0222 or Rv0456c or Rv0632c or Rv0673 or Rv0675 or Rv0905 or Rv0971c or Rv1070c or Rv…	Rv0131c Rv0154c Rv0215c Rv0231 Rv0244c Rv0271c Rv0400c Rv0752c Rv0873 Rv0972c Rv0975c Rv1467c Rv1679 Rv1933c Rv1934c Rv2724c Rv2789c Rv3061c Rv3139 Rv3140 Rv3274c Rv3562 Rv3563 Rv3564 Rv3573c Rv3761c Rv3797 Rv0672 Rv2500c Rv0222 Rv0456c Rv0632c Rv0673 Rv0675 Rv0905 Rv0971c Rv1070c Rv1071c Rv1141c Rv1142c Rv1472 Rv1935c Rv2486 Rv2679 Rv2831 Rv3039c Rv3373 Rv3374 Rv3516 Rv3774 Rv0468 Rv0860 Rv1715 …		Beta-oxidation pathway	0	0	1	0		none		none
BO6	BO6	H2O[c] + NAD[c] + COA[c] + FAD[c] + ODCCOA[c] -> H[c] + NADH[c] + ACCOA[c] + FADH2[c] + HDCCOA[c]	(Rv0131c or Rv0154c or Rv0215c or Rv0231 or Rv0244c or Rv0271c or Rv0400c or Rv0752c or Rv0873 or Rv0972c or Rv0975c or Rv1467c or Rv1679 or Rv1933c or Rv1934c or Rv2724c or Rv2789c or Rv3061c or Rv3139 or Rv3140 or Rv3274c or Rv3562 or Rv3563 or Rv3564 or Rv3573c or Rv3761c or Rv3797 or Rv0672 or Rv2500c) and (Rv0222 or Rv0456c or Rv0632c or Rv0673 or Rv0675 or Rv0905 or Rv0971c or Rv1070c or Rv…	Rv0131c Rv0154c Rv0215c Rv0231 Rv0244c Rv0271c Rv0400c Rv0752c Rv0873 Rv0972c Rv0975c Rv1467c Rv1679 Rv1933c Rv1934c Rv2724c Rv2789c Rv3061c Rv3139 Rv3140 Rv3274c Rv3562 Rv3563 Rv3564 Rv3573c Rv3761c Rv3797 Rv0672 Rv2500c Rv0222 Rv0456c Rv0632c Rv0673 Rv0675 Rv0905 Rv0971c Rv1070c Rv1071c Rv1141c Rv1142c Rv1472 Rv1935c Rv2486 Rv2679 Rv2831 Rv3039c Rv3373 Rv3374 Rv3516 Rv3774 Rv0468 Rv0860 Rv1715 …		Beta-oxidation pathway	0	0	1	0		none		none
FADD281	FADD281	ATP[c] + OCTADECANOATE[c] <=> PPI[c] + OCTADECANOYLAMP[c]	Rv1345	Rv1345		Dimycocerosate ester biosynthesis	1	-1	1	0		none		doi: 10.1074/jbc.M113.495549 AND doi: 10.1128/microbiolspec.MGM2-0021-2013
FADD283	FADD283	ACP[c] + OCTADECANOYLAMP[c] -> AMP[c] + OCTADECANOYLACP[c]	Rv1345 and Rv1344	Rv1345 Rv1344		Dimycocerosate ester biosynthesis	0	0	1	0		none		doi: 10.1074/jbc.M113.495549 AND doi: 10.1128/microbiolspec.MGM2-0021-2013
PDIMA	PDIMA	SAM[c] + PTTPHDIM[c] -> SAH[c] + PHDIMA[c]	Rv2952	Rv2952		Dimycocerosate ester biosynthesis	0	0	1	0		none		doi: 10.1128/microbiolspec.MGM2-0021-2013
HIPB	HIPB	H[c] + NADH[c] + HIPCOA[c] -> NAD[c] + 5OHHIPCOA[c]				Cholesterol degradation	0	0	1	0		none		doi: 10.1371/journal.ppat.1002181
GRCC1	R05612	IPP[c] + HPPP[c] -> PPI[c] + HEPPP[c]	Rv0562	Rv0562		Menaquinone biosynthesis	0	0	1	0		2.5.1.-		none
INHA18	INHA18	H[c] + NADH[c] + TD2EC52ACYLACP[c] -> NAD[c] + DOPENTACONTANOYLACP[c]	Rv1484	Rv1484		Mycolic acid pathway	0	0	1	0		none		doi: 10.1371/journal.pcbi.0010046 AND doi: 10.1016/j.chembiol.2013.11.011
HIPA	HIPA	H[c] + NADH[c] + HIP[c] -> NAD[c] + 5OHHIP[c]				Cholesterol degradation	0	0	1	0		none		doi: 10.1371/journal.ppat.1002181
INHA16	INHA16	H[c] + NADH[c] + TD2EC48ACYLACP[c] -> NAD[c] + OCTATETRACONTANOYLACP[c]	Rv1484	Rv1484		Mycolic acid pathway	0	0	1	0		none		doi: 10.1371/journal.pcbi.0010046 AND doi: 10.1016/j.chembiol.2013.11.011
INHA17	INHA17	H[c] + NADH[c] + TD2EC50ACYLACP[c] -> NAD[c] + PENTACONTANOYLACP[c]	Rv1484	Rv1484		Mycolic acid pathway	0	0	1	0		none		doi: 10.1371/journal.pcbi.0010046 AND doi: 10.1016/j.chembiol.2013.11.011
FADE323	FADE323	H2O[c] + ATP[c] + CMC59MEROACYLCPACP[c] -> PPI[c] + ACP[c] + CMC59MEROACYLCPAMP[c]	Rv3801c	Rv3801c		Mycolic acid pathway	0	0	1	0		none		doi: 10.1371/journal.pcbi.0010046 AND doi: 10.1016/j.chembiol.2013.11.011
INHA15	INHA15	H[c] + NADH[c] + TD2EC46ACYLACP[c] -> NAD[c] + HEXATETRACONTANOYLACP[c]	Rv1484	Rv1484		Mycolic acid pathway	0	0	1	0		none		doi: 10.1371/journal.pcbi.0010046 AND doi: 10.1016/j.chembiol.2013.11.011
FADE325	FADE325	H2O[c] + ATP[c] + CKC60MEROACYLACP[c] -> PPI[c] + ACP[c] + CKC60MEROACYLAMP[c]	Rv3801c	Rv3801c		Mycolic acid pathway	0	0	1	0		none		doi: 10.1371/journal.pcbi.0010046 AND doi: 10.1016/j.chembiol.2013.11.011
MODA2	T06232b	H2O[c] + ATP[c] + MOLYBDATE[c] -> ADP[c] + PI[c] + MOLYBDATE[e]	Rv1857 and Rv1858 and Rv1859	Rv1857 Rv1858 Rv1859		Transport	0	0	1	0		none		none
MODA1	T06232a	H2O[c] + ATP[c] + MOLYBDATE[e] -> ADP[c] + PI[c] + MOLYBDATE[c]	Rv1857 and Rv1858 and Rv1859	Rv1857 Rv1858 Rv1859		Transport	0	0	1	0		none		none
INHA11	INHA11	H[c] + NADH[c] + TD2EC38ACYLACP[c] -> NAD[c] + OCTATRIACONTANOYLACP[c]	Rv1484	Rv1484		Mycolic acid pathway	0	0	1	0		none		doi: 10.1371/journal.pcbi.0010046 AND doi: 10.1016/j.chembiol.2013.11.011
BKDC2	BKDC2	COA[c] + 3MBUTLIPO[c] <=> 3MBUTCOA[c] + DLIPO[c]	Rv2495c	Rv2495c		Lipid metabolism	1	-1	1	0		2.3.1.168		none
PRPD	R04424	2METHYLCITRATE[c] <=> H2O[c] + 2METHYLCISACONITATE[c]	Rv1130	Rv1130		Propanoate metabolism	1	-1	1	0		4.2.1.79		none
BKDC1	BKDC1	COA[c] + 2MBUTLIPO[c] <=> 2MBUTCOA[c] + DLIPO[c]	Rv2495c	Rv2495c		Lipid metabolism	1	-1	1	0		2.3.1.168		none
CARA	R00575	H2O[c] + 2 ATP[c] + GLN[c] + H2CO3[c] -> 2 ADP[c] + PI[c] + GLU[c] + CAP[c]	Rv1383 and Rv1384	Rv1383 Rv1384		Pyrimidine metabolism	0	0	1	0		6.3.5.5		none
METX	R01776	ACCOA[c] + HSER[c] <=> COA[c] + OAHSER[c]	Rv3341	Rv3341		Cysteine and methionine metabolism	1	-1	1	0		2.3.1.31		none
MEND1	R08165	AKG[c] + ICHOR[c] <=> CO2[c] + EPSHCHC[c]	Rv0555	Rv0555		Ubiquinone and other terpenoid-quinone biosynthesis	1	-1	1	0		2.2.1.9		none
FOR	R00521	H2O[c] + FOCOA[c] -> COA[c] + FOR[c]				Glyoxylate and dicarboxylate metabolism	0	0	1	0		3.1.2.10		none
TGLYCO	T00160	GLYCOLATE[e] <=> GLYCOLATE[c]				Transport	1	-1	1	0		none		none
TRESU	TRESU	PAPS[c] + TRE[c] -> PAP[c] + TRES[c]	Rv1373 or Rv2267c or Rv3529c	Rv1373 Rv2267c Rv3529c		Sulfolipid biosynthesis	0	0	1	0		2.8.2.-		doi: 10.1016/S1074-5521(02)00175-8
ALDC	R01752	H2O[c] + NAD[c] + GA[c] -> H[c] + NADH[c] + DGLYCERATE[c]	Rv2858c or Rv0458	Rv0458 Rv2858c		Glycerolipid metabolism	0	0	1	0		1.2.1.3		none
CTFPP	R08746	FPP[c] <=> CTFPP[c]				Peptidoglycan biosynthesis	1	-1	1	0		none		none
HOA	R00474	GLX[c] + AKG[c] <=> CO2[c] + HOA[c]	Rv1248c	Rv1248c		Porphyrin metabolism	1	-1	1	0		2.2.1.5		doi: 10.1016/j.chembiol.2011.06.004
TFRUA	T00095a	PEP[c] + FRU[e] -> PYR[c] + F6P[c]				Transport	0	0	1	0		none		none
GMK2	R00332	GMP[c] + ATP[c] <=> GDP[c] + ADP[c]	Rv1389	Rv1389		Purine metabolism	1	-1	1	0		2.7.4.8		none
TILEA	T00407a	H2O[c] + ATP[c] + ILE[e] -> ADP[c] + PI[c] + ILE[c]				Transport	0	0	1	0		none		none
TILEB	T00407b	H2O[c] + ATP[c] + ILE[c] -> ADP[c] + PI[c] + ILE[e]				Transport	0	0	1	0		none		none
CHOLCOA	CHOLCOA	FAD[c] + CHOLC5COA[c] -> FADH2[c] + CHOLENEC5COA[c]	Rv3504 or Rv3505	Rv3504 Rv3505		Cholesterol degradation	0	0	1	0		none		doi: 10.1021/bi4002979
TTHRB	T00188b	H2O[c] + ATP[c] + THR[c] -> ADP[c] + PI[c] + THR[e]				Transport	0	0	1	0		none		none
GMK3	R02090	ATP[c] + DGMP[c] <=> ADP[c] + DGDP[c]	Rv1389	Rv1389		Purine metabolism	1	-1	1	0		2.7.4.8		none
TTHRA	T00188a	H2O[c] + ATP[c] + THR[e] -> ADP[c] + PI[c] + THR[c]				Transport	0	0	1	0		none		none
CTPI1	T00038a	H2O[c] + ATP[c] + ZN[e] -> ADP[c] + PI[c] + ZN[c]	Rv0107c	Rv0107c		Transport	0	0	1	0		3.6.3.-		none
CTPI2	T00038b	H2O[c] + ATP[c] + ZN[c] -> ADP[c] + PI[c] + ZN[e]	Rv0107c	Rv0107c		Transport	0	0	1	0		3.6.3.-		none
THYX	R06613	H[c] + NADPH[c] + METTHF[c] + DUMP[c] <=> DTMP[c] + NADP[c] + THF[c]	Rv2754c	Rv2754c		Pyrimidine metabolism	1	-1	1	0		2.1.1.148		none
RBSK	R01051	ATP[c] + RIB[c] -> ADP[c] + R5P[c]	Rv2436	Rv2436		Pentose phosphate pathway	0	0	1	0		2.7.1.15		none
HADA8	HADA8	3HC32ACYLACP[c] -> H2O[c] + TD2EC32ACYLACP[c]	Rv0635 and Rv0636 and Rv0637	Rv0635 Rv0636 Rv0637		Mycolic acid pathway	0	0	1	0		none		doi: 10.1371/journal.pcbi.0010046 AND doi: 10.1016/j.chembiol.2013.11.011
GLN	R00253	ATP[c] + NH3[c] + GLU[c] -> ADP[c] + PI[c] + GLN[c]	Rv2220 or Rv2222c or Rv1878 or Rv2860c	Rv2220 Rv2222c Rv1878 Rv2860c		Alanine, aspartate and glutamate metabolism	0	0	1	0		6.3.1.2		none
CHAA	T00067	2 H[c] + CA[e] <=> 2 H[e] + CA[c]	Rv1607	Rv1607		Transport	1	-1	1	0		none		none
DRFA	R00939	H[c] + NADPH[c] + DHF[c] -> NADP[c] + THF[c]	Rv2763c	Rv2763c		Folate biosynthesis	0	0	1	0		1.5.1.3		none
HADA9	HADA9	3HC34ACYLACP[c] -> H2O[c] + TD2EC34ACYLACP[c]	Rv0635 and Rv0636 and Rv0637	Rv0635 Rv0636 Rv0637		Mycolic acid pathway	0	0	1	0		none		doi: 10.1371/journal.pcbi.0010046 AND doi: 10.1016/j.chembiol.2013.11.011
GLF	R00505	UDPGAL[c] -> UDPGALF[c]	Rv3809c	Rv3809c		Peptidoglycan and lipopolysaccharide biosynthesis	0	0	1	0		5.4.99.9		none
FABG21	FABG21	H[c] + NADPH[c] + BKETOC58ACYLACP[c] -> NADP[c] + 3HC58ACYLACP[c]	Rv1483 or Rv1350 or Rv2002 or Rv0242c or Rv2766c	Rv1483 Rv1350 Rv2002 Rv0242c Rv2766c		Mycolic acid pathway	0	0	1	0		none		doi: 10.1371/journal.pcbi.0010046 AND doi: 10.1128/CMR.18.1.81-101.2005 AND doi: 10.1016/j.chembiol.2013.11.011
FABG20	FABG20	H[c] + NADPH[c] + BKETOC56ACYLACP[c] -> NADP[c] + 3HC56ACYLACP[c]	Rv1483 or Rv1350 or Rv2002 or Rv0242c or Rv2766c	Rv1483 Rv1350 Rv2002 Rv0242c Rv2766c		Mycolic acid pathway	0	0	1	0		none		doi: 10.1371/journal.pcbi.0010046 AND doi: 10.1128/CMR.18.1.81-101.2005 AND doi: 10.1016/j.chembiol.2013.11.011
SIRA1	R00790	2 H2O[c] + NH3[c] + 6 FERO[c] <=> 6 H[c] + NO2[c] + 6 FERI[c]	Rv2391	Rv2391		Nitrogen metabolism	1	-1	1	0		1.7.7.1		none
MMAA41	MMAA41	H2O[c] + SAM[c] + CD21937EC56ACYLACP[c] -> SAH[c] + CD37MHC57ACYLACP[c]	Rv0642c	Rv0642c		Mycolic acid pathway	0	0	1	0		none		doi: 10.1371/journal.pcbi.0010046
TINS	T00294	H[c] + INS[e] <=> H[e] + INS[c]				Transport	1	-1	1	0		none		none
FDHF	R00519	NAD[c] + FOR[c] -> H[c] + NADH[c] + CO2[c]	Rv2900c	Rv2900c		Folate biosynthesis	0	0	1	0		1.2.1.2		none
GLX	R00475	O2[c] + GLYCOLATE[c] -> H2O2[c] + GLX[c]	Rv1257c	Rv1257c		Glyoxylate and dicarboxylate metabolism	0	0	1	0		1.1.3.15		none
GALE	R00291	UDPG[c] <=> UDPGAL[c]	Rv3634c or Rv0501 or Rv0536	Rv3634c Rv0501 Rv0536		Galactose metabolism	1	-1	1	0		5.1.3.2		none
GLT	R00114	H[c] + NADPH[c] + GLN[c] + AKG[c] <=> NADP[c] + 2 GLU[c]	Rv3859c and Rv3858c	Rv3859c Rv3858c		Alanine, aspartate and glutamate metabolism	1	-1	1	0		1.4.1.13		none
ECHA191	ECHA191	H2O[c] + CHOLENEC8COA[c] <=> HCHOLC8COA[c]	Rv3516 or Rv3538	Rv3516 Rv3538		Cholesterol degradation	1	-1	1	0		none		doi: 10.1073/pnas.0605728104
DCTA3B	T00122b	H2O[c] + ATP[c] + FUM[c] -> ADP[c] + FUM[e] + PI[c]	Rv2443	Rv2443		Transport	0	0	1	0		none		none
COBQ1	R05225	4 H2O[c] + 4 ATP[c] + 4 GLN[c] + ADENOSYLCOBRINICACIDACDIAMIDE[c] -> 4 ADP[c] + 4 PI[c] + 4 GLU[c] + ADENOSYLCOBRATE[c]	Rv0255c	Rv0255c		Cofactor biosynthesis	0	0	1	0		6.3.5.10		none
DCTA3A	T00122a	H2O[c] + ATP[c] + FUM[e] -> ADP[c] + FUM[c] + PI[c]	Rv2443	Rv2443		Transport	0	0	1	0		none		none
NADE1	R00189	ATP[c] + NH3[c] + NAAD[c] -> NAD[c] + AMP[c] + PPI[c]	Rv2438c	Rv2438c		Nicotinate and nicotinamide metabolism	0	0	1	0		6.3.1.5		none
MOBA	MOBA	NAD[c] + GMP[c] + MOLYBDOPTERIN[c] -> H[c] + NADH[c] + H2O[c] + MGD[c]	Rv2453c	Rv2453c		Cofactor biosynthesis	0	0	1	0		none		doi: 10.1128/JB.00774-10
PTGLCN	PTGLCN	LIPID2[c] -> DPP[c] + PEPTIDOGLYCAN[c]	Rv2518c	Rv2518c		Arabinogalactan peptidoglycan biosynthesis	0	0	1	0		none		none
TPPCH	T00157	PHOSPHATIDYLCHOLINE[e] <=> PHOSPHATIDYLCHOLINE[c]				Transport	1	-1	1	0		none		none
FAS11	FAS11	MALC4ACYLACPFAS[c] -> CO2[c] + BKETOC6ACYLACPFAS[c]	Rv2524c	Rv2524c		Mycolic acid pathway	0	0	1	0		none		doi: 10.1371/journal.pcbi.0010046
FAS10	FAS10	MALCOA[c] + C4ACYLACPFAS[c] -> COA[c] + MALC4ACYLACPFAS[c]	Rv2524c	Rv2524c		Mycolic acid pathway	0	0	1	0		none		doi: 10.1371/journal.pcbi.0010046
FAS13	FAS13	3HC6ACYLACPFAS[c] -> H2O[c] + TD2EC6ACYLACPFAS[c]	Rv2524c	Rv2524c		Mycolic acid pathway	0	0	1	0		none		doi: 10.1371/journal.pcbi.0010046
FAS12	FAS12	H[c] + NADPH[c] + BKETOC6ACYLACPFAS[c] -> NADP[c] + 3HC6ACYLACPFAS[c]	Rv2524c	Rv2524c		Mycolic acid pathway	0	0	1	0		none		doi: 10.1371/journal.pcbi.0010046
FAS15	FAS15	MALCOA[c] + C6ACYLACPFAS[c] -> COA[c] + MALC6ACYLACPFAS[c]	Rv2524c	Rv2524c		Mycolic acid pathway	0	0	1	0		none		doi: 10.1371/journal.pcbi.0010046
TPNTO	T00864	PNTO[e] <=> PNTO[c]				Transport	1	-1	1	0		none		none
TKA	T00238a	H2O[c] + ATP[c] + K[e] -> ADP[c] + PI[c] + K[c]	Rv2691 and Rv2692	Rv2691 Rv2692		Transport	0	0	1	0		non		none
PTTDIM	PTTDIM	H[c] + NADPH[c] + DIMB[c] -> NADP[c] + PTTDIM[c]	Rv2951c	Rv2951c		Dimycocerosate ester biosynthesis	0	0	1	0		none		doi: 10.1128/microbiolspec.MGM2-0021-2013
FAS19	FAS19	H[c] + NADH[c] + TD2EC8ACYLACPFAS[c] -> NAD[c] + C8ACYLACPFAS[c]	Rv2524c	Rv2524c		Mycolic acid pathway	0	0	1	0		none		doi: 10.1371/journal.pcbi.0010046
FAS18	FAS18	3HC8ACYLACPFAS[c] -> H2O[c] + TD2EC8ACYLACPFAS[c]	Rv2524c	Rv2524c		Mycolic acid pathway	0	0	1	0		none		doi: 10.1371/journal.pcbi.0010046
DAGD	DAGD	10 H2O[c] + 10 DAG[c] -> TETRACOSANOATE[c] + EICOSANOATE[c] + HEXACOSANOATE[c] + PENTADECANOATE[c] + 2 HEXADECANOATE[c] + NONADECANOATE[c] + 3 OCTADECANOATE[c] + 10 MAG[c]				Lipid metabolism	0	0	1	0		none		none
NDH	R02163b	H[c] + NADH[c] + Q[c] -> NAD[c] + QH2[c]	Rv0392c or Rv1854c	Rv0392c Rv1854c		respiratory chain	0	0	1	0		1.6.99.3		none
CYCA4	T00037	H[c] + GLY[e] <=> H[e] + GLY[c]	Rv1704c	Rv1704c		Transport	1	-1	1	0		none		none
CYCA5	T00065	H[c] + SER[e] <=> H[e] + SER[c]	Rv1704c	Rv1704c		Transport	1	-1	1	0		none		none
MOEA1	R09735	AMOLYBDOPTERIN[c] + MOLYBDATE[c] -> H2O[c] + AMP[c] + MOLYBDENUM[c]	Rv0994 or Rv0438c	Rv0994 Rv0438c		Cofactor biosynthesis	0	0	1	0		2.10.1.1		doi: 10.1128/JB.00774-10
CYCA1	T00133	H[c] + DALA[e] <=> H[e] + DALA[c]	Rv1704c	Rv1704c		Transport	1	-1	1	0		none		none
CYCA2	T00041a	H2O[c] + ATP[c] + ALA[e] -> ADP[c] + PI[c] + ALA[c]	Rv1704c	Rv1704c		Transport	0	0	1	0		none		none
ALD	R00396	H[c] + NADH[c] + PYR[c] + NH3[c] <=> H2O[c] + NAD[c] + ALA[c]	Rv2780	Rv2780		Alanine, aspartate and glutamate metabolism	1	-1	1	0		1.4.1.1		none
ARGJ	R02282	GLU[c] + NAORN[c] <=> ORN[c] + NAGLU[c]	Rv1653	Rv1653		Arginine and proline metabolism	1	-1	1	0		2.3.1.35		none
FBIC	R09396	H2O[c] + 4HPP[c] + 2 SAM[c] + A6RP[c] -> NH3[c] + FO[c] + 2 MET[c] + 2 5DA[c] + OX[c]	Rv1173	Rv1173		Cofactor biosynthesis	0	0	1	0		2.5.1.77		doi: 10.1128/JB.184.9.2420-2428.2002
APT	R00190	PRPP[c] + AD[c] -> AMP[c] + PPI[c]	Rv2584c	Rv2584c		Purine metabolism	0	0	1	0		2.4.2.7		none
MMSA	R00935	NAD[c] + COA[c] + METHYMALONATE[c] -> H[c] + NADH[c] + CO2[c] + PROPIONYLCOA[c]	Rv0753c	Rv0753c		Valine, leucine and isoleucine degradation	0	0	1	0		1.2.1.27		none
PPGK2	R02185	GLC[c] + nPOLYP[c] -> G6P[c]	Rv2702	Rv2702		Glycolysis / Gluconeogenesis	0	0	1	0		2.7.1.63		none
GLPD2	R08657	Q[c] + GL3P[c] -> QH2[c] + DHAP[c]	Rv3302c or Rv2249c	Rv3302c Rv2249c		Glycerol metabolism	0	0	1	0		1.1.5.3		none
PPGK1	R00299	ATP[c] + GLC[c] -> ADP[c] + G6P[c]	Rv2702 or Rv0650	Rv2702 Rv0650		Glycolysis / Gluconeogenesis	0	0	1	0		2.7.1.-		doi: 10.1371/journal.ppat.1003116
MMSB	R05066	NAD[c] + HIBUT[c] -> H[c] + NADH[c] + METHYMALONATE[c]	Rv1144 or Rv0751c	Rv1144 Rv0751c		Valine, leucine and isoleucine degradation	0	0	1	0		1.1.1.31		none
PSD	R02055	PS[c] -> CO2[c] + PE[c]	Rv0437c	Rv0437c		Glycerophospholipid metabolism	0	0	1	0		4.1.1.65		none
FADE30	FADE30	FAD[c] + 5OHHIPCOA[c] -> HIPECOA[c] + FADH2[c]	Rv3560c	Rv3560c		Cholesterol degradation	0	0	1	0		1.3.99.3		doi: 10.1371/journal.ppat.1002181
ROCD	R00667	AKG[c] + ORN[c] -> GLU[c] + GLUGSAL[c]	Rv2321c or Rv2322c	Rv2321c Rv2322c		Arginine and proline metabolism	0	0	1	0		2.6.1.13		none
PURF	R01072	H2O[c] + PRPP[c] + GLN[c] -> PPI[c] + GLU[c] + PRAM[c]	Rv0808	Rv0808		Purine metabolism	0	0	1	0		2.4.2.14		none
DFRA4	R00940	2 NADP[c] + THF[c] <=> 2 H[c] + 2 NADPH[c] + FOL[c]	Rv2763c	Rv2763c		Folate biosynthesis	1	-1	1	0		1.5.1.3		none
PTA1	R00230	COA[c] + ACETYLP[c] <=> PI[c] + ACCOA[c]	Rv0408	Rv0408		Lipid metabolism	1	-1	1	0		2.3.1.8		none
PPSA4	PPSA4	H[c] + NADH[c] + MALCOA[c] + TETRACOSANOYLACP[c] -> NAD[c] + CO2[c] + COA[c] + 3HC26ACYLACP[c]	Rv2931	Rv2931		Dimycocerosate ester biosynthesis	0	0	1	0		none		doi: 10.1128/microbiolspec.MGM2-0021-2013
FADD3417	FADD3417	2 H2O[c] + ATP[c] + 9HDECOA[c] -> COA[c] + AMP[c] + PPI[c] + 9HEXADECENOATE[c]	Rv0035 or Rv0099 or Rv0119 or Rv0166 or Rv0214 or Rv0270 or Rv0404 or Rv0551c or Rv0852 or Rv1058 or Rv1185c or Rv1193 or Rv1206 or Rv1427c or Rv1521 or Rv1529 or Rv1549 or Rv1550 or Rv1750c or Rv1925 or Rv2187 or Rv2505c or Rv2590 or Rv2930 or Rv2941 or Rv2948c or Rv2950c or Rv3089 or Rv3506 or Rv3513c or Rv3515c or Rv3561 or Rv3801c or Rv3826	Rv2930 Rv0035 Rv0099 Rv0119 Rv0166 Rv0214 Rv0270 Rv0404 Rv0551c Rv0852 Rv1058 Rv1185c Rv1193 Rv1206 Rv1427c Rv1521 Rv1529 Rv1549 Rv1550 Rv1750c Rv1925 Rv2187 Rv2505c Rv2590 Rv2941 Rv2948c Rv2950c Rv3089 Rv3506 Rv3513c Rv3515c Rv3561 Rv3801c Rv3826		Lipid metabolism	0	0	1	0		none		none
FABD9	FABD9	COA[c] + OCTACOSANOYLACP[c] <=> ACP[c] + OCTACOSANOYLCOA[c]	(Rv2243 or Rv0649) and Rv2244	Rv2243 Rv0649 Rv2244		Lipid metabolism	1	-1	1	0		none		none
FABD8	FABD8	COA[c] + HEXACOSANOYLACP[c] <=> ACP[c] + HCSCOA[c]	(Rv2243 or Rv0649) and Rv2244	Rv2243 Rv0649 Rv2244		Lipid metabolism	1	-1	1	0		none		none
MCE4A	T00187	H2O[c] + ATP[c] + CHOLESTEROL[e] -> ADP[c] + PI[c] + CHOLESTEROL[c]	Rv3499c and Rv3498c and Rv3497c and Rv3496c and Rv3495c and Rv3494c and Rv3500c and Rv3501c	Rv3499c Rv3498c Rv3497c Rv3496c Rv3495c Rv3494c Rv3500c Rv3501c		Transport	0	0	1	0		none		doi: 10.1016/j.tim.2011.07.009
FOLD1	R01220	NADP[c] + METTHF[c] <=> NADPH[c] + METHF[c]	Rv3356c	Rv3356c		Folate biosynthesis	1	-1	1	0		1.5.1.5		none
PPSA2	PPSA2	H[c] + NADH[c] + MALCOA[c] + PHENOLPENTACOSANOYLACP[c] -> NAD[c] + CO2[c] + COA[c] + PHENOL3HC27ACYLACP[c]	Rv2931	Rv2931		Dimycocerosate ester biosynthesis	0	0	1	0		none		doi: 10.1128/microbiolspec.MGM2-0021-2013
PPSA3	PPSA3	H[c] + NADH[c] + MALCOA[c] + DOCOSANOYLACP[c] -> NAD[c] + CO2[c] + COA[c] + 3HC24ACYLACP[c]	Rv2931	Rv2931		Dimycocerosate ester biosynthesis	0	0	1	0		none		doi: 10.1128/microbiolspec.MGM2-0021-2013
FRGLC	R00307	FRU[c] <=> GLC[c]				Starch and sucrose metabolism	1	-1	1	0		5.3.1.5		none
ARGF	R01398	ORN[c] + CAP[c] -> PI[c] + CITR[c]	Rv1656	Rv1656		Arginine and proline metabolism	0	0	1	0		2.1.3.3		none
ILVC1	R05068	H[c] + NADPH[c] + HMOP[c] -> NADP[c] + DIHYDROXYMETHYLPENTANOATE[c]	Rv3001c	Rv3001c		Valine, leucine and isoleucine biosynthesis	0	0	1	0		1.1.1.86		none
ARGC	R03443	H[c] + NADPH[c] + NAGLUP[c] -> PI[c] + NADP[c] + NAGLUS[c]	Rv1652	Rv1652		Arginine and proline metabolism	0	0	1	0		1.2.1.38		none
MTHF2	MTHF2	2 H2O[c] + MTHPTGLU[c] <=> 2 GLU[c] + MTHF[c]				Folate biosynthesis	1	-1	1	0		none		none
FABD5	FABD5	COA[c] + EICOSANOYLACP[c] <=> ACP[c] + ECSCOA[c]	(Rv2243 or Rv0649) and Rv2244	Rv2243 Rv0649 Rv2244		Lipid metabolism	1	-1	1	0		none		none
FABD4	FABD4	COA[c] + TD2EC18ACYLACPFAS[c] <=> ACPFAS[c] + 9ODECOA[c]	(Rv2243 or Rv0649) and Rv2244	Rv2243 Rv0649 Rv2244		Lipid metabolism	1	-1	1	0		none		none
TPHE	T00079	H[c] + PHE[e] <=> H[e] + PHE[c]				Transport	1	-1	1	0		none		none
STHA	R00112	NAD[c] + NADPH[c] <=> NADH[c] + NADP[c]	Rv2713 or (Rv0155 and Rv0156 and Rv0157)	Rv2713 Rv0155 Rv0156 Rv0157		Nicotinate and nicotinamide metabolism	1	-1	1	0		1.6.1.1 AND 1.6.1.2		none
HADA18	HADA18	3HC52ACYLACP[c] -> H2O[c] + TD2EC52ACYLACP[c]	Rv0635 and Rv0636 and Rv0637	Rv0635 Rv0636 Rv0637		Mycolic acid pathway	0	0	1	0		none		doi: 10.1371/journal.pcbi.0010046 AND doi: 10.1016/j.chembiol.2013.11.011
ARGH	R01086	ARGSUCC[c] -> FUM[c] + ARG[c]	Rv1659	Rv1659		Arginine and proline metabolism	0	0	1	0		4.3.2.1		none
THEXD	T00249	HEXADECANOATE[e] <=> HEXADECANOATE[c]				Transport	1	-1	1	0		none		none
CYP3	CYP3	H[c] + NADH[c] + O2[c] + OCHOL[c] -> H2O[c] + NAD[c] + CCHOL[c]	Rv3518c or Rv3545c	Rv3518c Rv3545c		Cholesterol degradation	0	0	1	0		none		doi: 10.1074/jbc.M110.164293
MGTE1	T00305a	H2O[c] + ATP[c] + MG[e] -> ADP[c] + PI[c] + MG[c]	Rv0362 or Rv0107c or Rv1239c or Rv1811	Rv0362 Rv0107c Rv1239c Rv1811		Transport	0	0	1	0		3.6.3.1		doi: 10.1128/IAI.70.7.3930-3934.2002
TO2	T00007	O2[e] <=> O2[c]				Transport	1	-1	1	0		none		none
PPSD2	PPSD2	2 H[c] + 2 NADH[c] + SMMALONYLCOA[c] + 57DHC30ACYLACP[c] -> H2O[c] + 2 NAD[c] + CO2[c] + COA[c] + 2M79DHC33ACYLACP[c]	Rv2934 and Rv2953	Rv2934 Rv2953		Dimycocerosate ester biosynthesis	0	0	1	0		none		doi: 10.1128/JB.00169-07 AND doi: 10.1128/microbiolspec.MGM2-0021-2013
CYP2	CYP2	NAD[c] + HCHOL[c] -> H[c] + NADH[c] + OCHOL[c]	Rv3518c or Rv3545c	Rv3518c Rv3545c		Cholesterol degradation	0	0	1	0		none		doi: 10.1074/jbc.M110.164293
PPSE7	PPSE7	MALCOA[c] + PHENOL2M79DHC32ACYLACP[c] -> CO2[c] + COA[c] + PHENOL4M3K911DHC34ACYLACP[c]	Rv2935	Rv2935		Dimycocerosate ester biosynthesis	0	0	1	0		none		doi: 10.1128/microbiolspec.MGM2-0021-2013
COB4	R01492	ATP[c] + COBI[c] <=> COBCO[c] + PPPI[c]				Cofactor biosynthesis	1	-1	1	0		2.5.1.17		none
SCO	R00410	ACTAC[c] + SUCCOA[c] <=> SUCC[c] + AACCOA[c]	Rv2504c and Rv2503c	Rv2504c Rv2503c		Fatty acid biosynthesis	1	-1	1	0		2.8.3.5		none
COB3	R05222	GTP[c] + ADENOSYLCOBINIMIDEP[c] -> PPI[c] + ADENOSYLCOBINAMIDEGDP[c]				Cofactor biosynthesis	0	0	1	0		2.7.7.62		none
PTHIO4	PTHIO4	4M3K911DHC35OATE[c] -> CO2[c] + PHTHIODIOLONEC34K2[c]				Dimycocerosate ester biosynthesis	0	0	1	0		none		doi: 10.1128/microbiolspec.MGM2-0021-2013
GLTA2	R00351	H2O[c] + ACCOA[c] + OA[c] -> COA[c] + CIT[c]	Rv0896 or Rv0889c	Rv0896 Rv0889c		Citrate cycle (TCA cycle)	0	0	1	0		2.3.3.1		none
OPLA	R00251	2 H2O[c] + ATP[c] + 5OPRO[c] <=> ADP[c] + PI[c] + GLU[c]	Rv0266c	Rv0266c		Glutathione metabolism	1	-1	1	0		3.5.2.9		none
DXS2	R05636	PYR[c] + G3P[c] -> CO2[c] + DX5P[c]	Rv3379c or Rv2682c	Rv3379c Rv2682c		Terpenoid backbone biosynthesis	0	0	1	0		2.2.1.7		none
OSB	R04031	SHCHC[c] -> H2O[c] + OSB[c]				Ubiquinone and other terpenoid-quinone biosynthesis	0	0	1	0		4.2.1.113		none
TMMYCO	TMMYCO	TRE6P[c] + C78MYCOLATEPP[c] -> TREHALOSEMONOMYCOLATEP[c] + PPM[c]	Rv1288 or Rv0519c or Rv0774c	Rv1288 Rv0519c Rv0774c		Mycolic acid pathway	0	0	1	0		none		none
FADD29	FADD29	ATP[c] + COA[c] + NONADECANOATE[c] -> AMP[c] + PPI[c] + NONADECANOYLCOA[c]	Rv0035 or Rv0099 or Rv0119 or Rv0166 or Rv0214 or Rv0270 or Rv0404 or Rv0551c or Rv0852 or Rv1058 or Rv1185c or Rv1193 or Rv1206 or Rv1427c or Rv1521 or Rv1529 or Rv1549 or Rv1550 or Rv1750c or Rv1925 or Rv2187 or Rv2505c or Rv2590 or Rv2930 or Rv2941 or Rv2948c or Rv2950c or Rv3089 or Rv3506 or Rv3513c or Rv3515c or Rv3561 or Rv3801c or Rv3826	Rv2930 Rv0035 Rv0099 Rv0119 Rv0166 Rv0214 Rv0270 Rv0404 Rv0551c Rv0852 Rv1058 Rv1185c Rv1193 Rv1206 Rv1427c Rv1521 Rv1529 Rv1549 Rv1550 Rv1750c Rv1925 Rv2187 Rv2505c Rv2590 Rv2941 Rv2948c Rv2950c Rv3089 Rv3506 Rv3513c Rv3515c Rv3561 Rv3801c Rv3826		Lipid metabolism	0	0	1	0		none		none
TGLUB	T00025b	H2O[c] + ATP[c] + GLU[c] -> ADP[c] + PI[c] + GLU[e]				Transport	0	0	1	0		none		none
GAP	R01061	NAD[c] + G3P[c] + PI[c] <=> H[c] + NADH[c] + 13PDG[c]	Rv1436	Rv1436		Glycolysis / Gluconeogenesis	1	-1	1	0		1.2.1.12		none
MMAA31	MMAA31	SAM[c] + CD37MHC57ACYLACP[c] -> SAH[c] + CD37MHMC58ACYLACP[c]	Rv0643c	Rv0643c		Mycolic acid pathway	0	0	1	0		none		doi: 10.1371/journal.pcbi.0010046
FADD3412	FADD3412	ATP[c] + COA[c] + EICOSANOATE[c] -> AMP[c] + PPI[c] + ECSCOA[c]	Rv0035 or Rv0099 or Rv0119 or Rv0166 or Rv0214 or Rv0270 or Rv0404 or Rv0551c or Rv0852 or Rv1058 or Rv1185c or Rv1193 or Rv1206 or Rv1427c or Rv1521 or Rv1529 or Rv1549 or Rv1550 or Rv1750c or Rv1925 or Rv2187 or Rv2505c or Rv2590 or Rv2930 or Rv2941 or Rv2948c or Rv2950c or Rv3089 or Rv3506 or Rv3513c or Rv3515c or Rv3561 or Rv3801c or Rv3826	Rv2930 Rv0035 Rv0099 Rv0119 Rv0166 Rv0214 Rv0270 Rv0404 Rv0551c Rv0852 Rv1058 Rv1185c Rv1193 Rv1206 Rv1427c Rv1521 Rv1529 Rv1549 Rv1550 Rv1750c Rv1925 Rv2187 Rv2505c Rv2590 Rv2941 Rv2948c Rv2950c Rv3089 Rv3506 Rv3513c Rv3515c Rv3561 Rv3801c Rv3826		Lipid metabolism	0	0	1	0		none		none
TDPMA	T00666a	H2O[c] + ATP[c] + DAPIM[e] -> ADP[c] + PI[c] + DAPIM[c]				Transport	0	0	1	0		none		none
TMLTB	T00208b	H2O[c] + ATP[c] + MLT[c] -> ADP[c] + PI[c] + MLT[e]	(Rv2316 and Rv2317 and Rv2318) or (Rv1235 and Rv1236 and Rv1237 and Rv1238) or (Rv2038c and Rv2039c and Rv2040c and Rv2041c)	Rv2316 Rv2317 Rv2318 Rv1235 Rv1236 Rv1237 Rv1238 Rv2038c Rv2039c Rv2040c Rv2041c		Transport	0	0	1	0		none		doi: 10.1099/mic.0.2007/012872-0
TMLTA	T00208a	H2O[c] + ATP[c] + MLT[e] -> ADP[c] + PI[c] + MLT[c]	(Rv2316 and Rv2317 and Rv2318) or (Rv1235 and Rv1236 and Rv1237 and Rv1238) or (Rv2038c and Rv2039c and Rv2040c and Rv2041c)	Rv2316 Rv2317 Rv2318 Rv1235 Rv1236 Rv1237 Rv1238 Rv2038c Rv2039c Rv2040c Rv2041c		Transport	0	0	1	0		none		doi: 10.1099/mic.0.2007/012872-0
RIBF1	R00549	ATP[c] + RIBFLAV[c] -> ADP[c] + FMN[c]	Rv2786c	Rv2786c		Riboflavin metabolism	0	0	1	0		2.7.1.26		none
FAS61	FAS61	MALC24ACYLACPFAS[c] -> CO2[c] + BKETOC26ACYLACPFAS[c]	Rv2524c	Rv2524c		Mycolic acid pathway	0	0	1	0		none		doi: 10.1371/journal.pcbi.0010046
PROZ3	T00114a	H2O[c] + ATP[c] + CHOL[e] -> ADP[c] + PI[c] + CHOL[c]	Rv3756c and Rv3757c and Rv3758c and Rv3759c	Rv3756c Rv3757c Rv3758c Rv3759c		Transport	0	0	1	0		none		none
BISC	R10127	H[c] + NADPH[c] + BIOTINSO[c] -> H2O[c] + NADP[c] + BIOTIN[c]	Rv1442	Rv1442		Cofactor biosynthesis	0	0	1	0		1.-.-.-		doi: 10.1099/mic.0.067256-0
PROZ1	T00148a	H2O[c] + ATP[c] + PRO[e] -> ADP[c] + PI[c] + PRO[c]	Rv3756c and Rv3757c and Rv3758c and Rv3759c	Rv3756c Rv3757c Rv3758c Rv3759c		Transport	0	0	1	0		none		none
USPA2	T00121b	H2O[c] + ATP[c] + RIB[c] -> ADP[c] + PI[c] + RIB[e]	(Rv2316 and Rv2317 and Rv2318) or (Rv1235 and Rv1236 and Rv1237 and Rv1238) or (Rv2038c and Rv2039c and Rv2040c and Rv2041c)	Rv2316 Rv2317 Rv2318 Rv1235 Rv1236 Rv1237 Rv1238 Rv2038c Rv2039c Rv2040c Rv2041c		Transport	0	0	1	0		none		doi: 10.1099/mic.0.2007/012872-0
DEOD4	R01863	HYXN[c] + R1P[c] <=> PI[c] + INS[c]	Rv3307	Rv3307		Purine metabolism	1	-1	1	0		2.4.2.1		none
DEOD5	R02147	GN[c] + R1P[c] <=> PI[c] + GSN[c]	Rv3307	Rv3307		Purine metabolism	1	-1	1	0		2.4.2.1		none
DEOD6	R02297	XAN[c] + R1P[c] <=> PI[c] + XTSINE[c]	Rv3307	Rv3307		Purine metabolism	1	-1	1	0		2.4.2.1		none
THEXN	T01585	HEXANOATE[e] <=> HEXANOATE[c]				Transport	1	-1	1	0		none		none
TGLUA	T00025a	H2O[c] + ATP[c] + GLU[e] -> ADP[c] + PI[c] + GLU[c]				Transport	0	0	1	0		none		none
TKT2	R01641	R5P[c] + X5P[c] <=> G3P[c] + S7P[c]	Rv1449c	Rv1449c		Pentose phosphate pathway	1	-1	1	0		2.2.1.1		none
DEOD3	R01561	AD[c] + R1P[c] <=> PI[c] + ADN[c]	Rv3307	Rv3307		Purine metabolism	1	-1	1	0		2.4.2.1		none
T9HED	T08362	9HEXADECENOATE[e] <=> 9HEXADECENOATE[c]				Transport	1	-1	1	0		none		none
FADD3413	FADD3413	2 H2O[c] + ATP[c] + 9ODECOA[c] -> COA[c] + AMP[c] + PPI[c] + 9OCTADECENOATE[c]	Rv0035 or Rv0099 or Rv0119 or Rv0166 or Rv0214 or Rv0270 or Rv0404 or Rv0551c or Rv0852 or Rv1058 or Rv1185c or Rv1193 or Rv1206 or Rv1427c or Rv1521 or Rv1529 or Rv1549 or Rv1550 or Rv1750c or Rv1925 or Rv2187 or Rv2505c or Rv2590 or Rv2930 or Rv2941 or Rv2948c or Rv2950c or Rv3089 or Rv3506 or Rv3513c or Rv3515c or Rv3561 or Rv3801c or Rv3826	Rv2930 Rv0035 Rv0099 Rv0119 Rv0166 Rv0214 Rv0270 Rv0404 Rv0551c Rv0852 Rv1058 Rv1185c Rv1193 Rv1206 Rv1427c Rv1521 Rv1529 Rv1549 Rv1550 Rv1750c Rv1925 Rv2187 Rv2505c Rv2590 Rv2941 Rv2948c Rv2950c Rv3089 Rv3506 Rv3513c Rv3515c Rv3561 Rv3801c Rv3826		Lipid metabolism	0	0	1	0		none		none
TPEND	T16537	PENTADECANOATE[e] <=> PENTADECANOATE[c]				Transport	1	-1	1	0		none		none
DEOD8	R02748	PI[c] + DIN[c] <=> DR1P[c] + HYXN[c]	Rv3307	Rv3307		Purine metabolism	1	-1	1	0		2.4.2.1		none
MANA	R00772	MAN6P[c] <=> F6P[c]	Rv3255c	Rv3255c		Starch and sucrose metabolism	1	-1	1	0		5.3.1.8		none
ACPIM1B	ACPIM1B	HEXADECANOYLACP[c] + PIM1[c] -> ACP[c] + AC1PIM1[c]	Rv2611c	Rv2611c		Phosphatidyl inositol mannoside biosynthesis	0	0	1	0		2.3.1.-		doi: 10.1128/JB.01729-08
PPSC3	PPSC3	2 H[c] + 2 NADH[c] + MALCOA[c] + 35DHC26ACYLACP[c] -> H2O[c] + 2 NAD[c] + CO2[c] + COA[c] + 57DHC28ACYLACP[c]	Rv2933	Rv2933		Dimycocerosate ester biosynthesis	0	0	1	0		none		doi: 10.1128/microbiolspec.MGM2-0021-2013
PRCOA1	PRCOA1	HCHOLC3COA[c] -> PROPIONYLCOA[c] + ADS[c]	Rv3540c	Rv3540c		Cholesterol degradation	0	0	1	0		none		doi: 10.1128/JB.00502-13
HISB2	R03457	DIMGP[c] -> H2O[c] + IMACP[c]	Rv1601	Rv1601		Histidine metabolism	0	0	1	0		4.2.1.19		none
FOLB4	FOLB4	O2[c] + DHNP[c] -> DHXP[c] + FOR[c] + GLAL[c]	Rv3607c	Rv3607c		Folate biosynthesis	0	0	1	0		none		doi: 10.1021/ja308350f
GLPX	R04780	H2O[c] + FDP[c] -> PI[c] + F6P[c]	Rv1099c or Rv2131c	Rv2131c Rv1099c		Glycolysis / Gluconeogenesis	0	0	1	0		3.1.3.11		none
HISB1	R03013	H2O[c] + HISOLP[c] -> PI[c] + HISOL[c]	Rv1601	Rv1601		Histidine metabolism	0	0	1	0		3.1.3.15		none
HEMT	R02133	H2O[c] + THI[c] -> H[c] + AHMMP[c] + HEMT[c]				Cofactor biosynthesis	0	0	1	0		3.5.99.2		none
TDEC	T01571	DECANOATE[e] <=> DECANOATE[c]				Transport	1	-1	1	0		none		none
PURL	R04463	H2O[c] + ATP[c] + GLN[c] + FGAR[c] -> ADP[c] + PI[c] + GLU[c] + FGAM[c]	Rv0803 and Rv0788	Rv0803 Rv0788		Purine metabolism	0	0	1	0		6.3.5.3		none
PURM	R04208	ATP[c] + FGAM[c] -> ADP[c] + PI[c] + AIR[c]	Rv0809	Rv0809		Purine metabolism	0	0	1	0		6.3.3.1		none
PURN	R04325	FTHF[c] + GAR[c] -> THF[c] + FGAR[c]	Rv0956	Rv0956		Purine metabolism	0	0	1	0		2.1.2.2		none
CYSE	R00586	ACCOA[c] + SER[c] <=> COA[c] + ASER[c]	Rv2335	Rv2335		Cysteine and methionine metabolism	1	-1	1	0		2.3.1.30		none
CGMP2	R01234	H2O[c] + cGMP[c] -> GMP[c]				Purine metabolism	0	0	1	0		3.1.4.17		none
CGMP1	R00434	GTP[c] -> PPI[c] + cGMP[c]	Rv2435c	Rv2435c		Purine metabolism	0	0	1	0		4.6.1.1		none
PURK	R04209	CO2[c] + AIR[c] -> CAIR[c]	Rv3275c and Rv3276c	Rv3275c Rv3276c		Purine metabolism	0	0	1	0		4.1.1.21		none
PURD	R04144	ATP[c] + GLY[c] + PRAM[c] -> ADP[c] + PI[c] + GAR[c]	Rv0772	Rv0772		Purine metabolism	0	0	1	0		6.3.4.13		none
ASNB	R00578	H2O[c] + ATP[c] + ASP[c] + GLN[c] -> AMP[c] + PPI[c] + GLU[c] + ASN[c]	Rv2201	Rv2201		Alanine, aspartate and glutamate metabolism	0	0	1	0		6.3.5.4		none
PYRB	R01397	ASP[c] + CAP[c] -> PI[c] + CAASP[c]	Rv1380	Rv1380		Pyrimidine metabolism	0	0	1	0		2.1.3.2		none
PYRC	R01993	CAASP[c] <=> H2O[c] + DOROA[c]	Rv1381	Rv1381		Pyrimidine metabolism	1	-1	1	0		3.5.2.3		none
DFRA3	R00937	2 NAD[c] + THF[c] <=> 2 H[c] + 2 NADH[c] + FOL[c]	Rv2763c	Rv2763c		Folate biosynthesis	1	-1	1	0		1.5.1.3		none
PURA	R01135	ASP[c] + IMP[c] + GTP[c] -> GDP[c] + PI[c] + ASUC[c]	Rv0357c	Rv0357c		Alanine, aspartate and glutamate metabolism	0	0	1	0		6.3.4.4		none
DFRA1	R02235	NAD[c] + DHF[c] <=> H[c] + NADH[c] + FOL[c]	Rv2763c	Rv2763c		Folate biosynthesis	1	-1	1	0		1.5.1.3		none
PYRI5P	R01909	ATP[c] + PYRI[c] <=> ADP[c] + PYRI5P[c]	Rv2606c	Rv2606c		Pyridoxine metabolism	1	-1	1	0		2.7.1.35		none
TMETB	T00073b	H2O[c] + ATP[c] + MET[c] -> ADP[c] + PI[c] + MET[e]				Transport	0	0	1	0		none		none
CYSS	R09591	ATP[c] + NGINS[c] + CYS[c] -> AMP[c] + PPI[c] + CYSNGINS[c]	Rv2130c	Rv2130c		Mycothiol biosynthesis	0	0	1	0		6.3.1.13		none
ACPIM1A	ACPIM1A	HEXADECANOYLACP[c] + PIM2[c] -> ACP[c] + AC1PIM2[c]	Rv2611c	Rv2611c		Phosphatidyl inositol mannoside biosynthesis	0	0	1	0		2.3.1.-		doi: 10.1074/jbc.R110.168328
TMETA	T00073a	H2O[c] + ATP[c] + MET[e] -> ADP[c] + PI[c] + MET[c]				Transport	0	0	1	0		none		none
PURU	R00944	H2O[c] + FTHF[c] <=> FOR[c] + THF[c]	Rv2964	Rv2964		Glyoxylate and dicarboxylate metabolism	1	-1	1	0		3.5.1.10		none
FADE281	FADE281	FAD[c] + CHOLC8COA[c] -> FADH2[c] + CHOLENEC8COA[c]	Rv3504 or Rv3505	Rv3504 Rv3505		Cholesterol degradation	0	0	1	0		none		doi: 10.1021/bi4002979
MAN6P	R01326	ATP[c] + MAN[c] <=> ADP[c] + MAN6P[c]				Fructose and mannose metabolism	1	-1	1	0		2.7.1.1		none
HADA17	HADA17	3HC50ACYLACP[c] -> H2O[c] + TD2EC50ACYLACP[c]	Rv0635 and Rv0636 and Rv0637	Rv0635 Rv0636 Rv0637		Mycolic acid pathway	0	0	1	0		none		doi: 10.1371/journal.pcbi.0010046 AND doi: 10.1016/j.chembiol.2013.11.011
HADA12	HADA12	3HC40ACYLACP[c] -> H2O[c] + TD2EC40ACYLACP[c]	Rv0635 and Rv0636 and Rv0637	Rv0635 Rv0636 Rv0637		Mycolic acid pathway	0	0	1	0		none		doi: 10.1371/journal.pcbi.0010046 AND doi: 10.1016/j.chembiol.2013.11.011
TORNA	T00077a	H2O[c] + ATP[c] + ORN[e] -> ADP[c] + PI[c] + ORN[c]	Rv2320c	Rv2320c		Transport	0	0	1	0		none		none
HADA10	HADA10	3HC36ACYLACP[c] -> H2O[c] + TD2EC36ACYLACP[c]	Rv0635 and Rv0636 and Rv0637	Rv0635 Rv0636 Rv0637		Mycolic acid pathway	0	0	1	0		none		doi: 10.1371/journal.pcbi.0010046 AND doi: 10.1016/j.chembiol.2013.11.011
HADA11	HADA11	3HC38ACYLACP[c] -> H2O[c] + TD2EC38ACYLACP[c]	Rv0635 and Rv0636 and Rv0637	Rv0635 Rv0636 Rv0637		Mycolic acid pathway	0	0	1	0		none		doi: 10.1371/journal.pcbi.0010046 AND doi: 10.1016/j.chembiol.2013.11.011
HADA16	HADA16	3HC48ACYLACP[c] -> H2O[c] + TD2EC48ACYLACP[c]	Rv0635 and Rv0636 and Rv0637	Rv0635 Rv0636 Rv0637		Mycolic acid pathway	0	0	1	0		none		doi: 10.1371/journal.pcbi.0010046 AND doi: 10.1016/j.chembiol.2013.11.011
RIBFL	R00548	H2O[c] + FMN[c] <=> PI[c] + RIBFLAV[c]	Rv3310	Rv3310		Riboflavin metabolism	1	-1	1	0		3.1.3.2		none
HADA14	HADA14	3HC44ACYLACP[c] -> H2O[c] + TD2EC44ACYLACP[c]	Rv0635 and Rv0636 and Rv0637	Rv0635 Rv0636 Rv0637		Mycolic acid pathway	0	0	1	0		none		doi: 10.1371/journal.pcbi.0010046 AND doi: 10.1016/j.chembiol.2013.11.011
HADA15	HADA15	3HC46ACYLACP[c] -> H2O[c] + TD2EC46ACYLACP[c]	Rv0635 and Rv0636 and Rv0637	Rv0635 Rv0636 Rv0637		Mycolic acid pathway	0	0	1	0		none		doi: 10.1371/journal.pcbi.0010046 AND doi: 10.1016/j.chembiol.2013.11.011
MAS12	MAS12	2 H[c] + SMMALONYLCOA[c] + 2 NADPH[c] + 2468MC32ACYLACP[c] -> H2O[c] + CO2[c] + COA[c] + 2 NADP[c] + 246810MC35ACYLACP[c]	Rv2940c	Rv2940c		Dimycocerosate ester biosynthesis	0	0	1	0		none		doi: 10.1128/microbiolspec.MGM2-0021-2013
MURD	R02783	ATP[c] + DGLU[c] + UDPNAMNGMALA[c] -> ADP[c] + PI[c] + UDPNAMNGMALAGLU[c]	Rv2155c	Rv2155c		Peptidoglycan and lipopolysaccharide biosynthesis	0	0	1	0		6.3.2.9		none
MAS10	MAS10	2 H[c] + SMMALONYLCOA[c] + 2 NADPH[c] + 246MC29ACYLACP[c] -> H2O[c] + CO2[c] + COA[c] + 2 NADP[c] + 2468MC32ACYLACP[c]	Rv2940c	Rv2940c		Dimycocerosate ester biosynthesis	0	0	1	0		none		doi: 10.1128/microbiolspec.MGM2-0021-2013
MAS11	MAS11	2 H[c] + SMMALONYLCOA[c] + 2 NADPH[c] + 2468MC30ACYLACP[c] -> H2O[c] + CO2[c] + COA[c] + 2 NADP[c] + 246810MC33ACYLACP[c]	Rv2940c	Rv2940c		Dimycocerosate ester biosynthesis	0	0	1	0		none		doi: 10.1128/microbiolspec.MGM2-0021-2013
GSHA	R00894	ATP[c] + CYS[c] + GLU[c] <=> ADP[c] + PI[c] + 5GLUCYS[c]	Rv3704c	Rv3704c		Glutathione metabolism	1	-1	1	0		6.3.2.2		none
TORNB	T00077b	H2O[c] + ATP[c] + ORN[c] -> ADP[c] + PI[c] + ORN[e]	Rv2320c	Rv2320c		Transport	0	0	1	0		none		none
DES13	DES13	2 NADP[c] + HEXAPENTACONTANOYLACP[c] -> 2 H[c] + 2 NADPH[c] + CD21937EC56ACYLACP[c]	Rv0824c and Rv1094 and Rv3229c	Rv0824c Rv1094 Rv3229c		Mycolic acid pathway	0	0	1	0		none		doi: 10.1371/journal.pcbi.0010046
DES12	DES12	2 NADP[c] + DOPENTACONTANOYLACP[c] -> 2 H[c] + 2 NADPH[c] + CD21931EC52ACYLACP[c]	Rv0824c and Rv1094 and Rv3229c	Rv0824c Rv1094 Rv3229c		Mycolic acid pathway	0	0	1	0		none		doi: 10.1371/journal.pcbi.0010046
DXR	R05688	H[c] + NADPH[c] + DX5P[c] -> MDE4P[c] + NADP[c]	Rv2870c	Rv2870c		Terpenoid backbone biosynthesis	0	0	1	0		1.1.1.267		none
BKDC	BKDC	COA[c] + IBUTLIPO[c] <=> IBUTCOA[c] + DLIPO[c]	Rv2495c	Rv2495c		Lipid metabolism	1	-1	1	0		2.3.1.168		none
MEZ	R00214	NAD[c] + MAL[c] <=> H[c] + NADH[c] + CO2[c] + PYR[c]	Rv2332	Rv2332		Pyruvate metabolism	1	-1	1	0		1.1.1.38		doi: 10.1371/journal.ppat.1002091
FAS55	FAS55	MALCOA[c] + C22ACYLACPFAS[c] -> COA[c] + MALC22ACYLACPFAS[c]	Rv2524c	Rv2524c		Mycolic acid pathway	0	0	1	0		none		doi: 10.1371/journal.pcbi.0010046
FAS54	FAS54	H[c] + NADH[c] + TD2EC22ACYLACPFAS[c] -> NAD[c] + C22ACYLACPFAS[c]	Rv2524c	Rv2524c		Mycolic acid pathway	0	0	1	0		none		doi: 10.1371/journal.pcbi.0010046
FAS57	FAS57	H[c] + NADPH[c] + BKETOC24ACYLACPFAS[c] -> NADP[c] + 3HC24ACYLACPFAS[c]	Rv2524c	Rv2524c		Mycolic acid pathway	0	0	1	0		none		doi: 10.1371/journal.pcbi.0010046
NACN	R01724	H[c] + PRPP[c] + NAC[c] -> PPI[c] + NACN[c]	Rv0573c	Rv0573c		Nicotinate and nicotinamide metabolism	0	0	1	0		2.4.2.11		none
FAS51	FAS51	MALC20ACYLACPFAS[c] -> CO2[c] + BKETOC22ACYLACPFAS[c]	Rv2524c	Rv2524c		Mycolic acid pathway	0	0	1	0		none		doi: 10.1371/journal.pcbi.0010046
FAS50	FAS50	MALCOA[c] + C20ACYLACPFAS[c] -> COA[c] + MALC20ACYLACPFAS[c]	Rv2524c	Rv2524c		Mycolic acid pathway	0	0	1	0		none		doi: 10.1371/journal.pcbi.0010046
FAS53	FAS53	3HC22ACYLACPFAS[c] -> H2O[c] + TD2EC22ACYLACPFAS[c]	Rv2524c	Rv2524c		Mycolic acid pathway	0	0	1	0		none		doi: 10.1371/journal.pcbi.0010046
FAS52	FAS52	H[c] + NADPH[c] + BKETOC22ACYLACPFAS[c] -> NADP[c] + 3HC22ACYLACPFAS[c]	Rv2524c	Rv2524c		Mycolic acid pathway	0	0	1	0		none		doi: 10.1371/journal.pcbi.0010046
MTN2	R01401	H2O[c] + 5MTA[c] <=> AD[c] + 5MTR[c]	Rv0091	Rv0091		Cysteine and methionine metabolism	1	-1	1	0		3.2.2.16		none
TACAL	T00084	ACAL[e] <=> ACAL[c]				Transport	1	-1	1	0		none		none
FAS59	FAS59	H[c] + NADH[c] + TD2EC24ACYLACPFAS[c] -> NAD[c] + C24ACYLACPFAS[c]	Rv2524c	Rv2524c		Mycolic acid pathway	0	0	1	0		none		doi: 10.1371/journal.pcbi.0010046
FAS58	FAS58	3HC24ACYLACPFAS[c] -> H2O[c] + TD2EC24ACYLACPFAS[c]	Rv2524c	Rv2524c		Mycolic acid pathway	0	0	1	0		none		doi: 10.1371/journal.pcbi.0010046
ILVA	R00996	THR[c] -> NH3[c] + OBUT[c]	Rv1559	Rv1559		Glycine, serine and threonine metabolism	0	0	1	0		4.3.1.19		none
HCYS	R01286	H2O[c] + LLCT[c] -> PYR[c] + NH3[c] + HCYS[c]				Cysteine and methionine metabolism	0	0	1	0		4.4.1.8		none
ILVD2	R01209	DHMVA[c] -> H2O[c] + OMVAL[c]	Rv0189c	Rv0189c		Pantothenate and CoA biosynthesis	0	0	1	0		4.2.1.9		none
ILVD1	R05070	DIHYDROXYMETHYLPENTANOATE[c] -> H2O[c] + OXOMETHYLPENTANOATE[c]	Rv0189c	Rv0189c		Valine, leucine and isoleucine biosynthesis	0	0	1	0		4.2.1.9		none
OELAC	R03470	4CMLAC[c] <=> CO2[c] + 3OELAC[c]	Rv0771	Rv0771		Benzoate degradation	1	-1	1	0		4.1.1.44		none
MMPL8	MMPL8	2 HYDROXYPHTHIOCERANOYLCOA[c] + SL1278[c] -> 2 COA[c] + SL1[c]	Rv3823c	Rv3823c		Sulfolipid biosynthesis	0	0	1	0		none		doi: 10.1074/jbc.M111.315473
TGL	T00116	GL[e] <=> GL[c]				Transport	1	-1	1	0		none		none
TASPA	T00049a	H2O[c] + ATP[c] + ASP[e] -> ADP[c] + PI[c] + ASP[c]	Rv0346c or Rv2127	Rv0346c Rv2127		Transport	0	0	1	0		none		doi: 10.1038/NCHEMBIO.1355
TASPB	T00049b	H2O[c] + ATP[c] + ASP[c] -> ADP[c] + PI[c] + ASP[e]	Rv0346c or Rv2127	Rv0346c Rv2127		Transport	0	0	1	0		none		doi: 10.1038/NCHEMBIO.1355
MMAA32	MMAA32	SAM[c] + CD37MHC59ACYLACP[c] -> SAH[c] + CD37MHMC60ACYLACP[c]	Rv0643c	Rv0643c		Mycolic acid pathway	0	0	1	0		none		doi: 10.1371/journal.pcbi.0010046
FPP	R02003	IPP[c] + GPP[c] -> PPI[c] + FPP[c]	Rv1086	Rv1086		Terpenoid backbone biosynthesis	0	0	1	0		2.5.1.10		none
THISA	T00135a	H2O[c] + ATP[c] + HIS[e] -> ADP[c] + PI[c] + HIS[c]				Transport	0	0	1	0		none		none
FUCA	R02262	FU1P[c] <=> DHAP[c] + LALD[c]	Rv0727c	Rv0727c		Fructose and mannose metabolism	1	-1	1	0		4.1.2.17		none
PLSC1	PLSC1	TUBERCULOSTEROYLACP[c] + AGL3P[c] -> ACP[c] + PA[c]	Rv2483c or Rv2182c	Rv2483c Rv2182c		Lipid metabolism	0	0	1	0		2.3.1.51		none
TKT1	R01067	E4P[c] + X5P[c] <=> G3P[c] + F6P[c]	Rv1449c	Rv1449c		Pentose phosphate pathway	1	-1	1	0		2.2.1.1		none
FABG14	FABG14	H[c] + NADPH[c] + BKETOC44ACYLACP[c] -> NADP[c] + 3HC44ACYLACP[c]	Rv1483 or Rv1350 or Rv2002 or Rv0242c or Rv2766c	Rv1483 Rv1350 Rv2002 Rv0242c Rv2766c		Mycolic acid pathway	0	0	1	0		none		doi: 10.1371/journal.pcbi.0010046 AND doi: 10.1128/CMR.18.1.81-101.2005 AND doi: 10.1016/j.chembiol.2013.11.011
FABG15	FABG15	H[c] + NADPH[c] + BKETOC46ACYLACP[c] -> NADP[c] + 3HC46ACYLACP[c]	Rv1483 or Rv1350 or Rv2002 or Rv0242c or Rv2766c	Rv1483 Rv1350 Rv2002 Rv0242c Rv2766c		Mycolic acid pathway	0	0	1	0		none		doi: 10.1371/journal.pcbi.0010046 AND doi: 10.1128/CMR.18.1.81-101.2005 AND doi: 10.1016/j.chembiol.2013.11.011
FABG16	FABG16	H[c] + NADPH[c] + BKETOC48ACYLACP[c] -> NADP[c] + 3HC48ACYLACP[c]	Rv1483 or Rv1350 or Rv2002 or Rv0242c or Rv2766c	Rv1483 Rv1350 Rv2002 Rv0242c Rv2766c		Mycolic acid pathway	0	0	1	0		none		doi: 10.1371/journal.pcbi.0010046 AND doi: 10.1128/CMR.18.1.81-101.2005 AND doi: 10.1016/j.chembiol.2013.11.011
SDHA	R00408	SUCC[c] + FAD[c] <=> FUM[c] + FADH2[c]	(Rv3318 and Rv3319 and Rv3316 and Rv3317) or (Rv0247c and Rv0248c and Rv0249c) or (Rv1552 and Rv1553 and Rv1554 and Rv1555)	Rv3318 Rv3319 Rv3316 Rv3317 Rv0247c Rv0248c Rv0249c Rv1552 Rv1553 Rv1554 Rv1555		Citrate cycle (TCA cycle)	1	-1	1	0		1.3.99.1		none
FABG10	FABG10	H[c] + NADPH[c] + BKETOC36ACYLACP[c] -> NADP[c] + 3HC36ACYLACP[c]	Rv1483 or Rv1350 or Rv2002 or Rv0242c or Rv2766c	Rv1483 Rv1350 Rv2002 Rv0242c Rv2766c		Mycolic acid pathway	0	0	1	0		none		doi: 10.1371/journal.pcbi.0010046 AND doi: 10.1128/CMR.18.1.81-101.2005 AND doi: 10.1016/j.chembiol.2013.11.011
FABG11	FABG11	H[c] + NADPH[c] + BKETOC38ACYLACP[c] -> NADP[c] + 3HC38ACYLACP[c]	Rv1483 or Rv1350 or Rv2002 or Rv0242c or Rv2766c	Rv1483 Rv1350 Rv2002 Rv0242c Rv2766c		Mycolic acid pathway	0	0	1	0		none		doi: 10.1371/journal.pcbi.0010046 AND doi: 10.1128/CMR.18.1.81-101.2005 AND doi: 10.1016/j.chembiol.2013.11.011
FABG12	FABG12	H[c] + NADPH[c] + BKETOC40ACYLACP[c] -> NADP[c] + 3HC40ACYLACP[c]	Rv1483 or Rv1350 or Rv2002 or Rv0242c or Rv2766c	Rv1483 Rv1350 Rv2002 Rv0242c Rv2766c		Mycolic acid pathway	0	0	1	0		none		doi: 10.1371/journal.pcbi.0010046 AND doi: 10.1128/CMR.18.1.81-101.2005 AND doi: 10.1016/j.chembiol.2013.11.011
FABG13	FABG13	H[c] + NADPH[c] + BKETOC42ACYLACP[c] -> NADP[c] + 3HC42ACYLACP[c]	Rv1483 or Rv1350 or Rv2002 or Rv0242c or Rv2766c	Rv1483 Rv1350 Rv2002 Rv0242c Rv2766c		Mycolic acid pathway	0	0	1	0		none		doi: 10.1371/journal.pcbi.0010046 AND doi: 10.1128/CMR.18.1.81-101.2005 AND doi: 10.1016/j.chembiol.2013.11.011
ARGA	R00259	ACCOA[c] + GLU[c] <=> COA[c] + NAGLU[c]	Rv2747	Rv2747		Arginine and proline metabolism	1	-1	1	0		2.3.1.1		doi: 10.1128/JB.187.9.3039-3044.2005
BIOD	R03182	ATP[c] + CO2[c] + 78DIAMINONONANOATE[c] -> ADP[c] + PI[c] + DETHIOBIOTIN[c]	Rv1570	Rv1570		Cofactor biosynthesis	0	0	1	0		6.3.3.3		none
NARK	T00088	H[c] + NO2[e] <=> NO2[c] + H[e]	(Rv1737c and Rv2329c and Rv0261c) or Rv0267	Rv1737c Rv2329c Rv0261c Rv0267		Transport	1	-1	1	0		none		none
BIOA	R03231	H[c] + SAM[c] + 8AMINO7OXONONANOATE[c] -> SAM2OXOBUTANOATE[c] + 78DIAMINONONANOATE[c]	Rv1568	Rv1568		Cofactor biosynthesis	0	0	1	0		2.6.1.62		none
FABG19	FABG19	H[c] + NADPH[c] + BKETOC54ACYLACP[c] -> NADP[c] + 3HC54ACYLACP[c]	Rv1483 or Rv1350 or Rv2002 or Rv0242c or Rv2766c	Rv1483 Rv1350 Rv2002 Rv0242c Rv2766c		Mycolic acid pathway	0	0	1	0		none		doi: 10.1371/journal.pcbi.0010046 AND doi: 10.1128/CMR.18.1.81-101.2005 AND doi: 10.1016/j.chembiol.2013.11.011
TDIN	T05512	H[c] + DIN[e] <=> H[e] + DIN[c]				Transport	1	-1	1	0		none		none
BIOB	BIOB	2 SAM[c] + H2S[c] + DETHIOBIOTIN[c] -> 2 DA[c] + 2 MET[c] + BIOTIN[c]	Rv1589	Rv1589		Cofactor biosynthesis	0	0	1	0		2.8.1.6		none
GPM2	R01518	3PG[c] <=> 2PG[c]	Rv3214 or Rv0489	Rv3214 Rv0489		Glycolysis / Gluconeogenesis	1	-1	1	0		5.4.2.1		none
METE	R04405	HCYS[c] + MTHPTGLU[c] <=> MET[c] + THPTGLU[c]	Rv1133c	Rv1133c		Cysteine and methionine metabolism	1	-1	1	0		2.1.1.14		none
IDSA12	R02061	IPP[c] + FPP[c] -> PPI[c] + GGPP[c]	Rv3398c or Rv2173	Rv3398c Rv2173		Terpenoid backbone biosynthesis	0	0	1	0		2.5.1.29		none
UGPC1	T00093a	H2O[c] + ATP[c] + GL3P[e] -> ADP[c] + PI[c] + GL3P[c]	Rv2832c and Rv2833c and Rv2834c and Rv2835c	Rv2832c Rv2833c Rv2834c Rv2835c		Transport	0	0	1	0		none		none
UGPC2	T00093b	H2O[c] + ATP[c] + GL3P[c] -> ADP[c] + PI[c] + GL3P[e]	Rv2832c and Rv2833c and Rv2834c and Rv2835c	Rv2832c Rv2833c Rv2834c Rv2835c		Transport	0	0	1	0		none		none
THF	THF	2 H2O[c] + THPTGLU[c] <=> 2 GLU[c] + THF[c]				Folate biosynthesis	1	-1	1	0		none		none
PPSD4	PPSD4	2 H[c] + 2 NADH[c] + SMMALONYLCOA[c] + PHENOL57DHC31ACYLACP[c] -> H2O[c] + 2 NAD[c] + CO2[c] + COA[c] + PHENOL2M79DHC34ACYLACP[c]	Rv2934 and Rv2953	Rv2934 Rv2953		Dimycocerosate ester biosynthesis	0	0	1	0		none		doi: 10.1128/JB.00169-07 AND doi: 10.1128/microbiolspec.MGM2-0021-2013
AROK	R02412	ATP[c] + SME[c] -> ADP[c] + SME3P[c]	Rv2539c	Rv2539c		Phenylalanine, tyrosine and tryptophan biosynthesis	0	0	1	0		2.7.1.71		none
PPSE8	PPSE8	MALCOA[c] + PHENOL2M79DHC34ACYLACP[c] -> CO2[c] + COA[c] + PHENOL4M3K911DHC36ACYLACP[c]	Rv2935	Rv2935		Dimycocerosate ester biosynthesis	0	0	1	0		none		doi: 10.1128/microbiolspec.MGM2-0021-2013
HEMF2	R07411	H2O[c] + PROTOHEMEFE2[c] + FPP[c] -> PPI[c] + HEMEFE2[c]				Cofactor biosynthesis	0	0	1	0		2.5.1.-		none
FADD282	FADD282	ATP[c] + EICOSANOATE[c] -> PPI[c] + EICOSANOYLAMP[c]	Rv2941	Rv2941		Dimycocerosate ester biosynthesis	0	0	1	0		none		doi: 10.1128/microbiolspec.MGM2-0021-2013
TPROP	T00163	PROPANOATE[e] <=> PROPANOATE[c]				Transport	1	-1	1	0		none		none
PPSE1	PPSE1	SMMALONYLCOA[c] + 2M79DHC31ACYLACP[c] -> CO2[c] + COA[c] + 24DM3K911DHC34ACYLACP[c]	Rv2935	Rv2935		Dimycocerosate ester biosynthesis	0	0	1	0		none		doi: 10.1128/microbiolspec.MGM2-0021-2013
PPSE2	PPSE2	SMMALONYLCOA[c] + 2M79DHC33ACYLACP[c] -> CO2[c] + COA[c] + 24DM3K911DHC36ACYLACP[c]	Rv2935	Rv2935		Dimycocerosate ester biosynthesis	0	0	1	0		none		doi: 10.1128/microbiolspec.MGM2-0021-2013
PPSE3	PPSE3	MALCOA[c] + 2M79DHC31ACYLACP[c] -> CO2[c] + COA[c] + 4M3K911DHC33ACYLACP[c]	Rv2935	Rv2935		Dimycocerosate ester biosynthesis	0	0	1	0		none		doi: 10.1128/microbiolspec.MGM2-0021-2013
PPSE4	PPSE4	MALCOA[c] + 2M79DHC33ACYLACP[c] -> CO2[c] + COA[c] + 4M3K911DHC35ACYLACP[c]	Rv2935	Rv2935		Dimycocerosate ester biosynthesis	0	0	1	0		none		doi: 10.1128/microbiolspec.MGM2-0021-2013
PPSE5	PPSE5	SMMALONYLCOA[c] + PHENOL2M79DHC32ACYLACP[c] -> CO2[c] + COA[c] + PHENOL24DM3K911DHC35ACYLACP[c]	Rv2935	Rv2935		Dimycocerosate ester biosynthesis	0	0	1	0		none		doi: 10.1128/microbiolspec.MGM2-0021-2013
PPSE6	PPSE6	SMMALONYLCOA[c] + PHENOL2M79DHC34ACYLACP[c] -> CO2[c] + COA[c] + PHENOL24DM3K911DHC37ACYLACP[c]	Rv2935	Rv2935		Dimycocerosate ester biosynthesis	0	0	1	0		none		doi: 10.1128/microbiolspec.MGM2-0021-2013
FADD284	FADD284	ACP[c] + EICOSANOYLAMP[c] -> AMP[c] + EICOSANOYLACP[c]	Rv2941	Rv2941		Dimycocerosate ester biosynthesis	0	0	1	0		none		doi: 10.1128/microbiolspec.MGM2-0021-2013
ARCA	R00552	H2O[c] + ARG[c] -> NH3[c] + CITR[c]	Rv1001	Rv1001		Arginine and proline metabolism	0	0	1	0		3.5.3.6		none
FOLC1	R00942	ATP[c] + GLU[c] + THF[c] <=> ADP[c] + PI[c] + THFG[c]	Rv2447c	Rv2447c		Folate biosynthesis	1	-1	1	0		6.3.2.17		none
METC	R01287	H2S[c] + OAHSER[c] -> AC[c] + HCYS[c]	Rv3340	Rv3340		Cysteine and methionine metabolism	0	0	1	0		2.5.1.49		none
TFE2	T14818	FE2[e] <=> FE2[c]				Transport	1	-1	1	0		none		none
TUREA	T00086	UREA[e] <=> UREA[c]				Transport	1	-1	1	0		none		none
TSUC	T00089	H2O[c] + ATP[c] + SUC[e] -> ADP[c] + PI[c] + SUC[c]	(Rv2316 and Rv2317 and Rv2318) or (Rv1235 and Rv1236 and Rv1237 and Rv1238) or (Rv2038c and Rv2039c and Rv2040c and Rv2041c)	Rv2316 Rv2317 Rv2318 Rv1235 Rv1236 Rv1237 Rv1238 Rv2038c Rv2039c Rv2040c Rv2041c		Transport	0	0	1	0		none		doi: 10.1099/mic.0.2007/012872-0
DUT	R02100	H2O[c] + DUTP[c] -> PPI[c] + DUMP[c]	Rv2697c	Rv2697c		Pyrimidine metabolism	0	0	1	0		3.6.1.23		none
INHA19	INHA19	H[c] + NADH[c] + TD2EC54ACYLACP[c] -> NAD[c] + TETRAPENTACONTANOYLACP[c]	Rv1484	Rv1484		Mycolic acid pathway	0	0	1	0		none		doi: 10.1371/journal.pcbi.0010046 AND doi: 10.1016/j.chembiol.2013.11.011
MRAY	R05630	UDPNAMNGMAGMDAPIMAA[c] + UDPP[c] <=> UMP[c] + LIPID1[c]	Rv2156c	Rv2156c		Peptidoglycan biosynthesis	1	-1	1	0		2.7.8.13		none
PANB	R01226	H2O[c] + OMVAL[c] + METTHF[c] -> THF[c] + AKP[c]	Rv2225	Rv2225		Pantothenate and CoA biosynthesis	0	0	1	0		2.1.2.11		none
PANC	R02473	ATP[c] + bALA[c] + PANT[c] -> AMP[c] + PPI[c] + PNTO[c]	Rv3602c	Rv3602c		Alanine, aspartate and glutamate metabolism	0	0	1	0		6.3.2.1		none
PKNG	R03347	ATP[c] + NACD[c] -> ADP[c] + NACN[c]	Rv0410c	Rv0410c		Nicotinate and nicotinamide metabolism	0	0	1	0		2.7.1.-		none
TESA4	TESA4	H2O[c] + 4M3K911DHC35ACYLACP[c] -> ACP[c] + 4M3K911DHC35OATE[c]	Rv2928	Rv2928		Dimycocerosate ester biosynthesis	0	0	1	0		none		doi: 10.1128/microbiolspec.MGM2-0021-2013
5ALEV	R02271	4OGSAL[c] + ALA[c] <=> PYR[c] + 5AMINOLEVULINATE[c]				Porphyrin metabolism	1	-1	1	0		none		none
PANT	R02472	H[c] + NADPH[c] + AKP[c] -> NADP[c] + PANT[c]	Rv2573	Rv2573		Pantothenate and CoA biosynthesis	0	0	1	0		1.1.1.169		none
DFP1	R03269	4PPNCYS[c] -> CO2[c] + 4PPNTE[c]	Rv1391	Rv1391		Pantothenate and CoA biosynthesis	0	0	1	0		4.1.1.36		none
MOEB1	MOEB1	H2O[c] + ATP[c] + CYS[c] + MOADCOOH[c] -> AMP[c] + PPI[c] + SER[c] + MOADCOSH[c]	Rv3206c and Rv3025c	Rv3025c Rv3206c		Cofactor biosynthesis	0	0	1	0		none		doi: 10.1128/JB.00774-10
INHA14	INHA14	H[c] + NADH[c] + TD2EC44ACYLACP[c] -> NAD[c] + TETRATETRACONTANOYLACP[c]	Rv1484	Rv1484		Mycolic acid pathway	0	0	1	0		none		doi: 10.1371/journal.pcbi.0010046 AND doi: 10.1016/j.chembiol.2013.11.011
GABD	R00714	H2O[c] + NADP[c] + SUCCSAL[c] <=> H[c] + SUCC[c] + NADPH[c]	Rv0234c or Rv1731	Rv0234c Rv1731		Alanine, aspartate and glutamate metabolism	1	-1	1	0		1.2.1.16		none
LPDC1	R01698	NAD[c] + DLIPO[c] <=> H[c] + NADH[c] + LIPO[c]	Rv0462	Rv0462		Glycolysis / Gluconeogenesis	1	-1	1	0		1.8.1.4		none
PLSB21	PLSB21	GL3P[c] + HEXADECANOYLACP[c] -> ACP[c] + AGL3P[c]	Rv2482c	Rv2482c		Lipid metabolism	0	0	1	0		2.3.1.15		none
PLSB22	PLSB22	HCSCOA[c] + 34 GL3P[c] + 27 PENTADECANOYLCOA[c] + NONADECANOYLCOA[c] + TCSCOA[c] + ECSCOA[c] + 2 HDCCOA[c] + ODCCOA[c] -> 34 COA[c] + 34 AGL3P[c]	Rv2482c or Rv1551	Rv2482c Rv1551		Lipid metabolism	0	0	1	0		none		none
LPDC2	R03815	NAD[c] + DHLIPOYLPROTEIN[c] <=> H[c] + NADH[c] + LIPOYLPROTEIN[c]	Rv3303c	Rv3303c		Glycine, serine and threonine metabolism	1	-1	1	0		1.8.1.4		none
RPE	R01529	RL5P[c] <=> X5P[c]	Rv1408	Rv1408		Pentose phosphate pathway	1	-1	1	0		5.1.3.1		none
PEPA	PEPA	PI[c] + MLT[c] -> H2O[c] + MLT6P[c]	Rv0125	Rv0125		Starch and sucrose metabolism	0	0	1	0		2.7.1.69		none
MYCOE	MYCOE	ACP[c] + 0.117 KC86MYCOLATE26[c] + 0.138 AC82MYCOLATE26[c] + 0.317 AC80MYCOLATE26[c] + 0.145 AC78MYCOLATE26[c] + 0.152 MC87MYCOLATE26[c] + 0.131 MC85MYCOLATE26[c] -> H2O[c] + C78MYCOLATEACP[c]				Mycolic acid pathway	0	0	1	0		none		doi: 10.1002/emmm.201100185
FADD3414	FADD3414	ATP[c] + COA[c] + 9OCTADECENOATE[c] -> AMP[c] + PPI[c] + 9ODECOA[c]	Rv0035 or Rv0099 or Rv0119 or Rv0166 or Rv0214 or Rv0270 or Rv0404 or Rv0551c or Rv0852 or Rv1058 or Rv1185c or Rv1193 or Rv1206 or Rv1427c or Rv1521 or Rv1529 or Rv1549 or Rv1550 or Rv1750c or Rv1925 or Rv2187 or Rv2505c or Rv2590 or Rv2930 or Rv2941 or Rv2948c or Rv2950c or Rv3089 or Rv3506 or Rv3513c or Rv3515c or Rv3561 or Rv3801c or Rv3826	Rv2930 Rv0035 Rv0099 Rv0119 Rv0166 Rv0214 Rv0270 Rv0404 Rv0551c Rv0852 Rv1058 Rv1185c Rv1193 Rv1206 Rv1427c Rv1521 Rv1529 Rv1549 Rv1550 Rv1750c Rv1925 Rv2187 Rv2505c Rv2590 Rv2941 Rv2948c Rv2950c Rv3089 Rv3506 Rv3513c Rv3515c Rv3561 Rv3801c Rv3826		Lipid metabolism	0	0	1	0		none		none
DFP2	R04231	CTP[c] + CYS[c] + 4PPNTO[c] -> CMP[c] + PPI[c] + 4PPNCYS[c]	Rv1391	Rv1391		Pantothenate and CoA biosynthesis	0	0	1	0		6.3.2.5		none
ACYP	R00317	H2O[c] + ACETYLP[c] -> PI[c] + AC[c]	Rv2922A	Rv2922A		Pyruvate metabolism	0	0	1	0		3.6.1.7		none
RMLA	R02328	DTTP[c] + G1P[c] -> PPI[c] + DTDPGLC[c]	Rv0334	Rv0334		Peptidoglycan and lipopolysaccharide biosynthesis	0	0	1	0		2.7.7.24		none
RMLB	R06513	DTDPGLC[c] <=> H2O[c] + DTDP4DH6DGLC[c]	Rv3464 or Rv3634c or Rv3468c or Rv3784	Rv3634c Rv3464 Rv3468c Rv3784		Polyketide sugar unit biosynthesis	1	-1	1	0		4.2.1.46		none
METH	R00946	HCYS[c] + MTHF[c] <=> MET[c] + THF[c]	Rv2124c and Rv1133c	Rv1133c Rv2124c		Cysteine and methionine metabolism	1	-1	1	0		2.1.1.13		doi: 10.1038/srep02264
FADD5	FADD5	ATP[c] + COA[c] + DODECANOATE[c] -> AMP[c] + PPI[c] + DODECANOYLCOA[c]	Rv0035 or Rv0099 or Rv0119 or Rv0166 or Rv0214 or Rv0270 or Rv0404 or Rv0551c or Rv0852 or Rv1058 or Rv1185c or Rv1193 or Rv1206 or Rv1427c or Rv1521 or Rv1529 or Rv1549 or Rv1550 or Rv1750c or Rv1925 or Rv2187 or Rv2505c or Rv2590 or Rv2930 or Rv2941 or Rv2948c or Rv2950c or Rv3089 or Rv3506 or Rv3513c or Rv3515c or Rv3561 or Rv3801c or Rv3826	Rv2930 Rv0035 Rv0099 Rv0119 Rv0166 Rv0214 Rv0270 Rv0404 Rv0551c Rv0852 Rv1058 Rv1185c Rv1193 Rv1206 Rv1427c Rv1521 Rv1529 Rv1549 Rv1550 Rv1750c Rv1925 Rv2187 Rv2505c Rv2590 Rv2941 Rv2948c Rv2950c Rv3089 Rv3506 Rv3513c Rv3515c Rv3561 Rv3801c Rv3826		Lipid metabolism	0	0	1	0		none		none
FADD4	FADD4	2 H2O[c] + ATP[c] + DECANOYLCOA[c] -> COA[c] + AMP[c] + PPI[c] + DECANOATE[c]	Rv0035 or Rv0099 or Rv0119 or Rv0166 or Rv0214 or Rv0270 or Rv0404 or Rv0551c or Rv0852 or Rv1058 or Rv1185c or Rv1193 or Rv1206 or Rv1427c or Rv1521 or Rv1529 or Rv1549 or Rv1550 or Rv1750c or Rv1925 or Rv2187 or Rv2505c or Rv2590 or Rv2930 or Rv2941 or Rv2948c or Rv2950c or Rv3089 or Rv3506 or Rv3513c or Rv3515c or Rv3561 or Rv3801c or Rv3826	Rv2930 Rv0035 Rv0099 Rv0119 Rv0166 Rv0214 Rv0270 Rv0404 Rv0551c Rv0852 Rv1058 Rv1185c Rv1193 Rv1206 Rv1427c Rv1521 Rv1529 Rv1549 Rv1550 Rv1750c Rv1925 Rv2187 Rv2505c Rv2590 Rv2941 Rv2948c Rv2950c Rv3089 Rv3506 Rv3513c Rv3515c Rv3561 Rv3801c Rv3826		Lipid metabolism	0	0	1	0		none		none
FADD7	FADD7	ATP[c] + COA[c] + TETRADECANOATE[c] -> AMP[c] + PPI[c] + TETRADECANOYLCOA[c]	Rv0035 or Rv0099 or Rv0119 or Rv0166 or Rv0214 or Rv0270 or Rv0404 or Rv0551c or Rv0852 or Rv1058 or Rv1185c or Rv1193 or Rv1206 or Rv1427c or Rv1521 or Rv1529 or Rv1549 or Rv1550 or Rv1750c or Rv1925 or Rv2187 or Rv2505c or Rv2590 or Rv2930 or Rv2941 or Rv2948c or Rv2950c or Rv3089 or Rv3506 or Rv3513c or Rv3515c or Rv3561 or Rv3801c or Rv3826	Rv2930 Rv0035 Rv0099 Rv0119 Rv0166 Rv0214 Rv0270 Rv0404 Rv0551c Rv0852 Rv1058 Rv1185c Rv1193 Rv1206 Rv1427c Rv1521 Rv1529 Rv1549 Rv1550 Rv1750c Rv1925 Rv2187 Rv2505c Rv2590 Rv2941 Rv2948c Rv2950c Rv3089 Rv3506 Rv3513c Rv3515c Rv3561 Rv3801c Rv3826		Lipid metabolism	0	0	1	0		none		none
FAS56	FAS56	MALC22ACYLACPFAS[c] -> CO2[c] + BKETOC24ACYLACPFAS[c]	Rv2524c	Rv2524c		Mycolic acid pathway	0	0	1	0		none		doi: 10.1371/journal.pcbi.0010046
NUO	R02163a	5 H[c] + NADH[c] + Q[c] -> NAD[c] + QH2[c] + 4 Hr[e]	Rv3145 and Rv3146 and Rv3147 and Rv3148 and Rv3149 and Rv3150 and Rv3151 and Rv3152 and Rv3153 and Rv3154 and Rv3155 and Rv3156 and Rv3157 and Rv3158	Rv3145 Rv3146 Rv3147 Rv3148 Rv3149 Rv3150 Rv3151 Rv3152 Rv3153 Rv3154 Rv3155 Rv3156 Rv3157 Rv3158		Respiratory chain	0	0	1	0		1.6.5.3		none
METK	R00177	H2O[c] + ATP[c] + MET[c] -> SAM[c] + PI[c] + PPI[c]	Rv1392	Rv1392		Cysteine and methionine metabolism	0	0	1	0		2.5.1.6		doi: 10.1038/srep02264
FADD3	FADD3	ATP[c] + COA[c] + HIP[c] -> AMP[c] + PPI[c] + HIPCOA[c]	(Rv3551 and Rv3552) or Rv3561	Rv3561 Rv3551 Rv3552		Cholesterol degradation	0	0	1	0		6.2.1.-		doi: 10.1111/mmi.12095
ACKA1	R01353	ATP[c] + PROPANOATE[c] -> ADP[c] + PROPIONYLP[c]	Rv0409	Rv0409		Propanoate metabolism	0	0	1	0		2.7.2.1		none
PIME1	PIME1	GDPMAN[c] + AC1PIM4[c] -> GDP[c] + AC1PIM5[c]	Rv1159	Rv1159		Phosphatidyl inositol mannoside biosynthesis	0	0	1	0		2.4.1.-		doi: 10.1074/jbc.R110.168328
CMK3	R01665	ATP[c] + DCMP[c] <=> ADP[c] + DCDP[c]	Rv1712	Rv1712		Pyrimidine metabolism	1	-1	1	0		2.7.4.14		none
3PG	R01514	ATP[c] + DGLYCERATE[c] -> ADP[c] + 3PG[c]	Rv2205c	Rv2205c		Glycine, serine and threonine metabolism	0	0	1	0		2.7.1.31		none
PIME2	PIME2	GDPMAN[c] + AC2PIM4[c] -> GDP[c] + AC2PIM5[c]	Rv1159	Rv1159		Phosphatidyl inositol mannoside biosynthesis	0	0	1	0		2.4.1.-		doi: 10.1074/jbc.R110.168328
RIBH	R04457	A6RP[c] + DB4P[c] -> 2 H2O[c] + PI[c] + D8RL[c]	Rv1416	Rv1416		Riboflavin metabolism	0	0	1	0		2.5.1.78		none
FADD8	FADD8	2 H2O[c] + ATP[c] + TETRADECANOYLCOA[c] -> COA[c] + AMP[c] + PPI[c] + TETRADECANOATE[c]	Rv0035 or Rv0099 or Rv0119 or Rv0166 or Rv0214 or Rv0270 or Rv0404 or Rv0551c or Rv0852 or Rv1058 or Rv1185c or Rv1193 or Rv1206 or Rv1427c or Rv1521 or Rv1529 or Rv1549 or Rv1550 or Rv1750c or Rv1925 or Rv2187 or Rv2505c or Rv2590 or Rv2930 or Rv2941 or Rv2948c or Rv2950c or Rv3089 or Rv3506 or Rv3513c or Rv3515c or Rv3561 or Rv3801c or Rv3826	Rv2930 Rv0035 Rv0099 Rv0119 Rv0166 Rv0214 Rv0270 Rv0404 Rv0551c Rv0852 Rv1058 Rv1185c Rv1193 Rv1206 Rv1427c Rv1521 Rv1529 Rv1549 Rv1550 Rv1750c Rv1925 Rv2187 Rv2505c Rv2590 Rv2941 Rv2948c Rv2950c Rv3089 Rv3506 Rv3513c Rv3515c Rv3561 Rv3801c Rv3826		Lipid metabolism	0	0	1	0		none		none
PROZ4	T00114b	H2O[c] + ATP[c] + CHOL[c] -> ADP[c] + PI[c] + CHOL[e]	Rv3756c and Rv3757c and Rv3758c and Rv3759c	Rv3756c Rv3757c Rv3758c Rv3759c		Transport	0	0	1	0		none		none
UREC	R00131	H2O[c] + UREA[c] -> CO2[c] + 2 NH3[c]	Rv1850 and Rv1849 and Rv1848 and Rv1853 and Rv1851 and Rv1852	Rv1850 Rv1849 Rv1848 Rv1853 Rv1851 Rv1852		Purine metabolism	0	0	1	0		3.5.1.5		none
TRPE	R00986	CHOR[c] + GLN[c] -> PYR[c] + GLU[c] + AN[c]	Rv1609	Rv1609		Phenylalanine, tyrosine and tryptophan biosynthesis	0	0	1	0		4.1.3.27		none
RELA	R00429	ATP[c] + GTP[c] -> AMP[c] + PPGPPP[c]	Rv2583c	Rv2583c		Purine metabolism	0	0	1	0		2.7.6.5		none
TRPG	R01716	CHOR[c] + GLN[c] -> GLU[c] + ADCHOR[c]	Rv0013	Rv0013		Folate biosynthesis	0	0	1	0		2.6.1.85		none
TRPD	R01073	PRPP[c] + AN[c] -> PPI[c] + NPRAN[c]	Rv2192c	Rv2192c		Phenylalanine, tyrosine and tryptophan biosynthesis	0	0	1	0		2.4.2.18		none
KSTD	KSTD	NAD[c] + ADS[c] -> H[c] + NADH[c] + ADD[c]	Rv3537	Rv3537		Cholesterol degradation	0	0	1	0		none		doi: 10.1016/j.tim.2011.07.009
PYRG1	R00571	ATP[c] + NH3[c] + UTP[c] -> ADP[c] + PI[c] + CTP[c]	Rv1699	Rv1699		Pyrimidine metabolism	0	0	1	0		6.3.4.2		none
PYRG2	R00573	H2O[c] + ATP[c] + GLN[c] + UTP[c] -> ADP[c] + PI[c] + CTP[c] + GLU[c]	Rv1699	Rv1699		Pyrimidine metabolism	0	0	1	0		6.3.4.2		none
PTA2	R00921	COA[c] + PROPIONYLP[c] <=> PI[c] + PROPIONYLCOA[c]	Rv0408	Rv0408		Lipid metabolism	1	-1	1	0		2.3.1.8		none
DCTA2A	T00042a	H2O[c] + ATP[c] + SUCC[e] -> ADP[c] + SUCC[c] + PI[c]	Rv2443	Rv2443		Transport	0	0	1	0		none		none
ANSP2B	T00152b	H2O[c] + ATP[c] + ASN[c] -> ADP[c] + PI[c] + ASN[e]	Rv0346c	Rv0346c		Transport	0	0	1	0		none		doi: 10.1371/journal.ppat.1003928
ANSP2A	T00152a	H2O[c] + ATP[c] + ASN[e] -> ADP[c] + PI[c] + ASN[c]	Rv0346c	Rv0346c		Transport	0	0	1	0		none		doi: 10.1371/journal.ppat.1003928
XAN	R02143	H2O[c] + XTSINE[c] -> XAN[c] + RIB[c]				Purine metabolism	0	0	1	0		3.2.2.1		none
FADA	R00927	COA[c] + MAACCOA[c] <=> ACCOA[c] + PROPIONYLCOA[c]	Rv0859 or Rv1074c or Rv1323	Rv0859 Rv1074c Rv1323		Valine, leucine and isoleucine degradation	1	-1	1	0		2.3.1.9		none
MTHF1	MTHF1	FADH2[c] + METTHF[c] -> FAD[c] + MTHF[c]				Cysteine and methionine metabolism	0	0	1	0		none		none
FAS60	FAS60	MALCOA[c] + C24ACYLACPFAS[c] -> COA[c] + MALC24ACYLACPFAS[c]	Rv2524c	Rv2524c		Mycolic acid pathway	0	0	1	0		none		doi: 10.1371/journal.pcbi.0010046
THISB	T00135b	H2O[c] + ATP[c] + HIS[c] -> ADP[c] + PI[c] + HIS[e]				Transport	0	0	1	0		none		none
DGT	R01856	H2O[c] + DGTP[c] <=> PPPI[c] + DG[c]	Rv2344c	Rv2344c		Purine metabolism	1	-1	1	0		3.1.5.1		none
TNO	T00533	NO[e] <=> NO[c]				Transport	1	-1	1	0		none		none
CDD	R01878	H2O[c] + CYT[c] <=> NH3[c] + URI[c]	Rv3315c	Rv3315c		Pyrimidine metabolism	1	-1	1	0		3.5.4.5		none
COBB	R05224	2 H2O[c] + 2 ATP[c] + 2 GLN[c] + HYDROGENOBYRINATE[c] -> 2 ADP[c] + 2 PI[c] + 2 GLU[c] + HYDROGENOBYRINATEACDIAMIDE[c]	Rv2848c	Rv2848c		Cofactor biosynthesis	0	0	1	0		6.3.5.9		none
PAPA52	PAPA52	2 MYCOCEROSOYLACP[c] + PHENOLPHTHIODIOLONE[c] -> 2 ACP[c] + PHDIMB[c]	Rv2939	Rv2939		Dimycocerosate ester biosynthesis	0	0	1	0		none		doi: 10.1128/microbiolspec.MGM2-0021-2013
TURA	T00106	H[c] + URA[e] <=> H[e] + URA[c]				Transport	1	-1	1	0		none		none
PAPA51	PAPA51	2 MYCOCEROSOYLACP[c] + PHTHIODIOLONE[c] -> 2 ACP[c] + DIMB[c]	Rv2939	Rv2939		Dimycocerosate ester biosynthesis	0	0	1	0		none		doi: 10.1128/microbiolspec.MGM2-0021-2013
TYRA	R01728	NAD[c] + PHEN[c] -> H[c] + NADH[c] + CO2[c] + 4HPP[c]	Rv3754	Rv3754		Phenylalanine, tyrosine and tryptophan biosynthesis	0	0	1	0		1.3.1.12		none
CMK2	R00512	ATP[c] + CMP[c] <=> ADP[c] + CDP[c]	Rv1712	Rv1712		Pyrimidine metabolism	1	-1	1	0		2.7.4.14		none
PDXH1	R00278	O2[c] + PYRI5P[c] <=> H2O2[c] + PYRA5P[c]	Rv2607	Rv2607		Pyridoxine metabolism	1	-1	1	0		1.4.3.5		none
PDXH2	R00277	H2O[c] + O2[c] + PYRM5P[c] <=> NH3[c] + H2O2[c] + PYRA5P[c]	Rv2607	Rv2607		Pyridoxine metabolism	1	-1	1	0		1.4.3.5		none
GADB	R00261	GLU[c] -> CO2[c] + GABA[c]	Rv3432c	Rv3432c		Alanine, aspartate and glutamate metabolism	0	0	1	0		4.1.1.15		none
FADD3419	FADD3419	2 H2O[c] + ATP[c] + HDCCOA[c] -> COA[c] + AMP[c] + PPI[c] + HEXADECANOATE[c]	Rv0035 or Rv0099 or Rv0119 or Rv0166 or Rv0214 or Rv0270 or Rv0404 or Rv0551c or Rv0852 or Rv1058 or Rv1185c or Rv1193 or Rv1206 or Rv1427c or Rv1521 or Rv1529 or Rv1549 or Rv1550 or Rv1750c or Rv1925 or Rv2187 or Rv2505c or Rv2590 or Rv2930 or Rv2941 or Rv2948c or Rv2950c or Rv3089 or Rv3506 or Rv3513c or Rv3515c or Rv3561 or Rv3801c or Rv3826	Rv2930 Rv0035 Rv0099 Rv0119 Rv0166 Rv0214 Rv0270 Rv0404 Rv0551c Rv0852 Rv1058 Rv1185c Rv1193 Rv1206 Rv1427c Rv1521 Rv1529 Rv1549 Rv1550 Rv1750c Rv1925 Rv2187 Rv2505c Rv2590 Rv2941 Rv2948c Rv2950c Rv3089 Rv3506 Rv3513c Rv3515c Rv3561 Rv3801c Rv3826		Lipid metabolism	0	0	1	0		none		none
ROCE1B	T00062b	H2O[c] + ATP[c] + ARG[c] -> ADP[c] + PI[c] + ARG[e]	Rv0522 or Rv2320c or Rv3253c or Rv1999c or Rv1979c	Rv0522 Rv2320c Rv3253c Rv1999c Rv1979c		Transport	0	0	1	0		none		doi: 10.1128/JB.01687-05
ROCE1A	T00062a	H2O[c] + ATP[c] + ARG[e] -> ADP[c] + PI[c] + ARG[c]	Rv0522 or Rv2320c or Rv3253c or Rv1999c or Rv1979c	Rv0522 Rv2320c Rv3253c Rv1999c Rv1979c		Transport	0	0	1	0		none		doi: 10.1128/JB.01687-05
THIA	THIA	HIA[e] <=> HIA[c]				Transport	1	-1	1	0		none		none
CITE	R00362	CIT[c] -> AC[c] + OA[c]	Rv3075c or Rv2498c	Rv3075c Rv2498c		Citrate cycle (TCA cycle)	0	0	1	0		4.1.3.6		none
FABD6	FABD6	COA[c] + DOCOSANOYLACP[c] <=> ACP[c] + DOCOSANOYLCOA[c]	(Rv2243 or Rv0649) and Rv2244	Rv2243 Rv0649 Rv2244		Lipid metabolism	1	-1	1	0		none		none
OXCA	R01908	OXCOA[c] <=> CO2[c] + FOCOA[c]	Rv0118c	Rv0118c		Glyoxylate and dicarboxylate metabolism	1	-1	1	0		4.1.1.8		none
SAOPIM	R04365	H2O[c] + TETRAHYDRODIPICOLINATE[c] + SUCCOA[c] -> COA[c] + SAOPIM[c]	Rv1201c	Rv1201c		Lysine biosynthesis	0	0	1	0		2.3.1.117		none
NADB2	R00481	O2[c] + ASP[c] -> H2O2[c] + ISUCC[c]	Rv1595	Rv1595		Quinolinate biosynthesis	0	0	1	0		1.4.3.16		none
PURH1	R01127	PRFICA[c] <=> H2O[c] + IMP[c]	Rv0957	Rv0957		Purine metabolism	1	-1	1	0		3.5.4.10		none
COBK	R05150	H[c] + NADPH[c] + PRECORIN6X[c] -> NADP[c] + PRECORIN6Y[c]	Rv2070c	Rv2070c		Cofactor biosynthesis	0	0	1	0		1.3.1.54		none
PURH2	R04560	FTHF[c] + AICAR[c] <=> THF[c] + PRFICA[c]	Rv0957	Rv0957		Purine metabolism	1	-1	1	0		2.1.2.3		none
NADB1	NADB1	FUM[c] + ASP[c] -> SUCC[c] + ISUCC[c]	Rv1595	Rv1595		Alanine, aspartate and glutamate metabolism	0	0	1	0		1.4.3.16		none
FABH	FABH	MALACP[c] + HDCCOA[c] -> CO2[c] + COA[c] + BKETOC18ACYLACP[c]	Rv0533c	Rv0533c		Mycolic acid pathway	0	0	1	0		none		doi: 10.1371/journal.pcbi.0010046 AND doi: 10.1016/j.chembiol.2013.11.011
PNP	R01402	PI[c] + 5MTA[c] -> MTR1P[c] + AD[c]	Rv0535	Rv0535		Cysteine and methionine metabolism	0	0	1	0		2.4.2.28		doi: 10.1016/j.tube.2011.11.010
LIDD2	R00196	FMN[c] + LLAC[c] <=> PYR[c] + FMNH2[c]	Rv1872c or Rv0694	Rv1872c Rv0694		Pyruvate metabolism	1	-1	1	0		1.1.2.3		none
CADA	R00462	LYS[c] -> CO2[c] + CADA[c]	Rv2531c	Rv2531c		Lysine biosynthesis	0	0	1	0		4.1.1.18		none
METZ	R01288	H2S[c] + OSLHSER[c] -> SUCC[c] + HCYS[c]	Rv0391	Rv0391		Cysteine and methionine metabolism	0	0	1	0		2.5.1.48		none
RPIB	R01056	RL5P[c] <=> R5P[c]	Rv2465c	Rv2465c		Pentose phosphate pathway	1	-1	1	0		5.3.1.6		none
TTRP	T00078	H[c] + TRP[e] <=> H[e] + TRP[c]				Transport	1	-1	1	0		none		none
TGN	T00242	GN[e] <=> GN[c]				Transport	1	-1	1	0		none		none
UDGA	R00286	H2O[c] + 2 NAD[c] + UDPG[c] <=> 2 H[c] + 2 NADH[c] + UDPGLCUR[c]	Rv0322	Rv0322		Pentose and glucuronate interconversions	1	-1	1	0		1.1.1.22		none
FOLP1	R03066	HP[c] + PABA[c] -> H2O[c] + DHPT[c]	Rv3608c or Rv1207	Rv3608c Rv1207		Folate biosynthesis	0	0	1	0		2.5.1.15		none
MSRA	R07606	H2O[c] + OTHIO[c] + MET[c] <=> RTHIO[c] + METSOX[c]	Rv0137c	Rv0137c		Cysteine and methionine metabolism	1	-1	1	0		1.8.4.11		none
ACCD23	ACCD23	ADP[c] + PI[c] + SMMALONYLCOA[c] -> H2O[c] + ATP[c] + CO2[c] + PROPIONYLCOA[c]	Rv0973c and Rv0974c	Rv0973c Rv0974c		Lipid metabolism	0	0	1	0		6.4.1.3		doi: 10.1111/j.1574-6976.2010.00259.x
ACCD21	R01859	H[c] + ATP[c] + PROPIONYLCOA[c] + HCO3[c] -> ADP[c] + PI[c] + SMMALONYLCOA[c]	Rv3285 and Rv3280 and Rv3281	Rv3280 Rv3281 Rv3285		Fatty acid biosynthesis	0	0	1	0		none		doi: 10.1128/JB.01767-07
MAGD	MAGD	10 H2O[c] + 10 MAG[c] -> TETRACOSANOATE[c] + EICOSANOATE[c] + 10 GL[c] + HEXACOSANOATE[c] + PENTADECANOATE[c] + 2 HEXADECANOATE[c] + NONADECANOATE[c] + 3 OCTADECANOATE[c]	Rv0183 or Rv2854	Rv0183 Rv2854		Lipid metabolism	0	0	1	0		none		none
NRDZ2	R02018	RTHIO[c] + UDP[c] -> H2O[c] + OTHIO[c] + DUDP[c]	(Rv3051c and Rv3048c) or (Rv0570 and Rv1981c)	Rv3051c Rv3048c Rv0570 Rv1981c		Pyrimidine metabolism	0	0	1	0		1.17.4.1		none
NUDC	R00103	H2O[c] + NAD[c] -> H[c] + AMP[c] + NAMN[c]	Rv3199c	Rv3199c		Nicotinate and nicotinamide metabolism	0	0	1	0		3.6.1.22		none
COBN	R05227	H2O[c] + ATP[c] + COII[c] + HYDROGENOBYRINATEACDIAMIDE[c] -> H[c] + ADP[c] + PI[c] + COBIIRINICACIDACDIAMIDE[c]	Rv2062c	Rv2062c		Cofactor biosynthesis	0	0	1	0		6.6.1.2		none
NAGA	R02059	H2O[c] + AGA6P[c] <=> AC[c] + GA6P[c]	Rv3332	Rv3332		Amino sugar and nucleotide sugar metabolism	1	-1	1	0		3.5.1.25		none
COB2	R00099	H[c] + NADH[c] + 2 COBII[c] <=> NAD[c] + 2 COBI[c]				Cofactor biosynthesis	1	-1	1	0		1.16.1.4		none
COB1	R00097	NADH[c] + 2 COBIII[c] <=> H[c] + 2 H2O[c] + NAD[c] + 2 COBII[c]				Cofactor biosynthesis	1	-1	1	0		1.16.1.3		none
CHOLP	R01021	ATP[c] + CHOL[c] <=> ADP[c] + CHOLP[c]	Rv3817	Rv3817		Glycerophospholipid metabolism	1	-1	1	0		2.7.1.32		none
ACN3	R04425	H2O[c] + 2METHYLCISACONITATE[c] <=> METHYLISOCITRATE[c]	Rv1475c	Rv1475c		Methylcitrate cycle	1	-1	1	0		4.2.1.3		none
COB5	COB5	COBIIRINICACIDACDIAMIDE[c] -> COBIRINICACIDACDIAMIDE[c]				Cofactor biosynthesis	0	0	1	0		none		none
DEOD1	R02294	H[c] + NAM[c] + R1P[c] -> PI[c] + NAMD[c]	Rv3307	Rv3307		Nicotinate and nicotinamide metabolism	0	0	1	0		2.4.2.1		none
ROCA	R00707	2 H2O[c] + NAD[c] + P5C[c] -> H[c] + NADH[c] + GLU[c]	Rv1187	Rv1187		Alanine, aspartate and glutamate metabolism	0	0	1	0		1.5.1.12		none
ACN2	R01900	H2O[c] + CISACONITATE[c] <=> ICIT[c]	Rv1475c	Rv1475c		Citrate cycle (TCA cycle)	1	-1	1	0		4.2.1.3		none
TNAC	T00253	NAC[e] <=> NAC[c]				Transport	1	-1	1	0		none		none
THYA	R02101	METTHF[c] + DUMP[c] <=> DTMP[c] + DHF[c]	Rv2764c	Rv2764c		Pyrimidine metabolism	1	-1	1	0		2.1.1.45		none
TCO	T00237	CO[e] <=> CO[c]				Transport	1	-1	1	0		none		none
AROG	R01826	H2O[c] + PEP[c] + E4P[c] -> PI[c] + 3DDAH7P[c]	Rv2178c	Rv2178c		Phenylalanine, tyrosine and tryptophan biosynthesis	0	0	1	0		2.5.1.54		none
OPP	R05611	IPP[c] + HEPPP[c] -> PPI[c] + OPP[c]				Menaquinone biosynthesis	0	0	1	0		2.5.1.-		none
PKS121	PKS121	20 H[c] + 5 MALCOA[c] + 5 SMMALONYLCOA[c] + 20 NADPH[c] + HEXANOYLCOA[c] -> 9 H2O[c] + 10 CO2[c] + 11 COA[c] + 20 NADP[c] + PENTAMETHYLTRICONTANOYL[c]	Rv2048c	Rv2048c		Lipid metabolism	0	0	1	0		none		none
PKS122	PKS122	COA[c] + PENTAMETHYLTRICONTANOYL[c] -> H2O[c] + PENTAMETHYLTRICONTANOYLCOA[c]	Rv2048c	Rv2048c		Lipid metabolism	0	0	1	0		none		none
ACN1	R01325	CIT[c] <=> H2O[c] + CISACONITATE[c]	Rv1475c	Rv1475c		Citrate cycle (TCA cycle)	1	-1	1	0		4.2.1.3		none
ADK	R00127	ATP[c] + AMP[c] <=> 2 ADP[c]	Rv0733	Rv0733		Purine metabolism	1	-1	1	0		2.7.4.3		doi: 10.1038/srep02264
CTPA1	T00070a	H2O[c] + ATP[c] + CU[e] -> ADP[c] + PI[c] + CU[c]	Rv0092 or Rv0103c	Rv0092 Rv0103c		Transport	0	0	1	0		3.6.3.-		none
CTPA2	T00070b	H2O[c] + ATP[c] + CU[c] -> ADP[c] + PI[c] + CU[e]	Rv0092 or Rv0103c	Rv0092 Rv0103c		Transport	0	0	1	0		3.6.3.-		none
KGD1	R00272	AKG[c] -> CO2[c] + SUCCSAL[c]	Rv1248c or Rv0555	Rv1248c Rv0555		Citrate cycle (TCA cycle)	0	0	1	0		4.1.1.71		doi: 10.1016/j.chembiol.2011.06.004
DDLA	R01150	ATP[c] + 2 DALA[c] -> ADP[c] + PI[c] + ALAALA[c]	Rv2981c	Rv2981c		Alanine, aspartate and glutamate metabolism	0	0	1	0		6.3.2.4		none
KGD2	R01197	2 H[c] + CO2[c] + 2 FERI[c] + SUCCOA[c] <=> COA[c] + 2 FERO[c] + AKG[c]	Rv1248c or (Rv2454c and Rv2455c)	Rv1248c Rv2454c Rv2455c		Citrate cycle (TCA cycle)	1	-1	1	0		1.2.7.3		doi: 10.1016/j.chembiol.2011.06.004
PYRE	R01870	PRPP[c] + OROA[c] -> PPI[c] + OMP[c]	Rv0382c	Rv0382c		Pyrimidine metabolism	0	0	1	0		2.4.2.10		none
TTETD	T06424	TETRADECANOATE[e] <=> TETRADECANOATE[c]				Transport	1	-1	1	0		none		none
TBIOT	T00120	BIOTIN[e] <=> BIOTIN[c]				Transport	1	-1	1	0		none		none
GL	R00841	H2O[c] + GL3P[c] -> PI[c] + GL[c]	Rv1692	Rv1692		Glycerophospholipid metabolism	0	0	1	0		3.1.3.21		doi: 10.1073/pnas.1221597110
FADD222	FADD222	2 H[c] + 2 NADH[c] + HBA[c] + TETRACOSANOATE[c] -> 2 H2O[c] + 2 NAD[c] + PHENOLPENTACOSANOATE[c]	Rv2948c and Rv2946c and Rv2947c	Rv2948c Rv2946c Rv2947c		Dimycocerosate ester biosynthesis	0	0	1	0		none		doi: 10.1128/IAI.06370-11 AND doi: 10.1128/microbiolspec.MGM2-0021-2013
TTETC	T08320	TETRACOSANOATE[e] <=> TETRACOSANOATE[c]				Transport	1	-1	1	0		none		none
AROB	R03083	3DDAH7P[c] -> PI[c] + DQT[c]	Rv2538c	Rv2538c		Phenylalanine, tyrosine and tryptophan biosynthesis	0	0	1	0		4.2.3.4		none
CYCA3	T00041b	H2O[c] + ATP[c] + ALA[c] -> ADP[c] + PI[c] + ALA[e]	Rv1704c	Rv1704c		Transport	0	0	1	0		none		none
FADD17	FADD17	ATP[c] + COA[c] + CCHOL[c] -> ADP[c] + PI[c] + CHOLC8COA[c]	Rv3506 or Rv3515c	Rv3506 Rv3515c		Cholesterol degradation	0	0	1	0		none		doi: 10.1016/j.tim.2011.07.009
FADD221	FADD221	2 H[c] + 2 NADH[c] + HBA[c] + DOCOSANOATE[c] -> 2 H2O[c] + 2 NAD[c] + PHENOLTRICOSANOATE[c]	Rv2948c and Rv2946c and Rv2947c	Rv2948c Rv2946c Rv2947c		Dimycocerosate ester biosynthesis	0	0	1	0		none		doi: 10.1128/IAI.06370-11 AND doi: 10.1128/microbiolspec.MGM2-0021-2013
IDSA11	R07475	IPP[c] + GGPP[c] -> PPI[c] + PPPP[c]	Rv3398c	Rv3398c		Menaquinone biosynthesis	0	0	1	0		2.5.1.81		none
FADE51	FADE51	COA[c] + OCHOLC8COA[c] -> PROPIONYLCOA[c] + CHOLC5COA[c]	Rv3546 or Rv3523	Rv3546 Rv3523		Cholesterol degradation	0	0	1	0		none		doi: 10.1073/pnas.0605728104
FADE52	FADE52	COA[c] + OCHOLC5COA[c] -> ACCOA[c] + CHOLC3COA[c]	Rv3546 or Rv3522	Rv3546 Rv3522		Cholesterol degradation	0	0	1	0		none		doi: 10.1073/pnas.0605728104
PPA	R00004	H2O[c] + PPI[c] -> 2 PI[c]	Rv3628	Rv3628		Phosphate metabolism	0	0	1	0		3.6.1.1		none
TPABA	T00568	PABA[e] <=> PABA[c]				Transport	1	-1	1	0		none		none
ACPM	ACPM	SMMALONYLCOA[c] + ACP[c] -> COA[c] + RMMALONYLACP[c]	(Rv2243 or Rv0649) and Rv2244	Rv2243 Rv0649 Rv2244		Lipid metabolism	0	0	1	0		none		none
PKS2	PKS2	15 H[c] + MALCOA[c] + 7 SMMALONYLCOA[c] + 15 NADPH[c] + HEXADECANOYLMAS[c] -> 7 H2O[c] + 8 CO2[c] + 7 COA[c] + 15 NADP[c] + MAS[c] + HYDROXYPHTHIOCERANOYLCOA[c]	Rv3825c	Rv3825c		Lipid metabolism	0	0	1	0		none		none
MBTN	MBTN	FAD[c] + OCTADECANOYLACP[c] -> FADH2[c] + OCTADECENOYLACP[c]	Rv1346	Rv1346		Mycobactin biosynthesis	0	0	1	0		none		doi: 10.1128/JB.00088-12
AMYL2	R02421	ADPGLU[c] <=> ADP[c] + AMYL[c]	Rv3032 or Rv1212c	Rv3032 Rv1212c		Starch and sucrose metabolism	1	-1	1	0		2.4.1.21		none
TNOND	T16535	NONADECANOATE[e] <=> NONADECANOATE[c]				Transport	1	-1	1	0		none		none
ACKA2	R00315	ATP[c] + AC[c] -> ADP[c] + ACETYLP[c]	Rv0409	Rv0409		Pyruvate metabolism	0	0	1	0		2.7.2.1		none
MBTG	R00448	H[c] + O2[c] + NADPH[c] + LYS[c] <=> H2O[c] + NADP[c] + N6HLYS[c]	Rv2378c	Rv2378c		Mycobactin biosynthesis	1	-1	1	0		1.14.13.59		doi: 10.1128/JB.00088-12
FADD3416	FADD3416	ATP[c] + COA[c] + OCTADECANOATE[c] -> AMP[c] + PPI[c] + ODCCOA[c]	Rv0035 or Rv0099 or Rv0119 or Rv0166 or Rv0214 or Rv0270 or Rv0404 or Rv0551c or Rv0852 or Rv1058 or Rv1185c or Rv1193 or Rv1206 or Rv1427c or Rv1521 or Rv1529 or Rv1549 or Rv1550 or Rv1750c or Rv1925 or Rv2187 or Rv2505c or Rv2590 or Rv2930 or Rv2941 or Rv2948c or Rv2950c or Rv3089 or Rv3506 or Rv3513c or Rv3515c or Rv3561 or Rv3801c or Rv3826	Rv2930 Rv0035 Rv0099 Rv0119 Rv0166 Rv0214 Rv0270 Rv0404 Rv0551c Rv0852 Rv1058 Rv1185c Rv1193 Rv1206 Rv1427c Rv1521 Rv1529 Rv1549 Rv1550 Rv1750c Rv1925 Rv2187 Rv2505c Rv2590 Rv2941 Rv2948c Rv2950c Rv3089 Rv3506 Rv3513c Rv3515c Rv3561 Rv3801c Rv3826		Lipid metabolism	0	0	1	0		none		none
COBC	R05226	1AMINOPROPAN2OL[c] + ADENOSYLCOBRATE[c] -> H2O[c] + ADENOSYLCOBINAMIDE[c]	Rv2231c	Rv2231c		Cofactor biosynthesis	0	0	1	0		3.5.1.90		none
TDODN	T02679	DODECANOATE[e] <=> DODECANOATE[c]				Transport	1	-1	1	0		none		none
NAGDPP	R08856	UDPNAG[c] + UDPP[c] -> NAGDPP[c] + UMP[c]				Arabinogalactan biosynthesis	0	0	1	0		2.7.8.33		none
COBG	R05217	H[c] + NADH[c] + O2[c] + PRECORIN3A[c] -> H2O[c] + NAD[c] + PRECORIN3B[c]	Rv2064	Rv2064		Cofactor biosynthesis	0	0	1	0		1.14.13.83		none
PPDK	R00206	ATP[c] + PYR[c] + PI[c] -> AMP[c] + PPI[c] + PEP[c]	Rv1127c	Rv1127c		Glycolysis / Gluconeogenesis	0	0	1	0		2.7.9.1		none
HADA20	HADA20	3HC56ACYLACP[c] -> H2O[c] + TD2EC56ACYLACP[c]	Rv0635 and Rv0636 and Rv0637	Rv0635 Rv0636 Rv0637		Mycolic acid pathway	0	0	1	0		none		doi: 10.1371/journal.pcbi.0010046 AND doi: 10.1016/j.chembiol.2013.11.011
COBH	R05177	PRECORIN8X[c] -> HYDROGENOBYRINATE[c]	Rv2065	Rv2065		Cofactor biosynthesis	0	0	1	0		5.4.1.2		none
TNA2	T01330b	H2O[c] + ATP[c] + NA[c] -> ADP[c] + PI[c] + NA[e]	Rv0908 or Rv1997 or Rv1992c or Rv0969 or Rv1999c or Rv3253c	Rv3253c Rv1999c Rv0908 Rv1997 Rv1992c Rv0969		Transport	0	0	1	0		3.6.3.-		none
TMNA	T0034a	H2O[c] + ATP[c] + MN[e] -> ADP[c] + PI[c] + MN[c]	Rv2059 and Rv2060 and Rv2061c	Rv2059 Rv2060 Rv2061c		Transport	0	0	1	0		none		none
TMNB	T0034b	H2O[c] + ATP[c] + MN[c] -> ADP[c] + PI[c] + MN[e]	Rv2059 and Rv2060 and Rv2061c	Rv2059 Rv2060 Rv2061c		Transport	0	0	1	0		none		none
TNA1	T01330a	H2O[c] + ATP[c] + NA[e] -> ADP[c] + PI[c] + NA[c]	Rv0908 or Rv1997 or Rv1992c or Rv0969 or Rv1999c or Rv3253c	Rv3253c Rv1999c Rv0908 Rv1997 Rv1992c Rv0969		Transport	0	0	1	0		3.6.3.-		none
ASPC	R00355	ASP[c] + AKG[c] -> GLU[c] + OA[c]	Rv0337c	Rv0337c		Alanine, aspartate and glutamate metabolism	0	0	1	0		2.6.1.2		doi: 10.3389/fcimb.2013.00068
AROF	R01714	3PSME[c] -> CHOR[c] + PI[c]	Rv2540c	Rv2540c		Phenylalanine, tyrosine and tryptophan biosynthesis	0	0	1	0		4.2.3.5		none
AROE	R02413	H[c] + NADPH[c] + DHSK[c] -> NADP[c] + SME[c]	Rv2552c	Rv2552c		Phenylalanine, tyrosine and tryptophan biosynthesis	0	0	1	0		1.1.1.25		none
AROD	R03084	DQT[c] -> H2O[c] + DHSK[c]	Rv2537c	Rv2537c		Phenylalanine, tyrosine and tryptophan biosynthesis	0	0	1	0		4.2.1.10		none
AMYL1	R00292	UDPG[c] <=> UDP[c] + AMYL[c]	Rv3032	Rv3032		Starch and sucrose metabolism	1	-1	1	0		2.4.1.11		none
AROA	R03460	PEP[c] + SME3P[c] -> PI[c] + 3PSME[c]	Rv3227	Rv3227		Phenylalanine, tyrosine and tryptophan biosynthesis	0	0	1	0		2.5.1.19		none
COBT	R04148	NACN[c] + DMBI[c] <=> H[c] + NAC[c] + RIBZ5P[c]	Rv2207	Rv2207		Cofactor biosynthesis	1	-1	1	0		2.4.2.21		none
PPTHIO3	PPTHIO3	PHENOL4M3K911DHC34OATE[c] -> CO2[c] + PHENOLPHTHIODIOLONEC33K2[c]				Dimycocerosate ester biosynthesis	0	0	1	0		none		doi: 10.1128/microbiolspec.MGM2-0021-2013
PSSA	R01800	CDPDG[c] + SER[c] <=> CMP[c] + PS[c]	Rv0436c	Rv0436c		Glycine, serine and threonine metabolism	1	-1	1	0		2.7.8.8		none
TFOR	T00058	FOR[e] <=> FOR[c]				Transport	1	-1	1	0		none		none
FRMAN	R00877	FRU[c] <=> MAN[c]				Starch and sucrose metabolism	1	-1	1	0		5.3.1.7		none
LAT	R00457	AKG[c] + LYS[c] <=> GLU[c] + ALLYS[c]	Rv3290c	Rv3290c		L-alpha-aminoadipic acid (L-AAA) biosynthesis	1	-1	1	0		2.6.1.36		none
PGMA3	R01057	R1P[c] <=> R5P[c]	Rv3068c	Rv3068c		Pentose phosphate pathway	1	-1	1	0		5.4.2.2		none
PLSC2	PLSC2	HCSCOA[c] + PENTADECANOYLCOA[c] + NONADECANOYLCOA[c] + TCSCOA[c] + ECSCOA[c] + 2 HDCCOA[c] + 3 ODCCOA[c] + 10 AGL3P[c] -> 10 COA[c] + 10 PA[c]	Rv2483c or Rv2182c	Rv2483c Rv2182c		Lipid metabolism	0	0	1	0		none		none
EX_4HBENZALC[e]	4-Hydroxybenzyl alcohol exchange	4HBENZALC[e] <=>				Exchange	1	0	1	0
EX_9HEXADECENOATE[e]	(9Z)-Hexadecenoic acid exchange	9HEXADECENOATE[e] <=>				Exchange	1	0	1	0
EX_9OCTADECENOATE[e]	(9Z)-Octadecenoic acid exchange	9OCTADECENOATE[e] <=>				Exchange	1	0	1	0
EX_ACAL[e]	Acetaldehyde exchange	ACAL[e] <=>				Exchange	1	0	1	0
EX_AC[e]	Acetate exchange	AC[e] <=>				Exchange	1	0	1	0
EX_ADN[e]	Adenosine exchange	ADN[e] <=>				Exchange	1	0	1	0
EX_AD[e]	Adenine exchange	AD[e] <=>				Exchange	1	0	1	0
EX_AKG[e]	2-Oxoglutarate exchange	AKG[e] <=>				Exchange	1	0	1	0
EX_ALA[e]	L-Alanine exchange	ALA[e] <=>				Exchange	1	0	1	0
EX_AN[e]	Anthranilate exchange	AN[e] <=>				Exchange	1	0	1	0
EX_ARG[e]	L-Arginine exchange	ARG[e] <=>				Exchange	1	0	1	0
EX_ASN[e]	L-Asparagine exchange	ASN[e] <=>				Exchange	1	0	1	0
EX_ASP[e]	L-Aspartate exchange	ASP[e] <=>				Exchange	1	0	1	0
EX_BIOTIN[e]	Biotin exchange	BIOTIN[e] <=>				Exchange	1	0	1	0
EX_CADA[e]	Cadaverine exchange	CADA[e] <=>				Exchange	1	0	1	0
EX_CA[e]	Calcium cation exchange	CA[e] <=>				Exchange	1	0	1	0
EX_CD[e]	Cadmium exchange	CD[e] <=>				Exchange	1	0	1	0
EX_CELB[e]	Cellobiose exchange	CELB[e] <=>				Exchange	1	0	1	0
EX_CHOLESTEROL[e]	Cholesterol exchange	CHOLESTEROL[e] <=>				Exchange	1	0	1	0
EX_CHOL[e]	Choline exchange	CHOL[e] <=>				Exchange	1	0	1	0
EX_CITR[e]	L-Citrulline exchange	CITR[e] <=>				Exchange	1	0	1	0
EX_CIT[e]	Citrate exchange	CIT[e] <=>				Exchange	1	0	1	0
EX_CL[e]	Chloride exchange	CL[e] <=>				Exchange	1	0	1	0
EX_CO2[e]	CO2 exchange	CO2[e] <=>				Exchange	1	0	1	0
EX_COBCO[e]	Cobamide coenzyme exchange	COBCO[e] <=>				Exchange	1	0	1	0
EX_COII[e]	Cobalt ion exchange	COII[e] <=>				Exchange	1	0	1	0
EX_CO[e]	CO exchange	CO[e] <=>				Exchange	1	0	1	0
EX_CU[e]	Copper cation exchange	CU[e] <=>				Exchange	1	0	1	0
EX_CYS[e]	L-Cysteine exchange	CYS[e] <=>				Exchange	1	0	1	0
EX_DALA[e]	D-Alanine exchange	DALA[e] <=>				Exchange	1	0	1	0
EX_DAPIM[e]	LL-2,6-Diaminoheptanedioate exchange	DAPIM[e] <=>				Exchange	1	0	1	0
EX_DA[e]	Deoxyadenosine exchange	DA[e] <=>				Exchange	1	0	1	0
EX_DECANOATE[e]	Decanoic acid exchange	DECANOATE[e] <=>				Exchange	1	0	1	0
EX_DGLU[e]	D-Glutamate exchange	DGLU[e] <=>				Exchange	1	0	1	0
EX_DIN[e]	Deoxyinosine exchange	DIN[e] <=>				Exchange	1	0	1	0
EX_DODECANOATE[e]	Dodecanoic acid exchange	DODECANOATE[e] <=>				Exchange	1	0	1	0
EX_EICOSANOATE[e]	Icosanoic acid exchange	EICOSANOATE[e] <=>				Exchange	1	0	1	0
EX_ETH[e]	Ethanol exchange	ETH[e] <=>				Exchange	1	0	1	0
EX_FE2[e]	Fe2+ exchange	FE2[e] <=>				Exchange	1	0	1	0
EX_FE3[e]	Fe3+ exchange	FE3[e] <=>				Exchange	1	0	1	0
EX_FOL[e]	Folate exchange	FOL[e] <=>				Exchange	1	0	1	0
EX_FOR[e]	Formate exchange	FOR[e] <=>				Exchange	1	0	1	0
EX_FRU[e]	D-Fructose exchange	FRU[e] <=>				Exchange	1	0	1	0
EX_FUM[e]	Fumarate exchange	FUM[e] <=>				Exchange	1	0	1	0
EX_G3P[e]	D-Glyceraldehyde 3-phosphate exchange	G3P[e] <=>				Exchange	1	0	1	0
EX_GABA[e]	4-Aminobytanoate exchange	GABA[e] <=>				Exchange	1	0	1	0
EX_GL3P[e]	sn-Glycerol 3-phosphate exchange	GL3P[e] <=>				Exchange	1	0	1	0
EX_GLAC[e]	alpha-D-Galactose exchange	GLAC[e] <=>				Exchange	1	0	1	0
EX_GLC[e]	D-Glucose exchange	GLC[e] <=>				Exchange	1	0	1	0
EX_GLN[e]	L-Glutamine exchange	GLN[e] <=>				Exchange	1	0	1	0
EX_GLU[e]	L-Glutamate exchange	GLU[e] <=>				Exchange	1	0	1	0
EX_GLYCOLATE[e]	Glycolate exchange	GLYCOLATE[e] <=>				Exchange	1	0	1	0
EX_GLY[e]	Glycine exchange	GLY[e] <=>				Exchange	1	0	1	0
EX_GL[e]	Glycerol exchange	GL[e] <=>				Exchange	1	0	1	0
EX_GN[e]	Guanine exchange	GN[e] <=>				Exchange	1	0	1	0
EX_GSN[e]	Guanosine exchange	GSN[e] <=>				Exchange	1	0	1	0
EX_H2O[e]	Water exchange	H2O[e] <=>				Exchange	1	0	1	0
EX_HEPTADECANOATE[e]	heptadecanoate exchange	HEPTADECANOATE[e] <=>				Exchange	1	0	1	0
EX_HEXACOSANOATE[e]	hexacosanoate exchange	HEXACOSANOATE[e] <=>				Exchange	1	0	1	0
EX_HEXADECANOATE[e]	Hexadecanoic acid exchange	HEXADECANOATE[e] <=>				Exchange	1	0	1	0
EX_HEXANOATE[e]	Hexanoic acid exchange	HEXANOATE[e] <=>				Exchange	1	0	1	0
EX_HIA[e]	3-[(3aS,4S,5R,7aS)-5-hydroxy-7a-methyl-1-oxo-octahydro-1H-indene-4-carboxylate exchange	HIA[e] <=>				Exchange	1	0	1	0
EX_HIS[e]	L-Histidine exchange	HIS[e] <=>				Exchange	1	0	1	0
EX_HYXN[e]	Hypoxanthine exchange	HYXN[e] <=>				Exchange	1	0	1	0
EX_H[e]	H+ exchange	H[e] <=>				Exchange	1	0	1	0
EX_Hr[e]	H+ exchange	Hr[e] <=>				Exchange	1	0	1	0
EX_ILE[e]	L-Isoleucine exchange	ILE[e] <=>				Exchange	1	0	1	0
EX_INS[e]	Inosine exchange	INS[e] <=>				Exchange	1	0	1	0
EX_K[e]	Potassium exchange	K[e] <=>				Exchange	1	0	1	0
EX_LAAA[e]	L-alpha-Aminoadipic acid exchange	LAAA[e] <=>				Exchange	1	0	1	0
EX_LAC[e]	(R)-Lactate exchange	LAC[e] <=>				Exchange	1	0	1	0
EX_LEU[e]	L-Leucine exchange	LEU[e] <=>				Exchange	1	0	1	0
EX_LLAC[e]	(S)-Lactate exchange	LLAC[e] <=>				Exchange	1	0	1	0
EX_LYS[e]	L-Lysine exchange	LYS[e] <=>				Exchange	1	0	1	0
EX_MAL[e]	(S)-Malate exchange	MAL[e] <=>				Exchange	1	0	1	0
EX_MAN[e]	D-Mannose exchange	MAN[e] <=>				Exchange	1	0	1	0
EX_MET[e]	L-Methionine exchange	MET[e] <=>				Exchange	1	0	1	0
EX_MG[e]	Magnesium cation exchange	MG[e] <=>				Exchange	1	0	1	0
EX_MLT[e]	Maltose exchange	MLT[e] <=>				Exchange	1	0	1	0
EX_MN[e]	Manganese cation exchange	MN[e] <=>				Exchange	1	0	1	0
EX_MOLYBDATE[e]	Molybdate exchange	MOLYBDATE[e] <=>				Exchange	1	0	1	0
EX_NAC[e]	Nicotinate exchange	NAC[e] <=>				Exchange	1	0	1	0
EX_NA[e]	Sodium exchange	NA[e] <=>				Exchange	1	0	1	0
EX_NH3[e]	NH3 exchange	NH3[e] <=>				Exchange	1	0	1	0
EX_NI[e]	Nickel exchange	NI[e] <=>				Exchange	1	0	1	0
EX_NO2[e]	Nitrite exchange	NO2[e] <=>				Exchange	1	0	1	0
EX_NO3[e]	Nitrate exchange	NO3[e] <=>				Exchange	1	0	1	0
EX_NONADECANOATE[e]	Nonadecanoic acid exchange	NONADECANOATE[e] <=>				Exchange	1	0	1	0
EX_NO[e]	Nitric oxide exchange	NO[e] <=>				Exchange	1	0	1	0
EX_O2[e]	Oxygen exchange	O2[e] <=>				Exchange	1	0	1	0
EX_ORN[e]	L-Ornithine exchange	ORN[e] <=>				Exchange	1	0	1	0
EX_PABA[e]	4-Aminobenzoate exchange	PABA[e] <=>				Exchange	1	0	1	0
EX_PENTADECANOATE[e]	Pentadecanoic acid exchange	PENTADECANOATE[e] <=>				Exchange	1	0	1	0
EX_PHE[e]	L-Phenylalanine exchange	PHE[e] <=>				Exchange	1	0	1	0
EX_PHOSPHATIDYLCHOLINE[e]	Phosphatidylcholine exchange	PHOSPHATIDYLCHOLINE[e] <=>				Exchange	1	0	1	0
EX_PI[e]	Orthophosphate exchange	PI[e] <=>				Exchange	1	0	1	0
EX_PNTO[e]	Pantothenate exchange	PNTO[e] <=>				Exchange	1	0	1	0
EX_PROPANOATE[e]	Propanoate exchange	PROPANOATE[e] <=>				Exchange	1	0	1	0
EX_PRO[e]	L-Proline exchange	PRO[e] <=>				Exchange	1	0	1	0
EX_PYRI[e]	Pyridoxine exchange	PYRI[e] <=>				Exchange	1	0	1	0
EX_PYR[e]	Pyruvate exchange	PYR[e] <=>				Exchange	1	0	1	0
EX_RIBFLAV[e]	Riboflavin exchange	RIBFLAV[e] <=>				Exchange	1	0	1	0
EX_RIB[e]	Ribose exchange	RIB[e] <=>				Exchange	1	0	1	0
EX_SER[e]	L-Serine exchange	SER[e] <=>				Exchange	1	0	1	0
EX_SLF[e]	Sulfate exchange	SLF[e] <=>				Exchange	1	0	1	0
EX_SUCC[e]	Succinate exchange	SUCC[e] <=>				Exchange	1	0	1	0
EX_SUC[e]	Sucrose exchange	SUC[e] <=>				Exchange	1	0	1	0
EX_TAG[e]	Triacylglycerol exchange	TAG[e] <=>				Exchange	1	0	1	0
EX_TETRACOSANOATE[e]	Tetracosanoic acid exchange	TETRACOSANOATE[e] <=>				Exchange	1	0	1	0
EX_TETRADECANOATE[e]	Tetradecanoic acid exchange	TETRADECANOATE[e] <=>				Exchange	1	0	1	0
EX_THR[e]	L-Threonine exchange	THR[e] <=>				Exchange	1	0	1	0
EX_TRE[e]	alpha,alpha-Trehalose exchange	TRE[e] <=>				Exchange	1	0	1	0
EX_TRP[e]	L-Tryptophan exchange	TRP[e] <=>				Exchange	1	0	1	0
EX_TYR[e]	L-Tyrosine exchange	TYR[e] <=>				Exchange	1	0	1	0
EX_URA[e]	Uracil exchange	URA[e] <=>				Exchange	1	0	1	0
EX_UREA[e]	Urea exchange	UREA[e] <=>				Exchange	1	0	1	0
EX_VAL[e]	L-Valine exchange	VAL[e] <=>				Exchange	1	0	1	0
EX_XAN[e]	Xanthine exchange	XAN[e] <=>				Exchange	1	0	1	0
EX_ZN[e]	Zinc cation exchange	ZN[e] <=>				Exchange	1	0	1	0
ATP_d	ATP_d	ATP[c] + H2O[c] -> ADP[c] + H[c] + PI[c]				Energy disipation reaction	0	0	1000	0		none		doi.org/10.1371/journal.pcbi.1005494
CTP_d	CTP_d	CTP[c] + H2O[c] -> CDP[c] + H[c] + PI[c]				Energy disipation reaction	0	0	1000	0		none		doi.org/10.1371/journal.pcbi.1005494
GTP_d	GTP_d	GTP[c] + H2O[c] -> GDP[c] + H[c] + PI[c]				Energy disipation reaction	0	0	1000	0		none		doi.org/10.1371/journal.pcbi.1005494
UTP_d	UTP_d	UTP[c] + H2O[c] -> UDP[c] + H[c] + PI[c]				Energy disipation reaction	0	0	1000	0		none		doi.org/10.1371/journal.pcbi.1005494

## Sheet: metabolites
Metabolite name	Metabolite description	Metabolite neutral formula	Metabolite charged formula	Metabolite charge	Metabolite Compartment	Metabolite KEGGID	Metabolite PubChemID	Metabolite CheBI ID	Metabolite Inchi String	Metabolite Smile
HMB4PP[c]	1-Hydroxy-2-methyl-2-butenyl 4-diphosphate		C5H12O8P2	0
H[c]	H+		H	0
NADH[c]	NADH		C21H29N7O14P2	0
H2O[c]	Water		H2O	0
IPP[c]	Isopentenyl diphosphate		C5H12O7P2	0
NAD[c]	NAD+		C21H28N7O14P2	0
DMPP[c]	Dimethylallyl diphosphate		C5H12O7P2	0
DATP[c]	dATP		C10H16N5O12P3	0
GMP[c]	GMP		C10H14N5O8P	0
DADP[c]	dADP		C10H15N5O9P2	0
GDP[c]	GDP		C10H15N5O11P2	0
ATP[c]	ATP		C10H16N5O13P3	0
DTMP[c]	dTMP		C10H15N2O8P	0
ADP[c]	ADP		C10H15N5O10P2	0
DTDP[c]	dTDP		C10H16N2O11P2	0
MALCOA[c]	Malonyl-CoA		C24H38N7O19P3S	0
PHENOL3HC25ACYLACP[c]	Phenol-D-3-hydroxy-C25-acyl-ACP		C31H53O3SR	0
CO2[c]	CO2		CO2	0
COA[c]	Coenzyme A		C21H36N7O16P3S	0
PHENOL35DHC27ACYLACP[c]	Phenol-3,5-dihydroxy-C27-acyl-ACP		C33H57O4SR	0
FUM[e]	Fumarate		C4H4O4	0
SUCC[c]	Succinate		C4H6O4	0
FUM[c]	Fumarate		C4H4O4	0
SUCC[e]	Succinate		C4H6O4	0
3HC24ACYLACP[c]	D-3-hydroxy-C24-acyl-ACP		C24H47O2SR	0
35DHC26ACYLACP[c]	3,5-dihydroxy-C26-acyl-ACP		C26H51O3SR	0
PHENOL3HC27ACYLACP[c]	Phenol-D-3-hydroxy-C27-acyl-ACP		C33H57O3SR	0
PHENOL35DHC29ACYLACP[c]	Phenol-3,5-dihydroxy-C29-acyl-ACP		C35H61O4SR	0
CHOR[c]	Chorismate		C10H10O6	0
HBA[c]	4-Hydroxybenzoate		C7H6O3	0
PYR[c]	Pyruvate		C3H4O3	0
4HPP[c]	3-(4-Hydroxyphenyl)pyruvate		C9H8O4	0
O2[c]	Oxygen		O2	0
HOMOGEN[c]	Homogentisate		C8H8O4	0
NO3[c]	Nitrate		HNO3	0
QH2[c]	Ubiquinol (n=7)		C49H76O4	0
NO2[c]	Nitrite		HNO2	0
Q[c]	Ubiquinone (n=7)		C49H74O4	0
DHAP[c]	Glycerone phosphate		C3H7O6P	0
G3P[c]	D-Glyceraldehyde 3-phosphate		C3H7O6P	0
HLA[c]	5-hydroxylevulinic acid		C5H8O4	0
4OGSAL[c]	4-Oxoglutarate semialdehyde		C5H6O4	0
R5P[c]	D-Ribose 5-phosphate		C5H11O8P	0
AMP[c]	AMP		C10H14N5O7P	0
PRPP[c]	5-Phospho-alpha-D-ribose 1-diphosphate		C5H13O14P3	0
HP[c]	2-Amino-4-hydroxy-6-hydroxymethyl-7,8-dihydropteridine		C7H9N5O2	0
AHHMD[c]	2-Amino-7,8-dihydro-4-hydroxy-6-(diphosphooxymethyl)pteridine		C7H11N5O8P2	0
ARA1GALACTANDPP[c]	arabinogalactan large complex		C254H424NO173P3	0
ARAFDPP[c]	arabinofuranose-decaprenylphosphate		C55H92O11P2	0
ARABINOGALACTANDPP[c]	arabinogalactan-decaprenylphosphate large complex		C604H1054O663P73	0
DPP[c]	decaprenyl phosphate		C50H83O4P	0
HIPECOA[c]	(2E)-3-[(3aS,4S,5R,7aS)-5-hydroxy-7a-methyl-1-oxo-octahydro-1H-inden-4-yl]prop-2-enoyl-CoA		C34H52N7O19P3S	0
HIPOHCOA[c]	3-[(3aS,4S,5R,7aS)-5-hydroxy-7a-methyl-1-oxo-octahydro-1H-inden-4-yl]-3-hydroxypropanoyl-CoA		C34H54N7O20P3S	0
PRECORIN4B[c]	Precorrin 4		C44H52N4O17	0
SAM[c]	S-Adenosyl-L-methionine		C15H22N6O5S	0
PRECORIN5[c]	Precorrin 5		C45H54N4O17	0
SAH[c]	S-Adenosyl-L-homocysteine		C14H20N6O5S	0
SLF[c]	Sulfate		H2SO4	0
PI[c]	Orthophosphate		H3PO4	0
SLF[e]	Sulfate		H2SO4	0
F1P[c]	D-Fructose 1-phosphate		C6H13O9P	0
GA[c]	D-Glyceraldehyde		C3H6O3	0
FDP[c]	D-Fructose 1,6-bisphosphate		C6H14O12P2	0
CDP[c]	CDP		C9H15N3O11P2	0
RTHIO[c]	Thioredoxin		C10H14N4O4S2R4	0
DCDP[c]	dCDP		C9H15N3O10P2	0
OTHIO[c]	Thioredoxin disulfide		C10H12N4O4S2R4	0
DGDP[c]	dGDP		C10H15N5O10P2	0
NO3[e]	Nitrate		HNO3	0
H[e]	H+		H	0
TD2EC42ACYLACP[c]	trans-delta-2-enoyl-C42-acyl-ACP		C42H81OSR	0
DOTETRACONTANOYLACP[c]	C42-acyl-ACP		C42H83OSR	0
DHMP[c]	7,8-dihydromonapterin		C9H13N5O4	0
DHXP[c]	7,8-dihydroxanthopterin		C6H7N5O2	0
FOR[c]	Formate		CH2O2	0
GLAL[c]	Glycolaldehyde		C2H4O2	0
cAMP[c]	3,5-Cyclic AMP		C10H12N5O6P	0
DCTP[c]	dCTP		C9H16N3O13P3	0
DUTP[c]	dUTP		C9H15N2O14P3	0
NH3[c]	NH3		NH3	0
DHNP[c]	2-Amino-4-hydroxy-6-(D-erythro-1,2,3-trihydroxypropyl)-7,8-dihydropteridine		C9H13N5O4	0
TD2EC40ACYLACP[c]	trans-delta-2-enoyl-C40-acyl-ACP		C40H77OSR	0
TETRACONTANOYLACP[c]	C40-acyl-ACP		C40H79OSR	0
SMMALONYLCOA[c]	(S)-Methylmalonyl-CoA		C25H40N7O19P3S	0
RMMALONYLCOA[c]	(R)-Methylmalonyl-CoA		C25H40N7O19P3S	0
LIPO[c]	Lipoamide		C8H15NOS2	0
ADLIPO[c]	S-Acetyldihydrolipoamide		C10H19NO2S2	0
TD2EC36ACYLACP[c]	trans-delta-2-enoyl-C36-acyl-ACP		C36H69OSR	0
HEXATRIACONTANOYLACP[c]	C36-acyl-ACP		C36H71OSR	0
DPPR[c]	decaprenylphoshoryl-5-phosphoribose		C55H92P2O11	0
3PG[c]	3-Phospho-D-glycerate		C3H7O7P	0
PHP[c]	3-Phosphonooxypyruvate		C3H5O7P	0
FERI[c]	Reduced ferredoxin			0
MDECPP[c]	2-C0Methyl-D-erythritol 2,4-cyclodiphosphate		C5H12O9P2	0
FERO[c]	Oxidized ferredoxin			0
2PCDPMDE[c]	2-Phospho-4-(cytidine 5-diphospho)-2-C-methyl-D-erythritol		C14H26N3O17P3	0
CMP[c]	CMP		C9H14N3O8P	0
CDPMDE[c]	4-(Cytidine 5-diphospho)-2-C-methyl-D-erythritol		C14H25N3O14P2	0
CTP[c]	CTP		C9H16N3O14P3	0
MDE4P[c]	2-C-Methyl-erythritol 4-phosphate		C5H13O7P	0
PPI[c]	Diphosphate		H4P2O7	0
C2ACYLACPFAS[c]	C2-acyl-ACP-FAS		C2H4OS2R2	0
MALC2ACYLACPFAS[c]	malonyl-C2-acyl-ACP-FAS		C5H6O4S2R2	0
ACCOA[c]	Acetyl-CoA		C23H38N7O17P3S	0
ACPFAS[c]	Acyl carrier protein fatty acid synthase complex		H2S2R2	0
BKETOC4ACYLACPFAS[c]	beta-keto-C4-acyl-ACP-FAS		C4H6O2S2R2	0
NADPH[c]	NADPH		C21H30N7O17P3	0
3HC4ACYLACPFAS[c]	D-3-hydroxy-C4-acyl-ACP-FAS		C4H8O2S2R2	0
NADP[c]	NADP+		C21H29N7O17P3	0
MALACP[c]	Malonyl-[acyl-carrier protein]		C3H3O3SR	0
PROPIONYLACP[c]	propionyl-ACP		C3H5OSR	0
ACP[c]	Acyl-carrier protein		HSR	0
PENTADECANOYLACP[c]	pentadecanoyl-ACP		C15H29OSR	0
G6P[c]	D-Glucose 6-phosphate		C6H13O9P	0
UDPG[c]	UDP-glucose		C15H24N2O17P2	0
TRE6P[c]	alpha,alpha-Trehalose 6-phosphate		C12H23O14P	0
UDP[c]	UDP		C9H14N2O12P2	0
HEPTADECANOYLACP[c]	heptadecanoyl-ACP		C17H33OSR	0
NONADECANOYLACP[c]	nonadecanoyl-ACP		C19H37OSR	0
HCSCOA[c]	hexacosanoyl-CoA		C47H86N7O17P3S	0
2CARBC26ACYLCOA[c]	2-carboxyl-C26-acyl-CoA		C48H86N7O19P3S	0
BCCPCO2[c]	[Acetyl-CoA:carbon-dioxide ligase (ADP-forming)]-CO2		C8H13N3O4R2	0
ACCB[c]	apo-[acetyl-CoA:carbon-dioxide ligase (ADP-forming)]		C7H13N3O2R2	0
TD2EC4ACYLACPFAS[c]	trans-delta-2-enoyl-C4-acyl-ACP-FAS		C4H6OS2R2	0
ADN[c]	Adenosine		C10H13N5O4	0
OSB[c]	2-Succinylbenzoate		C11H10O5	0
OSBCOA[c]	2-Succinylbenzoyl-CoA		C32H44N7O20P3S	0
LEU[e]	L-Leucine		C6H13NO2	0
LEU[c]	L-Leucine		C6H13NO2	0
DHN[c]	1,4-Dihydroxy-2-naphthoate		C11H8O4	0
OPP[c]	all-trans-Octaprenyl diphosphate		C40H68O7P2	0
DMK[c]	2-Demethylmenaquinone (n=7)		C50H70O2	0
PPPP[c]	all-trans-Pentaprenyl diphosphate		C25H44O7P2	0
HPPP[c]	all-trans-Hexaprenyl diphosphate		C30H52O7P2	0
NH3[e]	NH3		NH3	0
ASP[c]	L-Aspartate		C4H7NO4	0
CAIR[c]	1-(5-Phospho-D-ribosyl)-5-amino-4-imidazolecarboxylate		C9H14N3O9P	0
SAICAR[c]	1-(5-Phosphoribosyl)-5-amino-4-(N-succinocarboxamide)-imidazole		C13H19N4O12P	0
CD37MHMC60ACYLACP[c]	cis-delta-37-methyl-hydroxymethyl-C60-acyl-ACP		C60H117O2SR	0
CMC61MEROACYLCPACP[c]	cis-methoxy-C61-meroacyl-cp-ACP		C61H119O2SR	0
ADENOSYLCOBINAMIDEGDP[c]	Adenosine-GDP-cobinamide		C68H97CoN21O21P2	0
ARIZ[c]	alpha-Ribazole		C14H18N2O4	0
COBCO[c]	Cobamide coenzyme		C72H100CoN18O17P	0
FE2[c]	Fe2+		Fe	0
PROTOPORPHYRINIX[c]	Protoporphyrin		C34H34N4O4	0
PROTOHEMEFE2[c]	Heme		C34H32FeN4O4	0
GLU1SEMIALD[c]	(S)-4-Amino-5-oxopentanoate		C5H9NO3	0
5AMINOLEVULINATE[c]	5-Aminolevulinate		C5H9NO3	0
DOROA[c]	(S)-Dihydroorotate		C5H6N2O4	0
OROA[c]	Orotate		C5H4N2O4	0
FMN[c]	FMN		C17H21N4O9P	0
FAD[c]	FAD		C27H33N9O15P2	0
LAC[c]	(R)-Lactate		C3H6O3	0
DTHY[c]	Thymidine		C10H14N2O5	0
DR1P[c]	2-Deoxy-D-ribose 1-phosphate		C5H11O7P	0
THY[c]	Thymine		C5H6N2O2	0
PROPANOATE[c]	Propanoate		C3H6O2	0
PROPIONYLCOA[c]	Propanoyl-CoA		C24H40N7O17P3S	0
HYDROXYMETHYLBILANE[c]	Hydroxymethylbilane		C40H46N4O17	0
UROPORPHYRINOGENIII[c]	Uroporphyrinogen III		C40H44N4O16	0
AC[c]	Acetate		C2H4O2	0
PORPHOBILILOGIN[c]	Porphobilinogen		C10H14N2O4	0
MAHMPPP[c]	2-Methyl-4-amino-5-hydroxymethylpyrimidine diphosphate		C6H11N3O7P2	0
MPET[c]	4-Methyl-5-(2-phosphoethyl)-thiazole		C6H10NO4PS	0
THIP[c]	Thiamin monophosphate		C12H18N4O4PS	0
NAGINS[c]	1-O-[2-(Acetylamino)-2-deoxy-alpha-D-glucopyranosyl]-D-myo-Inositol		C14H25NO11	0
NGINS[c]	1-O-(2-Amino-2-deoxy-alpha-D-glucopyranosyl)-1D-myo-inositol		C12H23NO10	0
CYS[c]	L-Cysteine		C3H7NO2S	0
DX5P[c]	1-Deoxy-D-xylulose 5-phosphate		C5H11O7P	0
TYR[c]	L-Tyrosine		C9H11NO3	0
4HBENZALC[c]	4-Hydroxybenzyl alcohol		C7H8O2	0
ALA[c]	L-Alanine		C3H7NO2	0
PROTOPORPHYRINOGEN[c]	Protoporphyrinogen IX		C34H40N4O4	0
H2O2[c]	Hydrogen peroxide		H2O2	0
ICIT[c]	Isocitrate		C6H8O7	0
GLX[c]	Glyoxylate		C2H2O3	0
AIR[c]	Aminoimidazole ribotide		C8H14N3O7P	0
AHMMP[c]	4-Amino-5-hydroxymethyl-2-methylpyrimidine		C6H9N3O	0
OCTAPENTACONTANOYLACP[c]	C58-acyl-ACP		C58H115OSR	0
CD21937EC58ACYLACP[c]	cis-delta-2-19,37-enoyl-C58-acyl-ACP		C58H111OSR	0
TETRAPENTACONTANOYLACP[c]	C54-acyl-ACP		C54H107OSR	0
CD21931EC54ACYLACP[c]	cis-delta-2-19,31-enoyl-C54-acyl-ACP		C54H103OSR	0
PENTACONTANOYLACP[c]	C50-acyl-ACP		C50H99OSR	0
CD21931EC50ACYLACP[c]	cis-delta-2-19,31-enoyl-C50-acyl-ACP		C50H95OSR	0
PNTO[c]	Pantothenate		C9H17NO5	0
4PPNTO[c]	D-4-Phosphopantothenate		C9H18NO8P	0
PIMELOYLCOA[c]	6-Carboxyhexanoyl-CoA		C28H46N7O19P3S	0
DGLU[c]	D-Glutamate		C5H9NO4	0
DGLU[e]	D-Glutamate		C5H9NO4	0
4PPNTE[c]	Pantetheine 4-phosphate		C11H23N2O7PS	0
DPCOA[c]	Dephospho-CoA		C21H35N7O13P2S	0
OCTANOYLCOA[c]	Octanoyl-CoA		C29H50N7O17P3S	0
FADH2[c]	FADH2		C27H35N9O15P2	0
HEXANOYLCOA[c]	Hexanoyl-CoA		C27H46N7O17P3S	0
DECANOYLCOA[c]	Decanoyl-CoA		C31H54N7O17P3S	0
BUTANOYLCOA[c]	Butanoyl-CoA		C25H42N7O17P3S	0
TETRACOSANOYLAMP[c]	tetracosanoyl AMP		C34H60N5O8P	0
TETRACOSANOYLACP[c]	tetracosanoyl-ACP		C24H47OSR	0
9HDECOA[c]	cis-9-Hexadecenoyl-CoA		C37H64N7O17P3S	0
CISDELTA5TETRADECANOYLCOA[c]	CIS-DELTA-5-TETRADECANOYL-COA		C35H60N7O17P3S	0
9ODECOA[c]	Oleoyl-CoA		C39H68N7O17P3S	0
CISDELTA3DODECANOYLCOA[c]	CIS-DELTA-3-DODECANOYL-COA		C33H56N7O17P3S	0
TRANSDELTA2DODECANOYLCOA[c]	TRANS-DELTA-2-DODECANOYL-COA		C33H56N7O17P3S	0
TRANSDELTA2HYDROXYDODECANOYLCOA[c]	TRANSDELTA2HYDROXYDODECANOYLCOA		C33H58N7O18P3S	0
DODECANOYLCOA[c]	Lauroyl-CoA		C33H58N7O17P3S	0
PHENOLTRICOSANOATE[c]	Phenoltricosanoic acid		C29H50O3	0
PHENOLTRICOSANOYLAMP[c]	Phenoltricosanoyl AMP		C39H62N5O9P	0
DOCOSANOYLAMP[c]	docosanoyl AMP		C32H56N5O8P	0
DOCOSANOYLACP[c]	docosanoyl-ACP		C22H43OSR	0
TETRACOSANOATE[c]	Tetracosanoic acid		C24H48O2	0
DOCOSANOATE[c]	Docosanoic acid		C22H44O2	0
PHENOLPENTACOSANOYLAMP[c]	Phenolpentacosanoyl AMP		C41H66N5O9P	0
PHENOLPENTACOSANOYLACP[c]	Phenolpentacosanoyl ACP		C31H53O2SR	0
H2S[c]	Hydrogen sulfide		H2S	0
OXOMETHYLPENTANOATE[c]	(S)-3-Methyl-2-oxopentanoic acid		C6H10O3	0
2MBUTLIPO[c]	S-(2-Methylbutanoyl)-dihydrolipoamide		C13H25NO2S2	0
OMVAL[c]	3-Methyl-2-oxobutanoic acid		C5H8O3	0
IBUTLIPO[c]	S-(2-Methylpropanoyl)-dihydrolipoamide		C12H23NO2S2	0
H2SO3[c]	Sulfite		H2SO3	0
GABA[c]	4-Aminobytanoate		C4H9NO2	0
GABA[e]	4-Aminobytanoate		C4H9NO2	0
CHOLESTEROL[c]	Cholesterol		C27H46O	0
CHOL4EN3ONE[c]	Cholest-4-en-3-one		C27H44O	0
GLN[c]	L-Glutamine		C5H10N2O3	0
GLN[e]	L-Glutamine		C5H10N2O3	0
24MC26ACYLACP[c]	2,4-dimethyl-C26-acyl-ACP		C26H51OSR	0
246MC29ACYLACP[c]	2,4,6-trimethyl-C29-acyl-ACP		C29H57OSR	0
BKETOC18ACYLACPFAS[c]	beta-keto-C18-acyl-ACP-FAS		C18H34O2S2R2	0
3HC18ACYLACPFAS[c]	D-3-hydroxy-C18-acyl-ACP-FAS		C18H36O2S2R2	0
TD2EC18ACYLACPFAS[c]	trans-delta-2-enoyl-C18-acyl-ACP-FAS		C18H34OS2R2	0
PHBADIRF[c]	Glycosylated p-HBAD I		C26H39O15	0
PHBADII[c]	p-hydroxybenzoic acid derivative II		C29H45O15	0
MALC16ACYLACPFAS[c]	malonyl-C16-acyl-ACP-FAS		C19H34O4S2R2	0
MALC18ACYLACPFAS[c]	malonyl-C18-acyl-ACP-FAS		C21H38O4S2R2	0
BKETOC20ACYLACPFAS[c]	beta-keto-C20-acyl-ACP-FAS		C20H38O2S2R2	0
3HC20ACYLACPFAS[c]	D-3-hydroxy-C20-acyl-ACP-FAS		C20H40O2S2R2	0
C18ACYLACPFAS[c]	C18-acyl-ACP-FAS		C18H36OS2R2	0
TD2EC20ACYLACPFAS[c]	trans-delta-2-enoyl-C20-acyl-ACP-FAS		C20H38OS2R2	0
C20ACYLACPFAS[c]	C20-acyl-ACP-FAS		C20H40OS2R2	0
GLU[c]	L-Glutamate		C5H9NO4	0
MOP[c]	4-Methyl-2-oxopentanoate		C6H10O3	0
AKG[c]	2-Oxoglutarate		C5H6O5	0
VAL[c]	L-Valine		C5H11NO2	0
ILE[c]	L-Isoleucine		C6H13NO2	0
EICOSANOATE[e]	Icosanoic acid		C20H40O2	0
EICOSANOATE[c]	Icosanoic acid		C20H40O2	0
XMP[c]	Xanthosine 5-phosphate		C10H13N4O9P	0
ACTAC[c]	Acetoacetate		C4H6O3	0
N6HLYSC18ANOYL[c]	N6-Hydroxy-L-lysine coupled to octadecanoyl group		C24H48N2O4	0
N6HLYS[c]	N6-Hydroxy-L-lysine		C6H14N2O3	0
SAL[c]	Salicylate		C7H6O3	0
THR[c]	L-Threonine		C4H9NO3	0
MBTC18ANOYL[c]	Mycobactin with octadecanoyl group		C45H73N5O10	0
N6HLYSMAL[c]	N6-Hydroxy-L-lysine coupled to malonyl group		C9H16N2O6	0
MBTMAL[c]	Mycobactin with malonyl group		C30H41N5O12	0
ACAL[c]	Acetaldehyde		C2H4O	0
ETH[c]	Ethanol		C2H6O	0
MYCOTHIOL[c]	Mycothiol		C17H30N2O12S	0
NACYS[c]	N-acetyl-L-cysteine		C5H9NO3S	0
2A3KB[c]	L-2-Amino-3-oxobutanoic acid		C4H7NO3	0
AMINOACETONE[c]	Aminoacetone		C3H7NO	0
HEMT[c]	5-(2-Hydroxyethyl)-4-methylthiazole		C6H9NOS	0
MDAPIM[c]	meso-2,6-Diaminoheptanedioate		C7H14N2O4	0
LYS[c]	L-Lysine		C6H14N2O2	0
CYSNGINS[c]	1-O-[2-(L-Cysteinamido)-2-deoxy-alpha-D-glucopyranosyl]-1D-myo-inositol		C15H28N2O11S	0
BKETOC56ACYLACP[c]	beta-keto-C56-acyl-ACP		C56H109O2SR	0
DOPENTACONTANOYLACP[c]	C52-acyl-ACP		C52H103OSR	0
BKETOC54ACYLACP[c]	beta-keto-C54-acyl-ACP		C54H105O2SR	0
HEXATETRACONTANOYLACP[c]	C46-acyl-ACP		C46H91OSR	0
BKETOC48ACYLACP[c]	beta-keto-C48-acyl-ACP		C48H93O2SR	0
MAL[e]	(S)-Malate		C4H6O5	0
MAL[c]	(S)-Malate		C4H6O5	0
OCTATETRACONTANOYLACP[c]	C48-acyl-ACP		C48H95OSR	0
BKETOC50ACYLACP[c]	beta-keto-C50-acyl-ACP		C50H97O2SR	0
OCTATRIACONTANOYLACP[c]	C38-acyl-ACP		C38H75OSR	0
BKETOC40ACYLACP[c]	beta-keto-C40-acyl-ACP		C40H77O2SR	0
BKETOC38ACYLACP[c]	beta-keto-C38-acyl-ACP		C38H73O2SR	0
BKETOC44ACYLACP[c]	beta-keto-C44-acyl-ACP		C44H85O2SR	0
BKETOC42ACYLACP[c]	beta-keto-C42-acyl-ACP		C42H81O2SR	0
HEPTADECANOYLCOA[c]	heptadecanoyl-CoA		C38H68N7O17P3S	0
HEPTADECANOATE[c]	heptadecanoate		C17H34O2	0
DAPIM[c]	LL-2,6-Diaminoheptanedioate		C7H14N2O4	0
DAPIM[e]	LL-2,6-Diaminoheptanedioate		C7H14N2O4	0
MGLUTCOA[c]	3-Methylglutaconyl-CoA		C27H42N7O19P3S	0
HMGLUTCOA[c]	(S)-3-Hydroxy-3-methylglutaryl-CoA		C27H44N7O20P3S	0
GLC[c]	D-Glucose		C6H12O6	0
GLC[e]	D-Glucose		C6H12O6	0
PAP[c]	Adenosine 3,5-bisphosphate		C10H15N5O10P2	0
PAPS[c]	3-Phosphoadenylyl sulfate		C10H15N5O13P2S	0
APS[c]	Adenylyl sulfate		C10H14N5O10PS	0
CD131E19CPC55ACYLACP[c]	cis-delta-1-31-enoyl-19-cp-C55-acyl-ACP		C55H105OSR	0
1931CPC56ACYLACP[c]	19,31-cp-C56-acyl-ACP		C56H107OSR	0
CD131E19CPC53ACYLACP[c]	cis-delta-1-31-enoyl-19-cp-C53-acyl-ACP		C53H101OSR	0
1931CPC54ACYLACP[c]	19,31-cp-C54-acyl-ACP		C54H103OSR	0
CD131E19CPC51ACYLACP[c]	cis-delta-1-31-enoyl-19-cp-C51-acyl-ACP		C51H97OSR	0
1931CPC52ACYLACP[c]	19,31-cp-C54-acyl-ACP		C52H99OSR	0
CHOLC3COA[c]	CoA-cholest-4-en-3-one C3 side chain		C43H66N7O18P3S	0
CHOLENEC3COA[c]	CoA-20-ene-cholest-4-en-3-one C5 side chain		C43H64N7O18P3S	0
PA[c]	Phosphatidate		C38H75O8P	0
CDPDG[c]	CDP-diacylglycerol		C47H87N3O15P2	0
BKETOC16ACYLACPFAS[c]	beta-keto-C16-acyl-ACP-FAS		C16H30O2S2R2	0
3HC16ACYLACPFAS[c]	D-3-hydroxy-C16-acyl-ACP-FAS		C16H32O2S2R2	0
MALC14ACYLACPFAS[c]	malonyl-C14-acyl-ACP-FAS		C17H30O4S2R2	0
C14ACYLACPFAS[c]	C14-acyl-ACP-FAS		C14H28OS2R2	0
TD2EC14ACYLACPFAS[c]	trans-delta-2-enoyl-C14-acyl-ACP-FAS		C14H26OS2R2	0
3HC14ACYLACPFAS[c]	D-3-hydroxy-C14-acyl-ACP-FAS		C14H28O2S2R2	0
BKETOC14ACYLACPFAS[c]	beta-keto-C14-acyl-ACP-FAS		C14H26O2S2R2	0
MALC12ACYLACPFAS[c]	malonyl-C12-acyl-ACP-FAS		C15H26O4S2R2	0
C12ACYLACPFAS[c]	C12-acyl-ACP-FAS		C12H24OS2R2	0
XAN[c]	Xanthine		C5H4N4O2	0
GN[c]	Guanine		C5H5N5O	0
HYXN[c]	Hypoxanthine		C5H4N4O	0
IMP[c]	IMP		C10H13N4O8P	0
GTP[c]	GTP		C10H16N5O14P3	0
AHTD[c]	2-Amino-4-hydroxy-6-(erythro-1,2,3-trihydroxypropyl)dihydropteridine triphosphate		C9H16N5O13P3	0
TD2EC16ACYLACPFAS[c]	trans-delta-2-enoyl-C16-acyl-ACP-FAS		C16H30OS2R2	0
C16ACYLACPFAS[c]	C16-acyl-ACP-FAS		C16H32OS2R2	0
GA6P[c]	D-Glucosamine 6-phosphate		C6H14NO8P	0
F6P[c]	D-Fructose 6-phosphate		C6H13O9P	0
CIT[e]	Citrate		C6H8O7	0
CIT[c]	Citrate		C6H8O7	0
ADN[e]	Adenosine		C10H13N5O4	0
TRE[c]	alpha,alpha-Trehalose		C12H22O11	0
4H2OHEX[c]	4-Hydroxy-2-oxohexanoic acid		C6H10O4	0
PRAL[c]	Propanal		C3H6O	0
MI[c]	myo-Inositol		C6H12O6	0
PITBA[c]	1-Phosphatidyl-D-myo-inositol		C44H85O13P	0
VAL[e]	L-Valine		C5H11NO2	0
GL3P[c]	sn-Glycerol 3-phosphate		C3H9O6P	0
PGP[c]	Phosphatidylglycerophosphate		C41H82O13P2	0
PG[c]	Phosphatidylglycerol		C41H81O10P	0
CAL[c]	Cardiolipin		C79H154O17P2	0
GL[c]	Glycerol		C3H8O3	0
2MC23ACYLACP[c]	2-methyl-C23-acyl-ACP		C23H45OSR	0
246810MC33ACYLACP[c]	2,4,6,8,10-pentamethyl-C33-acyl-ACP		C33H65OSR	0
246810MC35ACYLACP[c]	2,4,6,8,10-pentamethyl-C33-acyl-ACP		C35H69OSR	0
2468MC30ACYLACP[c]	2,4,6,8-tetramethyl-C30-acyl-ACP		C30H59OSR	0
2468MC32ACYLACP[c]	2,4,6,8-tetramethyl-C32-acyl-ACP		C32H63OSR	0
246MC27ACYLACP[c]	2,4,6-trimethyl-C27-acyl-ACP		C27H53OSR	0
24MC24ACYLACP[c]	2,4-dimethyl-C24-acyl-ACP		C24H47OSR	0
MYCOCEROSOYLACP[c]	Mycocerosoyl ACP lumped compound		C30H59OSR	0
D8RL[c]	6,7-Dimethyl-8-(D-ribityl)lumazine		C13H18N4O6	0
A6RP[c]	5-Amino-6-(5-phosphoribosylamino)uracil		C9H16N4O6	0
RIBFLAV[c]	Riboflavin		C17H20N4O6	0
PHENOL57DHC29ACYLACP[c]	Phenol-5,7-dihydroxy-C29-acyl-ACP		C35H61O4SR	0
TREHALOSEMONOMYCOLATEP[c]	cytoplasmic_trehalosemonomycolate-P		C94H181O16P	0
TREHALOSEMONOMYCOLATE[c]	alpha,alpha-Trehalose 6-mycolate		C94H180O13	0
CHOLENEC5COA[c]	CoA-22-ene-cholest-4-en-3-one C5 side chain		C45H68N7O18P3S	0
HCHOLC5COA[c]	CoA-22-hydroxy-cholest-4-en-3-one C5 side chain		C45H70N7O19P3S	0
MN[e]	Manganese cation		Mn	0
MN[c]	Manganese cation		Mn	0
IP[c]	1D-myo-Inositol 3-phosphate		C6H13O9P	0
UDPNAG[c]	UDP-N-acetyl-D-glucosamine		C17H27N3O17P2	0
NAGINSP[c]	1-O-(2-Acetamido-2-deoxy-alpha-D-glucopyranosyl)-1D-myo-inositol 3-phosphate		C14H26NO14P	0
DPPP[c]	(2Z,6Z,10Z,14Z,18Z,22Z,26Z,30Z,34E)-Decaprenyl diphosphate		C50H84O7P2	0
ASN[c]	L-Asparagine		C4H8N2O3	0
NAM[c]	Nicotinamide		C6H6N2O	0
NAC[c]	Nicotinate		C6H5NO2	0
PENTADECANOYLCOA[c]	pentadecanoyl-CoA		C36H64N7O17P3S	0
TRIDECANOYLCOA[c]	tridecanoyl-CoA		C34H60N7O17P3S	0
PHEN[c]	Prephenate		C10H10O6	0
NONADECANOYLCOA[c]	nonadecanoyl-COA		C40H72N7O17P3S	0
NONANOYLCOA[c]	Nonanoyl-CoA		C30H52N7O17P3S	0
HEPTANOYLCOA[c]	heptanoyl-CoA		C28H48N7O17P3S	0
PENTANOYLCOA[c]	Pentanoyl-CoA		C26H44N7O17P3S	0
UNDECANOYLCOA[c]	undecanoyl-CoA		C32H56N7O17P3S	0
IBUTCOA[c]	2-Methylpropanoyl-CoA		C25H42N7O17P3S	0
MACRCOA[c]	2-Methylprop-2-enoyl-CoA		C25H40N7O17P3S	0
3MBUTCOA[c]	3-Methylbutanoyl-CoA		C26H44N7O17P3S	0
3MBECOA[c]	3-Methylcrotonyl-CoA		C26H42N7O17P3S	0
2MBUTCOA[c]	2-Methylbutanoyl-CoA		C26H44N7O17P3S	0
2MBECOA[c]	2-Methylbut-2-enoyl-CoA		C26H42N7O17P3S	0
PHPYR[c]	Phenylpyruvate		C9H8O3	0
NO[c]	Nitric oxide		HNO	0
OA[c]	Oxaloacetate		C4H4O5	0
2METHYLCITRATE[c]	2-Methylcitrate		C7H10O7	0
8AMINO7OXONONANOATE[c]	8-Amino-7-oxononanoate		C9H17NO3	0
CD37MKC59ACYLACP[c]	cis-delta-37-methyl-keto-C59-acyl-ACP		C59H113O2SR	0
CKC60MEROACYLACP[c]	cis-keto-C60-meroacyl-ACP		C60H115O2SR	0
ETH[e]	Ethanol		C2H6O	0
CD37MHMC58ACYLACP[c]	cis-delta-37-methyl-hydroxymethyl-C58-acyl-ACP		C58H113O2SR	0
CMC59MEROACYLCPACP[c]	cis-methoxy-C59-meroacyl-cp-ACP		C59H115O2SR	0
METHYLISOCITRATE[c]	(2S,3R)-3-Hydroxybutane-1,2,3-tricarboxylate;		C7H10O7	0
bALA[c]	beta-Alanine		C3H7NO2	0
FO[c]	7,8-Didemethyl-8-hydroxy-5-deazariboflavin		C16H17N3O7	0
LPPG[c]	(2S)-Lactyl-2-diphospho-5-guanosine		C13H19N5O13P2	0
F4200[c]	Coenzyme F420-0		C19H22N3O12P	0
GLUCAN[c]	D-glucan monomer		C6H10O5	0
K[c]	Potassium		K	0
K[e]	Potassium		K	0
HCO3[c]	HCO3		HCO3	0
BKETOC8ACYLACPFAS[c]	beta-keto-C8-acyl-ACP-FAS		C8H14O2S2R2	0
3HC8ACYLACPFAS[c]	D-3-hydroxy-C8-acyl-ACP-FAS		C8H16O2S2R2	0
P6C[c]	Delta-1-piperideine-6-L-carboxylate		C6H9NO2	0
LAAA[c]	L-alpha-Aminoadipic acid		C6H11NO4	0
CADA[c]	Cadaverine		C5H14N2	0
LYS[e]	L-Lysine		C6H14N2O2	0
CADA[e]	Cadaverine		C5H14N2	0
MALC6ACYLACPFAS[c]	malonyl-C6-acyl-ACP-FAS		C9H14O4S2R2	0
OSLHSER[c]	O-Succinyl-L-homoserine		C8H13NO6	0
LLCT[c]	L-Cystathionine		C7H14N2O4S	0
OBUT[c]	2-Oxobutanoate		C4H6O3	0
OAHSER[c]	O-Acetyl-L-homoserine		C6H11NO4	0
INS[c]	Inosine		C10H12N4O5	0
3HSA[c]	Secophenol		C19H24O3	0
FMNH2[c]	Reduced FMN		C17H23N4O9P	0
34DHSA[c]	3,4-Dihydroxy-9,10-secoandrosta-1,3,5(10)-triene-9,17-dione		C19H24O4	0
DA[c]	Deoxyadenosine		C10H13N5O3	0
DIN[c]	Deoxyinosine		C10H12N4O4	0
A6RP5P[c]	5-Amino-6-(5-phosphoribosylamino)uracil		C9H15N4O9P	0
A6RP5P2[c]	5-Amino-6-(5-phospho-D-ribitylamino)uracil		C9H17N4O9P	0
PEP[c]	Phosphoenolpyruvate		C3H5O6P	0
OCHOLC5COA[c]	CoA-22-one-cholest-4-en-3-one C5 side chain		C45H68N7O19P3S	0
HCHOLC8COA[c]	CoA-24-hydroxy-cholest-4-en-3-one C8 side chain		C48H76N7O19P3S	0
OCHOLC8COA[c]	CoA-24-one-cholest-4-en-3-one C8 side chain		C48H74N7O19P3S	0
HBUTCOA[c]	(S)-3-Hydroxybutanoyl-CoA		C25H42N7O18P3S	0
AACCOA[c]	Acetoacetyl-CoA		C25H40N7O18P3S	0
SDLIPO[c]	S-Succinyldihydrolipoamide		C12H21NO4S2	0
HEXACOSANOATE[c]	hexacosanoate		C26H52O2	0
TCSCOA[c]	Tetracosanoyl-CoA		C45H82N7O17P3S	0
DECANOATE[c]	Decanoic acid		C10H20O2	0
PENTADECANOATE[c]	Pentadecanoic acid		C15H30O2	0
D6RP5P[c]	2,5-Diamino-6-(5-phospho-D-ribosylamino)pyrimidin-4(3H)-one		C9H16N5O8P	0
DTDP4DH6DMAN[c]	dTDP-4-dehydro-6-deoxy-L-mannose		C16H24N2O15P2	0
DTDPRHAM[c]	dTDP-6-deoxy-L-mannose		C16H26N2O15P2	0
NAGDPP[c]	N-Acetyl-D-glucosaminyldiphosphoundecaprenol		C63H105NO12P2	0
RHAMNAGDPP[c]	Rha-GlcNAc-DPP		C69H115NO16P2	0
ORN[c]	L-Ornithine		C5H12N2O2	0
PTRSC[c]	Putrescine		C4H12N2	0
HMBUTCOA[c]	(2S,3S)-3-Hydroxy-2-methylbutanoyl-CoA		C26H44N7O18P3S	0
HIBUTCOA[c]	(S)-3-Hydroxyisobutyryl-CoA		C25H42N7O18P3S	0
F4201[c]	Coenzyme F420-1		C24H29N4O15P	0
F420[c]	Coenzyme F420		C29H36N5O18P	0
HEXAPENTACONTANOYLACP[c]	C56-acyl-ACP		C56H111OSR	0
BKETOC58ACYLACP[c]	beta-keto-C58-acyl-ACP		C58H113O2SR	0
BKETOC52ACYLACP[c]	beta-keto-C52-acyl-ACP		C52H101O2SR	0
3HC52ACYLACP[c]	D-3-hydroxy-C52-acyl-ACP		C52H103O2SR	0
CKC60MEROACYLAMP[c]	cis-keto-C60-meroacyl-AMP		C70H128N5O9P	0
KC86MYCOLATE26[c]	keto-mycolate C86 (26)		C86H168O4	0
ADENOSYLCOBINAMIDE[c]	Adenosyl cobinamide		C58H84CoN16O11	0
ADENOSYLCOBINIMIDEP[c]	Adenosyl cobinamide phosphate		C58H85CoN16O14P	0
2PG[c]	2-Phospho-D-glycerate		C3H7O7P	0
DOCOSANOYLCOA[c]	Docosanoyl-CoA		C43H78N7O17P3S	0
HIBUT[c]	(S)-3-Hydroxyisobutyrate		C4H8O3	0
HEXANOATE[c]	Hexanoic acid		C6H12O2	0
PPGPP[c]	Guanosine 3,5-bis(diphosphate)		C10H17N5O17P4	0
ECSCOA[c]	Eicosanoyl-CoA		C41H74N7O17P3S	0
TAG[c]	Triacylglycerol		C60H116O6	0
DAG[c]	1,2-Diacyl-sn-glycerol		C41H80O5	0
HEXADECANOATE[c]	Hexadecanoic acid		C16H32O2	0
NONADECANOATE[c]	Nonadecanoic acid		C19H38O2	0
OCTADECANOATE[c]	Stearate		C18H36O2	0
1931CPC56ACYLAMP[c]	19,31-cp-C56-acyl-AMP		C66H120N5O8P	0
AC82MYCOLATE26[c]	alpha-mycolate C82 (26)		C82H160O3	0
1931CPC54ACYLAMP[c]	19,31-cp-C54-acyl-AMP		C64H116N5O8P	0
AC80MYCOLATE26[c]	alpha-mycolate C80 (26)		C80H156O3	0
1931CPC52ACYLAMP[c]	19,31-cp-C52-acyl-AMP		C62H112N5O8P	0
AC78MYCOLATE26[c]	alpha-mycolate C78 (26)		C78H152O3	0
HIPOCOA[c]	3-[(3aS,4S,5R,7aS)-5-hydroxy-7a-methyl-1-oxo-octahydro-1H-inden-4-yl]-3-oxopropanoyl-CoA		C34H52N7O20P3S	0
PHOSPHATIDYLCHOLINE[c]	Phosphatidylcholine		C46H92NO8P	0
CHOLP[c]	Choline phosphate		C5H15NO4P	0
CMC61MEROACYLCPAMP[c]	cis-methoxy-C61-meroacyl-cp-AMP		C71H132N5O9P	0
MC87MYCOLATE26[c]	methoxy-mycolate C87 (26)		C87H172O4	0
CMC59MEROACYLCPAMP[c]	cis-methoxy-C59-meroacyl-cp-AMP		C69H128N5O9P	0
MC85MYCOLATE26[c]	methoxy-mycolate C85 (26)		C85H168O4	0
SAMA[c]	S-Adenosylmethioninamine		C14H23N6O3S	0
C8ACYLACPFAS[c]	C8-acyl-ACP-FAS		C8H16OS2R2	0
APOLIPO[c]	APO_LIPO		C8H17NO	0
ABUT[c]	(R)-3-Hydroxy-3-methyl-2-oxopentanoate		C6H10O4	0
HMOP[c]	(R)-3-Hydroxy-3-methyl-2-oxopentanoate		C6H10O4	0
MET[c]	L-Methionine		C5H11NO2S	0
AC1PIM1[c]	acyl phosphatidylinositol mannoside mannose		C66H125O19P	0
AC1PIM2[c]	acyl phosphatidylinositol mannoside di-mannose		C72H135O24P	0
AC1PIM6[c]	acyl phosphatidylinositol mannoside hexa-mannose		C96H175O44P	0
AC2PIM2[c]	di-acyl phosphatidylinositol mannoside di-mannose		C88H165O25P	0
AC2PIM6[c]	di-acyl phosphatidylinositol mannoside hexa-mannose		C112H205O45P	0
AMYL[c]	Amylose monomer		C6H10O5	0
ARABINOGALACTANPEPTIDOGLYCAN[c]	arabinogalactan-peptidoglycan large cell wall complex		C1664H2711N210O1289P72	0
ARG[c]	L-Arginine		C6H14N4O2	0
C78MYCOLATEPP[c]	C78-alpha-mycolate-PP		C143H259O11P	0
DGTP[c]	dGTP		C10H16N5O13P3	0
DLIPO[c]	Dihydrolipoamide		C8H17NOS2	0
DTTP[c]	dTTP		C10H17N2O14P3	0
FE3[c]	Fe3+		Fe	0
GDPFUC[c]	GDP-L-fucose		C16H25N5O15P2	0
GDPMAN[c]	GDP-mannose		C16H25N5O16P2	0
GLY[c]	Glycine		C2H5NO2	0
HEMEFE2[c]	Heme O		C49H58FeN4O5	0
HEMEFE3[c]	Heme A		C49H56FeN4O6	0
HIS[c]	L-Histidine		C6H9N3O2	0
MAN[c]	D-Mannose		C6H12O6	0
MK[c]	Menaquinone		C51H72O2	0
MOLYBDOPTERIN[c]	Molybdopterin		C10H14N5O6PS2	0
MTR1P[c]	S-Methyl-5-thio-D-ribose 1-phosphate		C6H13O7PS	0
PENTAMETHYLTRICONTANOYLCOA[c]	PENTA-METHYL-TRICONTANOYL-COA		C52H96N7O17P3S	0
PE[c]	Phosphatidylethanolamine		C40H80NO8P	0
PHE[c]	L-Phenylalanine		C9H11NO2	0
PPGPPP[c]	Guanosine 3-diphosphate 5-triphosphate		C10H18N5O20P5	0
PRO[c]	L-Proline		C5H9NO2	0
RIB[c]	Ribose		C5H10O5	0
SER[c]	L-Serine		C3H7NO3	0
SIROHEME[c]	Siroheme		C42H44FeN4O16	0
SPRMD[c]	Spermidine		C7H19N3	0
THF[c]	Tetrahydrofolate		C19H23N7O6	0
THIPP[c]	Thiamin diphosphate		C12H19N4O7P2S	0
TRP[c]	L-Tryptophan		C11H12N2O2	0
UDPNAM[c]	UDP-N-acetylmuramate		C20H31N3O19P2	0
UTP[c]	UTP		C9H15N2O15P3	0
ACLAC[c]	2-Acetolactate		C5H8O4	0
DHMVA[c]	2,3-Dihydroxy-3-methylbutanoate		C5H10O4	0
LLAC[e]	(S)-Lactate		C3H6O3	0
LLAC[c]	(S)-Lactate		C3H6O3	0
49DSHA[c]	9,10-disecoandrosta-1(10),2-dien-4-oate		C19H24O6	0
HHD[c]	(2Z,4Z)-2-Hydroxyhexa-2,4-dienoic acid		C6H8O3	0
HIP[c]	3-[(3aS,4S,7aS)-7a-Methyl-1,5-dioxo-octahydro-1H-inden-4-yl]propanoic acid		C13H18O4	0
UDPNGM[c]	UDP-N-glycolylmuramate		C20H31N3O20P2	0
NAMD[c]	Nicotinamide-beta-riboside		C11H15N2O5	0
NAMN[c]	Nicotinamide D-ribonucleotide		C11H15N2O8P	0
P5C[c]	(S)-1-Pyrroline-5-carboxylate		C5H7NO2	0
CO2[e]	CO2		CO2	0
5DA[c]	5-Deoxyadenosine		C10H13N5O3	0
AD[c]	Adenine		C5H5N5	0
DORIB[c]	Deoxyribose		C5H10O4	0
DR5P[c]	2-Deoxy-D-ribose 5-phosphate		C5H11O7P	0
UDPNAMNGMALA[c]	UDP-N-acetylmuramoyl-L-alanine		C23H36N4O20P2	0
UDPNAGPEE[c]	UDP-N-acetyl-3-(1-carboxyvinyl)-D-glucosamine		C20H29N3O19P2	0
DHA[c]	Glycerone		C3H6O3	0
ALAALA[c]	D-Alanyl-D-alanine		C6H12N2O3	0
UDPNAMNGMAGMDAPIM[c]	UDP-N-aceylmuramoyl-L-alanyl-D-gamma-glutamyl-meso-2,6-diaminopimelate		C35H55N7O26P2	0
UDPNAMNGMAGMDAPIMAA[c]	UDP-N-acetylmuramoyl-L-alanyl-D-glutamyl-6-carboxy-Llysyl-D-alanyl-D-alanine		C41H65N9O28P2	0
UDPNAMNGMALAGLU[c]	UDP-N-acetylmuramoyl-L-alanyl-D-glutamate		C28H43N5O23P2	0
DALA[c]	D-Alanine		C3H7NO2	0
HCYS[c]	L-Homocysteine		C4H9NO2S	0
URA[c]	Uracil		C4H4N2O2	0
PURI5P[c]	Pseudouridine 5-phosphate		C9H13N2O9P	0
3PSER[c]	O-Phospho-L-serine		C3H8NO6P	0
MLT[c]	Maltose		C12H22O11	0
H2CO3[c]	Carbonic acid		H2CO3	0
DTDP4DH6DGLC[c]	4,6-Dideoxy-4-oxo-dTDP-D-glucose		C16H24N2O15P2	0
UDPP[c]	Undecaprenyl phosphate		C55H91O4P	0
TAG[e]	Triacylglycerol		C60H116O6	0
NH4OH[c]	NH4OH		NH5O	0
PHENOL4M3K911DHC36ACYLACP[c]	Phenol-4-methyl-3-keto-9,11-dihydroxy-C36-acyl-ACP		C42H73O5SR	0
PHENOL4M3K911DHC36OATE[c]	Phenol-4-methyl-3-keto-9,11-dihydroxy-C36-acid		C42H74O6	0
ISUCC[c]	Iminoaspartate		C4H5NO4	0
G1P[c]	D-Glucose 1-phosphate		C6H13O9P	0
ADPGLU[c]	ADP-glucose		C16H25N5O15P2	0
METHF[c]	5,10-Methenyltetrahydrofolate		C20H22N7O6	0
FTHF[c]	10-Formyltetrahydrofolate		C20H23N7O7	0
MLT6P[c]	Maltose 6-phosphate		C12H23O14P	0
PRFP[c]	5-(5-Phospho-D-ribosylaminoformimino)-1-(5-phosphoribosyl)-imidazole-4-carboxamide		C15H25N5O15P2	0
PRLP[c]	N-(5-Phospho-D-1-ribulosylformimino)-5-amino-1-(5-phospho-D-ribosyl)-4-imidazolecarboxamide		C15H25N5O15P2	0
3MBUTLIPO[c]	S-(3-Methylbutanoyl)-dihydrolipoamide		C13H25NO2S2	0
CBHCAP[c]	(2R,3S)-3-Isoproylmalate		C7H12O5	0
OICAP[c]	(2S)-2-Isopropyl-3-oxosuccinate		C7H10O5	0
NPRAN[c]	N-(5-Phospho_D-ribosyl)anthranilate		C12H16NO9P	0
CPAD5P[c]	1-(2-Carboxyphenylamino)-1-deoxy-D-ribulose 5-phosphate		C12H16NO9P	0
HEXACOSANOATE[e]	hexacosanoate		C26H52O2	0
PHENOL57DHC31ACYLACP[c]	Phenol-5,7-dihydroxy-C31-acyl-ACP		C37H65O4SR	0
QA[c]	Quinolinate		C7H5NO4	0
NACN[c]	Nicotinate D-ribonucleotide		C11H15NO9P	0
TYR[e]	L-Tyrosine		C9H11NO3	0
GSH[c]	Glutathione		C10H17N3O6S	0
MGLX[c]	Methylglyoxal		C3H4O2	0
LACGSH[c]	(R)-S-Lactoylglutathione		C13H21N3O8S	0
9OHADD[c]	9alpha-Hydroxyandrosta-1,4-diene-3,17-dione		C19H24O3	0
UDPGALF[c]	UDP-alpha-D-galacto-1,4-furanose		C15H24N2O17P2	0
GALACTANDPP[c]	galactan-decaprenylphosphate large complex		C249H415NO166P2	0
COBCO[e]	Cobamide coenzyme		C72H100CoN18O17P	0
1AMINOPROPAN2OL[c]	(R)-1-Aminopropan-2-ol		C3H9NO	0
DODECANOATE[c]	Dodecanoic acid		C12H24O2	0
5MTA[c]	5-Mehylthioadenosine		C11H15N5O3S	0
DHPT[c]	Dihydropteroate		C14H14N6O3	0
DHF[c]	Dihydrofolate		C19H21N7O6	0
BARB[c]	Barbiturate		C4H4N2O3	0
DMBI[c]	Dimethylbenzimidazole		C9H10N2	0
E4P[c]	D-Erythrose 4-phosphate		C4H9O7P	0
TETRATETRACONTANOYLACP[c]	C44-acyl-ACP		C44H87OSR	0
BKETOC46ACYLACP[c]	beta-keto-C46-acyl-ACP		C46H89O2SR	0
3HC26ACYLACP[c]	D-3-hydroxy-C26-acyl-ACP		C26H51O2SR	0
35DHC28ACYLACP[c]	3,5-dihydroxy-C28-acyl-ACP		C28H55O3SR	0
AC1PIM3[c]	acyl phosphatidylinositol mannoside tri-mannose		C78H145O29P	0
HEXADECANOYLACP[c]	Hexadecanoyl-[acp]		C16H31OSR	0
RIBZ5P[c]	N1-(5-Phospho-alpha-D-ribosyl)-5,6-dimethylbenzimidazole		C14H19N2O7P	0
AC2PIM3[c]	di-acyl phosphatidylinositol mannoside tri-mannose		C94H175O30P	0
AC2PIM4[c]	di-acyl phosphatidylinositol mannoside tetra-mannose		C100H185O35P	0
AC1PIM5[c]	acyl phosphatidylinositol mannoside penta-mannose		C90H165O39P	0
AC1PIM4[c]	acyl phosphatidylinositol mannoside tetra-mannose		C84H155O34P	0
C4ACYLACPFAS[c]	C4-acyl-ACP-FAS		C4H8OS2R2	0
GLAC[e]	alpha-D-Galactose		C6H12O6	0
GLAC[c]	alpha-D-Galactose		C6H12O6	0
AC2PIM5[c]	di-acyl phosphatidylinositol mannoside penta-mannose		C106H195O40P	0
GLUGSAL[c]	L-Glutamate 5-semialdehyde		C5H9NO3	0
CTFPP[c]	2-cis,6-trans-Farnesyl diphosphate		C15H28O7P2	0
GSSG[c]	Glutathione disulfide		C20H32N6O12S2	0
CD21931EC52ACYLACP[c]	cis-delta-2-19,31-enoyl-C52-acyl-ACP		C52H99OSR	0
4HBENZALC[e]	4-Hydroxybenzyl alcohol		C7H8O2	0
SUC[c]	Sucrose		C12H22O11	0
FRU[c]	D-Fructose		C6H12O6	0
UMP[c]	UMP		C9H13N2O9P	0
13PDG[c]	3-Phospho-D-glyceroyl phosphate		C3H8O10P2	0
LIPOYLPROTEIN[c]	Lipoylprotein		C8H14NOS2R	0
SAP[c]	S-Aminomethyldihydrolipoylprotein		C9H19N2OS2R	0
PRECORIN1[c]	Precorrin 1		C41H46N4O16	0
PRECORIN2[c]	Precorrin 2		C42H48N4O16	0
SIROHYDROCHLORIN[c]	Sirohydrochlorin		C42H46N4O16	0
GLUP[c]	L-Glutamyl 5-phosphate		C5H10NO7P	0
HDCCOA[c]	Palmitoyl-CoA		C37H66N7O17P3S	0
NAAD[c]	Deamino-NAD+		C21H27N6O15P2	0
NI[e]	Nickel		Ni	0
NI[c]	Nickel		Ni	0
PTTDIM[c]	phthiotriol dimycocerosate		C94H186O5	0
DIMA[c]	phthiodiocerol dimycocerosate DIMA		C95H188O5	0
ASP4P[c]	4-Phospho-L-aspartate		C4H8NO7P	0
ASPSA[c]	L-Aspartate 4-semialdehyde		C4H7NO3	0
TETRATRIACONTANOYLACP[c]	C34-acyl-ACP		C34H67OSR	0
BKETOC36ACYLACP[c]	beta-keto-C36-acyl-ACP		C36H69O2SR	0
D6PGL[c]	D-Glucono-1,5-lactone 6-phosphate		C6H11O9P	0
DIHYDRODIPICOLINATE[c]	L-2,3-Dihydrodipicolinate		C7H7NO4	0
TETRAHYDRODIPICOLINATE[c]	2,3,4,5-Tetrahydrodipicolinate		C7H9NO4	0
IGP[c]	Indoleglycerol phosphate		C11H14NO6P	0
OMP[c]	Orotidine 5-phosphate		C10H13N2O11P	0
HYXN[e]	Hypoxanthine		C5H4N4O	0
24DM3K911DHC36ACYLACP[c]	2,4-dimethyl-3-keto-9,11-dihydroxy-C36-acyl-ACP		C36H69O4SR	0
24DM3K911DHC36OATE[c]	2,4-dimethyl-3-keto-9,11-dihydroxy-C36-acid		C36H70O5	0
AC[e]	Acetate		C2H4O2	0
MAN1P[c]	D-Mannose 1-phosphate		C6H13O9P	0
MAN6P[c]	D-Mannose 6-phosphate		C6H13O9P	0
G3P[e]	D-Glyceraldehyde 3-phosphate		C3H7O6P	0
CYSGLY[c]	L-Cysteinylglycine		C5H10N2O3S	0
TUBERCULOSTEROYLACP[c]	Tuberculosteroyl acp		C19H37OSR	0
OCTADECANOYLACP[c]	Octadecanoyl-[acyl-carrier protein]		C18H35OSR	0
2MC21ACYLACP[c]	2-methyl-C21-acyl-ACP		C21H41OSR	0
MAS[c]	Mycocerosic acid synthase		HSR	0
HEXADECANOYLMAS[c]	hexadecanoyl-MAS		C16H31OSR	0
EICOSANOYLACP[c]	eicosanoyl-ACP		C20H39OSR	0
G3PE[c]	sn-glycero-3-Phospoethanolamine		C5H14NO6P	0
ETHA[c]	Ethanolamine		C2H7NO	0
OX[c]	Oxalate		C2H2O4	0
SUCCOA[c]	Succinyl-CoA		C25H40N7O19P3S	0
OXCOA[c]	Oxalyl-CoA		C23H36N7O19P3S	0
NAGLUS[c]	N-Acetyl-L-glutamate 5-semialdehyde		C7H11NO4	0
NAORN[c]	N-Acetylornithine		C7H14N2O3	0
SAOPIM[c]	N-Succinyl-2-L-amino-6-oxoheptanedioate		C11H15NO8	0
SDAPIM[c]	N-Succinyl-LL-2,6-diaminoheptanedioate		C11H18N2O7	0
ODCCOA[c]	Stearoyl-CoA		C39H70N7O17P3S	0
TD2EC58ACYLACP[c]	trans-delta-2-enoyl-C58-acyl-ACP		C58H113OSR	0
TD2EC56ACYLACP[c]	trans-delta-2-enoyl-C56-acyl-ACP		C56H109OSR	0
PRECORIN3B[c]	Precorrin 3B		C43H50N4O17	0
PRECORIN3A[c]	Precorrin 3A		C43H50N4O16	0
3HC50ACYLACP[c]	D-3-hydroxy-C50-acyl-ACP		C50H99O2SR	0
PIM1[c]	PIM1		C50H95O18P	0
PIM2[c]	PIM2		C56H105O23P	0
MACAC[c]	4-Maleylacetoacetate		C8H8O6	0
HOA[c]	2-hydroxy-3-oxoadipate		C6H8O6	0
PHENOLTRICOSANOYLACP[c]	Phenoltricosanoyl ACP		C29H49O2SR	0
BKETOC20ACYLACP[c]	beta-keto-C20-acyl-ACP		C20H37O2SR	0
3HC20ACYLACP[c]	D-3-hydroxy-C20-acyl-ACP		C20H39O2SR	0
GAL1P[c]	alpha-D-Galactose 1-phosphate		C6H13O9P	0
UDPGAL[c]	UDP-D-galactose		C15H24N2O17P2	0
BCCP[c]	[Acetyl-CoA:carbon-dioxide ligase (ADP-forming)]		C7H13N3O2R2	0
AKG[e]	2-Oxoglutarate		C5H6O5	0
S7P[c]	Sedoheptulose 7-phosphate		C7H15O10P	0
CITR[c]	L-Citrulline		C6H13N3O3	0
ARGSUCC[c]	N-(L-Arginino)succinate		C10H18N4O6	0
LAC[e]	(R)-Lactate		C3H6O3	0
AN[e]	Anthranilate		C7H7NO2	0
AN[c]	Anthranilate		C7H7NO2	0
PHENOLPHTHIODIOLONEC35K2[c]	Phenol-phthiodiolone-C35-2-keto		C41H74O4	0
PHENOLPHTHIODIOLONEC33K2[c]	Phenol-phthiodiolone-C33-2-keto		C39H70O4	0
PHENOLPHTHIODIOLONEC34K3[c]	Phenol-phthiodiolone-C34-3-keto		C40H72O4	0
PHENOLPHTHIODIOLONEC36K3[c]	Phenol-phthiodiolone-C36-3-keto		C42H76O4	0
PHENOLPHTHIODIOLONE[c]	Phenol-phthiodiolone lumped compound		C41H74O4	0
PHENOL24DM3K911DHC37OATE[c]	Phenol-2,4-dimethyl-3-keto-9,11-dihydroxy-C37-acid		C43H76O6	0
ALLYS[c]	L-2-Aminoadipate 6-semialdehyde		C6H11NO3	0
PYRI[e]	Pyridoxine		C8H11NO3	0
PYRI[c]	Pyridoxine		C8H11NO3	0
PHENOL24DM3K911DHC35OATE[c]	Phenol-2,4-dimethyl-3-keto-9,11-dihydroxy-C35-acid		C41H72O6	0
TD2EC6ACYLACPFAS[c]	trans-delta-2-enoyl-C6-acyl-ACP-FAS		C6H10OS2R2	0
C6ACYLACPFAS[c]	C6-acyl-ACP-FAS		C6H12OS2R2	0
9OCTADECENOATE[e]	(9Z)-Octadecenoic acid		C18H34O2	0
9OCTADECENOATE[c]	(9Z)-Octadecenoic acid		C18H34O2	0
NAGLU[c]	N-Acetyl-L-glutamate		C7H11NO5	0
NAGLUP[c]	N-Acetyl-L-glutamate 5-phosphate		C7H12NO8P	0
COPROPORPHYRINOGENIII[c]	Coproporphyrinogen III		C36H44N4O8	0
XAN[e]	Xanthine		C5H4N4O2	0
9HEXADECENOATE[c]	(9Z)-Hexadecenoic acid		C16H30O2	0
nPOLYP[c]	Polyphosphate		HPO3	0
NAGA1P[c]	N-Acetyl-alpha-D-glucosamine 1-phosphate		C8H16NO9P	0
FOL[c]	Folate		C19H19N7O6	0
BKETOC34ACYLACP[c]	beta-keto-C34-acyl-ACP		C34H65O2SR	0
3HC34ACYLACP[c]	D-3-hydroxy-C34-acyl-ACP		C34H67O2SR	0
TD2EC10ACYLACPFAS[c]	trans-delta-2-enoyl-C10-acyl-ACP-FAS		C10H18OS2R2	0
C10ACYLACPFAS[c]	C10-acyl-ACP-FAS		C10H20OS2R2	0
MALC10ACYLACPFAS[c]	malonyl-C10-acyl-ACP-FAS		C13H22O4S2R2	0
BKETOC12ACYLACPFAS[c]	beta-keto-C12-acyl-ACP-FAS		C12H22O2S2R2	0
3HC12ACYLACPFAS[c]	D-3-hydroxy-C12-acyl-ACP-FAS		C12H24O2S2R2	0
MALC8ACYLACPFAS[c]	malonyl-C8-acyl-ACP-FAS		C11H18O4S2R2	0
BKETOC10ACYLACPFAS[c]	beta-keto-C10-acyl-ACP-FAS		C10H18O2S2R2	0
3HC10ACYLACPFAS[c]	D-3-hydroxy-C10-acyl-ACP-FAS		C10H20O2S2R2	0
CYS[e]	L-Cysteine		C3H7NO2S	0
4M3K911DHC33OATE[c]	4-methyl-3-keto-9,11-dihydroxy-C33-acid		C33H64O5	0
PHTHIODIOLONEC32K2[c]	phthiodiolone-C32-2-keto		C32H64O3	0
PHTHIODIOLONEC35K3[c]	phthiodiolone-C35-3-keto		C35H70O3	0
TD2EC12ACYLACPFAS[c]	trans-delta-2-enoyl-C12-acyl-ACP-FAS		C12H22OS2R2	0
CITR[e]	L-Citrulline		C6H13N3O3	0
OCTADECENOYLACP[c]	(2E)-Octadecenoyl-[acp]		C18H33OSR	0
N6HLYSC18ENOYL[c]	N6-Hydroxy-L-lysine coupled to octadecenoyl group		C24H46N2O4	0
AMPMP[c]	4-Amino-2-methyl-5-phosphomethylpyrimidine		C6H10N3O4P	0
AMOLYBDOPTERIN[c]	Adenylated molybdopterin		C20H26N10O12P2S2	0
CELB[e]	Cellobiose		C12H22O11	0
CELB[c]	Cellobiose		C12H22O11	0
IMACP[c]	3-(Imidazol-4-yl)-2-oxopropyl phosphate		C6H9N2O5P	0
HISOLP[c]	L-Histidinol phosphate		C6H12N3O4P	0
PRECURSORZ[c]	Precursor Z		C10H14N5O8P	0
HIA[c]	3-[(3aS,4S,5R,7aS)-5-hydroxy-7a-methyl-1-oxo-octahydro-1H-indene-4-carboxylate		C11H16O4	0
ASER[c]	O-Acetyl-L-serine		C5H9NO4	0
3HC18ACYLACP[c]	D-3-hydroxy-C18-acyl-ACP		C18H35O2SR	0
TD2EC18ACYLACP[c]	trans-delta-2-enoyl-C18-acyl-ACP		C18H33OSR	0
TD2EC20ACYLACP[c]	trans-delta-2-enoyl-C20-acyl-ACP		C20H37OSR	0
3HC22ACYLACP[c]	D-3-hydroxy-C22-acyl-ACP		C22H43O2SR	0
TD2EC22ACYLACP[c]	trans-delta-2-enoyl-C22-acyl-ACP		C22H41OSR	0
TD2EC24ACYLACP[c]	trans-delta-2-enoyl-C24-acyl-ACP		C24H45OSR	0
TD2EC26ACYLACP[c]	trans-delta-2-enoyl-C26-acyl-ACP		C26H49OSR	0
3HC28ACYLACP[c]	D-3-hydroxy-C28-acyl-ACP		C28H55O2SR	0
TD2EC28ACYLACP[c]	trans-delta-2-enoyl-C28-acyl-ACP		C28H53OSR	0
3HC30ACYLACP[c]	D-3-hydroxy-C30-acyl-ACP		C30H59O2SR	0
TD2EC30ACYLACP[c]	trans-delta-2-enoyl-C30-acyl-ACP		C30H57OSR	0
DCMP[c]	dCMP		C9H14N3O7P	0
DHLIPOYLPROTEIN[c]	Dihydrolipoylprotein		C8H16NOS2R	0
METTHF[c]	5,10-Methylenetetrahydrofolate		C20H23N7O6	0
FUACAC[c]	4-Fumarylacetoacetate		C8H8O6	0
GPP[c]	Geranyl diphosphate		C10H20O7P2	0
ADCHOR[c]	4-Amino-4-deoxychorismate		C10H11NO5	0
PABA[c]	4-Aminobenzoate		C7H7NO2	0
RIB[e]	Ribose		C5H10O5	0
THI[c]	Thiamine		C12H17N4OS	0
SUCCSAL[c]	Succinate semialdehyde		C4H6O3	0
FRU[e]	D-Fructose		C6H12O6	0
5OHHIP[c]	3-[(3aS,4S,7aS)-7a-Methyl-1-hydroxy-5-oxo-octahydro-1H-inden-4-yl]propanoic acid		C13H20O4	0
5OHHIPCOA[c]	5-hydroxy-3-[(3aS,4S,5R,7aS)-7a-methyl-1,5-dioxo-octahydro-1H-inden-4-yl]propanoyl-CoA		C34H54N7O19P3S	0
GA1P[c]	alpha-D-Glucosamine 1-phosphate		C6H14NO8P	0
PPM[c]	D-Mannosyl-1-phosphoundecaprenol		C61H101O9P	0
PHENOL4M3K911DHC34ACYLACP[c]	Phenol-4-methyl-3-keto-9,11-dihydroxy-C34-acyl-ACP		C40H69O5SR	0
PHENOL4M3K911DHC34OATE[c]	Phenol-4-methyl-3-keto-9,11-dihydroxy-C34-acid		C40H70O6	0
PHENOL24DM3K911DHC37ACYLACP[c]	Phenol-2,4-dimethyl-3-keto-9,11-dihydroxy-C37-acyl-ACP		C43H75O5SR	0
PHENOL24DM3K911DHC35ACYLACP[c]	Phenol-2,4-dimethyl-3-keto-9,11-dihydroxy-C35-acyl-ACP		C41H71O5SR	0
4M3K911DHC33ACYLACP[c]	4-methyl-3-keto-9,11-dihydroxy-C33-acyl-ACP		C33H63O4SR	0
RL5P[c]	D-Ribulose 5-phosphate		C5H11O8P	0
PYRA5P[c]	Pyridoxal phosphate		C8H10NO6P	0
24DM3K911DHC34ACYLACP[c]	2,4-dimethyl-3-keto-9,11-dihydroxy-C34-acyl-ACP		C34H65O4SR	0
24DM3K911DHC34OATE[c]	2,4-dimethyl-3-keto-9,11-dihydroxy-C34-acid		C34H66O5	0
GDPDHDOGAL[c]	GDP-4-keto-6-L-deoxygalactose		C16H23N5O15P2	0
GDPDHDOMAN[c]	GDP-4-dehydro-6-deoxy-D-mannose		C16H23N5O15P2	0
RIBFLAV[e]	Riboflavin		C17H20N4O6	0
3HC54ACYLACP[c]	D-3-hydroxy-C54-acyl-ACP		C54H107O2SR	0
TD2EC54ACYLACP[c]	trans-delta-2-enoyl-C54-acyl-ACP		C54H105OSR	0
ICHOR[c]	Isochorismate		C10H10O6	0
TRES[c]	alpha,alpha-Trehalose-2-sulfate		C12H22O14S	0
SL659[c]	SL659		C28H52O15S	0
COBIRINICACIDACDIAMIDE[c]	Cob(I)yrinate a,c diamide		C45H61CoN6O12	0
ADENOSYLCOBRINICACIDACDIAMIDE[c]	Adenosyl cobyrinate a,c diamide		C55H73CoN11O15	0
PPPI[c]	Triphosphate		H5P3O10	0
PHENOLPENTACOSANOATE[c]	Phenolpentacosanoic acid		C31H54O3	0
COII[e]	Cobalt ion		Co	0
COII[c]	Cobalt ion		Co	0
EPSHCHC[c]	2-Succinyl-5-enolpyruvyl-6-hydroxy-3-cyclohexene-1-carboxylate		C14H16O9	0
SHCHC[c]	(1R,6R)-6-Hydroxy-2-succinylcylohexa-2,4-diene-1-carboxylate		C11H12O6	0
D6PGC[c]	6-Phospho-D-gluconate		C6H13O10P	0
MAACCOA[c]	2-Methylacetoacetyl-CoA		C26H42N7O18P3S	0
PI[e]	Orthophosphate		H3PO4	0
ADD[c]	Androsta-1,4-diene-3,17-dione		C19H24O2	0
CD[c]	Cadmium		Cd	0
CD[e]	Cadmium		Cd	0
PHTHIODIOLONEC33K3[c]	phthiodiolone-C33-3-keto		C33H66O3	0
2PHOSPHOLLACTATE[c]	(2S)-2-Phospholactate		C3H7O6P	0
GSN[e]	Guanosine		C10H13N5O5	0
GSN[c]	Guanosine		C10H13N5O5	0
IPPMAE[c]	2-Isopropylmaleate		C7H10O4	0
IPPMAL[c]	alpha-Isopropylmalate		C7H12O5	0
PHTHIODIOLONEC34K2[c]	phthiodiolone-C34-2-keto		C34H68O3	0
PHTHIODIOLONE[c]	phthiodiolone lumped compound		C34H68O3	0
MBTC18ENOYL[c]	Mycobactin with octadecenoyl group		C45H71N5O10	0
3HC58ACYLACP[c]	D-3-hydroxy-C58-acyl-ACP		C58H115O2SR	0
HEXACOSANOYLACP[c]	hexacosanoyl-ACP		C26H51OSR	0
OCTACOSANOYLACP[c]	octacosanoyl-ACP		C28H55OSR	0
TRIACONTANOYLACP[c]	C30-acyl-ACP		C30H59OSR	0
FE3[e]	Fe3+		Fe	0
TD2EC32ACYLACP[c]	trans-delta-2-enoyl-C32-acyl-ACP		C32H61OSR	0
DOTRIACONTANOYLACP[c]	C32-acyl-ACP		C32H63OSR	0
TD2EC34ACYLACP[c]	trans-delta-2-enoyl-C34-acyl-ACP		C34H65OSR	0
H2O[e]	Water		H2O	0
MAN[e]	D-Mannose		C6H12O6	0
CL[e]	Chloride		Cl	0
CL[c]	Chloride		Cl	0
RMMALONYLACP[c]	(R)-methylmalonyl-ACP		C4H5O3SR	0
MYCOLIPDIENOATE[c]	Mycolipdienoate		C27H50O2	0
MYCOLIPENOATE[c]	Mycolipenoate		C27H52O2	0
MYCOLIPANOATE[c]	Mycolipanoate		C27H54O2	0
DG[c]	Deoxyguanosine		C10H13N5O4	0
BKETOC24ACYLACP[c]	beta-keto-C24-acyl-ACP		C24H45O2SR	0
BKETOC22ACYLACP[c]	beta-keto-C22-acyl-ACP		C22H41O2SR	0
BKETOC28ACYLACP[c]	beta-keto-C28-acyl-ACP		C28H53O2SR	0
BKETOC26ACYLACP[c]	beta-keto-C26-acyl-ACP		C26H49O2SR	0
BKETOC32ACYLACP[c]	beta-keto-C32-acyl-ACP		C32H61O2SR	0
BKETOC30ACYLACP[c]	beta-keto-C30-acyl-ACP		C30H57O2SR	0
BKETOC26ACYLACPFAS[c]	beta-keto-C26-acyl-ACP-FAS		C26H50O2S2R2	0
3HC26ACYLACPFAS[c]	D-3-hydroxy-C26-acyl-ACP-FAS		C26H52O2S2R2	0
TD2EC26ACYLACPFAS[c]	trans-delta-2-enoyl-C26-acyl-ACP-FAS		C26H50OS2R2	0
C26ACYLACPFAS[c]	C26-acyl-ACP-FAS		C26H52OS2R2	0
C24ACYLACPFAS[c]	C24-acyl-ACP-FAS		C24H48OS2R2	0
C22ACYLACPFAS[c]	C22-acyl-ACP-FAS		C22H44OS2R2	0
MG[c]	Magnesium cation		Mg	0
MG[e]	Magnesium cation		Mg	0
PRBAMP[c]	Phosphoribosyl-AMP		C15H23N5O14P2	0
AICAR[c]	1-(5-Phosphoribosyl)-5-amino-4-imidazolecarboxamide		C9H15N4O8P	0
DIMGP[c]	D-erythro-1-(Imidazol-4-yl)glycerol 3-phosphate		C6H11N2O6P	0
PRBATP[c]	1-(5-phospho-D-ribosyl)-ATP		C15H25N5O20P4	0
HEPTADECANOATE[e]	heptadecanoate		C17H34O2	0
HISOL[c]	L-Histidinol		C6H11N3O	0
SAM2OXOBUTANOATE[c]	S-Adenosyl-4-methylthio-2-oxobutanoate		C15H20N5O6S	0
SRH[c]	S-Ribosyl-L-homocysteine		C9H17NO6S	0
Hr[e]	H+		H	0
PYR[e]	Pyruvate		C3H4O3	0
DGMP[c]	dGMP		C10H14N5O7P	0
PHDIMB[c]	Phenol-phthiodiolone dimycocerosate PHDIMB		C101H190O6	0
PTTPHDIM[c]	Phenol-phthiotriol dimycocerosate		C101H192O6	0
BKETOC18ACYLACP[c]	beta-keto-C18-acyl-ACP		C18H33O2SR	0
DIMB[c]	phthiodiolone dimycocerosate DIMB		C94H184O5	0
DIMBM[c]	phthiodiolone dimycocerosate DIMB membrane associated		C94H184O5	0
PHDIMA[c]	Phenol-phthiodiocerol dimycocerosate PHDIMA		C102H194O6	0
PHDIMAM[c]	Phenol-phthiodiocerol dimycocerosate PHDIMA membrane associated		C102H194O6	0
3HC32ACYLACP[c]	D-3-hydroxy-C32-acyl-ACP		C32H63O2SR	0
DIMAM[c]	phthiodiocerol dimycocerosate DIMA membrane associated		C95H188O5	0
PHDIMBM[c]	Phenol-phthiodiolone dimycocerosate PHDIMB membrane associated		C101H190O6	0
HSER[c]	L-Homoserine		C4H9NO3	0
PHSER[c]	O-Phospho-L-homoserine		C4H10NO6P	0
PRECORIN6Y[c]	Precorrin 6Y		C44H56N4O16	0
PRECORIN8X[c]	Precorrin 8X		C45H60N4O14	0
PHENOL2M79DHC32ACYLACP[c]	Phenol-2-methyl-7,9-dihydroxy-C32-acyl-ACP		C38H67O4SR	0
HBARHAM[c]	Rhamnose-benzoic acid		C13H16O7	0
PHBADI[c]	p-hydroxybenzoic acid derivative I		C14H18O7	0
57DHC28ACYLACP[c]	5,7-dihydroxy-C28-acyl-ACP		C28H55O3SR	0
2M79DHC31ACYLACP[c]	2-methyl-7,9-dihydroxy-C31-acyl-ACP		C31H61O3SR	0
HYDROXYPHTHIOCERANOYLCOA[c]	hydroxyphthioceranoyl-CoA		C60H112N7O18P3S	0
SL1278[c]	SL1278_(SL-1_precursor)		C67H128O17S	0
TREHALOSEDIMYCOLATE[c]	alpha,alpha-Trehalose 6,6-bismycolate		C76H142O15	0
HCHOLC3COA[c]	CoA-20-hydroxy-cholest-4-en-3-one C5 side chain		C43H66N7O19P3S	0
PRO[e]	L-Proline		C5H9NO2	0
AD[e]	Adenine		C5H5N5	0
DB4P[c]	L-3,4-Dihydroxybutan-2-one 4-phosphate		C4H9O6P	0
GLYCOLATE[c]	Glycolate		C2H4O3	0
57DHC30ACYLACP[c]	5,7-dihydroxy-C30-acyl-ACP		C30H59O3SR	0
PEPTIDOGLYCAN[c]	Peptidoglycan		C37H58N7O21R2	0
XYLU[c]	D-Xylulose		C5H10O5	0
X5P[c]	D-Xylulose 5-phospate		C5H11O8P	0
C78MYCOLATEACP[c]	C78-alpha-mycolate-ACP		C82H159O2SR	0
DUDP[c]	dUDP		C9H14N2O11P2	0
3HC42ACYLACP[c]	D-3-hydroxy-C42-acyl-ACP		C42H83O2SR	0
LIPID1[c]	Undecaprenyl-diphospho-N-acetylmuramoyl-L-alanyl-D-glutamyl-meso-2,6-diaminopimeloyl-D-alanyl-D-alanine		C87H143N7O23P2	0
LIPID2[c]	Undecaprenyl-diphospho-N-acetylmuramoyl-(N-acetylglucosamine)-L-alanyl-D-glutamyl-meso-2,6-diaminopimeloyl-D-alanyl-D-alanine		C95H156N8O28P2	0
DA[e]	Deoxyadenosine		C10H13N5O3	0
R1P[c]	alpha-D-Ribose 1-phosphate		C5H11O8P	0
NACD[c]	Nicotinate D-ribonucleoside		C11H14NO6	0
CD37MHC59ACYLACP[c]	cis-delta-37-methyl-hydroxy-C59-acyl-ACP		C59H115O2SR	0
ASUC[c]	N6-(1,2-Dicarboxyethyl)-AMP		C14H18N5O11P	0
PS[c]	Phosphatidylserine		C41H80NO10P	0
CO[c]	CO		CO	0
MOADCOSH[c]	MOAD-COSH		CHOSR	0
MOADCOOH[c]	MOAD-COOH		CHO2R	0
HCHOL[c]	26-Hydroxycholest-4-en-3-one		C27H44O2	0
FOL[e]	Folate		C19H19N7O6	0
5GLUCYS[c]	gamma-L-Glutamyl-L-cysteine		C8H14N2O5S	0
5OPRO[c]	Pidolic acid		C5H7NO3	0
TRE[e]	alpha,alpha-Trehalose		C12H22O11	0
SL1[c]	sulfolipid-1		C145H280O21S	0
TETRADECANOYLCOA[c]	Tetradecanoyl-CoA		C35H62N7O17P3S	0
PROPIONYLP[c]	Propanoyl phosphate		C3H7O5P	0
LAAA[e]	L-alpha-Aminoadipic acid		C6H11NO4	0
OCTACOSANOYLCOA[c]	octacosanoyl-COA		C49H90N7O17P3S	0
PRECORIN6X[c]	Precorrin 6X		C44H54N4O16	0
OCTADECANOYLAMP[c]	octadecanoyl AMP		C28H48N5O8P	0
HIPCOA[c]	3-[(3aS,4S,7aS)-7a-Methyl-1,5-dioxo-octahydro-1H-inden-4-yl]propanoyl-CoA;		C34H52N7O19P3S	0
HEPPP[c]	all-trans-Heptaprenyl diphosphate		C35H60O7P2	0
TD2EC52ACYLACP[c]	trans-delta-2-enoyl-C52-acyl-ACP		C52H101OSR	0
TD2EC48ACYLACP[c]	trans-delta-2-enoyl-C48-acyl-ACP		C48H93OSR	0
TD2EC50ACYLACP[c]	trans-delta-2-enoyl-C50-acyl-ACP		C50H97OSR	0
TD2EC46ACYLACP[c]	trans-delta-2-enoyl-C46-acyl-ACP		C46H89OSR	0
MOLYBDATE[c]	Molybdate		H2MoO4	0
MOLYBDATE[e]	Molybdate		H2MoO4	0
TD2EC38ACYLACP[c]	trans-delta-2-enoyl-C38-acyl-ACP		C38H73OSR	0
2METHYLCISACONITATE[c]	(Z)-But-2-ene-1,2,3-tricarboxylate		C7H8O6	0
CAP[c]	Carbamoyl phosphate		CH4NO5P	0
FOCOA[c]	Formyl-CoA		C22H36N7O17P3S	0
GLYCOLATE[e]	Glycolate		C2H4O3	0
DGLYCERATE[c]	D-Glycerate		C3H6O4	0
FPP[c]	trans,trans-Farnesyl diphosphate		C15H28O7P2	0
ILE[e]	L-Isoleucine		C6H13NO2	0
CHOLC5COA[c]	CoA-cholest-4-en-3-one C5 side chain		C45H70N7O18P3S	0
THR[e]	L-Threonine		C4H9NO3	0
ZN[e]	Zinc cation		Zn	0
ZN[c]	Zinc cation		Zn	0
DUMP[c]	dUMP		C9H13N2O8P	0
CA[e]	Calcium cation		Ca	0
CA[c]	Calcium cation		Ca	0
3HC56ACYLACP[c]	D-3-hydroxy-C56-acyl-ACP		C56H111O2SR	0
CD21937EC56ACYLACP[c]	cis-delta-2-19,37-enoyl-C56-acyl-ACP		C56H107OSR	0
CD37MHC57ACYLACP[c]	cis-delta-37-methyl-hydroxy-C57-acyl-ACP		C57H111O2SR	0
INS[e]	Inosine		C10H12N4O5	0
CHOLENEC8COA[c]	CoA-24-ene-cholest-4-en-3-one C8 side chain		C48H74N7O18P3S	0
ADENOSYLCOBRATE[c]	Adenosyl cobyrinate hexaamide		C55H77CoN15O11	0
MGD[c]	Molybdopterin guanine dinucleotide		C20H24N10O13P2S2	0
PHOSPHATIDYLCHOLINE[e]	Phosphatidylcholine		C46H92NO8P	0
MALC4ACYLACPFAS[c]	malonyl-C4-acyl-ACP-FAS		C7H10O4S2R2	0
BKETOC6ACYLACPFAS[c]	beta-keto-C6-acyl-ACP-FAS		C6H10O2S2R2	0
3HC6ACYLACPFAS[c]	D-3-hydroxy-C6-acyl-ACP-FAS		C6H12O2S2R2	0
PNTO[e]	Pantothenate		C9H17NO5	0
TD2EC8ACYLACPFAS[c]	trans-delta-2-enoyl-C8-acyl-ACP-FAS		C8H14OS2R2	0
MAG[c]	1-Acylglycerol		C22H44O4	0
GLY[e]	Glycine		C2H5NO2	0
SER[e]	L-Serine		C3H7NO3	0
MOLYBDENUM[c]	Molybdenum cofactor		C10H12MoN5O8PS2	0
DALA[e]	D-Alanine		C3H7NO2	0
ALA[e]	L-Alanine		C3H7NO2	0
METHYMALONATE[c]	(S)-Methylmalonate semialdehyde		C4H6O3	0
PRAM[c]	5-Phosphoribosylamine		C5H12NO7P	0
ACETYLP[c]	Acetyl phosphate		C2H5O5P	0
CHOLESTEROL[e]	Cholesterol		C27H46O	0
DIHYDROXYMETHYLPENTANOATE[c]	(R)-2,3-Dihydroxy-3-methylpentanoate		C6H12O4	0
MTHPTGLU[c]	5-Methyltetrahydropteroyltri-L-glutamate		C30H39N9O12	0
MTHF[c]	5-Methyltetrahydrofolate		C20H25N7O6	0
PHE[e]	L-Phenylalanine		C9H11NO2	0
HEXADECANOATE[e]	Hexadecanoic acid		C16H32O2	0
OCHOL[c]	26-Oxocholest-4-en-3-one		C27H42O2	0
CCHOL[c]	26-Carboxycholest-4-en-3-one		C27H42O3	0
O2[e]	Oxygen		O2	0
2M79DHC33ACYLACP[c]	2-methyl-7,9-dihydroxy-C33-acyl-ACP		C33H65O3SR	0
COBI[c]	Cob(I)alamin		C62H89CoN13O14P	0
4M3K911DHC35OATE[c]	4-methyl-3-keto-9,11-dihydroxy-C35-acid		C35H68O5	0
GLU[e]	L-Glutamate		C5H9NO4	0
MLT[e]	Maltose		C12H22O11	0
MALC24ACYLACPFAS[c]	malonyl-C24-acyl-ACP-FAS		C27H50O4S2R2	0
CHOL[e]	Choline		C5H14NO	0
CHOL[c]	Choline		C5H14NO	0
BIOTINSO[c]	Biotin sulfoxide		C10H16N2O4S	0
BIOTIN[c]	Biotin		C10H16N2O3S	0
XTSINE[c]	Xanthosine		C10H12N4O6	0
HEXANOATE[e]	Hexanoic acid		C6H12O2	0
9HEXADECENOATE[e]	(9Z)-Hexadecenoic acid		C16H30O2	0
PENTADECANOATE[e]	Pentadecanoic acid		C15H30O2	0
ADS[c]	Androstenedione		C19H26O2	0
DECANOATE[e]	Decanoic acid		C10H20O2	0
FGAR[c]	5-Phosphoribosyl-N-formylglycinamide		C8H15N2O9P	0
FGAM[c]	2-(Formamido)-N1-(5-phosphoribosyl)acetamidine		C8H16N3O8P	0
GAR[c]	5-Phosphoribosylglycinamide		C7H15N2O8P	0
cGMP[c]	3,5-Cyclic GMP		C10H12N5O7P	0
CAASP[c]	N-Carbamoyl-L-aspartate		C5H8N2O5	0
PYRI5P[c]	Pyridoxine phosphate		C8H12NO6P	0
MET[e]	L-Methionine		C5H11NO2S	0
CHOLC8COA[c]	CoA-cholest-4-en-3-one C8 side chain		C48H76N7O18P3S	0
3HC40ACYLACP[c]	D-3-hydroxy-C40-acyl-ACP		C40H79O2SR	0
ORN[e]	L-Ornithine		C5H12N2O2	0
3HC36ACYLACP[c]	D-3-hydroxy-C36-acyl-ACP		C36H71O2SR	0
3HC38ACYLACP[c]	D-3-hydroxy-C38-acyl-ACP		C38H75O2SR	0
3HC48ACYLACP[c]	D-3-hydroxy-C48-acyl-ACP		C48H95O2SR	0
3HC44ACYLACP[c]	D-3-hydroxy-C44-acyl-ACP		C44H87O2SR	0
TD2EC44ACYLACP[c]	trans-delta-2-enoyl-C44-acyl-ACP		C44H85OSR	0
3HC46ACYLACP[c]	D-3-hydroxy-C46-acyl-ACP		C46H91O2SR	0
MALC22ACYLACPFAS[c]	malonyl-C22-acyl-ACP-FAS		C25H46O4S2R2	0
TD2EC22ACYLACPFAS[c]	trans-delta-2-enoyl-C22-acyl-ACP-FAS		C22H42OS2R2	0
BKETOC24ACYLACPFAS[c]	beta-keto-C24-acyl-ACP-FAS		C24H46O2S2R2	0
3HC24ACYLACPFAS[c]	D-3-hydroxy-C24-acyl-ACP-FAS		C24H48O2S2R2	0
MALC20ACYLACPFAS[c]	malonyl-C20-acyl-ACP-FAS		C23H42O4S2R2	0
BKETOC22ACYLACPFAS[c]	beta-keto-C22-acyl-ACP-FAS		C22H42O2S2R2	0
3HC22ACYLACPFAS[c]	D-3-hydroxy-C22-acyl-ACP-FAS		C22H44O2S2R2	0
5MTR[c]	5-Methylthio-D-ribose		C6H12O4S	0
ACAL[e]	Acetaldehyde		C2H4O	0
TD2EC24ACYLACPFAS[c]	trans-delta-2-enoyl-C24-acyl-ACP-FAS		C24H46OS2R2	0
4CMLAC[c]	2-Carboxy-2,5-dihydro-5-oxofuran-2-acetate		C7H6O6	0
3OELAC[c]	2-Oxo-2,3-dihydrofuran-5-acetate		C6H6O4	0
GL[e]	Glycerol		C3H8O3	0
ASP[e]	L-Aspartate		C4H7NO4	0
HIS[e]	L-Histidine		C6H9N3O2	0
FU1P[c]	L-Fuculose 1-phosphate		C6H13O8P	0
LALD[c]	(S)-Lactaldehyde		C3H6O2	0
AGL3P[c]	1-Palmitoylglycerol 3-phosphate		C19H39O7P	0
78DIAMINONONANOATE[c]	7,8-Diaminononanoate		C9H20N2O2	0
DETHIOBIOTIN[c]	Dethiobiotin		C10H18N2O3	0
NO2[e]	Nitrite		HNO2	0
DIN[e]	Deoxyinosine		C10H12N4O4	0
THPTGLU[c]	Tetrahydropteroyltri-L-glutamate		C29H37N9O12	0
GGPP[c]	Geranylgeranyl diphosphate		C20H36O7P2	0
GL3P[e]	sn-Glycerol 3-phosphate		C3H9O6P	0
PHENOL2M79DHC34ACYLACP[c]	Phenol-2-methyl-7,9-dihydroxy-C34-acyl-ACP		C40H71O4SR	0
SME[c]	Shikimate		C7H10O5	0
SME3P[c]	Shikimate 3-phosphate		C7H11O8P	0
EICOSANOYLAMP[c]	icosanoyl AMP		C30H52N5O8P	0
PROPANOATE[e]	Propanoate		C3H6O2	0
4M3K911DHC35ACYLACP[c]	4-methyl-3-keto-9,11-dihydroxy-C35-acyl-ACP		C35H67O4SR	0
THFG[c]	Tetrahydrofolyl-[Glu](2)		C24H30N8O9	0
FE2[e]	Fe2+		Fe	0
UREA[e]	Urea		CH4N2O	0
UREA[c]	Urea		CH4N2O	0
SUC[e]	Sucrose		C12H22O11	0
AKP[c]	2-Dehydropantoate		C6H10O4	0
PANT[c]	(R)-Pantoate		C6H12O4	0
4PPNCYS[c]	(R)-4-Phosphopantothenoyl-L-cysteine		C12H23N2O9PS	0
DTDPGLC[c]	dTDP-glucose		C16H26N2O16P2	0
TETRADECANOATE[c]	Tetradecanoic acid		C14H28O2	0
ASN[e]	L-Asparagine		C4H8N2O3	0
NO[e]	Nitric oxide		HNO	0
CYT[c]	Cytidine		C9H13N3O5	0
URI[c]	Uridine		C9H12N2O6	0
HYDROGENOBYRINATE[c]	Hydrogenobyrinate		C45H60N4O14	0
HYDROGENOBYRINATEACDIAMIDE[c]	Hydrogenobyrinate a,c diamide		C45H62N6O12	0
URA[e]	Uracil		C4H4N2O2	0
PYRM5P[c]	Pyridoxamine phosphate		C8H13N2O5P	0
ARG[e]	L-Arginine		C6H14N4O2	0
HIA[e]	3-[(3aS,4S,5R,7aS)-5-hydroxy-7a-methyl-1-oxo-octahydro-1H-indene-4-carboxylate		C11H16O4	0
PRFICA[c]	1-(5-Phosphoribosyl)-5-formamido-4-imidazolecarboxamide		C10H15N4O9P	0
TRP[e]	L-Tryptophan		C11H12N2O2	0
GN[e]	Guanine		C5H5N5O	0
UDPGLCUR[c]	UDP-glucuronate		C15H22N2O18P2	0
METSOX[c]	L-Methionine (S)-S-oxide		C5H11NO3S	0
COBIIRINICACIDACDIAMIDE[c]	Cob(II)yrinate a,c diamide		C45H61CoN6O12	0
AGA6P[c]	N-Acetyl-D-glycosamine 6-phosphate		C8H16NO9P	0
COBII[c]	Cob(II)alamin		C62H88CoN13O14P	0
COBIII[c]	Aquacob(III)alamin		C62H90CoN13O15P	0
CISACONITATE[c]	cis-Aconitate		C6H6O6	0
NAC[e]	Nicotinate		C6H5NO2	0
CO[e]	CO		CO	0
3DDAH7P[c]	2-Dehydro-3-deoxy-D-arabino-heptonate 7-phosphate		C7H13O10P	0
PENTAMETHYLTRICONTANOYL[c]	PENTA-METHYL-TRICONTANOYL		C31H62O2	0
CU[e]	Copper cation		Cu	0
CU[c]	Copper cation		Cu	0
TETRADECANOATE[e]	Tetradecanoic acid		C14H28O2	0
BIOTIN[e]	Biotin		C10H16N2O3S	0
TETRACOSANOATE[e]	Tetracosanoic acid		C24H48O2	0
DQT[c]	3-Dehydroquinate		C7H10O6	0
PABA[e]	4-Aminobenzoate		C7H7NO2	0
NONADECANOATE[e]	Nonadecanoic acid		C19H38O2	0
DODECANOATE[e]	Dodecanoic acid		C12H24O2	0
NA[c]	Sodium		Na	0
NA[e]	Sodium		Na	0
3PSME[c]	5-O-(1-Carboxyvinyl)-3-phosphoshikimate		C10H13O10P	0
DHSK[c]	3-Dehydroshikimate		C7H8O5	0
FOR[e]	Formate		CH2O2	0
