# Supplementary material for: A systematic evaluation of Mycobacterium tuberculosis Genome-Scale Metabolic Networks
Source: PLoS Comput Biol. 2020 Jun 15;16(6):e1007533. doi: 10.1371/journal.pcbi.1007533 (PMC7316355; doi:10.1371/journal.pcbi.1007533)
Supplement: S7 File — (ZIP) [file pcbi.1007533.s039.zip › Energy_Generating_Cycles/models/sMtb2018_EGC.xlsx]

## Sheet: Reaction List
Abbreviation	Description	Reaction	GPR	Lower bound	Upper bound	Objective	Subsystem	Notes	EC Number
R_ISPH1	R08209	HMB4PP[c] + H[c] + NADH[c] -> H2O[c] + IPP[c] + NAD[c]	(gp_G_Rv__THREE____THREE____EIGHT____TWO__c)	0	1000	0	Terpenoid backbone biosynthesis	References:none PROTEIN_NAME: 4-hydroxy-3-methylbut-2-enyl diphosphate reductase GENE_NAME: lytB1	1.17.1.2
R_ISPH2	R08210	H2O[c] + NAD[c] + DMPP[c] <=> HMB4PP[c] + H[c] + NADH[c]	(gp_G_Rv__ONE____ONE____ONE____ZERO__)	-1000	1000	0	Terpenoid backbone biosynthesis	References:none PROTEIN_NAME: 4-hydroxy-3-methylbut-2-enyl diphosphate reductase GENE_NAME: lytB2	1.17.1.2
R_GMK1	GMK1	DATP[c] + GMP[c] <=> DADP[c] + GDP[c]	(gp_G_Rv__ONE____THREE____EIGHT____NINE__)	-1000	1000	0	Purine metabolism	References:none PROTEIN_NAME: guanylate kinase GENE_NAME: gmk	2.7.4.8
R_TMK	R02094	ATP[c] + DTMP[c] <=> ADP[c] + DTDP[c]	(gp_G_Rv__THREE____TWO____FOUR____SEVEN__c)	-1000	1000	0	Pyrimidine metabolism	References:none PROTEIN_NAME: thymidylate kinase GENE_NAME: tmk	2.7.4.9
R_PPSB1	PPSB1	H[c] + NADH[c] + MALCOA[c] + PHENOL3HC25ACYLACP[c] -> NAD[c] + CO2[c] + COA[c] + PHENOL35DHC27ACYLACP[c]	(gp_G_Rv__TWO____NINE____THREE____TWO__)	0	1000	0	Dimycocerosate ester biosynthesis	ECNumbers:none References:doi: 10.1128/microbiolspec.MGM2-0021-2013 PROTEIN_NAME: Phenolpthiocerol synthesis type-I polyketide synthase GENE_NAME: ppsB
R_TSUCCB	T00122c	FUM[e] + SUCC[c] <=> FUM[c] + SUCC[e]		-1000	1000	0	Transport	ECNumbers:none References:none PROTEIN_NAME: na GENE_NAME: orphan
R_PPSB3	PPSB3	H[c] + NADH[c] + MALCOA[c] + 3HC24ACYLACP[c] -> NAD[c] + CO2[c] + COA[c] + 35DHC26ACYLACP[c]	(gp_G_Rv__TWO____NINE____THREE____TWO__)	0	1000	0	Dimycocerosate ester biosynthesis	ECNumbers:none References:doi: 10.1128/microbiolspec.MGM2-0021-2013 PROTEIN_NAME: Phenolpthiocerol synthesis type-I polyketide synthase GENE_NAME: ppsB
R_PPSB2	PPSB2	H[c] + NADH[c] + MALCOA[c] + PHENOL3HC27ACYLACP[c] -> NAD[c] + CO2[c] + COA[c] + PHENOL35DHC29ACYLACP[c]	(gp_G_Rv__TWO____NINE____THREE____TWO__)	0	1000	0	Dimycocerosate ester biosynthesis	ECNumbers:none References:doi: 10.1128/microbiolspec.MGM2-0021-2013 PROTEIN_NAME: Phenolpthiocerol synthesis type-I polyketide synthase GENE_NAME: ppsB
R_HBA	R01302	CHOR[c] -> HBA[c] + PYR[c]	(gp_G_Rv__TWO____NINE____FOUR____NINE__c)	0	1000	0	Dimycocerosate ester biosynthesis	ECNumbers:none References:none PROTEIN_NAME: chorismate pyruvate lyase GENE_NAME: Rv2949c
R_HOGEN	R02521	4HPP[c] + O2[c] -> CO2[c] + HOMOGEN[c]		0	1000	0	Tyrosine metabolism	References:none PROTEIN_NAME: na GENE_NAME: orphan	1.13.11.27
R_NARG	R02165	MQH2[c] + NO3[c] -> H2O[c] + MQ[c] + NO2[c]	(((gp_G_Rv__ONE____ONE____SIX____ONE__) and (gp_G_Rv__ONE____ONE____SIX____TWO__) and (gp_G_Rv__ONE____ONE____SIX____FOUR__) and (gp_G_Rv__ONE____ONE____SIX____THREE__)) or (gp_G_Rv__ONE____SEVEN____THREE____SIX__c))	0	1000	0	Nitrogen metabolism	ECNumbers:none References:doi: 10.1038/nrmicro2474 PROTEIN_NAME: nitrate reductase GENE_NAME: (narG AND narH and narI and narJ) OR narX
R_TPIA	R01015	DHAP[c] <=> G3P[c]	(gp_G_Rv__ONE____FOUR____THREE____EIGHT__)	-1000	1000	0	Glycolysis / Gluconeogenesis	References:none PROTEIN_NAME: triosephosphate isomerase GENE_NAME: tpiA	5.3.1.1
R_TPA	R00138	H2O[c] + PPPI[c] -> PI[c] + PPI[c]		0	1000	0	Phosphate metabolism	References:none PROTEIN_NAME: na GENE_NAME: orphan	3.6.1.25
R_OGSAL	OGSAL	NAD[c] + HLA[c] -> H[c] + NADH[c] + 4OGSAL[c]		0	1000	0	Porphyrin metabolism	ECNumbers:none References:none PROTEIN_NAME: na GENE_NAME: orphan
R_PRSA	R01049	ATP[c] + R5P[c] <=> AMP[c] + PRPP[c]	(gp_G_Rv__ONE____ZERO____ONE____SEVEN__c)	-1000	1000	0	Pentose phosphate pathway	References:none PROTEIN_NAME: ribose-phosphate pyrophosphokinase GENE_NAME: prsA	2.7.6.1
R_FOLK	R03503	ATP[c] + HP[c] -> AMP[c] + AHHMD[c]	(gp_G_Rv__THREE____SIX____ZERO____SIX__c)	0	1000	0	Folate biosynthesis	References:none PROTEIN_NAME: 2-amino-4-hydroxy-6-hydroxymethyldihydropteridine pyrophosphokinase GENE_NAME: folK	2.7.6.3
R_EMB	EMB	ARA1GALACTANDPP[c] + 70 ARAFDPP[c] <=> ARABINOGALACTANDPP[c] + 70 DPP[c]	((gp_G_Rv__THREE____SEVEN____NINE____FOUR__) and (gp_G_Rv__THREE____SEVEN____NINE____FIVE__) and (gp_G_Rv__THREE____SEVEN____NINE____THREE__))	-1000	1000	0	Arabinogalactan biosynthesis	ECNumbers:none References:none PROTEIN_NAME: indolylacetylinositol arabinosyltransferase GENE_NAME: embA AND embB AND embC
R_ECHA20	ECHA20	H[c] + H2O[c] + HIPECOA[c] -> HIPOHCOA[c]	(gp_G_Rv__THREE____FIVE____FIVE____ZERO__)	0	1000	0	Cholesterol degradation	References:doi: 10.1371/journal.ppat.1002181 PROTEIN_NAME: 2-enoyl-CoA hydratase GENE_NAME: echA20	4.2.1.17
R_COBM	R05181	PRECORIN4B[c] + SAM[c] -> PRECORIN5[c] + SAH[c]	(gp_G_Rv__TWO____ZERO____SEVEN____ONE__c)	0	1000	0	Cofactor biosynthesis	References:none PROTEIN_NAME: precorrin-4 C(11)-methyltransferase GENE_NAME: cobM	2.1.1.133
R_CYSA12	T00059b	H2O[c] + ATP[c] + SLF[c] -> ADP[c] + PI[c] + SLF[e]	((gp_G_Rv__TWO____THREE____NINE____SEVEN__c) and (gp_G_Rv__TWO____THREE____NINE____EIGHT__c) and (gp_G_Rv__TWO____THREE____NINE____NINE__c) and (gp_G_Rv__TWO____FOUR____ZERO____ZERO__c) and (gp_G_Rv__ONE____SEVEN____THREE____NINE__c))	0	1000	0	Transport	ECNumbers:none References:none PROTEIN_NAME: sulphate-transport transmembrane protein abc transporter GENE_NAME: cysA1 AND cysW AND cysT AND subI AND Rv1739c
R_FBA1	R02568	F1P[c] -> DHAP[c] + GA[c]	(gp_G_Rv__ZERO____THREE____SIX____THREE__c)	0	1000	0	Fructose and mannose metabolism	References:none PROTEIN_NAME: fructose-biphosphate aldolase GENE_NAME: fba	4.1.2.13
R_FBA2	R01070	FDP[c] <=> DHAP[c] + G3P[c]	(gp_G_Rv__ZERO____THREE____SIX____THREE__c)	-1000	1000	0	Glycolysis / Gluconeogenesis	References:none PROTEIN_NAME: fructose-biphosphate aldolase GENE_NAME: fba	4.1.2.13
R_CYSA11	T00059a	H2O[c] + ATP[c] + SLF[e] -> ADP[c] + PI[c] + SLF[c]	((gp_G_Rv__TWO____THREE____NINE____SEVEN__c) and (gp_G_Rv__TWO____THREE____NINE____EIGHT__c) and (gp_G_Rv__TWO____THREE____NINE____NINE__c) and (gp_G_Rv__TWO____FOUR____ZERO____ZERO__c) and (gp_G_Rv__ONE____SEVEN____THREE____NINE__c))	0	1000	0	Transport	ECNumbers:none References:none PROTEIN_NAME: sulphate-transport transmembrane protein abc transporter GENE_NAME: cysA1 AND cysW AND cysT AND subI AND Rv1739c
R_NRDE2	R02024	CDP[c] + RTHIO[c] -> H2O[c] + DCDP[c] + OTHIO[c]	((gp_G_Rv__THREE____ZERO____FIVE____ONE__c) and (gp_G_Rv__THREE____ZERO____FOUR____EIGHT__c))	0	1000	0	Pyrimidine metabolism	References:none PROTEIN_NAME: ribonucleotide-diphosphate reductase subunit alpha AND ribonucleotide-diphosphate reductase subunit beta GENE_NAME: nrdE AND nrdF2	1.17.4.1
R_NRDE1	R02019	GDP[c] + RTHIO[c] -> H2O[c] + OTHIO[c] + DGDP[c]	((gp_G_Rv__THREE____ZERO____FIVE____ONE__c) and (gp_G_Rv__THREE____ZERO____FOUR____EIGHT__c))	0	1000	0	Purine metabolism	References:none PROTEIN_NAME: ribonucleotide-diphosphate reductase subunit alpha AND ribonucleotide-diphosphate subunit beta GENE_NAME: nrdE AND nrdF2	1.17.4.1
R_TNO3	T00244	H[c] + NO3[e] <=> NO3[c] + H[e]		-1000	1000	0	Transport	ECNumbers:none References:none PROTEIN_NAME: na GENE_NAME: orphan
R_INHA13	INHA13	H[c] + NADH[c] + TD2EC42ACYLACP[c] -> NAD[c] + DOTETRACONTANOYLACP[c]	(gp_G_Rv__ONE____FOUR____EIGHT____FOUR__)	0	1000	0	Mycolic acid pathway	ECNumbers:none References:doi: 10.1371/journal.pcbi.0010046 AND doi: 10.1016/j.chembiol.2013.11.011 PROTEIN_NAME: enoyl-acyl-carrier-protein reductase GENE_NAME: inhA
R_FOLB5	FOLB5	O2[c] + DHMP[c] -> DHXP[c] + FOR[c] + GLAL[c]	(gp_G_Rv__THREE____SIX____ZERO____SEVEN__c)	0	1000	0	Folate biosynthesis	ECNumbers:none References:doi: 10.1021/ja308350f PROTEIN_NAME: dihydroneopterin aldolase GENE_NAME: folB
R_CAMP	R00191	H2O[c] + cAMP[c] -> AMP[c]		0	1000	0	Purine metabolism	References:none PROTEIN_NAME: na GENE_NAME: orphan	3.1.4.17
R_DCD	R02325	H2O[c] + DCTP[c] -> DUTP[c] + NH3[c]	(gp_G_Rv__ZERO____THREE____TWO____ONE__)	0	1000	0	Pyrimidine metabolism	References:none PROTEIN_NAME: deoxycytidine triphosphate deaminase GENE_NAME: dcd	3.5.4.13
R_FOLB1	R03504	DHNP[c] -> HP[c] + GLAL[c]	(gp_G_Rv__THREE____SIX____ZERO____SEVEN__c)	0	1000	0	Folate biosynthesis	References:doi: 10.1021/ja308350f PROTEIN_NAME: dihydroneopterin aldolase GENE_NAME: folB	4.1.2.25
R_INHA12	INHA12	H[c] + NADH[c] + TD2EC40ACYLACP[c] -> NAD[c] + TETRACONTANOYLACP[c]	(gp_G_Rv__ONE____FOUR____EIGHT____FOUR__)	0	1000	0	Mycolic acid pathway	ECNumbers:none References:doi: 10.1371/journal.pcbi.0010046 AND doi: 10.1016/j.chembiol.2013.11.011 PROTEIN_NAME: enoyl-acyl-carrier-protein reductase GENE_NAME: inhA
R_FOLB3	FOLB3	DHMP[c] -> HP[c] + GLAL[c]	(gp_G_Rv__THREE____SIX____ZERO____SEVEN__c)	0	1000	0	Folate biosynthesis	References:doi: 10.1021/ja308350f PROTEIN_NAME: dihydroneopterin aldolase GENE_NAME: folB	4.1.2.25
R_FOLB2	FOLB2	DHNP[c] <=> DHMP[c]	(gp_G_Rv__THREE____SIX____ZERO____SEVEN__c)	-1000	1000	0	Folate biosynthesis	ECNumbers:none References:doi: 10.1021/ja308350f PROTEIN_NAME: dihydroneopterin aldolase GENE_NAME: folB
R_RMCOA	R02765	SMMALONYLCOA[c] <=> RMMALONYLCOA[c]	(gp_G_Rv__ONE____THREE____TWO____TWO__A)	-1000	1000	0	Valine, leucine and isoleucine degradation	References:doi: 10.1128/JB.01767-07 PROTEIN_NAME: methylmalonyl-CoA epimerase GENE_NAME: Rv1322A	5.1.99.1
R_ACEE	ACEE	PYR[c] + LIPO[c] -> CO2[c] + ADLIPO[c]	(gp_G_Rv__TWO____TWO____FOUR____ONE__)	0	1000	0	Glycolysis / Gluconeogenesis	References:none PROTEIN_NAME: pyruvate dehydrogenase subunit E1 GENE_NAME: aceE	1.2.4.1
R_INHA10	INHA10	H[c] + NADH[c] + TD2EC36ACYLACP[c] -> NAD[c] + HEXATRIACONTANOYLACP[c]	(gp_G_Rv__ONE____FOUR____EIGHT____FOUR__)	0	1000	0	Mycolic acid pathway	ECNumbers:none References:doi: 10.1371/journal.pcbi.0010046 AND doi: 10.1016/j.chembiol.2013.11.011 PROTEIN_NAME: enoyl-acyl-carrier-protein reductase GENE_NAME: inhA
R_ARAFDPP	ARAFDPP	DPPR[c] -> ARAFDPP[c]	((gp_G_Rv__THREE____SEVEN____NINE____ZERO__) and (gp_G_Rv__THREE____SEVEN____NINE____ONE__))	0	1000	0	Arabinogalactan biosynthesis	ECNumbers:none References:doi: 10.1126/science.1172482 PROTEIN_NAME: decaprenylphosphoryl-beta-D-ribose oxidase AND decaprenylphosphoryl-D-2-keto erythro pentose reductase GENE_NAME: dprE1 AND dprE2
R_SERA	R01513	NAD[c] + 3PG[c] -> H[c] + NADH[c] + PHP[c]	((gp_G_Rv__TWO____NINE____NINE____SIX__c) and (gp_G_Rv__ZERO____SEVEN____TWO____EIGHT__c))	0	1000	0	Glycine, serine and threonine metabolism	References:none PROTEIN_NAME: D-3-phosphoglycerate dehydrogenase GENE_NAME: serA1 AND serA2	1.1.1.95
R_ISPG	R08689	2 H[c] + 2 FERI[c] + MDECPP[c] -> HMB4PP[c] + H2O[c] + 2 FERO[c]	(gp_G_Rv__TWO____EIGHT____SIX____EIGHT__c)	0	1000	0	Terpenoid backbone biosynthesis	References:none PROTEIN_NAME: 4-hydroxy-3-methylbut-2-en-1-yl diphosphate synthase GENE_NAME: ispG	1.17.7.1
R_ISPF	R05637	2PCDPMDE[c] -> MDECPP[c] + CMP[c]	(gp_G_Rv__THREE____FIVE____EIGHT____ONE__c)	0	1000	0	Terpenoid backbone biosynthesis	References:none PROTEIN_NAME: 2-C-methyl-D-erythritol 2,4-cylclodiphosphate synthase GENE_NAME: ispF	4.6.1.12
R_ISPE	R05634	ATP[c] + CDPMDE[c] -> ADP[c] + 2PCDPMDE[c]	(gp_G_Rv__ONE____ZERO____ONE____ONE__)	0	1000	0	Terpenoid backbone biosynthesis	References:none PROTEIN_NAME: 4-diphosphocytidyl-2-C-methyl-D-erythritol kinase GENE_NAME: ispE	2.7.1.148
R_ISPD	R05633	CTP[c] + MDE4P[c] -> PPI[c] + CDPMDE[c]	(gp_G_Rv__THREE____FIVE____EIGHT____TWO__c)	0	1000	0	Terpenoid backbone biosynthesis	References:none PROTEIN_NAME: 2-C-methyl-D-erythritol 4-phosphate cytidylyltransferase GENE_NAME: ispD	2.7.7.60
R_FAS5	FAS5	MALCOA[c] + C2ACYLACPFAS[c] -> COA[c] + MALC2ACYLACPFAS[c]	(gp_G_Rv__TWO____FIVE____TWO____FOUR__c)	0	1000	0	Mycolic acid pathway	ECNumbers:none References:doi: 10.1371/journal.pcbi.0010046 PROTEIN_NAME: fatty acid synthase GENE_NAME: fas
R_FAS4	FAS4	ACCOA[c] + ACPFAS[c] -> COA[c] + C2ACYLACPFAS[c]	(gp_G_Rv__TWO____FIVE____TWO____FOUR__c)	0	1000	0	Mycolic acid pathway	ECNumbers:none References:doi: 10.1371/journal.pcbi.0010046 PROTEIN_NAME: fatty acid synthase GENE_NAME: fas
R_FAS7	FAS7	H[c] + BKETOC4ACYLACPFAS[c] + NADPH[c] -> 3HC4ACYLACPFAS[c] + NADP[c]	(gp_G_Rv__TWO____FIVE____TWO____FOUR__c)	0	1000	0	Mycolic acid pathway	ECNumbers:none References:doi: 10.1371/journal.pcbi.0010046 PROTEIN_NAME: fatty acid synthase GENE_NAME: fas
R_FAS6	FAS6	MALC2ACYLACPFAS[c] -> CO2[c] + BKETOC4ACYLACPFAS[c]	(gp_G_Rv__TWO____FIVE____TWO____FOUR__c)	0	1000	0	Mycolic acid pathway	ECNumbers:none References:doi: 10.1371/journal.pcbi.0010046 PROTEIN_NAME: fatty acid synthase GENE_NAME: fas
R_FAS1	FAS1	12 H[c] + 12 NADPH[c] + 6 MALACP[c] + PROPIONYLACP[c] -> 6 H2O[c] + 6 CO2[c] + 12 NADP[c] + 6 ACP[c] + PENTADECANOYLACP[c]	(gp_G_Rv__TWO____FIVE____TWO____FOUR__c)	0	1000	0	Lipid metabolism	ECNumbers:none References:none PROTEIN_NAME: fatty acid synthase GENE_NAME: fas
R_OTSA	R02737	G6P[c] + UDPG[c] -> TRE6P[c] + UDP[c]	(gp_G_Rv__THREE____FOUR____NINE____ZERO__)	0	1000	0	Starch and sucrose metabolism	References:none PROTEIN_NAME: alpha,alpha-trehalose-phosphate synthase GENE_NAME: otsA	2.4.1.15
R_FAS3	FAS3	2 H[c] + 2 NADPH[c] + MALACP[c] + HEPTADECANOYLACP[c] -> H2O[c] + CO2[c] + 2 NADP[c] + ACP[c] + NONADECANOYLACP[c]	(gp_G_Rv__TWO____FIVE____TWO____FOUR__c)	0	1000	0	Lipid metabolism	ECNumbers:none References:none PROTEIN_NAME: fatty acid synthase GENE_NAME: fas
R_FAS2	FAS2	2 H[c] + 2 NADPH[c] + MALACP[c] + PENTADECANOYLACP[c] -> H2O[c] + CO2[c] + 2 NADP[c] + ACP[c] + HEPTADECANOYLACP[c]	(gp_G_Rv__TWO____FIVE____TWO____FOUR__c)	0	1000	0	Lipid metabolism	ECNumbers:none References:none PROTEIN_NAME: fatty acid synthase GENE_NAME: fas
R_ACCD6	R00233	MALCOA[c] <=> CO2[c] + ACCOA[c]	((gp_G_Rv__TWO____TWO____FOUR____SEVEN__) and (gp_G_Rv__THREE____SEVEN____NINE____NINE__c) and (gp_G_Rv__THREE____TWO____EIGHT____ZERO__) and (gp_G_Rv__THREE____TWO____EIGHT____ONE__) and (gp_G_Rv__THREE____TWO____EIGHT____FIVE__))	-1000	1000	0	Lipid metabolism	References:none PROTEIN_NAME: acetyl/propionyl CoA carboxylase GENE_NAME: accD6 and accD4 and accD5 and accE5 and accA3	6.4.1.3 and 6.3.4.14
R_ACCD4	ACCD4	CO2[c] + HCSCOA[c] -> 2CARBC26ACYLCOA[c]	((gp_G_Rv__THREE____SEVEN____NINE____NINE__c) and (gp_G_Rv__THREE____TWO____EIGHT____ZERO__) and (gp_G_Rv__THREE____TWO____EIGHT____FIVE__))	0	1000	0	Mycolic acid pathway	ECNumbers:none References:doi: 10.1371/journal.pcbi.0010046 AND doi: 10.1016/j.chembiol.2013.11.011 PROTEIN_NAME: propionyl-CoA carboxylase GENE_NAME: accD4 AND accD5 AND accA3
R_ACCD3	ACCD3	ACCOA[c] + BCCPCO2[c] -> MALCOA[c] + ACCB[c]	(gp_G_Rv__ZERO____NINE____ZERO____FOUR__c)	0	1000	0	Mycolic acid pathway	ECNumbers:none References:doi: 10.1371/journal.pcbi.0010046 PROTEIN_NAME: acetyl-coenzyme A carboxylase carboxyl transferase GENE_NAME: accD3
R_FAS8	FAS8	3HC4ACYLACPFAS[c] -> H2O[c] + TD2EC4ACYLACPFAS[c]	(gp_G_Rv__TWO____FIVE____TWO____FOUR__c)	0	1000	0	Mycolic acid pathway	ECNumbers:none References:doi: 10.1371/journal.pcbi.0010046 PROTEIN_NAME: fatty acid synthase GENE_NAME: fas
R_CBHK	R00185	ATP[c] + ADN[c] <=> ADP[c] + AMP[c]	(gp_G_Rv__TWO____TWO____ZERO____TWO__c)	-1000	1000	0	Purine metabolism	References:doi: 10.1038/srep02264 PROTEIN_NAME: carbohydrate kinase GENE_NAME: cbhK	2.7.1.-
R_MENE	MENE	ATP[c] + COA[c] + OSB[c] -> PPI[c] + AMP[c] + OSBCOA[c]	((gp_G_Rv__ZERO____FIVE____FOUR____TWO__c) and (gp_G_Rv__ZERO____FIVE____FIVE____THREE__))	0	1000	0	Menaquinone biosynthesis	ECNumbers:none References:none PROTEIN_NAME: O-succinylbenzoic acid CoA ligase AND muconate cycloisomerase GENE_NAME: menE AND menC
R_TLEUA	T00123a	H2O[c] + ATP[c] + LEU[e] -> ADP[c] + PI[c] + LEU[c]		0	1000	0	Transport	ECNumbers:none References:none PROTEIN_NAME: na GENE_NAME: orphan
R_MENB	R04150	OSBCOA[c] -> COA[c] + DHN[c]	(gp_G_Rv__ZERO____FIVE____FOUR____EIGHT__c)	0	1000	0	Menaquinone biosynthesis	References:none PROTEIN_NAME: naphthoate synthase GENE_NAME: menB	4.1.3.36
R_MENA	R05617	0.5 O2[c] + DHN[c] + OPP[c] -> H2O[c] + CO2[c] + PPI[c] + DMQ[c]	(gp_G_Rv__ZERO____FIVE____THREE____FOUR__c)	0	1000	0	Menaquinone biosynthesis	References:none PROTEIN_NAME: 1,4-dihydroxy-2-naphthoate octaprenyltransferase GENE_NAME: menA	2.5.1.74
R_HPPP	R05613	IPP[c] + PPPP[c] -> PPI[c] + HPPP[c]		0	1000	0	Menaquinone biosynthesis	References:none PROTEIN_NAME: na GENE_NAME: orphan	2.5.1.-
R_AMT	T00014	NH3[e] <=> NH3[c]	(gp_G_Rv__TWO____NINE____TWO____ZERO__c)	-1000	1000	0	Transport	ECNumbers:none References:none PROTEIN_NAME: ammonium-transport integral membrane protein GENE_NAME: amt
R_HEMH2	R04591	ATP[c] + ASP[c] + CAIR[c] -> ADP[c] + PI[c] + SAICAR[c]	(gp_G_Rv__ZERO____SEVEN____EIGHT____ZERO__)	0	1000	0	Purine metabolism	References:none PROTEIN_NAME: phosphoribosylaminoimidazole-succinocarboxamide synthase GENE_NAME: hemH	6.3.2.6
R_MMAA25	MMAA25	SAM[c] + CD37MHMC60ACYLACP[c] -> SAH[c] + CMC61MEROACYLCPACP[c]	((gp_G_Rv__ZERO____SIX____FOUR____FOUR__c) or (gp_G_Rv__ZERO____FIVE____ZERO____THREE__c))	0	1000	0	Mycolic acid pathway	ECNumbers:none References:doi: 10.1371/journal.pcbi.0010046 PROTEIN_NAME: methoxy mycolic acid synthase II OR cyclopropane-fatty-acyl-phospholipid synthase II GENE_NAME: mmaA2 OR cmaA2
R_COBS	R05223	ADENOSYLCOBINAMIDEGDP[c] + ARIZ[c] -> H[c] + GMP[c] + COBCO[c]	(gp_G_Rv__TWO____TWO____ZERO____EIGHT__)	0	1000	0	Cofactor biosynthesis	References:none PROTEIN_NAME: cobalamin synthase GENE_NAME: cobS	2.7.8.26
R_HEMH1	R00310	FE2[c] + PROTOPORPHYRINIX[c] -> 2 H[c] + PROTOHEMEFE2[c]	(gp_G_Rv__ONE____FOUR____EIGHT____FIVE__)	0	1000	0	Porphyrin metabolism	References:none PROTEIN_NAME: ferrochelatase GENE_NAME: hemH	4.99.1.1
R_HEML	R02272	GLU1SEMIALD[c] -> 5AMINOLEVULINATE[c]	(gp_G_Rv__ZERO____FIVE____TWO____FOUR__)	0	1000	0	Porphyrin metabolism	References:none PROTEIN_NAME: glutamate-1-semialdehyde aminotransferase GENE_NAME: hemL	5.4.3.8
R_PYRD2	R01867	FUM[c] + DOROA[c] -> SUCC[c] + OROA[c]	(gp_G_Rv__TWO____ONE____THREE____NINE__)	0	1000	0	Pyrimidine metabolism	References:none PROTEIN_NAME: dihydroorotate dehydrogenase 2 GENE_NAME: pyrD	1.3.98.1
R_RIBF2	R00161	ATP[c] + FMN[c] -> PPI[c] + FAD[c]	(gp_G_Rv__TWO____SEVEN____EIGHT____SIX__c)	0	1000	0	Riboflavin metabolism	References:none PROTEIN_NAME: bifunctional riboflavin kinase/FMN adenylyltransferase GENE_NAME: ribF	2.7.7.2
R_PYR	R00704	NAD[c] + LAC[c] <=> H[c] + NADH[c] + PYR[c]		-1000	1000	0	Pyruvate metabolism	References:none PROTEIN_NAME: na GENE_NAME: orphan	1.1.1.28
R_DEOA	R01570	PI[c] + DTHY[c] <=> DR1P[c] + THY[c]	(gp_G_Rv__THREE____THREE____ONE____FOUR__c)	-1000	1000	0	Pyrimidine metabolism	References:none PROTEIN_NAME: thymidine phosphorylase GENE_NAME: deoA	2.4.2.4
R_ACS2	R00925	ATP[c] + COA[c] + PROPANOATE[c] -> PPI[c] + AMP[c] + PROPIONYLCOA[c]	(gp_G_Rv__THREE____SIX____SIX____SEVEN__)	0	1000	0	Lipid metabolism	References:none PROTEIN_NAME: acetyl-CoA synthetase GENE_NAME: acs	6.2.1.1
R_HEMD	R03165	HYDROXYMETHYLBILANE[c] -> H2O[c] + UROPORPHYRINOGENIII[c]	(gp_G_Rv__ZERO____FIVE____ONE____ONE__)	0	1000	0	Porphyrin metabolism	References:none PROTEIN_NAME: uroporphyrin-III C-methyltransferase GENE_NAME: hemD	4.2.1.75
R_ACS1	R00235	ATP[c] + COA[c] + AC[c] -> PPI[c] + AMP[c] + ACCOA[c]	(gp_G_Rv__THREE____SIX____SIX____SEVEN__)	0	1000	0	Lipid metabolism	References:none PROTEIN_NAME: acetyl-CoA synthetase GENE_NAME: acs	6.2.1.1
R_HEMC	R00084	H2O[c] + 4 PORPHOBILILOGIN[c] -> 4 NH3[c] + HYDROXYMETHYLBILANE[c]	(gp_G_Rv__ZERO____FIVE____ONE____ZERO__)	0	1000	0	Porphyrin metabolism	References:none PROTEIN_NAME: porphobilinogen deaminase GENE_NAME: hemC	2.5.1.61
R_HEMB	R00036	2 5AMINOLEVULINATE[c] -> 2 H2O[c] + PORPHOBILILOGIN[c]	(gp_G_Rv__ZERO____FIVE____ONE____TWO__)	0	1000	0	Porphyrin metabolism	References:none PROTEIN_NAME: delta-aminolevulinic acid dehydratase GENE_NAME: hemB	4.2.1.24
R_THIE	R03223	H[c] + MAHMPPP[c] + MPET[c] -> PPI[c] + THIP[c]	(gp_G_Rv__ZERO____FOUR____ONE____FOUR__c)	0	1000	0	Cofactor biosynthesis	References:none PROTEIN_NAME: thiamine-phosphate pyrophospphorylase GENE_NAME: thiE	2.5.1.3
R_MSHB	R09651	H2O[c] + NAGINS[c] -> AC[c] + NGINS[c]	(gp_G_Rv__ONE____ONE____SEVEN____ZERO__)	0	1000	0	Mycothiol biosynthesis	ECNumbers:none References:none PROTEIN_NAME: N-acetyl-1-D-myo-inosityl-2-amino-2-deoxy-alpha-D-glucopyranoside deacetylase GENE_NAME: mshB
R_THIG	R07464	ATP[c] + CYS[c] + DX5P[c] + TYR[c] -> H2O[c] + ADP[c] + CO2[c] + PI[c] + MPET[c] + 4HBENZALC[c] + ALA[c]	(gp_G_Rv__ZERO____FOUR____ONE____SEVEN__)	0	1000	0	Cofactor biosynthesis	ECNumbers:none References:doi: 10.1073/pnas.141226698 PROTEIN_NAME: na GENE_NAME: thiG
R_HEMY	R03222	3 O2[c] + PROTOPORPHYRINOGEN[c] -> PROTOPORPHYRINIX[c] + 3 H2O2[c]	((gp_G_Rv__TWO____SIX____SEVEN____SEVEN__c) or (gp_G_Rv__ONE____THREE____ZERO____ZERO__))	0	1000	0	Porphyrin metabolism	References:none PROTEIN_NAME: protoporphyrinogen oxidase GENE_NAME: hemY OR hemK	1.3.3.4
R_ICL1	R00479	ICIT[c] -> SUCC[c] + GLX[c]	((gp_G_Rv__ZERO____FOUR____SIX____SEVEN__) or ((gp_G_Rv__ONE____NINE____ONE____FIVE__) and (gp_G_Rv__ONE____NINE____ONE____SIX__)))	0	1000	0	Glyoxylate and dicarboxylate metabolism	References:none PROTEIN_NAME: isocitrate lyase GENE_NAME: icl OR (aceAa AND aceAb)	4.1.3.1
R_YJCE	T00080	H[e] <=> H[c]	((gp_G_Rv__TWO____TWO____EIGHT____SEVEN__) or (gp_G_Rv__THREE____TWO____THREE____SIX__c))	-1000	1000	0	Transport	ECNumbers:none References:none PROTEIN_NAME: integral membrane transport protein GENE_NAME: yjcE OR kefB
R_TH2	T00282	H2[e] <=> H2[c]		-1000	1000	0	Transport	ECNumbers:none References:none PROTEIN_NAME: na GENE_NAME: orphan
R_THIC	R03472	2 H2O[c] + NAD[c] + AIR[c] -> H[c] + NADH[c] + PI[c] + 2 FOR[c] + AHMMP[c]	(gp_G_Rv__ZERO____FOUR____TWO____THREE__c)	0	1000	0	Cofactor biosynthesis	ECNumbers:no EC References:doi: 10.1039/B405429F PROTEIN_NAME: thiamine biosynthesis protein ThiC GENE_NAME: thiC
R_DESA13	DESA13	2 NADP[c] + OCTAPENTACONTANOYLACP[c] -> 2 H[c] + 2 NADPH[c] + CD21937EC58ACYLACP[c]	((gp_G_Rv__ZERO____EIGHT____TWO____FOUR__c) and (gp_G_Rv__ONE____ZERO____NINE____FOUR__) and (gp_G_Rv__THREE____TWO____TWO____NINE__c))	0	1000	0	Mycolic acid pathway	ECNumbers:none References:doi: 10.1371/journal.pcbi.0010046 PROTEIN_NAME: acyl-acyl-carrier-protein desaturase GENE_NAME: desA1 AND desA2 AND desA3
R_DESA12	DESA12	2 NADP[c] + TETRAPENTACONTANOYLACP[c] -> 2 H[c] + 2 NADPH[c] + CD21931EC54ACYLACP[c]	((gp_G_Rv__ZERO____EIGHT____TWO____FOUR__c) and (gp_G_Rv__ONE____ZERO____NINE____FOUR__) and (gp_G_Rv__THREE____TWO____TWO____NINE__c))	0	1000	0	Mycolic acid pathway	ECNumbers:none References:doi: 10.1371/journal.pcbi.0010046 PROTEIN_NAME: acyl-acyl-carrier-protein desaturase GENE_NAME: desA1 AND desA2 AND desA3
R_DESA11	DESA11	2 NADP[c] + PENTACONTANOYLACP[c] -> 2 H[c] + 2 NADPH[c] + CD21931EC50ACYLACP[c]	((gp_G_Rv__ZERO____EIGHT____TWO____FOUR__c) and (gp_G_Rv__ONE____ZERO____NINE____FOUR__) and (gp_G_Rv__THREE____TWO____TWO____NINE__c))	0	1000	0	Mycolic acid pathway	ECNumbers:none References:doi: 10.1371/journal.pcbi.0010046 PROTEIN_NAME: acyl-acyl-carrier-protein desaturase GENE_NAME: desA1 AND desA2 AND desA3
R_COAA	R03018	ATP[c] + PNTO[c] -> ADP[c] + 4PPNTO[c]	(gp_G_Rv__ONE____ZERO____NINE____TWO__c)	0	1000	0	Pantothenate and CoA biosynthesis	References:none PROTEIN_NAME: pantothenate kinase GENE_NAME: coaA	2.7.1.33
R_PCOA	PCOA	4 H[c] + 4 NADH[c] + 3 MALCOA[c] -> 2 H2O[c] + 4 NAD[c] + 2 CO2[c] + 2 COA[c] + PIMELOYLCOA[c]		0	1000	0	Cofactor biosynthesis	ECNumbers:none References:doi: 10.1021/ja00085a061 PROTEIN_NAME: na GENE_NAME: orphan
R_TDGLUB	T00217b	H2O[c] + ATP[c] + DGLU[c] -> ADP[c] + PI[c] + DGLU[e]		0	1000	0	Transport	ECNumbers:none References:none PROTEIN_NAME: na GENE_NAME: orphan
R_COAD	R03035	ATP[c] + 4PPNTE[c] -> PPI[c] + DPCOA[c]	(gp_G_Rv__TWO____NINE____SIX____FIVE__c)	0	1000	0	Pantothenate and CoA biosynthesis	References:none PROTEIN_NAME: phosphopantetheine adenylyltransferase GENE_NAME: coaD	2.7.7.3
R_COAE	R00130	ATP[c] + DPCOA[c] -> ADP[c] + COA[c]	(gp_G_Rv__ONE____SIX____THREE____ONE__)	0	1000	0	Pantothenate and CoA biosynthesis	References:none PROTEIN_NAME: dephospho-CoA kinase/protein folding accessory domain-containing protein GENE_NAME: coaE	2.7.1.24
R_BO11	BO11	H2O[c] + NAD[c] + COA[c] + FAD[c] + OCTANOYLCOA[c] -> H[c] + NADH[c] + ACCOA[c] + FADH2[c] + HEXANOYLCOA[c]	(((gp_G_Rv__ZERO____ONE____THREE____ONE__c) or (gp_G_Rv__ZERO____ONE____FIVE____FOUR__c) or (gp_G_Rv__ZERO____TWO____ONE____FIVE__c) or (gp_G_Rv__ZERO____TWO____THREE____ONE__) or (gp_G_Rv__ZERO____TWO____FOUR____FOUR__c) or (gp_G_Rv__ZERO____TWO____SEVEN____ONE__c) or (gp_G_Rv__ZERO____FOUR____ZERO____ZERO__c) or (gp_G_Rv__ZERO____SEVEN____FIVE____TWO__c) or (gp_G_Rv__ZERO____EIGHT____SEVEN____T…	0	1000	0	Beta-oxidation pathway	ECNumbers:none References:none PROTEIN_NAME: acyl-CoA dehydrogenase AND enoyl-CoA hydratase AND fatty acid oxidation protein AND acyl-CoA thiolase GENE_NAME: ( fadE1 OR fadE2 OR fadE3 OR fadE4 OR fadE5 OR fadE6 OR fadE7 OR fadE8 OR fadE9 OR fadE10 OR fadE12 OR fadE13 OR fadE15 OR fadE16 OR fadE18 OR fadE17 OR fadE19 OR fadE20 OR fadE21 OR fadE22 OR fadE24 OR fadE23 OR fadE25 OR fadE31 OR fadE32 O…
R_BO10	BO10	H2O[c] + NAD[c] + COA[c] + FAD[c] + DECANOYLCOA[c] -> H[c] + NADH[c] + ACCOA[c] + OCTANOYLCOA[c] + FADH2[c]	(((gp_G_Rv__ZERO____ONE____THREE____ONE__c) or (gp_G_Rv__ZERO____ONE____FIVE____FOUR__c) or (gp_G_Rv__ZERO____TWO____ONE____FIVE__c) or (gp_G_Rv__ZERO____TWO____THREE____ONE__) or (gp_G_Rv__ZERO____TWO____FOUR____FOUR__c) or (gp_G_Rv__ZERO____TWO____SEVEN____ONE__c) or (gp_G_Rv__ZERO____FOUR____ZERO____ZERO__c) or (gp_G_Rv__ZERO____SEVEN____FIVE____TWO__c) or (gp_G_Rv__ZERO____EIGHT____SEVEN____T…	0	1000	0	Beta-oxidation pathway	ECNumbers:none References:none PROTEIN_NAME: acyl-CoA dehydrogenase AND enoyl-CoA hydratase AND fatty acid oxidation protein AND acyl-CoA thiolase GENE_NAME: ( fadE1 OR fadE2 OR fadE3 OR fadE4 OR fadE5 OR fadE6 OR fadE7 OR fadE8 OR fadE9 OR fadE10 OR fadE12 OR fadE13 OR fadE15 OR fadE16 OR fadE18 OR fadE17 OR fadE19 OR fadE20 OR fadE21 OR fadE22 OR fadE24 OR fadE23 OR fadE25 OR fadE31 OR fadE32 O…
R_BO13	BO13	H2O[c] + NAD[c] + COA[c] + FAD[c] + BUTANOYLCOA[c] -> H[c] + NADH[c] + 2 ACCOA[c] + FADH2[c]	(((gp_G_Rv__ZERO____ONE____THREE____ONE__c) or (gp_G_Rv__ZERO____ONE____FIVE____FOUR__c) or (gp_G_Rv__ZERO____TWO____ONE____FIVE__c) or (gp_G_Rv__ZERO____TWO____THREE____ONE__) or (gp_G_Rv__ZERO____TWO____FOUR____FOUR__c) or (gp_G_Rv__ZERO____TWO____SEVEN____ONE__c) or (gp_G_Rv__ZERO____FOUR____ZERO____ZERO__c) or (gp_G_Rv__ZERO____SEVEN____FIVE____TWO__c) or (gp_G_Rv__ZERO____EIGHT____SEVEN____T…	0	1000	0	Beta-oxidation pathway	ECNumbers:none References:none PROTEIN_NAME: acyl-CoA dehydrogenase AND enoyl-CoA hydratase AND fatty acid oxidation protein AND acyl-CoA thiolase GENE_NAME: ( fadE1 OR fadE2 OR fadE3 OR fadE4 OR fadE5 OR fadE6 OR fadE7 OR fadE8 OR fadE9 OR fadE10 OR fadE12 OR fadE13 OR fadE15 OR fadE16 OR fadE18 OR fadE17 OR fadE19 OR fadE20 OR fadE21 OR fadE22 OR fadE24 OR fadE23 OR fadE25 OR fadE31 OR fadE32 O…
R_FADD268	FADD268	ACP[c] + TETRACOSANOYLAMP[c] -> AMP[c] + TETRACOSANOYLACP[c]	(gp_G_Rv__TWO____NINE____THREE____ZERO__)	0	1000	0	Dimycocerosate ester biosynthesis	ECNumbers:none References:doi: 10.1128/microbiolspec.MGM2-0021-2013 PROTEIN_NAME: fatty-acid-amp ligase GENE_NAME: fadD26
R_BO15	BO15	H2O[c] + NAD[c] + COA[c] + FAD[c] + 9HDECOA[c] -> H[c] + NADH[c] + ACCOA[c] + FADH2[c] + CISDELTA5TETRADECANOYLCOA[c]	(((gp_G_Rv__ZERO____ONE____THREE____ONE__c) or (gp_G_Rv__ZERO____ONE____FIVE____FOUR__c) or (gp_G_Rv__ZERO____TWO____ONE____FIVE__c) or (gp_G_Rv__ZERO____TWO____THREE____ONE__) or (gp_G_Rv__ZERO____TWO____FOUR____FOUR__c) or (gp_G_Rv__ZERO____TWO____SEVEN____ONE__c) or (gp_G_Rv__ZERO____FOUR____ZERO____ZERO__c) or (gp_G_Rv__ZERO____SEVEN____FIVE____TWO__c) or (gp_G_Rv__ZERO____EIGHT____SEVEN____T…	0	1000	0	Beta-oxidation pathway	ECNumbers:none References:none PROTEIN_NAME: acyl-CoA dehydrogenase AND enoyl-CoA hydratase AND fatty acid oxidation protein AND acyl-CoA thiolase GENE_NAME: ( fadE1 OR fadE2 OR fadE3 OR fadE4 OR fadE5 OR fadE6 OR fadE7 OR fadE8 OR fadE9 OR fadE10 OR fadE12 OR fadE13 OR fadE15 OR fadE16 OR fadE18 OR fadE17 OR fadE19 OR fadE20 OR fadE21 OR fadE22 OR fadE24 OR fadE23 OR fadE25 OR fadE31 OR fadE32 O…
R_BO14	BO14	H2O[c] + NAD[c] + COA[c] + FAD[c] + 9ODECOA[c] -> H[c] + NADH[c] + ACCOA[c] + FADH2[c] + 9HDECOA[c]	(((gp_G_Rv__ZERO____ONE____THREE____ONE__c) or (gp_G_Rv__ZERO____ONE____FIVE____FOUR__c) or (gp_G_Rv__ZERO____TWO____ONE____FIVE__c) or (gp_G_Rv__ZERO____TWO____THREE____ONE__) or (gp_G_Rv__ZERO____TWO____FOUR____FOUR__c) or (gp_G_Rv__ZERO____TWO____SEVEN____ONE__c) or (gp_G_Rv__ZERO____FOUR____ZERO____ZERO__c) or (gp_G_Rv__ZERO____SEVEN____FIVE____TWO__c) or (gp_G_Rv__ZERO____EIGHT____SEVEN____T…	0	1000	0	Beta-oxidation pathway	ECNumbers:none References:none PROTEIN_NAME: acyl-CoA dehydrogenase AND enoyl-CoA hydratase AND fatty acid oxidation protein AND acyl-CoA thiolase GENE_NAME: ( fadE1 OR fadE2 OR fadE3 OR fadE4 OR fadE5 OR fadE6 OR fadE7 OR fadE8 OR fadE9 OR fadE10 OR fadE12 OR fadE13 OR fadE15 OR fadE16 OR fadE18 OR fadE17 OR fadE19 OR fadE20 OR fadE21 OR fadE22 OR fadE24 OR fadE23 OR fadE25 OR fadE31 OR fadE32 O…
R_BO17	BO17	CISDELTA3DODECANOYLCOA[c] -> TRANSDELTA2DODECANOYLCOA[c]	(((gp_G_Rv__ZERO____ONE____THREE____ONE__c) or (gp_G_Rv__ZERO____ONE____FIVE____FOUR__c) or (gp_G_Rv__ZERO____TWO____ONE____FIVE__c) or (gp_G_Rv__ZERO____TWO____THREE____ONE__) or (gp_G_Rv__ZERO____TWO____FOUR____FOUR__c) or (gp_G_Rv__ZERO____TWO____SEVEN____ONE__c) or (gp_G_Rv__ZERO____FOUR____ZERO____ZERO__c) or (gp_G_Rv__ZERO____SEVEN____FIVE____TWO__c) or (gp_G_Rv__ZERO____EIGHT____SEVEN____T…	0	1000	0	Beta-oxidation pathway	ECNumbers:none References:none PROTEIN_NAME: acyl-CoA dehydrogenase AND enoyl-CoA hydratase AND fatty acid oxidation protein AND acyl-CoA thiolase GENE_NAME: ( fadE1 OR fadE2 OR fadE3 OR fadE4 OR fadE5 OR fadE6 OR fadE7 OR fadE8 OR fadE9 OR fadE10 OR fadE12 OR fadE13 OR fadE15 OR fadE16 OR fadE18 OR fadE17 OR fadE19 OR fadE20 OR fadE21 OR fadE22 OR fadE24 OR fadE23 OR fadE25 OR fadE31 OR fadE32 O…
R_BO16	BO16	H2O[c] + NAD[c] + COA[c] + FAD[c] + CISDELTA5TETRADECANOYLCOA[c] -> H[c] + NADH[c] + ACCOA[c] + FADH2[c] + CISDELTA3DODECANOYLCOA[c]	(((gp_G_Rv__ZERO____ONE____THREE____ONE__c) or (gp_G_Rv__ZERO____ONE____FIVE____FOUR__c) or (gp_G_Rv__ZERO____TWO____ONE____FIVE__c) or (gp_G_Rv__ZERO____TWO____THREE____ONE__) or (gp_G_Rv__ZERO____TWO____FOUR____FOUR__c) or (gp_G_Rv__ZERO____TWO____SEVEN____ONE__c) or (gp_G_Rv__ZERO____FOUR____ZERO____ZERO__c) or (gp_G_Rv__ZERO____SEVEN____FIVE____TWO__c) or (gp_G_Rv__ZERO____EIGHT____SEVEN____T…	0	1000	0	Beta-oxidation pathway	ECNumbers:none References:none PROTEIN_NAME: acyl-CoA dehydrogenase AND enoyl-CoA hydratase AND fatty acid oxidation protein AND acyl-CoA thiolase GENE_NAME: ( fadE1 OR fadE2 OR fadE3 OR fadE4 OR fadE5 OR fadE6 OR fadE7 OR fadE8 OR fadE9 OR fadE10 OR fadE12 OR fadE13 OR fadE15 OR fadE16 OR fadE18 OR fadE17 OR fadE19 OR fadE20 OR fadE21 OR fadE22 OR fadE24 OR fadE23 OR fadE25 OR fadE31 OR fadE32 O…
R_BO19	BO19	H[c] + NADH[c] + TRANSDELTA2HYDROXYDODECANOYLCOA[c] -> H2O[c] + NAD[c] + DODECANOYLCOA[c]	(((gp_G_Rv__ZERO____ONE____THREE____ONE__c) or (gp_G_Rv__ZERO____ONE____FIVE____FOUR__c) or (gp_G_Rv__ZERO____TWO____ONE____FIVE__c) or (gp_G_Rv__ZERO____TWO____THREE____ONE__) or (gp_G_Rv__ZERO____TWO____FOUR____FOUR__c) or (gp_G_Rv__ZERO____TWO____SEVEN____ONE__c) or (gp_G_Rv__ZERO____FOUR____ZERO____ZERO__c) or (gp_G_Rv__ZERO____SEVEN____FIVE____TWO__c) or (gp_G_Rv__ZERO____EIGHT____SEVEN____T…	0	1000	0	Beta-oxidation pathway	ECNumbers:none References:none PROTEIN_NAME: acyl-CoA dehydrogenase AND enoyl-CoA hydratase AND fatty acid oxidation protein AND acyl-CoA thiolase GENE_NAME: ( fadE1 OR fadE2 OR fadE3 OR fadE4 OR fadE5 OR fadE6 OR fadE7 OR fadE8 OR fadE9 OR fadE10 OR fadE12 OR fadE13 OR fadE15 OR fadE16 OR fadE18 OR fadE17 OR fadE19 OR fadE20 OR fadE21 OR fadE22 OR fadE24 OR fadE23 OR fadE25 OR fadE31 OR fadE32 O…
R_BO18	BO18	H2O[c] + TRANSDELTA2DODECANOYLCOA[c] -> TRANSDELTA2HYDROXYDODECANOYLCOA[c]	(((gp_G_Rv__ZERO____ONE____THREE____ONE__c) or (gp_G_Rv__ZERO____ONE____FIVE____FOUR__c) or (gp_G_Rv__ZERO____TWO____ONE____FIVE__c) or (gp_G_Rv__ZERO____TWO____THREE____ONE__) or (gp_G_Rv__ZERO____TWO____FOUR____FOUR__c) or (gp_G_Rv__ZERO____TWO____SEVEN____ONE__c) or (gp_G_Rv__ZERO____FOUR____ZERO____ZERO__c) or (gp_G_Rv__ZERO____SEVEN____FIVE____TWO__c) or (gp_G_Rv__ZERO____EIGHT____SEVEN____T…	0	1000	0	Beta-oxidation pathway	ECNumbers:none References:none PROTEIN_NAME: acyl-CoA dehydrogenase AND enoyl-CoA hydratase AND fatty acid oxidation protein AND acyl-CoA thiolase GENE_NAME: ( fadE1 OR fadE2 OR fadE3 OR fadE4 OR fadE5 OR fadE6 OR fadE7 OR fadE8 OR fadE9 OR fadE10 OR fadE12 OR fadE13 OR fadE15 OR fadE16 OR fadE18 OR fadE17 OR fadE19 OR fadE20 OR fadE21 OR fadE22 OR fadE24 OR fadE23 OR fadE25 OR fadE31 OR fadE32 O…
R_FADD261	FADD261	ATP[c] + PHENOLTRICOSANOATE[c] -> PPI[c] + PHENOLTRICOSANOYLAMP[c]	(gp_G_Rv__TWO____NINE____THREE____ZERO__)	0	1000	0	Dimycocerosate ester biosynthesis	ECNumbers:none References:doi: 10.1128/microbiolspec.MGM2-0021-2013 PROTEIN_NAME: fatty-acid-amp ligase GENE_NAME: fadD26
R_FADD267	FADD267	ACP[c] + DOCOSANOYLAMP[c] -> AMP[c] + DOCOSANOYLACP[c]	(gp_G_Rv__TWO____NINE____THREE____ZERO__)	0	1000	0	Dimycocerosate ester biosynthesis	ECNumbers:none References:doi: 10.1128/microbiolspec.MGM2-0021-2013 PROTEIN_NAME: fatty-acid-amp ligase GENE_NAME: fadD26
R_FADD266	FADD266	ATP[c] + TETRACOSANOATE[c] -> PPI[c] + TETRACOSANOYLAMP[c]	(gp_G_Rv__TWO____NINE____THREE____ZERO__)	0	1000	0	Dimycocerosate ester biosynthesis	ECNumbers:none References:doi: 10.1128/microbiolspec.MGM2-0021-2013 PROTEIN_NAME: fatty-acid-amp ligase GENE_NAME: fadD26
R_FADD265	FADD265	ATP[c] + DOCOSANOATE[c] -> PPI[c] + DOCOSANOYLAMP[c]	(gp_G_Rv__TWO____NINE____THREE____ZERO__)	0	1000	0	Dimycocerosate ester biosynthesis	ECNumbers:none References:doi: 10.1128/microbiolspec.MGM2-0021-2013 PROTEIN_NAME: fatty-acid-amp ligase GENE_NAME: fadD26
R_FADD264	FADD264	ACP[c] + PHENOLPENTACOSANOYLAMP[c] -> AMP[c] + PHENOLPENTACOSANOYLACP[c]	(gp_G_Rv__TWO____NINE____THREE____ZERO__)	0	1000	0	Dimycocerosate ester biosynthesis	ECNumbers:none References:doi: 10.1128/microbiolspec.MGM2-0021-2013 PROTEIN_NAME: fatty-acid-amp ligase GENE_NAME: fadD26
R_CSD	R00782	H2O[c] + CYS[c] -> PYR[c] + NH3[c] + H2S[c]	(gp_G_Rv__ONE____FOUR____SIX____FOUR__)	0	1000	0	Cysteine and methionine metabolism	References:none PROTEIN_NAME: cysteine desulfurase GENE_NAME: csd	4.4.1.-
R_BKDA1	BKDA1	LIPO[c] + OXOMETHYLPENTANOATE[c] -> CO2[c] + 2MBUTLIPO[c]	((gp_G_Rv__TWO____FOUR____NINE____SEVEN__c) and (gp_G_Rv__TWO____FOUR____NINE____SIX__c))	0	1000	0	Lipid metabolism	References:none PROTEIN_NAME: branched-chain alpha-keto acid dehydrogenase GENE_NAME: bkdA AND bkdB	1.2.4.4
R_BKDA2	BKDA2	LIPO[c] + OMVAL[c] -> CO2[c] + IBUTLIPO[c]	((gp_G_Rv__TWO____FOUR____NINE____SEVEN__c) and (gp_G_Rv__TWO____FOUR____NINE____SIX__c))	0	1000	0	Lipid metabolism	References:none PROTEIN_NAME: branched-chain alpha-keto acid dehydrogenase GENE_NAME: bkdA AND bkdB	1.2.4.4
R_SIRA2	R00859	3 H2O[c] + 6 FERO[c] + H2S[c] <=> 6 H[c] + 6 FERI[c] + H2SO3[c]	(gp_G_Rv__TWO____THREE____NINE____ONE__)	-1000	1000	0	Sulfur metabolism	References:none PROTEIN_NAME: ferrodoxin-dependent sulfite reductase NIRA GENE_NAME: sirA	1.8.7.1
R_TGABAB	T00334b	H2O[c] + ATP[c] + GABA[c] -> ADP[c] + PI[c] + GABA[e]	(gp_G_Rv__ZERO____FIVE____TWO____TWO__)	0	1000	0	Transport	ECNumbers:none References:none PROTEIN_NAME: GABA permease GENE_NAME: gabP
R_CHOL1	R09920	NAD[c] + CHOLESTEROL[c] -> H[c] + NADH[c] + CHOL4EN3ONE[c]	(gp_G_Rv__ONE____ONE____ZERO____SIX__c)	0	1000	0	Cholesterol degradation	References:doi: 10.1016/j.tim.2011.07.009 PROTEIN_NAME: 3beta-hydroxysteroid dehydrogenase GENE_NAME: hsdD	1.1.1.145
R_GLNH2	T00064b	H2O[c] + ATP[c] + GLN[c] -> ADP[c] + PI[c] + GLN[e]	((gp_G_Rv__ZERO____FOUR____ONE____ONE__c) and (gp_G_Rv__ZERO____ZERO____SEVEN____TWO__) and (gp_G_Rv__ZERO____ZERO____SEVEN____THREE__) and (gp_G_Rv__TWO____FIVE____SIX____THREE__) and (gp_G_Rv__TWO____FIVE____SIX____FOUR__))	0	1000	0	Transport	ECNumbers:none References:none PROTEIN_NAME: glutamine abc transporter GENE_NAME: glnH AND Rv0072 AND Rv0073 AND Rv2563 AND glnQ
R_MAS8	MAS8	2 H[c] + SMMALONYLCOA[c] + 2 NADPH[c] + 24MC26ACYLACP[c] -> H2O[c] + CO2[c] + COA[c] + 2 NADP[c] + 246MC29ACYLACP[c]	(gp_G_Rv__TWO____NINE____FOUR____ZERO__c)	0	1000	0	Dimycocerosate ester biosynthesis	ECNumbers:none References:doi: 10.1128/microbiolspec.MGM2-0021-2013 PROTEIN_NAME: mycocerosic acid synthase GENE_NAME: mas
R_FAS42	FAS42	H[c] + NADPH[c] + BKETOC18ACYLACPFAS[c] -> NADP[c] + 3HC18ACYLACPFAS[c]	(gp_G_Rv__TWO____FIVE____TWO____FOUR__c)	0	1000	0	Mycolic acid pathway	ECNumbers:none References:doi: 10.1371/journal.pcbi.0010046 PROTEIN_NAME: fatty acid synthase GENE_NAME: fas
R_FAS43	FAS43	3HC18ACYLACPFAS[c] -> H2O[c] + TD2EC18ACYLACPFAS[c]	(gp_G_Rv__TWO____FIVE____TWO____FOUR__c)	0	1000	0	Mycolic acid pathway	ECNumbers:none References:doi: 10.1371/journal.pcbi.0010046 PROTEIN_NAME: fatty acid synthase GENE_NAME: fas
R_PHBADD	PHBADD	3 SAM[c] + PHBADIRF[c] -> 3 SAH[c] + PHBADII[c]		0	1000	0	p-HBAD biosynthesis	ECNumbers:none References:doi: 10.1074/jbc.M406134200 PROTEIN_NAME: na GENE_NAME: orphan
R_FAS41	FAS41	MALC16ACYLACPFAS[c] -> CO2[c] + BKETOC18ACYLACPFAS[c]	(gp_G_Rv__TWO____FIVE____TWO____FOUR__c)	0	1000	0	Mycolic acid pathway	ECNumbers:none References:doi: 10.1371/journal.pcbi.0010046 PROTEIN_NAME: fatty acid synthase GENE_NAME: fas
R_FAS46	FAS46	MALC18ACYLACPFAS[c] -> CO2[c] + BKETOC20ACYLACPFAS[c]	(gp_G_Rv__TWO____FIVE____TWO____FOUR__c)	0	1000	0	Mycolic acid pathway	ECNumbers:none References:doi: 10.1371/journal.pcbi.0010046 PROTEIN_NAME: fatty acid synthase GENE_NAME: fas
R_FAS47	FAS47	H[c] + NADPH[c] + BKETOC20ACYLACPFAS[c] -> NADP[c] + 3HC20ACYLACPFAS[c]	(gp_G_Rv__TWO____FIVE____TWO____FOUR__c)	0	1000	0	Mycolic acid pathway	ECNumbers:none References:doi: 10.1371/journal.pcbi.0010046 PROTEIN_NAME: fatty acid synthase GENE_NAME: fas
R_FAS44	FAS44	H[c] + NADH[c] + TD2EC18ACYLACPFAS[c] -> NAD[c] + C18ACYLACPFAS[c]	(gp_G_Rv__TWO____FIVE____TWO____FOUR__c)	0	1000	0	Mycolic acid pathway	ECNumbers:none References:doi: 10.1371/journal.pcbi.0010046 PROTEIN_NAME: fatty acid synthase GENE_NAME: fas
R_FAS45	FAS45	MALCOA[c] + C18ACYLACPFAS[c] -> COA[c] + MALC18ACYLACPFAS[c]	(gp_G_Rv__TWO____FIVE____TWO____FOUR__c)	0	1000	0	Mycolic acid pathway	ECNumbers:none References:doi: 10.1371/journal.pcbi.0010046 PROTEIN_NAME: fatty acid synthase GENE_NAME: fas
R_FAS48	FAS48	3HC20ACYLACPFAS[c] -> H2O[c] + TD2EC20ACYLACPFAS[c]	(gp_G_Rv__TWO____FIVE____TWO____FOUR__c)	0	1000	0	Mycolic acid pathway	ECNumbers:none References:doi: 10.1371/journal.pcbi.0010046 PROTEIN_NAME: fatty acid synthase GENE_NAME: fas
R_FAS49	FAS49	H[c] + NADH[c] + TD2EC20ACYLACPFAS[c] -> NAD[c] + C20ACYLACPFAS[c]	(gp_G_Rv__TWO____FIVE____TWO____FOUR__c)	0	1000	0	Mycolic acid pathway	ECNumbers:none References:doi: 10.1371/journal.pcbi.0010046 PROTEIN_NAME: fatty acid synthase GENE_NAME: fas
R_ILVE1	R01090	GLU[c] + MOP[c] <=> LEU[c] + AKG[c]	(gp_G_Rv__TWO____TWO____ONE____ZERO__c)	-1000	1000	0	Valine, leucine and isoleucine degradation	References:none PROTEIN_NAME: branched-chain amino acid aminotransferase GENE_NAME: ilvE	2.6.1.42
R_ILVE2	R01214	OMVAL[c] + GLU[c] <=> AKG[c] + VAL[c]	(gp_G_Rv__TWO____TWO____ONE____ZERO__c)	-1000	1000	0	Valine, leucine and isoleucine degradation	References:none PROTEIN_NAME: branched-chain amino acid aminotransferase GENE_NAME: ilvE	2.6.1.42
R_ILVE3	R02199	AKG[c] + ILE[c] <=> OXOMETHYLPENTANOATE[c] + GLU[c]	(gp_G_Rv__TWO____TWO____ONE____ZERO__c)	-1000	1000	0	Valine, leucine and isoleucine degradation	References:none PROTEIN_NAME: branched-chain amino acid aminotransferase GENE_NAME: ilvE	2.6.1.42
R_TEICN	T06425	EICOSANOATE[e] <=> EICOSANOATE[c]		-1000	1000	0	Transport	ECNumbers:none References:none PROTEIN_NAME: na GENE_NAME: orphan
R_PPNK	R00104	NAD[c] + ATP[c] -> ADP[c] + NADP[c]	(gp_G_Rv__ONE____SIX____NINE____FIVE__)	0	1000	0	Nicotinate and nicotinamide metabolism	References:none PROTEIN_NAME: inorganic polyphosphate/ATP-NAD kinase GENE_NAME: ppnK	2.7.1.23
R_GUAA	R01231	H2O[c] + ATP[c] + GLN[c] + XMP[c] -> GMP[c] + PPI[c] + AMP[c] + GLU[c]	(gp_G_Rv__THREE____THREE____NINE____SIX__c)	0	1000	0	Purine metabolism	References:none PROTEIN_NAME: GMP synthase GENE_NAME: guaA	6.3.5.2
R_MBTA2	MBTA2	H[c] + NADH[c] + ACTAC[c] + N6HLYSC18ANOYL[c] + N6HLYS[c] + SAL[c] + THR[c] -> 6 H2O[c] + NAD[c] + MBTC18ANOYL[c]	((gp_G_Rv__TWO____THREE____EIGHT____FOUR__) and (gp_G_Rv__TWO____THREE____EIGHT____THREE__c) and (gp_G_Rv__TWO____THREE____EIGHT____TWO__c) and (gp_G_Rv__TWO____THREE____EIGHT____ONE__c) and (gp_G_Rv__TWO____THREE____EIGHT____ZERO__c) and (gp_G_Rv__TWO____THREE____SEVEN____NINE__c) and (gp_G_Rv__TWO____THREE____SEVEN____SEVEN__c))	0	1000	0	Mycobactin biosynthesis	ECNumbers:none References:doi: 10.1128/JB.00088-12 PROTEIN_NAME: nonribosomal peptide synthtase (NRPS)/polyketide syntahase (PKS) megasyntase GENE_NAME: mbtA AND mbtB AND mbtC AND mbtD AND mbtE AND mbtF AND mbtH
R_MBTA3	MBTA3	H[c] + NADH[c] + ACTAC[c] + N6HLYS[c] + SAL[c] + THR[c] + N6HLYSMAL[c] -> 6 H2O[c] + NAD[c] + MBTMAL[c]	((gp_G_Rv__TWO____THREE____EIGHT____FOUR__) and (gp_G_Rv__TWO____THREE____EIGHT____THREE__c) and (gp_G_Rv__TWO____THREE____EIGHT____TWO__c) and (gp_G_Rv__TWO____THREE____EIGHT____ONE__c) and (gp_G_Rv__TWO____THREE____EIGHT____ZERO__c) and (gp_G_Rv__TWO____THREE____SEVEN____NINE__c) and (gp_G_Rv__TWO____THREE____SEVEN____SEVEN__c))	0	1000	0	Mycobactin biosynthesis	ECNumbers:none References:doi: 10.1128/JB.00088-12 PROTEIN_NAME: nonribosomal peptide synthtase (NRPS)/polyketide syntahase (PKS) megasyntase GENE_NAME: mbtA AND mbtB AND mbtC AND mbtD AND mbtE AND mbtF AND mbtH
R_ADHA	R00754	H[c] + NADH[c] + ACAL[c] <=> NAD[c] + ETH[c]	((gp_G_Rv__ONE____EIGHT____SIX____TWO__) or (gp_G_Rv__ONE____FIVE____THREE____ZERO__) or (gp_G_Rv__ZERO____ONE____SIX____TWO__c) or (gp_G_Rv__ZERO____SEVEN____SIX____ONE__c))	-1000	1000	0	Glycolysis / Gluconeogenesis	References:none PROTEIN_NAME: alcohol dehydrogenase GENE_NAME: adhA OR adh OR adhE1 OR adhB	1.1.1.1
R_MCA	MCA	H2O[c] + MYCOTHIOL[c] -> NGINS[c] + NACYS[c]	(gp_G_Rv__ONE____ZERO____EIGHT____TWO__)	0	1000	0	Mycothiol biosynthesis	ECNumbers:none References:doi: 10.1021/bi030080u PROTEIN_NAME: mycothiol conjugate amidase GENE_NAME: mca
R_AACE	R03758	2A3KB[c] -> CO2[c] + AMINOACETONE[c]		0	1000	0	Cofactor biosynthesis	ECNumbers:none References:none PROTEIN_NAME: na GENE_NAME: orphan
R_MPET	R04448	ATP[c] + HEMT[c] <=> ADP[c] + MPET[c]		-1000	1000	0	Cofactor biosynthesis	References:none PROTEIN_NAME: na GENE_NAME: orphan	2.7.1.50
R_ISCS	ISCS	FE2[c] + CYS[c] -> FERO[c] + ALA[c]	((gp_G_Rv__THREE____ZERO____TWO____FIVE__c) or (gp_G_Rv__ONE____FOUR____SIX____FOUR__))	0	1000	0	Cysteine and methionine metabolism	References:none PROTEIN_NAME: cysteine desulfurase GENE_NAME: iscS OR csd	4.4.1.-
R_LYSA	R00451	MDAPIM[c] -> CO2[c] + LYS[c]	(gp_G_Rv__ONE____TWO____NINE____THREE__)	0	1000	0	Lysine biosynthesis	References:none PROTEIN_NAME: diaminopimelate decarboxylase LysA GENE_NAME: lysA	4.1.1.20
R_MSHD	R09622	ACCOA[c] + CYSNGINS[c] -> COA[c] + MYCOTHIOL[c]	(gp_G_Rv__ZERO____EIGHT____ONE____NINE__)	0	1000	0	Mycothiol biosynthesis	References:none PROTEIN_NAME: GCN5-related N-acetyltransferase GENE_NAME: mshD	2.3.1.189
R_KASB19	KASB19	MALACP[c] + TETRAPENTACONTANOYLACP[c] -> CO2[c] + ACP[c] + BKETOC56ACYLACP[c]	((gp_G_Rv__TWO____TWO____FOUR____SIX__) and (gp_G_Rv__TWO____TWO____FOUR____FIVE__))	0	1000	0	Mycolic acid pathway	ECNumbers:none References:doi: 10.1371/journal.pcbi.0010046 AND doi: 10.1016/j.chembiol.2013.11.011 PROTEIN_NAME: 3-oxoacyl-acyl-carrier-protein synthase II AND 3-oxoacyl-acyl-carrier-protein synthase I GENE_NAME: kasB AND kasA
R_KASB18	KASB18	MALACP[c] + DOPENTACONTANOYLACP[c] -> CO2[c] + ACP[c] + BKETOC54ACYLACP[c]	((gp_G_Rv__TWO____TWO____FOUR____SIX__) and (gp_G_Rv__TWO____TWO____FOUR____FIVE__))	0	1000	0	Mycolic acid pathway	ECNumbers:none References:doi: 10.1371/journal.pcbi.0010046 AND doi: 10.1016/j.chembiol.2013.11.011 PROTEIN_NAME: 3-oxoacyl-acyl-carrier-protein synthase II AND 3-oxoacyl-acyl-carrier-protein synthase I GENE_NAME: kasB AND kasA
R_KASB15	KASB15	MALACP[c] + HEXATETRACONTANOYLACP[c] -> CO2[c] + ACP[c] + BKETOC48ACYLACP[c]	((gp_G_Rv__TWO____TWO____FOUR____SIX__) and (gp_G_Rv__TWO____TWO____FOUR____FIVE__))	0	1000	0	Mycolic acid pathway	ECNumbers:none References:doi: 10.1371/journal.pcbi.0010046 AND doi: 10.1016/j.chembiol.2013.11.011 PROTEIN_NAME: 3-oxoacyl-acyl-carrier-protein synthase II AND 3-oxoacyl-acyl-carrier-protein synthase I GENE_NAME: kasB AND kasA
R_DCTA1A	T00149a	H2O[c] + ATP[c] + MAL[e] -> ADP[c] + PI[c] + MAL[c]	(gp_G_Rv__TWO____FOUR____FOUR____THREE__)	0	1000	0	Transport	ECNumbers:none References:none PROTEIN_NAME: C4-dicarboxylate-transport transmembrane protein GENE_NAME: dctA
R_DCTA1B	T00149b	H2O[c] + ATP[c] + MAL[c] -> ADP[c] + PI[c] + MAL[e]	(gp_G_Rv__TWO____FOUR____FOUR____THREE__)	0	1000	0	Transport	ECNumbers:none References:none PROTEIN_NAME: C4-dicarboxylate-transport transmembrane protein GENE_NAME: dctA
R_KASB16	KASB16	MALACP[c] + OCTATETRACONTANOYLACP[c] -> CO2[c] + ACP[c] + BKETOC50ACYLACP[c]	((gp_G_Rv__TWO____TWO____FOUR____SIX__) and (gp_G_Rv__TWO____TWO____FOUR____FIVE__))	0	1000	0	Mycolic acid pathway	ECNumbers:none References:doi: 10.1371/journal.pcbi.0010046 AND doi: 10.1016/j.chembiol.2013.11.011 PROTEIN_NAME: 3-oxoacyl-acyl-carrier-protein synthase II AND 3-oxoacyl-acyl-carrier-protein synthase I GENE_NAME: kasB AND kasA
R_KASB11	KASB11	MALACP[c] + OCTATRIACONTANOYLACP[c] -> CO2[c] + ACP[c] + BKETOC40ACYLACP[c]	((gp_G_Rv__TWO____TWO____FOUR____SIX__) and (gp_G_Rv__TWO____TWO____FOUR____FIVE__))	0	1000	0	Mycolic acid pathway	ECNumbers:none References:doi: 10.1371/journal.pcbi.0010046 AND doi: 10.1016/j.chembiol.2013.11.011 PROTEIN_NAME: 3-oxoacyl-acyl-carrier-protein synthase II AND 3-oxoacyl-acyl-carrier-protein synthase I GENE_NAME: kasB AND kasA
R_KASB10	KASB10	HEXATRIACONTANOYLACP[c] + MALACP[c] -> CO2[c] + ACP[c] + BKETOC38ACYLACP[c]	((gp_G_Rv__TWO____TWO____FOUR____SIX__) and (gp_G_Rv__TWO____TWO____FOUR____FIVE__))	0	1000	0	Mycolic acid pathway	ECNumbers:none References:doi: 10.1371/journal.pcbi.0010046 AND doi: 10.1016/j.chembiol.2013.11.011 PROTEIN_NAME: 3-oxoacyl-acyl-carrier-protein synthase II AND 3-oxoacyl-acyl-carrier-protein synthase I GENE_NAME: kasB AND kasA
R_KASB13	KASB13	DOTETRACONTANOYLACP[c] + MALACP[c] -> CO2[c] + ACP[c] + BKETOC44ACYLACP[c]	((gp_G_Rv__TWO____TWO____FOUR____SIX__) and (gp_G_Rv__TWO____TWO____FOUR____FIVE__))	0	1000	0	Mycolic acid pathway	ECNumbers:none References:doi: 10.1371/journal.pcbi.0010046 AND doi: 10.1016/j.chembiol.2013.11.011 PROTEIN_NAME: 3-oxoacyl-acyl-carrier-protein synthase II AND 3-oxoacyl-acyl-carrier-protein synthase I GENE_NAME: kasB AND kasA
R_KASB12	KASB12	TETRACONTANOYLACP[c] + MALACP[c] -> CO2[c] + ACP[c] + BKETOC42ACYLACP[c]	((gp_G_Rv__TWO____TWO____FOUR____SIX__) and (gp_G_Rv__TWO____TWO____FOUR____FIVE__))	0	1000	0	Mycolic acid pathway	ECNumbers:none References:doi: 10.1371/journal.pcbi.0010046 AND doi: 10.1016/j.chembiol.2013.11.011 PROTEIN_NAME: 3-oxoacyl-acyl-carrier-protein synthase II AND 3-oxoacyl-acyl-carrier-protein synthase I GENE_NAME: kasB AND kasA
R_FADD28	FADD28	2 H2O[c] + ATP[c] + HEPTADECANOYLCOA[c] -> COA[c] + PPI[c] + AMP[c] + HEPTADECANOATE[c]	((gp_G_Rv__ZERO____ZERO____THREE____FIVE__) or (gp_G_Rv__ZERO____ZERO____NINE____NINE__) or (gp_G_Rv__ZERO____ONE____ONE____NINE__) or (gp_G_Rv__ZERO____ONE____SIX____SIX__) or (gp_G_Rv__ZERO____TWO____ONE____FOUR__) or (gp_G_Rv__ZERO____TWO____SEVEN____ZERO__) or (gp_G_Rv__ZERO____FOUR____ZERO____FOUR__) or (gp_G_Rv__ZERO____FIVE____FIVE____ONE__c) or (gp_G_Rv__ZERO____EIGHT____FIVE____TWO__) or…	0	1000	0	Lipid metabolism	ECNumbers:none References:none PROTEIN_NAME: fatty acid CoA-ligase GENE_NAME: fadD34 OR fadD10 OR fadD7 OR fadD5 OR fadD4 OR fadD2 OR fadD30 OR fadD8 OR fadD16 OR fadD14 OR fadD21 OR fadD36 OR fadD6 OR fadD12 OR fadD25 OR fadD24 OR fadD11.1 OR fadD11 OR fadD1 OR fadD31 OR fadD15 OR fadD35 OR fadD9 OR fadD26 OR fadD28 OR fadD22 OR fadD29 OR fadD13 OR fadD17 OR fadD18 OR fadD19 OR fadD3 OR fadD32 O…
R_TDPMB	T00666b	H2O[c] + ATP[c] + DAPIM[c] -> ADP[c] + PI[c] + DAPIM[e]		0	1000	0	Transport	ECNumbers:none References:none PROTEIN_NAME: na GENE_NAME: orphan
R_HMGCOA	R02085	H2O[c] + MGLUTCOA[c] -> HMGLUTCOA[c]		0	1000	0	Valine, leucine and isoleucine degradation	References:none PROTEIN_NAME: na GENE_NAME: orphan	4.2.1.18
R_USPA4	T00031b	H2O[c] + ATP[c] + GLC[c] -> ADP[c] + PI[c] + GLC[e]	(((gp_G_Rv__TWO____THREE____ONE____SIX__) and (gp_G_Rv__TWO____THREE____ONE____SEVEN__) and (gp_G_Rv__TWO____THREE____ONE____EIGHT__)) or ((gp_G_Rv__ONE____TWO____THREE____FIVE__) and (gp_G_Rv__ONE____TWO____THREE____SIX__) and (gp_G_Rv__ONE____TWO____THREE____SEVEN__) and (gp_G_Rv__ONE____TWO____THREE____EIGHT__)) or ((gp_G_Rv__TWO____ZERO____THREE____EIGHT__c) and (gp_G_Rv__TWO____ZERO____THREE…	0	1000	0	Transport	ECNumbers:none References:doi: 10.1099/mic.0.2007/012872-0 PROTEIN_NAME: sugar-transport integral membrane protein abc transporter GENE_NAME: ( uspA AND uspB AND uspC ) OR ( lpqY AND sugA AND sugB AND sugC ) OR ( Rv2038c AND Rv2039c AND Rv2040c AND R2041c )
R_USPA3	T00031a	H2O[c] + ATP[c] + GLC[e] -> ADP[c] + PI[c] + GLC[c]	(((gp_G_Rv__TWO____THREE____ONE____SIX__) and (gp_G_Rv__TWO____THREE____ONE____SEVEN__) and (gp_G_Rv__TWO____THREE____ONE____EIGHT__)) or ((gp_G_Rv__ONE____TWO____THREE____FIVE__) and (gp_G_Rv__ONE____TWO____THREE____SIX__) and (gp_G_Rv__ONE____TWO____THREE____SEVEN__) and (gp_G_Rv__ONE____TWO____THREE____EIGHT__)) or ((gp_G_Rv__TWO____ZERO____THREE____EIGHT__c) and (gp_G_Rv__TWO____ZERO____THREE…	0	1000	0	Transport	ECNumbers:none References:doi: 10.1099/mic.0.2007/012872-0 PROTEIN_NAME: sugar-transport integral membrane protein abc transporter GENE_NAME: ( uspA AND uspB AND uspC ) OR ( lpqY AND sugA AND sugB AND sugC ) OR ( Rv2038c AND Rv2039c AND Rv2040c AND R2041c )
R_CYSQ1	R00188	H2O[c] + PAP[c] -> PI[c] + AMP[c]	(gp_G_Rv__TWO____ONE____THREE____ONE__c)	0	1000	0	Sulfur metabolism	References:doi: 10.1371/journal.ppat.1002036 PROTEIN_NAME: Monophosphatase GENE_NAME: cysQ	3.1.3.7
R_CYSQ2	R00508	H2O[c] + PAPS[c] -> PI[c] + APS[c]	(gp_G_Rv__TWO____ONE____THREE____ONE__c)	0	1000	0	Sulfur metabolism	References:doi: 10.1371/journal.ppat.1002036 PROTEIN_NAME: Monophosphatase GENE_NAME: cysQ	3.1.3.7
R_PCAA3	PCAA3	SAM[c] + CD131E19CPC55ACYLACP[c] -> SAH[c] + 1931CPC56ACYLACP[c]	(gp_G_Rv__ZERO____FOUR____SEVEN____ZERO__c)	0	1000	0	Mycolic acid pathway	ECNumbers:none References:doi: 10.1371/journal.pcbi.0010046 PROTEIN_NAME: mycolic acid synthase GENE_NAME: pcaA
R_PCAA2	PCAA2	SAM[c] + CD131E19CPC53ACYLACP[c] -> SAH[c] + 1931CPC54ACYLACP[c]	(gp_G_Rv__ZERO____FOUR____SEVEN____ZERO__c)	0	1000	0	Mycolic acid pathway	ECNumbers:none References:doi: 10.1371/journal.pcbi.0010046 PROTEIN_NAME: mycolic acid synthase GENE_NAME: pcaA
R_PCAA1	PCAA1	SAM[c] + CD131E19CPC51ACYLACP[c] -> SAH[c] + 1931CPC52ACYLACP[c]	(gp_G_Rv__ZERO____FOUR____SEVEN____ZERO__c)	0	1000	0	Mycolic acid pathway	ECNumbers:none References:doi: 10.1371/journal.pcbi.0010046 PROTEIN_NAME: mycolic acid synthase GENE_NAME: pcaA
R_FADE282	FADE282	FAD[c] + CHOLC3COA[c] -> FADH2[c] + CHOLENEC3COA[c]	((gp_G_Rv__THREE____FIVE____FOUR____FOUR__c) and (gp_G_Rv__THREE____FIVE____FOUR____THREE__c))	0	1000	0	Cholesterol degradation	ECNumbers:none References:doi: 10.1021/bi4002979 PROTEIN_NAME: acyl-CoA dehydrogenase GENE_NAME: chsE1 AND chsE2
R_CDSA	CDSA	2 ADP[c] + CTP[c] + PA[c] <=> H2O[c] + 2 ATP[c] + CDPDG[c]	(gp_G_Rv__TWO____EIGHT____EIGHT____ONE__c)	-1000	1000	0	Glycerophospholipid metabolism	References:none PROTEIN_NAME: integral membrane phosphatidate cytidylyltransferase CdsA GENE_NAME: cdsA	2.7.7.41
R_FADD27	FADD27	ATP[c] + COA[c] + HEPTADECANOATE[c] -> PPI[c] + AMP[c] + HEPTADECANOYLCOA[c]	((gp_G_Rv__ZERO____ZERO____THREE____FIVE__) or (gp_G_Rv__ZERO____ZERO____NINE____NINE__) or (gp_G_Rv__ZERO____ONE____ONE____NINE__) or (gp_G_Rv__ZERO____ONE____SIX____SIX__) or (gp_G_Rv__ZERO____TWO____ONE____FOUR__) or (gp_G_Rv__ZERO____TWO____SEVEN____ZERO__) or (gp_G_Rv__ZERO____FOUR____ZERO____FOUR__) or (gp_G_Rv__ZERO____FIVE____FIVE____ONE__c) or (gp_G_Rv__ZERO____EIGHT____FIVE____TWO__) or…	0	1000	0	Lipid metabolism	ECNumbers:none References:none PROTEIN_NAME: fatty acid CoA-ligase GENE_NAME: fadD34 OR fadD10 OR fadD7 OR fadD5 OR fadD4 OR fadD2 OR fadD30 OR fadD8 OR fadD16 OR fadD14 OR fadD21 OR fadD36 OR fadD6 OR fadD12 OR fadD25 OR fadD24 OR fadD11.1 OR fadD11 OR fadD1 OR fadD31 OR fadD15 OR fadD35 OR fadD9 OR fadD26 OR fadD28 OR fadD22 OR fadD29 OR fadD13 OR fadD17 OR fadD18 OR fadD19 OR fadD3 OR fadD32 O…
R_FAS37	FAS37	H[c] + NADPH[c] + BKETOC16ACYLACPFAS[c] -> NADP[c] + 3HC16ACYLACPFAS[c]	(gp_G_Rv__TWO____FIVE____TWO____FOUR__c)	0	1000	0	Mycolic acid pathway	ECNumbers:none References:doi: 10.1371/journal.pcbi.0010046 PROTEIN_NAME: fatty acid synthase GENE_NAME: fas
R_FAS36	FAS36	MALC14ACYLACPFAS[c] -> CO2[c] + BKETOC16ACYLACPFAS[c]	(gp_G_Rv__TWO____FIVE____TWO____FOUR__c)	0	1000	0	Mycolic acid pathway	ECNumbers:none References:doi: 10.1371/journal.pcbi.0010046 PROTEIN_NAME: fatty acid synthase GENE_NAME: fas
R_FAS35	FAS35	MALCOA[c] + C14ACYLACPFAS[c] -> COA[c] + MALC14ACYLACPFAS[c]	(gp_G_Rv__TWO____FIVE____TWO____FOUR__c)	0	1000	0	Mycolic acid pathway	ECNumbers:none References:doi: 10.1371/journal.pcbi.0010046 PROTEIN_NAME: fatty acid synthase GENE_NAME: fas
R_FAS34	FAS34	H[c] + NADH[c] + TD2EC14ACYLACPFAS[c] -> NAD[c] + C14ACYLACPFAS[c]	(gp_G_Rv__TWO____FIVE____TWO____FOUR__c)	0	1000	0	Mycolic acid pathway	ECNumbers:none References:doi: 10.1371/journal.pcbi.0010046 PROTEIN_NAME: fatty acid synthase GENE_NAME: fas
R_FAS33	FAS33	3HC14ACYLACPFAS[c] -> H2O[c] + TD2EC14ACYLACPFAS[c]	(gp_G_Rv__TWO____FIVE____TWO____FOUR__c)	0	1000	0	Mycolic acid pathway	ECNumbers:none References:doi: 10.1371/journal.pcbi.0010046 PROTEIN_NAME: fatty acid synthase GENE_NAME: fas
R_FAS32	FAS32	H[c] + NADPH[c] + BKETOC14ACYLACPFAS[c] -> NADP[c] + 3HC14ACYLACPFAS[c]	(gp_G_Rv__TWO____FIVE____TWO____FOUR__c)	0	1000	0	Mycolic acid pathway	ECNumbers:none References:doi: 10.1371/journal.pcbi.0010046 PROTEIN_NAME: fatty acid synthase GENE_NAME: fas
R_FAS31	FAS31	MALC12ACYLACPFAS[c] -> CO2[c] + BKETOC14ACYLACPFAS[c]	(gp_G_Rv__TWO____FIVE____TWO____FOUR__c)	0	1000	0	Mycolic acid pathway	ECNumbers:none References:doi: 10.1371/journal.pcbi.0010046 PROTEIN_NAME: fatty acid synthase GENE_NAME: fas
R_FAS30	FAS30	MALCOA[c] + C12ACYLACPFAS[c] -> COA[c] + MALC12ACYLACPFAS[c]	(gp_G_Rv__TWO____FIVE____TWO____FOUR__c)	0	1000	0	Mycolic acid pathway	ECNumbers:none References:doi: 10.1371/journal.pcbi.0010046 PROTEIN_NAME: fatty acid synthase GENE_NAME: fas
R_HPT3	R02142	PRPP[c] + XAN[c] -> PPI[c] + XMP[c]	(gp_G_Rv__THREE____SIX____TWO____FOUR__c)	0	1000	0	Purine metabolism	References:none PROTEIN_NAME: hyposanthine-guanine phosphoribosyltransferase GENE_NAME: hpt	2.4.2.8
R_HPT2	R01229	PRPP[c] + GN[c] -> GMP[c] + PPI[c]	(gp_G_Rv__THREE____SIX____TWO____FOUR__c)	0	1000	0	Purine metabolism	References:none PROTEIN_NAME: hyposanthine-guanine phosphoribosyltransferase GENE_NAME: hpt	2.4.2.8
R_HPT1	R01132	PRPP[c] + HYXN[c] -> PPI[c] + IMP[c]	(gp_G_Rv__THREE____SIX____TWO____FOUR__c)	0	1000	0	Purine metabolism	References:none PROTEIN_NAME: hyposanthine-guanine phosphoribosyltransferase GENE_NAME: hpt	2.4.2.8
R_FOLE	R00424	H2O[c] + GTP[c] -> FOR[c] + AHTD[c]	(gp_G_Rv__THREE____SIX____ZERO____NINE__c)	0	1000	0	Folate biosynthesis	References:none PROTEIN_NAME: GTP cyclohydrolase I GENE_NAME: folE	3.5.4.16
R_FAS39	FAS39	H[c] + NADH[c] + TD2EC16ACYLACPFAS[c] -> NAD[c] + C16ACYLACPFAS[c]	(gp_G_Rv__TWO____FIVE____TWO____FOUR__c)	0	1000	0	Mycolic acid pathway	ECNumbers:none References:doi: 10.1371/journal.pcbi.0010046 PROTEIN_NAME: fatty acid synthase GENE_NAME: fas
R_FAS38	FAS38	3HC16ACYLACPFAS[c] -> H2O[c] + TD2EC16ACYLACPFAS[c]	(gp_G_Rv__TWO____FIVE____TWO____FOUR__c)	0	1000	0	Mycolic acid pathway	ECNumbers:none References:doi: 10.1371/journal.pcbi.0010046 PROTEIN_NAME: fatty acid synthase GENE_NAME: fas
R_GA6PF6P	R00765	H2O[c] + GA6P[c] <=> NH3[c] + F6P[c]		-1000	1000	0	Amino sugar and nucleotide sugar metabolism	References:none PROTEIN_NAME: na GENE_NAME: orphan	3.5.99.6
R_TSUCCA	T00158c	SUCC[c] + CIT[e] <=> SUCC[e] + CIT[c]		-1000	1000	0	Transport	ECNumbers:none References:none PROTEIN_NAME: na GENE_NAME: orphan
R_TADN	T00212	H[c] + ADN[e] <=> H[e] + ADN[c]		-1000	1000	0	Transport	ECNumbers:none References:none PROTEIN_NAME: na GENE_NAME: orphan
R_OTSB2	R02778	H2O[c] + TRE6P[c] -> PI[c] + TRE[c]	((gp_G_Rv__TWO____ZERO____ZERO____SIX__) or (gp_G_Rv__THREE____THREE____SEVEN____TWO__))	0	1000	0	Starch and sucrose metabolism	References:none PROTEIN_NAME: trehalose 6-phosphate phosphatase GENE_NAME: otsB1 OR otsB2	3.1.3.12
R_HSAF	R05298	4H2OHEX[c] -> PYR[c] + PRAL[c]	(gp_G_Rv__THREE____FIVE____THREE____FOUR__c)	0	1000	0	Cholesterol degradation	References:doi: 10.1016/j.tim.2011.07.009 PROTEIN_NAME: aldolase GENE_NAME: hsaF	4.1.3.39
R_PGSA1	PGSA1	CDPDG[c] + MI[c] -> CMP[c] + PITBA[c]	(gp_G_Rv__TWO____SIX____ONE____TWO__c)	0	1000	0	Lipid metabolism	References:none PROTEIN_NAME: CDP-diacylglycerol--inositol 3-phosphatidyltransferase GENE_NAME: pgsA1	2.7.8.11
R_TVALB	T00183b	H2O[c] + ATP[c] + VAL[c] -> ADP[c] + PI[c] + VAL[e]		0	1000	0	Transport	ECNumbers:none References:none PROTEIN_NAME: na GENE_NAME: orphan
R_PGSA3	PGSA3	CDPDG[c] + GL3P[c] <=> CMP[c] + PGP[c]	(gp_G_Rv__TWO____SEVEN____FOUR____SIX__c)	-1000	1000	0	Glycerophospholipid metabolism	References:none PROTEIN_NAME: CDP-diacylglycerol--glycerol-3-phosphate 3-phosphatidyltransferase GENE_NAME: pgsA3	2.7.8.5
R_PGSA2	R02030	2 PG[c] -> CAL[c] + GL[c]	(gp_G_Rv__ONE____EIGHT____TWO____TWO__)	0	1000	0	Glycerophospholipid metabolism	References:none PROTEIN_NAME: CDP-diacylglycerol-glycerol-3-phosphate 3-phosphatidyltransferase GENE_NAME: pgsA2	2.7.8.5
R_MAS6	MAS6	2 H[c] + SMMALONYLCOA[c] + 2 NADPH[c] + 2MC23ACYLACP[c] -> H2O[c] + CO2[c] + COA[c] + 2 NADP[c] + 24MC26ACYLACP[c]	(gp_G_Rv__TWO____NINE____FOUR____ZERO__c)	0	1000	0	Dimycocerosate ester biosynthesis	ECNumbers:none References:doi: 10.1128/microbiolspec.MGM2-0021-2013 PROTEIN_NAME: mycocerosic acid synthase GENE_NAME: mas
R_MCACP	MCACP	0.05 24MC26ACYLACP[c] + 0.05 246MC29ACYLACP[c] + 0.05 246810MC33ACYLACP[c] + 0.05 246810MC35ACYLACP[c] + 0.65 2468MC30ACYLACP[c] + 0.05 2468MC32ACYLACP[c] + 0.05 246MC27ACYLACP[c] + 0.05 24MC24ACYLACP[c] -> MYCOCEROSOYLACP[c]		0	1000	0	Dimycocerosate ester biosynthesis	ECNumbers:none References:doi: 10.1128/microbiolspec.MGM2-0021-2013 PROTEIN_NAME: na GENE_NAME: orphan
R_RIBC	R00066	2 D8RL[c] -> A6RP[c] + RIBFLAV[c]	(gp_G_Rv__ONE____FOUR____ONE____TWO__)	0	1000	0	Riboflavin metabolism	References:none PROTEIN_NAME: riboflavin synthase subunit alpha GENE_NAME: ribC	2.5.1.9
R_PPSC1	PPSC1	2 H[c] + 2 NADH[c] + MALCOA[c] + PHENOL35DHC27ACYLACP[c] -> H2O[c] + 2 NAD[c] + CO2[c] + COA[c] + PHENOL57DHC29ACYLACP[c]	(gp_G_Rv__TWO____NINE____THREE____THREE__)	0	1000	0	Dimycocerosate ester biosynthesis	ECNumbers:none References:doi: 10.1128/microbiolspec.MGM2-0021-2013 PROTEIN_NAME: Phenolpthiocerol synthesis type-I polyketide synthase GENE_NAME: ppsC
R_OTSB1	OTSB1	H2O[c] + TREHALOSEMONOMYCOLATEP[c] -> PI[c] + TREHALOSEMONOMYCOLATE[c]	((gp_G_Rv__THREE____FOUR____ZERO____ZERO__) or (gp_G_Rv__TWO____ZERO____ZERO____SIX__))	0	1000	0	Mycolic acid pathway	References:none PROTEIN_NAME: hydrolase OR trehalose-6-phosphate phosphatase OtsB1 GENE_NAME: Rv3400 OR otsB1	3.1.3.12
R_ECHA192	ECHA192	H2O[c] + CHOLENEC5COA[c] <=> HCHOLC5COA[c]	((gp_G_Rv__THREE____FIVE____ONE____SIX__) or (gp_G_Rv__THREE____FIVE____THREE____EIGHT__))	-1000	1000	0	Cholesterol degradation	ECNumbers:none References:doi: 10.1073/pnas.0605728104 PROTEIN_NAME: enoyl CoA hydratase OR 2-enoyl acyl-CoA hydratase GENE_NAME: echA19 OR hsd4B
R_MNTH	T00034	2 H[c] + MN[e] <=> 2 H[e] + MN[c]	(gp_G_Rv__ZERO____NINE____TWO____FOUR__c)	-1000	1000	0	Transport	ECNumbers:none References:none PROTEIN_NAME: divalent cation-transport integral membrane protein GENE_NAME: mntH
R_NAGINSP	R09634	IP[c] + UDPNAG[c] -> UDP[c] + NAGINSP[c]	(gp_G_Rv__ZERO____FOUR____EIGHT____SIX__)	0	1000	0	Inositol phosphate metabolism	References:none PROTEIN_NAME: mannosyltransferase GENE_NAME: Rv0486	2.4.1.250
R_GLCB	R00472	H2O[c] + ACCOA[c] + GLX[c] -> COA[c] + MAL[c]	(gp_G_Rv__ONE____EIGHT____THREE____SEVEN__c)	0	1000	0	Glyoxylate and dicarboxylate metabolism	References:none PROTEIN_NAME: malate synthase G GENE_NAME: glcB	2.3.3.9
R_UPPP	UPPP	H2O[c] + DPPP[c] <=> PI[c] + DPP[c]	(gp_G_Rv__TWO____ONE____THREE____SIX__c)	-1000	1000	0	Peptidoglycan biosynthesis	References:none PROTEIN_NAME: UDP pyrophosphate phosphatase GENE_NAME: uppP	3.6.1.27
R_ANSA	R00485	H2O[c] + ASN[c] -> NH3[c] + ASP[c]	(gp_G_Rv__ONE____FIVE____THREE____EIGHT__c)	0	1000	0	Alanine, aspartate and glutamate metabolism	References:none PROTEIN_NAME: L-asparaginase GENE_NAME: ansA	3.5.1.1
R_INO1	R07324	G6P[c] <=> IP[c]	(gp_G_Rv__ZERO____ZERO____FOUR____SIX__c)	-1000	1000	0	Inositol phosphate metabolism	References:none PROTEIN_NAME: myo-inositol-1-phosphate synthase OR (CDP-diacylglycerol--inositol 3-phosphatidyltransferase AND CDP-diacylglycerol--glycerol-3-phosphate 3-phosphatidyltransferase) GENE_NAME: ino1	5.5.1.4
R_PNCA	R01268	H2O[c] + NAM[c] <=> NH3[c] + NAC[c]	(gp_G_Rv__TWO____ZERO____FOUR____THREE__c)	-1000	1000	0	Nicotinate and nicotinamide metabolism	References:none PROTEIN_NAME: pyrazinamidase GENE_NAME: pncA	3.5.1.19
R_FADE2	FADE2	H2O[c] + NAD[c] + COA[c] + FAD[c] + HEPTADECANOYLCOA[c] -> H[c] + NADH[c] + ACCOA[c] + FADH2[c] + PENTADECANOYLCOA[c]	(((gp_G_Rv__ZERO____ONE____THREE____ONE__c) or (gp_G_Rv__ZERO____ONE____FIVE____FOUR__c) or (gp_G_Rv__ZERO____TWO____ONE____FIVE__c) or (gp_G_Rv__ZERO____TWO____THREE____ONE__) or (gp_G_Rv__ZERO____TWO____FOUR____FOUR__c) or (gp_G_Rv__ZERO____TWO____SEVEN____ONE__c) or (gp_G_Rv__ZERO____FOUR____ZERO____ZERO__c) or (gp_G_Rv__ZERO____SEVEN____FIVE____TWO__c) or (gp_G_Rv__ZERO____EIGHT____SEVEN____T…	0	1000	0	Lipid metabolism	ECNumbers:none References:none PROTEIN_NAME: acyl-CoA dehydrogenase AND enoyl-CoA hydratase AND fatty acid oxidation protein AND acyl-CoA thiolase GENE_NAME: ( fadE1 OR fadE2 OR fadE3 OR fadE4 OR fadE5 OR fadE6 OR fadE7 OR fadE8 OR fadE9 OR fadE10 OR fadE12 OR fadE13 OR fadE15 OR fadE16 OR fadE18 OR fadE17 OR fadE19 OR fadE20 OR fadE21 OR fadE22 OR fadE24 OR fadE23 OR fadE25 OR fadE31 OR fadE32 O…
R_FADE3	FADE3	H2O[c] + NAD[c] + COA[c] + FAD[c] + PENTADECANOYLCOA[c] -> H[c] + NADH[c] + ACCOA[c] + FADH2[c] + TRIDECANOYLCOA[c]	(((gp_G_Rv__ZERO____ONE____THREE____ONE__c) or (gp_G_Rv__ZERO____ONE____FIVE____FOUR__c) or (gp_G_Rv__ZERO____TWO____ONE____FIVE__c) or (gp_G_Rv__ZERO____TWO____THREE____ONE__) or (gp_G_Rv__ZERO____TWO____FOUR____FOUR__c) or (gp_G_Rv__ZERO____TWO____SEVEN____ONE__c) or (gp_G_Rv__ZERO____FOUR____ZERO____ZERO__c) or (gp_G_Rv__ZERO____SEVEN____FIVE____TWO__c) or (gp_G_Rv__ZERO____EIGHT____SEVEN____T…	0	1000	0	Lipid metabolism	ECNumbers:none References:none PROTEIN_NAME: acyl-CoA dehydrogenase AND enoyl-CoA hydratase AND fatty acid oxidation protein AND acyl-CoA thiolase GENE_NAME: ( fadE1 OR fadE2 OR fadE3 OR fadE4 OR fadE5 OR fadE6 OR fadE7 OR fadE8 OR fadE9 OR fadE10 OR fadE12 OR fadE13 OR fadE15 OR fadE16 OR fadE18 OR fadE17 OR fadE19 OR fadE20 OR fadE21 OR fadE22 OR fadE24 OR fadE23 OR fadE25 OR fadE31 OR fadE32 O…
R_PHEN	R01715	CHOR[c] <=> PHEN[c]	((gp_G_Rv__ONE____EIGHT____EIGHT____FIVE__c) or (gp_G_Rv__ZERO____NINE____FOUR____EIGHT__c))	-1000	1000	0	Phenylalanine, tyrosine and tryptophan biosynthesis	References:doi: 10.1111/j.1742-4658.2004.04478.x AND doi: 10.1074/jbc.M413026200 PROTEIN_NAME: chorismate mutase GENE_NAME: Rv1885c OR Rv0948c	5.4.99.5
R_FADE1	FADE1	H2O[c] + NAD[c] + COA[c] + FAD[c] + NONADECANOYLCOA[c] -> H[c] + NADH[c] + ACCOA[c] + FADH2[c] + HEPTADECANOYLCOA[c]	(((gp_G_Rv__ZERO____ONE____THREE____ONE__c) or (gp_G_Rv__ZERO____ONE____FIVE____FOUR__c) or (gp_G_Rv__ZERO____TWO____ONE____FIVE__c) or (gp_G_Rv__ZERO____TWO____THREE____ONE__) or (gp_G_Rv__ZERO____TWO____FOUR____FOUR__c) or (gp_G_Rv__ZERO____TWO____SEVEN____ONE__c) or (gp_G_Rv__ZERO____FOUR____ZERO____ZERO__c) or (gp_G_Rv__ZERO____SEVEN____FIVE____TWO__c) or (gp_G_Rv__ZERO____EIGHT____SEVEN____T…	0	1000	0	Lipid metabolism	ECNumbers:none References:none PROTEIN_NAME: acyl-CoA dehydrogenase AND enoyl-CoA hydratase AND fatty acid oxidation protein AND acyl-CoA thiolase GENE_NAME: ( fadE1 OR fadE2 OR fadE3 OR fadE4 OR fadE5 OR fadE6 OR fadE7 OR fadE8 OR fadE9 OR fadE10 OR fadE12 OR fadE13 OR fadE15 OR fadE16 OR fadE18 OR fadE17 OR fadE19 OR fadE20 OR fadE21 OR fadE22 OR fadE24 OR fadE23 OR fadE25 OR fadE31 OR fadE32 O…
R_FADE6	FADE6	H2O[c] + NAD[c] + COA[c] + FAD[c] + NONANOYLCOA[c] -> H[c] + NADH[c] + ACCOA[c] + FADH2[c] + HEPTANOYLCOA[c]	(((gp_G_Rv__ZERO____ONE____THREE____ONE__c) or (gp_G_Rv__ZERO____ONE____FIVE____FOUR__c) or (gp_G_Rv__ZERO____TWO____ONE____FIVE__c) or (gp_G_Rv__ZERO____TWO____THREE____ONE__) or (gp_G_Rv__ZERO____TWO____FOUR____FOUR__c) or (gp_G_Rv__ZERO____TWO____SEVEN____ONE__c) or (gp_G_Rv__ZERO____FOUR____ZERO____ZERO__c) or (gp_G_Rv__ZERO____SEVEN____FIVE____TWO__c) or (gp_G_Rv__ZERO____EIGHT____SEVEN____T…	0	1000	0	Lipid metabolism	ECNumbers:none References:none PROTEIN_NAME: acyl-CoA dehydrogenase AND enoyl-CoA hydratase AND fatty acid oxidation protein AND acyl-CoA thiolase GENE_NAME: ( fadE1 OR fadE2 OR fadE3 OR fadE4 OR fadE5 OR fadE6 OR fadE7 OR fadE8 OR fadE9 OR fadE10 OR fadE12 OR fadE13 OR fadE15 OR fadE16 OR fadE18 OR fadE17 OR fadE19 OR fadE20 OR fadE21 OR fadE22 OR fadE24 OR fadE23 OR fadE25 OR fadE31 OR fadE32 O…
R_FADE7	FADE7	H2O[c] + NAD[c] + COA[c] + FAD[c] + HEPTANOYLCOA[c] -> H[c] + NADH[c] + ACCOA[c] + FADH2[c] + PENTANOYLCOA[c]	(((gp_G_Rv__ZERO____ONE____THREE____ONE__c) or (gp_G_Rv__ZERO____ONE____FIVE____FOUR__c) or (gp_G_Rv__ZERO____TWO____ONE____FIVE__c) or (gp_G_Rv__ZERO____TWO____THREE____ONE__) or (gp_G_Rv__ZERO____TWO____FOUR____FOUR__c) or (gp_G_Rv__ZERO____TWO____SEVEN____ONE__c) or (gp_G_Rv__ZERO____FOUR____ZERO____ZERO__c) or (gp_G_Rv__ZERO____SEVEN____FIVE____TWO__c) or (gp_G_Rv__ZERO____EIGHT____SEVEN____T…	0	1000	0	Lipid metabolism	ECNumbers:none References:none PROTEIN_NAME: acyl-CoA dehydrogenase AND enoyl-CoA hydratase AND fatty acid oxidation protein AND acyl-CoA thiolase GENE_NAME: ( fadE1 OR fadE2 OR fadE3 OR fadE4 OR fadE5 OR fadE6 OR fadE7 OR fadE8 OR fadE9 OR fadE10 OR fadE12 OR fadE13 OR fadE15 OR fadE16 OR fadE18 OR fadE17 OR fadE19 OR fadE20 OR fadE21 OR fadE22 OR fadE24 OR fadE23 OR fadE25 OR fadE31 OR fadE32 O…
R_FADE4	FADE4	H2O[c] + NAD[c] + COA[c] + FAD[c] + TRIDECANOYLCOA[c] -> H[c] + NADH[c] + ACCOA[c] + FADH2[c] + UNDECANOYLCOA[c]	(((gp_G_Rv__ZERO____ONE____THREE____ONE__c) or (gp_G_Rv__ZERO____ONE____FIVE____FOUR__c) or (gp_G_Rv__ZERO____TWO____ONE____FIVE__c) or (gp_G_Rv__ZERO____TWO____THREE____ONE__) or (gp_G_Rv__ZERO____TWO____FOUR____FOUR__c) or (gp_G_Rv__ZERO____TWO____SEVEN____ONE__c) or (gp_G_Rv__ZERO____FOUR____ZERO____ZERO__c) or (gp_G_Rv__ZERO____SEVEN____FIVE____TWO__c) or (gp_G_Rv__ZERO____EIGHT____SEVEN____T…	0	1000	0	Lipid metabolism	ECNumbers:none References:none PROTEIN_NAME: acyl-CoA dehydrogenase AND enoyl-CoA hydratase AND fatty acid oxidation protein AND acyl-CoA thiolase GENE_NAME: ( fadE1 OR fadE2 OR fadE3 OR fadE4 OR fadE5 OR fadE6 OR fadE7 OR fadE8 OR fadE9 OR fadE10 OR fadE12 OR fadE13 OR fadE15 OR fadE16 OR fadE18 OR fadE17 OR fadE19 OR fadE20 OR fadE21 OR fadE22 OR fadE24 OR fadE23 OR fadE25 OR fadE31 OR fadE32 O…
R_FADE5	FADE5	H2O[c] + NAD[c] + COA[c] + FAD[c] + UNDECANOYLCOA[c] -> H[c] + NADH[c] + ACCOA[c] + FADH2[c] + NONANOYLCOA[c]	(((gp_G_Rv__ZERO____ONE____THREE____ONE__c) or (gp_G_Rv__ZERO____ONE____FIVE____FOUR__c) or (gp_G_Rv__ZERO____TWO____ONE____FIVE__c) or (gp_G_Rv__ZERO____TWO____THREE____ONE__) or (gp_G_Rv__ZERO____TWO____FOUR____FOUR__c) or (gp_G_Rv__ZERO____TWO____SEVEN____ONE__c) or (gp_G_Rv__ZERO____FOUR____ZERO____ZERO__c) or (gp_G_Rv__ZERO____SEVEN____FIVE____TWO__c) or (gp_G_Rv__ZERO____EIGHT____SEVEN____T…	0	1000	0	Lipid metabolism	ECNumbers:none References:none PROTEIN_NAME: acyl-CoA dehydrogenase AND enoyl-CoA hydratase AND fatty acid oxidation protein AND acyl-CoA thiolase GENE_NAME: ( fadE1 OR fadE2 OR fadE3 OR fadE4 OR fadE5 OR fadE6 OR fadE7 OR fadE8 OR fadE9 OR fadE10 OR fadE12 OR fadE13 OR fadE15 OR fadE16 OR fadE18 OR fadE17 OR fadE19 OR fadE20 OR fadE21 OR fadE22 OR fadE24 OR fadE23 OR fadE25 OR fadE31 OR fadE32 O…
R_FADE233	R02661	FAD[c] + IBUTCOA[c] -> FADH2[c] + MACRCOA[c]	(gp_G_Rv__THREE____ONE____FOUR____ZERO__)	0	1000	0	Lipid metabolism	References:none PROTEIN_NAME: acyl-CoA dehydrogenase GENE_NAME: fadE23	1.3.8.1
R_FADE232	R04095	FAD[c] + 3MBUTCOA[c] -> FADH2[c] + 3MBECOA[c]	(gp_G_Rv__THREE____ONE____FOUR____ZERO__)	0	1000	0	Lipid metabolism	References:none PROTEIN_NAME: acyl-CoA dehydrogenase GENE_NAME: fadE23	1.3.8.4
R_FADE231	R03171	FAD[c] + 2MBUTCOA[c] -> FADH2[c] + 2MBECOA[c]	(gp_G_Rv__THREE____ONE____FOUR____ZERO__)	0	1000	0	Lipid metabolism	References:none PROTEIN_NAME: acyl-CoA dehydrogenase GENE_NAME: fadE23	1.3.99.12
R_PHEA	R01373	PHEN[c] -> H2O[c] + CO2[c] + PHPYR[c]	(gp_G_Rv__THREE____EIGHT____THREE____EIGHT__c)	0	1000	0	Phenylalanine, tyrosine and tryptophan biosynthesis	References:none PROTEIN_NAME: prephenate dehydratase GENE_NAME: pheA	4.2.1.51
R_KATG1	KATG1	O2[c] + NO[c] -> NO3[c]	(gp_G_Rv__ONE____NINE____ZERO____EIGHT__c)	0	1000	0	Nitrogen metabolism	ECNumbers:none References:none PROTEIN_NAME: catalase-peroxidase-peroxynitritase GENE_NAME: katG
R_KATG2	R00009	2 H2O2[c] -> 2 H2O[c] + O2[c]	(gp_G_Rv__ONE____NINE____ZERO____EIGHT__c)	0	1000	0	Peroxide metabolism	References:none PROTEIN_NAME: catalase-peroxidase-peroxynitritase GENE_NAME: katG	1.11.1.6
R_GLTA1	R00931	H2O[c] + PROPIONYLCOA[c] + OA[c] -> COA[c] + 2METHYLCITRATE[c]	(gp_G_Rv__ONE____ONE____THREE____ONE__)	0	1000	0	Citrate cycle (TCA cycle)	References:none PROTEIN_NAME: citrate synthase GENE_NAME: gltA1	2.3.3.5
R_BIOF	R03210	ALA[c] + PIMELOYLCOA[c] -> CO2[c] + COA[c] + 8AMINO7OXONONANOATE[c]	((gp_G_Rv__ONE____FIVE____SIX____NINE__) and (gp_G_Rv__ZERO____ZERO____THREE____TWO__))	0	1000	0	Cofactor biosynthesis	References:none PROTEIN_NAME: 8-amino-7-oxononanoate synthase GENE_NAME: bioF1 AND bioF2	2.3.1.47
R_TLEUB	T00123b	H2O[c] + ATP[c] + LEU[c] -> ADP[c] + PI[c] + LEU[e]		0	1000	0	Transport	ECNumbers:none References:none PROTEIN_NAME: na GENE_NAME: orphan
R_PYRD1	PYRD1	O2[c] + DOROA[c] -> OROA[c] + H2O2[c]	(gp_G_Rv__TWO____ONE____THREE____NINE__)	0	1000	0	Pyrimidine metabolism	References:none PROTEIN_NAME: dihydroorotate dehydrogenase 2 GENE_NAME: pyrD	1.3.98.1
R_MMAA26	MMAA26	SAM[c] + CD37MKC59ACYLACP[c] -> SAH[c] + CKC60MEROACYLACP[c]	(gp_G_Rv__ZERO____SIX____FOUR____FOUR__c)	0	1000	0	Mycolic acid pathway	ECNumbers:none References:doi: 10.1371/journal.pcbi.0010046 PROTEIN_NAME: methoxy mycolic acid synthase II GENE_NAME: mmaA2
R_TETH	T00469	H[c] + ETH[e] <=> H[e] + ETH[c]		-1000	1000	0	Transport	ECNumbers:none References:none PROTEIN_NAME: na GENE_NAME: orphan
R_MMAA24	MMAA24	SAM[c] + CD37MHMC58ACYLACP[c] -> SAH[c] + CMC59MEROACYLCPACP[c]	((gp_G_Rv__ZERO____SIX____FOUR____FOUR__c) or (gp_G_Rv__ZERO____FIVE____ZERO____THREE__c))	0	1000	0	Mycolic acid pathway	ECNumbers:none References:doi: 10.1371/journal.pcbi.0010046 PROTEIN_NAME: methoxy mycolic acid synthase II OR cyclopropane-fatty-acyl-phospholipid synthase II GENE_NAME: mmaA2 OR cmaA2
R_MMAA23	MMAA23	SAM[c] + CD21931EC54ACYLACP[c] -> SAH[c] + CD131E19CPC55ACYLACP[c]	(gp_G_Rv__ZERO____SIX____FOUR____FOUR__c)	0	1000	0	Mycolic acid pathway	ECNumbers:none References:doi: 10.1371/journal.pcbi.0010046 PROTEIN_NAME: methoxy mycolic acid synthase II GENE_NAME: mmaA2
R_ICL2	R00409	METHYLISOCITRATE[c] -> SUCC[c] + PYR[c]	((gp_G_Rv__ZERO____FOUR____SIX____SEVEN__) or ((gp_G_Rv__ONE____NINE____ONE____FIVE__) and (gp_G_Rv__ONE____NINE____ONE____SIX__)))	0	1000	0	Methylcitrate cycle	References:none PROTEIN_NAME: isocitrate lyase GENE_NAME: icl OR (aceAa AND aceAb)	4.1.3.30
R_MMAA21	MMAA21	SAM[c] + CD21931EC50ACYLACP[c] -> SAH[c] + CD131E19CPC51ACYLACP[c]	(gp_G_Rv__ZERO____SIX____FOUR____FOUR__c)	0	1000	0	Mycolic acid pathway	ECNumbers:none References:doi: 10.1371/journal.pcbi.0010046 PROTEIN_NAME: methoxy mycolic acid synthase II GENE_NAME: mmaA2
R_PAND	R00489	ASP[c] -> CO2[c] + bALA[c]	(gp_G_Rv__THREE____SIX____ZERO____ONE__c)	0	1000	0	Alanine, aspartate and glutamate metabolism	References:none PROTEIN_NAME: aspartate alpha-decarboxylase GENE_NAME: panD	4.1.1.11
R_FBIB	R09398	FO[c] + LPPG[c] -> GMP[c] + F4200[c]	((gp_G_Rv__THREE____TWO____SIX____ONE__) and (gp_G_Rv__THREE____TWO____SIX____TWO__))	0	1000	0	Cofactor biosynthesis	References:none PROTEIN_NAME: LPPG:FO 2-phospho-L-lactate transferase AND F420-0--gamma-glutamyl ligase GENE_NAME: fbiA AND fbiB	2.7.8.28
R_TREY	TREY	H2O[c] + 2 GLUCAN[c] -> TRE[c]	((gp_G_Rv__ONE____FIVE____SIX____THREE__c) or (gp_G_Rv__ONE____FIVE____SIX____TWO__c))	0	1000	0	Starch and sucrose metabolism	ECNumbers:none References:none PROTEIN_NAME: malto-oligosyltrehalose synthase OR malto-oligosyltrehalose trehalohydrolase GENE_NAME: treY OR treZ
R_TKB	T00238b	H2O[c] + ATP[c] + K[c] -> ADP[c] + PI[c] + K[e]	((gp_G_Rv__TWO____SIX____NINE____ONE__) and (gp_G_Rv__TWO____SIX____NINE____TWO__))	0	1000	0	Transport	ECNumbers:non References:none PROTEIN_NAME: potassium uptake protein GENE_NAME: ceoB AND ceoC
R_PCA	R00344	H[c] + ATP[c] + PYR[c] + HCO3[c] -> ADP[c] + PI[c] + OA[c]	(gp_G_Rv__TWO____NINE____SIX____SEVEN__c)	0	1000	0	Citrate cycle (TCA cycle)	References:none PROTEIN_NAME: pyruvate carboxylase GENE_NAME: pca	6.4.1.1
R_SDH2	R00408	SUCC[c] + FAD[c] <=> FUM[c] + FADH2[c]	((gp_G_Rv__THREE____THREE____ONE____EIGHT__) and (gp_G_Rv__THREE____THREE____ONE____NINE__) and (gp_G_Rv__THREE____THREE____ONE____SIX__) and (gp_G_Rv__THREE____THREE____ONE____SEVEN__))	-1000	1000	0	Citrate cycle (TCA cycle)	References:doi: 10.1128/microbiolspec.MGM2-0015-2013 PROTEIN_NAME: succinate dehydrogenase 2 GENE_NAME: sdh2A AND sdh2B AND sdh2C AND sdh2D	1.3.99.1
R_FAS17	FAS17	H[c] + NADPH[c] + BKETOC8ACYLACPFAS[c] -> NADP[c] + 3HC8ACYLACPFAS[c]	(gp_G_Rv__TWO____FIVE____TWO____FOUR__c)	0	1000	0	Mycolic acid pathway	ECNumbers:none References:doi: 10.1371/journal.pcbi.0010046 PROTEIN_NAME: fatty acid synthase GENE_NAME: fas
R_PCD	PCD	2 H2O[c] + NAD[c] + P6C[c] -> H[c] + NADH[c] + LAAA[c]	(gp_G_Rv__THREE____TWO____NINE____THREE__)	0	1000	0	L-alpha-aminoadipic acid (L-AAA) biosynthesis	References: 9355735 PROTEIN_NAME: piperideine-6-carboxilic acid dehydrogenase GENE_NAME: pcd	1.5.-.-
R_TCADA	T01672	H[c] + CADA[c] + LYS[e] <=> H[e] + LYS[c] + CADA[e]		-1000	1000	0	Transport	ECNumbers:none References:none PROTEIN_NAME: na GENE_NAME: orphan
R_FAS16	FAS16	MALC6ACYLACPFAS[c] -> CO2[c] + BKETOC8ACYLACPFAS[c]	(gp_G_Rv__TWO____FIVE____TWO____FOUR__c)	0	1000	0	Mycolic acid pathway	ECNumbers:none References:doi: 10.1371/journal.pcbi.0010046 PROTEIN_NAME: fatty acid synthase GENE_NAME: fas
R_METB4	R03260	CYS[c] + OSLHSER[c] -> SUCC[c] + LLCT[c]	(gp_G_Rv__ONE____ZERO____SEVEN____NINE__)	0	1000	0	Cysteine and methionine metabolism	References:none PROTEIN_NAME: cystathionine gamma-synthase GENE_NAME: metB	2.5.1.48
R_METB1	R00999	H2O[c] + OSLHSER[c] -> SUCC[c] + NH3[c] + OBUT[c]	(gp_G_Rv__ONE____ZERO____SEVEN____NINE__)	0	1000	0	Cysteine and methionine metabolism	References:none PROTEIN_NAME: cystathionine gamma-synthase GENE_NAME: metB	2.5.1.48
R_METB2	R01001	H2O[c] + LLCT[c] <=> NH3[c] + CYS[c] + OBUT[c]	(gp_G_Rv__ONE____ZERO____SEVEN____NINE__)	-1000	1000	0	Cysteine and methionine metabolism	References:doi: 10.1038/srep02264 PROTEIN_NAME: cystathionine gamma-synthase GENE_NAME: metB	4.4.1.1
R_METB3	R03217	CYS[c] + OAHSER[c] -> AC[c] + LLCT[c]	(gp_G_Rv__ONE____ZERO____SEVEN____NINE__)	0	1000	0	Cysteine and methionine metabolism	References:none PROTEIN_NAME: cystathionine gamma-synthase GENE_NAME: metB	2.5.1.48
R_ADD1	R01560	H2O[c] + ADN[c] -> NH3[c] + INS[c]	(gp_G_Rv__THREE____THREE____ONE____THREE__c)	0	1000	0	Purine metabolism	References:doi: 10.1038/srep02264 PROTEIN_NAME: adenosine deaminase GENE_NAME: add	3.5.4.4
R_HSA	R09819	O2[c] + 3HSA[c] + FMNH2[c] -> H2O[c] + FMN[c] + 34DHSA[c]	((gp_G_Rv__THREE____FIVE____SEVEN____ZERO__c) and (gp_G_Rv__THREE____FIVE____SIX____SEVEN__c))	0	1000	0	Cholesterol degradation	References:doi: 10.1016/j.tim.2011.07.009 PROTEIN_NAME: flavin-dependent monooxygenase GENE_NAME: hsaA AND hsaB	1.14.14.12
R_ADD2	R02556	H2O[c] + DA[c] -> NH3[c] + DIN[c]	(gp_G_Rv__THREE____THREE____ONE____THREE__c)	0	1000	0	Purine metabolism	References:none PROTEIN_NAME: adenosine deaminase GENE_NAME: add	3.5.4.4
R_RIBD1	R03458	H[c] + NADPH[c] + A6RP5P[c] -> NADP[c] + A6RP5P2[c]	((gp_G_Rv__TWO____SIX____SEVEN____ONE__) or (gp_G_Rv__ONE____FOUR____ZERO____NINE__))	0	1000	0	Riboflavin metabolism	References:none PROTEIN_NAME: bifunctional riboflavin biosynthesis enzyme OR bifunctional diaminohydroxyphophoribosylaminopyrimidine deaminase/5-amino-6-(5-phosphoribosylamino) uracil reductase GENE_NAME: ribD OR ribG	1.1.1.193
R_PCKA	R00431	GDP[c] + CO2[c] + PEP[c] <=> GTP[c] + OA[c]	(gp_G_Rv__ZERO____TWO____ONE____ONE__)	-1000	1000	0	Glycolysis / Gluconeogenesis	References:doi: 10.1047/jbc.M113.536748 PROTEIN_NAME: phosphoenolpyruvate carboxykinase GENE_NAME: pckA	4.1.1.32
R_FABD	FABD	MALCOA[c] + ACP[c] -> COA[c] + MALACP[c]	(gp_G_Rv__TWO____TWO____FOUR____THREE__)	0	1000	0	Mycolic acid pathway	ECNumbers:none References:doi: 10.1371/journal.pcbi.0010046 AND doi: 10.1016/j.chembiol.2013.11.011 PROTEIN_NAME: ACP S-malonyltransferase GENE_NAME: fabD
R_FADB3	FADB3	NAD[c] + HCHOLC5COA[c] -> H[c] + NADH[c] + OCHOLC5COA[c]	(gp_G_Rv__THREE____FIVE____ZERO____TWO__c)	0	1000	0	Cholesterol degradation	ECNumbers:none References:doi: 10.1073/pnas.0605728104 PROTEIN_NAME: D-3-hydroxyacyll-CoA dehydrogenase GENE_NAME: hsd4A
R_FADB2	FADB2	NAD[c] + HCHOLC8COA[c] -> H[c] + NADH[c] + OCHOLC8COA[c]	(gp_G_Rv__THREE____FIVE____ZERO____TWO__c)	0	1000	0	Cholesterol degradation	ECNumbers:none References:doi: 10.1016/j.tim.2011.07.009 PROTEIN_NAME: 3-hydroxybutyryl-CoA dehydrogenase GENE_NAME: hsd4A
R_FADB1	R01976	NADP[c] + HBUTCOA[c] <=> H[c] + NADPH[c] + AACCOA[c]	((gp_G_Rv__ZERO____FOUR____SIX____EIGHT__) or (gp_G_Rv__ONE____SEVEN____ONE____FIVE__))	-1000	1000	0	Butanoate metabolism	References:none PROTEIN_NAME: 3-hydroxybutyryl-CoA dehydrogenase GENE_NAME: fadB2 OR fadB3	1.1.1.157
R_KDH	KDH	LIPO[c] + AKG[c] <=> CO2[c] + SDLIPO[c]	(gp_G_Rv__ONE____TWO____FOUR____EIGHT__c)	-1000	1000	0	Lipoamide metabolism	References:doi: 10.1016/j.chembiol.2011.06.004 PROTEIN_NAME: 2-oxoglutarate decarboxylase GENE_NAME: kdh	1.2.4.2
R_FADD344	FADD344	2 H2O[c] + ATP[c] + HCSCOA[c] -> COA[c] + PPI[c] + AMP[c] + HEXACOSANOATE[c]	((gp_G_Rv__ZERO____ZERO____THREE____FIVE__) or (gp_G_Rv__ZERO____ZERO____NINE____NINE__) or (gp_G_Rv__ZERO____ONE____ONE____NINE__) or (gp_G_Rv__ZERO____ONE____SIX____SIX__) or (gp_G_Rv__ZERO____TWO____ONE____FOUR__) or (gp_G_Rv__ZERO____TWO____SEVEN____ZERO__) or (gp_G_Rv__ZERO____FOUR____ZERO____FOUR__) or (gp_G_Rv__ZERO____FIVE____FIVE____ONE__c) or (gp_G_Rv__ZERO____EIGHT____FIVE____TWO__) or…	0	1000	0	Lipid metabolism	ECNumbers:none References:none PROTEIN_NAME: fatty acid CoA-ligase GENE_NAME: fadD34 OR fadD10 OR fadD7 OR fadD5 OR fadD4 OR fadD2 OR fadD30 OR fadD8 OR fadD16 OR fadD14 OR fadD21 OR fadD36 OR fadD6 OR fadD12 OR fadD25 OR fadD24 OR fadD11.1 OR fadD11 OR fadD1 OR fadD31 OR fadD15 OR fadD35 OR fadD9 OR fadD26 OR fadD28 OR fadD22 OR fadD29 OR fadD13 OR fadD17 OR fadD18 OR fadD19 OR fadD3 OR fadD32 O…
R_FADD345	FADD345	ATP[c] + COA[c] + HEXACOSANOATE[c] -> PPI[c] + AMP[c] + HCSCOA[c]	((gp_G_Rv__ZERO____ZERO____THREE____FIVE__) or (gp_G_Rv__ZERO____ZERO____NINE____NINE__) or (gp_G_Rv__ZERO____ONE____ONE____NINE__) or (gp_G_Rv__ZERO____ONE____SIX____SIX__) or (gp_G_Rv__ZERO____TWO____ONE____FOUR__) or (gp_G_Rv__ZERO____TWO____SEVEN____ZERO__) or (gp_G_Rv__ZERO____FOUR____ZERO____FOUR__) or (gp_G_Rv__ZERO____FIVE____FIVE____ONE__c) or (gp_G_Rv__ZERO____EIGHT____FIVE____TWO__) or…	0	1000	0	Lipid metabolism	ECNumbers:none References:none PROTEIN_NAME: fatty acid CoA-ligase GENE_NAME: fadD34 OR fadD10 OR fadD7 OR fadD5 OR fadD4 OR fadD2 OR fadD30 OR fadD8 OR fadD16 OR fadD14 OR fadD21 OR fadD36 OR fadD6 OR fadD12 OR fadD25 OR fadD24 OR fadD11.1 OR fadD11 OR fadD1 OR fadD31 OR fadD15 OR fadD35 OR fadD9 OR fadD26 OR fadD28 OR fadD22 OR fadD29 OR fadD13 OR fadD17 OR fadD18 OR fadD19 OR fadD3 OR fadD32 O…
R_FADD346	FADD346	2 H2O[c] + ATP[c] + TCSCOA[c] -> COA[c] + PPI[c] + AMP[c] + TETRACOSANOATE[c]	((gp_G_Rv__ZERO____ZERO____THREE____FIVE__) or (gp_G_Rv__ZERO____ZERO____NINE____NINE__) or (gp_G_Rv__ZERO____ONE____ONE____NINE__) or (gp_G_Rv__ZERO____ONE____SIX____SIX__) or (gp_G_Rv__ZERO____TWO____ONE____FOUR__) or (gp_G_Rv__ZERO____TWO____SEVEN____ZERO__) or (gp_G_Rv__ZERO____FOUR____ZERO____FOUR__) or (gp_G_Rv__ZERO____FIVE____FIVE____ONE__c) or (gp_G_Rv__ZERO____EIGHT____FIVE____TWO__) or…	0	1000	0	Lipid metabolism	ECNumbers:none References:none PROTEIN_NAME: fatty acid CoA-ligase GENE_NAME: fadD34 OR fadD10 OR fadD7 OR fadD5 OR fadD4 OR fadD2 OR fadD30 OR fadD8 OR fadD16 OR fadD14 OR fadD21 OR fadD36 OR fadD6 OR fadD12 OR fadD25 OR fadD24 OR fadD11.1 OR fadD11 OR fadD1 OR fadD31 OR fadD15 OR fadD35 OR fadD9 OR fadD26 OR fadD28 OR fadD22 OR fadD29 OR fadD13 OR fadD17 OR fadD18 OR fadD19 OR fadD3 OR fadD32 O…
R_FADD347	FADD347	ATP[c] + COA[c] + TETRACOSANOATE[c] -> PPI[c] + AMP[c] + TCSCOA[c]	((gp_G_Rv__ZERO____ZERO____THREE____FIVE__) or (gp_G_Rv__ZERO____ZERO____NINE____NINE__) or (gp_G_Rv__ZERO____ONE____ONE____NINE__) or (gp_G_Rv__ZERO____ONE____SIX____SIX__) or (gp_G_Rv__ZERO____TWO____ONE____FOUR__) or (gp_G_Rv__ZERO____TWO____SEVEN____ZERO__) or (gp_G_Rv__ZERO____FOUR____ZERO____FOUR__) or (gp_G_Rv__ZERO____FIVE____FIVE____ONE__c) or (gp_G_Rv__ZERO____EIGHT____FIVE____TWO__) or…	0	1000	0	Lipid metabolism	ECNumbers:none References:none PROTEIN_NAME: fatty acid CoA-ligase GENE_NAME: fadD34 OR fadD10 OR fadD7 OR fadD5 OR fadD4 OR fadD2 OR fadD30 OR fadD8 OR fadD16 OR fadD14 OR fadD21 OR fadD36 OR fadD6 OR fadD12 OR fadD25 OR fadD24 OR fadD11.1 OR fadD11 OR fadD1 OR fadD31 OR fadD15 OR fadD35 OR fadD9 OR fadD26 OR fadD28 OR fadD22 OR fadD29 OR fadD13 OR fadD17 OR fadD18 OR fadD19 OR fadD3 OR fadD32 O…
R_FADD341	FADD341	ATP[c] + COA[c] + DECANOATE[c] -> PPI[c] + AMP[c] + DECANOYLCOA[c]	((gp_G_Rv__ZERO____ZERO____THREE____FIVE__) or (gp_G_Rv__ZERO____ZERO____NINE____NINE__) or (gp_G_Rv__ZERO____ONE____ONE____NINE__) or (gp_G_Rv__ZERO____ONE____SIX____SIX__) or (gp_G_Rv__ZERO____TWO____ONE____FOUR__) or (gp_G_Rv__ZERO____TWO____SEVEN____ZERO__) or (gp_G_Rv__ZERO____FOUR____ZERO____FOUR__) or (gp_G_Rv__ZERO____FIVE____FIVE____ONE__c) or (gp_G_Rv__ZERO____EIGHT____FIVE____TWO__) or…	0	1000	0	Lipid metabolism	ECNumbers:none References:none PROTEIN_NAME: fatty acid CoA-ligase GENE_NAME: fadD34 OR fadD10 OR fadD7 OR fadD5 OR fadD4 OR fadD2 OR fadD30 OR fadD8 OR fadD16 OR fadD14 OR fadD21 OR fadD36 OR fadD6 OR fadD12 OR fadD25 OR fadD24 OR fadD11.1 OR fadD11 OR fadD1 OR fadD31 OR fadD15 OR fadD35 OR fadD9 OR fadD26 OR fadD28 OR fadD22 OR fadD29 OR fadD13 OR fadD17 OR fadD18 OR fadD19 OR fadD3 OR fadD32 O…
R_FADD342	FADD342	2 H2O[c] + ATP[c] + PENTADECANOYLCOA[c] -> COA[c] + PPI[c] + AMP[c] + PENTADECANOATE[c]	((gp_G_Rv__ZERO____ZERO____THREE____FIVE__) or (gp_G_Rv__ZERO____ZERO____NINE____NINE__) or (gp_G_Rv__ZERO____ONE____ONE____NINE__) or (gp_G_Rv__ZERO____ONE____SIX____SIX__) or (gp_G_Rv__ZERO____TWO____ONE____FOUR__) or (gp_G_Rv__ZERO____TWO____SEVEN____ZERO__) or (gp_G_Rv__ZERO____FOUR____ZERO____FOUR__) or (gp_G_Rv__ZERO____FIVE____FIVE____ONE__c) or (gp_G_Rv__ZERO____EIGHT____FIVE____TWO__) or…	0	1000	0	Lipid metabolism	ECNumbers:none References:none PROTEIN_NAME: fatty acid CoA-ligase GENE_NAME: fadD34 OR fadD10 OR fadD7 OR fadD5 OR fadD4 OR fadD2 OR fadD30 OR fadD8 OR fadD16 OR fadD14 OR fadD21 OR fadD36 OR fadD6 OR fadD12 OR fadD25 OR fadD24 OR fadD11.1 OR fadD11 OR fadD1 OR fadD31 OR fadD15 OR fadD35 OR fadD9 OR fadD26 OR fadD28 OR fadD22 OR fadD29 OR fadD13 OR fadD17 OR fadD18 OR fadD19 OR fadD3 OR fadD32 O…
R_RIBD2	R03459	H2O[c] + D6RP5P[c] -> NH3[c] + A6RP5P[c]	((gp_G_Rv__TWO____SIX____SEVEN____ONE__) or (gp_G_Rv__ONE____FOUR____ZERO____NINE__))	0	1000	0	Riboflavin metabolism	References:none PROTEIN_NAME: bifunctional riboflavin biosynthesis enzyme OR bifunctional diaminohydroxyphophoribosylaminopyrimidine deaminase/5-amino-6-(5-phosphoribosylamino) uracil reductase GENE_NAME: ribD OR ribG	3.5.4.26
R_DPHRAM	R02777	H[c] + NADPH[c] + DTDP4DH6DMAN[c] -> NADP[c] + DTDPRHAM[c]		0	1000	0	Polyketide sugar unit biosynthesis	References:none PROTEIN_NAME: na GENE_NAME: orphan	1.1.1.133
R_WBBL	WBBL	DTDPRHAM[c] + NAGDPP[c] -> DTDP[c] + RHAMNAGDPP[c]	((gp_G_Rv__THREE____TWO____SIX____FIVE__c) and (gp_G_Rv__ONE____FIVE____TWO____FIVE__))	0	1000	0	Arabinogalactan biosynthesis	References:none PROTEIN_NAME: dTDP-rha:a-D-glcnac-diphosphoryl polyprenol, alpha-3-L-rhamnosyl transferase OR rhamnosyl transferase GENE_NAME: wbbL1 AND wbbL2	2.-.-.-
R_PTRSC	R00670	ORN[c] -> CO2[c] + PTRSC[c]	(gp_G_Rv__TWO____FIVE____THREE____ONE__c)	0	1000	0	Spermidine biosynthesis	References:none PROTEIN_NAME: amino acid decarboxylase GENE_NAME: Rv2531c	4.1.1.17
R_ECHA81	R04204	H2O[c] + 2MBECOA[c] -> HMBUTCOA[c]	((gp_G_Rv__ONE____ZERO____SEVEN____ZERO__c) or (gp_G_Rv__ZERO____NINE____ZERO____FIVE__) or (gp_G_Rv__TWO____FOUR____EIGHT____SIX__) or (gp_G_Rv__ONE____FOUR____SEVEN____TWO__) or (gp_G_Rv__THREE____SEVEN____SEVEN____FOUR__))	0	1000	0	Valine, leucine and isoleucine degradation	References:none PROTEIN_NAME: enoyl-CoA hydratase GENE_NAME: echA8 OR echA6 OR echA14 OR echA12 OR echA21	4.2.1.17
R_ECHA82	R04224	H2O[c] + MACRCOA[c] -> HIBUTCOA[c]	((gp_G_Rv__ONE____ZERO____SEVEN____ZERO__c) or (gp_G_Rv__ZERO____NINE____ZERO____FIVE__) or (gp_G_Rv__TWO____FOUR____EIGHT____SIX__) or (gp_G_Rv__ONE____FOUR____SEVEN____TWO__) or (gp_G_Rv__THREE____SEVEN____SEVEN____FOUR__))	0	1000	0	Valine, leucine and isoleucine degradation	References:none PROTEIN_NAME: enoyl-CoA hydratase GENE_NAME: echA8 OR echA6 OR echA14 OR echA12 OR echA21	4.2.1.17
R_FBIA2	R09400	GLU[c] + GTP[c] + F4201[c] -> GDP[c] + PI[c] + F420[c]	(gp_G_Rv__THREE____TWO____SIX____ONE__)	0	1000	0	Cofactor biosynthesis	References:none PROTEIN_NAME: LPPG:FO 2-phospho-L-lactate transferase GENE_NAME: fbiA	6.3.2.34
R_FBIA1	R09399	GLU[c] + GTP[c] + F4200[c] -> GDP[c] + PI[c] + F4201[c]	(gp_G_Rv__THREE____TWO____SIX____ONE__)	0	1000	0	Cofactor biosynthesis	References:none PROTEIN_NAME: LPPG:FO 2-phospho-L-lactate transferase GENE_NAME: fbiA	6.3.2.31
R_PG	PG	H2O[c] + PGP[c] -> PI[c] + PG[c]		0	1000	0	Glycerophospholipid metabolism	References:none PROTEIN_NAME: na GENE_NAME: orphan	3.1.3.27
R_KASB20	KASB20	MALACP[c] + HEXAPENTACONTANOYLACP[c] -> CO2[c] + ACP[c] + BKETOC58ACYLACP[c]	((gp_G_Rv__TWO____TWO____FOUR____SIX__) and (gp_G_Rv__TWO____TWO____FOUR____FIVE__))	0	1000	0	Mycolic acid pathway	ECNumbers:none References:doi: 10.1371/journal.pcbi.0010046 AND doi: 10.1016/j.chembiol.2013.11.011 PROTEIN_NAME: 3-oxoacyl-acyl-carrier-protein synthase II AND 3-oxoacyl-acyl-carrier-protein synthase I GENE_NAME: kasB AND kasA
R_FABG18	FABG18	H[c] + NADPH[c] + BKETOC52ACYLACP[c] -> NADP[c] + 3HC52ACYLACP[c]	((gp_G_Rv__ONE____FOUR____EIGHT____THREE__) or (gp_G_Rv__ONE____THREE____FIVE____ZERO__) or (gp_G_Rv__TWO____ZERO____ZERO____TWO__) or (gp_G_Rv__ZERO____TWO____FOUR____TWO__c) or (gp_G_Rv__TWO____SEVEN____SIX____SIX__c))	0	1000	0	Mycolic acid pathway	ECNumbers:none References:doi: 10.1371/journal.pcbi.0010046 AND doi: 10.1128/CMR.18.1.81-101.2005 AND doi: 10.1016/j.chembiol.2013.11.011 PROTEIN_NAME: 3-oxoacyl-acyl-carrier-protein reductase GENE_NAME: fabG1 OR fabG2 OR fabG3 OR fabG4 OR fabG5
R_PKS136	PKS136	H[c] + NADH[c] + H2O[c] + 2CARBC26ACYLCOA[c] + CKC60MEROACYLAMP[c] -> NAD[c] + CO2[c] + COA[c] + AMP[c] + KC86MYCOLATE26[c]	(gp_G_Rv__THREE____EIGHT____ZERO____ZERO__c)	0	1000	0	Mycolic acid pathway	ECNumbers:none References:doi: 10.1371/journal.pcbi.0010046 AND doi: 10.1016/j.chembiol.2013.11.011 PROTEIN_NAME: polyketide synthase GENE_NAME: pks13
R_GLPK	R00847	ATP[c] + GL[c] -> ADP[c] + GL3P[c]	(gp_G_Rv__THREE____SIX____NINE____SIX__c)	0	1000	0	Glycerolipid metabolism	References:doi: 10.1073/pnas.1221597110 PROTEIN_NAME: glycerol kinase GENE_NAME: glpK	2.7.1.30
R_COBU	R05221	ATP[c] + ADENOSYLCOBINAMIDE[c] -> ADP[c] + ADENOSYLCOBINIMIDEP[c]	(gp_G_Rv__ZERO____TWO____FIVE____FOUR__c)	0	1000	0	Cofactor biosynthesis	References:none PROTEIN_NAME: bifunctional cobinamide kinase/cobinamide phosphate guanylyltransferase GENE_NAME: cobU	2.7.1.156
R_ENO	R00658	2PG[c] <=> H2O[c] + PEP[c]	(gp_G_Rv__ONE____ZERO____TWO____THREE__)	-1000	1000	0	Glycolysis / Gluconeogenesis	References:none PROTEIN_NAME: phosphopyruvate hydratase GENE_NAME: eno	4.2.1.11
R_FADD348	FADD348	2 H2O[c] + ATP[c] + DOCOSANOYLCOA[c] -> COA[c] + PPI[c] + AMP[c] + DOCOSANOATE[c]	((gp_G_Rv__ZERO____ZERO____THREE____FIVE__) or (gp_G_Rv__ZERO____ZERO____NINE____NINE__) or (gp_G_Rv__ZERO____ONE____ONE____NINE__) or (gp_G_Rv__ZERO____ONE____SIX____SIX__) or (gp_G_Rv__ZERO____TWO____ONE____FOUR__) or (gp_G_Rv__ZERO____TWO____SEVEN____ZERO__) or (gp_G_Rv__ZERO____FOUR____ZERO____FOUR__) or (gp_G_Rv__ZERO____FIVE____FIVE____ONE__c) or (gp_G_Rv__ZERO____EIGHT____FIVE____TWO__) or…	0	1000	0	Lipid metabolism	ECNumbers:none References:none PROTEIN_NAME: fatty acid CoA-ligase GENE_NAME: fadD34 OR fadD10 OR fadD7 OR fadD5 OR fadD4 OR fadD2 OR fadD30 OR fadD8 OR fadD16 OR fadD14 OR fadD21 OR fadD36 OR fadD6 OR fadD12 OR fadD25 OR fadD24 OR fadD11.1 OR fadD11 OR fadD1 OR fadD31 OR fadD15 OR fadD35 OR fadD9 OR fadD26 OR fadD28 OR fadD22 OR fadD29 OR fadD13 OR fadD17 OR fadD18 OR fadD19 OR fadD3 OR fadD32 O…
R_HIBUT	R05064	H2O[c] + HIBUTCOA[c] -> COA[c] + HIBUT[c]		0	1000	0	Valine, leucine and isoleucine degradation	References:none PROTEIN_NAME: na GENE_NAME: orphan	3.1.2.4
R_FADD349	FADD349	2 H2O[c] + ATP[c] + HEXANOYLCOA[c] -> COA[c] + PPI[c] + AMP[c] + HEXANOATE[c]	((gp_G_Rv__ZERO____ZERO____THREE____FIVE__) or (gp_G_Rv__ZERO____ZERO____NINE____NINE__) or (gp_G_Rv__ZERO____ONE____ONE____NINE__) or (gp_G_Rv__ZERO____ONE____SIX____SIX__) or (gp_G_Rv__ZERO____TWO____ONE____FOUR__) or (gp_G_Rv__ZERO____TWO____SEVEN____ZERO__) or (gp_G_Rv__ZERO____FOUR____ZERO____FOUR__) or (gp_G_Rv__ZERO____FIVE____FIVE____ONE__c) or (gp_G_Rv__ZERO____EIGHT____FIVE____TWO__) or…	0	1000	0	Lipid metabolism	ECNumbers:none References:none PROTEIN_NAME: fatty acid CoA-ligase GENE_NAME: fadD34 OR fadD10 OR fadD7 OR fadD5 OR fadD4 OR fadD2 OR fadD30 OR fadD8 OR fadD16 OR fadD14 OR fadD21 OR fadD36 OR fadD6 OR fadD12 OR fadD25 OR fadD24 OR fadD11.1 OR fadD11 OR fadD1 OR fadD31 OR fadD15 OR fadD35 OR fadD9 OR fadD26 OR fadD28 OR fadD22 OR fadD29 OR fadD13 OR fadD17 OR fadD18 OR fadD19 OR fadD3 OR fadD32 O…
R_PPGPP	R00336	H2O[c] + PPGPP[c] -> GDP[c] + PPI[c]		0	1000	0	Purine metabolism	References:none PROTEIN_NAME: na GENE_NAME: orphan	3.1.7.2
R_FAS68	FAS68	COA[c] + C20ACYLACPFAS[c] -> ACPFAS[c] + ECSCOA[c]	(gp_G_Rv__TWO____FIVE____TWO____FOUR__c)	0	1000	0	Mycolic acid pathway	ECNumbers:none References:doi: 10.1371/journal.pcbi.0010046 PROTEIN_NAME: fatty acid synthase GENE_NAME: fas
R_LIPY	LIPY	10 H2O[c] + 10 TAG[c] -> TETRACOSANOATE[c] + EICOSANOATE[c] + HEXACOSANOATE[c] + PENTADECANOATE[c] + 10 DAG[c] + 2 HEXADECANOATE[c] + NONADECANOATE[c] + 3 OCTADECANOATE[c]	(gp_G_Rv__THREE____ZERO____NINE____SEVEN__c)	0	1000	0	Lipid metabolism	References:none PROTEIN_NAME: triacylglycerol lipase GENE_NAME: lipY	3.1.1.3
R_PKS133	PKS133	H[c] + NADH[c] + H2O[c] + 2CARBC26ACYLCOA[c] + 1931CPC56ACYLAMP[c] -> NAD[c] + CO2[c] + COA[c] + AMP[c] + AC82MYCOLATE26[c]	(gp_G_Rv__THREE____EIGHT____ZERO____ZERO__c)	0	1000	0	Mycolic acid pathway	ECNumbers:none References:doi: 10.1371/journal.pcbi.0010046 AND doi: 10.1016/j.chembiol.2013.11.011 PROTEIN_NAME: polyketide synthase GENE_NAME: pks13
R_PKS132	PKS132	H[c] + NADH[c] + H2O[c] + 2CARBC26ACYLCOA[c] + 1931CPC54ACYLAMP[c] -> NAD[c] + CO2[c] + COA[c] + AMP[c] + AC80MYCOLATE26[c]	(gp_G_Rv__THREE____EIGHT____ZERO____ZERO__c)	0	1000	0	Mycolic acid pathway	ECNumbers:none References:doi: 10.1371/journal.pcbi.0010046 AND doi: 10.1016/j.chembiol.2013.11.011 PROTEIN_NAME: polyketide synthase GENE_NAME: pks13
R_PKS131	PKS131	H[c] + NADH[c] + H2O[c] + 2CARBC26ACYLCOA[c] + 1931CPC52ACYLAMP[c] -> NAD[c] + CO2[c] + COA[c] + AMP[c] + AC78MYCOLATE26[c]	(gp_G_Rv__THREE____EIGHT____ZERO____ZERO__c)	0	1000	0	Mycolic acid pathway	ECNumbers:none References:doi: 10.1371/journal.pcbi.0010046 AND doi: 10.1016/j.chembiol.2013.11.011 PROTEIN_NAME: polyketide synthase GENE_NAME: pks13
R_CHCD	CHCD	NAD[c] + HIPOHCOA[c] -> H[c] + NADH[c] + HIPOCOA[c]		0	1000	0	Cholesterol degradation	References:doi: 10.1371/journal.ppat.1002181 PROTEIN_NAME: na GENE_NAME: orphan	1.1.1.35
R_LIPW	R01312	H[c] + H2O[c] + PHOSPHATIDYLCHOLINE[c] -> DAG[c] + CHOLP[c]	((gp_G_Rv__ZERO____TWO____ONE____SEVEN__c) or (gp_G_Rv__ZERO____TWO____TWO____ZERO__) or (gp_G_Rv__ZERO____SIX____FOUR____SIX__c) or (gp_G_Rv__ONE____ZERO____SEVEN____SIX__) or (gp_G_Rv__ONE____ONE____ZERO____FOUR__) or (gp_G_Rv__ONE____ONE____ZERO____FIVE__) or (gp_G_Rv__ONE____THREE____NINE____NINE__c) or (gp_G_Rv__ONE____FOUR____ZERO____ZERO__c) or (gp_G_Rv__ONE____FOUR____TWO____SIX__c) or (g…	0	1000	0	Glycerophospholipid metabolism	References:none PROTEIN_NAME: phospholipase GENE_NAME: lipW OR lipC OR lipG OR lipU OR Rv1104 OR Rv1105 OR nlhH OR lipI OR lipO OR lipL OR plcD OR lipJ OR lipD OR lipT OR lipM OR plcC OR plcB OR plcA OR mbtJ OR lipP OR lipQ OR lipN OR lipR OR mesT OR lipV OR lipF OR lipE	3.1.4.3
R_PKS135	PKS135	H[c] + NADH[c] + H2O[c] + 2CARBC26ACYLCOA[c] + CMC61MEROACYLCPAMP[c] -> NAD[c] + CO2[c] + COA[c] + AMP[c] + MC87MYCOLATE26[c]	(gp_G_Rv__THREE____EIGHT____ZERO____ZERO__c)	0	1000	0	Mycolic acid pathway	ECNumbers:none References:doi: 10.1371/journal.pcbi.0010046 AND doi: 10.1016/j.chembiol.2013.11.011 PROTEIN_NAME: polyketide synthase GENE_NAME: pks13
R_PKS134	PKS134	H[c] + NADH[c] + H2O[c] + 2CARBC26ACYLCOA[c] + CMC59MEROACYLCPAMP[c] -> NAD[c] + CO2[c] + COA[c] + AMP[c] + MC85MYCOLATE26[c]	(gp_G_Rv__THREE____EIGHT____ZERO____ZERO__c)	0	1000	0	Mycolic acid pathway	ECNumbers:none References:doi: 10.1371/journal.pcbi.0010046 AND doi: 10.1016/j.chembiol.2013.11.011 PROTEIN_NAME: polyketide synthase GENE_NAME: pks13
R_SAMA	R00178	H[c] + SAM[c] <=> CO2[c] + SAMA[c]		-1000	1000	0	Spermidine biosynthesis	ECNumbers:none References:none PROTEIN_NAME: na GENE_NAME: orphan
R_LIPB	LIPB	NH3[c] + C8ACYLACPFAS[c] -> ACPFAS[c] + APOLIPO[c]	(gp_G_Rv__TWO____TWO____ONE____SEVEN__)	0	1000	0	Lipoate biosynthesis	References:none PROTEIN_NAME: lipoate-protein ligase B GENE_NAME: lipB	6.-.-.-
R_ILVC2	R05069	ABUT[c] -> HMOP[c]	(gp_G_Rv__THREE____ZERO____ZERO____ONE__c)	0	1000	0	Valine, leucine and isoleucine biosynthesis	References:none PROTEIN_NAME: ketol-acid reductoisomerase GENE_NAME: ilvC	1.1.1.86
R_LIPA	LIPA	NAD[c] + 2 SAM[c] + 2 H2S[c] + APOLIPO[c] -> H[c] + NADH[c] + LIPO[c] + 2 DA[c] + 2 MET[c]	(gp_G_Rv__TWO____TWO____ONE____EIGHT__)	0	1000	0	Lipoate biosynthesis	ECNumbers:none References:none PROTEIN_NAME: lipoyl synthase GENE_NAME: lipA
BiomassGrowthInVitro	Biomass growth in vitro	57 H2O[c] + 0.0183 NAD[c] + 0.0102 DATP[c] + 57.03 ATP[c] + 0.0159 COA[c] + 0.0142 MQ[c] + 0.0529 ARAFDPP[c] + 0.0417 SAM[c] + 0.0194 DCTP[c] + 0.001 FERI[c] + 0.001 FERO[c] + 0.0168 CTP[c] + 0.0164 NADP[c] + 0.1483 LEU[c] + 0.0886 ASP[c] + 0.001 FE2[c] + 0.0155 FAD[c] + 0.0155 CYS[c] + 0.0308 TYR[c] + 0.2184 ALA[c] + 0.1384 GLN[c] + 0.1625 GLU[c] + 0.1373 VAL[c] + 0.0642 ILE[c] + 0.0917 THR[c] +…		0	0	0	Biomass and Maintenance	ECNumbers:none References:none PROTEIN_NAME: na GENE_NAME: orphan
R_ILVC3	R03051	H[c] + NADPH[c] + ACLAC[c] -> NADP[c] + DHMVA[c]	(gp_G_Rv__THREE____ZERO____ZERO____ONE__c)	0	1000	0	Pantothenate and CoA biosynthesis	References:none PROTEIN_NAME: ketol-acid reductoisomerase GENE_NAME: ilvC	1.1.1.86
R_TLLAC	T00186	H[c] + LLAC[e] <=> H[e] + LLAC[c]	(gp_G_Rv__ZERO____ONE____NINE____ONE__)	-1000	1000	0	Transport	ECNumbers:none References:none PROTEIN_NAME: na GENE_NAME: Rv0191
R_HDAD	R09883	H2O[c] + 49DSHA[c] -> HHD[c] + HIP[c]	(gp_G_Rv__THREE____FIVE____SIX____NINE__c)	0	1000	0	Cholesterol degradation	References:doi: 10.1016/j.tim.2011.07.009 PROTEIN_NAME: 4,9-DHSA hydrolase GENE_NAME: hdaD	3.7.1.17
R_NAMH	NAMH	H[c] + O2[c] + NADPH[c] + UDPNAM[c] -> H2O[c] + NADP[c] + UDPNGM[c]	(gp_G_Rv__THREE____EIGHT____ONE____EIGHT__)	0	1000	0	Alanine, aspartate and glutamate metabolism	ECNumbers:none References:doi: 10.1084/jem.20081779 PROTEIN_NAME: N-acetyl muramic acid hydroxylase GENE_NAME: namH
R_NAMN	R02324	ATP[c] + NAMD[c] -> H[c] + ADP[c] + NAMN[c]		0	1000	0	Nicotinate and nicotinamide metabolism	References:none PROTEIN_NAME: na GENE_NAME: orphan	2.7.1.22
R_GLNH1	T00064a	H2O[c] + ATP[c] + GLN[e] -> ADP[c] + PI[c] + GLN[c]	((gp_G_Rv__ZERO____FOUR____ONE____ONE__c) and (gp_G_Rv__ZERO____ZERO____SEVEN____TWO__) and (gp_G_Rv__ZERO____ZERO____SEVEN____THREE__) and (gp_G_Rv__TWO____FIVE____SIX____THREE__) and (gp_G_Rv__TWO____FIVE____SIX____FOUR__))	0	1000	0	Transport	ECNumbers:none References:none PROTEIN_NAME: glutamine abc transporter GENE_NAME: glnH AND Rv0072 AND Rv0073 AND Rv2563 AND glnQ
R_PROC1	R01248	H[c] + NADH[c] + P5C[c] <=> NAD[c] + PRO[c]	(gp_G_Rv__ZERO____FIVE____ZERO____ZERO__)	-1000	1000	0	Arginine and proline metabolism	References:none PROTEIN_NAME: pyrroline-5-carboxylate reductase GENE_NAME: proC	1.5.1.2
R_PROC2	R01251	H[c] + NADPH[c] + P5C[c] <=> NADP[c] + PRO[c]	(gp_G_Rv__ZERO____FIVE____ZERO____ZERO__)	-1000	1000	0	Arginine and proline metabolism	References:none PROTEIN_NAME: pyrroline-5-carboxylate reductase GENE_NAME: proC	1.5.1.2
R_CYA	R00089	ATP[c] -> PPI[c] + cAMP[c]	((gp_G_Rv__ONE____SIX____TWO____FIVE__c) or (gp_G_Rv__TWO____FOUR____THREE____FIVE__c) or (gp_G_Rv__ONE____TWO____SIX____FOUR__) or (gp_G_Rv__ONE____THREE____ONE____EIGHT__c) or (gp_G_Rv__ONE____THREE____ONE____NINE__c) or (gp_G_Rv__ONE____THREE____TWO____ZERO__c))	0	1000	0	Purine metabolism	References:none PROTEIN_NAME: adenylate cyclase OR cyclase OR adenylyl cyclase OR adenylate cyclase GENE_NAME: cya OR Rv2435c OR Rv1264 OR Rv1318c OR Rv1319c OR Rv1320c	4.6.1.1
R_TCO2	T00011	CO2[e] <=> CO2[c]		-1000	1000	0	Transport	ECNumbers:none References:none PROTEIN_NAME: na GENE_NAME: orphan
R_DORIB2	DORIB2	H2O[c] + 5DA[c] <=> AD[c] + DORIB[c]		-1000	1000	0	Pentose phosphate pathway	ECNumbers:none References:none PROTEIN_NAME: na GENE_NAME: orphan
R_DORIB1	R02750	ADP[c] + DR5P[c] <=> ATP[c] + DORIB[c]		-1000	1000	0	Pentose phosphate pathway	References:none PROTEIN_NAME: na GENE_NAME: orphan	2.7.1.15
R_MURC	R03193	ATP[c] + ALA[c] + 0.3 UDPNAM[c] + 0.7 UDPNGM[c] <=> ADP[c] + PI[c] + UDPNAMNGMALA[c]	(gp_G_Rv__TWO____ONE____FIVE____TWO__c)	-1000	1000	0	Alanine, aspartate and glutamate metabolism	References:doi: 10.1084/jem.20081779 PROTEIN_NAME: UDP-N-acetylmuramate--L-alanine ligase GENE_NAME: murC	6.3.2.8
R_MURB	R03192	H[c] + NADPH[c] + UDPNAGPEE[c] -> NADP[c] + UDPNAM[c]	(gp_G_Rv__ZERO____FOUR____EIGHT____TWO__)	0	1000	0	Amino sugar and nucleotide sugar metabolism	References:none PROTEIN_NAME: UDP-N-acetylenolpyruvoylglucosamine reductase GENE_NAME: murB	1.1.1.158
R_MURA	R00660	UDPNAG[c] + PEP[c] <=> PI[c] + UDPNAGPEE[c]	(gp_G_Rv__ONE____THREE____ONE____FIVE__)	-1000	1000	0	Amino sugar and nucleotide sugar metabolism	References:none PROTEIN_NAME: UDP-N-acetylglucosamine 1-carboxyvinyltransferase GENE_NAME: murA	2.5.1.7
R_DHA	R01010	H2O[c] + DHAP[c] <=> PI[c] + DHA[c]	(gp_G_Rv__THREE____THREE____ONE____ZERO__)	-1000	1000	0	Lipid metabolism	References:none PROTEIN_NAME: acid phosphatase GENE_NAME: Rv3310	3.1.3.2
R_DLAT	DLAT	COA[c] + ADLIPO[c] <=> ACCOA[c] + DLIPO[c]	((gp_G_Rv__TWO____TWO____ONE____FIVE__) or (gp_G_Rv__TWO____FOUR____NINE____FIVE__c))	-1000	1000	0	Glycolysis / Gluconeogenesis	References:none PROTEIN_NAME: dihydrolipamide acetyltransferase/branched-chain alpha-keto acid dydrogenase subunit E2 GENE_NAME: dlaT OR pdhC	2.3.1.12
R_MURF	R04617	ATP[c] + ALAALA[c] + UDPNAMNGMAGMDAPIM[c] -> ADP[c] + PI[c] + UDPNAMNGMAGMDAPIMAA[c]	(gp_G_Rv__TWO____ONE____FIVE____SEVEN__c)	0	1000	0	Lysine biosynthesis	References:none PROTEIN_NAME: UDP-N-acetylmuramyl-tripeptide synthetase GENE_NAME: murF	6.3.2.10
R_MURE	R02788	ATP[c] + MDAPIM[c] + UDPNAMNGMALAGLU[c] -> ADP[c] + PI[c] + UDPNAMNGMAGMDAPIM[c]	(gp_G_Rv__TWO____ONE____FIVE____EIGHT__c)	0	1000	0	Peptidoglycan and lipopolysaccharide biosynthesis	References:none PROTEIN_NAME: UDP-N-acetylmuramoylalanyl-D-glutamate--2,6-diaminopimelate ligase GENE_NAME: murE	6.3.2.13
R_ALR	R00401	ALA[c] <=> DALA[c]	(gp_G_Rv__THREE____FOUR____TWO____THREE__c)	-1000	1000	0	Alanine, aspartate and glutamate metabolism	References:none PROTEIN_NAME: alanine racemase GENE_NAME: alr	5.1.1.1
R_CBS	R01290	SER[c] + HCYS[c] -> H2O[c] + LLCT[c]	(gp_G_Rv__ONE____ZERO____SEVEN____SEVEN__)	0	1000	0	Glycine, serine and threonine metabolism	References:doi: 10.1038/srep02264 PROTEIN_NAME: cystathionine beta-synthase GENE_NAME: cbs	4.2.1.22
R_TRUB	R01055	R5P[c] + URA[c] <=> H2O[c] + PURI5P[c]	(gp_G_Rv__TWO____SEVEN____NINE____THREE__c)	-1000	1000	0	Pyrimidine metabolism	References:none PROTEIN_NAME: tRNA pseudouridine synthase B GENE_NAME: truB	4.2.1.70
R_SERC	R04173	PHP[c] + GLU[c] <=> AKG[c] + 3PSER[c]	(gp_G_Rv__ZERO____EIGHT____EIGHT____FOUR__c)	-1000	1000	0	Glycine, serine and threonine metabolism	References:none PROTEIN_NAME: phosphoserine aminotransferase GENE_NAME: serC	2.6.1.52
R_SERB	R00582	H2O[c] + 3PSER[c] -> PI[c] + SER[c]	((gp_G_Rv__THREE____ZERO____FOUR____TWO__c) and (gp_G_Rv__ZERO____FIVE____ZERO____FIVE__c))	0	1000	0	Glycine, serine and threonine metabolism	References:none PROTEIN_NAME: phosphoserine phosphatase GENE_NAME: serB2 AND serB1	3.1.3.3
R_TRES	R01557	MLT[c] <=> TRE[c]	(gp_G_Rv__ZERO____ONE____TWO____SIX__)	-1000	1000	0	Starch and sucrose metabolism	References:none PROTEIN_NAME: trehalose synthase GENE_NAME: treS	5.4.99.-
R_MK	R04993	SAM[c] + DMQ[c] -> MQ[c] + SAH[c]		0	1000	0	Menaquinone biosynthesis	References:none PROTEIN_NAME: na GENE_NAME: orphan	2.1.1.163
R_H2CO3	R00132	H2O[c] + CO2[c] <=> H2CO3[c]	((gp_G_Rv__THREE____FIVE____EIGHT____EIGHT__c) or (gp_G_Rv__ONE____TWO____EIGHT____FOUR__) or (gp_G_Rv__THREE____TWO____SEVEN____THREE__))	-1000	1000	0	Carbon metabolism	References:none PROTEIN_NAME: carbonic anhydrase OR transmembrane carbonic anhydrase GENE_NAME: Rv3588c OR canA OR Rv3273	4.2.1.1
R_RMLD	R08935	NADP[c] + DTDPRHAM[c] <=> H[c] + NADPH[c] + DTDP4DH6DGLC[c]	(gp_G_Rv__THREE____TWO____SIX____SIX__c)	-1000	1000	0	Polyketide sugar unit biosynthesis	References:none PROTEIN_NAME: dTDP-6-deoxy-L-lyxo-4-hexulose reductase RmlD GENE_NAME: rmlD	1.1.1.-
R_UDPP	UDPP	IPP[c] + DPP[c] <=> PPI[c] + UDPP[c]		-1000	1000	0	Terpenoid backbone biosynthesis	ECNumbers:none References:none PROTEIN_NAME: na GENE_NAME: orphan
R_TTAG	T00422	TAG[e] <=> TAG[c]		-1000	1000	0	Transport	ECNumbers:none References:none PROTEIN_NAME: na GENE_NAME: orphan
R_TDAG	T00165	DAG[e] <=> DAG[c]		-1000	1000	0	Transport	ECNumbers:none References:none PROTEIN_NAME: na GENE_NAME: orphan
R_ICD	R00267	NADP[c] + ICIT[c] -> H[c] + CO2[c] + NADPH[c] + AKG[c]	((gp_G_Rv__THREE____THREE____THREE____NINE__c) or (gp_G_Rv__ZERO____ZERO____SIX____SIX__c))	0	1000	0	Citrate cycle (TCA cycle)	References:none PROTEIN_NAME: isocitrate dehydrogenase OR isocitrate dehydrogenase (NADP+) GENE_NAME: icd1 OR icd2	1.1.1.41 OR 1.1.1.42
R_ADHE2	R01465	NAD[c] + THR[c] -> H[c] + NADH[c] + 2A3KB[c]	(gp_G_Rv__TWO____TWO____FIVE____NINE__)	0	1000	0	Glycine, serine and threonine metabolism	References:none PROTEIN_NAME: zinc-dependent alcohol dehydrogenase GENE_NAME: adhE2	1.1.1.103
R_CYD	CYD	O2[c] + 2 MQH2[c] -> 2 H2O[c] + 2 MQ[c]	((gp_G_Rv__ONE____SIX____TWO____THREE__c) and (gp_G_Rv__ONE____SIX____TWO____TWO__c) and (gp_G_Rv__ONE____SIX____TWO____ONE__c) and (gp_G_Rv__ONE____SIX____TWO____ZERO__c))	0	1000	0	Respiratory chain	ECNumbers:none References:doi: 10.1038/nrmicro2474 PROTEIN_NAME: Cytochrom ubiquinol oxidase GENE_NAME: cydA AND cydB AND CydC AND CydD
R_NIRB2	R00789	3 H[c] + NO2[c] + 3 NADPH[c] -> H2O[c] + 3 NADP[c] + NH4OH[c]	((gp_G_Rv__ZERO____TWO____FIVE____TWO__) and (gp_G_Rv__ZERO____TWO____FIVE____THREE__))	0	1000	0	Nitrogen metabolism	References:none PROTEIN_NAME: nitrite reductase GENE_NAME: nirB AND nirD	1.7.1.4
R_TESA8	TESA8	H2O[c] + PHENOL4M3K911DHC36ACYLACP[c] -> ACP[c] + PHENOL4M3K911DHC36OATE[c]	(gp_G_Rv__TWO____NINE____TWO____EIGHT__)	0	1000	0	Dimycocerosate ester biosynthesis	ECNumbers:none References:doi: 10.1128/microbiolspec.MGM2-0021-2013 PROTEIN_NAME: thioesterase GENE_NAME: tesA
R_ISUCC	ISUCC	H2O[c] + ISUCC[c] -> NH3[c] + OA[c]		0	1000	0	Quinolinate biosynthesis	ECNumbers:none References:none PROTEIN_NAME: na GENE_NAME: orphan
R_GLGC	R00948	ATP[c] + G1P[c] <=> PPI[c] + ADPGLU[c]	(gp_G_Rv__ONE____TWO____ONE____THREE__)	-1000	1000	0	Starch and sucrose metabolism	References:none PROTEIN_NAME: glucose-1-phosphate adenylyltransferase GENE_NAME: glgC	2.7.7.27
R_GLGB	GLGB	AMYL[c] -> GLUCAN[c]	(gp_G_Rv__ONE____THREE____TWO____SIX__c)	0	1000	0	Starch and sucrose metabolism	References:none PROTEIN_NAME: glycogen branching protein GENE_NAME: glgB	2.4.1.18
R_FOLD2	R01655	H2O[c] + METHF[c] <=> H[c] + FTHF[c]	(gp_G_Rv__THREE____THREE____FIVE____SIX__c)	-1000	1000	0	Folate biosynthesis	References:none PROTEIN_NAME: bifunctional 5,10-methylene-tetrahydrofolate dehydrogenase/ 5,10-methylene-tetrahydrofolate cyclohydrolase GENE_NAME: folD	3.5.4.9
R_GLGE	GLGE	MLT6P[c] -> PI[c] + 2 GLUCAN[c]	(gp_G_Rv__ONE____THREE____TWO____SEVEN__c)	0	1000	0	Starch and sucrose metabolism	ECNumbers:none References:none PROTEIN_NAME: glucanase GLGE GENE_NAME: glgE
R_HISA2	R04640	PRFP[c] -> PRLP[c]	(gp_G_Rv__ONE____SIX____ZERO____THREE__)	0	1000	0	Histidine metabolism	References:none PROTEIN_NAME: phosphoribosyl isomerase A GENE_NAME: hisA	5.3.1.16
R_PDHB	PDHB	LIPO[c] + MOP[c] -> CO2[c] + 3MBUTLIPO[c]	((gp_G_Rv__TWO____FOUR____NINE____SIX__c) and (gp_G_Rv__TWO____FOUR____NINE____SEVEN__c))	0	1000	0	Lipid metabolism	References:none PROTEIN_NAME: pyruvate dehydrogenase E1 subunit beta AND pyruvate dehydrogenase E1 subunit alpha GENE_NAME: pdhB AND pdhA	1.2.4.4
R_LEUB	R04426	NAD[c] + CBHCAP[c] -> H[c] + NADH[c] + OICAP[c]	(gp_G_Rv__TWO____NINE____NINE____FIVE__c)	0	1000	0	Valine, leucine and isoleucine biosynthesis	References:none PROTEIN_NAME: 3-isopropylmalate dehydrogenase GENE_NAME: leuB	1.1.1.85
R_HISA1	R03509	NPRAN[c] -> CPAD5P[c]	(gp_G_Rv__ONE____SIX____ZERO____THREE__)	0	1000	0	Phenylalanine, tyrosine and tryptophan biosynthesis	References:none PROTEIN_NAME: phosphoribosyl isomerase A GENE_NAME: hisA	5.3.1.24
R_THEXC	THEXC	HEXACOSANOATE[e] <=> HEXACOSANOATE[c]		-1000	1000	0	Transport	ECNumbers:none References:none PROTEIN_NAME: na GENE_NAME: orphan
R_P5C	R01253	FAD[c] + PRO[c] -> FADH2[c] + P5C[c]	(gp_G_Rv__ONE____ONE____EIGHT____EIGHT__)	0	1000	0	Arginine and proline metabolism	References:none PROTEIN_NAME: proline dehydrogenase GENE_NAME: Rv1188	1.5.99.8
R_GLGP	GLGP	2 PI[c] + GLUCAN[c] + AMYL[c] -> 2 G6P[c]	(gp_G_Rv__ONE____THREE____TWO____EIGHT__)	0	1000	0	Starch and sucrose metabolism	References:none PROTEIN_NAME: glycogen phosphorylase GlgP GENE_NAME: glgP	2.4.1.1
R_PPSC2	PPSC2	2 H[c] + 2 NADH[c] + MALCOA[c] + PHENOL35DHC29ACYLACP[c] -> H2O[c] + 2 NAD[c] + CO2[c] + COA[c] + PHENOL57DHC31ACYLACP[c]	(gp_G_Rv__TWO____NINE____THREE____THREE__)	0	1000	0	Dimycocerosate ester biosynthesis	ECNumbers:none References:doi: 10.1128/microbiolspec.MGM2-0021-2013 PROTEIN_NAME: Phenolpthiocerol synthesis type-I polyketide synthase GENE_NAME: ppsC
R_NADA	R04292	DHAP[c] + ISUCC[c] -> 2 H2O[c] + PI[c] + QA[c]	(gp_G_Rv__ONE____FIVE____NINE____FOUR__)	0	1000	0	Quinolinate biosynthesis	References:none PROTEIN_NAME: quinolinate synthetase GENE_NAME: nadA	2.5.1.72
R_NADC	R03348	H[c] + PRPP[c] + QA[c] -> CO2[c] + PPI[c] + NACN[c]	(gp_G_Rv__ONE____FIVE____NINE____SIX__)	0	1000	0	Nicotinate and nicotinamide metabolism	References:none PROTEIN_NAME: nicotinate-nucleotide pyrophosphorylase GENE_NAME: nadC	2.4.2.19
R_ACCA1	R04138	H[c] + ATP[c] + 3MBECOA[c] + HCO3[c] -> ADP[c] + PI[c] + MGLUTCOA[c]	((gp_G_Rv__TWO____FIVE____ZERO____ONE__c) and (gp_G_Rv__TWO____FIVE____ZERO____TWO__c))	0	1000	0	Valine, leucine and isoleucine degradation	References:none PROTEIN_NAME: methylcrotonyl-CoA carboxylase GENE_NAME: accA1 AND accD1	6.4.1.4
R_TTYR	T00082	H[c] + TYR[e] <=> H[e] + TYR[c]		-1000	1000	0	Transport	ECNumbers:none References:none PROTEIN_NAME: na GENE_NAME: orphan
R_DEOC	R01066	DR5P[c] -> G3P[c] + ACAL[c]	(gp_G_Rv__ZERO____FOUR____SEVEN____EIGHT__)	0	1000	0	Pentose phosphate pathway	References:none PROTEIN_NAME: deoxyribose-phosphate aldolase GENE_NAME: deoC	4.1.2.4
R_GLX1	R02530	GSH[c] + MGLX[c] -> LACGSH[c]	(gp_G_Rv__TWO____SIX____FOUR____ONE__)	0	1000	0	Glyoxal pathway	ECNumbers:none References:none PROTEIN_NAME: lactoylglutathione lyase GENE_NAME: cadI
R_CHOD	R01459	O2[c] + CHOLESTEROL[c] -> H2O2[c] + CHOL4EN3ONE[c]	(gp_G_Rv__THREE____FOUR____ZERO____NINE__c)	0	1000	0	Cholesterol degradation	References:doi: 10.1016/j.tim.2011.07.009 PROTEIN_NAME: cholesterol oxidase GENE_NAME: choD	1.1.3.6
R_3HSA	R09885	9OHADD[c] -> 3HSA[c]		0	1000	0	Cholesterol degradation	ECNumbers:none References:doi: 10.1016/j.tim.2011.07.009 PROTEIN_NAME: Spontaneous GENE_NAME: orphan
R_GLFT2	GLFT3	RHAMNAGDPP[c] + 30 UDPGALF[c] <=> 30 UDP[c] + GALACTANDPP[c]	(gp_G_Rv__THREE____EIGHT____ZERO____EIGHT__c)	-1000	1000	0	Arabinogalactan biosynthesis	ECNumbers:none References:none PROTEIN_NAME: bifunctional UDP-galactofuranosyl transferase GENE_NAME: glfT2
R_BACA	T00194	H2O[c] + ATP[c] + COBCO[e] -> ADP[c] + PI[c] + COBCO[c]	(gp_G_Rv__ONE____EIGHT____ONE____NINE__c)	0	1000	0	Transport	ECNumbers:none References:doi: 10.1098/rsob.120175 PROTEIN_NAME: vitamin B12 abc transporter GENE_NAME: bacA
R_APRO	R03759	H[c] + NADH[c] + AMINOACETONE[c] -> NAD[c] + 1AMINOPROPAN2OL[c]		0	1000	0	Cofactor biosynthesis	References:none PROTEIN_NAME: na GENE_NAME: orphan	1.1.1.75
R_FADD6	FADD6	2 H2O[c] + ATP[c] + DODECANOYLCOA[c] -> COA[c] + PPI[c] + AMP[c] + DODECANOATE[c]	((gp_G_Rv__ZERO____ZERO____THREE____FIVE__) or (gp_G_Rv__ZERO____ZERO____NINE____NINE__) or (gp_G_Rv__ZERO____ONE____ONE____NINE__) or (gp_G_Rv__ZERO____ONE____SIX____SIX__) or (gp_G_Rv__ZERO____TWO____ONE____FOUR__) or (gp_G_Rv__ZERO____TWO____SEVEN____ZERO__) or (gp_G_Rv__ZERO____FOUR____ZERO____FOUR__) or (gp_G_Rv__ZERO____FIVE____FIVE____ONE__c) or (gp_G_Rv__ZERO____EIGHT____FIVE____TWO__) or…	0	1000	0	Lipid metabolism	ECNumbers:none References:none PROTEIN_NAME: fatty acid CoA-ligase GENE_NAME: fadD34 OR fadD10 OR fadD7 OR fadD5 OR fadD4 OR fadD2 OR fadD30 OR fadD8 OR fadD16 OR fadD14 OR fadD21 OR fadD36 OR fadD6 OR fadD12 OR fadD25 OR fadD24 OR fadD11.1 OR fadD11 OR fadD1 OR fadD31 OR fadD15 OR fadD35 OR fadD9 OR fadD26 OR fadD28 OR fadD22 OR fadD29 OR fadD13 OR fadD17 OR fadD18 OR fadD19 OR fadD3 OR fadD32 O…
R_SPEE	R01920	PTRSC[c] + SAMA[c] -> H[c] + SPRMD[c] + 5MTA[c]	(gp_G_Rv__TWO____SIX____ZERO____ONE__)	0	1000	0	Spermidine biosynthesis	References:none PROTEIN_NAME: spermidine synthase GENE_NAME: speE	2.5.1.16
R_FOLC2	R02237	ATP[c] + GLU[c] + DHPT[c] -> ADP[c] + PI[c] + DHF[c]	(gp_G_Rv__TWO____FOUR____FOUR____SEVEN__c)	0	1000	0	Folate biosynthesis	References:none PROTEIN_NAME: bifunctional folylpolyglutamate synthase/dihydrofolate synthase GENE_NAME: folC	6.3.2.17
R_DMBI	R09083	H[c] + NADH[c] + O2[c] + FMNH2[c] <=> H2O[c] + NAD[c] + BARB[c] + DMBI[c] + E4P[c]		-1000	1000	0	Cofactor biosynthesis	References:none PROTEIN_NAME: na GENE_NAME: orphan	1.14.99.40
R_KASB14	KASB14	MALACP[c] + TETRATETRACONTANOYLACP[c] -> CO2[c] + ACP[c] + BKETOC46ACYLACP[c]	((gp_G_Rv__TWO____TWO____FOUR____SIX__) and (gp_G_Rv__TWO____TWO____FOUR____FIVE__))	0	1000	0	Mycolic acid pathway	ECNumbers:none References:doi: 10.1371/journal.pcbi.0010046 AND doi: 10.1016/j.chembiol.2013.11.011 PROTEIN_NAME: 3-oxoacyl-acyl-carrier-protein synthase II AND 3-oxoacyl-acyl-carrier-protein synthase I GENE_NAME: kasB AND kasA
R_PPSB4	PPSB4	H[c] + NADH[c] + MALCOA[c] + 3HC26ACYLACP[c] -> NAD[c] + CO2[c] + COA[c] + 35DHC28ACYLACP[c]	(gp_G_Rv__TWO____NINE____THREE____TWO__)	0	1000	0	Dimycocerosate ester biosynthesis	ECNumbers:none References:doi: 10.1128/microbiolspec.MGM2-0021-2013 PROTEIN_NAME: Phenolpthiocerol synthesis type-I polyketide synthase GENE_NAME: ppsB
R_ACPIM3	ACPIM3	AC1PIM2[c] + GDPMAN[c] -> GDP[c] + AC1PIM3[c]		0	1000	0	Phosphatidyl inositol mannoside biosynthesis	ECNumbers:none References:doi: 10.1074/jbc.R110.168328 PROTEIN_NAME: na GENE_NAME: orphan
R_ACPIM2	ACPIM2	AC1PIM2[c] + HEXADECANOYLACP[c] -> ACP[c] + AC2PIM2[c]		0	1000	0	Phosphatidyl inositol mannoside biosynthesis	ECNumbers:none References:doi: 10.1074/jbc.R110.168328 PROTEIN_NAME: na GENE_NAME: orphan
R_ARIZ	R04594	H2O[c] + RIBZ5P[c] <=> PI[c] + ARIZ[c]	(gp_G_Rv__TWO____TWO____TWO____EIGHT__c)	-1000	1000	0	Cofactor biosynthesis	References:none PROTEIN_NAME: ribonuclease H GENE_NAME: Rv2228c	3.1.3.73
R_ACPIM7	ACPIM7	GDPMAN[c] + AC2PIM3[c] -> GDP[c] + AC2PIM4[c]		0	1000	0	Phosphatidyl inositol mannoside biosynthesis	ECNumbers:none References:doi: 10.1074/jbc.R110.168328 PROTEIN_NAME: na GENE_NAME: orphan
R_ACPIM6	ACPIM6	AC2PIM2[c] + GDPMAN[c] -> GDP[c] + AC2PIM3[c]		0	1000	0	Phosphatidyl inositol mannoside biosynthesis	ECNumbers:none References:doi: 10.1074/jbc.R110.168328 PROTEIN_NAME: na GENE_NAME: orphan
R_ACPIM5	ACPIM5	GDPMAN[c] + AC1PIM5[c] -> GDP[c] + AC1PIM6[c]	(gp_G_Rv__ONE____FIVE____ZERO____ZERO__)	0	1000	0	Phosphatidyl inositol mannoside biosynthesis	References:doi: 10.1074/jbc.R110.168328 PROTEIN_NAME: glycosyltransferase GENE_NAME: Rv1500	2.4.-.-
R_ACPIM4	ACPIM4	GDPMAN[c] + AC1PIM3[c] -> GDP[c] + AC1PIM4[c]		0	1000	0	Phosphatidyl inositol mannoside biosynthesis	ECNumbers:none References:doi: 10.1074/jbc.R110.168328 PROTEIN_NAME: na GENE_NAME: orphan
R_FAS9	FAS9	H[c] + NADH[c] + TD2EC4ACYLACPFAS[c] -> NAD[c] + C4ACYLACPFAS[c]	(gp_G_Rv__TWO____FIVE____TWO____FOUR__c)	0	1000	0	Mycolic acid pathway	ECNumbers:none References:doi: 10.1371/journal.pcbi.0010046 PROTEIN_NAME: fatty acid synthase GENE_NAME: fas
R_SUGL	T00984	H[e] + GLAC[e] <=> H[c] + GLAC[c]	(gp_G_Rv__THREE____THREE____THREE____ONE__)	-1000	1000	0	Transport	ECNumbers:none References:none PROTEIN_NAME: sugar-transport integral membrane protein GENE_NAME: sugI
R_ACPIM8	ACPIM8	GDPMAN[c] + AC2PIM5[c] -> GDP[c] + AC2PIM6[c]	(gp_G_Rv__ONE____FIVE____ZERO____ZERO__)	0	1000	0	Phosphatidyl inositol mannoside biosynthesis	References:doi: 10.1074/jbc.R110.168328 PROTEIN_NAME: glycosyltransferase GENE_NAME: Rv1500	2.4.-.-
R_S1	R03314	GLUGSAL[c] <=> H2O[c] + P5C[c]		-1000	1000	0	Alanine, aspartate and glutamate metabolism	ECNumbers:none References:none PROTEIN_NAME: Spontaneous GENE_NAME: orphan
R_S2	S2	H2CO3[c] <=> H[c] + HCO3[c]		-1000	1000	0	Carbon metabolism	ECNumbers:none References:none PROTEIN_NAME: Spontaneous GENE_NAME: orphan
R_S3	S3	NH4OH[c] <=> H2O[c] + NH3[c]		-1000	1000	0	Nitrogen metabolism	ECNumbers:none References:none PROTEIN_NAME: Spontaneous GENE_NAME: orphan
R_DPPR	DPPR	PRPP[c] + DPP[c] -> PPI[c] + DPPR[c]	(gp_G_Rv__THREE____EIGHT____ZERO____SIX__c)	0	1000	0	Arabinogalactan biosynthesis	ECNumbers:none References:doi: 10.1074/jbc.M504068200 PROTEIN_NAME: phosphoribose diphosphate:decaprenyl-phosphate phosphoribosyltransferase GENE_NAME: Rv3806c
R_DPPP	R09244	7 IPP[c] + CTFPP[c] -> 7 PPI[c] + DPPP[c]	(gp_G_Rv__TWO____THREE____SIX____ONE__c)	0	1000	0	Peptidoglycan biosynthesis	References:none PROTEIN_NAME: UDP pyrophosphate synthase GENE_NAME: Rv2361c	2.5.1.-
R_MTR	R00115	NADP[c] + 2 GSH[c] <=> H[c] + NADPH[c] + GSSG[c]	(gp_G_Rv__TWO____EIGHT____FIVE____FIVE__)	-1000	1000	0	Glutathione metabolism	References:none PROTEIN_NAME: mycothione reductase GENE_NAME: mtr	1.8.1.7
R_MMAA22	MMAA22	SAM[c] + CD21931EC52ACYLACP[c] -> SAH[c] + CD131E19CPC53ACYLACP[c]	(gp_G_Rv__ZERO____SIX____FOUR____FOUR__c)	0	1000	0	Mycolic acid pathway	ECNumbers:none References:doi: 10.1371/journal.pcbi.0010046 PROTEIN_NAME: methoxy mycolic acid synthase II GENE_NAME: mmaA2
R_T4HBZA	T17467	4HBENZALC[e] <=> 4HBENZALC[c]		-1000	1000	0	Transport	ECNumbers:none References:none PROTEIN_NAME: na GENE_NAME: orphan
R_AGLA2	R00801	H2O[c] + SUC[c] -> GLC[c] + FRU[c]	(gp_G_Rv__TWO____FOUR____SEVEN____ONE__)	0	1000	0	Starch and sucrose metabolism	References:none PROTEIN_NAME: alpha-glucosidase GENE_NAME: aglA	3.2.1.20
R_AGLA1	R00028	H2O[c] + MLT[c] -> 2 GLC[c]	(gp_G_Rv__TWO____FOUR____SEVEN____ONE__)	0	1000	0	Starch and sucrose metabolism	References:none PROTEIN_NAME: alpha-glucosidase GENE_NAME: aglA	3.2.1.20
R_UPP	R00966	PPI[c] + UMP[c] <=> PRPP[c] + URA[c]	(gp_G_Rv__THREE____THREE____ZERO____NINE__c)	-1000	1000	0	Pyrimidine metabolism	References:none PROTEIN_NAME: uracil phosphoribosyltransferase GENE_NAME: upp	2.4.2.9
R_PGK	R01512	ADP[c] + 13PDG[c] <=> ATP[c] + 3PG[c]	(gp_G_Rv__ONE____FOUR____THREE____SEVEN__)	-1000	1000	0	Glycolysis / Gluconeogenesis	References:none PROTEIN_NAME: phosphoglycerate kinase GENE_NAME: pgk	2.7.2.3
R_GCVB	R03425	GLY[c] + LIPOYLPROTEIN[c] -> CO2[c] + SAP[c]	(gp_G_Rv__ONE____EIGHT____THREE____TWO__)	0	1000	0	Glycine, serine and threonine metabolism	References:none PROTEIN_NAME: glycine dehydrogenase GENE_NAME: gcvB	1.4.4.2
R_PGI	R00771	G6P[c] <=> F6P[c]	(gp_G_Rv__ZERO____NINE____FOUR____SIX__c)	-1000	1000	0	Glycolysis / Gluconeogenesis	References:none PROTEIN_NAME: glucose-6-phosphate isomerase GENE_NAME: pgi	5.3.1.9
R_CYSG2	R07237	SAM[c] + UROPORPHYRINOGENIII[c] -> SAH[c] + PRECORIN1[c]	(gp_G_Rv__TWO____EIGHT____FOUR____SEVEN__c)	0	1000	0	Porphyrin metabolism	References:none PROTEIN_NAME: multifunctional uroporphyrinogen II methylase/precorrin-2 oxidase/ferrochelatase GENE_NAME: cysG	2.1.1.107
R_CYSG3	R07238	SAM[c] + PRECORIN1[c] -> SAH[c] + PRECORIN2[c]	((gp_G_Rv__TWO____EIGHT____FOUR____SEVEN__c) or (gp_G_Rv__ZERO____FIVE____ONE____ONE__))	0	1000	0	Cofactor biosynthesis	References:none PROTEIN_NAME: multifunctional uroporphyrinogen II methylase/precorrin-2 oxidase/ferrochelatase GENE_NAME: cysG OR hemD	2.1.1.107
R_CYSG1	R03947	NAD[c] + PRECORIN2[c] -> H[c] + NADH[c] + SIROHYDROCHLORIN[c]	(gp_G_Rv__TWO____EIGHT____FOUR____SEVEN__c)	0	1000	0	Porphyrin and chlorophyll metabolism	References:none PROTEIN_NAME: siroheme synthase GENE_NAME: cysG	1.3.1.76
R_PROA	R03313	H[c] + NADPH[c] + GLUP[c] -> PI[c] + NADP[c] + GLUGSAL[c]	(gp_G_Rv__TWO____FOUR____TWO____SEVEN__c)	0	1000	0	Arginine and proline metabolism	References:none PROTEIN_NAME: gamma-glutamyl phosphate reductase GENE_NAME: proA	1.2.1.41
R_PROB	R00239	ATP[c] + GLU[c] -> ADP[c] + GLUP[c]	(gp_G_Rv__TWO____FOUR____THREE____NINE__c)	0	1000	0	Arginine and proline metabolism	References:none PROTEIN_NAME: gamma-glutamyl kinase GENE_NAME: proB	2.7.2.11
R_SAHH	R00192	H2O[c] + SAH[c] -> ADN[c] + HCYS[c]	(gp_G_Rv__THREE____TWO____FOUR____EIGHT__c)	0	1000	0	Cysteine and methionine metabolism	References:doi: 10.1038/srep02264 PROTEIN_NAME: S-adenosyl-L-homocysteine hydrolase GENE_NAME: sahH	3.3.1.1
R_CMK1	R00158	ATP[c] + UMP[c] <=> ADP[c] + UDP[c]	(gp_G_Rv__ONE____SEVEN____ONE____TWO__)	-1000	1000	0	Pyrimidine metabolism	References:none PROTEIN_NAME: cytidylate kinase GENE_NAME: cmk	2.7.4.14
R_FADD9	FADD9	ATP[c] + COA[c] + HEXADECANOATE[c] -> PPI[c] + AMP[c] + HDCCOA[c]	((gp_G_Rv__ZERO____ZERO____THREE____FIVE__) or (gp_G_Rv__ZERO____ZERO____NINE____NINE__) or (gp_G_Rv__ZERO____ONE____ONE____NINE__) or (gp_G_Rv__ZERO____ONE____SIX____SIX__) or (gp_G_Rv__ZERO____TWO____ONE____FOUR__) or (gp_G_Rv__ZERO____TWO____SEVEN____ZERO__) or (gp_G_Rv__ZERO____FOUR____ZERO____FOUR__) or (gp_G_Rv__ZERO____FIVE____FIVE____ONE__c) or (gp_G_Rv__ZERO____EIGHT____FIVE____TWO__) or…	0	1000	0	Lipid metabolism	ECNumbers:none References:none PROTEIN_NAME: fatty acid CoA-ligase GENE_NAME: fadD34 OR fadD10 OR fadD7 OR fadD5 OR fadD4 OR fadD2 OR fadD30 OR fadD8 OR fadD16 OR fadD14 OR fadD21 OR fadD36 OR fadD6 OR fadD12 OR fadD25 OR fadD24 OR fadD11.1 OR fadD11 OR fadD1 OR fadD31 OR fadD15 OR fadD35 OR fadD9 OR fadD26 OR fadD28 OR fadD22 OR fadD29 OR fadD13 OR fadD17 OR fadD18 OR fadD19 OR fadD3 OR fadD32 O…
R_NADD1	R00137	H[c] + ATP[c] + NAMN[c] -> NAD[c] + PPI[c]	(gp_G_Rv__TWO____FOUR____TWO____ONE__c)	0	1000	0	Nicotinate and nicotinamide metabolism	References:none PROTEIN_NAME: nicotinic acid mononucleotide adenylyltransferase GENE_NAME: nadD	2.7.7.18
R_NADD2	R03005	ATP[c] + NACN[c] -> PPI[c] + NAAD[c]	(gp_G_Rv__TWO____FOUR____TWO____ONE__c)	0	1000	0	Nicotinate and nicotinamide metabolism	References:none PROTEIN_NAME: nicotinic acid mononucleotide adenylyltransferase GENE_NAME: nadD	2.7.7.18
R_NICT1	T00291a	H2O[c] + ATP[c] + NI[e] -> ADP[c] + PI[c] + NI[c]	(gp_G_Rv__TWO____EIGHT____FIVE____SIX__)	0	1000	0	Transport	References:none PROTEIN_NAME: nickel-transport integral membrane protein GENE_NAME: nicT	3.6.3.-
R_DIMA	DIMA	SAM[c] + PTTDIM[c] -> SAH[c] + DIMA[c]	(gp_G_Rv__TWO____NINE____FIVE____TWO__)	0	1000	0	Dimycocerosate ester biosynthesis	ECNumbers:none References:doi: 10.1074/jbc.M406134200 AND doi: 10.1128/microbiolspec.MGM2-0021-2013 PROTEIN_NAME: methyltransferase GENE_NAME: Rv2952
R_ASD	R02291	H[c] + NADPH[c] + ASP4P[c] -> PI[c] + NADP[c] + ASPSA[c]	(gp_G_Rv__THREE____SEVEN____ZERO____EIGHT__c)	0	1000	0	Glycine, serine and threonine metabolism	References:none PROTEIN_NAME: aspartate-semialdehyde dehydrogenase GENE_NAME: asd	1.2.1.11
R_FADD322	FADD322	H2O[c] + ATP[c] + 1931CPC54ACYLACP[c] -> PPI[c] + ACP[c] + 1931CPC54ACYLAMP[c]	(gp_G_Rv__THREE____EIGHT____ZERO____ONE__c)	0	1000	0	Mycolic acid pathway	ECNumbers:none References:doi: 10.1371/journal.pcbi.0010046 AND doi: 10.1016/j.chembiol.2013.11.011 PROTEIN_NAME: fatty-acid-amp ligase GENE_NAME: fadD32
R_KASB9	KASB9	MALACP[c] + TETRATRIACONTANOYLACP[c] -> CO2[c] + ACP[c] + BKETOC36ACYLACP[c]	((gp_G_Rv__TWO____TWO____FOUR____SIX__) and (gp_G_Rv__TWO____TWO____FOUR____FIVE__))	0	1000	0	Mycolic acid pathway	ECNumbers:none References:doi: 10.1371/journal.pcbi.0010046 AND doi: 10.1016/j.chembiol.2013.11.011 PROTEIN_NAME: 3-oxoacyl-acyl-carrier-protein synthase II AND 3-oxoacyl-acyl-carrier-protein synthase I GENE_NAME: kasB AND kasA
R_ASK	R00480	ATP[c] + ASP[c] -> ADP[c] + ASP4P[c]	(gp_G_Rv__THREE____SEVEN____ZERO____NINE__c)	0	1000	0	Glycine, serine and threonine metabolism	References:none PROTEIN_NAME: aspartate kinase GENE_NAME: ask	2.7.2.4
R_ZWF2	R00835	NADP[c] + G6P[c] -> H[c] + NADPH[c] + D6PGL[c]	((gp_G_Rv__ONE____FOUR____FOUR____SEVEN__c) or (gp_G_Rv__ONE____ONE____TWO____ONE__))	0	1000	0	Pentose phosphate pathway	References:none PROTEIN_NAME: glucose-6-phosphate 1-dehydrogenase GENE_NAME: zwf2 OR zwf1	1.1.1.49
R_DAPB1	R04198	H[c] + NADH[c] + DIHYDRODIPICOLINATE[c] -> NAD[c] + TETRAHYDRODIPICOLINATE[c]	(gp_G_Rv__TWO____SEVEN____SEVEN____THREE__c)	0	1000	0	Lysine biosynthesis	References:none PROTEIN_NAME: dihydrodipicolinate reductase GENE_NAME: dapB	1.3.1.26
R_DAPB2	R04199	H[c] + NADPH[c] + DIHYDRODIPICOLINATE[c] -> NADP[c] + TETRAHYDRODIPICOLINATE[c]	(gp_G_Rv__TWO____SEVEN____SEVEN____THREE__c)	0	1000	0	Lysine biosynthesis	References:none PROTEIN_NAME: dihydrodipicolinate reductase GENE_NAME: dapB	1.3.1.26
R_TRPA	R02722	SER[c] + IGP[c] -> H2O[c] + G3P[c] + TRP[c]	((gp_G_Rv__ONE____SIX____ONE____THREE__) and (gp_G_Rv__ONE____SIX____ONE____TWO__))	0	1000	0	Glycine, serine and threonine metabolism	References:none PROTEIN_NAME: tryptophan synthase subunit alpha AND tryptophan subunit beta GENE_NAME: trpA AND trpB	4.2.1.20
R_PYRF	R00965	OMP[c] -> CO2[c] + UMP[c]	(gp_G_Rv__ONE____THREE____EIGHT____FIVE__)	0	1000	0	Pyrimidine metabolism	References:none PROTEIN_NAME: OMP decarboxylase GENE_NAME: pyrF	4.1.1.23
R_THYXN	T00262	HYXN[e] <=> HYXN[c]		-1000	1000	0	Transport	ECNumbers:none References:none PROTEIN_NAME: na GENE_NAME: orphan
R_TESA2	TESA2	H2O[c] + 24DM3K911DHC36ACYLACP[c] -> ACP[c] + 24DM3K911DHC36OATE[c]	(gp_G_Rv__TWO____NINE____TWO____EIGHT__)	0	1000	0	Dimycocerosate ester biosynthesis	ECNumbers:none References:doi: 10.1128/microbiolspec.MGM2-0021-2013 PROTEIN_NAME: thioesterase GENE_NAME: tesA
R_TAC	T00033	H[c] + AC[e] <=> H[e] + AC[c]		-1000	1000	0	Transport	ECNumbers:none References:none PROTEIN_NAME: na GENE_NAME: orphan
R_MANB2	R01818	MAN1P[c] <=> MAN6P[c]	((gp_G_Rv__THREE____TWO____FIVE____SEVEN__c) or (gp_G_Rv__THREE____THREE____ZERO____EIGHT__))	-1000	1000	0	Fructose and mannose metabolism	References:none PROTEIN_NAME: phosphomannomutase GENE_NAME: manB OR pmmB	5.4.2.8
R_MAS9	MAS9	2 H[c] + SMMALONYLCOA[c] + 2 NADPH[c] + 246MC27ACYLACP[c] -> H2O[c] + CO2[c] + COA[c] + 2 NADP[c] + 2468MC30ACYLACP[c]	(gp_G_Rv__TWO____NINE____FOUR____ZERO__c)	0	1000	0	Dimycocerosate ester biosynthesis	ECNumbers:none References:doi: 10.1128/microbiolspec.MGM2-0021-2013e PROTEIN_NAME: mycocerosic acid synthase GENE_NAME: mas
R_MANB1	R00883	GDP[c] + MAN1P[c] -> PI[c] + GDPMAN[c]	(gp_G_Rv__THREE____TWO____SIX____FOUR__c)	0	1000	0	Peptidoglycan and lipopolysaccharide biosynthesis	References:none PROTEIN_NAME: D-alpha-D-mannose-1-phosphate guanylyltransferase GENE_NAME: manB	2.7.7.22
R_FADD323	FADD323	H2O[c] + ATP[c] + 1931CPC56ACYLACP[c] -> PPI[c] + ACP[c] + 1931CPC56ACYLAMP[c]	(gp_G_Rv__THREE____EIGHT____ZERO____ONE__c)	0	1000	0	Mycolic acid pathway	ECNumbers:none References:doi: 10.1371/journal.pcbi.0010046 AND doi: 10.1016/j.chembiol.2013.11.011 PROTEIN_NAME: fatty-acid-amp ligase GENE_NAME: fadD32
R_TG3P	T00118	G3P[e] <=> G3P[c]		-1000	1000	0	Transport	ECNumbers:none References:none PROTEIN_NAME: na GENE_NAME: orphan
R_CYGLY2	R00899	H2O[c] + CYSGLY[c] <=> CYS[c] + GLY[c]		-1000	1000	0	Cysteine and methionine metabolism	References:none PROTEIN_NAME: na GENE_NAME: orphan	3.4.11.1
R_HSAC	R04597	O2[c] + 34DHSA[c] -> 49DSHA[c]	(gp_G_Rv__THREE____FIVE____SIX____EIGHT__c)	0	1000	0	Cholesterol degradation	References:doi: 10.1016/j.tim.2011.07.009 PROTEIN_NAME: extradiol dioxygenase GENE_NAME: hsaC	1.13.11.25
R_MAS1	MAS1	2 H[c] + SMMALONYLCOA[c] + 2 NADPH[c] + HEXADECANOYLACP[c] -> H2O[c] + CO2[c] + COA[c] + 2 NADP[c] + TUBERCULOSTEROYLACP[c]	(gp_G_Rv__TWO____NINE____FOUR____ZERO__c)	0	1000	0	Dimycocerosate ester biosynthesis	ECNumbers:none References:doi: 10.1128/microbiolspec.MGM2-0021-2013 PROTEIN_NAME: mycocerosic acid synthase GENE_NAME: mas
R_MAS2	MAS2	2 H[c] + SMMALONYLCOA[c] + 2 NADPH[c] + OCTADECANOYLACP[c] -> H2O[c] + CO2[c] + COA[c] + 2 NADP[c] + 2MC21ACYLACP[c]	(gp_G_Rv__TWO____NINE____FOUR____ZERO__c)	0	1000	0	Dimycocerosate ester biosynthesis	ECNumbers:none References:doi: 10.1128/microbiolspec.MGM2-0021-2013 PROTEIN_NAME: mycocerosic acid synthase GENE_NAME: mas
R_MAS3	MAS3	HDCCOA[c] + MAS[c] -> COA[c] + HEXADECANOYLMAS[c]	(gp_G_Rv__TWO____NINE____FOUR____ZERO__c)	0	1000	0	Lipid metabolism	ECNumbers:none References:none PROTEIN_NAME: mycocerosic acid synthase GENE_NAME: mas
R_MAS4	MAS4	2 H[c] + SMMALONYLCOA[c] + 2 NADPH[c] + EICOSANOYLACP[c] -> H2O[c] + CO2[c] + COA[c] + 2 NADP[c] + 2MC23ACYLACP[c]	(gp_G_Rv__TWO____NINE____FOUR____ZERO__c)	0	1000	0	Dimycocerosate ester biosynthesis	ECNumbers:none References:doi: 10.1128/microbiolspec.MGM2-0021-2013 PROTEIN_NAME: mycocerosic acid synthase GENE_NAME: mas
R_GLPQ1	R01470	H2O[c] + G3PE[c] <=> GL3P[c] + ETHA[c]	((gp_G_Rv__THREE____EIGHT____FOUR____TWO__c) or (gp_G_Rv__ZERO____THREE____ONE____SEVEN__c))	-1000	1000	0	Glycerophospholipid metabolism	References:none PROTEIN_NAME: glycerophosphoryl diester phosphodiesterase GENE_NAME: glpQ1 OR glpQ2	3.1.4.46
R_HSAE	R09960	H2O[c] + HHD[c] -> 4H2OHEX[c]	(gp_G_Rv__THREE____FIVE____THREE____SIX__c)	0	1000	0	Cholesterol degradation	References:doi: 10.1016/j.tim.2011.07.009 PROTEIN_NAME: hydratase GENE_NAME: hsaE	4.2.1.132
R_MAS7	MAS7	2 H[c] + SMMALONYLCOA[c] + 2 NADPH[c] + 24MC24ACYLACP[c] -> H2O[c] + CO2[c] + COA[c] + 2 NADP[c] + 246MC27ACYLACP[c]	(gp_G_Rv__TWO____NINE____FOUR____ZERO__c)	0	1000	0	Dimycocerosate ester biosynthesis	ECNumbers:none References:doi: 10.1128/microbiolspec.MGM2-0021-2013 PROTEIN_NAME: mycocerosic acid synthase GENE_NAME: mas
R_OXCOA	R01559	OX[c] + SUCCOA[c] <=> SUCC[c] + OXCOA[c]		-1000	1000	0	Glyoxylate and dicarboxylate metabolism	References:none PROTEIN_NAME: na GENE_NAME: orphan	2.8.3.2
R_ARGD1	R02283	GLU[c] + NAGLUS[c] -> AKG[c] + NAORN[c]	(gp_G_Rv__ONE____SIX____FIVE____FIVE__)	0	1000	0	Arginine and proline metabolism	References:none PROTEIN_NAME: acetylornithine aminotransferase GENE_NAME: argD	2.6.1.11
R_ARGD2	R04475	GLU[c] + SAOPIM[c] <=> AKG[c] + SDAPIM[c]	((gp_G_Rv__ONE____SIX____FIVE____FIVE__) or (gp_G_Rv__ZERO____EIGHT____FIVE____EIGHT__c))	-1000	1000	0	Lysine biosynthesis	References:none PROTEIN_NAME: na GENE_NAME: argD and Rv0858c	2.6.1.17
R_TAG	TAG	HCSCOA[c] + PENTADECANOYLCOA[c] + NONADECANOYLCOA[c] + TCSCOA[c] + ECSCOA[c] + 10 DAG[c] + 2 HDCCOA[c] + 3 ODCCOA[c] -> 10 COA[c] + 10 TAG[c]	((gp_G_Rv__THREE____ONE____THREE____ZERO__c) or (gp_G_Rv__THREE____SEVEN____THREE____FOUR__c) or (gp_G_Rv__THREE____TWO____THREE____FOUR__c) or (gp_G_Rv__THREE____ZERO____EIGHT____EIGHT__) or (gp_G_Rv__ZERO____TWO____TWO____ONE__) or (gp_G_Rv__ZERO____EIGHT____NINE____FIVE__) or (gp_G_Rv__ONE____FOUR____TWO____FIVE__) or (gp_G_Rv__ONE____SEVEN____SIX____ZERO__) or (gp_G_Rv__TWO____TWO____EIGHT___…	0	1000	0	Fatty acid biosynthesis	ECNumbers:none References:doi: 10.1128/JB.186.15.5017-5030.2004 PROTEIN_NAME: triacylglycerol synthase GENE_NAME: tgs1 OR tgs2 OR tgs3 OR tgs4 OR Rv0221 OR Rv0895 OR Rv1425 OR Rv1760 OR Rv2285 OR Rv2484c OR Rv3087 OR Rv3233c OR Rv3371 OR Rv3480c OR Rv3740c
R_INHA21	INHA21	H[c] + NADH[c] + TD2EC58ACYLACP[c] -> NAD[c] + OCTAPENTACONTANOYLACP[c]	(gp_G_Rv__ONE____FOUR____EIGHT____FOUR__)	0	1000	0	Mycolic acid pathway	ECNumbers:none References:doi: 10.1371/journal.pcbi.0010046 AND doi: 10.1016/j.chembiol.2013.11.011 PROTEIN_NAME: enoyl-acyl-carrier-protein reductase GENE_NAME: inhA
R_INHA20	INHA20	H[c] + NADH[c] + TD2EC56ACYLACP[c] -> NAD[c] + HEXAPENTACONTANOYLACP[c]	(gp_G_Rv__ONE____FOUR____EIGHT____FOUR__)	0	1000	0	Mycolic acid pathway	ECNumbers:none References:doi: 10.1371/journal.pcbi.0010046 AND doi: 10.1016/j.chembiol.2013.11.011 PROTEIN_NAME: enoyl-acyl-carrier-protein reductase GENE_NAME: inhA
R_FABD13	FABD13	COA[c] + PROPIONYLACP[c] <=> ACP[c] + PROPIONYLCOA[c]	(((gp_G_Rv__TWO____TWO____FOUR____THREE__) or (gp_G_Rv__ZERO____SIX____FOUR____NINE__)) and (gp_G_Rv__TWO____TWO____FOUR____FOUR__))	-1000	1000	0	Lipid metabolism	ECNumbers:none References:none PROTEIN_NAME: Malonyl CoA-acyl carrier protein transacylase AND meromycolate extension acyl carrier protein GENE_NAME: ( fabD OR fabD2 ) AND acpM
R_FABD12	FABD12	COA[c] + PENTADECANOYLACP[c] <=> ACP[c] + PENTADECANOYLCOA[c]	(((gp_G_Rv__TWO____TWO____FOUR____THREE__) or (gp_G_Rv__ZERO____SIX____FOUR____NINE__)) and (gp_G_Rv__TWO____TWO____FOUR____FOUR__))	-1000	1000	0	Lipid metabolism	ECNumbers:none References:none PROTEIN_NAME: Malonyl CoA-acyl carrier protein transacylase AND meromycolate extension acyl carrier protein GENE_NAME: ( fabD OR fabD2 ) AND acpM
R_FABD11	FABD11	COA[c] + HEPTADECANOYLACP[c] <=> ACP[c] + HEPTADECANOYLCOA[c]	(((gp_G_Rv__TWO____TWO____FOUR____THREE__) or (gp_G_Rv__ZERO____SIX____FOUR____NINE__)) and (gp_G_Rv__TWO____TWO____FOUR____FOUR__))	-1000	1000	0	Lipid metabolism	ECNumbers:none References:none PROTEIN_NAME: Malonyl CoA-acyl carrier protein transacylase AND meromycolate extension acyl carrier protein GENE_NAME: ( fabD OR fabD2 ) AND acpM
R_FABD10	FABD10	COA[c] + NONADECANOYLACP[c] <=> ACP[c] + NONADECANOYLCOA[c]	(((gp_G_Rv__TWO____TWO____FOUR____THREE__) or (gp_G_Rv__ZERO____SIX____FOUR____NINE__)) and (gp_G_Rv__TWO____TWO____FOUR____FOUR__))	-1000	1000	0	Lipid metabolism	ECNumbers:none References:none PROTEIN_NAME: Malonyl CoA-acyl carrier protein transacylase AND meromycolate extension acyl carrier protein GENE_NAME: ( fabD OR fabD2 ) AND acpM
R_COBI2	R05180	SAM[c] + PRECORIN3B[c] -> PRECORIN4B[c] + SAH[c]	(gp_G_Rv__TWO____ZERO____SIX____SIX__)	0	1000	0	Cofactor biosynthesis	References:none PROTEIN_NAME: bifunctional S-adenosyl-L-methionine-precorrin-2 methyl transferase/precorrin-3 methylase Cob I/J GENE_NAME: cobI	2.1.1.131
R_COBI1	R03948	SAM[c] + PRECORIN2[c] -> SAH[c] + PRECORIN3A[c]	(gp_G_Rv__TWO____ZERO____SIX____SIX__)	0	1000	0	Porphyrin metabolism	References:none PROTEIN_NAME: bifunctional S-adenosyl-L-methionine-precorrin-2 methyl transferase/precorrin-3 methylase Cob I/J GENE_NAME: cobI	2.1.1.130
R_FADD3415	FADD3415	2 H2O[c] + ATP[c] + ODCCOA[c] -> COA[c] + PPI[c] + AMP[c] + OCTADECANOATE[c]	((gp_G_Rv__ZERO____ZERO____THREE____FIVE__) or (gp_G_Rv__ZERO____ZERO____NINE____NINE__) or (gp_G_Rv__ZERO____ONE____ONE____NINE__) or (gp_G_Rv__ZERO____ONE____SIX____SIX__) or (gp_G_Rv__ZERO____TWO____ONE____FOUR__) or (gp_G_Rv__ZERO____TWO____SEVEN____ZERO__) or (gp_G_Rv__ZERO____FOUR____ZERO____FOUR__) or (gp_G_Rv__ZERO____FIVE____FIVE____ONE__c) or (gp_G_Rv__ZERO____EIGHT____FIVE____TWO__) or…	0	1000	0	Lipid metabolism	ECNumbers:none References:none PROTEIN_NAME: fatty acid CoA-ligase GENE_NAME: fadD34 OR fadD10 OR fadD7 OR fadD5 OR fadD4 OR fadD2 OR fadD30 OR fadD8 OR fadD16 OR fadD14 OR fadD21 OR fadD36 OR fadD6 OR fadD12 OR fadD25 OR fadD24 OR fadD11.1 OR fadD11 OR fadD1 OR fadD31 OR fadD15 OR fadD35 OR fadD9 OR fadD26 OR fadD28 OR fadD22 OR fadD29 OR fadD13 OR fadD17 OR fadD18 OR fadD19 OR fadD3 OR fadD32 O…
R_FABG17	FABG17	H[c] + NADPH[c] + BKETOC50ACYLACP[c] -> NADP[c] + 3HC50ACYLACP[c]	((gp_G_Rv__ONE____FOUR____EIGHT____THREE__) or (gp_G_Rv__ONE____THREE____FIVE____ZERO__) or (gp_G_Rv__TWO____ZERO____ZERO____TWO__) or (gp_G_Rv__ZERO____TWO____FOUR____TWO__c) or (gp_G_Rv__TWO____SEVEN____SIX____SIX__c))	0	1000	0	Mycolic acid pathway	ECNumbers:none References:doi: 10.1371/journal.pcbi.0010046 AND doi: 10.1128/CMR.18.1.81-101.2005 AND doi: 10.1016/j.chembiol.2013.11.011 PROTEIN_NAME: 3-oxoacyl-acyl-carrier-protein reductase GENE_NAME: fabG1 OR fabG2 OR fabG3 OR fabG4 OR fabG5
R_MGTA	MGTA	GDPMAN[c] + PIM1[c] -> GDP[c] + PIM2[c]	(gp_G_Rv__ZERO____FIVE____FIVE____SEVEN__)	0	1000	0	Phosphatidyl inositol mannoside biosynthesis	References:doi: 10.1074/jbc.R110.168328 PROTEIN_NAME: mannosyltransferase GENE_NAME: mgtA	2.4.1.57
R_MACAC	R02519	O2[c] + HOMOGEN[c] -> MACAC[c]		0	1000	0	Tyrosine metabolism	References:none PROTEIN_NAME: na GENE_NAME: orphan	1.13.11.5
R_ILVN	R00006	2 PYR[c] -> CO2[c] + ACLAC[c]	(((gp_G_Rv__THREE____ZERO____ZERO____TWO__c) and (gp_G_Rv__THREE____ZERO____ZERO____THREE__c)) or (gp_G_Rv__ONE____EIGHT____TWO____ZERO__) or (gp_G_Rv__THREE____FIVE____ZERO____NINE__c))	0	1000	0	Pantothenate and CoA biosynthesis	References:none PROTEIN_NAME: acetolactate synthase GENE_NAME: (ilvN AND ilvB) OR ilvG OR ilvX	2.2.1.6
R_HLA	HLA	HOA[c] -> CO2[c] + HLA[c]		0	1000	0	Porphyrin metabolism	ECNumbers:none References:doi: 10.1016/j.chembiol.2010.03.009 PROTEIN_NAME: Spontaneous GENE_NAME: orphan
R_CYSD	R00529	ATP[c] + SLF[c] -> PPI[c] + APS[c]	((gp_G_Rv__ONE____TWO____EIGHT____FIVE__) and (gp_G_Rv__ONE____TWO____EIGHT____SIX__))	0	1000	0	Sulfur metabolism	References:doi: 10.1371/journal.ppat.1002036 PROTEIN_NAME: bifunctional sulfate adenylyltransferase subunit 1/adenylylsulfate kinase AND sulfate adenylyltransferase subunit 2 GENE_NAME: cysD AND cysN	2.7.7.4
R_PPSA1	PPSA1	H[c] + NADH[c] + MALCOA[c] + PHENOLTRICOSANOYLACP[c] -> NAD[c] + PHENOL3HC25ACYLACP[c] + CO2[c] + COA[c]	(gp_G_Rv__TWO____NINE____THREE____ONE__)	0	1000	0	Dimycocerosate ester biosynthesis	ECNumbers:none References:doi: 10.1128/microbiolspec.MGM2-0021-2013e PROTEIN_NAME: Phenolpthiocerol synthesis type-I polyketide synthase GENE_NAME: ppsA
R_FABG2	FABG2	H[c] + NADPH[c] + BKETOC20ACYLACP[c] -> NADP[c] + 3HC20ACYLACP[c]	((gp_G_Rv__ONE____FOUR____EIGHT____THREE__) or (gp_G_Rv__ONE____THREE____FIVE____ZERO__) or (gp_G_Rv__TWO____ZERO____ZERO____TWO__) or (gp_G_Rv__ZERO____TWO____FOUR____TWO__c) or (gp_G_Rv__TWO____SEVEN____SIX____SIX__c))	0	1000	0	Mycolic acid pathway	ECNumbers:none References:doi: 10.1371/journal.pcbi.0010046 AND doi: 10.1128/CMR.18.1.81-101.2005 AND doi: 10.1016/j.chembiol.2013.11.011 PROTEIN_NAME: 3-oxoacyl-acyl-carrier-protein reductase GENE_NAME: fabG1 OR fabG2 OR fabG3 OR fabG4 OR fabG5
R_GALTB	R00502	UTP[c] + GAL1P[c] -> PPI[c] + UDPGAL[c]	((gp_G_Rv__ZERO____SIX____ONE____NINE__) or (gp_G_Rv__ZERO____SIX____ONE____EIGHT__))	0	1000	0	Galactose metabolism	References:none PROTEIN_NAME: galactose-1-phosphate uridylyltransferase GENE_NAME: galTb OR galTa	2.7.7.10
R_FADD3410	FADD3410	ATP[c] + COA[c] + DOCOSANOATE[c] -> PPI[c] + AMP[c] + DOCOSANOYLCOA[c]	((gp_G_Rv__ZERO____ZERO____THREE____FIVE__) or (gp_G_Rv__ZERO____ZERO____NINE____NINE__) or (gp_G_Rv__ZERO____ONE____ONE____NINE__) or (gp_G_Rv__ZERO____ONE____SIX____SIX__) or (gp_G_Rv__ZERO____TWO____ONE____FOUR__) or (gp_G_Rv__ZERO____TWO____SEVEN____ZERO__) or (gp_G_Rv__ZERO____FOUR____ZERO____FOUR__) or (gp_G_Rv__ZERO____FIVE____FIVE____ONE__c) or (gp_G_Rv__ZERO____EIGHT____FIVE____TWO__) or…	0	1000	0	Lipid metabolism	ECNumbers:none References:none PROTEIN_NAME: fatty acid CoA-ligase GENE_NAME: fadD34 OR fadD10 OR fadD7 OR fadD5 OR fadD4 OR fadD2 OR fadD30 OR fadD8 OR fadD16 OR fadD14 OR fadD21 OR fadD36 OR fadD6 OR fadD12 OR fadD25 OR fadD24 OR fadD11.1 OR fadD11 OR fadD1 OR fadD31 OR fadD15 OR fadD35 OR fadD9 OR fadD26 OR fadD28 OR fadD22 OR fadD29 OR fadD13 OR fadD17 OR fadD18 OR fadD19 OR fadD3 OR fadD32 O…
R_BIRA	BIRA	H2O[c] + ATP[c] + ACCB[c] -> PPI[c] + AMP[c] + BCCP[c]	(gp_G_Rv__THREE____TWO____SEVEN____NINE__c)	0	1000	0	Mycolic acid pathway	ECNumbers:none References:doi: 10.1371/journal.pcbi.0010046 PROTEIN_NAME: biotin--protein ligase GENE_NAME: birA
R_FADD3411	FADD3411	2 H2O[c] + ATP[c] + ECSCOA[c] -> COA[c] + PPI[c] + AMP[c] + EICOSANOATE[c]	((gp_G_Rv__ZERO____ZERO____THREE____FIVE__) or (gp_G_Rv__ZERO____ZERO____NINE____NINE__) or (gp_G_Rv__ZERO____ONE____ONE____NINE__) or (gp_G_Rv__ZERO____ONE____SIX____SIX__) or (gp_G_Rv__ZERO____TWO____ONE____FOUR__) or (gp_G_Rv__ZERO____TWO____SEVEN____ZERO__) or (gp_G_Rv__ZERO____FOUR____ZERO____FOUR__) or (gp_G_Rv__ZERO____FIVE____FIVE____ONE__c) or (gp_G_Rv__ZERO____EIGHT____FIVE____TWO__) or…	0	1000	0	Lipid metabolism	ECNumbers:none References:none PROTEIN_NAME: fatty acid CoA-ligase GENE_NAME: fadD34 OR fadD10 OR fadD7 OR fadD5 OR fadD4 OR fadD2 OR fadD30 OR fadD8 OR fadD16 OR fadD14 OR fadD21 OR fadD36 OR fadD6 OR fadD12 OR fadD25 OR fadD24 OR fadD11.1 OR fadD11 OR fadD1 OR fadD31 OR fadD15 OR fadD35 OR fadD9 OR fadD26 OR fadD28 OR fadD22 OR fadD29 OR fadD13 OR fadD17 OR fadD18 OR fadD19 OR fadD3 OR fadD32 O…
R_TAKG	T00026	H[c] + AKG[e] <=> H[e] + AKG[c]		-1000	1000	0	Transport	ECNumbers:none References:none PROTEIN_NAME: na GENE_NAME: orphan
R_TAL	R08575	G3P[c] + S7P[c] <=> F6P[c] + E4P[c]	(gp_G_Rv__ONE____FOUR____FOUR____EIGHT__c)	-1000	1000	0	Pentose phosphate pathway	References:none PROTEIN_NAME: transaldolase GENE_NAME: tal	2.2.1.2
R_GUAB2	R01130	H2O[c] + NAD[c] + IMP[c] -> H[c] + NADH[c] + XMP[c]	((gp_G_Rv__THREE____FOUR____ONE____ONE__c) and (gp_G_Rv__THREE____FOUR____ONE____ZERO__c) and (gp_G_Rv__ONE____EIGHT____FOUR____THREE__c))	0	1000	0	Purine metabolism	References:none PROTEIN_NAME: inosine 5-monophosphate dehydrogenase GENE_NAME: guaB2 AND guaB3 AND guaB1	1.1.1.205
R_ARGG	R01954	ATP[c] + ASP[c] + CITR[c] -> PPI[c] + AMP[c] + ARGSUCC[c]	(gp_G_Rv__ONE____SIX____FIVE____EIGHT__)	0	1000	0	Alanine, aspartate and glutamate metabolism	References:none PROTEIN_NAME: argininosuccinate synthase GENE_NAME: argG	6.3.4.5
R_TLAC	T00256	H[c] + LAC[e] <=> H[e] + LAC[c]		-1000	1000	0	Transport	ECNumbers:none References:none PROTEIN_NAME: na GENE_NAME: orphan
R_FADD343	FADD343	ATP[c] + COA[c] + PENTADECANOATE[c] -> PPI[c] + AMP[c] + PENTADECANOYLCOA[c]	((gp_G_Rv__ZERO____ZERO____THREE____FIVE__) or (gp_G_Rv__ZERO____ZERO____NINE____NINE__) or (gp_G_Rv__ZERO____ONE____ONE____NINE__) or (gp_G_Rv__ZERO____ONE____SIX____SIX__) or (gp_G_Rv__ZERO____TWO____ONE____FOUR__) or (gp_G_Rv__ZERO____TWO____SEVEN____ZERO__) or (gp_G_Rv__ZERO____FOUR____ZERO____FOUR__) or (gp_G_Rv__ZERO____FIVE____FIVE____ONE__c) or (gp_G_Rv__ZERO____EIGHT____FIVE____TWO__) or…	0	1000	0	Lipid metabolism	ECNumbers:none References:none PROTEIN_NAME: fatty acid CoA-ligase GENE_NAME: fadD34 OR fadD10 OR fadD7 OR fadD5 OR fadD4 OR fadD2 OR fadD30 OR fadD8 OR fadD16 OR fadD14 OR fadD21 OR fadD36 OR fadD6 OR fadD12 OR fadD25 OR fadD24 OR fadD11.1 OR fadD11 OR fadD1 OR fadD31 OR fadD15 OR fadD35 OR fadD9 OR fadD26 OR fadD28 OR fadD22 OR fadD29 OR fadD13 OR fadD17 OR fadD18 OR fadD19 OR fadD3 OR fadD32 O…
R_FABD2	FABD2	COA[c] + TD2EC16ACYLACPFAS[c] <=> ACPFAS[c] + 9HDECOA[c]	(((gp_G_Rv__TWO____TWO____FOUR____THREE__) or (gp_G_Rv__ZERO____SIX____FOUR____NINE__)) and (gp_G_Rv__TWO____TWO____FOUR____FOUR__))	-1000	1000	0	Lipid metabolism	ECNumbers:none References:none PROTEIN_NAME: Malonyl CoA-acyl carrier protein transacylase AND meromycolate extension acyl carrier protein GENE_NAME: ( fabD OR fabD2 ) AND acpM
R_TAN	T00108	AN[e] <=> AN[c]		-1000	1000	0	Transport	ECNumbers:none References:none PROTEIN_NAME: na GENE_NAME: orphan
R_FABD1	FABD1	COA[c] + HEXADECANOYLACP[c] <=> ACP[c] + HDCCOA[c]	(((gp_G_Rv__TWO____TWO____FOUR____THREE__) or (gp_G_Rv__ZERO____SIX____FOUR____NINE__)) and (gp_G_Rv__TWO____TWO____FOUR____FOUR__))	-1000	1000	0	Lipid metabolism	ECNumbers:none References:none PROTEIN_NAME: Malonyl CoA-acyl carrier protein transacylase AND meromycolate extension acyl carrier protein GENE_NAME: ( fabD OR fabD2 ) AND acpM
R_THIL	R00617	ATP[c] + THIP[c] <=> ADP[c] + THIPP[c]	(gp_G_Rv__TWO____NINE____SEVEN____SEVEN__c)	-1000	1000	0	Cofactor biosynthesis	References:none PROTEIN_NAME: thiamine monophosphate kinase GENE_NAME: thiL	2.7.4.16
R_HYD	HYD	2 NAD[c] + H2[c] -> 2 NADH[c]	((gp_G_Rv__ZERO____ZERO____EIGHT____ONE__) and (gp_G_Rv__ZERO____ZERO____EIGHT____TWO__) and (gp_G_Rv__ZERO____ZERO____EIGHT____THREE__) and (gp_G_Rv__ZERO____ZERO____EIGHT____FOUR__) and (gp_G_Rv__ZERO____ZERO____EIGHT____FIVE__) and (gp_G_Rv__ZERO____ZERO____EIGHT____SIX__) and (gp_G_Rv__ZERO____ZERO____EIGHT____SEVEN__) and (gp_G_Rv__ZERO____ZERO____EIGHT____EIGHT__))	0	1000	0	Cofactor biosynthesis	References:doi: 10.1128/microbiolspec.MGM2-0015-2013 PROTEIN_NAME: hydrogenase complex GENE_NAME: Rv0081 AND Rv0082 AND Rv0083 AND hycD AND hycP AND hycQ AND hycE AND Rv0088	1.12.1.-
R_HEOX	R07412	O2[c] + HEMEFE2[c] -> H2O[c] + HEMEFE3[c]		0	1000	0	Cofactor biosynthesis	ECNumbers:none References:none PROTEIN_NAME: na GENE_NAME: orphan
R_PPTHIO4	PPTHIO4	PHENOL4M3K911DHC36OATE[c] -> CO2[c] + PHENOLPHTHIODIOLONEC35K2[c]		0	1000	0	Dimycocerosate ester biosynthesis	ECNumbers:none References:doi: 10.1128/microbiolspec.MGM2-0021-2013 PROTEIN_NAME: na GENE_NAME: orphan
R_PPTHIO5	PPTHIO5	0.06 PHENOLPHTHIODIOLONEC35K2[c] + 0.04 PHENOLPHTHIODIOLONEC33K2[c] + 0.33 PHENOLPHTHIODIOLONEC34K3[c] + 0.57 PHENOLPHTHIODIOLONEC36K3[c] -> PHENOLPHTHIODIOLONE[c]		0	1000	0	Dimycocerosate ester biosynthesis	ECNumbers:none References:doi: 10.1128/microbiolspec.MGM2-0021-2013 PROTEIN_NAME: na GENE_NAME: orphan
R_PPTHIO2	PPTHIO2	PHENOL24DM3K911DHC37OATE[c] -> CO2[c] + PHENOLPHTHIODIOLONEC36K3[c]		0	1000	0	Dimycocerosate ester biosynthesis	ECNumbers:none References:doi: 10.1128/microbiolspec.MGM2-0021-2013 PROTEIN_NAME: na GENE_NAME: orphan
R_P6C	R02317	ALLYS[c] -> H2O[c] + P6C[c]		0	1000	0	L-alpha-aminoadipic acid (L-AAA) biosynthesis	References: 9355735 PROTEIN_NAME: Spontaneous GENE_NAME: orphan	1.4.1.18
R_TPYRI	T00314	PYRI[e] <=> PYRI[c]		-1000	1000	0	Transport	ECNumbers:none References:none PROTEIN_NAME: na GENE_NAME: orphan
R_PPTHIO1	PPTHIO1	PHENOL24DM3K911DHC35OATE[c] -> CO2[c] + PHENOLPHTHIODIOLONEC34K3[c]		0	1000	0	Dimycocerosate ester biosynthesis	ECNumbers:none References:doi: 10.1128/microbiolspec.MGM2-0021-2013 PROTEIN_NAME: na GENE_NAME: orphan
R_FAS14	FAS14	H[c] + NADH[c] + TD2EC6ACYLACPFAS[c] -> NAD[c] + C6ACYLACPFAS[c]	(gp_G_Rv__TWO____FIVE____TWO____FOUR__c)	0	1000	0	Mycolic acid pathway	ECNumbers:none References:doi: 10.1371/journal.pcbi.0010046 PROTEIN_NAME: fatty acid synthase GENE_NAME: fas
R_FABD7	FABD7	COA[c] + TETRACOSANOYLACP[c] <=> ACP[c] + TCSCOA[c]	(((gp_G_Rv__TWO____TWO____FOUR____THREE__) or (gp_G_Rv__ZERO____SIX____FOUR____NINE__)) and (gp_G_Rv__TWO____TWO____FOUR____FOUR__))	-1000	1000	0	Lipid metabolism	ECNumbers:none References:none PROTEIN_NAME: Malonyl CoA-acyl carrier protein transacylase AND meromycolate extension acyl carrier protein GENE_NAME: ( fabD OR fabD2 ) AND acpM
R_T9OCD	T00712	9OCTADECENOATE[e] <=> 9OCTADECENOATE[c]		-1000	1000	0	Transport	ECNumbers:none References:none PROTEIN_NAME: na GENE_NAME: orphan
R_ARGB	R02649	ATP[c] + NAGLU[c] -> ADP[c] + NAGLUP[c]	(gp_G_Rv__ONE____SIX____FIVE____FOUR__)	0	1000	0	Arginine and proline metabolism	References:none PROTEIN_NAME: acetylglutamate kinase GENE_NAME: argB	2.7.2.8
R_HEME	R03197	UROPORPHYRINOGENIII[c] -> 4 CO2[c] + COPROPORPHYRINOGENIII[c]	(gp_G_Rv__TWO____SIX____SEVEN____EIGHT__c)	0	1000	0	Porphyrin metabolism	References:none PROTEIN_NAME: uroporphyrinogen decarboxylase GENE_NAME: hemE	4.1.1.37
R_TXAN	T00385	XAN[e] <=> XAN[c]		-1000	1000	0	Transport	ECNumbers:none References:none PROTEIN_NAME: na GENE_NAME: orphan
R_DCTA2B	T00042b	H2O[c] + ATP[c] + SUCC[c] -> ADP[c] + SUCC[e] + PI[c]	(gp_G_Rv__TWO____FOUR____FOUR____THREE__)	0	1000	0	Transport	ECNumbers:none References:none PROTEIN_NAME: C4-dicarboxylate-transport transmembrane protein GENE_NAME: dctA
R_FADD3418	FADD3418	ATP[c] + COA[c] + 9HEXADECENOATE[c] -> PPI[c] + AMP[c] + 9HDECOA[c]	((gp_G_Rv__ZERO____ZERO____THREE____FIVE__) or (gp_G_Rv__ZERO____ZERO____NINE____NINE__) or (gp_G_Rv__ZERO____ONE____ONE____NINE__) or (gp_G_Rv__ZERO____ONE____SIX____SIX__) or (gp_G_Rv__ZERO____TWO____ONE____FOUR__) or (gp_G_Rv__ZERO____TWO____SEVEN____ZERO__) or (gp_G_Rv__ZERO____FOUR____ZERO____FOUR__) or (gp_G_Rv__ZERO____FIVE____FIVE____ONE__c) or (gp_G_Rv__ZERO____EIGHT____FIVE____TWO__) or…	0	1000	0	Lipid metabolism	ECNumbers:none References:none PROTEIN_NAME: fatty acid CoA-ligase GENE_NAME: fadD34 OR fadD10 OR fadD7 OR fadD5 OR fadD4 OR fadD2 OR fadD30 OR fadD8 OR fadD16 OR fadD14 OR fadD21 OR fadD36 OR fadD6 OR fadD12 OR fadD25 OR fadD24 OR fadD11.1 OR fadD11 OR fadD1 OR fadD31 OR fadD15 OR fadD35 OR fadD9 OR fadD26 OR fadD28 OR fadD22 OR fadD29 OR fadD13 OR fadD17 OR fadD18 OR fadD19 OR fadD3 OR fadD32 O…
R_HSAG1	R00228	NAD[c] + COA[c] + ACAL[c] <=> H[c] + NADH[c] + ACCOA[c]	(gp_G_Rv__THREE____FIVE____THREE____FIVE__c)	-1000	1000	0	Lipid metabolism	References:none PROTEIN_NAME: acetaldehyde dehydrogenase GENE_NAME: hsaG	1.2.1.10
R_GLMS	R00768	GLN[c] + F6P[c] <=> GLU[c] + GA6P[c]	(gp_G_Rv__THREE____FOUR____THREE____SIX__c)	-1000	1000	0	Alanine, aspartate and glutamate metabolism	References:none PROTEIN_NAME: glucosamine--fructose-6-phosphate aminotransferase GENE_NAME: glmS	2.6.1.16
R_PPK1	R02184	ATP[c] <=> ADP[c] + nPOLYP[c]	(gp_G_Rv__TWO____NINE____EIGHT____FOUR__)	-1000	1000	0	Phosphate metabolism	References:none PROTEIN_NAME: polyphosphate kinase GENE_NAME: ppk1	2.7.4.1
R_GLMU	R00416	UTP[c] + NAGA1P[c] -> PPI[c] + UDPNAG[c]	(gp_G_Rv__ONE____ZERO____ONE____EIGHT__c)	0	1000	0	Peptidoglycan and lipopolysaccharide biosynthesis	References:none PROTEIN_NAME: bifunctional N-acetylglucosamine-1-phosphate uridyltransferase/glucosamine-1-phosphate acetyltransferase GENE_NAME: glmU	2.7.7.23
R_DFRA2	R02236	NADP[c] + DHF[c] <=> H[c] + NADPH[c] + FOL[c]	(gp_G_Rv__TWO____SEVEN____SIX____THREE__c)	-1000	1000	0	Folate biosynthesis	References:none PROTEIN_NAME: dihydrofolate reductase GENE_NAME: dfrA	1.5.1.3
R_FABG9	FABG9	H[c] + NADPH[c] + BKETOC34ACYLACP[c] -> NADP[c] + 3HC34ACYLACP[c]	((gp_G_Rv__ONE____FOUR____EIGHT____THREE__) or (gp_G_Rv__ONE____THREE____FIVE____ZERO__) or (gp_G_Rv__TWO____ZERO____ZERO____TWO__) or (gp_G_Rv__ZERO____TWO____FOUR____TWO__c) or (gp_G_Rv__TWO____SEVEN____SIX____SIX__c))	0	1000	0	Mycolic acid pathway	ECNumbers:none References:doi: 10.1371/journal.pcbi.0010046 AND doi: 10.1128/CMR.18.1.81-101.2005 AND doi: 10.1016/j.chembiol.2013.11.011 PROTEIN_NAME: 3-oxoacyl-acyl-carrier-protein reductase GENE_NAME: fabG1 OR fabG2 OR fabG3 OR fabG4 OR fabG5
R_IMPA	R01187	H2O[c] + IP[c] -> PI[c] + MI[c]	((gp_G_Rv__ONE____SIX____ZERO____FOUR__) or (gp_G_Rv__TWO____ONE____THREE____ONE__c) or (gp_G_Rv__TWO____SEVEN____ZERO____ONE__c))	0	1000	0	Inositol phosphate metabolism	References:doi: 10.1021/bi0160056 PROTEIN_NAME: inositol-monophosphatase GENE_NAME: impA OR cysQ OR suhB	3.1.3.25
R_AFTA	AFTA	ARAFDPP[c] + GALACTANDPP[c] <=> ARA1GALACTANDPP[c] + DPP[c]	(gp_G_Rv__THREE____SEVEN____NINE____TWO__)	-1000	1000	0	Arabinogalactan biosynthesis	ECNumbers:none References:none PROTEIN_NAME: arabinofuranosyltransferase GENE_NAME: aftA
R_FADD30	FADD30	2 H2O[c] + ATP[c] + NONADECANOYLCOA[c] -> COA[c] + PPI[c] + AMP[c] + NONADECANOATE[c]	((gp_G_Rv__ZERO____ZERO____THREE____FIVE__) or (gp_G_Rv__ZERO____ZERO____NINE____NINE__) or (gp_G_Rv__ZERO____ONE____ONE____NINE__) or (gp_G_Rv__ZERO____ONE____SIX____SIX__) or (gp_G_Rv__ZERO____TWO____ONE____FOUR__) or (gp_G_Rv__ZERO____TWO____SEVEN____ZERO__) or (gp_G_Rv__ZERO____FOUR____ZERO____FOUR__) or (gp_G_Rv__ZERO____FIVE____FIVE____ONE__c) or (gp_G_Rv__ZERO____EIGHT____FIVE____TWO__) or…	0	1000	0	Lipid metabolism	ECNumbers:none References:none PROTEIN_NAME: fatty acid CoA-ligase GENE_NAME: fadD34 OR fadD10 OR fadD7 OR fadD5 OR fadD4 OR fadD2 OR fadD30 OR fadD8 OR fadD16 OR fadD14 OR fadD21 OR fadD36 OR fadD6 OR fadD12 OR fadD25 OR fadD24 OR fadD11.1 OR fadD11 OR fadD1 OR fadD31 OR fadD15 OR fadD35 OR fadD9 OR fadD26 OR fadD28 OR fadD22 OR fadD29 OR fadD13 OR fadD17 OR fadD18 OR fadD19 OR fadD3 OR fadD32 O…
R_FAS24	FAS24	H[c] + NADH[c] + TD2EC10ACYLACPFAS[c] -> NAD[c] + C10ACYLACPFAS[c]	(gp_G_Rv__TWO____FIVE____TWO____FOUR__c)	0	1000	0	Mycolic acid pathway	ECNumbers:none References:doi: 10.1371/journal.pcbi.0010046 PROTEIN_NAME: fatty acid synthase GENE_NAME: fas
R_FAS25	FAS25	MALCOA[c] + C10ACYLACPFAS[c] -> COA[c] + MALC10ACYLACPFAS[c]	(gp_G_Rv__TWO____FIVE____TWO____FOUR__c)	0	1000	0	Mycolic acid pathway	ECNumbers:none References:doi: 10.1371/journal.pcbi.0010046 PROTEIN_NAME: fatty acid synthase GENE_NAME: fas
R_FAS26	FAS26	MALC10ACYLACPFAS[c] -> CO2[c] + BKETOC12ACYLACPFAS[c]	(gp_G_Rv__TWO____FIVE____TWO____FOUR__c)	0	1000	0	Mycolic acid pathway	ECNumbers:none References:doi: 10.1371/journal.pcbi.0010046 PROTEIN_NAME: fatty acid synthase GENE_NAME: fas
R_FAS27	FAS27	H[c] + NADPH[c] + BKETOC12ACYLACPFAS[c] -> NADP[c] + 3HC12ACYLACPFAS[c]	(gp_G_Rv__TWO____FIVE____TWO____FOUR__c)	0	1000	0	Mycolic acid pathway	ECNumbers:none References:doi: 10.1371/journal.pcbi.0010046 PROTEIN_NAME: fatty acid synthase GENE_NAME: fas
R_FAS20	FAS20	MALCOA[c] + C8ACYLACPFAS[c] -> COA[c] + MALC8ACYLACPFAS[c]	(gp_G_Rv__TWO____FIVE____TWO____FOUR__c)	0	1000	0	Mycolic acid pathway	ECNumbers:none References:doi: 10.1371/journal.pcbi.0010046 PROTEIN_NAME: fatty acid synthase GENE_NAME: fas
R_FAS21	FAS21	MALC8ACYLACPFAS[c] -> CO2[c] + BKETOC10ACYLACPFAS[c]	(gp_G_Rv__TWO____FIVE____TWO____FOUR__c)	0	1000	0	Mycolic acid pathway	ECNumbers:none References:doi: 10.1371/journal.pcbi.0010046 PROTEIN_NAME: fatty acid synthase GENE_NAME: fas
R_FAS22	FAS22	H[c] + NADPH[c] + BKETOC10ACYLACPFAS[c] -> NADP[c] + 3HC10ACYLACPFAS[c]	(gp_G_Rv__TWO____FIVE____TWO____FOUR__c)	0	1000	0	Mycolic acid pathway	ECNumbers:none References:doi: 10.1371/journal.pcbi.0010046 PROTEIN_NAME: fatty acid synthase GENE_NAME: fas
R_FAS23	FAS23	3HC10ACYLACPFAS[c] -> H2O[c] + TD2EC10ACYLACPFAS[c]	(gp_G_Rv__TWO____FIVE____TWO____FOUR__c)	0	1000	0	Mycolic acid pathway	ECNumbers:none References:doi: 10.1371/journal.pcbi.0010046 PROTEIN_NAME: fatty acid synthase GENE_NAME: fas
R_TCYSA	T00097a	H2O[c] + ATP[c] + CYS[e] -> ADP[c] + PI[c] + CYS[c]		0	1000	0	Transport	ECNumbers:none References:none PROTEIN_NAME: na GENE_NAME: orphan
R_PTHIO3	PTHIO3	4M3K911DHC33OATE[c] -> CO2[c] + PHTHIODIOLONEC32K2[c]		0	1000	0	Dimycocerosate ester biosynthesis	ECNumbers:none References:doi: 10.1128/microbiolspec.MGM2-0021-2013 PROTEIN_NAME: na GENE_NAME: orphan
R_PTHIO2	PTHIO2	24DM3K911DHC36OATE[c] -> CO2[c] + PHTHIODIOLONEC35K3[c]		0	1000	0	Dimycocerosate ester biosynthesis	ECNumbers:none References:doi: 10.1128/microbiolspec.MGM2-0021-2013 PROTEIN_NAME: na GENE_NAME: orphan
R_FAS28	FAS28	3HC12ACYLACPFAS[c] -> H2O[c] + TD2EC12ACYLACPFAS[c]	(gp_G_Rv__TWO____FIVE____TWO____FOUR__c)	0	1000	0	Mycolic acid pathway	ECNumbers:none References:doi: 10.1371/journal.pcbi.0010046 PROTEIN_NAME: fatty acid synthase GENE_NAME: fas
R_GDH	R00243	H2O[c] + NAD[c] + GLU[c] -> H[c] + NADH[c] + NH3[c] + AKG[c]	(gp_G_Rv__TWO____FOUR____SEVEN____SIX__c)	0	1000	0	Alanine, aspartate and glutamate metabolism	References:none PROTEIN_NAME: NAD-dependent glutamate dehydrogenase GENE_NAME: gdh	1.4.1.2
R_TCITR	T00327	CITR[e] <=> CITR[c]		-1000	1000	0	Transport	ECNumbers:none References:none PROTEIN_NAME: na GENE_NAME: orphan
R_HSAG2	R09097	NAD[c] + COA[c] + PRAL[c] -> H[c] + NADH[c] + PROPIONYLCOA[c]	(gp_G_Rv__THREE____FIVE____THREE____FIVE__c)	0	1000	0	Cholesterol degradation	ECNumbers:none References:doi: 10.1016/j.tim.2011.07.009 PROTEIN_NAME: dehydrogenase GENE_NAME: hsaG
R_DHNP	R04620	3 H2O[c] + AHTD[c] -> 3 PI[c] + DHNP[c]		0	1000	0	Folate biosynthesis	References:none PROTEIN_NAME: na GENE_NAME: orphan	3.1.3.1
R_NAGINS	NAGINS	H2O[c] + NAGINSP[c] <=> PI[c] + NAGINS[c]		-1000	1000	0	Mycothiol biosynthesis	ECNumbers:none References:none PROTEIN_NAME: na GENE_NAME: orphan
R_CYSN	R00509	ATP[c] + APS[c] -> ADP[c] + PAPS[c]	(gp_G_Rv__ONE____TWO____EIGHT____SIX__)	0	1000	0	Sulfur metabolism	References:doi: 10.1371/journal.ppat.1002036 PROTEIN_NAME: bifunctional sulfate adenylyltransferase subunit 1/adenylylsulfate kinase GENE_NAME: cysN	2.7.1.25
R_MBTK2	MBTK2	N6HLYS[c] + OCTADECANOYLACP[c] -> ACP[c] + N6HLYSC18ANOYL[c]	(gp_G_Rv__ONE____THREE____FOUR____SEVEN__c)	0	1000	0	Mycobactin biosynthesis	ECNumbers:none References:doi: 10.1128/JB.00088-12 PROTEIN_NAME: lysine N-acetyltransferase GENE_NAME: mbtK
R_MBTK3	MBTK3	MALACP[c] + N6HLYS[c] -> ACP[c] + N6HLYSMAL[c]	(gp_G_Rv__ONE____THREE____FOUR____SEVEN__c)	0	1000	0	Mycobactin biosynthesis	ECNumbers:none References:doi: 10.1128/JB.00088-12 PROTEIN_NAME: lysine N-acetyltransferase GENE_NAME: mbtK
R_TCITB	T00158b	H2O[c] + ATP[c] + CIT[c] -> ADP[c] + PI[c] + CIT[e]		0	1000	0	Transport	ECNumbers:none References:none PROTEIN_NAME: na GENE_NAME: orphan
R_MBTK1	MBTK1	N6HLYS[c] + OCTADECENOYLACP[c] -> ACP[c] + N6HLYSC18ENOYL[c]	(gp_G_Rv__ONE____THREE____FOUR____SEVEN__c)	0	1000	0	Mycobactin biosynthesis	ECNumbers:none References:doi: 10.1128/JB.00088-12 PROTEIN_NAME: lysine N-acetyltransferase GENE_NAME: mbtK
R_THID1	R03471	ATP[c] + AHMMP[c] -> ADP[c] + AMPMP[c]	(gp_G_Rv__ZERO____FOUR____TWO____TWO__c)	0	1000	0	Cofactor biosynthesis	References:none PROTEIN_NAME: phosphomethylpyrimidine kinase GENE_NAME: thiD	2.7.4.7
R_THID2	R04509	ATP[c] + AMPMP[c] -> ADP[c] + MAHMPPP[c]	(gp_G_Rv__ZERO____FOUR____TWO____TWO__c)	0	1000	0	Cofactor biosynthesis	References:none PROTEIN_NAME: phosphomethylpyrimidine kinase GENE_NAME: thiD	2.7.4.7
R_NDK1	R00330	GDP[c] + ATP[c] <=> ADP[c] + GTP[c]	(gp_G_Rv__TWO____FOUR____FOUR____FIVE__c)	-1000	1000	0	Purine metabolism	References:none PROTEIN_NAME: nucleoside diphosphate kinase GENE_NAME: ndk	2.7.4.6
R_NDK2	R01137	DADP[c] + ATP[c] <=> DATP[c] + ADP[c]	(gp_G_Rv__TWO____FOUR____FOUR____FIVE__c)	-1000	1000	0	Purine metabolism	References:none PROTEIN_NAME: nucleoside diphosphate kinase GENE_NAME: ndk	2.7.4.6
R_NDK3	R00156	ATP[c] + UDP[c] <=> ADP[c] + UTP[c]	(gp_G_Rv__TWO____FOUR____FOUR____FIVE__c)	-1000	1000	0	Pyrimidine metabolism	References:none PROTEIN_NAME: nucleoside diphosphate kinase GENE_NAME: ndk	2.7.4.6
R_NDK4	R01857	ATP[c] + DGDP[c] <=> ADP[c] + DGTP[c]	(gp_G_Rv__TWO____FOUR____FOUR____FIVE__c)	-1000	1000	0	Purine metabolism	References:none PROTEIN_NAME: nucleoside diphosphate kinase GENE_NAME: ndk	2.7.4.6
R_NDK5	R02093	ATP[c] + DTDP[c] <=> ADP[c] + DTTP[c]	(gp_G_Rv__TWO____FOUR____FOUR____FIVE__c)	-1000	1000	0	Pyrimidine metabolism	References:none PROTEIN_NAME: nucleoside diphosphate kinase GENE_NAME: ndk	2.7.4.6
R_NDK6	R00570	ATP[c] + CDP[c] <=> ADP[c] + CTP[c]	(gp_G_Rv__TWO____FOUR____FOUR____FIVE__c)	-1000	1000	0	Pyrimidine metabolism	References:none PROTEIN_NAME: nucleoside diphosphate kinase GENE_NAME: ndk	2.7.4.6
R_NDK7	R02326	ATP[c] + DCDP[c] -> ADP[c] + DCTP[c]	(gp_G_Rv__TWO____FOUR____FOUR____FIVE__c)	0	1000	0	Pyrimidine metabolism	References:none PROTEIN_NAME: nucleoside diphosphate kinase GENE_NAME: ndk	2.7.4.6
R_BARB	R00976	H2O[c] + NAD[c] + URA[c] <=> H[c] + NADH[c] + BARB[c]		-1000	1000	0	Pyrimidine metabolism	References:none PROTEIN_NAME: na GENE_NAME: orphan	1.17.99.4
R_PPGPPP	R03409	H2O[c] + PPGPPP[c] <=> PI[c] + PPGPP[c]		-1000	1000	0	Purine metabolism	References:none PROTEIN_NAME: na GENE_NAME: orphan	3.6.1.11 OR 3.6.1.40
R_MOG	R09726	ATP[c] + MOLYBDOPTERIN[c] -> PPI[c] + AMOLYBDOPTERIN[c]	(gp_G_Rv__ZERO____EIGHT____SIX____FIVE__)	0	1000	0	Cofactor biosynthesis	References:none PROTEIN_NAME: molybdopterin biosynthesis protein mog GENE_NAME: mog	2.7.7.75
R_TCELB	T00185	H2O[c] + ATP[c] + CELB[e] -> ADP[c] + PI[c] + CELB[c]	(((gp_G_Rv__TWO____THREE____ONE____SIX__) and (gp_G_Rv__TWO____THREE____ONE____SEVEN__) and (gp_G_Rv__TWO____THREE____ONE____EIGHT__)) or ((gp_G_Rv__ONE____TWO____THREE____FIVE__) and (gp_G_Rv__ONE____TWO____THREE____SIX__) and (gp_G_Rv__ONE____TWO____THREE____SEVEN__) and (gp_G_Rv__ONE____TWO____THREE____EIGHT__)) or ((gp_G_Rv__TWO____ZERO____THREE____EIGHT__c) and (gp_G_Rv__TWO____ZERO____THREE…	0	1000	0	Transport	ECNumbers:none References:doi: 10.1099/mic.0.2007/012872-0 PROTEIN_NAME: sugar-transport integral membrane protein abc transporter GENE_NAME: ( uspA AND uspB AND uspC ) OR ( lpqY AND sugA AND sugB AND sugC ) OR ( Rv2038c AND Rv2039c AND Rv2040c AND R2041c )
R_ACCA3	ACCA3	H[c] + ATP[c] + HCO3[c] + BCCP[c] -> ADP[c] + PI[c] + BCCPCO2[c]	(gp_G_Rv__THREE____TWO____EIGHT____FIVE__)	0	1000	0	Mycolic acid pathway	ECNumbers:none References:doi: 10.1371/journal.pcbi.0010046 PROTEIN_NAME: biotin carboxyltransferase GENE_NAME: accA3
R_MAS5	MAS5	2 H[c] + SMMALONYLCOA[c] + 2 NADPH[c] + 2MC21ACYLACP[c] -> H2O[c] + CO2[c] + COA[c] + 2 NADP[c] + 24MC24ACYLACP[c]	(gp_G_Rv__TWO____NINE____FOUR____ZERO__c)	0	1000	0	Dimycocerosate ester biosynthesis	ECNumbers:none References:doi: 10.1128/microbiolspec.MGM2-0021-2013 PROTEIN_NAME: mycocerosic acid synthase GENE_NAME: mas
R_HISC2	R03243	GLU[c] + IMACP[c] <=> AKG[c] + HISOLP[c]	((gp_G_Rv__THREE____SEVEN____SEVEN____TWO__) or (gp_G_Rv__ONE____SIX____ZERO____ZERO__))	-1000	1000	0	Histidine metabolism	References:none PROTEIN_NAME: aminotransferase OR histidinol-phosphate aminotransferase GENE_NAME: hisC2 OR hisC1	2.6.1.9
R_SUCD	R00405	ADP[c] + PI[c] + SUCCOA[c] <=> ATP[c] + COA[c] + SUCC[c]	((gp_G_Rv__ZERO____NINE____FIVE____TWO__) and (gp_G_Rv__ZERO____NINE____FIVE____ONE__))	-1000	1000	0	Citrate cycle (TCA cycle)	References:none PROTEIN_NAME: succinyl-CoA synthase subunit beta AND succinyl-CoA synthetase subunit alpha GENE_NAME: sucD AND sucC	6.2.1.5
R_MOAA1	R09394	H2O[c] + GTP[c] -> PPI[c] + PRECURSORZ[c]	(((gp_G_Rv__THREE____ONE____ZERO____NINE__) or (gp_G_Rv__ZERO____EIGHT____SIX____NINE__c)) and (gp_G_Rv__THREE____ONE____ONE____SIX__) and (gp_G_Rv__THREE____ONE____ONE____ONE__))	0	1000	0	Cofactor biosynthesis	References:doi: 10.1128/JB.00774-10 PROTEIN_NAME: molybdenum cofactor biosynthesis protein GENE_NAME: ( moaA1 OR moaA2) AND moeB2 AND moaC1	4.1.99.18
R_ASPB2	R00694	GLU[c] + PHPYR[c] <=> AKG[c] + PHE[c]	((gp_G_Rv__THREE____FIVE____SIX____FIVE__) or (gp_G_Rv__ZERO____THREE____THREE____SEVEN__c))	-1000	1000	0	Phenylalanine metabolism	References:none PROTEIN_NAME: aspartate aminotransferase OR aminotransferase GENE_NAME: aspB OR aspC	2.6.1.1 AND 2.6.1.2
R_ASPB3	R00355	GLU[c] + OA[c] -> ASP[c] + AKG[c]	(gp_G_Rv__THREE____FIVE____SIX____FIVE__)	0	1000	0	Alanine, aspartate and glutamate metabolism	References:doi: 10.3389/fcimb.2013.00068 PROTEIN_NAME: aspartate aminotransferase GENE_NAME: aspB	2.6.1.1
R_MOP	MOP	OICAP[c] -> CO2[c] + MOP[c]		0	1000	0	Valine, leucine and isoleucine degradation	ECNumbers:none References:none PROTEIN_NAME: Spontaneous GENE_NAME: na
R_ASPB1	R00734	4HPP[c] + GLU[c] <=> TYR[c] + AKG[c]	((gp_G_Rv__THREE____FIVE____SIX____FIVE__) or (gp_G_Rv__ZERO____THREE____THREE____SEVEN__c))	-1000	1000	0	Tyrosine metabolism	References:none PROTEIN_NAME: aspartate aminotransferase OR aminotransferase GENE_NAME: aspB OR aspC	2.6.1.1 AND 2.6.1.2
R_HIAA	HIAA	H2O[c] + HIPOCOA[c] -> ACCOA[c] + HIA[c]		0	1000	0	Cholesterol degradation	References:doi: 10.1371/journal.ppat.1002181 PROTEIN_NAME: na GENE_NAME: orphan	2.3.1.16
R_CYSK1	R00897	H2S[c] + ASER[c] -> AC[c] + CYS[c]	((gp_G_Rv__TWO____THREE____THREE____FOUR__) or (gp_G_Rv__ZERO____EIGHT____FOUR____EIGHT__) or (gp_G_Rv__ONE____THREE____THREE____SIX__))	0	1000	0	Cysteine and methionine metabolism	References:none PROTEIN_NAME: cysteine synthase A CysK1 OR cysteine synthase B GENE_NAME: cysK1 OR cysK2 OR cysM	2.5.1.47
R_HADA1	HADA1	3HC18ACYLACP[c] -> H2O[c] + TD2EC18ACYLACP[c]	((gp_G_Rv__ZERO____SIX____THREE____FIVE__) and (gp_G_Rv__ZERO____SIX____THREE____SIX__) and (gp_G_Rv__ZERO____SIX____THREE____SEVEN__))	0	1000	0	Mycolic acid pathway	ECNumbers:none References:doi: 10.1371/journal.pcbi.0010046 AND doi: 10.1016/j.chembiol.2013.11.011 PROTEIN_NAME: (3R)-hydroxyacyl-ACP dehydratase GENE_NAME: hadA AND hadB AND hadC
R_HADA2	HADA2	3HC20ACYLACP[c] -> H2O[c] + TD2EC20ACYLACP[c]	((gp_G_Rv__ZERO____SIX____THREE____FIVE__) and (gp_G_Rv__ZERO____SIX____THREE____SIX__) and (gp_G_Rv__ZERO____SIX____THREE____SEVEN__))	0	1000	0	Mycolic acid pathway	ECNumbers:none References:doi: 10.1371/journal.pcbi.0010046 AND doi: 10.1016/j.chembiol.2013.11.011 PROTEIN_NAME: (3R)-hydroxyacyl-ACP dehydratase GENE_NAME: hadA AND hadB AND hadC
R_HADA3	HADA3	3HC22ACYLACP[c] -> H2O[c] + TD2EC22ACYLACP[c]	((gp_G_Rv__ZERO____SIX____THREE____FIVE__) and (gp_G_Rv__ZERO____SIX____THREE____SIX__) and (gp_G_Rv__ZERO____SIX____THREE____SEVEN__))	0	1000	0	Mycolic acid pathway	ECNumbers:none References:doi: 10.1371/journal.pcbi.0010046 AND doi: 10.1016/j.chembiol.2013.11.011 PROTEIN_NAME: (3R)-hydroxyacyl-ACP dehydratase GENE_NAME: hadA AND hadB AND hadC
R_HADA4	HADA4	3HC24ACYLACP[c] -> H2O[c] + TD2EC24ACYLACP[c]	((gp_G_Rv__ZERO____SIX____THREE____FIVE__) and (gp_G_Rv__ZERO____SIX____THREE____SIX__) and (gp_G_Rv__ZERO____SIX____THREE____SEVEN__))	0	1000	0	Mycolic acid pathway	ECNumbers:none References:doi: 10.1371/journal.pcbi.0010046 AND doi: 10.1016/j.chembiol.2013.11.011 PROTEIN_NAME: (3R)-hydroxyacyl-ACP dehydratase GENE_NAME: hadA AND hadB AND hadC
R_HADA5	HADA5	3HC26ACYLACP[c] -> H2O[c] + TD2EC26ACYLACP[c]	((gp_G_Rv__ZERO____SIX____THREE____FIVE__) and (gp_G_Rv__ZERO____SIX____THREE____SIX__) and (gp_G_Rv__ZERO____SIX____THREE____SEVEN__))	0	1000	0	Mycolic acid pathway	ECNumbers:none References:doi: 10.1371/journal.pcbi.0010046 AND doi: 10.1016/j.chembiol.2013.11.011 PROTEIN_NAME: (3R)-hydroxyacyl-ACP dehydratase GENE_NAME: hadA AND hadB AND hadC
R_HADA6	HADA6	3HC28ACYLACP[c] -> H2O[c] + TD2EC28ACYLACP[c]	((gp_G_Rv__ZERO____SIX____THREE____FIVE__) and (gp_G_Rv__ZERO____SIX____THREE____SIX__) and (gp_G_Rv__ZERO____SIX____THREE____SEVEN__))	0	1000	0	Mycolic acid pathway	ECNumbers:none References:doi: 10.1371/journal.pcbi.0010046 AND doi: 10.1016/j.chembiol.2013.11.011 PROTEIN_NAME: (3R)-hydroxyacyl-ACP dehydratase GENE_NAME: hadA AND hadB AND hadC
R_HADA7	HADA7	3HC30ACYLACP[c] -> H2O[c] + TD2EC30ACYLACP[c]	((gp_G_Rv__ZERO____SIX____THREE____FIVE__) and (gp_G_Rv__ZERO____SIX____THREE____SIX__) and (gp_G_Rv__ZERO____SIX____THREE____SEVEN__))	0	1000	0	Mycolic acid pathway	ECNumbers:none References:doi: 10.1371/journal.pcbi.0010046 AND doi: 10.1016/j.chembiol.2013.11.011 PROTEIN_NAME: (3R)-hydroxyacyl-ACP dehydratase GENE_NAME: hadA AND hadB AND hadC
R_DCMP	R01668	H2O[c] + DCTP[c] -> PPI[c] + DCMP[c]		0	1000	0	Pyrimidine metabolism	References:none PROTEIN_NAME: na GENE_NAME: orphan	3.6.1.12
R_GCVT	R04125	THF[c] + SAP[c] -> NH3[c] + DHLIPOYLPROTEIN[c] + METTHF[c]	((gp_G_Rv__TWO____TWO____ONE____ONE__c) and (gp_G_Rv__ONE____EIGHT____TWO____SIX__))	0	1000	0	Glycine, serine and threonine metabolism	References:none PROTEIN_NAME: glycine cleavage system aminomethyltransferase T GENE_NAME: gcvT AND gcvH	2.1.2.10
R_PGMA2	R00959	G6P[c] <=> G1P[c]	(gp_G_Rv__THREE____ZERO____SIX____EIGHT__c)	-1000	1000	0	Glycolysis / Gluconeogenesis	References:none PROTEIN_NAME: phosphoglucomutase GENE_NAME: pgmA	5.4.2.2
R_DAPA	R02292	PYR[c] + ASPSA[c] -> 2 H2O[c] + DIHYDRODIPICOLINATE[c]	(gp_G_Rv__TWO____SEVEN____FIVE____THREE__c)	0	1000	0	Lysine biosynthesis	References:none PROTEIN_NAME: dihydrodipicolinate synthase GENE_NAME: dapA	4.2.1.52
R_DAPF	R02735	DAPIM[c] <=> MDAPIM[c]	(gp_G_Rv__TWO____SEVEN____TWO____SIX__c)	-1000	1000	0	Lysine biosynthesis	References:none PROTEIN_NAME: diaminopimelate epimerase GENE_NAME: dapF	5.1.1.7
R_DAPE	R02734	H2O[c] + SDAPIM[c] -> SUCC[c] + DAPIM[c]	(gp_G_Rv__ONE____TWO____ZERO____TWO__)	0	1000	0	Lysine biosynthesis	References:none PROTEIN_NAME: succinyl-diaminopimelate desuccinylase GENE_NAME: dapE	3.5.1.18
R_TDGLUA	T00217a	H2O[c] + ATP[c] + DGLU[e] -> ADP[c] + PI[c] + DGLU[c]		0	1000	0	Transport	ECNumbers:none References:none PROTEIN_NAME: na GENE_NAME: orphan
R_DAG	R02239	2 H[c] + 2 NADH[c] + PROPIONYLCOA[c] + PA[c] -> 2 NAD[c] + COA[c] + PI[c] + DAG[c]	(gp_G_Rv__TWO____TWO____FIVE____TWO__)	0	1000	0	Glycerophospholipid metabolism	References:doi: 10.1111/j.1365-2958.2006.05174.x PROTEIN_NAME: diacylglycerol kinase GENE_NAME: Rv2252	3.1.3.4 OR 3.1.3.81
R_CDH	CDH	H2O[c] + CDPDG[c] <=> CMP[c] + PA[c]	(gp_G_Rv__TWO____TWO____EIGHT____NINE__)	-1000	1000	0	Glycerophospholipid metabolism	References:none PROTEIN_NAME: CDP-diacylglycerol pyrophosphatase GENE_NAME: cdh	3.6.1.26
R_ACTAC1	R01360	HMGLUTCOA[c] -> ACCOA[c] + ACTAC[c]		0	1000	0	Butanoate metabolism	References:none PROTEIN_NAME: na GENE_NAME: orphan	4.1.3.4
R_ACTAC2	R01364	H2O[c] + FUACAC[c] -> FUM[c] + ACTAC[c]		0	1000	0	Tyrosine metabolism	References:none PROTEIN_NAME: na GENE_NAME: orphan	3.7.1.2
R_IDSA1	R01658	IPP[c] + DMPP[c] -> PPI[c] + GPP[c]	((gp_G_Rv__THREE____THREE____NINE____EIGHT__c) or (gp_G_Rv__THREE____THREE____EIGHT____THREE__c) or (gp_G_Rv__TWO____ONE____SEVEN____THREE__))	0	1000	0	Terpenoid backbone biosynthesis	References:none PROTEIN_NAME: multifunctional dimethylallyltransferase/farnesyl diphophate synthetase/farnesyltranstransferase OR polyprenyl synthetase OR geranylgeranyl pyrophosphate synthetase GENE_NAME: idsA1 OR idsB OR idsA2	2.5.1.1
R_MDH	R00342	NAD[c] + MAL[c] <=> H[c] + NADH[c] + OA[c]	(gp_G_Rv__ONE____TWO____FOUR____ZERO__)	-1000	1000	0	Citrate cycle (TCA cycle)	References:none PROTEIN_NAME: malate dehydrogenase GENE_NAME: mdh	1.1.1.37
R_PABA	R05553	ADCHOR[c] -> PYR[c] + PABA[c]	(gp_G_Rv__ZERO____EIGHT____ONE____TWO__)	0	1000	0	Folate biosynthesis	References:none PROTEIN_NAME: 4-amino-4-deoxychorismate lyase GENE_NAME: Rv0812	4.1.3.38
R_USPA1	T00121a	H2O[c] + ATP[c] + RIB[e] -> ADP[c] + PI[c] + RIB[c]	(((gp_G_Rv__TWO____THREE____ONE____SIX__) and (gp_G_Rv__TWO____THREE____ONE____SEVEN__) and (gp_G_Rv__TWO____THREE____ONE____EIGHT__)) or ((gp_G_Rv__ONE____TWO____THREE____FIVE__) and (gp_G_Rv__ONE____TWO____THREE____SIX__) and (gp_G_Rv__ONE____TWO____THREE____SEVEN__) and (gp_G_Rv__ONE____TWO____THREE____EIGHT__)) or ((gp_G_Rv__TWO____ZERO____THREE____EIGHT__c) and (gp_G_Rv__TWO____ZERO____THREE…	0	1000	0	Transport	ECNumbers:none References:doi: 10.1099/mic.0.2007/012872-0 PROTEIN_NAME: sugar-transport integral membrane protein abc transporter GENE_NAME: ( uspA AND uspB AND uspC ) OR ( lpqY AND sugA AND sugB AND sugC ) OR ( Rv2038c AND Rv2039c AND Rv2040c AND R2041c )
R_THI	R02135	H2O[c] + THIP[c] -> PI[c] + THI[c]		0	1000	0	Cofactor biosynthesis	References:none PROTEIN_NAME: na GENE_NAME: orphan	3.1.3.-
R_GABT	R01648	GABA[c] + AKG[c] <=> GLU[c] + SUCCSAL[c]	(gp_G_Rv__TWO____FIVE____EIGHT____NINE__)	-1000	1000	0	Alanine, aspartate and glutamate metabolism	References:none PROTEIN_NAME: 4-aminobutyrate aminotransferase GENE_NAME: gabT	2.6.1.19
R_CHE1	R02864	FE2[c] + SIROHYDROCHLORIN[c] -> 2 H[c] + SIROHEME[c]	(gp_G_Rv__TWO____THREE____NINE____THREE__)	0	1000	0	Porphyrin and chlorophyll metabolism	References:doi: 10.1128/JB.00487-07 PROTEIN_NAME: ferrochelatase GENE_NAME: che1	4.99.1.4
R_TFRUB	T00095b	PEP[c] + FRU[e] -> PYR[c] + F1P[c]		0	1000	0	Transport	ECNumbers:none References:none PROTEIN_NAME: na GENE_NAME: orphan
R_IPDAB	IPDAB	ATP[c] + COA[c] + 5OHHIP[c] -> PPI[c] + AMP[c] + 5OHHIPCOA[c]	((gp_G_Rv__THREE____FIVE____FIVE____ONE__) and (gp_G_Rv__THREE____FIVE____FIVE____TWO__))	0	1000	0	Cholesterol degradation	References:doi: 10.1371/journal.ppat.1002181 PROTEIN_NAME: CoA transferase GENE_NAME: ipdA AND ipdB	6.2.1.-
R_PGMA1	R02060	GA1P[c] <=> GA6P[c]	(gp_G_Rv__THREE____ZERO____SIX____EIGHT__c)	-1000	1000	0	Amino sugar and nucleotide sugar metabolism	References:none PROTEIN_NAME: phosphoglucomutase GENE_NAME: pgmA	5.4.2.10
R_FUCAC	R03181	MACAC[c] <=> FUACAC[c]		-1000	1000	0	Tyrosine metabolism	References:none PROTEIN_NAME: na GENE_NAME: orphan	5.2.1.2
R_PPM1	R07257	GDPMAN[c] + UDPP[c] -> GDP[c] + PPM[c]	(gp_G_Rv__TWO____ZERO____FIVE____ONE__c)	0	1000	0	Mycolic acid pathway	ECNumbers:none References:none PROTEIN_NAME: polyprenol-monophosphomannose synthase GENE_NAME: ppm1
R_TESA7	TESA7	H2O[c] + PHENOL4M3K911DHC34ACYLACP[c] -> ACP[c] + PHENOL4M3K911DHC34OATE[c]	(gp_G_Rv__TWO____NINE____TWO____EIGHT__)	0	1000	0	Dimycocerosate ester biosynthesis	ECNumbers:none References:doi: 10.1128/microbiolspec.MGM2-0021-2013 PROTEIN_NAME: thioesterase GENE_NAME: tesA
R_TESA6	TESA6	H2O[c] + PHENOL24DM3K911DHC37ACYLACP[c] -> ACP[c] + PHENOL24DM3K911DHC37OATE[c]	(gp_G_Rv__TWO____NINE____TWO____EIGHT__)	0	1000	0	Dimycocerosate ester biosynthesis	ECNumbers:none References:doi: 10.1128/microbiolspec.MGM2-0021-2013 PROTEIN_NAME: thioesterase GENE_NAME: tesA
R_TESA5	TESA5	H2O[c] + PHENOL24DM3K911DHC35ACYLACP[c] -> ACP[c] + PHENOL24DM3K911DHC35OATE[c]	(gp_G_Rv__TWO____NINE____TWO____EIGHT__)	0	1000	0	Dimycocerosate ester biosynthesis	ECNumbers:none References:doi: 10.1128/microbiolspec.MGM2-0021-2013 PROTEIN_NAME: thioesterase GENE_NAME: tesA
R_BO12	BO12	H2O[c] + NAD[c] + COA[c] + FAD[c] + HEXANOYLCOA[c] -> H[c] + NADH[c] + ACCOA[c] + FADH2[c] + BUTANOYLCOA[c]	(((gp_G_Rv__ZERO____ONE____THREE____ONE__c) or (gp_G_Rv__ZERO____ONE____FIVE____FOUR__c) or (gp_G_Rv__ZERO____TWO____ONE____FIVE__c) or (gp_G_Rv__ZERO____TWO____THREE____ONE__) or (gp_G_Rv__ZERO____TWO____FOUR____FOUR__c) or (gp_G_Rv__ZERO____TWO____SEVEN____ONE__c) or (gp_G_Rv__ZERO____FOUR____ZERO____ZERO__c) or (gp_G_Rv__ZERO____SEVEN____FIVE____TWO__c) or (gp_G_Rv__ZERO____EIGHT____SEVEN____T…	0	1000	0	Beta-oxidation pathway	ECNumbers:none References:none PROTEIN_NAME: acyl-CoA dehydrogenase AND enoyl-CoA hydratase AND fatty acid oxidation protein AND acyl-CoA thiolase GENE_NAME: ( fadE1 OR fadE2 OR fadE3 OR fadE4 OR fadE5 OR fadE6 OR fadE7 OR fadE8 OR fadE9 OR fadE10 OR fadE12 OR fadE13 OR fadE15 OR fadE16 OR fadE18 OR fadE17 OR fadE19 OR fadE20 OR fadE21 OR fadE22 OR fadE24 OR fadE23 OR fadE25 OR fadE31 OR fadE32 O…
R_TESA3	TESA3	H2O[c] + 4M3K911DHC33ACYLACP[c] -> ACP[c] + 4M3K911DHC33OATE[c]	(gp_G_Rv__TWO____NINE____TWO____EIGHT__)	0	1000	0	Dimycocerosate ester biosynthesis	ECNumbers:none References:doi: 10.1128/microbiolspec.MGM2-0021-2013 PROTEIN_NAME: thioesterase GENE_NAME: tesA
R_SNOP	R07456	G3P[c] + GLN[c] + RL5P[c] -> 3 H2O[c] + PI[c] + GLU[c] + PYRA5P[c]	(gp_G_Rv__TWO____SIX____ZERO____FOUR__c)	0	1000	0	Pyridoxine metabolism	References:none PROTEIN_NAME: glutamine amidotransferase GENE_NAME: snoP	4.3.3.6
R_TESA1	TESA1	H2O[c] + 24DM3K911DHC34ACYLACP[c] -> ACP[c] + 24DM3K911DHC34OATE[c]	(gp_G_Rv__TWO____NINE____TWO____EIGHT__)	0	1000	0	Dimycocerosate ester biosynthesis	ECNumbers:none References:doi: 10.1128/microbiolspec.MGM2-0021-2013 PROTEIN_NAME: thioesterase GENE_NAME: tesA
R_A6RP	R07280	H2O[c] + A6RP5P2[c] -> PI[c] + A6RP[c]		0	1000	0	Riboflavin metabolism	References:none PROTEIN_NAME: na GENE_NAME: orphan	3.1.3.-
R_EPIA2	R07060	H[c] + NADPH[c] + GDPDHDOGAL[c] -> NADP[c] + GDPFUC[c]	(gp_G_Rv__ONE____FIVE____ONE____TWO__)	0	1000	0	Galactose metabolism	References:none PROTEIN_NAME: nucleotide-sugar epimerase GENE_NAME: epiA	1.1.1.271
R_EPIA1	R07059	GDPDHDOMAN[c] -> GDPDHDOGAL[c]	(gp_G_Rv__ONE____FIVE____ONE____TWO__)	0	1000	0	Galactose metabolism	References:none PROTEIN_NAME: nucleotide-sugar epimerase GENE_NAME: epiA	1.1.1.271
R_PIMB	PIMB	AC1PIM1[c] + GDPMAN[c] -> GDP[c] + AC1PIM2[c]	(gp_G_Rv__TWO____ONE____EIGHT____EIGHT__c)	0	1000	0	Phosphatidyl inositol mannoside biosynthesis	References:doi: 10.1128/JB.01729-08 PROTEIN_NAME: mannosyltransferase GENE_NAME: pimB	2.4.1.57
R_PFKA	R00756	ATP[c] + F6P[c] -> ADP[c] + FDP[c]	(gp_G_Rv__THREE____ZERO____ONE____ZERO__c)	0	1000	0	Glycolysis / Gluconeogenesis	References:doi: 10.1371/journal.pone.0056037 PROTEIN_NAME: phosphofructokinase GENE_NAME: pfkA	2.7.1.11
R_TRIFL	T00255	RIBFLAV[e] <=> RIBFLAV[c]		-1000	1000	0	Transport	ECNumbers:none References:none PROTEIN_NAME: na GENE_NAME: orphan
R_HADA19	HADA19	3HC54ACYLACP[c] -> H2O[c] + TD2EC54ACYLACP[c]	((gp_G_Rv__ZERO____SIX____THREE____FIVE__) and (gp_G_Rv__ZERO____SIX____THREE____SIX__) and (gp_G_Rv__ZERO____SIX____THREE____SEVEN__))	0	1000	0	Mycolic acid pathway	ECNumbers:none References:doi: 10.1371/journal.pcbi.0010046 AND doi: 10.1016/j.chembiol.2013.11.011 PROTEIN_NAME: (3R)-hydroxyacyl-ACP dehydratase GENE_NAME: hadA AND hadB AND hadC
R_ENTC	R01717	CHOR[c] <=> ICHOR[c]	((gp_G_Rv__THREE____TWO____ONE____FIVE__) or (gp_G_Rv__TWO____THREE____EIGHT____SIX__c))	-1000	1000	0	Mycobactin biosynthesis	References:doi: 10.1128/JB.00088-12 PROTEIN_NAME: salicylate synthase OR isochorismate synthase GENE_NAME: entC OR mbtI	5.4.4.2
R_PAPA2	PAPA2	HDCCOA[c] + TRES[c] -> COA[c] + SL659[c]	(gp_G_Rv__THREE____EIGHT____TWO____ZERO__c)	0	1000	0	Sulfolipid biosynthesis	References:doi: 10.1074/jbc.M111.315473 PROTEIN_NAME: polyketide synthase GENE_NAME: papA2	2.3.1.-
R_FUM	R01082	H2O[c] + FUM[c] <=> MAL[c]	(gp_G_Rv__ONE____ZERO____NINE____EIGHT__c)	-1000	1000	0	Citrate cycle (TCA cycle)	References:none PROTEIN_NAME: fumarate hydratase GENE_NAME: fum	4.2.1.2
R_FADD263	FADD263	ACP[c] + PHENOLTRICOSANOYLAMP[c] -> AMP[c] + PHENOLTRICOSANOYLACP[c]	(gp_G_Rv__TWO____NINE____THREE____ZERO__)	0	1000	0	Dimycocerosate ester biosynthesis	ECNumbers:none References:doi: 10.1128/microbiolspec.MGM2-0021-2013 PROTEIN_NAME: fatty-acid-amp ligase GENE_NAME: fadD26
R_FPRA	R01195	H[c] + FERI[c] + NADP[c] -> FERO[c] + NADPH[c]	((gp_G_Rv__THREE____ONE____ZERO____SIX__) or (gp_G_Rv__ZERO____EIGHT____EIGHT____SIX__))	0	1000	0	Nicotinate and nicotinamide metabolism	References:none PROTEIN_NAME: NADPH:adrenodoxin oxidoreductase OR NADPH:adrenodoxin oxidoreductase FprB GENE_NAME: fprA OR frpB	1.18.1.2
R_COBO	R05220	H[c] + ATP[c] + COBIRINICACIDACDIAMIDE[c] -> PPPI[c] + ADENOSYLCOBRINICACIDACDIAMIDE[c]	(gp_G_Rv__TWO____EIGHT____FOUR____NINE__c)	0	1000	0	Cofactor biosynthesis	References:none PROTEIN_NAME: cob(I)yrinic acid a,c-diamide adenosyltransferase GENE_NAME: cobO	2.5.1.17
R_FADD262	FADD262	ATP[c] + PHENOLPENTACOSANOATE[c] -> PPI[c] + PHENOLPENTACOSANOYLAMP[c]	(gp_G_Rv__TWO____NINE____THREE____ZERO__)	0	1000	0	Dimycocerosate ester biosynthesis	ECNumbers:none References:doi: 10.1128/microbiolspec.MGM2-0021-2013 PROTEIN_NAME: fatty-acid-amp ligase GENE_NAME: fadD26
R_TCOIIA	T00175a	H2O[c] + ATP[c] + COII[e] -> ADP[c] + PI[c] + COII[c]		0	1000	0	Transport	ECNumbers:none References:none PROTEIN_NAME: na GENE_NAME: orphan
R_IDI	R01123	IPP[c] <=> DMPP[c]	(gp_G_Rv__ONE____SEVEN____FOUR____FIVE__c)	-1000	1000	0	Terpenoid backbone biosynthesis	References:none PROTEIN_NAME: isopentenyl-diphosphate delta-isomerase GENE_NAME: idi	5.3.3.2
R_TCOIIB	T00175b	H2O[c] + ATP[c] + COII[c] -> ADP[c] + PI[c] + COII[e]		0	1000	0	Transport	ECNumbers:none References:none PROTEIN_NAME: na GENE_NAME: orphan
R_PYKA	R00200	ADP[c] + PEP[c] -> ATP[c] + PYR[c]	(gp_G_Rv__ONE____SIX____ONE____SEVEN__)	0	1000	0	Glycolysis / Gluconeogenesis	References:none PROTEIN_NAME: pyruvate kinase GENE_NAME: pykA	2.7.1.40
R_MEND2	R08166	EPSHCHC[c] <=> PYR[c] + SHCHC[c]	(gp_G_Rv__ZERO____FIVE____FIVE____FIVE__)	-1000	1000	0	Ubiquinone and other terpenoid-quinone biosynthesis	References:none PROTEIN_NAME: bifuctional menaquinone biosynthesis protein GENE_NAME: menD	4.2.99.20
R_DEVB	R02035	H2O[c] + D6PGL[c] -> D6PGC[c]	(gp_G_Rv__ONE____FOUR____FOUR____FIVE__c)	0	1000	0	Pentose phosphate pathway	References:none PROTEIN_NAME: 6-phosphogluconolactonase GENE_NAME: devB	3.1.1.31
R_MACOA	R04203	NAD[c] + HMBUTCOA[c] -> H[c] + NADH[c] + MAACCOA[c]	((gp_G_Rv__THREE____SEVEN____SEVEN____FOUR__) or (gp_G_Rv__ONE____ONE____FOUR____FOUR__))	0	1000	0	Valine, leucine and isoleucine degradation	References:none PROTEIN_NAME: short-chain type dehydrogenase/reductase GENE_NAME: Rv3774 OR Rv1144	1.1.1.35
R_PSTS1B	T00009b	H2O[c] + ATP[c] -> ADP[c] + PI[e]	(((gp_G_Rv__ZERO____NINE____THREE____FOUR__) and (gp_G_Rv__ZERO____NINE____THREE____SIX__) and (gp_G_Rv__ZERO____NINE____THREE____FIVE__) and (gp_G_Rv__ZERO____NINE____THREE____THREE__)) or ((gp_G_Rv__ZERO____NINE____THREE____TWO__c) and (gp_G_Rv__ZERO____NINE____THREE____ZERO__) and (gp_G_Rv__ZERO____NINE____TWO____NINE__) and (gp_G_Rv__ZERO____NINE____THREE____THREE__)) or ((gp_G_Rv__ZERO____NI…	0	1000	0	Transport	ECNumbers:none References:none PROTEIN_NAME: phosphate specific ABC transport system GENE_NAME: ( pstS1 AND pstA2 AND pstC1 AND pstB ) OR ( pstS2 AND pstA1 AND pstC2 AND pstB) OR ( pstS3 AND pstA1 AND pstC3 AND pstB ) OR pitA OR pitB
R_PSTS1A	T00009a	H2O[c] + ATP[c] + PI[e] -> ADP[c] + 2 PI[c]	(((gp_G_Rv__ZERO____NINE____THREE____FOUR__) and (gp_G_Rv__ZERO____NINE____THREE____SIX__) and (gp_G_Rv__ZERO____NINE____THREE____FIVE__) and (gp_G_Rv__ZERO____NINE____THREE____THREE__)) or ((gp_G_Rv__ZERO____NINE____THREE____TWO__c) and (gp_G_Rv__ZERO____NINE____THREE____ZERO__) and (gp_G_Rv__ZERO____NINE____TWO____NINE__) and (gp_G_Rv__ZERO____NINE____THREE____THREE__)) or ((gp_G_Rv__ZERO____NI…	0	1000	0	Transport	ECNumbers:none References:none PROTEIN_NAME: phosphate specific ABC transport system GENE_NAME: ( pstS1 AND pstA2 AND pstC1 AND pstB ) OR ( pstS2 AND pstA1 AND pstC2 AND pstB) OR ( pstS3 AND pstA1 AND pstC3 AND pstB ) OR pitA OR pitB
R_KSH	R09860	H[c] + NADH[c] + O2[c] + ADD[c] -> H2O[c] + NAD[c] + 9OHADD[c]	((gp_G_Rv__THREE____FIVE____TWO____SIX__) and (gp_G_Rv__THREE____FIVE____SEVEN____ONE__))	0	1000	0	Cholesterol degradation	References:doi: 10.1016/j.tim.2011.07.009 PROTEIN_NAME: two-component Rieske oxygenase GENE_NAME: kshA AND kshB	1.14.13.142
R_GND2	R01528	NADP[c] + D6PGC[c] -> H[c] + CO2[c] + NADPH[c] + RL5P[c]	((gp_G_Rv__ONE____ONE____TWO____TWO__) or (gp_G_Rv__ONE____EIGHT____FOUR____FOUR__c))	0	1000	0	Pentose phosphate pathway	References:none PROTEIN_NAME: na GENE_NAME: gnd2 OR gnd1	1.1.1.44
R_CTPD2	T00291b	H2O[c] + ATP[c] + CD[c] -> ADP[c] + PI[c] + CD[e]	(gp_G_Rv__ONE____FOUR____SIX____NINE__)	0	1000	0	Transport	References:none PROTEIN_NAME: nickel-transport integral membrane protein GENE_NAME: ctpD	3.6.3.-
R_CTPD1	T00291a	H2O[c] + ATP[c] + CD[e] -> ADP[c] + PI[c] + CD[c]	(gp_G_Rv__ONE____FOUR____SIX____NINE__)	0	1000	0	Transport	References:none PROTEIN_NAME: nickel-transport integral membrane protein GENE_NAME: ctpD	3.6.3.-
R_PTHIO1	PTHIO1	24DM3K911DHC34OATE[c] -> CO2[c] + PHTHIODIOLONEC33K3[c]		0	1000	0	Dimycocerosate ester biosynthesis	ECNumbers:none References:doi: 10.1128/microbiolspec.MGM2-0021-2013 PROTEIN_NAME: na GENE_NAME: orphan
R_MMUM	R00650	SAM[c] + HCYS[c] -> SAH[c] + MET[c]	(gp_G_Rv__TWO____FOUR____FIVE____EIGHT__)	0	1000	0	Cysteine and methionine metabolism	References:doi: 10.1038/srep02264 PROTEIN_NAME: homocysteine methyltransferase GENE_NAME: mmuM	2.1.1.10
R_2PPLA	2PPLA	GTP[c] + LLAC[c] -> GDP[c] + 2PHOSPHOLLACTATE[c]		0	1000	0	Cofactor biosynthesis	ECNumbers:none References:none PROTEIN_NAME: na GENE_NAME: orphan
R_TGSN	T00387	H[c] + GSN[e] <=> H[e] + GSN[c]		-1000	1000	0	Transport	ECNumbers:none References:none PROTEIN_NAME: na GENE_NAME: orphan
R_CYSH	R02021	RTHIO[c] + PAPS[c] -> ADP[c] + OTHIO[c] + H2SO3[c]	(gp_G_Rv__TWO____THREE____NINE____TWO__)	0	1000	0	Sulfur metabolism	References:none PROTEIN_NAME: phosphoadenosine phosphosulfate reductase GENE_NAME: cysH	1.8.4.8
R_ACAL	R00710	H2O[c] + NAD[c] + ACAL[c] -> H[c] + NADH[c] + AC[c]	((gp_G_Rv__ZERO____FOUR____FIVE____EIGHT__) or (gp_G_Rv__ZERO____ONE____FOUR____SEVEN__) or (gp_G_Rv__ZERO____SEVEN____SIX____EIGHT__))	0	1000	0	Glycolysis / Gluconeogenesis	References:none PROTEIN_NAME: aldehyde dehydrogenase GENE_NAME: Rv0458 OR Rv0147 OR aldA	1.2.1.3 or 1.2.1.- or 1.2.1.-
R_LEUC2	R04001	CBHCAP[c] <=> H2O[c] + IPPMAE[c]	((gp_G_Rv__TWO____NINE____EIGHT____EIGHT__c) and (gp_G_Rv__TWO____NINE____EIGHT____SEVEN__c))	-1000	1000	0	Valine, leucine and isoleucine biosynthesis	References:none PROTEIN_NAME: isopropylmalate isomerase large subunit AND isopropylmalate isomerase small subunit GENE_NAME: leuC AND leuD	4.2.1.33
R_LEUC1	R03968	H2O[c] + IPPMAE[c] <=> IPPMAL[c]	((gp_G_Rv__TWO____NINE____EIGHT____EIGHT__c) and (gp_G_Rv__TWO____NINE____EIGHT____SEVEN__c))	-1000	1000	0	Valine, leucine and isoleucine biosynthesis	References:none PROTEIN_NAME: isopropylmalate isomerase large subunit AND isopropylmalate isomerase small subunit GENE_NAME: leuC AND leuD	4.2.1.33
R_TCYSB	T00097b	H2O[c] + ATP[c] + CYS[c] -> ADP[c] + PI[c] + CYS[e]		0	1000	0	Transport	ECNumbers:none References:none PROTEIN_NAME: na GENE_NAME: orphan
R_PTHIO5	PTHIO5	0.04 PHTHIODIOLONEC32K2[c] + 0.57 PHTHIODIOLONEC35K3[c] + 0.33 PHTHIODIOLONEC33K3[c] + 0.06 PHTHIODIOLONEC34K2[c] -> PHTHIODIOLONE[c]		0	1000	0	Dimycocerosate ester biosynthesis	ECNumbers:none References:doi: 10.1128/microbiolspec.MGM2-0021-2013 PROTEIN_NAME: na GENE_NAME: orphan
R_MBTA1	MBTA1	H[c] + NADH[c] + ACTAC[c] + N6HLYS[c] + SAL[c] + THR[c] + N6HLYSC18ENOYL[c] -> 6 H2O[c] + NAD[c] + MBTC18ENOYL[c]	((gp_G_Rv__TWO____THREE____EIGHT____FOUR__) and (gp_G_Rv__TWO____THREE____EIGHT____THREE__c) and (gp_G_Rv__TWO____THREE____EIGHT____TWO__c) and (gp_G_Rv__TWO____THREE____EIGHT____ONE__c) and (gp_G_Rv__TWO____THREE____EIGHT____ZERO__c) and (gp_G_Rv__TWO____THREE____SEVEN____NINE__c) and (gp_G_Rv__TWO____THREE____SEVEN____SEVEN__c))	0	1000	0	Mycobactin biosynthesis	ECNumbers:none References:doi: 10.1128/JB.00088-12 PROTEIN_NAME: nonribosomal peptide synthtase (NRPS)/polyketide syntahase (PKS) megasyntase GENE_NAME: mbtA AND mbtB AND mbtC AND mbtD AND mbtE AND mbtF AND mbtH
R_HADA21	HADA21	3HC58ACYLACP[c] -> H2O[c] + TD2EC58ACYLACP[c]	((gp_G_Rv__ZERO____SIX____THREE____FIVE__) and (gp_G_Rv__ZERO____SIX____THREE____SIX__) and (gp_G_Rv__ZERO____SIX____THREE____SEVEN__))	0	1000	0	Mycolic acid pathway	ECNumbers:none References:doi: 10.1371/journal.pcbi.0010046 AND doi: 10.1016/j.chembiol.2013.11.011 PROTEIN_NAME: (3R)-hydroxyacyl-ACP dehydratase GENE_NAME: hadA AND hadB AND hadC
R_FAS29	FAS29	H[c] + NADH[c] + TD2EC12ACYLACPFAS[c] -> NAD[c] + C12ACYLACPFAS[c]	(gp_G_Rv__TWO____FIVE____TWO____FOUR__c)	0	1000	0	Mycolic acid pathway	ECNumbers:none References:doi: 10.1371/journal.pcbi.0010046 PROTEIN_NAME: fatty acid synthase GENE_NAME: fas
R_INHA4	INHA4	H[c] + NADH[c] + TD2EC24ACYLACP[c] -> NAD[c] + TETRACOSANOYLACP[c]	(gp_G_Rv__ONE____FOUR____EIGHT____FOUR__)	0	1000	0	Mycolic acid pathway	ECNumbers:none References:doi: 10.1371/journal.pcbi.0010046 AND doi: 10.1016/j.chembiol.2013.11.011 PROTEIN_NAME: enoyl-acyl-carrier-protein reductase GENE_NAME: inhA
R_INHA5	INHA5	H[c] + NADH[c] + TD2EC26ACYLACP[c] -> NAD[c] + HEXACOSANOYLACP[c]	(gp_G_Rv__ONE____FOUR____EIGHT____FOUR__)	0	1000	0	Mycolic acid pathway	ECNumbers:none References:doi: 10.1371/journal.pcbi.0010046 AND doi: 10.1016/j.chembiol.2013.11.011 PROTEIN_NAME: enoyl-acyl-carrier-protein reductase GENE_NAME: inhA
R_INHA6	INHA6	H[c] + NADH[c] + TD2EC28ACYLACP[c] -> NAD[c] + OCTACOSANOYLACP[c]	(gp_G_Rv__ONE____FOUR____EIGHT____FOUR__)	0	1000	0	Mycolic acid pathway	ECNumbers:none References:doi: 10.1371/journal.pcbi.0010046 AND doi: 10.1016/j.chembiol.2013.11.011 PROTEIN_NAME: enoyl-acyl-carrier-protein reductase GENE_NAME: inhA
R_INHA7	INHA7	H[c] + NADH[c] + TD2EC30ACYLACP[c] -> NAD[c] + TRIACONTANOYLACP[c]	(gp_G_Rv__ONE____FOUR____EIGHT____FOUR__)	0	1000	0	Mycolic acid pathway	ECNumbers:none References:doi: 10.1371/journal.pcbi.0010046 AND doi: 10.1016/j.chembiol.2013.11.011 PROTEIN_NAME: enoyl-acyl-carrier-protein reductase GENE_NAME: inhA
R_INHA1	INHA1	H[c] + NADH[c] + TD2EC18ACYLACP[c] -> NAD[c] + OCTADECANOYLACP[c]	(gp_G_Rv__ONE____FOUR____EIGHT____FOUR__)	0	1000	0	Mycolic acid pathway	ECNumbers:none References:doi: 10.1371/journal.pcbi.0010046 AND doi: 10.1016/j.chembiol.2013.11.011 PROTEIN_NAME: enoyl-acyl-carrier-protein reductase GENE_NAME: inhA
R_INHA2	INHA2	H[c] + NADH[c] + TD2EC20ACYLACP[c] -> NAD[c] + EICOSANOYLACP[c]	(gp_G_Rv__ONE____FOUR____EIGHT____FOUR__)	0	1000	0	Mycolic acid pathway	ECNumbers:none References:doi: 10.1371/journal.pcbi.0010046 AND doi: 10.1016/j.chembiol.2013.11.011 PROTEIN_NAME: enoyl-acyl-carrier-protein reductase GENE_NAME: inhA
R_INHA3	INHA3	H[c] + NADH[c] + TD2EC22ACYLACP[c] -> NAD[c] + DOCOSANOYLACP[c]	(gp_G_Rv__ONE____FOUR____EIGHT____FOUR__)	0	1000	0	Mycolic acid pathway	ECNumbers:none References:doi: 10.1371/journal.pcbi.0010046 AND doi: 10.1016/j.chembiol.2013.11.011 PROTEIN_NAME: enoyl-acyl-carrier-protein reductase GENE_NAME: inhA
R_PIMA	PIMA	PITBA[c] + GDPMAN[c] -> GDP[c] + PIM1[c]	(gp_G_Rv__TWO____SIX____ONE____ZERO__c)	0	1000	0	Phosphatidyl inositol mannoside biosynthesis	References:doi: 10.1074/jbc.R110.168328 PROTEIN_NAME: alpha-mannosyltransferase GENE_NAME: pimA	2.4.1.57
R_VIUB	VIUB	H2O[c] + ATP[c] + 0.0005 MBTC18ANOYL[c] + 0.001 MBTMAL[c] + 0.0005 MBTC18ENOYL[c] + FE3[e] -> ADP[c] + PI[c] + FE3[c]	((gp_G_Rv__TWO____EIGHT____NINE____FIVE__c) and (gp_G_Rv__ONE____THREE____FOUR____EIGHT__) and (gp_G_Rv__ONE____THREE____FOUR____NINE__))	0	1000	0	Transport	ECNumbers:none References:none PROTEIN_NAME: mycobactin utilization protein AND iron-regulated transporter GENE_NAME: viuB AND irtA AND irtB
R_FADD321	FADD321	H2O[c] + ATP[c] + 1931CPC52ACYLACP[c] -> PPI[c] + ACP[c] + 1931CPC52ACYLAMP[c]	(gp_G_Rv__THREE____EIGHT____ZERO____ONE__c)	0	1000	0	Mycolic acid pathway	ECNumbers:none References:doi: 10.1371/journal.pcbi.0010046 AND doi: 10.1016/j.chembiol.2013.11.011 PROTEIN_NAME: fatty-acid-amp ligase GENE_NAME: fadD32
R_INHA8	INHA8	H[c] + NADH[c] + TD2EC32ACYLACP[c] -> NAD[c] + DOTRIACONTANOYLACP[c]	(gp_G_Rv__ONE____FOUR____EIGHT____FOUR__)	0	1000	0	Mycolic acid pathway	ECNumbers:none References:doi: 10.1371/journal.pcbi.0010046 AND doi: 10.1016/j.chembiol.2013.11.011 PROTEIN_NAME: enoyl-acyl-carrier-protein reductase GENE_NAME: inhA
R_INHA9	INHA9	H[c] + NADH[c] + TD2EC34ACYLACP[c] -> NAD[c] + TETRATRIACONTANOYLACP[c]	(gp_G_Rv__ONE____FOUR____EIGHT____FOUR__)	0	1000	0	Mycolic acid pathway	ECNumbers:none References:doi: 10.1371/journal.pcbi.0010046 AND doi: 10.1016/j.chembiol.2013.11.011 PROTEIN_NAME: enoyl-acyl-carrier-protein reductase GENE_NAME: inhA
R_TH2O	T00001	H2O[e] <=> H2O[c]		-1000	1000	0	Transport	ECNumbers:none References:none PROTEIN_NAME: na GENE_NAME: orphan
R_NAGA1P	R05332	ACCOA[c] + GA1P[c] <=> COA[c] + NAGA1P[c]		-1000	1000	0	Amino sugar and nucleotide sugar metabolism	References:none PROTEIN_NAME: na GENE_NAME: orphan	2.3.1.157
R_TMAN	T00159	PEP[c] + MAN[e] -> PYR[c] + MAN6P[c]		0	1000	0	Transport	ECNumbers:none References:none PROTEIN_NAME: na GENE_NAME: orphan
R_TCL1	T00698a	H2O[c] + ATP[c] + CL[e] -> ADP[c] + PI[c] + CL[c]		0	1000	0	Transport	References:none PROTEIN_NAME: na GENE_NAME: orphan	3.6.3.-
R_TCL2	T00698b	H2O[c] + ATP[c] + CL[c] -> ADP[c] + PI[c] + CL[e]		0	1000	0	Transport	References:none PROTEIN_NAME: na GENE_NAME: orphan	3.6.3.-
R_PKS33	PKS33	4 H[c] + 4 NADPH[c] + ODCCOA[c] + 3 RMMALONYLACP[c] -> 2 H2O[c] + 3 CO2[c] + COA[c] + 4 NADP[c] + 3 ACP[c] + MYCOLIPDIENOATE[c]	((gp_G_Rv__ONE____ONE____EIGHT____ZERO__) and (gp_G_Rv__ONE____ONE____EIGHT____THREE__))	0	1000	0	Lipid metabolism	References:none PROTEIN_NAME: polyketide beta-ketoacyl synthase GENE_NAME: pks3 AND mmpL10	2.3.1.-
R_PKS32	PKS32	5 H[c] + 5 NADPH[c] + ODCCOA[c] + 3 RMMALONYLACP[c] -> 2 H2O[c] + 3 CO2[c] + COA[c] + 5 NADP[c] + 3 ACP[c] + MYCOLIPENOATE[c]	((gp_G_Rv__ONE____ONE____EIGHT____ZERO__) and (gp_G_Rv__ONE____ONE____EIGHT____TWO__))	0	1000	0	Lipid metabolism	ECNumbers:none References:none PROTEIN_NAME: polyketide beta-ketoacyl synthase GENE_NAME: pks3 AND papA3
R_PKS31	PKS31	6 H[c] + 6 NADPH[c] + ODCCOA[c] + 3 RMMALONYLACP[c] -> 2 H2O[c] + 3 CO2[c] + COA[c] + 6 NADP[c] + 3 ACP[c] + MYCOLIPANOATE[c]	((gp_G_Rv__ONE____ONE____EIGHT____ZERO__) and (gp_G_Rv__ONE____ONE____EIGHT____ONE__))	0	1000	0	Lipid metabolism	ECNumbers:none References:none PROTEIN_NAME: polyketide beta-ketoacyl synthase GENE_NAME: pks3 AND pks4
R_DR1P	R01969	PI[c] + DG[c] <=> DR1P[c] + GN[c]		-1000	1000	0	Purine metabolism	References:none PROTEIN_NAME: na GENE_NAME: orphan	2.4.2.1
R_KASB1	KASB1	MALACP[c] + OCTADECANOYLACP[c] -> CO2[c] + ACP[c] + BKETOC20ACYLACP[c]	((gp_G_Rv__TWO____TWO____FOUR____SIX__) and (gp_G_Rv__TWO____TWO____FOUR____FIVE__))	0	1000	0	Mycolic acid pathway	ECNumbers:none References:doi: 10.1371/journal.pcbi.0010046 AND doi: 10.1016/j.chembiol.2013.11.011 PROTEIN_NAME: 3-oxoacyl-acyl-carrier-protein synthase II AND 3-oxoacyl-acyl-carrier-protein synthase I GENE_NAME: kasB AND kasA
R_FAS69	FAS69	COA[c] + C18ACYLACPFAS[c] -> ACPFAS[c] + ODCCOA[c]	(gp_G_Rv__TWO____FIVE____TWO____FOUR__c)	0	1000	0	Mycolic acid pathway	ECNumbers:none References:doi: 10.1371/journal.pcbi.0010046 PROTEIN_NAME: fatty acid synthase GENE_NAME: fas
R_KASB3	KASB3	MALACP[c] + DOCOSANOYLACP[c] -> CO2[c] + ACP[c] + BKETOC24ACYLACP[c]	((gp_G_Rv__TWO____TWO____FOUR____SIX__) and (gp_G_Rv__TWO____TWO____FOUR____FIVE__))	0	1000	0	Mycolic acid pathway	ECNumbers:none References:doi: 10.1371/journal.pcbi.0010046 AND doi: 10.1016/j.chembiol.2013.11.011 PROTEIN_NAME: 3-oxoacyl-acyl-carrier-protein synthase II AND 3-oxoacyl-acyl-carrier-protein synthase I GENE_NAME: kasB AND kasA
R_KASB2	KASB2	MALACP[c] + EICOSANOYLACP[c] -> CO2[c] + ACP[c] + BKETOC22ACYLACP[c]	((gp_G_Rv__TWO____TWO____FOUR____SIX__) and (gp_G_Rv__TWO____TWO____FOUR____FIVE__))	0	1000	0	Mycolic acid pathway	ECNumbers:none References:doi: 10.1371/journal.pcbi.0010046 AND doi: 10.1016/j.chembiol.2013.11.011 PROTEIN_NAME: 3-oxoacyl-acyl-carrier-protein synthase II AND 3-oxoacyl-acyl-carrier-protein synthase I GENE_NAME: kasB AND kasA
R_KASB5	KASB5	MALACP[c] + HEXACOSANOYLACP[c] -> CO2[c] + ACP[c] + BKETOC28ACYLACP[c]	((gp_G_Rv__TWO____TWO____FOUR____SIX__) and (gp_G_Rv__TWO____TWO____FOUR____FIVE__))	0	1000	0	Mycolic acid pathway	ECNumbers:none References:doi: 10.1371/journal.pcbi.0010046 AND doi: 10.1016/j.chembiol.2013.11.011 PROTEIN_NAME: 3-oxoacyl-acyl-carrier-protein synthase II AND 3-oxoacyl-acyl-carrier-protein synthase I GENE_NAME: kasB AND kasA
R_KASB4	KASB4	MALACP[c] + TETRACOSANOYLACP[c] -> CO2[c] + ACP[c] + BKETOC26ACYLACP[c]	((gp_G_Rv__TWO____TWO____FOUR____SIX__) and (gp_G_Rv__TWO____TWO____FOUR____FIVE__))	0	1000	0	Mycolic acid pathway	ECNumbers:none References:doi: 10.1371/journal.pcbi.0010046 AND doi: 10.1016/j.chembiol.2013.11.011 PROTEIN_NAME: 3-oxoacyl-acyl-carrier-protein synthase II AND 3-oxoacyl-acyl-carrier-protein synthase I GENE_NAME: kasB AND kasA
R_KASB7	KASB7	MALACP[c] + TRIACONTANOYLACP[c] -> CO2[c] + ACP[c] + BKETOC32ACYLACP[c]	((gp_G_Rv__TWO____TWO____FOUR____SIX__) and (gp_G_Rv__TWO____TWO____FOUR____FIVE__))	0	1000	0	Mycolic acid pathway	ECNumbers:none References:doi: 10.1371/journal.pcbi.0010046 PROTEIN_NAME: 3-oxoacyl-acyl-carrier-protein synthase II AND 3-oxoacyl-acyl-carrier-protein synthase I GENE_NAME: kasB AND kasA
R_KASB6	KASB6	MALACP[c] + OCTACOSANOYLACP[c] -> CO2[c] + ACP[c] + BKETOC30ACYLACP[c]	((gp_G_Rv__TWO____TWO____FOUR____SIX__) and (gp_G_Rv__TWO____TWO____FOUR____FIVE__))	0	1000	0	Mycolic acid pathway	ECNumbers:none References:doi: 10.1371/journal.pcbi.0010046 AND doi: 10.1016/j.chembiol.2013.11.011 PROTEIN_NAME: 3-oxoacyl-acyl-carrier-protein synthase II AND 3-oxoacyl-acyl-carrier-protein synthase I GENE_NAME: kasB AND kasA
R_LEUA	R01213	H2O[c] + ACCOA[c] + OMVAL[c] -> COA[c] + IPPMAL[c]	(gp_G_Rv__THREE____SEVEN____ONE____ZERO__)	0	1000	0	Valine, leucine and isoleucine biosynthesis	References:none PROTEIN_NAME: 2-isopropylmalate synthase GENE_NAME: leuA	2.3.3.13
R_KASB8	KASB8	MALACP[c] + DOTRIACONTANOYLACP[c] -> CO2[c] + ACP[c] + BKETOC34ACYLACP[c]	((gp_G_Rv__TWO____TWO____FOUR____SIX__) and (gp_G_Rv__TWO____TWO____FOUR____FIVE__))	0	1000	0	Mycolic acid pathway	ECNumbers:none References:doi: 10.1371/journal.pcbi.0010046 AND doi: 10.1016/j.chembiol.2013.11.011 PROTEIN_NAME: 3-oxoacyl-acyl-carrier-protein synthase II AND 3-oxoacyl-acyl-carrier-protein synthase I GENE_NAME: kasB AND kasA
R_FAS62	FAS62	H[c] + NADPH[c] + BKETOC26ACYLACPFAS[c] -> NADP[c] + 3HC26ACYLACPFAS[c]	(gp_G_Rv__TWO____FIVE____TWO____FOUR__c)	0	1000	0	Mycolic acid pathway	ECNumbers:none References:doi: 10.1371/journal.pcbi.0010046 PROTEIN_NAME: fatty acid synthase GENE_NAME: fas
R_FAS63	FAS63	3HC26ACYLACPFAS[c] -> H2O[c] + TD2EC26ACYLACPFAS[c]	(gp_G_Rv__TWO____FIVE____TWO____FOUR__c)	0	1000	0	Mycolic acid pathway	ECNumbers:none References:doi: 10.1371/journal.pcbi.0010046 PROTEIN_NAME: fatty acid synthase GENE_NAME: fas
R_FAS64	FAS64	H[c] + NADH[c] + TD2EC26ACYLACPFAS[c] -> NAD[c] + C26ACYLACPFAS[c]	(gp_G_Rv__TWO____FIVE____TWO____FOUR__c)	0	1000	0	Mycolic acid pathway	ECNumbers:none References:doi: 10.1371/journal.pcbi.0010046 PROTEIN_NAME: fatty acid synthase GENE_NAME: fas
R_FAS65	FAS65	COA[c] + C26ACYLACPFAS[c] -> ACPFAS[c] + HCSCOA[c]	(gp_G_Rv__TWO____FIVE____TWO____FOUR__c)	0	1000	0	Mycolic acid pathway	ECNumbers:none References:doi: 10.1371/journal.pcbi.0010046 PROTEIN_NAME: fatty acid synthase GENE_NAME: fas
R_FAS66	FAS66	COA[c] + C24ACYLACPFAS[c] -> ACPFAS[c] + TCSCOA[c]	(gp_G_Rv__TWO____FIVE____TWO____FOUR__c)	0	1000	0	Mycolic acid pathway	ECNumbers:none References:doi: 10.1371/journal.pcbi.0010046 PROTEIN_NAME: fatty acid synthase GENE_NAME: fas
R_FAS67	FAS67	COA[c] + C22ACYLACPFAS[c] -> ACPFAS[c] + DOCOSANOYLCOA[c]	(gp_G_Rv__TWO____FIVE____TWO____FOUR__c)	0	1000	0	Mycolic acid pathway	ECNumbers:none References:doi: 10.1371/journal.pcbi.0010046 PROTEIN_NAME: fatty acid synthase GENE_NAME: fas
R_ROCE2	T00047a	H2O[c] + ATP[c] + LYS[e] -> ADP[c] + PI[c] + LYS[c]	(gp_G_Rv__TWO____THREE____TWO____ZERO__c)	0	1000	0	Transport	ECNumbers:none References:none PROTEIN_NAME: cationic amino acid transport integral membrane protein GENE_NAME: rocE
R_GLX2	R01736	H2O[c] + LACGSH[c] -> LAC[c] + GSH[c]	((gp_G_Rv__TWO____FIVE____EIGHT____ONE__c) or (gp_G_Rv__ZERO____SIX____THREE____FOUR__c))	0	1000	0	Glyoxal pathway	ECNumbers:none References:none PROTEIN_NAME: hydroxyacylglutathione hydrolase GENE_NAME: Rv2581c OR Rv0634c
R_MGTE2	T00305b	H2O[c] + ATP[c] + MG[c] -> ADP[c] + PI[c] + MG[e]	((gp_G_Rv__ZERO____THREE____SIX____TWO__) or (gp_G_Rv__ZERO____ONE____ZERO____SEVEN__c) or (gp_G_Rv__ONE____TWO____THREE____NINE__c) or (gp_G_Rv__ONE____EIGHT____ONE____ONE__))	0	1000	0	Transport	References:none PROTEIN_NAME: magnesium transport P-type ATPase GENE_NAME: mgtE OR ctpI OR corA OR mgtC	3.6.3.1
R_HISI	R04037	H2O[c] + PRBAMP[c] -> PRFP[c]	(gp_G_Rv__ONE____SIX____ZERO____SIX__)	0	1000	0	Histidine metabolism	References:none PROTEIN_NAME: phosphoribosyl-AMP cyclohydrolase GENE_NAME: hisI	3.5.4.19
R_HISH	R04558	GLN[c] + PRLP[c] -> GLU[c] + AICAR[c] + DIMGP[c]	((gp_G_Rv__ONE____SIX____ZERO____TWO__) and (gp_G_Rv__ONE____SIX____ZERO____FIVE__))	0	1000	0	Histidine metabolism	References:none PROTEIN_NAME: imidazole glycerol phosphate synthase subunit HisH AND imidazole glycerol phosphate synthase subunit HisF GENE_NAME: hisH AND hisF	2.4.2.-
R_HISG	R01071	ATP[c] + PRPP[c] -> PPI[c] + PRBATP[c]	(gp_G_Rv__TWO____ONE____TWO____ONE__c)	0	1000	0	Histidine metabolism	References:none PROTEIN_NAME: ATP phosphoribosylransferase GENE_NAME: hisG	2.4.2.17
R_THEPD	THEPD	HEPTADECANOATE[e] <=> HEPTADECANOATE[c]		-1000	1000	0	Transport	ECNumbers:none References:none PROTEIN_NAME: na GENE_NAME: orphan
R_HISE	R04035	H2O[c] + PRBATP[c] -> PPI[c] + PRBAMP[c]	(gp_G_Rv__TWO____ONE____TWO____TWO__c)	0	1000	0	Histidine metabolism	References:none PROTEIN_NAME: phophoribosyl-ATP pyrophosphatase GENE_NAME: hisE	3.6.1.31
R_HISD	R01158	H2O[c] + 2 NAD[c] + HISOL[c] -> 2 H[c] + 2 NADH[c] + HIS[c]	(gp_G_Rv__ONE____FIVE____NINE____NINE__)	0	1000	0	Histidine metabolism	References:none PROTEIN_NAME: histidinol dehydrogenase GENE_NAME: hisD	1.1.1.23
R_NICT2	T00291b	H2O[c] + ATP[c] + NI[c] -> ADP[c] + PI[c] + NI[e]	(gp_G_Rv__TWO____EIGHT____FIVE____SIX__)	0	1000	0	Transport	References:none PROTEIN_NAME: nickel-transport integral membrane protein GENE_NAME: nicT	3.6.3.-
R_SAMOX	SAMOX	NADH[c] + NH3[c] + SAM2OXOBUTANOATE[c] -> H2O[c] + NAD[c] + SAM[c]		0	1000	0	Cofactor biosynthesis	ECNumbers:none References:none PROTEIN_NAME: na GENE_NAME: orphan
R_MTN1	R00194	H2O[c] + SAH[c] <=> AD[c] + SRH[c]	(gp_G_Rv__ZERO____ZERO____NINE____ONE__)	-1000	1000	0	Cysteine and methionine metabolism	References:none PROTEIN_NAME: bifunctional 5-methylthioadenosine nucleosidase/S-adenosylhomocysteine nucleosidase GENE_NAME: mtn	3.2.2.9
R_FADE324	FADE324	H2O[c] + ATP[c] + CMC61MEROACYLCPACP[c] -> PPI[c] + ACP[c] + CMC61MEROACYLCPAMP[c]	(gp_G_Rv__THREE____EIGHT____ZERO____ONE__c)	0	1000	0	Mycolic acid pathway	ECNumbers:none References:doi: 10.1371/journal.pcbi.0010046 AND doi: 10.1016/j.chembiol.2013.11.011 PROTEIN_NAME: fatty-acid-amp ligase GENE_NAME: fadD32
R_ACCD22	R00742	H[c] + ATP[c] + ACCOA[c] + HCO3[c] -> ADP[c] + MALCOA[c] + PI[c]	((gp_G_Rv__THREE____TWO____EIGHT____FIVE__) and (gp_G_Rv__TWO____TWO____FOUR____SEVEN__))	0	1000	0	Lipid metabolism	References:doi: 10.1111/j.1574-6976.2010.00259.x AND doi: 10.1016/j.chembiol.2013.11.011 PROTEIN_NAME: acetyl-CoA and propionyl-CoA carboxylase GENE_NAME: accA3 AND accD6	6.4.1.2
R_GCA	R00888	GDPMAN[c] -> H2O[c] + GDPDHDOMAN[c]	((gp_G_Rv__ZERO____ONE____ONE____TWO__) or (gp_G_Rv__ONE____FIVE____ONE____ONE__))	0	1000	0	Peptidoglycan and lipopolysaccharide biosynthesis	References:none PROTEIN_NAME: GDP-mannose 4,6-dehydratase OR GDP-D-mannose dehydratase GENE_NAME: gca OR gmdA	4.2.1.47
R_FABD3	FABD3	COA[c] + OCTADECANOYLACP[c] <=> ACP[c] + ODCCOA[c]	(((gp_G_Rv__TWO____TWO____FOUR____THREE__) or (gp_G_Rv__ZERO____SIX____FOUR____NINE__)) and (gp_G_Rv__TWO____TWO____FOUR____FOUR__))	-1000	1000	0	Lipid metabolism	ECNumbers:none References:none PROTEIN_NAME: Malonyl CoA-acyl carrier protein transacylase AND meromycolate extension acyl carrier protein GENE_NAME: ( fabD OR fabD2 ) AND acpM
R_ATP	ATP	ADP[c] + PI[c] + 3 Hr[e] -> 3 H[c] + H2O[c] + ATP[c]	((gp_G_Rv__ONE____THREE____ZERO____EIGHT__) and (gp_G_Rv__ONE____THREE____ZERO____FOUR__) and (gp_G_Rv__ONE____THREE____ONE____ONE__) and (gp_G_Rv__ONE____THREE____ONE____ZERO__) and (gp_G_Rv__ONE____THREE____ZERO____FIVE__) and (gp_G_Rv__ONE____THREE____ZERO____SIX__) and (gp_G_Rv__ONE____THREE____ZERO____NINE__) and (gp_G_Rv__ONE____THREE____ZERO____SEVEN__))	0	1000	0	Respiratory chain	ECNumbers:none References:doi: 10.1038/nrmicro2474 PROTEIN_NAME: ATP synthase GENE_NAME: atpA AND atpB AND atpC AND atpD AND atpE AND atpF AND atpG AND atpH
R_TPYR	T00022	H[c] + PYR[e] <=> PYR[c] + H[e]		-1000	1000	0	Transport	ECNumbers:none References:none PROTEIN_NAME: na GENE_NAME: orphan
R_DGMP	R01855	H2O[c] + DGTP[c] -> PPI[c] + DGMP[c]		0	1000	0	Purine metabolism	References:none PROTEIN_NAME: na GENE_NAME: orphan	3.6.1.19
R_PTTPDIM	PTTPDIM	H[c] + NADPH[c] + PHDIMB[c] -> NADP[c] + PTTPHDIM[c]	(gp_G_Rv__TWO____NINE____FIVE____ONE__c)	0	1000	0	Dimycocerosate ester biosynthesis	ECNumbers:none References:doi: 10.1128/microbiolspec.MGM2-0021-2013 PROTEIN_NAME: Phthiodiolone ketoreductase GENE_NAME: Rv2951c
R_FABG3	FABG3	H[c] + NADPH[c] + BKETOC22ACYLACP[c] -> NADP[c] + 3HC22ACYLACP[c]	((gp_G_Rv__ONE____FOUR____EIGHT____THREE__) or (gp_G_Rv__ONE____THREE____FIVE____ZERO__) or (gp_G_Rv__TWO____ZERO____ZERO____TWO__) or (gp_G_Rv__ZERO____TWO____FOUR____TWO__c) or (gp_G_Rv__TWO____SEVEN____SIX____SIX__c))	0	1000	0	Mycolic acid pathway	ECNumbers:none References:doi: 10.1371/journal.pcbi.0010046 AND doi: 10.1128/CMR.18.1.81-101.2005 AND doi: 10.1016/j.chembiol.2013.11.011 PROTEIN_NAME: 3-oxoacyl-acyl-carrier-protein reductase GENE_NAME: fabG1 OR fabG2 OR fabG3 OR fabG4 OR fabG5
R_FABG1	FABG1	H[c] + NADPH[c] + BKETOC18ACYLACP[c] -> NADP[c] + 3HC18ACYLACP[c]	((gp_G_Rv__ONE____FOUR____EIGHT____THREE__) or (gp_G_Rv__ONE____THREE____FIVE____ZERO__) or (gp_G_Rv__TWO____ZERO____ZERO____TWO__) or (gp_G_Rv__ZERO____TWO____FOUR____TWO__c) or (gp_G_Rv__TWO____SEVEN____SIX____SIX__c))	0	1000	0	Mycolic acid pathway	ECNumbers:none References:doi: 10.1371/journal.pcbi.0010046 AND doi: 10.1128/CMR.18.1.81-101.2005 AND doi: 10.1016/j.chembiol.2013.11.011 PROTEIN_NAME: 3-oxoacyl-acyl-carrier-protein reductase GENE_NAME: fabG1 OR fabG2 OR fabG3 OR fabG4 OR fabG5
R_FABG6	FABG6	H[c] + NADPH[c] + BKETOC28ACYLACP[c] -> NADP[c] + 3HC28ACYLACP[c]	((gp_G_Rv__ONE____FOUR____EIGHT____THREE__) or (gp_G_Rv__ONE____THREE____FIVE____ZERO__) or (gp_G_Rv__TWO____ZERO____ZERO____TWO__) or (gp_G_Rv__ZERO____TWO____FOUR____TWO__c) or (gp_G_Rv__TWO____SEVEN____SIX____SIX__c))	0	1000	0	Mycolic acid pathway	ECNumbers:none References:doi: 10.1371/journal.pcbi.0010046 AND doi: 10.1128/CMR.18.1.81-101.2005 AND doi: 10.1016/j.chembiol.2013.11.011 PROTEIN_NAME: 3-oxoacyl-acyl-carrier-protein reductase GENE_NAME: fabG1 OR fabG2 OR fabG3 OR fabG4 OR fabG5
R_FABG7	FABG7	H[c] + NADPH[c] + BKETOC30ACYLACP[c] -> NADP[c] + 3HC30ACYLACP[c]	((gp_G_Rv__ONE____FOUR____EIGHT____THREE__) or (gp_G_Rv__ONE____THREE____FIVE____ZERO__) or (gp_G_Rv__TWO____ZERO____ZERO____TWO__) or (gp_G_Rv__ZERO____TWO____FOUR____TWO__c) or (gp_G_Rv__TWO____SEVEN____SIX____SIX__c))	0	1000	0	Mycolic acid pathway	ECNumbers:none References:doi: 10.1371/journal.pcbi.0010046 AND doi: 10.1128/CMR.18.1.81-101.2005 AND doi: 10.1016/j.chembiol.2013.11.011 PROTEIN_NAME: 3-oxoacyl-acyl-carrier-protein reductase GENE_NAME: fabG1 OR fabG2 OR fabG3 OR fabG4 OR fabG5
R_FABG4	FABG4	H[c] + NADPH[c] + BKETOC24ACYLACP[c] -> 3HC24ACYLACP[c] + NADP[c]	((gp_G_Rv__ONE____FOUR____EIGHT____THREE__) or (gp_G_Rv__ONE____THREE____FIVE____ZERO__) or (gp_G_Rv__TWO____ZERO____ZERO____TWO__) or (gp_G_Rv__ZERO____TWO____FOUR____TWO__c) or (gp_G_Rv__TWO____SEVEN____SIX____SIX__c))	0	1000	0	Mycolic acid pathway	ECNumbers:none References:doi: 10.1371/journal.pcbi.0010046 AND doi: 10.1128/CMR.18.1.81-101.2005 AND doi: 10.1016/j.chembiol.2013.11.011 PROTEIN_NAME: 3-oxoacyl-acyl-carrier-protein reductase GENE_NAME: fabG1 OR fabG2 OR fabG3 OR fabG4 OR fabG5
R_FABG5	FABG5	H[c] + NADPH[c] + BKETOC26ACYLACP[c] -> NADP[c] + 3HC26ACYLACP[c]	((gp_G_Rv__ONE____FOUR____EIGHT____THREE__) or (gp_G_Rv__ONE____THREE____FIVE____ZERO__) or (gp_G_Rv__TWO____ZERO____ZERO____TWO__) or (gp_G_Rv__ZERO____TWO____FOUR____TWO__c) or (gp_G_Rv__TWO____SEVEN____SIX____SIX__c))	0	1000	0	Mycolic acid pathway	ECNumbers:none References:doi: 10.1371/journal.pcbi.0010046 AND doi: 10.1128/CMR.18.1.81-101.2005 AND doi: 10.1016/j.chembiol.2013.11.011 PROTEIN_NAME: 3-oxoacyl-acyl-carrier-protein reductase GENE_NAME: fabG1 OR fabG2 OR fabG3 OR fabG4 OR fabG5
R_MMPL72	MMPL72	DIMB[c] -> DIMBM[c]	((gp_G_Rv__TWO____NINE____FOUR____TWO__) and (gp_G_Rv__TWO____NINE____THREE____SIX__) and (gp_G_Rv__TWO____NINE____THREE____SEVEN__) and (gp_G_Rv__TWO____NINE____THREE____EIGHT__) and (gp_G_Rv__TWO____NINE____FOUR____FIVE__c))	0	1000	0	Dimycocerosate ester biosynthesis	ECNumbers:none References:doi: 10.1128/microbiolspec.MGM2-0021-2013 PROTEIN_NAME: transport protein GENE_NAME: mmpL7 AND drrA AND drrB AND drrC AND IppX
R_MMPL73	MMPL73	PHDIMA[c] -> PHDIMAM[c]	((gp_G_Rv__TWO____NINE____FOUR____TWO__) and (gp_G_Rv__TWO____NINE____THREE____SIX__) and (gp_G_Rv__TWO____NINE____THREE____SEVEN__) and (gp_G_Rv__TWO____NINE____THREE____EIGHT__) and (gp_G_Rv__TWO____NINE____FOUR____FIVE__c))	0	1000	0	Dimycocerosate ester biosynthesis	ECNumbers:none References:doi: 10.1128/microbiolspec.MGM2-0021-2013 PROTEIN_NAME: transport protein GENE_NAME: mmpL7 AND drrA AND drrB AND drrC AND IppX
R_FABG8	FABG8	H[c] + NADPH[c] + BKETOC32ACYLACP[c] -> NADP[c] + 3HC32ACYLACP[c]	((gp_G_Rv__ONE____FOUR____EIGHT____THREE__) or (gp_G_Rv__ONE____THREE____FIVE____ZERO__) or (gp_G_Rv__TWO____ZERO____ZERO____TWO__) or (gp_G_Rv__ZERO____TWO____FOUR____TWO__c) or (gp_G_Rv__TWO____SEVEN____SIX____SIX__c))	0	1000	0	Mycolic acid pathway	ECNumbers:none References:doi: 10.1371/journal.pcbi.0010046 AND doi: 10.1128/CMR.18.1.81-101.2005 AND doi: 10.1016/j.chembiol.2013.11.011 PROTEIN_NAME: 3-oxoacyl-acyl-carrier-protein reductase GENE_NAME: fabG1 OR fabG2 OR fabG3 OR fabG4 OR fabG5
R_MMPL71	MMPL71	DIMA[c] -> DIMAM[c]	((gp_G_Rv__TWO____NINE____FOUR____TWO__) and (gp_G_Rv__TWO____NINE____THREE____SIX__) and (gp_G_Rv__TWO____NINE____THREE____SEVEN__) and (gp_G_Rv__TWO____NINE____THREE____EIGHT__) and (gp_G_Rv__TWO____NINE____FOUR____FIVE__c))	0	1000	0	Dimycocerosate ester biosynthesis	ECNumbers:none References:doi: 10.1128/microbiolspec.MGM2-0021-2013 PROTEIN_NAME: transport protein GENE_NAME: mmpL7 AND drrA AND drrB AND drrC AND IppX
R_FAS40	FAS40	MALCOA[c] + C16ACYLACPFAS[c] -> COA[c] + MALC16ACYLACPFAS[c]	(gp_G_Rv__TWO____FIVE____TWO____FOUR__c)	0	1000	0	Mycolic acid pathway	ECNumbers:none References:doi: 10.1371/journal.pcbi.0010046 PROTEIN_NAME: fatty acid synthase GENE_NAME: fas
R_MMPL74	MMPL74	PHDIMB[c] -> PHDIMBM[c]	((gp_G_Rv__TWO____NINE____FOUR____TWO__) and (gp_G_Rv__TWO____NINE____THREE____SIX__) and (gp_G_Rv__TWO____NINE____THREE____SEVEN__) and (gp_G_Rv__TWO____NINE____THREE____EIGHT__) and (gp_G_Rv__TWO____NINE____FOUR____FIVE__c))	0	1000	0	Dimycocerosate ester biosynthesis	ECNumbers:none References:doi: 10.1128/microbiolspec.MGM2-0021-2013 PROTEIN_NAME: transport protein GENE_NAME: mmpL7 AND drrA AND drrB AND drrC AND IppX
R_FADD3420	FADD3420	ATP[c] + COA[c] + HEXANOATE[c] -> PPI[c] + AMP[c] + HEXANOYLCOA[c]	((gp_G_Rv__ZERO____ZERO____THREE____FIVE__) or (gp_G_Rv__ZERO____ZERO____NINE____NINE__) or (gp_G_Rv__ZERO____ONE____ONE____NINE__) or (gp_G_Rv__ZERO____ONE____SIX____SIX__) or (gp_G_Rv__ZERO____TWO____ONE____FOUR__) or (gp_G_Rv__ZERO____TWO____SEVEN____ZERO__) or (gp_G_Rv__ZERO____FOUR____ZERO____FOUR__) or (gp_G_Rv__ZERO____FIVE____FIVE____ONE__c) or (gp_G_Rv__ZERO____EIGHT____FIVE____TWO__) or…	0	1000	0	Lipid metabolism	ECNumbers:none References:none PROTEIN_NAME: fatty acid CoA-ligase GENE_NAME: fadD34 OR fadD10 OR fadD7 OR fadD5 OR fadD4 OR fadD2 OR fadD30 OR fadD8 OR fadD16 OR fadD14 OR fadD21 OR fadD36 OR fadD6 OR fadD12 OR fadD25 OR fadD24 OR fadD11.1 OR fadD11 OR fadD1 OR fadD31 OR fadD15 OR fadD35 OR fadD9 OR fadD26 OR fadD28 OR fadD22 OR fadD29 OR fadD13 OR fadD17 OR fadD18 OR fadD19 OR fadD3 OR fadD32 O…
R_THRA	R01775	H[c] + NADPH[c] + ASPSA[c] -> NADP[c] + HSER[c]	(gp_G_Rv__ONE____TWO____NINE____FOUR__)	0	1000	0	Glycine, serine and threonine metabolism	References:none PROTEIN_NAME: homoserine dehydrogenase GENE_NAME: thrA	1.1.1.3
R_SDAA	R00220	SER[c] -> PYR[c] + NH3[c]	(gp_G_Rv__ZERO____ZERO____SIX____NINE__c)	0	1000	0	Glycine, serine and threonine metabolism	References:none PROTEIN_NAME: L-serine dehydratase GENE_NAME: sdaA	4.3.1.17
R_THRC	R01466	H2O[c] + PHSER[c] -> PI[c] + THR[c]	(gp_G_Rv__ONE____TWO____NINE____FIVE__)	0	1000	0	Glycine, serine and threonine metabolism	References:none PROTEIN_NAME: threonine synthase GENE_NAME: thrC	4.2.3.1
R_THRB	R01771	ATP[c] + HSER[c] -> ADP[c] + PHSER[c]	(gp_G_Rv__ONE____TWO____NINE____SIX__)	0	1000	0	Glycine, serine and threonine metabolism	References:none PROTEIN_NAME: homoserine kinase GENE_NAME: thrB	2.7.1.39
R_MUTA	R00833	RMMALONYLCOA[c] <=> SUCCOA[c]	((gp_G_Rv__ONE____FOUR____NINE____TWO__) and (gp_G_Rv__ONE____FOUR____NINE____THREE__))	-1000	1000	0	Lipid metabolism	References:none PROTEIN_NAME: methylmalonyl-CoA mutase small subunit AND methylmalonyl-CoA mutase GENE_NAME: mutA AND mutB	5.4.99.2
R_COBL	R05149	2 SAM[c] + PRECORIN6Y[c] -> CO2[c] + 2 SAH[c] + PRECORIN8X[c]	(gp_G_Rv__TWO____ZERO____SEVEN____TWO__c)	0	1000	0	Cofactor biosynthesis	References:none PROTEIN_NAME: precorrin-6y methyltransferase CobL GENE_NAME: cobL	2.1.1.132
R_PPSD3	PPSD3	2 H[c] + 2 NADH[c] + SMMALONYLCOA[c] + PHENOL57DHC29ACYLACP[c] -> H2O[c] + 2 NAD[c] + CO2[c] + COA[c] + PHENOL2M79DHC32ACYLACP[c]	((gp_G_Rv__TWO____NINE____THREE____FOUR__) and (gp_G_Rv__TWO____NINE____FIVE____THREE__))	0	1000	0	Dimycocerosate ester biosynthesis	ECNumbers:none References:doi: 10.1128/JB.00169-07 AND doi: 10.1128/microbiolspec.MGM2-0021-2013 PROTEIN_NAME: Phenolpthiocerol synthesis type-I polyketide synthase OR enoyl reductase GENE_NAME: ppsD AND Rv2953
R_PHBADB	PHBADB	SAM[c] + HBARHAM[c] -> SAH[c] + PHBADI[c]	(gp_G_Rv__TWO____NINE____FIVE____NINE__c)	0	1000	0	p-HBAD biosynthesis	References:doi: 10.1074/jbc.M406134200 PROTEIN_NAME: methyltransferase GENE_NAME: Rv2959c	2.4.1.-
R_PPSD1	PPSD1	2 H[c] + 2 NADH[c] + SMMALONYLCOA[c] + 57DHC28ACYLACP[c] -> H2O[c] + 2 NAD[c] + CO2[c] + COA[c] + 2M79DHC31ACYLACP[c]	((gp_G_Rv__TWO____NINE____THREE____FOUR__) and (gp_G_Rv__TWO____NINE____FIVE____THREE__))	0	1000	0	Dimycocerosate ester biosynthesis	ECNumbers:none References:doi: 10.1128/JB.00169-07 AND doi: 10.1128/microbiolspec.MGM2-0021-2013 PROTEIN_NAME: Phenolpthiocerol synthesis type-I polyketide synthase OR enoyl reductase GENE_NAME: ppsD AND Rv2953
R_PHBADC	PHBADC	DTDPRHAM[c] + GDPFUC[c] + PHBADI[c] -> GDP[c] + DTDP[c] + PHBADIRF[c]	((gp_G_Rv__TWO____NINE____FIVE____SEVEN__) and (gp_G_Rv__TWO____NINE____FIVE____EIGHT__c))	0	1000	0	p-HBAD biosynthesis	References:doi: 10.1074/jbc.M406246200 PROTEIN_NAME: glycosyl transferase GENE_NAME: Rv2957 AND Rv2958c	2.4.1.-
R_PAPA1	PAPA1	SL659[c] + HYDROXYPHTHIOCERANOYLCOA[c] -> COA[c] + SL1278[c]	(gp_G_Rv__THREE____EIGHT____TWO____FOUR__c)	0	1000	0	Sulfolipid biosynthesis	References:doi: 10.1074/jbc.M111.315473 PROTEIN_NAME: polyketide synthase GENE_NAME: papA1	2.3.1.-
R_FAS70	FAS70	COA[c] + C16ACYLACPFAS[c] -> ACPFAS[c] + HDCCOA[c]	(gp_G_Rv__TWO____FIVE____TWO____FOUR__c)	0	1000	0	Mycolic acid pathway	ECNumbers:none References:doi: 10.1371/journal.pcbi.0010046 PROTEIN_NAME: fatty acid synthase GENE_NAME: fas
R_FBPA	R07248	2 TREHALOSEMONOMYCOLATE[c] -> TRE[c] + TREHALOSEDIMYCOLATE[c]	((gp_G_Rv__THREE____EIGHT____ZERO____FOUR__c) and (gp_G_Rv__ONE____EIGHT____EIGHT____SIX__c) and (gp_G_Rv__ZERO____ONE____TWO____NINE__c) and (gp_G_Rv__THREE____EIGHT____ZERO____THREE__c))	0	1000	0	Mycolic acid pathway	References:none PROTEIN_NAME: mycolyltransferase GENE_NAME: fbpA AND fbpB AND fbpC AND fbpD	2.3.1.122
R_GLUCA	GLUCA	GLC[c] -> H2O[c] + GLUCAN[c]		0	1000	0	Starch and sucrose metabolism	ECNumbers:none References:none PROTEIN_NAME: na GENE_NAME: orphan
R_TCITA	T00158a	H2O[c] + ATP[c] + CIT[e] -> ADP[c] + PI[c] + CIT[c]		0	1000	0	Transport	ECNumbers:none References:none PROTEIN_NAME: na GENE_NAME: orphan
R_ECHA193	ECHA193	H2O[c] + CHOLENEC3COA[c] <=> HCHOLC3COA[c]	((gp_G_Rv__THREE____FIVE____ONE____SIX__) or (gp_G_Rv__THREE____FIVE____THREE____EIGHT__))	-1000	1000	0	Cholesterol degradation	ECNumbers:none References:doi: 10.1073/pnas.0605728104 PROTEIN_NAME: enoyl CoA hydratase OR 2-enoyl acyl-CoA hydratase GENE_NAME: echA19 OR hsd4B
R_GALU	R00289	UTP[c] + G1P[c] -> PPI[c] + UDPG[c]	(gp_G_Rv__ZERO____NINE____NINE____THREE__)	0	1000	0	Pentose and glucuronate interconversions	References:none PROTEIN_NAME: UTP-glucose-1-phosphate uridylyltransferase GENE_NAME: galU	2.7.7.9
R_PHBADA	PHBADA	HBA[c] + DTDPRHAM[c] -> DTDP[c] + HBARHAM[c]	(gp_G_Rv__TWO____NINE____SIX____TWO__c)	0	1000	0	p-HBAD biosynthesis	References:doi: 10.1074/jbc.M406246200 PROTEIN_NAME: glycosyl transferase GENE_NAME: Rv2962c	2.4.1.-
R_TGABAA	T00334a	H2O[c] + ATP[c] + GABA[e] -> ADP[c] + PI[c] + GABA[c]	(gp_G_Rv__ZERO____FIVE____TWO____TWO__)	0	1000	0	Transport	ECNumbers:none References:none PROTEIN_NAME: GABA permease GENE_NAME: gabP
R_PROZ2	T00148b	H2O[c] + ATP[c] + PRO[c] -> ADP[c] + PI[c] + PRO[e]	((gp_G_Rv__THREE____SEVEN____FIVE____SIX__c) and (gp_G_Rv__THREE____SEVEN____FIVE____SEVEN__c) and (gp_G_Rv__THREE____SEVEN____FIVE____EIGHT__c) and (gp_G_Rv__THREE____SEVEN____FIVE____NINE__c))	0	1000	0	Transport	ECNumbers:none References:none PROTEIN_NAME: glycine betaine/carnitine/choline/L-proline transport integral membrane protein abc transporter GENE_NAME: proZ AND proW AND proV AND proX
R_GSEALD	GSEALD	H[c] + NADPH[c] + GLU[c] -> H2O[c] + NADP[c] + GLU1SEMIALD[c]		0	1000	0	Porphyrin metabolism	ECNumbers:none References:none PROTEIN_NAME: na GENE_NAME: orphan
R_GALK	R01092	ATP[c] + GLAC[c] -> ADP[c] + GAL1P[c]	(gp_G_Rv__ZERO____SIX____TWO____ZERO__)	0	1000	0	Galactose metabolism	References:none PROTEIN_NAME: galactokinase GENE_NAME: galK	2.7.1.6
R_TAD	T00147	H[c] + AD[e] <=> H[e] + AD[c]		-1000	1000	0	Transport	ECNumbers:none References:none PROTEIN_NAME: na GENE_NAME: orphan
R_GPSA	R00842	H[c] + NADH[c] + DHAP[c] <=> NAD[c] + GL3P[c]	((gp_G_Rv__TWO____NINE____EIGHT____TWO__c) or (gp_G_Rv__ZERO____FIVE____SIX____FOUR__c))	-1000	1000	0	Glycerophospholipid metabolism	References:none PROTEIN_NAME: NAD(P)H-dependent glycerol-3-phosphate dehydrogenase GENE_NAME: gpdA2 OR gpdA1	1.1.1.94
R_GLYA1	R00945	SER[c] + THF[c] <=> H2O[c] + GLY[c] + METTHF[c]	((gp_G_Rv__ONE____ZERO____NINE____THREE__) or (gp_G_Rv__ZERO____ZERO____SEVEN____ZERO__c))	-1000	1000	0	Glycine, serine and threonine metabolism	References:none PROTEIN_NAME: serine hydroxymethyltransferase GENE_NAME: glyA	2.1.2.1
R_RIBA1	R07281	RL5P[c] -> FOR[c] + DB4P[c]	(gp_G_Rv__ONE____NINE____FOUR____ZERO__)	0	1000	0	Riboflavin metabolism	References:none PROTEIN_NAME: riboflavin biosynthesis protein (GTP cyclohydrolase) GENE_NAME: ribA1	4.1.99.12
R_RIBA2	R00425	3 H2O[c] + GTP[c] -> PPI[c] + FOR[c] + D6RP5P[c]	((gp_G_Rv__ONE____FOUR____ONE____FIVE__) or (gp_G_Rv__ONE____NINE____FOUR____ZERO__))	0	1000	0	Riboflavin metabolism	References:none PROTEIN_NAME: bifunctional 3,4-dihydroxy-2-butanone 4-phosphate synthase/GTP cylohydrolase II OR riboflavin biosynthesis protein (GTP cyclohydrolase II) GENE_NAME: ribA2 OR ribA1	3.5.4.25
R_GLYA2	R01333	H2O[c] + NAD[c] + GLAL[c] -> H[c] + NADH[c] + GLYCOLATE[c]		0	1000	0	Glyoxylate and dicarboxylate metabolism	References:none PROTEIN_NAME: na GENE_NAME: orphan	1.2.1.21
R_TRXB2	R02016	H[c] + OTHIO[c] + NADPH[c] -> RTHIO[c] + NADP[c]	(gp_G_Rv__THREE____NINE____ONE____THREE__)	0	1000	0	Pyrimidine metabolism	References:none PROTEIN_NAME: thioredoxin reductase GENE_NAME: trxB2	1.8.1.9
R_PPSC4	PPSC4	2 H[c] + 2 NADH[c] + MALCOA[c] + 35DHC28ACYLACP[c] -> H2O[c] + 2 NAD[c] + CO2[c] + COA[c] + 57DHC30ACYLACP[c]	(gp_G_Rv__TWO____NINE____THREE____THREE__)	0	1000	0	Dimycocerosate ester biosynthesis	ECNumbers:none References:doi: 10.1128/microbiolspec.MGM2-0021-2013 PROTEIN_NAME: Phenolpthiocerol synthesis type-I polyketide synthase GENE_NAME: ppsC
R_BGLS	R00306	H2O[c] + CELB[c] -> 2 GLC[c]	(gp_G_Rv__ZERO____ONE____EIGHT____SIX__)	0	1000	0	Starch and sucrose metabolism	References:none PROTEIN_NAME: beta-glucosidase GENE_NAME: bglS	3.2.1.21
R_AGPGLCN	AGPGLCN	ARABINOGALACTANDPP[c] + 30 PEPTIDOGLYCAN[c] -> DPP[c] + ARABINOGALACTANPEPTIDOGLYCAN[c]		0	1000	0	Arabinogalactan peptidoglycan biosynthesis	ECNumbers:none References:none PROTEIN_NAME: na GENE_NAME: orphan
R_XYLB	R01639	ATP[c] + XYLU[c] <=> ADP[c] + X5P[c]	(gp_G_Rv__ZERO____SEVEN____TWO____NINE__)	-1000	1000	0	Pentose and glucuronate interconversions	References:none PROTEIN_NAME: D-xylulose kinase GENE_NAME: xylB	2.7.1.17
R_MYCOPP	MYCOPP	PPM[c] + C78MYCOLATEACP[c] -> ACP[c] + C78MYCOLATEPP[c]	(gp_G_Rv__THREE____EIGHT____ZERO____TWO__c)	0	1000	0	Mycolic acid pathway	ECNumbers:none References:doi: 10.1128/CMR.18.1.81-101.2005 PROTEIN_NAME: mycolyl transferase I GENE_NAME: clp6
R_DEOD7	R02557	PI[c] + DA[c] <=> DR1P[c] + AD[c]	(gp_G_Rv__THREE____THREE____ZERO____SEVEN__)	-1000	1000	0	Purine metabolism	References:none PROTEIN_NAME: purine nucleoside phosphorylase GENE_NAME: deoD	2.4.2.1
R_NDK8	R02331	ATP[c] + DUDP[c] <=> ADP[c] + DUTP[c]	(gp_G_Rv__TWO____FOUR____FOUR____FIVE__c)	-1000	1000	0	Pyrimidine metabolism	References:none PROTEIN_NAME: nucleoside diphosphate kinase GENE_NAME: ndk	2.7.4.6
R_ADHC1	R00746	H[c] + NADPH[c] + ACAL[c] <=> NADP[c] + ETH[c]	(gp_G_Rv__THREE____ZERO____FOUR____FIVE__)	-1000	1000	0	Glycolysis / Gluconeogenesis	References:none PROTEIN_NAME: NADP-dependent alcohol deydrogenase ADHC GENE_NAME: adhC	1.1.1.2
R_ADHC2	R01041	NADP[c] + GL[c] <=> H[c] + GA[c] + NADPH[c]	(gp_G_Rv__THREE____ZERO____FOUR____FIVE__)	-1000	1000	0	Glycerolipid metabolism	References:none PROTEIN_NAME: NADP-dependent alcohol dehydrogenase ADHC GENE_NAME: adhC	1.1.1.2
R_HADA13	HADA13	3HC42ACYLACP[c] -> H2O[c] + TD2EC42ACYLACP[c]	((gp_G_Rv__ZERO____SIX____THREE____FIVE__) and (gp_G_Rv__ZERO____SIX____THREE____SIX__) and (gp_G_Rv__ZERO____SIX____THREE____SEVEN__))	0	1000	0	Mycolic acid pathway	ECNumbers:none References:doi: 10.1371/journal.pcbi.0010046 AND doi: 10.1016/j.chembiol.2013.11.011 PROTEIN_NAME: (3R)-hydroxyacyl-ACP dehydratase GENE_NAME: hadA AND hadB AND hadC
R_MURG	R05032	UDPNAG[c] + LIPID1[c] -> UDP[c] + LIPID2[c]	(gp_G_Rv__TWO____ONE____FIVE____THREE__c)	0	1000	0	Peptidoglycan biosynthesis	References:none PROTEIN_NAME: UDPdiphospho-muramoylpentapeptide beta-N- acetylglucosaminyltransferase GENE_NAME: murG	2.4.1.227
R_Maintenance	Maintenance	H2O[c] + ATP[c] -> ADP[c] + PI[c]		1	1	0	Biomass and Maintenance	ECNumbers:none References:none PROTEIN_NAME: na GENE_NAME: orphan
R_FADE8	FADE8	H2O[c] + NAD[c] + COA[c] + FAD[c] + PENTANOYLCOA[c] -> H[c] + NADH[c] + ACCOA[c] + PROPIONYLCOA[c] + FADH2[c]	(((gp_G_Rv__ZERO____ONE____THREE____ONE__c) or (gp_G_Rv__ZERO____ONE____FIVE____FOUR__c) or (gp_G_Rv__ZERO____TWO____ONE____FIVE__c) or (gp_G_Rv__ZERO____TWO____THREE____ONE__) or (gp_G_Rv__ZERO____TWO____FOUR____FOUR__c) or (gp_G_Rv__ZERO____TWO____SEVEN____ONE__c) or (gp_G_Rv__ZERO____FOUR____ZERO____ZERO__c) or (gp_G_Rv__ZERO____SEVEN____FIVE____TWO__c) or (gp_G_Rv__ZERO____EIGHT____SEVEN____T…	0	1000	0	Lipid metabolism	ECNumbers:none References:none PROTEIN_NAME: acyl-CoA dehydrogenase AND enoyl-CoA hydratase AND fatty acid oxidation protein AND acyl-CoA thiolase GENE_NAME: ( fadE1 OR fadE2 OR fadE3 OR fadE4 OR fadE5 OR fadE6 OR fadE7 OR fadE8 OR fadE9 OR fadE10 OR fadE12 OR fadE13 OR fadE15 OR fadE16 OR fadE18 OR fadE17 OR fadE19 OR fadE20 OR fadE21 OR fadE22 OR fadE24 OR fadE23 OR fadE25 OR fadE31 OR fadE32 O…
R_TVALA	T00183a	H2O[c] + ATP[c] + VAL[e] -> ADP[c] + PI[c] + VAL[c]		0	1000	0	Transport	ECNumbers:none References:none PROTEIN_NAME: na GENE_NAME: orphan
R_TDA	T00559	H[c] + DA[e] <=> H[e] + DA[c]		-1000	1000	0	Transport	ECNumbers:none References:none PROTEIN_NAME: na GENE_NAME: orphan
R_DEOD2	R02295	H[c] + NAC[c] + R1P[c] -> PI[c] + NACD[c]	(gp_G_Rv__THREE____THREE____ZERO____SEVEN__)	0	1000	0	Nicotinate and nicotinamide metabolism	References:none PROTEIN_NAME: purine nucleoside phosphorylase GENE_NAME: deoD	2.4.2.1
R_KASB17	KASB17	MALACP[c] + PENTACONTANOYLACP[c] -> CO2[c] + ACP[c] + BKETOC52ACYLACP[c]	((gp_G_Rv__TWO____TWO____FOUR____SIX__) and (gp_G_Rv__TWO____TWO____FOUR____FIVE__))	0	1000	0	Mycolic acid pathway	ECNumbers:none References:doi: 10.1371/journal.pcbi.0010046 AND doi: 10.1016/j.chembiol.2013.11.011 PROTEIN_NAME: 3-oxoacyl-acyl-carrier-protein synthase II AND 3-oxoacyl-acyl-carrier-protein synthase I GENE_NAME: kasB AND kasA
R_NADE2	R00257	H2O[c] + ATP[c] + GLN[c] + NAAD[c] -> NAD[c] + PPI[c] + AMP[c] + GLU[c]	(gp_G_Rv__TWO____FOUR____THREE____EIGHT__c)	0	1000	0	Nicotinate and nicotinamide metabolism	References:none PROTEIN_NAME: NAD synthetase GENE_NAME: nadE	6.3.1.5
R_FMN	R05705	NAD[c] + FMNH2[c] <=> H[c] + NADH[c] + FMN[c]		-1000	1000	0	Riboflavin metabolism	References:none PROTEIN_NAME: na GENE_NAME: orphan	1.5.1.39
R_MMAA42	MMAA42	H2O[c] + SAM[c] + CD21937EC58ACYLACP[c] -> SAH[c] + CD37MHC59ACYLACP[c]	(gp_G_Rv__ZERO____SIX____FOUR____TWO__c)	0	1000	0	Mycolic acid pathway	ECNumbers:none References:doi: 10.1371/journal.pcbi.0010046 PROTEIN_NAME: methoxy mycolic acid synthase IV GENE_NAME: mmaA4
R_LPPG	R09397	GTP[c] + 2PHOSPHOLLACTATE[c] -> PPI[c] + LPPG[c]		0	1000	0	Cofactor biosynthesis	References:none PROTEIN_NAME: na GENE_NAME: orphan	2.7.7.68
R_PURB2	R04559	SAICAR[c] <=> FUM[c] + AICAR[c]	(gp_G_Rv__ZERO____SEVEN____SEVEN____SEVEN__)	-1000	1000	0	Purine metabolism	References:none PROTEIN_NAME: adenylosuccinate lyase GENE_NAME: purB	4.3.2.2
R_PURB1	R01083	ASUC[c] <=> FUM[c] + AMP[c]	(gp_G_Rv__ZERO____SEVEN____SEVEN____SEVEN__)	-1000	1000	0	Purine metabolism	References:none PROTEIN_NAME: adenylosuccinate lyase GENE_NAME: purB	4.3.2.2
R_ETHA	R07376	PE[c] + SER[c] <=> ETHA[c] + PS[c]		-1000	1000	0	Glycerophospholipid metabolism	References:none PROTEIN_NAME: na GENE_NAME: orphan	2.7.8.29
R_ILVB1	R08648	PYR[c] + OBUT[c] -> CO2[c] + ABUT[c]	((gp_G_Rv__THREE____ZERO____ZERO____THREE__c) or ((gp_G_Rv__THREE____FOUR____SEVEN____ZERO__c) and (gp_G_Rv__THREE____ZERO____ZERO____TWO__c)))	0	1000	0	Valine, leucine and isoleucine biosynthesis	References:none PROTEIN_NAME: acetolactate synthase 1 catalytic subunit OR (acetolactate synthase large subunit AND acetolactate synthase 3 regulatory subunit) GENE_NAME: ilvB1 OR (ilvB2 AND ilvH)	2.2.1.6
R_COX	R00296	H2O[c] + MQ[c] + CO[c] -> CO2[c] + MQH2[c]	((gp_G_Rv__ZERO____THREE____SIX____EIGHT__c) and (gp_G_Rv__ZERO____THREE____SIX____NINE__c) and (gp_G_Rv__ZERO____THREE____SEVEN____ZERO__c) and (gp_G_Rv__ZERO____THREE____SEVEN____ONE__c) and (gp_G_Rv__ZERO____THREE____SEVEN____TWO__c) and (gp_G_Rv__ZERO____THREE____SEVEN____THREE__c) and (gp_G_Rv__ZERO____THREE____SEVEN____FOUR__c) and (gp_G_Rv__ZERO____THREE____SEVEN____FIVE__c) and (gp_G_Rv__…	0	1000	0	Carbon metabolism	References:doi: 10.1128/microbiolspec.MGM2-0015-2013 PROTEIN_NAME: carbon monoxyde dehydrogenase large subunit AND small subunit AND medium subunit GENE_NAME: Rv0368c AND Rv0369c AND Rv0370c AND Rv0371c AND Rv0372c AND Rv0373c AND Rv0374c AND Rv0375c AND Rv0376c	1.2.99.2
R_MOAE1	R09395	PRECURSORZ[c] + 2 MOADCOSH[c] -> MOLYBDOPTERIN[c] + 2 MOADCOOH[c]	(((gp_G_Rv__THREE____ONE____ONE____NINE__) or (gp_G_Rv__ZERO____EIGHT____SIX____SIX__)) and (gp_G_Rv__THREE____THREE____TWO____TWO__c))	0	1000	0	Cofactor biosynthesis	References:doi: 10.1128/JB.00774-10 PROTEIN_NAME: na GENE_NAME: (moaE1 OR moaE2) AND moaC	2.8.1.12
R_MYCO2	MYCO2	NADP[c] + CD37MHC59ACYLACP[c] -> H[c] + NADPH[c] + CD37MKC59ACYLACP[c]		0	1000	0	Mycolic acid pathway	ECNumbers:none References:doi: 10.1371/journal.pcbi.0010046 PROTEIN_NAME: na GENE_NAME: orphan
R_HEMN1	R03220	O2[c] + COPROPORPHYRINOGENIII[c] -> 2 H2O[c] + 2 CO2[c] + PROTOPORPHYRINOGEN[c]	(gp_G_Rv__TWO____THREE____EIGHT____EIGHT__c)	0	1000	0	Porphyrin metabolism	References:none PROTEIN_NAME: coproporphyrinogen III oxidase GENE_NAME: hemN	1.3.3.3
R_HEMN2	R06895	2 SAM[c] + COPROPORPHYRINOGENIII[c] -> 2 CO2[c] + PROTOPORPHYRINOGEN[c] + 2 DA[c] + 2 MET[c]	(gp_G_Rv__TWO____THREE____EIGHT____EIGHT__c)	0	1000	0	Porphyrin metabolism	References:none PROTEIN_NAME: coproporphydinogen III oxidase GENE_NAME: hemN	1.3.99.22
R_MBTI	R06602	ICHOR[c] -> PYR[c] + SAL[c]	(gp_G_Rv__TWO____THREE____EIGHT____SIX__c)	0	1000	0	Mycobactin biosynthesis	References:doi: 10.1128/JB.00088-12 PROTEIN_NAME: salicylate synthase GENE_NAME: mbtI	4.2.99.21
R_ROCE3	T00047b	H2O[c] + ATP[c] + LYS[c] -> ADP[c] + PI[c] + LYS[e]	(gp_G_Rv__TWO____THREE____TWO____ZERO__c)	0	1000	0	Transport	ECNumbers:none References:none PROTEIN_NAME: cationic amino acid transport integral membrane protein GENE_NAME: rocE
R_MURI	R00260	GLU[c] -> DGLU[c]	(gp_G_Rv__ONE____THREE____THREE____EIGHT__)	0	1000	0	Alanine, aspartate and glutamate metabolism	References:none PROTEIN_NAME: glutamate racemase GENE_NAME: murl	5.1.1.3
R_CYP1	R09859	H[c] + NADH[c] + O2[c] + CHOL4EN3ONE[c] -> H2O[c] + NAD[c] + HCHOL[c]	((gp_G_Rv__THREE____FIVE____ONE____EIGHT__c) or (gp_G_Rv__THREE____FIVE____FOUR____FIVE__c))	0	1000	0	Cholesterol degradation	References:doi: 10.1074/jbc.M110.164293 PROTEIN_NAME: cytochrome P450 GENE_NAME: cyp142 OR cyp125	1.14.13.141
R_TRPC	R03508	CPAD5P[c] -> H2O[c] + CO2[c] + IGP[c]	(gp_G_Rv__ONE____SIX____ONE____ONE__)	0	1000	0	Phenylalanine, tyrosine and tryptophan biosynthesis	References:none PROTEIN_NAME: indole-3-glycerol phosphate synthase GENE_NAME: trpC	4.1.1.48
R_RMLC	R06514	DTDP4DH6DGLC[c] -> DTDP4DH6DMAN[c]	(gp_G_Rv__THREE____FOUR____SIX____FIVE__)	0	1000	0	Polyketide sugar unit biosynthesis	References:none PROTEIN_NAME: dTDP-4-dehydrorhamnose 3,5-epimerase RmlC GENE_NAME: rmlC	5.1.3.13
R_TFOL	T00504	FOL[e] <=> FOL[c]		-1000	1000	0	Transport	ECNumbers:none References:none PROTEIN_NAME: na GENE_NAME: orphan
R_5OPRO	R02743	5GLUCYS[c] -> CYS[c] + 5OPRO[c]		0	1000	0	Cysteine and methionine metabolism	References:none PROTEIN_NAME: na GENE_NAME: orphan	2.3.2.4
R_FOLP2	R03067	AHHMD[c] + PABA[c] -> PPI[c] + DHPT[c]	((gp_G_Rv__THREE____SIX____ZERO____EIGHT__c) or (gp_G_Rv__ONE____TWO____ZERO____SEVEN__))	0	1000	0	Folate biosynthesis	References:none PROTEIN_NAME: dihydropteroate synthase OR dihydropteroate synthase 2 FolP2 GENE_NAME: folP1 OR folP2	2.5.1.15
R_TTRE	T01083	PEP[c] + TRE[e] -> PYR[c] + TRE6P[c]		0	1000	0	Transport	ECNumbers:none References:none PROTEIN_NAME: na GENE_NAME: orphan
R_NRDZ1	R02017	ADP[c] + RTHIO[c] -> H2O[c] + DADP[c] + OTHIO[c]	(((gp_G_Rv__THREE____ZERO____FIVE____ONE__c) and (gp_G_Rv__THREE____ZERO____FOUR____EIGHT__c)) or ((gp_G_Rv__ZERO____FIVE____SEVEN____ZERO__) and (gp_G_Rv__ONE____NINE____EIGHT____ONE__c)))	0	1000	0	Purine metabolism	References:none PROTEIN_NAME: ribonucleoside-diphosphate reductase large subunit NrdZ AND ribonucleotide-diphosphate reductase subunit beta GENE_NAME: ( nrdE AND nrdF2 ) OR ( nrdZ AND nrdF1 )	1.17.4.1
BiomassGrowth	Biomass growth	57 H2O[c] + 0.0152 NAD[c] + 0.0102 DATP[c] + 57.03 ATP[c] + 0.0132 COA[c] + 0.0118 MQ[c] + 0.0388 ARAFDPP[c] + 0.0347 SAM[c] + 0.0194 DCTP[c] + 0.0008 FERI[c] + 0.0008 FERO[c] + 0.0168 CTP[c] + 0.0136 NADP[c] + 0.0183 TRE6P[c] + 0.1483 LEU[c] + 0.0886 ASP[c] + 0.0008 FE2[c] + 0.0222 FMN[c] + 0.0129 FAD[c] + 0.0155 CYS[c] + 0.0308 TYR[c] + 0.2184 ALA[c] + 0.1384 GLN[c] + 0.1625 GLU[c] + 0.1373 VAL…		0	1000	1	Biomass and Maintenance	ECNumbers:none References:none PROTEIN_NAME: na GENE_NAME: orphan
R_OHSER	R01777	SUCCOA[c] + HSER[c] <=> COA[c] + OSLHSER[c]		-1000	1000	0	Cysteine and methionine metabolism	References:none PROTEIN_NAME: na GENE_NAME: orphan	2.3.1.46
R_BO9	BO9	H2O[c] + NAD[c] + COA[c] + FAD[c] + DODECANOYLCOA[c] -> H[c] + NADH[c] + ACCOA[c] + FADH2[c] + DECANOYLCOA[c]	(((gp_G_Rv__ZERO____ONE____THREE____ONE__c) or (gp_G_Rv__ZERO____ONE____FIVE____FOUR__c) or (gp_G_Rv__ZERO____TWO____ONE____FIVE__c) or (gp_G_Rv__ZERO____TWO____THREE____ONE__) or (gp_G_Rv__ZERO____TWO____FOUR____FOUR__c) or (gp_G_Rv__ZERO____TWO____SEVEN____ONE__c) or (gp_G_Rv__ZERO____FOUR____ZERO____ZERO__c) or (gp_G_Rv__ZERO____SEVEN____FIVE____TWO__c) or (gp_G_Rv__ZERO____EIGHT____SEVEN____T…	0	1000	0	Beta-oxidation pathway	ECNumbers:none References:none PROTEIN_NAME: acyl-CoA dehydrogenase AND enoyl-CoA hydratase AND fatty acid oxidation protein AND acyl-CoA thiolase GENE_NAME: ( fadE1 OR fadE2 OR fadE3 OR fadE4 OR fadE5 OR fadE6 OR fadE7 OR fadE8 OR fadE9 OR fadE10 OR fadE12 OR fadE13 OR fadE15 OR fadE16 OR fadE18 OR fadE17 OR fadE19 OR fadE20 OR fadE21 OR fadE22 OR fadE24 OR fadE23 OR fadE25 OR fadE31 OR fadE32 O…
R_BO8	BO8	H2O[c] + NAD[c] + COA[c] + FAD[c] + TETRADECANOYLCOA[c] -> H[c] + NADH[c] + ACCOA[c] + FADH2[c] + DODECANOYLCOA[c]	(((gp_G_Rv__ZERO____ONE____THREE____ONE__c) or (gp_G_Rv__ZERO____ONE____FIVE____FOUR__c) or (gp_G_Rv__ZERO____TWO____ONE____FIVE__c) or (gp_G_Rv__ZERO____TWO____THREE____ONE__) or (gp_G_Rv__ZERO____TWO____FOUR____FOUR__c) or (gp_G_Rv__ZERO____TWO____SEVEN____ONE__c) or (gp_G_Rv__ZERO____FOUR____ZERO____ZERO__c) or (gp_G_Rv__ZERO____SEVEN____FIVE____TWO__c) or (gp_G_Rv__ZERO____EIGHT____SEVEN____T…	0	1000	0	Beta-oxidation pathway	ECNumbers:none References:none PROTEIN_NAME: acyl-CoA dehydrogenase AND enoyl-CoA hydratase AND fatty acid oxidation protein AND acyl-CoA thiolase GENE_NAME: ( fadE1 OR fadE2 OR fadE3 OR fadE4 OR fadE5 OR fadE6 OR fadE7 OR fadE8 OR fadE9 OR fadE10 OR fadE12 OR fadE13 OR fadE15 OR fadE16 OR fadE18 OR fadE17 OR fadE19 OR fadE20 OR fadE21 OR fadE22 OR fadE24 OR fadE23 OR fadE25 OR fadE31 OR fadE32 O…
R_PROP	R00993	O2[c] + 2 PI[c] + 2 OBUT[c] -> 2 H2O[c] + 2 CO2[c] + 2 PROPIONYLP[c]		0	1000	0	Propanoate metabolism	References:none PROTEIN_NAME: na GENE_NAME: orphan	1.2.3.-
R_TLAAA	T00956	LAAA[e] <=> LAAA[c]		-1000	1000	0	Transport	ECNumbers:none References:none PROTEIN_NAME: na GENE_NAME: orphan
R_CYCLY1	R00494	H2O[c] + GSH[c] <=> GLU[c] + CYSGLY[c]		-1000	1000	0	Cysteine and methionine metabolism	References:none PROTEIN_NAME: na GENE_NAME: orphan	2.3.2.2
R_NIRB1	R00787	3 H[c] + 3 NADH[c] + NO2[c] -> H2O[c] + 3 NAD[c] + NH4OH[c]	((gp_G_Rv__ZERO____TWO____FIVE____TWO__) and (gp_G_Rv__ZERO____TWO____FIVE____THREE__))	0	1000	0	Nitrogen metabolism	References:none PROTEIN_NAME: nitrite reductase GENE_NAME: nirB AND nirD	1.7.1.4
R_BO1	BO1	H2O[c] + NAD[c] + COA[c] + FAD[c] + OCTACOSANOYLCOA[c] -> H[c] + NADH[c] + ACCOA[c] + HCSCOA[c] + FADH2[c]	(((gp_G_Rv__ZERO____ONE____THREE____ONE__c) or (gp_G_Rv__ZERO____ONE____FIVE____FOUR__c) or (gp_G_Rv__ZERO____TWO____ONE____FIVE__c) or (gp_G_Rv__ZERO____TWO____THREE____ONE__) or (gp_G_Rv__ZERO____TWO____FOUR____FOUR__c) or (gp_G_Rv__ZERO____TWO____SEVEN____ONE__c) or (gp_G_Rv__ZERO____FOUR____ZERO____ZERO__c) or (gp_G_Rv__ZERO____SEVEN____FIVE____TWO__c) or (gp_G_Rv__ZERO____EIGHT____SEVEN____T…	0	1000	0	Beta-oxidation pathway	ECNumbers:none References:none PROTEIN_NAME: acyl-CoA dehydrogenase AND enoyl-CoA hydratase AND fatty acid oxidation protein AND acyl-CoA thiolase GENE_NAME: ( fadE1 OR fadE2 OR fadE3 OR fadE4 OR fadE5 OR fadE6 OR fadE7 OR fadE8 OR fadE9 OR fadE10 OR fadE12 OR fadE13 OR fadE15 OR fadE16 OR fadE18 OR fadE17 OR fadE19 OR fadE20 OR fadE21 OR fadE22 OR fadE24 OR fadE23 OR fadE25 OR fadE31 OR fadE32 O…
R_PRE6X	R05219	H2O[c] + SAM[c] + PRECORIN5[c] -> SAH[c] + AC[c] + PRECORIN6X[c]		0	1000	0	Cofactor biosynthesis	References:none PROTEIN_NAME: na GENE_NAME: orphan	2.1.1.152
R_BO3	BO3	H2O[c] + NAD[c] + COA[c] + FAD[c] + TCSCOA[c] -> H[c] + NADH[c] + ACCOA[c] + FADH2[c] + DOCOSANOYLCOA[c]	(((gp_G_Rv__ZERO____ONE____THREE____ONE__c) or (gp_G_Rv__ZERO____ONE____FIVE____FOUR__c) or (gp_G_Rv__ZERO____TWO____ONE____FIVE__c) or (gp_G_Rv__ZERO____TWO____THREE____ONE__) or (gp_G_Rv__ZERO____TWO____FOUR____FOUR__c) or (gp_G_Rv__ZERO____TWO____SEVEN____ONE__c) or (gp_G_Rv__ZERO____FOUR____ZERO____ZERO__c) or (gp_G_Rv__ZERO____SEVEN____FIVE____TWO__c) or (gp_G_Rv__ZERO____EIGHT____SEVEN____T…	0	1000	0	Beta-oxidation pathway	ECNumbers:none References:none PROTEIN_NAME: acyl-CoA dehydrogenase AND enoyl-CoA hydratase AND fatty acid oxidation protein AND acyl-CoA thiolase GENE_NAME: ( fadE1 OR fadE2 OR fadE3 OR fadE4 OR fadE5 OR fadE6 OR fadE7 OR fadE8 OR fadE9 OR fadE10 OR fadE12 OR fadE13 OR fadE15 OR fadE16 OR fadE18 OR fadE17 OR fadE19 OR fadE20 OR fadE21 OR fadE22 OR fadE24 OR fadE23 OR fadE25 OR fadE31 OR fadE32 O…
R_BO2	BO2	H2O[c] + NAD[c] + COA[c] + HCSCOA[c] + FAD[c] -> H[c] + NADH[c] + ACCOA[c] + FADH2[c] + TCSCOA[c]	(((gp_G_Rv__ZERO____ONE____THREE____ONE__c) or (gp_G_Rv__ZERO____ONE____FIVE____FOUR__c) or (gp_G_Rv__ZERO____TWO____ONE____FIVE__c) or (gp_G_Rv__ZERO____TWO____THREE____ONE__) or (gp_G_Rv__ZERO____TWO____FOUR____FOUR__c) or (gp_G_Rv__ZERO____TWO____SEVEN____ONE__c) or (gp_G_Rv__ZERO____FOUR____ZERO____ZERO__c) or (gp_G_Rv__ZERO____SEVEN____FIVE____TWO__c) or (gp_G_Rv__ZERO____EIGHT____SEVEN____T…	0	1000	0	Beta-oxidation pathway	ECNumbers:none References:none PROTEIN_NAME: acyl-CoA dehydrogenase AND enoyl-CoA hydratase AND fatty acid oxidation protein AND acyl-CoA thiolase GENE_NAME: ( fadE1 OR fadE2 OR fadE3 OR fadE4 OR fadE5 OR fadE6 OR fadE7 OR fadE8 OR fadE9 OR fadE10 OR fadE12 OR fadE13 OR fadE15 OR fadE16 OR fadE18 OR fadE17 OR fadE19 OR fadE20 OR fadE21 OR fadE22 OR fadE24 OR fadE23 OR fadE25 OR fadE31 OR fadE32 O…
R_BO5	BO5	H2O[c] + NAD[c] + COA[c] + FAD[c] + ECSCOA[c] -> H[c] + NADH[c] + ACCOA[c] + FADH2[c] + ODCCOA[c]	(((gp_G_Rv__ZERO____ONE____THREE____ONE__c) or (gp_G_Rv__ZERO____ONE____FIVE____FOUR__c) or (gp_G_Rv__ZERO____TWO____ONE____FIVE__c) or (gp_G_Rv__ZERO____TWO____THREE____ONE__) or (gp_G_Rv__ZERO____TWO____FOUR____FOUR__c) or (gp_G_Rv__ZERO____TWO____SEVEN____ONE__c) or (gp_G_Rv__ZERO____FOUR____ZERO____ZERO__c) or (gp_G_Rv__ZERO____SEVEN____FIVE____TWO__c) or (gp_G_Rv__ZERO____EIGHT____SEVEN____T…	0	1000	0	Beta-oxidation pathway	ECNumbers:none References:none PROTEIN_NAME: acyl-CoA dehydrogenase AND enoyl-CoA hydratase AND fatty acid oxidation protein AND acyl-CoA thiolase GENE_NAME: ( fadE1 OR fadE2 OR fadE3 OR fadE4 OR fadE5 OR fadE6 OR fadE7 OR fadE8 OR fadE9 OR fadE10 OR fadE12 OR fadE13 OR fadE15 OR fadE16 OR fadE18 OR fadE17 OR fadE19 OR fadE20 OR fadE21 OR fadE22 OR fadE24 OR fadE23 OR fadE25 OR fadE31 OR fadE32 O…
R_BO4	BO4	H2O[c] + NAD[c] + COA[c] + FAD[c] + DOCOSANOYLCOA[c] -> H[c] + NADH[c] + ACCOA[c] + FADH2[c] + ECSCOA[c]	(((gp_G_Rv__ZERO____ONE____THREE____ONE__c) or (gp_G_Rv__ZERO____ONE____FIVE____FOUR__c) or (gp_G_Rv__ZERO____TWO____ONE____FIVE__c) or (gp_G_Rv__ZERO____TWO____THREE____ONE__) or (gp_G_Rv__ZERO____TWO____FOUR____FOUR__c) or (gp_G_Rv__ZERO____TWO____SEVEN____ONE__c) or (gp_G_Rv__ZERO____FOUR____ZERO____ZERO__c) or (gp_G_Rv__ZERO____SEVEN____FIVE____TWO__c) or (gp_G_Rv__ZERO____EIGHT____SEVEN____T…	0	1000	0	Beta-oxidation pathway	ECNumbers:none References:none PROTEIN_NAME: acyl-CoA dehydrogenase AND enoyl-CoA hydratase AND fatty acid oxidation protein AND acyl-CoA thiolase GENE_NAME: ( fadE1 OR fadE2 OR fadE3 OR fadE4 OR fadE5 OR fadE6 OR fadE7 OR fadE8 OR fadE9 OR fadE10 OR fadE12 OR fadE13 OR fadE15 OR fadE16 OR fadE18 OR fadE17 OR fadE19 OR fadE20 OR fadE21 OR fadE22 OR fadE24 OR fadE23 OR fadE25 OR fadE31 OR fadE32 O…
R_BO7	BO7	H2O[c] + NAD[c] + COA[c] + FAD[c] + HDCCOA[c] -> H[c] + NADH[c] + ACCOA[c] + FADH2[c] + TETRADECANOYLCOA[c]	(((gp_G_Rv__ZERO____ONE____THREE____ONE__c) or (gp_G_Rv__ZERO____ONE____FIVE____FOUR__c) or (gp_G_Rv__ZERO____TWO____ONE____FIVE__c) or (gp_G_Rv__ZERO____TWO____THREE____ONE__) or (gp_G_Rv__ZERO____TWO____FOUR____FOUR__c) or (gp_G_Rv__ZERO____TWO____SEVEN____ONE__c) or (gp_G_Rv__ZERO____FOUR____ZERO____ZERO__c) or (gp_G_Rv__ZERO____SEVEN____FIVE____TWO__c) or (gp_G_Rv__ZERO____EIGHT____SEVEN____T…	0	1000	0	Beta-oxidation pathway	ECNumbers:none References:none PROTEIN_NAME: acyl-CoA dehydrogenase AND enoyl-CoA hydratase AND fatty acid oxidation protein AND acyl-CoA thiolase GENE_NAME: ( fadE1 OR fadE2 OR fadE3 OR fadE4 OR fadE5 OR fadE6 OR fadE7 OR fadE8 OR fadE9 OR fadE10 OR fadE12 OR fadE13 OR fadE15 OR fadE16 OR fadE18 OR fadE17 OR fadE19 OR fadE20 OR fadE21 OR fadE22 OR fadE24 OR fadE23 OR fadE25 OR fadE31 OR fadE32 O…
R_BO6	BO6	H2O[c] + NAD[c] + COA[c] + FAD[c] + ODCCOA[c] -> H[c] + NADH[c] + ACCOA[c] + FADH2[c] + HDCCOA[c]	(((gp_G_Rv__ZERO____ONE____THREE____ONE__c) or (gp_G_Rv__ZERO____ONE____FIVE____FOUR__c) or (gp_G_Rv__ZERO____TWO____ONE____FIVE__c) or (gp_G_Rv__ZERO____TWO____THREE____ONE__) or (gp_G_Rv__ZERO____TWO____FOUR____FOUR__c) or (gp_G_Rv__ZERO____TWO____SEVEN____ONE__c) or (gp_G_Rv__ZERO____FOUR____ZERO____ZERO__c) or (gp_G_Rv__ZERO____SEVEN____FIVE____TWO__c) or (gp_G_Rv__ZERO____EIGHT____SEVEN____T…	0	1000	0	Beta-oxidation pathway	ECNumbers:none References:none PROTEIN_NAME: acyl-CoA dehydrogenase AND enoyl-CoA hydratase AND fatty acid oxidation protein AND acyl-CoA thiolase GENE_NAME: ( fadE1 OR fadE2 OR fadE3 OR fadE4 OR fadE5 OR fadE6 OR fadE7 OR fadE8 OR fadE9 OR fadE10 OR fadE12 OR fadE13 OR fadE15 OR fadE16 OR fadE18 OR fadE17 OR fadE19 OR fadE20 OR fadE21 OR fadE22 OR fadE24 OR fadE23 OR fadE25 OR fadE31 OR fadE32 O…
R_FADD281	FADD281	ATP[c] + OCTADECANOATE[c] <=> PPI[c] + OCTADECANOYLAMP[c]	(gp_G_Rv__ONE____THREE____FOUR____FIVE__)	-1000	1000	0	Dimycocerosate ester biosynthesis	ECNumbers:none References:doi: 10.1074/jbc.M113.495549 AND doi: 10.1128/microbiolspec.MGM2-0021-2013 PROTEIN_NAME: fatty-acid-amp ligase GENE_NAME: mbtM
R_FADD283	FADD283	ACP[c] + OCTADECANOYLAMP[c] -> AMP[c] + OCTADECANOYLACP[c]	((gp_G_Rv__ONE____THREE____FOUR____FIVE__) and (gp_G_Rv__ONE____THREE____FOUR____FOUR__))	0	1000	0	Dimycocerosate ester biosynthesis	ECNumbers:none References:doi: 10.1074/jbc.M113.495549 AND doi: 10.1128/microbiolspec.MGM2-0021-2013 PROTEIN_NAME: fatty-acid-amp ligase AND acyl carrier protein GENE_NAME: mbtM AND mbtL
R_PDIMA	PDIMA	SAM[c] + PTTPHDIM[c] -> SAH[c] + PHDIMA[c]	(gp_G_Rv__TWO____NINE____FIVE____TWO__)	0	1000	0	Dimycocerosate ester biosynthesis	ECNumbers:none References:doi: 10.1128/microbiolspec.MGM2-0021-2013 PROTEIN_NAME: methyltransferase GENE_NAME: Rv2952
R_HIPB	HIPB	H[c] + NADH[c] + HIPCOA[c] -> NAD[c] + 5OHHIPCOA[c]		0	1000	0	Cholesterol degradation	ECNumbers:none References:doi: 10.1371/journal.ppat.1002181 PROTEIN_NAME: na GENE_NAME: orphan
R_GRCC1	R05612	IPP[c] + HPPP[c] -> PPI[c] + HEPPP[c]	(gp_G_Rv__ZERO____FIVE____SIX____TWO__)	0	1000	0	Menaquinone biosynthesis	References:none PROTEIN_NAME: polyprenyl synthetase GENE_NAME: grcC1	2.5.1.-
R_INHA18	INHA18	H[c] + NADH[c] + TD2EC52ACYLACP[c] -> NAD[c] + DOPENTACONTANOYLACP[c]	(gp_G_Rv__ONE____FOUR____EIGHT____FOUR__)	0	1000	0	Mycolic acid pathway	ECNumbers:none References:doi: 10.1371/journal.pcbi.0010046 AND doi: 10.1016/j.chembiol.2013.11.011 PROTEIN_NAME: enoyl-acyl-carrier-protein reductase GENE_NAME: inhA
R_HIPA	HIPA	H[c] + NADH[c] + HIP[c] -> NAD[c] + 5OHHIP[c]		0	1000	0	Cholesterol degradation	ECNumbers:none References:doi: 10.1371/journal.ppat.1002181 PROTEIN_NAME: na GENE_NAME: orphan
R_INHA16	INHA16	H[c] + NADH[c] + TD2EC48ACYLACP[c] -> NAD[c] + OCTATETRACONTANOYLACP[c]	(gp_G_Rv__ONE____FOUR____EIGHT____FOUR__)	0	1000	0	Mycolic acid pathway	ECNumbers:none References:doi: 10.1371/journal.pcbi.0010046 AND doi: 10.1016/j.chembiol.2013.11.011 PROTEIN_NAME: enoyl-acyl-carrier-protein reductase GENE_NAME: inhA
R_INHA17	INHA17	H[c] + NADH[c] + TD2EC50ACYLACP[c] -> NAD[c] + PENTACONTANOYLACP[c]	(gp_G_Rv__ONE____FOUR____EIGHT____FOUR__)	0	1000	0	Mycolic acid pathway	ECNumbers:none References:doi: 10.1371/journal.pcbi.0010046 AND doi: 10.1016/j.chembiol.2013.11.011 PROTEIN_NAME: enoyl-acyl-carrier-protein reductase GENE_NAME: inhA
R_FADE323	FADE323	H2O[c] + ATP[c] + CMC59MEROACYLCPACP[c] -> PPI[c] + ACP[c] + CMC59MEROACYLCPAMP[c]	(gp_G_Rv__THREE____EIGHT____ZERO____ONE__c)	0	1000	0	Mycolic acid pathway	ECNumbers:none References:doi: 10.1371/journal.pcbi.0010046 AND doi: 10.1016/j.chembiol.2013.11.011 PROTEIN_NAME: fatty-acid-amp ligase GENE_NAME: fadD32
R_INHA15	INHA15	H[c] + NADH[c] + TD2EC46ACYLACP[c] -> NAD[c] + HEXATETRACONTANOYLACP[c]	(gp_G_Rv__ONE____FOUR____EIGHT____FOUR__)	0	1000	0	Mycolic acid pathway	ECNumbers:none References:doi: 10.1371/journal.pcbi.0010046 AND doi: 10.1016/j.chembiol.2013.11.011 PROTEIN_NAME: enoyl-acyl-carrier-protein reductase GENE_NAME: inhA
R_FADE325	FADE325	H2O[c] + ATP[c] + CKC60MEROACYLACP[c] -> PPI[c] + ACP[c] + CKC60MEROACYLAMP[c]	(gp_G_Rv__THREE____EIGHT____ZERO____ONE__c)	0	1000	0	Mycolic acid pathway	ECNumbers:none References:doi: 10.1371/journal.pcbi.0010046 AND doi: 10.1016/j.chembiol.2013.11.011 PROTEIN_NAME: fatty-acid-amp ligase GENE_NAME: fadD32
R_MODA2	T06232b	H2O[c] + ATP[c] + MOLYBDATE[c] -> ADP[c] + PI[c] + MOLYBDATE[e]	((gp_G_Rv__ONE____EIGHT____FIVE____SEVEN__) and (gp_G_Rv__ONE____EIGHT____FIVE____EIGHT__) and (gp_G_Rv__ONE____EIGHT____FIVE____NINE__))	0	1000	0	Transport	ECNumbers:none References:none PROTEIN_NAME: molybdate ABC transporter GENE_NAME: modA AND modB AND modC
R_MODA1	T06232a	H2O[c] + ATP[c] + MOLYBDATE[e] -> ADP[c] + PI[c] + MOLYBDATE[c]	((gp_G_Rv__ONE____EIGHT____FIVE____SEVEN__) and (gp_G_Rv__ONE____EIGHT____FIVE____EIGHT__) and (gp_G_Rv__ONE____EIGHT____FIVE____NINE__))	0	1000	0	Transport	ECNumbers:none References:none PROTEIN_NAME: molybdate ABC transporter GENE_NAME: modA AND modB AND modC
R_INHA11	INHA11	H[c] + NADH[c] + TD2EC38ACYLACP[c] -> NAD[c] + OCTATRIACONTANOYLACP[c]	(gp_G_Rv__ONE____FOUR____EIGHT____FOUR__)	0	1000	0	Mycolic acid pathway	ECNumbers:none References:doi: 10.1371/journal.pcbi.0010046 AND doi: 10.1016/j.chembiol.2013.11.011 PROTEIN_NAME: enoyl-acyl-carrier-protein reductase GENE_NAME: inhA
R_BKDC2	BKDC2	COA[c] + 3MBUTLIPO[c] <=> 3MBUTCOA[c] + DLIPO[c]	(gp_G_Rv__TWO____FOUR____NINE____FIVE__c)	-1000	1000	0	Lipid metabolism	References:none PROTEIN_NAME: branched-chain alpha-keto acid dehydrogenase subunit E2 GENE_NAME: bkdC	2.3.1.168
R_PRPD	R04424	2METHYLCITRATE[c] <=> H2O[c] + 2METHYLCISACONITATE[c]	(gp_G_Rv__ONE____ONE____THREE____ZERO__)	-1000	1000	0	Propanoate metabolism	References:none PROTEIN_NAME: methylcitrate dehydratase GENE_NAME: prpD	4.2.1.79
R_BKDC1	BKDC1	COA[c] + 2MBUTLIPO[c] <=> 2MBUTCOA[c] + DLIPO[c]	(gp_G_Rv__TWO____FOUR____NINE____FIVE__c)	-1000	1000	0	Lipid metabolism	References:none PROTEIN_NAME: branched-chain alpha-keto acid dehydrogenase subunit E2 GENE_NAME: bkdC	2.3.1.168
R_CARA	R00575	H2O[c] + 2 ATP[c] + GLN[c] + H2CO3[c] -> 2 ADP[c] + PI[c] + GLU[c] + CAP[c]	((gp_G_Rv__ONE____THREE____EIGHT____THREE__) and (gp_G_Rv__ONE____THREE____EIGHT____FOUR__))	0	1000	0	Pyrimidine metabolism	References:none PROTEIN_NAME: carbamoyl phosphate synthase small subunit AND carbamoyl phosphate synthase large subunit GENE_NAME: carA AND carB	6.3.5.5
R_METX	R01776	ACCOA[c] + HSER[c] <=> COA[c] + OAHSER[c]	(gp_G_Rv__THREE____THREE____FOUR____ONE__)	-1000	1000	0	Cysteine and methionine metabolism	References:none PROTEIN_NAME: homoserine O-acetyltransferase GENE_NAME: metX	2.3.1.31
R_MEND1	R08165	AKG[c] + ICHOR[c] <=> CO2[c] + EPSHCHC[c]	(gp_G_Rv__ZERO____FIVE____FIVE____FIVE__)	-1000	1000	0	Ubiquinone and other terpenoid-quinone biosynthesis	References:none PROTEIN_NAME: bifuctional menaquinone biosynthesis protein GENE_NAME: menD	2.2.1.9
R_FOR	R00521	H2O[c] + FOCOA[c] -> COA[c] + FOR[c]		0	1000	0	Glyoxylate and dicarboxylate metabolism	References:none PROTEIN_NAME: na GENE_NAME: orphan	3.1.2.10
R_TGLYCO	T00160	GLYCOLATE[e] <=> GLYCOLATE[c]		-1000	1000	0	Transport	ECNumbers:none References:none PROTEIN_NAME: na GENE_NAME: orphan
R_TRESU	TRESU	PAPS[c] + TRE[c] -> PAP[c] + TRES[c]	((gp_G_Rv__ONE____THREE____SEVEN____THREE__) or (gp_G_Rv__TWO____TWO____SIX____SEVEN__c) or (gp_G_Rv__THREE____FIVE____TWO____NINE__c))	0	1000	0	Sulfolipid biosynthesis	References:doi: 10.1016/S1074-5521(02)00175-8 PROTEIN_NAME: glycolipid sulfotransferase GENE_NAME: Rv1373 OR Rv2267c OR Rv3529c	2.8.2.-
R_ALDC	R01752	H2O[c] + NAD[c] + GA[c] -> H[c] + NADH[c] + DGLYCERATE[c]	((gp_G_Rv__TWO____EIGHT____FIVE____EIGHT__c) or (gp_G_Rv__ZERO____FOUR____FIVE____EIGHT__))	0	1000	0	Glycerolipid metabolism	References:none PROTEIN_NAME: aldehyde dehydrogenase GENE_NAME: aldC OR Rv0458	1.2.1.3
R_CTFPP	R08746	FPP[c] <=> CTFPP[c]		-1000	1000	0	Peptidoglycan biosynthesis	ECNumbers:none References:none PROTEIN_NAME: na GENE_NAME: orphan
R_HOA	R00474	GLX[c] + AKG[c] <=> CO2[c] + HOA[c]	(gp_G_Rv__ONE____TWO____FOUR____EIGHT__c)	-1000	1000	0	Porphyrin metabolism	References:doi: 10.1016/j.chembiol.2011.06.004 PROTEIN_NAME: 2-oxoglutarate decarboxylase GENE_NAME: hoa	2.2.1.5
R_TFRUA	T00095a	PEP[c] + FRU[e] -> PYR[c] + F6P[c]		0	1000	0	Transport	ECNumbers:none References:none PROTEIN_NAME: na GENE_NAME: orphan
R_GMK2	R00332	GMP[c] + ATP[c] <=> GDP[c] + ADP[c]	(gp_G_Rv__ONE____THREE____EIGHT____NINE__)	-1000	1000	0	Purine metabolism	References:none PROTEIN_NAME: guanylate kinase GENE_NAME: gmk	2.7.4.8
R_TILEA	T00407a	H2O[c] + ATP[c] + ILE[e] -> ADP[c] + PI[c] + ILE[c]		0	1000	0	Transport	ECNumbers:none References:none PROTEIN_NAME: na GENE_NAME: orphan
R_TILEB	T00407b	H2O[c] + ATP[c] + ILE[c] -> ADP[c] + PI[c] + ILE[e]		0	1000	0	Transport	ECNumbers:none References:none PROTEIN_NAME: na GENE_NAME: orphan
R_CHOLCOA	CHOLCOA	FAD[c] + CHOLC5COA[c] -> FADH2[c] + CHOLENEC5COA[c]	((gp_G_Rv__THREE____FIVE____ZERO____FOUR__) or (gp_G_Rv__THREE____FIVE____ZERO____FIVE__))	0	1000	0	Cholesterol degradation	ECNumbers:none References:doi: 10.1021/bi4002979 PROTEIN_NAME: acyl-CoA dehydrogenase GENE_NAME: fadE26 AND fadE27
R_TTHRB	T00188b	H2O[c] + ATP[c] + THR[c] -> ADP[c] + PI[c] + THR[e]		0	1000	0	Transport	ECNumbers:none References:none PROTEIN_NAME: na GENE_NAME: orphan
R_GMK3	R02090	ATP[c] + DGMP[c] <=> ADP[c] + DGDP[c]	(gp_G_Rv__ONE____THREE____EIGHT____NINE__)	-1000	1000	0	Purine metabolism	References:none PROTEIN_NAME: guanylate kinase GENE_NAME: gmk	2.7.4.8
R_TTHRA	T00188a	H2O[c] + ATP[c] + THR[e] -> ADP[c] + PI[c] + THR[c]		0	1000	0	Transport	ECNumbers:none References:none PROTEIN_NAME: na GENE_NAME: orphan
R_CTPI1	T00038a	H2O[c] + ATP[c] + ZN[e] -> ADP[c] + PI[c] + ZN[c]	(gp_G_Rv__ZERO____ONE____ZERO____SEVEN__c)	0	1000	0	Transport	References:none PROTEIN_NAME: cation-transporter ATPase GENE_NAME: ctpI	3.6.3.-
R_CTPI2	T00038b	H2O[c] + ATP[c] + ZN[c] -> ADP[c] + PI[c] + ZN[e]	(gp_G_Rv__ZERO____ONE____ZERO____SEVEN__c)	0	1000	0	Transport	References:none PROTEIN_NAME: cation-transporter ATPase GENE_NAME: ctpI	3.6.3.-
R_THYX	R06613	H[c] + NADPH[c] + METTHF[c] + DUMP[c] <=> DTMP[c] + NADP[c] + THF[c]	(gp_G_Rv__TWO____SEVEN____FIVE____FOUR__c)	-1000	1000	0	Pyrimidine metabolism	References:none PROTEIN_NAME: FAD-dependent thymidylate synthase GENE_NAME: thyX	2.1.1.148
R_RBSK	R01051	ATP[c] + RIB[c] -> ADP[c] + R5P[c]	(gp_G_Rv__TWO____FOUR____THREE____SIX__)	0	1000	0	Pentose phosphate pathway	References:none PROTEIN_NAME: ribokinase RBSK GENE_NAME: rbsK	2.7.1.15
R_HADA8	HADA8	3HC32ACYLACP[c] -> H2O[c] + TD2EC32ACYLACP[c]	((gp_G_Rv__ZERO____SIX____THREE____FIVE__) and (gp_G_Rv__ZERO____SIX____THREE____SIX__) and (gp_G_Rv__ZERO____SIX____THREE____SEVEN__))	0	1000	0	Mycolic acid pathway	ECNumbers:none References:doi: 10.1371/journal.pcbi.0010046 AND doi: 10.1016/j.chembiol.2013.11.011 PROTEIN_NAME: (3R)-hydroxyacyl-ACP dehydratase GENE_NAME: hadA AND hadB AND hadC
R_GLN	R00253	ATP[c] + NH3[c] + GLU[c] -> ADP[c] + PI[c] + GLN[c]	((gp_G_Rv__TWO____TWO____TWO____ZERO__) or (gp_G_Rv__TWO____TWO____TWO____TWO__c) or (gp_G_Rv__ONE____EIGHT____SEVEN____EIGHT__) or (gp_G_Rv__TWO____EIGHT____SIX____ZERO__c))	0	1000	0	Alanine, aspartate and glutamate metabolism	References:none PROTEIN_NAME: glutamine synthetase GENE_NAME: glnA1 OR glnA2 OR glnA3 OR glnA4	6.3.1.2
R_CHAA	T00067	2 H[c] + CA[e] <=> 2 H[e] + CA[c]	(gp_G_Rv__ONE____SIX____ZERO____SEVEN__)	-1000	1000	0	Transport	ECNumbers:none References:none PROTEIN_NAME: ionic transporter GENE_NAME: chaA
R_DRFA	R00939	H[c] + NADPH[c] + DHF[c] -> NADP[c] + THF[c]	(gp_G_Rv__TWO____SEVEN____SIX____THREE__c)	0	1000	0	Folate biosynthesis	References:none PROTEIN_NAME: dihydrofolate reductase GENE_NAME: drfA	1.5.1.3
R_HADA9	HADA9	3HC34ACYLACP[c] -> H2O[c] + TD2EC34ACYLACP[c]	((gp_G_Rv__ZERO____SIX____THREE____FIVE__) and (gp_G_Rv__ZERO____SIX____THREE____SIX__) and (gp_G_Rv__ZERO____SIX____THREE____SEVEN__))	0	1000	0	Mycolic acid pathway	ECNumbers:none References:doi: 10.1371/journal.pcbi.0010046 AND doi: 10.1016/j.chembiol.2013.11.011 PROTEIN_NAME: (3R)-hydroxyacyl-ACP dehydratase GENE_NAME: hadA AND hadB AND hadC
R_GLF	R00505	UDPGAL[c] -> UDPGALF[c]	(gp_G_Rv__THREE____EIGHT____ZERO____NINE__c)	0	1000	0	Peptidoglycan and lipopolysaccharide biosynthesis	References:none PROTEIN_NAME: UDP-galacotpyranose mutase Glf GENE_NAME: glf	5.4.99.9
R_FABG21	FABG21	H[c] + NADPH[c] + BKETOC58ACYLACP[c] -> NADP[c] + 3HC58ACYLACP[c]	((gp_G_Rv__ONE____FOUR____EIGHT____THREE__) or (gp_G_Rv__ONE____THREE____FIVE____ZERO__) or (gp_G_Rv__TWO____ZERO____ZERO____TWO__) or (gp_G_Rv__ZERO____TWO____FOUR____TWO__c) or (gp_G_Rv__TWO____SEVEN____SIX____SIX__c))	0	1000	0	Mycolic acid pathway	ECNumbers:none References:doi: 10.1371/journal.pcbi.0010046 AND doi: 10.1128/CMR.18.1.81-101.2005 AND doi: 10.1016/j.chembiol.2013.11.011 PROTEIN_NAME: 3-oxoacyl-acyl-carrier-protein reductase GENE_NAME: fabG1 OR fabG2 OR fabG3 OR fabG4 OR fabG5
R_FABG20	FABG20	H[c] + NADPH[c] + BKETOC56ACYLACP[c] -> NADP[c] + 3HC56ACYLACP[c]	((gp_G_Rv__ONE____FOUR____EIGHT____THREE__) or (gp_G_Rv__ONE____THREE____FIVE____ZERO__) or (gp_G_Rv__TWO____ZERO____ZERO____TWO__) or (gp_G_Rv__ZERO____TWO____FOUR____TWO__c) or (gp_G_Rv__TWO____SEVEN____SIX____SIX__c))	0	1000	0	Mycolic acid pathway	ECNumbers:none References:doi: 10.1371/journal.pcbi.0010046 AND doi: 10.1128/CMR.18.1.81-101.2005 AND doi: 10.1016/j.chembiol.2013.11.011 PROTEIN_NAME: 3-oxoacyl-acyl-carrier-protein reductase GENE_NAME: fabG1 OR fabG2 OR fabG3 OR fabG4 OR fabG5
R_SIRA1	R00790	2 H2O[c] + NH3[c] + 6 FERO[c] <=> 6 H[c] + NO2[c] + 6 FERI[c]	(gp_G_Rv__TWO____THREE____NINE____ONE__)	-1000	1000	0	Nitrogen metabolism	References:none PROTEIN_NAME: ferrodoxin-dependent sulfite reductase NIRA GENE_NAME: sirA	1.7.7.1
R_MMAA41	MMAA41	H2O[c] + SAM[c] + CD21937EC56ACYLACP[c] -> SAH[c] + CD37MHC57ACYLACP[c]	(gp_G_Rv__ZERO____SIX____FOUR____TWO__c)	0	1000	0	Mycolic acid pathway	ECNumbers:none References:doi: 10.1371/journal.pcbi.0010046 PROTEIN_NAME: methoxy mycolic acid synthase IV GENE_NAME: mmaA4
R_TINS	T00294	H[c] + INS[e] <=> H[e] + INS[c]		-1000	1000	0	Transport	ECNumbers:none References:none PROTEIN_NAME: na GENE_NAME: orphan
R_FDHF	R00519	NAD[c] + FOR[c] -> H[c] + NADH[c] + CO2[c]	(gp_G_Rv__TWO____NINE____ZERO____ZERO__c)	0	1000	0	Folate biosynthesis	References:none PROTEIN_NAME: formate dehydrogenase H GENE_NAME: fdhF	1.2.1.2
R_GLX	R00475	O2[c] + GLYCOLATE[c] -> H2O2[c] + GLX[c]	(gp_G_Rv__ONE____TWO____FIVE____SEVEN__c)	0	1000	0	Glyoxylate and dicarboxylate metabolism	References:none PROTEIN_NAME: oxidoreductase GENE_NAME: Rv1257c	1.1.3.15
R_GALE	R00291	UDPG[c] <=> UDPGAL[c]	((gp_G_Rv__THREE____SIX____THREE____FOUR__c) or (gp_G_Rv__ZERO____FIVE____ZERO____ONE__) or (gp_G_Rv__ZERO____FIVE____THREE____SIX__))	-1000	1000	0	Galactose metabolism	References:none PROTEIN_NAME: UDP-glucose 4-epimerase GENE_NAME: galE1 OR galE2 OR galE3	5.1.3.2
R_GLT	R00114	H[c] + NADPH[c] + GLN[c] + AKG[c] <=> NADP[c] + 2 GLU[c]	((gp_G_Rv__THREE____EIGHT____FIVE____NINE__c) and (gp_G_Rv__THREE____EIGHT____FIVE____EIGHT__c))	-1000	1000	0	Alanine, aspartate and glutamate metabolism	References:none PROTEIN_NAME: ferrodoxin-dependent glutamate synthase [NADPH] large subunit AND glutamate synthase subunit beta GENE_NAME: gltB AND gltD	1.4.1.13
R_ECHA191	ECHA191	H2O[c] + CHOLENEC8COA[c] <=> HCHOLC8COA[c]	((gp_G_Rv__THREE____FIVE____ONE____SIX__) or (gp_G_Rv__THREE____FIVE____THREE____EIGHT__))	-1000	1000	0	Cholesterol degradation	ECNumbers:none References:doi: 10.1073/pnas.0605728104 PROTEIN_NAME: enoyl CoA hydratase OR 2-enoyl acyl-CoA hydratase GENE_NAME: echA19 OR hsd4B
R_DCTA3B	T00122b	H2O[c] + ATP[c] + FUM[c] -> ADP[c] + FUM[e] + PI[c]	(gp_G_Rv__TWO____FOUR____FOUR____THREE__)	0	1000	0	Transport	ECNumbers:none References:none PROTEIN_NAME: C4-dicarboxylate-transport transmembrane protein GENE_NAME: dctA
R_COBQ1	R05225	4 H2O[c] + 4 ATP[c] + 4 GLN[c] + ADENOSYLCOBRINICACIDACDIAMIDE[c] -> 4 ADP[c] + 4 PI[c] + 4 GLU[c] + ADENOSYLCOBRATE[c]	(gp_G_Rv__ZERO____TWO____FIVE____FIVE__c)	0	1000	0	Cofactor biosynthesis	References:none PROTEIN_NAME: cobyric acid synthase GENE_NAME: cobQ1	6.3.5.10
R_DCTA3A	T00122a	H2O[c] + ATP[c] + FUM[e] -> ADP[c] + FUM[c] + PI[c]	(gp_G_Rv__TWO____FOUR____FOUR____THREE__)	0	1000	0	Transport	ECNumbers:none References:none PROTEIN_NAME: C4-dicarboxylate-transport transmembrane protein GENE_NAME: dctA
R_NADE1	R00189	ATP[c] + NH3[c] + NAAD[c] -> NAD[c] + PPI[c] + AMP[c]	(gp_G_Rv__TWO____FOUR____THREE____EIGHT__c)	0	1000	0	Nicotinate and nicotinamide metabolism	References:none PROTEIN_NAME: NAD synthetase GENE_NAME: nadE	6.3.1.5
R_MOBA	MOBA	NAD[c] + GMP[c] + MOLYBDOPTERIN[c] -> H[c] + NADH[c] + H2O[c] + MGD[c]	(gp_G_Rv__TWO____FOUR____FIVE____THREE__c)	0	1000	0	Cofactor biosynthesis	ECNumbers:none References:doi: 10.1128/JB.00774-10 PROTEIN_NAME: molybdopterin-guanine dinucleotide biosynthesis protein A GENE_NAME: mobA
R_PTGLCN	PTGLCN	LIPID2[c] -> DPP[c] + PEPTIDOGLYCAN[c]	(gp_G_Rv__TWO____FIVE____ONE____EIGHT__c)	0	1000	0	Arabinogalactan peptidoglycan biosynthesis	ECNumbers:none References:none PROTEIN_NAME: L,D-transpeptidase GENE_NAME: ldtB
R_TPPCH	T00157	PHOSPHATIDYLCHOLINE[e] <=> PHOSPHATIDYLCHOLINE[c]		-1000	1000	0	Transport	ECNumbers:none References:none PROTEIN_NAME: na GENE_NAME: orphan
R_FAS11	FAS11	MALC4ACYLACPFAS[c] -> CO2[c] + BKETOC6ACYLACPFAS[c]	(gp_G_Rv__TWO____FIVE____TWO____FOUR__c)	0	1000	0	Mycolic acid pathway	ECNumbers:none References:doi: 10.1371/journal.pcbi.0010046 PROTEIN_NAME: fatty acid synthase GENE_NAME: fas
R_FAS10	FAS10	MALCOA[c] + C4ACYLACPFAS[c] -> COA[c] + MALC4ACYLACPFAS[c]	(gp_G_Rv__TWO____FIVE____TWO____FOUR__c)	0	1000	0	Mycolic acid pathway	ECNumbers:none References:doi: 10.1371/journal.pcbi.0010046 PROTEIN_NAME: fatty acid synthase GENE_NAME: fas
R_FAS13	FAS13	3HC6ACYLACPFAS[c] -> H2O[c] + TD2EC6ACYLACPFAS[c]	(gp_G_Rv__TWO____FIVE____TWO____FOUR__c)	0	1000	0	Mycolic acid pathway	ECNumbers:none References:doi: 10.1371/journal.pcbi.0010046 PROTEIN_NAME: fatty acid synthase GENE_NAME: fas
R_FAS12	FAS12	H[c] + NADPH[c] + BKETOC6ACYLACPFAS[c] -> NADP[c] + 3HC6ACYLACPFAS[c]	(gp_G_Rv__TWO____FIVE____TWO____FOUR__c)	0	1000	0	Mycolic acid pathway	ECNumbers:none References:doi: 10.1371/journal.pcbi.0010046 PROTEIN_NAME: fatty acid synthase GENE_NAME: fas
R_FAS15	FAS15	MALCOA[c] + C6ACYLACPFAS[c] -> COA[c] + MALC6ACYLACPFAS[c]	(gp_G_Rv__TWO____FIVE____TWO____FOUR__c)	0	1000	0	Mycolic acid pathway	ECNumbers:none References:doi: 10.1371/journal.pcbi.0010046 PROTEIN_NAME: fatty acid synthase GENE_NAME: fas
R_TPNTO	T00864	PNTO[e] <=> PNTO[c]		-1000	1000	0	Transport	ECNumbers:none References:none PROTEIN_NAME: na GENE_NAME: orphan
R_TKA	T00238a	H2O[c] + ATP[c] + K[e] -> ADP[c] + PI[c] + K[c]	((gp_G_Rv__TWO____SIX____NINE____ONE__) and (gp_G_Rv__TWO____SIX____NINE____TWO__))	0	1000	0	Transport	ECNumbers:non References:none PROTEIN_NAME: potassium uptake protein GENE_NAME: ceoB AND ceoC
R_PTTDIM	PTTDIM	H[c] + NADPH[c] + DIMB[c] -> NADP[c] + PTTDIM[c]	(gp_G_Rv__TWO____NINE____FIVE____ONE__c)	0	1000	0	Dimycocerosate ester biosynthesis	ECNumbers:none References:doi: 10.1128/microbiolspec.MGM2-0021-2013 PROTEIN_NAME: Phthiodiolone ketoreductase GENE_NAME: Rv2951c
R_FAS19	FAS19	H[c] + NADH[c] + TD2EC8ACYLACPFAS[c] -> NAD[c] + C8ACYLACPFAS[c]	(gp_G_Rv__TWO____FIVE____TWO____FOUR__c)	0	1000	0	Mycolic acid pathway	ECNumbers:none References:doi: 10.1371/journal.pcbi.0010046 PROTEIN_NAME: fatty acid synthase GENE_NAME: fas
R_FAS18	FAS18	3HC8ACYLACPFAS[c] -> H2O[c] + TD2EC8ACYLACPFAS[c]	(gp_G_Rv__TWO____FIVE____TWO____FOUR__c)	0	1000	0	Mycolic acid pathway	ECNumbers:none References:doi: 10.1371/journal.pcbi.0010046 PROTEIN_NAME: fatty acid synthase GENE_NAME: fas
R_DAGD	DAGD	10 H2O[c] + 10 DAG[c] -> TETRACOSANOATE[c] + EICOSANOATE[c] + HEXACOSANOATE[c] + PENTADECANOATE[c] + 2 HEXADECANOATE[c] + NONADECANOATE[c] + 3 OCTADECANOATE[c] + 10 MAG[c]		0	1000	0	Lipid metabolism	ECNumbers:none References:none PROTEIN_NAME: na GENE_NAME: orphan
R_NDH	R02163b	H[c] + NADH[c] + MQ[c] -> NAD[c] + MQH2[c]	((gp_G_Rv__ZERO____THREE____NINE____TWO__c) or (gp_G_Rv__ONE____EIGHT____FIVE____FOUR__c))	0	1000	0	Respiratory chain	References:none PROTEIN_NAME: NADH dehydrogenase GENE_NAME: ndhA OR ndh	1.6.99.3
R_CYCA4	T00037	H[c] + GLY[e] <=> H[e] + GLY[c]	(gp_G_Rv__ONE____SEVEN____ZERO____FOUR__c)	-1000	1000	0	Transport	ECNumbers:none References:none PROTEIN_NAME: D-Serine/Alanine/Glycine transporter protein GENE_NAME: cycA
R_CYCA5	T00065	H[c] + SER[e] <=> H[e] + SER[c]	(gp_G_Rv__ONE____SEVEN____ZERO____FOUR__c)	-1000	1000	0	Transport	ECNumbers:none References:none PROTEIN_NAME: D-Serine/Alanine/Glycine transporter protein GENE_NAME: cycA
R_MOEA1	R09735	AMOLYBDOPTERIN[c] + MOLYBDATE[c] -> H2O[c] + AMP[c] + MOLYBDENUM[c]	((gp_G_Rv__ZERO____NINE____NINE____FOUR__) or (gp_G_Rv__ZERO____FOUR____THREE____EIGHT__c))	0	1000	0	Cofactor biosynthesis	References:doi: 10.1128/JB.00774-10 PROTEIN_NAME: molybdopterin biosynthesis protein MoeA1 OR molybdopterin biosynthesis protein MoeA2 GENE_NAME: moeA1 OR moeA2	2.10.1.1
R_CYCA1	T00133	H[c] + DALA[e] <=> H[e] + DALA[c]	(gp_G_Rv__ONE____SEVEN____ZERO____FOUR__c)	-1000	1000	0	Transport	ECNumbers:none References:none PROTEIN_NAME: D-Serine/Alanine/Glycine transporter protein GENE_NAME: cycA
R_CYCA2	T00041a	H2O[c] + ATP[c] + ALA[e] -> ADP[c] + PI[c] + ALA[c]	(gp_G_Rv__ONE____SEVEN____ZERO____FOUR__c)	0	1000	0	Transport	ECNumbers:none References:none PROTEIN_NAME: D-serine/alanine/glycine transporter protein GENE_NAME: cycA
R_ALD	R00396	H[c] + NADH[c] + PYR[c] + NH3[c] <=> H2O[c] + NAD[c] + ALA[c]	(gp_G_Rv__TWO____SEVEN____EIGHT____ZERO__)	-1000	1000	0	Alanine, aspartate and glutamate metabolism	References:none PROTEIN_NAME: L-alanine dehydrogenase GENE_NAME: ald	1.4.1.1
R_ARGJ	R02282	GLU[c] + NAORN[c] <=> ORN[c] + NAGLU[c]	(gp_G_Rv__ONE____SIX____FIVE____THREE__)	-1000	1000	0	Arginine and proline metabolism	References:none PROTEIN_NAME: bifunctional ornithine acetyltransferase/N-acetylglutamate synthase GENE_NAME: argJ	2.3.1.35
R_FBIC	R09396	H2O[c] + 4HPP[c] + 2 SAM[c] + A6RP[c] -> NH3[c] + FO[c] + 2 MET[c] + 2 5DA[c] + OX[c]	(gp_G_Rv__ONE____ONE____SEVEN____THREE__)	0	1000	0	Cofactor biosynthesis	References:doi: 10.1128/JB.184.9.2420-2428.2002 PROTEIN_NAME: FO synthase GENE_NAME: fbiC	2.5.1.77
R_APT	R00190	PRPP[c] + AD[c] -> PPI[c] + AMP[c]	(gp_G_Rv__TWO____FIVE____EIGHT____FOUR__c)	0	1000	0	Purine metabolism	References:none PROTEIN_NAME: adenine phosphoribosyltransferase GENE_NAME: apt	2.4.2.7
R_MMSA	R00935	NAD[c] + COA[c] + METHYMALONATE[c] -> H[c] + NADH[c] + CO2[c] + PROPIONYLCOA[c]	(gp_G_Rv__ZERO____SEVEN____FIVE____THREE__c)	0	1000	0	Valine, leucine and isoleucine degradation	References:none PROTEIN_NAME: methylmalonate-semialdehyde dehydrogenase GENE_NAME: mmsA	1.2.1.27
R_PPGK2	R02185	GLC[c] + nPOLYP[c] -> G6P[c]	(gp_G_Rv__TWO____SEVEN____ZERO____TWO__)	0	1000	0	Glycolysis / Gluconeogenesis	References:none PROTEIN_NAME: polyphosphate glucokinase GENE_NAME: ppgK	2.7.1.63
R_GLPD2	R08657	MQ[c] + GL3P[c] -> MQH2[c] + DHAP[c]	((gp_G_Rv__THREE____THREE____ZERO____TWO__c) or (gp_G_Rv__TWO____TWO____FOUR____NINE__c))	0	1000	0	Glycerol metabolism	References:none PROTEIN_NAME: glycerol-3-phosphate dehydrogenase GENE_NAME: glpD2 OR glpD1	1.1.5.3
R_PPGK1	R00299	ATP[c] + GLC[c] -> ADP[c] + G6P[c]	((gp_G_Rv__TWO____SEVEN____ZERO____TWO__) or (gp_G_Rv__ZERO____SIX____FIVE____ZERO__))	0	1000	0	Glycolysis / Gluconeogenesis	References:doi: 10.1371/journal.ppat.1003116 PROTEIN_NAME: glucokinase GENE_NAME: ppgK OR glkA	2.7.1.-
R_MMSB	R05066	NAD[c] + HIBUT[c] -> H[c] + NADH[c] + METHYMALONATE[c]	((gp_G_Rv__ONE____ONE____FOUR____FOUR__) or (gp_G_Rv__ZERO____SEVEN____FIVE____ONE__c))	0	1000	0	Valine, leucine and isoleucine degradation	References:none PROTEIN_NAME: short-chain type dehydrogenase/reductase AND 3-hydroxyisobutyrate dehydrogenase GENE_NAME: mmsB	1.1.1.31
R_PSD	R02055	PS[c] -> CO2[c] + PE[c]	(gp_G_Rv__ZERO____FOUR____THREE____SEVEN__c)	0	1000	0	Glycerophospholipid metabolism	References:none PROTEIN_NAME: phosphatidylserine decarboxylase GENE_NAME: psd	4.1.1.65
R_FADE30	FADE30	FAD[c] + 5OHHIPCOA[c] -> HIPECOA[c] + FADH2[c]	(gp_G_Rv__THREE____FIVE____SIX____ZERO__c)	0	1000	0	Cholesterol degradation	References:doi: 10.1371/journal.ppat.1002181 PROTEIN_NAME: acyl-CoA dehydrogenase GENE_NAME: fadE30	1.3.99.3
R_ROCD	R00667	AKG[c] + ORN[c] -> GLU[c] + GLUGSAL[c]	((gp_G_Rv__TWO____THREE____TWO____ONE__c) or (gp_G_Rv__TWO____THREE____TWO____TWO__c))	0	1000	0	Arginine and proline metabolism	References:none PROTEIN_NAME: ornithine aminotransferase GENE_NAME: rocD2 OR rocD1	2.6.1.13
R_PURF	R01072	H2O[c] + PRPP[c] + GLN[c] -> PPI[c] + GLU[c] + PRAM[c]	(gp_G_Rv__ZERO____EIGHT____ZERO____EIGHT__)	0	1000	0	Purine metabolism	References:none PROTEIN_NAME: amidophosphoribosyltransferase GENE_NAME: purF	2.4.2.14
R_DFRA4	R00940	2 NADP[c] + THF[c] <=> 2 H[c] + 2 NADPH[c] + FOL[c]	(gp_G_Rv__TWO____SEVEN____SIX____THREE__c)	-1000	1000	0	Folate biosynthesis	References:none PROTEIN_NAME: dihydrofolate reductase GENE_NAME: dfrA	1.5.1.3
R_PTA1	R00230	COA[c] + ACETYLP[c] <=> PI[c] + ACCOA[c]	(gp_G_Rv__ZERO____FOUR____ZERO____EIGHT__)	-1000	1000	0	Lipid metabolism	References:none PROTEIN_NAME: phosphate acetyltransferase GENE_NAME: pta	2.3.1.8
R_PPSA4	PPSA4	H[c] + NADH[c] + MALCOA[c] + TETRACOSANOYLACP[c] -> NAD[c] + CO2[c] + COA[c] + 3HC26ACYLACP[c]	(gp_G_Rv__TWO____NINE____THREE____ONE__)	0	1000	0	Dimycocerosate ester biosynthesis	ECNumbers:none References:doi: 10.1128/microbiolspec.MGM2-0021-2013 PROTEIN_NAME: Phenolpthiocerol synthesis type-I polyketide synthase GENE_NAME: ppsA
R_FADD3417	FADD3417	2 H2O[c] + ATP[c] + 9HDECOA[c] -> COA[c] + PPI[c] + AMP[c] + 9HEXADECENOATE[c]	((gp_G_Rv__ZERO____ZERO____THREE____FIVE__) or (gp_G_Rv__ZERO____ZERO____NINE____NINE__) or (gp_G_Rv__ZERO____ONE____ONE____NINE__) or (gp_G_Rv__ZERO____ONE____SIX____SIX__) or (gp_G_Rv__ZERO____TWO____ONE____FOUR__) or (gp_G_Rv__ZERO____TWO____SEVEN____ZERO__) or (gp_G_Rv__ZERO____FOUR____ZERO____FOUR__) or (gp_G_Rv__ZERO____FIVE____FIVE____ONE__c) or (gp_G_Rv__ZERO____EIGHT____FIVE____TWO__) or…	0	1000	0	Lipid metabolism	ECNumbers:none References:none PROTEIN_NAME: fatty acid CoA-ligase GENE_NAME: fadD34 OR fadD10 OR fadD7 OR fadD5 OR fadD4 OR fadD2 OR fadD30 OR fadD8 OR fadD16 OR fadD14 OR fadD21 OR fadD36 OR fadD6 OR fadD12 OR fadD25 OR fadD24 OR fadD11.1 OR fadD11 OR fadD1 OR fadD31 OR fadD15 OR fadD35 OR fadD9 OR fadD26 OR fadD28 OR fadD22 OR fadD29 OR fadD13 OR fadD17 OR fadD18 OR fadD19 OR fadD3 OR fadD32 O…
R_FABD9	FABD9	COA[c] + OCTACOSANOYLACP[c] <=> ACP[c] + OCTACOSANOYLCOA[c]	(((gp_G_Rv__TWO____TWO____FOUR____THREE__) or (gp_G_Rv__ZERO____SIX____FOUR____NINE__)) and (gp_G_Rv__TWO____TWO____FOUR____FOUR__))	-1000	1000	0	Lipid metabolism	ECNumbers:none References:none PROTEIN_NAME: Malonyl CoA-acyl carrier protein transacylase AND meromycolate extension acyl carrier protein GENE_NAME: ( fabD OR fabD2 ) AND acpM
R_FABD8	FABD8	COA[c] + HEXACOSANOYLACP[c] <=> ACP[c] + HCSCOA[c]	(((gp_G_Rv__TWO____TWO____FOUR____THREE__) or (gp_G_Rv__ZERO____SIX____FOUR____NINE__)) and (gp_G_Rv__TWO____TWO____FOUR____FOUR__))	-1000	1000	0	Lipid metabolism	ECNumbers:none References:none PROTEIN_NAME: Malonyl CoA-acyl carrier protein transacylase AND meromycolate extension acyl carrier protein GENE_NAME: ( fabD OR fabD2 ) AND acpM
R_MCE4A	T00187	H2O[c] + ATP[c] + CHOLESTEROL[e] -> ADP[c] + PI[c] + CHOLESTEROL[c]	((gp_G_Rv__THREE____FOUR____NINE____NINE__c) and (gp_G_Rv__THREE____FOUR____NINE____EIGHT__c) and (gp_G_Rv__THREE____FOUR____NINE____SEVEN__c) and (gp_G_Rv__THREE____FOUR____NINE____SIX__c) and (gp_G_Rv__THREE____FOUR____NINE____FIVE__c) and (gp_G_Rv__THREE____FOUR____NINE____FOUR__c) and (gp_G_Rv__THREE____FIVE____ZERO____ZERO__c) and (gp_G_Rv__THREE____FIVE____ZERO____ONE__c))	0	1000	0	Transport	ECNumbers:none References:doi: 10.1016/j.tim.2011.07.009 PROTEIN_NAME: cholesterol ABC transporter GENE_NAME: mce4A AND mce4B AND mce4C AND mce4D AND mce4E AND mce4F AND supA AND supB
R_FOLD1	R01220	NADP[c] + METTHF[c] <=> NADPH[c] + METHF[c]	(gp_G_Rv__THREE____THREE____FIVE____SIX__c)	-1000	1000	0	Folate biosynthesis	References:none PROTEIN_NAME: bifunctional 5,10-methylene-tetrahydrofolate dehydrogenase/ 5,10-methylene-tetrahydrofolate cyclohydrolase GENE_NAME: folD	1.5.1.5
R_PPSA2	PPSA2	H[c] + NADH[c] + MALCOA[c] + PHENOLPENTACOSANOYLACP[c] -> NAD[c] + CO2[c] + COA[c] + PHENOL3HC27ACYLACP[c]	(gp_G_Rv__TWO____NINE____THREE____ONE__)	0	1000	0	Dimycocerosate ester biosynthesis	ECNumbers:none References:doi: 10.1128/microbiolspec.MGM2-0021-2013 PROTEIN_NAME: Phenolpthiocerol synthesis type-I polyketide synthase GENE_NAME: ppsA
R_PPSA3	PPSA3	H[c] + NADH[c] + MALCOA[c] + DOCOSANOYLACP[c] -> NAD[c] + CO2[c] + COA[c] + 3HC24ACYLACP[c]	(gp_G_Rv__TWO____NINE____THREE____ONE__)	0	1000	0	Dimycocerosate ester biosynthesis	ECNumbers:none References:doi: 10.1128/microbiolspec.MGM2-0021-2013 PROTEIN_NAME: Phenolpthiocerol synthesis type-I polyketide synthase GENE_NAME: ppsA
R_FRGLC	R00307	FRU[c] <=> GLC[c]		-1000	1000	0	Starch and sucrose metabolism	References:none PROTEIN_NAME: na GENE_NAME: orphan	5.3.1.5
R_ARGF	R01398	ORN[c] + CAP[c] -> PI[c] + CITR[c]	(gp_G_Rv__ONE____SIX____FIVE____SIX__)	0	1000	0	Arginine and proline metabolism	References:none PROTEIN_NAME: ornithine carbamoyltransferase GENE_NAME: argF	2.1.3.3
R_ILVC1	R05068	H[c] + NADPH[c] + HMOP[c] -> NADP[c] + DIHYDROXYMETHYLPENTANOATE[c]	(gp_G_Rv__THREE____ZERO____ZERO____ONE__c)	0	1000	0	Valine, leucine and isoleucine biosynthesis	References:none PROTEIN_NAME: ketol-acid reductoisomerase GENE_NAME: ilvC	1.1.1.86
R_ARGC	R03443	H[c] + NADPH[c] + NAGLUP[c] -> PI[c] + NADP[c] + NAGLUS[c]	(gp_G_Rv__ONE____SIX____FIVE____TWO__)	0	1000	0	Arginine and proline metabolism	References:none PROTEIN_NAME: N-acetyl-gamma-glutamyl-phosphate reductase GENE_NAME: argC	1.2.1.38
R_MTHF2	MTHF2	2 H2O[c] + MTHPTGLU[c] <=> 2 GLU[c] + MTHF[c]		-1000	1000	0	Folate biosynthesis	ECNumbers:none References:none PROTEIN_NAME: na GENE_NAME: orphan
R_FABD5	FABD5	COA[c] + EICOSANOYLACP[c] <=> ACP[c] + ECSCOA[c]	(((gp_G_Rv__TWO____TWO____FOUR____THREE__) or (gp_G_Rv__ZERO____SIX____FOUR____NINE__)) and (gp_G_Rv__TWO____TWO____FOUR____FOUR__))	-1000	1000	0	Lipid metabolism	ECNumbers:none References:none PROTEIN_NAME: Malonyl CoA-acyl carrier protein transacylase AND meromycolate extension acyl carrier protein GENE_NAME: ( fabD OR fabD2 ) AND acpM
R_FABD4	FABD4	COA[c] + TD2EC18ACYLACPFAS[c] <=> ACPFAS[c] + 9ODECOA[c]	(((gp_G_Rv__TWO____TWO____FOUR____THREE__) or (gp_G_Rv__ZERO____SIX____FOUR____NINE__)) and (gp_G_Rv__TWO____TWO____FOUR____FOUR__))	-1000	1000	0	Lipid metabolism	ECNumbers:none References:none PROTEIN_NAME: Malonyl CoA-acyl carrier protein transacylase AND meromycolate extension acyl carrier protein GENE_NAME: ( fabD OR fabD2 ) AND acpM
R_TPHE	T00079	H[c] + PHE[e] <=> H[e] + PHE[c]		-1000	1000	0	Transport	ECNumbers:none References:none PROTEIN_NAME: na GENE_NAME: orphan
R_STHA	R00112	NAD[c] + NADPH[c] <=> NADH[c] + NADP[c]	((gp_G_Rv__TWO____SEVEN____ONE____THREE__) or ((gp_G_Rv__ZERO____ONE____FIVE____FIVE__) and (gp_G_Rv__ZERO____ONE____FIVE____SIX__) and (gp_G_Rv__ZERO____ONE____FIVE____SEVEN__)))	-1000	1000	0	Nicotinate and nicotinamide metabolism	References:none PROTEIN_NAME: soluble pyridine nucleotide transhydrogenase OR transhydrogenase GENE_NAME: sthA OR (pntAa AND pntAb AND pntB)	1.6.1.1 AND 1.6.1.2
R_HADA18	HADA18	3HC52ACYLACP[c] -> H2O[c] + TD2EC52ACYLACP[c]	((gp_G_Rv__ZERO____SIX____THREE____FIVE__) and (gp_G_Rv__ZERO____SIX____THREE____SIX__) and (gp_G_Rv__ZERO____SIX____THREE____SEVEN__))	0	1000	0	Mycolic acid pathway	ECNumbers:none References:doi: 10.1371/journal.pcbi.0010046 AND doi: 10.1016/j.chembiol.2013.11.011 PROTEIN_NAME: (3R)-hydroxyacyl-ACP dehydratase GENE_NAME: hadA AND hadB AND hadC
R_ARGH	R01086	ARGSUCC[c] -> FUM[c] + ARG[c]	(gp_G_Rv__ONE____SIX____FIVE____NINE__)	0	1000	0	Arginine and proline metabolism	References:none PROTEIN_NAME: argininosuccinate lyase GENE_NAME: argH	4.3.2.1
R_THEXD	T00249	HEXADECANOATE[e] <=> HEXADECANOATE[c]		-1000	1000	0	Transport	ECNumbers:none References:none PROTEIN_NAME: na GENE_NAME: orphan
R_CYP3	CYP3	H[c] + NADH[c] + O2[c] + OCHOL[c] -> H2O[c] + NAD[c] + CCHOL[c]	((gp_G_Rv__THREE____FIVE____ONE____EIGHT__c) or (gp_G_Rv__THREE____FIVE____FOUR____FIVE__c))	0	1000	0	Cholesterol degradation	ECNumbers:none References:doi: 10.1074/jbc.M110.164293 PROTEIN_NAME: cytochrome P450 GENE_NAME: cyp142 OR cyp125
R_MGTE1	T00305a	H2O[c] + ATP[c] + MG[e] -> ADP[c] + PI[c] + MG[c]	((gp_G_Rv__ZERO____THREE____SIX____TWO__) or (gp_G_Rv__ZERO____ONE____ZERO____SEVEN__c) or (gp_G_Rv__ONE____TWO____THREE____NINE__c) or (gp_G_Rv__ONE____EIGHT____ONE____ONE__))	0	1000	0	Transport	References:doi: 10.1128/IAI.70.7.3930-3934.2002 PROTEIN_NAME: magnesium transport P-type ATPase GENE_NAME: mgtE OR ctpI OR corA OR mgtC	3.6.3.1
R_TO2	T00007	O2[e] <=> O2[c]		-1000	1000	0	Transport	ECNumbers:none References:none PROTEIN_NAME: na GENE_NAME: orphan
R_PPSD2	PPSD2	2 H[c] + 2 NADH[c] + SMMALONYLCOA[c] + 57DHC30ACYLACP[c] -> H2O[c] + 2 NAD[c] + CO2[c] + COA[c] + 2M79DHC33ACYLACP[c]	((gp_G_Rv__TWO____NINE____THREE____FOUR__) and (gp_G_Rv__TWO____NINE____FIVE____THREE__))	0	1000	0	Dimycocerosate ester biosynthesis	ECNumbers:none References:doi: 10.1128/JB.00169-07 AND doi: 10.1128/microbiolspec.MGM2-0021-2013 PROTEIN_NAME: Phenolpthiocerol synthesis type-I polyketide synthase OR enoyl reductase GENE_NAME: ppsD AND Rv2953
R_CYP2	CYP2	NAD[c] + HCHOL[c] -> H[c] + NADH[c] + OCHOL[c]	((gp_G_Rv__THREE____FIVE____ONE____EIGHT__c) or (gp_G_Rv__THREE____FIVE____FOUR____FIVE__c))	0	1000	0	Cholesterol degradation	ECNumbers:none References:doi: 10.1074/jbc.M110.164293 PROTEIN_NAME: cytochrome P450 GENE_NAME: cyp142 OR cyp125
R_PPSE7	PPSE7	MALCOA[c] + PHENOL2M79DHC32ACYLACP[c] -> CO2[c] + COA[c] + PHENOL4M3K911DHC34ACYLACP[c]	(gp_G_Rv__TWO____NINE____THREE____FIVE__)	0	1000	0	Dimycocerosate ester biosynthesis	ECNumbers:none References:doi: 10.1128/microbiolspec.MGM2-0021-2013 PROTEIN_NAME: Phenolpthiocerol synthesis type-I polyketide synthase GENE_NAME: ppsE
R_COB4	R01492	ATP[c] + COBI[c] <=> PPPI[c] + COBCO[c]		-1000	1000	0	Cofactor biosynthesis	References:none PROTEIN_NAME: na GENE_NAME: orphan	2.5.1.17
R_SCO	R00410	ACTAC[c] + SUCCOA[c] <=> SUCC[c] + AACCOA[c]	((gp_G_Rv__TWO____FIVE____ZERO____FOUR__c) and (gp_G_Rv__TWO____FIVE____ZERO____THREE__c))	-1000	1000	0	Fatty acid biosynthesis	References:none PROTEIN_NAME: succinyl-CoA:3-ketoacid-CoA transferase subunit alpha AND succinyl-CoA transferase subunit beta GENE_NAME: scoA AND scoB	2.8.3.5
R_COB3	R05222	GTP[c] + ADENOSYLCOBINIMIDEP[c] -> PPI[c] + ADENOSYLCOBINAMIDEGDP[c]		0	1000	0	Cofactor biosynthesis	References:none PROTEIN_NAME: na GENE_NAME: orphan	2.7.7.62
R_PTHIO4	PTHIO4	4M3K911DHC35OATE[c] -> CO2[c] + PHTHIODIOLONEC34K2[c]		0	1000	0	Dimycocerosate ester biosynthesis	ECNumbers:none References:doi: 10.1128/microbiolspec.MGM2-0021-2013 PROTEIN_NAME: na GENE_NAME: orphan
R_GLTA2	R00351	H2O[c] + ACCOA[c] + OA[c] -> COA[c] + CIT[c]	((gp_G_Rv__ZERO____EIGHT____NINE____SIX__) or (gp_G_Rv__ZERO____EIGHT____EIGHT____NINE__c))	0	1000	0	Citrate cycle (TCA cycle)	References:none PROTEIN_NAME: type II citrate synthase OR citrate synthase2 GENE_NAME: gltA2 OR citA	2.3.3.1
R_OPLA	R00251	2 H2O[c] + ATP[c] + 5OPRO[c] <=> ADP[c] + PI[c] + GLU[c]	(gp_G_Rv__ZERO____TWO____SIX____SIX__c)	-1000	1000	0	Glutathione metabolism	References:none PROTEIN_NAME: 5-oxoprolinase GENE_NAME: oplA	3.5.2.9
R_DXS2	R05636	PYR[c] + G3P[c] -> CO2[c] + DX5P[c]	((gp_G_Rv__THREE____THREE____SEVEN____NINE__c) or (gp_G_Rv__TWO____SIX____EIGHT____TWO__c))	0	1000	0	Terpenoid backbone biosynthesis	References:none PROTEIN_NAME: 1-deoxy-D-xylulose-5-phosphate synthase GENE_NAME: dxs2 OR dxs1	2.2.1.7
R_OSB	R04031	SHCHC[c] -> H2O[c] + OSB[c]		0	1000	0	Ubiquinone and other terpenoid-quinone biosynthesis	References:none PROTEIN_NAME: na GENE_NAME: orphan	4.2.1.113
R_TMMYCO	TMMYCO	TRE6P[c] + C78MYCOLATEPP[c] -> TREHALOSEMONOMYCOLATEP[c] + PPM[c]	((gp_G_Rv__ONE____TWO____EIGHT____EIGHT__) or (gp_G_Rv__ZERO____FIVE____ONE____NINE__c) or (gp_G_Rv__ZERO____SEVEN____SEVEN____FOUR__c))	0	1000	0	Mycolic acid pathway	ECNumbers:none References:none PROTEIN_NAME: na GENE_NAME: Rv1288 OR Rv0519c OR Rv0774c
R_FADD29	FADD29	ATP[c] + COA[c] + NONADECANOATE[c] -> PPI[c] + AMP[c] + NONADECANOYLCOA[c]	((gp_G_Rv__ZERO____ZERO____THREE____FIVE__) or (gp_G_Rv__ZERO____ZERO____NINE____NINE__) or (gp_G_Rv__ZERO____ONE____ONE____NINE__) or (gp_G_Rv__ZERO____ONE____SIX____SIX__) or (gp_G_Rv__ZERO____TWO____ONE____FOUR__) or (gp_G_Rv__ZERO____TWO____SEVEN____ZERO__) or (gp_G_Rv__ZERO____FOUR____ZERO____FOUR__) or (gp_G_Rv__ZERO____FIVE____FIVE____ONE__c) or (gp_G_Rv__ZERO____EIGHT____FIVE____TWO__) or…	0	1000	0	Lipid metabolism	ECNumbers:none References:none PROTEIN_NAME: fatty acid CoA-ligase GENE_NAME: fadD34 OR fadD10 OR fadD7 OR fadD5 OR fadD4 OR fadD2 OR fadD30 OR fadD8 OR fadD16 OR fadD14 OR fadD21 OR fadD36 OR fadD6 OR fadD12 OR fadD25 OR fadD24 OR fadD11.1 OR fadD11 OR fadD1 OR fadD31 OR fadD15 OR fadD35 OR fadD9 OR fadD26 OR fadD28 OR fadD22 OR fadD29 OR fadD13 OR fadD17 OR fadD18 OR fadD19 OR fadD3 OR fadD32 O…
R_TGLUB	T00025b	H2O[c] + ATP[c] + GLU[c] -> ADP[c] + PI[c] + GLU[e]		0	1000	0	Transport	ECNumbers:none References:none PROTEIN_NAME: na GENE_NAME: orphan
R_GAP	R01061	NAD[c] + G3P[c] + PI[c] <=> H[c] + NADH[c] + 13PDG[c]	(gp_G_Rv__ONE____FOUR____THREE____SIX__)	-1000	1000	0	Glycolysis / Gluconeogenesis	References:none PROTEIN_NAME: glyceraldehyde-3-phosphate dehydrogenase GENE_NAME: gap	1.2.1.12
R_MMAA31	MMAA31	SAM[c] + CD37MHC57ACYLACP[c] -> SAH[c] + CD37MHMC58ACYLACP[c]	(gp_G_Rv__ZERO____SIX____FOUR____THREE__c)	0	1000	0	Mycolic acid pathway	ECNumbers:none References:doi: 10.1371/journal.pcbi.0010046 PROTEIN_NAME: methoxy mycolic acid synthase III GENE_NAME: mmaA3
R_FADD3412	FADD3412	ATP[c] + COA[c] + EICOSANOATE[c] -> PPI[c] + AMP[c] + ECSCOA[c]	((gp_G_Rv__ZERO____ZERO____THREE____FIVE__) or (gp_G_Rv__ZERO____ZERO____NINE____NINE__) or (gp_G_Rv__ZERO____ONE____ONE____NINE__) or (gp_G_Rv__ZERO____ONE____SIX____SIX__) or (gp_G_Rv__ZERO____TWO____ONE____FOUR__) or (gp_G_Rv__ZERO____TWO____SEVEN____ZERO__) or (gp_G_Rv__ZERO____FOUR____ZERO____FOUR__) or (gp_G_Rv__ZERO____FIVE____FIVE____ONE__c) or (gp_G_Rv__ZERO____EIGHT____FIVE____TWO__) or…	0	1000	0	Lipid metabolism	ECNumbers:none References:none PROTEIN_NAME: fatty acid CoA-ligase GENE_NAME: fadD34 OR fadD10 OR fadD7 OR fadD5 OR fadD4 OR fadD2 OR fadD30 OR fadD8 OR fadD16 OR fadD14 OR fadD21 OR fadD36 OR fadD6 OR fadD12 OR fadD25 OR fadD24 OR fadD11.1 OR fadD11 OR fadD1 OR fadD31 OR fadD15 OR fadD35 OR fadD9 OR fadD26 OR fadD28 OR fadD22 OR fadD29 OR fadD13 OR fadD17 OR fadD18 OR fadD19 OR fadD3 OR fadD32 O…
R_TDPMA	T00666a	H2O[c] + ATP[c] + DAPIM[e] -> ADP[c] + PI[c] + DAPIM[c]		0	1000	0	Transport	ECNumbers:none References:none PROTEIN_NAME: na GENE_NAME: orphan
R_TMLTB	T00208b	H2O[c] + ATP[c] + MLT[c] -> ADP[c] + PI[c] + MLT[e]	(((gp_G_Rv__TWO____THREE____ONE____SIX__) and (gp_G_Rv__TWO____THREE____ONE____SEVEN__) and (gp_G_Rv__TWO____THREE____ONE____EIGHT__)) or ((gp_G_Rv__ONE____TWO____THREE____FIVE__) and (gp_G_Rv__ONE____TWO____THREE____SIX__) and (gp_G_Rv__ONE____TWO____THREE____SEVEN__) and (gp_G_Rv__ONE____TWO____THREE____EIGHT__)) or ((gp_G_Rv__TWO____ZERO____THREE____EIGHT__c) and (gp_G_Rv__TWO____ZERO____THREE…	0	1000	0	Transport	ECNumbers:none References:doi: 10.1099/mic.0.2007/012872-0 PROTEIN_NAME: sugar-transport integral membrane protein abc transporter GENE_NAME: ( uspA AND uspB AND uspC ) OR ( lpqY AND sugA AND sugB AND sugC ) OR ( Rv2038c AND Rv2039c AND Rv2040c AND R2041c )
R_TMLTA	T00208a	H2O[c] + ATP[c] + MLT[e] -> ADP[c] + PI[c] + MLT[c]	(((gp_G_Rv__TWO____THREE____ONE____SIX__) and (gp_G_Rv__TWO____THREE____ONE____SEVEN__) and (gp_G_Rv__TWO____THREE____ONE____EIGHT__)) or ((gp_G_Rv__ONE____TWO____THREE____FIVE__) and (gp_G_Rv__ONE____TWO____THREE____SIX__) and (gp_G_Rv__ONE____TWO____THREE____SEVEN__) and (gp_G_Rv__ONE____TWO____THREE____EIGHT__)) or ((gp_G_Rv__TWO____ZERO____THREE____EIGHT__c) and (gp_G_Rv__TWO____ZERO____THREE…	0	1000	0	Transport	ECNumbers:none References:doi: 10.1099/mic.0.2007/012872-0 PROTEIN_NAME: sugar-transport integral membrane protein abc transporter GENE_NAME: ( uspA AND uspB AND uspC ) OR ( lpqY AND sugA AND sugB AND sugC ) OR ( Rv2038c AND Rv2039c AND Rv2040c AND R2041c )
R_RIBF1	R00549	ATP[c] + RIBFLAV[c] -> ADP[c] + FMN[c]	(gp_G_Rv__TWO____SEVEN____EIGHT____SIX__c)	0	1000	0	Riboflavin metabolism	References:none PROTEIN_NAME: bifunctional riboflavin kinase/FMN adenylyltransferase GENE_NAME: ribF	2.7.1.26
R_FAS61	FAS61	MALC24ACYLACPFAS[c] -> CO2[c] + BKETOC26ACYLACPFAS[c]	(gp_G_Rv__TWO____FIVE____TWO____FOUR__c)	0	1000	0	Mycolic acid pathway	ECNumbers:none References:doi: 10.1371/journal.pcbi.0010046 PROTEIN_NAME: fatty acid synthase GENE_NAME: fas
R_PROZ3	T00114a	H2O[c] + ATP[c] + CHOL[e] -> ADP[c] + PI[c] + CHOL[c]	((gp_G_Rv__THREE____SEVEN____FIVE____SIX__c) and (gp_G_Rv__THREE____SEVEN____FIVE____SEVEN__c) and (gp_G_Rv__THREE____SEVEN____FIVE____EIGHT__c) and (gp_G_Rv__THREE____SEVEN____FIVE____NINE__c))	0	1000	0	Transport	ECNumbers:none References:none PROTEIN_NAME: glycine betaine/carnitine/choline/L-proline transport integral membrane protein abc transporter GENE_NAME: proZ AND proW AND proV AND proX
R_BISC	R10127	H[c] + NADPH[c] + BIOTINSO[c] -> H2O[c] + NADP[c] + BIOTIN[c]	(gp_G_Rv__ONE____FOUR____FOUR____TWO__)	0	1000	0	Cofactor biosynthesis	References:doi: 10.1099/mic.0.067256-0 PROTEIN_NAME: biotin sulfoxide reductase GENE_NAME: bisC	1.-.-.-
R_PROZ1	T00148a	H2O[c] + ATP[c] + PRO[e] -> ADP[c] + PI[c] + PRO[c]	((gp_G_Rv__THREE____SEVEN____FIVE____SIX__c) and (gp_G_Rv__THREE____SEVEN____FIVE____SEVEN__c) and (gp_G_Rv__THREE____SEVEN____FIVE____EIGHT__c) and (gp_G_Rv__THREE____SEVEN____FIVE____NINE__c))	0	1000	0	Transport	ECNumbers:none References:none PROTEIN_NAME: glycine betaine/carnitine/choline/L-proline transport integral membrane protein abc transporter GENE_NAME: proZ AND proW AND proV AND proX
R_USPA2	T00121b	H2O[c] + ATP[c] + RIB[c] -> ADP[c] + PI[c] + RIB[e]	(((gp_G_Rv__TWO____THREE____ONE____SIX__) and (gp_G_Rv__TWO____THREE____ONE____SEVEN__) and (gp_G_Rv__TWO____THREE____ONE____EIGHT__)) or ((gp_G_Rv__ONE____TWO____THREE____FIVE__) and (gp_G_Rv__ONE____TWO____THREE____SIX__) and (gp_G_Rv__ONE____TWO____THREE____SEVEN__) and (gp_G_Rv__ONE____TWO____THREE____EIGHT__)) or ((gp_G_Rv__TWO____ZERO____THREE____EIGHT__c) and (gp_G_Rv__TWO____ZERO____THREE…	0	1000	0	Transport	ECNumbers:none References:doi: 10.1099/mic.0.2007/012872-0 PROTEIN_NAME: sugar-transport integral membrane protein abc transporter GENE_NAME: ( uspA AND uspB AND uspC ) OR ( lpqY AND sugA AND sugB AND sugC ) OR ( Rv2038c AND Rv2039c AND Rv2040c AND R2041c )
R_DEOD4	R01863	HYXN[c] + R1P[c] <=> PI[c] + INS[c]	(gp_G_Rv__THREE____THREE____ZERO____SEVEN__)	-1000	1000	0	Purine metabolism	References:none PROTEIN_NAME: purine nucleoside phosphorylase GENE_NAME: deoD	2.4.2.1
R_DEOD5	R02147	GN[c] + R1P[c] <=> PI[c] + GSN[c]	(gp_G_Rv__THREE____THREE____ZERO____SEVEN__)	-1000	1000	0	Purine metabolism	References:none PROTEIN_NAME: purine nucleoside phosphorylase GENE_NAME: deoD	2.4.2.1
R_DEOD6	R02297	XAN[c] + R1P[c] <=> PI[c] + XTSINE[c]	(gp_G_Rv__THREE____THREE____ZERO____SEVEN__)	-1000	1000	0	Purine metabolism	References:none PROTEIN_NAME: purine nucleoside phosphorylase GENE_NAME: deoD	2.4.2.1
R_THEXN	T01585	HEXANOATE[e] <=> HEXANOATE[c]		-1000	1000	0	Transport	ECNumbers:none References:none PROTEIN_NAME: na GENE_NAME: orphan
R_TGLUA	T00025a	H2O[c] + ATP[c] + GLU[e] -> ADP[c] + PI[c] + GLU[c]		0	1000	0	Transport	ECNumbers:none References:none PROTEIN_NAME: na GENE_NAME: orphan
R_TKT2	R01641	R5P[c] + X5P[c] <=> G3P[c] + S7P[c]	(gp_G_Rv__ONE____FOUR____FOUR____NINE__c)	-1000	1000	0	Pentose phosphate pathway	References:none PROTEIN_NAME: transketolase GENE_NAME: tkt	2.2.1.1
R_DEOD3	R01561	AD[c] + R1P[c] <=> PI[c] + ADN[c]	(gp_G_Rv__THREE____THREE____ZERO____SEVEN__)	-1000	1000	0	Purine metabolism	References:none PROTEIN_NAME: purine nucleoside phosphorylase GENE_NAME: deoD	2.4.2.1
R_T9HED	T08362	9HEXADECENOATE[e] <=> 9HEXADECENOATE[c]		-1000	1000	0	Transport	ECNumbers:none References:none PROTEIN_NAME: na GENE_NAME: orphan
R_FADD3413	FADD3413	2 H2O[c] + ATP[c] + 9ODECOA[c] -> COA[c] + PPI[c] + AMP[c] + 9OCTADECENOATE[c]	((gp_G_Rv__ZERO____ZERO____THREE____FIVE__) or (gp_G_Rv__ZERO____ZERO____NINE____NINE__) or (gp_G_Rv__ZERO____ONE____ONE____NINE__) or (gp_G_Rv__ZERO____ONE____SIX____SIX__) or (gp_G_Rv__ZERO____TWO____ONE____FOUR__) or (gp_G_Rv__ZERO____TWO____SEVEN____ZERO__) or (gp_G_Rv__ZERO____FOUR____ZERO____FOUR__) or (gp_G_Rv__ZERO____FIVE____FIVE____ONE__c) or (gp_G_Rv__ZERO____EIGHT____FIVE____TWO__) or…	0	1000	0	Lipid metabolism	ECNumbers:none References:none PROTEIN_NAME: fatty acid CoA-ligase GENE_NAME: fadD34 OR fadD10 OR fadD7 OR fadD5 OR fadD4 OR fadD2 OR fadD30 OR fadD8 OR fadD16 OR fadD14 OR fadD21 OR fadD36 OR fadD6 OR fadD12 OR fadD25 OR fadD24 OR fadD11.1 OR fadD11 OR fadD1 OR fadD31 OR fadD15 OR fadD35 OR fadD9 OR fadD26 OR fadD28 OR fadD22 OR fadD29 OR fadD13 OR fadD17 OR fadD18 OR fadD19 OR fadD3 OR fadD32 O…
R_TPEND	T16537	PENTADECANOATE[e] <=> PENTADECANOATE[c]		-1000	1000	0	Transport	ECNumbers:none References:none PROTEIN_NAME: na GENE_NAME: orphan
R_DEOD8	R02748	PI[c] + DIN[c] <=> DR1P[c] + HYXN[c]	(gp_G_Rv__THREE____THREE____ZERO____SEVEN__)	-1000	1000	0	Purine metabolism	References:none PROTEIN_NAME: purine nucleoside phosphorylase GENE_NAME: deoD	2.4.2.1
R_MANA	R00772	MAN6P[c] <=> F6P[c]	(gp_G_Rv__THREE____TWO____FIVE____FIVE__c)	-1000	1000	0	Starch and sucrose metabolism	References:none PROTEIN_NAME: mannose-6-phosphate isomerase GENE_NAME: manA	5.3.1.8
R_ACPIM1B	ACPIM1B	HEXADECANOYLACP[c] + PIM1[c] -> ACP[c] + AC1PIM1[c]	(gp_G_Rv__TWO____SIX____ONE____ONE__c)	0	1000	0	Phosphatidyl inositol mannoside biosynthesis	References:doi: 10.1128/JB.01729-08 PROTEIN_NAME: acyltransferase GENE_NAME: Rv2611c	2.3.1.-
R_PPSC3	PPSC3	2 H[c] + 2 NADH[c] + MALCOA[c] + 35DHC26ACYLACP[c] -> H2O[c] + 2 NAD[c] + CO2[c] + COA[c] + 57DHC28ACYLACP[c]	(gp_G_Rv__TWO____NINE____THREE____THREE__)	0	1000	0	Dimycocerosate ester biosynthesis	ECNumbers:none References:doi: 10.1128/microbiolspec.MGM2-0021-2013 PROTEIN_NAME: Phenolpthiocerol synthesis type-I polyketide synthase GENE_NAME: ppsC
R_PRCOA1	PRCOA1	HCHOLC3COA[c] -> PROPIONYLCOA[c] + ADS[c]	(gp_G_Rv__THREE____FIVE____FOUR____ZERO__c)	0	1000	0	Cholesterol degradation	ECNumbers:none References:doi: 10.1128/JB.00502-13 PROTEIN_NAME: thiolase GENE_NAME: ltp2
R_HISB2	R03457	DIMGP[c] -> H2O[c] + IMACP[c]	(gp_G_Rv__ONE____SIX____ZERO____ONE__)	0	1000	0	Histidine metabolism	References:none PROTEIN_NAME: imidazoleglycerol-phosphate dehydratase GENE_NAME: hisB	4.2.1.19
R_FOLB4	FOLB4	O2[c] + DHNP[c] -> DHXP[c] + FOR[c] + GLAL[c]	(gp_G_Rv__THREE____SIX____ZERO____SEVEN__c)	0	1000	0	Folate biosynthesis	ECNumbers:none References:doi: 10.1021/ja308350f PROTEIN_NAME: dihydroneopterin aldolase GENE_NAME: folB
R_GLPX	R04780	H2O[c] + FDP[c] -> PI[c] + F6P[c]	((gp_G_Rv__ONE____ZERO____NINE____NINE__c) or (gp_G_Rv__TWO____ONE____THREE____ONE__c))	0	1000	0	Glycolysis / Gluconeogenesis	References:none PROTEIN_NAME: fructose 1,6-biphosphatase GENE_NAME: glpX OR cysQ	3.1.3.11
R_HISB1	R03013	H2O[c] + HISOLP[c] -> PI[c] + HISOL[c]	(gp_G_Rv__ONE____SIX____ZERO____ONE__)	0	1000	0	Histidine metabolism	References:none PROTEIN_NAME: imidazoleglycerol-phosphate dehydratase GENE_NAME: hisB	3.1.3.15
R_HEMT	R02133	H2O[c] + THI[c] -> H[c] + AHMMP[c] + HEMT[c]		0	1000	0	Cofactor biosynthesis	References:none PROTEIN_NAME: na GENE_NAME: orphan	3.5.99.2
R_TDEC	T01571	DECANOATE[e] <=> DECANOATE[c]		-1000	1000	0	Transport	ECNumbers:none References:none PROTEIN_NAME: na GENE_NAME: orphan
R_PURL	R04463	H2O[c] + ATP[c] + GLN[c] + FGAR[c] -> ADP[c] + PI[c] + GLU[c] + FGAM[c]	((gp_G_Rv__ZERO____EIGHT____ZERO____THREE__) and (gp_G_Rv__ZERO____SEVEN____EIGHT____EIGHT__))	0	1000	0	Purine metabolism	References:none PROTEIN_NAME: phosphoribosylformylglycinamidine synthase II OR I GENE_NAME: purL AND purQ	6.3.5.3
R_PURM	R04208	ATP[c] + FGAM[c] -> ADP[c] + PI[c] + AIR[c]	(gp_G_Rv__ZERO____EIGHT____ZERO____NINE__)	0	1000	0	Purine metabolism	References:none PROTEIN_NAME: phosphoribosylaminoimidazole synthase GENE_NAME: purM	6.3.3.1
R_PURN	R04325	FTHF[c] + GAR[c] -> THF[c] + FGAR[c]	(gp_G_Rv__ZERO____NINE____FIVE____SIX__)	0	1000	0	Purine metabolism	References:none PROTEIN_NAME: phosphoribosylglycinamide formyltransferase GENE_NAME: purN	2.1.2.2
R_CYSE	R00586	ACCOA[c] + SER[c] <=> COA[c] + ASER[c]	(gp_G_Rv__TWO____THREE____THREE____FIVE__)	-1000	1000	0	Cysteine and methionine metabolism	References:none PROTEIN_NAME: serine acetyltransferase CysE GENE_NAME: cysE	2.3.1.30
R_CGMP2	R01234	H2O[c] + cGMP[c] -> GMP[c]		0	1000	0	Purine metabolism	References:none PROTEIN_NAME: na GENE_NAME: orphan	3.1.4.17
R_CGMP1	R00434	GTP[c] -> PPI[c] + cGMP[c]	(gp_G_Rv__TWO____FOUR____THREE____FIVE__c)	0	1000	0	Purine metabolism	References:none PROTEIN_NAME: cyclase GENE_NAME: Rv2435c	4.6.1.1
R_PURK	R04209	CO2[c] + AIR[c] -> CAIR[c]	((gp_G_Rv__THREE____TWO____SEVEN____FIVE__c) and (gp_G_Rv__THREE____TWO____SEVEN____SIX__c))	0	1000	0	Purine metabolism	References:none PROTEIN_NAME: phosphoribosylaminoimidazole carboxylase catalytic subunit AND phosphoribosylaminoimidazole carboxylase ATPase subunit GENE_NAME: purE AND purK	4.1.1.21
R_PURD	R04144	ATP[c] + GLY[c] + PRAM[c] -> ADP[c] + PI[c] + GAR[c]	(gp_G_Rv__ZERO____SEVEN____SEVEN____TWO__)	0	1000	0	Purine metabolism	References:none PROTEIN_NAME: phosphoribosylamine--glycine ligase GENE_NAME: purD	6.3.4.13
R_ASNB	R00578	H2O[c] + ATP[c] + ASP[c] + GLN[c] -> PPI[c] + AMP[c] + GLU[c] + ASN[c]	(gp_G_Rv__TWO____TWO____ZERO____ONE__)	0	1000	0	Alanine, aspartate and glutamate metabolism	References:none PROTEIN_NAME: asparagine synthetase GENE_NAME: asnB	6.3.5.4
R_PYRB	R01397	ASP[c] + CAP[c] -> PI[c] + CAASP[c]	(gp_G_Rv__ONE____THREE____EIGHT____ZERO__)	0	1000	0	Pyrimidine metabolism	References:none PROTEIN_NAME: aspartate carbamoyltransferase GENE_NAME: pyrB	2.1.3.2
R_PYRC	R01993	CAASP[c] <=> H2O[c] + DOROA[c]	(gp_G_Rv__ONE____THREE____EIGHT____ONE__)	-1000	1000	0	Pyrimidine metabolism	References:none PROTEIN_NAME: dihydroorotase GENE_NAME: pyrC	3.5.2.3
R_DFRA3	R00937	2 NAD[c] + THF[c] <=> 2 H[c] + 2 NADH[c] + FOL[c]	(gp_G_Rv__TWO____SEVEN____SIX____THREE__c)	-1000	1000	0	Folate biosynthesis	References:none PROTEIN_NAME: dihydrofolate reductase GENE_NAME: dfrA	1.5.1.3
R_PURA	R01135	ASP[c] + IMP[c] + GTP[c] -> GDP[c] + PI[c] + ASUC[c]	(gp_G_Rv__ZERO____THREE____FIVE____SEVEN__c)	0	1000	0	Alanine, aspartate and glutamate metabolism	References:none PROTEIN_NAME: adenylosuccinate synthetase GENE_NAME: purA	6.3.4.4
R_DFRA1	R02235	NAD[c] + DHF[c] <=> H[c] + NADH[c] + FOL[c]	(gp_G_Rv__TWO____SEVEN____SIX____THREE__c)	-1000	1000	0	Folate biosynthesis	References:none PROTEIN_NAME: dihydrofolate reductase GENE_NAME: dfrA	1.5.1.3
R_PYRI5P	R01909	ATP[c] + PYRI[c] <=> ADP[c] + PYRI5P[c]	(gp_G_Rv__TWO____SIX____ZERO____SIX__c)	-1000	1000	0	Pyridoxine metabolism	References:none PROTEIN_NAME: pyridoxine biosynthesis protein GENE_NAME: snzP	2.7.1.35
R_TMETB	T00073b	H2O[c] + ATP[c] + MET[c] -> ADP[c] + PI[c] + MET[e]		0	1000	0	Transport	ECNumbers:none References:none PROTEIN_NAME: na GENE_NAME: orphan
R_CYSS	R09591	ATP[c] + NGINS[c] + CYS[c] -> PPI[c] + AMP[c] + CYSNGINS[c]	(gp_G_Rv__TWO____ONE____THREE____ZERO__c)	0	1000	0	Mycothiol biosynthesis	References:none PROTEIN_NAME: cysteinyl-tRNA synthetase GENE_NAME: cysS2	6.3.1.13
R_ACPIM1A	ACPIM1A	HEXADECANOYLACP[c] + PIM2[c] -> ACP[c] + AC1PIM2[c]	(gp_G_Rv__TWO____SIX____ONE____ONE__c)	0	1000	0	Phosphatidyl inositol mannoside biosynthesis	References:doi: 10.1074/jbc.R110.168328 PROTEIN_NAME: acyltransferase GENE_NAME: Rv2611c	2.3.1.-
R_TMETA	T00073a	H2O[c] + ATP[c] + MET[e] -> ADP[c] + PI[c] + MET[c]		0	1000	0	Transport	ECNumbers:none References:none PROTEIN_NAME: na GENE_NAME: orphan
R_PURU	R00944	H2O[c] + FTHF[c] <=> FOR[c] + THF[c]	(gp_G_Rv__TWO____NINE____SIX____FOUR__)	-1000	1000	0	Glyoxylate and dicarboxylate metabolism	References:none PROTEIN_NAME: formyltetrahydrofolate deformylase GENE_NAME: purU	3.5.1.10
R_FADE281	FADE281	FAD[c] + CHOLC8COA[c] -> FADH2[c] + CHOLENEC8COA[c]	((gp_G_Rv__THREE____FIVE____ZERO____FOUR__) or (gp_G_Rv__THREE____FIVE____ZERO____FIVE__))	0	1000	0	Cholesterol degradation	ECNumbers:none References:doi: 10.1021/bi4002979 PROTEIN_NAME: acyl-CoA dehydrogenase GENE_NAME: fadE26 AND fadE27
R_MAN6P	R01326	ATP[c] + MAN[c] <=> ADP[c] + MAN6P[c]		-1000	1000	0	Fructose and mannose metabolism	References:none PROTEIN_NAME: na GENE_NAME: orphan	2.7.1.1
R_HADA17	HADA17	3HC50ACYLACP[c] -> H2O[c] + TD2EC50ACYLACP[c]	((gp_G_Rv__ZERO____SIX____THREE____FIVE__) and (gp_G_Rv__ZERO____SIX____THREE____SIX__) and (gp_G_Rv__ZERO____SIX____THREE____SEVEN__))	0	1000	0	Mycolic acid pathway	ECNumbers:none References:doi: 10.1371/journal.pcbi.0010046 AND doi: 10.1016/j.chembiol.2013.11.011 PROTEIN_NAME: (3R)-hydroxyacyl-ACP dehydratase GENE_NAME: hadA AND hadB AND hadC
R_HADA12	HADA12	3HC40ACYLACP[c] -> H2O[c] + TD2EC40ACYLACP[c]	((gp_G_Rv__ZERO____SIX____THREE____FIVE__) and (gp_G_Rv__ZERO____SIX____THREE____SIX__) and (gp_G_Rv__ZERO____SIX____THREE____SEVEN__))	0	1000	0	Mycolic acid pathway	ECNumbers:none References:doi: 10.1371/journal.pcbi.0010046 AND doi: 10.1016/j.chembiol.2013.11.011 PROTEIN_NAME: (3R)-hydroxyacyl-ACP dehydratase GENE_NAME: hadA AND hadB AND hadC
R_TORNA	T00077a	H2O[c] + ATP[c] + ORN[e] -> ADP[c] + PI[c] + ORN[c]	(gp_G_Rv__TWO____THREE____TWO____ZERO__c)	0	1000	0	Transport	ECNumbers:none References:none PROTEIN_NAME: cationic amino acid transport integral membrane protein GENE_NAME: rocE
R_HADA10	HADA10	3HC36ACYLACP[c] -> H2O[c] + TD2EC36ACYLACP[c]	((gp_G_Rv__ZERO____SIX____THREE____FIVE__) and (gp_G_Rv__ZERO____SIX____THREE____SIX__) and (gp_G_Rv__ZERO____SIX____THREE____SEVEN__))	0	1000	0	Mycolic acid pathway	ECNumbers:none References:doi: 10.1371/journal.pcbi.0010046 AND doi: 10.1016/j.chembiol.2013.11.011 PROTEIN_NAME: (3R)-hydroxyacyl-ACP dehydratase GENE_NAME: hadA AND hadB AND hadC
R_HADA11	HADA11	3HC38ACYLACP[c] -> H2O[c] + TD2EC38ACYLACP[c]	((gp_G_Rv__ZERO____SIX____THREE____FIVE__) and (gp_G_Rv__ZERO____SIX____THREE____SIX__) and (gp_G_Rv__ZERO____SIX____THREE____SEVEN__))	0	1000	0	Mycolic acid pathway	ECNumbers:none References:doi: 10.1371/journal.pcbi.0010046 AND doi: 10.1016/j.chembiol.2013.11.011 PROTEIN_NAME: (3R)-hydroxyacyl-ACP dehydratase GENE_NAME: hadA AND hadB AND hadC
R_HADA16	HADA16	3HC48ACYLACP[c] -> H2O[c] + TD2EC48ACYLACP[c]	((gp_G_Rv__ZERO____SIX____THREE____FIVE__) and (gp_G_Rv__ZERO____SIX____THREE____SIX__) and (gp_G_Rv__ZERO____SIX____THREE____SEVEN__))	0	1000	0	Mycolic acid pathway	ECNumbers:none References:doi: 10.1371/journal.pcbi.0010046 AND doi: 10.1016/j.chembiol.2013.11.011 PROTEIN_NAME: (3R)-hydroxyacyl-ACP dehydratase GENE_NAME: hadA AND hadB AND hadC
R_RIBFL	R00548	H2O[c] + FMN[c] <=> PI[c] + RIBFLAV[c]	(gp_G_Rv__THREE____THREE____ONE____ZERO__)	-1000	1000	0	Riboflavin metabolism	References:none PROTEIN_NAME: acid phosphatase GENE_NAME: Rv3310	3.1.3.2
R_HADA14	HADA14	3HC44ACYLACP[c] -> H2O[c] + TD2EC44ACYLACP[c]	((gp_G_Rv__ZERO____SIX____THREE____FIVE__) and (gp_G_Rv__ZERO____SIX____THREE____SIX__) and (gp_G_Rv__ZERO____SIX____THREE____SEVEN__))	0	1000	0	Mycolic acid pathway	ECNumbers:none References:doi: 10.1371/journal.pcbi.0010046 AND doi: 10.1016/j.chembiol.2013.11.011 PROTEIN_NAME: (3R)-hydroxyacyl-ACP dehydratase GENE_NAME: hadA AND hadB AND hadC
R_HADA15	HADA15	3HC46ACYLACP[c] -> H2O[c] + TD2EC46ACYLACP[c]	((gp_G_Rv__ZERO____SIX____THREE____FIVE__) and (gp_G_Rv__ZERO____SIX____THREE____SIX__) and (gp_G_Rv__ZERO____SIX____THREE____SEVEN__))	0	1000	0	Mycolic acid pathway	ECNumbers:none References:doi: 10.1371/journal.pcbi.0010046 AND doi: 10.1016/j.chembiol.2013.11.011 PROTEIN_NAME: (3R)-hydroxyacyl-ACP dehydratase GENE_NAME: hadA AND hadB AND hadC
R_MAS12	MAS12	2 H[c] + SMMALONYLCOA[c] + 2 NADPH[c] + 2468MC32ACYLACP[c] -> H2O[c] + CO2[c] + COA[c] + 2 NADP[c] + 246810MC35ACYLACP[c]	(gp_G_Rv__TWO____NINE____FOUR____ZERO__c)	0	1000	0	Dimycocerosate ester biosynthesis	ECNumbers:none References:doi: 10.1128/microbiolspec.MGM2-0021-2013 PROTEIN_NAME: mycocerosic acid synthase GENE_NAME: mas
R_MURD	R02783	ATP[c] + DGLU[c] + UDPNAMNGMALA[c] -> ADP[c] + PI[c] + UDPNAMNGMALAGLU[c]	(gp_G_Rv__TWO____ONE____FIVE____FIVE__c)	0	1000	0	Peptidoglycan and lipopolysaccharide biosynthesis	References:none PROTEIN_NAME: UDP-N-acetylmuramoyl-L-alanyl-D-glutamate synthetase GENE_NAME: murD	6.3.2.9
R_MAS10	MAS10	2 H[c] + SMMALONYLCOA[c] + 2 NADPH[c] + 246MC29ACYLACP[c] -> H2O[c] + CO2[c] + COA[c] + 2 NADP[c] + 2468MC32ACYLACP[c]	(gp_G_Rv__TWO____NINE____FOUR____ZERO__c)	0	1000	0	Dimycocerosate ester biosynthesis	ECNumbers:none References:doi: 10.1128/microbiolspec.MGM2-0021-2013 PROTEIN_NAME: mycocerosic acid synthase GENE_NAME: mas
R_MAS11	MAS11	2 H[c] + SMMALONYLCOA[c] + 2 NADPH[c] + 2468MC30ACYLACP[c] -> H2O[c] + CO2[c] + COA[c] + 2 NADP[c] + 246810MC33ACYLACP[c]	(gp_G_Rv__TWO____NINE____FOUR____ZERO__c)	0	1000	0	Dimycocerosate ester biosynthesis	ECNumbers:none References:doi: 10.1128/microbiolspec.MGM2-0021-2013 PROTEIN_NAME: mycocerosic acid synthase GENE_NAME: mas
R_GSHA	R00894	ATP[c] + CYS[c] + GLU[c] <=> ADP[c] + PI[c] + 5GLUCYS[c]	(gp_G_Rv__THREE____SEVEN____ZERO____FOUR__c)	-1000	1000	0	Glutathione metabolism	References:none PROTEIN_NAME: glutamate--cysteine ligase GENE_NAME: gshA	6.3.2.2
R_TORNB	T00077b	H2O[c] + ATP[c] + ORN[c] -> ADP[c] + PI[c] + ORN[e]	(gp_G_Rv__TWO____THREE____TWO____ZERO__c)	0	1000	0	Transport	ECNumbers:none References:none PROTEIN_NAME: cationic amino acid transport integral membrane protein GENE_NAME: rocE
R_DES13	DES13	2 NADP[c] + HEXAPENTACONTANOYLACP[c] -> 2 H[c] + 2 NADPH[c] + CD21937EC56ACYLACP[c]	((gp_G_Rv__ZERO____EIGHT____TWO____FOUR__c) and (gp_G_Rv__ONE____ZERO____NINE____FOUR__) and (gp_G_Rv__THREE____TWO____TWO____NINE__c))	0	1000	0	Mycolic acid pathway	ECNumbers:none References:doi: 10.1371/journal.pcbi.0010046 PROTEIN_NAME: acyl-acyl-carrier-protein desaturase GENE_NAME: desA1 AND desA2 AND desA3
R_DES12	DES12	2 NADP[c] + DOPENTACONTANOYLACP[c] -> 2 H[c] + 2 NADPH[c] + CD21931EC52ACYLACP[c]	((gp_G_Rv__ZERO____EIGHT____TWO____FOUR__c) and (gp_G_Rv__ONE____ZERO____NINE____FOUR__) and (gp_G_Rv__THREE____TWO____TWO____NINE__c))	0	1000	0	Mycolic acid pathway	ECNumbers:none References:doi: 10.1371/journal.pcbi.0010046 PROTEIN_NAME: acyl-acyl-carrier-protein desaturase GENE_NAME: desA1 AND desA2 AND desA3
R_DXR	R05688	H[c] + NADPH[c] + DX5P[c] -> MDE4P[c] + NADP[c]	(gp_G_Rv__TWO____EIGHT____SEVEN____ZERO__c)	0	1000	0	Terpenoid backbone biosynthesis	References:none PROTEIN_NAME: 1-deoxy-D-xylulose 5-phosphate reductoisomerase GENE_NAME: dxr	1.1.1.267
R_BKDC	BKDC	COA[c] + IBUTLIPO[c] <=> IBUTCOA[c] + DLIPO[c]	(gp_G_Rv__TWO____FOUR____NINE____FIVE__c)	-1000	1000	0	Lipid metabolism	References:none PROTEIN_NAME: branched-chain alpha-keto acid dehydrogenase subunit E2 GENE_NAME: bkdC	2.3.1.168
R_MEZ	R00214	NAD[c] + MAL[c] <=> H[c] + NADH[c] + CO2[c] + PYR[c]	(gp_G_Rv__TWO____THREE____THREE____TWO__)	-1000	1000	0	Pyruvate metabolism	References:doi: 10.1371/journal.ppat.1002091 PROTEIN_NAME: malate dehydrogenase GENE_NAME: mez	1.1.1.38
R_FAS55	FAS55	MALCOA[c] + C22ACYLACPFAS[c] -> COA[c] + MALC22ACYLACPFAS[c]	(gp_G_Rv__TWO____FIVE____TWO____FOUR__c)	0	1000	0	Mycolic acid pathway	ECNumbers:none References:doi: 10.1371/journal.pcbi.0010046 PROTEIN_NAME: fatty acid synthase GENE_NAME: fas
R_FAS54	FAS54	H[c] + NADH[c] + TD2EC22ACYLACPFAS[c] -> NAD[c] + C22ACYLACPFAS[c]	(gp_G_Rv__TWO____FIVE____TWO____FOUR__c)	0	1000	0	Mycolic acid pathway	ECNumbers:none References:doi: 10.1371/journal.pcbi.0010046 PROTEIN_NAME: fatty acid synthase GENE_NAME: fas
R_FAS57	FAS57	H[c] + NADPH[c] + BKETOC24ACYLACPFAS[c] -> NADP[c] + 3HC24ACYLACPFAS[c]	(gp_G_Rv__TWO____FIVE____TWO____FOUR__c)	0	1000	0	Mycolic acid pathway	ECNumbers:none References:doi: 10.1371/journal.pcbi.0010046 PROTEIN_NAME: fatty acid synthase GENE_NAME: fas
R_NACN	R01724	H[c] + PRPP[c] + NAC[c] -> PPI[c] + NACN[c]	(gp_G_Rv__ZERO____FIVE____SEVEN____THREE__c)	0	1000	0	Nicotinate and nicotinamide metabolism	References:none PROTEIN_NAME: nicotinate phosphoribosyltransferase GENE_NAME: Rv0573c	2.4.2.11
R_FAS51	FAS51	MALC20ACYLACPFAS[c] -> CO2[c] + BKETOC22ACYLACPFAS[c]	(gp_G_Rv__TWO____FIVE____TWO____FOUR__c)	0	1000	0	Mycolic acid pathway	ECNumbers:none References:doi: 10.1371/journal.pcbi.0010046 PROTEIN_NAME: fatty acid synthase GENE_NAME: fas
R_FAS50	FAS50	MALCOA[c] + C20ACYLACPFAS[c] -> COA[c] + MALC20ACYLACPFAS[c]	(gp_G_Rv__TWO____FIVE____TWO____FOUR__c)	0	1000	0	Mycolic acid pathway	ECNumbers:none References:doi: 10.1371/journal.pcbi.0010046 PROTEIN_NAME: fatty acid synthase GENE_NAME: fas
R_FAS53	FAS53	3HC22ACYLACPFAS[c] -> H2O[c] + TD2EC22ACYLACPFAS[c]	(gp_G_Rv__TWO____FIVE____TWO____FOUR__c)	0	1000	0	Mycolic acid pathway	ECNumbers:none References:doi: 10.1371/journal.pcbi.0010046 PROTEIN_NAME: fatty acid synthase GENE_NAME: fas
R_FAS52	FAS52	H[c] + NADPH[c] + BKETOC22ACYLACPFAS[c] -> NADP[c] + 3HC22ACYLACPFAS[c]	(gp_G_Rv__TWO____FIVE____TWO____FOUR__c)	0	1000	0	Mycolic acid pathway	ECNumbers:none References:doi: 10.1371/journal.pcbi.0010046 PROTEIN_NAME: fatty acid synthase GENE_NAME: fas
R_MTN2	R01401	H2O[c] + 5MTA[c] <=> AD[c] + 5MTR[c]	(gp_G_Rv__ZERO____ZERO____NINE____ONE__)	-1000	1000	0	Cysteine and methionine metabolism	References:none PROTEIN_NAME: bifunctional 5-methylthioadenosine nucleosidase/S-adenosylhomocysteine nucleosidase GENE_NAME: mtn	3.2.2.16
R_TACAL	T00084	ACAL[e] <=> ACAL[c]		-1000	1000	0	Transport	ECNumbers:none References:none PROTEIN_NAME: na GENE_NAME: orphan
R_FAS59	FAS59	H[c] + NADH[c] + TD2EC24ACYLACPFAS[c] -> NAD[c] + C24ACYLACPFAS[c]	(gp_G_Rv__TWO____FIVE____TWO____FOUR__c)	0	1000	0	Mycolic acid pathway	ECNumbers:none References:doi: 10.1371/journal.pcbi.0010046 PROTEIN_NAME: fatty acid synthase GENE_NAME: fas
R_FAS58	FAS58	3HC24ACYLACPFAS[c] -> H2O[c] + TD2EC24ACYLACPFAS[c]	(gp_G_Rv__TWO____FIVE____TWO____FOUR__c)	0	1000	0	Mycolic acid pathway	ECNumbers:none References:doi: 10.1371/journal.pcbi.0010046 PROTEIN_NAME: fatty acid synthase GENE_NAME: fas
R_ILVA	R00996	THR[c] -> NH3[c] + OBUT[c]	(gp_G_Rv__ONE____FIVE____FIVE____NINE__)	0	1000	0	Glycine, serine and threonine metabolism	References:none PROTEIN_NAME: threonine dehydratase GENE_NAME: ilvA	4.3.1.19
R_HCYS	R01286	H2O[c] + LLCT[c] -> PYR[c] + NH3[c] + HCYS[c]		0	1000	0	Cysteine and methionine metabolism	References:none PROTEIN_NAME: na GENE_NAME: orphan	4.4.1.8
R_ILVD2	R01209	DHMVA[c] -> H2O[c] + OMVAL[c]	(gp_G_Rv__ZERO____ONE____EIGHT____NINE__c)	0	1000	0	Pantothenate and CoA biosynthesis	References:none PROTEIN_NAME: dihydroxy-acid dehydratase GENE_NAME: ilvD	4.2.1.9
R_ILVD1	R05070	DIHYDROXYMETHYLPENTANOATE[c] -> H2O[c] + OXOMETHYLPENTANOATE[c]	(gp_G_Rv__ZERO____ONE____EIGHT____NINE__c)	0	1000	0	Valine, leucine and isoleucine biosynthesis	References:none PROTEIN_NAME: dihydroxy-acid dehydratase GENE_NAME: ilvD	4.2.1.9
R_OELAC	R03470	4CMLAC[c] <=> CO2[c] + 3OELAC[c]	(gp_G_Rv__ZERO____SEVEN____SEVEN____ONE__)	-1000	1000	0	Benzoate degradation	References:none PROTEIN_NAME: 4-carboxymuconolactone decarboxylase GENE_NAME: Rv0771	4.1.1.44
R_MMPL8	MMPL8	2 HYDROXYPHTHIOCERANOYLCOA[c] + SL1278[c] -> 2 COA[c] + SL1[c]	(gp_G_Rv__THREE____EIGHT____TWO____THREE__c)	0	1000	0	Sulfolipid biosynthesis	ECNumbers:none References:doi: 10.1074/jbc.M111.315473 PROTEIN_NAME: biosynthesis and transport protein of sulfolipid 1 GENE_NAME: mmpL8
R_TGL	T00116	GL[e] <=> GL[c]		-1000	1000	0	Transport	ECNumbers:none References:none PROTEIN_NAME: na GENE_NAME: orphan
R_TASPA	T00049a	H2O[c] + ATP[c] + ASP[e] -> ADP[c] + PI[c] + ASP[c]	((gp_G_Rv__ZERO____THREE____FOUR____SIX__c) or (gp_G_Rv__TWO____ONE____TWO____SEVEN__))	0	1000	0	Transport	ECNumbers:none References:doi: 10.1038/NCHEMBIO.1355 PROTEIN_NAME: L-aspartate permease GENE_NAME: ansP2 OR ansP1
R_TASPB	T00049b	H2O[c] + ATP[c] + ASP[c] -> ADP[c] + PI[c] + ASP[e]	((gp_G_Rv__ZERO____THREE____FOUR____SIX__c) or (gp_G_Rv__TWO____ONE____TWO____SEVEN__))	0	1000	0	Transport	ECNumbers:none References:doi: 10.1038/NCHEMBIO.1355 PROTEIN_NAME: L-aspartate permease GENE_NAME: ansP2 OR ansP1
R_MMAA32	MMAA32	SAM[c] + CD37MHC59ACYLACP[c] -> SAH[c] + CD37MHMC60ACYLACP[c]	(gp_G_Rv__ZERO____SIX____FOUR____THREE__c)	0	1000	0	Mycolic acid pathway	ECNumbers:none References:doi: 10.1371/journal.pcbi.0010046 PROTEIN_NAME: methoxy mycolic acid synthase III GENE_NAME: mmaA3
R_FPP	R02003	IPP[c] + GPP[c] -> PPI[c] + FPP[c]	(gp_G_Rv__ONE____ZERO____EIGHT____SIX__)	0	1000	0	Terpenoid backbone biosynthesis	References:none PROTEIN_NAME: short chain Z-isoprenyl diphosphate synthase GENE_NAME: Rv1086	2.5.1.10
R_THISA	T00135a	H2O[c] + ATP[c] + HIS[e] -> ADP[c] + PI[c] + HIS[c]		0	1000	0	Transport	ECNumbers:none References:none PROTEIN_NAME: na GENE_NAME: orphan
R_FUCA	R02262	FU1P[c] <=> DHAP[c] + LALD[c]	(gp_G_Rv__ZERO____SEVEN____TWO____SEVEN__c)	-1000	1000	0	Fructose and mannose metabolism	References:none PROTEIN_NAME: L-fuculose phosphate aldolase GENE_NAME: fucA	4.1.2.17
R_PLSC1	PLSC1	TUBERCULOSTEROYLACP[c] + AGL3P[c] -> ACP[c] + PA[c]	((gp_G_Rv__TWO____FOUR____EIGHT____THREE__c) or (gp_G_Rv__TWO____ONE____EIGHT____TWO__c))	0	1000	0	Lipid metabolism	References:none PROTEIN_NAME: bifunctional L-3-phosphoserine phosphatase/1-acyl-SN-glycerol-3-phosphate aceyltransferase OR 1-acylglycerol-3-phosphate O-acyltransferase GENE_NAME: plsC OR Rv2182c	2.3.1.51
R_TKT1	R01067	E4P[c] + X5P[c] <=> G3P[c] + F6P[c]	(gp_G_Rv__ONE____FOUR____FOUR____NINE__c)	-1000	1000	0	Pentose phosphate pathway	References:none PROTEIN_NAME: transketolase GENE_NAME: tkt	2.2.1.1
R_FABG14	FABG14	H[c] + NADPH[c] + BKETOC44ACYLACP[c] -> NADP[c] + 3HC44ACYLACP[c]	((gp_G_Rv__ONE____FOUR____EIGHT____THREE__) or (gp_G_Rv__ONE____THREE____FIVE____ZERO__) or (gp_G_Rv__TWO____ZERO____ZERO____TWO__) or (gp_G_Rv__ZERO____TWO____FOUR____TWO__c) or (gp_G_Rv__TWO____SEVEN____SIX____SIX__c))	0	1000	0	Mycolic acid pathway	ECNumbers:none References:doi: 10.1371/journal.pcbi.0010046 AND doi: 10.1128/CMR.18.1.81-101.2005 AND doi: 10.1016/j.chembiol.2013.11.011 PROTEIN_NAME: 3-oxoacyl-acyl-carrier-protein reductase GENE_NAME: fabG1 OR fabG2 OR fabG3 OR fabG4 OR fabG5
R_FABG15	FABG15	H[c] + NADPH[c] + BKETOC46ACYLACP[c] -> NADP[c] + 3HC46ACYLACP[c]	((gp_G_Rv__ONE____FOUR____EIGHT____THREE__) or (gp_G_Rv__ONE____THREE____FIVE____ZERO__) or (gp_G_Rv__TWO____ZERO____ZERO____TWO__) or (gp_G_Rv__ZERO____TWO____FOUR____TWO__c) or (gp_G_Rv__TWO____SEVEN____SIX____SIX__c))	0	1000	0	Mycolic acid pathway	ECNumbers:none References:doi: 10.1371/journal.pcbi.0010046 AND doi: 10.1128/CMR.18.1.81-101.2005 AND doi: 10.1016/j.chembiol.2013.11.011 PROTEIN_NAME: 3-oxoacyl-acyl-carrier-protein reductase GENE_NAME: fabG1 OR fabG2 OR fabG3 OR fabG4 OR fabG5
R_FABG16	FABG16	H[c] + NADPH[c] + BKETOC48ACYLACP[c] -> NADP[c] + 3HC48ACYLACP[c]	((gp_G_Rv__ONE____FOUR____EIGHT____THREE__) or (gp_G_Rv__ONE____THREE____FIVE____ZERO__) or (gp_G_Rv__TWO____ZERO____ZERO____TWO__) or (gp_G_Rv__ZERO____TWO____FOUR____TWO__c) or (gp_G_Rv__TWO____SEVEN____SIX____SIX__c))	0	1000	0	Mycolic acid pathway	ECNumbers:none References:doi: 10.1371/journal.pcbi.0010046 AND doi: 10.1128/CMR.18.1.81-101.2005 AND doi: 10.1016/j.chembiol.2013.11.011 PROTEIN_NAME: 3-oxoacyl-acyl-carrier-protein reductase GENE_NAME: fabG1 OR fabG2 OR fabG3 OR fabG4 OR fabG5
R_QCRCTA	QCRCTA	6 H[c] + O2[c] + 2 MQH2[c] -> 2 H2O[c] + 2 MQ[c] + 6 Hr[e]	((gp_G_Rv__TWO____ONE____NINE____FOUR__) and (gp_G_Rv__TWO____ONE____NINE____FIVE__) and (gp_G_Rv__TWO____ONE____NINE____SIX__) and (gp_G_Rv__ONE____FOUR____FIVE____ONE__) and (gp_G_Rv__ONE____FOUR____FIVE____SIX__c) and (gp_G_Rv__THREE____ZERO____TWO____NINE__c) and (gp_G_Rv__THREE____ZERO____TWO____EIGHT__c) and (gp_G_Rv__TWO____TWO____ZERO____ZERO__c) and (gp_G_Rv__THREE____ZERO____FOUR____THR…	0	1000	0	Respiratory chain	References:doi: 10.1128/microbiolspec.MGM2-0015-2013 PROTEIN_NAME: integral membrane cytochrome D ubiquinol oxidase GENE_NAME: qcrC AND qcrA AND qcrB AND ctaB AND Rv1456c AND fixA AND fixB AND ctaC AND ctaD AND ctaE	1.10.3.-
R_SDH1	SDH1	SUCC[c] + MQ[c] -> FUM[c] + MQH2[c]	((gp_G_Rv__ZERO____TWO____FOUR____SEVEN__c) and (gp_G_Rv__ZERO____TWO____FOUR____EIGHT__c) and (gp_G_Rv__ZERO____TWO____FOUR____NINE__c))	0	1000	0	Respiratory chain	References:doi: 10.1128/microbiolspec.MGM2-0015-2013 PROTEIN_NAME: succinate:menaquinone oxidoreductase 1 GENE_NAME: sdh1B AND sdh1A AND sdh1CD	1.3.99.1
R_FRD	FRD	FUM[c] + MQH2[c] -> SUCC[c] + MQ[c]	((gp_G_Rv__ONE____FIVE____FIVE____TWO__) and (gp_G_Rv__ONE____FIVE____FIVE____THREE__) and (gp_G_Rv__ONE____FIVE____FIVE____FOUR__) and (gp_G_Rv__ONE____FIVE____FIVE____FIVE__))	0	1000	0	Respiratory chain	References:doi: 10.1128/microbiolspec.MGM2-0015-2013 PROTEIN_NAME: fumarate reductase GENE_NAME: frdA AND frdB AND frdC AND frdD	1.3.99.1
R_MQO	MQO	MQ[c] + MAL[c] -> MQH2[c] + OA[c]	(gp_G_Rv__TWO____EIGHT____FIVE____TWO__c)	0	1000	0	Respiratory chain	References:doi: 10.1128/microbiolspec.MGM2-0015-2013 PROTEIN_NAME: malate:menaquinone oxidoreductase GENE_NAME: mqo	1.1.5.4
R_FABG10	FABG10	H[c] + NADPH[c] + BKETOC36ACYLACP[c] -> NADP[c] + 3HC36ACYLACP[c]	((gp_G_Rv__ONE____FOUR____EIGHT____THREE__) or (gp_G_Rv__ONE____THREE____FIVE____ZERO__) or (gp_G_Rv__TWO____ZERO____ZERO____TWO__) or (gp_G_Rv__ZERO____TWO____FOUR____TWO__c) or (gp_G_Rv__TWO____SEVEN____SIX____SIX__c))	0	1000	0	Mycolic acid pathway	ECNumbers:none References:doi: 10.1371/journal.pcbi.0010046 AND doi: 10.1128/CMR.18.1.81-101.2005 AND doi: 10.1016/j.chembiol.2013.11.011 PROTEIN_NAME: 3-oxoacyl-acyl-carrier-protein reductase GENE_NAME: fabG1 OR fabG2 OR fabG3 OR fabG4 OR fabG5
R_FABG11	FABG11	H[c] + NADPH[c] + BKETOC38ACYLACP[c] -> NADP[c] + 3HC38ACYLACP[c]	((gp_G_Rv__ONE____FOUR____EIGHT____THREE__) or (gp_G_Rv__ONE____THREE____FIVE____ZERO__) or (gp_G_Rv__TWO____ZERO____ZERO____TWO__) or (gp_G_Rv__ZERO____TWO____FOUR____TWO__c) or (gp_G_Rv__TWO____SEVEN____SIX____SIX__c))	0	1000	0	Mycolic acid pathway	ECNumbers:none References:doi: 10.1371/journal.pcbi.0010046 AND doi: 10.1128/CMR.18.1.81-101.2005 AND doi: 10.1016/j.chembiol.2013.11.011 PROTEIN_NAME: 3-oxoacyl-acyl-carrier-protein reductase GENE_NAME: fabG1 OR fabG2 OR fabG3 OR fabG4 OR fabG5
R_FABG12	FABG12	H[c] + NADPH[c] + BKETOC40ACYLACP[c] -> NADP[c] + 3HC40ACYLACP[c]	((gp_G_Rv__ONE____FOUR____EIGHT____THREE__) or (gp_G_Rv__ONE____THREE____FIVE____ZERO__) or (gp_G_Rv__TWO____ZERO____ZERO____TWO__) or (gp_G_Rv__ZERO____TWO____FOUR____TWO__c) or (gp_G_Rv__TWO____SEVEN____SIX____SIX__c))	0	1000	0	Mycolic acid pathway	ECNumbers:none References:doi: 10.1371/journal.pcbi.0010046 AND doi: 10.1128/CMR.18.1.81-101.2005 AND doi: 10.1016/j.chembiol.2013.11.011 PROTEIN_NAME: 3-oxoacyl-acyl-carrier-protein reductase GENE_NAME: fabG1 OR fabG2 OR fabG3 OR fabG4 OR fabG5
R_FABG13	FABG13	H[c] + NADPH[c] + BKETOC42ACYLACP[c] -> NADP[c] + 3HC42ACYLACP[c]	((gp_G_Rv__ONE____FOUR____EIGHT____THREE__) or (gp_G_Rv__ONE____THREE____FIVE____ZERO__) or (gp_G_Rv__TWO____ZERO____ZERO____TWO__) or (gp_G_Rv__ZERO____TWO____FOUR____TWO__c) or (gp_G_Rv__TWO____SEVEN____SIX____SIX__c))	0	1000	0	Mycolic acid pathway	ECNumbers:none References:doi: 10.1371/journal.pcbi.0010046 AND doi: 10.1128/CMR.18.1.81-101.2005 AND doi: 10.1016/j.chembiol.2013.11.011 PROTEIN_NAME: 3-oxoacyl-acyl-carrier-protein reductase GENE_NAME: fabG1 OR fabG2 OR fabG3 OR fabG4 OR fabG5
R_ARGA	R00259	ACCOA[c] + GLU[c] <=> COA[c] + NAGLU[c]	(gp_G_Rv__TWO____SEVEN____FOUR____SEVEN__)	-1000	1000	0	Arginine and proline metabolism	References:doi: 10.1128/JB.187.9.3039-3044.2005 PROTEIN_NAME: N-acetylglutamate synthase GENE_NAME: argA	2.3.1.1
R_BIOD	R03182	ATP[c] + CO2[c] + 78DIAMINONONANOATE[c] -> ADP[c] + PI[c] + DETHIOBIOTIN[c]	(gp_G_Rv__ONE____FIVE____SEVEN____ZERO__)	0	1000	0	Cofactor biosynthesis	References:none PROTEIN_NAME: dithiobiotin synthetase GENE_NAME: bioD	6.3.3.3
R_NARK	T00088	H[c] + NO2[e] <=> NO2[c] + H[e]	(((gp_G_Rv__ONE____SEVEN____THREE____SEVEN__c) and (gp_G_Rv__TWO____THREE____TWO____NINE__c) and (gp_G_Rv__ZERO____TWO____SIX____ONE__c)) or (gp_G_Rv__ZERO____TWO____SIX____SEVEN__))	-1000	1000	0	Transport	ECNumbers:none References:none PROTEIN_NAME: nitrate extrusion protein GENE_NAME: (narK2 AND narK1 AND narK3) OR narU
R_BIOA	R03231	H[c] + SAM[c] + 8AMINO7OXONONANOATE[c] -> SAM2OXOBUTANOATE[c] + 78DIAMINONONANOATE[c]	(gp_G_Rv__ONE____FIVE____SIX____EIGHT__)	0	1000	0	Cofactor biosynthesis	References:none PROTEIN_NAME: adenosylmethionine-8-amino-7-oxononanoate aminotransferase GENE_NAME: bioA	2.6.1.62
R_FABG19	FABG19	H[c] + NADPH[c] + BKETOC54ACYLACP[c] -> NADP[c] + 3HC54ACYLACP[c]	((gp_G_Rv__ONE____FOUR____EIGHT____THREE__) or (gp_G_Rv__ONE____THREE____FIVE____ZERO__) or (gp_G_Rv__TWO____ZERO____ZERO____TWO__) or (gp_G_Rv__ZERO____TWO____FOUR____TWO__c) or (gp_G_Rv__TWO____SEVEN____SIX____SIX__c))	0	1000	0	Mycolic acid pathway	ECNumbers:none References:doi: 10.1371/journal.pcbi.0010046 AND doi: 10.1128/CMR.18.1.81-101.2005 AND doi: 10.1016/j.chembiol.2013.11.011 PROTEIN_NAME: 3-oxoacyl-acyl-carrier-protein reductase GENE_NAME: fabG1 OR fabG2 OR fabG3 OR fabG4 OR fabG5
R_TDIN	T05512	H[c] + DIN[e] <=> H[e] + DIN[c]		-1000	1000	0	Transport	ECNumbers:none References:none PROTEIN_NAME: na GENE_NAME: orphan
R_BIOB	BIOB	2 SAM[c] + H2S[c] + DETHIOBIOTIN[c] -> 2 DA[c] + 2 MET[c] + BIOTIN[c]	(gp_G_Rv__ONE____FIVE____EIGHT____NINE__)	0	1000	0	Cofactor biosynthesis	References:none PROTEIN_NAME: biotin synthase GENE_NAME: bioB	2.8.1.6
R_GPM2	R01518	3PG[c] <=> 2PG[c]	((gp_G_Rv__THREE____TWO____ONE____FOUR__) or (gp_G_Rv__ZERO____FOUR____EIGHT____NINE__))	-1000	1000	0	Glycolysis / Gluconeogenesis	References:none PROTEIN_NAME: acid phosphatase OR phosphoglyceromutase GENE_NAME: gpm2 OR gpm1	5.4.2.1
R_METE	R04405	HCYS[c] + MTHPTGLU[c] <=> MET[c] + THPTGLU[c]	(gp_G_Rv__ONE____ONE____THREE____THREE__c)	-1000	1000	0	Cysteine and methionine metabolism	References:none PROTEIN_NAME: 5-methyltetrahydropteroyltriglutamate/homocysteine S-methyltransferase GENE_NAME: metE	2.1.1.14
R_IDSA12	R02061	IPP[c] + FPP[c] -> PPI[c] + GGPP[c]	((gp_G_Rv__THREE____THREE____NINE____EIGHT__c) or (gp_G_Rv__TWO____ONE____SEVEN____THREE__))	0	1000	0	Terpenoid backbone biosynthesis	References:none PROTEIN_NAME: multifunctional dimethylallyltransferase/farnesyl diphosphate synthetase/ farnesyltranstransferase GENE_NAME: idsA1 OR idsA2	2.5.1.29
R_UGPC1	T00093a	H2O[c] + ATP[c] + GL3P[e] -> ADP[c] + PI[c] + GL3P[c]	((gp_G_Rv__TWO____EIGHT____THREE____TWO__c) and (gp_G_Rv__TWO____EIGHT____THREE____THREE__c) and (gp_G_Rv__TWO____EIGHT____THREE____FOUR__c) and (gp_G_Rv__TWO____EIGHT____THREE____FIVE__c))	0	1000	0	Transport	ECNumbers:none References:none PROTEIN_NAME: sn-glycerol-3-phosphate ABC transporter GENE_NAME: ugpC AND ugpB AND ugpE AND ugpA
R_UGPC2	T00093b	H2O[c] + ATP[c] + GL3P[c] -> ADP[c] + PI[c] + GL3P[e]	((gp_G_Rv__TWO____EIGHT____THREE____TWO__c) and (gp_G_Rv__TWO____EIGHT____THREE____THREE__c) and (gp_G_Rv__TWO____EIGHT____THREE____FOUR__c) and (gp_G_Rv__TWO____EIGHT____THREE____FIVE__c))	0	1000	0	Transport	ECNumbers:none References:none PROTEIN_NAME: sn-glycerol-3-phosphate ABC transporter GENE_NAME: ugpC AND ugpB AND ugpE AND ugpA
R_THF	THF	2 H2O[c] + THPTGLU[c] <=> 2 GLU[c] + THF[c]		-1000	1000	0	Folate biosynthesis	ECNumbers:none References:none PROTEIN_NAME: na GENE_NAME: orphan
R_PPSD4	PPSD4	2 H[c] + 2 NADH[c] + SMMALONYLCOA[c] + PHENOL57DHC31ACYLACP[c] -> H2O[c] + 2 NAD[c] + CO2[c] + COA[c] + PHENOL2M79DHC34ACYLACP[c]	((gp_G_Rv__TWO____NINE____THREE____FOUR__) and (gp_G_Rv__TWO____NINE____FIVE____THREE__))	0	1000	0	Dimycocerosate ester biosynthesis	ECNumbers:none References:doi: 10.1128/JB.00169-07 AND doi: 10.1128/microbiolspec.MGM2-0021-2013 PROTEIN_NAME: Phenolpthiocerol synthesis type-I polyketide synthase OR enoyl reductase GENE_NAME: ppsD AND Rv2953
R_AROK	R02412	ATP[c] + SME[c] -> ADP[c] + SME3P[c]	(gp_G_Rv__TWO____FIVE____THREE____NINE__c)	0	1000	0	Phenylalanine, tyrosine and tryptophan biosynthesis	References:none PROTEIN_NAME: shikimate kinase GENE_NAME: aroK	2.7.1.71
R_PPSE8	PPSE8	MALCOA[c] + PHENOL2M79DHC34ACYLACP[c] -> CO2[c] + COA[c] + PHENOL4M3K911DHC36ACYLACP[c]	(gp_G_Rv__TWO____NINE____THREE____FIVE__)	0	1000	0	Dimycocerosate ester biosynthesis	ECNumbers:none References:doi: 10.1128/microbiolspec.MGM2-0021-2013 PROTEIN_NAME: Phenolpthiocerol synthesis type-I polyketide synthase GENE_NAME: ppsE
R_HEMF2	R07411	H2O[c] + PROTOHEMEFE2[c] + FPP[c] -> PPI[c] + HEMEFE2[c]		0	1000	0	Cofactor biosynthesis	References:none PROTEIN_NAME: na GENE_NAME: orphan	2.5.1.-
R_FADD282	FADD282	ATP[c] + EICOSANOATE[c] -> PPI[c] + EICOSANOYLAMP[c]	(gp_G_Rv__TWO____NINE____FOUR____ONE__)	0	1000	0	Dimycocerosate ester biosynthesis	ECNumbers:none References:doi: 10.1128/microbiolspec.MGM2-0021-2013 PROTEIN_NAME: fatty-acid-amp ligase GENE_NAME: fadD28
R_TPROP	T00163	PROPANOATE[e] <=> PROPANOATE[c]		-1000	1000	0	Transport	ECNumbers:none References:none PROTEIN_NAME: na GENE_NAME: orphan
R_PPSE1	PPSE1	SMMALONYLCOA[c] + 2M79DHC31ACYLACP[c] -> CO2[c] + COA[c] + 24DM3K911DHC34ACYLACP[c]	(gp_G_Rv__TWO____NINE____THREE____FIVE__)	0	1000	0	Dimycocerosate ester biosynthesis	ECNumbers:none References:doi: 10.1128/microbiolspec.MGM2-0021-2013 PROTEIN_NAME: Phenolpthiocerol synthesis type-I polyketide synthase GENE_NAME: ppsE
R_PPSE2	PPSE2	SMMALONYLCOA[c] + 2M79DHC33ACYLACP[c] -> CO2[c] + COA[c] + 24DM3K911DHC36ACYLACP[c]	(gp_G_Rv__TWO____NINE____THREE____FIVE__)	0	1000	0	Dimycocerosate ester biosynthesis	ECNumbers:none References:doi: 10.1128/microbiolspec.MGM2-0021-2013 PROTEIN_NAME: Phenolpthiocerol synthesis type-I polyketide synthase GENE_NAME: ppsE
R_PPSE3	PPSE3	MALCOA[c] + 2M79DHC31ACYLACP[c] -> CO2[c] + COA[c] + 4M3K911DHC33ACYLACP[c]	(gp_G_Rv__TWO____NINE____THREE____FIVE__)	0	1000	0	Dimycocerosate ester biosynthesis	ECNumbers:none References:doi: 10.1128/microbiolspec.MGM2-0021-2013 PROTEIN_NAME: Phenolpthiocerol synthesis type-I polyketide synthase GENE_NAME: ppsE
R_PPSE4	PPSE4	MALCOA[c] + 2M79DHC33ACYLACP[c] -> CO2[c] + COA[c] + 4M3K911DHC35ACYLACP[c]	(gp_G_Rv__TWO____NINE____THREE____FIVE__)	0	1000	0	Dimycocerosate ester biosynthesis	ECNumbers:none References:doi: 10.1128/microbiolspec.MGM2-0021-2013 PROTEIN_NAME: Phenolpthiocerol synthesis type-I polyketide synthase GENE_NAME: ppsE
R_PPSE5	PPSE5	SMMALONYLCOA[c] + PHENOL2M79DHC32ACYLACP[c] -> CO2[c] + COA[c] + PHENOL24DM3K911DHC35ACYLACP[c]	(gp_G_Rv__TWO____NINE____THREE____FIVE__)	0	1000	0	Dimycocerosate ester biosynthesis	ECNumbers:none References:doi: 10.1128/microbiolspec.MGM2-0021-2013 PROTEIN_NAME: Phenolpthiocerol synthesis type-I polyketide synthase GENE_NAME: ppsE
R_PPSE6	PPSE6	SMMALONYLCOA[c] + PHENOL2M79DHC34ACYLACP[c] -> CO2[c] + COA[c] + PHENOL24DM3K911DHC37ACYLACP[c]	(gp_G_Rv__TWO____NINE____THREE____FIVE__)	0	1000	0	Dimycocerosate ester biosynthesis	ECNumbers:none References:doi: 10.1128/microbiolspec.MGM2-0021-2013 PROTEIN_NAME: Phenolpthiocerol synthesis type-I polyketide synthase GENE_NAME: ppsE
R_FADD284	FADD284	ACP[c] + EICOSANOYLAMP[c] -> AMP[c] + EICOSANOYLACP[c]	(gp_G_Rv__TWO____NINE____FOUR____ONE__)	0	1000	0	Dimycocerosate ester biosynthesis	ECNumbers:none References:doi: 10.1128/microbiolspec.MGM2-0021-2013 PROTEIN_NAME: fatty-acid-amp ligase GENE_NAME: fadD28
R_ARCA	R00552	H2O[c] + ARG[c] -> NH3[c] + CITR[c]	(gp_G_Rv__ONE____ZERO____ZERO____ONE__)	0	1000	0	Arginine and proline metabolism	References:none PROTEIN_NAME: arginine deiminase GENE_NAME: arcA	3.5.3.6
R_FOLC1	R00942	ATP[c] + GLU[c] + THF[c] <=> ADP[c] + PI[c] + THFG[c]	(gp_G_Rv__TWO____FOUR____FOUR____SEVEN__c)	-1000	1000	0	Folate biosynthesis	References:none PROTEIN_NAME: bifunctional folylpolyglutamate synthase/dihydrofolate synthase GENE_NAME: folC	6.3.2.17
R_METC	R01287	H2S[c] + OAHSER[c] -> AC[c] + HCYS[c]	(gp_G_Rv__THREE____THREE____FOUR____ZERO__)	0	1000	0	Cysteine and methionine metabolism	References:none PROTEIN_NAME: O-acetylhomoserine aminocarboxypropyltransferase GENE_NAME: metC	2.5.1.49
R_TFE2	T14818	FE2[e] <=> FE2[c]		-1000	1000	0	Transport	ECNumbers:none References:none PROTEIN_NAME: na GENE_NAME: orphan
R_TUREA	T00086	UREA[e] <=> UREA[c]		-1000	1000	0	Transport	ECNumbers:none References:none PROTEIN_NAME: na GENE_NAME: orphan
R_TSUC	T00089	H2O[c] + ATP[c] + SUC[e] -> ADP[c] + PI[c] + SUC[c]	(((gp_G_Rv__TWO____THREE____ONE____SIX__) and (gp_G_Rv__TWO____THREE____ONE____SEVEN__) and (gp_G_Rv__TWO____THREE____ONE____EIGHT__)) or ((gp_G_Rv__ONE____TWO____THREE____FIVE__) and (gp_G_Rv__ONE____TWO____THREE____SIX__) and (gp_G_Rv__ONE____TWO____THREE____SEVEN__) and (gp_G_Rv__ONE____TWO____THREE____EIGHT__)) or ((gp_G_Rv__TWO____ZERO____THREE____EIGHT__c) and (gp_G_Rv__TWO____ZERO____THREE…	0	1000	0	Transport	ECNumbers:none References:doi: 10.1099/mic.0.2007/012872-0 PROTEIN_NAME: sugar-transport integral membrane protein abc transporter GENE_NAME: ( uspA AND uspB AND uspC ) OR ( lpqY AND sugA AND sugB AND sugC ) OR ( Rv2038c AND Rv2039c AND Rv2040c AND R2041c )
R_DUT	R02100	H2O[c] + DUTP[c] -> PPI[c] + DUMP[c]	(gp_G_Rv__TWO____SIX____NINE____SEVEN__c)	0	1000	0	Pyrimidine metabolism	References:none PROTEIN_NAME: deoxyuridine 5-triphosphate nucleotidohydrolase GENE_NAME: dut	3.6.1.23
R_INHA19	INHA19	H[c] + NADH[c] + TD2EC54ACYLACP[c] -> NAD[c] + TETRAPENTACONTANOYLACP[c]	(gp_G_Rv__ONE____FOUR____EIGHT____FOUR__)	0	1000	0	Mycolic acid pathway	ECNumbers:none References:doi: 10.1371/journal.pcbi.0010046 AND doi: 10.1016/j.chembiol.2013.11.011 PROTEIN_NAME: enoyl-acyl-carrier-protein reductase GENE_NAME: inhA
R_MRAY	R05630	UDPNAMNGMAGMDAPIMAA[c] + UDPP[c] <=> UMP[c] + LIPID1[c]	(gp_G_Rv__TWO____ONE____FIVE____SIX__c)	-1000	1000	0	Peptidoglycan biosynthesis	References:none PROTEIN_NAME: phospho-N-acetylmuramoyl-pentapeptide-transferase GENE_NAME: mraY	2.7.8.13
R_PANB	R01226	H2O[c] + OMVAL[c] + METTHF[c] -> THF[c] + AKP[c]	(gp_G_Rv__TWO____TWO____TWO____FIVE__)	0	1000	0	Pantothenate and CoA biosynthesis	References:none PROTEIN_NAME: 3-methyl-2-oxobutanoate hydroxymethyltransferase GENE_NAME: panB	2.1.2.11
R_PANC	R02473	ATP[c] + bALA[c] + PANT[c] -> PPI[c] + AMP[c] + PNTO[c]	(gp_G_Rv__THREE____SIX____ZERO____TWO__c)	0	1000	0	Alanine, aspartate and glutamate metabolism	References:none PROTEIN_NAME: pantoate--beta-alanine ligase GENE_NAME: panC	6.3.2.1
R_PKNG	R03347	ATP[c] + NACD[c] -> ADP[c] + NACN[c]	(gp_G_Rv__ZERO____FOUR____ONE____ZERO__c)	0	1000	0	Nicotinate and nicotinamide metabolism	References:none PROTEIN_NAME: serine/threonine-protein kinase G GENE_NAME: pknG	2.7.1.-
R_TESA4	TESA4	H2O[c] + 4M3K911DHC35ACYLACP[c] -> ACP[c] + 4M3K911DHC35OATE[c]	(gp_G_Rv__TWO____NINE____TWO____EIGHT__)	0	1000	0	Dimycocerosate ester biosynthesis	ECNumbers:none References:doi: 10.1128/microbiolspec.MGM2-0021-2013 PROTEIN_NAME: thioesterase GENE_NAME: tesA
R_5ALEV	R02271	4OGSAL[c] + ALA[c] <=> PYR[c] + 5AMINOLEVULINATE[c]		-1000	1000	0	Porphyrin metabolism	ECNumbers:none References:none PROTEIN_NAME: na GENE_NAME: orphan
R_PANT	R02472	H[c] + NADPH[c] + AKP[c] -> NADP[c] + PANT[c]	(gp_G_Rv__TWO____FIVE____SEVEN____THREE__)	0	1000	0	Pantothenate and CoA biosynthesis	References:none PROTEIN_NAME: 2-dehydropantoate 2-reductase GENE_NAME: Rv2573	1.1.1.169
R_DFP1	R03269	4PPNCYS[c] -> CO2[c] + 4PPNTE[c]	(gp_G_Rv__ONE____THREE____NINE____ONE__)	0	1000	0	Pantothenate and CoA biosynthesis	References:none PROTEIN_NAME: bifunctional phosphopantothenoylcysteine decarboxylase/phosphopantothenate synthase GENE_NAME: dfp	4.1.1.36
R_MOEB1	MOEB1	H2O[c] + ATP[c] + CYS[c] + MOADCOOH[c] -> PPI[c] + AMP[c] + SER[c] + MOADCOSH[c]	((gp_G_Rv__THREE____TWO____ZERO____SIX__c) and (gp_G_Rv__THREE____ZERO____TWO____FIVE__c))	0	1000	0	Cofactor biosynthesis	ECNumbers:none References:doi: 10.1128/JB.00774-10 PROTEIN_NAME: molybdopterin biosynthesis protein AND cysteine desulfurase GENE_NAME: moeB1 AND iscS
R_INHA14	INHA14	H[c] + NADH[c] + TD2EC44ACYLACP[c] -> NAD[c] + TETRATETRACONTANOYLACP[c]	(gp_G_Rv__ONE____FOUR____EIGHT____FOUR__)	0	1000	0	Mycolic acid pathway	ECNumbers:none References:doi: 10.1371/journal.pcbi.0010046 AND doi: 10.1016/j.chembiol.2013.11.011 PROTEIN_NAME: enoyl-acyl-carrier-protein reductase GENE_NAME: inhA
R_GABD	R00714	H2O[c] + NADP[c] + SUCCSAL[c] <=> H[c] + SUCC[c] + NADPH[c]	((gp_G_Rv__ZERO____TWO____THREE____FOUR__c) or (gp_G_Rv__ONE____SEVEN____THREE____ONE__))	-1000	1000	0	Alanine, aspartate and glutamate metabolism	References:none PROTEIN_NAME: succinate-semialdehyde dehydrogenase GENE_NAME: gabD1 OR gabD2	1.2.1.16
R_LPDC1	R01698	NAD[c] + DLIPO[c] <=> H[c] + NADH[c] + LIPO[c]	(gp_G_Rv__ZERO____FOUR____SIX____TWO__)	-1000	1000	0	Glycolysis / Gluconeogenesis	References:none PROTEIN_NAME: dihydrolipamide dehydrogenase GENE_NAME: lpdC	1.8.1.4
R_PLSB21	PLSB21	GL3P[c] + HEXADECANOYLACP[c] -> ACP[c] + AGL3P[c]	(gp_G_Rv__TWO____FOUR____EIGHT____TWO__c)	0	1000	0	Lipid metabolism	References:none PROTEIN_NAME: glycerol-3-phosphate acyltransferase GENE_NAME: plsB2	2.3.1.15
R_PLSB22	PLSB22	HCSCOA[c] + 34 GL3P[c] + 27 PENTADECANOYLCOA[c] + NONADECANOYLCOA[c] + TCSCOA[c] + ECSCOA[c] + 2 HDCCOA[c] + ODCCOA[c] -> 34 COA[c] + 34 AGL3P[c]	((gp_G_Rv__TWO____FOUR____EIGHT____TWO__c) or (gp_G_Rv__ONE____FIVE____FIVE____ONE__))	0	1000	0	Lipid metabolism	ECNumbers:none References:none PROTEIN_NAME: glycerol-3-phosphate acyltransferase GENE_NAME: plsB2 OR plsB1
R_LPDC2	R03815	NAD[c] + DHLIPOYLPROTEIN[c] <=> H[c] + NADH[c] + LIPOYLPROTEIN[c]	(gp_G_Rv__THREE____THREE____ZERO____THREE__c)	-1000	1000	0	Glycine, serine and threonine metabolism	References:none PROTEIN_NAME: dihydrolipoamide dehydrogenase OR flavoprotein disulfide reductase GENE_NAME: lpdA	1.8.1.4
R_RPE	R01529	RL5P[c] <=> X5P[c]	(gp_G_Rv__ONE____FOUR____ZERO____EIGHT__)	-1000	1000	0	Pentose phosphate pathway	References:none PROTEIN_NAME: ribulose-phosphate 3-epimerase GENE_NAME: rpe	5.1.3.1
R_PEPA	PEPA	PI[c] + MLT[c] -> H2O[c] + MLT6P[c]	(gp_G_Rv__ZERO____ONE____TWO____FIVE__)	0	1000	0	Starch and sucrose metabolism	References:none PROTEIN_NAME: serine protease GENE_NAME: pepA	2.7.1.69
R_MYCOE	MYCOE	ACP[c] + 0.117 KC86MYCOLATE26[c] + 0.138 AC82MYCOLATE26[c] + 0.317 AC80MYCOLATE26[c] + 0.145 AC78MYCOLATE26[c] + 0.152 MC87MYCOLATE26[c] + 0.131 MC85MYCOLATE26[c] -> H2O[c] + C78MYCOLATEACP[c]		0	1000	0	Mycolic acid pathway	ECNumbers:none References:doi: 10.1002/emmm.201100185 PROTEIN_NAME: na GENE_NAME: orphan
R_FADD3414	FADD3414	ATP[c] + COA[c] + 9OCTADECENOATE[c] -> PPI[c] + AMP[c] + 9ODECOA[c]	((gp_G_Rv__ZERO____ZERO____THREE____FIVE__) or (gp_G_Rv__ZERO____ZERO____NINE____NINE__) or (gp_G_Rv__ZERO____ONE____ONE____NINE__) or (gp_G_Rv__ZERO____ONE____SIX____SIX__) or (gp_G_Rv__ZERO____TWO____ONE____FOUR__) or (gp_G_Rv__ZERO____TWO____SEVEN____ZERO__) or (gp_G_Rv__ZERO____FOUR____ZERO____FOUR__) or (gp_G_Rv__ZERO____FIVE____FIVE____ONE__c) or (gp_G_Rv__ZERO____EIGHT____FIVE____TWO__) or…	0	1000	0	Lipid metabolism	ECNumbers:none References:none PROTEIN_NAME: fatty acid CoA-ligase GENE_NAME: fadD34 OR fadD10 OR fadD7 OR fadD5 OR fadD4 OR fadD2 OR fadD30 OR fadD8 OR fadD16 OR fadD14 OR fadD21 OR fadD36 OR fadD6 OR fadD12 OR fadD25 OR fadD24 OR fadD11.1 OR fadD11 OR fadD1 OR fadD31 OR fadD15 OR fadD35 OR fadD9 OR fadD26 OR fadD28 OR fadD22 OR fadD29 OR fadD13 OR fadD17 OR fadD18 OR fadD19 OR fadD3 OR fadD32 O…
R_DFP2	R04231	CTP[c] + CYS[c] + 4PPNTO[c] -> PPI[c] + CMP[c] + 4PPNCYS[c]	(gp_G_Rv__ONE____THREE____NINE____ONE__)	0	1000	0	Pantothenate and CoA biosynthesis	References:none PROTEIN_NAME: bifunctional phosphopantothenoylcysteine decarboxylase/phosphopantothenate synthase GENE_NAME: dfp	6.3.2.5
R_ACYP	R00317	H2O[c] + ACETYLP[c] -> PI[c] + AC[c]	(gp_G_Rv__TWO____NINE____TWO____TWO__A)	0	1000	0	Pyruvate metabolism	References:none PROTEIN_NAME: acylphosphatase GENE_NAME: acyP	3.6.1.7
R_RMLA	R02328	DTTP[c] + G1P[c] -> PPI[c] + DTDPGLC[c]	(gp_G_Rv__ZERO____THREE____THREE____FOUR__)	0	1000	0	Peptidoglycan and lipopolysaccharide biosynthesis	References:none PROTEIN_NAME: alpha-D-glucose-1-phosphate thymidylyltransferase GENE_NAME: rmlA	2.7.7.24
R_RMLB	R06513	DTDPGLC[c] <=> H2O[c] + DTDP4DH6DGLC[c]	((gp_G_Rv__THREE____FOUR____SIX____FOUR__) or (gp_G_Rv__THREE____SIX____THREE____FOUR__c) or (gp_G_Rv__THREE____FOUR____SIX____EIGHT__c) or (gp_G_Rv__THREE____SEVEN____EIGHT____FOUR__))	-1000	1000	0	Polyketide sugar unit biosynthesis	References:none PROTEIN_NAME: dTDP-glucose 4,6-dehydratase RMLB OR UDP-glucose 4-epimerase OR dTDP-glucose 4,6-dehydratase OR dTDP-glucose 4,6-dehydratase GENE_NAME: rmlB OR galE1 OR Rv3468c OR Rv3784	4.2.1.46
R_METH	R00946	HCYS[c] + MTHF[c] <=> MET[c] + THF[c]	((gp_G_Rv__TWO____ONE____TWO____FOUR__c) and (gp_G_Rv__ONE____ONE____THREE____THREE__c))	-1000	1000	0	Cysteine and methionine metabolism	References:doi: 10.1038/srep02264 PROTEIN_NAME: methionine synthase GENE_NAME: metH AND metE	2.1.1.13
R_FADD5	FADD5	ATP[c] + COA[c] + DODECANOATE[c] -> PPI[c] + AMP[c] + DODECANOYLCOA[c]	((gp_G_Rv__ZERO____ZERO____THREE____FIVE__) or (gp_G_Rv__ZERO____ZERO____NINE____NINE__) or (gp_G_Rv__ZERO____ONE____ONE____NINE__) or (gp_G_Rv__ZERO____ONE____SIX____SIX__) or (gp_G_Rv__ZERO____TWO____ONE____FOUR__) or (gp_G_Rv__ZERO____TWO____SEVEN____ZERO__) or (gp_G_Rv__ZERO____FOUR____ZERO____FOUR__) or (gp_G_Rv__ZERO____FIVE____FIVE____ONE__c) or (gp_G_Rv__ZERO____EIGHT____FIVE____TWO__) or…	0	1000	0	Lipid metabolism	ECNumbers:none References:none PROTEIN_NAME: fatty acid CoA-ligase GENE_NAME: fadD34 OR fadD10 OR fadD7 OR fadD5 OR fadD4 OR fadD2 OR fadD30 OR fadD8 OR fadD16 OR fadD14 OR fadD21 OR fadD36 OR fadD6 OR fadD12 OR fadD25 OR fadD24 OR fadD11.1 OR fadD11 OR fadD1 OR fadD31 OR fadD15 OR fadD35 OR fadD9 OR fadD26 OR fadD28 OR fadD22 OR fadD29 OR fadD13 OR fadD17 OR fadD18 OR fadD19 OR fadD3 OR fadD32 O…
R_FADD4	FADD4	2 H2O[c] + ATP[c] + DECANOYLCOA[c] -> COA[c] + PPI[c] + AMP[c] + DECANOATE[c]	((gp_G_Rv__ZERO____ZERO____THREE____FIVE__) or (gp_G_Rv__ZERO____ZERO____NINE____NINE__) or (gp_G_Rv__ZERO____ONE____ONE____NINE__) or (gp_G_Rv__ZERO____ONE____SIX____SIX__) or (gp_G_Rv__ZERO____TWO____ONE____FOUR__) or (gp_G_Rv__ZERO____TWO____SEVEN____ZERO__) or (gp_G_Rv__ZERO____FOUR____ZERO____FOUR__) or (gp_G_Rv__ZERO____FIVE____FIVE____ONE__c) or (gp_G_Rv__ZERO____EIGHT____FIVE____TWO__) or…	0	1000	0	Lipid metabolism	ECNumbers:none References:none PROTEIN_NAME: fatty acid CoA-ligase GENE_NAME: fadD34 OR fadD10 OR fadD7 OR fadD5 OR fadD4 OR fadD2 OR fadD30 OR fadD8 OR fadD16 OR fadD14 OR fadD21 OR fadD36 OR fadD6 OR fadD12 OR fadD25 OR fadD24 OR fadD11.1 OR fadD11 OR fadD1 OR fadD31 OR fadD15 OR fadD35 OR fadD9 OR fadD26 OR fadD28 OR fadD22 OR fadD29 OR fadD13 OR fadD17 OR fadD18 OR fadD19 OR fadD3 OR fadD32 O…
R_FADD7	FADD7	ATP[c] + COA[c] + TETRADECANOATE[c] -> PPI[c] + AMP[c] + TETRADECANOYLCOA[c]	((gp_G_Rv__ZERO____ZERO____THREE____FIVE__) or (gp_G_Rv__ZERO____ZERO____NINE____NINE__) or (gp_G_Rv__ZERO____ONE____ONE____NINE__) or (gp_G_Rv__ZERO____ONE____SIX____SIX__) or (gp_G_Rv__ZERO____TWO____ONE____FOUR__) or (gp_G_Rv__ZERO____TWO____SEVEN____ZERO__) or (gp_G_Rv__ZERO____FOUR____ZERO____FOUR__) or (gp_G_Rv__ZERO____FIVE____FIVE____ONE__c) or (gp_G_Rv__ZERO____EIGHT____FIVE____TWO__) or…	0	1000	0	Lipid metabolism	ECNumbers:none References:none PROTEIN_NAME: fatty acid CoA-ligase GENE_NAME: fadD34 OR fadD10 OR fadD7 OR fadD5 OR fadD4 OR fadD2 OR fadD30 OR fadD8 OR fadD16 OR fadD14 OR fadD21 OR fadD36 OR fadD6 OR fadD12 OR fadD25 OR fadD24 OR fadD11.1 OR fadD11 OR fadD1 OR fadD31 OR fadD15 OR fadD35 OR fadD9 OR fadD26 OR fadD28 OR fadD22 OR fadD29 OR fadD13 OR fadD17 OR fadD18 OR fadD19 OR fadD3 OR fadD32 O…
R_FAS56	FAS56	MALC22ACYLACPFAS[c] -> CO2[c] + BKETOC24ACYLACPFAS[c]	(gp_G_Rv__TWO____FIVE____TWO____FOUR__c)	0	1000	0	Mycolic acid pathway	ECNumbers:none References:doi: 10.1371/journal.pcbi.0010046 PROTEIN_NAME: fatty acid synthase GENE_NAME: fas
R_NUO	R02163a	5 H[c] + NADH[c] + MQ[c] -> NAD[c] + MQH2[c] + 4 Hr[e]	((gp_G_Rv__THREE____ONE____FOUR____FIVE__) and (gp_G_Rv__THREE____ONE____FOUR____SIX__) and (gp_G_Rv__THREE____ONE____FOUR____SEVEN__) and (gp_G_Rv__THREE____ONE____FOUR____EIGHT__) and (gp_G_Rv__THREE____ONE____FOUR____NINE__) and (gp_G_Rv__THREE____ONE____FIVE____ZERO__) and (gp_G_Rv__THREE____ONE____FIVE____ONE__) and (gp_G_Rv__THREE____ONE____FIVE____TWO__) and (gp_G_Rv__THREE____ONE____FIVE_…	0	1000	0	Respiratory chain	References:doi: 10.1128/microbiolspec.MGM2-0015-2013 PROTEIN_NAME: NADH dehydrogenase GENE_NAME: nuoA AND nuoB AND nuoC AND nuoD AND nuoE AND nuoF AND nuoG AND nuoH AND nuoI AND nuoJ AND nuoK AND nuoL AND nuoM AND nuoN	1.6.5.3
R_METK	R00177	H2O[c] + ATP[c] + MET[c] -> PI[c] + PPI[c] + SAM[c]	(gp_G_Rv__ONE____THREE____NINE____TWO__)	0	1000	0	Cysteine and methionine metabolism	References:doi: 10.1038/srep02264 PROTEIN_NAME: methionine adenosyltransferase GENE_NAME: metK	2.5.1.6
R_FADD3	FADD3	ATP[c] + COA[c] + HIP[c] -> PPI[c] + AMP[c] + HIPCOA[c]	(((gp_G_Rv__THREE____FIVE____FIVE____ONE__) and (gp_G_Rv__THREE____FIVE____FIVE____TWO__)) or (gp_G_Rv__THREE____FIVE____SIX____ONE__))	0	1000	0	Cholesterol degradation	References:doi: 10.1111/mmi.12095 PROTEIN_NAME: CoA transferase OR CoA ligase GENE_NAME: ( ipdA AND ipdB ) OR fadD3	6.2.1.-
R_ACKA1	R01353	ATP[c] + PROPANOATE[c] -> ADP[c] + PROPIONYLP[c]	(gp_G_Rv__ZERO____FOUR____ZERO____NINE__)	0	1000	0	Propanoate metabolism	References:none PROTEIN_NAME: acetate kinase GENE_NAME: ackA	2.7.2.1
R_PIME1	PIME1	GDPMAN[c] + AC1PIM4[c] -> GDP[c] + AC1PIM5[c]	(gp_G_Rv__ONE____ONE____FIVE____NINE__)	0	1000	0	Phosphatidyl inositol mannoside biosynthesis	References:doi: 10.1074/jbc.R110.168328 PROTEIN_NAME: mannosyltransferase GENE_NAME: pimE	2.4.1.-
R_CMK3	R01665	ATP[c] + DCMP[c] <=> ADP[c] + DCDP[c]	(gp_G_Rv__ONE____SEVEN____ONE____TWO__)	-1000	1000	0	Pyrimidine metabolism	References:none PROTEIN_NAME: cytidylate kinase GENE_NAME: cmk	2.7.4.14
R_3PG	R01514	ATP[c] + DGLYCERATE[c] -> ADP[c] + 3PG[c]	(gp_G_Rv__TWO____TWO____ZERO____FIVE__c)	0	1000	0	Glycine, serine and threonine metabolism	References:none PROTEIN_NAME: glycerate kinase GENE_NAME: Rv2205c	2.7.1.31
R_PIME2	PIME2	GDPMAN[c] + AC2PIM4[c] -> GDP[c] + AC2PIM5[c]	(gp_G_Rv__ONE____ONE____FIVE____NINE__)	0	1000	0	Phosphatidyl inositol mannoside biosynthesis	References:doi: 10.1074/jbc.R110.168328 PROTEIN_NAME: mannosyltransferase GENE_NAME: pimE	2.4.1.-
R_RIBH	R04457	A6RP[c] + DB4P[c] -> 2 H2O[c] + PI[c] + D8RL[c]	(gp_G_Rv__ONE____FOUR____ONE____SIX__)	0	1000	0	Riboflavin metabolism	References:none PROTEIN_NAME: 6,7-dimethyl-8-ribityllumazine synthase GENE_NAME: ribH	2.5.1.78
R_FADD8	FADD8	2 H2O[c] + ATP[c] + TETRADECANOYLCOA[c] -> COA[c] + PPI[c] + AMP[c] + TETRADECANOATE[c]	((gp_G_Rv__ZERO____ZERO____THREE____FIVE__) or (gp_G_Rv__ZERO____ZERO____NINE____NINE__) or (gp_G_Rv__ZERO____ONE____ONE____NINE__) or (gp_G_Rv__ZERO____ONE____SIX____SIX__) or (gp_G_Rv__ZERO____TWO____ONE____FOUR__) or (gp_G_Rv__ZERO____TWO____SEVEN____ZERO__) or (gp_G_Rv__ZERO____FOUR____ZERO____FOUR__) or (gp_G_Rv__ZERO____FIVE____FIVE____ONE__c) or (gp_G_Rv__ZERO____EIGHT____FIVE____TWO__) or…	0	1000	0	Lipid metabolism	ECNumbers:none References:none PROTEIN_NAME: fatty acid CoA-ligase GENE_NAME: fadD34 OR fadD10 OR fadD7 OR fadD5 OR fadD4 OR fadD2 OR fadD30 OR fadD8 OR fadD16 OR fadD14 OR fadD21 OR fadD36 OR fadD6 OR fadD12 OR fadD25 OR fadD24 OR fadD11.1 OR fadD11 OR fadD1 OR fadD31 OR fadD15 OR fadD35 OR fadD9 OR fadD26 OR fadD28 OR fadD22 OR fadD29 OR fadD13 OR fadD17 OR fadD18 OR fadD19 OR fadD3 OR fadD32 O…
R_PROZ4	T00114b	H2O[c] + ATP[c] + CHOL[c] -> ADP[c] + PI[c] + CHOL[e]	((gp_G_Rv__THREE____SEVEN____FIVE____SIX__c) and (gp_G_Rv__THREE____SEVEN____FIVE____SEVEN__c) and (gp_G_Rv__THREE____SEVEN____FIVE____EIGHT__c) and (gp_G_Rv__THREE____SEVEN____FIVE____NINE__c))	0	1000	0	Transport	ECNumbers:none References:none PROTEIN_NAME: glycine betaine/carnitine/choline/L-proline transport integral membrane protein abc transporter GENE_NAME: proZ AND proW AND proV AND proX
R_UREC	R00131	H2O[c] + UREA[c] -> CO2[c] + 2 NH3[c]	((gp_G_Rv__ONE____EIGHT____FIVE____ZERO__) and (gp_G_Rv__ONE____EIGHT____FOUR____NINE__) and (gp_G_Rv__ONE____EIGHT____FOUR____EIGHT__) and (gp_G_Rv__ONE____EIGHT____FIVE____THREE__) and (gp_G_Rv__ONE____EIGHT____FIVE____ONE__) and (gp_G_Rv__ONE____EIGHT____FIVE____TWO__))	0	1000	0	Purine metabolism	References:none PROTEIN_NAME: urease subunit alpha AND beta AND gamma AND urease accessory protein GENE_NAME: ureC AND ureB AND ureA AND ureD AND ureF AND ureG	3.5.1.5
R_TRPE	R00986	CHOR[c] + GLN[c] -> PYR[c] + GLU[c] + AN[c]	(gp_G_Rv__ONE____SIX____ZERO____NINE__)	0	1000	0	Phenylalanine, tyrosine and tryptophan biosynthesis	References:none PROTEIN_NAME: anthranilate synthase component I GENE_NAME: trpE	4.1.3.27
R_RELA	R00429	ATP[c] + GTP[c] -> AMP[c] + PPGPPP[c]	(gp_G_Rv__TWO____FIVE____EIGHT____THREE__c)	0	1000	0	Purine metabolism	References:none PROTEIN_NAME: GTP pyrophosphokinase GENE_NAME: relA	2.7.6.5
R_TRPG	R01716	CHOR[c] + GLN[c] -> GLU[c] + ADCHOR[c]	(gp_G_Rv__ZERO____ZERO____ONE____THREE__)	0	1000	0	Folate biosynthesis	References:none PROTEIN_NAME: para-aminobenzoate synthase component II GENE_NAME: trpG	2.6.1.85
R_TRPD	R01073	PRPP[c] + AN[c] -> PPI[c] + NPRAN[c]	(gp_G_Rv__TWO____ONE____NINE____TWO__c)	0	1000	0	Phenylalanine, tyrosine and tryptophan biosynthesis	References:none PROTEIN_NAME: anthranilate phosphoribosyltransferase GENE_NAME: trpD	2.4.2.18
R_KSTD	KSTD	NAD[c] + ADS[c] -> H[c] + NADH[c] + ADD[c]	(gp_G_Rv__THREE____FIVE____THREE____SEVEN__)	0	1000	0	Cholesterol degradation	ECNumbers:none References:doi: 10.1016/j.tim.2011.07.009 PROTEIN_NAME: delta one KstD enzyme GENE_NAME: kstD
R_PYRG1	R00571	ATP[c] + NH3[c] + UTP[c] -> ADP[c] + PI[c] + CTP[c]	(gp_G_Rv__ONE____SIX____NINE____NINE__)	0	1000	0	Pyrimidine metabolism	References:none PROTEIN_NAME: CTP synthase GENE_NAME: pyrG	6.3.4.2
R_PYRG2	R00573	H2O[c] + ATP[c] + GLN[c] + UTP[c] -> ADP[c] + PI[c] + CTP[c] + GLU[c]	(gp_G_Rv__ONE____SIX____NINE____NINE__)	0	1000	0	Pyrimidine metabolism	References:none PROTEIN_NAME: CTP synthase GENE_NAME: pyrG	6.3.4.2
R_PTA2	R00921	COA[c] + PROPIONYLP[c] <=> PI[c] + PROPIONYLCOA[c]	(gp_G_Rv__ZERO____FOUR____ZERO____EIGHT__)	-1000	1000	0	Lipid metabolism	References:none PROTEIN_NAME: phosphate acetyltransferase GENE_NAME: pta	2.3.1.8
R_DCTA2A	T00042a	H2O[c] + ATP[c] + SUCC[e] -> ADP[c] + SUCC[c] + PI[c]	(gp_G_Rv__TWO____FOUR____FOUR____THREE__)	0	1000	0	Transport	ECNumbers:none References:none PROTEIN_NAME: C4-dicarboxylate-transport transmembrane protein GENE_NAME: dctA
R_ANSP2B	T00152b	H2O[c] + ATP[c] + ASN[c] -> ADP[c] + PI[c] + ASN[e]	(gp_G_Rv__ZERO____THREE____FOUR____SIX__c)	0	1000	0	Transport	ECNumbers:none References:doi: 10.1371/journal.ppat.1003928 PROTEIN_NAME: L-asparagine permease GENE_NAME: ansP2
R_ANSP2A	T00152a	H2O[c] + ATP[c] + ASN[e] -> ADP[c] + PI[c] + ASN[c]	(gp_G_Rv__ZERO____THREE____FOUR____SIX__c)	0	1000	0	Transport	ECNumbers:none References:doi: 10.1371/journal.ppat.1003928 PROTEIN_NAME: L-asparagine permease GENE_NAME: ansP2
R_XAN	R02143	H2O[c] + XTSINE[c] -> XAN[c] + RIB[c]		0	1000	0	Purine metabolism	References:none PROTEIN_NAME: na GENE_NAME: orphan	3.2.2.1
R_FADA	R00927	COA[c] + MAACCOA[c] <=> ACCOA[c] + PROPIONYLCOA[c]	((gp_G_Rv__ZERO____EIGHT____FIVE____NINE__) or (gp_G_Rv__ONE____ZERO____SEVEN____FOUR__c) or (gp_G_Rv__ONE____THREE____TWO____THREE__))	-1000	1000	0	Valine, leucine and isoleucine degradation	References:none PROTEIN_NAME: acetyl-CoA acetyltransferase GENE_NAME: fadA OR fadA3 OR fadA4	2.3.1.9
R_MTHF1	MTHF1	FADH2[c] + METTHF[c] -> FAD[c] + MTHF[c]		0	1000	0	Cysteine and methionine metabolism	ECNumbers:none References:none PROTEIN_NAME: na GENE_NAME: orphan
R_FAS60	FAS60	MALCOA[c] + C24ACYLACPFAS[c] -> COA[c] + MALC24ACYLACPFAS[c]	(gp_G_Rv__TWO____FIVE____TWO____FOUR__c)	0	1000	0	Mycolic acid pathway	ECNumbers:none References:doi: 10.1371/journal.pcbi.0010046 PROTEIN_NAME: fatty acid synthase GENE_NAME: fas
R_THISB	T00135b	H2O[c] + ATP[c] + HIS[c] -> ADP[c] + PI[c] + HIS[e]		0	1000	0	Transport	ECNumbers:none References:none PROTEIN_NAME: na GENE_NAME: orphan
R_DGT	R01856	H2O[c] + DGTP[c] <=> PPPI[c] + DG[c]	(gp_G_Rv__TWO____THREE____FOUR____FOUR__c)	-1000	1000	0	Purine metabolism	References:none PROTEIN_NAME: deoxyguanosinetriphosphate triphosphohydrolase-like protein GENE_NAME: dgt	3.1.5.1
R_TNO	T00533	NO[e] <=> NO[c]		-1000	1000	0	Transport	ECNumbers:none References:none PROTEIN_NAME: na GENE_NAME: orphan
R_CDD	R01878	H2O[c] + CYT[c] <=> NH3[c] + URI[c]	(gp_G_Rv__THREE____THREE____ONE____FIVE__c)	-1000	1000	0	Pyrimidine metabolism	References:none PROTEIN_NAME: cytidine deaminase GENE_NAME: cdd	3.5.4.5
R_COBB	R05224	2 H2O[c] + 2 ATP[c] + 2 GLN[c] + HYDROGENOBYRINATE[c] -> 2 ADP[c] + 2 PI[c] + 2 GLU[c] + HYDROGENOBYRINATEACDIAMIDE[c]	(gp_G_Rv__TWO____EIGHT____FOUR____EIGHT__c)	0	1000	0	Cofactor biosynthesis	References:none PROTEIN_NAME: cobyrinic acid a,c-diamide synthase GENE_NAME: cobB	6.3.5.9
R_PAPA52	PAPA52	2 MYCOCEROSOYLACP[c] + PHENOLPHTHIODIOLONE[c] -> 2 ACP[c] + PHDIMB[c]	(gp_G_Rv__TWO____NINE____THREE____NINE__)	0	1000	0	Dimycocerosate ester biosynthesis	ECNumbers:none References:doi: 10.1128/microbiolspec.MGM2-0021-2013 PROTEIN_NAME: polyketide synthase GENE_NAME: papA5
R_TURA	T00106	H[c] + URA[e] <=> H[e] + URA[c]		-1000	1000	0	Transport	ECNumbers:none References:none PROTEIN_NAME: na GENE_NAME: orphan
R_PAPA51	PAPA51	2 MYCOCEROSOYLACP[c] + PHTHIODIOLONE[c] -> 2 ACP[c] + DIMB[c]	(gp_G_Rv__TWO____NINE____THREE____NINE__)	0	1000	0	Dimycocerosate ester biosynthesis	ECNumbers:none References:doi: 10.1128/microbiolspec.MGM2-0021-2013 PROTEIN_NAME: polyketide synthase GENE_NAME: papA5
R_TYRA	R01728	NAD[c] + PHEN[c] -> H[c] + NADH[c] + CO2[c] + 4HPP[c]	(gp_G_Rv__THREE____SEVEN____FIVE____FOUR__)	0	1000	0	Phenylalanine, tyrosine and tryptophan biosynthesis	References:none PROTEIN_NAME: prephenate dehydrogenase GENE_NAME: tyrA	1.3.1.12
R_CMK2	R00512	ATP[c] + CMP[c] <=> ADP[c] + CDP[c]	(gp_G_Rv__ONE____SEVEN____ONE____TWO__)	-1000	1000	0	Pyrimidine metabolism	References:none PROTEIN_NAME: cytidylate kinase GENE_NAME: cmk	2.7.4.14
R_PDXH1	R00278	O2[c] + PYRI5P[c] <=> H2O2[c] + PYRA5P[c]	(gp_G_Rv__TWO____SIX____ZERO____SEVEN__)	-1000	1000	0	Pyridoxine metabolism	References:none PROTEIN_NAME: pyridoxamine 5-phosphate oxidase GENE_NAME: pdxH	1.4.3.5
R_PDXH2	R00277	H2O[c] + O2[c] + PYRM5P[c] <=> NH3[c] + H2O2[c] + PYRA5P[c]	(gp_G_Rv__TWO____SIX____ZERO____SEVEN__)	-1000	1000	0	Pyridoxine metabolism	References:none PROTEIN_NAME: pyridoxamine 5-phosphate oxidase GENE_NAME: pdxH	1.4.3.5
R_GADB	R00261	GLU[c] -> CO2[c] + GABA[c]	(gp_G_Rv__THREE____FOUR____THREE____TWO__c)	0	1000	0	Alanine, aspartate and glutamate metabolism	References:none PROTEIN_NAME: glutamate decarboxylase GENE_NAME: gadB	4.1.1.15
R_FADD3419	FADD3419	2 H2O[c] + ATP[c] + HDCCOA[c] -> COA[c] + PPI[c] + AMP[c] + HEXADECANOATE[c]	((gp_G_Rv__ZERO____ZERO____THREE____FIVE__) or (gp_G_Rv__ZERO____ZERO____NINE____NINE__) or (gp_G_Rv__ZERO____ONE____ONE____NINE__) or (gp_G_Rv__ZERO____ONE____SIX____SIX__) or (gp_G_Rv__ZERO____TWO____ONE____FOUR__) or (gp_G_Rv__ZERO____TWO____SEVEN____ZERO__) or (gp_G_Rv__ZERO____FOUR____ZERO____FOUR__) or (gp_G_Rv__ZERO____FIVE____FIVE____ONE__c) or (gp_G_Rv__ZERO____EIGHT____FIVE____TWO__) or…	0	1000	0	Lipid metabolism	ECNumbers:none References:none PROTEIN_NAME: fatty acid CoA-ligase GENE_NAME: fadD34 OR fadD10 OR fadD7 OR fadD5 OR fadD4 OR fadD2 OR fadD30 OR fadD8 OR fadD16 OR fadD14 OR fadD21 OR fadD36 OR fadD6 OR fadD12 OR fadD25 OR fadD24 OR fadD11.1 OR fadD11 OR fadD1 OR fadD31 OR fadD15 OR fadD35 OR fadD9 OR fadD26 OR fadD28 OR fadD22 OR fadD29 OR fadD13 OR fadD17 OR fadD18 OR fadD19 OR fadD3 OR fadD32 O…
R_ROCE1B	T00062b	H2O[c] + ATP[c] + ARG[c] -> ADP[c] + PI[c] + ARG[e]	((gp_G_Rv__ZERO____FIVE____TWO____TWO__) or (gp_G_Rv__TWO____THREE____TWO____ZERO__c) or (gp_G_Rv__THREE____TWO____FIVE____THREE__c) or (gp_G_Rv__ONE____NINE____NINE____NINE__c) or (gp_G_Rv__ONE____NINE____SEVEN____NINE__c))	0	1000	0	Transport	ECNumbers:none References:doi: 10.1128/JB.01687-05 PROTEIN_NAME: amino acid transporter GENE_NAME: gabP OR rocE OR Rv3253c OR Rv1999c OR Rv1979c
R_ROCE1A	T00062a	H2O[c] + ATP[c] + ARG[e] -> ADP[c] + PI[c] + ARG[c]	((gp_G_Rv__ZERO____FIVE____TWO____TWO__) or (gp_G_Rv__TWO____THREE____TWO____ZERO__c) or (gp_G_Rv__THREE____TWO____FIVE____THREE__c) or (gp_G_Rv__ONE____NINE____NINE____NINE__c) or (gp_G_Rv__ONE____NINE____SEVEN____NINE__c))	0	1000	0	Transport	ECNumbers:none References:doi: 10.1128/JB.01687-05 PROTEIN_NAME: cationic amino acid transport integral membrane protein GENE_NAME: gabP OR rocE OR Rv3253c OR Rv1999c OR Rv1979c
R_THIA	THIA	HIA[e] <=> HIA[c]		-1000	1000	0	Transport	ECNumbers:none References:none PROTEIN_NAME: na GENE_NAME: orphan
R_CITE	R00362	CIT[c] -> AC[c] + OA[c]	((gp_G_Rv__THREE____ZERO____SEVEN____FIVE__c) or (gp_G_Rv__TWO____FOUR____NINE____EIGHT__c))	0	1000	0	Citrate cycle (TCA cycle)	References:none PROTEIN_NAME: citrate (Pro-3S)-lyase beta subunit GENE_NAME: Rv3075c OR citE	4.1.3.6
R_FABD6	FABD6	COA[c] + DOCOSANOYLACP[c] <=> ACP[c] + DOCOSANOYLCOA[c]	(((gp_G_Rv__TWO____TWO____FOUR____THREE__) or (gp_G_Rv__ZERO____SIX____FOUR____NINE__)) and (gp_G_Rv__TWO____TWO____FOUR____FOUR__))	-1000	1000	0	Lipid metabolism	ECNumbers:none References:none PROTEIN_NAME: Malonyl CoA-acyl carrier protein transacylase AND meromycolate extension acyl carrier protein GENE_NAME: ( fabD OR fabD2 ) AND acpM
R_OXCA	R01908	OXCOA[c] <=> CO2[c] + FOCOA[c]	(gp_G_Rv__ZERO____ONE____ONE____EIGHT__c)	-1000	1000	0	Glyoxylate and dicarboxylate metabolism	References:none PROTEIN_NAME: oxalyl-CoA decarboxylase GENE_NAME: oxcA	4.1.1.8
R_SAOPIM	R04365	H2O[c] + TETRAHYDRODIPICOLINATE[c] + SUCCOA[c] -> COA[c] + SAOPIM[c]	(gp_G_Rv__ONE____TWO____ZERO____ONE__c)	0	1000	0	Lysine biosynthesis	References:none PROTEIN_NAME: transferase GENE_NAME: Rv1201c	2.3.1.117
R_NADB2	R00481	O2[c] + ASP[c] -> H2O2[c] + ISUCC[c]	(gp_G_Rv__ONE____FIVE____NINE____FIVE__)	0	1000	0	Quinolinate biosynthesis	References:none PROTEIN_NAME: L-aspartate oxidase GENE_NAME: nadB	1.4.3.16
R_PURH1	R01127	PRFICA[c] <=> H2O[c] + IMP[c]	(gp_G_Rv__ZERO____NINE____FIVE____SEVEN__)	-1000	1000	0	Purine metabolism	References:none PROTEIN_NAME: bifunctional phosphoribosylaminoimidazolecarboxamide formyltransferase/IMP cyclohydrolase GENE_NAME: purH	3.5.4.10
R_COBK	R05150	H[c] + NADPH[c] + PRECORIN6X[c] -> NADP[c] + PRECORIN6Y[c]	(gp_G_Rv__TWO____ZERO____SEVEN____ZERO__c)	0	1000	0	Cofactor biosynthesis	References:none PROTEIN_NAME: cobalt-precorrin-6x reductase GENE_NAME: cobK	1.3.1.54
R_PURH2	R04560	FTHF[c] + AICAR[c] <=> THF[c] + PRFICA[c]	(gp_G_Rv__ZERO____NINE____FIVE____SEVEN__)	-1000	1000	0	Purine metabolism	References:none PROTEIN_NAME: bifunctional phosphoribosylaminoimidazolecarboxamide formyltransferase/IMP cyclohydrolase GENE_NAME: purH	2.1.2.3
R_NADB1	NADB1	FUM[c] + ASP[c] -> SUCC[c] + ISUCC[c]	(gp_G_Rv__ONE____FIVE____NINE____FIVE__)	0	1000	0	Alanine, aspartate and glutamate metabolism	References:none PROTEIN_NAME: L-aspartate oxidase GENE_NAME: nadB	1.4.3.16
R_FABH	FABH	MALACP[c] + HDCCOA[c] -> CO2[c] + COA[c] + BKETOC18ACYLACP[c]	(gp_G_Rv__ZERO____FIVE____THREE____THREE__c)	0	1000	0	Mycolic acid pathway	ECNumbers:none References:doi: 10.1371/journal.pcbi.0010046 AND doi: 10.1016/j.chembiol.2013.11.011 PROTEIN_NAME: 3-oxoacyl-acyl-carrier-protein synthase III GENE_NAME: fabH
R_PNP	R01402	PI[c] + 5MTA[c] -> MTR1P[c] + AD[c]	(gp_G_Rv__ZERO____FIVE____THREE____FIVE__)	0	1000	0	Cysteine and methionine metabolism	References:doi: 10.1016/j.tube.2011.11.010 PROTEIN_NAME: 5-methylthioadenosine phosphorylase GENE_NAME: pnp	2.4.2.28
R_LIDD2	R00196	FMN[c] + LLAC[c] <=> PYR[c] + FMNH2[c]	((gp_G_Rv__ONE____EIGHT____SEVEN____TWO__c) or (gp_G_Rv__ZERO____SIX____NINE____FOUR__))	-1000	1000	0	Pyruvate metabolism	References:none PROTEIN_NAME: L-lactate dehydrogenase (cytochrome) LldD2 OR L-lactate dehydrogenase (cytochrome) LldD1 GENE_NAME: lldD2 OR lldD1	1.1.2.3
R_CADA	R00462	LYS[c] -> CO2[c] + CADA[c]	(gp_G_Rv__TWO____FIVE____THREE____ONE__c)	0	1000	0	Lysine biosynthesis	References:none PROTEIN_NAME: amino acid decarboxylase GENE_NAME: Rv2531c	4.1.1.18
R_METZ	R01288	H2S[c] + OSLHSER[c] -> SUCC[c] + HCYS[c]	(gp_G_Rv__ZERO____THREE____NINE____ONE__)	0	1000	0	Cysteine and methionine metabolism	References:none PROTEIN_NAME: O-succinylhomoserine sulfhydrylase GENE_NAME: metZ	2.5.1.48
R_RPIB	R01056	RL5P[c] <=> R5P[c]	(gp_G_Rv__TWO____FOUR____SIX____FIVE__c)	-1000	1000	0	Pentose phosphate pathway	References:none PROTEIN_NAME: ribose-5-phosphate isomerase B GENE_NAME: rpiB	5.3.1.6
R_TTRP	T00078	H[c] + TRP[e] <=> H[e] + TRP[c]		-1000	1000	0	Transport	ECNumbers:none References:none PROTEIN_NAME: na GENE_NAME: orphan
R_TGN	T00242	GN[e] <=> GN[c]		-1000	1000	0	Transport	ECNumbers:none References:none PROTEIN_NAME: na GENE_NAME: orphan
R_UDGA	R00286	H2O[c] + 2 NAD[c] + UDPG[c] <=> 2 H[c] + 2 NADH[c] + UDPGLCUR[c]	(gp_G_Rv__ZERO____THREE____TWO____TWO__)	-1000	1000	0	Pentose and glucuronate interconversions	References:none PROTEIN_NAME: UDP-glucose 6-dehydrogenase GENE_NAME: udgA	1.1.1.22
R_FOLP1	R03066	HP[c] + PABA[c] -> H2O[c] + DHPT[c]	((gp_G_Rv__THREE____SIX____ZERO____EIGHT__c) or (gp_G_Rv__ONE____TWO____ZERO____SEVEN__))	0	1000	0	Folate biosynthesis	References:none PROTEIN_NAME: dihydropteroate synthase OR dihydropteroate synthase 2 FolP2 GENE_NAME: folP1 OR folP2	2.5.1.15
R_MSRA	R07606	H2O[c] + OTHIO[c] + MET[c] <=> RTHIO[c] + METSOX[c]	(gp_G_Rv__ZERO____ONE____THREE____SEVEN__c)	-1000	1000	0	Cysteine and methionine metabolism	References:none PROTEIN_NAME: methionine sulfoxide reductase GENE_NAME: msrA	1.8.4.11
R_ACCD23	ACCD23	ADP[c] + PI[c] + SMMALONYLCOA[c] -> H2O[c] + ATP[c] + CO2[c] + PROPIONYLCOA[c]	((gp_G_Rv__ZERO____NINE____SEVEN____THREE__c) and (gp_G_Rv__ZERO____NINE____SEVEN____FOUR__c))	0	1000	0	Lipid metabolism	References:doi: 10.1111/j.1574-6976.2010.00259.x PROTEIN_NAME: acetyl-/propionyl-CoA carboxylase GENE_NAME: accA2 AND accD2	6.4.1.3
R_ACCD21	R01859	H[c] + ATP[c] + PROPIONYLCOA[c] + HCO3[c] -> ADP[c] + PI[c] + SMMALONYLCOA[c]	((gp_G_Rv__THREE____TWO____EIGHT____FIVE__) and (gp_G_Rv__THREE____TWO____EIGHT____ZERO__) and (gp_G_Rv__THREE____TWO____EIGHT____ONE__))	0	1000	0	Fatty acid biosynthesis	ECNumbers:none References:doi: 10.1128/JB.01767-07 PROTEIN_NAME: propionyl-CoA carboxylase GENE_NAME: accA3 AND accD5 AND accE5
R_MAGD	MAGD	10 H2O[c] + 10 MAG[c] -> TETRACOSANOATE[c] + EICOSANOATE[c] + 10 GL[c] + HEXACOSANOATE[c] + PENTADECANOATE[c] + 2 HEXADECANOATE[c] + NONADECANOATE[c] + 3 OCTADECANOATE[c]	((gp_G_Rv__ZERO____ONE____EIGHT____THREE__) or (gp_G_Rv__TWO____EIGHT____FIVE____FOUR__))	0	1000	0	Lipid metabolism	ECNumbers:none References:none PROTEIN_NAME: lysophospholipase GENE_NAME: Rv0183 OR Rv2854
R_NRDZ2	R02018	RTHIO[c] + UDP[c] -> H2O[c] + OTHIO[c] + DUDP[c]	(((gp_G_Rv__THREE____ZERO____FIVE____ONE__c) and (gp_G_Rv__THREE____ZERO____FOUR____EIGHT__c)) or ((gp_G_Rv__ZERO____FIVE____SEVEN____ZERO__) and (gp_G_Rv__ONE____NINE____EIGHT____ONE__c)))	0	1000	0	Pyrimidine metabolism	References:none PROTEIN_NAME: ribonucleoside-diphosphate reductase large subunit NrdZ AND ribonucleotide-diphosphate reductase subunit beta GENE_NAME: ( nrdE AND nrdF2 ) OR ( nrdZ AND nrdF1 )	1.17.4.1
R_NUDC	R00103	H2O[c] + NAD[c] -> H[c] + AMP[c] + NAMN[c]	(gp_G_Rv__THREE____ONE____NINE____NINE__c)	0	1000	0	Nicotinate and nicotinamide metabolism	References:none PROTEIN_NAME: NADH pyrophosphatase GENE_NAME: nudC	3.6.1.22
R_COBN	R05227	H2O[c] + ATP[c] + COII[c] + HYDROGENOBYRINATEACDIAMIDE[c] -> H[c] + ADP[c] + PI[c] + COBIIRINICACIDACDIAMIDE[c]	(gp_G_Rv__TWO____ZERO____SIX____TWO__c)	0	1000	0	Cofactor biosynthesis	References:none PROTEIN_NAME: cobaltochelatase subunit CobN GENE_NAME: cobN	6.6.1.2
R_NAGA	R02059	H2O[c] + AGA6P[c] <=> AC[c] + GA6P[c]	(gp_G_Rv__THREE____THREE____THREE____TWO__)	-1000	1000	0	Amino sugar and nucleotide sugar metabolism	References:none PROTEIN_NAME: N-acetylglucosamine-6-phosphate deacetylase GENE_NAME: nagA	3.5.1.25
R_COB2	R00099	H[c] + NADH[c] + 2 COBII[c] <=> NAD[c] + 2 COBI[c]		-1000	1000	0	Cofactor biosynthesis	References:none PROTEIN_NAME: na GENE_NAME: orphan	1.16.1.4
R_COB1	R00097	NADH[c] + 2 COBIII[c] <=> H[c] + 2 H2O[c] + NAD[c] + 2 COBII[c]		-1000	1000	0	Cofactor biosynthesis	References:none PROTEIN_NAME: na GENE_NAME: orphan	1.16.1.3
R_CHOLP	R01021	ATP[c] + CHOL[c] <=> ADP[c] + CHOLP[c]	(gp_G_Rv__THREE____EIGHT____ONE____SEVEN__)	-1000	1000	0	Glycerophospholipid metabolism	References:none PROTEIN_NAME: phosphotransferase GENE_NAME: Rv3817	2.7.1.32
R_ACN3	R04425	H2O[c] + 2METHYLCISACONITATE[c] <=> METHYLISOCITRATE[c]	(gp_G_Rv__ONE____FOUR____SEVEN____FIVE__c)	-1000	1000	0	Methylcitrate cycle	References:none PROTEIN_NAME: aconitate hydratase GENE_NAME: acn	4.2.1.3
R_COB5	COB5	COBIIRINICACIDACDIAMIDE[c] -> COBIRINICACIDACDIAMIDE[c]		0	1000	0	Cofactor biosynthesis	ECNumbers:none References:none PROTEIN_NAME: na GENE_NAME: orphan
R_DEOD1	R02294	H[c] + NAM[c] + R1P[c] -> PI[c] + NAMD[c]	(gp_G_Rv__THREE____THREE____ZERO____SEVEN__)	0	1000	0	Nicotinate and nicotinamide metabolism	References:none PROTEIN_NAME: purine nucleoside phosphorylase GENE_NAME: deoD	2.4.2.1
R_ROCA	R00707	2 H2O[c] + NAD[c] + P5C[c] -> H[c] + NADH[c] + GLU[c]	(gp_G_Rv__ONE____ONE____EIGHT____SEVEN__)	0	1000	0	Alanine, aspartate and glutamate metabolism	References:none PROTEIN_NAME: pyrroline-5-carboxylate dehydrogenase ROCA GENE_NAME: rocA	1.5.1.12
R_ACN2	R01900	H2O[c] + CISACONITATE[c] <=> ICIT[c]	(gp_G_Rv__ONE____FOUR____SEVEN____FIVE__c)	-1000	1000	0	Citrate cycle (TCA cycle)	References:none PROTEIN_NAME: aconitate hydratase GENE_NAME: acn	4.2.1.3
R_TNAC	T00253	NAC[e] <=> NAC[c]		-1000	1000	0	Transport	ECNumbers:none References:none PROTEIN_NAME: na GENE_NAME: orphan
R_THYA	R02101	METTHF[c] + DUMP[c] <=> DTMP[c] + DHF[c]	(gp_G_Rv__TWO____SEVEN____SIX____FOUR__c)	-1000	1000	0	Pyrimidine metabolism	References:none PROTEIN_NAME: thymidylate synthase GENE_NAME: thyA	2.1.1.45
R_TCO	T00237	CO[e] <=> CO[c]		-1000	1000	0	Transport	ECNumbers:none References:none PROTEIN_NAME: na GENE_NAME: orphan
R_AROG	R01826	H2O[c] + PEP[c] + E4P[c] -> PI[c] + 3DDAH7P[c]	(gp_G_Rv__TWO____ONE____SEVEN____EIGHT__c)	0	1000	0	Phenylalanine, tyrosine and tryptophan biosynthesis	References:none PROTEIN_NAME: 3-deoxy-D-arabinoheptulosonate-7-phosphate synthase GENE_NAME: aroG	2.5.1.54
R_OPP	R05611	IPP[c] + HEPPP[c] -> PPI[c] + OPP[c]		0	1000	0	Menaquinone biosynthesis	References:none PROTEIN_NAME: na GENE_NAME: orphan	2.5.1.-
R_PKS121	PKS121	20 H[c] + 5 MALCOA[c] + 5 SMMALONYLCOA[c] + 20 NADPH[c] + HEXANOYLCOA[c] -> 9 H2O[c] + 10 CO2[c] + 11 COA[c] + 20 NADP[c] + PENTAMETHYLTRICONTANOYL[c]	(gp_G_Rv__TWO____ZERO____FOUR____EIGHT__c)	0	1000	0	Lipid metabolism	ECNumbers:none References:none PROTEIN_NAME: polyketide synthase GENE_NAME: pks12
R_PKS122	PKS122	COA[c] + PENTAMETHYLTRICONTANOYL[c] -> H2O[c] + PENTAMETHYLTRICONTANOYLCOA[c]	(gp_G_Rv__TWO____ZERO____FOUR____EIGHT__c)	0	1000	0	Lipid metabolism	ECNumbers:none References:none PROTEIN_NAME: polyketide synthase GENE_NAME: pks12
R_ACN1	R01325	CIT[c] <=> H2O[c] + CISACONITATE[c]	(gp_G_Rv__ONE____FOUR____SEVEN____FIVE__c)	-1000	1000	0	Citrate cycle (TCA cycle)	References:none PROTEIN_NAME: aconitate hydratase GENE_NAME: acn	4.2.1.3
R_ADK	R00127	ATP[c] + AMP[c] <=> 2 ADP[c]	(gp_G_Rv__ZERO____SEVEN____THREE____THREE__)	-1000	1000	0	Purine metabolism	References:doi: 10.1038/srep02264 PROTEIN_NAME: adenylate kinase GENE_NAME: adk	2.7.4.3
R_CTPA1	T00070a	H2O[c] + ATP[c] + CU[e] -> ADP[c] + PI[c] + CU[c]	((gp_G_Rv__ZERO____ZERO____NINE____TWO__) or (gp_G_Rv__ZERO____ONE____ZERO____THREE__c))	0	1000	0	Transport	References:none PROTEIN_NAME: cation-transporter ATPase GENE_NAME: ctpA OR ctpB	3.6.3.-
R_CTPA2	T00070b	H2O[c] + ATP[c] + CU[c] -> ADP[c] + PI[c] + CU[e]	((gp_G_Rv__ZERO____ZERO____NINE____TWO__) or (gp_G_Rv__ZERO____ONE____ZERO____THREE__c))	0	1000	0	Transport	References:none PROTEIN_NAME: cation-transporter ATPase GENE_NAME: ctpA OR ctpB	3.6.3.-
R_KGD1	R00272	AKG[c] -> CO2[c] + SUCCSAL[c]	((gp_G_Rv__ONE____TWO____FOUR____EIGHT__c) or (gp_G_Rv__ZERO____FIVE____FIVE____FIVE__))	0	1000	0	Citrate cycle (TCA cycle)	References:doi: 10.1016/j.chembiol.2011.06.004 PROTEIN_NAME: 2-oxoglutarate decarboxylase GENE_NAME: kgd OR menD	4.1.1.71
R_DDLA	R01150	ATP[c] + 2 DALA[c] -> ADP[c] + PI[c] + ALAALA[c]	(gp_G_Rv__TWO____NINE____EIGHT____ONE__c)	0	1000	0	Alanine, aspartate and glutamate metabolism	References:none PROTEIN_NAME: D-alanyl-alanine synthetase A GENE_NAME: ddlA	6.3.2.4
R_KGD2	R01197	2 H[c] + CO2[c] + 2 FERI[c] + SUCCOA[c] <=> COA[c] + 2 FERO[c] + AKG[c]	((gp_G_Rv__ONE____TWO____FOUR____EIGHT__c) or ((gp_G_Rv__TWO____FOUR____FIVE____FOUR__c) and (gp_G_Rv__TWO____FOUR____FIVE____FIVE__c)))	-1000	1000	0	Citrate cycle (TCA cycle)	References:doi: 10.1016/j.chembiol.2011.06.004 PROTEIN_NAME: 2-oxoglutarate decarboxylase GENE_NAME: kgd OR ( Rv2454c AND Rv2455c )	1.2.7.3
R_PYRE	R01870	PRPP[c] + OROA[c] -> PPI[c] + OMP[c]	(gp_G_Rv__ZERO____THREE____EIGHT____TWO__c)	0	1000	0	Pyrimidine metabolism	References:none PROTEIN_NAME: orotate phosphoribosyltransferase GENE_NAME: pyrE	2.4.2.10
R_TTETD	T06424	TETRADECANOATE[e] <=> TETRADECANOATE[c]		-1000	1000	0	Transport	ECNumbers:none References:none PROTEIN_NAME: na GENE_NAME: orphan
R_TBIOT	T00120	BIOTIN[e] <=> BIOTIN[c]		-1000	1000	0	Transport	ECNumbers:none References:none PROTEIN_NAME: na GENE_NAME: orphan
R_GL	R00841	H2O[c] + GL3P[c] -> PI[c] + GL[c]	(gp_G_Rv__ONE____SIX____NINE____TWO__)	0	1000	0	Glycerophospholipid metabolism	References:doi: 10.1073/pnas.1221597110 PROTEIN_NAME: glycerol 3-phosphate phosphatase GENE_NAME: Rv1692	3.1.3.21
R_FADD222	FADD222	2 H[c] + 2 NADH[c] + HBA[c] + TETRACOSANOATE[c] -> 2 H2O[c] + 2 NAD[c] + PHENOLPENTACOSANOATE[c]	((gp_G_Rv__TWO____NINE____FOUR____EIGHT__c) and (gp_G_Rv__TWO____NINE____FOUR____SIX__c) and (gp_G_Rv__TWO____NINE____FOUR____SEVEN__c))	0	1000	0	Dimycocerosate ester biosynthesis	ECNumbers:none References:doi: 10.1128/IAI.06370-11 AND doi: 10.1128/microbiolspec.MGM2-0021-2013 PROTEIN_NAME: polyketide synthase GENE_NAME: fadD22 AND pks1 AND pks15
R_TTETC	T08320	TETRACOSANOATE[e] <=> TETRACOSANOATE[c]		-1000	1000	0	Transport	ECNumbers:none References:none PROTEIN_NAME: na GENE_NAME: orphan
R_AROB	R03083	3DDAH7P[c] -> PI[c] + DQT[c]	(gp_G_Rv__TWO____FIVE____THREE____EIGHT__c)	0	1000	0	Phenylalanine, tyrosine and tryptophan biosynthesis	References:none PROTEIN_NAME: 3-dehydroquinate synthase GENE_NAME: aroB	4.2.3.4
R_CYCA3	T00041b	H2O[c] + ATP[c] + ALA[c] -> ADP[c] + PI[c] + ALA[e]	(gp_G_Rv__ONE____SEVEN____ZERO____FOUR__c)	0	1000	0	Transport	ECNumbers:none References:none PROTEIN_NAME: D-serine/alanine/glycine transporter protein GENE_NAME: cycA
R_FADD17	FADD17	ATP[c] + COA[c] + CCHOL[c] -> ADP[c] + PI[c] + CHOLC8COA[c]	((gp_G_Rv__THREE____FIVE____ZERO____SIX__) or (gp_G_Rv__THREE____FIVE____ONE____FIVE__c))	0	1000	0	Cholesterol degradation	ECNumbers:none References:doi: 10.1016/j.tim.2011.07.009 PROTEIN_NAME: steroid-coenzyme A ligase GENE_NAME: fadD17 OR fadD19
R_FADD221	FADD221	2 H[c] + 2 NADH[c] + HBA[c] + DOCOSANOATE[c] -> 2 H2O[c] + 2 NAD[c] + PHENOLTRICOSANOATE[c]	((gp_G_Rv__TWO____NINE____FOUR____EIGHT__c) and (gp_G_Rv__TWO____NINE____FOUR____SIX__c) and (gp_G_Rv__TWO____NINE____FOUR____SEVEN__c))	0	1000	0	Dimycocerosate ester biosynthesis	ECNumbers:none References:doi: 10.1128/IAI.06370-11 AND doi: 10.1128/microbiolspec.MGM2-0021-2013 PROTEIN_NAME: polyketide synthase GENE_NAME: fadD22 AND pks1 AND pks15
R_IDSA11	R07475	IPP[c] + GGPP[c] -> PPI[c] + PPPP[c]	(gp_G_Rv__THREE____THREE____NINE____EIGHT__c)	0	1000	0	Menaquinone biosynthesis	References:none PROTEIN_NAME: multifunctional dimethylallyltransferase/farnesyl diphosphate synthetase/ farnesyltranstransferase GENE_NAME: idsA	2.5.1.81
R_FADE51	FADE51	COA[c] + OCHOLC8COA[c] -> PROPIONYLCOA[c] + CHOLC5COA[c]	((gp_G_Rv__THREE____FIVE____FOUR____SIX__) or (gp_G_Rv__THREE____FIVE____TWO____THREE__))	0	1000	0	Cholesterol degradation	ECNumbers:none References:doi: 10.1073/pnas.0605728104 PROTEIN_NAME: thiolase GENE_NAME: fadA5 OR ltp3
R_FADE52	FADE52	COA[c] + OCHOLC5COA[c] -> ACCOA[c] + CHOLC3COA[c]	((gp_G_Rv__THREE____FIVE____FOUR____SIX__) or (gp_G_Rv__THREE____FIVE____TWO____TWO__))	0	1000	0	Cholesterol degradation	ECNumbers:none References:doi: 10.1073/pnas.0605728104 PROTEIN_NAME: thiolase GENE_NAME: fadA5 OR ltp4
R_PPA	R00004	H2O[c] + PPI[c] -> 2 PI[c]	(gp_G_Rv__THREE____SIX____TWO____EIGHT__)	0	1000	0	Phosphate metabolism	References:none PROTEIN_NAME: inorganic pyrophosphatase GENE_NAME: ppa	3.6.1.1
R_TPABA	T00568	PABA[e] <=> PABA[c]		-1000	1000	0	Transport	ECNumbers:none References:none PROTEIN_NAME: na GENE_NAME: orphan
R_ACPM	ACPM	SMMALONYLCOA[c] + ACP[c] -> COA[c] + RMMALONYLACP[c]	(((gp_G_Rv__TWO____TWO____FOUR____THREE__) or (gp_G_Rv__ZERO____SIX____FOUR____NINE__)) and (gp_G_Rv__TWO____TWO____FOUR____FOUR__))	0	1000	0	Lipid metabolism	ECNumbers:none References:none PROTEIN_NAME: Malonyl CoA-acyl carrier protein transacylase AND meromycolate extension acyl carrier protein GENE_NAME: ( fabD OR fabD2 ) AND acpM
R_PKS2	PKS2	15 H[c] + MALCOA[c] + 7 SMMALONYLCOA[c] + 15 NADPH[c] + HEXADECANOYLMAS[c] -> 7 H2O[c] + 8 CO2[c] + 7 COA[c] + 15 NADP[c] + MAS[c] + HYDROXYPHTHIOCERANOYLCOA[c]	(gp_G_Rv__THREE____EIGHT____TWO____FIVE__c)	0	1000	0	Lipid metabolism	ECNumbers:none References:none PROTEIN_NAME: polyketide synthase GENE_NAME: pks2
R_MBTN	MBTN	FAD[c] + OCTADECANOYLACP[c] -> FADH2[c] + OCTADECENOYLACP[c]	(gp_G_Rv__ONE____THREE____FOUR____SIX__)	0	1000	0	Mycobactin biosynthesis	ECNumbers:none References:doi: 10.1128/JB.00088-12 PROTEIN_NAME: acyl-CoA dehydrogenase GENE_NAME: mbtN
R_AMYL2	R02421	ADPGLU[c] <=> ADP[c] + AMYL[c]	((gp_G_Rv__THREE____ZERO____THREE____TWO__) or (gp_G_Rv__ONE____TWO____ONE____TWO__c))	-1000	1000	0	Starch and sucrose metabolism	References:none PROTEIN_NAME: transferase OR glycosyl transferase family protein GENE_NAME: Rv3032 OR glgA	2.4.1.21
R_TNOND	T16535	NONADECANOATE[e] <=> NONADECANOATE[c]		-1000	1000	0	Transport	ECNumbers:none References:none PROTEIN_NAME: na GENE_NAME: orphan
R_ACKA2	R00315	ATP[c] + AC[c] -> ADP[c] + ACETYLP[c]	(gp_G_Rv__ZERO____FOUR____ZERO____NINE__)	0	1000	0	Pyruvate metabolism	References:none PROTEIN_NAME: acetate kinase GENE_NAME: ackA	2.7.2.1
R_MBTG	R00448	H[c] + O2[c] + NADPH[c] + LYS[c] <=> H2O[c] + NADP[c] + N6HLYS[c]	(gp_G_Rv__TWO____THREE____SEVEN____EIGHT__c)	-1000	1000	0	Mycobactin biosynthesis	References:doi: 10.1128/JB.00088-12 PROTEIN_NAME: lysine-N-oxygenase GENE_NAME: mbtG	1.14.13.59
R_FADD3416	FADD3416	ATP[c] + COA[c] + OCTADECANOATE[c] -> PPI[c] + AMP[c] + ODCCOA[c]	((gp_G_Rv__ZERO____ZERO____THREE____FIVE__) or (gp_G_Rv__ZERO____ZERO____NINE____NINE__) or (gp_G_Rv__ZERO____ONE____ONE____NINE__) or (gp_G_Rv__ZERO____ONE____SIX____SIX__) or (gp_G_Rv__ZERO____TWO____ONE____FOUR__) or (gp_G_Rv__ZERO____TWO____SEVEN____ZERO__) or (gp_G_Rv__ZERO____FOUR____ZERO____FOUR__) or (gp_G_Rv__ZERO____FIVE____FIVE____ONE__c) or (gp_G_Rv__ZERO____EIGHT____FIVE____TWO__) or…	0	1000	0	Lipid metabolism	ECNumbers:none References:none PROTEIN_NAME: fatty acid CoA-ligase GENE_NAME: fadD34 OR fadD10 OR fadD7 OR fadD5 OR fadD4 OR fadD2 OR fadD30 OR fadD8 OR fadD16 OR fadD14 OR fadD21 OR fadD36 OR fadD6 OR fadD12 OR fadD25 OR fadD24 OR fadD11.1 OR fadD11 OR fadD1 OR fadD31 OR fadD15 OR fadD35 OR fadD9 OR fadD26 OR fadD28 OR fadD22 OR fadD29 OR fadD13 OR fadD17 OR fadD18 OR fadD19 OR fadD3 OR fadD32 O…
R_COBC	R05226	1AMINOPROPAN2OL[c] + ADENOSYLCOBRATE[c] -> H2O[c] + ADENOSYLCOBINAMIDE[c]	(gp_G_Rv__TWO____TWO____THREE____ONE__c)	0	1000	0	Cofactor biosynthesis	References:none PROTEIN_NAME: aminotransferase GENE_NAME: cobC	3.5.1.90
R_TDODN	T02679	DODECANOATE[e] <=> DODECANOATE[c]		-1000	1000	0	Transport	ECNumbers:none References:none PROTEIN_NAME: na GENE_NAME: orphan
R_NAGDPP	R08856	UDPNAG[c] + UDPP[c] -> NAGDPP[c] + UMP[c]		0	1000	0	Arabinogalactan biosynthesis	References:none PROTEIN_NAME: na GENE_NAME: orphan	2.7.8.33
R_COBG	R05217	H[c] + NADH[c] + O2[c] + PRECORIN3A[c] -> H2O[c] + NAD[c] + PRECORIN3B[c]	(gp_G_Rv__TWO____ZERO____SIX____FOUR__)	0	1000	0	Cofactor biosynthesis	References:none PROTEIN_NAME: cobalamin biosynthesis protein CobG GENE_NAME: cobG	1.14.13.83
R_PPDK	R00206	ATP[c] + PYR[c] + PI[c] -> PPI[c] + AMP[c] + PEP[c]	(gp_G_Rv__ONE____ONE____TWO____SEVEN__c)	0	1000	0	Glycolysis / Gluconeogenesis	References:none PROTEIN_NAME: pyruvate phosphate dikinase GENE_NAME: ppdK	2.7.9.1
R_HADA20	HADA20	3HC56ACYLACP[c] -> H2O[c] + TD2EC56ACYLACP[c]	((gp_G_Rv__ZERO____SIX____THREE____FIVE__) and (gp_G_Rv__ZERO____SIX____THREE____SIX__) and (gp_G_Rv__ZERO____SIX____THREE____SEVEN__))	0	1000	0	Mycolic acid pathway	ECNumbers:none References:doi: 10.1371/journal.pcbi.0010046 AND doi: 10.1016/j.chembiol.2013.11.011 PROTEIN_NAME: (3R)-hydroxyacyl-ACP dehydratase GENE_NAME: hadA AND hadB AND hadC
R_COBH	R05177	PRECORIN8X[c] -> HYDROGENOBYRINATE[c]	(gp_G_Rv__TWO____ZERO____SIX____FIVE__)	0	1000	0	Cofactor biosynthesis	References:none PROTEIN_NAME: precorrin-8X methylmutase GENE_NAME: cobH	5.4.1.2
R_TNA2	T01330b	H2O[c] + ATP[c] + NA[c] -> ADP[c] + PI[c] + NA[e]	((gp_G_Rv__ZERO____NINE____ZERO____EIGHT__) or (gp_G_Rv__ONE____NINE____NINE____SEVEN__) or (gp_G_Rv__ONE____NINE____NINE____TWO__c) or (gp_G_Rv__ZERO____NINE____SIX____NINE__) or (gp_G_Rv__ONE____NINE____NINE____NINE__c) or (gp_G_Rv__THREE____TWO____FIVE____THREE__c))	0	1000	0	Transport	References:none PROTEIN_NAME: cationic metal transport protein GENE_NAME: ctpE OR ctpF OR ctpG OR ctpV OR Rv1999c OR Rv3253c	3.6.3.-
R_TMNA	T0034a	H2O[c] + ATP[c] + MN[e] -> ADP[c] + PI[c] + MN[c]	((gp_G_Rv__TWO____ZERO____FIVE____NINE__) and (gp_G_Rv__TWO____ZERO____SIX____ZERO__) and (gp_G_Rv__TWO____ZERO____SIX____ONE__c))	0	1000	0	Transport	ECNumbers:none References:none PROTEIN_NAME: manganese ABC transporter GENE_NAME: Rv2059 AND Rv2060 AND Rv2061c
R_TMNB	T0034b	H2O[c] + ATP[c] + MN[c] -> ADP[c] + PI[c] + MN[e]	((gp_G_Rv__TWO____ZERO____FIVE____NINE__) and (gp_G_Rv__TWO____ZERO____SIX____ZERO__) and (gp_G_Rv__TWO____ZERO____SIX____ONE__c))	0	1000	0	Transport	ECNumbers:none References:none PROTEIN_NAME: manganese ABC transporter GENE_NAME: Rv2059 AND Rv2060 AND Rv2061c
R_TNA1	T01330a	H2O[c] + ATP[c] + NA[e] -> ADP[c] + PI[c] + NA[c]	((gp_G_Rv__ZERO____NINE____ZERO____EIGHT__) or (gp_G_Rv__ONE____NINE____NINE____SEVEN__) or (gp_G_Rv__ONE____NINE____NINE____TWO__c) or (gp_G_Rv__ZERO____NINE____SIX____NINE__) or (gp_G_Rv__ONE____NINE____NINE____NINE__c) or (gp_G_Rv__THREE____TWO____FIVE____THREE__c))	0	1000	0	Transport	References:none PROTEIN_NAME: cationic metal transport protein GENE_NAME: ctpE OR ctpF OR ctpG OR ctpV OR Rv1999c OR Rv3253c	3.6.3.-
R_ASPC	R00355	ASP[c] + AKG[c] -> GLU[c] + OA[c]	(gp_G_Rv__ZERO____THREE____THREE____SEVEN__c)	0	1000	0	Alanine, aspartate and glutamate metabolism	References:doi: 10.3389/fcimb.2013.00068 PROTEIN_NAME: aspartate aminotransferase GENE_NAME: aspC	2.6.1.2
R_AROF	R01714	3PSME[c] -> CHOR[c] + PI[c]	(gp_G_Rv__TWO____FIVE____FOUR____ZERO__c)	0	1000	0	Phenylalanine, tyrosine and tryptophan biosynthesis	References:none PROTEIN_NAME: chorismate synthase GENE_NAME: aroF	4.2.3.5
R_AROE	R02413	H[c] + NADPH[c] + DHSK[c] -> NADP[c] + SME[c]	(gp_G_Rv__TWO____FIVE____FIVE____TWO__c)	0	1000	0	Phenylalanine, tyrosine and tryptophan biosynthesis	References:none PROTEIN_NAME: shikimate 5-dehydrogenase GENE_NAME: aroE	1.1.1.25
R_AROD	R03084	DQT[c] -> H2O[c] + DHSK[c]	(gp_G_Rv__TWO____FIVE____THREE____SEVEN__c)	0	1000	0	Phenylalanine, tyrosine and tryptophan biosynthesis	References:none PROTEIN_NAME: 3-dehydroquinate dehydratase GENE_NAME: aroD	4.2.1.10
R_AMYL1	R00292	UDPG[c] <=> UDP[c] + AMYL[c]	(gp_G_Rv__THREE____ZERO____THREE____TWO__)	-1000	1000	0	Starch and sucrose metabolism	References:none PROTEIN_NAME: transferase GENE_NAME: Rv3032	2.4.1.11
R_AROA	R03460	PEP[c] + SME3P[c] -> PI[c] + 3PSME[c]	(gp_G_Rv__THREE____TWO____TWO____SEVEN__)	0	1000	0	Phenylalanine, tyrosine and tryptophan biosynthesis	References:none PROTEIN_NAME: 3-phophoshikimate1-carboxyvinyltransferase GENE_NAME: aroA	2.5.1.19
R_COBT	R04148	NACN[c] + DMBI[c] <=> H[c] + NAC[c] + RIBZ5P[c]	(gp_G_Rv__TWO____TWO____ZERO____SEVEN__)	-1000	1000	0	Cofactor biosynthesis	References:none PROTEIN_NAME: nicotinate-nucleotide--dimethylbenzimidazole phosphoribosyltransferase GENE_NAME: cobT	2.4.2.21
R_PPTHIO3	PPTHIO3	PHENOL4M3K911DHC34OATE[c] -> CO2[c] + PHENOLPHTHIODIOLONEC33K2[c]		0	1000	0	Dimycocerosate ester biosynthesis	ECNumbers:none References:doi: 10.1128/microbiolspec.MGM2-0021-2013 PROTEIN_NAME: na GENE_NAME: orphan
R_PSSA	R01800	CDPDG[c] + SER[c] <=> CMP[c] + PS[c]	(gp_G_Rv__ZERO____FOUR____THREE____SIX__c)	-1000	1000	0	Glycine, serine and threonine metabolism	References:none PROTEIN_NAME: CDP-diacylglycerol--serine O-phosphatidyltransferase GENE_NAME: pssA	2.7.8.8
R_TFOR	T00058	FOR[e] <=> FOR[c]		-1000	1000	0	Transport	ECNumbers:none References:none PROTEIN_NAME: na GENE_NAME: orphan
R_FRMAN	R00877	FRU[c] <=> MAN[c]		-1000	1000	0	Starch and sucrose metabolism	References:none PROTEIN_NAME: na GENE_NAME: orphan	5.3.1.7
R_LAT	R00457	AKG[c] + LYS[c] <=> GLU[c] + ALLYS[c]	(gp_G_Rv__THREE____TWO____NINE____ZERO__c)	-1000	1000	0	L-alpha-aminoadipic acid (L-AAA) biosynthesis	References:none PROTEIN_NAME: L-lysine aminotransferase GENE_NAME: lat	2.6.1.36
R_PGMA3	R01057	R1P[c] <=> R5P[c]	(gp_G_Rv__THREE____ZERO____SIX____EIGHT__c)	-1000	1000	0	Pentose phosphate pathway	References:none PROTEIN_NAME: phosphoglucomutase GENE_NAME: pgmA	5.4.2.2
R_PLSC2	PLSC2	HCSCOA[c] + PENTADECANOYLCOA[c] + NONADECANOYLCOA[c] + TCSCOA[c] + ECSCOA[c] + 2 HDCCOA[c] + 3 ODCCOA[c] + 10 AGL3P[c] -> 10 COA[c] + 10 PA[c]	((gp_G_Rv__TWO____FOUR____EIGHT____THREE__c) or (gp_G_Rv__TWO____ONE____EIGHT____TWO__c))	0	1000	0	Lipid metabolism	ECNumbers:none References:none PROTEIN_NAME: 1-acylglycerol-3-phosphate O-acyltransferase GENE_NAME: plsC OR Rv2182c
R_EX_4HBENZALC[e]	4-Hydroxybenzyl alcohol exchange	4HBENZALC[e] <=>		-1000	1000	0	Exchange
R_EX_9HEXADECENOATE[e]	(9Z)-Hexadecenoic acid exchange	9HEXADECENOATE[e] <=>		-1000	1000	0	Exchange
R_EX_9OCTADECENOATE[e]	(9Z)-Octadecenoic acid exchange	9OCTADECENOATE[e] <=>		-1000	1000	0	Exchange
R_EX_ACAL[e]	Acetaldehyde exchange	ACAL[e] <=>		-1000	1000	0	Exchange
R_EX_AC[e]	Acetate exchange	AC[e] <=>		-1000	1000	0	Exchange
R_EX_ADN[e]	Adenosine exchange	ADN[e] <=>		-1000	1000	0	Exchange
R_EX_AD[e]	Adenine exchange	AD[e] <=>		-1000	1000	0	Exchange
R_EX_AKG[e]	2-Oxoglutarate exchange	AKG[e] <=>		-1000	1000	0	Exchange
R_EX_ALA[e]	L-Alanine exchange	ALA[e] <=>		-1000	1000	0	Exchange
R_EX_AN[e]	Anthranilate exchange	AN[e] <=>		-1000	1000	0	Exchange
R_EX_ARG[e]	L-Arginine exchange	ARG[e] <=>		-1000	1000	0	Exchange
R_EX_ASN[e]	L-Asparagine exchange	ASN[e] <=>		-1000	1000	0	Exchange
R_EX_ASP[e]	L-Aspartate exchange	ASP[e] <=>		-1000	1000	0	Exchange
R_EX_BIOTIN[e]	Biotin exchange	BIOTIN[e] <=>		-1000	1000	0	Exchange
R_EX_CADA[e]	Cadaverine exchange	CADA[e] <=>		-1000	1000	0	Exchange
R_EX_CA[e]	Calcium cation exchange	CA[e] <=>		-1000	1000	0	Exchange
R_EX_CD[e]	Cadmium exchange	CD[e] <=>		-1000	1000	0	Exchange
R_EX_CELB[e]	Cellobiose exchange	CELB[e] <=>		-1000	1000	0	Exchange
R_EX_CHOLESTEROL[e]	Cholesterol exchange	CHOLESTEROL[e] <=>		-1000	1000	0	Exchange
R_EX_CHOL[e]	Choline exchange	CHOL[e] <=>		-1000	1000	0	Exchange
R_EX_CITR[e]	L-Citrulline exchange	CITR[e] <=>		-1000	1000	0	Exchange
R_EX_CIT[e]	Citrate exchange	CIT[e] <=>		-1000	1000	0	Exchange
R_EX_CL[e]	Chloride exchange	CL[e] <=>		-1000	1000	0	Exchange
R_EX_CO2[e]	CO2 exchange	CO2[e] <=>		-1000	1000	0	Exchange
R_EX_COBCO[e]	COBCO exchange	COBCO[e] <=>		-1000	1000	0	Exchange
R_EX_COII[e]	COII exchange	COII[e] <=>		-1000	1000	0	Exchange
R_EX_CO[e]	CO exchange	CO[e] <=>		-1000	1000	0	Exchange
R_EX_CU[e]	Copper cation exchange	CU[e] <=>		-1000	1000	0	Exchange
R_EX_CYS[e]	L-Cysteine exchange	CYS[e] <=>		-1000	1000	0	Exchange
R_EX_DALA[e]	D-Alanine exchange	DALA[e] <=>		-1000	1000	0	Exchange
R_EX_DAPIM[e]	LL-2,6-Diaminoheptanedioate exchange	DAPIM[e] <=>		-1000	1000	0	Exchange
R_EX_DA[e]	Deoxyadenosine exchange	DA[e] <=>		-1000	1000	0	Exchange
R_EX_DAG[e]	1,2-Diacyl-sn-glycerol exchange	DAG[e] <=>		-1000	1000	0	Exchange
R_EX_DECANOATE[e]	Decanoic acid exchange	DECANOATE[e] <=>		-1000	1000	0	Exchange
R_EX_DGLU[e]	D-Glutamate exchange	DGLU[e] <=>		-1000	1000	0	Exchange
R_EX_DIN[e]	Deoxyinosine exchange	DIN[e] <=>		-1000	1000	0	Exchange
R_EX_DODECANOATE[e]	Dodecanoic acid exchange	DODECANOATE[e] <=>		-1000	1000	0	Exchange
R_EX_EICOSANOATE[e]	Icosanoic acid exchange	EICOSANOATE[e] <=>		-1000	1000	0	Exchange
R_EX_ETH[e]	Ethanol exchange	ETH[e] <=>		-1000	1000	0	Exchange
R_EX_FE2[e]	Fe2+ exchange	FE2[e] <=>		-1000	1000	0	Exchange
R_EX_FE3[e]	Fe3+ exchange	FE3[e] <=>		-1000	1000	0	Exchange
R_EX_FOL[e]	Folate exchange	FOL[e] <=>		-1000	1000	0	Exchange
R_EX_FOR[e]	Formate exchange	FOR[e] <=>		-1000	1000	0	Exchange
R_EX_FRU[e]	D-Fructose exchange	FRU[e] <=>		-1000	1000	0	Exchange
R_EX_FUM[e]	Fumarate exchange	FUM[e] <=>		-1000	1000	0	Exchange
R_EX_G3P[e]	D-Glyceraldehyde 3-phosphate exchange	G3P[e] <=>		-1000	1000	0	Exchange
R_EX_GABA[e]	4-Aminobytanoate exchange	GABA[e] <=>		-1000	1000	0	Exchange
R_EX_GL3P[e]	sn-Glycerol 3-phosphate exchange	GL3P[e] <=>		-1000	1000	0	Exchange
R_EX_GLAC[e]	alpha-D-Galactose exchange	GLAC[e] <=>		-1000	1000	0	Exchange
R_EX_GLC[e]	D-Glucose exchange	GLC[e] <=>		-1000	1000	0	Exchange
R_EX_GLN[e]	L-Glutamine exchange	GLN[e] <=>		-1000	1000	0	Exchange
R_EX_GLU[e]	L-Glutamate exchange	GLU[e] <=>		-1000	1000	0	Exchange
R_EX_GLYCOLATE[e]	Glycolate exchange	GLYCOLATE[e] <=>		-1000	1000	0	Exchange
R_EX_GLY[e]	Glycine exchange	GLY[e] <=>		-1000	1000	0	Exchange
R_EX_GL[e]	Glycerol exchange	GL[e] <=>		-1000	1000	0	Exchange
R_EX_GN[e]	Guanine exchange	GN[e] <=>		-1000	1000	0	Exchange
R_EX_GSN[e]	Guanosine exchange	GSN[e] <=>		-1000	1000	0	Exchange
R_EX_H2[e]	H2 exchange	H2[c] <=>		-1000	1000	0	Exchange
R_EX_H2O[e]	Water exchange	H2O[e] <=>		-1000	1000	0	Exchange
R_EX_HEPTADECANOATE[e]	heptadecanoate exchange	HEPTADECANOATE[e] <=>		-1000	1000	0	Exchange
R_EX_HEXACOSANOATE[e]	hexacosanoate exchange	HEXACOSANOATE[e] <=>		-1000	1000	0	Exchange
R_EX_HEXADECANOATE[e]	Hexadecanoic acid exchange	HEXADECANOATE[e] <=>		-1000	1000	0	Exchange
R_EX_HEXANOATE[e]	Hexanoic acid exchange	HEXANOATE[e] <=>		-1000	1000	0	Exchange
R_EX_HIA[e]	HIA exchange	HIA[e] <=>		-1000	1000	0	Exchange
R_EX_HIS[e]	L-Histidine exchange	HIS[e] <=>		-1000	1000	0	Exchange
R_EX_HYXN[e]	Hypoxanthine exchange	HYXN[e] <=>		-1000	1000	0	Exchange
R_EX_H[e]	H+ exchange	H[e] <=>		-1000	1000	0	Exchange
R_EX_Hr[e]	H+ exchange	Hr[e] <=>		-1000	1000	0	Exchange
R_EX_ILE[e]	L-Isoleucine exchange	ILE[e] <=>		-1000	1000	0	Exchange
R_EX_INS[e]	Inosine exchange	INS[e] <=>		-1000	1000	0	Exchange
R_EX_K[e]	Potassium exchange	K[e] <=>		-1000	1000	0	Exchange
R_EX_LAAA[e]	L-alpha-Aminoadipic acid exchange	LAAA[e] <=>		-1000	1000	0	Exchange
R_EX_LAC[e]	(R)-Lactate exchange	LAC[e] <=>		-1000	1000	0	Exchange
R_EX_LEU[e]	L-Leucine exchange	LEU[e] <=>		-1000	1000	0	Exchange
R_EX_LLAC[e]	(S)-Lactate exchange	LLAC[e] <=>		-1000	1000	0	Exchange
R_EX_LYS[e]	L-Lysine exchange	LYS[e] <=>		-1000	1000	0	Exchange
R_EX_MAL[e]	(S)-Malate exchange	MAL[e] <=>		-1000	1000	0	Exchange
R_EX_MAN[e]	D-Mannose exchange	MAN[e] <=>		-1000	1000	0	Exchange
R_EX_MET[e]	L-Methionine exchange	MET[e] <=>		-1000	1000	0	Exchange
R_EX_MG[e]	Magnesium cation exchange	MG[e] <=>		-1000	1000	0	Exchange
R_EX_MLT[e]	Maltose exchange	MLT[e] <=>		-1000	1000	0	Exchange
R_EX_MN[e]	Manganese cation exchange	MN[e] <=>		-1000	1000	0	Exchange
R_EX_MOLYBDATE[e]	Molybdate exchange	MOLYBDATE[e] <=>		-1000	1000	0	Exchange
R_EX_NAC[e]	Nicotinate exchange	NAC[e] <=>		-1000	1000	0	Exchange
R_EX_NA[e]	Sodium exchange	NA[e] <=>		-1000	1000	0	Exchange
R_EX_NH3[e]	NH3 exchange	NH3[e] <=>		-1000	1000	0	Exchange
R_EX_NI[e]	Nickel exchange	NI[e] <=>		-1000	1000	0	Exchange
R_EX_NO2[e]	Nitrite exchange	NO2[e] <=>		-1000	1000	0	Exchange
R_EX_NO3[e]	Nitrate exchange	NO3[e] <=>		-1000	1000	0	Exchange
R_EX_NONADECANOATE[e]	Nonadecanoic acid exchange	NONADECANOATE[e] <=>		-1000	1000	0	Exchange
R_EX_NO[e]	Nitric oxide exchange	NO[e] <=>		-1000	1000	0	Exchange
R_EX_O2[e]	Oxygen exchange	O2[e] <=>		-1000	1000	0	Exchange
R_EX_ORN[e]	L-Ornithine exchange	ORN[e] <=>		-1000	1000	0	Exchange
R_EX_PABA[e]	4-Aminobenzoate exchange	PABA[e] <=>		-1000	1000	0	Exchange
R_EX_PENTADECANOATE[e]	Pentadecanoic acid exchange	PENTADECANOATE[e] <=>		-1000	1000	0	Exchange
R_EX_PHE[e]	L-Phenylalanine exchange	PHE[e] <=>		-1000	1000	0	Exchange
R_EX_PHOSPHATIDYLCHOLINE[e]	Phosphatidylcholine exchange	PHOSPHATIDYLCHOLINE[e] <=>		-1000	1000	0	Exchange
R_EX_PI[e]	Orthophosphate exchange	PI[e] <=>		-1000	1000	0	Exchange
R_EX_PNTO[e]	Pantothenate exchange	PNTO[e] <=>		-1000	1000	0	Exchange
R_EX_PROPANOATE[e]	Propanoate exchange	PROPANOATE[e] <=>		-1000	1000	0	Exchange
R_EX_PRO[e]	L-Proline exchange	PRO[e] <=>		-1000	1000	0	Exchange
R_EX_PYRI[e]	Pyridoxine exchange	PYRI[e] <=>		-1000	1000	0	Exchange
R_EX_PYR[e]	Pyruvate exchange	PYR[e] <=>		-1000	1000	0	Exchange
R_EX_RIBFLAV[e]	Riboflavin exchange	RIBFLAV[e] <=>		-1000	1000	0	Exchange
R_EX_RIB[e]	Ribose exchange	RIB[e] <=>		-1000	1000	0	Exchange
R_EX_SER[e]	L-Serine exchange	SER[e] <=>		-1000	1000	0	Exchange
R_EX_SLF[e]	Sulfate exchange	SLF[e] <=>		-1000	1000	0	Exchange
R_EX_SUCC[e]	Succinate exchange	SUCC[e] <=>		-1000	1000	0	Exchange
R_EX_SUC[e]	Sucrose exchange	SUC[e] <=>		-1000	1000	0	Exchange
R_EX_TAG[e]	Triacylglycerol exchange	TAG[e] <=>		-1000	1000	0	Exchange
R_EX_TETRACOSANOATE[e]	Tetracosanoic acid exchange	TETRACOSANOATE[e] <=>		-1000	1000	0	Exchange
R_EX_TETRADECANOATE[e]	Tetradecanoic acid exchange	TETRADECANOATE[e] <=>		-1000	1000	0	Exchange
R_EX_THR[e]	L-Threonine exchange	THR[e] <=>		-1000	1000	0	Exchange
R_EX_TRE[e]	alpha,alpha-Trehalose exchange	TRE[e] <=>		-1000	1000	0	Exchange
R_EX_TRP[e]	L-Tryptophan exchange	TRP[e] <=>		-1000	1000	0	Exchange
R_EX_TYR[e]	L-Tyrosine exchange	TYR[e] <=>		-1000	1000	0	Exchange
R_EX_URA[e]	Uracil exchange	URA[e] <=>		-1000	1000	0	Exchange
R_EX_UREA[e]	Urea exchange	UREA[e] <=>		-1000	1000	0	Exchange
R_EX_VAL[e]	L-Valine exchange	VAL[e] <=>		-1000	1000	0	Exchange
R_EX_XAN[e]	Xanthine exchange	XAN[e] <=>		-1000	1000	0	Exchange
R_EX_ZN[e]	Zinc cation exchange	ZN[e] <=>		-1000	1000	0	Exchange
ATP_d	ATP_d	ATP[c] + H2O[c] -> ADP[c] + H[c] + PI[c]		0	1000	0	Energy disipation reaction	doi.org/10.1371/journal.pcbi.1005494
CTP_d	CTP_d	CTP[c] + H2O[c] -> CDP[c] + H[c] + PI[c]		0	1000	0	Energy disipation reaction	doi.org/10.1371/journal.pcbi.1005494
GTP_d	GTP_d	GTP[c] + H2O[c] -> GDP[c] + H[c] + PI[c]		0	1000	0	Energy disipation reaction	doi.org/10.1371/journal.pcbi.1005494
UTP_d	UTP_d	UTP[c] + H2O[c] -> UDP[c] + H[c] + PI[c]		0	1000	0	Energy disipation reaction	doi.org/10.1371/journal.pcbi.1005494

## Sheet: Metabolite List
Abbreviation	Description	Charged formula	Compartment
HMB4PP[c]	1-Hydroxy-2-methyl-2-butenyl 4-diphosphate	C5H12O8P2	Cytoplasm
H[c]	H+	H	Cytoplasm
NADH[c]	NADH	C21H29N7O14P2	Cytoplasm
H2O[c]	Water	H2O	Cytoplasm
IPP[c]	Isopentenyl diphosphate	C5H12O7P2	Cytoplasm
NAD[c]	NAD+	C21H28N7O14P2	Cytoplasm
DMPP[c]	Dimethylallyl diphosphate	C5H12O7P2	Cytoplasm
DATP[c]	dATP	C10H16N5O12P3	Cytoplasm
GMP[c]	GMP	C10H14N5O8P	Cytoplasm
DADP[c]	dADP	C10H15N5O9P2	Cytoplasm
GDP[c]	GDP	C10H15N5O11P2	Cytoplasm
ATP[c]	ATP	C10H16N5O13P3	Cytoplasm
DTMP[c]	dTMP	C10H15N2O8P	Cytoplasm
ADP[c]	ADP	C10H15N5O10P2	Cytoplasm
DTDP[c]	dTDP	C10H16N2O11P2	Cytoplasm
MALCOA[c]	Malonyl-CoA	C24H38N7O19P3S	Cytoplasm
PHENOL3HC25ACYLACP[c]	Phenol-D-3-hydroxy-C25-acyl-ACP	C31H53O3SR	Cytoplasm
CO2[c]	CO2	CO2	Cytoplasm
COA[c]	Coenzyme A	C21H36N7O16P3S	Cytoplasm
PHENOL35DHC27ACYLACP[c]	Phenol-3,5-dihydroxy-C27-acyl-ACP	C33H57O4SR	Cytoplasm
FUM[e]	Fumarate	C4H4O4	Extracellular
SUCC[c]	Succinate	C4H6O4	Cytoplasm
FUM[c]	Fumarate	C4H4O4	Cytoplasm
SUCC[e]	Succinate	C4H6O4	Extracellular
3HC24ACYLACP[c]	D-3-hydroxy-C24-acyl-ACP	C24H47O2SR	Cytoplasm
35DHC26ACYLACP[c]	3,5-dihydroxy-C26-acyl-ACP	C26H51O3SR	Cytoplasm
PHENOL3HC27ACYLACP[c]	Phenol-D-3-hydroxy-C27-acyl-ACP	C33H57O3SR	Cytoplasm
PHENOL35DHC29ACYLACP[c]	Phenol-3,5-dihydroxy-C29-acyl-ACP	C35H61O4SR	Cytoplasm
CHOR[c]	Chorismate	C10H10O6	Cytoplasm
HBA[c]	4-Hydroxybenzoate	C7H6O3	Cytoplasm
PYR[c]	Pyruvate	C3H4O3	Cytoplasm
4HPP[c]	3-(4-Hydroxyphenyl)pyruvate	C9H8O4	Cytoplasm
O2[c]	Oxygen	O2	Cytoplasm
HOMOGEN[c]	Homogentisate	C8H8O4	Cytoplasm
MQH2[c]	Menaquinol	C51H74O2	Cytoplasm
NO3[c]	Nitrate	HNO3	Cytoplasm
MQ[c]	Menaquinone	C51H72O2	Cytoplasm
NO2[c]	Nitrite	HNO2	Cytoplasm
DHAP[c]	Glycerone phosphate	C3H7O6P	Cytoplasm
G3P[c]	D-Glyceraldehyde 3-phosphate	C3H7O6P	Cytoplasm
PPPI[c]	Triphosphate	H5P3O10	Cytoplasm
PI[c]	Orthophosphate	H3PO4	Cytoplasm
PPI[c]	Diphosphate	H4P2O7	Cytoplasm
HLA[c]	5-hydroxylevulinic acid	C5H8O4	Cytoplasm
4OGSAL[c]	4-Oxoglutarate semialdehyde	C5H6O4	Cytoplasm
R5P[c]	D-Ribose 5-phosphate	C5H11O8P	Cytoplasm
AMP[c]	AMP	C10H14N5O7P	Cytoplasm
PRPP[c]	5-Phospho-alpha-D-ribose 1-diphosphate	C5H13O14P3	Cytoplasm
HP[c]	2-Amino-4-hydroxy-6-hydroxymethyl-7,8-dihydropteridine	C7H9N5O2	Cytoplasm
AHHMD[c]	2-Amino-7,8-dihydro-4-hydroxy-6-(diphosphooxymethyl)pteridine	C7H11N5O8P2	Cytoplasm
ARA1GALACTANDPP[c]	arabinogalactan large complex	C254H424NO173P3	Cytoplasm
ARAFDPP[c]	arabinofuranose-decaprenylphosphate	C55H92O11P2	Cytoplasm
ARABINOGALACTANDPP[c]	arabinogalactan-decaprenylphosphate large complex	C604H1054O663P73	Cytoplasm
DPP[c]	decaprenyl phosphate	C50H83O4P	Cytoplasm
HIPECOA[c]	(2E)-3-[(3aS,4S,5R,7aS)-5-hydroxy-7a-methyl-1-oxo-octahydro-1H-inden-4-yl]prop-2-enoyl-CoA	C34H52N7O19P3S	Cytoplasm
HIPOHCOA[c]	3-[(3aS,4S,5R,7aS)-5-hydroxy-7a-methyl-1-oxo-octahydro-1H-inden-4-yl]-3-hydroxypropanoyl-CoA	C34H54N7O20P3S	Cytoplasm
PRECORIN4B[c]	Precorrin 4	C44H52N4O17	Cytoplasm
SAM[c]	S-Adenosyl-L-methionine	C15H22N6O5S	Cytoplasm
PRECORIN5[c]	Precorrin 5	C45H54N4O17	Cytoplasm
SAH[c]	S-Adenosyl-L-homocysteine	C14H20N6O5S	Cytoplasm
SLF[c]	Sulfate	H2SO4	Cytoplasm
SLF[e]	Sulfate	H2SO4	Extracellular
F1P[c]	D-Fructose 1-phosphate	C6H13O9P	Cytoplasm
GA[c]	D-Glyceraldehyde	C3H6O3	Cytoplasm
FDP[c]	D-Fructose 1,6-bisphosphate	C6H14O12P2	Cytoplasm
CDP[c]	CDP	C9H15N3O11P2	Cytoplasm
RTHIO[c]	Thioredoxin	C10H14N4O4S2R4	Cytoplasm
DCDP[c]	dCDP	C9H15N3O10P2	Cytoplasm
OTHIO[c]	Thioredoxin disulfide	C10H12N4O4S2R4	Cytoplasm
DGDP[c]	dGDP	C10H15N5O10P2	Cytoplasm
NO3[e]	Nitrate	HNO3	Extracellular
H[e]	H+	H	Extracellular
TD2EC42ACYLACP[c]	trans-delta-2-enoyl-C42-acyl-ACP	C42H81OSR	Cytoplasm
DOTETRACONTANOYLACP[c]	C42-acyl-ACP	C42H83OSR	Cytoplasm
DHMP[c]	7,8-dihydromonapterin	C9H13N5O4	Cytoplasm
DHXP[c]	7,8-dihydroxanthopterin	C6H7N5O2	Cytoplasm
FOR[c]	Formate	CH2O2	Cytoplasm
GLAL[c]	Glycolaldehyde	C2H4O2	Cytoplasm
cAMP[c]	3,5-Cyclic AMP	C10H12N5O6P	Cytoplasm
DCTP[c]	dCTP	C9H16N3O13P3	Cytoplasm
DUTP[c]	dUTP	C9H15N2O14P3	Cytoplasm
NH3[c]	NH3	NH3	Cytoplasm
DHNP[c]	2-Amino-4-hydroxy-6-(D-erythro-1,2,3-trihydroxypropyl)-7,8-dihydropteridine	C9H13N5O4	Cytoplasm
TD2EC40ACYLACP[c]	trans-delta-2-enoyl-C40-acyl-ACP	C40H77OSR	Cytoplasm
TETRACONTANOYLACP[c]	C40-acyl-ACP	C40H79OSR	Cytoplasm
SMMALONYLCOA[c]	(S)-Methylmalonyl-CoA	C25H40N7O19P3S	Cytoplasm
RMMALONYLCOA[c]	(R)-Methylmalonyl-CoA	C25H40N7O19P3S	Cytoplasm
LIPO[c]	Lipoamide	C8H15NOS2	Cytoplasm
ADLIPO[c]	S-Acetyldihydrolipoamide	C10H19NO2S2	Cytoplasm
TD2EC36ACYLACP[c]	trans-delta-2-enoyl-C36-acyl-ACP	C36H69OSR	Cytoplasm
HEXATRIACONTANOYLACP[c]	C36-acyl-ACP	C36H71OSR	Cytoplasm
DPPR[c]	decaprenylphoshoryl-5-phosphoribose	C55H92P2O11	Cytoplasm
3PG[c]	3-Phospho-D-glycerate	C3H7O7P	Cytoplasm
PHP[c]	3-Phosphonooxypyruvate	C3H5O7P	Cytoplasm
FERI[c]	Reduced ferredoxin		Cytoplasm
MDECPP[c]	2-C0Methyl-D-erythritol 2,4-cyclodiphosphate	C5H12O9P2	Cytoplasm
FERO[c]	Oxidized ferredoxin		Cytoplasm
2PCDPMDE[c]	2-Phospho-4-(cytidine 5-diphospho)-2-C-methyl-D-erythritol	C14H26N3O17P3	Cytoplasm
CMP[c]	CMP	C9H14N3O8P	Cytoplasm
CDPMDE[c]	4-(Cytidine 5-diphospho)-2-C-methyl-D-erythritol	C14H25N3O14P2	Cytoplasm
CTP[c]	CTP	C9H16N3O14P3	Cytoplasm
MDE4P[c]	2-C-Methyl-erythritol 4-phosphate	C5H13O7P	Cytoplasm
C2ACYLACPFAS[c]	C2-acyl-ACP-FAS	C2H4OS2R2	Cytoplasm
MALC2ACYLACPFAS[c]	malonyl-C2-acyl-ACP-FAS	C5H6O4S2R2	Cytoplasm
ACCOA[c]	Acetyl-CoA	C23H38N7O17P3S	Cytoplasm
ACPFAS[c]	Acyl carrier protein fatty acid synthase complex	H2S2R2	Cytoplasm
BKETOC4ACYLACPFAS[c]	beta-keto-C4-acyl-ACP-FAS	C4H6O2S2R2	Cytoplasm
NADPH[c]	NADPH	C21H30N7O17P3	Cytoplasm
3HC4ACYLACPFAS[c]	D-3-hydroxy-C4-acyl-ACP-FAS	C4H8O2S2R2	Cytoplasm
NADP[c]	NADP+	C21H29N7O17P3	Cytoplasm
MALACP[c]	Malonyl-[acyl-carrier protein]	C3H3O3SR	Cytoplasm
PROPIONYLACP[c]	propionyl-ACP	C3H5OSR	Cytoplasm
ACP[c]	Acyl-carrier protein	HSR	Cytoplasm
PENTADECANOYLACP[c]	pentadecanoyl-ACP	C15H29OSR	Cytoplasm
G6P[c]	D-Glucose 6-phosphate	C6H13O9P	Cytoplasm
UDPG[c]	UDP-glucose	C15H24N2O17P2	Cytoplasm
TRE6P[c]	alpha,alpha-Trehalose 6-phosphate	C12H23O14P	Cytoplasm
UDP[c]	UDP	C9H14N2O12P2	Cytoplasm
HEPTADECANOYLACP[c]	heptadecanoyl-ACP	C17H33OSR	Cytoplasm
NONADECANOYLACP[c]	nonadecanoyl-ACP	C19H37OSR	Cytoplasm
HCSCOA[c]	hexacosanoyl-CoA	C47H86N7O17P3S	Cytoplasm
2CARBC26ACYLCOA[c]	2-carboxyl-C26-acyl-CoA	C48H86N7O19P3S	Cytoplasm
BCCPCO2[c]	[Acetyl-CoA:carbon-dioxide ligase (ADP-forming)]-CO2	C8H13N3O4R2	Cytoplasm
ACCB[c]	apo-[acetyl-CoA:carbon-dioxide ligase (ADP-forming)]	C7H13N3O2R2	Cytoplasm
TD2EC4ACYLACPFAS[c]	trans-delta-2-enoyl-C4-acyl-ACP-FAS	C4H6OS2R2	Cytoplasm
ADN[c]	Adenosine	C10H13N5O4	Cytoplasm
OSB[c]	2-Succinylbenzoate	C11H10O5	Cytoplasm
OSBCOA[c]	2-Succinylbenzoyl-CoA	C32H44N7O20P3S	Cytoplasm
LEU[e]	L-Leucine	C6H13NO2	Extracellular
LEU[c]	L-Leucine	C6H13NO2	Cytoplasm
DHN[c]	1,4-Dihydroxy-2-naphthoate	C11H8O4	Cytoplasm
OPP[c]	all-trans-Octaprenyl diphosphate	C40H68O7P2	Cytoplasm
DMQ[c]	2-Demethylmenaquinone (n=7)	C50H70O2	Cytoplasm
PPPP[c]	all-trans-Pentaprenyl diphosphate	C25H44O7P2	Cytoplasm
HPPP[c]	all-trans-Hexaprenyl diphosphate	C30H52O7P2	Cytoplasm
NH3[e]	NH3	NH3	Extracellular
ASP[c]	L-Aspartate	C4H7NO4	Cytoplasm
CAIR[c]	1-(5-Phospho-D-ribosyl)-5-amino-4-imidazolecarboxylate	C9H14N3O9P	Cytoplasm
SAICAR[c]	1-(5-Phosphoribosyl)-5-amino-4-(N-succinocarboxamide)-imidazole	C13H19N4O12P	Cytoplasm
CD37MHMC60ACYLACP[c]	cis-delta-37-methyl-hydroxymethyl-C60-acyl-ACP	C60H117O2SR	Cytoplasm
CMC61MEROACYLCPACP[c]	cis-methoxy-C61-meroacyl-cp-ACP	C61H119O2SR	Cytoplasm
ADENOSYLCOBINAMIDEGDP[c]	Adenosine-GDP-cobinamide	C68H97CoN21O21P2	Cytoplasm
ARIZ[c]	alpha-Ribazole	C14H18N2O4	Cytoplasm
COBCO[c]	Cobamide coenzyme	C72H100CoN18O17P	Cytoplasm
FE2[c]	Fe2+	Fe	Cytoplasm
PROTOPORPHYRINIX[c]	Protoporphyrin	C34H34N4O4	Cytoplasm
PROTOHEMEFE2[c]	Heme	C34H32FeN4O4	Cytoplasm
GLU1SEMIALD[c]	(S)-4-Amino-5-oxopentanoate	C5H9NO3	Cytoplasm
5AMINOLEVULINATE[c]	5-Aminolevulinate	C5H9NO3	Cytoplasm
DOROA[c]	(S)-Dihydroorotate	C5H6N2O4	Cytoplasm
OROA[c]	Orotate	C5H4N2O4	Cytoplasm
FMN[c]	FMN	C17H21N4O9P	Cytoplasm
FAD[c]	FAD	C27H33N9O15P2	Cytoplasm
LAC[c]	(R)-Lactate	C3H6O3	Cytoplasm
DTHY[c]	Thymidine	C10H14N2O5	Cytoplasm
DR1P[c]	2-Deoxy-D-ribose 1-phosphate	C5H11O7P	Cytoplasm
THY[c]	Thymine	C5H6N2O2	Cytoplasm
PROPANOATE[c]	Propanoate	C3H6O2	Cytoplasm
PROPIONYLCOA[c]	Propanoyl-CoA	C24H40N7O17P3S	Cytoplasm
HYDROXYMETHYLBILANE[c]	Hydroxymethylbilane	C40H46N4O17	Cytoplasm
UROPORPHYRINOGENIII[c]	Uroporphyrinogen III	C40H44N4O16	Cytoplasm
AC[c]	Acetate	C2H4O2	Cytoplasm
PORPHOBILILOGIN[c]	Porphobilinogen	C10H14N2O4	Cytoplasm
MAHMPPP[c]	2-Methyl-4-amino-5-hydroxymethylpyrimidine diphosphate	C6H11N3O7P2	Cytoplasm
MPET[c]	4-Methyl-5-(2-phosphoethyl)-thiazole	C6H10NO4PS	Cytoplasm
THIP[c]	Thiamin monophosphate	C12H18N4O4PS	Cytoplasm
NAGINS[c]	1-O-[2-(Acetylamino)-2-deoxy-alpha-D-glucopyranosyl]-D-myo-Inositol	C14H25NO11	Cytoplasm
NGINS[c]	1-O-(2-Amino-2-deoxy-alpha-D-glucopyranosyl)-1D-myo-inositol	C12H23NO10	Cytoplasm
CYS[c]	L-Cysteine	C3H7NO2S	Cytoplasm
DX5P[c]	1-Deoxy-D-xylulose 5-phosphate	C5H11O7P	Cytoplasm
TYR[c]	L-Tyrosine	C9H11NO3	Cytoplasm
4HBENZALC[c]	4-Hydroxybenzyl alcohol	C7H8O2	Cytoplasm
ALA[c]	L-Alanine	C3H7NO2	Cytoplasm
PROTOPORPHYRINOGEN[c]	Protoporphyrinogen IX	C34H40N4O4	Cytoplasm
H2O2[c]	Hydrogen peroxide	H2O2	Cytoplasm
ICIT[c]	Isocitrate	C6H8O7	Cytoplasm
GLX[c]	Glyoxylate	C2H2O3	Cytoplasm
H2[e]	Hydrogen	H2	Extracellular
H2[c]	Hydrogen	H2	Cytoplasm
AIR[c]	Aminoimidazole ribotide	C8H14N3O7P	Cytoplasm
AHMMP[c]	4-Amino-5-hydroxymethyl-2-methylpyrimidine	C6H9N3O	Cytoplasm
OCTAPENTACONTANOYLACP[c]	C58-acyl-ACP	C58H115OSR	Cytoplasm
CD21937EC58ACYLACP[c]	cis-delta-2-19,37-enoyl-C58-acyl-ACP	C58H111OSR	Cytoplasm
TETRAPENTACONTANOYLACP[c]	C54-acyl-ACP	C54H107OSR	Cytoplasm
CD21931EC54ACYLACP[c]	cis-delta-2-19,31-enoyl-C54-acyl-ACP	C54H103OSR	Cytoplasm
PENTACONTANOYLACP[c]	C50-acyl-ACP	C50H99OSR	Cytoplasm
CD21931EC50ACYLACP[c]	cis-delta-2-19,31-enoyl-C50-acyl-ACP	C50H95OSR	Cytoplasm
PNTO[c]	Pantothenate	C9H17NO5	Cytoplasm
4PPNTO[c]	D-4-Phosphopantothenate	C9H18NO8P	Cytoplasm
PIMELOYLCOA[c]	6-Carboxyhexanoyl-CoA	C28H46N7O19P3S	Cytoplasm
DGLU[c]	D-Glutamate	C5H9NO4	Cytoplasm
DGLU[e]	D-Glutamate	C5H9NO4	Extracellular
4PPNTE[c]	Pantetheine 4-phosphate	C11H23N2O7PS	Cytoplasm
DPCOA[c]	Dephospho-CoA	C21H35N7O13P2S	Cytoplasm
OCTANOYLCOA[c]	Octanoyl-CoA	C29H50N7O17P3S	Cytoplasm
FADH2[c]	FADH2	C27H35N9O15P2	Cytoplasm
HEXANOYLCOA[c]	Hexanoyl-CoA	C27H46N7O17P3S	Cytoplasm
DECANOYLCOA[c]	Decanoyl-CoA	C31H54N7O17P3S	Cytoplasm
BUTANOYLCOA[c]	Butanoyl-CoA	C25H42N7O17P3S	Cytoplasm
TETRACOSANOYLAMP[c]	tetracosanoyl AMP	C34H60N5O8P	Cytoplasm
TETRACOSANOYLACP[c]	tetracosanoyl-ACP	C24H47OSR	Cytoplasm
9HDECOA[c]	cis-9-Hexadecenoyl-CoA	C37H64N7O17P3S	Cytoplasm
CISDELTA5TETRADECANOYLCOA[c]	CIS-DELTA-5-TETRADECANOYL-COA	C35H60N7O17P3S	Cytoplasm
9ODECOA[c]	Oleoyl-CoA	C39H68N7O17P3S	Cytoplasm
CISDELTA3DODECANOYLCOA[c]	CIS-DELTA-3-DODECANOYL-COA	C33H56N7O17P3S	Cytoplasm
TRANSDELTA2DODECANOYLCOA[c]	TRANS-DELTA-2-DODECANOYL-COA	C33H56N7O17P3S	Cytoplasm
TRANSDELTA2HYDROXYDODECANOYLCOA[c]	TRANSDELTA2HYDROXYDODECANOYLCOA	C33H58N7O18P3S	Cytoplasm
DODECANOYLCOA[c]	Lauroyl-CoA	C33H58N7O17P3S	Cytoplasm
PHENOLTRICOSANOATE[c]	Phenoltricosanoic acid	C29H50O3	Cytoplasm
PHENOLTRICOSANOYLAMP[c]	Phenoltricosanoyl AMP	C39H62N5O9P	Cytoplasm
DOCOSANOYLAMP[c]	docosanoyl AMP	C32H56N5O8P	Cytoplasm
DOCOSANOYLACP[c]	docosanoyl-ACP	C22H43OSR	Cytoplasm
TETRACOSANOATE[c]	Tetracosanoic acid	C24H48O2	Cytoplasm
DOCOSANOATE[c]	Docosanoic acid	C22H44O2	Cytoplasm
PHENOLPENTACOSANOYLAMP[c]	Phenolpentacosanoyl AMP	C41H66N5O9P	Cytoplasm
PHENOLPENTACOSANOYLACP[c]	Phenolpentacosanoyl ACP	C31H53O2SR	Cytoplasm
H2S[c]	Hydrogen sulfide	H2S	Cytoplasm
OXOMETHYLPENTANOATE[c]	(S)-3-Methyl-2-oxopentanoic acid	C6H10O3	Cytoplasm
2MBUTLIPO[c]	S-(2-Methylbutanoyl)-dihydrolipoamide	C13H25NO2S2	Cytoplasm
OMVAL[c]	3-Methyl-2-oxobutanoic acid	C5H8O3	Cytoplasm
IBUTLIPO[c]	S-(2-Methylpropanoyl)-dihydrolipoamide	C12H23NO2S2	Cytoplasm
H2SO3[c]	Sulfite	H2SO3	Cytoplasm
GABA[c]	4-Aminobytanoate	C4H9NO2	Cytoplasm
GABA[e]	4-Aminobytanoate	C4H9NO2	Extracellular
CHOLESTEROL[c]	Cholesterol	C27H46O	Cytoplasm
CHOL4EN3ONE[c]	Cholest-4-en-3-one	C27H44O	Cytoplasm
GLN[c]	L-Glutamine	C5H10N2O3	Cytoplasm
GLN[e]	L-Glutamine	C5H10N2O3	Extracellular
24MC26ACYLACP[c]	2,4-dimethyl-C26-acyl-ACP	C26H51OSR	Cytoplasm
246MC29ACYLACP[c]	2,4,6-trimethyl-C29-acyl-ACP	C29H57OSR	Cytoplasm
BKETOC18ACYLACPFAS[c]	beta-keto-C18-acyl-ACP-FAS	C18H34O2S2R2	Cytoplasm
3HC18ACYLACPFAS[c]	D-3-hydroxy-C18-acyl-ACP-FAS	C18H36O2S2R2	Cytoplasm
TD2EC18ACYLACPFAS[c]	trans-delta-2-enoyl-C18-acyl-ACP-FAS	C18H34OS2R2	Cytoplasm
PHBADIRF[c]	Glycosylated p-HBAD I	C26H39O15	Cytoplasm
PHBADII[c]	p-hydroxybenzoic acid derivative II	C29H45O15	Cytoplasm
MALC16ACYLACPFAS[c]	malonyl-C16-acyl-ACP-FAS	C19H34O4S2R2	Cytoplasm
MALC18ACYLACPFAS[c]	malonyl-C18-acyl-ACP-FAS	C21H38O4S2R2	Cytoplasm
BKETOC20ACYLACPFAS[c]	beta-keto-C20-acyl-ACP-FAS	C20H38O2S2R2	Cytoplasm
3HC20ACYLACPFAS[c]	D-3-hydroxy-C20-acyl-ACP-FAS	C20H40O2S2R2	Cytoplasm
C18ACYLACPFAS[c]	C18-acyl-ACP-FAS	C18H36OS2R2	Cytoplasm
TD2EC20ACYLACPFAS[c]	trans-delta-2-enoyl-C20-acyl-ACP-FAS	C20H38OS2R2	Cytoplasm
C20ACYLACPFAS[c]	C20-acyl-ACP-FAS	C20H40OS2R2	Cytoplasm
GLU[c]	L-Glutamate	C5H9NO4	Cytoplasm
MOP[c]	4-Methyl-2-oxopentanoate	C6H10O3	Cytoplasm
AKG[c]	2-Oxoglutarate	C5H6O5	Cytoplasm
VAL[c]	L-Valine	C5H11NO2	Cytoplasm
ILE[c]	L-Isoleucine	C6H13NO2	Cytoplasm
EICOSANOATE[e]	Icosanoic acid	C20H40O2	Extracellular
EICOSANOATE[c]	Icosanoic acid	C20H40O2	Cytoplasm
XMP[c]	Xanthosine 5-phosphate	C10H13N4O9P	Cytoplasm
ACTAC[c]	Acetoacetate	C4H6O3	Cytoplasm
N6HLYSC18ANOYL[c]	N6-Hydroxy-L-lysine coupled to octadecanoyl group	C24H48N2O4	Cytoplasm
N6HLYS[c]	N6-Hydroxy-L-lysine	C6H14N2O3	Cytoplasm
SAL[c]	Salicylate	C7H6O3	Cytoplasm
THR[c]	L-Threonine	C4H9NO3	Cytoplasm
MBTC18ANOYL[c]	Mycobactin with octadecanoyl group	C45H73N5O10	Cytoplasm
N6HLYSMAL[c]	N6-Hydroxy-L-lysine coupled to malonyl group	C9H16N2O6	Cytoplasm
MBTMAL[c]	Mycobactin with malonyl group	C30H41N5O12	Cytoplasm
ACAL[c]	Acetaldehyde	C2H4O	Cytoplasm
ETH[c]	Ethanol	C2H6O	Cytoplasm
MYCOTHIOL[c]	Mycothiol	C17H30N2O12S	Cytoplasm
NACYS[c]	N-acetyl-L-cysteine	C5H9NO3S	Cytoplasm
2A3KB[c]	L-2-Amino-3-oxobutanoic acid	C4H7NO3	Cytoplasm
AMINOACETONE[c]	Aminoacetone	C3H7NO	Cytoplasm
HEMT[c]	5-(2-Hydroxyethyl)-4-methylthiazole	C6H9NOS	Cytoplasm
MDAPIM[c]	meso-2,6-Diaminoheptanedioate	C7H14N2O4	Cytoplasm
LYS[c]	L-Lysine	C6H14N2O2	Cytoplasm
CYSNGINS[c]	1-O-[2-(L-Cysteinamido)-2-deoxy-alpha-D-glucopyranosyl]-1D-myo-inositol	C15H28N2O11S	Cytoplasm
BKETOC56ACYLACP[c]	beta-keto-C56-acyl-ACP	C56H109O2SR	Cytoplasm
DOPENTACONTANOYLACP[c]	C52-acyl-ACP	C52H103OSR	Cytoplasm
BKETOC54ACYLACP[c]	beta-keto-C54-acyl-ACP	C54H105O2SR	Cytoplasm
HEXATETRACONTANOYLACP[c]	C46-acyl-ACP	C46H91OSR	Cytoplasm
BKETOC48ACYLACP[c]	beta-keto-C48-acyl-ACP	C48H93O2SR	Cytoplasm
MAL[e]	(S)-Malate	C4H6O5	Extracellular
MAL[c]	(S)-Malate	C4H6O5	Cytoplasm
OCTATETRACONTANOYLACP[c]	C48-acyl-ACP	C48H95OSR	Cytoplasm
BKETOC50ACYLACP[c]	beta-keto-C50-acyl-ACP	C50H97O2SR	Cytoplasm
OCTATRIACONTANOYLACP[c]	C38-acyl-ACP	C38H75OSR	Cytoplasm
BKETOC40ACYLACP[c]	beta-keto-C40-acyl-ACP	C40H77O2SR	Cytoplasm
BKETOC38ACYLACP[c]	beta-keto-C38-acyl-ACP	C38H73O2SR	Cytoplasm
BKETOC44ACYLACP[c]	beta-keto-C44-acyl-ACP	C44H85O2SR	Cytoplasm
BKETOC42ACYLACP[c]	beta-keto-C42-acyl-ACP	C42H81O2SR	Cytoplasm
HEPTADECANOYLCOA[c]	heptadecanoyl-CoA	C38H68N7O17P3S	Cytoplasm
HEPTADECANOATE[c]	heptadecanoate	C17H34O2	Cytoplasm
DAPIM[c]	LL-2,6-Diaminoheptanedioate	C7H14N2O4	Cytoplasm
DAPIM[e]	LL-2,6-Diaminoheptanedioate	C7H14N2O4	Extracellular
MGLUTCOA[c]	3-Methylglutaconyl-CoA	C27H42N7O19P3S	Cytoplasm
HMGLUTCOA[c]	(S)-3-Hydroxy-3-methylglutaryl-CoA	C27H44N7O20P3S	Cytoplasm
GLC[c]	D-Glucose	C6H12O6	Cytoplasm
GLC[e]	D-Glucose	C6H12O6	Extracellular
PAP[c]	Adenosine 3,5-bisphosphate	C10H15N5O10P2	Cytoplasm
PAPS[c]	3-Phosphoadenylyl sulfate	C10H15N5O13P2S	Cytoplasm
APS[c]	Adenylyl sulfate	C10H14N5O10PS	Cytoplasm
CD131E19CPC55ACYLACP[c]	cis-delta-1-31-enoyl-19-cp-C55-acyl-ACP	C55H105OSR	Cytoplasm
1931CPC56ACYLACP[c]	19,31-cp-C56-acyl-ACP	C56H107OSR	Cytoplasm
CD131E19CPC53ACYLACP[c]	cis-delta-1-31-enoyl-19-cp-C53-acyl-ACP	C53H101OSR	Cytoplasm
1931CPC54ACYLACP[c]	19,31-cp-C54-acyl-ACP	C54H103OSR	Cytoplasm
CD131E19CPC51ACYLACP[c]	cis-delta-1-31-enoyl-19-cp-C51-acyl-ACP	C51H97OSR	Cytoplasm
1931CPC52ACYLACP[c]	19,31-cp-C54-acyl-ACP	C52H99OSR	Cytoplasm
CHOLC3COA[c]	CoA-cholest-4-en-3-one C3 side chain	C43H66N7O18P3S	Cytoplasm
CHOLENEC3COA[c]	CoA-20-ene-cholest-4-en-3-one C5 side chain	C43H64N7O18P3S	Cytoplasm
PA[c]	Phosphatidate	C38H75O8P	Cytoplasm
CDPDG[c]	CDP-diacylglycerol	C47H87N3O15P2	Cytoplasm
BKETOC16ACYLACPFAS[c]	beta-keto-C16-acyl-ACP-FAS	C16H30O2S2R2	Cytoplasm
3HC16ACYLACPFAS[c]	D-3-hydroxy-C16-acyl-ACP-FAS	C16H32O2S2R2	Cytoplasm
MALC14ACYLACPFAS[c]	malonyl-C14-acyl-ACP-FAS	C17H30O4S2R2	Cytoplasm
C14ACYLACPFAS[c]	C14-acyl-ACP-FAS	C14H28OS2R2	Cytoplasm
TD2EC14ACYLACPFAS[c]	trans-delta-2-enoyl-C14-acyl-ACP-FAS	C14H26OS2R2	Cytoplasm
3HC14ACYLACPFAS[c]	D-3-hydroxy-C14-acyl-ACP-FAS	C14H28O2S2R2	Cytoplasm
BKETOC14ACYLACPFAS[c]	beta-keto-C14-acyl-ACP-FAS	C14H26O2S2R2	Cytoplasm
MALC12ACYLACPFAS[c]	malonyl-C12-acyl-ACP-FAS	C15H26O4S2R2	Cytoplasm
C12ACYLACPFAS[c]	C12-acyl-ACP-FAS	C12H24OS2R2	Cytoplasm
XAN[c]	Xanthine	C5H4N4O2	Cytoplasm
GN[c]	Guanine	C5H5N5O	Cytoplasm
HYXN[c]	Hypoxanthine	C5H4N4O	Cytoplasm
IMP[c]	IMP	C10H13N4O8P	Cytoplasm
GTP[c]	GTP	C10H16N5O14P3	Cytoplasm
AHTD[c]	2-Amino-4-hydroxy-6-(erythro-1,2,3-trihydroxypropyl)dihydropteridine triphosphate	C9H16N5O13P3	Cytoplasm
TD2EC16ACYLACPFAS[c]	trans-delta-2-enoyl-C16-acyl-ACP-FAS	C16H30OS2R2	Cytoplasm
C16ACYLACPFAS[c]	C16-acyl-ACP-FAS	C16H32OS2R2	Cytoplasm
GA6P[c]	D-Glucosamine 6-phosphate	C6H14NO8P	Cytoplasm
F6P[c]	D-Fructose 6-phosphate	C6H13O9P	Cytoplasm
CIT[e]	Citrate	C6H8O7	Extracellular
CIT[c]	Citrate	C6H8O7	Cytoplasm
ADN[e]	Adenosine	C10H13N5O4	Extracellular
TRE[c]	alpha,alpha-Trehalose	C12H22O11	Cytoplasm
4H2OHEX[c]	4-Hydroxy-2-oxohexanoic acid	C6H10O4	Cytoplasm
PRAL[c]	Propanal	C3H6O	Cytoplasm
MI[c]	myo-Inositol	C6H12O6	Cytoplasm
PITBA[c]	1-Phosphatidyl-D-myo-inositol	C44H85O13P	Cytoplasm
VAL[e]	L-Valine	C5H11NO2	Extracellular
GL3P[c]	sn-Glycerol 3-phosphate	C3H9O6P	Cytoplasm
PGP[c]	Phosphatidylglycerophosphate	C41H82O13P2	Cytoplasm
PG[c]	Phosphatidylglycerol	C41H81O10P	Cytoplasm
CAL[c]	Cardiolipin	C79H154O17P2	Cytoplasm
GL[c]	Glycerol	C3H8O3	Cytoplasm
2MC23ACYLACP[c]	2-methyl-C23-acyl-ACP	C23H45OSR	Cytoplasm
246810MC33ACYLACP[c]	2,4,6,8,10-pentamethyl-C33-acyl-ACP	C33H65OSR	Cytoplasm
246810MC35ACYLACP[c]	2,4,6,8,10-pentamethyl-C33-acyl-ACP	C35H69OSR	Cytoplasm
2468MC30ACYLACP[c]	2,4,6,8-tetramethyl-C30-acyl-ACP	C30H59OSR	Cytoplasm
2468MC32ACYLACP[c]	2,4,6,8-tetramethyl-C32-acyl-ACP	C32H63OSR	Cytoplasm
246MC27ACYLACP[c]	2,4,6-trimethyl-C27-acyl-ACP	C27H53OSR	Cytoplasm
24MC24ACYLACP[c]	2,4-dimethyl-C24-acyl-ACP	C24H47OSR	Cytoplasm
MYCOCEROSOYLACP[c]	Mycocerosoyl ACP lumped compound	C30H59OSR	Cytoplasm
D8RL[c]	6,7-Dimethyl-8-(D-ribityl)lumazine	C13H18N4O6	Cytoplasm
A6RP[c]	5-Amino-6-(5-phosphoribosylamino)uracil	C9H16N4O6	Cytoplasm
RIBFLAV[c]	Riboflavin	C17H20N4O6	Cytoplasm
PHENOL57DHC29ACYLACP[c]	Phenol-5,7-dihydroxy-C29-acyl-ACP	C35H61O4SR	Cytoplasm
TREHALOSEMONOMYCOLATEP[c]	cytoplasmic_trehalosemonomycolate-P	C94H181O16P	Cytoplasm
TREHALOSEMONOMYCOLATE[c]	alpha,alpha-Trehalose 6-mycolate	C94H180O13	Cytoplasm
CHOLENEC5COA[c]	CoA-22-ene-cholest-4-en-3-one C5 side chain	C45H68N7O18P3S	Cytoplasm
HCHOLC5COA[c]	CoA-22-hydroxy-cholest-4-en-3-one C5 side chain	C45H70N7O19P3S	Cytoplasm
MN[e]	Manganese cation	Mn	Extracellular
MN[c]	Manganese cation	Mn	Cytoplasm
IP[c]	1D-myo-Inositol 3-phosphate	C6H13O9P	Cytoplasm
UDPNAG[c]	UDP-N-acetyl-D-glucosamine	C17H27N3O17P2	Cytoplasm
NAGINSP[c]	1-O-(2-Acetamido-2-deoxy-alpha-D-glucopyranosyl)-1D-myo-inositol 3-phosphate	C14H26NO14P	Cytoplasm
DPPP[c]	(2Z,6Z,10Z,14Z,18Z,22Z,26Z,30Z,34E)-Decaprenyl diphosphate	C50H84O7P2	Cytoplasm
ASN[c]	L-Asparagine	C4H8N2O3	Cytoplasm
NAM[c]	Nicotinamide	C6H6N2O	Cytoplasm
NAC[c]	Nicotinate	C6H5NO2	Cytoplasm
PENTADECANOYLCOA[c]	pentadecanoyl-CoA	C36H64N7O17P3S	Cytoplasm
TRIDECANOYLCOA[c]	tridecanoyl-CoA	C34H60N7O17P3S	Cytoplasm
PHEN[c]	Prephenate	C10H10O6	Cytoplasm
NONADECANOYLCOA[c]	nonadecanoyl-COA	C40H72N7O17P3S	Cytoplasm
NONANOYLCOA[c]	Nonanoyl-CoA	C30H52N7O17P3S	Cytoplasm
HEPTANOYLCOA[c]	heptanoyl-CoA	C28H48N7O17P3S	Cytoplasm
PENTANOYLCOA[c]	Pentanoyl-CoA	C26H44N7O17P3S	Cytoplasm
UNDECANOYLCOA[c]	undecanoyl-CoA	C32H56N7O17P3S	Cytoplasm
IBUTCOA[c]	2-Methylpropanoyl-CoA	C25H42N7O17P3S	Cytoplasm
MACRCOA[c]	2-Methylprop-2-enoyl-CoA	C25H40N7O17P3S	Cytoplasm
3MBUTCOA[c]	3-Methylbutanoyl-CoA	C26H44N7O17P3S	Cytoplasm
3MBECOA[c]	3-Methylcrotonyl-CoA	C26H42N7O17P3S	Cytoplasm
2MBUTCOA[c]	2-Methylbutanoyl-CoA	C26H44N7O17P3S	Cytoplasm
2MBECOA[c]	2-Methylbut-2-enoyl-CoA	C26H42N7O17P3S	Cytoplasm
PHPYR[c]	Phenylpyruvate	C9H8O3	Cytoplasm
NO[c]	Nitric oxide	HNO	Cytoplasm
OA[c]	Oxaloacetate	C4H4O5	Cytoplasm
2METHYLCITRATE[c]	2-Methylcitrate	C7H10O7	Cytoplasm
8AMINO7OXONONANOATE[c]	8-Amino-7-oxononanoate	C9H17NO3	Cytoplasm
CD37MKC59ACYLACP[c]	cis-delta-37-methyl-keto-C59-acyl-ACP	C59H113O2SR	Cytoplasm
[truncated: 668 more rows]
