# Supplementary material for: A systematic evaluation of Mycobacterium tuberculosis Genome-Scale Metabolic Networks
Source: PLoS Comput Biol. 2020 Jun 15;16(6):e1007533. doi: 10.1371/journal.pcbi.1007533 (PMC7316355; doi:10.1371/journal.pcbi.1007533)
Supplement: S7 File — (ZIP) [file pcbi.1007533.s039.zip › Energy_Generating_Cycles/Results.xlsx]

## Sheet: Hoja1
	ATP_d	GTP_d	CTP_d	UTP_d
iCG760	0.333333	0.333333	0.333333	0.333333
iSM810	-8.01799e-14	-8.01799e-14	-8.01799e-14	-8.01799e-14
sMtb	4.38269e-16	-3.78954e-16	4.02753e-16	-3.78954e-16
GSMN-TB1.1	3.71691e-13	-7.47268e-13	3.85367e-13	-8.83095e-13
iOSDD890	-3.85993e-16	5.21412e-16	2.95397e-16	2.04194e-16
iNJ661v_modified	8.32441e-14	3.31035e-13	3.66376e-13	1.60646e-13
	ATP_d	GTP_d	CTP_d	UTP_d
iCG760	0.333333	0.333333	0.333333	0.333333
iSM810	-8.01799e-14	-8.01799e-14	-8.01799e-14	-8.01799e-14
sMtb	4.38269e-16	-3.78954e-16	4.02753e-16	-3.78954e-16
GSMN-TB1.1	3.71691e-13	-7.47268e-13	3.85367e-13	-8.83095e-13
iOSDD890	-3.85993e-16	5.21412e-16	2.95397e-16	2.04194e-16
iNJ661v_modified	8.32441e-14	3.31035e-13	3.66376e-13	1.60646e-13
iEK1011	0	0	0	0
sMtb2018	1.96363e-12	-1.93322e-12	-1.60399e-12	-2.46966e-12
