# Supplementary material for: A systematic evaluation of Mycobacterium tuberculosis Genome-Scale Metabolic Networks
Source: PLoS Comput Biol. 2020 Jun 15;16(6):e1007533. doi: 10.1371/journal.pcbi.1007533 (PMC7316355; doi:10.1371/journal.pcbi.1007533)
Supplement: S8 File — (ZIP) [file pcbi.1007533.s040.zip]

Archive with 226 entries (206 files):
- 7H9_OADC_Essentiality(DeJesus)/
- 7H9_OADC_Essentiality(DeJesus)/dataset/
- 7H9_OADC_Essentiality(DeJesus)/dataset/2017_Glycerol_Essentiality_deJesus.xlsx
- 7H9_OADC_Essentiality(DeJesus)/DJessentialgenes_mtb.m
- 7H9_OADC_Essentiality(DeJesus)/DJROCessentialgenes_mtb.m
- 7H9_OADC_Essentiality(DeJesus)/load_model.m
- 7H9_OADC_Essentiality(DeJesus)/main.m
- 7H9_OADC_Essentiality(DeJesus)/medium/
- 7H9_OADC_Essentiality(DeJesus)/medium/ExchangeRxns_MA2015.mat
- 7H9_OADC_Essentiality(DeJesus)/model/
- 7H9_OADC_Essentiality(DeJesus)/model/GSMN_TB1.1_grRuleCorrected.mat
- 7H9_OADC_Essentiality(DeJesus)/model/iCG760_grRuleCorrected.mat
- 7H9_OADC_Essentiality(DeJesus)/model/iEK1011_2.0.mat
- 7H9_OADC_Essentiality(DeJesus)/model/iEK1011_xlsx.mat
- 7H9_OADC_Essentiality(DeJesus)/model/iNJ661v_modified.mat
- 7H9_OADC_Essentiality(DeJesus)/model/iOSDD890.mat
- 7H9_OADC_Essentiality(DeJesus)/model/iSM810_grRuleCorrected.mat
- 7H9_OADC_Essentiality(DeJesus)/model/sMtb2.0.mat
- 7H9_OADC_Essentiality(DeJesus)/model/sMtb2018_EX.mat
- 7H9_OADC_Essentiality(DeJesus)/model/sMtb_grRuleCorrected.mat
- 7H9_OADC_Essentiality(DeJesus)/results/
- 7H9_OADC_Essentiality(DeJesus)/results/GSMN_TB_1.1_7H9_10_OADC_AUC.mat
- 7H9_OADC_Essentiality(DeJesus)/results/GSMN_TB_1.1_7H9_10_OADC_FVA.xlsx
- 7H9_OADC_Essentiality(DeJesus)/results/GSMN_TB_1.1_7H9_10_OADC_genecompctoff.xlsx
- 7H9_OADC_Essentiality(DeJesus)/results/GSMN_TB_1.1_7H9_10_OADC_metricsctoff.xlsx
- 7H9_OADC_Essentiality(DeJesus)/results/GSMN_TB_1.1_7H9_10_OADC_metrics_roc.xlsx
- 7H9_OADC_Essentiality(DeJesus)/results/iCG760_7H9_10_OADC_AUC.mat
- 7H9_OADC_Essentiality(DeJesus)/results/iCG760_7H9_10_OADC_FVA.xlsx
- 7H9_OADC_Essentiality(DeJesus)/results/iCG760_7H9_10_OADC_genecompctoff.xlsx
- 7H9_OADC_Essentiality(DeJesus)/results/iCG760_7H9_10_OADC_metricsctoff.xlsx
- 7H9_OADC_Essentiality(DeJesus)/results/iCG760_7H9_10_OADC_metrics_roc.xlsx
- 7H9_OADC_Essentiality(DeJesus)/results/iEK1011_2.0_7H9_10_OADC_genecompctoff.xlsx
- 7H9_OADC_Essentiality(DeJesus)/results/iEK1011_2.0_7H9_10_OADC_metricsctoff.xlsx
- 7H9_OADC_Essentiality(DeJesus)/results/iEK1011_7H9_10_OADC_AUC.mat
- 7H9_OADC_Essentiality(DeJesus)/results/iEK1011_7H9_10_OADC_FVA.xlsx
- 7H9_OADC_Essentiality(DeJesus)/results/iEK1011_7H9_10_OADC_genecompctoff.xlsx
- 7H9_OADC_Essentiality(DeJesus)/results/iEK1011_7H9_10_OADC_metricsctoff.xlsx
- 7H9_OADC_Essentiality(DeJesus)/results/iEK1011_7H9_10_OADC_metrics_roc.xlsx
- 7H9_OADC_Essentiality(DeJesus)/results/iNJ661v_modified_7H9_10_OADC_AUC.mat
- 7H9_OADC_Essentiality(DeJesus)/results/iNJ661v_modified_7H9_10_OADC_FVA.xlsx
- 7H9_OADC_Essentiality(DeJesus)/results/iNJ661v_modified_7H9_10_OADC_genecompctoff.xlsx
- 7H9_OADC_Essentiality(DeJesus)/results/iNJ661v_modified_7H9_10_OADC_metricsctoff.xlsx
- 7H9_OADC_Essentiality(DeJesus)/results/iNJ661v_modified_7H9_10_OADC_metrics_roc.xlsx
- 7H9_OADC_Essentiality(DeJesus)/results/iOSDD890_7H9_10_OADC_AUC.mat
- 7H9_OADC_Essentiality(DeJesus)/results/iOSDD890_7H9_10_OADC_FVA.xlsx
- 7H9_OADC_Essentiality(DeJesus)/results/iOSDD890_7H9_10_OADC_genecompctoff.xlsx
- 7H9_OADC_Essentiality(DeJesus)/results/iOSDD890_7H9_10_OADC_metricsctoff.xlsx
- 7H9_OADC_Essentiality(DeJesus)/results/iOSDD890_7H9_10_OADC_metrics_roc.xlsx
- 7H9_OADC_Essentiality(DeJesus)/results/iSM810_7H9_10_OADC_AUC.mat
- 7H9_OADC_Essentiality(DeJesus)/results/iSM810_7H9_10_OADC_FVA.xlsx
- 7H9_OADC_Essentiality(DeJesus)/results/iSM810_7H9_10_OADC_genecompctoff.xlsx
- 7H9_OADC_Essentiality(DeJesus)/results/iSM810_7H9_10_OADC_metricsctoff.xlsx
- 7H9_OADC_Essentiality(DeJesus)/results/iSM810_7H9_10_OADC_metrics_roc.xlsx
- 7H9_OADC_Essentiality(DeJesus)/results/sMtb2.0_TICS_7H9_10_OADC_genecompctoff.xlsx
- 7H9_OADC_Essentiality(DeJesus)/results/sMtb2.0_TICS_7H9_10_OADC_metricsctoff.xlsx
- 7H9_OADC_Essentiality(DeJesus)/results/sMtb2018_7H9_10_OADC_AUC.mat
- 7H9_OADC_Essentiality(DeJesus)/results/sMtb2018_7H9_10_OADC_FVA.xlsx
- 7H9_OADC_Essentiality(DeJesus)/results/sMtb2018_7H9_10_OADC_genecompctoff.xlsx
- 7H9_OADC_Essentiality(DeJesus)/results/sMtb2018_7H9_10_OADC_metricsctoff.xlsx
- 7H9_OADC_Essentiality(DeJesus)/results/sMtb2018_7H9_10_OADC_metrics_roc.xlsx
- 7H9_OADC_Essentiality(DeJesus)/results/sMtb_7H9_10_OADC_AUC.mat
- 7H9_OADC_Essentiality(DeJesus)/results/sMtb_7H9_10_OADC_FVA.xlsx
- 7H9_OADC_Essentiality(DeJesus)/results/sMtb_7H9_10_OADC_genecompctoff.xlsx
- 7H9_OADC_Essentiality(DeJesus)/results/sMtb_7H9_10_OADC_metricsctoff.xlsx
- 7H9_OADC_Essentiality(DeJesus)/results/sMtb_7H9_10_OADC_metrics_roc.xlsx
- 7H9_OADC_Essentiality(DeJesus)/writing_results_ctoff.m
- 7H9_OADC_Essentiality(DeJesus)/writing_results_roc.m
- Cholesterol_Essentiality(Griffin_data)/
- Cholesterol_Essentiality(Griffin_data)/dataset/
- Cholesterol_Essentiality(Griffin_data)/dataset/DEGriffinetal2011.xlsx
- Cholesterol_Essentiality(Griffin_data)/dataset/H37Rv_cholesterol_griffin_GUMBEL_sum.xlsx
- Cholesterol_Essentiality(Griffin_data)/essentialgenes_mtb.m
- Cholesterol_Essentiality(Griffin_data)/load_model.m
- Cholesterol_Essentiality(Griffin_data)/main.m
- Cholesterol_Essentiality(Griffin_data)/medium/
- Cholesterol_Essentiality(Griffin_data)/medium/ExchangeRxns_MA2015.mat
- Cholesterol_Essentiality(Griffin_data)/medium/Griffin_MinimalMedium.docx
- Cholesterol_Essentiality(Griffin_data)/model/
- Cholesterol_Essentiality(Griffin_data)/model/GSMN_TB1.1_grRuleCorrected.mat
- Cholesterol_Essentiality(Griffin_data)/model/iCG760_grRuleCorrected.mat
- Cholesterol_Essentiality(Griffin_data)/model/iEK1011.mat
- Cholesterol_Essentiality(Griffin_data)/model/iEK1011_2.0.mat
- Cholesterol_Essentiality(Griffin_data)/model/iEK1011_5.mat
- Cholesterol_Essentiality(Griffin_data)/model/iEK1011_xlsx.mat
- Cholesterol_Essentiality(Griffin_data)/model/iSM810_grRuleCorrected.mat
- Cholesterol_Essentiality(Griffin_data)/model/sMtb2.0.mat
- Cholesterol_Essentiality(Griffin_data)/model/sMtb2018_EX.mat
- Cholesterol_Essentiality(Griffin_data)/model/sMtb_grRuleCorrected.mat
- Cholesterol_Essentiality(Griffin_data)/results/
- Cholesterol_Essentiality(Griffin_data)/results/GSMN_TB_1.1_Griffin_Cholesterol_AUC.mat
- Cholesterol_Essentiality(Griffin_data)/results/GSMN_TB_1.1_Griffin_Cholesterol_FVA.xlsx
- Cholesterol_Essentiality(Griffin_data)/results/GSMN_TB_1.1_Griffin_Cholesterol_genecompctoff.xlsx
- Cholesterol_Essentiality(Griffin_data)/results/GSMN_TB_1.1_Griffin_Cholesterol_metricsctoff.xlsx
- Cholesterol_Essentiality(Griffin_data)/results/GSMN_TB_1.1_Griffin_Cholesterol_metrics_roc.xlsx
- Cholesterol_Essentiality(Griffin_data)/results/iCG760_Griffin_cholesterol_AUC.mat
- Cholesterol_Essentiality(Griffin_data)/results/iCG760_Griffin_cholesterol_FVA.xlsx
- Cholesterol_Essentiality(Griffin_data)/results/iCG760_Griffin_cholesterol_genecompctoff.xlsx
- Cholesterol_Essentiality(Griffin_data)/results/iCG760_Griffin_cholesterol_metricsctoff.xlsx
- Cholesterol_Essentiality(Griffin_data)/results/iCG760_Griffin_cholesterol_metrics_roc.xlsx
- Cholesterol_Essentiality(Griffin_data)/results/iEK1011_2.0_Griffin_Cholesterol_AUC.mat
- Cholesterol_Essentiality(Griffin_data)/results/iEK1011_2.0_Griffin_Cholesterol_FVA.xlsx
- Cholesterol_Essentiality(Griffin_data)/results/iEK1011_2.0_Griffin_Cholesterol_genecompctoff.xlsx
- Cholesterol_Essentiality(Griffin_data)/results/iEK1011_2.0_Griffin_Cholesterol_metricsctoff.xlsx
- Cholesterol_Essentiality(Griffin_data)/results/iEK1011_2.0_Griffin_Cholesterol_metrics_roc.xlsx
- Cholesterol_Essentiality(Griffin_data)/results/iEK1011_Griffin_Cholesterol_AUC.mat
- Cholesterol_Essentiality(Griffin_data)/results/iEK1011_Griffin_Cholesterol_FVA.xlsx
- Cholesterol_Essentiality(Griffin_data)/results/iEK1011_Griffin_Cholesterol_genecompctoff.xlsx
- Cholesterol_Essentiality(Griffin_data)/results/iEK1011_Griffin_Cholesterol_metricsctoff.xlsx
- Cholesterol_Essentiality(Griffin_data)/results/iEK1011_Griffin_Cholesterol_metrics_roc.xlsx
- Cholesterol_Essentiality(Griffin_data)/results/iSM810_Griffin_Cholesterol_AUC.mat
- Cholesterol_Essentiality(Griffin_data)/results/iSM810_Griffin_Cholesterol_FVA.xlsx
- Cholesterol_Essentiality(Griffin_data)/results/iSM810_Griffin_Cholesterol_genecompctoff.xlsx
- Cholesterol_Essentiality(Griffin_data)/results/iSM810_Griffin_Cholesterol_metricsctoff.xlsx
- Cholesterol_Essentiality(Griffin_data)/results/iSM810_Griffin_Cholesterol_metrics_roc.xlsx
- Cholesterol_Essentiality(Griffin_data)/results/sMtb2.0_Griffin_Cholesterol_AUC.mat
- Cholesterol_Essentiality(Griffin_data)/results/sMtb2.0_Griffin_Cholesterol_FVA.xlsx
- Cholesterol_Essentiality(Griffin_data)/results/sMtb2.0_Griffin_Cholesterol_genecompctoff.xlsx
- Cholesterol_Essentiality(Griffin_data)/results/sMtb2.0_Griffin_Cholesterol_metricsctoff.xlsx
- Cholesterol_Essentiality(Griffin_data)/results/sMtb2.0_Griffin_Cholesterol_metrics_roc.xlsx
- Cholesterol_Essentiality(Griffin_data)/results/sMtb2018_Griffin_Cholesterol_AUC.mat
- Cholesterol_Essentiality(Griffin_data)/results/sMtb2018_Griffin_Cholesterol_FVA.xlsx
- Cholesterol_Essentiality(Griffin_data)/results/sMtb2018_Griffin_Cholesterol_genecompctoff.xlsx
- Cholesterol_Essentiality(Griffin_data)/results/sMtb2018_Griffin_Cholesterol_metricsctoff.xlsx
- Cholesterol_Essentiality(Griffin_data)/results/sMtb2018_Griffin_Cholesterol_metrics_roc.xlsx
- Cholesterol_Essentiality(Griffin_data)/results/sMtb_Griffin_Cholesterol_AUC.mat
- Cholesterol_Essentiality(Griffin_data)/results/sMtb_Griffin_Cholesterol_FVA.xlsx
- Cholesterol_Essentiality(Griffin_data)/results/sMtb_Griffin_Cholesterol_genecompctoff.xlsx
- Cholesterol_Essentiality(Griffin_data)/results/sMtb_Griffin_Cholesterol_metricsctoff.xlsx
- Cholesterol_Essentiality(Griffin_data)/results/sMtb_Griffin_Cholesterol_metrics_roc.xlsx
- Cholesterol_Essentiality(Griffin_data)/ROCessentialgenes_mtb.m
- Cholesterol_Essentiality(Griffin_data)/writing_results_ctoff.m
- Cholesterol_Essentiality(Griffin_data)/writing_results_roc.m
- Glycerol_Essentiality(Griffin_data)/
- Glycerol_Essentiality(Griffin_data)/dataset/
- Glycerol_Essentiality(Griffin_data)/dataset/H37Rv_glycerol_griffin_GUMBEL_sum.xlsx
- Glycerol_Essentiality(Griffin_data)/essentialgenes_mtb.m
- Glycerol_Essentiality(Griffin_data)/load_model.m
- Glycerol_Essentiality(Griffin_data)/main.m
- Glycerol_Essentiality(Griffin_data)/medium/
- Glycerol_Essentiality(Griffin_data)/medium/ExchangeRxns_MA2015.mat
- Glycerol_Essentiality(Griffin_data)/medium/Griffin_MinimalMedium.docx
- Glycerol_Essentiality(Griffin_data)/model/
- Glycerol_Essentiality(Griffin_data)/model/GSMN_TB1.1_grRuleCorrected.mat
- Glycerol_Essentiality(Griffin_data)/model/iCG760_grRuleCorrected.mat
- Glycerol_Essentiality(Griffin_data)/model/iEK1011_2.0.mat
- Glycerol_Essentiality(Griffin_data)/model/iEK1011_xlsx.mat
- Glycerol_Essentiality(Griffin_data)/model/iNJ661v_modified.mat
- Glycerol_Essentiality(Griffin_data)/model/iOSDD890.mat
- Glycerol_Essentiality(Griffin_data)/model/iSM810_grRuleCorrected.mat
- Glycerol_Essentiality(Griffin_data)/model/sMtb2.0.mat
- Glycerol_Essentiality(Griffin_data)/model/sMtb2018_EX.mat
- Glycerol_Essentiality(Griffin_data)/model/sMtb_grRuleCorrected.mat
- Glycerol_Essentiality(Griffin_data)/plotROCurves.m
- Glycerol_Essentiality(Griffin_data)/results/
- Glycerol_Essentiality(Griffin_data)/ROCessentialgenes_mtb.m
- Glycerol_Essentiality(Griffin_data)/writing_results_ctoff.m
- Glycerol_Essentiality(Griffin_data)/writing_results_roc.m
- YM_Essentiality(Minato_data)/
- YM_Essentiality(Minato_data)/dataset/
- YM_Essentiality(Minato_data)/dataset/Tn-Seq_analysis_Minato_MtbYM_medium.xlsx
- YM_Essentiality(Minato_data)/essentialgenes_mtb.m
- YM_Essentiality(Minato_data)/load_model.m
- YM_Essentiality(Minato_data)/main.m
- YM_Essentiality(Minato_data)/medium/
- YM_Essentiality(Minato_data)/medium/ExchangeRxns_MA2015.mat
- YM_Essentiality(Minato_data)/medium/Griffin_MinimalMedium.docx
- YM_Essentiality(Minato_data)/model/
- YM_Essentiality(Minato_data)/model/GSMN_TB1.1_grRuleCorrected.mat
- YM_Essentiality(Minato_data)/model/iCG760_grRuleCorrected.mat
- YM_Essentiality(Minato_data)/model/iEK1011_2.0.mat
- YM_Essentiality(Minato_data)/model/iEK1011_xlsx.mat
- YM_Essentiality(Minato_data)/model/iNJ661v_modified.mat
- YM_Essentiality(Minato_data)/model/iOSDD890.mat
- YM_Essentiality(Minato_data)/model/iSM810_grRuleCorrected.mat
- YM_Essentiality(Minato_data)/model/sMtb2.0.mat
- YM_Essentiality(Minato_data)/model/sMtb2018_EX.mat
- YM_Essentiality(Minato_data)/model/sMtb_grRuleCorrected.mat
- YM_Essentiality(Minato_data)/plotROCurves.m
- YM_Essentiality(Minato_data)/results/
- YM_Essentiality(Minato_data)/results/GSMN_TB_1.1_Minato_MtbYM_AUC.mat
- YM_Essentiality(Minato_data)/results/GSMN_TB_1.1_Minato_MtbYM_FVA.xlsx
- YM_Essentiality(Minato_data)/results/GSMN_TB_1.1_Minato_MtbYM_genecompctoff.xlsx
- YM_Essentiality(Minato_data)/results/GSMN_TB_1.1_Minato_MtbYM_metricsctoff.xlsx
- YM_Essentiality(Minato_data)/results/GSMN_TB_1.1_Minato_MtbYM_metrics_roc.xlsx
- YM_Essentiality(Minato_data)/results/iCG760_Minato_MtbYM_AUC.mat
- YM_Essentiality(Minato_data)/results/iCG760_Minato_MtbYM_FVA.xlsx
- YM_Essentiality(Minato_data)/results/iCG760_Minato_MtbYM_genecompctoff.xlsx
- YM_Essentiality(Minato_data)/results/iCG760_Minato_MtbYM_metricsctoff.xlsx
- YM_Essentiality(Minato_data)/results/iCG760_Minato_MtbYM_metrics_roc.xlsx
- YM_Essentiality(Minato_data)/results/iEK1011_2.0_Minato_MtbYM_genecompctoff.xlsx
- YM_Essentiality(Minato_data)/results/iEK1011_2.0_Minato_MtbYM_metricsctoff.xlsx
- YM_Essentiality(Minato_data)/results/iEK1011_Minato_MtbYM_AUC.mat
- YM_Essentiality(Minato_data)/results/iEK1011_Minato_MtbYM_FVA.xlsx
- YM_Essentiality(Minato_data)/results/iEK1011_Minato_MtbYM_genecompctoff.xlsx
- YM_Essentiality(Minato_data)/results/iEK1011_Minato_MtbYM_metricsctoff.xlsx
- YM_Essentiality(Minato_data)/results/iEK1011_Minato_MtbYM_metrics_roc.xlsx
- YM_Essentiality(Minato_data)/results/iNJ661v_modified_Minato_MtbYM_AUC.mat
- YM_Essentiality(Minato_data)/results/iNJ661v_modified_Minato_MtbYM_FVA.xlsx
- YM_Essentiality(Minato_data)/results/iNJ661v_modified_Minato_MtbYM_genecompctoff.xlsx
- YM_Essentiality(Minato_data)/results/iNJ661v_modified_Minato_MtbYM_metricsctoff.xlsx
- YM_Essentiality(Minato_data)/results/iNJ661v_modified_Minato_MtbYM_metrics_roc.xlsx
- YM_Essentiality(Minato_data)/results/iOSDD890_Minato_MtbYM_AUC.mat
- YM_Essentiality(Minato_data)/results/iOSDD890_Minato_MtbYM_FVA.xlsx
- YM_Essentiality(Minato_data)/results/iOSDD890_Minato_MtbYM_genecompctoff.xlsx
- YM_Essentiality(Minato_data)/results/iOSDD890_Minato_MtbYM_metricsctoff.xlsx
- YM_Essentiality(Minato_data)/results/iOSDD890_Minato_MtbYM_metrics_roc.xlsx
- YM_Essentiality(Minato_data)/results/iSM810_Minato_MtbYM_AUC.mat
- YM_Essentiality(Minato_data)/results/iSM810_Minato_MtbYM_FVA.xlsx
- YM_Essentiality(Minato_data)/results/iSM810_Minato_MtbYM_genecompctoff.xlsx
- YM_Essentiality(Minato_data)/results/iSM810_Minato_MtbYM_metricsctoff.xlsx
- YM_Essentiality(Minato_data)/results/iSM810_Minato_MtbYM_metrics_roc.xlsx
- YM_Essentiality(Minato_data)/results/sMtb2018_Minato_MtbYM_AUC.mat
- YM_Essentiality(Minato_data)/results/sMtb2018_Minato_MtbYM_FVA.xlsx
- YM_Essentiality(Minato_data)/results/sMtb2018_Minato_MtbYM_genecompctoff.xlsx
- YM_Essentiality(Minato_data)/results/sMtb2018_Minato_MtbYM_metricsctoff.xlsx
- YM_Essentiality(Minato_data)/results/sMtb2018_Minato_MtbYM_metrics_roc.xlsx
- YM_Essentiality(Minato_data)/results/sMtb_2.0_Minato_MtbYM_genecompctoff.xlsx
- YM_Essentiality(Minato_data)/results/sMtb_2.0_Minato_MtbYM_metricsctoff.xlsx
- YM_Essentiality(Minato_data)/results/sMtb_Minato_MtbYM_AUC.mat
- YM_Essentiality(Minato_data)/results/sMtb_Minato_MtbYM_FVA.xlsx
- YM_Essentiality(Minato_data)/results/sMtb_Minato_MtbYM_genecompctoff.xlsx
- YM_Essentiality(Minato_data)/results/sMtb_Minato_MtbYM_metricsctoff.xlsx
- YM_Essentiality(Minato_data)/results/sMtb_Minato_MtbYM_metrics_roc.xlsx
- YM_Essentiality(Minato_data)/ROCessentialgenes_mtb.m
- YM_Essentiality(Minato_data)/writing_results_ctoff.m
- YM_Essentiality(Minato_data)/writing_results_roc.m
