# Supplementary material for: A systematic evaluation of Mycobacterium tuberculosis Genome-Scale Metabolic Networks
Source: PLoS Comput Biol. 2020 Jun 15;16(6):e1007533. doi: 10.1371/journal.pcbi.1007533 (PMC7316355; doi:10.1371/journal.pcbi.1007533)
Supplement: S8 File — (ZIP) [file pcbi.1007533.s040.zip › 7H9_OADC_Essentiality(DeJesus)/dataset/2017_Glycerol_Essentiality_deJesus.xlsx]

## Sheet: data
Locus	Gene	Function	Call
Rv0001	dnaA	Chromosomal replication initiator protein DnaA	ES
Rv0002	dnaN	DNA polymerase III (beta chain) DnaN (DNA nucleotidyltransferase)	ES
Rv0003	recF	DNA replication and repair protein RecF (single-strand DNA binding protein)	NE
Rv0004	-	hypothetical protein	NE
Rv0005	gyrB	DNA gyrase (subunit B) GyrB (DNA topoisomerase (ATP-hydrolysing)) (DNA topoisomerase II) (type II DNA topoisomerase)	ES
Rv0006	gyrA	DNA gyrase (subunit A) GyrA (DNA topoisomerase (ATP-hydrolysing)) (DNA topoisomerase II) (type II DNA topoisomerase)	ES
Rv0007	-	Possible conserved membrane protein	NE
Rv0008c	-	Possible membrane protein	NE
Rv0009	ppiA	Probable iron-regulated peptidyl-prolyl cis-trans isomerase A PpiA (PPIase A) (rotamase A)	NE
Rv0010c	-	Probable conserved membrane protein	NE
Rv0011c	-	Probable conserved transmembrane protein	NE
Rv0012	-	Probable conserved membrane protein	NE
Rv0013	trpG	Possible anthranilate synthase component II TrpG (glutamine amidotransferase)	ES
Rv0014c	pknB	Transmembrane serine/threonine-protein kinase B PknB (protein kinase B) (STPK B)	ES
Rv0015c	pknA	Transmembrane serine/threonine-protein kinase A PknA (protein kinase A) (STPK A)	ES
Rv0016c	pbpA	Probable penicillin-binding protein PbpA	NE
Rv0017c	rodA	Probable cell division protein RodA	NE
Rv0018c	pstP	Phosphoserine/threonine phosphatase PstP	ES
Rv0019c	fhaB	Conserved protein with FHA domain, FhaB	NE
Rv0020c	fhaA	Conserved protein with FHA domain, FhaA	ES
Rv0021c	-	hypothetical protein	NE
Rv0022c	whiB5	Probable transcriptional regulatory protein WhiB-like WhiB5	NE
Rv0023	-	Possible transcriptional regulatory protein	ES
Rv0024	-	Putative secreted protein P60-related protein	NE
Rv0025	-	hypothetical protein	NE
Rv0026	-	hypothetical protein	NE
Rv0027	-	hypothetical protein	NE
Rv0028	-	hypothetical protein	NE
Rv0029	-	hypothetical protein	NE
Rv0030	-	hypothetical protein	NE
Rv0031	-	Possible remnant of a transposase	U
Rv0032	bioF2	Possible 8-amino-7-oxononanoate synthase BioF2 (AONS) (8-amino-7-ketopelargonate synthase) (7-keto-8-amino-pelargonic acid synthetase) (7-KAP synthetase) (L-alanine--pimelyl CoA liNEse)	NE
Rv0033	acpA	Probable acyl carrier protein AcpA (ACP)	NE
Rv0034	-	hypothetical protein	NE
Rv0035	fadD34	Probable fatty-acid-CoA liNEse FadD34 (fatty-acid-CoA synthetase) (fatty-acid-CoA synthase)	NE
Rv0036c	-	hypothetical protein	NE
Rv0037c	-	Probable conserved integral membrane protein	NE
Rv0038	-	hypothetical protein	NE
Rv0039c	-	Possible conserved transmembrane protein	NE
Rv0040c	mtc28	Secreted proline rich protein Mtc28 (proline rich 28 kDa antigen)	NE
Rv0041	leuS	Probable leucyl-tRNA synthetase LeuS (leucine--tRNA liNEse) (LEURS)	ES
Rv0042c	-	Possible transcriptional regulatory protein (probably MarR-family)	NE
Rv0043c	-	Probable transcriptional regulatory protein (probably GntR-family)	NE
Rv0044c	-	Possible oxidoreductase	NE
Rv0045c	-	Possible hydrolase	NE
Rv0046c	ino1	myo-inositol-1-phosphate synthase Ino1 (inositol 1-phosphate synthetase) (D-glucose 6-phosphate cycloaldolase) (glucose 6-phosphate cyclase) (glucocycloaldolase)	ES
Rv0047c	-	hypothetical protein	NE
Rv0048c	-	Possible membrane protein	NE
Rv0049	-	hypothetical protein	NE
Rv0050	ponA1	Probable bifunctional penicillin-binding protein 1A/1B PonA1 (murein polymerase) (PBP1): penicillin-insensitive transglycosylase (peptidoglycan TNESE) + penicillin-sensitive transpeptidase (DD-transpeptidase)	NE
Rv0051	-	Probable conserved transmembrane protein	NE
Rv0052	-	hypothetical protein	NE
Rv0053	rpsF	30S ribosomal protein S6 RpsF	ES
Rv0054	ssb	Single-strand binding protein Ssb (helix-destabilizing protein)	ES
Rv0055	rpsR1	30S ribosomal protein S18-1 RpsR1	ES
Rv0056	rplI	50S ribosomal protein L9 RplI	NE
Rv0057	-	Hypothetical protein	NE
Rv0058	dnaB	Probable replicative DNA helicase DnaB	ES
Rv0059	-	Hypothetical protein	NE
Rv0060	-	hypothetical protein	ES
Rv0061c	-	Hypothetical protein	NE
Rv0062	celA1	Possible cellulase CelA1 (endoglucanase) (endo-1,4-beta-glucanase) (FI-cmcase) (carboxymethyl cellulase)	NE
Rv0063	-	Possible oxidoreductase	NE
Rv0064	-	Probable conserved transmembrane protein	NE
Rv0064A	vapB1	Possible antitoxin VapB1	NE
Rv0065	vapC1	Possible toxin VapC1	NE
Rv0066c	icd2	Probable isocitrate dehydrogenase [NADP] Icd2 (oxalosuccinate decarboxylase) (IDH) (NADP+-specific ICDH) (IDP)	NE
Rv0067c	-	Possible transcriptional regulatory protein (possibly TetR-family)	NE
Rv0068	-	Probable oxidoreductase	NE
Rv0069c	sdaA	Probable L-serine dehydratase SdaA (L-serine deaminase) (SDH) (L-SD)	NE
Rv0070c	glyA2	Serine hydroxymethyltransferase GlyA2 (serine methylase 2) (SHMT 2)	NE
Rv0071	-	Possible maturase	NE
Rv0072	-	Probable glutamine-transport transmembrane protein ABC transporter	NE
Rv0073	-	Probable glutamine-transport ATP-binding protein ABC transporter	NE
Rv0074	-	hypothetical protein	NE
Rv0075	-	Probable aminotransferase	NE
Rv0076c	-	Probable membrane protein	NE
Rv0077c	-	Probable oxidoreductase	NE
Rv0078	-	Probable transcriptional regulatory protein	NE
Rv0078A	-	Hypothetical protein	NE
Rv0078B	-	hypothetical protein	NE
Rv0079	-	hypothetical protein	NE
Rv0080	-	hypothetical protein	NE
Rv0081	-	Probable transcriptional regulatory protein	NE
Rv0082	-	Probable oxidoreductase	NE
Rv0083	-	Probable oxidoreductase	NE
Rv0084	hycD	Possible formate hydrogenlyase HycD (FHL)	NE
Rv0085	hycP	Possible hydrogenase HycP	NE
Rv0086	hycQ	Possible hydrogenase HycQ	NE
Rv0087	hycE	Possible formate hydrogenase HycE (FHL)	NE
Rv0088	-	Possible polyketide cyclase/dehydrase	NE
Rv0089	-	Possible methyltransferase/methylase	NE
Rv0090	-	Possible membrane protein	NE
Rv0091	mtn	Probable bifunctional MTA/SAH nucleosidase Mtn: 5'-methylthioadenosine nucleosidase (methylthioadenosine methylthioribohydrolase) + S-adenosylhomocysteine nucleosidase (S-adenosyl-L-homocysteine homocysteinylribohydrolase)	NE
Rv0092	ctpA	Cation transporter P-type ATPase a CtpA	NE
Rv0093c	-	Probable conserved membrane protein	NE
Rv0094c	-	hypothetical protein	NE
Rv0095c	-	hypothetical protein	NE
Rv0096	PPE1	PPE family protein PPE1	NE
Rv0097	-	Possible oxidoreductase	NE
Rv0098	fcoT	Probable fatty acyl CoA thioesterase type III FcoT	NE
Rv0099	fadD10	Possible fatty-acid-CoA liNEse FadD10 (fatty-acid-CoA synthetase) (fatty-acid-CoA synthase)	NE
Rv0100	-	hypothetical protein	NE
Rv0101	nrp	Probable peptide synthetase Nrp (peptide synthase)	NE
Rv0102	-	Probable conserved integral membrane protein	ES
Rv0103c	ctpB	Probable cation-transporter P-type ATPase B CtpB	NE
Rv0104	-	hypothetical protein	NE
Rv0105c	rpmB1	50S ribosomal protein L28-1 RpmB1	NE
Rv0106	-	hypothetical protein	NE
Rv0107c	ctpI	Probable cation-transporter ATPase I CtpI	NE
Rv0108c	-	Hypothetical protein	NE
Rv0109	PE_PGRS1	PE-PGRS family protein PE_PGRS1	NE
Rv0110	-	Probable conserved integral membrane protein	NE
Rv0111	-	Possible transmembrane acyltransferase	NE
Rv0112	gca	Possible ESP-mannose 4,6-dehydratase Gca (ESP-D-mannose dehydratase)	NE
Rv0113	gmhA	Probable sedoheptulose-7-phosphate isomerase GmhA (phosphoheptose isomerase)	NE
Rv0114	gmhB	Possible D-alpha,beta-D-heptose-1,7-biphosphate phosphatase GmhB (D-glycero-D-manno-heptose 7-phosphate kinase)	NE
Rv0115	hddA	Possible D-alpha-D-heptose-7-phosphate kinase HddA	NE
Rv0116c	ldtA	Probable L,D-transpeptidase LdtA	NE
Rv0117	oxyS	Oxidative stress response regulatory protein OxyS	NE
Rv0118c	oxcA	Probable oxalyl-CoA decarboxylase OxcA	NE
Rv0119	fadD7	Probable fatty-acid-CoA liNEse FadD7 (fatty-acid-CoA synthetase) (fatty-acid-CoA synthase)	NE
Rv0120c	fusA2	Probable elonNEtion factor G FusA2 (EF-G)	NE
Rv0121c	-	hypothetical protein	NE
Rv0122	-	Hypothetical protein	NE
Rv0123	-	hypothetical protein	NE
Rv0124	PE_PGRS2	PE-PGRS family protein PE_PGRS2	NE
Rv0125	pepA	Probable serine protease PepA (serine proteinase) (MTB32A)	NE
Rv0126	treS	Trehalose synthase TreS	NE
Rv0127	mak	Maltokinase Mak	NE
Rv0128	-	Probable conserved transmembrane protein	NE
Rv0129c	fbpC	Secreted antigen 85-C FbpC (85C) (antigen 85 complex C) (AG58C) (mycolyl transferase 85C) (fibronectin-binding protein C)	NE
Rv0130	htdZ	Probable 3-hydroxyl-thioester dehydratase	NE
Rv0131c	fadE1	Probable acyl-CoA dehydrogenase FadE1	NE
Rv0132c	fES2	Putative F420-dependent glucose-6-phosphate dehydrogenase FES2	NE
Rv0133	-	GCN5-related N-acetyltransferase	NE
Rv0134	ephF	Possible epoxide hydrolase EphF (epoxide hydratase) (arene-oxide hydratase)	NE
Rv0135c	-	Possible transcriptional regulatory protein	NE
Rv0136	cyp138	Probable cytochrome P450 138 Cyp138	NE
Rv0137c	msrA	Probable peptide methionine sulfoxide reductase MsrA (protein-methionine-S-oxide reductase) (peptide met(O) reductase)	NE
Rv0138	-	hypothetical protein	NE
Rv0139	-	Possible oxidoreductase	NE
Rv0140	-	hypothetical protein	NE
Rv0141c	-	hypothetical protein	NE
Rv0142	-	hypothetical protein	NE
Rv0143c	-	Probable conserved transmembrane protein	NE
Rv0144	-	Probable transcriptional regulatory protein (possibly TetR-family)	NE
Rv0145	-	Possible S-adenosylmethionine-dependent methyltransferase	NE
Rv0146	-	Possible S-adenosylmethionine-dependent methyltransferase	NE
Rv0147	-	Probable aldehyde dehydrogenase (NAD+) dependent	NE
Rv0148	-	Probable short-chain type dehydrogenase/reductase	NE
Rv0149	-	Possible quinone oxidoreductase (NADPH:quinone oxidoreductase) (zeta-crystallin)	NE
Rv0150c	-	hypothetical protein	NE
Rv0151c	PE1	PE family protein PE1	NE
Rv0152c	PE2	PE family protein PE2	NE
Rv0153c	ptbB	Phosphotyrosine protein phosphatase PTPB (protein-tyrosine-phosphatase) (PTPase)	NE
Rv0154c	fadE2	Probable acyl-CoA dehydrogenase FadE2	NE
Rv0155	pntAa	Probable NAD(P) transhydrogenase (subunit alpha) PntAa [first part; catalytic part] (pyridine nucleotide transhydrogenase subunit alpha) (nicotinamide nucleotide transhydrogenase subunit alpha)	NE
Rv0156	pntAb	Probable NAD(P) transhydrogenase (subunit alpha) PntAb [second part; integral membrane protein] (pyridine nucleotide transhydrogenase subunit alpha) (nicotinamide nucleotide transhydrogenase subunit alpha)	U
Rv0157	pntB	Probable NAD(P) transhydrogenase (subunit beta) PntB [integral membrane protein] (pyridine nucleotide transhydrogenase subunit beta) (nicotinamide nucleotide transhydrogenase subunit beta)	NE
Rv0157A	-	hypothetical protein	NE
Rv0158	-	Probable transcriptional regulatory protein (possibly TetR-family)	NE
Rv0159c	PE3	PE family protein PE3	NE
Rv0160c	PE4	PE family protein PE4	NE
Rv0161	-	Possible oxidoreductase	NE
Rv0162c	adhE1	Probable zinc-type alcohol dehydrogenase (E subunit) AdhE1	NE
Rv0163	-	hypothetical protein	NE
Rv0164	TB18.5	Conserved protein TB18.5	ES
Rv0165c	mce1R	Probable transcriptional regulatory protein Mce1R (probably GntR-family)	NE
Rv0166	fadD5	Probable fatty-acid-CoA liNEse FadD5 (fatty-acid-CoA synthetase) (fatty-acid-CoA synthase)	NE
Rv0167	yrbE1A	Conserved integral membrane protein YrbE1A	NE
Rv0168	yrbE1B	Conserved integral membrane protein YrbE1B	NE
Rv0169	mce1A	Mce-family protein Mce1A	NE
Rv0170	mce1B	Mce-family protein Mce1B	NE
Rv0171	mce1C	Mce-family protein Mce1C	NE
Rv0172	mce1D	Mce-family protein Mce1D	NE
Rv0173	lprK	Possible Mce-family lipoprotein LprK (Mce-family lipoprotein Mce1E)	NE
Rv0174	mce1F	Mce-family protein Mce1F	NE
Rv0175	-	Probable conserved Mce associated membrane protein	NE
Rv0176	-	Probable conserved Mce associated transmembrane protein	NE
Rv0177	-	Probable conserved Mce associated protein	NE
Rv0178	-	Probable conserved Mce associated membrane protein	NE
Rv0179c	lprO	Possible lipoprotein LprO	NE
Rv0180c	-	Probable conserved transmembrane protein	NE
Rv0181c	-	hypothetical protein	NE
Rv0182c	sigG	Probable alternative RNA polymerase sigma factor SigG (RNA polymerase ECF type sigma factor)	NE
Rv0183	-	Possible lysophospholipase	NE
Rv0184	-	hypothetical protein	NE
Rv0185	-	hypothetical protein	NE
Rv0186	bglS	Probable beta-glucosidase BglS (gentiobiase) (cellobiase) (beta-D-glucoside glucohydrolase)	NE
Rv0186A	mymT	Metallothionein, MymT	NE
Rv0187	-	Probable O-methyltransferase	NE
Rv0188	-	Probable conserved transmembrane protein	NE
Rv0189c	ilvD	Probable dihydroxy-acid dehydratase IlvD (dad)	ES
Rv0190	-	hypothetical protein	NE
Rv0191	-	Probable conserved integral membrane protein	NE
Rv0192	-	hypothetical protein	NE
Rv0192A	-	Conserved secreted protein	NE
Rv0193c	-	Hypothetical protein	NE
Rv0194	-	Probable transmembrane multidrug efflux pump	NE
Rv0195	-	Possible two component transcriptional regulatory protein (probably LuxR-family)	NE
Rv0196	-	Possible transcriptional regulatory protein	NE
Rv0197	-	Possible oxidoreductase	NE
Rv0198c	zmp1	Probable zinc metalloprotease Zmp1	NE
Rv0199	-	Probable conserved membrane protein	NE
Rv0200	-	Possible conserved transmembrane protein	NE
Rv0201c	-	hypothetical protein	NE
Rv0202c	mmpL11	Probable conserved transmembrane transport protein MmpL11	NE
Rv0203	-	Possible exported protein	NE
Rv0204c	-	Probable conserved transmembrane protein	NE
Rv0205	-	Probable conserved transmembrane protein	NE
Rv0206c	mmpL3	Possible conserved transmembrane transport protein MmpL3	ES
Rv0207c	-	hypothetical protein	NE
Rv0208c	-	Hypothetical methlytransferase (methylase)	NE
Rv0209	-	Hypothetical protein	NE
Rv0210	-	Hypothetical protein	NE
Rv0211	pckA	Probable iron-regulated phosphoenolpyruvate carboxykinase [GTP] PckA (phosphoenolpyruvate carboxylase) (PEPCK)(pep carboxykinase)	NE
Rv0212c	nadR	Possible transcriptional regulatory protein NadR (probably AsnC-family)	NE
Rv0213c	-	Possible methyltransferase (methylase)	NE
Rv0214	fadD4	Probable fatty-acid-CoA liNEse FadD4 (fatty-acid-CoA synthetase) (fatty-acid-CoA synthase)	NE
Rv0215c	fadE3	Probable acyl-CoA dehydrogenase FadE3	NE
Rv0216	-	Double hotdog hydratase	NE
Rv0217c	lipW	Possible esterase LipW	NE
Rv0218	-	Probable conserved transmembrane protein	NE
Rv0219	-	Probable conserved transmembrane protein	NE
Rv0220	lipC	Probable esterase LipC	NE
Rv0221	-	Possible triacylglycerol synthase (diacylglycerol acyltransferase)	NE
Rv0222	echA1	Probable enoyl-CoA hydratase EchA1 (enoyl hydrase) (unsaturated acyl-CoA hydratase) (crotonase)	NE
Rv0223c	-	Probable aldehyde dehydrogenase	NE
Rv0224c	-	Possible methyltransferase (methylase)	ES
Rv0225	-	Possible conserved protein	ES
Rv0226c	-	Probable conserved transmembrane protein	ES
Rv0227c	-	Probable conserved membrane protein	ES
Rv0228	-	Probable integral membrane acyltransferase	ES
Rv0229c	-	Possible conserved membrane protein with PIN domain	NE
Rv0230c	php	Probable phosphotriesterase Php (parathion hydrolase) (PTE) (aryldialkylphosphatase) (paraoxonase) (a-esterase) (aryltriphosphatase) (paraoxon hydrolase)	NE
Rv0231	fadE4	Probable acyl-CoA dehydrogenase FadE4	NE
Rv0232	-	Probable transcriptional regulatory protein (probably TetR/AcrR-family)	NE
Rv0233	nrdB	Ribonucleoside-diphosphate reductase (beta chain) NrdB (ribonucleotide reductase small chain)	NE
Rv0234c	NEbD1	Succinate-semialdehyde dehydrogenase [NADP+] dependent (SSDH) NEbD1	NE
Rv0235c	-	Probable conserved transmembrane protein	NE
Rv0236c	aftD	Possible arabinofuranosyltransferase AftD	ES
Rv0236A	-	Small secreted protein	NE
Rv0237	lpqI	Probable conserved lipoprotein LpqI	NE
Rv0238	-	Possible transcriptional regulatory protein (probably TetR-family)	NE
Rv0239	vapB24	Possible antitoxin VapB24	NE
Rv0240	vapC24	Possible toxin VapC24 Contains PIN domain	NE
Rv0241c	htdX	Probable 3-hydroxyacyl-thioester dehydratase HtdX	NE
Rv0242c	fabG4	Probable 3-oxoacyl-[acyl-carrier protein] reductase FabG4 (3-ketoacyl-acyl carrier protein reductase)	NE
Rv0243	fadA2	Probable acetyl-CoA acyltransferase FadA2 (3-ketoacyl-CoA thiolase) (beta-ketothiolase)	NE
Rv0244c	fadE5	Probable acyl-CoA dehydrogenase FadE5	NE
Rv0245	-	Possible oxidoreductase	NE
Rv0246	-	Probable conserved integral membrane protein	NE
Rv0247c	-	Probable succinate dehydrogenase [iron-sulfur subunit] (succinic dehydrogenase)	NE
Rv0248c	-	Probable succinate dehydrogenase [iron-sulfur subunit] (succinic dehydrogenase)	NE
Rv0249c	-	Probable succinate dehydrogenase [membrane anchor subunit] (succinic dehydrogenase)	NE
Rv0250c	-	hypothetical protein	NE
Rv0251c	hsp	Heat shock protein Hsp (heat-stress-induced ribosome-binding protein A)	NE
Rv0252	nirB	Probable nitrite reductase [NAD(P)H] large subunit [FAD flavoprotein] NirB	NE
Rv0253	nirD	Probable nitrite reductase [NAD(P)H] small subunit NirD	NE
Rv0254c	cobU	Probable bifunctional cobalamin biosynthesis protein CobU: cobinamide kinase + cobinamide phosphate guanylyltransferase	NE
Rv0255c	cobQ1	Probable cobyric acid synthase CobQ1	NE
Rv0256c	PPE2	PPE family protein PPE2	NE
Rv0257	-	hypothetical protein	NE
Rv0258c	-	hypothetical protein	NE
Rv0259c	-	hypothetical protein	NE
Rv0260c	-	Possible transcriptional regulatory protein	NE
Rv0261c	narK3	Probable integral membrane nitrite extrusion protein NarK3 (nitrite facilitator)	NE
Rv0262c	aac	Aminoglycoside 2'-N-acetyltransferase Aac (Aac(2')-IC)	NE
Rv0263c	-	hypothetical protein	NE
Rv0264c	-	hypothetical protein	NE
Rv0265c	-	Probable periplasmic iron-transport lipoprotein	NE
Rv0266c	oplA	Probable 5-oxoprolinase OplA (5-oxo-L-prolinase) (pyroglutamase) (5-OPASE)	NE
Rv0267	narU	Probable integral membrane nitrite extrusion protein NarU (nitrite facilitator)	NE
Rv0268c	-	Hypothetical protein	NE
Rv0269c	-	hypothetical protein	NE
Rv0270	fadD2	Probable fatty-acid-CoA liNEse FadD2 (fatty-acid-CoA synthetase) (fatty-acid-CoA synthase)	NE
Rv0271c	fadE6	Probable acyl-CoA dehydrogenase FadE6	NE
Rv0272c	-	hypothetical protein	NE
Rv0273c	-	Possible transcriptional regulatory protein	NE
Rv0274	-	hypothetical protein	NE
Rv0275c	-	Possible transcriptional regulatory protein (possibly TetR-family)	NE
Rv0276	-	hypothetical protein	NE
Rv0277c	vapC25	Possible toxin VapC25 Contains PIN domain	NE
Rv0278c	PE_PGRS3	PE-PGRS family protein PE_PGRS3	NE
Rv0279c	PE_PGRS4	PE-PGRS family protein PE_PGRS4	NE
Rv0280	PPE3	PPE family protein PPE3	NE
Rv0281	-	Possible S-adenosylmethionine-dependent methyltransferase	NE
Rv0282	eccA3	ESX conserved component EccA3 ESX-3 type VII secretion system protein	ES
Rv0283	eccB3	ESX conserved component EccB3 ESX-3 type VII secretion system protein Possible membrane protein	ES
Rv0284	eccC3	ESX conserved component EccC3 ESX-3 type VII secretion system protein Possible membrane protein	ES
Rv0285	PE5	PE family protein PE5	ES
Rv0286	PPE4	PPE family protein PPE4	ES
Rv0287	esxG	ESAT-6 like protein EsxG (conserved protein TB9.8)	ES
Rv0288	esxH	Low molecular weight protein antigen 7 EsxH (10 kDa antigen) (CFP-7) (protein TB10.4)	ES
Rv0289	espG3	ESX-3 secretion-associated protein EspG3	ES
Rv0290	eccD3	ESX conserved component EccD3 ESX-3 type VII secretion system protein Probable transmembrane protein	ES
Rv0291	mycP3	Probable membrane-anchored mycosin MycP3 (serine protease) (subtilisin-like protease) (subtilase-like) (mycosin-3)	ES
Rv0292	eccE3	ESX conserved component EccE3 ESX-3 type VII secretion system protein Probable transmembrane protein	ES
Rv0293c	-	hypothetical protein	NE
Rv0294	tam	Probable trans-aconitate methyltransferase Tam	NE
Rv0295c	-	hypothetical protein	NE
Rv0296c	-	Probable sulfatase	NE
Rv0297	PE_PGRS5	PE-PGRS family protein PE_PGRS5	NE
Rv0298	-	Hypothetical protein	NE
Rv0299	-	Hypothetical protein	NE
Rv0300	vapB2	Possible antitoxin VapB2	NE
Rv0301	vapC2	Possible toxin VapC2	NE
Rv0302	-	Probable transcriptional regulatory protein (probably TetR/AcrR-family)	NE
Rv0303	-	Probable dehydrogenase/reductase	NE
Rv0304c	PPE5	PPE family protein PPE5	NE
Rv0305c	PPE6	PPE family protein PPE6	NE
Rv0306	-	Putative oxidoreductase	NE
Rv0307c	-	hypothetical protein	NE
Rv0308	-	Probable conserved integral membrane protein	NE
Rv0309	-	Possible conserved exported protein	NE
Rv0310c	-	hypothetical protein	NE
Rv0311	-	hypothetical protein	NE
Rv0312	-	Conserved hypothetical proline and threonine rich protein	NE
Rv0313	-	hypothetical protein	NE
Rv0314c	-	Possible conserved membrane protein	NE
Rv0315	-	Possible beta-1,3-glucanase precursor	NE
Rv0316	-	Possible muconolactone isomerase	NE
Rv0317c	glpQ2	Possible glycerophosphoryl diester phosphodiesterase GlpQ2 (glycerophosphodiester phosphodiesterase)	NE
Rv0318c	-	Probable conserved integral membrane protein	NE
Rv0319	pcp	Probable pyrrolidone-carboxylate peptidase Pcp (5-oxoprolyl-peptidase) (pyroglutamyl-peptidase I) (PGP-I) (pyrase)	NE
Rv0320	-	Possible conserved exported protein	NE
Rv0321	dcd	Probable deoxycytidine triphosphate deaminase Dcd (dCTP deaminase)	NE
Rv0322	udNE	Probable UDP-glucose 6-dehydrogenase UdNE (UDP-GLC dehydrogenase) (UDP-GLCDH) (UDPESH)	NE
Rv0323c	-	hypothetical protein	NE
Rv0324	-	Possible transcriptional regulatory protein (possibly ArsR-family)	NE
Rv0325	-	Hypothetical protein	NE
Rv0326	-	Hypothetical protein	NE
Rv0327c	cyp135A1	Possible cytochrome P450 135A1 Cyp135A1	NE
Rv0328	-	Possible transcriptional regulatory protein (possibly TetR/AcrR-family)	NE
Rv0329c	-	hypothetical protein	NE
Rv0330c	-	Hypothetical protein	NE
Rv0331	-	Possible dehydrogenase/reductase	NE
Rv0332	-	hypothetical protein	NE
Rv0333	-	hypothetical protein	NE
Rv0334	rmlA	Alpha-D-glucose-1-phosphate thymidylyltransferase RmlA (dTDP-glucose synthase) (dTDP-glucose pyrophosphorylase)	ES
Rv0335c	PE6	PE family protein PE6	U
Rv0336	-	Conserved 13E12 repeat family protein	NE
Rv0337c	aspC	Probable aspartate aminotransferase AspC (transaminase A) (ASPAT)	ES
Rv0338c	-	Probable iron-sulfur-binding reductase	ES
Rv0339c	-	Possible transcriptional regulatory protein	NE
Rv0340	-	hypothetical protein	NE
Rv0341	iniB	Isoniazid inductible gene protein IniB	NE
Rv0342	iniA	Isoniazid inductible gene protein IniA	NE
Rv0343	iniC	Isoniazid inductible gene protein IniC	NE
Rv0344c	lpqJ	Probable lipoprotein LpqJ	NE
Rv0345	-	hypothetical protein	NE
Rv0346c	ansP2	Possible L-asparagine permease AnsP2 (L-asparagine transport protein)	NE
Rv0347	-	Probable conserved membrane protein	ES
Rv0348	-	Possible transcriptional regulatory protein	NE
Rv0349	-	Hypothetical protein	NE
Rv0350	dnaK	Probable chaperone protein DnaK (heat shock protein 70) (heat shock 70 kDa protein) (HSP70)	ES
Rv0351	grpE	Probable GrpE protein (HSP-70 cofactor)	ES
Rv0352	dnaJ1	Probable chaperone protein DnaJ1	NE
Rv0353	hspR	Probable heat shock protein transcriptional repressor HspR (MerR family)	NE
Rv0354c	PPE7	PPE family protein PPE7	NE
Rv0355c	PPE8	PPE family protein PPE8	NE
Rv0356c	-	hypothetical protein	NE
Rv0357c	purA	Probable adenylosuccinate synthetase PurA (imp--aspartate liNEse) (ADSS) (ampsase)	ES
Rv0358	-	hypothetical protein	ES
Rv0359	-	Probable conserved integral membrane protein	NE
Rv0360c	-	hypothetical protein	NE
Rv0361	-	Probable conserved membrane protein	NE
Rv0362	mgtE	Possible Mg2+ transport transmembrane protein MgtE	NE
Rv0363c	fba	Probable fructose-bisphosphate aldolase Fba	ES
Rv0364	-	Possible conserved transmembrane protein	ES
Rv0365c	-	hypothetical protein	NE
Rv0366c	-	hypothetical protein	NE
Rv0367c	-	Hypothetical protein	NE
Rv0368c	-	hypothetical protein	NE
Rv0369c	-	Possible membrane oxidoreductase	NE
Rv0370c	-	Possible oxidoreductase	NE
Rv0371c	-	hypothetical protein	NE
Rv0372c	-	hypothetical protein	NE
Rv0373c	-	Probable carbon monoxyde dehydrogenase (large chain)	NE
Rv0374c	-	Probable carbon monoxyde dehydrogenase (small chain)	NE
Rv0375c	-	Probable carbon monoxyde dehydrogenase (medium chain)	NE
Rv0376c	-	hypothetical protein	NE
Rv0377	-	Probable transcriptional regulatory protein (probably LysR-family)	NE
Rv0378	-	Conserved hypothetical glycine rich protein	U
Rv0379	secE2	Possible protein transport protein SecE2	NE
Rv0380c	-	Possible RNA methyltransferase (RNA methylase)	NE
Rv0381c	-	Hypothetical protein	NE
Rv0382c	pyrE	Probable orotate phosphoribosyltransferase PyrE (OPRT) (oprtase)	ES
Rv0383c	-	Possible conserved secreted protein	ES
Rv0384c	clpB	Probable endopeptidase ATP binding protein (chain B) ClpB (ClpB protein) (heat shock protein F84.1)	ES
Rv0385	-	Probable monooxygenase	NE
Rv0386	-	Probable transcriptional regulatory protein (probably LuxR/UhpA-family)	NE
Rv0387c	-	hypothetical protein	NE
Rv0388c	PPE9	PPE family protein PPE9	NE
Rv0389	purT	Probable phosphoribosylglycinamide formyltransferase 2 PurT (NERT 2) (NEr transformylase 2) (5'-phosphoribosylglycinamide transformylase 2) (formate-dependent NEr transformylase)	NE
Rv0390	-	hypothetical protein	NE
Rv0391	metZ	Probable O-succinylhomoserine sulfhydrylase MetZ (OSH sulfhydrylase)	NE
Rv0392c	ndhA	Probable membrane NADH dehydrogenase NdhA	NE
Rv0393	-	Conserved 13E12 repeat family protein	NE
Rv0394c	-	Possible secreted protein	NE
Rv0395	-	Hypothetical protein	NE
Rv0396	-	Hypothetical protein	NE
Rv0397	-	Conserved 13E12 repeat family protein	NE
Rv0397A	-	hypothetical protein	NE
Rv0398c	-	Possible secreted protein	NE
Rv0399c	lpqK	Possible conserved lipoprotein LpqK	NE
Rv0400c	fadE7	Acyl-CoA dehydrogenase FadE7	NE
Rv0401	-	Probable conserved transmembrane protein	NE
Rv0402c	mmpL1	Probable conserved transmembrane transport protein MmpL1	NE
Rv0403c	mmpS1	Probable conserved membrane protein MmpS1	NE
Rv0404	fadD30	Fatty-acid-AMP liNEse FadD30 (fatty-acid-AMP synthetase) (fatty-acid-AMP synthase)	NE
Rv0405	pks6	Probable membrane bound polyketide synthase Pks6	ES
Rv0406c	-	Beta lactamase like protein	NE
Rv0407	fES1	F420-dependent glucose-6-phosphate dehydrogenase FES1	NE
Rv0408	pta	Probable phosphate acetyltransferase Pta (phosphotransacetylase)	NE
Rv0409	ackA	Probable acetate kinase AckA (acetokinase)	NE
Rv0410c	pknG	Serine/threonine-protein kinase PknG (protein kinase G) (STPK G)	NE
Rv0411c	glnH	Probable glutamine-binding lipoprotein GlnH (GLNBP)	NE
Rv0412c	-	Possible conserved membrane protein	NE
Rv0413	mutT3	Possible mutator protein MutT3 (7,8-dihydro-8-oxoguanine-triphosphatase) (8-oxo-dGTPase) (dGTP pyrophosphohydrolase)	NE
Rv0414c	thiE	Thiamine-phosphate pyrophosphorylase ThiE (TMP pyrophosphorylase) (TMP-PPASE) (thiamine-phosphate synthase)	ES
Rv0415	thiO	Possible thiamine biosynthesis oxidoreductase ThiO	ES
Rv0416	thiS	Possible protein ThiS	ES
Rv0417	thiG	Probable thiamin biosynthesis protein ThiG (thiazole biosynthesis protein)	ES
Rv0418	lpqL	Probable lipoprotein aminopeptidase LpqL	NE
Rv0419	lpqM	Possible lipoprotein peptidase LpqM	NE
Rv0420c	-	Possible transmembrane protein	NE
Rv0421c	-	hypothetical protein	NE
Rv0422c	thiD	Probable phosphomethylpyrimidine kinase ThiD (HMP-phosphate kinase) (HMP-P kinase)	ES
Rv0423c	thiC	Probable thiamine biosynthesis protein ThiC	ES
Rv0424c	-	Hypothetical protein	NE
Rv0425c	ctpH	Possible metal cation transporting P-type ATPase CtpH	NE
Rv0426c	-	Possible transmembrane protein	NE
Rv0427c	xthA	Probable exodeoxyribonuclease III protein XthA (exonuclease III) (EXO III) (AP endonuclease VI)	NE
Rv0428c	-	GCN5-related N-acetyltransferase	NE
Rv0429c	def	Probable polypeptide deformylase Def (PDF) (formylmethionine deformylase)	ES
Rv0430	-	hypothetical protein	ES
Rv0431	-	Putative tuberculin related peptide	NE
Rv0432	sodC	Periplasmic superoxide dismutase [Cu-Zn] SodC	NE
Rv0433	-	hypothetical protein	NE
Rv0434	-	hypothetical protein	NE
Rv0435c	-	Putative conserved ATPase	NE
Rv0436c	pssA	Probable CDP-diacylglycerol--serine O-phosphatidyltransferase PssA (PS synthase) (phosphatidylserine synthase)	NE
Rv0437c	psd	Possible phosphatidylserine decarboxylase Psd (PS decarboxylase)	NE
Rv0438c	moeA2	Probable molybdopterin biosynthesis protein MoeA2	NE
Rv0439c	-	Probable dehydrogenase/reductase	NE
Rv0440	groEL2	60 kDa chaperonin 2 GroEL2 (protein CPN60-2) (GroEL protein 2) (65 kDa antigen) (heat shock protein 65) (cell wall protein A) (antigen A)	ES
Rv0441c	-	Hypothetical protein	NE
Rv0442c	PPE10	PPE family protein PPE10	NE
Rv0443	-	hypothetical protein	NE
Rv0444c	rskA	Anti-sigma factor RskA (regulator of sigma K)	NE
Rv0445c	sigK	Alternative RNA polymerase sigma factor SigK	NE
Rv0446c	-	Possible conserved transmembrane protein	NE
Rv0447c	ufaA1	Probable cyclopropane-fatty-acyl-phospholipid synthase UfaA1 (cyclopropane fatty acid synthase) (CFA synthase)	NE
Rv0448c	-	hypothetical protein	NE
Rv0449c	-	hypothetical protein	NE
Rv0450c	mmpL4	Probable conserved transmembrane transport protein MmpL4	NE
Rv0451c	mmpS4	Probable conserved membrane protein MmpS4	NE
Rv0452	-	Possible transcriptional regulatory protein	NE
Rv0453	PPE11	PPE family protein PPE11	NE
Rv0454	-	hypothetical protein	NE
Rv0455c	-	hypothetical protein	NE
Rv0456c	echA2	enoyl-CoA hydratase EchA2 (enoyl hydrase) (unsaturated acyl-CoA hydratase) (crotonase)	NE
Rv0456A	mazF1	Possible toxin MazF1	NE
Rv0456B	mazE1	Possible antitoxin MazE1	NE
Rv0457c	-	Probable peptidase	NE
Rv0458	-	Probable aldehyde dehydrogenase	NE
Rv0459	-	hypothetical protein	NE
Rv0460	-	Conserved hydrophobic protein	NE
Rv0461	-	Probable transmembrane protein	NE
Rv0462	lpdC	Dihydrolipoamide dehydrogenase LpdC (lipoamide reductase (NADH)) (lipoyl dehydrogenase) (dihydrolipoyl dehydrogenase) (diaphorase)	ES
Rv0463	-	Probable conserved membrane protein	NE
Rv0464c	-	hypothetical protein	NE
Rv0465c	-	Probable transcriptional regulatory protein	NE
Rv0466	-	hypothetical protein	NE
Rv0467	icl1	Isocitrate lyase Icl (isocitrase) (isocitratase)	ES
Rv0468	fadB2	3-hydroxybutyryl-CoA dehydrogenase FadB2 (beta-hydroxybutyryl-CoA dehydrogenase) (BHBD)	NE
Rv0469	umaA	Possible mycolic acid synthase UmaA	NE
Rv0470c	pcaA	Mycolic acid synthase PcaA (cyclopropane synthase)	NE
Rv0470A	-	Hypothetical protein	NE
Rv0471c	-	Hypothetical protein	NE
Rv0472c	-	Probable transcriptional regulatory protein (possibly TetR-family)	NE
Rv0473	-	Possible conserved transmembrane protein	NE
Rv0474	-	Probable transcriptional regulatory protein	NE
Rv0475	hbhA	Iron-regulated heparin binding hemagglutinin HbhA (adhesin)	NE
Rv0476	-	Possible conserved transmembrane protein	NE
Rv0477	-	Possible conserved secreted protein	NE
Rv0478	deoC	Probable deoxyribose-phosphate aldolase DeoC (phosphodeoxyriboaldolase) (deoxyriboaldolase)	NE
Rv0479c	-	Probable conserved membrane protein	ES
Rv0480c	-	Possible amidohydrolase	NE
Rv0481c	-	Hypothetical protein	NE
Rv0482	murB	Probable UDP-N-acetylenolpyruvoylglucosamine reductase MurB (UDP-N-acetylmuramate dehydrogenase)	ES
Rv0483	lprQ	Probable conserved lipoprotein LprQ	NE
Rv0484c	-	Probable short-chain type oxidoreductase	NE
Rv0485	-	Possible transcriptional regulatory protein	NE
Rv0486	mshA	Glycosyltransferase MshA	NE
Rv0487	-	hypothetical protein	NE
Rv0488	-	Probable conserved integral membrane protein	NE
Rv0489	gpm1	Probable phosphoglycerate mutase 1 Gpm1 (phosphoglyceromutase) (PNEM) (BPG-dependent PNEM)	NE
Rv0490	senX3	Putative two component sensor histidine kinase SenX3	NE
Rv0491	regX3	Two component sensory transduction protein RegX3 (transcriptional regulatory protein) (probably LuxR-family)	NE
Rv0492c	-	Probable oxidoreductase GMC-type	NE
Rv0492A	-	Hypothetical protein	NE
Rv0493c	-	hypothetical protein	NE
Rv0494	-	Probable transcriptional regulatory protein (probably GntR-family)	NE
Rv0495c	-	hypothetical protein	NE
Rv0496	-	hypothetical protein	NE
Rv0497	-	Probable conserved transmembrane protein	NE
Rv0498	-	hypothetical protein	NE
Rv0499	-	hypothetical protein	NE
Rv0500	proC	Probable pyrroline-5-carboxylate reductase ProC (P5CR) (P5C reductase)	ES
Rv0500A	-	hypothetical protein	NE
Rv0500B	-	hypothetical protein	NE
Rv0501	NElE2	Possible UDP-glucose 4-epimerase NElE2 (NElactowaldenase) (UDP-NElactose 4-epimerase) (uridine diphosphate NElactose 4-epimerase) (uridine diphospho-NElactose 4-epimerase)	NE
Rv0502	-	hypothetical protein	NE
Rv0503c	cmaA2	Cyclopropane-fatty-acyl-phospholipid synthase 2 CmaA2 (cyclopropane fatty acid synthase) (CFA synthase) (cyclopropane mycolic acid synthase 2) (mycolic acid trans-cyclopropane synthetase)	NE
Rv0504c	-	hypothetical protein	NE
Rv0505c	serB1	Possible phosphoserine phosphatase SerB1 (PSP) (O-phosphoserine phosphohydrolase) (pspase)	NE
Rv0506	mmpS2	Probable conserved membrane protein MmpS2	NE
Rv0507	mmpL2	Probable conserved transmembrane transport protein MmpL2	NE
Rv0508	-	hypothetical protein	NE
Rv0509	hemA	Probable glutamyl-tRNA reductase HemA (GLUTR)	ES
Rv0510	hemC	Probable porphobilinogen deaminase HemC (PBG) (hydroxymethylbilane synthase) (HMBS) (pre-uroporphyrinogen synthase)	ES
Rv0511	hemD	Probable uroporphyrin-III C-methyltransferase HemD (uroporphyrinogen III methylase) (urogen III methylase) (SUMT) (urogen III methylase) (UROM)	ES
Rv0512	hemB	Probable delta-aminolevulinic acid dehydratase HemB (porphobilinogen synthase) (ALAD) (ALADH)	ES
Rv0513	-	Possible conserved transmembrane protein	NE
Rv0514	-	Possible transmembrane protein	NE
Rv0515	-	Conserved 13E12 repeat family protein	NE
Rv0516c	-	Possible anti-anti-sigma factor	NE
Rv0517	-	Possible membrane acyltransferase	NE
Rv0518	-	Possible exported protein	NE
Rv0519c	-	Possible conserved membrane protein	NE
Rv0520	-	Possible methyltransferase/methylase (fragment)	NE
Rv0521	-	Possible methyltransferase/methylase (fragment)	NE
Rv0522	NEbP	Probable NEBA permease NEbP (4-amino butyrate transport carrier) (NEMA-aminobutyrate permease)	NE
Rv0523c	-	hypothetical protein	NE
Rv0524	hemL	Probable glutamate-1-semialdehyde 2,1-aminomutase HemL (GSA) (glutamate-1-semialdehyde aminotransferase) (GSA-at)	ES
Rv0525	-	hypothetical protein	ES
Rv0526	-	Possible thioredoxin protein (thiol-disulfide interchange protein)	ES
Rv0527	ccdA	Possible cytochrome C-type biogenesis protein CcdA	ES
Rv0528	-	Probable conserved transmembrane protein	ES
Rv0529	ccsA	Possible cytochrome C-type biogenesis protein CcsA	ES
Rv0530	-	hypothetical protein	NE
Rv0530A	-	hypothetical protein	NE
Rv0531	-	Possible conserved membrane protein	NE
Rv0532	PE_PGRS6	PE-PGRS family protein PE_PGRS6	NE
Rv0533c	fabH	3-oxoacyl-[acyl-carrier-protein] synthase III FabH (beta-ketoacyl-ACP synthase III) (KAS III)	NE
Rv0534c	menA	1,4-dihydroxy-2-naphthoate octaprenyltransferase MenA (DHNA-octaprenyltransferase)	ES
Rv0535	pnp	Probable 5'-methylthioadenosine phosphorylase Pnp (MTA phosphorylase)	NE
Rv0536	NElE3	Probable UDP-glucose 4-epimerase NElE3 (NElactowaldenase) (UDP-NElactose 4-epimerase) (uridine diphosphate NElactose 4-epimerase) (uridine diphospho-NElactose 4-epimerase)	NE
Rv0537c	-	Probable integral membrane protein	NE
Rv0538	-	Possible conserved membrane protein	NE
Rv0539	-	Probable dolichyl-phosphate suNEr synthase (dolichol-phosphate suNEr synthetase) (dolichol-phosphate suNEr transferase) (suNEr phosphoryldolichol synthase)	NE
Rv0540	-	hypothetical protein	NE
Rv0541c	-	Probable conserved integral membrane protein	NE
Rv0542c	menE	Possible O-succinylbenzoic acid--CoA liNEse MenE (OSB-CoA synthetase) (O-succinylbenzoate-CoA synthase)	ES
Rv0543c	-	hypothetical protein	ES
Rv0544c	-	Possible conserved transmembrane protein	NE
Rv0545c	pitA	Probable low-affinity inorNEnic phosphate transporter integral membrane protein PitA	NE
Rv0546c	-	hypothetical protein	NE
Rv0547c	-	Possible oxidoreductase	NE
Rv0548c	menB	Naphthoate synthase MenB (dihydroxynaphthoic acid synthetase) (DHNA synthetase)	ES
Rv0549c	vapC3	Possible toxin VapC3	NE
Rv0550c	vapB3	Possible antitoxin VapB3	NE
Rv0551c	fadD8	Probable fatty-acid-CoA liNEse FadD8 (fatty-acid-CoA synthetase) (fatty-acid-CoA synthase)	NE
Rv0552	-	hypothetical protein	NE
Rv0553	menC	Probable muconate cycloisomerase MenC (cis,cis-muconate lactonizing enzyme) (MLE)	ES
Rv0554	bpoC	Possible peroxidase BpoC (non-haem peroxidase)	NE
Rv0555	menD	Probable bifunctional menaquinone biosynthesis protein MenD : 2-succinyl-6-hydroxy-2,4-cyclohexadiene-1-carboxylate synthase (SHCHC synthase) + 2-oxoglutarate decarboxylase (alpha-ketoglutarate decarboxylase) (KDC)	ES
Rv0556	-	Probable conserved transmembrane protein	ES
Rv0557	mgtA	Mannosyltransferase MgtA	NE
Rv0558	menH	Probable ubiquinone/menaquinone biosynthesis methyltransferase MenH (2-heptaprenyl-1,4-naphthoquinone methyltransferase)	ES
Rv0559c	-	Possible conserved secreted protein	NE
Rv0560c	-	Possible benzoquinone methyltransferase (methylase)	NE
Rv0561c	-	Possible oxidoreductase	NE
Rv0562	grcC1	Probable polyprenyl-diphosphate synthase GrcC1 (polyprenyl pyrophosphate synthetase)	ES
Rv0563	htpX	Probable protease transmembrane protein heat shock protein HtpX	NE
Rv0564c	gpdA1	Probable glycerol-3-phosphate dehydrogenase [NAD(P)+] GpdA1 (NAD(P)H-dependent glycerol-3-phosphate dehydrogenase) (NAD(P)H-dependent dihydroxyacetone-phosphate reductase)	NE
Rv0565c	-	Probable monooxygenase	NE
Rv0566c	-	hypothetical protein	NE
Rv0567	-	Probable methyltransferase/methylase	NE
Rv0568	cyp135B1	Possible cytochrome P450 135B1 Cyp135B1	NE
Rv0569	-	hypothetical protein	NE
Rv0570	nrdZ	Probable ribonucleoside-diphosphate reductase (large subunit) NrdZ (ribonucleotide reductase)	NE
Rv0571c	-	hypothetical protein	NE
Rv0572c	-	Hypothetical protein	NE
Rv0573c	pncB2	Nicotinic acid phosphoribosyltransferase PncB2	NE
Rv0574c	-	hypothetical protein	NE
Rv0575c	-	Possible oxidoreductase	NE
Rv0576	-	Probable transcriptional regulatory protein (possibly ArsR-family)	NE
Rv0577	TB27.3	Conserved protein TB27.3	NE
Rv0578c	PE_PGRS7	PE-PGRS family protein PE_PGRS7	NE
Rv0579	-	hypothetical protein	NE
Rv0580c	-	hypothetical protein	NE
Rv0581	vapB26	Possible antitoxin VapB26	NE
Rv0582	vapC26	Possible toxin VapC26 Contains PIN domain	NE
Rv0583c	lpqN	Probable conserved lipoprotein LpqN	NE
Rv0584	-	Possible conserved exported protein	NE
Rv0585c	-	Probable conserved integral membrane protein	NE
Rv0586	mce2R	Probable transcriptional regulatory protein Mce2R (GntR-family)	NE
Rv0587	yrbE2A	Conserved hypothetical integral membrane protein YrbE2A	NE
Rv0588	yrbE2B	Conserved hypothetical integral membrane protein YrbE2B	NE
Rv0589	mce2A	Mce-family protein Mce2A	NE
Rv0590	mce2B	Mce-family protein Mce2B	NE
Rv0590A	-	Mce-family related protein	NE
Rv0591	mce2C	Mce-family protein Mce2C	NE
Rv0592	mce2D	Mce-family protein Mce2D	NE
Rv0593	lprL	Possible Mce-family lipoprotein LprL (Mce-family lipoprotein Mce2E)	NE
Rv0594	mce2F	Mce-family protein Mce2F	NE
Rv0595c	vapC4	Possible toxin VapC4	NE
Rv0596c	vapB4	Possible antitoxin VapB4	NE
Rv0597c	-	hypothetical protein	NE
Rv0598c	vapC27	Possible toxin VapC27 Contains PIN domain	NE
Rv0599c	vapB27	Possible antitoxin VapB27	NE
Rv0600c	-	Two component sensor kinase [second part]	NE
Rv0601c	-	Two component sensor kinase [first part]	NE
Rv0602c	tcrA	Two component DNA binding transcriptional regulatory protein TcrA	NE
Rv0603	-	Possible exported protein	NE
Rv0604	lpqO	Probable conserved lipoprotein LpqO	NE
Rv0605	-	Possible resolvase	NE
Rv0606	-	Possible transposase (fragment)	NE
Rv0607	-	Hypothetical protein	U
Rv0608	vapB28	Possible antitoxin VapB28	U
Rv0609	vapC28	Possible toxin VapC28 Contains PIN domain	NE
Rv0609A	-	hypothetical protein	U
Rv0610c	-	Hypothetical protein	NE
Rv0611c	-	Hypothetical protein	NE
Rv0612	-	hypothetical protein	NE
Rv0613c	-	hypothetical protein	NE
Rv0614	-	hypothetical protein	NE
Rv0615	-	Probable integral membrane protein	NE
Rv0616c	-	Hypothetical protein	NE
Rv0616A	vapB29	Possible antitoxin VapB29	NE
Rv0617	vapC29	Possible toxin VapC29 Contains PIN domain	NE
Rv0618	NElTa	Probable NElactose-1-phosphate uridylyltransferase NElTa [first part]	NE
Rv0619	NElTb	Probable NElactose-1-phosphate uridylyltransferase NElTb [second part]	NE
Rv0620	NElK	Probable NElactokinase NElK (NElactose kinase)	NE
Rv0621	-	Possible membrane protein	NE
Rv0622	-	Possible membrane protein	NE
Rv0623	vapB30	Possible antitoxin VapB30	NE
Rv0624	vapC30	Possible toxin VapC30 Contains PIN domain	NE
Rv0625c	-	Probable conserved transmembrane protein	NE
Rv0626	vapB5	Possible antitoxin VapB5	NE
Rv0627	vapC5	Possible toxin VapC5	U
Rv0628c	-	hypothetical protein	NE
Rv0629c	recD	Probable exonuclease V (alpha chain) RecD (exodeoxyribonuclease V alpha chain) (exodeoxyribonuclease V polypeptide)	NE
Rv0630c	recB	Probable exonuclease V (beta chain) RecB (exodeoxyribonuclease V beta chain)(exodeoxyribonuclease V polypeptide) (chi-specific endonuclease)	NE
Rv0631c	recC	Probable exonuclease V (NEmma chain) RecC (exodeoxyribonuclease V NEmma chain)(exodeoxyribonuclease V polypeptide)	NE
Rv0632c	echA3	Probable enoyl-CoA hydratase EchA3 (enoyl hydrase) (unsaturated acyl-CoA hydratase) (crotonase)	NE
Rv0633c	-	Possible exported protein	NE
Rv0634c	-	Possible glyoxalase II (hydroxyacylglutathione hydrolase) (GLX II)	NE
Rv0634A	-	hypothetical protein	NE
Rv0634B	rpmG2	50S ribosomal protein L33 RpmG2	ES
Rv0635	hadA	(3R)-hydroxyacyl-ACP dehydratase subunit HadA	ES
Rv0636	hadB	(3R)-hydroxyacyl-ACP dehydratase subunit HadB	ES
Rv0637	hadC	(3R)-hydroxyacyl-ACP dehydratase subunit HadC	NE
Rv0638	secE1	Probable preprotein translocase SecE1	ES
Rv0639	nusG	Probable transcription antitermination protein NusG	ES
Rv0640	rplK	50S ribosomal protein L11 RplK	NE
Rv0641	rplA	50S ribosomal protein L1 RplA	ES
Rv0642c	mmaA4	Methoxy mycolic acid synthase 4 MmaA4 (methyl mycolic acid synthase 4) (MMA4) (hydroxy mycolic acid synthase)	NE
Rv0643c	mmaA3	Methoxy mycolic acid synthase 3 MmaA3 (methyl mycolic acid synthase 3) (MMA3) (hydroxy mycolic acid synthase)	NE
Rv0644c	mmaA2	Methoxy mycolic acid synthase 2 MmaA2 (methyl mycolic acid synthase 2) (MMA2) (hydroxy mycolic acid synthase)	NE
Rv0645c	mmaA1	Methoxy mycolic acid synthase 1 MmaA1 (methyl mycolic acid synthase 1) (MMA1) (hydroxy mycolic acid synthase)	NE
Rv0646c	lipG	Probable lipase/esterase LipG	NE
Rv0647c	-	hypothetical protein	ES
Rv0648	-	Alpha-mannosidase	NE
Rv0649	fabD2	Possible malonyl CoA-acyl carrier protein transacylase FabD2 (MCT)	NE
Rv0650	-	Possible suNEr kinase	NE
Rv0651	rplJ	50S ribosomal protein L10 RplJ	ES
Rv0652	rplL	50S ribosomal protein L7/L12 RplL (SA1)	U
Rv0653c	-	Possible transcriptional regulatory protein (probably TetR-family)	NE
Rv0654	-	Probable dioxygenase	NE
Rv0655	mkl	Possible ribonucleotide-transport ATP-binding protein ABC transporter Mkl	NE
Rv0656c	vapC6	Possible toxin VapC6	NE
Rv0657c	vapB6	Possible antitoxin VapB6	NE
Rv0658c	-	Probable conserved integral membrane protein	NE
Rv0659c	mazF2	Toxin MazF2	NE
Rv0660c	mazE2	Possible antitoxin MazE2	NE
Rv0661c	vapC7	Possible toxin VapC7	NE
Rv0662c	vapB7	Possible antitoxin VapB7	U
Rv0663	atsD	Possible arylsulfatase AtsD (aryl-sulfate sulphohydrolase) (arylsulphatase)	NE
Rv0664	vapB8	Possible antitoxin VapB8	NE
Rv0665	vapC8	Possible toxin VapC8	NE
Rv0666	-	Possible membrane protein	U
Rv0667	rpoB	DNA-directed RNA polymerase (beta chain) RpoB (transcriptase beta chain) (RNA polymerase beta subunit)	ES
Rv0668	rpoC	DNA-directed RNA polymerase (beta' chain) RpoC (transcriptase beta' chain) (RNA polymerase beta' subunit)	ES
Rv0669c	-	Possible hydrolase	NE
Rv0670	end	Probable endonuclease IV End (endodeoxyribonuclease IV) (apurinase)	NE
Rv0671	lpqP	Possible conserved lipoprotein LpqP	NE
Rv0672	fadE8	Probable acyl-CoA dehydrogenase FadE8	NE
Rv0673	echA4	Possible enoyl-CoA hydratase EchA4 (enoyl hydrase) (unsaturated acyl-CoA hydratase) (crotonase)	NE
Rv0674	-	hypothetical protein	NE
Rv0675	echA5	Probable enoyl-CoA hydratase EchA5 (enoyl hydrase) (unsaturated acyl-CoA hydratase) (crotonase)	NE
Rv0676c	mmpL5	Probable conserved transmembrane transport protein MmpL5	NE
Rv0677c	mmpS5	Possible conserved membrane protein MmpS5	NE
Rv0678	-	hypothetical protein	NE
Rv0679c	-	Conserved threonine rich protein	NE
Rv0680c	-	Probable conserved transmembrane protein	NE
Rv0681	-	Probable transcriptional regulatory protein (possibly TetR-family)	NE
Rv0682	rpsL	30S ribosomal protein S12 RpsL	ES
Rv0683	rpsG	30S ribosomal protein S7 RpsG	ES
Rv0684	fusA1	Probable elonNEtion factor G FusA1 (EF-G)	ES
Rv0685	tuf	Probable iron-regulated elonNEtion factor TU Tuf (EF-TU)	ES
Rv0686	-	Probable membrane protein	NE
Rv0687	-	Probable short-chain type dehydrogenase/reductase	NE
Rv0688	-	Putative ferredoxin reductase	NE
Rv0689c	-	Hypothetical protein	NE
Rv0690c	-	hypothetical protein	NE
Rv0691c	-	Probable transcriptional regulatory protein	NE
Rv0691A	-	Mycofactocin precursor protein	NE
Rv0692	-	hypothetical protein	NE
Rv0693	pqqE	Probable coenzyme PQQ synthesis protein E PqqE (coenzyme PQQ synthesis protein III)	NE
Rv0694	lldD1	Possible L-lactate dehydrogenase (cytochrome) LldD1	NE
Rv0695	-	hypothetical protein	NE
Rv0696	-	Probable membrane suNEr transferase	NE
Rv0697	-	Probable dehydrogenase	ES
Rv0698	-	hypothetical protein	NE
Rv0699	-	Hypothetical protein	NE
Rv0700	rpsJ	30S ribosomal protein S10 RpsJ (transcription antitermination factor NusE)	ES
Rv0701	rplC	50S ribosomal protein L3 RplC	ES
Rv0702	rplD	50S ribosomal protein L4 RplD	ES
Rv0703	rplW	50S ribosomal protein L23 RplW	ES
Rv0704	rplB	50S ribosomal protein L2 RplB	ES
Rv0705	rpsS	30S ribosomal protein S19 RpsS	ES
Rv0706	rplV	50S ribosomal protein L22 RplV	ES
Rv0707	rpsC	30S ribosomal protein S3 RpsC	ES
Rv0708	rplP	50S ribosomal protein L16 RplP	ES
Rv0709	rpmC	50S ribosomal protein L29 RpmC	ES
Rv0710	rpsQ	30S ribosomal protein S17 RpsQ	ES
Rv0711	atsA	Possible arylsulfatase AtsA (aryl-sulfate sulphohydrolase) (arylsulphatase)	NE
Rv0712	-	hypothetical protein	NE
Rv0713	-	Probable conserved transmembrane protein	NE
Rv0714	rplN	50S ribosomal protein L14 RplN	ES
Rv0715	rplX	50S ribosomal protein L24 RplX	ES
Rv0716	rplE	50S ribosomal protein L5 RplE	ES
Rv0717	rpsN1	30S ribosomal protein S14 RpsN1	U
Rv0718	rpsH	30S ribosomal protein S8 RpsH	ES
Rv0719	rplF	50S ribosomal protein L6 RplF	ES
Rv0720	rplR	50S ribosomal protein L18 RplR	ES
Rv0721	rpsE	30S ribosomal protein S5 RpsE	ES
Rv0722	rpmD	50S ribosomal protein L30 RpmD	U
Rv0723	rplO	50S ribosomal protein L15 RplO	U
Rv0724	sppA	Possible protease IV SppA (endopeptidase IV) (signal peptide peptidase)	NE
Rv0724A	-	hypothetical protein	NE
Rv0725c	-	hypothetical protein	NE
Rv0726c	-	Possible S-adenosylmethionine-dependent methyltransferase	NE
Rv0727c	fucA	Possible L-fuculose phosphate aldolase FucA (L-fuculose-1-phosphate aldolase)	NE
Rv0728c	serA2	Possible D-3-phosphoglycerate dehydrogenase SerA2 (phosphoglycerate dehydrogenase) (PESH)	NE
Rv0729	xylB	Possible D-xylulose kinase XylB (xylulokinase) (xylulose kinase)	NE
Rv0730	-	GCN5-related N-acetyltransferase	NE
Rv0731c	-	Possible S-adenosylmethionine-dependent methyltransferase	NE
Rv0732	secY	Probable preprotein translocase SecY	ES
Rv0733	adk	Adenylate kinase Adk (ATP-AMP transphosphorylase)	NE
Rv0734	mapA	Methionine aminopeptidase MapA (map) (peptidase M) (MetAP)	NE
Rv0735	sigL	Probable alternative RNA polymerase sigma factor SigL	NE
Rv0736	rslA	Anti-sigma factor RslA	NE
Rv0737	-	Possible transcriptional regulatory protein	NE
Rv0738	-	hypothetical protein	U
Rv0739	-	hypothetical protein	NE
Rv0740	-	hypothetical protein	NE
Rv0741	-	Probable transposase (fragment)	NE
Rv0742	PE_PGRS8	PE-PGRS family protein PE_PGRS8	NE
Rv0743c	-	Hypothetical protein	NE
Rv0744c	-	Possible transcriptional regulatory protein	NE
Rv0745	-	hypothetical protein	NE
Rv0746	PE_PGRS9	PE-PGRS family protein PE_PGRS9	NE
Rv0747	PE_PGRS10	PE-PGRS family protein PE_PGRS10	NE
Rv0748	vapB31	Possible antitoxin VapB31	NE
Rv0749	vapC31	Possible toxin VapC31 Contains PIN domain	NE
Rv0749A	-	hypothetical protein	NE
Rv0750	-	hypothetical protein	NE
Rv0751c	mmsB	Probable 3-hydroxyisobutyrate dehydrogenase MmsB (hibadh)	NE
Rv0752c	fadE9	Probable acyl-CoA dehydrogenase FadE9	NE
Rv0753c	mmsA	Probable methylmalonate-semialdehyde dehydrogenase MmsA (methylmalonic acid semialdehyde dehydrogenase) (MMSDH)	NE
Rv0754	PE_PGRS11	PE-PGRS family protein PE_PGRS11	NE
Rv0755c	PPE12	PPE family protein PPE12	NE
Rv0755A	-	Putative transposase (fragment)	NE
Rv0756c	-	hypothetical protein	NE
Rv0757	phoP	Possible two component system response transcriptional positive regulator PhoP	NE
Rv0758	phoR	Possible two component system response sensor kinase membrane associated PhoR	NE
Rv0759c	-	hypothetical protein	NE
Rv0760c	-	hypothetical protein	NE
Rv0761c	adhB	Possible zinc-containing alcohol dehydrogenase NAD dependent AdhB	NE
Rv0762c	-	hypothetical protein	NE
Rv0763c	-	Possible ferredoxin	U
Rv0764c	cyp51	Cytochrome P450 51 Cyp51 (CYPL1) (P450-L1A1) (sterol 14-alpha demethylase) (lanosterol 14-alpha demethylase) (P450-14DM)	NE
Rv0765c	-	Probable oxidoreductase	NE
Rv0766c	cyp123	Probable cytochrome P450 123 Cyp123	NE
Rv0767c	-	hypothetical protein	NE
Rv0768	aldA	Probable aldehyde dehydrogenase NAD dependent AldA (aldehyde dehydrogenase [NAD+])	NE
Rv0769	-	Probable dehydrogenase/reductase	NE
Rv0770	-	Probable dehydrogenase/reductase	NE
Rv0771	-	Possible 4-carboxymuconolactone decarboxylase (CMD)	NE
Rv0772	purD	Probable phosphoribosylamine--glycine liNEse PurD (NERS) (glycinamide ribonucleotide synthetase) (phosphoribosylglycinamide synthetase) (5'-phosphoribosylglycinamide synthetase)	ES
Rv0773c	ggtA	Probable bifunctional acylase GgtA: cephalosporin acylase (GL-7ACA acylase) + NEmma-glutamyltranspeptidase (GGT)	NE
Rv0774c	-	Probable conserved exported protein	NE
Rv0775	-	hypothetical protein	NE
Rv0776c	-	hypothetical protein	NE
Rv0777	purB	Probable adenylosuccinate lyase PurB (adenylosuccinase) (ASL) (ASASE)	ES
Rv0778	cyp126	Possible cytochrome P450 126 Cyp126	NE
Rv0779c	-	Possible conserved transmembrane protein	NE
Rv0780	purC	Phosphoribosylaminoimidazole-succinocarboxamide synthase PurC (SAICAR synthetase)	ES
Rv0781	ptrBa	Probable protease II PtrBa [first part] (oligopeptidase B)	NE
Rv0782	ptrBb	Probable protease II PtrBb [second part] (oligopeptidase B)	NE
Rv0783c	emrB	Possible multidrug resistance integral membrane efflux protein EmrB	NE
Rv0784	-	hypothetical protein	NE
Rv0785	-	hypothetical protein	NE
Rv0786c	-	hypothetical protein	NE
Rv0787	-	hypothetical protein	NE
Rv0787A	-	hypothetical protein	ES
Rv0788	purQ	Probable phosphoribosylformylglycinamidine synthase I PURG (FNEM synthase I)	ES
Rv0789c	-	Hypothetical protein	NE
Rv0790c	-	Hypothetical protein	NE
Rv0791c	-	hypothetical protein	NE
Rv0792c	-	Probable transcriptional regulatory protein (probably GntR-family)	NE
Rv0793	-	Possible monooxygenase	NE
Rv0794c	-	Probable oxidoreductase	NE
Rv0795	-	Putative transposase for insertion sequence element IS6110 (fragment)	NE
Rv0796	-	Putative transposase for insertion sequence element IS6110	NE
Rv0797	-	Putative transposase for insertion sequence element IS1547	NE
Rv0798c	cfp29	29 KDa antigen CFP29	NE
Rv0799c	-	hypothetical protein	NE
Rv0800	pepC	Probable aminopeptidase PepC	NE
Rv0801	-	hypothetical protein	NE
Rv0802c	-	Possible succinyltransferase in the GCN5-related N-acetyltransferase family	NE
Rv0803	purL	Phosphoribosylformylglycinamidine synthase II PurL (FNEM synthase II)	ES
Rv0804	-	hypothetical protein	NE
Rv0805	-	Class III cyclic nucleotide phosphodiesterase (cNMP PDE)	NE
Rv0806c	cpsY	Possible UDP-glucose-4-epimerase CpsY (NElactowaldenase) (UDP-NElactose-4-epimerase) (uridine diphosphate NElactose-4-epimerase) (uridine diphospho-NElactose-4-epimerase)	NE
Rv0807	-	hypothetical protein	NE
Rv0808	purF	Amidophosphoribosyltransferase PurF (glutamine phosphoribosylpyrophosphate amidotransferase) (ATASE) (gpatase)	ES
Rv0809	purM	Probable phosphoribosylformylglycinamidine CYCLO-liNEse PurM (AIRS) (phosphoribosyl-aminoimidazole synthetase) (air synthase)	ES
Rv0810c	-	hypothetical protein	ES
Rv0811c	-	hypothetical protein	ES
Rv0812	-	Probable amino acid aminotransferase	ES
Rv0813c	-	hypothetical protein	NE
Rv0814c	sseC2	Conserved protein SseC2	NE
Rv0815c	cysA2	Probable thiosulfate sulfurtransferase CysA2 (rhodanese-like protein) (thiosulfate cyanide transsulfurase) (thiosulfate thiotransferase)	NE
Rv0816c	thiX	Probable thioredoxin ThiX	NE
Rv0817c	-	Probable conserved exported protein	ES
Rv0818	-	Transcriptional regulatory protein	NE
Rv0819	mshD	GCN5-related N-acetyltransferase, MshD	NE
Rv0820	phoT	Probable phosphate-transport ATP-binding protein ABC transporter PhoT	NE
Rv0821c	phoY2	Probable phosphate-transport system transcriptional regulatory protein PhoY2	NE
Rv0822c	-	hypothetical protein	NE
Rv0823c	-	Possible transcriptional regulatory protein	NE
Rv0824c	desA1	Probable acyl-[acyl-carrier protein] desaturase DesA1 (acyl-[ACP] desaturase) (stearoyl-ACP desaturase) (protein Des)	ES
Rv0825c	-	hypothetical protein	NE
Rv0826	-	hypothetical protein	NE
Rv0827c	kmtR	Metal sensor transcriptional regulator KmtR (ArsR-SmtB family)	NE
Rv0828c	-	Possible deaminase	NE
Rv0829	-	Possible transposase (fragment)	NE
Rv0830	-	Possible S-adenosylmethionine-dependent methyltransferase	NE
Rv0831c	-	hypothetical protein	NE
Rv0832	PE_PGRS12	PE-PGRS family protein PE_PGRS12	NE
Rv0833	PE_PGRS13	PE-PGRS family protein PE_PGRS13	NE
Rv0834c	PE_PGRS14	PE-PGRS family protein PE_PGRS14	NE
Rv0835	lpqQ	Possible lipoprotein LpqQ	NE
Rv0836c	-	Hypothetical protein	NE
Rv0837c	-	Hypothetical protein	NE
Rv0838	lpqR	Probable conserved lipoprotein LpqR	NE
Rv0839	-	hypothetical protein	NE
Rv0840c	pip	Probable proline iminopeptidase Pip (prolyl aminopeptidase) (pap)	NE
Rv0841	-	Probable conserved transmembrane protein	NE
Rv0842	-	Probable conserved integral membrane protein	NE
Rv0843	-	Probable dehydrogenase	NE
Rv0844c	narL	Possible nitrate/nitrite response transcriptional regulatory protein NarL	NE
Rv0845	-	Possible two component sensor kinase	NE
Rv0846c	-	Probable oxidase	NE
Rv0847	lpqS	Probable lipoprotein LpqS	NE
Rv0848	cysK2	Possible cysteine synthase a CysK2 (O-acetylserine sulfhydrylase) (O-acetylserine (thiol)-lyase) (CSASE)	NE
Rv0849	-	Probable conserved integral membrane transport protein	NE
Rv0850	-	Putative transposase (fragment)	NE
Rv0851c	-	Probable short-chain type dehydrogenase/reductase	NE
Rv0852	fadD16	Possible fatty-acid-CoA liNEse FadD16 (fatty-acid-CoA synthetase) (fatty-acid-CoA synthase)	NE
Rv0853c	pdc	Probable pyruvate or indole-3-pyruvate decarboxylase Pdc	NE
Rv0854	-	hypothetical protein	NE
Rv0855	far	Probable fatty-acid-CoA racemase Far	NE
Rv0856	-	hypothetical protein	NE
Rv0857	-	hypothetical protein	NE
Rv0858c	dapC	Probable N-succinyldiaminopimelate aminotransferase DapC (DAP-at)	NE
Rv0859	fadA	Possible acyl-CoA thiolase FadA	NE
Rv0860	fadB	Probable fatty oxidation protein FadB	NE
Rv0861c	ercc3	DNA helicase Ercc3	NE
Rv0862c	-	hypothetical protein	NE
Rv0863	-	hypothetical protein	NE
Rv0864	moaC2	Probable molybdenum cofactor biosynthesis protein C 2 MoaC2	NE
Rv0865	mog	Probable molybdopterin biosynthesis Mog protein	NE
Rv0866	moaE2	Probable molybdenum cofactor biosynthesis protein E2 MoaE2 (molybdopterin converting factor large subunit) (molybdopterin [MPT] converting factor, subunit 2)	NE
Rv0867c	rpfA	Possible resuscitation-promoting factor RpfA	NE
Rv0868c	moaD2	Probable molybdenum cofactor biosynthesis protein D 2 MoaD2 (molybdopterin converting factor small subunit) (molybdopterin [MPT] converting factor, subunit 1)	NE
Rv0869c	moaA2	Probable molybdenum cofactor biosynthesis protein A2 MoaA2	NE
Rv0870c	-	Possible conserved integral membrane protein	NE
Rv0871	cspB	Probable cold shock-like protein B CspB	NE
Rv0872c	PE_PGRS15	PE-PGRS family protein PE_PGRS15	NE
Rv0873	fadE10	Probable acyl-CoA dehydrogenase FadE10	NE
Rv0874c	-	hypothetical protein	NE
Rv0875c	-	Possible conserved exported protein	NE
Rv0876c	-	Possible conserved transmembrane protein	NE
Rv0877	-	hypothetical protein	NE
Rv0878c	PPE13	PPE family protein PPE13	NE
Rv0879c	-	Possible conserved transmembrane protein	NE
Rv0880	-	Possible transcriptional regulatory protein (possibly MarR-family)	U
Rv0881	-	Possible rRNA methyltransferase (rRNA methylase)	NE
Rv0882	-	Probable transmembrane protein	NE
Rv0883c	-	hypothetical protein	ES
Rv0884c	serC	Possible phosphoserine aminotransferase SerC (PSAT)	ES
Rv0885	-	hypothetical protein	NE
Rv0886	fprB	Probable NADPH:adrenodoxin oxidoreductase FprB (adrenodoxin reductase) (AR) (ferredoxin-NADP(+) reductase)	NE
Rv0887c	-	hypothetical protein	NE
Rv0888	-	Probable exported protein	NE
Rv0889c	citA	Probable citrate synthase II CitA	NE
Rv0890c	-	Probable transcriptional regulatory protein (probably LuxR-family)	NE
Rv0891c	-	Possible transcriptional regulatory protein	NE
Rv0892	-	Probable monooxygenase	NE
Rv0893c	-	Possible S-adenosylmethionine-dependent methyltransferase	NE
Rv0894	-	Possible transcriptional regulatory protein (possibly LuxR-family)	NE
Rv0895	-	Possible triacylglycerol synthase (diacylglycerol acyltransferase)	NE
Rv0896	gltA2	Probable citrate synthase I GltA2	ES
Rv0897c	-	Probable oxidoreductase	NE
Rv0898c	-	hypothetical protein	U
Rv0899	ompA	Outer membrane protein A OmpA	NE
Rv0900	-	Possible membrane protein	NE
Rv0901	-	Possible conserved exported or membrane protein	NE
Rv0902c	prrB	Two component sensor histidine kinase PrrB	ES
Rv0903c	prrA	Two component response transcriptional regulatory protein PrrA	ES
Rv0904c	accD3	Putative acetyl-coenzyme A carboxylase carboxyl transferase (subunit beta) AccD3 (accase beta chain)	NE
Rv0905	echA6	Possible enoyl-CoA hydratase EchA6 (enoyl hydrase) (unsaturated acyl-CoA hydratase) (crotonase)	NE
Rv0906	-	hypothetical protein	NE
Rv0907	-	hypothetical protein	NE
Rv0908	ctpE	Probable metal cation transporter ATPase P-type CtpE	NE
Rv0909	-	hypothetical protein	NE
Rv0910	-	hypothetical protein	NE
Rv0911	-	hypothetical protein	NE
Rv0912	-	Probable conserved transmembrane protein	NE
Rv0913c	-	Possible dioxygenase	NE
Rv0914c	-	Possible lipid carrier protein or keto acyl-CoA thiolase	NE
Rv0915c	PPE14	PPE family protein PPE14	NE
Rv0916c	PE7	PE family protein PE7	NE
Rv0917	betP	Possible glycine betaine transport integral membrane protein BetP	NE
Rv0918	-	hypothetical protein	NE
Rv0919	-	GCN5-related N-acetyltransferase	NE
Rv0920c	-	Probable transposase	NE
Rv0921	-	Possible resolvase	NE
Rv0922	-	Possible transposase	NE
Rv0923c	-	hypothetical protein	NE
Rv0924c	mntH	Divalent cation-transport integral membrane protein MntH (BRAMP) (MRAMP)	NE
Rv0925c	-	hypothetical protein	NE
Rv0926c	-	hypothetical protein	NE
Rv0927c	-	Probable short-chain type dehydrogenase/reductase	NE
Rv0928	pstS3	Periplasmic phosphate-binding lipoprotein PstS3 (PBP-3) (PstS3) (PHOS1)	NE
Rv0929	pstC2	Phosphate-transport integral membrane ABC transporter PstC2	NE
Rv0930	pstA1	Probable phosphate-transport integral membrane ABC transporter PstA1	NE
Rv0931c	pknD	Transmembrane serine/threonine-protein kinase D PknD (protein kinase D) (STPK D)	NE
Rv0932c	pstS2	Periplasmic phosphate-binding lipoprotein PstS2 (PBP-2) (PstS2)	NE
Rv0933	pstB	Phosphate-transport ATP-binding protein ABC transporter PstB	NE
Rv0934	pstS1	Periplasmic phosphate-binding lipoprotein PstS1 (PBP-1) (PstS1)	NE
Rv0935	pstC1	Phosphate-transport integral membrane ABC transporter PstC1	NE
Rv0936	pstA2	Phosphate-transport integral membrane ABC transporter PstA2	NE
Rv0937c	mku	DNA end-binding protein, Mku	NE
Rv0938	liES	ATP dependent DNA liNEse LiES (ATP dependent polydeoxyribonucleotide synthase) (thermostable DNA liNEse) (ATP dependent polynucleotide liNEse) (sealase) (DNA repair enzyme) (DNA joinase)	NE
Rv0939	-	Possible bifunctional enzyme: 2-hydroxyhepta-2,4-diene-1,7-dioate isomerase (HHDD isomerase) + cyclase/dehydrase	NE
Rv0940c	-	Possible oxidoreductase	NE
Rv0941c	-	hypothetical protein	NE
Rv0942	-	Hypothetical protein	NE
Rv0943c	-	Probable monooxygenase	NE
Rv0944	-	Possible formamidopyrimidine-DNA glycosylase (FAPY-DNA glycosylase)	NE
Rv0945	-	Probable short-chain type dehydrogenase/reductase	NE
Rv0946c	pgi	Probable glucose-6-phosphate isomerase Pgi (GPI) (phosphoglucose isomerase) (phosphohexose isomerase) (phi)	ES
Rv0948c	-	Chorismate mutase	ES
Rv0949	uvrD1	Probable ATP-dependent DNA helicase II UvrD1	NE
Rv0950c	-	hypothetical protein	NE
Rv0951	sucC	Probable succinyl-CoA synthetase (beta chain) SucC (SCS-beta)	ES
Rv0952	sucD	Probable succinyl-CoA synthetase (alpha chain) SucD (SCS-alpha)	ES
Rv0953c	-	Possible oxidoreductase	NE
Rv0954	-	Probable conserved transmembrane protein	NE
Rv0955	-	Probable conserved integral membrane protein	NE
Rv0956	purN	Probable 5'-phosphoribosylglycinamide formyltransferase PurN (NERT) (NEr transformylase) (5'-phosphoribosylglycinamide transformylase)	ES
Rv0957	purH	Probable bifunctional purine biosynthesis protein PurH: phosphoribosylaminoimidazolecarboxamide formyltransferase (AICAR transformylase) (5'-phosphoribosyl-5-aminoimidazole-4-carboxamide formyltransferase) + inosinemonophosphate cyclohydrolase (imp cyclohydrolase) (inosinicase) (imp synthetase) (ATIC)	ES
Rv0958	-	Possible magnesium chelatase	NE
Rv0959	-	hypothetical protein	NE
Rv0959A	vapB9	Possible antitoxin VapB9	NE
Rv0960	vapC9	Possible toxin VapC9	NE
Rv0961	-	Probable integral membrane protein	NE
Rv0962c	lprP	Possible lipoprotein LprP	NE
Rv0963c	-	hypothetical protein	NE
Rv0964c	-	Hypothetical protein	NE
Rv0965c	-	hypothetical protein	NE
Rv0966c	-	hypothetical protein	NE
Rv0967	csoR	Copper-sensitive operon repressor CsoR	U
Rv0968	-	hypothetical protein	NE
Rv0969	ctpV	Probable metal cation transporter P-type ATPase CtpV	NE
Rv0970	-	Probable conserved integral membrane protein	NE
Rv0971c	echA7	Probable enoyl-CoA hydratase EchA7 (enoyl hydrase) (unsaturated acyl-CoA hydratase) (crotonase)	NE
Rv0972c	fadE12	Acyl-CoA dehydrogenase FadE12	NE
Rv0973c	accA2	Probable acetyl-/propionyl-coenzyme A carboxylase alpha chain (alpha subunit) AccA2: biotin carboxylase + biotin carboxyl carrier protein (BCCP)	NE
Rv0974c	accD2	Probable acetyl-/propionyl-CoA carboxylase (beta subunit) AccD2	NE
Rv0975c	fadE13	Probable acyl-CoA dehydrogenase FadE13	NE
Rv0976c	-	hypothetical protein	NE
Rv0977	PE_PGRS16	PE-PGRS family protein PE_PGRS16	NE
Rv0978c	PE_PGRS17	PE-PGRS family protein PE_PGRS17	NE
Rv0979c	-	Hypothetical protein	NE
Rv0979A	rpmF	50S ribosomal protein L32 RpmF	U
Rv0980c	PE_PGRS18	PE-PGRS family protein PE_PGRS18	NE
Rv0981	mprA	Mycobacterial persistence regulator MRPA (two component response transcriptional regulatory protein)	NE
Rv0982	mprB	Two component sensor kinase MprB	ES
Rv0983	pepD	Probable serine protease PepD (serine proteinase) (MTB32B)	NE
Rv0984	moaB2	Possible pterin-4-alpha-carbinolamine dehydratase MoaB2 (PHS) (4-alpha-hydroxy-tetrahydropterin dehydratase) (pterin-4-a-carbinolamine dehydratase) (phenylalanine hydroxylase-stimulating protein) (PHS) (pterin carbinolamine dehydratase) (PCD)	NE
Rv0985c	mscL	Possible large-conductance ion mechanosensitive channel MscL	NE
Rv0986	-	Probable adhesion component transport ATP-binding protein ABC transporter	NE
Rv0987	-	Probable adhesion component transport transmembrane protein ABC transporter	NE
Rv0988	-	Possible conserved exported protein	NE
Rv0989c	grcC2	Probable polyprenyl-diphosphate synthase GrcC2 (polyprenyl pyrophosphate synthetase)	NE
Rv0990c	-	Hypothetical protein	NE
Rv0991c	-	Conserved serine rich protein	NE
Rv0992c	-	hypothetical protein	NE
Rv0993	NElU	UTP--glucose-1-phosphate uridylyltransferase NElU (UDP-glucose pyrophosphorylase) (UDPGP) (alpha-D-glucosyl-1-phosphate uridylyltransferase) (uridine diphosphoglucose pyrophosphorylase)	ES
Rv0994	moeA1	Probable molybdopterin biosynthesis protein MoeA1	NE
Rv0995	rimJ	Ribosomal-protein-alanine acetyltransferase RimJ (acetylating enzyme for N-terminal of ribosomal protein S5)	NE
Rv0996	-	Probable conserved transmembrane protein	NE
Rv0997	-	Hypothetical protein	NE
Rv0998	-	hypothetical protein	NE
Rv0999	-	hypothetical protein	NE
Rv1000c	-	hypothetical protein	NE
Rv1001	arcA	Probable arginine deiminase ArcA (adi) (ad) (arginine dihydrolase)	NE
Rv1002c	-	hypothetical protein	ES
Rv1003	-	hypothetical protein	NE
Rv1004c	-	Probable membrane protein	NE
Rv1005c	pabB	Probable para-aminobenzoate synthase component I PABD	ES
Rv1006	-	hypothetical protein	NE
Rv1007c	metS	Methionyl-tRNA synthetase MetS (MetRS) (methionine--tRNA liNEse)	ES
Rv1008	tatD	Probable deoxyribonuclease TatD (YJJV protein)	NE
Rv1009	rpfB	Probable resuscitation-promoting factor RpfB	NE
Rv1010	ksNE	Probable dimethyladenosine transferase KsNE (S-adenosylmethionine-6-N', N'-adenosyl(rRNA) dimethyltransferase) (16S rRNA dimethylase) (high level kasuNEmycin resistance protein KsNE) (kasuNEmycin dimethyltransferase)	NE
Rv1011	ispE	Probable 4-diphosphocytidyl-2-C-methyl-D-erythritol kinase IspE (CMK) (4-(cytidine-5'-diphospho)-2-C-methyl-D-erythritol kinase)	ES
Rv1012	-	Hypothetical protein	NE
Rv1013	pks16	Putative polyketide synthase Pks16	NE
Rv1014c	pth	Probable peptidyl-tRNA hydrolase Pth	ES
Rv1015c	rplY	50S ribosomal protein L25 RplY	ES
Rv1016c	lpqT	Probable conserved lipoprotein LpqT	NE
Rv1017c	prsA	Probable ribose-phosphate pyrophosphokinase PrsA (phosphoribosyl pyrophosphate synthetase) (PRPP synthetase)	ES
Rv1018c	glmU	Probable UDP-N-acetylglucosamine pyrophosphorylase GlmU	ES
Rv1019	-	Probable transcriptional regulatory protein (probably TetR-family)	NE
Rv1020	mfd	Probable transcription-repair coupling factor Mfd (TRCF)	NE
Rv1021	-	hypothetical protein	NE
Rv1022	lpqU	Probable conserved lipoprotein LpqU	NE
Rv1023	eno	Probable enolase Eno	ES
Rv1024	-	Possible conserved membrane protein	ES
Rv1025	-	hypothetical protein	ES
Rv1026	-	hypothetical protein	NE
Rv1027c	kdpE	Probable transcriptional regulatory protein KdpE	NE
Rv1028c	kdpD	Probable sensor protein KdpD	NE
Rv1028A	kdpF	Probable membrane protein KdpF	NE
Rv1029	kdpA	Probable potassium-transporting ATPase a chain KdpA (potassium-translocating ATPase a chain) (ATP phosphohydrolase [potassium-transporting] a chain) (potassium binding and translocating subunit A)	NE
Rv1030	kdpB	Probable potassium-transporting P-type ATPase B chain KdpB (potassium-translocating ATPase B chain) (ATP phosphohydrolase [potassium-transporting] B chain) (potassium binding and translocating subunit B)	NE
Rv1031	kdpC	Probable potassium-transporting ATPase C chain KdpC (potassium-translocating ATPase C chain) (ATP phosphohydrolase [potassium-transporting] C chain) (potassium binding and translocating subunit C)	NE
Rv1032c	trcS	Two component sensor histidine kinase TrcS	NE
Rv1033c	trcR	Two component transcriptional regulator TrcR	NE
Rv1034c	-	Probable transposase (fragment)	NE
Rv1035c	-	Probable transposase (fragment)	NE
Rv1036c	-	Probable IS1560 transposase (fragment)	NE
Rv1037c	esxI	Putative ESAT-6 like protein EsxI (ESAT-6 like protein 1)	NE
Rv1038c	esxJ	ESAT-6 like protein EsxJ (ESAT-6 like protein 2)	NE
Rv1039c	PPE15	PPE family protein PPE15	NE
Rv1040c	PE8	PE family protein PE8	NE
Rv1041c	-	Probable is like-2 transposase	NE
Rv1042c	-	Probable is like-2 transposase	NE
Rv1043c	-	hypothetical protein	NE
Rv1044	-	hypothetical protein	ES
Rv1045	-	Hypothetical protein	NE
Rv1046c	-	Hypothetical protein	NE
Rv1047	-	Probable transposase	NE
Rv1048c	-	Hypothetical protein	NE
Rv1049	-	Probable transcriptional repressor protein	NE
Rv1050	-	Probable oxidoreductase	NE
Rv1051c	-	hypothetical protein	NE
Rv1052	-	Hypothetical protein	NE
Rv1053c	-	Hypothetical protein	NE
Rv1054	-	Probable integrase (fragment)	NE
Rv1055	-	Possible integrase (fragment)	NE
Rv1056	-	hypothetical protein	NE
Rv1057	-	hypothetical protein	NE
Rv1058	fadD14	Probable medium chain fatty-acid-CoA liNEse FadD14 (fatty-acid-CoA synthetase) (fatty-acid-CoA synthase)	NE
Rv1059	-	hypothetical protein	NE
Rv1060	-	hypothetical protein	NE
Rv1061	-	hypothetical protein	NE
Rv1062	-	hypothetical protein	NE
Rv1063c	-	hypothetical protein	NE
Rv1064c	lpqV	Possible lipoprotein LpqV	NE
Rv1065	-	hypothetical protein	NE
Rv1066	-	hypothetical protein	NE
Rv1067c	PE_PGRS19	PE-PGRS family protein PE_PGRS19	NE
Rv1068c	PE_PGRS20	PE-PGRS family protein PE_PGRS20	NE
Rv1069c	-	hypothetical protein	NE
Rv1070c	echA8	Probable enoyl-CoA hydratase EchA8 (enoyl hydrase) (unsaturated acyl-CoA hydratase) (crotonase)	NE
Rv1071c	echA9	Possible enoyl-CoA hydratase EchA9 (enoyl hydrase) (unsaturated acyl-CoA hydratase) (crotonase)	NE
Rv1072	-	Probable conserved transmembrane protein	NE
Rv1073	-	hypothetical protein	NE
Rv1074c	fadA3	Probable beta-ketoacyl CoA thiolase FadA3	NE
Rv1075c	-	Conserved exported protein	NE
Rv1076	lipU	Possible lipase LipU	NE
Rv1077	cbs	Probable cystathionine beta-synthase Cbs (serine sulfhydrase) (beta-thionase) (hemoprotein H-450)	NE
Rv1078	pra	Probable proline-rich antigen homolog Pra	NE
Rv1079	metB	Cystathionine NEmma-synthase MetB (CGS) (O-succinylhomoserine [thiol]-lyase)	NE
Rv1080c	greA	Probable transcription elonNEtion factor GreA (transcript cleavage factor GreA)	NE
Rv1081c	-	Probable conserved membrane protein	NE
Rv1082	mca	Mycothiol conjuNEte amidase Mca (mycothiol S-conjuNEte amidase)	NE
Rv1083	-	hypothetical protein	NE
Rv1084	-	hypothetical protein	NE
Rv1085c	-	Possible hemolysin-like protein	NE
Rv1086	-	Short (C15) chain Z-isoprenyl diphosphate synthase (Z-FPP synthase) (Z-farnesyl diphosphate synthase) (Z-FPP synthetase) (Z-farnesyl diphosphate synthetase) (geranyltranstransferase) (farnesyl pyrophosphate synthetase)	NE
Rv1087	PE_PGRS21	PE-PGRS family protein PE_PGRS21	NE
Rv1087A	-	hypothetical protein	NE
Rv1088	PE9	PE family protein PE9	NE
Rv1089	PE10	PE family protein PE10	NE
Rv1089A	celA2a	Probable cellulase CelA2a (endo-1,4-beta-glucanase) (endoglucanase) (carboxymethyl cellulase)	NE
Rv1090	celA2b	Probable cellulase CelA2b (endo-1,4-beta-glucanase) (endoglucanase) (carboxymethyl cellulase)	NE
Rv1091	PE_PGRS22	PE-PGRS family protein PE_PGRS22	NE
Rv1092c	coaA	Probable pantothenate kinase CoaA (pantothenic acid kinase)	ES
Rv1093	glyA1	Serine hydroxymethyltransferase 1 GlyA1	ES
Rv1094	desA2	Possible acyl-[acyl-carrier protein] desaturase DesA2 (acyl-[ACP] desaturase) (stearoyl-ACP desaturase)	ES
Rv1095	phoH2	Probable PHOH-like protein PhoH2 (phosphate starvation-inducible protein PSIH)	NE
Rv1096	-	Possible glycosyl hydrolase	NE
Rv1097c	-	Probable membrane glycine and proline rich protein	NE
Rv1098c	fum	Probable fumarase Fum (fumarate hydratase)	ES
Rv1099c	glpX	Fructose 1,6-bisphosphatase GlpX	NE
Rv1100	-	hypothetical protein	NE
Rv1101c	-	hypothetical protein	NE
Rv1102c	mazF3	Toxin MazF3	NE
Rv1103c	mazE3	Possible antitoxin MazE3	NE
Rv1104	-	Possible para-nitrobenzyl esterase (fragment)	NE
Rv1105	-	Possible para-nitrobenzyl esterase (fragment)	NE
Rv1106c	-	3-beta-hydroxysteroid dehydrogenase	NE
Rv1107c	xseB	Probable exodeoxyribonuclease VII (small subunit) XseB (exonuclease VII small subunit)	NE
Rv1108c	xseA	Probable exodeoxyribonuclease VII (large subunit) XseA (exonuclease VII large subunit)	NE
Rv1109c	-	hypothetical protein	NE
Rv1110	lytB2	Probable LYTB-related protein LytB2	ES
Rv1111c	-	hypothetical protein	ES
Rv1112	-	Probable GTP binding protein	NE
Rv1113	vapB32	Possible antitoxin VapB32	NE
Rv1114	vapC32	Possible toxin VapC32 Contains PIN domain	NE
Rv1115	-	Possible exported protein	NE
Rv1116	-	Hypothetical protein	NE
Rv1116A	-	Conserved hypothetical protein (fragment)	NE
Rv1117	-	hypothetical protein	NE
Rv1118c	-	hypothetical protein	NE
Rv1119c	-	Hypothetical protein	U
Rv1120c	-	hypothetical protein	NE
Rv1121	zwf1	Probable glucose-6-phosphate 1-dehydrogenase Zwf1 (G6PD)	NE
Rv1122	gnd2	Probable 6-phosphogluconate dehydrogenase,decarboxylating Gnd2	ES
Rv1123c	bpoB	Possible peroxidase BpoB (non-haem peroxidase)	NE
Rv1124	ephC	Probable epoxide hydrolase EphC (epoxide hydratase)	NE
Rv1125	-	hypothetical protein	NE
Rv1126c	-	hypothetical protein	NE
Rv1127c	ppdK	Probable pyruvate, phosphate dikinase PpdK	NE
Rv1128c	-	hypothetical protein	NE
Rv1129c	-	Probable transcriptional regulator protein	NE
Rv1130	prpD	Possible methylcitrate dehydratase PrpD	NE
Rv1131	prpC	Probable methylcitrate synthase PrpC	NE
Rv1132	-	hypothetical protein	NE
Rv1133c	metE	Probable 5-methyltetrahydropteroyltriglutamate--homocysteine methyltransferase MetE (methionine synthase, vitamin-B12 independent isozyme)	ES
Rv1134	-	Hypothetical protein	NE
Rv1135c	PPE16	PPE family protein PPE16	NE
Rv1135A	-	Possible acetyl-CoA acetyltransferase (acetoacetyl-CoA thiolase)	NE
Rv1136	-	Possible enoyl-CoA hydratase	NE
Rv1137c	-	Hypothetical protein	NE
Rv1138c	-	Possible oxidoreductase	NE
Rv1139c	-	hypothetical protein	NE
Rv1140	-	Probable integral membrane protein	NE
Rv1141c	echA11	Probable enoyl-CoA hydratase EchA11 (enoyl hydrase) (unsaturated acyl-CoA hydratase) (crotonase)	NE
Rv1142c	echA10	Probable enoyl-CoA hydratase EchA10 (enoyl hydrase) (unsaturated acyl-CoA hydratase) (crotonase)	NE
Rv1143	mcr	Probable alpha-methylacyl-CoA racemase Mcr (2-methylacyl-CoA racemase) (2-arylpropionyl-CoA epimerase )	NE
Rv1144	-	Probable short-chain type dehydrogenase/reductase	NE
Rv1145	mmpL13a	Probable conserved transmembrane transport protein MmpL13a	NE
Rv1146	mmpL13b	Probable conserved transmembrane transport protein MmpL13b	NE
Rv1147	-	hypothetical protein	NE
Rv1148c	-	hypothetical protein	NE
Rv1149	-	Possible transposase	NE
Rv1151c	-	Transcriptional regulatory protein	NE
Rv1152	-	Probable transcriptional regulatory protein	NE
Rv1153c	omt	Probable O-methyltransferase Omt	NE
Rv1154c	-	Hypothetical protein	NE
Rv1155	-	Possible pyridoxamine 5'-phosphate oxidase (PNP/PMP oxidase) (pyridoxinephosphate oxidase) (PNPOX) (pyridoxine 5'-phosphate oxidase)	NE
Rv1156	-	hypothetical protein	NE
Rv1157c	-	Conserved ala-, pro-rich protein	NE
Rv1158c	-	Conserved hypothetical ala-, pro-rich protein	NE
Rv1159	pimE	Mannosyltransferase PimE	NE
Rv1159A	-	hypothetical protein	NE
Rv1160	mutT2	Probable mutator protein MutT2 (7,8-dihydro-8-oxoguanine-triphosphatase) (8-oxo-dGTPase)	NE
Rv1161	narG	Respiratory nitrate reductase (alpha chain) NarG	NE
Rv1162	narH	Probable respiratory nitrate reductase (beta chain) NarH	NE
Rv1163	narJ	Probable respiratory nitrate reductase (delta chain) NarJ	NE
Rv1164	narI	Probable respiratory nitrate reductase (NEmma chain) NarI	NE
Rv1165	typA	Possible GTP-binding translation elonNEtion factor TypA (tyrosine phosphorylated protein A) (GTP-binding protein)	NE
Rv1166	lpqW	Probable conserved lipoprotein LpqW	ES
Rv1167c	-	Probable transcriptional regulatory protein	NE
Rv1168c	PPE17	PPE family protein PPE17	NE
Rv1169c	lipX	PE family protein Possible lipase LipX	NE
Rv1170	mshB	N-acetyl-1-D-myo-inosityl-2-amino-2-deoxy-alpha- D-glucopyranoside deacetylase MshB (GlcNAc-Ins deacetylase)	NE
Rv1171	-	hypothetical protein	NE
Rv1172c	PE12	PE family protein PE12	NE
Rv1173	fbiC	Probable F420 biosynthesis protein FbiC	NE
Rv1174c	TB8.4	Low molecular weight T-cell antigen TB8.4	NE
Rv1175c	fadH	Probable NADPH dependent 2,4-dienoyl-CoA reductase FadH (2,4-dienoyl coenzyme A reductase) (4-enoyl-CoA reductase)	NE
Rv1176c	-	hypothetical protein	NE
Rv1177	fdxC	Probable ferredoxin FdxC	ES
Rv1178	-	Probable aminotransferase	NE
Rv1179c	-	hypothetical protein	NE
Rv1180	pks3	Probable polyketide beta-ketoacyl synthase Pks3	NE
Rv1181	pks4	Probable polyketide beta-ketoacyl synthase Pks4	NE
Rv1182	papA3	Probable conserved polyketide synthase associated protein PapA3	NE
Rv1183	mmpL10	Probable conserved transmembrane transport protein MmpL10	NE
Rv1184c	-	Possible exported protein	NE
Rv1185c	fadD21	Probable fatty-acid-AMP liNEse FadD21 (fatty-acid-AMP synthetase) (fatty-acid-AMP synthase)	NE
Rv1186c	-	hypothetical protein	NE
Rv1187	rocA	Probable pyrroline-5-carboxylate dehydrogenase RocA	NE
Rv1188	-	Probable proline dehydrogenase	NE
Rv1189	sigI	Possible alternative RNA polymerase sigma factor SigI	NE
Rv1190	-	hypothetical protein	NE
Rv1191	-	hypothetical protein	NE
Rv1192	-	hypothetical protein	NE
Rv1193	fadD36	Probable fatty-acid-CoA liNEse FadD36 (fatty-acid-CoA synthetase) (fatty-acid-CoA synthase)	NE
Rv1194c	-	hypothetical protein	NE
Rv1195	PE13	PE family protein PE13	NE
Rv1196	PPE18	PPE family protein PPE18	NE
Rv1197	esxK	ESAT-6 like protein EsxK (ESAT-6 like protein 3)	NE
Rv1198	esxL	Putative ESAT-6 like protein EsxL (ESAT-6 like protein 4)	NE
Rv1199c	-	Possible transposase	NE
Rv1200	-	Probable conserved integral membrane transport protein	NE
Rv1201c	dapD	Tetrahydrodipicolinate N-succinyltransferase DapD	ES
Rv1202	dapE	Probable succinyl-diaminopimelate desuccinylase DapE	ES
Rv1203c	-	Hypothetical protein	NE
Rv1204c	-	hypothetical protein	NE
Rv1205	-	hypothetical protein	NE
Rv1206	fadD6	Probable fatty-acid-CoA liNEse FadD6 (fatty-acid-CoA synthetase) (fatty-acid-CoA synthase)	NE
Rv1207	folP2	Dihydropteroate synthase 2 FolP2 (DHPS 2) (dihydropteroate pyrophosphorylase 2)	NE
Rv1208	gpgS	Probable glucosyl-3-phosphoglycerate synthase GpgS	ES
Rv1209	-	hypothetical protein	NE
Rv1210	taNE	Probable DNA-3-methyladenine glycosylase I TaNE (tag I) (3-methyladenine-DNA glycosylase I, constitutive) (DNA-3-methyladenine glycosidase I)	NE
Rv1211	-	hypothetical protein	NE
Rv1212c	glNE	Putative glycosyl transferase GlNE	NE
Rv1213	glgC	Glucose-1-phosphate adenylyltransferase GlgC (ADP-glucose synthase) (ADP-glucose pyrophosphorylase)	NE
Rv1214c	PE14	PE family protein PE14	NE
Rv1215c	-	hypothetical protein	NE
Rv1216c	-	Probable conserved integral membrane protein	NE
Rv1217c	-	Probable tetronasin-transport integral membrane protein ABC transporter	NE
Rv1218c	-	Probable tetronasin-transport ATP-binding protein ABC transporter	NE
Rv1219c	-	Probable transcriptional regulatory protein	NE
Rv1220c	-	Probable methyltransferase	NE
Rv1221	sigE	Alternative RNA polymerase sigma factor SigE	NE
Rv1222	rseA	Anti-sigma factor RseA	U
Rv1223	htrA	Probable serine protease HtrA (DEGP protein)	ES
Rv1224	tatB	Probable protein TatB	ES
Rv1225c	-	hypothetical protein	NE
Rv1226c	-	Probable transmembrane protein	NE
Rv1227c	-	Probable transmembrane protein	NE
Rv1228	lpqX	Probable lipoprotein LpqX	NE
Rv1229c	mrp	Probable Mrp-related protein Mrp	ES
Rv1230c	-	Possible membrane protein	NE
Rv1231c	-	Probable membrane protein	NE
Rv1232c	-	hypothetical protein	NE
Rv1233c	-	hypothetical protein	NE
Rv1234	-	Probable transmembrane protein	NE
Rv1235	lpqY	Probable suNEr-binding lipoprotein LpqY	NE
Rv1236	suNE	Probable suNEr-transport integral membrane protein ABC transporter SuNE	NE
Rv1237	sugB	Probable suNEr-transport integral membrane protein ABC transporter SugB	NE
Rv1238	sugC	Probable suNEr-transport ATP-binding protein ABC transporter SugC	NE
Rv1239c	corA	Possible magnesium and cobalt transport transmembrane protein CorA	NE
Rv1240	mdh	Probable malate dehydrogenase Mdh	NE
Rv1241	vapB33	Possible antitoxin VapB33	U
Rv1242	vapC33	Possible toxin VapC33 Contains PIN domain	NE
Rv1243c	PE_PGRS23	PE-PGRS family protein PE_PGRS23	NE
Rv1244	lpqZ	Probable lipoprotein LpqZ	NE
Rv1245c	-	Probable short-chain type dehydrogenase/reductase	NE
Rv1246c	relE	Toxin RelE	NE
Rv1247c	relB	Antitoxin RelB	NE
Rv1248c	-	Multifunctional alpha-ketoglutarate metabolic enzyme	NE
Rv1249c	-	Possible membrane protein	NE
Rv1250	-	Probable drug-transport integral membrane protein	NE
Rv1251c	-	hypothetical protein	NE
Rv1252c	lprE	Probable lipoprotein LprE	NE
Rv1253	deaD	Probable cold-shock DeaD-box protein A homolog DeaD (ATP-dependent RNA helicase dead homolog)	NE
Rv1254	-	Probable acyltransferase	ES
Rv1255c	-	Probable transcriptional regulatory protein	NE
Rv1256c	cyp130	Probable cytochrome P450 130 Cyp130	NE
Rv1257c	-	Probable oxidoreductase	NE
Rv1258c	-	Probable conserved integral membrane transport protein	NE
Rv1259	udgB	Probable uracil DNA glycosylase, UdgB	NE
Rv1260	-	Probable oxidoreductase	NE
Rv1261c	-	hypothetical protein	NE
Rv1262c	-	Hypothetical hit-like protein	NE
Rv1263	amiB2	Probable amidase AmiB2 (aminohydrolase)	NE
Rv1264	-	Adenylyl cyclase (ATP pyrophosphate-lyase) (adenylate cyclase)	NE
Rv1265	-	hypothetical protein	NE
Rv1266c	pknH	Probable transmembrane serine/threonine-protein kinase H PknH (protein kinase H) (STPK H)	NE
Rv1267c	embR	Probable transcriptional regulatory protein EmbR	NE
Rv1268c	-	Hypothetical protein	NE
Rv1269c	-	Conserved probable secreted protein	NE
Rv1270c	lprA	Possible lipoprotein LprA	NE
Rv1271c	-	Conserved hypothetical secreted protein	NE
Rv1272c	-	Probable drugs-transport transmembrane ATP-binding protein ABC transporter	NE
Rv1273c	-	Probable drugs-transport transmembrane ATP-binding protein ABC transporter	NE
Rv1274	lprB	Possible lipoprotein LprB	NE
Rv1275	lprC	Possible lipoprotein LprC	NE
Rv1276c	-	hypothetical protein	NE
Rv1277	-	hypothetical protein	NE
Rv1278	-	Hypothetical protein	NE
Rv1279	-	Probable dehydrogenase FAD flavoprotein GMC oxidoreductase	NE
Rv1280c	oppA	Probable periplasmic oligopeptide-binding lipoprotein OppA	NE
Rv1281c	oppD	Probable oligopeptide-transport ATP-binding protein ABC transporter OppD	NE
Rv1282c	oppC	Probable oligopeptide-transport integral membrane protein ABC transporter OppC	NE
Rv1283c	oppB	Probable oligopeptide-transport integral membrane protein ABC transporter OppB	NE
Rv1284	canA	Beta-carbonic anhydrase	NE
Rv1285	cysD	Probable sulfate adenylyltransferase subunit 2 CysD	NE
Rv1286	cysN	Probable bifunctional enzyme CysN/CysC: sulfate adenyltransferase (subunit 1) + adenylylsulfate kinase	ES
Rv1287	-	hypothetical protein	NE
Rv1288	-	hypothetical protein	NE
Rv1289	-	hypothetical protein	NE
Rv1290c	-	hypothetical protein	NE
Rv1290A	-	Hypothetical protein	NE
Rv1291c	-	Conserved hypothetical secreted protein	NE
Rv1292	argS	Probable arginyl-tRNA synthetase ArgS (ARGRS) (arginine--tRNA liNEse)	ES
Rv1293	lysA	Diaminopimelate decarboxylase LysA (DAP decarboxylase)	ES
Rv1294	thrA	Probable homoserine dehydrogenase ThrA	ES
Rv1295	thrC	Threonine synthase ThrC (ts)	ES
Rv1296	thrB	Probable homoserine kinase ThrB	ES
Rv1297	rho	Probable transcription termination factor Rho homolog	ES
Rv1298	rpmE	50S ribosomal protein L31 RpmE	NE
Rv1299	prfA	Probable peptide chain release factor 1 PrfA (RF-1)	ES
Rv1300	hemK	Probable HemK protein homolog HemK	ES
Rv1301	-	hypothetical protein	ES
Rv1302	rfe	Probable undecapaprenyl-phosphate alpha-N-acetylglucosaminyltransferase Rfe (UDP-GlcNAc transferase)	ES
Rv1303	-	hypothetical protein	NE
Rv1304	atpB	Probable ATP synthase a chain AtpB (protein 6)	ES
Rv1305	atpE	Probable ATP synthase C chain AtpE (lipid-binding protein) (dicyclohexylcarbodiimide-binding protein)	ES
Rv1306	atpF	Probable ATP synthase B chain AtpF	ES
Rv1307	atpH	Probable ATP synthase delta chain AtpH	ES
Rv1308	atpA	Probable ATP synthase alpha chain AtpA	ES
Rv1309	atpG	Probable ATP synthase NEmma chain AtpG	ES
Rv1310	atpD	Probable ATP synthase beta chain AtpD	ES
Rv1311	atpC	Probable ATP synthase epsilon chain AtpC	U
Rv1312	-	Conserved hypothetical secreted protein	NE
Rv1313c	-	Possible transposase	NE
Rv1314c	-	hypothetical protein	NE
Rv1315	murA	Probable UDP-N-acetylglucosamine 1-carboxyvinyltransferase MurA	ES
Rvnr01	rrs	16S rRNA	ES
Rv1316c	ogt	Methylated-DNA--protein-cysteine methyltransferase Ogt (6-O-methylguanine-DNA methyltransferase) (O-6-methylguanine-DNA-alkyltransferase)	NE
Rv1317c	alkA	Probable bifunctional regulatory protein and DNA repair enzyme AlkA (regulatory protein of adaptative response) (methylphosphotriester-DNA--protein-cysteine S-methyltransferase)	NE
Rv1318c	-	Possible adenylate cyclase (ATP pyrophosphate-lyase) (adenylyl cyclase)	NE
Rv1319c	-	Possible adenylate cyclase (ATP pyrophosphate-lyase) (adenylyl cyclase)	NE
Rv1320c	-	Possible adenylate cyclase (ATP pyrophosphate-lyase) (adenylyl cyclase)	NE
Rv1321	-	hypothetical protein	NE
Rv1322	-	hypothetical protein	NE
Rv1322A	-	hypothetical protein	NE
Rv1323	fadA4	Probable acetyl-CoA acetyltransferase FadA4 (acetoacetyl-CoA thiolase)	NE
Rv1324	-	Possible thioredoxin	NE
Rv1325c	PE_PGRS24	PE-PGRS family protein PE_PGRS24	NE
Rv1326c	glgB	1,4-alpha-glucan branching enzyme GlgB (glycogen branching enzyme)	ES
Rv1327c	glgE	Probable glucanase GlgE	ES
Rv1328	glgP	Probable glycogen phosphorylase GlgP	NE
Rv1329c	dinG	Probable ATP-dependent helicase DinG	NE
Rv1330c	pncB1	Nicotinic acid phosphoribosyltransferase PncB1	NE
Rv1331	-	hypothetical protein	NE
Rv1332	-	Probable transcriptional regulatory protein	NE
Rv1333	-	Probable hydrolase	NE
Rv1334	mec	Possible hydrolase	NE
Rv1335	cysO	Sulfur carrier protein CysO	NE
Rv1336	cysM	Cysteine synthase B CysM (CSASE B) (O-phosphoserine sulfhydrylase B) (O-phosphoserine (thiol)-lyase B)	NE
Rv1337	-	Probable integral membrane protein	NE
Rv1338	murI	Probable glutamate racemase MurI	ES
Rv1339	-	hypothetical protein	NE
Rv1340	rphA	Probable ribonuclease RphA (RNase PH) (tRNA nucleotidyltransferase)	NE
Rv1341	-	hypothetical protein	NE
Rv1342c	-	hypothetical protein	ES
Rv1343c	lprD	Probable conserved lipoprotein LprD	ES
Rv1344	mbtL	Acyl carrier protein (ACP) MbtL	NE
Rv1345	mbtM	Probable fatty acyl-AMP liNEse MbtM	NE
Rv1346	mbtN	Acyl-CoA dehydrogenase MbtN	NE
Rv1347c	mbtK	Lysine N-acetyltransferase MbtK	NE
Rv1348	irtA	Iron-regulated transporter IrtA	ES
Rv1349	irtB	Iron-regulated transporter IrtB	ES
Rv1350	fabG2	Probable 3-oxoacyl-[acyl-carrier protein] reductase FabG2 (3-ketoacyl-acyl carrier protein reductase)	NE
Rv1351	-	Hypothetical protein	NE
Rv1352	-	hypothetical protein	NE
Rv1353c	-	Probable transcriptional regulatory protein	NE
Rv1354c	-	hypothetical protein	NE
Rv1355c	moeY	Possible molybdopterin biosynthesis protein MoeY	NE
Rv1356c	-	Hypothetical protein	NE
Rv1357c	-	hypothetical protein	NE
Rv1358	-	Probable transcriptional regulatory protein	NE
Rv1359	-	Probable transcriptional regulatory protein	NE
Rv1360	-	Probable oxidoreductase	NE
Rv1361c	PPE19	PPE family protein PPE19	NE
Rv1362c	-	Possible membrane protein	NE
Rv1363c	-	Possible membrane protein	NE
Rv1364c	-	Possible sigma factor regulatory protein	NE
Rv1365c	rsfA	Anti-anti-sigma factor RsfA (anti-sigma factor antagonist) (regulator of sigma F A)	NE
Rv1366	-	Hypothetical protein	NE
Rv1366A	-	hypothetical protein	NE
Rv1367c	-	hypothetical protein	NE
Rv1368	lprF	Probable conserved lipoprotein LprF	NE
Rv1369c	-	Probable transposase	NE
Rv1370c	-	Putative transposase for insertion sequence element IS6110 (fragment)	NE
Rv1371	-	Probable conserved membrane protein	NE
Rv1372	-	hypothetical protein	NE
Rv1373	-	Glycolipid sulfotransferase	NE
Rv1374c	-	Hypothetical protein	NE
Rv1375	-	hypothetical protein	NE
Rv1376	-	hypothetical protein	NE
Rv1377c	-	Putative transferase	NE
Rv1378c	-	hypothetical protein	NE
Rv1379	pyrR	Probable pyrimidine operon regulatory protein PyrR	NE
Rv1380	pyrB	Probable aspartate carbamoyltransferase PyrB (ATCase) (aspartate transcarbamylase)	ES
Rv1381	pyrC	Probable dihydroorotase PyrC (DHOase)	ES
Rv1382	-	Probable export or membrane protein	ES
Rv1383	carA	Probable carbamoyl-phosphate synthase small chain CarA (carbamoyl-phosphate synthetase glutamine chain)	ES
Rv1384	carB	Probable carbamoyl-phosphate synthase large chain CarB (carbamoyl-phosphate synthetase ammonia chain)	ES
Rv1385	pyrF	Probable orotidine 5'-phosphate decarboxylase PyrF (OMP decarboxylase) (ompdecase)	ES
Rv1386	PE15	PE family protein PE15	NE
Rv1387	PPE20	PPE family protein PPE20	NE
Rv1388	mihF	Putative integration host factor MihF	NE
Rv1389	gmk	Probable guanylate kinase Gmk	ES
Rv1390	rpoZ	Probable DNA-directed RNA polymerase (omeNE chain) RpoZ (transcriptase omeNE chain) (RNA polymerase omeNE subunit)	ES
Rv1391	dfp	Probable DNA/pantothenate metabolism flavoprotein homolog Dfp	ES
Rv1392	metK	Probable S-adenosylmethionine synthetase MetK (mat) (AdoMet synthetase) (methionine adenosyltransferase)	ES
Rv1393c	-	Probable monoxygenase	NE
Rv1394c	cyp132	Probable cytochrome P450 132 Cyp132	NE
Rv1395	-	Transcriptional regulatory protein	NE
Rv1396c	PE_PGRS25	PE-PGRS family protein PE_PGRS25	NE
Rv1397c	vapC10	Possible toxin VapC10	NE
Rv1398c	vapB10	Possible antitoxin VapB10	NE
Rv1399c	nlhH	Probable non lipolytic carboxylesterase NlhH	NE
Rv1400c	lipI	Probable lipase LipH	NE
Rv1401	-	Possible membrane protein	NE
Rv1402	priA	Putative primosomal protein N' PriA (replication factor Y)	ES
Rv1403c	-	Putative methyltransferase	NE
Rv1404	-	Probable transcriptional regulatory protein	NE
Rv1405c	-	Putative methyltransferase	NE
Rv1406	fmt	Probable methionyl-tRNA formyltransferase Fmt	ES
Rv1407	fmu	Probable Fmu protein (sun protein)	NE
Rv1408	rpe	Probable ribulose-phosphate 3-epimerase Rpe (PPE) (R5P3E) (pentose-5-phosphate 3-epimerase)	ES
Rv1409	ribG	Probable bifunctional riboflavin biosynthesis protein RibG : diaminohydroxyphosphoribosylaminopyrimidine deaminase (riboflavin-specific deaminase) + 5-amino-6-(5-phosphoribosylamino) uracil reductase (HTP reductase)	ES
Rv1410c	-	Aminoglycosides/tetracycline-transport integral membrane protein	NE
Rv1411c	lprG	Conserved lipoprotein LprG	NE
Rv1412	ribC	Probable riboflavin synthase alpha chain RibC (RibE)	NE
Rv1413	-	hypothetical protein	NE
Rv1414	-	hypothetical protein	NE
Rv1415	ribA2	Probable riboflavin biosynthesis protein RibA2 : GTP cyclohydrolase II + 3,4-dihydroxy-2-butanone 4-phosphate synthase (DHBP synthase)	ES
Rv1416	ribH	Probable riboflavin synthase beta chain RibH (6,7-dimethyl-8-ribityllumazine synthase) (DMRL synthase) (lumazine synthase)	ES
Rv1417	-	Possible conserved membrane protein	NE
Rv1418	lprH	Probable lipoprotein LprH	NE
Rv1419	-	hypothetical protein	NE
Rv1420	uvrC	Probable excinuclease ABC (subunit C-nuclease) UvrC	NE
Rv1421	-	hypothetical protein	NE
Rv1422	-	hypothetical protein	NE
Rv1423	whiA	Probable transcriptional regulatory protein WhiA	ES
Rv1424c	-	Possible membrane protein	NE
Rv1425	-	Possible triacylglycerol synthase (diacylglycerol acyltransferase)	NE
Rv1426c	lipO	Probable esterase LipO	NE
Rv1427c	fadD12	Possible long-chain-fatty-acid--CoA liNEse FadD12 (fatty-acid-CoA synthetase) (fatty-acid-CoA synthase)	NE
Rv1428c	-	hypothetical protein	NE
Rv1429	-	hypothetical protein	NE
Rv1430	PE16	PE family protein PE16	NE
Rv1431	-	hypothetical protein	NE
Rv1432	-	Probable dehydrogenase	NE
Rv1433	-	Possible conserved exported protein	NE
Rv1434	-	Hypothetical protein	U
Rv1435c	-	Probable conserved proline, glycine, valine-rich secreted protein	NE
Rv1436	NEp	Probable glyceraldehyde 3-phosphate dehydrogenase NEp (NEPDH)	ES
Rv1437	pgk	Probable phosphoglycerate kinase Pgk	ES
Rv1438	tpi	Probable triosephosphate isomerase Tpi (TIM)	ES
Rv1439c	-	hypothetical protein	NE
Rv1440	secG	Probable protein-export membrane protein (translocase subunit) SecG	NE
Rv1441c	PE_PGRS26	PE-PGRS family protein PE_PGRS26	NE
Rv1442	bisC	Probable biotin sulfoxide reductase BisC (BDS reductase) (BSO reductase)	NE
Rv1443c	-	hypothetical protein	NE
Rv1444c	-	hypothetical protein	NE
Rv1445c	devB	Probable 6-phosphogluconolactonase DevB (6PGL)	NE
Rv1446c	opcA	Putative OXPP cycle protein OpcA	NE
Rv1447c	zwf2	Probable glucose-6-phosphate 1-dehydrogenase Zwf2 (G6PD)	NE
Rv1448c	tal	Probable transaldolase Tal	NE
Rv1449c	tkt	Transketolase Tkt (TK)	ES
Rv1450c	PE_PGRS27	PE-PGRS family protein PE_PGRS27	NE
Rv1451	ctaB	Probable cytochrome C oxidase assembly factor CtaB	ES
Rv1452c	PE_PGRS28	PE-PGRS family protein PE_PGRS28	NE
Rv1453	-	Possible transcriptional activator protein	NE
Rv1454c	qor	Probable quinone reductase Qor (NADPH:quinone reductase) (zeta-crystallin homolog protein)	NE
Rv1455	-	hypothetical protein	NE
Rv1456c	-	Probable unidentified antibiotic-transport integral membrane ABC transporter	ES
Rv1457c	-	Probable unidentified antibiotic-transport integral membrane ABC transporter	ES
Rv1458c	-	Probable unidentified antibiotic-transport ATP-binding protein ABC transporter	ES
Rv1459c	-	Possible conserved integral membrane protein	ES
Rv1460	-	Probable transcriptional regulatory protein	NE
Rv1461	-	hypothetical protein	ES
Rv1462	-	hypothetical protein	ES
Rv1463	-	Probable conserved ATP-binding protein ABC transporter	ES
Rv1464	csd	Probable cysteine desulfurase Csd	ES
Rv1465	-	Possible nitrogen fixation related protein	ES
Rv1466	-	hypothetical protein	U
Rv1467c	fadE15	Probable acyl-CoA dehydrogenase FadE15	NE
Rv1468c	PE_PGRS29	PE-PGRS family protein PE_PGRS29	NE
Rv1469	ctpD	Probable cation transporter P-type ATPase D CtpD	NE
Rv1470	trxA	Probable thioredoxin TrxA	NE
Rv1471	trxB1	Probable thioredoxin TrxB1	NE
Rv1472	echA12	Possible enoyl-CoA hydratase EchA12 (enoyl hydrase) (unsaturated acyl-CoA hydratase) (crotonase)	NE
Rv1473	-	Probable macrolide-transport ATP-binding protein ABC transporter	NE
Rv1473A	-	Possible transcriptional regulatory protein	NE
Rv1474c	-	Probable transcriptional regulatory protein	NE
Rv1475c	acn	Probable iron-regulated aconitate hydratase Acn (citrate hydro-lyase) (aconitase)	ES
Rv1476	-	Possible membrane protein	ES
Rv1477	ripA	Peptidoglycan hydrolase	ES
Rv1478	-	Possible invasion protein	NE
Rv1479	moxR1	Probable transcriptional regulatory protein MoxR1	ES
Rv1480	-	hypothetical protein	ES
Rv1481	-	Probable membrane protein	ES
Rv1482c	-	hypothetical protein	NE
Rv1483	fabG1	3-oxoacyl-[acyl-carrier protein] reductase FabG1 (3-ketoacyl-acyl carrier protein reductase) (mycolic acid biosynthesis a protein)	ES
Rv1484	inhA	NADH-dependent enoyl-[acyl-carrier-protein] reductase InhA (NADH-dependent enoyl-ACP reductase)	ES
Rv1485	hemZ	Ferrochelatase HemZ (protoheme ferro-lyase) (heme synthetase)	ES
Rv1486c	-	hypothetical protein	NE
Rv1487	-	hypothetical protein	NE
Rv1488	-	Possible exported conserved protein	NE
Rv1489	-	hypothetical protein	NE
Rv1489A	-	hypothetical protein	NE
Rv1490	-	Probable membrane protein	NE
Rv1491c	-	hypothetical protein	NE
Rv1492	mutA	Probable methylmalonyl-CoA mutase small subunit MutA (MCM)	NE
Rv1493	mutB	Probable methylmalonyl-CoA mutase large subunit MutB (MCM)	NE
Rv1494	mazE4	Possible antitoxin MazE4	NE
Rv1495	mazF4	Possible toxin MazF4	NE
Rv1496	-	Possible transport system kinase	NE
Rv1497	lipL	Probable esterase LipL	NE
Rv1498c	-	Probable methyltransferase	NE
Rv1498A	-	hypothetical protein	NE
Rv1499	-	Hypothetical protein	NE
Rv1500	-	Probable glycosyltransferase	NE
Rv1501	-	hypothetical protein	NE
Rv1502	-	Hypothetical protein	NE
Rv1503c	-	hypothetical protein	NE
Rv1504c	-	hypothetical protein	NE
Rv1505c	-	hypothetical protein	NE
Rv1506c	-	Hypothetical protein	NE
Rv1507c	-	hypothetical protein	NE
Rv1507A	-	Hypothetical protein	NE
Rv1508c	-	Probable membrane protein	NE
Rv1508A	-	hypothetical protein	NE
Rv1509	-	Hypothetical protein	NE
Rv1510	-	Conserved probable membrane protein	NE
Rv1511	gmdA	ESP-D-mannose dehydratase GmdA (ESP-mannose 4,6 dehydratase) (GMD)	NE
Rv1512	epiA	Probable nucleotide-suNEr epimerase EpiA	NE
Rv1513	-	hypothetical protein	NE
Rv1514c	-	hypothetical protein	NE
Rv1515c	-	hypothetical protein	NE
Rv1516c	-	Probable suNEr transferase	NE
Rv1517	-	hypothetical protein	NE
Rv1518	-	hypothetical protein	NE
Rv1519	-	hypothetical protein	NE
Rv1520	-	Probable suNEr transferase	NE
Rv1521	fadD25	Probable fatty-acid-AMP liNEse FadD25 (fatty-acid-AMP synthetase) (fatty-acid-AMP synthase)	NE
Rv1522c	mmpL12	Probable conserved transmembrane transport protein MmpL12	NE
Rv1523	-	Probable methyltransferase	NE
Rv1524	-	Probable glycosyltransferase	NE
Rv1525	wbbL2	Possible rhamnosyl transferase WbbL2	NE
Rv1526c	-	Probable glycosyltransferase	NE
Rv1527c	pks5	Probable polyketide synthase Pks5	NE
Rv1528c	papA4	Probable conserved polyketide synthase associated protein PapA4	NE
Rv1529	fadD24	Probable fatty-acid-AMP liNEse FadD24 (fatty-acid-AMP synthetase) (fatty-acid-AMP synthase)	NE
Rv1530	adh	Probable alcohol dehydrogenase Adh	NE
Rv1531	-	hypothetical protein	NE
Rv1532c	-	hypothetical protein	NE
Rv1533	-	hypothetical protein	NE
Rv1534	-	Probable transcriptional regulator	NE
Rv1535	-	hypothetical protein	NE
Rv1536	ileS	Isoleucyl-tRNA synthetase IleS	ES
Rv1537	dinX	Probable DNA polymerase IV DinX (pol IV 1) (DNA nucleotidyltransferase (DNA-directed))	NE
Rv1538c	ansA	Probable L-aparaginase AnsA	NE
Rv1539	lspA	Probable lipoprotein signal peptidase LspA	ES
Rv1540	-	Conserved hypothetical protein member of yabO/yceC/yfiI family	ES
Rv1541c	lprI	Possible lipoprotein LprI	NE
Rv1542c	glbN	Hemoglobin GlbN	NE
Rv1543	-	Possible fatty acyl-CoA reductase	NE
Rv1544	-	Possible ketoacyl reductase	NE
Rv1545	-	Hypothetical protein	NE
Rv1546	-	hypothetical protein	NE
Rv1547	dnaE1	Probable DNA polymerase III (alpha chain) DnaE1 (DNA nucleotidyltransferase)	ES
Rv1548c	PPE21	PPE family protein PPE21	NE
Rv1549	fadD11.1	Possible fatty-acid-CoA liNEse FadD11.1 (fatty-acid-CoA synthetase) (fatty-acid-CoA synthase)	NE
Rv1550	fadD11	Probable fatty-acid-CoA liNEse FadD11 (fatty-acid-CoA synthetase) (fatty-acid-CoA synthase)	NE
Rv1551	plsB1	Possible acyltransferase PlsB1	NE
Rv1552	frdA	Probable fumarate reductase [flavoprotein subunit] FrdA (fumarate dehydrogenase) (fumaric hydrogenase)	NE
Rv1553	frdB	Probable fumarate reductase [iron-sulfur subunit] FrdB (fumarate dehydrogenase) (fumaric hydrogenase)	NE
Rv1554	frdC	Probable fumarate reductase [membrane anchor subunit] FrdC (fumarate dehydrogenase) (fumaric hydrogenase)	NE
Rv1555	frdD	Probable fumarate reductase [membrane anchor subunit] FrdD (fumarate dehydrogenase) (fumaric hydrogenase)	NE
Rv1556	-	Possible regulatory protein	NE
Rv1557	mmpL6	Probable conserved transmembrane transport protein MmpL6	NE
Rv1558	-	hypothetical protein	NE
Rv1559	ilvA	Probable threonine dehydratase IlvA	ES
Rv1560	vapB11	Possible antitoxin VapB11	NE
Rv1561	vapC11	Possible toxin VapC11	NE
Rv1562c	treZ	Maltooligosyltrehalose trehalohydrolase TreZ	NE
Rv1563c	treY	Maltooligosyltrehalose synthase TreY	NE
Rv1564c	treX	Probable maltooligosyltrehalose synthase TreX	NE
Rv1565c	-	hypothetical protein	NE
Rv1566c	-	Possible Inv protein	NE
Rv1567c	-	Probable hypothetical membrane protein	NE
Rv1568	bioA	Adenosylmethionine-8-amino-7-oxononanoate aminotransferase BioA	NE
Rv1569	bioF1	Probable 8-amino-7-oxononanoate synthase BioF1 (AONS) (8-amino-7-ketopelargonate synthase) (7-keto-8-amino-pelargonic acid synthetase) (7-KAP synthetase) (L-alanine--pimelyl CoA liNEse)	NE
Rv1570	bioD	Dethiobiotin synthetase BioD	NE
Rv1571	-	hypothetical protein	U
Rv1572c	-	hypothetical protein	U
Rv1573	-	Probable PhiRv1 phage protein	U
Rv1574	-	Probable PhiRv1 phage related protein	NE
Rv1575	-	Probable PhiRv1 phage protein	NE
Rv1576c	-	Probable PhiRv1 phage protein	ES
Rv1577c	-	Probable PhiRv1 phage protein	ES
Rv1578c	-	Probable PhiRv1 phage protein	NE
Rv1579c	-	Probable PhiRv1 phage protein	NE
Rv1580c	-	Probable PhiRv1 phage protein	NE
Rv1581c	-	Probable PhiRv1 phage protein	NE
Rv1582c	-	Probable PhiRv1 phage protein	NE
Rv1583c	-	Probable PhiRv1 phage protein	NE
Rv1584c	-	Possible PhiRv1 phage protein	NE
Rv1585c	-	Possible phage PhiRv1 protein	NE
Rv1586c	-	Probable PhiRv1 integrase	NE
Rv1587c	-	Partial REP13E12 repeat protein	NE
Rv1588c	-	Partial REP13E12 repeat protein	NE
Rv1589	bioB	Probable biotin synthetase BioB	NE
Rv1590	-	hypothetical protein	NE
Rv1591	-	Probable transmembrane protein	NE
Rv1592c	-	hypothetical protein	NE
Rv1593c	-	hypothetical protein	NE
Rv1594	nadA	Probable quinolinate synthetase NadA	ES
Rv1595	nadB	Probable L-aspartate oxidase NadB	ES
Rv1596	nadC	Probable nicotinate-nucleotide pyrophosphatase NadC	ES
Rv1597	-	Hypothetical protein	NE
Rv1598c	-	hypothetical protein	NE
Rv1599	hisD	Probable histidinol dehydrogenase HisD (HDH)	ES
Rv1600	hisC1	Probable histidinol-phosphate aminotransferase HisC1	ES
Rv1601	hisB	Probable imidazole glycerol-phosphate dehydratase HisB	ES
Rv1602	hisH	Probable amidotransferase HisH	ES
Rv1603	hisA	Probable phosphoribosylformimino-5-aminoimidazole carboxamide ribotide isomerase HisA	ES
Rv1604	impA	Probable inositol-monophosphatase ImpA (imp)	NE
Rv1605	hisF	Probable cyclase HisF	ES
Rv1606	hisI	Probable phosphoribosyl-AMP 1,6 cyclohydrolase HisI	ES
Rv1607	chaA	Probable ionic transporter integral membrane protein ChaA	NE
Rv1608c	bcpB	Probable peroxidoxin BcpB	NE
Rv1609	trpE	Anthranilate synthase component I TrpE (glutamine amidotransferase)	ES
Rv1610	-	Possible conserved membrane protein	ES
Rv1611	trpC	Probable indole-3-glycerol phosphate synthase TrpC	ES
Rv1612	trpB	Tryptophan synthase, beta subunit TrpB	ES
Rv1613	trpA	Probable tryptophan synthase, alpha subunit TrpA	ES
Rv1614	lgt	Possible prolipoprotein diacylglyceryl transferases Lgt	ES
Rv1615	-	Probable membrane protein	NE
Rv1616	-	hypothetical protein	NE
Rv1617	pykA	Probable pyruvate kinase PykA	ES
Rv1618	tesB1	Probable acyl-CoA thioesterase II TesB1	NE
Rv1619	-	hypothetical protein	NE
Rv1620c	cydC	Probable 'component linked with the assembly of cytochrome' transport transmembrane ATP-binding protein ABC transporter CydC	NE
Rv1621c	cydD	Probable 'component linked with the assembly of cytochrome' transport transmembrane ATP-binding protein ABC transporter CydD	NE
Rv1622c	cydB	Probable integral membrane cytochrome D ubiquinol oxidase (subunit II) CydB (cytochrome BD-I oxidase subunit II)	NE
Rv1623c	cydA	Probable integral membrane cytochrome D ubiquinol oxidase (subunit I) CydA (cytochrome BD-I oxidase subunit I)	NE
Rv1624c	-	Probable conserved membrane protein	NE
Rv1625c	cya	Membrane-anchored adenylyl cyclase Cya (ATP pyrophosphate-lyase) (adenylate cyclase)	NE
Rv1626	-	Probable two-component system transcriptional regulator	NE
Rv1627c	-	Probable nonspecific lipid-transfer protein	NE
Rv1628c	-	hypothetical protein	NE
Rv1629	polA	Probable DNA polymerase I PolA	ES
Rv1630	rpsA	30S ribosomal protein S1 RpsA	ES
Rv1631	coaE	Probable dephospho-CoA kinase CoaE (dephosphocoenzyme a kinase)	ES
Rv1632c	-	Hypothetical protein	NE
Rv1633	uvrB	Probable excinuclease ABC (subunit B-helicase) UvrB	NE
Rv1634	-	Possible drug efflux membrane protein	NE
Rv1635c	-	Probable mannosyltransferase Probable conserved transmembrane protein	NE
Rv1636	TB15.3	Iron-regulated universal stress protein family protein TB15.3	ES
Rv1637c	-	hypothetical protein	NE
Rv1638	uvrA	Probable excinuclease ABC (subunit A-DNA-binding ATPase) UvrA	NE
Rv1638A	-	hypothetical protein	NE
Rv1639c	-	hypothetical protein	NE
Rv1640c	lysX	Lysyl-tRNA synthetase 2 LysX	NE
Rv1641	infC	Probable initiation factor if-3 InfC	ES
Rv1642	rpmI	50S ribosomal protein L35 RpmI	U
Rv1643	rplT	50S ribosomal protein L20 RplT	ES
Rv1644	tsnR	Possible 23S rRNA methyltransferase TsnR	NE
Rv1645c	-	hypothetical protein	NE
Rv1646	PE17	PE family protein PE17	NE
Rv1647	-	Adenylate cyclase (ATP pyrophosphate-lyase) (adenylyl cyclase)	NE
Rv1648	-	Probable transmembrane protein	NE
Rv1649	pheS	Probable phenylalanyl-tRNA synthetase, alpha chain PheS	ES
Rv1650	pheT	Probable phenylalanyl-tRNA synthetase, beta chain PheT	ES
Rv1651c	PE_PGRS30	PE-PGRS family protein PE_PGRS30	NE
Rv1652	argC	Probable N-acetyl-NEmma-glutamyl-phoshate reductase ArgC	ES
Rv1653	argJ	Probable glutamate N-acetyltransferase ArgJ	ES
Rv1654	argB	Probable acetylglutamate kinase ArgB	ES
Rv1655	arES	Probable acetylornithine aminotransferase ArES	ES
Rv1656	argF	Probable ornithine carbamoyltransferase, anabolic ArgF	ES
Rv1657	argR	Probable arginine repressor ArgR (AHRC)	NE
Rv1658	argG	Probable argininosuccinate synthase ArgG	ES
Rv1659	argH	Probable argininosuccinate lyase ArgH	ES
Rv1660	pks10	Chalcone synthase Pks10	NE
Rv1661	pks7	Probable polyketide synthase Pks7	NE
Rv1662	pks8	Probable polyketide synthase Pks8	NE
Rv1663	pks17	Probable polyketide synthase Pks17	NE
Rv1664	pks9	Probable polyketide synthase Pks9	NE
Rv1665	pks11	Chalcone synthase Pks11	NE
Rv1666c	cyp139	Probable cytochrome P450 139 Cyp139	NE
Rv1667c	-	Probable second part of macrolide-transport ATP-binding protein ABC transporter	NE
Rv1668c	-	Probable first part of macrolide-transport ATP-binding protein ABC transporter	NE
Rv1669	-	Hypothetical protein	NE
Rv1670	-	hypothetical protein	NE
Rv1671	-	Probable membrane protein	NE
Rv1672c	-	Probable conserved integral membrane transport protein	NE
Rv1673c	-	hypothetical protein	NE
Rv1674c	-	Probable transcriptional regulatory protein	NE
Rv1675c	cmr	Probable transcriptional regulatory protein Cmr	NE
Rv1676	-	hypothetical protein	NE
Rv1677	dsbF	Probable conserved lipoprotein DsbF	NE
Rv1678	-	Probable integral membrane protein	NE
Rv1679	fadE16	Possible acyl-CoA dehydrogenase FadE16	NE
Rv1680	-	Hypothetical protein	NE
Rv1681	moeX	Possible molybdopterin biosynthesis protein MoeX	NE
Rv1682	-	Probable coiled-coil structural protein	NE
Rv1683	-	Possible bifunctional enzyme; long-chain acyl-CoA synthase and lipase	NE
Rv1684	-	hypothetical protein	ES
Rv1685c	-	hypothetical protein	NE
Rv1686c	-	Probable conserved integral membrane protein ABC transporter	NE
Rv1687c	-	Probable conserved ATP-binding protein ABC transporter	NE
Rv1688	mpg	Possible 3-methyladenine DNA glycosylase Mpg	NE
Rv1689	tyrS	Probable tyrosyl-tRNA synthase TyrS (TYRRS)	ES
Rv1690	lprJ	Probable lipoprotein LprJ	NE
Rv1691	-	hypothetical protein	NE
Rv1692	-	Probable phosphatase	NE
Rv1693	-	hypothetical protein	U
Rv1694	tlyA	2'-O-methyltransferase TlyA	NE
Rv1695	ppnK	InorNEnic polyphosphate/ATP-NAD kinase PpnK (poly(P)/ATP NAD kinase)	ES
Rv1696	recN	Probable DNA repair protein RecN (recombination protein N)	NE
Rv1697	-	hypothetical protein	ES
Rv1698	mctB	Outer membrane protein MctB	NE
Rv1699	pyrG	Probable CTP synthase PyrG	ES
Rv1700	-	NUDIX hydrolase	NE
Rv1701	-	Probable integrase/recombinase	NE
Rv1702c	-	hypothetical protein	ES
Rv1703c	-	Probable catechol-O-methyltransferase	NE
Rv1704c	cycA	Probable D-serine/alanine/glycine transporter protein CycA	NE
Rv1705c	PPE22	PPE family protein PPE22	NE
Rv1706c	PPE23	PPE family protein PPE23	NE
Rv1706A	-	hypothetical protein	NE
Rv1707	-	Probable conserved transmembrane protein	NE
Rv1708	-	Putative initiation inhibitor protein	ES
Rv1709	scpA	Possible segreNEtion and condensation protein ScpA	NE
Rv1710	scpB	Possible segreNEtion and condensation protein ScpB	NE
Rv1711	-	hypothetical protein	ES
Rv1712	cmk	Cytidylate kinase Cmk (CMP kinase) (cytidine monophosphate kinase) (ck)	ES
Rv1713	enNE	Probable GTP-binding protein EnNE	ES
Rv1714	-	Probable oxidoreductase	NE
Rv1715	fadB3	Probable 3-hydroxybutyryl-CoA dehydrogenase FadB3 (beta-hydroxybutyryl-CoA dehydrogenase) (BHBD)	NE
Rv1716	-	hypothetical protein	NE
Rv1717	-	hypothetical protein	NE
Rv1718	-	hypothetical protein	NE
Rv1719	-	Probable transcriptional regulatory protein	NE
Rv1720c	vapC12	Possible toxin VapC12	NE
Rv1721c	vapB12	Possible antitoxin VapB12	NE
Rv1722	-	Possible carboxylase	NE
Rv1723	-	Probable hydrolase	NE
Rv1724c	-	Hypothetical protein	NE
Rv1725c	-	hypothetical protein	NE
Rv1726	-	Probable oxidoreductase	NE
Rv1727	-	hypothetical protein	NE
Rv1728c	-	hypothetical protein	NE
Rv1729c	-	Possible S-adenosylmethionine-dependent methyltransferase	NE
Rv1730c	-	Possible penicillin-binding protein	NE
Rv1731	NEbD2	Possible succinate-semialdehyde dehydrogenase [NADP+] dependent (SSDH) NEbD2	NE
Rv1732c	-	hypothetical protein	NE
Rv1733c	-	Probable conserved transmembrane protein	NE
Rv1734c	-	hypothetical protein	NE
Rv1735c	-	Hypothetical membrane protein	NE
Rv1736c	narX	Probable nitrate reductase NarX	NE
Rv1737c	narK2	Possible nitrate/nitrite transporter NarK2	NE
Rv1738	-	hypothetical protein	NE
Rv1739c	-	Probable sulphate-transport transmembrane protein ABC transporter	NE
Rv1740	vapB34	Possible antitoxin VapB34	NE
Rv1741	vapC34	Possible toxin VapC34 Contains PIN domain	NE
Rv1742	-	hypothetical protein	NE
Rv1743	pknE	Probable transmembrane serine/threonine-protein kinase E PknE (protein kinase E) (STPK E)	NE
Rv1744c	-	Probable membrane protein	NE
Rv1745c	idi	Probable isopentenyl-diphosphate delta-isomerase Idi (IPP isomerase) (isopentenyl pyrophosphate isomerase)	NE
Rv1746	pknF	Anchored-membrane serine/threonine-protein kinase PknF (protein kinase F) (STPK F)	NE
Rv1747	-	Probable conserved transmembrane ATP-binding protein ABC transporter	NE
Rv1748	-	hypothetical protein	NE
Rv1749c	-	Possible integral membrane protein	NE
Rv1750c	fadD1	Possible fatty-acid-CoA liNEse FadD1 (fatty-acid-CoA synthetase) (fatty-acid-CoA synthase)	NE
Rv1751	-	Probable oxidoreductase	NE
Rv1752	-	hypothetical protein	NE
Rv1753c	PPE24	PPE family protein PPE24	NE
Rv1754c	-	hypothetical protein	NE
Rv1755c	plcD	Probable phospholipase C 4 (fragment) PlcD	NE
Rv1756c	-	Putative transposase	NE
Rv1757c	-	Putative transposase for insertion sequence element IS6110 (fragment)	NE
Rv1758	cut1	Probable cutinase Cut1	NE
Rv1759c	wag22	PE-PGRS family protein Wag22	NE
Rv1760	-	Possible triacylglycerol synthase (diacylglycerol acyltransferase)	NE
Rv1761c	-	Possible exported protein	NE
Rv1762c	-	hypothetical protein	NE
Rv1763	-	Putative transposase for insertion sequence element IS6110 (fragment)	NE
Rv1764	-	Putative transposase	NE
Rv1765c	-	hypothetical protein	NE
Rv1765A	-	Putative transposase (fragment)	NE
Rv1766	-	hypothetical protein	NE
Rv1767	-	hypothetical protein	NE
Rv1768	PE_PGRS31	PE-PGRS family protein PE_PGRS31	NE
Rv1769	-	hypothetical protein	NE
Rv1770	-	hypothetical protein	NE
Rv1771	-	L-gulono-1,4-lactone dehydrogenase	NE
Rv1772	-	Hypothetical protein	NE
Rv1773c	-	Probable transcriptional regulatory protein	NE
Rv1774	-	Probable oxidoreductase	NE
Rv1775	-	hypothetical protein	NE
Rv1776c	-	Possible transcriptional regulatory protein	NE
Rv1777	cyp144	Probable cytochrome P450 144 Cyp144	NE
Rv1778c	-	hypothetical protein	NE
Rv1779c	-	Possible integral membrane protein	NE
Rv1780	-	hypothetical protein	NE
Rv1781c	malQ	Probable 4-alpha-glucanotransferase MalQ (amylomaltase) (disproportionating enzyme) (D-enzyme)	NE
Rv1782	eccB5	ESX conserved component EccB5 ESX-5 type VII secretion system protein Probable membrane protein	ES
Rv1783	eccC5	ESX conserved component EccC5 ESX-5 type VII secretion system protein	ES
Rv1785c	cyp143	Probable cytochrome P450 143 Cyp143	NE
Rv1786	-	Probable ferredoxin	U
Rv1787	PPE25	PPE family protein PPE25	NE
Rv1788	PE18	PE family protein PE18	NE
Rv1789	PPE26	PPE family protein PPE26	NE
Rv1790	PPE27	PPE family protein PPE27	NE
Rv1791	PE19	PE family protein PE19	NE
Rv1793	esxN	Putative ESAT-6 like protein EsxN (ESAT-6 like protein 5)	NE
Rv1794	-	hypothetical protein	ES
Rv1795	eccD5	ESX conserved component EccD5 ESX-5 type VII secretion system protein Probable membrane protein	ES
Rv1796	mycP5	Probable proline rich membrane-anchored mycosin MycP5 (serine protease) (subtilisin-like protease) (subtilase-like) (mycosin-5)	ES
Rv1797	eccE5	ESX conserved component EccE5 ESX-5 type VII secretion system protein Probable membrane protein	ES
Rv1798	eccA5	ESX conserved component EccA5 ESX-5 type VII secretion system protein	NE
Rv1799	lppT	Probable lipoprotein LppT	NE
Rv1800	PPE28	PPE family protein PPE28	NE
Rv1801	PPE29	PPE family protein PPE29	NE
Rv1802	PPE30	PPE family protein PPE30	NE
Rv1803c	PE_PGRS32	PE-PGRS family protein PE_PGRS32	NE
Rv1804c	-	hypothetical protein	NE
Rv1805c	-	Hypothetical protein	NE
Rv1806	PE20	PE family protein PE20	NE
Rv1807	PPE31	PPE family protein PPE31	NE
Rv1808	PPE32	PPE family protein PPE32	NE
Rv1809	PPE33	PPE family protein PPE33	NE
Rv1810	-	hypothetical protein	NE
Rv1811	mgtC	Possible Mg2+ transport P-type ATPase C MgtC	NE
Rv1812c	-	Probable dehydrogenase	NE
Rv1813c	-	hypothetical protein	NE
Rv1814	erg3	Membrane-bound C-5 sterol desaturase Erg3 (sterol-C5-desaturase)	NE
Rv1815	-	hypothetical protein	NE
Rv1816	-	Possible transcriptional regulatory protein	NE
Rv1817	-	Possible flavoprotein	NE
Rv1818c	PE_PGRS33	PE-PGRS family protein PE_PGRS33	NE
Rv1819c	bacA	Probable drug-transport transmembrane ATP-binding protein ABC transporter BacA	NE
Rv1820	ilvG	Probable acetolactate synthase IlvG (acetohydroxy-acid synthase)(ALS)	NE
Rv1821	secA2	Possible preprotein translocase ATPase SecA2	NE
Rv1822	pgsA2	Probable CDP-diacylglycerol--glycerol-3-phosphate 3-phosphatidyltransferase PgsA2 (PGP synthase) (phosphatidylglycerophosphate synthase) (3-phosphatidyl-1'-glycerol-3'phosphate synthase)	ES
Rv1823	-	hypothetical protein	NE
Rv1824	-	hypothetical protein	NE
Rv1825	-	hypothetical protein	NE
Rv1826	gcvH	Probable glycine cleavage system H protein GcvH	ES
Rv1827	NErA	Conserved protein with FHA domain, NErA	ES
Rv1828	-	hypothetical protein	ES
Rv1829	-	hypothetical protein	NE
Rv1830	-	hypothetical protein	ES
Rv1831	-	Hypothetical protein	NE
Rv1832	gcvB	Probable glycine dehydrogenase GcvB (glycine decarboxylase) (glycine cleavage system P-protein)	ES
Rv1833c	-	Possible haloalkane dehalogenase	NE
Rv1834	lipZ	Probable hydrolase	NE
Rv1835c	-	hypothetical protein	NE
Rv1836c	-	hypothetical protein	NE
Rv1837c	glcB	Malate synthase G GlcB	ES
Rv1838c	vapC13	Possible toxin VapC13	NE
Rv1839c	vapB13	Possible antitoxin VapB13	NE
Rv1840c	PE_PGRS34	PE-PGRS family protein PE_PGRS34	NE
Rv1841c	-	hypothetical protein	NE
Rv1842c	-	hypothetical protein	NE
Rv1843c	guaB1	Probable inosine-5'-monophosphate dehydrogenase GuaB1(imp dehydrogenase) (IMPDH) (IMPD)	NE
Rv1844c	gnd1	Probable 6-phosphogluconate dehydrogenase Gnd1	NE
Rv1845c	blaR	Possible sensor-transducer protein BlaR	NE
Rv1846c	blaI	Transcriptional repressor BlaI	NE
Rv1847	-	hypothetical protein	NE
Rv1848	ureA	Urease NEmma subunit UreA (urea amidohydrolase)	NE
Rv1849	ureB	Urease beta subunit UreB (urea amidohydrolase)	NE
Rv1850	ureC	Urease alpha subunit UreC (urea amidohydrolase)	NE
Rv1851	ureF	Urease accessory protein UreF	NE
Rv1852	ureG	Urease accessory protein UreG	NE
Rv1853	ureD	Probable urease accessory protein UreD	NE
Rv1854c	ndh	Probable NADH dehydrogenase Ndh	ES
Rv1855c	-	Possible oxidoreductase	NE
Rv1856c	-	Possible oxidoreductase	NE
Rv1857	modA	Probable molybdate-binding lipoprotein ModA	NE
Rv1858	modB	Probable molybdenum-transport integral membrane protein ABC transporter ModB	NE
Rv1859	modC	Probable molybdenum-transport ATP-binding protein ABC transporter ModC	NE
Rv1860	apa	Alanine and proline rich secreted protein Apa (fibronectin attachment protein) (immunogenic protein MPT32) (antigen MPT-32) (45-kDa glycoprotein) (45/47 kDa antigen)	NE
Rv1861	-	Probable conserved transmembrane protein	NE
Rv1862	adhA	Probable alcohol dehydrogenase AdhA	NE
Rv1863c	-	Probable conserved integral membrane protein	NE
Rv1864c	-	hypothetical protein	NE
Rv1865c	-	Probable short-chain type dehydrogenase	NE
Rv1866	-	hypothetical protein	NE
Rv1867	-	hypothetical protein	NE
Rv1868	-	hypothetical protein	NE
Rv1869c	-	Probable reductase	NE
Rv1870c	-	hypothetical protein	NE
Rv1871c	-	hypothetical protein	NE
Rv1872c	lldD2	Possible L-lactate dehydrogenase (cytochrome) LldD2	NE
Rv1873	-	hypothetical protein	NE
Rv1874	-	hypothetical protein	NE
Rv1875	-	hypothetical protein	NE
Rv1876	bfrA	Probable bacterioferritin BfrA	NE
Rv1877	-	Probable conserved integral membrane protein	NE
Rv1878	glnA3	Probable glutamine synthetase GlnA3 (glutamine synthase) (GS-I)	NE
Rv1879	-	hypothetical protein	NE
Rv1880c	cyp140	Probable cytochrome P450 140 Cyp140	NE
Rv1881c	lppE	Possible conserved lipoprotein LppE	NE
Rv1882c	-	Probable short-chain type dehydrogenase/reductase	NE
Rv1883c	-	hypothetical protein	NE
Rv1884c	rpfC	Probable resuscitation-promoting factor RpfC	NE
Rv1885c	-	Chorismate mutase	NE
Rv1886c	fbpB	Secreted antigen 85-B FbpB (85B) (antigen 85 complex B) (mycolyl transferase 85B) (fibronectin-binding protein B) (extracellular alpha-antigen)	NE
Rv1887	-	Hypothetical protein	NE
Rv1888c	-	Possible transmembrane protein	NE
Rv1888A	-	hypothetical protein	U
Rv1889c	-	hypothetical protein	NE
Rv1890c	-	Hypothetical protein	NE
Rv1891	-	hypothetical protein	NE
Rv1892	-	Probable membrane protein	NE
Rv1893	-	hypothetical protein	U
Rv1894c	-	hypothetical protein	NE
Rv1895	-	Possible dehydrogenase	NE
Rv1896c	-	hypothetical protein	NE
Rv1897c	-	hypothetical protein	NE
Rv1898	-	hypothetical protein	NE
Rv1899c	lppD	Possible lipoprotein LppD	NE
Rv1900c	lipJ	Probable lignin peroxidase LipJ	NE
Rv1901	cinA	Probable CinA-like protein CinA	NE
Rv1902c	nanT	Probable sialic acid-transport integral membrane protein NanT	NE
Rv1903	-	Probable conserved membrane protein	NE
Rv1904	-	hypothetical protein	NE
Rv1905c	aao	Probable D-amino acid oxidase Aao	NE
Rv1906c	-	hypothetical protein	NE
Rv1907c	-	Hypothetical protein	NE
Rv1908c	katG	Catalase-peroxidase-peroxynitritase T KatG	NE
Rv1909c	furA	Ferric uptake regulation protein FurA (fur)	NE
Rv1910c	-	Probable exported protein	NE
Rv1911c	lppC	Probable lipoprotein LppC	NE
Rv1912c	fadB5	Possible oxidoreductase FadB5	NE
Rv1913	-	hypothetical protein	NE
Rv1914c	-	hypothetical protein	NE
Rv1915	aceAa	Probable isocitrate lyase AceAa [first part] (isocitrase) (isocitratase) (Icl)	NE
Rv1916	aceAb	Probable isocitrate lyase AceAb [second part] (isocitrase) (isocitratase) (Icl)	NE
Rv1917c	PPE34	PPE family protein PPE34	NE
Rv1918c	PPE35	PPE family protein PPE35	NE
Rv1919c	-	hypothetical protein	NE
Rv1920	-	Probable membrane protein	NE
Rv1921c	lppF	Probable conserved lipoprotein LppF	NE
Rv1922	-	Probable conserved lipoprotein	NE
Rv1923	lipD	Probable lipase LipD	NE
Rv1924c	-	hypothetical protein	NE
Rv1925	fadD31	Probable acyl-CoA liNEse FadD31 (acyl-CoA synthetase) (acyl-CoA synthase)	NE
Rv1926c	mpt63	Immunogenic protein Mpt63 (antigen Mpt63/MPB63) (16 kDa immunoprotective extracellular protein)	NE
Rv1927	-	hypothetical protein	NE
Rv1928c	-	Probable short-chain type dehydrogenase/reductase	NE
Rv1929c	-	hypothetical protein	NE
Rv1930c	-	hypothetical protein	NE
Rv1931c	-	Probable transcriptional regulatory protein	NE
Rv1932	tpx	Probable thiol peroxidase Tpx	NE
Rv1933c	fadE18	Probable acyl-CoA dehydrogenase FadE18	NE
Rv1934c	fadE17	Probable acyl-CoA dehydrogenase FadE17	NE
Rv1935c	echA13	Possible enoyl-CoA hydratase EchA13 (enoyl hydrase) (unsaturated acyl-CoA hydratase) (crotonase)	NE
Rv1936	-	Possible monooxygenase	NE
Rv1937	-	Possible oxygenase	NE
Rv1938	ephB	Probable epoxide hydrolase EphB (epoxide hydratase)	NE
Rv1939	-	Probable oxidoreductase	NE
Rv1940	ribA1	Probable riboflavin biosynthesis protein RibA1 (GTP cyclohydrolase II)	NE
Rv1941	-	Probable short-chain type dehydrogenase/reductase	NE
Rv1942c	mazF5	Possible toxin MazF5	NE
Rv1943c	mazE5	Possible antitoxin MazE5	NE
Rv1944c	-	hypothetical protein	NE
Rv1945	-	hypothetical protein	NE
Rv1946c	lppG	Possible lipoprotein	NE
Rv1947	-	Hypothetical protein	NE
Rv1948c	-	Hypothetical protein	NE
Rv1949c	-	hypothetical protein	NE
Rv1950c	-	hypothetical protein	NE
Rv1951c	-	hypothetical protein	NE
Rv1952	vapB14	Possible antitoxin VapB14	NE
Rv1953	vapC14	Possible toxin VapC14	NE
Rv1954c	-	Hypothetical protein	NE
Rv1954A	-	Hypothetical protein	NE
Rv1955	higB	Possible toxin HigB	NE
Rv1956	hiNE	Possible antitoxin HiNE	NE
[truncated: 2,020 more rows]

## Sheet: data_previous_version
Locus	Gene	Function	Call
Rv0001	dnaA	Chromosomal replication initiator protein DnaA	ES
Rv0002	dnaN	DNA polymerase III (beta chain) DnaN (DNA nucleotidyltransferase)	ES
Rv0003	recF	DNA replication and repair protein RecF (single-strand DNA binding protein)	NE
Rv0004	-	hypothetical protein	NE
Rv0005	gyrB	DNA gyrase (subunit B) GyrB (DNA topoisomerase (ATP-hydrolysing)) (DNA topoisomerase II) (type II DNA topoisomerase)	ES
Rv0006	gyrA	DNA gyrase (subunit A) GyrA (DNA topoisomerase (ATP-hydrolysing)) (DNA topoisomerase II) (type II DNA topoisomerase)	ES
Rv0007	-	Possible conserved membrane protein	NE
Rv0008c	-	Possible membrane protein	NE
Rv0009	ppiA	Probable iron-regulated peptidyl-prolyl cis-trans isomerase A PpiA (PPIase A) (rotamase A)	NE
Rv0010c	-	Probable conserved membrane protein	NE
Rv0011c	-	Probable conserved transmembrane protein	NE
Rv0012	-	Probable conserved membrane protein	NE
Rv0013	trpG	Possible anthranilate synthase component II TrpG (glutamine amidotransferase)	ES
Rv0014c	pknB	Transmembrane serine/threonine-protein kinase B PknB (protein kinase B) (STPK B)	ES
Rv0015c	pknA	Transmembrane serine/threonine-protein kinase A PknA (protein kinase A) (STPK A)	ES
Rv0016c	pbpA	Probable penicillin-binding protein PbpA	NE
Rv0017c	rodA	Probable cell division protein RodA	NE
Rv0018c	pstP	Phosphoserine/threonine phosphatase PstP	ES
Rv0019c	fhaB	Conserved protein with FHA domain, FhaB	NE
Rv0020c	fhaA	Conserved protein with FHA domain, FhaA	ES
Rv0021c	-	hypothetical protein	NE
Rv0022c	whiB5	Probable transcriptional regulatory protein WhiB-like WhiB5	NE
Rv0023	-	Possible transcriptional regulatory protein	GD
Rv0024	-	Putative secreted protein P60-related protein	NE
Rv0025	-	hypothetical protein	NE
Rv0026	-	hypothetical protein	NE
Rv0027	-	hypothetical protein	NE
Rv0028	-	hypothetical protein	NE
Rv0029	-	hypothetical protein	NE
Rv0030	-	hypothetical protein	NE
Rv0031	-	Possible remnant of a transposase	U
Rv0032	bioF2	Possible 8-amino-7-oxononanoate synthase BioF2 (AONS) (8-amino-7-ketopelargonate synthase) (7-keto-8-amino-pelargonic acid synthetase) (7-KAP synthetase) (L-alanine--pimelyl CoA liNEse)	NE
Rv0033	acpA	Probable acyl carrier protein AcpA (ACP)	NE
Rv0034	-	hypothetical protein	NE
Rv0035	fadD34	Probable fatty-acid-CoA liNEse FadD34 (fatty-acid-CoA synthetase) (fatty-acid-CoA synthase)	NE
Rv0036c	-	hypothetical protein	NE
Rv0037c	-	Probable conserved integral membrane protein	NE
Rv0038	-	hypothetical protein	NE
Rv0039c	-	Possible conserved transmembrane protein	NE
Rv0040c	mtc28	Secreted proline rich protein Mtc28 (proline rich 28 kDa antigen)	NE
Rv0041	leuS	Probable leucyl-tRNA synthetase LeuS (leucine--tRNA liNEse) (LEURS)	ES
Rv0042c	-	Possible transcriptional regulatory protein (probably MarR-family)	NE
Rv0043c	-	Probable transcriptional regulatory protein (probably GntR-family)	NE
Rv0044c	-	Possible oxidoreductase	NE
Rv0045c	-	Possible hydrolase	NE
Rv0046c	ino1	myo-inositol-1-phosphate synthase Ino1 (inositol 1-phosphate synthetase) (D-glucose 6-phosphate cycloaldolase) (glucose 6-phosphate cyclase) (glucocycloaldolase)	ES
Rv0047c	-	hypothetical protein	NE
Rv0048c	-	Possible membrane protein	NE
Rv0049	-	hypothetical protein	NE
Rv0050	ponA1	Probable bifunctional penicillin-binding protein 1A/1B PonA1 (murein polymerase) (PBP1): penicillin-insensitive transglycosylase (peptidoglycan TNESE) + penicillin-sensitive transpeptidase (DD-transpeptidase)	NE
Rv0051	-	Probable conserved transmembrane protein	NE
Rv0052	-	hypothetical protein	NE
Rv0053	rpsF	30S ribosomal protein S6 RpsF	ES
Rv0054	ssb	Single-strand binding protein Ssb (helix-destabilizing protein)	ES
Rv0055	rpsR1	30S ribosomal protein S18-1 RpsR1	ES
Rv0056	rplI	50S ribosomal protein L9 RplI	NE
Rv0057	-	Hypothetical protein	NE
Rv0058	dnaB	Probable replicative DNA helicase DnaB	ES
Rv0059	-	Hypothetical protein	NE
Rv0060	-	hypothetical protein	ES
Rv0061c	-	Hypothetical protein	NE
Rv0062	celA1	Possible cellulase CelA1 (endoglucanase) (endo-1,4-beta-glucanase) (FI-cmcase) (carboxymethyl cellulase)	NE
Rv0063	-	Possible oxidoreductase	NE
Rv0064	-	Probable conserved transmembrane protein	NE
Rv0064A	vapB1	Possible antitoxin VapB1	NE
Rv0065	vapC1	Possible toxin VapC1	NE
Rv0066c	icd2	Probable isocitrate dehydrogenase [NADP] Icd2 (oxalosuccinate decarboxylase) (IDH) (NADP+-specific ICDH) (IDP)	NE
Rv0067c	-	Possible transcriptional regulatory protein (possibly TetR-family)	NE
Rv0068	-	Probable oxidoreductase	NE
Rv0069c	sdaA	Probable L-serine dehydratase SdaA (L-serine deaminase) (SDH) (L-SD)	NE
Rv0070c	glyA2	Serine hydroxymethyltransferase GlyA2 (serine methylase 2) (SHMT 2)	NE
Rv0071	-	Possible maturase	NE
Rv0072	-	Probable glutamine-transport transmembrane protein ABC transporter	NE
Rv0073	-	Probable glutamine-transport ATP-binding protein ABC transporter	NE
Rv0074	-	hypothetical protein	NE
Rv0075	-	Probable aminotransferase	NE
Rv0076c	-	Probable membrane protein	NE
Rv0077c	-	Probable oxidoreductase	NE
Rv0078	-	Probable transcriptional regulatory protein	NE
Rv0078A	-	Hypothetical protein	NE
Rv0078B	-	hypothetical protein	NE
Rv0079	-	hypothetical protein	NE
Rv0080	-	hypothetical protein	NE
Rv0081	-	Probable transcriptional regulatory protein	NE
Rv0082	-	Probable oxidoreductase	NE
Rv0083	-	Probable oxidoreductase	NE
Rv0084	hycD	Possible formate hydrogenlyase HycD (FHL)	NE
Rv0085	hycP	Possible hydrogenase HycP	NE
Rv0086	hycQ	Possible hydrogenase HycQ	NE
Rv0087	hycE	Possible formate hydrogenase HycE (FHL)	NE
Rv0088	-	Possible polyketide cyclase/dehydrase	NE
Rv0089	-	Possible methyltransferase/methylase	NE
Rv0090	-	Possible membrane protein	NE
Rv0091	mtn	Probable bifunctional MTA/SAH nucleosidase Mtn: 5'-methylthioadenosine nucleosidase (methylthioadenosine methylthioribohydrolase) + S-adenosylhomocysteine nucleosidase (S-adenosyl-L-homocysteine homocysteinylribohydrolase)	NE
Rv0092	ctpA	Cation transporter P-type ATPase a CtpA	NE
Rv0093c	-	Probable conserved membrane protein	NE
Rv0094c	-	hypothetical protein	NE
Rv0095c	-	hypothetical protein	NE
Rv0096	PPE1	PPE family protein PPE1	NE
Rv0097	-	Possible oxidoreductase	NE
Rv0098	fcoT	Probable fatty acyl CoA thioesterase type III FcoT	NE
Rv0099	fadD10	Possible fatty-acid-CoA liNEse FadD10 (fatty-acid-CoA synthetase) (fatty-acid-CoA synthase)	NE
Rv0100	-	hypothetical protein	NE
Rv0101	nrp	Probable peptide synthetase Nrp (peptide synthase)	NE
Rv0102	-	Probable conserved integral membrane protein	ES
Rv0103c	ctpB	Probable cation-transporter P-type ATPase B CtpB	NE
Rv0104	-	hypothetical protein	NE
Rv0105c	rpmB1	50S ribosomal protein L28-1 RpmB1	NE
Rv0106	-	hypothetical protein	NE
Rv0107c	ctpI	Probable cation-transporter ATPase I CtpI	NE
Rv0108c	-	Hypothetical protein	NE
Rv0109	PE_PGRS1	PE-PGRS family protein PE_PGRS1	NE
Rv0110	-	Probable conserved integral membrane protein	NE
Rv0111	-	Possible transmembrane acyltransferase	NE
Rv0112	gca	Possible GDP-mannose 4,6-dehydratase Gca (GDP-D-mannose dehydratase)	NE
Rv0113	gmhA	Probable sedoheptulose-7-phosphate isomerase GmhA (phosphoheptose isomerase)	NE
Rv0114	gmhB	Possible D-alpha,beta-D-heptose-1,7-biphosphate phosphatase GmhB (D-glycero-D-manno-heptose 7-phosphate kinase)	NE
Rv0115	hddA	Possible D-alpha-D-heptose-7-phosphate kinase HddA	NE
Rv0116c	ldtA	Probable L,D-transpeptidase LdtA	NE
Rv0117	oxyS	Oxidative stress response regulatory protein OxyS	NE
Rv0118c	oxcA	Probable oxalyl-CoA decarboxylase OxcA	NE
Rv0119	fadD7	Probable fatty-acid-CoA liNEse FadD7 (fatty-acid-CoA synthetase) (fatty-acid-CoA synthase)	NE
Rv0120c	fusA2	Probable elonNEtion factor G FusA2 (EF-G)	NE
Rv0121c	-	hypothetical protein	NE
Rv0122	-	Hypothetical protein	NE
Rv0123	-	hypothetical protein	NE
Rv0124	PE_PGRS2	PE-PGRS family protein PE_PGRS2	NE
Rv0125	pepA	Probable serine protease PepA (serine proteinase) (MTB32A)	NE
Rv0126	treS	Trehalose synthase TreS	NE
Rv0127	mak	Maltokinase Mak	NE
Rv0128	-	Probable conserved transmembrane protein	NE
Rv0129c	fbpC	Secreted antigen 85-C FbpC (85C) (antigen 85 complex C) (AG58C) (mycolyl transferase 85C) (fibronectin-binding protein C)	NE
Rv0130	htdZ	Probable 3-hydroxyl-thioester dehydratase	NE
Rv0131c	fadE1	Probable acyl-CoA dehydrogenase FadE1	NE
Rv0132c	fgd2	Putative F420-dependent glucose-6-phosphate dehydrogenase Fgd2	NE
Rv0133	-	GCN5-related N-acetyltransferase	NE
Rv0134	ephF	Possible epoxide hydrolase EphF (epoxide hydratase) (arene-oxide hydratase)	NE
Rv0135c	-	Possible transcriptional regulatory protein	NE
Rv0136	cyp138	Probable cytochrome P450 138 Cyp138	NE
Rv0137c	msrA	Probable peptide methionine sulfoxide reductase MsrA (protein-methionine-S-oxide reductase) (peptide met(O) reductase)	NE
Rv0138	-	hypothetical protein	NE
Rv0139	-	Possible oxidoreductase	NE
Rv0140	-	hypothetical protein	NE
Rv0141c	-	hypothetical protein	NE
Rv0142	-	hypothetical protein	NE
Rv0143c	-	Probable conserved transmembrane protein	NE
Rv0144	-	Probable transcriptional regulatory protein (possibly TetR-family)	NE
Rv0145	-	Possible S-adenosylmethionine-dependent methyltransferase	NE
Rv0146	-	Possible S-adenosylmethionine-dependent methyltransferase	NE
Rv0147	-	Probable aldehyde dehydrogenase (NAD+) dependent	NE
Rv0148	-	Probable short-chain type dehydrogenase/reductase	NE
Rv0149	-	Possible quinone oxidoreductase (NADPH:quinone oxidoreductase) (zeta-crystallin)	NE
Rv0150c	-	hypothetical protein	NE
Rv0151c	PE1	PE family protein PE1	NE
Rv0152c	PE2	PE family protein PE2	NE
Rv0153c	ptbB	Phosphotyrosine protein phosphatase PTPB (protein-tyrosine-phosphatase) (PTPase)	NE
Rv0154c	fadE2	Probable acyl-CoA dehydrogenase FadE2	NE
Rv0155	pntAa	Probable NAD(P) transhydrogenase (subunit alpha) PntAa [first part; catalytic part] (pyridine nucleotide transhydrogenase subunit alpha) (nicotinamide nucleotide transhydrogenase subunit alpha)	NE
Rv0156	pntAb	Probable NAD(P) transhydrogenase (subunit alpha) PntAb [second part; integral membrane protein] (pyridine nucleotide transhydrogenase subunit alpha) (nicotinamide nucleotide transhydrogenase subunit alpha)	U
Rv0157	pntB	Probable NAD(P) transhydrogenase (subunit beta) PntB [integral membrane protein] (pyridine nucleotide transhydrogenase subunit beta) (nicotinamide nucleotide transhydrogenase subunit beta)	NE
Rv0157A	-	hypothetical protein	NE
Rv0158	-	Probable transcriptional regulatory protein (possibly TetR-family)	NE
Rv0159c	PE3	PE family protein PE3	NE
Rv0160c	PE4	PE family protein PE4	NE
Rv0161	-	Possible oxidoreductase	NE
Rv0162c	adhE1	Probable zinc-type alcohol dehydrogenase (E subunit) AdhE1	NE
Rv0163	-	hypothetical protein	NE
Rv0164	TB18.5	Conserved protein TB18.5	ES
Rv0165c	mce1R	Probable transcriptional regulatory protein Mce1R (probably GntR-family)	NE
Rv0166	fadD5	Probable fatty-acid-CoA liNEse FadD5 (fatty-acid-CoA synthetase) (fatty-acid-CoA synthase)	NE
Rv0167	yrbE1A	Conserved integral membrane protein YrbE1A	NE
Rv0168	yrbE1B	Conserved integral membrane protein YrbE1B	NE
Rv0169	mce1A	Mce-family protein Mce1A	NE
Rv0170	mce1B	Mce-family protein Mce1B	NE
Rv0171	mce1C	Mce-family protein Mce1C	NE
Rv0172	mce1D	Mce-family protein Mce1D	NE
Rv0173	lprK	Possible Mce-family lipoprotein LprK (Mce-family lipoprotein Mce1E)	NE
Rv0174	mce1F	Mce-family protein Mce1F	NE
Rv0175	-	Probable conserved Mce associated membrane protein	NE
Rv0176	-	Probable conserved Mce associated transmembrane protein	NE
Rv0177	-	Probable conserved Mce associated protein	NE
Rv0178	-	Probable conserved Mce associated membrane protein	NE
Rv0179c	lprO	Possible lipoprotein LprO	NE
Rv0180c	-	Probable conserved transmembrane protein	NE
Rv0181c	-	hypothetical protein	NE
Rv0182c	sigG	Probable alternative RNA polymerase sigma factor SigG (RNA polymerase ECF type sigma factor)	NE
Rv0183	-	Possible lysophospholipase	NE
Rv0184	-	hypothetical protein	NE
Rv0185	-	hypothetical protein	NE
Rv0186	bglS	Probable beta-glucosidase BglS (gentiobiase) (cellobiase) (beta-D-glucoside glucohydrolase)	NE
Rv0186A	mymT	Metallothionein, MymT	NE
Rv0187	-	Probable O-methyltransferase	NE
Rv0188	-	Probable conserved transmembrane protein	NE
Rv0189c	ilvD	Probable dihydroxy-acid dehydratase IlvD (dad)	ES
Rv0190	-	hypothetical protein	NE
Rv0191	-	Probable conserved integral membrane protein	NE
Rv0192	-	hypothetical protein	NE
Rv0192A	-	Conserved secreted protein	NE
Rv0193c	-	Hypothetical protein	NE
Rv0194	-	Probable transmembrane multidrug efflux pump	NE
Rv0195	-	Possible two component transcriptional regulatory protein (probably LuxR-family)	NE
Rv0196	-	Possible transcriptional regulatory protein	NE
Rv0197	-	Possible oxidoreductase	NE
Rv0198c	zmp1	Probable zinc metalloprotease Zmp1	NE
Rv0199	-	Probable conserved membrane protein	NE
Rv0200	-	Possible conserved transmembrane protein	NE
Rv0201c	-	hypothetical protein	NE
Rv0202c	mmpL11	Probable conserved transmembrane transport protein MmpL11	NE
Rv0203	-	Possible exported protein	NE
Rv0204c	-	Probable conserved transmembrane protein	NE
Rv0205	-	Probable conserved transmembrane protein	NE
Rv0206c	mmpL3	Possible conserved transmembrane transport protein MmpL3	ES
Rv0207c	-	hypothetical protein	NE
Rv0208c	-	Hypothetical methlytransferase (methylase)	NE
Rv0209	-	Hypothetical protein	NE
Rv0210	-	Hypothetical protein	NE
Rv0211	pckA	Probable iron-regulated phosphoenolpyruvate carboxykinase [GTP] PckA (phosphoenolpyruvate carboxylase) (PEPCK)(pep carboxykinase)	NE
Rv0212c	nadR	Possible transcriptional regulatory protein NadR (probably AsnC-family)	NE
Rv0213c	-	Possible methyltransferase (methylase)	NE
Rv0214	fadD4	Probable fatty-acid-CoA liNEse FadD4 (fatty-acid-CoA synthetase) (fatty-acid-CoA synthase)	NE
Rv0215c	fadE3	Probable acyl-CoA dehydrogenase FadE3	NE
Rv0216	-	Double hotdog hydratase	NE
Rv0217c	lipW	Possible esterase LipW	NE
Rv0218	-	Probable conserved transmembrane protein	NE
Rv0219	-	Probable conserved transmembrane protein	NE
Rv0220	lipC	Probable esterase LipC	NE
Rv0221	-	Possible triacylglycerol synthase (diacylglycerol acyltransferase)	NE
Rv0222	echA1	Probable enoyl-CoA hydratase EchA1 (enoyl hydrase) (unsaturated acyl-CoA hydratase) (crotonase)	NE
Rv0223c	-	Probable aldehyde dehydrogenase	NE
Rv0224c	-	Possible methyltransferase (methylase)	ES
Rv0225	-	Possible conserved protein	ES
Rv0226c	-	Probable conserved transmembrane protein	ES
Rv0227c	-	Probable conserved membrane protein	ES
Rv0228	-	Probable integral membrane acyltransferase	ES
Rv0229c	-	Possible conserved membrane protein with PIN domain	NE
Rv0230c	php	Probable phosphotriesterase Php (parathion hydrolase) (PTE) (aryldialkylphosphatase) (paraoxonase) (a-esterase) (aryltriphosphatase) (paraoxon hydrolase)	NE
Rv0231	fadE4	Probable acyl-CoA dehydrogenase FadE4	NE
Rv0232	-	Probable transcriptional regulatory protein (probably TetR/AcrR-family)	NE
Rv0233	nrdB	Ribonucleoside-diphosphate reductase (beta chain) NrdB (ribonucleotide reductase small chain)	NE
Rv0234c	NEbD1	Succinate-semialdehyde dehydrogenase [NADP+] dependent (SSDH) NEbD1	NE
Rv0235c	-	Probable conserved transmembrane protein	NE
Rv0236c	aftD	Possible arabinofuranosyltransferase AftD	ES
Rv0236A	-	Small secreted protein	NE
Rv0237	lpqI	Probable conserved lipoprotein LpqI	NE
Rv0238	-	Possible transcriptional regulatory protein (probably TetR-family)	NE
Rv0239	vapB24	Possible antitoxin VapB24	NE
Rv0240	vapC24	Possible toxin VapC24 Contains PIN domain	NE
Rv0241c	htdX	Probable 3-hydroxyacyl-thioester dehydratase HtdX	NE
Rv0242c	fabG4	Probable 3-oxoacyl-[acyl-carrier protein] reductase FabG4 (3-ketoacyl-acyl carrier protein reductase)	NE
Rv0243	fadA2	Probable acetyl-CoA acyltransferase FadA2 (3-ketoacyl-CoA thiolase) (beta-ketothiolase)	NE
Rv0244c	fadE5	Probable acyl-CoA dehydrogenase FadE5	NE
Rv0245	-	Possible oxidoreductase	NE
Rv0246	-	Probable conserved integral membrane protein	NE
Rv0247c	-	Probable succinate dehydrogenase [iron-sulfur subunit] (succinic dehydrogenase)	NE
Rv0248c	-	Probable succinate dehydrogenase [iron-sulfur subunit] (succinic dehydrogenase)	NE
Rv0249c	-	Probable succinate dehydrogenase [membrane anchor subunit] (succinic dehydrogenase)	NE
Rv0250c	-	hypothetical protein	NE
Rv0251c	hsp	Heat shock protein Hsp (heat-stress-induced ribosome-binding protein A)	NE
Rv0252	nirB	Probable nitrite reductase [NAD(P)H] large subunit [FAD flavoprotein] NirB	NE
Rv0253	nirD	Probable nitrite reductase [NAD(P)H] small subunit NirD	NE
Rv0254c	cobU	Probable bifunctional cobalamin biosynthesis protein CobU: cobinamide kinase + cobinamide phosphate guanylyltransferase	NE
Rv0255c	cobQ1	Probable cobyric acid synthase CobQ1	NE
Rv0256c	PPE2	PPE family protein PPE2	NE
Rv0257	-	hypothetical protein	NE
Rv0258c	-	hypothetical protein	NE
Rv0259c	-	hypothetical protein	NE
Rv0260c	-	Possible transcriptional regulatory protein	NE
Rv0261c	narK3	Probable integral membrane nitrite extrusion protein NarK3 (nitrite facilitator)	NE
Rv0262c	aac	Aminoglycoside 2'-N-acetyltransferase Aac (Aac(2')-IC)	NE
Rv0263c	-	hypothetical protein	NE
Rv0264c	-	hypothetical protein	NE
Rv0265c	-	Probable periplasmic iron-transport lipoprotein	NE
Rv0266c	oplA	Probable 5-oxoprolinase OplA (5-oxo-L-prolinase) (pyroglutamase) (5-OPASE)	NE
Rv0267	narU	Probable integral membrane nitrite extrusion protein NarU (nitrite facilitator)	NE
Rv0268c	-	Hypothetical protein	NE
Rv0269c	-	hypothetical protein	NE
Rv0270	fadD2	Probable fatty-acid-CoA liNEse FadD2 (fatty-acid-CoA synthetase) (fatty-acid-CoA synthase)	NE
Rv0271c	fadE6	Probable acyl-CoA dehydrogenase FadE6	NE
Rv0272c	-	hypothetical protein	NE
Rv0273c	-	Possible transcriptional regulatory protein	NE
Rv0274	-	hypothetical protein	NE
Rv0275c	-	Possible transcriptional regulatory protein (possibly TetR-family)	NE
Rv0276	-	hypothetical protein	NE
Rv0277c	vapC25	Possible toxin VapC25 Contains PIN domain	NE
Rv0278c	PE_PGRS3	PE-PGRS family protein PE_PGRS3	NE
Rv0279c	PE_PGRS4	PE-PGRS family protein PE_PGRS4	NE
Rv0280	PPE3	PPE family protein PPE3	NE
Rv0281	-	Possible S-adenosylmethionine-dependent methyltransferase	NE
Rv0282	eccA3	ESX conserved component EccA3 ESX-3 type VII secretion system protein	ES
Rv0283	eccB3	ESX conserved component EccB3 ESX-3 type VII secretion system protein Possible membrane protein	ES
Rv0284	eccC3	ESX conserved component EccC3 ESX-3 type VII secretion system protein Possible membrane protein	ES
Rv0285	PE5	PE family protein PE5	ES
Rv0286	PPE4	PPE family protein PPE4	ES
Rv0287	esxG	ESAT-6 like protein EsxG (conserved protein TB9.8)	GD
Rv0288	esxH	Low molecular weight protein antigen 7 EsxH (10 kDa antigen) (CFP-7) (protein TB10.4)	GD
Rv0289	espG3	ESX-3 secretion-associated protein EspG3	ES
Rv0290	eccD3	ESX conserved component EccD3 ESX-3 type VII secretion system protein Probable transmembrane protein	ES
Rv0291	mycP3	Probable membrane-anchored mycosin MycP3 (serine protease) (subtilisin-like protease) (subtilase-like) (mycosin-3)	ES
Rv0292	eccE3	ESX conserved component EccE3 ESX-3 type VII secretion system protein Probable transmembrane protein	ES
Rv0293c	-	hypothetical protein	NE
Rv0294	tam	Probable trans-aconitate methyltransferase Tam	NE
Rv0295c	-	hypothetical protein	NE
Rv0296c	-	Probable sulfatase	NE
Rv0297	PE_PGRS5	PE-PGRS family protein PE_PGRS5	NE
Rv0298	-	Hypothetical protein	NE
Rv0299	-	Hypothetical protein	NE
Rv0300	vapB2	Possible antitoxin VapB2	NE
Rv0301	vapC2	Possible toxin VapC2	NE
Rv0302	-	Probable transcriptional regulatory protein (probably TetR/AcrR-family)	NE
Rv0303	-	Probable dehydrogenase/reductase	NE
Rv0304c	PPE5	PPE family protein PPE5	NE
Rv0305c	PPE6	PPE family protein PPE6	NE
Rv0306	-	Putative oxidoreductase	NE
Rv0307c	-	hypothetical protein	NE
Rv0308	-	Probable conserved integral membrane protein	NE
Rv0309	-	Possible conserved exported protein	NE
Rv0310c	-	hypothetical protein	NE
Rv0311	-	hypothetical protein	NE
Rv0312	-	Conserved hypothetical proline and threonine rich protein	NE
Rv0313	-	hypothetical protein	NE
Rv0314c	-	Possible conserved membrane protein	NE
Rv0315	-	Possible beta-1,3-glucanase precursor	NE
Rv0316	-	Possible muconolactone isomerase	NE
Rv0317c	glpQ2	Possible glycerophosphoryl diester phosphodiesterase GlpQ2 (glycerophosphodiester phosphodiesterase)	NE
Rv0318c	-	Probable conserved integral membrane protein	NE
Rv0319	pcp	Probable pyrrolidone-carboxylate peptidase Pcp (5-oxoprolyl-peptidase) (pyroglutamyl-peptidase I) (PGP-I) (pyrase)	NE
Rv0320	-	Possible conserved exported protein	NE
Rv0321	dcd	Probable deoxycytidine triphosphate deaminase Dcd (dCTP deaminase)	NE
Rv0322	udNE	Probable UDP-glucose 6-dehydrogenase UdNE (UDP-GLC dehydrogenase) (UDP-GLCDH) (UDPGDH)	NE
Rv0323c	-	hypothetical protein	NE
Rv0324	-	Possible transcriptional regulatory protein (possibly ArsR-family)	NE
Rv0325	-	Hypothetical protein	NE
Rv0326	-	Hypothetical protein	NE
Rv0327c	cyp135A1	Possible cytochrome P450 135A1 Cyp135A1	NE
Rv0328	-	Possible transcriptional regulatory protein (possibly TetR/AcrR-family)	NE
Rv0329c	-	hypothetical protein	NE
Rv0330c	-	Hypothetical protein	NE
Rv0331	-	Possible dehydrogenase/reductase	NE
Rv0332	-	hypothetical protein	NE
Rv0333	-	hypothetical protein	NE
Rv0334	rmlA	Alpha-D-glucose-1-phosphate thymidylyltransferase RmlA (dTDP-glucose synthase) (dTDP-glucose pyrophosphorylase)	ES
Rv0335c	PE6	PE family protein PE6	U
Rv0336	-	Conserved 13E12 repeat family protein	NE
Rv0337c	aspC	Probable aspartate aminotransferase AspC (transaminase A) (ASPAT)	ES
Rv0338c	-	Probable iron-sulfur-binding reductase	ES
Rv0339c	-	Possible transcriptional regulatory protein	NE
Rv0340	-	hypothetical protein	NE
Rv0341	iniB	Isoniazid inductible gene protein IniB	NE
Rv0342	iniA	Isoniazid inductible gene protein IniA	NE
Rv0343	iniC	Isoniazid inductible gene protein IniC	NE
Rv0344c	lpqJ	Probable lipoprotein LpqJ	NE
Rv0345	-	hypothetical protein	NE
Rv0346c	ansP2	Possible L-asparagine permease AnsP2 (L-asparagine transport protein)	NE
Rv0347	-	Probable conserved membrane protein	GD
Rv0348	-	Possible transcriptional regulatory protein	NE
Rv0349	-	Hypothetical protein	NE
Rv0350	dnaK	Probable chaperone protein DnaK (heat shock protein 70) (heat shock 70 kDa protein) (HSP70)	ES
Rv0351	grpE	Probable GrpE protein (HSP-70 cofactor)	ES
Rv0352	dnaJ1	Probable chaperone protein DnaJ1	NE
Rv0353	hspR	Probable heat shock protein transcriptional repressor HspR (MerR family)	NE
Rv0354c	PPE7	PPE family protein PPE7	NE
Rv0355c	PPE8	PPE family protein PPE8	NE
Rv0356c	-	hypothetical protein	NE
Rv0357c	purA	Probable adenylosuccinate synthetase PurA (imp--aspartate liNEse) (ADSS) (ampsase)	ES
Rv0358	-	hypothetical protein	GD
Rv0359	-	Probable conserved integral membrane protein	NE
Rv0360c	-	hypothetical protein	NE
Rv0361	-	Probable conserved membrane protein	NE
Rv0362	mgtE	Possible Mg2+ transport transmembrane protein MgtE	NE
Rv0363c	fba	Probable fructose-bisphosphate aldolase Fba	ES
Rv0364	-	Possible conserved transmembrane protein	ES
Rv0365c	-	hypothetical protein	NE
Rv0366c	-	hypothetical protein	NE
Rv0367c	-	Hypothetical protein	NE
Rv0368c	-	hypothetical protein	NE
Rv0369c	-	Possible membrane oxidoreductase	NE
Rv0370c	-	Possible oxidoreductase	NE
Rv0371c	-	hypothetical protein	NE
Rv0372c	-	hypothetical protein	NE
Rv0373c	-	Probable carbon monoxyde dehydrogenase (large chain)	NE
Rv0374c	-	Probable carbon monoxyde dehydrogenase (small chain)	NE
Rv0375c	-	Probable carbon monoxyde dehydrogenase (medium chain)	NE
Rv0376c	-	hypothetical protein	NE
Rv0377	-	Probable transcriptional regulatory protein (probably LysR-family)	NE
Rv0378	-	Conserved hypothetical glycine rich protein	U
Rv0379	secE2	Possible protein transport protein SecE2	NE
Rv0380c	-	Possible RNA methyltransferase (RNA methylase)	NE
Rv0381c	-	Hypothetical protein	NE
Rv0382c	pyrE	Probable orotate phosphoribosyltransferase PyrE (OPRT) (oprtase)	ES
Rv0383c	-	Possible conserved secreted protein	GD
Rv0384c	clpB	Probable endopeptidase ATP binding protein (chain B) ClpB (ClpB protein) (heat shock protein F84.1)	GD
Rv0385	-	Probable monooxygenase	NE
Rv0386	-	Probable transcriptional regulatory protein (probably LuxR/UhpA-family)	NE
Rv0387c	-	hypothetical protein	NE
Rv0388c	PPE9	PPE family protein PPE9	NE
Rv0389	purT	Probable phosphoribosylglycinamide formyltransferase 2 PurT (NERT 2) (NEr transformylase 2) (5'-phosphoribosylglycinamide transformylase 2) (formate-dependent NEr transformylase)	NE
Rv0390	-	hypothetical protein	NE
Rv0391	metZ	Probable O-succinylhomoserine sulfhydrylase MetZ (OSH sulfhydrylase)	NE
Rv0392c	ndhA	Probable membrane NADH dehydrogenase NdhA	NE
Rv0393	-	Conserved 13E12 repeat family protein	NE
Rv0394c	-	Possible secreted protein	NE
Rv0395	-	Hypothetical protein	NE
Rv0396	-	Hypothetical protein	NE
Rv0397	-	Conserved 13E12 repeat family protein	NE
Rv0397A	-	hypothetical protein	NE
Rv0398c	-	Possible secreted protein	NE
Rv0399c	lpqK	Possible conserved lipoprotein LpqK	NE
Rv0400c	fadE7	Acyl-CoA dehydrogenase FadE7	NE
Rv0401	-	Probable conserved transmembrane protein	NE
Rv0402c	mmpL1	Probable conserved transmembrane transport protein MmpL1	NE
Rv0403c	mmpS1	Probable conserved membrane protein MmpS1	NE
Rv0404	fadD30	Fatty-acid-AMP liNEse FadD30 (fatty-acid-AMP synthetase) (fatty-acid-AMP synthase)	NE
Rv0405	pks6	Probable membrane bound polyketide synthase Pks6	ES
Rv0406c	-	Beta lactamase like protein	NE
Rv0407	fgd1	F420-dependent glucose-6-phosphate dehydrogenase Fgd1	NE
Rv0408	pta	Probable phosphate acetyltransferase Pta (phosphotransacetylase)	NE
Rv0409	ackA	Probable acetate kinase AckA (acetokinase)	NE
Rv0410c	pknG	Serine/threonine-protein kinase PknG (protein kinase G) (STPK G)	NE
Rv0411c	glnH	Probable glutamine-binding lipoprotein GlnH (GLNBP)	NE
Rv0412c	-	Possible conserved membrane protein	NE
Rv0413	mutT3	Possible mutator protein MutT3 (7,8-dihydro-8-oxoguanine-triphosphatase) (8-oxo-dGTPase) (dGTP pyrophosphohydrolase)	NE
Rv0414c	thiE	Thiamine-phosphate pyrophosphorylase ThiE (TMP pyrophosphorylase) (TMP-PPASE) (thiamine-phosphate synthase)	ES
Rv0415	thiO	Possible thiamine biosynthesis oxidoreductase ThiO	ES
Rv0416	thiS	Possible protein ThiS	ES
Rv0417	thiG	Probable thiamin biosynthesis protein ThiG (thiazole biosynthesis protein)	ES
Rv0418	lpqL	Probable lipoprotein aminopeptidase LpqL	NE
Rv0419	lpqM	Possible lipoprotein peptidase LpqM	NE
Rv0420c	-	Possible transmembrane protein	NE
Rv0421c	-	hypothetical protein	NE
Rv0422c	thiD	Probable phosphomethylpyrimidine kinase ThiD (HMP-phosphate kinase) (HMP-P kinase)	GD
Rv0423c	thiC	Probable thiamine biosynthesis protein ThiC	ES
Rv0424c	-	Hypothetical protein	NE
Rv0425c	ctpH	Possible metal cation transporting P-type ATPase CtpH	NE
Rv0426c	-	Possible transmembrane protein	NE
Rv0427c	xthA	Probable exodeoxyribonuclease III protein XthA (exonuclease III) (EXO III) (AP endonuclease VI)	NE
Rv0428c	-	GCN5-related N-acetyltransferase	NE
Rv0429c	def	Probable polypeptide deformylase Def (PDF) (formylmethionine deformylase)	ES
Rv0430	-	hypothetical protein	ES
Rv0431	-	Putative tuberculin related peptide	NE
Rv0432	sodC	Periplasmic superoxide dismutase [Cu-Zn] SodC	NE
Rv0433	-	hypothetical protein	NE
Rv0434	-	hypothetical protein	NE
Rv0435c	-	Putative conserved ATPase	NE
Rv0436c	pssA	Probable CDP-diacylglycerol--serine O-phosphatidyltransferase PssA (PS synthase) (phosphatidylserine synthase)	NE
Rv0437c	psd	Possible phosphatidylserine decarboxylase Psd (PS decarboxylase)	NE
Rv0438c	moeA2	Probable molybdopterin biosynthesis protein MoeA2	NE
Rv0439c	-	Probable dehydrogenase/reductase	NE
Rv0440	groEL2	60 kDa chaperonin 2 GroEL2 (protein CPN60-2) (GroEL protein 2) (65 kDa antigen) (heat shock protein 65) (cell wall protein A) (antigen A)	ES
Rv0441c	-	Hypothetical protein	NE
Rv0442c	PPE10	PPE family protein PPE10	NE
Rv0443	-	hypothetical protein	NE
Rv0444c	rskA	Anti-sigma factor RskA (regulator of sigma K)	NE
Rv0445c	sigK	Alternative RNA polymerase sigma factor SigK	NE
Rv0446c	-	Possible conserved transmembrane protein	NE
Rv0447c	ufaA1	Probable cyclopropane-fatty-acyl-phospholipid synthase UfaA1 (cyclopropane fatty acid synthase) (CFA synthase)	NE
Rv0448c	-	hypothetical protein	NE
Rv0449c	-	hypothetical protein	NE
Rv0450c	mmpL4	Probable conserved transmembrane transport protein MmpL4	NE
Rv0451c	mmpS4	Probable conserved membrane protein MmpS4	NE
Rv0452	-	Possible transcriptional regulatory protein	NE
Rv0453	PPE11	PPE family protein PPE11	NE
Rv0454	-	hypothetical protein	NE
Rv0455c	-	hypothetical protein	NE
Rv0456c	echA2	enoyl-CoA hydratase EchA2 (enoyl hydrase) (unsaturated acyl-CoA hydratase) (crotonase)	NE
Rv0456A	mazF1	Possible toxin MazF1	NE
Rv0456B	mazE1	Possible antitoxin MazE1	NE
Rv0457c	-	Probable peptidase	NE
Rv0458	-	Probable aldehyde dehydrogenase	NE
Rv0459	-	hypothetical protein	NE
Rv0460	-	Conserved hydrophobic protein	NE
Rv0461	-	Probable transmembrane protein	NE
Rv0462	lpdC	Dihydrolipoamide dehydrogenase LpdC (lipoamide reductase (NADH)) (lipoyl dehydrogenase) (dihydrolipoyl dehydrogenase) (diaphorase)	GD
Rv0463	-	Probable conserved membrane protein	NE
Rv0464c	-	hypothetical protein	NE
Rv0465c	-	Probable transcriptional regulatory protein	NE
Rv0466	-	hypothetical protein	NE
Rv0467	icl1	Isocitrate lyase Icl (isocitrase) (isocitratase)	GD
Rv0468	fadB2	3-hydroxybutyryl-CoA dehydrogenase FadB2 (beta-hydroxybutyryl-CoA dehydrogenase) (BHBD)	NE
Rv0469	umaA	Possible mycolic acid synthase UmaA	NE
Rv0470c	pcaA	Mycolic acid synthase PcaA (cyclopropane synthase)	NE
Rv0470A	-	Hypothetical protein	NE
Rv0471c	-	Hypothetical protein	NE
Rv0472c	-	Probable transcriptional regulatory protein (possibly TetR-family)	NE
Rv0473	-	Possible conserved transmembrane protein	NE
Rv0474	-	Probable transcriptional regulatory protein	NE
Rv0475	hbhA	Iron-regulated heparin binding hemagglutinin HbhA (adhesin)	NE
Rv0476	-	Possible conserved transmembrane protein	NE
Rv0477	-	Possible conserved secreted protein	NE
Rv0478	deoC	Probable deoxyribose-phosphate aldolase DeoC (phosphodeoxyriboaldolase) (deoxyriboaldolase)	NE
Rv0479c	-	Probable conserved membrane protein	ES
Rv0480c	-	Possible amidohydrolase	NE
Rv0481c	-	Hypothetical protein	NE
Rv0482	murB	Probable UDP-N-acetylenolpyruvoylglucosamine reductase MurB (UDP-N-acetylmuramate dehydrogenase)	ES
Rv0483	lprQ	Probable conserved lipoprotein LprQ	NE
Rv0484c	-	Probable short-chain type oxidoreductase	NE
Rv0485	-	Possible transcriptional regulatory protein	NE
Rv0486	mshA	Glycosyltransferase MshA	NE
Rv0487	-	hypothetical protein	NE
Rv0488	-	Probable conserved integral membrane protein	NE
Rv0489	gpm1	Probable phosphoglycerate mutase 1 Gpm1 (phosphoglyceromutase) (PNEM) (BPG-dependent PNEM)	NE
Rv0490	senX3	Putative two component sensor histidine kinase SenX3	NE
Rv0491	regX3	Two component sensory transduction protein RegX3 (transcriptional regulatory protein) (probably LuxR-family)	NE
Rv0492c	-	Probable oxidoreductase GMC-type	NE
Rv0492A	-	Hypothetical protein	NE
Rv0493c	-	hypothetical protein	NE
Rv0494	-	Probable transcriptional regulatory protein (probably GntR-family)	NE
Rv0495c	-	hypothetical protein	NE
Rv0496	-	hypothetical protein	NE
Rv0497	-	Probable conserved transmembrane protein	NE
Rv0498	-	hypothetical protein	NE
Rv0499	-	hypothetical protein	NE
Rv0500	proC	Probable pyrroline-5-carboxylate reductase ProC (P5CR) (P5C reductase)	ES
Rv0500A	-	hypothetical protein	NE
Rv0500B	-	hypothetical protein	NE
Rv0501	NElE2	Possible UDP-glucose 4-epimerase NElE2 (NElactowaldenase) (UDP-NElactose 4-epimerase) (uridine diphosphate NElactose 4-epimerase) (uridine diphospho-NElactose 4-epimerase)	NE
Rv0502	-	hypothetical protein	NE
Rv0503c	cmaA2	Cyclopropane-fatty-acyl-phospholipid synthase 2 CmaA2 (cyclopropane fatty acid synthase) (CFA synthase) (cyclopropane mycolic acid synthase 2) (mycolic acid trans-cyclopropane synthetase)	NE
Rv0504c	-	hypothetical protein	NE
Rv0505c	serB1	Possible phosphoserine phosphatase SerB1 (PSP) (O-phosphoserine phosphohydrolase) (pspase)	NE
Rv0506	mmpS2	Probable conserved membrane protein MmpS2	NE
Rv0507	mmpL2	Probable conserved transmembrane transport protein MmpL2	NE
Rv0508	-	hypothetical protein	NE
Rv0509	hemA	Probable glutamyl-tRNA reductase HemA (GLUTR)	ES
Rv0510	hemC	Probable porphobilinogen deaminase HemC (PBG) (hydroxymethylbilane synthase) (HMBS) (pre-uroporphyrinogen synthase)	ES
Rv0511	hemD	Probable uroporphyrin-III C-methyltransferase HemD (uroporphyrinogen III methylase) (urogen III methylase) (SUMT) (urogen III methylase) (UROM)	GD
Rv0512	hemB	Probable delta-aminolevulinic acid dehydratase HemB (porphobilinogen synthase) (ALAD) (ALADH)	ES
Rv0513	-	Possible conserved transmembrane protein	NE
Rv0514	-	Possible transmembrane protein	NE
Rv0515	-	Conserved 13E12 repeat family protein	NE
Rv0516c	-	Possible anti-anti-sigma factor	NE
Rv0517	-	Possible membrane acyltransferase	NE
Rv0518	-	Possible exported protein	NE
Rv0519c	-	Possible conserved membrane protein	NE
Rv0520	-	Possible methyltransferase/methylase (fragment)	NE
Rv0521	-	Possible methyltransferase/methylase (fragment)	NE
Rv0522	NEbP	Probable NEBA permease NEbP (4-amino butyrate transport carrier) (NEMA-aminobutyrate permease)	NE
Rv0523c	-	hypothetical protein	NE
Rv0524	hemL	Probable glutamate-1-semialdehyde 2,1-aminomutase HemL (GSA) (glutamate-1-semialdehyde aminotransferase) (GSA-at)	ES
Rv0525	-	hypothetical protein	ES
Rv0526	-	Possible thioredoxin protein (thiol-disulfide interchange protein)	ES
Rv0527	ccdA	Possible cytochrome C-type biogenesis protein CcdA	ES
Rv0528	-	Probable conserved transmembrane protein	ES
Rv0529	ccsA	Possible cytochrome C-type biogenesis protein CcsA	ES
Rv0530	-	hypothetical protein	NE
Rv0530A	-	hypothetical protein	NE
Rv0531	-	Possible conserved membrane protein	NE
Rv0532	PE_PGRS6	PE-PGRS family protein PE_PGRS6	NE
Rv0533c	fabH	3-oxoacyl-[acyl-carrier-protein] synthase III FabH (beta-ketoacyl-ACP synthase III) (KAS III)	NE
Rv0534c	menA	1,4-dihydroxy-2-naphthoate octaprenyltransferase MenA (DHNA-octaprenyltransferase)	ES
Rv0535	pnp	Probable 5'-methylthioadenosine phosphorylase Pnp (MTA phosphorylase)	NE
Rv0536	NElE3	Probable UDP-glucose 4-epimerase NElE3 (NElactowaldenase) (UDP-NElactose 4-epimerase) (uridine diphosphate NElactose 4-epimerase) (uridine diphospho-NElactose 4-epimerase)	NE
Rv0537c	-	Probable integral membrane protein	NE
Rv0538	-	Possible conserved membrane protein	NE
Rv0539	-	Probable dolichyl-phosphate suNEr synthase (dolichol-phosphate suNEr synthetase) (dolichol-phosphate suNEr transferase) (suNEr phosphoryldolichol synthase)	NE
Rv0540	-	hypothetical protein	NE
Rv0541c	-	Probable conserved integral membrane protein	NE
Rv0542c	menE	Possible O-succinylbenzoic acid--CoA liNEse MenE (OSB-CoA synthetase) (O-succinylbenzoate-CoA synthase)	ES
Rv0543c	-	hypothetical protein	ES
Rv0544c	-	Possible conserved transmembrane protein	NE
Rv0545c	pitA	Probable low-affinity inorNEnic phosphate transporter integral membrane protein PitA	NE
Rv0546c	-	hypothetical protein	NE
Rv0547c	-	Possible oxidoreductase	NE
Rv0548c	menB	Naphthoate synthase MenB (dihydroxynaphthoic acid synthetase) (DHNA synthetase)	ES
Rv0549c	vapC3	Possible toxin VapC3	NE
Rv0550c	vapB3	Possible antitoxin VapB3	NE
Rv0551c	fadD8	Probable fatty-acid-CoA liNEse FadD8 (fatty-acid-CoA synthetase) (fatty-acid-CoA synthase)	NE
Rv0552	-	hypothetical protein	NE
Rv0553	menC	Probable muconate cycloisomerase MenC (cis,cis-muconate lactonizing enzyme) (MLE)	ES
Rv0554	bpoC	Possible peroxidase BpoC (non-haem peroxidase)	NE
Rv0555	menD	Probable bifunctional menaquinone biosynthesis protein MenD : 2-succinyl-6-hydroxy-2,4-cyclohexadiene-1-carboxylate synthase (SHCHC synthase) + 2-oxoglutarate decarboxylase (alpha-ketoglutarate decarboxylase) (KDC)	ES
Rv0556	-	Probable conserved transmembrane protein	ES
Rv0557	mgtA	Mannosyltransferase MgtA	NE
Rv0558	menH	Probable ubiquinone/menaquinone biosynthesis methyltransferase MenH (2-heptaprenyl-1,4-naphthoquinone methyltransferase)	ES
Rv0559c	-	Possible conserved secreted protein	NE
Rv0560c	-	Possible benzoquinone methyltransferase (methylase)	NE
Rv0561c	-	Possible oxidoreductase	NE
Rv0562	grcC1	Probable polyprenyl-diphosphate synthase GrcC1 (polyprenyl pyrophosphate synthetase)	ES
Rv0563	htpX	Probable protease transmembrane protein heat shock protein HtpX	NE
Rv0564c	gpdA1	Probable glycerol-3-phosphate dehydrogenase [NAD(P)+] GpdA1 (NAD(P)H-dependent glycerol-3-phosphate dehydrogenase) (NAD(P)H-dependent dihydroxyacetone-phosphate reductase)	NE
Rv0565c	-	Probable monooxygenase	NE
Rv0566c	-	hypothetical protein	NE
Rv0567	-	Probable methyltransferase/methylase	NE
Rv0568	cyp135B1	Possible cytochrome P450 135B1 Cyp135B1	NE
Rv0569	-	hypothetical protein	NE
Rv0570	nrdZ	Probable ribonucleoside-diphosphate reductase (large subunit) NrdZ (ribonucleotide reductase)	NE
Rv0571c	-	hypothetical protein	NE
Rv0572c	-	Hypothetical protein	NE
Rv0573c	pncB2	Nicotinic acid phosphoribosyltransferase PncB2	NE
Rv0574c	-	hypothetical protein	NE
Rv0575c	-	Possible oxidoreductase	NE
Rv0576	-	Probable transcriptional regulatory protein (possibly ArsR-family)	NE
Rv0577	TB27.3	Conserved protein TB27.3	NE
Rv0578c	PE_PGRS7	PE-PGRS family protein PE_PGRS7	NE
Rv0579	-	hypothetical protein	NE
Rv0580c	-	hypothetical protein	NE
Rv0581	vapB26	Possible antitoxin VapB26	NE
Rv0582	vapC26	Possible toxin VapC26 Contains PIN domain	NE
Rv0583c	lpqN	Probable conserved lipoprotein LpqN	NE
Rv0584	-	Possible conserved exported protein	NE
Rv0585c	-	Probable conserved integral membrane protein	NE
Rv0586	mce2R	Probable transcriptional regulatory protein Mce2R (GntR-family)	NE
Rv0587	yrbE2A	Conserved hypothetical integral membrane protein YrbE2A	NE
Rv0588	yrbE2B	Conserved hypothetical integral membrane protein YrbE2B	NE
Rv0589	mce2A	Mce-family protein Mce2A	NE
Rv0590	mce2B	Mce-family protein Mce2B	NE
Rv0590A	-	Mce-family related protein	NE
Rv0591	mce2C	Mce-family protein Mce2C	NE
Rv0592	mce2D	Mce-family protein Mce2D	NE
Rv0593	lprL	Possible Mce-family lipoprotein LprL (Mce-family lipoprotein Mce2E)	NE
Rv0594	mce2F	Mce-family protein Mce2F	NE
Rv0595c	vapC4	Possible toxin VapC4	NE
Rv0596c	vapB4	Possible antitoxin VapB4	NE
Rv0597c	-	hypothetical protein	NE
Rv0598c	vapC27	Possible toxin VapC27 Contains PIN domain	NE
Rv0599c	vapB27	Possible antitoxin VapB27	NE
Rv0600c	-	Two component sensor kinase [second part]	NE
Rv0601c	-	Two component sensor kinase [first part]	NE
Rv0602c	tcrA	Two component DNA binding transcriptional regulatory protein TcrA	NE
Rv0603	-	Possible exported protein	NE
Rv0604	lpqO	Probable conserved lipoprotein LpqO	NE
Rv0605	-	Possible resolvase	NE
Rv0606	-	Possible transposase (fragment)	NE
Rv0607	-	Hypothetical protein	U
Rv0608	vapB28	Possible antitoxin VapB28	U
Rv0609	vapC28	Possible toxin VapC28 Contains PIN domain	NE
Rv0609A	-	hypothetical protein	U
Rv0610c	-	Hypothetical protein	NE
Rv0611c	-	Hypothetical protein	NE
Rv0612	-	hypothetical protein	NE
Rv0613c	-	hypothetical protein	NE
Rv0614	-	hypothetical protein	NE
Rv0615	-	Probable integral membrane protein	NE
Rv0616c	-	Hypothetical protein	NE
Rv0616A	vapB29	Possible antitoxin VapB29	NE
Rv0617	vapC29	Possible toxin VapC29 Contains PIN domain	NE
Rv0618	NElTa	Probable NElactose-1-phosphate uridylyltransferase NElTa [first part]	NE
Rv0619	NElTb	Probable NElactose-1-phosphate uridylyltransferase NElTb [second part]	NE
Rv0620	NElK	Probable NElactokinase NElK (NElactose kinase)	NE
Rv0621	-	Possible membrane protein	NE
Rv0622	-	Possible membrane protein	NE
Rv0623	vapB30	Possible antitoxin VapB30	NE
Rv0624	vapC30	Possible toxin VapC30 Contains PIN domain	NE
Rv0625c	-	Probable conserved transmembrane protein	NE
Rv0626	vapB5	Possible antitoxin VapB5	NE
Rv0627	vapC5	Possible toxin VapC5	U
Rv0628c	-	hypothetical protein	NE
Rv0629c	recD	Probable exonuclease V (alpha chain) RecD (exodeoxyribonuclease V alpha chain) (exodeoxyribonuclease V polypeptide)	NE
Rv0630c	recB	Probable exonuclease V (beta chain) RecB (exodeoxyribonuclease V beta chain)(exodeoxyribonuclease V polypeptide) (chi-specific endonuclease)	NE
Rv0631c	recC	Probable exonuclease V (NEmma chain) RecC (exodeoxyribonuclease V NEmma chain)(exodeoxyribonuclease V polypeptide)	NE
Rv0632c	echA3	Probable enoyl-CoA hydratase EchA3 (enoyl hydrase) (unsaturated acyl-CoA hydratase) (crotonase)	NE
Rv0633c	-	Possible exported protein	NE
Rv0634c	-	Possible glyoxalase II (hydroxyacylglutathione hydrolase) (GLX II)	NE
Rv0634A	-	hypothetical protein	NE
Rv0634B	rpmG2	50S ribosomal protein L33 RpmG2	GD
Rv0635	hadA	(3R)-hydroxyacyl-ACP dehydratase subunit HadA	ES
Rv0636	hadB	(3R)-hydroxyacyl-ACP dehydratase subunit HadB	ES
Rv0637	hadC	(3R)-hydroxyacyl-ACP dehydratase subunit HadC	NE
Rv0638	secE1	Probable preprotein translocase SecE1	ES
Rv0639	nusG	Probable transcription antitermination protein NusG	ES
Rv0640	rplK	50S ribosomal protein L11 RplK	NE
Rv0641	rplA	50S ribosomal protein L1 RplA	ES
Rv0642c	mmaA4	Methoxy mycolic acid synthase 4 MmaA4 (methyl mycolic acid synthase 4) (MMA4) (hydroxy mycolic acid synthase)	NE
Rv0643c	mmaA3	Methoxy mycolic acid synthase 3 MmaA3 (methyl mycolic acid synthase 3) (MMA3) (hydroxy mycolic acid synthase)	NE
Rv0644c	mmaA2	Methoxy mycolic acid synthase 2 MmaA2 (methyl mycolic acid synthase 2) (MMA2) (hydroxy mycolic acid synthase)	NE
Rv0645c	mmaA1	Methoxy mycolic acid synthase 1 MmaA1 (methyl mycolic acid synthase 1) (MMA1) (hydroxy mycolic acid synthase)	NE
Rv0646c	lipG	Probable lipase/esterase LipG	NE
Rv0647c	-	hypothetical protein	ES
Rv0648	-	Alpha-mannosidase	NE
Rv0649	fabD2	Possible malonyl CoA-acyl carrier protein transacylase FabD2 (MCT)	NE
Rv0650	-	Possible suNEr kinase	NE
Rv0651	rplJ	50S ribosomal protein L10 RplJ	ES
Rv0652	rplL	50S ribosomal protein L7/L12 RplL (SA1)	U
Rv0653c	-	Possible transcriptional regulatory protein (probably TetR-family)	NE
Rv0654	-	Probable dioxygenase	NE
Rv0655	mkl	Possible ribonucleotide-transport ATP-binding protein ABC transporter Mkl	NE
Rv0656c	vapC6	Possible toxin VapC6	NE
Rv0657c	vapB6	Possible antitoxin VapB6	NE
Rv0658c	-	Probable conserved integral membrane protein	NE
Rv0659c	mazF2	Toxin MazF2	NE
Rv0660c	mazE2	Possible antitoxin MazE2	NE
Rv0661c	vapC7	Possible toxin VapC7	NE
Rv0662c	vapB7	Possible antitoxin VapB7	U
Rv0663	atsD	Possible arylsulfatase AtsD (aryl-sulfate sulphohydrolase) (arylsulphatase)	NE
Rv0664	vapB8	Possible antitoxin VapB8	NE
Rv0665	vapC8	Possible toxin VapC8	NE
Rv0666	-	Possible membrane protein	U
Rv0667	rpoB	DNA-directed RNA polymerase (beta chain) RpoB (transcriptase beta chain) (RNA polymerase beta subunit)	ES
Rv0668	rpoC	DNA-directed RNA polymerase (beta' chain) RpoC (transcriptase beta' chain) (RNA polymerase beta' subunit)	ES
Rv0669c	-	Possible hydrolase	NE
Rv0670	end	Probable endonuclease IV End (endodeoxyribonuclease IV) (apurinase)	NE
Rv0671	lpqP	Possible conserved lipoprotein LpqP	NE
Rv0672	fadE8	Probable acyl-CoA dehydrogenase FadE8	NE
Rv0673	echA4	Possible enoyl-CoA hydratase EchA4 (enoyl hydrase) (unsaturated acyl-CoA hydratase) (crotonase)	NE
Rv0674	-	hypothetical protein	NE
Rv0675	echA5	Probable enoyl-CoA hydratase EchA5 (enoyl hydrase) (unsaturated acyl-CoA hydratase) (crotonase)	NE
Rv0676c	mmpL5	Probable conserved transmembrane transport protein MmpL5	NE
Rv0677c	mmpS5	Possible conserved membrane protein MmpS5	NE
Rv0678	-	hypothetical protein	NE
Rv0679c	-	Conserved threonine rich protein	NE
Rv0680c	-	Probable conserved transmembrane protein	NE
Rv0681	-	Probable transcriptional regulatory protein (possibly TetR-family)	NE
Rv0682	rpsL	30S ribosomal protein S12 RpsL	ES
Rv0683	rpsG	30S ribosomal protein S7 RpsG	ES
Rv0684	fusA1	Probable elonNEtion factor G FusA1 (EF-G)	ES
Rv0685	tuf	Probable iron-regulated elonNEtion factor TU Tuf (EF-TU)	ES
Rv0686	-	Probable membrane protein	NE
Rv0687	-	Probable short-chain type dehydrogenase/reductase	NE
Rv0688	-	Putative ferredoxin reductase	NE
Rv0689c	-	Hypothetical protein	NE
Rv0690c	-	hypothetical protein	NE
Rv0691c	-	Probable transcriptional regulatory protein	NE
Rv0691A	-	Mycofactocin precursor protein	NE
Rv0692	-	hypothetical protein	NE
Rv0693	pqqE	Probable coenzyme PQQ synthesis protein E PqqE (coenzyme PQQ synthesis protein III)	NE
Rv0694	lldD1	Possible L-lactate dehydrogenase (cytochrome) LldD1	NE
Rv0695	-	hypothetical protein	NE
Rv0696	-	Probable membrane suNEr transferase	NE
Rv0697	-	Probable dehydrogenase	GD
Rv0698	-	hypothetical protein	NE
Rv0699	-	Hypothetical protein	NE
Rv0700	rpsJ	30S ribosomal protein S10 RpsJ (transcription antitermination factor NusE)	GD
Rv0701	rplC	50S ribosomal protein L3 RplC	ES
Rv0702	rplD	50S ribosomal protein L4 RplD	ES
Rv0703	rplW	50S ribosomal protein L23 RplW	ES
Rv0704	rplB	50S ribosomal protein L2 RplB	ES
Rv0705	rpsS	30S ribosomal protein S19 RpsS	ES
Rv0706	rplV	50S ribosomal protein L22 RplV	ES
Rv0707	rpsC	30S ribosomal protein S3 RpsC	ES
Rv0708	rplP	50S ribosomal protein L16 RplP	ES
Rv0709	rpmC	50S ribosomal protein L29 RpmC	GD
Rv0710	rpsQ	30S ribosomal protein S17 RpsQ	ES
Rv0711	atsA	Possible arylsulfatase AtsA (aryl-sulfate sulphohydrolase) (arylsulphatase)	NE
Rv0712	-	hypothetical protein	NE
Rv0713	-	Probable conserved transmembrane protein	NE
Rv0714	rplN	50S ribosomal protein L14 RplN	ES
Rv0715	rplX	50S ribosomal protein L24 RplX	ES
Rv0716	rplE	50S ribosomal protein L5 RplE	ES
Rv0717	rpsN1	30S ribosomal protein S14 RpsN1	U
Rv0718	rpsH	30S ribosomal protein S8 RpsH	ES
Rv0719	rplF	50S ribosomal protein L6 RplF	ES
Rv0720	rplR	50S ribosomal protein L18 RplR	ES
Rv0721	rpsE	30S ribosomal protein S5 RpsE	ES
Rv0722	rpmD	50S ribosomal protein L30 RpmD	U
Rv0723	rplO	50S ribosomal protein L15 RplO	U
Rv0724	sppA	Possible protease IV SppA (endopeptidase IV) (signal peptide peptidase)	NE
Rv0724A	-	hypothetical protein	NE
Rv0725c	-	hypothetical protein	NE
Rv0726c	-	Possible S-adenosylmethionine-dependent methyltransferase	NE
Rv0727c	fucA	Possible L-fuculose phosphate aldolase FucA (L-fuculose-1-phosphate aldolase)	NE
Rv0728c	serA2	Possible D-3-phosphoglycerate dehydrogenase SerA2 (phosphoglycerate dehydrogenase) (PGDH)	NE
Rv0729	xylB	Possible D-xylulose kinase XylB (xylulokinase) (xylulose kinase)	NE
Rv0730	-	GCN5-related N-acetyltransferase	NE
Rv0731c	-	Possible S-adenosylmethionine-dependent methyltransferase	NE
Rv0732	secY	Probable preprotein translocase SecY	ES
Rv0733	adk	Adenylate kinase Adk (ATP-AMP transphosphorylase)	NE
Rv0734	mapA	Methionine aminopeptidase MapA (map) (peptidase M) (MetAP)	NE
Rv0735	sigL	Probable alternative RNA polymerase sigma factor SigL	NE
Rv0736	rslA	Anti-sigma factor RslA	NE
Rv0737	-	Possible transcriptional regulatory protein	NE
Rv0738	-	hypothetical protein	U
Rv0739	-	hypothetical protein	NE
Rv0740	-	hypothetical protein	NE
Rv0741	-	Probable transposase (fragment)	NE
Rv0742	PE_PGRS8	PE-PGRS family protein PE_PGRS8	NE
Rv0743c	-	Hypothetical protein	NE
Rv0744c	-	Possible transcriptional regulatory protein	NE
Rv0745	-	hypothetical protein	NE
Rv0746	PE_PGRS9	PE-PGRS family protein PE_PGRS9	NE
Rv0747	PE_PGRS10	PE-PGRS family protein PE_PGRS10	NE
Rv0748	vapB31	Possible antitoxin VapB31	NE
Rv0749	vapC31	Possible toxin VapC31 Contains PIN domain	NE
Rv0749A	-	hypothetical protein	NE
Rv0750	-	hypothetical protein	NE
Rv0751c	mmsB	Probable 3-hydroxyisobutyrate dehydrogenase MmsB (hibadh)	NE
Rv0752c	fadE9	Probable acyl-CoA dehydrogenase FadE9	NE
Rv0753c	mmsA	Probable methylmalonate-semialdehyde dehydrogenase MmsA (methylmalonic acid semialdehyde dehydrogenase) (MMSDH)	NE
Rv0754	PE_PGRS11	PE-PGRS family protein PE_PGRS11	NE
Rv0755c	PPE12	PPE family protein PPE12	NE
Rv0755A	-	Putative transposase (fragment)	NE
Rv0756c	-	hypothetical protein	NE
Rv0757	phoP	Possible two component system response transcriptional positive regulator PhoP	NE
Rv0758	phoR	Possible two component system response sensor kinase membrane associated PhoR	NE
Rv0759c	-	hypothetical protein	NE
Rv0760c	-	hypothetical protein	NE
Rv0761c	adhB	Possible zinc-containing alcohol dehydrogenase NAD dependent AdhB	NE
Rv0762c	-	hypothetical protein	NE
Rv0763c	-	Possible ferredoxin	U
Rv0764c	cyp51	Cytochrome P450 51 Cyp51 (CYPL1) (P450-L1A1) (sterol 14-alpha demethylase) (lanosterol 14-alpha demethylase) (P450-14DM)	NE
Rv0765c	-	Probable oxidoreductase	NE
Rv0766c	cyp123	Probable cytochrome P450 123 Cyp123	NE
Rv0767c	-	hypothetical protein	NE
Rv0768	aldA	Probable aldehyde dehydrogenase NAD dependent AldA (aldehyde dehydrogenase [NAD+])	NE
Rv0769	-	Probable dehydrogenase/reductase	NE
Rv0770	-	Probable dehydrogenase/reductase	NE
Rv0771	-	Possible 4-carboxymuconolactone decarboxylase (CMD)	NE
Rv0772	purD	Probable phosphoribosylamine--glycine liNEse PurD (NERS) (glycinamide ribonucleotide synthetase) (phosphoribosylglycinamide synthetase) (5'-phosphoribosylglycinamide synthetase)	ES
Rv0773c	ggtA	Probable bifunctional acylase GgtA: cephalosporin acylase (GL-7ACA acylase) + NEmma-glutamyltranspeptidase (GGT)	NE
Rv0774c	-	Probable conserved exported protein	NE
Rv0775	-	hypothetical protein	NE
Rv0776c	-	hypothetical protein	NE
Rv0777	purB	Probable adenylosuccinate lyase PurB (adenylosuccinase) (ASL) (ASASE)	ES
Rv0778	cyp126	Possible cytochrome P450 126 Cyp126	NE
Rv0779c	-	Possible conserved transmembrane protein	NE
Rv0780	purC	Phosphoribosylaminoimidazole-succinocarboxamide synthase PurC (SAICAR synthetase)	ES
Rv0781	ptrBa	Probable protease II PtrBa [first part] (oligopeptidase B)	NE
Rv0782	ptrBb	Probable protease II PtrBb [second part] (oligopeptidase B)	NE
Rv0783c	emrB	Possible multidrug resistance integral membrane efflux protein EmrB	NE
Rv0784	-	hypothetical protein	NE
Rv0785	-	hypothetical protein	NE
Rv0786c	-	hypothetical protein	NE
Rv0787	-	hypothetical protein	NE
Rv0787A	-	hypothetical protein	ES
Rv0788	purQ	Probable phosphoribosylformylglycinamidine synthase I PURG (FNEM synthase I)	ES
Rv0789c	-	Hypothetical protein	NE
Rv0790c	-	Hypothetical protein	NE
Rv0791c	-	hypothetical protein	NE
Rv0792c	-	Probable transcriptional regulatory protein (probably GntR-family)	NE
Rv0793	-	Possible monooxygenase	NE
Rv0794c	-	Probable oxidoreductase	NE
Rv0795	-	Putative transposase for insertion sequence element IS6110 (fragment)	NE
Rv0796	-	Putative transposase for insertion sequence element IS6110	NE
Rv0797	-	Putative transposase for insertion sequence element IS1547	NE
Rv0798c	cfp29	29 KDa antigen CFP29	NE
Rv0799c	-	hypothetical protein	NE
Rv0800	pepC	Probable aminopeptidase PepC	NE
Rv0801	-	hypothetical protein	NE
Rv0802c	-	Possible succinyltransferase in the GCN5-related N-acetyltransferase family	NE
Rv0803	purL	Phosphoribosylformylglycinamidine synthase II PurL (FNEM synthase II)	ES
Rv0804	-	hypothetical protein	NE
Rv0805	-	Class III cyclic nucleotide phosphodiesterase (cNMP PDE)	NE
Rv0806c	cpsY	Possible UDP-glucose-4-epimerase CpsY (NElactowaldenase) (UDP-NElactose-4-epimerase) (uridine diphosphate NElactose-4-epimerase) (uridine diphospho-NElactose-4-epimerase)	NE
Rv0807	-	hypothetical protein	NE
Rv0808	purF	Amidophosphoribosyltransferase PurF (glutamine phosphoribosylpyrophosphate amidotransferase) (ATASE) (gpatase)	ES
Rv0809	purM	Probable phosphoribosylformylglycinamidine CYCLO-liNEse PurM (AIRS) (phosphoribosyl-aminoimidazole synthetase) (air synthase)	ES
Rv0810c	-	hypothetical protein	ES
Rv0811c	-	hypothetical protein	ES
Rv0812	-	Probable amino acid aminotransferase	GD
Rv0813c	-	hypothetical protein	NE
Rv0814c	sseC2	Conserved protein SseC2	NE
Rv0815c	cysA2	Probable thiosulfate sulfurtransferase CysA2 (rhodanese-like protein) (thiosulfate cyanide transsulfurase) (thiosulfate thiotransferase)	NE
Rv0816c	thiX	Probable thioredoxin ThiX	NE
Rv0817c	-	Probable conserved exported protein	GD
Rv0818	-	Transcriptional regulatory protein	NE
Rv0819	mshD	GCN5-related N-acetyltransferase, MshD	NE
Rv0820	phoT	Probable phosphate-transport ATP-binding protein ABC transporter PhoT	NE
Rv0821c	phoY2	Probable phosphate-transport system transcriptional regulatory protein PhoY2	NE
Rv0822c	-	hypothetical protein	NE
Rv0823c	-	Possible transcriptional regulatory protein	NE
Rv0824c	desA1	Probable acyl-[acyl-carrier protein] desaturase DesA1 (acyl-[ACP] desaturase) (stearoyl-ACP desaturase) (protein Des)	ES
Rv0825c	-	hypothetical protein	NE
Rv0826	-	hypothetical protein	NE
Rv0827c	kmtR	Metal sensor transcriptional regulator KmtR (ArsR-SmtB family)	NE
Rv0828c	-	Possible deaminase	NE
Rv0829	-	Possible transposase (fragment)	NE
Rv0830	-	Possible S-adenosylmethionine-dependent methyltransferase	NE
Rv0831c	-	hypothetical protein	NE
Rv0832	PE_PGRS12	PE-PGRS family protein PE_PGRS12	NE
Rv0833	PE_PGRS13	PE-PGRS family protein PE_PGRS13	NE
Rv0834c	PE_PGRS14	PE-PGRS family protein PE_PGRS14	NE
Rv0835	lpqQ	Possible lipoprotein LpqQ	NE
Rv0836c	-	Hypothetical protein	NE
Rv0837c	-	Hypothetical protein	NE
Rv0838	lpqR	Probable conserved lipoprotein LpqR	NE
Rv0839	-	hypothetical protein	NE
Rv0840c	pip	Probable proline iminopeptidase Pip (prolyl aminopeptidase) (pap)	NE
Rv0841	-	Probable conserved transmembrane protein	NE
Rv0842	-	Probable conserved integral membrane protein	NE
Rv0843	-	Probable dehydrogenase	NE
Rv0844c	narL	Possible nitrate/nitrite response transcriptional regulatory protein NarL	NE
Rv0845	-	Possible two component sensor kinase	NE
Rv0846c	-	Probable oxidase	NE
Rv0847	lpqS	Probable lipoprotein LpqS	NE
Rv0848	cysK2	Possible cysteine synthase a CysK2 (O-acetylserine sulfhydrylase) (O-acetylserine (thiol)-lyase) (CSASE)	NE
Rv0849	-	Probable conserved integral membrane transport protein	NE
Rv0850	-	Putative transposase (fragment)	NE
Rv0851c	-	Probable short-chain type dehydrogenase/reductase	NE
Rv0852	fadD16	Possible fatty-acid-CoA liNEse FadD16 (fatty-acid-CoA synthetase) (fatty-acid-CoA synthase)	NE
Rv0853c	pdc	Probable pyruvate or indole-3-pyruvate decarboxylase Pdc	NE
Rv0854	-	hypothetical protein	NE
Rv0855	far	Probable fatty-acid-CoA racemase Far	NE
Rv0856	-	hypothetical protein	NE
Rv0857	-	hypothetical protein	NE
Rv0858c	dapC	Probable N-succinyldiaminopimelate aminotransferase DapC (DAP-at)	NE
Rv0859	fadA	Possible acyl-CoA thiolase FadA	NE
Rv0860	fadB	Probable fatty oxidation protein FadB	NE
Rv0861c	ercc3	DNA helicase Ercc3	NE
Rv0862c	-	hypothetical protein	NE
Rv0863	-	hypothetical protein	NE
Rv0864	moaC2	Probable molybdenum cofactor biosynthesis protein C 2 MoaC2	NE
Rv0865	mog	Probable molybdopterin biosynthesis Mog protein	NE
Rv0866	moaE2	Probable molybdenum cofactor biosynthesis protein E2 MoaE2 (molybdopterin converting factor large subunit) (molybdopterin [MPT] converting factor, subunit 2)	NE
Rv0867c	rpfA	Possible resuscitation-promoting factor RpfA	NE
Rv0868c	moaD2	Probable molybdenum cofactor biosynthesis protein D 2 MoaD2 (molybdopterin converting factor small subunit) (molybdopterin [MPT] converting factor, subunit 1)	NE
Rv0869c	moaA2	Probable molybdenum cofactor biosynthesis protein A2 MoaA2	NE
Rv0870c	-	Possible conserved integral membrane protein	NE
Rv0871	cspB	Probable cold shock-like protein B CspB	NE
Rv0872c	PE_PGRS15	PE-PGRS family protein PE_PGRS15	NE
Rv0873	fadE10	Probable acyl-CoA dehydrogenase FadE10	NE
Rv0874c	-	hypothetical protein	NE
Rv0875c	-	Possible conserved exported protein	NE
Rv0876c	-	Possible conserved transmembrane protein	NE
Rv0877	-	hypothetical protein	NE
Rv0878c	PPE13	PPE family protein PPE13	NE
Rv0879c	-	Possible conserved transmembrane protein	NE
Rv0880	-	Possible transcriptional regulatory protein (possibly MarR-family)	U
Rv0881	-	Possible rRNA methyltransferase (rRNA methylase)	NE
Rv0882	-	Probable transmembrane protein	NE
Rv0883c	-	hypothetical protein	ES
Rv0884c	serC	Possible phosphoserine aminotransferase SerC (PSAT)	ES
Rv0885	-	hypothetical protein	NE
Rv0886	fprB	Probable NADPH:adrenodoxin oxidoreductase FprB (adrenodoxin reductase) (AR) (ferredoxin-NADP(+) reductase)	NE
Rv0887c	-	hypothetical protein	NE
Rv0888	-	Probable exported protein	NE
Rv0889c	citA	Probable citrate synthase II CitA	NE
Rv0890c	-	Probable transcriptional regulatory protein (probably LuxR-family)	NE
Rv0891c	-	Possible transcriptional regulatory protein	NE
Rv0892	-	Probable monooxygenase	NE
Rv0893c	-	Possible S-adenosylmethionine-dependent methyltransferase	NE
Rv0894	-	Possible transcriptional regulatory protein (possibly LuxR-family)	NE
Rv0895	-	Possible triacylglycerol synthase (diacylglycerol acyltransferase)	NE
Rv0896	gltA2	Probable citrate synthase I GltA2	GD
Rv0897c	-	Probable oxidoreductase	NE
Rv0898c	-	hypothetical protein	U
Rv0899	ompA	Outer membrane protein A OmpA	NE
Rv0900	-	Possible membrane protein	NE
Rv0901	-	Possible conserved exported or membrane protein	NE
Rv0902c	prrB	Two component sensor histidine kinase PrrB	ES
Rv0903c	prrA	Two component response transcriptional regulatory protein PrrA	ES
Rv0904c	accD3	Putative acetyl-coenzyme A carboxylase carboxyl transferase (subunit beta) AccD3 (accase beta chain)	NE
Rv0905	echA6	Possible enoyl-CoA hydratase EchA6 (enoyl hydrase) (unsaturated acyl-CoA hydratase) (crotonase)	NE
Rv0906	-	hypothetical protein	NE
Rv0907	-	hypothetical protein	NE
Rv0908	ctpE	Probable metal cation transporter ATPase P-type CtpE	NE
Rv0909	-	hypothetical protein	NE
Rv0910	-	hypothetical protein	NE
Rv0911	-	hypothetical protein	NE
Rv0912	-	Probable conserved transmembrane protein	NE
Rv0913c	-	Possible dioxygenase	NE
Rv0914c	-	Possible lipid carrier protein or keto acyl-CoA thiolase	NE
Rv0915c	PPE14	PPE family protein PPE14	NE
Rv0916c	PE7	PE family protein PE7	NE
Rv0917	betP	Possible glycine betaine transport integral membrane protein BetP	NE
Rv0918	-	hypothetical protein	NE
Rv0919	-	GCN5-related N-acetyltransferase	NE
Rv0920c	-	Probable transposase	NE
Rv0921	-	Possible resolvase	NE
Rv0922	-	Possible transposase	NE
Rv0923c	-	hypothetical protein	NE
Rv0924c	mntH	Divalent cation-transport integral membrane protein MntH (BRAMP) (MRAMP)	NE
Rv0925c	-	hypothetical protein	NE
Rv0926c	-	hypothetical protein	NE
Rv0927c	-	Probable short-chain type dehydrogenase/reductase	NE
Rv0928	pstS3	Periplasmic phosphate-binding lipoprotein PstS3 (PBP-3) (PstS3) (PHOS1)	NE
Rv0929	pstC2	Phosphate-transport integral membrane ABC transporter PstC2	NE
Rv0930	pstA1	Probable phosphate-transport integral membrane ABC transporter PstA1	NE
Rv0931c	pknD	Transmembrane serine/threonine-protein kinase D PknD (protein kinase D) (STPK D)	NE
Rv0932c	pstS2	Periplasmic phosphate-binding lipoprotein PstS2 (PBP-2) (PstS2)	NE
Rv0933	pstB	Phosphate-transport ATP-binding protein ABC transporter PstB	NE
Rv0934	pstS1	Periplasmic phosphate-binding lipoprotein PstS1 (PBP-1) (PstS1)	NE
Rv0935	pstC1	Phosphate-transport integral membrane ABC transporter PstC1	NE
Rv0936	pstA2	Phosphate-transport integral membrane ABC transporter PstA2	NE
Rv0937c	mku	DNA end-binding protein, Mku	NE
Rv0938	ligD	ATP dependent DNA liNEse LigD (ATP dependent polydeoxyribonucleotide synthase) (thermostable DNA liNEse) (ATP dependent polynucleotide liNEse) (sealase) (DNA repair enzyme) (DNA joinase)	NE
Rv0939	-	Possible bifunctional enzyme: 2-hydroxyhepta-2,4-diene-1,7-dioate isomerase (HHDD isomerase) + cyclase/dehydrase	NE
Rv0940c	-	Possible oxidoreductase	NE
Rv0941c	-	hypothetical protein	NE
Rv0942	-	Hypothetical protein	NE
Rv0943c	-	Probable monooxygenase	NE
Rv0944	-	Possible formamidopyrimidine-DNA glycosylase (FAPY-DNA glycosylase)	NE
Rv0945	-	Probable short-chain type dehydrogenase/reductase	NE
Rv0946c	pgi	Probable glucose-6-phosphate isomerase Pgi (GPI) (phosphoglucose isomerase) (phosphohexose isomerase) (phi)	GD
Rv0948c	-	Chorismate mutase	ES
Rv0949	uvrD1	Probable ATP-dependent DNA helicase II UvrD1	NE
Rv0950c	-	hypothetical protein	NE
Rv0951	sucC	Probable succinyl-CoA synthetase (beta chain) SucC (SCS-beta)	ES
Rv0952	sucD	Probable succinyl-CoA synthetase (alpha chain) SucD (SCS-alpha)	ES
Rv0953c	-	Possible oxidoreductase	NE
Rv0954	-	Probable conserved transmembrane protein	NE
Rv0955	-	Probable conserved integral membrane protein	NE
Rv0956	purN	Probable 5'-phosphoribosylglycinamide formyltransferase PurN (NERT) (NEr transformylase) (5'-phosphoribosylglycinamide transformylase)	ES
Rv0957	purH	Probable bifunctional purine biosynthesis protein PurH: phosphoribosylaminoimidazolecarboxamide formyltransferase (AICAR transformylase) (5'-phosphoribosyl-5-aminoimidazole-4-carboxamide formyltransferase) + inosinemonophosphate cyclohydrolase (imp cyclohydrolase) (inosinicase) (imp synthetase) (ATIC)	ES
Rv0958	-	Possible magnesium chelatase	NE
Rv0959	-	hypothetical protein	NE
Rv0959A	vapB9	Possible antitoxin VapB9	NE
Rv0960	vapC9	Possible toxin VapC9	NE
Rv0961	-	Probable integral membrane protein	NE
Rv0962c	lprP	Possible lipoprotein LprP	NE
Rv0963c	-	hypothetical protein	NE
Rv0964c	-	Hypothetical protein	NE
Rv0965c	-	hypothetical protein	NE
Rv0966c	-	hypothetical protein	NE
Rv0967	csoR	Copper-sensitive operon repressor CsoR	U
Rv0968	-	hypothetical protein	NE
Rv0969	ctpV	Probable metal cation transporter P-type ATPase CtpV	NE
Rv0970	-	Probable conserved integral membrane protein	NE
Rv0971c	echA7	Probable enoyl-CoA hydratase EchA7 (enoyl hydrase) (unsaturated acyl-CoA hydratase) (crotonase)	NE
Rv0972c	fadE12	Acyl-CoA dehydrogenase FadE12	NE
Rv0973c	accA2	Probable acetyl-/propionyl-coenzyme A carboxylase alpha chain (alpha subunit) AccA2: biotin carboxylase + biotin carboxyl carrier protein (BCCP)	NE
Rv0974c	accD2	Probable acetyl-/propionyl-CoA carboxylase (beta subunit) AccD2	NE
Rv0975c	fadE13	Probable acyl-CoA dehydrogenase FadE13	NE
Rv0976c	-	hypothetical protein	NE
Rv0977	PE_PGRS16	PE-PGRS family protein PE_PGRS16	NE
Rv0978c	PE_PGRS17	PE-PGRS family protein PE_PGRS17	NE
Rv0979c	-	Hypothetical protein	NE
Rv0979A	rpmF	50S ribosomal protein L32 RpmF	U
Rv0980c	PE_PGRS18	PE-PGRS family protein PE_PGRS18	NE
Rv0981	mprA	Mycobacterial persistence regulator MRPA (two component response transcriptional regulatory protein)	NE
Rv0982	mprB	Two component sensor kinase MprB	ES
Rv0983	pepD	Probable serine protease PepD (serine proteinase) (MTB32B)	NE
Rv0984	moaB2	Possible pterin-4-alpha-carbinolamine dehydratase MoaB2 (PHS) (4-alpha-hydroxy-tetrahydropterin dehydratase) (pterin-4-a-carbinolamine dehydratase) (phenylalanine hydroxylase-stimulating protein) (PHS) (pterin carbinolamine dehydratase) (PCD)	NE
Rv0985c	mscL	Possible large-conductance ion mechanosensitive channel MscL	NE
Rv0986	-	Probable adhesion component transport ATP-binding protein ABC transporter	NE
Rv0987	-	Probable adhesion component transport transmembrane protein ABC transporter	NE
Rv0988	-	Possible conserved exported protein	NE
Rv0989c	grcC2	Probable polyprenyl-diphosphate synthase GrcC2 (polyprenyl pyrophosphate synthetase)	NE
Rv0990c	-	Hypothetical protein	NE
Rv0991c	-	Conserved serine rich protein	NE
Rv0992c	-	hypothetical protein	NE
Rv0993	NElU	UTP--glucose-1-phosphate uridylyltransferase NElU (UDP-glucose pyrophosphorylase) (UDPGP) (alpha-D-glucosyl-1-phosphate uridylyltransferase) (uridine diphosphoglucose pyrophosphorylase)	ES
Rv0994	moeA1	Probable molybdopterin biosynthesis protein MoeA1	NE
Rv0995	rimJ	Ribosomal-protein-alanine acetyltransferase RimJ (acetylating enzyme for N-terminal of ribosomal protein S5)	NE
Rv0996	-	Probable conserved transmembrane protein	NE
Rv0997	-	Hypothetical protein	NE
Rv0998	-	hypothetical protein	NE
Rv0999	-	hypothetical protein	NE
Rv1000c	-	hypothetical protein	NE
Rv1001	arcA	Probable arginine deiminase ArcA (adi) (ad) (arginine dihydrolase)	NE
Rv1002c	-	hypothetical protein	GD
Rv1003	-	hypothetical protein	NE
Rv1004c	-	Probable membrane protein	NE
Rv1005c	pabB	Probable para-aminobenzoate synthase component I PABD	ES
Rv1006	-	hypothetical protein	NE
Rv1007c	metS	Methionyl-tRNA synthetase MetS (MetRS) (methionine--tRNA liNEse)	ES
Rv1008	tatD	Probable deoxyribonuclease TatD (YJJV protein)	NE
Rv1009	rpfB	Probable resuscitation-promoting factor RpfB	NE
Rv1010	ksNE	Probable dimethyladenosine transferase KsNE (S-adenosylmethionine-6-N', N'-adenosyl(rRNA) dimethyltransferase) (16S rRNA dimethylase) (high level kasuNEmycin resistance protein KsNE) (kasuNEmycin dimethyltransferase)	NE
Rv1011	ispE	Probable 4-diphosphocytidyl-2-C-methyl-D-erythritol kinase IspE (CMK) (4-(cytidine-5'-diphospho)-2-C-methyl-D-erythritol kinase)	ES
Rv1012	-	Hypothetical protein	NE
Rv1013	pks16	Putative polyketide synthase Pks16	NE
Rv1014c	pth	Probable peptidyl-tRNA hydrolase Pth	ES
Rv1015c	rplY	50S ribosomal protein L25 RplY	GD
Rv1016c	lpqT	Probable conserved lipoprotein LpqT	NE
Rv1017c	prsA	Probable ribose-phosphate pyrophosphokinase PrsA (phosphoribosyl pyrophosphate synthetase) (PRPP synthetase)	ES
Rv1018c	glmU	Probable UDP-N-acetylglucosamine pyrophosphorylase GlmU	ES
Rv1019	-	Probable transcriptional regulatory protein (probably TetR-family)	NE
Rv1020	mfd	Probable transcription-repair coupling factor Mfd (TRCF)	NE
Rv1021	-	hypothetical protein	NE
Rv1022	lpqU	Probable conserved lipoprotein LpqU	NE
Rv1023	eno	Probable enolase Eno	GD
Rv1024	-	Possible conserved membrane protein	ES
Rv1025	-	hypothetical protein	ES
Rv1026	-	hypothetical protein	NE
Rv1027c	kdpE	Probable transcriptional regulatory protein KdpE	NE
Rv1028c	kdpD	Probable sensor protein KdpD	NE
Rv1028A	kdpF	Probable membrane protein KdpF	NE
Rv1029	kdpA	Probable potassium-transporting ATPase a chain KdpA (potassium-translocating ATPase a chain) (ATP phosphohydrolase [potassium-transporting] a chain) (potassium binding and translocating subunit A)	NE
Rv1030	kdpB	Probable potassium-transporting P-type ATPase B chain KdpB (potassium-translocating ATPase B chain) (ATP phosphohydrolase [potassium-transporting] B chain) (potassium binding and translocating subunit B)	NE
Rv1031	kdpC	Probable potassium-transporting ATPase C chain KdpC (potassium-translocating ATPase C chain) (ATP phosphohydrolase [potassium-transporting] C chain) (potassium binding and translocating subunit C)	NE
Rv1032c	trcS	Two component sensor histidine kinase TrcS	NE
Rv1033c	trcR	Two component transcriptional regulator TrcR	NE
Rv1034c	-	Probable transposase (fragment)	NE
Rv1035c	-	Probable transposase (fragment)	NE
Rv1036c	-	Probable IS1560 transposase (fragment)	NE
Rv1037c	esxI	Putative ESAT-6 like protein EsxI (ESAT-6 like protein 1)	NE
Rv1038c	esxJ	ESAT-6 like protein EsxJ (ESAT-6 like protein 2)	NE
Rv1039c	PPE15	PPE family protein PPE15	NE
Rv1040c	PE8	PE family protein PE8	NE
Rv1041c	-	Probable is like-2 transposase	NE
Rv1042c	-	Probable is like-2 transposase	NE
Rv1043c	-	hypothetical protein	NE
Rv1044	-	hypothetical protein	ES
Rv1045	-	Hypothetical protein	NE
Rv1046c	-	Hypothetical protein	NE
Rv1047	-	Probable transposase	NE
Rv1048c	-	Hypothetical protein	NE
Rv1049	-	Probable transcriptional repressor protein	NE
Rv1050	-	Probable oxidoreductase	NE
Rv1051c	-	hypothetical protein	NE
Rv1052	-	Hypothetical protein	NE
Rv1053c	-	Hypothetical protein	NE
Rv1054	-	Probable integrase (fragment)	NE
Rv1055	-	Possible integrase (fragment)	NE
Rv1056	-	hypothetical protein	NE
Rv1057	-	hypothetical protein	NE
Rv1058	fadD14	Probable medium chain fatty-acid-CoA liNEse FadD14 (fatty-acid-CoA synthetase) (fatty-acid-CoA synthase)	NE
Rv1059	-	hypothetical protein	NE
Rv1060	-	hypothetical protein	NE
Rv1061	-	hypothetical protein	NE
Rv1062	-	hypothetical protein	NE
Rv1063c	-	hypothetical protein	NE
Rv1064c	lpqV	Possible lipoprotein LpqV	NE
Rv1065	-	hypothetical protein	NE
Rv1066	-	hypothetical protein	NE
Rv1067c	PE_PGRS19	PE-PGRS family protein PE_PGRS19	NE
Rv1068c	PE_PGRS20	PE-PGRS family protein PE_PGRS20	NE
Rv1069c	-	hypothetical protein	NE
Rv1070c	echA8	Probable enoyl-CoA hydratase EchA8 (enoyl hydrase) (unsaturated acyl-CoA hydratase) (crotonase)	NE
Rv1071c	echA9	Possible enoyl-CoA hydratase EchA9 (enoyl hydrase) (unsaturated acyl-CoA hydratase) (crotonase)	NE
Rv1072	-	Probable conserved transmembrane protein	NE
Rv1073	-	hypothetical protein	NE
Rv1074c	fadA3	Probable beta-ketoacyl CoA thiolase FadA3	NE
Rv1075c	-	Conserved exported protein	NE
Rv1076	lipU	Possible lipase LipU	NE
Rv1077	cbs	Probable cystathionine beta-synthase Cbs (serine sulfhydrase) (beta-thionase) (hemoprotein H-450)	NE
Rv1078	pra	Probable proline-rich antigen homolog Pra	NE
Rv1079	metB	Cystathionine NEmma-synthase MetB (CGS) (O-succinylhomoserine [thiol]-lyase)	NE
Rv1080c	greA	Probable transcription elonNEtion factor GreA (transcript cleavage factor GreA)	NE
Rv1081c	-	Probable conserved membrane protein	NE
Rv1082	mca	Mycothiol conjuNEte amidase Mca (mycothiol S-conjuNEte amidase)	NE
Rv1083	-	hypothetical protein	NE
Rv1084	-	hypothetical protein	NE
Rv1085c	-	Possible hemolysin-like protein	NE
Rv1086	-	Short (C15) chain Z-isoprenyl diphosphate synthase (Z-FPP synthase) (Z-farnesyl diphosphate synthase) (Z-FPP synthetase) (Z-farnesyl diphosphate synthetase) (geranyltranstransferase) (farnesyl pyrophosphate synthetase)	NE
Rv1087	PE_PGRS21	PE-PGRS family protein PE_PGRS21	NE
Rv1087A	-	hypothetical protein	NE
Rv1088	PE9	PE family protein PE9	NE
Rv1089	PE10	PE family protein PE10	NE
Rv1089A	celA2a	Probable cellulase CelA2a (endo-1,4-beta-glucanase) (endoglucanase) (carboxymethyl cellulase)	NE
Rv1090	celA2b	Probable cellulase CelA2b (endo-1,4-beta-glucanase) (endoglucanase) (carboxymethyl cellulase)	NE
Rv1091	PE_PGRS22	PE-PGRS family protein PE_PGRS22	NE
Rv1092c	coaA	Probable pantothenate kinase CoaA (pantothenic acid kinase)	ES
Rv1093	glyA1	Serine hydroxymethyltransferase 1 GlyA1	ES
Rv1094	desA2	Possible acyl-[acyl-carrier protein] desaturase DesA2 (acyl-[ACP] desaturase) (stearoyl-ACP desaturase)	ES
Rv1095	phoH2	Probable PHOH-like protein PhoH2 (phosphate starvation-inducible protein PSIH)	NE
Rv1096	-	Possible glycosyl hydrolase	NE
Rv1097c	-	Probable membrane glycine and proline rich protein	NE
Rv1098c	fum	Probable fumarase Fum (fumarate hydratase)	ES
Rv1099c	glpX	Fructose 1,6-bisphosphatase GlpX	NE
Rv1100	-	hypothetical protein	NE
Rv1101c	-	hypothetical protein	NE
Rv1102c	mazF3	Toxin MazF3	NE
Rv1103c	mazE3	Possible antitoxin MazE3	NE
Rv1104	-	Possible para-nitrobenzyl esterase (fragment)	NE
Rv1105	-	Possible para-nitrobenzyl esterase (fragment)	NE
Rv1106c	-	3-beta-hydroxysteroid dehydrogenase	NE
Rv1107c	xseB	Probable exodeoxyribonuclease VII (small subunit) XseB (exonuclease VII small subunit)	NE
Rv1108c	xseA	Probable exodeoxyribonuclease VII (large subunit) XseA (exonuclease VII large subunit)	NE
Rv1109c	-	hypothetical protein	NE
Rv1110	lytB2	Probable LYTB-related protein LytB2	ES
Rv1111c	-	hypothetical protein	ES
Rv1112	-	Probable GTP binding protein	NE
Rv1113	vapB32	Possible antitoxin VapB32	NE
Rv1114	vapC32	Possible toxin VapC32 Contains PIN domain	NE
Rv1115	-	Possible exported protein	NE
Rv1116	-	Hypothetical protein	NE
Rv1116A	-	Conserved hypothetical protein (fragment)	NE
Rv1117	-	hypothetical protein	NE
Rv1118c	-	hypothetical protein	NE
Rv1119c	-	Hypothetical protein	U
Rv1120c	-	hypothetical protein	NE
Rv1121	zwf1	Probable glucose-6-phosphate 1-dehydrogenase Zwf1 (G6PD)	NE
Rv1122	gnd2	Probable 6-phosphogluconate dehydrogenase,decarboxylating Gnd2	ES
Rv1123c	bpoB	Possible peroxidase BpoB (non-haem peroxidase)	NE
Rv1124	ephC	Probable epoxide hydrolase EphC (epoxide hydratase)	NE
Rv1125	-	hypothetical protein	NE
Rv1126c	-	hypothetical protein	NE
Rv1127c	ppdK	Probable pyruvate, phosphate dikinase PpdK	NE
Rv1128c	-	hypothetical protein	NE
Rv1129c	-	Probable transcriptional regulator protein	NE
Rv1130	prpD	Possible methylcitrate dehydratase PrpD	NE
Rv1131	prpC	Probable methylcitrate synthase PrpC	NE
Rv1132	-	hypothetical protein	NE
Rv1133c	metE	Probable 5-methyltetrahydropteroyltriglutamate--homocysteine methyltransferase MetE (methionine synthase, vitamin-B12 independent isozyme)	ES
Rv1134	-	Hypothetical protein	NE
Rv1135c	PPE16	PPE family protein PPE16	NE
Rv1135A	-	Possible acetyl-CoA acetyltransferase (acetoacetyl-CoA thiolase)	NE
Rv1136	-	Possible enoyl-CoA hydratase	NE
Rv1137c	-	Hypothetical protein	NE
Rv1138c	-	Possible oxidoreductase	NE
Rv1139c	-	hypothetical protein	NE
Rv1140	-	Probable integral membrane protein	NE
Rv1141c	echA11	Probable enoyl-CoA hydratase EchA11 (enoyl hydrase) (unsaturated acyl-CoA hydratase) (crotonase)	NE
Rv1142c	echA10	Probable enoyl-CoA hydratase EchA10 (enoyl hydrase) (unsaturated acyl-CoA hydratase) (crotonase)	NE
Rv1143	mcr	Probable alpha-methylacyl-CoA racemase Mcr (2-methylacyl-CoA racemase) (2-arylpropionyl-CoA epimerase )	NE
Rv1144	-	Probable short-chain type dehydrogenase/reductase	NE
Rv1145	mmpL13a	Probable conserved transmembrane transport protein MmpL13a	NE
Rv1146	mmpL13b	Probable conserved transmembrane transport protein MmpL13b	NE
Rv1147	-	hypothetical protein	NE
Rv1148c	-	hypothetical protein	NE
Rv1149	-	Possible transposase	NE
Rv1151c	-	Transcriptional regulatory protein	NE
Rv1152	-	Probable transcriptional regulatory protein	NE
Rv1153c	omt	Probable O-methyltransferase Omt	NE
Rv1154c	-	Hypothetical protein	NE
Rv1155	-	Possible pyridoxamine 5'-phosphate oxidase (PNP/PMP oxidase) (pyridoxinephosphate oxidase) (PNPOX) (pyridoxine 5'-phosphate oxidase)	NE
Rv1156	-	hypothetical protein	NE
Rv1157c	-	Conserved ala-, pro-rich protein	NE
Rv1158c	-	Conserved hypothetical ala-, pro-rich protein	NE
Rv1159	pimE	Mannosyltransferase PimE	NE
Rv1159A	-	hypothetical protein	NE
Rv1160	mutT2	Probable mutator protein MutT2 (7,8-dihydro-8-oxoguanine-triphosphatase) (8-oxo-dGTPase)	NE
Rv1161	narG	Respiratory nitrate reductase (alpha chain) NarG	NE
Rv1162	narH	Probable respiratory nitrate reductase (beta chain) NarH	NE
Rv1163	narJ	Probable respiratory nitrate reductase (delta chain) NarJ	NE
Rv1164	narI	Probable respiratory nitrate reductase (NEmma chain) NarI	NE
Rv1165	typA	Possible GTP-binding translation elonNEtion factor TypA (tyrosine phosphorylated protein A) (GTP-binding protein)	NE
Rv1166	lpqW	Probable conserved lipoprotein LpqW	ES
Rv1167c	-	Probable transcriptional regulatory protein	NE
Rv1168c	PPE17	PPE family protein PPE17	NE
Rv1169c	lipX	PE family protein Possible lipase LipX	NE
Rv1170	mshB	N-acetyl-1-D-myo-inosityl-2-amino-2-deoxy-alpha- D-glucopyranoside deacetylase MshB (GlcNAc-Ins deacetylase)	NE
Rv1171	-	hypothetical protein	NE
Rv1172c	PE12	PE family protein PE12	NE
Rv1173	fbiC	Probable F420 biosynthesis protein FbiC	NE
Rv1174c	TB8.4	Low molecular weight T-cell antigen TB8.4	NE
Rv1175c	fadH	Probable NADPH dependent 2,4-dienoyl-CoA reductase FadH (2,4-dienoyl coenzyme A reductase) (4-enoyl-CoA reductase)	NE
Rv1176c	-	hypothetical protein	NE
Rv1177	fdxC	Probable ferredoxin FdxC	ES
Rv1178	-	Probable aminotransferase	NE
Rv1179c	-	hypothetical protein	NE
Rv1180	pks3	Probable polyketide beta-ketoacyl synthase Pks3	NE
Rv1181	pks4	Probable polyketide beta-ketoacyl synthase Pks4	NE
Rv1182	papA3	Probable conserved polyketide synthase associated protein PapA3	NE
Rv1183	mmpL10	Probable conserved transmembrane transport protein MmpL10	NE
Rv1184c	-	Possible exported protein	NE
Rv1185c	fadD21	Probable fatty-acid-AMP liNEse FadD21 (fatty-acid-AMP synthetase) (fatty-acid-AMP synthase)	NE
Rv1186c	-	hypothetical protein	NE
Rv1187	rocA	Probable pyrroline-5-carboxylate dehydrogenase RocA	NE
Rv1188	-	Probable proline dehydrogenase	NE
Rv1189	sigI	Possible alternative RNA polymerase sigma factor SigI	NE
Rv1190	-	hypothetical protein	NE
Rv1191	-	hypothetical protein	NE
Rv1192	-	hypothetical protein	NE
Rv1193	fadD36	Probable fatty-acid-CoA liNEse FadD36 (fatty-acid-CoA synthetase) (fatty-acid-CoA synthase)	NE
Rv1194c	-	hypothetical protein	NE
Rv1195	PE13	PE family protein PE13	NE
Rv1196	PPE18	PPE family protein PPE18	NE
Rv1197	esxK	ESAT-6 like protein EsxK (ESAT-6 like protein 3)	NE
Rv1198	esxL	Putative ESAT-6 like protein EsxL (ESAT-6 like protein 4)	NE
Rv1199c	-	Possible transposase	NE
Rv1200	-	Probable conserved integral membrane transport protein	NE
Rv1201c	dapD	Tetrahydrodipicolinate N-succinyltransferase DapD	ES
Rv1202	dapE	Probable succinyl-diaminopimelate desuccinylase DapE	ES
Rv1203c	-	Hypothetical protein	NE
Rv1204c	-	hypothetical protein	NE
Rv1205	-	hypothetical protein	NE
Rv1206	fadD6	Probable fatty-acid-CoA liNEse FadD6 (fatty-acid-CoA synthetase) (fatty-acid-CoA synthase)	NE
Rv1207	folP2	Dihydropteroate synthase 2 FolP2 (DHPS 2) (dihydropteroate pyrophosphorylase 2)	NE
Rv1208	gpgS	Probable glucosyl-3-phosphoglycerate synthase GpgS	ES
Rv1209	-	hypothetical protein	NE
Rv1210	taNE	Probable DNA-3-methyladenine glycosylase I TaNE (tag I) (3-methyladenine-DNA glycosylase I, constitutive) (DNA-3-methyladenine glycosidase I)	NE
Rv1211	-	hypothetical protein	NE
Rv1212c	glNE	Putative glycosyl transferase GlNE	NE
Rv1213	glgC	Glucose-1-phosphate adenylyltransferase GlgC (ADP-glucose synthase) (ADP-glucose pyrophosphorylase)	NE
Rv1214c	PE14	PE family protein PE14	NE
Rv1215c	-	hypothetical protein	NE
Rv1216c	-	Probable conserved integral membrane protein	NE
Rv1217c	-	Probable tetronasin-transport integral membrane protein ABC transporter	NE
Rv1218c	-	Probable tetronasin-transport ATP-binding protein ABC transporter	NE
Rv1219c	-	Probable transcriptional regulatory protein	NE
Rv1220c	-	Probable methyltransferase	NE
Rv1221	sigE	Alternative RNA polymerase sigma factor SigE	NE
Rv1222	rseA	Anti-sigma factor RseA	U
Rv1223	htrA	Probable serine protease HtrA (DEGP protein)	ES
Rv1224	tatB	Probable protein TatB	GD
Rv1225c	-	hypothetical protein	NE
Rv1226c	-	Probable transmembrane protein	NE
Rv1227c	-	Probable transmembrane protein	NE
Rv1228	lpqX	Probable lipoprotein LpqX	NE
Rv1229c	mrp	Probable Mrp-related protein Mrp	ES
Rv1230c	-	Possible membrane protein	NE
Rv1231c	-	Probable membrane protein	NE
Rv1232c	-	hypothetical protein	NE
Rv1233c	-	hypothetical protein	NE
Rv1234	-	Probable transmembrane protein	NE
Rv1235	lpqY	Probable suNEr-binding lipoprotein LpqY	NE
Rv1236	suNE	Probable suNEr-transport integral membrane protein ABC transporter SuNE	NE
Rv1237	sugB	Probable suNEr-transport integral membrane protein ABC transporter SugB	NE
Rv1238	sugC	Probable suNEr-transport ATP-binding protein ABC transporter SugC	NE
Rv1239c	corA	Possible magnesium and cobalt transport transmembrane protein CorA	NE
Rv1240	mdh	Probable malate dehydrogenase Mdh	NE
Rv1241	vapB33	Possible antitoxin VapB33	U
Rv1242	vapC33	Possible toxin VapC33 Contains PIN domain	NE
Rv1243c	PE_PGRS23	PE-PGRS family protein PE_PGRS23	NE
Rv1244	lpqZ	Probable lipoprotein LpqZ	NE
Rv1245c	-	Probable short-chain type dehydrogenase/reductase	NE
Rv1246c	relE	Toxin RelE	NE
Rv1247c	relB	Antitoxin RelB	NE
Rv1248c	-	Multifunctional alpha-ketoglutarate metabolic enzyme	NE
Rv1249c	-	Possible membrane protein	NE
Rv1250	-	Probable drug-transport integral membrane protein	NE
Rv1251c	-	hypothetical protein	NE
Rv1252c	lprE	Probable lipoprotein LprE	NE
Rv1253	deaD	Probable cold-shock DeaD-box protein A homolog DeaD (ATP-dependent RNA helicase dead homolog)	NE
Rv1254	-	Probable acyltransferase	ES
Rv1255c	-	Probable transcriptional regulatory protein	NE
Rv1256c	cyp130	Probable cytochrome P450 130 Cyp130	NE
Rv1257c	-	Probable oxidoreductase	NE
Rv1258c	-	Probable conserved integral membrane transport protein	NE
Rv1259	udgB	Probable uracil DNA glycosylase, UdgB	NE
Rv1260	-	Probable oxidoreductase	NE
Rv1261c	-	hypothetical protein	NE
Rv1262c	-	Hypothetical hit-like protein	NE
Rv1263	amiB2	Probable amidase AmiB2 (aminohydrolase)	NE
Rv1264	-	Adenylyl cyclase (ATP pyrophosphate-lyase) (adenylate cyclase)	NE
Rv1265	-	hypothetical protein	NE
Rv1266c	pknH	Probable transmembrane serine/threonine-protein kinase H PknH (protein kinase H) (STPK H)	NE
Rv1267c	embR	Probable transcriptional regulatory protein EmbR	NE
Rv1268c	-	Hypothetical protein	NE
Rv1269c	-	Conserved probable secreted protein	NE
Rv1270c	lprA	Possible lipoprotein LprA	NE
Rv1271c	-	Conserved hypothetical secreted protein	NE
Rv1272c	-	Probable drugs-transport transmembrane ATP-binding protein ABC transporter	NE
Rv1273c	-	Probable drugs-transport transmembrane ATP-binding protein ABC transporter	NE
Rv1274	lprB	Possible lipoprotein LprB	NE
Rv1275	lprC	Possible lipoprotein LprC	NE
Rv1276c	-	hypothetical protein	NE
Rv1277	-	hypothetical protein	NE
Rv1278	-	Hypothetical protein	NE
Rv1279	-	Probable dehydrogenase FAD flavoprotein GMC oxidoreductase	NE
Rv1280c	oppA	Probable periplasmic oligopeptide-binding lipoprotein OppA	NE
Rv1281c	oppD	Probable oligopeptide-transport ATP-binding protein ABC transporter OppD	NE
Rv1282c	oppC	Probable oligopeptide-transport integral membrane protein ABC transporter OppC	NE
Rv1283c	oppB	Probable oligopeptide-transport integral membrane protein ABC transporter OppB	NE
Rv1284	canA	Beta-carbonic anhydrase	NE
Rv1285	cysD	Probable sulfate adenylyltransferase subunit 2 CysD	NE
Rv1286	cysN	Probable bifunctional enzyme CysN/CysC: sulfate adenyltransferase (subunit 1) + adenylylsulfate kinase	GD
Rv1287	-	hypothetical protein	NE
Rv1288	-	hypothetical protein	NE
Rv1289	-	hypothetical protein	NE
Rv1290c	-	hypothetical protein	NE
Rv1290A	-	Hypothetical protein	NE
Rv1291c	-	Conserved hypothetical secreted protein	NE
Rv1292	argS	Probable arginyl-tRNA synthetase ArgS (ARGRS) (arginine--tRNA liNEse)	ES
Rv1293	lysA	Diaminopimelate decarboxylase LysA (DAP decarboxylase)	ES
Rv1294	thrA	Probable homoserine dehydrogenase ThrA	ES
Rv1295	thrC	Threonine synthase ThrC (ts)	ES
Rv1296	thrB	Probable homoserine kinase ThrB	ES
Rv1297	rho	Probable transcription termination factor Rho homolog	ES
Rv1298	rpmE	50S ribosomal protein L31 RpmE	NE
Rv1299	prfA	Probable peptide chain release factor 1 PrfA (RF-1)	ES
Rv1300	hemK	Probable HemK protein homolog HemK	GD
Rv1301	-	hypothetical protein	GD
Rv1302	rfe	Probable undecapaprenyl-phosphate alpha-N-acetylglucosaminyltransferase Rfe (UDP-GlcNAc transferase)	ES
Rv1303	-	hypothetical protein	NE
Rv1304	atpB	Probable ATP synthase a chain AtpB (protein 6)	ES
Rv1305	atpE	Probable ATP synthase C chain AtpE (lipid-binding protein) (dicyclohexylcarbodiimide-binding protein)	ES
Rv1306	atpF	Probable ATP synthase B chain AtpF	ES
Rv1307	atpH	Probable ATP synthase delta chain AtpH	ES
Rv1308	atpA	Probable ATP synthase alpha chain AtpA	ES
Rv1309	atpG	Probable ATP synthase NEmma chain AtpG	ES
Rv1310	atpD	Probable ATP synthase beta chain AtpD	ES
Rv1311	atpC	Probable ATP synthase epsilon chain AtpC	U
Rv1312	-	Conserved hypothetical secreted protein	NE
Rv1313c	-	Possible transposase	NE
Rv1314c	-	hypothetical protein	NE
Rv1315	murA	Probable UDP-N-acetylglucosamine 1-carboxyvinyltransferase MurA	ES
Rvnr01	rrs	16S rRNA	ES
Rv1316c	ogt	Methylated-DNA--protein-cysteine methyltransferase Ogt (6-O-methylguanine-DNA methyltransferase) (O-6-methylguanine-DNA-alkyltransferase)	NE
Rv1317c	alkA	Probable bifunctional regulatory protein and DNA repair enzyme AlkA (regulatory protein of adaptative response) (methylphosphotriester-DNA--protein-cysteine S-methyltransferase)	NE
Rv1318c	-	Possible adenylate cyclase (ATP pyrophosphate-lyase) (adenylyl cyclase)	NE
Rv1319c	-	Possible adenylate cyclase (ATP pyrophosphate-lyase) (adenylyl cyclase)	NE
Rv1320c	-	Possible adenylate cyclase (ATP pyrophosphate-lyase) (adenylyl cyclase)	NE
Rv1321	-	hypothetical protein	NE
Rv1322	-	hypothetical protein	NE
Rv1322A	-	hypothetical protein	NE
Rv1323	fadA4	Probable acetyl-CoA acetyltransferase FadA4 (acetoacetyl-CoA thiolase)	NE
Rv1324	-	Possible thioredoxin	NE
Rv1325c	PE_PGRS24	PE-PGRS family protein PE_PGRS24	NE
Rv1326c	glgB	1,4-alpha-glucan branching enzyme GlgB (glycogen branching enzyme)	ES
Rv1327c	glgE	Probable glucanase GlgE	ES
Rv1328	glgP	Probable glycogen phosphorylase GlgP	NE
Rv1329c	dinG	Probable ATP-dependent helicase DinG	NE
Rv1330c	pncB1	Nicotinic acid phosphoribosyltransferase PncB1	NE
Rv1331	-	hypothetical protein	NE
Rv1332	-	Probable transcriptional regulatory protein	NE
Rv1333	-	Probable hydrolase	NE
Rv1334	mec	Possible hydrolase	NE
Rv1335	cysO	Sulfur carrier protein CysO	NE
Rv1336	cysM	Cysteine synthase B CysM (CSASE B) (O-phosphoserine sulfhydrylase B) (O-phosphoserine (thiol)-lyase B)	NE
Rv1337	-	Probable integral membrane protein	NE
Rv1338	murI	Probable glutamate racemase MurI	ES
Rv1339	-	hypothetical protein	NE
Rv1340	rphA	Probable ribonuclease RphA (RNase PH) (tRNA nucleotidyltransferase)	NE
Rv1341	-	hypothetical protein	NE
Rv1342c	-	hypothetical protein	GD
Rv1343c	lprD	Probable conserved lipoprotein LprD	GD
Rv1344	mbtL	Acyl carrier protein (ACP) MbtL	NE
Rv1345	mbtM	Probable fatty acyl-AMP liNEse MbtM	NE
Rv1346	mbtN	Acyl-CoA dehydrogenase MbtN	NE
Rv1347c	mbtK	Lysine N-acetyltransferase MbtK	NE
Rv1348	irtA	Iron-regulated transporter IrtA	ES
Rv1349	irtB	Iron-regulated transporter IrtB	GD
Rv1350	fabG2	Probable 3-oxoacyl-[acyl-carrier protein] reductase FabG2 (3-ketoacyl-acyl carrier protein reductase)	NE
Rv1351	-	Hypothetical protein	NE
Rv1352	-	hypothetical protein	NE
Rv1353c	-	Probable transcriptional regulatory protein	NE
Rv1354c	-	hypothetical protein	NE
Rv1355c	moeY	Possible molybdopterin biosynthesis protein MoeY	NE
Rv1356c	-	Hypothetical protein	NE
Rv1357c	-	hypothetical protein	NE
Rv1358	-	Probable transcriptional regulatory protein	NE
Rv1359	-	Probable transcriptional regulatory protein	NE
Rv1360	-	Probable oxidoreductase	NE
Rv1361c	PPE19	PPE family protein PPE19	NE
Rv1362c	-	Possible membrane protein	NE
Rv1363c	-	Possible membrane protein	NE
Rv1364c	-	Possible sigma factor regulatory protein	NE
Rv1365c	rsfA	Anti-anti-sigma factor RsfA (anti-sigma factor antagonist) (regulator of sigma F A)	NE
Rv1366	-	Hypothetical protein	NE
Rv1366A	-	hypothetical protein	NE
Rv1367c	-	hypothetical protein	NE
Rv1368	lprF	Probable conserved lipoprotein LprF	NE
Rv1369c	-	Probable transposase	NE
Rv1370c	-	Putative transposase for insertion sequence element IS6110 (fragment)	NE
Rv1371	-	Probable conserved membrane protein	NE
Rv1372	-	hypothetical protein	NE
Rv1373	-	Glycolipid sulfotransferase	NE
Rv1374c	-	Hypothetical protein	NE
Rv1375	-	hypothetical protein	NE
Rv1376	-	hypothetical protein	NE
Rv1377c	-	Putative transferase	NE
Rv1378c	-	hypothetical protein	NE
Rv1379	pyrR	Probable pyrimidine operon regulatory protein PyrR	NE
Rv1380	pyrB	Probable aspartate carbamoyltransferase PyrB (ATCase) (aspartate transcarbamylase)	ES
Rv1381	pyrC	Probable dihydroorotase PyrC (DHOase)	ES
Rv1382	-	Probable export or membrane protein	ES
Rv1383	carA	Probable carbamoyl-phosphate synthase small chain CarA (carbamoyl-phosphate synthetase glutamine chain)	ES
Rv1384	carB	Probable carbamoyl-phosphate synthase large chain CarB (carbamoyl-phosphate synthetase ammonia chain)	ES
Rv1385	pyrF	Probable orotidine 5'-phosphate decarboxylase PyrF (OMP decarboxylase) (ompdecase)	ES
Rv1386	PE15	PE family protein PE15	NE
Rv1387	PPE20	PPE family protein PPE20	NE
Rv1388	mihF	Putative integration host factor MihF	NE
Rv1389	gmk	Probable guanylate kinase Gmk	ES
Rv1390	rpoZ	Probable DNA-directed RNA polymerase (omeNE chain) RpoZ (transcriptase omeNE chain) (RNA polymerase omeNE subunit)	ES
Rv1391	dfp	Probable DNA/pantothenate metabolism flavoprotein homolog Dfp	ES
Rv1392	metK	Probable S-adenosylmethionine synthetase MetK (mat) (AdoMet synthetase) (methionine adenosyltransferase)	ES
Rv1393c	-	Probable monoxygenase	NE
Rv1394c	cyp132	Probable cytochrome P450 132 Cyp132	NE
Rv1395	-	Transcriptional regulatory protein	NE
Rv1396c	PE_PGRS25	PE-PGRS family protein PE_PGRS25	NE
Rv1397c	vapC10	Possible toxin VapC10	NE
Rv1398c	vapB10	Possible antitoxin VapB10	NE
Rv1399c	nlhH	Probable non lipolytic carboxylesterase NlhH	NE
Rv1400c	lipI	Probable lipase LipH	NE
Rv1401	-	Possible membrane protein	NE
Rv1402	priA	Putative primosomal protein N' PriA (replication factor Y)	ES
Rv1403c	-	Putative methyltransferase	NE
Rv1404	-	Probable transcriptional regulatory protein	NE
Rv1405c	-	Putative methyltransferase	NE
Rv1406	fmt	Probable methionyl-tRNA formyltransferase Fmt	GD
Rv1407	fmu	Probable Fmu protein (sun protein)	NE
Rv1408	rpe	Probable ribulose-phosphate 3-epimerase Rpe (PPE) (R5P3E) (pentose-5-phosphate 3-epimerase)	GD
Rv1409	ribG	Probable bifunctional riboflavin biosynthesis protein RibG : diaminohydroxyphosphoribosylaminopyrimidine deaminase (riboflavin-specific deaminase) + 5-amino-6-(5-phosphoribosylamino) uracil reductase (HTP reductase)	ES
Rv1410c	-	Aminoglycosides/tetracycline-transport integral membrane protein	NE
Rv1411c	lprG	Conserved lipoprotein LprG	NE
Rv1412	ribC	Probable riboflavin synthase alpha chain RibC (RibE)	NE
Rv1413	-	hypothetical protein	NE
Rv1414	-	hypothetical protein	NE
Rv1415	ribA2	Probable riboflavin biosynthesis protein RibA2 : GTP cyclohydrolase II + 3,4-dihydroxy-2-butanone 4-phosphate synthase (DHBP synthase)	ES
Rv1416	ribH	Probable riboflavin synthase beta chain RibH (6,7-dimethyl-8-ribityllumazine synthase) (DMRL synthase) (lumazine synthase)	ES
Rv1417	-	Possible conserved membrane protein	NE
Rv1418	lprH	Probable lipoprotein LprH	NE
Rv1419	-	hypothetical protein	NE
Rv1420	uvrC	Probable excinuclease ABC (subunit C-nuclease) UvrC	NE
Rv1421	-	hypothetical protein	NE
Rv1422	-	hypothetical protein	NE
Rv1423	whiA	Probable transcriptional regulatory protein WhiA	ES
Rv1424c	-	Possible membrane protein	NE
Rv1425	-	Possible triacylglycerol synthase (diacylglycerol acyltransferase)	NE
Rv1426c	lipO	Probable esterase LipO	NE
Rv1427c	fadD12	Possible long-chain-fatty-acid--CoA liNEse FadD12 (fatty-acid-CoA synthetase) (fatty-acid-CoA synthase)	NE
Rv1428c	-	hypothetical protein	NE
Rv1429	-	hypothetical protein	NE
Rv1430	PE16	PE family protein PE16	NE
Rv1431	-	hypothetical protein	NE
Rv1432	-	Probable dehydrogenase	NE
Rv1433	-	Possible conserved exported protein	NE
Rv1434	-	Hypothetical protein	U
Rv1435c	-	Probable conserved proline, glycine, valine-rich secreted protein	NE
Rv1436	NEp	Probable glyceraldehyde 3-phosphate dehydrogenase NEp (NEPDH)	GD
Rv1437	pgk	Probable phosphoglycerate kinase Pgk	GD
Rv1438	tpi	Probable triosephosphate isomerase Tpi (TIM)	ES
Rv1439c	-	hypothetical protein	NE
Rv1440	secG	Probable protein-export membrane protein (translocase subunit) SecG	NE
Rv1441c	PE_PGRS26	PE-PGRS family protein PE_PGRS26	NE
Rv1442	bisC	Probable biotin sulfoxide reductase BisC (BDS reductase) (BSO reductase)	NE
Rv1443c	-	hypothetical protein	NE
Rv1444c	-	hypothetical protein	NE
Rv1445c	devB	Probable 6-phosphogluconolactonase DevB (6PGL)	NE
Rv1446c	opcA	Putative OXPP cycle protein OpcA	NE
Rv1447c	zwf2	Probable glucose-6-phosphate 1-dehydrogenase Zwf2 (G6PD)	NE
Rv1448c	tal	Probable transaldolase Tal	NE
Rv1449c	tkt	Transketolase Tkt (TK)	ES
Rv1450c	PE_PGRS27	PE-PGRS family protein PE_PGRS27	NE
Rv1451	ctaB	Probable cytochrome C oxidase assembly factor CtaB	GD
Rv1452c	PE_PGRS28	PE-PGRS family protein PE_PGRS28	NE
Rv1453	-	Possible transcriptional activator protein	NE
Rv1454c	qor	Probable quinone reductase Qor (NADPH:quinone reductase) (zeta-crystallin homolog protein)	NE
Rv1455	-	hypothetical protein	NE
Rv1456c	-	Probable unidentified antibiotic-transport integral membrane ABC transporter	ES
Rv1457c	-	Probable unidentified antibiotic-transport integral membrane ABC transporter	GD
Rv1458c	-	Probable unidentified antibiotic-transport ATP-binding protein ABC transporter	GD
Rv1459c	-	Possible conserved integral membrane protein	ES
Rv1460	-	Probable transcriptional regulatory protein	NE
Rv1461	-	hypothetical protein	ES
Rv1462	-	hypothetical protein	ES
Rv1463	-	Probable conserved ATP-binding protein ABC transporter	ES
Rv1464	csd	Probable cysteine desulfurase Csd	ES
Rv1465	-	Possible nitrogen fixation related protein	ES
Rv1466	-	hypothetical protein	U
Rv1467c	fadE15	Probable acyl-CoA dehydrogenase FadE15	NE
Rv1468c	PE_PGRS29	PE-PGRS family protein PE_PGRS29	NE
Rv1469	ctpD	Probable cation transporter P-type ATPase D CtpD	NE
Rv1470	trxA	Probable thioredoxin TrxA	NE
Rv1471	trxB1	Probable thioredoxin TrxB1	NE
Rv1472	echA12	Possible enoyl-CoA hydratase EchA12 (enoyl hydrase) (unsaturated acyl-CoA hydratase) (crotonase)	NE
Rv1473	-	Probable macrolide-transport ATP-binding protein ABC transporter	NE
Rv1473A	-	Possible transcriptional regulatory protein	NE
Rv1474c	-	Probable transcriptional regulatory protein	NE
Rv1475c	acn	Probable iron-regulated aconitate hydratase Acn (citrate hydro-lyase) (aconitase)	ES
Rv1476	-	Possible membrane protein	ES
Rv1477	ripA	Peptidoglycan hydrolase	ES
Rv1478	-	Possible invasion protein	NE
Rv1479	moxR1	Probable transcriptional regulatory protein MoxR1	ES
Rv1480	-	hypothetical protein	ES
Rv1481	-	Probable membrane protein	ES
Rv1482c	-	hypothetical protein	NE
Rv1483	fabG1	3-oxoacyl-[acyl-carrier protein] reductase FabG1 (3-ketoacyl-acyl carrier protein reductase) (mycolic acid biosynthesis a protein)	ES
Rv1484	inhA	NADH-dependent enoyl-[acyl-carrier-protein] reductase InhA (NADH-dependent enoyl-ACP reductase)	ES
Rv1485	hemZ	Ferrochelatase HemZ (protoheme ferro-lyase) (heme synthetase)	ES
Rv1486c	-	hypothetical protein	NE
Rv1487	-	hypothetical protein	NE
Rv1488	-	Possible exported conserved protein	NE
Rv1489	-	hypothetical protein	NE
Rv1489A	-	hypothetical protein	NE
Rv1490	-	Probable membrane protein	NE
Rv1491c	-	hypothetical protein	NE
Rv1492	mutA	Probable methylmalonyl-CoA mutase small subunit MutA (MCM)	NE
Rv1493	mutB	Probable methylmalonyl-CoA mutase large subunit MutB (MCM)	NE
Rv1494	mazE4	Possible antitoxin MazE4	NE
Rv1495	mazF4	Possible toxin MazF4	NE
Rv1496	-	Possible transport system kinase	NE
Rv1497	lipL	Probable esterase LipL	NE
Rv1498c	-	Probable methyltransferase	NE
Rv1498A	-	hypothetical protein	NE
Rv1499	-	Hypothetical protein	NE
Rv1500	-	Probable glycosyltransferase	NE
Rv1501	-	hypothetical protein	NE
Rv1502	-	Hypothetical protein	NE
Rv1503c	-	hypothetical protein	NE
Rv1504c	-	hypothetical protein	NE
Rv1505c	-	hypothetical protein	NE
Rv1506c	-	Hypothetical protein	NE
Rv1507c	-	hypothetical protein	NE
Rv1507A	-	Hypothetical protein	NE
Rv1508c	-	Probable membrane protein	NE
Rv1508A	-	hypothetical protein	NE
Rv1509	-	Hypothetical protein	NE
Rv1510	-	Conserved probable membrane protein	NE
Rv1511	gmdA	GDP-D-mannose dehydratase GmdA (GDP-mannose 4,6 dehydratase) (GMD)	NE
Rv1512	epiA	Probable nucleotide-suNEr epimerase EpiA	NE
Rv1513	-	hypothetical protein	NE
Rv1514c	-	hypothetical protein	NE
Rv1515c	-	hypothetical protein	NE
Rv1516c	-	Probable suNEr transferase	NE
Rv1517	-	hypothetical protein	NE
Rv1518	-	hypothetical protein	NE
Rv1519	-	hypothetical protein	NE
Rv1520	-	Probable suNEr transferase	NE
Rv1521	fadD25	Probable fatty-acid-AMP liNEse FadD25 (fatty-acid-AMP synthetase) (fatty-acid-AMP synthase)	NE
Rv1522c	mmpL12	Probable conserved transmembrane transport protein MmpL12	NE
Rv1523	-	Probable methyltransferase	NE
Rv1524	-	Probable glycosyltransferase	NE
Rv1525	wbbL2	Possible rhamnosyl transferase WbbL2	NE
Rv1526c	-	Probable glycosyltransferase	NE
Rv1527c	pks5	Probable polyketide synthase Pks5	NE
Rv1528c	papA4	Probable conserved polyketide synthase associated protein PapA4	NE
Rv1529	fadD24	Probable fatty-acid-AMP liNEse FadD24 (fatty-acid-AMP synthetase) (fatty-acid-AMP synthase)	NE
Rv1530	adh	Probable alcohol dehydrogenase Adh	NE
Rv1531	-	hypothetical protein	NE
Rv1532c	-	hypothetical protein	NE
Rv1533	-	hypothetical protein	NE
Rv1534	-	Probable transcriptional regulator	NE
Rv1535	-	hypothetical protein	NE
Rv1536	ileS	Isoleucyl-tRNA synthetase IleS	ES
Rv1537	dinX	Probable DNA polymerase IV DinX (pol IV 1) (DNA nucleotidyltransferase (DNA-directed))	NE
Rv1538c	ansA	Probable L-aparaginase AnsA	NE
Rv1539	lspA	Probable lipoprotein signal peptidase LspA	GD
Rv1540	-	Conserved hypothetical protein member of yabO/yceC/yfiI family	GD
Rv1541c	lprI	Possible lipoprotein LprI	NE
Rv1542c	glbN	Hemoglobin GlbN	NE
Rv1543	-	Possible fatty acyl-CoA reductase	NE
Rv1544	-	Possible ketoacyl reductase	NE
Rv1545	-	Hypothetical protein	NE
Rv1546	-	hypothetical protein	NE
Rv1547	dnaE1	Probable DNA polymerase III (alpha chain) DnaE1 (DNA nucleotidyltransferase)	ES
Rv1548c	PPE21	PPE family protein PPE21	NE
Rv1549	fadD11.1	Possible fatty-acid-CoA liNEse FadD11.1 (fatty-acid-CoA synthetase) (fatty-acid-CoA synthase)	NE
Rv1550	fadD11	Probable fatty-acid-CoA liNEse FadD11 (fatty-acid-CoA synthetase) (fatty-acid-CoA synthase)	NE
Rv1551	plsB1	Possible acyltransferase PlsB1	NE
Rv1552	frdA	Probable fumarate reductase [flavoprotein subunit] FrdA (fumarate dehydrogenase) (fumaric hydrogenase)	NE
Rv1553	frdB	Probable fumarate reductase [iron-sulfur subunit] FrdB (fumarate dehydrogenase) (fumaric hydrogenase)	NE
Rv1554	frdC	Probable fumarate reductase [membrane anchor subunit] FrdC (fumarate dehydrogenase) (fumaric hydrogenase)	NE
Rv1555	frdD	Probable fumarate reductase [membrane anchor subunit] FrdD (fumarate dehydrogenase) (fumaric hydrogenase)	NE
Rv1556	-	Possible regulatory protein	NE
Rv1557	mmpL6	Probable conserved transmembrane transport protein MmpL6	NE
Rv1558	-	hypothetical protein	NE
Rv1559	ilvA	Probable threonine dehydratase IlvA	ES
Rv1560	vapB11	Possible antitoxin VapB11	NE
Rv1561	vapC11	Possible toxin VapC11	NE
Rv1562c	treZ	Maltooligosyltrehalose trehalohydrolase TreZ	NE
Rv1563c	treY	Maltooligosyltrehalose synthase TreY	NE
Rv1564c	treX	Probable maltooligosyltrehalose synthase TreX	NE
Rv1565c	-	hypothetical protein	NE
Rv1566c	-	Possible Inv protein	NE
Rv1567c	-	Probable hypothetical membrane protein	NE
Rv1568	bioA	Adenosylmethionine-8-amino-7-oxononanoate aminotransferase BioA	NE
Rv1569	bioF1	Probable 8-amino-7-oxononanoate synthase BioF1 (AONS) (8-amino-7-ketopelargonate synthase) (7-keto-8-amino-pelargonic acid synthetase) (7-KAP synthetase) (L-alanine--pimelyl CoA liNEse)	NE
Rv1570	bioD	Dethiobiotin synthetase BioD	NE
Rv1571	-	hypothetical protein	U
Rv1572c	-	hypothetical protein	U
Rv1573	-	Probable PhiRv1 phage protein	U
Rv1574	-	Probable PhiRv1 phage related protein	NE
Rv1575	-	Probable PhiRv1 phage protein	NE
Rv1576c	-	Probable PhiRv1 phage protein	GD
Rv1577c	-	Probable PhiRv1 phage protein	GD
Rv1578c	-	Probable PhiRv1 phage protein	NE
Rv1579c	-	Probable PhiRv1 phage protein	NE
Rv1580c	-	Probable PhiRv1 phage protein	NE
Rv1581c	-	Probable PhiRv1 phage protein	NE
Rv1582c	-	Probable PhiRv1 phage protein	NE
Rv1583c	-	Probable PhiRv1 phage protein	NE
Rv1584c	-	Possible PhiRv1 phage protein	NE
Rv1585c	-	Possible phage PhiRv1 protein	NE
Rv1586c	-	Probable PhiRv1 integrase	NE
Rv1587c	-	Partial REP13E12 repeat protein	NE
Rv1588c	-	Partial REP13E12 repeat protein	NE
Rv1589	bioB	Probable biotin synthetase BioB	NE
Rv1590	-	hypothetical protein	NE
Rv1591	-	Probable transmembrane protein	NE
Rv1592c	-	hypothetical protein	NE
Rv1593c	-	hypothetical protein	NE
Rv1594	nadA	Probable quinolinate synthetase NadA	ES
Rv1595	nadB	Probable L-aspartate oxidase NadB	ES
Rv1596	nadC	Probable nicotinate-nucleotide pyrophosphatase NadC	ES
Rv1597	-	Hypothetical protein	NE
Rv1598c	-	hypothetical protein	NE
Rv1599	hisD	Probable histidinol dehydrogenase HisD (HDH)	ES
Rv1600	hisC1	Probable histidinol-phosphate aminotransferase HisC1	ES
Rv1601	hisB	Probable imidazole glycerol-phosphate dehydratase HisB	ES
Rv1602	hisH	Probable amidotransferase HisH	ES
Rv1603	hisA	Probable phosphoribosylformimino-5-aminoimidazole carboxamide ribotide isomerase HisA	ES
Rv1604	impA	Probable inositol-monophosphatase ImpA (imp)	NE
Rv1605	hisF	Probable cyclase HisF	ES
Rv1606	hisI	Probable phosphoribosyl-AMP 1,6 cyclohydrolase HisI	ES
Rv1607	chaA	Probable ionic transporter integral membrane protein ChaA	NE
Rv1608c	bcpB	Probable peroxidoxin BcpB	NE
Rv1609	trpE	Anthranilate synthase component I TrpE (glutamine amidotransferase)	ES
Rv1610	-	Possible conserved membrane protein	ES
Rv1611	trpC	Probable indole-3-glycerol phosphate synthase TrpC	ES
Rv1612	trpB	Tryptophan synthase, beta subunit TrpB	ES
Rv1613	trpA	Probable tryptophan synthase, alpha subunit TrpA	ES
Rv1614	lgt	Possible prolipoprotein diacylglyceryl transferases Lgt	ES
Rv1615	-	Probable membrane protein	NE
Rv1616	-	hypothetical protein	NE
Rv1617	pykA	Probable pyruvate kinase PykA	GD
Rv1618	tesB1	Probable acyl-CoA thioesterase II TesB1	NE
Rv1619	-	hypothetical protein	NE
Rv1620c	cydC	Probable 'component linked with the assembly of cytochrome' transport transmembrane ATP-binding protein ABC transporter CydC	NE
Rv1621c	cydD	Probable 'component linked with the assembly of cytochrome' transport transmembrane ATP-binding protein ABC transporter CydD	NE
Rv1622c	cydB	Probable integral membrane cytochrome D ubiquinol oxidase (subunit II) CydB (cytochrome BD-I oxidase subunit II)	NE
Rv1623c	cydA	Probable integral membrane cytochrome D ubiquinol oxidase (subunit I) CydA (cytochrome BD-I oxidase subunit I)	NE
Rv1624c	-	Probable conserved membrane protein	NE
Rv1625c	cya	Membrane-anchored adenylyl cyclase Cya (ATP pyrophosphate-lyase) (adenylate cyclase)	NE
Rv1626	-	Probable two-component system transcriptional regulator	NE
Rv1627c	-	Probable nonspecific lipid-transfer protein	NE
Rv1628c	-	hypothetical protein	NE
Rv1629	polA	Probable DNA polymerase I PolA	ES
Rv1630	rpsA	30S ribosomal protein S1 RpsA	ES
Rv1631	coaE	Probable dephospho-CoA kinase CoaE (dephosphocoenzyme a kinase)	GD
Rv1632c	-	Hypothetical protein	NE
Rv1633	uvrB	Probable excinuclease ABC (subunit B-helicase) UvrB	NE
Rv1634	-	Possible drug efflux membrane protein	NE
Rv1635c	-	Probable mannosyltransferase Probable conserved transmembrane protein	NE
Rv1636	TB15.3	Iron-regulated universal stress protein family protein TB15.3	ES
Rv1637c	-	hypothetical protein	NE
Rv1638	uvrA	Probable excinuclease ABC (subunit A-DNA-binding ATPase) UvrA	NE
Rv1638A	-	hypothetical protein	NE
Rv1639c	-	hypothetical protein	NE
Rv1640c	lysX	Lysyl-tRNA synthetase 2 LysX	NE
Rv1641	infC	Probable initiation factor if-3 InfC	ES
Rv1642	rpmI	50S ribosomal protein L35 RpmI	U
Rv1643	rplT	50S ribosomal protein L20 RplT	ES
Rv1644	tsnR	Possible 23S rRNA methyltransferase TsnR	NE
Rv1645c	-	hypothetical protein	NE
Rv1646	PE17	PE family protein PE17	NE
Rv1647	-	Adenylate cyclase (ATP pyrophosphate-lyase) (adenylyl cyclase)	NE
Rv1648	-	Probable transmembrane protein	NE
Rv1649	pheS	Probable phenylalanyl-tRNA synthetase, alpha chain PheS	ES
Rv1650	pheT	Probable phenylalanyl-tRNA synthetase, beta chain PheT	ES
Rv1651c	PE_PGRS30	PE-PGRS family protein PE_PGRS30	NE
Rv1652	argC	Probable N-acetyl-NEmma-glutamyl-phoshate reductase ArgC	ES
Rv1653	argJ	Probable glutamate N-acetyltransferase ArgJ	ES
Rv1654	argB	Probable acetylglutamate kinase ArgB	ES
Rv1655	argD	Probable acetylornithine aminotransferase ArgD	ES
Rv1656	argF	Probable ornithine carbamoyltransferase, anabolic ArgF	ES
Rv1657	argR	Probable arginine repressor ArgR (AHRC)	NE
Rv1658	argG	Probable argininosuccinate synthase ArgG	ES
Rv1659	argH	Probable argininosuccinate lyase ArgH	ES
Rv1660	pks10	Chalcone synthase Pks10	NE
Rv1661	pks7	Probable polyketide synthase Pks7	NE
Rv1662	pks8	Probable polyketide synthase Pks8	NE
Rv1663	pks17	Probable polyketide synthase Pks17	NE
Rv1664	pks9	Probable polyketide synthase Pks9	NE
Rv1665	pks11	Chalcone synthase Pks11	NE
Rv1666c	cyp139	Probable cytochrome P450 139 Cyp139	NE
Rv1667c	-	Probable second part of macrolide-transport ATP-binding protein ABC transporter	NE
Rv1668c	-	Probable first part of macrolide-transport ATP-binding protein ABC transporter	NE
Rv1669	-	Hypothetical protein	NE
Rv1670	-	hypothetical protein	NE
Rv1671	-	Probable membrane protein	NE
Rv1672c	-	Probable conserved integral membrane transport protein	NE
Rv1673c	-	hypothetical protein	NE
Rv1674c	-	Probable transcriptional regulatory protein	NE
Rv1675c	cmr	Probable transcriptional regulatory protein Cmr	NE
Rv1676	-	hypothetical protein	NE
Rv1677	dsbF	Probable conserved lipoprotein DsbF	NE
Rv1678	-	Probable integral membrane protein	NE
Rv1679	fadE16	Possible acyl-CoA dehydrogenase FadE16	NE
Rv1680	-	Hypothetical protein	NE
Rv1681	moeX	Possible molybdopterin biosynthesis protein MoeX	NE
Rv1682	-	Probable coiled-coil structural protein	NE
Rv1683	-	Possible bifunctional enzyme; long-chain acyl-CoA synthase and lipase	NE
Rv1684	-	hypothetical protein	GD
Rv1685c	-	hypothetical protein	NE
Rv1686c	-	Probable conserved integral membrane protein ABC transporter	NE
Rv1687c	-	Probable conserved ATP-binding protein ABC transporter	NE
Rv1688	mpg	Possible 3-methyladenine DNA glycosylase Mpg	NE
Rv1689	tyrS	Probable tyrosyl-tRNA synthase TyrS (TYRRS)	ES
Rv1690	lprJ	Probable lipoprotein LprJ	NE
Rv1691	-	hypothetical protein	NE
Rv1692	-	Probable phosphatase	NE
Rv1693	-	hypothetical protein	U
Rv1694	tlyA	2'-O-methyltransferase TlyA	NE
Rv1695	ppnK	InorNEnic polyphosphate/ATP-NAD kinase PpnK (poly(P)/ATP NAD kinase)	ES
Rv1696	recN	Probable DNA repair protein RecN (recombination protein N)	NE
Rv1697	-	hypothetical protein	ES
Rv1698	mctB	Outer membrane protein MctB	NE
Rv1699	pyrG	Probable CTP synthase PyrG	ES
Rv1700	-	NUDIX hydrolase	NE
Rv1701	-	Probable integrase/recombinase	NE
Rv1702c	-	hypothetical protein	ES
Rv1703c	-	Probable catechol-O-methyltransferase	NE
Rv1704c	cycA	Probable D-serine/alanine/glycine transporter protein CycA	NE
Rv1705c	PPE22	PPE family protein PPE22	NE
Rv1706c	PPE23	PPE family protein PPE23	NE
Rv1706A	-	hypothetical protein	NE
Rv1707	-	Probable conserved transmembrane protein	NE
Rv1708	-	Putative initiation inhibitor protein	ES
Rv1709	scpA	Possible segreNEtion and condensation protein ScpA	NE
Rv1710	scpB	Possible segreNEtion and condensation protein ScpB	NE
Rv1711	-	hypothetical protein	GD
Rv1712	cmk	Cytidylate kinase Cmk (CMP kinase) (cytidine monophosphate kinase) (ck)	GD
Rv1713	enNE	Probable GTP-binding protein EnNE	ES
Rv1714	-	Probable oxidoreductase	NE
Rv1715	fadB3	Probable 3-hydroxybutyryl-CoA dehydrogenase FadB3 (beta-hydroxybutyryl-CoA dehydrogenase) (BHBD)	NE
Rv1716	-	hypothetical protein	NE
Rv1717	-	hypothetical protein	NE
Rv1718	-	hypothetical protein	NE
Rv1719	-	Probable transcriptional regulatory protein	NE
Rv1720c	vapC12	Possible toxin VapC12	NE
Rv1721c	vapB12	Possible antitoxin VapB12	NE
Rv1722	-	Possible carboxylase	NE
Rv1723	-	Probable hydrolase	NE
Rv1724c	-	Hypothetical protein	NE
Rv1725c	-	hypothetical protein	NE
Rv1726	-	Probable oxidoreductase	NE
Rv1727	-	hypothetical protein	NE
Rv1728c	-	hypothetical protein	NE
Rv1729c	-	Possible S-adenosylmethionine-dependent methyltransferase	NE
Rv1730c	-	Possible penicillin-binding protein	NE
Rv1731	NEbD2	Possible succinate-semialdehyde dehydrogenase [NADP+] dependent (SSDH) NEbD2	NE
Rv1732c	-	hypothetical protein	NE
Rv1733c	-	Probable conserved transmembrane protein	NE
Rv1734c	-	hypothetical protein	NE
Rv1735c	-	Hypothetical membrane protein	NE
Rv1736c	narX	Probable nitrate reductase NarX	NE
Rv1737c	narK2	Possible nitrate/nitrite transporter NarK2	NE
Rv1738	-	hypothetical protein	NE
Rv1739c	-	Probable sulphate-transport transmembrane protein ABC transporter	NE
Rv1740	vapB34	Possible antitoxin VapB34	NE
Rv1741	vapC34	Possible toxin VapC34 Contains PIN domain	NE
Rv1742	-	hypothetical protein	NE
Rv1743	pknE	Probable transmembrane serine/threonine-protein kinase E PknE (protein kinase E) (STPK E)	NE
Rv1744c	-	Probable membrane protein	NE
Rv1745c	idi	Probable isopentenyl-diphosphate delta-isomerase Idi (IPP isomerase) (isopentenyl pyrophosphate isomerase)	NE
Rv1746	pknF	Anchored-membrane serine/threonine-protein kinase PknF (protein kinase F) (STPK F)	NE
Rv1747	-	Probable conserved transmembrane ATP-binding protein ABC transporter	NE
Rv1748	-	hypothetical protein	NE
Rv1749c	-	Possible integral membrane protein	NE
Rv1750c	fadD1	Possible fatty-acid-CoA liNEse FadD1 (fatty-acid-CoA synthetase) (fatty-acid-CoA synthase)	NE
Rv1751	-	Probable oxidoreductase	NE
Rv1752	-	hypothetical protein	NE
Rv1753c	PPE24	PPE family protein PPE24	NE
Rv1754c	-	hypothetical protein	NE
Rv1755c	plcD	Probable phospholipase C 4 (fragment) PlcD	NE
Rv1756c	-	Putative transposase	NE
Rv1757c	-	Putative transposase for insertion sequence element IS6110 (fragment)	NE
Rv1758	cut1	Probable cutinase Cut1	NE
Rv1759c	wag22	PE-PGRS family protein Wag22	NE
Rv1760	-	Possible triacylglycerol synthase (diacylglycerol acyltransferase)	NE
Rv1761c	-	Possible exported protein	NE
Rv1762c	-	hypothetical protein	NE
Rv1763	-	Putative transposase for insertion sequence element IS6110 (fragment)	NE
Rv1764	-	Putative transposase	NE
Rv1765c	-	hypothetical protein	NE
Rv1765A	-	Putative transposase (fragment)	NE
Rv1766	-	hypothetical protein	NE
Rv1767	-	hypothetical protein	NE
Rv1768	PE_PGRS31	PE-PGRS family protein PE_PGRS31	NE
Rv1769	-	hypothetical protein	NE
Rv1770	-	hypothetical protein	NE
Rv1771	-	L-gulono-1,4-lactone dehydrogenase	NE
Rv1772	-	Hypothetical protein	NE
Rv1773c	-	Probable transcriptional regulatory protein	NE
Rv1774	-	Probable oxidoreductase	NE
Rv1775	-	hypothetical protein	NE
Rv1776c	-	Possible transcriptional regulatory protein	NE
Rv1777	cyp144	Probable cytochrome P450 144 Cyp144	NE
Rv1778c	-	hypothetical protein	NE
Rv1779c	-	Possible integral membrane protein	NE
Rv1780	-	hypothetical protein	NE
Rv1781c	malQ	Probable 4-alpha-glucanotransferase MalQ (amylomaltase) (disproportionating enzyme) (D-enzyme)	NE
Rv1782	eccB5	ESX conserved component EccB5 ESX-5 type VII secretion system protein Probable membrane protein	GD
Rv1783	eccC5	ESX conserved component EccC5 ESX-5 type VII secretion system protein	GD
Rv1785c	cyp143	Probable cytochrome P450 143 Cyp143	NE
Rv1786	-	Probable ferredoxin	U
Rv1787	PPE25	PPE family protein PPE25	NE
Rv1788	PE18	PE family protein PE18	NE
Rv1789	PPE26	PPE family protein PPE26	NE
Rv1790	PPE27	PPE family protein PPE27	NE
Rv1791	PE19	PE family protein PE19	NE
Rv1793	esxN	Putative ESAT-6 like protein EsxN (ESAT-6 like protein 5)	NE
Rv1794	-	hypothetical protein	GD
Rv1795	eccD5	ESX conserved component EccD5 ESX-5 type VII secretion system protein Probable membrane protein	GD
Rv1796	mycP5	Probable proline rich membrane-anchored mycosin MycP5 (serine protease) (subtilisin-like protease) (subtilase-like) (mycosin-5)	GD
Rv1797	eccE5	ESX conserved component EccE5 ESX-5 type VII secretion system protein Probable membrane protein	GD
Rv1798	eccA5	ESX conserved component EccA5 ESX-5 type VII secretion system protein	NE
Rv1799	lppT	Probable lipoprotein LppT	NE
Rv1800	PPE28	PPE family protein PPE28	NE
Rv1801	PPE29	PPE family protein PPE29	NE
Rv1802	PPE30	PPE family protein PPE30	NE
Rv1803c	PE_PGRS32	PE-PGRS family protein PE_PGRS32	NE
Rv1804c	-	hypothetical protein	NE
Rv1805c	-	Hypothetical protein	NE
Rv1806	PE20	PE family protein PE20	NE
Rv1807	PPE31	PPE family protein PPE31	NE
Rv1808	PPE32	PPE family protein PPE32	NE
Rv1809	PPE33	PPE family protein PPE33	NE
Rv1810	-	hypothetical protein	NE
Rv1811	mgtC	Possible Mg2+ transport P-type ATPase C MgtC	NE
Rv1812c	-	Probable dehydrogenase	NE
Rv1813c	-	hypothetical protein	NE
Rv1814	erg3	Membrane-bound C-5 sterol desaturase Erg3 (sterol-C5-desaturase)	NE
Rv1815	-	hypothetical protein	NE
Rv1816	-	Possible transcriptional regulatory protein	NE
Rv1817	-	Possible flavoprotein	NE
Rv1818c	PE_PGRS33	PE-PGRS family protein PE_PGRS33	NE
Rv1819c	bacA	Probable drug-transport transmembrane ATP-binding protein ABC transporter BacA	NE
Rv1820	ilvG	Probable acetolactate synthase IlvG (acetohydroxy-acid synthase)(ALS)	NE
Rv1821	secA2	Possible preprotein translocase ATPase SecA2	NE
Rv1822	pgsA2	Probable CDP-diacylglycerol--glycerol-3-phosphate 3-phosphatidyltransferase PgsA2 (PGP synthase) (phosphatidylglycerophosphate synthase) (3-phosphatidyl-1'-glycerol-3'phosphate synthase)	ES
Rv1823	-	hypothetical protein	NE
Rv1824	-	hypothetical protein	NE
Rv1825	-	hypothetical protein	NE
Rv1826	gcvH	Probable glycine cleavage system H protein GcvH	ES
Rv1827	NErA	Conserved protein with FHA domain, NErA	GD
Rv1828	-	hypothetical protein	GD
Rv1829	-	hypothetical protein	NE
Rv1830	-	hypothetical protein	ES
Rv1831	-	Hypothetical protein	NE
Rv1832	gcvB	Probable glycine dehydrogenase GcvB (glycine decarboxylase) (glycine cleavage system P-protein)	ES
Rv1833c	-	Possible haloalkane dehalogenase	NE
Rv1834	lipZ	Probable hydrolase	NE
Rv1835c	-	hypothetical protein	NE
Rv1836c	-	hypothetical protein	NE
Rv1837c	glcB	Malate synthase G GlcB	ES
Rv1838c	vapC13	Possible toxin VapC13	NE
Rv1839c	vapB13	Possible antitoxin VapB13	NE
Rv1840c	PE_PGRS34	PE-PGRS family protein PE_PGRS34	NE
Rv1841c	-	hypothetical protein	NE
Rv1842c	-	hypothetical protein	NE
Rv1843c	guaB1	Probable inosine-5'-monophosphate dehydrogenase GuaB1(imp dehydrogenase) (IMPDH) (IMPD)	NE
Rv1844c	gnd1	Probable 6-phosphogluconate dehydrogenase Gnd1	NE
Rv1845c	blaR	Possible sensor-transducer protein BlaR	NE
Rv1846c	blaI	Transcriptional repressor BlaI	NE
Rv1847	-	hypothetical protein	NE
Rv1848	ureA	Urease NEmma subunit UreA (urea amidohydrolase)	NE
Rv1849	ureB	Urease beta subunit UreB (urea amidohydrolase)	NE
Rv1850	ureC	Urease alpha subunit UreC (urea amidohydrolase)	NE
Rv1851	ureF	Urease accessory protein UreF	NE
Rv1852	ureG	Urease accessory protein UreG	NE
Rv1853	ureD	Probable urease accessory protein UreD	NE
Rv1854c	ndh	Probable NADH dehydrogenase Ndh	GD
Rv1855c	-	Possible oxidoreductase	NE
Rv1856c	-	Possible oxidoreductase	NE
Rv1857	modA	Probable molybdate-binding lipoprotein ModA	NE
Rv1858	modB	Probable molybdenum-transport integral membrane protein ABC transporter ModB	NE
Rv1859	modC	Probable molybdenum-transport ATP-binding protein ABC transporter ModC	NE
Rv1860	apa	Alanine and proline rich secreted protein Apa (fibronectin attachment protein) (immunogenic protein MPT32) (antigen MPT-32) (45-kDa glycoprotein) (45/47 kDa antigen)	NE
Rv1861	-	Probable conserved transmembrane protein	NE
Rv1862	adhA	Probable alcohol dehydrogenase AdhA	NE
Rv1863c	-	Probable conserved integral membrane protein	NE
Rv1864c	-	hypothetical protein	NE
Rv1865c	-	Probable short-chain type dehydrogenase	NE
Rv1866	-	hypothetical protein	NE
Rv1867	-	hypothetical protein	NE
Rv1868	-	hypothetical protein	NE
Rv1869c	-	Probable reductase	NE
Rv1870c	-	hypothetical protein	NE
Rv1871c	-	hypothetical protein	NE
Rv1872c	lldD2	Possible L-lactate dehydrogenase (cytochrome) LldD2	NE
Rv1873	-	hypothetical protein	NE
Rv1874	-	hypothetical protein	NE
Rv1875	-	hypothetical protein	NE
Rv1876	bfrA	Probable bacterioferritin BfrA	NE
Rv1877	-	Probable conserved integral membrane protein	NE
Rv1878	glnA3	Probable glutamine synthetase GlnA3 (glutamine synthase) (GS-I)	NE
Rv1879	-	hypothetical protein	NE
Rv1880c	cyp140	Probable cytochrome P450 140 Cyp140	NE
Rv1881c	lppE	Possible conserved lipoprotein LppE	NE
Rv1882c	-	Probable short-chain type dehydrogenase/reductase	NE
Rv1883c	-	hypothetical protein	NE
Rv1884c	rpfC	Probable resuscitation-promoting factor RpfC	NE
Rv1885c	-	Chorismate mutase	NE
Rv1886c	fbpB	Secreted antigen 85-B FbpB (85B) (antigen 85 complex B) (mycolyl transferase 85B) (fibronectin-binding protein B) (extracellular alpha-antigen)	NE
Rv1887	-	Hypothetical protein	NE
Rv1888c	-	Possible transmembrane protein	NE
Rv1888A	-	hypothetical protein	U
Rv1889c	-	hypothetical protein	NE
Rv1890c	-	Hypothetical protein	NE
Rv1891	-	hypothetical protein	NE
Rv1892	-	Probable membrane protein	NE
Rv1893	-	hypothetical protein	U
Rv1894c	-	hypothetical protein	NE
Rv1895	-	Possible dehydrogenase	NE
Rv1896c	-	hypothetical protein	NE
Rv1897c	-	hypothetical protein	NE
Rv1898	-	hypothetical protein	NE
Rv1899c	lppD	Possible lipoprotein LppD	NE
Rv1900c	lipJ	Probable lignin peroxidase LipJ	NE
Rv1901	cinA	Probable CinA-like protein CinA	NE
Rv1902c	nanT	Probable sialic acid-transport integral membrane protein NanT	NE
Rv1903	-	Probable conserved membrane protein	NE
Rv1904	-	hypothetical protein	NE
Rv1905c	aao	Probable D-amino acid oxidase Aao	NE
Rv1906c	-	hypothetical protein	NE
Rv1907c	-	Hypothetical protein	NE
Rv1908c	katG	Catalase-peroxidase-peroxynitritase T KatG	NE
Rv1909c	furA	Ferric uptake regulation protein FurA (fur)	NE
Rv1910c	-	Probable exported protein	NE
Rv1911c	lppC	Probable lipoprotein LppC	NE
Rv1912c	fadB5	Possible oxidoreductase FadB5	NE
Rv1913	-	hypothetical protein	NE
Rv1914c	-	hypothetical protein	NE
Rv1915	aceAa	Probable isocitrate lyase AceAa [first part] (isocitrase) (isocitratase) (Icl)	NE
Rv1916	aceAb	Probable isocitrate lyase AceAb [second part] (isocitrase) (isocitratase) (Icl)	NE
Rv1917c	PPE34	PPE family protein PPE34	NE
Rv1918c	PPE35	PPE family protein PPE35	NE
Rv1919c	-	hypothetical protein	NE
Rv1920	-	Probable membrane protein	NE
Rv1921c	lppF	Probable conserved lipoprotein LppF	NE
Rv1922	-	Probable conserved lipoprotein	NE
Rv1923	lipD	Probable lipase LipD	NE
Rv1924c	-	hypothetical protein	NE
Rv1925	fadD31	Probable acyl-CoA liNEse FadD31 (acyl-CoA synthetase) (acyl-CoA synthase)	NE
Rv1926c	mpt63	Immunogenic protein Mpt63 (antigen Mpt63/MPB63) (16 kDa immunoprotective extracellular protein)	NE
Rv1927	-	hypothetical protein	NE
Rv1928c	-	Probable short-chain type dehydrogenase/reductase	NE
Rv1929c	-	hypothetical protein	NE
Rv1930c	-	hypothetical protein	NE
Rv1931c	-	Probable transcriptional regulatory protein	NE
Rv1932	tpx	Probable thiol peroxidase Tpx	NE
Rv1933c	fadE18	Probable acyl-CoA dehydrogenase FadE18	NE
Rv1934c	fadE17	Probable acyl-CoA dehydrogenase FadE17	NE
Rv1935c	echA13	Possible enoyl-CoA hydratase EchA13 (enoyl hydrase) (unsaturated acyl-CoA hydratase) (crotonase)	NE
Rv1936	-	Possible monooxygenase	NE
Rv1937	-	Possible oxygenase	NE
Rv1938	ephB	Probable epoxide hydrolase EphB (epoxide hydratase)	NE
Rv1939	-	Probable oxidoreductase	NE
Rv1940	ribA1	Probable riboflavin biosynthesis protein RibA1 (GTP cyclohydrolase II)	NE
Rv1941	-	Probable short-chain type dehydrogenase/reductase	NE
Rv1942c	mazF5	Possible toxin MazF5	NE
Rv1943c	mazE5	Possible antitoxin MazE5	NE
Rv1944c	-	hypothetical protein	NE
Rv1945	-	hypothetical protein	NE
Rv1946c	lppG	Possible lipoprotein	NE
Rv1947	-	Hypothetical protein	NE
Rv1948c	-	Hypothetical protein	NE
Rv1949c	-	hypothetical protein	NE
Rv1950c	-	hypothetical protein	NE
Rv1951c	-	hypothetical protein	NE
Rv1952	vapB14	Possible antitoxin VapB14	NE
Rv1953	vapC14	Possible toxin VapC14	NE
Rv1954c	-	Hypothetical protein	NE
Rv1954A	-	Hypothetical protein	NE
Rv1955	higB	Possible toxin HigB	NE
Rv1956	hiNE	Possible antitoxin HiNE	NE
[truncated: 2,020 more rows]

## Sheet: ORF Essentiality Calls
Table S3: List of essentiality calls based on the motif-dependent Hidden Markov Model of essentiality, for all ORFs in the M. tuberculosis H37Rv genome. Final Call key: Essential (ES), Essential Domain (ESD), Growth-Defect (GD), Non-Essential (NE), Growth-Advantage (GA), and Uncertain (for short empty genes).
ORF ID	Name	Description	Number of TA Sites	Number of Permissive (P) Sites	Number of Non-Permissive (NP) Sites	Number of Sites Belonging to Essential State	Number of Sites Belonging to Growth-Defect State	Number of Sites Belonging to Non-Essential State	Number of Sites Belonging to Growth-Advantage State	Fraction of Sites with Insertions	Mean Normalized Read-Count At Non-Zero Sites	Final Call
Rv0001	dnaA	Chromosomal replication initiator protein DnaA	32	29	3	31	0	1	0	0.125	45	ES
Rv0002	dnaN	DNA polymerase III (beta chain) DnaN (DNA nucleotidyltransferase)	31	27	4	31	0	0	0	0.0322581	1	ES
Rv0003	recF	DNA replication and repair protein RecF (single-strand DNA binding protein)	35	32	3	0	0	35	0	0.857143	38.0333	NE
Rv0004	-	hypothetical protein	8	8	0	0	0	8	0	0.375	144	NE
Rv0005	gyrB	DNA gyrase (subunit B) GyrB (DNA topoisomerase (ATP-hydrolysing)) (DNA topoisomerase II) (type II DNA topoisomerase)	40	36	4	39	0	1	0	0.025	26	ES
Rv0006	gyrA	DNA gyrase (subunit A) GyrA (DNA topoisomerase (ATP-hydrolysing)) (DNA topoisomerase II) (type II DNA topoisomerase)	46	44	2	44	0	2	0	0.130435	21.6667	ES
Rv0007	-	Possible conserved membrane protein	11	11	0	0	0	11	0	1	188.091	NE
Rv0008c	-	Possible membrane protein	4	3	1	0	0	4	0	1	94.25	NE
Rv0009	ppiA	Probable iron-regulated peptidyl-prolyl cis-trans isomerase A PpiA (PPIase A) (rotamase A)	7	6	1	0	0	7	0	0.857143	183	NE
Rv0010c	-	Probable conserved membrane protein	10	10	0	0	0	10	0	0.9	120	NE
Rv0011c	-	Probable conserved transmembrane protein	3	3	0	0	0	3	0	1	10.3333	NE
Rv0012	-	Probable conserved membrane protein	16	13	3	0	0	16	0	0.9375	163.067	NE
Rv0013	trpG	Possible anthranilate synthase component II TrpG (glutamine amidotransferase)	15	12	3	12	0	3	0	0.133333	101.5	ES
Rv0014c	pknB	Transmembrane serine/threonine-protein kinase B PknB (protein kinase B) (STPK B)	25	23	2	24	0	1	0	0.08	98.5	ES
Rv0015c	pknA	Transmembrane serine/threonine-protein kinase A PknA (protein kinase A) (STPK A)	16	14	2	13	0	3	0	0.1875	24	ES
Rv0016c	pbpA	Probable penicillin-binding protein PbpA	37	33	4	1	0	36	0	0.864865	39.125	NE
Rv0017c	rodA	Probable cell division protein RodA	27	26	1	0	0	27	0	1	89.1111	NE
Rv0018c	pstP	Phosphoserine/threonine phosphatase PstP	25	23	2	11	0	14	0	0.56	83.2857	ESD
Rv0019c	fhaB	Conserved protein with FHA domain, FhaB	13	13	0	0	0	13	0	1	57.1538	NE
Rv0020c	fhaA	Conserved protein with FHA domain, FhaA	52	41	11	43	0	9	0	0.173077	117.889	ESD
Rv0021c	-	hypothetical protein	23	21	2	0	0	23	0	1	173.304	NE
Rv0022c	whiB5	Probable transcriptional regulatory protein WhiB-like WhiB5	8	7	1	0	0	8	0	1	163	NE
Rv0023	-	Possible transcriptional regulatory protein	12	9	3	0	11	1	0	0.416667	3	GD
Rv0024	-	Putative secreted protein P60-related protein	13	11	2	0	0	13	0	1	92.3846	NE
Rv0025	-	hypothetical protein	8	8	0	0	0	8	0	1	85.25	NE
Rv0026	-	hypothetical protein	15	12	3	0	0	15	0	0.866667	138.231	NE
Rv0027	-	hypothetical protein	5	5	0	0	0	5	0	1	49.8	NE
Rv0028	-	hypothetical protein	5	5	0	0	0	5	0	1	171	NE
Rv0029	-	hypothetical protein	19	18	1	0	0	19	0	1	131.737	NE
Rv0030	-	hypothetical protein	5	5	0	0	0	5	0	1	92.6	NE
Rv0031	-	Possible remnant of a transposase	1	0	1	0	0	1	0	1	11	Uncertain
Rv0032	bioF2	Possible 8-amino-7-oxononanoate synthase BioF2 (AONS) (8-amino-7-ketopelargonate synthase) (7-keto-8-amino-pelargonic acid synthetase) (7-KAP synthetase) (L-alanine--pimelyl CoA ligase)	57	53	4	0	0	57	0	0.842105	140.729	NE
Rv0033	acpA	Probable acyl carrier protein AcpA (ACP)	3	3	0	0	0	3	0	1	244.333	NE
Rv0034	-	hypothetical protein	5	4	1	0	0	5	0	1	140	NE
Rv0035	fadD34	Probable fatty-acid-CoA ligase FadD34 (fatty-acid-CoA synthetase) (fatty-acid-CoA synthase)	25	22	3	0	0	25	0	0.96	180.125	NE
Rv0036c	-	hypothetical protein	4	4	0	0	0	4	0	1	155	NE
Rv0037c	-	Probable conserved integral membrane protein	21	19	2	0	0	21	0	0.952381	187.85	NE
Rv0038	-	hypothetical protein	8	8	0	0	0	8	0	1	191	NE
Rv0039c	-	Possible conserved transmembrane protein	4	3	1	0	0	4	0	1	126.75	NE
Rv0040c	mtc28	Secreted proline rich protein Mtc28 (proline rich 28 kDa antigen)	10	9	1	0	0	10	0	1	156.4	NE
Rv0041	leuS	Probable leucyl-tRNA synthetase LeuS (leucine--tRNA ligase) (LEURS)	73	69	4	72	0	1	0	0.0273973	111.5	ES
Rv0042c	-	Possible transcriptional regulatory protein (probably MarR-family)	5	5	0	0	0	5	0	1	66.2	NE
Rv0043c	-	Probable transcriptional regulatory protein (probably GntR-family)	11	11	0	0	0	11	0	1	85.3636	NE
Rv0044c	-	Possible oxidoreductase	20	18	2	0	0	20	0	0.95	111.263	NE
Rv0045c	-	Possible hydrolase	7	7	0	0	0	5	2	1	202.143	NE
Rv0046c	ino1	myo-inositol-1-phosphate synthase Ino1 (inositol 1-phosphate synthetase) (D-glucose 6-phosphate cycloaldolase) (glucose 6-phosphate cyclase) (glucocycloaldolase)	17	14	3	16	0	0	1	0.0588235	14	ES
Rv0047c	-	hypothetical protein	8	8	0	0	0	8	0	1	209.625	NE
Rv0048c	-	Possible membrane protein	16	15	1	0	0	16	0	1	261.625	NE
Rv0049	-	hypothetical protein	9	9	0	0	0	9	0	1	127.222	NE
Rv0050	ponA1	Probable bifunctional penicillin-binding protein 1A/1B PonA1 (murein polymerase) (PBP1): penicillin-insensitive transglycosylase (peptidoglycan TGASE) + penicillin-sensitive transpeptidase (DD-transpeptidase)	37	36	1	0	0	37	0	0.945946	32.6571	NE
Rv0051	-	Probable conserved transmembrane protein	34	30	4	0	0	34	0	0.970588	81.7576	NE
Rv0052	-	hypothetical protein	7	6	1	0	0	7	0	1	222	NE
Rv0053	rpsF	30S ribosomal protein S6 RpsF	7	7	0	5	0	2	0	0.285714	39.5	ES
Rv0054	ssb	Single-strand binding protein Ssb (helix-destabilizing protein)	5	4	1	5	0	0	0	0	0	ES
Rv0055	rpsR1	30S ribosomal protein S18-1 RpsR1	5	4	1	3	0	2	0	0.2	123	ES
Rv0056	rplI	50S ribosomal protein L9 RplI	8	7	1	0	0	8	0	1	63.5	NE
Rv0057	-	Hypothetical protein	16	15	1	1	0	15	0	0.9375	47.1333	NE
Rv0058	dnaB	Probable replicative DNA helicase DnaB	39	37	2	39	0	0	0	0	0	ES
Rv0059	-	Hypothetical protein	21	21	0	0	0	0	21	1	262.429	GA
Rv0060	-	hypothetical protein	23	22	1	22	0	1	0	0.130435	198	ES
Rv0061c	-	Hypothetical protein	6	6	0	0	0	6	0	1	81.6667	NE
Rv0062	celA1	Possible cellulase CelA1 (endoglucanase) (endo-1,4-beta-glucanase) (FI-cmcase) (carboxymethyl cellulase)	22	21	1	0	0	22	0	1	115.818	NE
Rv0063	-	Possible oxidoreductase	24	22	2	0	0	24	0	0.958333	116.957	NE
Rv0064	-	Probable conserved transmembrane protein	69	64	5	0	0	69	0	0.942029	54.3077	NE
Rv0064A	vapB1	Possible antitoxin VapB1	4	4	0	0	0	4	0	1	277.25	NE
Rv0065	vapC1	Possible toxin VapC1	8	7	1	0	0	8	0	0.875	122.714	NE
Rv0066c	icd2	Probable isocitrate dehydrogenase [NADP] Icd2 (oxalosuccinate decarboxylase) (IDH) (NADP+-specific ICDH) (IDP)	38	34	4	0	0	38	0	0.868421	44.7576	NE
Rv0067c	-	Possible transcriptional regulatory protein (possibly TetR-family)	12	12	0	0	0	12	0	0.916667	36.3636	NE
Rv0068	-	Probable oxidoreductase	12	11	1	0	0	12	0	1	142	NE
Rv0069c	sdaA	Probable L-serine dehydratase SdaA (L-serine deaminase) (SDH) (L-SD)	12	12	0	0	0	12	0	1	57.0833	NE
Rv0070c	glyA2	Serine hydroxymethyltransferase GlyA2 (serine methylase 2) (SHMT 2)	18	14	4	0	0	18	0	0.944444	107.412	NE
Rv0071	-	Possible maturase	8	6	2	0	0	8	0	0.875	114.143	NE
Rv0072	-	Probable glutamine-transport transmembrane protein ABC transporter	17	15	2	0	0	17	0	0.941176	251.938	NE
Rv0073	-	Probable glutamine-transport ATP-binding protein ABC transporter	16	16	0	0	0	16	0	1	205.062	NE
Rv0074	-	hypothetical protein	20	18	2	0	0	20	0	1	107.95	NE
Rv0075	-	Probable aminotransferase	25	21	4	0	0	25	0	0.96	140.792	NE
Rv0076c	-	Probable membrane protein	3	3	0	0	0	3	0	1	279.667	NE
Rv0077c	-	Probable oxidoreductase	15	13	2	0	0	15	0	1	89.7333	NE
Rv0078	-	Probable transcriptional regulatory protein	9	8	1	0	0	9	0	1	28.6667	NE
Rv0078A	-	Hypothetical protein	10	10	0	0	0	10	0	1	191.5	NE
Rv0078B	-	hypothetical protein	2	2	0	0	0	2	0	1	186.5	NE
Rv0079	-	hypothetical protein	14	13	1	0	0	14	0	1	99.5714	NE
Rv0080	-	hypothetical protein	5	5	0	0	0	5	0	1	75.4	NE
Rv0081	-	Probable transcriptional regulatory protein	6	5	1	0	0	6	0	1	127.333	NE
Rv0082	-	Probable oxidoreductase	7	6	1	0	0	7	0	0.714286	53.6	NE
Rv0083	-	Probable oxidoreductase	23	20	3	0	0	23	0	0.913043	103.905	NE
Rv0084	hycD	Possible formate hydrogenlyase HycD (FHL)	9	8	1	0	0	9	0	0.888889	68.625	NE
Rv0085	hycP	Possible hydrogenase HycP	4	4	0	0	0	4	0	0.75	15.3333	NE
Rv0086	hycQ	Possible hydrogenase HycQ	15	12	3	0	0	15	0	0.933333	49.3571	NE
Rv0087	hycE	Possible formate hydrogenase HycE (FHL)	26	22	4	0	0	26	0	0.769231	29.3	NE
Rv0088	-	Possible polyketide cyclase/dehydrase	14	14	0	0	0	14	0	0.928571	47.6154	NE
Rv0089	-	Possible methyltransferase/methylase	11	10	1	0	0	11	0	1	73.9091	NE
Rv0090	-	Possible membrane protein	12	12	0	0	0	12	0	1	137.5	NE
Rv0091	mtn	Probable bifunctional MTA/SAH nucleosidase Mtn: 5'-methylthioadenosine nucleosidase (methylthioadenosine methylthioribohydrolase) + S-adenosylhomocysteine nucleosidase (S-adenosyl-L-homocysteine homocysteinylribohydrolase)	11	8	3	0	0	11	0	0.909091	138	NE
Rv0092	ctpA	Cation transporter P-type ATPase a CtpA	30	27	3	0	0	30	0	0.833333	56.6	NE
Rv0093c	-	Probable conserved membrane protein	9	8	1	0	0	9	0	0.888889	41.5	NE
Rv0094c	-	hypothetical protein	14	14	0	0	0	14	0	1	133.071	NE
Rv0095c	-	hypothetical protein	10	9	1	0	0	10	0	0.6	26	NE
Rv0096	PPE1	PPE family protein PPE1	34	32	2	0	0	34	0	0.970588	115.848	NE
Rv0097	-	Possible oxidoreductase	26	25	1	0	0	26	0	1	107.808	NE
Rv0098	fcoT	Probable fatty acyl CoA thioesterase type III FcoT	12	12	0	0	0	12	0	0.916667	67.2727	NE
Rv0099	fadD10	Possible fatty-acid-CoA ligase FadD10 (fatty-acid-CoA synthetase) (fatty-acid-CoA synthase)	32	29	3	0	0	32	0	0.84375	39.2593	NE
Rv0100	-	hypothetical protein	4	4	0	0	0	4	0	1	88	NE
Rv0101	nrp	Probable peptide synthetase Nrp (peptide synthase)	123	105	18	0	0	123	0	0.926829	74.0877	NE
Rv0102	-	Probable conserved integral membrane protein	42	37	5	41	0	1	0	0.142857	9.33333	ES
Rv0103c	ctpB	Probable cation-transporter P-type ATPase B CtpB	31	29	2	0	0	31	0	0.903226	140.179	NE
Rv0104	-	hypothetical protein	28	25	3	0	0	28	0	0.964286	165.926	NE
Rv0105c	rpmB1	50S ribosomal protein L28-1 RpmB1	5	5	0	0	0	5	0	0.8	113	NE
Rv0106	-	hypothetical protein	12	10	2	0	0	12	0	0.916667	84	NE
Rv0107c	ctpI	Probable cation-transporter ATPase I CtpI	66	55	11	0	0	66	0	0.848485	82.8036	NE
Rv0108c	-	Hypothetical protein	2	2	0	0	0	2	0	1	147.5	NE
Rv0109	PE_PGRS1	PE-PGRS family protein PE_PGRS1	28	18	10	0	0	28	0	0.785714	68.0909	NE
Rv0110	-	Probable conserved integral membrane protein	13	13	0	0	0	13	0	1	231.308	NE
Rv0111	-	Possible transmembrane acyltransferase	43	40	3	0	0	43	0	0.976744	111.31	NE
Rv0112	gca	Possible GDP-mannose 4,6-dehydratase Gca (GDP-D-mannose dehydratase)	31	29	2	0	0	31	0	0.903226	44.0357	NE
Rv0113	gmhA	Probable sedoheptulose-7-phosphate isomerase GmhA (phosphoheptose isomerase)	13	12	1	0	0	13	0	0.923077	23.5833	NE
Rv0114	gmhB	Possible D-alpha,beta-D-heptose-1,7-biphosphate phosphatase GmhB (D-glycero-D-manno-heptose 7-phosphate kinase)	10	10	0	0	0	10	0	1	173	NE
Rv0115	hddA	Possible D-alpha-D-heptose-7-phosphate kinase HddA	18	18	0	0	0	18	0	0.944444	154.824	NE
Rv0116c	ldtA	Probable L,D-transpeptidase LdtA	18	17	1	0	0	18	0	0.944444	174.824	NE
Rv0117	oxyS	Oxidative stress response regulatory protein OxyS	17	15	2	0	0	17	0	0.941176	55.4375	NE
Rv0118c	oxcA	Probable oxalyl-CoA decarboxylase OxcA	26	23	3	0	0	26	0	0.807692	48.8095	NE
Rv0119	fadD7	Probable fatty-acid-CoA ligase FadD7 (fatty-acid-CoA synthetase) (fatty-acid-CoA synthase)	14	11	3	0	0	14	0	0.714286	11.2	NE
Rv0120c	fusA2	Probable elongation factor G FusA2 (EF-G)	28	26	2	0	0	28	0	0.821429	30.1304	NE
Rv0121c	-	hypothetical protein	10	10	0	0	0	10	0	0.9	44.8889	NE
Rv0122	-	Hypothetical protein	9	9	0	0	0	9	0	0.777778	49.4286	NE
Rv0123	-	hypothetical protein	9	7	2	0	0	9	0	0.555556	64	NE
Rv0124	PE_PGRS2	PE-PGRS family protein PE_PGRS2	14	11	3	0	0	14	0	0.857143	61.9167	NE
Rv0125	pepA	Probable serine protease PepA (serine proteinase) (MTB32A)	10	10	0	0	0	10	0	1	69.3	NE
Rv0126	treS	Trehalose synthase TreS	31	31	0	0	0	31	0	1	221.645	NE
Rv0127	mak	Maltokinase Mak	30	29	1	0	0	30	0	1	96.3667	NE
Rv0128	-	Probable conserved transmembrane protein	20	20	0	0	0	20	0	1	209.65	NE
Rv0129c	fbpC	Secreted antigen 85-C FbpC (85C) (antigen 85 complex C) (AG58C) (mycolyl transferase 85C) (fibronectin-binding protein C)	28	25	3	0	0	28	0	0.928571	139.923	NE
Rv0130	htdZ	Probable 3-hydroxyl-thioester dehydratase	4	4	0	0	0	4	0	1	76.5	NE
Rv0131c	fadE1	Probable acyl-CoA dehydrogenase FadE1	18	18	0	0	0	18	0	1	77.1111	NE
Rv0132c	fgd2	Putative F420-dependent glucose-6-phosphate dehydrogenase Fgd2	15	14	1	0	0	15	0	0.933333	147.286	NE
Rv0133	-	GCN5-related N-acetyltransferase	8	7	1	0	0	8	0	1	135	NE
Rv0134	ephF	Possible epoxide hydrolase EphF (epoxide hydratase) (arene-oxide hydratase)	12	12	0	0	0	12	0	1	177.917	NE
Rv0135c	-	Possible transcriptional regulatory protein	12	10	2	0	0	12	0	0.916667	70.4545	NE
Rv0136	cyp138	Probable cytochrome P450 138 Cyp138	23	22	1	0	0	23	0	1	147.696	NE
Rv0137c	msrA	Probable peptide methionine sulfoxide reductase MsrA (protein-methionine-S-oxide reductase) (peptide met(O) reductase)	11	9	2	0	0	9	2	1	149	NE
Rv0138	-	hypothetical protein	7	7	0	0	0	0	7	1	535.571	GA
Rv0139	-	Possible oxidoreductase	12	11	1	0	0	2	10	1	248.333	GA
Rv0140	-	hypothetical protein	16	14	2	0	0	16	0	0.9375	129.733	NE
Rv0141c	-	hypothetical protein	9	7	2	0	0	9	0	0.888889	97.75	NE
Rv0142	-	hypothetical protein	7	6	1	0	0	7	0	1	67.1429	NE
Rv0143c	-	Probable conserved transmembrane protein	28	25	3	0	0	28	0	1	136.5	NE
Rv0144	-	Probable transcriptional regulatory protein (possibly TetR-family)	14	14	0	0	0	14	0	1	295.714	NE
Rv0145	-	Possible S-adenosylmethionine-dependent methyltransferase	15	13	2	0	0	15	0	1	172.067	NE
Rv0146	-	Possible S-adenosylmethionine-dependent methyltransferase	17	15	2	0	0	6	11	0.941176	192.562	GA
Rv0147	-	Probable aldehyde dehydrogenase (NAD+) dependent	26	24	2	0	0	0	26	0.961538	241.52	GA
Rv0148	-	Probable short-chain type dehydrogenase/reductase	17	17	0	0	0	0	17	1	189.588	GA
Rv0149	-	Possible quinone oxidoreductase (NADPH:quinone oxidoreductase) (zeta-crystallin)	22	21	1	0	0	0	22	0.954545	144.952	GA
Rv0150c	-	hypothetical protein	5	3	2	0	0	0	5	1	37	GA
Rv0151c	PE1	PE family protein PE1	44	41	3	0	0	0	44	1	231.159	GA
Rv0152c	PE2	PE family protein PE2	40	37	3	0	0	2	38	0.95	274.789	GA
Rv0153c	ptbB	Phosphotyrosine protein phosphatase PTPB (protein-tyrosine-phosphatase) (PTPase)	11	11	0	0	0	11	0	1	98.5455	NE
Rv0154c	fadE2	Probable acyl-CoA dehydrogenase FadE2	12	11	1	0	0	12	0	0.916667	220.909	NE
Rv0155	pntAa	Probable NAD(P) transhydrogenase (subunit alpha) PntAa [first part; catalytic part] (pyridine nucleotide transhydrogenase subunit alpha) (nicotinamide nucleotide transhydrogenase subunit alpha)	11	11	0	0	0	11	0	1	130.636	NE
Rv0156	pntAb	Probable NAD(P) transhydrogenase (subunit alpha) PntAb [second part; integral membrane protein] (pyridine nucleotide transhydrogenase subunit alpha) (nicotinamide nucleotide transhydrogenase subunit alpha)	1	1	0	0	0	1	0	1	297	Uncertain
Rv0157	pntB	Probable NAD(P) transhydrogenase (subunit beta) PntB [integral membrane protein] (pyridine nucleotide transhydrogenase subunit beta) (nicotinamide nucleotide transhydrogenase subunit beta)	15	15	0	0	0	15	0	1	172.467	NE
Rv0157A	-	hypothetical protein	5	4	1	0	0	5	0	1	104	NE
Rv0158	-	Probable transcriptional regulatory protein (possibly TetR-family)	16	16	0	0	0	3	13	1	225.125	GA
Rv0159c	PE3	PE family protein PE3	50	47	3	0	0	0	50	1	301.94	GA
Rv0160c	PE4	PE family protein PE4	42	36	6	0	0	14	28	0.928571	213.692	GA
Rv0161	-	Possible oxidoreductase	19	14	5	0	0	19	0	1	58.6842	NE
Rv0162c	adhE1	Probable zinc-type alcohol dehydrogenase (E subunit) AdhE1	17	16	1	0	0	17	0	0.941176	57.5625	NE
Rv0163	-	hypothetical protein	11	11	0	0	0	11	0	1	145	NE
Rv0164	TB18.5	Conserved protein TB18.5	9	7	2	7	0	2	0	0.222222	575.5	ES
Rv0165c	mce1R	Probable transcriptional regulatory protein Mce1R (probably GntR-family)	6	6	0	0	0	6	0	1	121.667	NE
Rv0166	fadD5	Probable fatty-acid-CoA ligase FadD5 (fatty-acid-CoA synthetase) (fatty-acid-CoA synthase)	28	28	0	0	0	28	0	0.928571	178	NE
Rv0167	yrbE1A	Conserved integral membrane protein YrbE1A	7	6	1	0	0	7	0	1	96	NE
Rv0168	yrbE1B	Conserved integral membrane protein YrbE1B	15	14	1	0	0	15	0	1	136.8	NE
Rv0169	mce1A	Mce-family protein Mce1A	39	36	3	0	0	39	0	0.948718	158.757	NE
Rv0170	mce1B	Mce-family protein Mce1B	18	17	1	0	0	18	0	1	132.611	NE
Rv0171	mce1C	Mce-family protein Mce1C	25	24	1	0	0	25	0	1	112.24	NE
Rv0172	mce1D	Mce-family protein Mce1D	33	31	2	0	0	33	0	0.939394	156	NE
Rv0173	lprK	Possible Mce-family lipoprotein LprK (Mce-family lipoprotein Mce1E)	16	15	1	0	0	16	0	0.9375	170.533	NE
Rv0174	mce1F	Mce-family protein Mce1F	31	29	2	0	0	31	0	1	145.71	NE
Rv0175	-	Probable conserved Mce associated membrane protein	9	8	1	0	0	9	0	0.888889	199.25	NE
Rv0176	-	Probable conserved Mce associated transmembrane protein	15	13	2	0	0	15	0	0.933333	84.7857	NE
Rv0177	-	Probable conserved Mce associated protein	12	10	2	0	0	12	0	1	64.0833	NE
Rv0178	-	Probable conserved Mce associated membrane protein	12	10	2	0	0	12	0	1	135.917	NE
Rv0179c	lprO	Possible lipoprotein LprO	23	22	1	0	0	23	0	1	156	NE
Rv0180c	-	Probable conserved transmembrane protein	29	29	0	0	0	29	0	0.965517	13.6071	NE
Rv0181c	-	hypothetical protein	16	16	0	0	0	16	0	1	198.938	NE
Rv0182c	sigG	Probable alternative RNA polymerase sigma factor SigG (RNA polymerase ECF type sigma factor)	21	21	0	0	0	21	0	1	163.095	NE
Rv0183	-	Possible lysophospholipase	16	16	0	0	0	16	0	1	210.125	NE
Rv0184	-	hypothetical protein	11	11	0	0	0	11	0	0.909091	76.8	NE
Rv0185	-	hypothetical protein	10	7	3	0	0	10	0	0.7	55.8571	NE
Rv0186	bglS	Probable beta-glucosidase BglS (gentiobiase) (cellobiase) (beta-D-glucoside glucohydrolase)	34	30	4	0	0	34	0	0.970588	58.9091	NE
Rv0186A	mymT	Metallothionein, MymT	4	4	0	0	0	4	0	1	157	NE
Rv0187	-	Probable O-methyltransferase	8	6	2	0	0	8	0	1	53.625	NE
Rv0188	-	Probable conserved transmembrane protein	11	9	2	0	0	11	0	1	145.273	NE
Rv0189c	ilvD	Probable dihydroxy-acid dehydratase IlvD (dad)	23	19	4	23	0	0	0	0	0	ES
Rv0190	-	hypothetical protein	3	3	0	0	0	0	3	1	166.333	GA
Rv0191	-	Probable conserved integral membrane protein	20	16	4	0	0	0	20	1	254.35	GA
Rv0192	-	hypothetical protein	14	14	0	0	0	0	14	1	297.071	GA
Rv0192A	-	Conserved secreted protein	3	3	0	0	0	0	3	1	154	GA
Rv0193c	-	Hypothetical protein	35	34	1	0	0	0	35	1	198.657	GA
Rv0194	-	Probable transmembrane multidrug efflux pump	56	52	4	0	0	0	56	1	247.232	GA
Rv0195	-	Possible two component transcriptional regulatory protein (probably LuxR-family)	6	6	0	0	0	0	6	1	303.5	GA
Rv0196	-	Possible transcriptional regulatory protein	7	7	0	0	0	7	0	1	170	NE
Rv0197	-	Possible oxidoreductase	34	33	1	0	0	34	0	0.970588	74.8182	NE
Rv0198c	zmp1	Probable zinc metalloprotease Zmp1	43	35	8	0	0	43	0	0.883721	63.5526	NE
Rv0199	-	Probable conserved membrane protein	12	9	3	0	0	12	0	1	111.5	NE
Rv0200	-	Possible conserved transmembrane protein	8	5	3	0	0	8	0	0.875	105	NE
Rv0201c	-	hypothetical protein	9	9	0	0	0	9	0	1	86.3333	NE
Rv0202c	mmpL11	Probable conserved transmembrane transport protein MmpL11	39	36	3	0	0	39	0	0.948718	110.27	NE
Rv0203	-	Possible exported protein	4	4	0	0	0	4	0	1	64.5	NE
Rv0204c	-	Probable conserved transmembrane protein	20	20	0	0	0	20	0	1	150.15	NE
Rv0205	-	Probable conserved transmembrane protein	13	12	1	0	0	13	0	1	132.308	NE
Rv0206c	mmpL3	Possible conserved transmembrane transport protein MmpL3	35	32	3	31	0	4	0	0.114286	121.75	ESD
Rv0207c	-	hypothetical protein	9	7	2	0	0	9	0	1	160.889	NE
Rv0208c	-	Hypothetical methlytransferase (methylase)	12	11	1	0	0	12	0	1	81.8333	NE
Rv0209	-	Hypothetical protein	15	11	4	0	0	15	0	0.866667	75	NE
Rv0210	-	Hypothetical protein	13	11	2	0	0	11	2	1	212.462	NE
Rv0211	pckA	Probable iron-regulated phosphoenolpyruvate carboxykinase [GTP] PckA (phosphoenolpyruvate carboxylase) (PEPCK)(pep carboxykinase)	25	23	2	0	0	19	6	0.96	152.542	NE
Rv0212c	nadR	Possible transcriptional regulatory protein NadR (probably AsnC-family)	7	6	1	0	0	7	0	0.857143	145.667	NE
Rv0213c	-	Possible methyltransferase (methylase)	31	29	2	0	0	31	0	0.967742	149.6	NE
Rv0214	fadD4	Probable fatty-acid-CoA ligase FadD4 (fatty-acid-CoA synthetase) (fatty-acid-CoA synthase)	34	31	3	0	0	34	0	0.970588	110.727	NE
Rv0215c	fadE3	Probable acyl-CoA dehydrogenase FadE3	18	17	1	0	0	18	0	0.888889	153.5	NE
Rv0216	-	Double hotdog hydratase	24	22	2	0	0	24	0	0.75	41.1667	NE
Rv0217c	lipW	Possible esterase LipW	22	21	1	0	0	22	0	0.954545	76.5714	NE
Rv0218	-	Probable conserved transmembrane protein	19	17	2	0	0	19	0	0.947368	120.167	NE
Rv0219	-	Probable conserved transmembrane protein	12	12	0	0	0	12	0	1	71.6667	NE
Rv0220	lipC	Probable esterase LipC	25	24	1	0	0	25	0	0.88	64.2273	NE
Rv0221	-	Possible triacylglycerol synthase (diacylglycerol acyltransferase)	28	26	2	0	0	28	0	0.928571	148.692	NE
Rv0222	echA1	Probable enoyl-CoA hydratase EchA1 (enoyl hydrase) (unsaturated acyl-CoA hydratase) (crotonase)	9	8	1	0	0	9	0	1	65.4444	NE
Rv0223c	-	Probable aldehyde dehydrogenase	26	26	0	0	0	26	0	0.884615	80.2174	NE
Rv0224c	-	Possible methyltransferase (methylase)	16	15	1	15	0	1	0	0.0625	25	ES
Rv0225	-	Possible conserved protein	20	17	3	20	0	0	0	0	0	ES
Rv0226c	-	Probable conserved transmembrane protein	30	28	2	28	0	0	2	0.133333	195	ES
Rv0227c	-	Probable conserved membrane protein	24	20	4	24	0	0	0	0	0	ES
Rv0228	-	Probable integral membrane acyltransferase	14	13	1	13	0	1	0	0.142857	20	ES
Rv0229c	-	Possible conserved membrane protein with PIN domain	17	17	0	0	0	17	0	1	115.059	NE
Rv0230c	php	Probable phosphotriesterase Php (parathion hydrolase) (PTE) (aryldialkylphosphatase) (paraoxonase) (a-esterase) (aryltriphosphatase) (paraoxon hydrolase)	16	15	1	0	0	1	15	1	239.625	GA
Rv0231	fadE4	Probable acyl-CoA dehydrogenase FadE4	37	36	1	0	0	0	37	1	256.351	GA
Rv0232	-	Probable transcriptional regulatory protein (probably TetR/AcrR-family)	9	9	0	0	0	0	9	1	290.111	GA
Rv0233	nrdB	Ribonucleoside-diphosphate reductase (beta chain) NrdB (ribonucleotide reductase small chain)	12	12	0	0	0	10	2	1	175.75	NE
Rv0234c	gabD1	Succinate-semialdehyde dehydrogenase [NADP+] dependent (SSDH) GabD1	24	21	3	0	0	24	0	0.916667	40.9091	NE
Rv0235c	-	Probable conserved transmembrane protein	27	26	1	0	0	27	0	0.962963	75.4231	NE
Rv0236c	aftD	Possible arabinofuranosyltransferase AftD	40	34	6	39	0	1	0	0.025	306	ES
Rv0236A	-	Small secreted protein	4	3	1	0	0	4	0	0.25	36	NE
Rv0237	lpqI	Probable conserved lipoprotein LpqI	14	11	3	0	0	14	0	0.785714	94.4545	NE
Rv0238	-	Possible transcriptional regulatory protein (probably TetR-family)	13	11	2	0	0	13	0	0.846154	24.3636	NE
Rv0239	vapB24	Possible antitoxin VapB24	2	2	0	0	0	2	0	1	106	NE
Rv0240	vapC24	Possible toxin VapC24 Contains PIN domain	9	8	1	0	0	9	0	1	140.778	NE
Rv0241c	htdX	Probable 3-hydroxyacyl-thioester dehydratase HtdX	17	14	3	0	0	17	0	0.882353	66.6	NE
Rv0242c	fabG4	Probable 3-oxoacyl-[acyl-carrier protein] reductase FabG4 (3-ketoacyl-acyl carrier protein reductase)	11	10	1	0	0	11	0	0.909091	47.2	NE
Rv0243	fadA2	Probable acetyl-CoA acyltransferase FadA2 (3-ketoacyl-CoA thiolase) (beta-ketothiolase)	20	19	1	0	0	20	0	1	68.4	NE
Rv0244c	fadE5	Probable acyl-CoA dehydrogenase FadE5	23	23	0	0	0	23	0	1	25.3913	NE
Rv0245	-	Possible oxidoreductase	5	4	1	0	0	5	0	1	107.4	NE
Rv0246	-	Probable conserved integral membrane protein	34	31	3	0	0	34	0	0.970588	98.9091	NE
Rv0247c	-	Probable succinate dehydrogenase [iron-sulfur subunit] (succinic dehydrogenase)	13	12	1	0	0	13	0	0.846154	35.6364	NE
Rv0248c	-	Probable succinate dehydrogenase [iron-sulfur subunit] (succinic dehydrogenase)	40	38	2	0	0	40	0	0.975	48.2308	NE
Rv0249c	-	Probable succinate dehydrogenase [membrane anchor subunit] (succinic dehydrogenase)	23	23	0	0	0	23	0	1	47.7826	NE
Rv0250c	-	hypothetical protein	4	4	0	0	0	4	0	1	59.5	NE
Rv0251c	hsp	Heat shock protein Hsp (heat-stress-induced ribosome-binding protein A)	6	6	0	0	0	6	0	1	176.333	NE
Rv0252	nirB	Probable nitrite reductase [NAD(P)H] large subunit [FAD flavoprotein] NirB	41	36	5	0	0	41	0	0.95122	109.128	NE
Rv0253	nirD	Probable nitrite reductase [NAD(P)H] small subunit NirD	8	6	2	0	0	8	0	0.875	163.286	NE
Rv0254c	cobU	Probable bifunctional cobalamin biosynthesis protein CobU: cobinamide kinase + cobinamide phosphate guanylyltransferase	6	5	1	0	0	6	0	1	204.667	NE
Rv0255c	cobQ1	Probable cobyric acid synthase CobQ1	15	13	2	0	0	15	0	0.866667	100.077	NE
Rv0256c	PPE2	PPE family protein PPE2	32	29	3	0	0	32	0	0.96875	163.839	NE
Rv0257	-	hypothetical protein	4	4	0	0	0	4	0	1	128	NE
Rv0258c	-	hypothetical protein	9	5	4	0	0	9	0	0.555556	50.4	NE
Rv0259c	-	hypothetical protein	8	8	0	0	0	8	0	0.875	62.2857	NE
Rv0260c	-	Possible transcriptional regulatory protein	22	19	3	0	0	22	0	0.909091	59.4	NE
Rv0261c	narK3	Probable integral membrane nitrite extrusion protein NarK3 (nitrite facilitator)	26	25	1	0	0	26	0	1	57.8462	NE
Rv0262c	aac	Aminoglycoside 2'-N-acetyltransferase Aac (Aac(2')-IC)	8	8	0	0	0	8	0	0.875	59.4286	NE
Rv0263c	-	hypothetical protein	17	15	2	0	0	17	0	0.882353	40.0667	NE
Rv0264c	-	hypothetical protein	10	9	1	0	0	10	0	1	153	NE
Rv0265c	-	Probable periplasmic iron-transport lipoprotein	9	9	0	0	0	9	0	1	186	NE
Rv0266c	oplA	Probable 5-oxoprolinase OplA (5-oxo-L-prolinase) (pyroglutamase) (5-OPASE)	43	37	6	0	0	43	0	0.976744	165.31	NE
Rv0267	narU	Probable integral membrane nitrite extrusion protein NarU (nitrite facilitator)	16	16	0	0	0	3	13	1	264.25	GA
Rv0268c	-	Hypothetical protein	13	13	0	0	0	0	13	1	320.923	GA
Rv0269c	-	hypothetical protein	11	10	1	0	0	11	0	0.909091	177.9	NE
Rv0270	fadD2	Probable fatty-acid-CoA ligase FadD2 (fatty-acid-CoA synthetase) (fatty-acid-CoA synthase)	26	25	1	0	0	26	0	0.961538	201.6	NE
Rv0271c	fadE6	Probable acyl-CoA dehydrogenase FadE6	35	33	2	0	0	35	0	0.971429	104	NE
Rv0272c	-	hypothetical protein	16	13	3	0	0	16	0	0.8125	55.1538	NE
Rv0273c	-	Possible transcriptional regulatory protein	17	17	0	0	0	17	0	0.823529	81	NE
Rv0274	-	hypothetical protein	9	8	1	0	0	9	0	0.888889	102.75	NE
Rv0275c	-	Possible transcriptional regulatory protein (possibly TetR-family)	10	7	3	0	0	10	0	0.8	60.5	NE
Rv0276	-	hypothetical protein	18	16	2	0	0	18	0	0.888889	136	NE
Rv0277c	vapC25	Possible toxin VapC25 Contains PIN domain	7	7	0	0	0	7	0	1	152.143	NE
Rv0278c	PE_PGRS3	PE-PGRS family protein PE_PGRS3	27	17	10	0	0	27	0	0.851852	51.3913	NE
Rv0279c	PE_PGRS4	PE-PGRS family protein PE_PGRS4	21	18	3	0	0	21	0	1	53.2381	NE
Rv0280	PPE3	PPE family protein PPE3	26	23	3	0	0	26	0	0.961538	168.6	NE
Rv0281	-	Possible S-adenosylmethionine-dependent methyltransferase	14	13	1	0	0	14	0	1	127	NE
Rv0282	eccA3	ESX conserved component EccA3 ESX-3 type VII secretion system protein	24	22	2	23	0	1	0	0.0833333	78.5	ES
Rv0283	eccB3	ESX conserved component EccB3 ESX-3 type VII secretion system protein Possible membrane protein	24	16	8	24	0	0	0	0	0	ES
Rv0284	eccC3	ESX conserved component EccC3 ESX-3 type VII secretion system protein Possible membrane protein	61	56	5	61	0	0	0	0	0	ES
Rv0285	PE5	PE family protein PE5	5	5	0	5	0	0	0	0	0	ES
Rv0286	PPE4	PPE family protein PPE4	32	31	1	30	0	2	0	0.09375	12.6667	ES
Rv0287	esxG	ESAT-6 like protein EsxG (conserved protein TB9.8)	5	5	0	0	5	0	0	0.2	17	GD
Rv0288	esxH	Low molecular weight protein antigen 7 EsxH (10 kDa antigen) (CFP-7) (protein TB10.4)	8	7	1	0	8	0	0	0.125	3	GD
Rv0289	espG3	ESX-3 secretion-associated protein EspG3	14	13	1	13	0	1	0	0.0714286	97	ES
Rv0290	eccD3	ESX conserved component EccD3 ESX-3 type VII secretion system protein Probable transmembrane protein	19	15	4	19	0	0	0	0	0	ES
Rv0291	mycP3	Probable membrane-anchored mycosin MycP3 (serine protease) (subtilisin-like protease) (subtilase-like) (mycosin-3)	13	10	3	13	0	0	0	0	0	ES
Rv0292	eccE3	ESX conserved component EccE3 ESX-3 type VII secretion system protein Probable transmembrane protein	17	16	1	15	0	2	0	0.176471	64.6667	ES
Rv0293c	-	hypothetical protein	27	25	2	0	0	27	0	1	110.333	NE
Rv0294	tam	Probable trans-aconitate methyltransferase Tam	15	14	1	0	0	15	0	0.866667	95.9231	NE
Rv0295c	-	hypothetical protein	10	7	3	0	0	10	0	0.9	83.5556	NE
Rv0296c	-	Probable sulfatase	43	37	6	0	0	43	0	1	134.326	NE
Rv0297	PE_PGRS5	PE-PGRS family protein PE_PGRS5	14	9	5	0	0	14	0	0.928571	58.6154	NE
Rv0298	-	Hypothetical protein	5	5	0	0	0	5	0	1	143	NE
Rv0299	-	Hypothetical protein	3	3	0	0	0	3	0	1	171	NE
Rv0300	vapB2	Possible antitoxin VapB2	5	5	0	0	0	5	0	1	288.6	NE
Rv0301	vapC2	Possible toxin VapC2	8	8	0	0	0	8	0	1	262.25	NE
Rv0302	-	Probable transcriptional regulatory protein (probably TetR/AcrR-family)	8	7	1	0	0	8	0	1	165.75	NE
Rv0303	-	Probable dehydrogenase/reductase	13	13	0	0	0	13	0	1	214.769	NE
Rv0304c	PPE5	PPE family protein PPE5	137	127	10	0	0	137	0	0.963504	145.182	NE
Rv0305c	PPE6	PPE family protein PPE6	61	56	5	0	0	61	0	0.95082	137.776	NE
Rv0306	-	Putative oxidoreductase	9	9	0	0	0	9	0	1	181.111	NE
Rv0307c	-	hypothetical protein	9	8	1	0	0	9	0	1	158.556	NE
Rv0308	-	Probable conserved integral membrane protein	16	15	1	0	0	16	0	0.875	143.786	NE
Rv0309	-	Possible conserved exported protein	13	12	1	0	0	13	0	1	71.1538	NE
Rv0310c	-	hypothetical protein	12	11	1	0	0	12	0	0.833333	66.9	NE
Rv0311	-	hypothetical protein	17	17	0	0	0	17	0	0.941176	110.75	NE
Rv0312	-	Conserved hypothetical proline and threonine rich protein	22	21	1	0	0	22	0	0.772727	50.9412	NE
Rv0313	-	hypothetical protein	6	6	0	0	0	0	6	1	276	GA
Rv0314c	-	Possible conserved membrane protein	7	6	1	0	0	0	7	0.857143	475.167	GA
Rv0315	-	Possible beta-1,3-glucanase precursor	11	10	1	0	0	5	6	1	219.182	GA
Rv0316	-	Possible muconolactone isomerase	8	5	3	0	0	8	0	1	63.25	NE
Rv0317c	glpQ2	Possible glycerophosphoryl diester phosphodiesterase GlpQ2 (glycerophosphodiester phosphodiesterase)	14	13	1	0	0	14	0	1	148.357	NE
Rv0318c	-	Probable conserved integral membrane protein	8	8	0	0	0	8	0	1	129.25	NE
Rv0319	pcp	Probable pyrrolidone-carboxylate peptidase Pcp (5-oxoprolyl-peptidase) (pyroglutamyl-peptidase I) (PGP-I) (pyrase)	9	9	0	0	0	9	0	1	103	NE
Rv0320	-	Possible conserved exported protein	16	15	1	0	0	16	0	1	171.875	NE
Rv0321	dcd	Probable deoxycytidine triphosphate deaminase Dcd (dCTP deaminase)	7	7	0	0	0	7	0	1	161.571	NE
Rv0322	udgA	Probable UDP-glucose 6-dehydrogenase UdgA (UDP-GLC dehydrogenase) (UDP-GLCDH) (UDPGDH)	24	22	2	0	0	24	0	0.958333	66.5217	NE
Rv0323c	-	hypothetical protein	13	10	3	0	0	13	0	0.923077	78	NE
Rv0324	-	Possible transcriptional regulatory protein (possibly ArsR-family)	12	11	1	0	0	12	0	0.916667	78.4545	NE
Rv0325	-	Hypothetical protein	7	7	0	0	0	7	0	1	246	NE
Rv0326	-	Hypothetical protein	10	9	1	0	0	10	0	0.8	79.5	NE
Rv0327c	cyp135A1	Possible cytochrome P450 135A1 Cyp135A1	25	23	2	0	0	25	0	0.76	97.1579	NE
Rv0328	-	Possible transcriptional regulatory protein (possibly TetR/AcrR-family)	11	10	1	0	0	11	0	0.909091	71.8	NE
Rv0329c	-	hypothetical protein	9	8	1	0	0	9	0	0.888889	100.875	NE
Rv0330c	-	Hypothetical protein	10	9	1	0	0	10	0	1	169.6	NE
Rv0331	-	Possible dehydrogenase/reductase	18	16	2	0	0	18	0	1	102.222	NE
Rv0332	-	hypothetical protein	13	13	0	0	0	13	0	1	174.923	NE
Rv0333	-	hypothetical protein	4	3	1	0	0	4	0	1	213.5	NE
Rv0334	rmlA	Alpha-D-glucose-1-phosphate thymidylyltransferase RmlA (dTDP-glucose synthase) (dTDP-glucose pyrophosphorylase)	19	18	1	19	0	0	0	0	0	ES
Rv0335c	PE6	PE family protein PE6	3	3	0	0	0	3	0	0.666667	7.5	Uncertain
Rv0336	-	Conserved 13E12 repeat family protein	18	18	0	0	0	0	18	1	320.556	GA
Rv0337c	aspC	Probable aspartate aminotransferase AspC (transaminase A) (ASPAT)	23	20	3	22	0	0	1	0.0434783	175	ES
Rv0338c	-	Probable iron-sulfur-binding reductase	37	35	2	37	0	0	0	0.0810811	1.33333	ES
Rv0339c	-	Possible transcriptional regulatory protein	30	23	7	0	0	30	0	0.966667	59.069	NE
Rv0340	-	hypothetical protein	6	6	0	0	0	6	0	1	90.6667	NE
Rv0341	iniB	Isoniazid inductible gene protein IniB	19	12	7	0	0	19	0	0.736842	102.214	NE
Rv0342	iniA	Isoniazid inductible gene protein IniA	27	25	2	0	0	27	0	0.962963	124.846	NE
Rv0343	iniC	Isoniazid inductible gene protein IniC	13	11	2	0	0	13	0	1	48	NE
Rv0344c	lpqJ	Probable lipoprotein LpqJ	12	9	3	0	0	12	0	1	157.5	NE
Rv0345	-	hypothetical protein	7	7	0	0	0	7	0	1	212.429	NE
Rv0346c	ansP2	Possible L-asparagine permease AnsP2 (L-asparagine transport protein)	29	26	3	0	0	29	0	0.965517	146.679	NE
Rv0347	-	Probable conserved membrane protein	18	15	3	0	17	1	0	0.166667	36.3333	GD
Rv0348	-	Possible transcriptional regulatory protein	19	18	1	0	8	11	0	0.789474	35.0667	NE
Rv0349	-	Hypothetical protein	8	8	0	0	0	8	0	1	285.375	NE
Rv0350	dnaK	Probable chaperone protein DnaK (heat shock protein 70) (heat shock 70 kDa protein) (HSP70)	17	16	1	17	0	0	0	0	0	ES
Rv0351	grpE	Probable GrpE protein (HSP-70 cofactor)	10	10	0	7	0	3	0	0.3	65.6667	ES
Rv0352	dnaJ1	Probable chaperone protein DnaJ1	14	12	2	0	0	14	0	0.785714	32.8182	NE
Rv0353	hspR	Probable heat shock protein transcriptional repressor HspR (MerR family)	6	5	1	0	0	6	0	1	162.833	NE
Rv0354c	PPE7	PPE family protein PPE7	6	6	0	0	0	0	6	1	355.167	GA
Rv0355c	PPE8	PPE family protein PPE8	172	149	23	0	0	46	126	0.988372	233.982	GA
Rv0356c	-	hypothetical protein	10	10	0	0	0	10	0	1	91.4	NE
Rv0357c	purA	Probable adenylosuccinate synthetase PurA (imp--aspartate ligase) (ADSS) (ampsase)	24	23	1	24	0	0	0	0.0416667	1	ES
Rv0358	-	hypothetical protein	14	14	0	0	11	3	0	0.428571	20.8333	GD
Rv0359	-	Probable conserved integral membrane protein	11	11	0	0	0	11	0	1	239.818	NE
Rv0360c	-	hypothetical protein	9	8	1	0	0	9	0	1	140.111	NE
Rv0361	-	Probable conserved membrane protein	8	8	0	0	0	8	0	1	133	NE
Rv0362	mgtE	Possible Mg2+ transport transmembrane protein MgtE	16	14	2	0	0	16	0	1	144.938	NE
Rv0363c	fba	Probable fructose-bisphosphate aldolase Fba	18	17	1	16	0	2	0	0.277778	23	ES
Rv0364	-	Possible conserved transmembrane protein	13	11	2	10	0	3	0	0.230769	72	ES
Rv0365c	-	hypothetical protein	21	17	4	0	0	21	0	1	172.905	NE
Rv0366c	-	hypothetical protein	7	6	1	0	0	7	0	1	120.857	NE
Rv0367c	-	Hypothetical protein	2	2	0	0	0	2	0	1	128	NE
Rv0368c	-	hypothetical protein	18	16	2	0	0	18	0	1	119.222	NE
Rv0369c	-	Possible membrane oxidoreductase	7	6	1	0	0	7	0	0.857143	33.5	NE
Rv0370c	-	Possible oxidoreductase	21	19	2	0	0	21	0	0.857143	32.2222	NE
Rv0371c	-	hypothetical protein	7	7	0	0	0	7	0	1	11.5714	NE
Rv0372c	-	hypothetical protein	6	5	1	0	0	6	0	0.833333	35.2	NE
Rv0373c	-	Probable carbon monoxyde dehydrogenase (large chain)	39	39	0	0	0	39	0	0.871795	58.5882	NE
Rv0374c	-	Probable carbon monoxyde dehydrogenase (small chain)	6	6	0	0	0	6	0	1	34.6667	NE
Rv0375c	-	Probable carbon monoxyde dehydrogenase (medium chain)	8	7	1	0	0	8	0	0.875	46.4286	NE
Rv0376c	-	hypothetical protein	21	17	4	0	0	21	0	0.904762	105.421	NE
Rv0377	-	Probable transcriptional regulatory protein (probably LysR-family)	10	9	1	0	0	10	0	0.9	73.7778	NE
Rv0378	-	Conserved hypothetical glycine rich protein	3	1	2	0	0	3	0	0.666667	57	Uncertain
Rv0379	secE2	Possible protein transport protein SecE2	4	3	1	0	0	4	0	1	87.25	NE
Rv0380c	-	Possible RNA methyltransferase (RNA methylase)	11	11	0	0	0	11	0	1	33.7273	NE
Rv0381c	-	Hypothetical protein	17	15	2	0	0	17	0	0.882353	173	NE
Rv0382c	pyrE	Probable orotate phosphoribosyltransferase PyrE (OPRT) (oprtase)	13	9	4	12	0	1	0	0.0769231	57	ES
Rv0383c	-	Possible conserved secreted protein	9	9	0	0	7	2	0	0.222222	95.5	GD
Rv0384c	clpB	Probable endopeptidase ATP binding protein (chain B) ClpB (ClpB protein) (heat shock protein F84.1)	25	20	5	0	25	0	0	0.76	5	GD
Rv0385	-	Probable monooxygenase	20	19	1	0	0	8	12	1	252.55	GA
Rv0386	-	Probable transcriptional regulatory protein (probably LuxR/UhpA-family)	44	41	3	0	0	44	0	1	129.25	NE
Rv0387c	-	hypothetical protein	15	14	1	0	0	15	0	1	151.867	NE
Rv0388c	PPE9	PPE family protein PPE9	10	10	0	0	0	10	0	1	111.5	NE
Rv0389	purT	Probable phosphoribosylglycinamide formyltransferase 2 PurT (GART 2) (gar transformylase 2) (5'-phosphoribosylglycinamide transformylase 2) (formate-dependent gar transformylase)	9	8	1	0	0	9	0	0.888889	164.875	NE
Rv0390	-	hypothetical protein	8	7	1	0	0	8	0	1	118.125	NE
Rv0391	metZ	Probable O-succinylhomoserine sulfhydrylase MetZ (OSH sulfhydrylase)	22	18	4	0	0	22	0	0.772727	83.8235	NE
Rv0392c	ndhA	Probable membrane NADH dehydrogenase NdhA	17	16	1	0	0	17	0	0.941176	94.3125	NE
Rv0393	-	Conserved 13E12 repeat family protein	10	8	2	0	0	10	0	0.9	216.889	NE
Rv0394c	-	Possible secreted protein	10	10	0	0	0	10	0	1	163.1	NE
Rv0395	-	Hypothetical protein	8	8	0	0	0	8	0	1	118	NE
Rv0396	-	Hypothetical protein	6	5	1	0	0	6	0	1	74.5	NE
Rv0397	-	Conserved 13E12 repeat family protein	4	4	0	0	0	4	0	1	126	NE
Rv0397A	-	hypothetical protein	8	7	1	0	0	8	0	0.875	95.7143	NE
Rv0398c	-	Possible secreted protein	6	6	0	0	0	6	0	1	51.6667	NE
Rv0399c	lpqK	Possible conserved lipoprotein LpqK	25	23	2	0	0	25	0	0.88	62.7273	NE
Rv0400c	fadE7	Acyl-CoA dehydrogenase FadE7	11	9	2	0	0	11	0	0.909091	50.8	NE
Rv0401	-	Probable conserved transmembrane protein	3	3	0	0	0	3	0	1	48	NE
Rv0402c	mmpL1	Probable conserved transmembrane transport protein MmpL1	56	52	4	0	0	56	0	0.982143	126.309	NE
Rv0403c	mmpS1	Probable conserved membrane protein MmpS1	7	7	0	0	0	7	0	1	104.857	NE
Rv0404	fadD30	Fatty-acid-AMP ligase FadD30 (fatty-acid-AMP synthetase) (fatty-acid-AMP synthase)	87	85	2	0	10	77	0	0.804598	38.8571	NE
Rv0405	pks6	Probable membrane bound polyketide synthase Pks6	124	119	5	6	37	81	0	0.741935	71.5978	ESD
Rv0406c	-	Beta lactamase like protein	15	14	1	0	0	15	0	0.933333	102.643	NE
Rv0407	fgd1	F420-dependent glucose-6-phosphate dehydrogenase Fgd1	20	20	0	0	0	20	0	1	101	NE
Rv0408	pta	Probable phosphate acetyltransferase Pta (phosphotransacetylase)	44	42	2	0	0	44	0	0.977273	65.4884	NE
Rv0409	ackA	Probable acetate kinase AckA (acetokinase)	17	16	1	0	0	17	0	1	87.1176	NE
Rv0410c	pknG	Serine/threonine-protein kinase PknG (protein kinase G) (STPK G)	32	29	3	0	0	32	0	0.96875	39.0645	NE
Rv0411c	glnH	Probable glutamine-binding lipoprotein GlnH (GLNBP)	9	9	0	0	0	9	0	1	52.1111	NE
Rv0412c	-	Possible conserved membrane protein	23	21	2	0	0	23	0	0.956522	50.4091	NE
Rv0413	mutT3	Possible mutator protein MutT3 (7,8-dihydro-8-oxoguanine-triphosphatase) (8-oxo-dGTPase) (dGTP pyrophosphohydrolase)	8	8	0	0	0	8	0	1	161	NE
Rv0414c	thiE	Thiamine-phosphate pyrophosphorylase ThiE (TMP pyrophosphorylase) (TMP-PPASE) (thiamine-phosphate synthase)	10	8	2	9	0	1	0	0.1	95	ES
Rv0415	thiO	Possible thiamine biosynthesis oxidoreductase ThiO	12	12	0	12	0	0	0	0	0	ES
Rv0416	thiS	Possible protein ThiS	4	3	1	4	0	0	0	0	0	ES
Rv0417	thiG	Probable thiamin biosynthesis protein ThiG (thiazole biosynthesis protein)	16	12	4	16	0	0	0	0	0	ES
Rv0418	lpqL	Probable lipoprotein aminopeptidase LpqL	28	26	2	0	0	28	0	0.928571	53.5	NE
Rv0419	lpqM	Possible lipoprotein peptidase LpqM	23	20	3	0	0	23	0	0.956522	127.455	NE
Rv0420c	-	Possible transmembrane protein	10	9	1	0	0	10	0	1	154.7	NE
Rv0421c	-	hypothetical protein	10	9	1	0	2	8	0	0.9	52.7778	NE
Rv0422c	thiD	Probable phosphomethylpyrimidine kinase ThiD (HMP-phosphate kinase) (HMP-P kinase)	14	12	2	0	14	0	0	0.0714286	1	GD
Rv0423c	thiC	Probable thiamine biosynthesis protein ThiC	22	20	2	19	3	0	0	0.0909091	8	ES
Rv0424c	-	Hypothetical protein	9	8	1	0	0	9	0	1	211.889	NE
Rv0425c	ctpH	Possible metal cation transporting P-type ATPase CtpH	40	33	7	0	0	40	0	0.925	89.8108	NE
Rv0426c	-	Possible transmembrane protein	3	3	0	0	0	3	0	1	226.333	NE
Rv0427c	xthA	Probable exodeoxyribonuclease III protein XthA (exonuclease III) (EXO III) (AP endonuclease VI)	14	14	0	0	0	14	0	0.928571	92.9231	NE
Rv0428c	-	GCN5-related N-acetyltransferase	17	14	3	0	0	17	0	0.882353	95.2	NE
Rv0429c	def	Probable polypeptide deformylase Def (PDF) (formylmethionine deformylase)	10	10	0	9	0	1	0	0.2	160	ES
Rv0430	-	hypothetical protein	3	3	0	0	0	3	0	0	0	ES
Rv0431	-	Putative tuberculin related peptide	10	9	1	0	0	10	0	0.8	145.75	NE
Rv0432	sodC	Periplasmic superoxide dismutase [Cu-Zn] SodC	13	13	0	0	0	13	0	1	113.077	NE
Rv0433	-	hypothetical protein	24	19	5	0	0	24	0	0.958333	112.348	NE
Rv0434	-	hypothetical protein	14	12	2	0	0	14	0	1	184.714	NE
Rv0435c	-	Putative conserved ATPase	24	22	2	0	0	24	0	1	129.458	NE
Rv0436c	pssA	Probable CDP-diacylglycerol--serine O-phosphatidyltransferase PssA (PS synthase) (phosphatidylserine synthase)	17	17	0	0	0	17	0	1	67	NE
Rv0437c	psd	Possible phosphatidylserine decarboxylase Psd (PS decarboxylase)	8	5	3	0	0	8	0	0.875	61.4286	NE
Rv0438c	moeA2	Probable molybdopterin biosynthesis protein MoeA2	15	15	0	0	0	15	0	1	103	NE
Rv0439c	-	Probable dehydrogenase/reductase	19	17	2	0	0	19	0	0.947368	155.611	NE
Rv0440	groEL2	60 kDa chaperonin 2 GroEL2 (protein CPN60-2) (GroEL protein 2) (65 kDa antigen) (heat shock protein 65) (cell wall protein A) (antigen A)	13	13	0	13	0	0	0	0	0	ES
Rv0441c	-	Hypothetical protein	10	9	1	0	0	10	0	1	222.9	NE
Rv0442c	PPE10	PPE family protein PPE10	25	22	3	0	0	25	0	0.92	139.696	NE
Rv0443	-	hypothetical protein	15	12	3	0	0	15	0	1	260.2	NE
Rv0444c	rskA	Anti-sigma factor RskA (regulator of sigma K)	9	7	2	0	0	9	0	1	85.5556	NE
Rv0445c	sigK	Alternative RNA polymerase sigma factor SigK	10	9	1	0	0	10	0	0.9	218	NE
Rv0446c	-	Possible conserved transmembrane protein	17	17	0	0	0	17	0	1	143.882	NE
Rv0447c	ufaA1	Probable cyclopropane-fatty-acyl-phospholipid synthase UfaA1 (cyclopropane fatty acid synthase) (CFA synthase)	27	25	2	0	0	27	0	0.962963	195.654	NE
Rv0448c	-	hypothetical protein	16	16	0	0	0	16	0	1	171.75	NE
Rv0449c	-	hypothetical protein	23	22	1	0	0	23	0	1	129.652	NE
Rv0450c	mmpL4	Probable conserved transmembrane transport protein MmpL4	84	79	5	0	0	84	0	0.928571	59.5256	NE
Rv0451c	mmpS4	Probable conserved membrane protein MmpS4	15	15	0	0	0	15	0	1	27.8	NE
Rv0452	-	Possible transcriptional regulatory protein	10	8	2	0	0	10	0	1	159.8	NE
Rv0453	PPE11	PPE family protein PPE11	23	19	4	0	0	23	0	0.913043	180.81	NE
Rv0454	-	hypothetical protein	7	7	0	0	0	7	0	1	253.857	NE
Rv0455c	-	hypothetical protein	12	11	1	0	0	12	0	0.833333	30.5	NE
Rv0456c	echA2	enoyl-CoA hydratase EchA2 (enoyl hydrase) (unsaturated acyl-CoA hydratase) (crotonase)	12	11	1	0	0	12	0	1	147	NE
Rv0456A	mazF1	Possible toxin MazF1	4	4	0	0	0	4	0	0.75	177.667	NE
Rv0456B	mazE1	Possible antitoxin MazE1	13	13	0	0	0	13	0	1	179.231	NE
Rv0457c	-	Probable peptidase	39	35	4	0	0	39	0	0.897436	101.4	NE
Rv0458	-	Probable aldehyde dehydrogenase	23	22	1	0	0	23	0	1	148.304	NE
Rv0459	-	hypothetical protein	6	5	1	0	0	6	0	1	118.667	NE
Rv0460	-	Conserved hydrophobic protein	3	3	0	0	0	3	0	1	121.333	NE
Rv0461	-	Probable transmembrane protein	17	16	1	0	0	4	13	1	273.353	GA
Rv0462	lpdC	Dihydrolipoamide dehydrogenase LpdC (lipoamide reductase (NADH)) (lipoyl dehydrogenase) (dihydrolipoyl dehydrogenase) (diaphorase)	27	25	2	0	27	0	0	0.851852	8.21739	GD
Rv0463	-	Probable conserved membrane protein	4	3	1	0	0	4	0	1	221.75	NE
Rv0464c	-	hypothetical protein	16	13	3	0	0	16	0	1	174.938	NE
Rv0465c	-	Probable transcriptional regulatory protein	28	27	1	0	0	28	0	0.964286	210.444	NE
Rv0466	-	hypothetical protein	8	7	1	0	0	8	0	1	240.125	NE
Rv0467	icl1	Isocitrate lyase Icl (isocitrase) (isocitratase)	19	18	1	0	16	3	0	0.631579	27	GD
Rv0468	fadB2	3-hydroxybutyryl-CoA dehydrogenase FadB2 (beta-hydroxybutyryl-CoA dehydrogenase) (BHBD)	13	12	1	0	0	13	0	0.923077	122.5	NE
Rv0469	umaA	Possible mycolic acid synthase UmaA	25	25	0	0	0	25	0	0.96	100.083	NE
Rv0470c	pcaA	Mycolic acid synthase PcaA (cyclopropane synthase)	13	13	0	0	0	13	0	1	60.6154	NE
Rv0470A	-	Hypothetical protein	11	10	1	0	0	0	11	1	258.545	GA
Rv0471c	-	Hypothetical protein	12	11	1	0	0	0	12	1	351.667	GA
Rv0472c	-	Probable transcriptional regulatory protein (possibly TetR-family)	11	11	0	0	0	0	11	1	106.273	GA
Rv0473	-	Possible conserved transmembrane protein	16	15	1	0	0	0	16	1	243.625	GA
Rv0474	-	Probable transcriptional regulatory protein	8	8	0	0	0	0	8	1	257.375	GA
Rv0475	hbhA	Iron-regulated heparin binding hemagglutinin HbhA (adhesin)	10	10	0	0	0	0	10	1	130.2	GA
Rv0476	-	Possible conserved transmembrane protein	7	6	1	0	0	0	7	0.857143	261.5	GA
Rv0477	-	Possible conserved secreted protein	6	6	0	0	0	0	6	1	457.333	GA
Rv0478	deoC	Probable deoxyribose-phosphate aldolase DeoC (phosphodeoxyriboaldolase) (deoxyriboaldolase)	3	3	0	0	0	0	3	1	114.667	GA
Rv0479c	-	Probable conserved membrane protein	13	11	2	12	0	1	0	0.153846	49.5	ES
Rv0480c	-	Possible amidohydrolase	16	15	1	0	0	16	0	0.9375	147.067	NE
Rv0481c	-	Hypothetical protein	12	12	0	0	0	6	6	1	185.583	NE
Rv0482	murB	Probable UDP-N-acetylenolpyruvoylglucosamine reductase MurB (UDP-N-acetylmuramate dehydrogenase)	14	11	3	13	0	0	1	0.214286	152.667	ES
Rv0483	lprQ	Probable conserved lipoprotein LprQ	30	28	2	0	0	0	30	1	319.067	GA
Rv0484c	-	Probable short-chain type oxidoreductase	11	8	3	0	0	0	11	0.909091	169.3	GA
Rv0485	-	Possible transcriptional regulatory protein	23	20	3	0	0	23	0	1	126.174	NE
Rv0486	mshA	Glycosyltransferase MshA	13	13	0	0	0	13	0	1	29.6154	NE
Rv0487	-	hypothetical protein	10	10	0	0	0	10	0	1	248.9	NE
Rv0488	-	Probable conserved integral membrane protein	9	9	0	0	0	9	0	1	142	NE
Rv0489	gpm1	Probable phosphoglycerate mutase 1 Gpm1 (phosphoglyceromutase) (PGAM) (BPG-dependent PGAM)	12	12	0	0	0	12	0	0.916667	89.8182	NE
Rv0490	senX3	Putative two component sensor histidine kinase SenX3	16	14	2	0	0	16	0	0.875	124.071	NE
Rv0491	regX3	Two component sensory transduction protein RegX3 (transcriptional regulatory protein) (probably LuxR-family)	10	6	4	0	0	10	0	0.9	278.444	NE
Rv0492c	-	Probable oxidoreductase GMC-type	19	16	3	0	0	19	0	0.947368	135.611	NE
Rv0492A	-	Hypothetical protein	5	5	0	0	0	5	0	1	154.8	NE
Rv0493c	-	hypothetical protein	17	16	1	0	0	17	0	1	127.588	NE
Rv0494	-	Probable transcriptional regulatory protein (probably GntR-family)	8	8	0	0	0	8	0	1	95.125	NE
Rv0495c	-	hypothetical protein	14	14	0	0	0	14	0	1	46	NE
Rv0496	-	hypothetical protein	8	7	1	0	0	8	0	1	99	NE
Rv0497	-	Probable conserved transmembrane protein	15	12	3	0	0	15	0	1	94.7333	NE
Rv0498	-	hypothetical protein	12	10	2	0	0	12	0	0.916667	188.818	NE
Rv0499	-	hypothetical protein	6	6	0	0	0	6	0	1	152.667	NE
Rv0500	proC	Probable pyrroline-5-carboxylate reductase ProC (P5CR) (P5C reductase)	13	13	0	12	0	1	0	0.0769231	20	ES
Rv0500A	-	hypothetical protein	5	4	1	0	0	5	0	1	99.2	NE
Rv0500B	-	hypothetical protein	2	2	0	0	0	2	0	1	134.5	NE
Rv0501	galE2	Possible UDP-glucose 4-epimerase GalE2 (galactowaldenase) (UDP-galactose 4-epimerase) (uridine diphosphate galactose 4-epimerase) (uridine diphospho-galactose 4-epimerase)	26	24	2	0	0	26	0	0.923077	109	NE
Rv0502	-	hypothetical protein	19	16	3	0	0	17	2	1	161.947	NE
Rv0503c	cmaA2	Cyclopropane-fatty-acyl-phospholipid synthase 2 CmaA2 (cyclopropane fatty acid synthase) (CFA synthase) (cyclopropane mycolic acid synthase 2) (mycolic acid trans-cyclopropane synthetase)	21	21	0	0	0	0	21	1	416.857	GA
Rv0504c	-	hypothetical protein	9	8	1	0	0	8	1	1	53.8889	NE
Rv0505c	serB1	Possible phosphoserine phosphatase SerB1 (PSP) (O-phosphoserine phosphohydrolase) (pspase)	22	18	4	0	0	22	0	0.909091	18.9	NE
Rv0506	mmpS2	Probable conserved membrane protein MmpS2	9	6	3	0	0	9	0	1	214.889	NE
Rv0507	mmpL2	Probable conserved transmembrane transport protein MmpL2	82	73	9	0	0	82	0	0.902439	111.068	NE
Rv0508	-	hypothetical protein	9	8	1	0	0	9	0	0.777778	220.714	NE
Rv0509	hemA	Probable glutamyl-tRNA reductase HemA (GLUTR)	22	20	2	22	0	0	0	0.0454545	1	ES
Rv0510	hemC	Probable porphobilinogen deaminase HemC (PBG) (hydroxymethylbilane synthase) (HMBS) (pre-uroporphyrinogen synthase)	13	12	1	12	1	0	0	0.0769231	8	ES
Rv0511	hemD	Probable uroporphyrin-III C-methyltransferase HemD (uroporphyrinogen III methylase) (urogen III methylase) (SUMT) (urogen III methylase) (UROM)	19	18	1	0	19	0	0	0.105263	5.5	GD
Rv0512	hemB	Probable delta-aminolevulinic acid dehydratase HemB (porphobilinogen synthase) (ALAD) (ALADH)	22	20	2	21	0	1	0	0.0454545	205	ES
Rv0513	-	Possible conserved transmembrane protein	7	7	0	0	0	7	0	1	162.571	NE
Rv0514	-	Possible transmembrane protein	2	1	1	0	0	2	0	1	272	NE
Rv0515	-	Conserved 13E12 repeat family protein	19	19	0	0	0	14	5	1	311	NE
Rv0516c	-	Possible anti-anti-sigma factor	10	10	0	0	0	0	10	1	206.3	GA
Rv0517	-	Possible membrane acyltransferase	21	21	0	0	0	0	21	1	283.81	GA
Rv0518	-	Possible exported protein	12	12	0	0	0	0	12	0.916667	312.636	GA
Rv0519c	-	Possible conserved membrane protein	10	10	0	0	0	0	10	1	233.4	GA
Rv0520	-	Possible methyltransferase/methylase (fragment)	5	5	0	0	0	0	5	1	331.6	GA
Rv0521	-	Possible methyltransferase/methylase (fragment)	5	4	1	0	0	5	0	1	94.6	NE
Rv0522	gabP	Probable GABA permease GabP (4-amino butyrate transport carrier) (GAMA-aminobutyrate permease)	23	21	2	0	0	23	0	1	133.304	NE
Rv0523c	-	hypothetical protein	10	10	0	0	0	10	0	0.9	133.667	NE
Rv0524	hemL	Probable glutamate-1-semialdehyde 2,1-aminomutase HemL (GSA) (glutamate-1-semialdehyde aminotransferase) (GSA-at)	21	19	2	21	0	0	0	0	0	ES
Rv0525	-	hypothetical protein	10	9	1	9	0	1	0	0.1	121	ES
Rv0526	-	Possible thioredoxin protein (thiol-disulfide interchange protein)	7	6	1	7	0	0	0	0.285714	1	ES
Rv0527	ccdA	Possible cytochrome C-type biogenesis protein CcdA	5	5	0	5	0	0	0	0.2	1	ES
Rv0528	-	Probable conserved transmembrane protein	16	16	0	16	0	0	0	0.125	1	ES
Rv0529	ccsA	Possible cytochrome C-type biogenesis protein CcsA	18	14	4	17	0	1	0	0.111111	1	ES
Rv0530	-	hypothetical protein	18	16	2	0	0	18	0	1	168.222	NE
Rv0530A	-	hypothetical protein	4	4	0	0	0	4	0	1	321	NE
Rv0531	-	Possible conserved membrane protein	4	3	1	0	0	4	0	0.75	7	NE
Rv0532	PE_PGRS6	PE-PGRS family protein PE_PGRS6	21	15	6	0	0	21	0	0.857143	85.4444	NE
Rv0533c	fabH	3-oxoacyl-[acyl-carrier-protein] synthase III FabH (beta-ketoacyl-ACP synthase III) (KAS III)	16	14	2	0	0	16	0	1	158.75	NE
Rv0534c	menA	1,4-dihydroxy-2-naphthoate octaprenyltransferase MenA (DHNA-octaprenyltransferase)	12	11	1	11	0	1	0	0.0833333	16	ES
Rv0535	pnp	Probable 5'-methylthioadenosine phosphorylase Pnp (MTA phosphorylase)	9	8	1	0	0	9	0	1	92.7778	NE
Rv0536	galE3	Probable UDP-glucose 4-epimerase GalE3 (galactowaldenase) (UDP-galactose 4-epimerase) (uridine diphosphate galactose 4-epimerase) (uridine diphospho-galactose 4-epimerase)	12	12	0	0	0	12	0	1	62.3333	NE
Rv0537c	-	Probable integral membrane protein	20	18	2	0	0	20	0	1	185.45	NE
Rv0538	-	Possible conserved membrane protein	15	13	2	0	0	15	0	0.933333	88.2857	NE
Rv0539	-	Probable dolichyl-phosphate sugar synthase (dolichol-phosphate sugar synthetase) (dolichol-phosphate sugar transferase) (sugar phosphoryldolichol synthase)	6	4	2	0	0	6	0	0.833333	91.6	NE
Rv0540	-	hypothetical protein	11	9	2	0	0	11	0	1	31.0909	NE
Rv0541c	-	Probable conserved integral membrane protein	19	16	3	0	0	19	0	0.842105	33	NE
Rv0542c	menE	Possible O-succinylbenzoic acid--CoA ligase MenE (OSB-CoA synthetase) (O-succinylbenzoate-CoA synthase)	15	14	1	14	0	1	0	0.133333	84	ES
Rv0543c	-	hypothetical protein	3	1	2	3	0	0	0	0	0	ES
Rv0544c	-	Possible conserved transmembrane protein	7	7	0	0	0	7	0	1	143.571	NE
Rv0545c	pitA	Probable low-affinity inorganic phosphate transporter integral membrane protein PitA	14	11	3	0	0	14	0	1	57.5	NE
Rv0546c	-	hypothetical protein	8	7	1	0	0	8	0	1	174.875	NE
Rv0547c	-	Possible oxidoreductase	10	10	0	0	0	10	0	1	192.1	NE
Rv0548c	menB	Naphthoate synthase MenB (dihydroxynaphthoic acid synthetase) (DHNA synthetase)	13	13	0	11	0	2	0	0.153846	88	ES
Rv0549c	vapC3	Possible toxin VapC3	4	4	0	0	0	4	0	1	107	NE
Rv0550c	vapB3	Possible antitoxin VapB3	3	3	0	0	0	3	0	1	216	NE
Rv0551c	fadD8	Probable fatty-acid-CoA ligase FadD8 (fatty-acid-CoA synthetase) (fatty-acid-CoA synthase)	33	31	2	0	0	33	0	1	114.939	NE
Rv0552	-	hypothetical protein	19	17	2	0	0	19	0	1	81.3158	NE
Rv0553	menC	Probable muconate cycloisomerase MenC (cis,cis-muconate lactonizing enzyme) (MLE)	12	11	1	10	0	2	0	0.166667	32	ES
Rv0554	bpoC	Possible peroxidase BpoC (non-haem peroxidase)	14	13	1	0	0	14	0	1	112	NE
Rv0555	menD	Probable bifunctional menaquinone biosynthesis protein MenD : 2-succinyl-6-hydroxy-2,4-cyclohexadiene-1-carboxylate synthase (SHCHC synthase) + 2-oxoglutarate decarboxylase (alpha-ketoglutarate decarboxylase) (KDC)	15	13	2	15	0	0	0	0	0	ES
Rv0556	-	Probable conserved transmembrane protein	13	13	0	12	0	1	0	0.153846	4	ES
Rv0557	mgtA	Mannosyltransferase MgtA	15	14	1	0	0	15	0	0.8	29.1667	NE
Rv0558	menH	Probable ubiquinone/menaquinone biosynthesis methyltransferase MenH (2-heptaprenyl-1,4-naphthoquinone methyltransferase)	14	14	0	14	0	0	0	0	0	ES
Rv0559c	-	Possible conserved secreted protein	7	7	0	0	0	7	0	1	170.714	NE
Rv0560c	-	Possible benzoquinone methyltransferase (methylase)	15	14	1	0	0	15	0	0.8	122.333	NE
Rv0561c	-	Possible oxidoreductase	18	17	1	0	0	18	0	0.888889	41.25	NE
Rv0562	grcC1	Probable polyprenyl-diphosphate synthase GrcC1 (polyprenyl pyrophosphate synthetase)	15	14	1	14	0	1	0	0.0666667	131	ES
Rv0563	htpX	Probable protease transmembrane protein heat shock protein HtpX	11	11	0	0	0	11	0	1	77.9091	NE
Rv0564c	gpdA1	Probable glycerol-3-phosphate dehydrogenase [NAD(P)+] GpdA1 (NAD(P)H-dependent glycerol-3-phosphate dehydrogenase) (NAD(P)H-dependent dihydroxyacetone-phosphate reductase)	12	11	1	0	0	12	0	1	153.75	NE
Rv0565c	-	Probable monooxygenase	36	35	1	0	0	36	0	1	122.361	NE
Rv0566c	-	hypothetical protein	6	6	0	0	0	6	0	1	145.333	NE
Rv0567	-	Probable methyltransferase/methylase	20	19	1	0	0	20	0	0.95	233.053	NE
Rv0568	cyp135B1	Possible cytochrome P450 135B1 Cyp135B1	12	10	2	0	0	12	0	0.833333	174	NE
Rv0569	-	hypothetical protein	4	4	0	0	0	4	0	1	216.5	NE
Rv0570	nrdZ	Probable ribonucleoside-diphosphate reductase (large subunit) NrdZ (ribonucleotide reductase)	37	31	6	0	0	37	0	0.864865	83.4062	NE
Rv0571c	-	hypothetical protein	14	12	2	0	0	14	0	1	43.5	NE
Rv0572c	-	Hypothetical protein	8	8	0	0	0	8	0	1	233.875	NE
Rv0573c	pncB2	Nicotinic acid phosphoribosyltransferase PncB2	17	17	0	0	0	17	0	0.941176	101.812	NE
Rv0574c	-	hypothetical protein	21	18	3	0	0	21	0	0.952381	139.05	NE
Rv0575c	-	Possible oxidoreductase	14	13	1	0	0	14	0	1	205.286	NE
Rv0576	-	Probable transcriptional regulatory protein (possibly ArsR-family)	20	17	3	0	0	20	0	0.95	66.5789	NE
Rv0577	TB27.3	Conserved protein TB27.3	14	13	1	0	0	14	0	0.928571	211.462	NE
Rv0578c	PE_PGRS7	PE-PGRS family protein PE_PGRS7	28	19	9	0	0	28	0	0.785714	40.2727	NE
Rv0579	-	hypothetical protein	15	14	1	0	0	15	0	1	134.867	NE
Rv0580c	-	hypothetical protein	10	10	0	0	0	10	0	0.9	93.2222	NE
Rv0581	vapB26	Possible antitoxin VapB26	4	4	0	0	0	4	0	1	145	NE
Rv0582	vapC26	Possible toxin VapC26 Contains PIN domain	10	9	1	0	0	10	0	1	33.4	NE
Rv0583c	lpqN	Probable conserved lipoprotein LpqN	8	8	0	0	0	8	0	1	165.875	NE
Rv0584	-	Possible conserved exported protein	62	56	6	0	0	62	0	0.951613	102.881	NE
Rv0585c	-	Probable conserved integral membrane protein	42	38	4	0	0	42	0	0.809524	58.2941	NE
Rv0586	mce2R	Probable transcriptional regulatory protein Mce2R (GntR-family)	12	10	2	0	0	12	0	0.833333	34	NE
Rv0587	yrbE2A	Conserved hypothetical integral membrane protein YrbE2A	13	13	0	0	0	13	0	1	47.2308	NE
Rv0588	yrbE2B	Conserved hypothetical integral membrane protein YrbE2B	16	14	2	0	0	16	0	0.9375	50.8	NE
Rv0589	mce2A	Mce-family protein Mce2A	27	25	2	0	0	27	0	0.925926	58.76	NE
Rv0590	mce2B	Mce-family protein Mce2B	11	11	0	0	0	11	0	0.909091	62.4	NE
Rv0590A	-	Mce-family related protein	7	7	0	0	0	7	0	0.714286	78.6	NE
Rv0591	mce2C	Mce-family protein Mce2C	22	22	0	0	0	22	0	0.954545	64.5238	NE
Rv0592	mce2D	Mce-family protein Mce2D	29	28	1	0	0	29	0	0.931034	48.4815	NE
Rv0593	lprL	Possible Mce-family lipoprotein LprL (Mce-family lipoprotein Mce2E)	19	14	5	0	0	19	0	0.736842	116.214	NE
Rv0594	mce2F	Mce-family protein Mce2F	30	27	3	0	0	30	0	0.966667	233.552	NE
Rv0595c	vapC4	Possible toxin VapC4	8	8	0	0	0	8	0	1	131.375	NE
Rv0596c	vapB4	Possible antitoxin VapB4	5	4	1	0	0	5	0	0.6	34.3333	NE
Rv0597c	-	hypothetical protein	14	12	2	0	0	14	0	0.928571	101.538	NE
Rv0598c	vapC27	Possible toxin VapC27 Contains PIN domain	7	7	0	0	0	7	0	1	89.7143	NE
Rv0599c	vapB27	Possible antitoxin VapB27	6	5	1	0	0	6	0	1	34.8333	NE
Rv0600c	-	Two component sensor kinase [second part]	4	4	0	0	0	4	0	1	139.25	NE
Rv0601c	-	Two component sensor kinase [first part]	4	4	0	0	0	4	0	0.75	80.6667	NE
Rv0602c	tcrA	Two component DNA binding transcriptional regulatory protein TcrA	11	9	2	0	0	11	0	0.818182	93.4444	NE
Rv0603	-	Possible exported protein	2	2	0	0	0	2	0	1	33	NE
Rv0604	lpqO	Probable conserved lipoprotein LpqO	7	6	1	0	0	7	0	1	122	NE
Rv0605	-	Possible resolvase	10	9	1	0	0	10	0	1	205.4	NE
Rv0606	-	Possible transposase (fragment)	9	7	2	0	0	9	0	1	81.3333	NE
Rv0607	-	Hypothetical protein	1	1	0	0	0	1	0	1	46	Uncertain
Rv0608	vapB28	Possible antitoxin VapB28	2	1	1	0	0	2	0	0.5	71	Uncertain
Rv0609	vapC28	Possible toxin VapC28 Contains PIN domain	7	6	1	0	0	7	0	1	51	NE
Rv0609A	-	hypothetical protein	2	2	0	0	0	2	0	1	59	Uncertain
Rv0610c	-	Hypothetical protein	11	10	1	0	0	11	0	1	84	NE
Rv0611c	-	Hypothetical protein	13	10	3	0	0	13	0	1	125	NE
Rv0612	-	hypothetical protein	6	6	0	0	0	6	0	1	47.8333	NE
Rv0613c	-	hypothetical protein	17	17	0	0	0	17	0	1	152.059	NE
Rv0614	-	hypothetical protein	14	12	2	0	0	14	0	0.928571	121.923	NE
Rv0615	-	Probable integral membrane protein	5	5	0	0	0	5	0	1	150.6	NE
Rv0616c	-	Hypothetical protein	7	6	1	0	0	7	0	0.857143	97.8333	NE
Rv0616A	vapB29	Possible antitoxin VapB29	4	4	0	0	0	4	0	1	45.5	NE
Rv0617	vapC29	Possible toxin VapC29 Contains PIN domain	3	3	0	0	0	3	0	1	289.333	NE
Rv0618	galTa	Probable galactose-1-phosphate uridylyltransferase GalTa [first part]	9	8	1	0	0	9	0	1	30.5556	NE
Rv0619	galTb	Probable galactose-1-phosphate uridylyltransferase GalTb [second part]	12	11	1	0	0	12	0	0.833333	29.5	NE
Rv0620	galK	Probable galactokinase GalK (galactose kinase)	9	9	0	0	0	9	0	0.888889	19.125	NE
Rv0621	-	Possible membrane protein	9	8	1	0	0	9	0	0.777778	102.714	NE
Rv0622	-	Possible membrane protein	13	12	1	0	0	13	0	0.846154	79.5455	NE
Rv0623	vapB30	Possible antitoxin VapB30	3	2	1	0	0	3	0	1	35.3333	NE
Rv0624	vapC30	Possible toxin VapC30 Contains PIN domain	7	7	0	0	0	7	0	1	88.8571	NE
Rv0625c	-	Probable conserved transmembrane protein	10	9	1	0	0	10	0	1	98.2	NE
Rv0626	vapB5	Possible antitoxin VapB5	4	4	0	0	0	4	0	1	57.25	NE
Rv0627	vapC5	Possible toxin VapC5	1	1	0	0	0	1	0	0	0	Uncertain
Rv0628c	-	hypothetical protein	4	3	1	0	0	4	0	0.75	210.667	NE
Rv0629c	recD	Probable exonuclease V (alpha chain) RecD (exodeoxyribonuclease V alpha chain) (exodeoxyribonuclease V polypeptide)	16	14	2	0	0	16	0	0.8125	44.1538	NE
Rv0630c	recB	Probable exonuclease V (beta chain) RecB (exodeoxyribonuclease V beta chain)(exodeoxyribonuclease V polypeptide) (chi-specific endonuclease)	34	33	1	0	0	34	0	0.852941	51.8966	NE
Rv0631c	recC	Probable exonuclease V (gamma chain) RecC (exodeoxyribonuclease V gamma chain)(exodeoxyribonuclease V polypeptide)	19	16	3	0	0	19	0	0.894737	43.4706	NE
Rv0632c	echA3	Probable enoyl-CoA hydratase EchA3 (enoyl hydrase) (unsaturated acyl-CoA hydratase) (crotonase)	14	14	0	0	0	14	0	1	93.7857	NE
Rv0633c	-	Possible exported protein	14	13	1	0	0	14	0	0.928571	228.615	NE
Rv0634c	-	Possible glyoxalase II (hydroxyacylglutathione hydrolase) (GLX II)	13	13	0	0	0	13	0	1	111.308	NE
Rv0634A	-	hypothetical protein	6	4	2	0	0	6	0	1	70.5	NE
Rv0634B	rpmG2	50S ribosomal protein L33 RpmG2	4	3	1	0	4	0	0	0.25	1	GD
Rv0635	hadA	(3R)-hydroxyacyl-ACP dehydratase subunit HadA	14	13	1	14	0	0	0	0.0714286	1	ES
Rv0636	hadB	(3R)-hydroxyacyl-ACP dehydratase subunit HadB	8	8	0	7	0	1	0	0.125	92	ES
Rv0637	hadC	(3R)-hydroxyacyl-ACP dehydratase subunit HadC	8	6	2	0	0	8	0	0.625	78.8	NE
Rv0638	secE1	Probable preprotein translocase SecE1	9	8	1	9	0	0	0	0	0	ES
Rv0639	nusG	Probable transcription antitermination protein NusG	13	12	1	12	0	1	0	0.153846	38.5	ES
Rv0640	rplK	50S ribosomal protein L11 RplK	6	5	1	0	0	6	0	0.166667	89	NE
Rv0641	rplA	50S ribosomal protein L1 RplA	8	8	0	7	0	0	1	0.125	261	ES
Rv0642c	mmaA4	Methoxy mycolic acid synthase 4 MmaA4 (methyl mycolic acid synthase 4) (MMA4) (hydroxy mycolic acid synthase)	19	18	1	0	0	0	19	1	319.474	GA
Rv0643c	mmaA3	Methoxy mycolic acid synthase 3 MmaA3 (methyl mycolic acid synthase 3) (MMA3) (hydroxy mycolic acid synthase)	23	22	1	0	0	0	23	0.956522	282.5	GA
Rv0644c	mmaA2	Methoxy mycolic acid synthase 2 MmaA2 (methyl mycolic acid synthase 2) (MMA2) (hydroxy mycolic acid synthase)	12	11	1	0	0	0	12	0.916667	509.091	GA
Rv0645c	mmaA1	Methoxy mycolic acid synthase 1 MmaA1 (methyl mycolic acid synthase 1) (MMA1) (hydroxy mycolic acid synthase)	21	21	0	0	0	0	21	1	455.81	GA
Rv0646c	lipG	Probable lipase/esterase LipG	10	10	0	0	0	0	10	1	118.1	GA
Rv0647c	-	hypothetical protein	15	14	1	12	0	2	1	0.333333	101.4	ES
Rv0648	-	Alpha-mannosidase	38	34	4	0	0	38	0	0.947368	141.944	NE
Rv0649	fabD2	Possible malonyl CoA-acyl carrier protein transacylase FabD2 (MCT)	4	3	1	0	0	4	0	1	49	NE
Rv0650	-	Possible sugar kinase	6	5	1	0	0	6	0	1	100.167	NE
Rv0651	rplJ	50S ribosomal protein L10 RplJ	6	6	0	6	0	0	0	0	0	ES
Rv0652	rplL	50S ribosomal protein L7/L12 RplL (SA1)	1	1	0	0	0	1	0	1	343	Uncertain
Rv0653c	-	Possible transcriptional regulatory protein (probably TetR-family)	11	11	0	0	0	11	0	1	125.182	NE
Rv0654	-	Probable dioxygenase	27	26	1	0	0	12	15	0.962963	269.731	GA
Rv0655	mkl	Possible ribonucleotide-transport ATP-binding protein ABC transporter Mkl	15	13	2	0	0	0	15	0.933333	141.5	GA
Rv0656c	vapC6	Possible toxin VapC6	5	5	0	0	0	0	5	1	170.4	GA
Rv0657c	vapB6	Possible antitoxin VapB6	2	2	0	0	0	0	2	1	69.5	GA
Rv0658c	-	Probable conserved integral membrane protein	17	13	4	0	0	14	3	0.823529	112	NE
Rv0659c	mazF2	Toxin MazF2	4	4	0	0	0	4	0	1	244	NE
Rv0660c	mazE2	Possible antitoxin MazE2	2	2	0	0	0	2	0	1	266	NE
Rv0661c	vapC7	Possible toxin VapC7	5	5	0	0	0	5	0	1	117.8	NE
Rv0662c	vapB7	Possible antitoxin VapB7	1	1	0	0	0	1	0	1	277	Uncertain
Rv0663	atsD	Possible arylsulfatase AtsD (aryl-sulfate sulphohydrolase) (arylsulphatase)	47	44	3	0	0	47	0	0.978723	63.3478	NE
Rv0664	vapB8	Possible antitoxin VapB8	3	2	1	0	0	3	0	1	50.3333	NE
Rv0665	vapC8	Possible toxin VapC8	5	4	1	0	0	5	0	1	109	NE
Rv0666	-	Possible membrane protein	0	0	0	0	0	0	0	0	0	Uncertain
Rv0667	rpoB	DNA-directed RNA polymerase (beta chain) RpoB (transcriptase beta chain) (RNA polymerase beta subunit)	39	38	1	38	0	1	0	0.0512821	19.5	ES
Rv0668	rpoC	DNA-directed RNA polymerase (beta' chain) RpoC (transcriptase beta' chain) (RNA polymerase beta' subunit)	52	46	6	42	0	10	0	0.192308	70.2	ES
Rv0669c	-	Possible hydrolase	37	36	1	0	0	37	0	1	128.784	NE
Rv0670	end	Probable endonuclease IV End (endodeoxyribonuclease IV) (apurinase)	5	5	0	0	0	5	0	1	165	NE
Rv0671	lpqP	Possible conserved lipoprotein LpqP	13	13	0	0	0	13	0	1	99.1538	NE
Rv0672	fadE8	Probable acyl-CoA dehydrogenase FadE8	27	25	2	0	0	27	0	0.925926	107.04	NE
Rv0673	echA4	Possible enoyl-CoA hydratase EchA4 (enoyl hydrase) (unsaturated acyl-CoA hydratase) (crotonase)	10	9	1	0	0	10	0	0.9	88.5556	NE
Rv0674	-	hypothetical protein	7	6	1	0	0	7	0	0.571429	15.5	NE
Rv0675	echA5	Probable enoyl-CoA hydratase EchA5 (enoyl hydrase) (unsaturated acyl-CoA hydratase) (crotonase)	5	4	1	0	0	5	0	1	31.2	NE
Rv0676c	mmpL5	Probable conserved transmembrane transport protein MmpL5	32	28	4	0	0	32	0	1	165.844	NE
Rv0677c	mmpS5	Possible conserved membrane protein MmpS5	6	5	1	0	0	6	0	0.833333	154.8	NE
Rv0678	-	hypothetical protein	5	5	0	0	0	5	0	1	315.2	NE
Rv0679c	-	Conserved threonine rich protein	6	4	2	0	0	6	0	1	119.5	NE
Rv0680c	-	Probable conserved transmembrane protein	3	3	0	0	0	3	0	1	192.667	NE
Rv0681	-	Probable transcriptional regulatory protein (possibly TetR-family)	13	12	1	0	0	13	0	1	143.462	NE
Rv0682	rpsL	30S ribosomal protein S12 RpsL	8	8	0	8	0	0	0	0.125	1	ES
Rv0683	rpsG	30S ribosomal protein S7 RpsG	5	5	0	5	0	0	0	0	0	ES
Rv0684	fusA1	Probable elongation factor G FusA1 (EF-G)	34	32	2	34	0	0	0	0	0	ES
Rv0685	tuf	Probable iron-regulated elongation factor TU Tuf (EF-TU)	12	12	0	11	0	1	0	0.166667	104.5	ES
Rv0686	-	Probable membrane protein	12	12	0	0	0	12	0	1	264.667	NE
Rv0687	-	Probable short-chain type dehydrogenase/reductase	17	15	2	0	0	17	0	0.941176	41.625	NE
Rv0688	-	Putative ferredoxin reductase	19	15	4	0	0	19	0	0.894737	70.6471	NE
Rv0689c	-	Hypothetical protein	5	4	1	0	0	5	0	1	115	NE
Rv0690c	-	hypothetical protein	17	14	3	0	0	17	0	0.941176	107.312	NE
Rv0691c	-	Probable transcriptional regulatory protein	9	9	0	0	0	9	0	1	91	NE
Rv0691A	-	Mycofactocin precursor protein	4	3	1	0	0	4	0	1	87	NE
Rv0692	-	hypothetical protein	7	6	1	0	0	7	0	0.857143	96.5	NE
Rv0693	pqqE	Probable coenzyme PQQ synthesis protein E PqqE (coenzyme PQQ synthesis protein III)	19	18	1	0	0	19	0	0.842105	70.9375	NE
Rv0694	lldD1	Possible L-lactate dehydrogenase (cytochrome) LldD1	18	15	3	0	0	18	0	0.944444	24.2941	NE
Rv0695	-	hypothetical protein	12	11	1	0	0	12	0	0.916667	37.7273	NE
Rv0696	-	Probable membrane sugar transferase	27	26	1	0	0	27	0	1	42.4815	NE
Rv0697	-	Probable dehydrogenase	27	23	4	0	26	1	0	0.592593	9.4375	GD
Rv0698	-	hypothetical protein	12	9	3	0	0	12	0	0.75	30.6667	NE
Rv0699	-	Hypothetical protein	3	3	0	0	0	3	0	1	68	NE
Rv0700	rpsJ	30S ribosomal protein S10 RpsJ (transcription antitermination factor NusE)	7	6	1	0	6	1	0	0.428571	12.3333	GD
Rv0701	rplC	50S ribosomal protein L3 RplC	16	16	0	16	0	0	0	0	0	ES
Rv0702	rplD	50S ribosomal protein L4 RplD	11	9	2	11	0	0	0	0	0	ES
Rv0703	rplW	50S ribosomal protein L23 RplW	5	5	0	4	1	0	0	0.2	7	ES
Rv0704	rplB	50S ribosomal protein L2 RplB	18	15	3	18	0	0	0	0	0	ES
Rv0705	rpsS	30S ribosomal protein S19 RpsS	2	2	0	2	0	0	0	0	0	ES
Rv0706	rplV	50S ribosomal protein L22 RplV	9	8	1	9	0	0	0	0	0	ES
Rv0707	rpsC	30S ribosomal protein S3 RpsC	14	12	2	14	0	0	0	0	0	ES
Rv0708	rplP	50S ribosomal protein L16 RplP	10	9	1	9	1	0	0	0.1	18	ES
Rv0709	rpmC	50S ribosomal protein L29 RpmC	4	4	0	0	4	0	0	0.25	3	GD
Rv0710	rpsQ	30S ribosomal protein S17 RpsQ	12	12	0	10	0	2	0	0.166667	194	ES
Rv0711	atsA	Possible arylsulfatase AtsA (aryl-sulfate sulphohydrolase) (arylsulphatase)	46	45	1	0	0	46	0	1	179.413	NE
Rv0712	-	hypothetical protein	20	18	2	0	0	20	0	0.95	70.5789	NE
Rv0713	-	Probable conserved transmembrane protein	20	19	1	0	0	20	0	0.95	248.947	NE
Rv0714	rplN	50S ribosomal protein L14 RplN	5	5	0	5	0	0	0	0	0	ES
Rv0715	rplX	50S ribosomal protein L24 RplX	5	4	1	5	0	0	0	0	0	ES
Rv0716	rplE	50S ribosomal protein L5 RplE	4	3	1	4	0	0	0	0	0	ES
Rv0717	rpsN1	30S ribosomal protein S14 RpsN1	3	3	0	2	0	1	0	0.333333	7	Uncertain
Rv0718	rpsH	30S ribosomal protein S8 RpsH	10	9	1	10	0	0	0	0	0	ES
Rv0719	rplF	50S ribosomal protein L6 RplF	16	14	2	16	0	0	0	0	0	ES
Rv0720	rplR	50S ribosomal protein L18 RplR	4	4	0	4	0	0	0	0	0	ES
Rv0721	rpsE	30S ribosomal protein S5 RpsE	13	10	3	9	0	4	0	0.307692	38	ES
Rv0722	rpmD	50S ribosomal protein L30 RpmD	2	2	0	0	0	2	0	0.5	4	Uncertain
Rv0723	rplO	50S ribosomal protein L15 RplO	3	3	0	0	0	3	0	0.333333	105	Uncertain
Rv0724	sppA	Possible protease IV SppA (endopeptidase IV) (signal peptide peptidase)	31	30	1	0	0	31	0	0.967742	106.3	NE
Rv0724A	-	hypothetical protein	6	5	1	0	0	6	0	0.833333	83	NE
Rv0725c	-	hypothetical protein	15	11	4	0	0	15	0	0.866667	66.9231	NE
Rv0726c	-	Possible S-adenosylmethionine-dependent methyltransferase	16	16	0	0	0	16	0	1	115.875	NE
Rv0727c	fucA	Possible L-fuculose phosphate aldolase FucA (L-fuculose-1-phosphate aldolase)	13	13	0	0	0	13	0	1	143.077	NE
Rv0728c	serA2	Possible D-3-phosphoglycerate dehydrogenase SerA2 (phosphoglycerate dehydrogenase) (PGDH)	9	8	1	0	0	9	0	0.888889	139.75	NE
Rv0729	xylB	Possible D-xylulose kinase XylB (xylulokinase) (xylulose kinase)	19	14	5	0	0	11	8	0.894737	207.529	NE
Rv0730	-	GCN5-related N-acetyltransferase	4	4	0	0	0	0	4	1	304.75	GA
Rv0731c	-	Possible S-adenosylmethionine-dependent methyltransferase	10	9	1	0	0	0	10	1	183.8	GA
Rv0732	secY	Probable preprotein translocase SecY	28	25	3	27	0	1	0	0.0714286	65.5	ES
Rv0733	adk	Adenylate kinase Adk (ATP-AMP transphosphorylase)	6	5	1	0	0	6	0	0.166667	140	NE
Rv0734	mapA	Methionine aminopeptidase MapA (map) (peptidase M) (MetAP)	10	6	4	0	0	10	0	0.7	120.714	NE
Rv0735	sigL	Probable alternative RNA polymerase sigma factor SigL	7	7	0	0	0	7	0	1	303	NE
Rv0736	rslA	Anti-sigma factor RslA	9	8	1	0	0	9	0	0.777778	71.8571	NE
Rv0737	-	Possible transcriptional regulatory protein	5	4	1	0	0	5	0	1	107.6	NE
Rv0738	-	hypothetical protein	1	1	0	0	0	1	0	1	55	Uncertain
Rv0739	-	hypothetical protein	18	16	2	0	0	18	0	1	219.111	NE
Rv0740	-	hypothetical protein	10	9	1	0	0	10	0	1	131	NE
Rv0741	-	Probable transposase (fragment)	4	4	0	0	0	4	0	1	164.75	NE
Rv0742	PE_PGRS8	PE-PGRS family protein PE_PGRS8	6	5	1	0	0	6	0	1	164.667	NE
Rv0743c	-	Hypothetical protein	10	10	0	0	0	10	0	1	339.2	NE
Rv0744c	-	Possible transcriptional regulatory protein	9	8	1	0	0	9	0	1	51.2222	NE
Rv0745	-	hypothetical protein	7	6	1	0	0	7	0	1	131.714	NE
Rv0746	PE_PGRS9	PE-PGRS family protein PE_PGRS9	15	10	5	0	0	15	0	0.866667	41.0769	NE
Rv0747	PE_PGRS10	PE-PGRS family protein PE_PGRS10	17	13	4	0	0	17	0	0.823529	84.0714	NE
Rv0748	vapB31	Possible antitoxin VapB31	3	3	0	0	0	3	0	1	116.333	NE
Rv0749	vapC31	Possible toxin VapC31 Contains PIN domain	5	5	0	0	0	5	0	1	180.6	NE
Rv0749A	-	hypothetical protein	2	2	0	0	0	2	0	1	129.5	NE
Rv0750	-	hypothetical protein	5	4	1	0	0	5	0	1	84	NE
Rv0751c	mmsB	Probable 3-hydroxyisobutyrate dehydrogenase MmsB (hibadh)	8	8	0	0	0	8	0	1	109	NE
Rv0752c	fadE9	Probable acyl-CoA dehydrogenase FadE9	16	13	3	0	0	16	0	0.875	45.7857	NE
Rv0753c	mmsA	Probable methylmalonate-semialdehyde dehydrogenase MmsA (methylmalonic acid semialdehyde dehydrogenase) (MMSDH)	19	18	1	0	0	19	0	1	86.8421	NE
Rv0754	PE_PGRS11	PE-PGRS family protein PE_PGRS11	31	24	7	0	0	24	7	0.935484	142.379	NE
Rv0755c	PPE12	PPE family protein PPE12	56	49	7	0	25	28	3	0.642857	47.7778	NE
Rv0755A	-	Putative transposase (fragment)	7	6	1	0	0	0	7	1	497	GA
Rv0756c	-	hypothetical protein	7	7	0	0	0	7	0	1	202	NE
Rv0757	phoP	Possible two component system response transcriptional positive regulator PhoP	12	11	1	0	0	12	0	0.916667	117.818	NE
Rv0758	phoR	Possible two component system response sensor kinase membrane associated PhoR	18	18	0	0	0	18	0	1	85	NE
Rv0759c	-	hypothetical protein	2	2	0	0	0	2	0	1	115.5	NE
Rv0760c	-	hypothetical protein	6	5	1	0	0	6	0	0.833333	101.4	NE
Rv0761c	adhB	Possible zinc-containing alcohol dehydrogenase NAD dependent AdhB	14	13	1	0	0	14	0	0.928571	179.385	NE
Rv0762c	-	hypothetical protein	14	12	2	0	0	14	0	1	111.929	NE
Rv0763c	-	Possible ferredoxin	3	2	1	0	0	3	0	0.666667	44.5	Uncertain
Rv0764c	cyp51	Cytochrome P450 51 Cyp51 (CYPL1) (P450-L1A1) (sterol 14-alpha demethylase) (lanosterol 14-alpha demethylase) (P450-14DM)	19	18	1	0	0	19	0	0.947368	55.8889	NE
Rv0765c	-	Probable oxidoreductase	12	10	2	0	0	12	0	0.833333	38.2	NE
Rv0766c	cyp123	Probable cytochrome P450 123 Cyp123	26	25	1	0	0	26	0	0.846154	46.0455	NE
Rv0767c	-	hypothetical protein	14	13	1	0	0	14	0	0.928571	61.0769	NE
Rv0768	aldA	Probable aldehyde dehydrogenase NAD dependent AldA (aldehyde dehydrogenase [NAD+])	28	25	3	0	0	28	0	0.892857	29.24	NE
Rv0769	-	Probable dehydrogenase/reductase	17	14	3	0	0	17	0	0.882353	83.8	NE
Rv0770	-	Probable dehydrogenase/reductase	10	9	1	0	0	10	0	0.9	92.4444	NE
Rv0771	-	Possible 4-carboxymuconolactone decarboxylase (CMD)	11	10	1	0	0	11	0	0.909091	90.9	NE
Rv0772	purD	Probable phosphoribosylamine--glycine ligase PurD (GARS) (glycinamide ribonucleotide synthetase) (phosphoribosylglycinamide synthetase) (5'-phosphoribosylglycinamide synthetase)	25	22	3	24	0	1	0	0.04	15	ES
Rv0773c	ggtA	Probable bifunctional acylase GgtA: cephalosporin acylase (GL-7ACA acylase) + gamma-glutamyltranspeptidase (GGT)	21	21	0	0	0	21	0	0.952381	32.9	NE
Rv0774c	-	Probable conserved exported protein	11	8	3	0	0	11	0	0.909091	65.8	NE
Rv0775	-	hypothetical protein	9	9	0	0	0	9	0	1	226.889	NE
Rv0776c	-	hypothetical protein	15	14	1	0	0	15	0	0.933333	161.643	NE
Rv0777	purB	Probable adenylosuccinate lyase PurB (adenylosuccinase) (ASL) (ASASE)	19	16	3	18	0	1	0	0.0526316	50	ES
Rv0778	cyp126	Possible cytochrome P450 126 Cyp126	22	22	0	0	0	22	0	1	56.6364	NE
Rv0779c	-	Possible conserved transmembrane protein	9	9	0	0	0	9	0	1	24.2222	NE
Rv0780	purC	Phosphoribosylaminoimidazole-succinocarboxamide synthase PurC (SAICAR synthetase)	26	25	1	26	0	0	0	0	0	ES
Rv0781	ptrBa	Probable protease II PtrBa [first part] (oligopeptidase B)	26	23	3	0	0	26	0	0.692308	15.6667	NE
Rv0782	ptrBb	Probable protease II PtrBb [second part] (oligopeptidase B)	46	42	4	0	0	46	0	0.847826	50.359	NE
Rv0783c	emrB	Possible multidrug resistance integral membrane efflux protein EmrB	27	26	1	0	0	27	0	0.777778	48.8571	NE
Rv0784	-	hypothetical protein	10	9	1	0	0	10	0	0.9	13	NE
Rv0785	-	hypothetical protein	36	28	8	0	0	36	0	0.861111	61.2258	NE
Rv0786c	-	hypothetical protein	12	10	2	0	0	12	0	0.833333	61.1	NE
Rv0787	-	hypothetical protein	16	16	0	0	0	16	0	1	112.875	NE
Rv0787A	-	hypothetical protein	2	2	0	2	0	0	0	0	0	ES
Rv0788	purQ	Probable phosphoribosylformylglycinamidine synthase I PURG (FGAM synthase I)	12	11	1	12	0	0	0	0.0833333	1	ES
Rv0789c	-	Hypothetical protein	7	7	0	0	0	7	0	1	104	NE
Rv0790c	-	Hypothetical protein	21	19	2	0	0	21	0	1	190.143	NE
Rv0791c	-	hypothetical protein	13	13	0	0	0	13	0	1	98.9231	NE
Rv0792c	-	Probable transcriptional regulatory protein (probably GntR-family)	19	16	3	0	0	19	0	0.947368	127.556	NE
Rv0793	-	Possible monooxygenase	9	8	1	0	0	9	0	1	106.889	NE
Rv0794c	-	Probable oxidoreductase	21	20	1	0	0	21	0	0.904762	73.4737	NE
Rv0795	-	Putative transposase for insertion sequence element IS6110 (fragment)	5	5	0	0	0	5	0	1	143	NE
Rv0796	-	Putative transposase for insertion sequence element IS6110	25	23	2	0	0	25	0	1	174.76	NE
Rv0797	-	Putative transposase for insertion sequence element IS1547	13	12	1	0	0	13	0	1	166.538	NE
Rv0798c	cfp29	29 KDa antigen CFP29	17	15	2	0	0	17	0	0.823529	50.2143	NE
Rv0799c	-	hypothetical protein	10	9	1	0	0	10	0	0.9	115	NE
Rv0800	pepC	Probable aminopeptidase PepC	17	14	3	0	0	17	0	0.941176	75.3125	NE
Rv0801	-	hypothetical protein	2	2	0	0	0	2	0	1	99.5	NE
Rv0802c	-	Possible succinyltransferase in the GCN5-related N-acetyltransferase family	16	13	3	0	0	16	0	0.9375	62.8	NE
Rv0803	purL	Phosphoribosylformylglycinamidine synthase II PurL (FGAM synthase II)	35	31	4	34	0	1	0	0.0285714	9	ES
Rv0804	-	hypothetical protein	7	6	1	0	0	7	0	0.857143	82.1667	NE
Rv0805	-	Class III cyclic nucleotide phosphodiesterase (cNMP PDE)	18	16	2	0	0	18	0	0.944444	149.059	NE
Rv0806c	cpsY	Possible UDP-glucose-4-epimerase CpsY (galactowaldenase) (UDP-galactose-4-epimerase) (uridine diphosphate galactose-4-epimerase) (uridine diphospho-galactose-4-epimerase)	42	39	3	0	0	42	0	0.928571	114.205	NE
Rv0807	-	hypothetical protein	2	1	1	0	0	2	0	1	43.5	NE
Rv0808	purF	Amidophosphoribosyltransferase PurF (glutamine phosphoribosylpyrophosphate amidotransferase) (ATASE) (gpatase)	27	24	3	23	0	4	0	0.148148	55.5	ES
Rv0809	purM	Probable phosphoribosylformylglycinamidine CYCLO-ligase PurM (AIRS) (phosphoribosyl-aminoimidazole synthetase) (air synthase)	15	14	1	14	0	0	1	0.0666667	697	ES
Rv0810c	-	hypothetical protein	5	4	1	4	0	0	1	0.2	197	ES
Rv0811c	-	hypothetical protein	17	16	1	16	0	1	0	0.0588235	24	ES
Rv0812	-	Probable amino acid aminotransferase	17	17	0	0	16	0	1	0.352941	5.16667	GD
Rv0813c	-	hypothetical protein	14	13	1	0	0	0	14	1	162.857	GA
Rv0814c	sseC2	Conserved protein SseC2	3	3	0	0	0	0	3	1	547.667	GA
Rv0815c	cysA2	Probable thiosulfate sulfurtransferase CysA2 (rhodanese-like protein) (thiosulfate cyanide transsulfurase) (thiosulfate thiotransferase)	15	15	0	0	0	0	15	1	339.6	GA
Rv0816c	thiX	Probable thioredoxin ThiX	3	2	1	0	0	0	3	1	136.333	GA
Rv0817c	-	Probable conserved exported protein	16	16	0	0	15	0	1	0.6875	39.3636	GD
Rv0818	-	Transcriptional regulatory protein	11	11	0	0	0	0	11	1	310.273	GA
Rv0819	mshD	GCN5-related N-acetyltransferase, MshD	14	11	3	0	0	0	14	1	77	GA
Rv0820	phoT	Probable phosphate-transport ATP-binding protein ABC transporter PhoT	13	12	1	0	0	0	13	0.923077	432.667	GA
Rv0821c	phoY2	Probable phosphate-transport system transcriptional regulatory protein PhoY2	7	7	0	0	0	0	7	1	108.857	GA
Rv0822c	-	hypothetical protein	30	28	2	0	0	0	30	1	244.033	GA
Rv0823c	-	Possible transcriptional regulatory protein	17	12	5	0	0	0	17	0.941176	234.375	GA
Rv0824c	desA1	Probable acyl-[acyl-carrier protein] desaturase DesA1 (acyl-[ACP] desaturase) (stearoyl-ACP desaturase) (protein Des)	20	19	1	19	0	0	1	0.05	31	ES
Rv0825c	-	hypothetical protein	10	10	0	0	0	10	0	1	194.9	NE
Rv0826	-	hypothetical protein	22	21	1	0	0	22	0	1	257.227	NE
Rv0827c	kmtR	Metal sensor transcriptional regulator KmtR (ArsR-SmtB family)	8	8	0	0	0	8	0	1	59.75	NE
Rv0828c	-	Possible deaminase	10	10	0	0	0	10	0	1	302.1	NE
Rv0829	-	Possible transposase (fragment)	4	4	0	0	0	4	0	1	171.75	NE
Rv0830	-	Possible S-adenosylmethionine-dependent methyltransferase	21	20	1	0	0	21	0	1	249.952	NE
Rv0831c	-	hypothetical protein	20	20	0	0	0	20	0	1	202	NE
Rv0832	PE_PGRS12	PE-PGRS family protein PE_PGRS12	4	3	1	0	0	4	0	1	156.75	NE
Rv0833	PE_PGRS13	PE-PGRS family protein PE_PGRS13	12	6	6	0	0	12	0	0.583333	12.2857	NE
Rv0834c	PE_PGRS14	PE-PGRS family protein PE_PGRS14	28	23	5	0	0	28	0	0.928571	68.4231	NE
Rv0835	lpqQ	Possible lipoprotein LpqQ	15	12	3	0	0	15	0	0.933333	146.571	NE
Rv0836c	-	Hypothetical protein	10	8	2	0	0	10	0	1	128.2	NE
Rv0837c	-	Hypothetical protein	23	21	2	0	0	23	0	0.956522	153.591	NE
Rv0838	lpqR	Probable conserved lipoprotein LpqR	7	7	0	0	0	7	0	1	129.429	NE
Rv0839	-	hypothetical protein	15	14	1	0	0	15	0	0.866667	168.462	NE
Rv0840c	pip	Probable proline iminopeptidase Pip (prolyl aminopeptidase) (pap)	9	8	1	0	0	9	0	0.888889	171.375	NE
Rv0841	-	Probable conserved transmembrane protein	3	3	0	0	0	3	0	1	94.6667	NE
Rv0842	-	Probable conserved integral membrane protein	24	21	3	0	0	24	0	0.958333	73.913	NE
Rv0843	-	Probable dehydrogenase	18	14	4	0	0	18	0	0.888889	153.438	NE
Rv0844c	narL	Possible nitrate/nitrite response transcriptional regulatory protein NarL	10	10	0	0	0	10	0	1	191.2	NE
Rv0845	-	Possible two component sensor kinase	27	27	0	0	0	27	0	1	117.741	NE
Rv0846c	-	Probable oxidase	31	26	5	0	0	31	0	0.870968	76.037	NE
Rv0847	lpqS	Probable lipoprotein LpqS	6	5	1	0	0	6	0	1	114.167	NE
Rv0848	cysK2	Possible cysteine synthase a CysK2 (O-acetylserine sulfhydrylase) (O-acetylserine (thiol)-lyase) (CSASE)	29	27	2	0	0	29	0	0.931034	83.3333	NE
Rv0849	-	Probable conserved integral membrane transport protein	23	20	3	0	0	23	0	0.956522	92.8182	NE
Rv0850	-	Putative transposase (fragment)	10	7	3	0	0	10	0	0.9	46.2222	NE
Rv0851c	-	Probable short-chain type dehydrogenase/reductase	10	8	2	0	0	10	0	0.8	73	NE
Rv0852	fadD16	Possible fatty-acid-CoA ligase FadD16 (fatty-acid-CoA synthetase) (fatty-acid-CoA synthase)	15	13	2	0	0	15	0	0.933333	54.7857	NE
Rv0853c	pdc	Probable pyruvate or indole-3-pyruvate decarboxylase Pdc	26	25	1	0	0	26	0	0.884615	130.913	NE
Rv0854	-	hypothetical protein	7	7	0	0	0	7	0	1	248.571	NE
Rv0855	far	Probable fatty-acid-CoA racemase Far	14	12	2	0	0	14	0	0.857143	215.5	NE
Rv0856	-	hypothetical protein	5	5	0	0	0	5	0	1	135	NE
Rv0857	-	hypothetical protein	9	7	2	0	0	9	0	1	116.111	NE
Rv0858c	dapC	Probable N-succinyldiaminopimelate aminotransferase DapC (DAP-at)	22	21	1	0	0	22	0	0.954545	93.4762	NE
Rv0859	fadA	Possible acyl-CoA thiolase FadA	9	9	0	0	0	9	0	1	58.4444	NE
Rv0860	fadB	Probable fatty oxidation protein FadB	27	25	2	0	0	27	0	0.925926	23.04	NE
Rv0861c	ercc3	DNA helicase Ercc3	27	26	1	0	0	27	0	0.925926	44.6	NE
Rv0862c	-	hypothetical protein	30	27	3	0	0	30	0	0.8	53.2083	NE
Rv0863	-	hypothetical protein	7	6	1	0	0	7	0	0.857143	207.833	NE
Rv0864	moaC2	Probable molybdenum cofactor biosynthesis protein C 2 MoaC2	11	10	1	0	0	11	0	1	177.455	NE
Rv0865	mog	Probable molybdopterin biosynthesis Mog protein	8	8	0	0	0	8	0	1	197.625	NE
Rv0866	moaE2	Probable molybdenum cofactor biosynthesis protein E2 MoaE2 (molybdopterin converting factor large subunit) (molybdopterin [MPT] converting factor, subunit 2)	4	3	1	0	0	4	0	1	118.75	NE
Rv0867c	rpfA	Possible resuscitation-promoting factor RpfA	12	10	2	0	0	10	2	1	291.917	NE
Rv0868c	moaD2	Probable molybdenum cofactor biosynthesis protein D 2 MoaD2 (molybdopterin converting factor small subunit) (molybdopterin [MPT] converting factor, subunit 1)	7	6	1	0	0	7	0	1	268.429	NE
Rv0869c	moaA2	Probable molybdenum cofactor biosynthesis protein A2 MoaA2	15	13	2	0	0	15	0	0.933333	151.429	NE
Rv0870c	-	Possible conserved integral membrane protein	6	6	0	0	0	6	0	1	172.167	NE
Rv0871	cspB	Probable cold shock-like protein B CspB	5	4	1	0	0	5	0	0.8	156.25	NE
Rv0872c	PE_PGRS15	PE-PGRS family protein PE_PGRS15	28	21	7	0	0	26	2	0.821429	150.522	NE
Rv0873	fadE10	Probable acyl-CoA dehydrogenase FadE10	35	31	4	0	0	32	3	0.942857	152.909	NE
Rv0874c	-	hypothetical protein	10	8	2	0	0	10	0	0.7	276.429	NE
Rv0875c	-	Possible conserved exported protein	12	10	2	0	0	12	0	0.916667	9.81818	NE
Rv0876c	-	Possible conserved transmembrane protein	26	25	1	0	0	26	0	0.923077	75.5	NE
Rv0877	-	hypothetical protein	16	15	1	0	0	1	15	1	422.312	GA
Rv0878c	PPE13	PPE family protein PPE13	19	19	0	0	0	3	16	1	212.211	GA
Rv0879c	-	Possible conserved transmembrane protein	4	4	0	0	0	4	0	0.75	61	NE
Rv0880	-	Possible transcriptional regulatory protein (possibly MarR-family)	1	1	0	0	0	1	0	1	39	Uncertain
Rv0881	-	Possible rRNA methyltransferase (rRNA methylase)	15	13	2	0	0	15	0	1	71.2	NE
Rv0882	-	Probable transmembrane protein	2	1	1	0	0	2	0	1	42	NE
Rv0883c	-	hypothetical protein	7	6	1	5	0	2	0	0.285714	4	ES
Rv0884c	serC	Possible phosphoserine aminotransferase SerC (PSAT)	13	11	2	12	0	1	0	0.0769231	191	ES
Rv0885	-	hypothetical protein	15	12	3	0	0	15	0	0.8	93.1667	NE
Rv0886	fprB	Probable NADPH:adrenodoxin oxidoreductase FprB (adrenodoxin reductase) (AR) (ferredoxin-NADP(+) reductase)	26	23	3	0	0	26	0	0.884615	91.1739	NE
Rv0887c	-	hypothetical protein	5	5	0	0	0	5	0	1	44.8	NE
Rv0888	-	Probable exported protein	31	27	4	0	0	31	0	0.903226	203.964	NE
Rv0889c	citA	Probable citrate synthase II CitA	13	11	2	0	0	13	0	0.923077	89.3333	NE
Rv0890c	-	Probable transcriptional regulatory protein (probably LuxR-family)	48	44	4	0	0	48	0	0.958333	172.326	NE
Rv0891c	-	Possible transcriptional regulatory protein	25	24	1	0	0	25	0	1	99.88	NE
Rv0892	-	Probable monooxygenase	43	40	3	0	0	43	0	0.860465	33.1892	NE
Rv0893c	-	Possible S-adenosylmethionine-dependent methyltransferase	25	22	3	0	0	25	0	0.8	18.95	NE
Rv0894	-	Possible transcriptional regulatory protein (possibly LuxR-family)	18	15	3	0	0	18	0	0.666667	48	NE
Rv0895	-	Possible triacylglycerol synthase (diacylglycerol acyltransferase)	29	26	3	0	0	29	0	0.965517	96.5357	NE
Rv0896	gltA2	Probable citrate synthase I GltA2	29	25	4	0	28	1	0	0.275862	1.75	GD
Rv0897c	-	Probable oxidoreductase	21	20	1	0	0	21	0	0.904762	50.7368	NE
Rv0898c	-	hypothetical protein	2	2	0	0	0	2	0	1	78	Uncertain
Rv0899	ompA	Outer membrane protein A OmpA	20	18	2	0	0	20	0	0.9	48.8889	NE
Rv0900	-	Possible membrane protein	2	2	0	0	0	2	0	1	52	NE
Rv0901	-	Possible conserved exported or membrane protein	9	9	0	0	0	9	0	1	94.3333	NE
Rv0902c	prrB	Two component sensor histidine kinase PrrB	15	14	1	12	0	3	0	0.2	95.6667	ES
Rv0903c	prrA	Two component response transcriptional regulatory protein PrrA	10	10	0	9	0	1	0	0.1	91	ES
Rv0904c	accD3	Putative acetyl-coenzyme A carboxylase carboxyl transferase (subunit beta) AccD3 (accase beta chain)	25	21	4	0	0	25	0	0.88	35.3636	NE
Rv0905	echA6	Possible enoyl-CoA hydratase EchA6 (enoyl hydrase) (unsaturated acyl-CoA hydratase) (crotonase)	10	8	2	0	0	10	0	1	52.1	NE
Rv0906	-	hypothetical protein	16	12	4	0	0	16	0	0.8125	78.3846	NE
Rv0907	-	hypothetical protein	40	37	3	0	0	40	0	0.95	50.8684	NE
Rv0908	ctpE	Probable metal cation transporter ATPase P-type CtpE	31	27	4	0	0	31	0	0.903226	83.1071	NE
Rv0909	-	hypothetical protein	3	3	0	0	0	3	0	1	225.667	NE
Rv0910	-	hypothetical protein	7	6	1	0	0	7	0	0.857143	63.6667	NE
Rv0911	-	hypothetical protein	16	16	0	0	0	16	0	1	68.5625	NE
Rv0912	-	Probable conserved transmembrane protein	5	5	0	0	0	5	0	1	86.6	NE
Rv0913c	-	Possible dioxygenase	41	39	2	0	0	41	0	0.829268	34.4706	NE
Rv0914c	-	Possible lipid carrier protein or keto acyl-CoA thiolase	17	16	1	0	0	17	0	1	84.2353	NE
Rv0915c	PPE14	PPE family protein PPE14	20	19	1	0	0	20	0	1	119.95	NE
Rv0916c	PE7	PE family protein PE7	6	5	1	0	0	6	0	1	66	NE
Rv0917	betP	Possible glycine betaine transport integral membrane protein BetP	42	38	4	0	0	42	0	0.928571	140.103	NE
Rv0918	-	hypothetical protein	8	8	0	0	0	8	0	1	72	NE
Rv0919	-	GCN5-related N-acetyltransferase	10	9	1	0	0	10	0	1	186.5	NE
Rv0920c	-	Probable transposase	22	21	1	0	0	22	0	0.954545	65.9524	NE
Rv0921	-	Possible resolvase	7	7	0	0	0	7	0	1	171.143	NE
Rv0922	-	Possible transposase	18	17	1	0	0	18	0	1	188.444	NE
Rv0923c	-	hypothetical protein	22	19	3	0	0	22	0	0.909091	120.55	NE
Rv0924c	mntH	Divalent cation-transport integral membrane protein MntH (BRAMP) (MRAMP)	20	20	0	0	0	20	0	1	92.65	NE
Rv0925c	-	hypothetical protein	18	16	2	0	0	18	0	0.888889	128.75	NE
Rv0926c	-	hypothetical protein	21	20	1	0	0	21	0	0.952381	83.2	NE
Rv0927c	-	Probable short-chain type dehydrogenase/reductase	6	6	0	0	0	6	0	1	91.5	NE
Rv0928	pstS3	Periplasmic phosphate-binding lipoprotein PstS3 (PBP-3) (PstS3) (PHOS1)	22	21	1	0	0	22	0	1	137.182	NE
Rv0929	pstC2	Phosphate-transport integral membrane ABC transporter PstC2	17	16	1	0	0	17	0	1	111.706	NE
Rv0930	pstA1	Probable phosphate-transport integral membrane ABC transporter PstA1	17	17	0	0	0	17	0	0.941176	158.75	NE
Rv0931c	pknD	Transmembrane serine/threonine-protein kinase D PknD (protein kinase D) (STPK D)	46	44	2	0	0	16	30	1	269.304	GA
Rv0932c	pstS2	Periplasmic phosphate-binding lipoprotein PstS2 (PBP-2) (PstS2)	25	25	0	0	0	25	0	1	166.08	NE
Rv0933	pstB	Phosphate-transport ATP-binding protein ABC transporter PstB	12	11	1	0	0	12	0	1	73.1667	NE
Rv0934	pstS1	Periplasmic phosphate-binding lipoprotein PstS1 (PBP-1) (PstS1)	22	20	2	0	0	22	0	0.954545	157.952	NE
Rv0935	pstC1	Phosphate-transport integral membrane ABC transporter PstC1	12	11	1	0	0	12	0	0.916667	170.455	NE
Rv0936	pstA2	Phosphate-transport integral membrane ABC transporter PstA2	20	18	2	0	0	20	0	0.95	74.6842	NE
Rv0937c	mku	DNA end-binding protein, Mku	12	11	1	0	0	12	0	0.833333	40.1	NE
Rv0938	ligD	ATP dependent DNA ligase LigD (ATP dependent polydeoxyribonucleotide synthase) (thermostable DNA ligase) (ATP dependent polynucleotide ligase) (sealase) (DNA repair enzyme) (DNA joinase)	43	34	9	0	0	43	0	0.744186	61.2188	NE
Rv0939	-	Possible bifunctional enzyme: 2-hydroxyhepta-2,4-diene-1,7-dioate isomerase (HHDD isomerase) + cyclase/dehydrase	32	28	4	0	0	32	0	0.9375	41.9333	NE
Rv0940c	-	Possible oxidoreductase	16	16	0	0	0	16	0	0.875	53.3571	NE
Rv0941c	-	hypothetical protein	9	8	1	0	0	9	0	1	108.333	NE
Rv0942	-	Hypothetical protein	8	7	1	0	0	8	0	1	101.125	NE
Rv0943c	-	Probable monooxygenase	17	13	4	0	0	17	0	1	117.412	NE
Rv0944	-	Possible formamidopyrimidine-DNA glycosylase (FAPY-DNA glycosylase)	9	8	1	0	0	9	0	1	97.7778	NE
Rv0945	-	Probable short-chain type dehydrogenase/reductase	8	7	1	0	1	7	0	0.625	27.4	NE
Rv0946c	pgi	Probable glucose-6-phosphate isomerase Pgi (GPI) (phosphoglucose isomerase) (phosphohexose isomerase) (phi)	20	17	3	0	14	6	0	0.9	11.6667	GD
Rv0948c	-	Chorismate mutase	7	7	0	5	0	2	0	0.285714	114	ES
Rv0949	uvrD1	Probable ATP-dependent DNA helicase II UvrD1	45	40	5	0	15	30	0	0.8	23.5833	NE
Rv0950c	-	hypothetical protein	21	18	3	0	0	21	0	0.952381	127.15	NE
Rv0951	sucC	Probable succinyl-CoA synthetase (beta chain) SucC (SCS-beta)	16	12	4	16	0	0	0	0	0	ES
Rv0952	sucD	Probable succinyl-CoA synthetase (alpha chain) SucD (SCS-alpha)	12	12	0	11	0	1	0	0.0833333	9	ES
Rv0953c	-	Possible oxidoreductase	14	14	0	0	0	14	0	1	94.1429	NE
Rv0954	-	Probable conserved transmembrane protein	29	27	2	0	0	29	0	0.896552	103.308	NE
Rv0955	-	Probable conserved integral membrane protein	19	17	2	0	0	19	0	1	84.8421	NE
Rv0956	purN	Probable 5'-phosphoribosylglycinamide formyltransferase PurN (GART) (gar transformylase) (5'-phosphoribosylglycinamide transformylase)	15	15	0	13	0	2	0	0.133333	35.5	ES
Rv0957	purH	Probable bifunctional purine biosynthesis protein PurH: phosphoribosylaminoimidazolecarboxamide formyltransferase (AICAR transformylase) (5'-phosphoribosyl-5-aminoimidazole-4-carboxamide formyltransferase) + inosinemonophosphate cyclohydrolase (imp cyclohydrolase) (inosinicase) (imp synthetase) (ATIC)	24	23	1	24	0	0	0	0.0833333	1	ES
Rv0958	-	Possible magnesium chelatase	16	14	2	0	0	16	0	0.875	123.786	NE
Rv0959	-	hypothetical protein	20	20	0	0	0	20	0	0.9	49	NE
Rv0959A	vapB9	Possible antitoxin VapB9	3	2	1	0	0	3	0	1	190.667	NE
Rv0960	vapC9	Possible toxin VapC9	7	5	2	0	0	7	0	1	122.714	NE
Rv0961	-	Probable integral membrane protein	7	5	2	0	0	7	0	0.857143	111.167	NE
Rv0962c	lprP	Possible lipoprotein LprP	15	15	0	0	0	15	0	1	162.2	NE
Rv0963c	-	hypothetical protein	11	11	0	0	0	11	0	1	146.909	NE
Rv0964c	-	Hypothetical protein	5	5	0	0	0	5	0	1	88.8	NE
Rv0965c	-	hypothetical protein	7	7	0	0	0	7	0	1	125.714	NE
Rv0966c	-	hypothetical protein	10	10	0	0	0	10	0	1	91.2	NE
Rv0967	csoR	Copper-sensitive operon repressor CsoR	1	1	0	0	0	1	0	1	291	Uncertain
Rv0968	-	hypothetical protein	6	5	1	0	0	6	0	1	214	NE
Rv0969	ctpV	Probable metal cation transporter P-type ATPase CtpV	21	17	4	0	0	21	0	0.904762	133.211	NE
Rv0970	-	Probable conserved integral membrane protein	12	11	1	0	0	12	0	1	144.167	NE
Rv0971c	echA7	Probable enoyl-CoA hydratase EchA7 (enoyl hydrase) (unsaturated acyl-CoA hydratase) (crotonase)	7	7	0	0	0	7	0	0.857143	59.8333	NE
Rv0972c	fadE12	Acyl-CoA dehydrogenase FadE12	18	16	2	0	0	18	0	0.833333	24.2	NE
Rv0973c	accA2	Probable acetyl-/propionyl-coenzyme A carboxylase alpha chain (alpha subunit) AccA2: biotin carboxylase + biotin carboxyl carrier protein (BCCP)	25	25	0	0	0	25	0	0.84	23	NE
Rv0974c	accD2	Probable acetyl-/propionyl-CoA carboxylase (beta subunit) AccD2	20	18	2	0	0	20	0	0.75	16.7333	NE
Rv0975c	fadE13	Probable acyl-CoA dehydrogenase FadE13	20	17	3	0	0	20	0	0.9	111.389	NE
Rv0976c	-	hypothetical protein	20	20	0	0	0	20	0	0.95	75.2632	NE
Rv0977	PE_PGRS16	PE-PGRS family protein PE_PGRS16	32	25	7	0	0	14	18	0.90625	269.414	GA
Rv0978c	PE_PGRS17	PE-PGRS family protein PE_PGRS17	10	8	2	0	0	0	10	0.9	278.667	GA
Rv0979c	-	Hypothetical protein	2	1	1	0	0	0	2	1	4	GA
Rv0979A	rpmF	50S ribosomal protein L32 RpmF	2	2	0	0	0	0	2	0.5	1	Uncertain
Rv0980c	PE_PGRS18	PE-PGRS family protein PE_PGRS18	17	14	3	0	0	0	17	0.941176	237.625	GA
Rv0981	mprA	Mycobacterial persistence regulator MRPA (two component response transcriptional regulatory protein)	11	10	1	0	0	0	11	0.909091	175	GA
Rv0982	mprB	Two component sensor kinase MprB	23	17	6	21	0	2	0	0.130435	329	ES
Rv0983	pepD	Probable serine protease PepD (serine proteinase) (MTB32B)	19	14	5	0	0	19	0	1	74.9474	NE
Rv0984	moaB2	Possible pterin-4-alpha-carbinolamine dehydratase MoaB2 (PHS) (4-alpha-hydroxy-tetrahydropterin dehydratase) (pterin-4-a-carbinolamine dehydratase) (phenylalanine hydroxylase-stimulating protein) (PHS) (pterin carbinolamine dehydratase) (PCD)	5	3	2	0	0	5	0	0.8	135.75	NE
Rv0985c	mscL	Possible large-conductance ion mechanosensitive channel MscL	10	9	1	0	0	10	0	0.9	221.111	NE
Rv0986	-	Probable adhesion component transport ATP-binding protein ABC transporter	25	24	1	0	0	25	0	0.88	77.5909	NE
Rv0987	-	Probable adhesion component transport transmembrane protein ABC transporter	94	92	2	0	15	79	0	0.861702	39.8889	NE
Rv0988	-	Possible conserved exported protein	41	40	1	0	0	41	0	0.756098	22.5806	NE
Rv0989c	grcC2	Probable polyprenyl-diphosphate synthase GrcC2 (polyprenyl pyrophosphate synthetase)	19	18	1	0	0	19	0	1	119.105	NE
Rv0990c	-	Hypothetical protein	8	4	4	0	0	8	0	0.875	102.571	NE
Rv0991c	-	Conserved serine rich protein	3	3	0	0	0	3	0	1	243.333	NE
Rv0992c	-	hypothetical protein	6	6	0	0	0	6	0	1	162.833	NE
Rv0993	galU	UTP--glucose-1-phosphate uridylyltransferase GalU (UDP-glucose pyrophosphorylase) (UDPGP) (alpha-D-glucosyl-1-phosphate uridylyltransferase) (uridine diphosphoglucose pyrophosphorylase)	15	14	1	14	0	1	0	0.0666667	243	ES
Rv0994	moeA1	Probable molybdopterin biosynthesis protein MoeA1	14	12	2	0	0	14	0	0.928571	84.4615	NE
Rv0995	rimJ	Ribosomal-protein-alanine acetyltransferase RimJ (acetylating enzyme for N-terminal of ribosomal protein S5)	6	6	0	0	0	6	0	1	73.1667	NE
Rv0996	-	Probable conserved transmembrane protein	18	17	1	0	0	18	0	1	158.611	NE
Rv0997	-	Hypothetical protein	7	6	1	0	0	7	0	0.857143	161.667	NE
Rv0998	-	hypothetical protein	13	9	4	0	0	13	0	0.769231	56.8	NE
Rv0999	-	hypothetical protein	11	11	0	0	0	11	0	1	194.818	NE
Rv1000c	-	hypothetical protein	9	9	0	0	0	9	0	1	269	NE
Rv1001	arcA	Probable arginine deiminase ArcA (adi) (ad) (arginine dihydrolase)	21	19	2	0	0	21	0	1	124.667	NE
Rv1002c	-	hypothetical protein	24	23	1	0	20	4	0	0.791667	4.47368	GD
Rv1003	-	hypothetical protein	9	8	1	0	0	9	0	0.888889	46.125	NE
Rv1004c	-	Probable membrane protein	13	11	2	0	0	13	0	0.923077	120.5	NE
Rv1005c	pabB	Probable para-aminobenzoate synthase component I PABD	25	16	9	22	0	0	3	0.12	1405.33	ES
Rv1006	-	hypothetical protein	42	37	5	0	0	0	42	1	219.452	GA
Rv1007c	metS	Methionyl-tRNA synthetase MetS (MetRS) (methionine--tRNA ligase)	31	30	1	31	0	0	0	0	0	ES
Rv1008	tatD	Probable deoxyribonuclease TatD (YJJV protein)	13	13	0	0	0	0	13	1	210.923	GA
Rv1009	rpfB	Probable resuscitation-promoting factor RpfB	12	10	2	0	0	12	0	0.916667	100.273	NE
Rv1010	ksgA	Probable dimethyladenosine transferase KsgA (S-adenosylmethionine-6-N', N'-adenosyl(rRNA) dimethyltransferase) (16S rRNA dimethylase) (high level kasugamycin resistance protein KsgA) (kasugamycin dimethyltransferase)	12	11	1	0	0	12	0	1	29	NE
Rv1011	ispE	Probable 4-diphosphocytidyl-2-C-methyl-D-erythritol kinase IspE (CMK) (4-(cytidine-5'-diphospho)-2-C-methyl-D-erythritol kinase)	13	12	1	13	0	0	0	0	0	ES
Rv1012	-	Hypothetical protein	6	4	2	0	0	6	0	0.833333	129.2	NE
Rv1013	pks16	Putative polyketide synthase Pks16	22	22	0	0	0	22	0	1	232.182	NE
Rv1014c	pth	Probable peptidyl-tRNA hydrolase Pth	12	12	0	11	0	1	0	0.0833333	29	ES
Rv1015c	rplY	50S ribosomal protein L25 RplY	11	11	0	2	8	0	1	0.636364	10.8571	GD
Rv1016c	lpqT	Probable conserved lipoprotein LpqT	7	5	2	0	0	0	7	1	202.286	GA
Rv1017c	prsA	Probable ribose-phosphate pyrophosphokinase PrsA (phosphoribosyl pyrophosphate synthetase) (PRPP synthetase)	13	12	1	12	0	0	1	0.153846	75	ES
Rv1018c	glmU	Probable UDP-N-acetylglucosamine pyrophosphorylase GlmU	24	23	1	24	0	0	0	0.0416667	1	ES
Rv1019	-	Probable transcriptional regulatory protein (probably TetR-family)	9	9	0	0	0	9	0	1	108.556	NE
Rv1020	mfd	Probable transcription-repair coupling factor Mfd (TRCF)	40	37	3	0	0	40	0	0.925	145.432	NE
Rv1021	-	hypothetical protein	14	12	2	0	0	14	0	0.857143	105.333	NE
Rv1022	lpqU	Probable conserved lipoprotein LpqU	15	14	1	0	0	15	0	0.933333	66.2143	NE
Rv1023	eno	Probable enolase Eno	17	14	3	0	16	1	0	0.647059	10.0909	GD
Rv1024	-	Possible conserved membrane protein	8	8	0	8	0	0	0	0	0	ES
Rv1025	-	hypothetical protein	7	6	1	5	0	2	0	0.285714	2	ES
Rv1026	-	hypothetical protein	9	8	1	0	0	9	0	0.777778	10.4286	NE
Rv1027c	kdpE	Probable transcriptional regulatory protein KdpE	12	10	2	0	0	12	0	0.75	30.7778	NE
Rv1028c	kdpD	Probable sensor protein KdpD	28	23	5	0	0	28	0	0.892857	46.6	NE
Rv1028A	kdpF	Probable membrane protein KdpF	3	3	0	0	0	3	0	1	26	NE
Rv1029	kdpA	Probable potassium-transporting ATPase a chain KdpA (potassium-translocating ATPase a chain) (ATP phosphohydrolase [potassium-transporting] a chain) (potassium binding and translocating subunit A)	28	27	1	0	0	28	0	0.964286	104.963	NE
Rv1030	kdpB	Probable potassium-transporting P-type ATPase B chain KdpB (potassium-translocating ATPase B chain) (ATP phosphohydrolase [potassium-transporting] B chain) (potassium binding and translocating subunit B)	15	13	2	0	0	15	0	1	94	NE
Rv1031	kdpC	Probable potassium-transporting ATPase C chain KdpC (potassium-translocating ATPase C chain) (ATP phosphohydrolase [potassium-transporting] C chain) (potassium binding and translocating subunit C)	10	9	1	0	0	10	0	0.9	86.2222	NE
Rv1032c	trcS	Two component sensor histidine kinase TrcS	25	21	4	0	0	25	0	0.96	117.792	NE
Rv1033c	trcR	Two component transcriptional regulator TrcR	15	15	0	0	0	3	12	1	375.467	GA
Rv1034c	-	Probable transposase (fragment)	3	3	0	0	0	3	0	1	17.6667	NE
Rv1035c	-	Probable transposase (fragment)	5	5	0	0	0	5	0	1	49	NE
Rv1036c	-	Probable IS1560 transposase (fragment)	5	4	1	0	0	5	0	1	189.8	NE
Rv1037c	esxI	Putative ESAT-6 like protein EsxI (ESAT-6 like protein 1)	5	5	0	0	0	5	0	1	204.6	NE
Rv1038c	esxJ	ESAT-6 like protein EsxJ (ESAT-6 like protein 2)	3	3	0	0	0	3	0	1	224.667	NE
Rv1039c	PPE15	PPE family protein PPE15	24	23	1	0	0	24	0	0.958333	196	NE
Rv1040c	PE8	PE family protein PE8	9	9	0	0	0	9	0	1	143.333	NE
Rv1041c	-	Probable is like-2 transposase	19	18	1	0	0	19	0	1	130.579	NE
Rv1042c	-	Probable is like-2 transposase	6	5	1	0	0	6	0	1	65.8333	NE
Rv1043c	-	hypothetical protein	15	12	3	0	0	0	15	1	250.133	GA
Rv1044	-	hypothetical protein	13	13	0	11	0	2	0	0.153846	170.5	ES
Rv1045	-	Hypothetical protein	12	11	1	0	0	12	0	1	175.167	NE
Rv1046c	-	Hypothetical protein	5	5	0	0	0	5	0	1	265	NE
Rv1047	-	Probable transposase	17	14	3	0	0	17	0	1	106.824	NE
Rv1048c	-	Hypothetical protein	24	23	1	0	0	24	0	0.916667	140.136	NE
Rv1049	-	Probable transcriptional repressor protein	4	3	1	0	0	4	0	1	177.75	NE
Rv1050	-	Probable oxidoreductase	12	11	1	0	0	12	0	0.916667	48.6364	NE
Rv1051c	-	hypothetical protein	8	8	0	0	0	8	0	0.75	65.5	NE
Rv1052	-	Hypothetical protein	7	7	0	0	0	7	0	1	120.429	NE
Rv1053c	-	Hypothetical protein	7	7	0	0	0	7	0	1	90	NE
Rv1054	-	Probable integrase (fragment)	5	4	1	0	0	5	0	1	57.6	NE
Rv1055	-	Possible integrase (fragment)	3	3	0	0	0	3	0	1	21.3333	NE
Rv1056	-	hypothetical protein	23	22	1	0	0	23	0	1	141.435	NE
Rv1057	-	hypothetical protein	20	18	2	0	0	20	0	1	199.2	NE
Rv1058	fadD14	Probable medium chain fatty-acid-CoA ligase FadD14 (fatty-acid-CoA synthetase) (fatty-acid-CoA synthase)	30	27	3	0	0	30	0	0.9	100.148	NE
Rv1059	-	hypothetical protein	10	10	0	0	0	10	0	1	38.4	NE
Rv1060	-	hypothetical protein	5	4	1	0	0	5	0	1	46.6	NE
Rv1061	-	hypothetical protein	14	12	2	0	0	14	0	1	125.714	NE
Rv1062	-	hypothetical protein	6	6	0	0	0	6	0	1	89.3333	NE
Rv1063c	-	hypothetical protein	15	12	3	0	0	15	0	1	123.333	NE
Rv1064c	lpqV	Possible lipoprotein LpqV	7	6	1	0	0	7	0	1	101.143	NE
Rv1065	-	hypothetical protein	10	10	0	0	0	10	0	1	168.4	NE
Rv1066	-	hypothetical protein	5	3	2	0	0	5	0	0.8	58.75	NE
Rv1067c	PE_PGRS19	PE-PGRS family protein PE_PGRS19	16	11	5	0	0	16	0	0.8125	71.3077	NE
Rv1068c	PE_PGRS20	PE-PGRS family protein PE_PGRS20	14	9	5	0	0	14	0	0.857143	145.417	NE
Rv1069c	-	hypothetical protein	21	20	1	0	0	21	0	1	260.905	NE
Rv1070c	echA8	Probable enoyl-CoA hydratase EchA8 (enoyl hydrase) (unsaturated acyl-CoA hydratase) (crotonase)	8	7	1	0	0	8	0	1	136	NE
Rv1071c	echA9	Possible enoyl-CoA hydratase EchA9 (enoyl hydrase) (unsaturated acyl-CoA hydratase) (crotonase)	13	12	1	0	0	13	0	1	171	NE
Rv1072	-	Probable conserved transmembrane protein	18	18	0	0	0	18	0	1	100.5	NE
Rv1073	-	hypothetical protein	19	17	2	0	0	5	14	0.947368	255.556	GA
Rv1074c	fadA3	Probable beta-ketoacyl CoA thiolase FadA3	11	11	0	0	0	2	9	1	316.636	GA
Rv1075c	-	Conserved exported protein	19	15	4	0	0	19	0	1	122.263	NE
Rv1076	lipU	Possible lipase LipU	22	20	2	0	0	22	0	0.772727	125.471	NE
Rv1077	cbs	Probable cystathionine beta-synthase Cbs (serine sulfhydrase) (beta-thionase) (hemoprotein H-450)	28	26	2	0	0	28	0	0.964286	153.852	NE
Rv1078	pra	Probable proline-rich antigen homolog Pra	18	16	2	0	0	18	0	1	90	NE
Rv1079	metB	Cystathionine gamma-synthase MetB (CGS) (O-succinylhomoserine [thiol]-lyase)	19	16	3	0	0	19	0	0.842105	90.3125	NE
Rv1080c	greA	Probable transcription elongation factor GreA (transcript cleavage factor GreA)	10	10	0	0	0	10	0	1	66.2	NE
Rv1081c	-	Probable conserved membrane protein	7	6	1	0	0	7	0	0.857143	6	NE
Rv1082	mca	Mycothiol conjugate amidase Mca (mycothiol S-conjugate amidase)	13	11	2	0	0	13	0	1	119.615	NE
Rv1083	-	hypothetical protein	4	3	1	0	0	4	0	1	50.25	NE
Rv1084	-	hypothetical protein	27	25	2	0	0	27	0	0.888889	84.0417	NE
Rv1085c	-	Possible hemolysin-like protein	11	11	0	0	0	11	0	1	207.273	NE
Rv1086	-	Short (C15) chain Z-isoprenyl diphosphate synthase (Z-FPP synthase) (Z-farnesyl diphosphate synthase) (Z-FPP synthetase) (Z-farnesyl diphosphate synthetase) (geranyltranstransferase) (farnesyl pyrophosphate synthetase)	15	14	1	0	0	15	0	1	18	NE
Rv1087	PE_PGRS21	PE-PGRS family protein PE_PGRS21	22	21	1	0	0	22	0	1	83.7273	NE
Rv1087A	-	hypothetical protein	8	8	0	0	0	0	8	1	259.25	GA
Rv1088	PE9	PE family protein PE9	6	4	2	0	0	6	0	1	98.6667	NE
Rv1089	PE10	PE family protein PE10	5	5	0	0	0	5	0	1	28.6	NE
Rv1089A	celA2a	Probable cellulase CelA2a (endo-1,4-beta-glucanase) (endoglucanase) (carboxymethyl cellulase)	2	2	0	0	0	2	0	1	198	NE
Rv1090	celA2b	Probable cellulase CelA2b (endo-1,4-beta-glucanase) (endoglucanase) (carboxymethyl cellulase)	8	8	0	0	0	8	0	1	234.75	NE
Rv1091	PE_PGRS22	PE-PGRS family protein PE_PGRS22	27	19	8	0	0	27	0	0.814815	70.0909	NE
Rv1092c	coaA	Probable pantothenate kinase CoaA (pantothenic acid kinase)	20	19	1	18	0	2	0	0.1	184	ES
Rv1093	glyA1	Serine hydroxymethyltransferase 1 GlyA1	14	13	1	14	0	0	0	0	0	ES
Rv1094	desA2	Possible acyl-[acyl-carrier protein] desaturase DesA2 (acyl-[ACP] desaturase) (stearoyl-ACP desaturase)	13	12	1	12	0	1	0	0.0769231	22	ES
Rv1095	phoH2	Probable PHOH-like protein PhoH2 (phosphate starvation-inducible protein PSIH)	13	10	3	0	0	13	0	1	60.3846	NE
Rv1096	-	Possible glycosyl hydrolase	20	16	4	0	0	20	0	0.95	71.8947	NE
Rv1097c	-	Probable membrane glycine and proline rich protein	18	17	1	2	0	16	0	0.888889	40.5	NE
Rv1098c	fum	Probable fumarase Fum (fumarate hydratase)	13	10	3	13	0	0	0	0	0	ES
Rv1099c	glpX	Fructose 1,6-bisphosphatase GlpX	14	13	1	0	0	14	0	0.857143	34.8333	NE
Rv1100	-	hypothetical protein	10	9	1	0	0	10	0	1	46.7	NE
Rv1101c	-	hypothetical protein	18	17	1	0	0	18	0	1	217.833	NE
Rv1102c	mazF3	Toxin MazF3	9	8	1	0	0	9	0	1	216.222	NE
Rv1103c	mazE3	Possible antitoxin MazE3	8	8	0	0	0	8	0	1	199.25	NE
Rv1104	-	Possible para-nitrobenzyl esterase (fragment)	11	11	0	0	0	11	0	1	125.909	NE
Rv1105	-	Possible para-nitrobenzyl esterase (fragment)	11	10	1	0	0	11	0	1	98.8182	NE
Rv1106c	-	3-beta-hydroxysteroid dehydrogenase	19	19	0	0	0	19	0	1	202.947	NE
Rv1107c	xseB	Probable exodeoxyribonuclease VII (small subunit) XseB (exonuclease VII small subunit)	3	3	0	0	0	3	0	1	183.667	NE
Rv1108c	xseA	Probable exodeoxyribonuclease VII (large subunit) XseA (exonuclease VII large subunit)	10	10	0	0	0	10	0	1	74.8	NE
Rv1109c	-	hypothetical protein	9	8	1	0	0	9	0	0.888889	150.875	NE
Rv1110	lytB2	Probable LYTB-related protein LytB2	14	12	2	14	0	0	0	0	0	ES
Rv1111c	-	hypothetical protein	25	23	2	9	0	16	0	0.56	129.5	ESD
Rv1112	-	Probable GTP binding protein	11	10	1	0	0	11	0	1	37.3636	NE
Rv1113	vapB32	Possible antitoxin VapB32	2	2	0	0	0	2	0	1	48	NE
Rv1114	vapC32	Possible toxin VapC32 Contains PIN domain	3	3	0	0	0	3	0	1	142.667	NE
Rv1115	-	Possible exported protein	19	17	2	0	4	15	0	0.842105	103.625	NE
Rv1116	-	Hypothetical protein	3	3	0	0	0	3	0	1	84	NE
Rv1116A	-	Conserved hypothetical protein (fragment)	6	5	1	0	0	6	0	1	240.833	NE
Rv1117	-	hypothetical protein	4	3	1	0	0	4	0	0.75	296.333	NE
Rv1118c	-	hypothetical protein	12	9	3	0	0	12	0	1	175.5	NE
Rv1119c	-	Hypothetical protein	3	2	1	0	0	3	0	0.666667	44.5	Uncertain
Rv1120c	-	hypothetical protein	4	3	1	0	0	4	0	0.75	28.3333	NE
Rv1121	zwf1	Probable glucose-6-phosphate 1-dehydrogenase Zwf1 (G6PD)	24	23	1	0	0	24	0	0.958333	38.3043	NE
Rv1122	gnd2	Probable 6-phosphogluconate dehydrogenase,decarboxylating Gnd2	15	15	0	12	0	3	0	0.2	61	ES
Rv1123c	bpoB	Possible peroxidase BpoB (non-haem peroxidase)	10	10	0	0	0	10	0	1	88.8	NE
Rv1124	ephC	Probable epoxide hydrolase EphC (epoxide hydratase)	12	10	2	0	0	12	0	0.666667	57.875	NE
Rv1125	-	hypothetical protein	23	21	2	0	0	23	0	0.869565	29.8	NE
Rv1126c	-	hypothetical protein	11	11	0	0	0	11	0	0.727273	12.625	NE
Rv1127c	ppdK	Probable pyruvate, phosphate dikinase PpdK	19	17	2	0	0	19	0	0.842105	27.1875	NE
Rv1128c	-	hypothetical protein	30	27	3	0	0	30	0	0.866667	44	NE
Rv1129c	-	Probable transcriptional regulator protein	27	25	2	0	0	27	0	0.851852	28.4348	NE
Rv1130	prpD	Possible methylcitrate dehydratase PrpD	27	27	0	0	0	27	0	0.925926	45.8	NE
Rv1131	prpC	Probable methylcitrate synthase PrpC	17	16	1	0	0	17	0	0.882353	29.6667	NE
Rv1132	-	hypothetical protein	27	26	1	0	0	27	0	0.962963	70.9615	NE
Rv1133c	metE	Probable 5-methyltetrahydropteroyltriglutamate--homocysteine methyltransferase MetE (methionine synthase, vitamin-B12 independent isozyme)	36	31	5	35	0	1	0	0.0277778	19	ES
Rv1134	-	Hypothetical protein	6	5	1	0	0	6	0	1	109.5	NE
Rv1135c	PPE16	PPE family protein PPE16	26	22	4	0	0	26	0	0.923077	116	NE
Rv1135A	-	Possible acetyl-CoA acetyltransferase (acetoacetyl-CoA thiolase)	6	6	0	0	0	6	0	0.833333	135.4	NE
Rv1136	-	Possible enoyl-CoA hydratase	4	4	0	0	0	4	0	1	97.25	NE
Rv1137c	-	Hypothetical protein	2	2	0	0	0	2	0	1	108	NE
Rv1138c	-	Possible oxidoreductase	17	16	1	0	0	17	0	0.882353	121.133	NE
Rv1139c	-	hypothetical protein	13	12	1	0	0	13	0	1	135.308	NE
Rv1140	-	Probable integral membrane protein	11	8	3	0	0	11	0	0.909091	79.3	NE
Rv1141c	echA11	Probable enoyl-CoA hydratase EchA11 (enoyl hydrase) (unsaturated acyl-CoA hydratase) (crotonase)	14	12	2	0	0	14	0	1	119.286	NE
Rv1142c	echA10	Probable enoyl-CoA hydratase EchA10 (enoyl hydrase) (unsaturated acyl-CoA hydratase) (crotonase)	8	7	1	0	0	8	0	1	124.25	NE
Rv1143	mcr	Probable alpha-methylacyl-CoA racemase Mcr (2-methylacyl-CoA racemase) (2-arylpropionyl-CoA epimerase )	16	15	1	0	0	3	13	1	234.188	GA
Rv1144	-	Probable short-chain type dehydrogenase/reductase	12	12	0	0	0	0	12	1	133.5	GA
Rv1145	mmpL13a	Probable conserved transmembrane transport protein MmpL13a	11	9	2	0	0	0	11	1	116.091	GA
Rv1146	mmpL13b	Probable conserved transmembrane transport protein MmpL13b	23	20	3	0	0	0	23	0.956522	285.636	GA
Rv1147	-	hypothetical protein	10	9	1	0	0	0	10	1	178.8	GA
Rv1148c	-	hypothetical protein	23	20	3	0	0	23	0	0.956522	122.273	NE
Rv1149	-	Possible transposase	6	5	1	0	0	6	0	1	64.5	NE
Rv1151c	-	Transcriptional regulatory protein	10	10	0	0	0	10	0	1	235.9	NE
Rv1152	-	Probable transcriptional regulatory protein	5	5	0	0	0	5	0	1	104.6	NE
Rv1153c	omt	Probable O-methyltransferase Omt	19	18	1	0	0	19	0	1	167.789	NE
Rv1154c	-	Hypothetical protein	16	16	0	0	0	16	0	1	179.125	NE
Rv1155	-	Possible pyridoxamine 5'-phosphate oxidase (PNP/PMP oxidase) (pyridoxinephosphate oxidase) (PNPOX) (pyridoxine 5'-phosphate oxidase)	12	11	1	0	0	12	0	1	136.167	NE
Rv1156	-	hypothetical protein	12	10	2	0	0	12	0	1	104.583	NE
Rv1157c	-	Conserved ala-, pro-rich protein	9	8	1	0	0	9	0	0.888889	88.75	NE
Rv1158c	-	Conserved hypothetical ala-, pro-rich protein	11	6	5	0	0	11	0	0.818182	50.5556	NE
Rv1159	pimE	Mannosyltransferase PimE	29	28	1	0	0	29	0	0.965517	114.393	NE
Rv1159A	-	hypothetical protein	14	11	3	0	0	14	0	0.857143	53.6667	NE
Rv1160	mutT2	Probable mutator protein MutT2 (7,8-dihydro-8-oxoguanine-triphosphatase) (8-oxo-dGTPase)	5	5	0	0	0	5	0	1	73.6	NE
Rv1161	narG	Respiratory nitrate reductase (alpha chain) NarG	75	68	7	0	0	75	0	0.933333	98.0143	NE
Rv1162	narH	Probable respiratory nitrate reductase (beta chain) NarH	35	33	2	0	0	35	0	0.971429	175.176	NE
Rv1163	narJ	Probable respiratory nitrate reductase (delta chain) NarJ	15	14	1	0	0	15	0	0.933333	118.571	NE
Rv1164	narI	Probable respiratory nitrate reductase (gamma chain) NarI	19	17	2	0	0	19	0	0.894737	186.412	NE
Rv1165	typA	Possible GTP-binding translation elongation factor TypA (tyrosine phosphorylated protein A) (GTP-binding protein)	16	14	2	0	0	16	0	1	145.438	NE
Rv1166	lpqW	Probable conserved lipoprotein LpqW	24	24	0	23	0	1	0	0.0416667	63	ES
Rv1167c	-	Probable transcriptional regulatory protein	10	9	1	0	0	10	0	0.9	75.5556	NE
Rv1168c	PPE17	PPE family protein PPE17	17	16	1	0	0	17	0	0.941176	193.25	NE
Rv1169c	lipX	PE family protein Possible lipase LipX	4	4	0	0	0	4	0	1	201	NE
Rv1170	mshB	N-acetyl-1-D-myo-inosityl-2-amino-2-deoxy-alpha- D-glucopyranoside deacetylase MshB (GlcNAc-Ins deacetylase)	12	9	3	0	0	12	0	1	146.167	NE
Rv1171	-	hypothetical protein	7	6	1	0	0	7	0	1	149.429	NE
Rv1172c	PE12	PE family protein PE12	16	14	2	0	0	16	0	1	92.8125	NE
Rv1173	fbiC	Probable F420 biosynthesis protein FbiC	44	41	3	0	0	44	0	0.909091	48.6	NE
Rv1174c	TB8.4	Low molecular weight T-cell antigen TB8.4	9	9	0	0	0	9	0	1	297.889	NE
Rv1175c	fadH	Probable NADPH dependent 2,4-dienoyl-CoA reductase FadH (2,4-dienoyl coenzyme A reductase) (4-enoyl-CoA reductase)	29	29	0	0	0	29	0	0.931034	119.296	NE
Rv1176c	-	hypothetical protein	15	12	3	0	0	15	0	0.866667	108	NE
Rv1177	fdxC	Probable ferredoxin FdxC	7	7	0	7	0	0	0	0	0	ES
Rv1178	-	Probable aminotransferase	21	18	3	1	0	20	0	0.857143	66.7222	NE
Rv1179c	-	hypothetical protein	41	35	6	0	0	41	0	0.97561	86.925	NE
Rv1180	pks3	Probable polyketide beta-ketoacyl synthase Pks3	26	22	4	0	0	26	0	0.923077	32.2917	NE
Rv1181	pks4	Probable polyketide beta-ketoacyl synthase Pks4	70	64	6	0	0	70	0	0.857143	47.4	NE
Rv1182	papA3	Probable conserved polyketide synthase associated protein PapA3	40	38	2	0	0	40	0	0.875	55.4	NE
Rv1183	mmpL10	Probable conserved transmembrane transport protein MmpL10	53	51	2	0	0	53	0	0.867925	58.7826	NE
Rv1184c	-	Possible exported protein	23	21	2	0	0	23	0	0.913043	62.0476	NE
Rv1185c	fadD21	Probable fatty-acid-AMP ligase FadD21 (fatty-acid-AMP synthetase) (fatty-acid-AMP synthase)	32	30	2	0	0	32	0	1	74.625	NE
Rv1186c	-	hypothetical protein	19	16	3	0	0	19	0	0.894737	47.1176	NE
Rv1187	rocA	Probable pyrroline-5-carboxylate dehydrogenase RocA	24	24	0	0	0	24	0	0.708333	36.2941	NE
Rv1188	-	Probable proline dehydrogenase	21	14	7	0	0	21	0	0.666667	46.2857	NE
Rv1189	sigI	Possible alternative RNA polymerase sigma factor SigI	9	9	0	0	0	9	0	0.888889	40.25	NE
Rv1190	-	hypothetical protein	9	7	2	0	0	9	0	0.888889	72.875	NE
Rv1191	-	hypothetical protein	9	9	0	0	0	9	0	1	108.111	NE
Rv1192	-	hypothetical protein	14	13	1	0	0	14	0	0.928571	116.077	NE
Rv1193	fadD36	Probable fatty-acid-CoA ligase FadD36 (fatty-acid-CoA synthetase) (fatty-acid-CoA synthase)	21	17	4	0	0	21	0	0.952381	21.9	NE
Rv1194c	-	hypothetical protein	19	17	2	0	0	19	0	0.894737	70.6471	NE
Rv1195	PE13	PE family protein PE13	6	6	0	0	0	0	6	1	310.833	GA
Rv1196	PPE18	PPE family protein PPE18	11	11	0	0	0	0	11	1	179	GA
Rv1197	esxK	ESAT-6 like protein EsxK (ESAT-6 like protein 3)	4	4	0	0	0	0	4	1	152.25	GA
Rv1198	esxL	Putative ESAT-6 like protein EsxL (ESAT-6 like protein 4)	4	4	0	0	0	0	4	1	187	GA
Rv1199c	-	Possible transposase	17	14	3	0	0	16	1	1	108.353	NE
Rv1200	-	Probable conserved integral membrane transport protein	30	29	1	0	0	30	0	1	187.767	NE
Rv1201c	dapD	Tetrahydrodipicolinate N-succinyltransferase DapD	12	11	1	11	0	1	0	0.166667	47.5	ES
Rv1202	dapE	Probable succinyl-diaminopimelate desuccinylase DapE	17	15	2	16	0	1	0	0.0588235	2	ES
Rv1203c	-	Hypothetical protein	9	8	1	0	0	9	0	1	96.1111	NE
Rv1204c	-	hypothetical protein	17	16	1	0	0	17	0	1	195.647	NE
Rv1205	-	hypothetical protein	13	11	2	0	0	13	0	1	111.077	NE
Rv1206	fadD6	Probable fatty-acid-CoA ligase FadD6 (fatty-acid-CoA synthetase) (fatty-acid-CoA synthase)	38	30	8	0	0	38	0	0.947368	89.0556	NE
Rv1207	folP2	Dihydropteroate synthase 2 FolP2 (DHPS 2) (dihydropteroate pyrophosphorylase 2)	10	8	2	0	0	10	0	0.9	52.6667	NE
Rv1208	gpgS	Probable glucosyl-3-phosphoglycerate synthase GpgS	14	14	0	13	0	1	0	0.142857	1	ES
Rv1209	-	hypothetical protein	5	5	0	0	0	5	0	1	222	NE
Rv1210	tagA	Probable DNA-3-methyladenine glycosylase I TagA (tag I) (3-methyladenine-DNA glycosylase I, constitutive) (DNA-3-methyladenine glycosidase I)	11	10	1	0	0	11	0	1	159.545	NE
Rv1211	-	hypothetical protein	5	5	0	0	0	5	0	1	262	NE
Rv1212c	glgA	Putative glycosyl transferase GlgA	33	32	1	0	0	33	0	1	141.182	NE
Rv1213	glgC	Glucose-1-phosphate adenylyltransferase GlgC (ADP-glucose synthase) (ADP-glucose pyrophosphorylase)	31	30	1	0	0	31	0	1	132.71	NE
Rv1214c	PE14	PE family protein PE14	5	5	0	0	0	5	0	1	87.4	NE
Rv1215c	-	hypothetical protein	27	25	2	0	0	27	0	0.888889	82.375	NE
Rv1216c	-	Probable conserved integral membrane protein	20	18	2	0	0	20	0	0.95	142.105	NE
Rv1217c	-	Probable tetronasin-transport integral membrane protein ABC transporter	21	20	1	0	0	21	0	1	47.9524	NE
Rv1218c	-	Probable tetronasin-transport ATP-binding protein ABC transporter	6	6	0	0	0	6	0	1	86.6667	NE
Rv1219c	-	Probable transcriptional regulatory protein	10	10	0	0	0	10	0	1	69.9	NE
Rv1220c	-	Probable methyltransferase	11	9	2	0	0	11	0	0.818182	165.667	NE
Rv1221	sigE	Alternative RNA polymerase sigma factor SigE	17	16	1	0	0	17	0	1	28	NE
Rv1222	rseA	Anti-sigma factor RseA	3	2	1	0	0	3	0	0.666667	378	Uncertain
Rv1223	htrA	Probable serine protease HtrA (DEGP protein)	23	18	5	19	1	3	0	0.173913	164.75	ES
Rv1224	tatB	Probable protein TatB	6	6	0	0	5	1	0	0.666667	54.75	GD
Rv1225c	-	hypothetical protein	7	7	0	0	0	7	0	1	155.286	NE
Rv1226c	-	Probable transmembrane protein	15	15	0	0	0	15	0	1	120	NE
Rv1227c	-	Probable transmembrane protein	6	5	1	0	0	6	0	1	62.1667	NE
Rv1228	lpqX	Probable lipoprotein LpqX	9	9	0	0	0	1	8	1	207.778	GA
Rv1229c	mrp	Probable Mrp-related protein Mrp	17	14	3	14	0	2	1	0.176471	65.3333	ES
Rv1230c	-	Possible membrane protein	20	20	0	0	0	20	0	1	84.25	NE
Rv1231c	-	Probable membrane protein	7	7	0	0	0	7	0	1	103.286	NE
Rv1232c	-	hypothetical protein	11	11	0	0	0	11	0	1	211.727	NE
Rv1233c	-	hypothetical protein	20	15	5	0	0	20	0	0.9	132.944	NE
Rv1234	-	Probable transmembrane protein	9	8	1	0	0	9	0	0.888889	102	NE
Rv1235	lpqY	Probable sugar-binding lipoprotein LpqY	30	26	4	0	0	30	0	0.9	50.1111	NE
Rv1236	sugA	Probable sugar-transport integral membrane protein ABC transporter SugA	19	18	1	0	0	19	0	1	78.3684	NE
Rv1237	sugB	Probable sugar-transport integral membrane protein ABC transporter SugB	13	12	1	0	0	13	0	0.923077	44.6667	NE
Rv1238	sugC	Probable sugar-transport ATP-binding protein ABC transporter SugC	26	25	1	0	0	26	0	0.884615	47.8696	NE
Rv1239c	corA	Possible magnesium and cobalt transport transmembrane protein CorA	26	21	5	0	0	26	0	0.846154	56.4545	NE
Rv1240	mdh	Probable malate dehydrogenase Mdh	5	4	1	0	0	5	0	0	0	NE
Rv1241	vapB33	Possible antitoxin VapB33	1	1	0	0	0	1	0	1	34	Uncertain
Rv1242	vapC33	Possible toxin VapC33 Contains PIN domain	10	10	0	0	0	10	0	1	129.7	NE
Rv1243c	PE_PGRS23	PE-PGRS family protein PE_PGRS23	19	16	3	0	0	19	0	0.894737	91.4118	NE
Rv1244	lpqZ	Probable lipoprotein LpqZ	8	8	0	0	0	8	0	1	96.875	NE
Rv1245c	-	Probable short-chain type dehydrogenase/reductase	14	13	1	0	0	14	0	0.928571	167.462	NE
Rv1246c	relE	Toxin RelE	8	8	0	0	0	8	0	1	155.625	NE
Rv1247c	relB	Antitoxin RelB	6	5	1	0	0	6	0	1	90.8333	NE
Rv1248c	-	Multifunctional alpha-ketoglutarate metabolic enzyme	46	44	2	0	0	46	0	0.847826	21.2564	NE
Rv1249c	-	Possible membrane protein	13	11	2	0	0	13	0	1	177.308	NE
Rv1250	-	Probable drug-transport integral membrane protein	32	28	4	0	0	32	0	1	90.7812	NE
Rv1251c	-	hypothetical protein	61	56	5	0	0	61	0	0.918033	67.4821	NE
Rv1252c	lprE	Probable lipoprotein LprE	8	8	0	0	0	8	0	1	203.375	NE
Rv1253	deaD	Probable cold-shock DeaD-box protein A homolog DeaD (ATP-dependent RNA helicase dead homolog)	35	33	2	0	0	35	0	0.828571	70.5862	NE
Rv1254	-	Probable acyltransferase	27	24	3	25	0	2	0	0.185185	29	ES
Rv1255c	-	Probable transcriptional regulatory protein	10	9	1	0	0	10	0	0.9	69.6667	NE
Rv1256c	cyp130	Probable cytochrome P450 130 Cyp130	16	16	0	0	0	16	0	1	111.875	NE
Rv1257c	-	Probable oxidoreductase	16	12	4	0	0	16	0	0.8125	88.9231	NE
Rv1258c	-	Probable conserved integral membrane transport protein	22	21	1	0	0	22	0	0.954545	133.667	NE
Rv1259	udgB	Probable uracil DNA glycosylase, UdgB	14	13	1	0	0	14	0	0.928571	46.9231	NE
Rv1260	-	Probable oxidoreductase	28	23	5	0	0	28	0	0.821429	56.3043	NE
Rv1261c	-	hypothetical protein	12	12	0	0	0	12	0	1	44.4167	NE
Rv1262c	-	Hypothetical hit-like protein	4	4	0	0	0	4	0	1	83.5	NE
Rv1263	amiB2	Probable amidase AmiB2 (aminohydrolase)	22	21	1	0	0	22	0	1	75.1818	NE
Rv1264	-	Adenylyl cyclase (ATP pyrophosphate-lyase) (adenylate cyclase)	14	10	4	0	0	14	0	0.785714	189.636	NE
Rv1265	-	hypothetical protein	12	12	0	0	0	12	0	0.75	37.8889	NE
Rv1266c	pknH	Probable transmembrane serine/threonine-protein kinase H PknH (protein kinase H) (STPK H)	29	29	0	0	0	29	0	0.965517	131.607	NE
Rv1267c	embR	Probable transcriptional regulatory protein EmbR	21	19	2	0	0	21	0	0.952381	106.95	NE
Rv1268c	-	Hypothetical protein	11	9	2	0	0	11	0	0.818182	222.778	NE
Rv1269c	-	Conserved probable secreted protein	9	9	0	0	0	9	0	1	113.778	NE
Rv1270c	lprA	Possible lipoprotein LprA	12	10	2	0	0	12	0	0.916667	49.3636	NE
Rv1271c	-	Conserved hypothetical secreted protein	8	7	1	0	0	8	0	0.875	72.8571	NE
Rv1272c	-	Probable drugs-transport transmembrane ATP-binding protein ABC transporter	31	28	3	0	0	31	0	0.806452	61.16	NE
Rv1273c	-	Probable drugs-transport transmembrane ATP-binding protein ABC transporter	32	28	4	0	0	32	0	0.875	62.75	NE
Rv1274	lprB	Possible lipoprotein LprB	4	3	1	0	0	4	0	0.75	17	NE
Rv1275	lprC	Possible lipoprotein LprC	7	5	2	0	0	7	0	0.857143	16.3333	NE
Rv1276c	-	hypothetical protein	8	6	2	0	0	8	0	0.875	19.1429	NE
Rv1277	-	hypothetical protein	20	19	1	0	0	20	0	1	105.55	NE
Rv1278	-	Hypothetical protein	28	24	4	0	0	28	0	0.857143	47.3333	NE
Rv1279	-	Probable dehydrogenase FAD flavoprotein GMC oxidoreductase	30	29	1	0	0	30	0	0.966667	99.7931	NE
Rv1280c	oppA	Probable periplasmic oligopeptide-binding lipoprotein OppA	26	23	3	0	0	26	0	0.961538	78.72	NE
Rv1281c	oppD	Probable oligopeptide-transport ATP-binding protein ABC transporter OppD	28	20	8	0	0	28	0	0.785714	25.5	NE
Rv1282c	oppC	Probable oligopeptide-transport integral membrane protein ABC transporter OppC	16	15	1	0	0	16	0	0.875	62.7143	NE
Rv1283c	oppB	Probable oligopeptide-transport integral membrane protein ABC transporter OppB	21	18	3	0	0	21	0	0.904762	44.1053	NE
Rv1284	canA	Beta-carbonic anhydrase	7	5	2	0	0	7	0	0.714286	51.8	NE
Rv1285	cysD	Probable sulfate adenylyltransferase subunit 2 CysD	16	14	2	0	8	8	0	0.75	10.25	NE
Rv1286	cysN	Probable bifunctional enzyme CysN/CysC: sulfate adenyltransferase (subunit 1) + adenylylsulfate kinase	35	33	2	0	23	12	0	0.828571	27.4138	GD
Rv1287	-	hypothetical protein	13	11	2	0	0	13	0	1	66.1538	NE
Rv1288	-	hypothetical protein	34	34	0	0	0	34	0	1	177.971	NE
Rv1289	-	hypothetical protein	11	10	1	0	0	11	0	1	88.7273	NE
Rv1290c	-	hypothetical protein	35	32	3	0	0	35	0	0.971429	185.471	NE
Rv1290A	-	Hypothetical protein	7	5	2	0	0	7	0	1	40.5714	NE
Rv1291c	-	Conserved hypothetical secreted protein	4	4	0	0	0	4	0	1	61	NE
Rv1292	argS	Probable arginyl-tRNA synthetase ArgS (ARGRS) (arginine--tRNA ligase)	34	30	4	34	0	0	0	0	0	ES
Rv1293	lysA	Diaminopimelate decarboxylase LysA (DAP decarboxylase)	27	24	3	27	0	0	0	0	0	ES
Rv1294	thrA	Probable homoserine dehydrogenase ThrA	24	22	2	24	0	0	0	0	0	ES
Rv1295	thrC	Threonine synthase ThrC (ts)	21	19	2	21	0	0	0	0.047619	2	ES
Rv1296	thrB	Probable homoserine kinase ThrB	16	13	3	15	0	1	0	0.125	3.5	ES
Rv1297	rho	Probable transcription termination factor Rho homolog	22	21	1	18	0	4	0	0.0454545	10	ES
Rv1298	rpmE	50S ribosomal protein L31 RpmE	7	7	0	0	0	7	0	0.857143	19.6667	NE
Rv1299	prfA	Probable peptide chain release factor 1 PrfA (RF-1)	14	13	1	14	0	0	0	0	0	ES
Rv1300	hemK	Probable HemK protein homolog HemK	14	11	3	0	14	0	0	0.428571	1.5	GD
Rv1301	-	hypothetical protein	11	9	2	0	11	0	0	0.454545	1.2	GD
Rv1302	rfe	Probable undecapaprenyl-phosphate alpha-N-acetylglucosaminyltransferase Rfe (UDP-GlcNAc transferase)	20	20	0	16	0	4	0	0.2	292.25	ES
Rv1303	-	hypothetical protein	4	4	0	0	0	4	0	0.25	91	NE
Rv1304	atpB	Probable ATP synthase a chain AtpB (protein 6)	11	11	0	10	0	1	0	0.0909091	43	ES
Rv1305	atpE	Probable ATP synthase C chain AtpE (lipid-binding protein) (dicyclohexylcarbodiimide-binding protein)	8	6	2	7	0	1	0	0.125	1	ES
Rv1306	atpF	Probable ATP synthase B chain AtpF	4	4	0	4	0	0	0	0	0	ES
Rv1307	atpH	Probable ATP synthase delta chain AtpH	20	20	0	20	0	0	0	0.05	2	ES
Rv1308	atpA	Probable ATP synthase alpha chain AtpA	26	23	3	25	0	1	0	0.0384615	59	ES
Rv1309	atpG	Probable ATP synthase gamma chain AtpG	19	19	0	18	0	0	1	0.0526316	8	ES
Rv1310	atpD	Probable ATP synthase beta chain AtpD	20	19	1	20	0	0	0	0	0	ES
Rv1311	atpC	Probable ATP synthase epsilon chain AtpC	2	2	0	1	0	1	0	0.5	2	Uncertain
Rv1312	-	Conserved hypothetical secreted protein	10	9	1	0	0	10	0	0.9	24.4444	NE
Rv1313c	-	Possible transposase	17	16	1	0	0	17	0	1	118.706	NE
Rv1314c	-	hypothetical protein	16	15	1	0	0	16	0	0.9375	132.867	NE
Rv1315	murA	Probable UDP-N-acetylglucosamine 1-carboxyvinyltransferase MurA	17	15	2	16	0	1	0	0.0588235	6	ES
Rvnr01	rrs	16S rRNA	63	62	1	63	0	0	0	0.031746	1	ES
Rv1316c	ogt	Methylated-DNA--protein-cysteine methyltransferase Ogt (6-O-methylguanine-DNA methyltransferase) (O-6-methylguanine-DNA-alkyltransferase)	9	8	1	0	0	9	0	1	162.556	NE
Rv1317c	alkA	Probable bifunctional regulatory protein and DNA repair enzyme AlkA (regulatory protein of adaptative response) (methylphosphotriester-DNA--protein-cysteine S-methyltransferase)	13	12	1	0	0	13	0	1	112.692	NE
Rv1318c	-	Possible adenylate cyclase (ATP pyrophosphate-lyase) (adenylyl cyclase)	20	18	2	0	0	20	0	0.9	164.444	NE
Rv1319c	-	Possible adenylate cyclase (ATP pyrophosphate-lyase) (adenylyl cyclase)	29	26	3	0	0	29	0	0.965517	173.286	NE
Rv1320c	-	Possible adenylate cyclase (ATP pyrophosphate-lyase) (adenylyl cyclase)	30	28	2	0	0	30	0	0.966667	177.138	NE
Rv1321	-	hypothetical protein	12	11	1	0	0	12	0	0.916667	168.364	NE
Rv1322	-	hypothetical protein	6	6	0	0	0	6	0	1	133	NE
Rv1322A	-	hypothetical protein	7	7	0	0	0	7	0	1	97.5714	NE
Rv1323	fadA4	Probable acetyl-CoA acetyltransferase FadA4 (acetoacetyl-CoA thiolase)	15	13	2	0	0	15	0	0.866667	152.462	NE
Rv1324	-	Possible thioredoxin	6	5	1	0	0	6	0	0.833333	47.8	NE
Rv1325c	PE_PGRS24	PE-PGRS family protein PE_PGRS24	11	8	3	0	0	11	0	0.818182	32.5556	NE
Rv1326c	glgB	1,4-alpha-glucan branching enzyme GlgB (glycogen branching enzyme)	43	42	1	42	0	1	0	0.0465116	9.5	ES
Rv1327c	glgE	Probable glucanase GlgE	39	35	4	39	0	0	0	0.025641	1	ES
Rv1328	glgP	Probable glycogen phosphorylase GlgP	45	42	3	0	0	45	0	0.955556	37.093	NE
Rv1329c	dinG	Probable ATP-dependent helicase DinG	25	16	9	0	0	25	0	0.92	75.087	NE
Rv1330c	pncB1	Nicotinic acid phosphoribosyltransferase PncB1	23	21	2	0	0	23	0	0.913043	104.381	NE
Rv1331	-	hypothetical protein	5	5	0	0	0	5	0	1	236.2	NE
Rv1332	-	Probable transcriptional regulatory protein	7	7	0	0	0	7	0	1	61.7143	NE
Rv1333	-	Probable hydrolase	13	10	3	0	0	13	0	0.923077	122.25	NE
Rv1334	mec	Possible hydrolase	12	12	0	0	0	8	4	1	196.167	NE
Rv1335	cysO	Sulfur carrier protein CysO	5	5	0	0	0	0	5	1	449	GA
Rv1336	cysM	Cysteine synthase B CysM (CSASE B) (O-phosphoserine sulfhydrylase B) (O-phosphoserine (thiol)-lyase B)	19	17	2	0	0	0	19	1	201	GA
Rv1337	-	Probable integral membrane protein	13	12	1	0	0	0	13	1	216.615	GA
Rv1338	murI	Probable glutamate racemase MurI	17	16	1	16	0	1	0	0.0588235	256	ES
Rv1339	-	hypothetical protein	20	17	3	0	0	20	0	0.95	69.2105	NE
Rv1340	rphA	Probable ribonuclease RphA (RNase PH) (tRNA nucleotidyltransferase)	13	11	2	0	0	13	0	0.923077	31.8333	NE
Rv1341	-	hypothetical protein	6	5	1	0	0	6	0	1	164.5	NE
Rv1342c	-	hypothetical protein	6	5	1	0	5	1	0	0.833333	135.4	GD
Rv1343c	lprD	Probable conserved lipoprotein LprD	12	12	0	0	11	1	0	0.5	9.83333	GD
Rv1344	mbtL	Acyl carrier protein (ACP) MbtL	10	8	2	0	0	10	0	1	201.5	NE
Rv1345	mbtM	Probable fatty acyl-AMP ligase MbtM	23	19	4	0	0	23	0	0.956522	115.182	NE
Rv1346	mbtN	Acyl-CoA dehydrogenase MbtN	15	13	2	0	0	15	0	0.866667	47.0769	NE
Rv1347c	mbtK	Lysine N-acetyltransferase MbtK	15	14	1	0	0	15	0	0.8	19	NE
Rv1348	irtA	Iron-regulated transporter IrtA	38	34	4	11	8	19	0	0.552632	24.619	ESD
Rv1349	irtB	Iron-regulated transporter IrtB	20	17	3	0	15	5	0	0.7	12.7143	GD
Rv1350	fabG2	Probable 3-oxoacyl-[acyl-carrier protein] reductase FabG2 (3-ketoacyl-acyl carrier protein reductase)	15	13	2	0	0	15	0	0.866667	46.6154	NE
Rv1351	-	Hypothetical protein	10	8	2	0	0	10	0	0.9	76.7778	NE
Rv1352	-	hypothetical protein	6	6	0	0	0	6	0	0.833333	104.8	NE
Rv1353c	-	Probable transcriptional regulatory protein	13	12	1	0	0	13	0	0.923077	54.9167	NE
Rv1354c	-	hypothetical protein	44	40	4	0	0	44	0	0.886364	59.2308	NE
Rv1355c	moeY	Possible molybdopterin biosynthesis protein MoeY	41	37	4	0	0	41	0	0.829268	32.7059	NE
Rv1356c	-	Hypothetical protein	28	26	2	0	0	28	0	0.857143	72.25	NE
Rv1357c	-	hypothetical protein	14	14	0	0	0	14	0	1	78	NE
Rv1358	-	Probable transcriptional regulatory protein	74	68	6	0	0	74	0	0.986486	75.863	NE
Rv1359	-	Probable transcriptional regulatory protein	17	16	1	0	0	17	0	0.941176	55.125	NE
Rv1360	-	Probable oxidoreductase	14	13	1	0	0	14	0	1	205.929	NE
Rv1361c	PPE19	PPE family protein PPE19	15	13	2	0	0	15	0	0.933333	185.786	NE
Rv1362c	-	Possible membrane protein	15	14	1	0	0	15	0	0.933333	123.643	NE
Rv1363c	-	Possible membrane protein	8	8	0	0	0	8	0	1	106.25	NE
Rv1364c	-	Possible sigma factor regulatory protein	33	30	3	0	0	33	0	1	84.3636	NE
Rv1365c	rsfA	Anti-anti-sigma factor RsfA (anti-sigma factor antagonist) (regulator of sigma F A)	6	6	0	0	0	6	0	1	160.833	NE
Rv1366	-	Hypothetical protein	19	18	1	0	0	19	0	0.947368	113.333	NE
Rv1366A	-	hypothetical protein	6	6	0	0	0	6	0	1	138.833	NE
Rv1367c	-	hypothetical protein	17	14	3	0	0	17	0	0.882353	134.8	NE
Rv1368	lprF	Probable conserved lipoprotein LprF	8	7	1	0	0	8	0	1	266.875	NE
Rv1369c	-	Probable transposase	26	24	2	0	0	26	0	0.961538	174.44	NE
Rv1370c	-	Putative transposase for insertion sequence element IS6110 (fragment)	5	5	0	0	0	5	0	1	159.2	NE
Rv1371	-	Probable conserved membrane protein	30	28	2	0	0	30	0	0.9	44.8519	NE
Rv1372	-	hypothetical protein	18	16	2	0	0	18	0	0.833333	44.7333	NE
Rv1373	-	Glycolipid sulfotransferase	19	18	1	0	0	19	0	0.947368	212.222	NE
Rv1374c	-	Hypothetical protein	14	14	0	0	0	14	0	1	180.5	NE
Rv1375	-	hypothetical protein	22	20	2	0	0	22	0	1	269.773	NE
Rv1376	-	hypothetical protein	17	16	1	0	0	17	0	1	148.882	NE
Rv1377c	-	Putative transferase	14	11	3	0	0	14	0	0.928571	103.231	NE
Rv1378c	-	hypothetical protein	25	22	3	0	0	25	0	0.88	113.864	NE
Rv1379	pyrR	Probable pyrimidine operon regulatory protein PyrR	7	7	0	0	0	7	0	0.714286	17.4	NE
Rv1380	pyrB	Probable aspartate carbamoyltransferase PyrB (ATCase) (aspartate transcarbamylase)	13	11	2	13	0	0	0	0	0	ES
Rv1381	pyrC	Probable dihydroorotase PyrC (DHOase)	11	10	1	11	0	0	0	0	0	ES
Rv1382	-	Probable export or membrane protein	6	4	2	5	1	0	0	0.166667	8	ES
Rv1383	carA	Probable carbamoyl-phosphate synthase small chain CarA (carbamoyl-phosphate synthetase glutamine chain)	13	13	0	13	0	0	0	0.0769231	1	ES
Rv1384	carB	Probable carbamoyl-phosphate synthase large chain CarB (carbamoyl-phosphate synthetase ammonia chain)	46	41	5	46	0	0	0	0	0	ES
Rv1385	pyrF	Probable orotidine 5'-phosphate decarboxylase PyrF (OMP decarboxylase) (ompdecase)	7	7	0	6	0	0	1	0.285714	26	ES
Rv1386	PE15	PE family protein PE15	6	6	0	0	0	0	6	1	203.5	GA
Rv1387	PPE20	PPE family protein PPE20	26	24	2	0	0	13	13	1	202.692	NE
Rv1388	mihF	Putative integration host factor MihF	8	8	0	0	0	8	0	0.625	10	NE
Rv1389	gmk	Probable guanylate kinase Gmk	6	5	1	6	0	0	0	0	0	ES
Rv1390	rpoZ	Probable DNA-directed RNA polymerase (omega chain) RpoZ (transcriptase omega chain) (RNA polymerase omega subunit)	8	8	0	8	0	0	0	0	0	ES
Rv1391	dfp	Probable DNA/pantothenate metabolism flavoprotein homolog Dfp	21	20	1	18	0	3	0	0.142857	54.3333	ES
Rv1392	metK	Probable S-adenosylmethionine synthetase MetK (mat) (AdoMet synthetase) (methionine adenosyltransferase)	20	17	3	19	0	1	0	0.05	135	ES
Rv1393c	-	Probable monoxygenase	28	26	2	0	0	28	0	0.964286	137.037	NE
Rv1394c	cyp132	Probable cytochrome P450 132 Cyp132	19	19	0	0	0	19	0	1	126.263	NE
Rv1395	-	Transcriptional regulatory protein	18	16	2	0	0	18	0	0.888889	69.25	NE
Rv1396c	PE_PGRS25	PE-PGRS family protein PE_PGRS25	13	10	3	0	0	13	0	0.769231	119.6	NE
Rv1397c	vapC10	Possible toxin VapC10	6	5	1	0	0	6	0	1	67.1667	NE
Rv1398c	vapB10	Possible antitoxin VapB10	4	4	0	0	0	4	0	1	103.25	NE
Rv1399c	nlhH	Probable non lipolytic carboxylesterase NlhH	16	16	0	0	0	16	0	0.9375	83.1333	NE
Rv1400c	lipI	Probable lipase LipH	19	18	1	0	0	19	0	0.842105	41.1875	NE
Rv1401	-	Possible membrane protein	9	9	0	0	0	9	0	1	19.1111	NE
Rv1402	priA	Putative primosomal protein N' PriA (replication factor Y)	28	24	4	27	0	1	0	0.0714286	20	ES
Rv1403c	-	Putative methyltransferase	16	16	0	0	0	16	0	1	135.625	NE
Rv1404	-	Probable transcriptional regulatory protein	8	7	1	0	0	8	0	1	50.25	NE
Rv1405c	-	Putative methyltransferase	12	12	0	0	0	12	0	1	279.417	NE
Rv1406	fmt	Probable methionyl-tRNA formyltransferase Fmt	9	8	1	0	9	0	0	0.666667	3.83333	GD
Rv1407	fmu	Probable Fmu protein (sun protein)	21	17	4	0	0	21	0	0.904762	64.9474	NE
Rv1408	rpe	Probable ribulose-phosphate 3-epimerase Rpe (PPE) (R5P3E) (pentose-5-phosphate 3-epimerase)	13	12	1	0	12	1	0	0.615385	14	GD
Rv1409	ribG	Probable bifunctional riboflavin biosynthesis protein RibG : diaminohydroxyphosphoribosylaminopyrimidine deaminase (riboflavin-specific deaminase) + 5-amino-6-(5-phosphoribosylamino) uracil reductase (HTP reductase)	14	13	1	13	0	1	0	0.0714286	61	ES
Rv1410c	-	Aminoglycosides/tetracycline-transport integral membrane protein	31	29	2	0	0	28	3	0.967742	1818.87	NE
Rv1411c	lprG	Conserved lipoprotein LprG	9	8	1	0	0	9	0	0.888889	111.375	NE
Rv1412	ribC	Probable riboflavin synthase alpha chain RibC (RibE)	7	6	1	0	0	7	0	0.285714	13.5	NE
Rv1413	-	hypothetical protein	6	6	0	0	0	6	0	1	215.333	NE
Rv1414	-	hypothetical protein	4	4	0	0	0	4	0	1	206.25	NE
Rv1415	ribA2	Probable riboflavin biosynthesis protein RibA2 : GTP cyclohydrolase II + 3,4-dihydroxy-2-butanone 4-phosphate synthase (DHBP synthase)	15	15	0	15	0	0	0	0	0	ES
Rv1416	ribH	Probable riboflavin synthase beta chain RibH (6,7-dimethyl-8-ribityllumazine synthase) (DMRL synthase) (lumazine synthase)	4	1	3	4	0	0	0	0.25	1	ES
Rv1417	-	Possible conserved membrane protein	8	5	3	0	0	8	0	0.75	24.1667	NE
Rv1418	lprH	Probable lipoprotein LprH	15	14	1	0	0	15	0	0.933333	91.8571	NE
Rv1419	-	hypothetical protein	6	5	1	0	0	6	0	1	93.8333	NE
Rv1420	uvrC	Probable excinuclease ABC (subunit C-nuclease) UvrC	29	27	2	0	0	29	0	0.862069	54.84	NE
Rv1421	-	hypothetical protein	20	18	2	0	0	20	0	0.9	48.3333	NE
Rv1422	-	hypothetical protein	11	9	2	0	0	11	0	0.909091	127.8	NE
Rv1423	whiA	Probable transcriptional regulatory protein WhiA	12	12	0	10	0	2	0	0.166667	3	ES
Rv1424c	-	Possible membrane protein	20	18	2	0	0	20	0	0.95	90.6316	NE
Rv1425	-	Possible triacylglycerol synthase (diacylglycerol acyltransferase)	19	18	1	0	0	19	0	0.947368	152.556	NE
Rv1426c	lipO	Probable esterase LipO	29	26	3	0	0	29	0	0.896552	29.6154	NE
Rv1427c	fadD12	Possible long-chain-fatty-acid--CoA ligase FadD12 (fatty-acid-CoA synthetase) (fatty-acid-CoA synthase)	20	19	1	0	0	20	0	0.95	70.2105	NE
Rv1428c	-	hypothetical protein	19	18	1	0	0	19	0	1	110.895	NE
Rv1429	-	hypothetical protein	23	21	2	0	0	23	0	0.956522	98.0909	NE
Rv1430	PE16	PE family protein PE16	40	38	2	0	0	40	0	0.975	93.7949	NE
Rv1431	-	hypothetical protein	25	24	1	0	0	25	0	0.92	94.0435	NE
Rv1432	-	Probable dehydrogenase	16	15	1	0	0	16	0	0.9375	28	NE
Rv1433	-	Possible conserved exported protein	18	17	1	0	0	18	0	0.944444	222.412	NE
Rv1434	-	Hypothetical protein	1	1	0	0	0	1	0	1	110	Uncertain
Rv1435c	-	Probable conserved proline, glycine, valine-rich secreted protein	16	9	7	0	0	16	0	0.625	100.2	NE
Rv1436	gap	Probable glyceraldehyde 3-phosphate dehydrogenase Gap (GAPDH)	15	15	0	0	15	0	0	0.8	3	GD
Rv1437	pgk	Probable phosphoglycerate kinase Pgk	16	15	1	0	16	0	0	0.8125	3.38462	GD
Rv1438	tpi	Probable triosephosphate isomerase Tpi (TIM)	16	16	0	16	0	0	0	0	0	ES
Rv1439c	-	hypothetical protein	7	7	0	0	0	7	0	1	217.857	NE
Rv1440	secG	Probable protein-export membrane protein (translocase subunit) SecG	6	3	3	0	0	6	0	0.333333	45.5	NE
Rv1441c	PE_PGRS26	PE-PGRS family protein PE_PGRS26	18	14	4	0	0	18	0	0.944444	56	NE
Rv1442	bisC	Probable biotin sulfoxide reductase BisC (BDS reductase) (BSO reductase)	38	36	2	0	0	38	0	0.947368	136	NE
Rv1443c	-	hypothetical protein	3	3	0	0	0	3	0	1	21.6667	NE
Rv1444c	-	hypothetical protein	3	3	0	0	0	3	0	1	42.3333	NE
Rv1445c	devB	Probable 6-phosphogluconolactonase DevB (6PGL)	10	8	2	0	0	10	0	0.7	29.2857	NE
Rv1446c	opcA	Putative OXPP cycle protein OpcA	15	11	4	0	0	15	0	0.8	21	NE
Rv1447c	zwf2	Probable glucose-6-phosphate 1-dehydrogenase Zwf2 (G6PD)	20	20	0	0	0	20	0	1	43.7	NE
Rv1448c	tal	Probable transaldolase Tal	13	10	3	0	0	13	0	0.846154	24	NE
Rv1449c	tkt	Transketolase Tkt (TK)	26	24	2	25	0	1	0	0.0769231	10.5	ES
Rv1450c	PE_PGRS27	PE-PGRS family protein PE_PGRS27	33	18	15	0	0	33	0	0.727273	110.375	NE
Rv1451	ctaB	Probable cytochrome C oxidase assembly factor CtaB	16	13	3	0	16	0	0	0.4375	2.42857	GD
Rv1452c	PE_PGRS28	PE-PGRS family protein PE_PGRS28	17	13	4	0	0	12	5	0.823529	146.214	NE
Rv1453	-	Possible transcriptional activator protein	12	11	1	0	0	0	12	1	199.167	GA
Rv1454c	qor	Probable quinone reductase Qor (NADPH:quinone reductase) (zeta-crystallin homolog protein)	17	15	2	0	0	0	17	1	242.706	GA
Rv1455	-	hypothetical protein	13	11	2	1	0	0	12	0.846154	253.273	GA
Rv1456c	-	Probable unidentified antibiotic-transport integral membrane ABC transporter	15	13	2	14	0	1	0	0.266667	73	ES
Rv1457c	-	Probable unidentified antibiotic-transport integral membrane ABC transporter	8	6	2	0	6	2	0	0.75	3.16667	GD
Rv1458c	-	Probable unidentified antibiotic-transport ATP-binding protein ABC transporter	14	13	1	0	11	3	0	0.857143	7.83333	GD
Rv1459c	-	Possible conserved integral membrane protein	26	25	1	18	0	8	0	0.346154	110	ESD
Rv1460	-	Probable transcriptional regulatory protein	9	7	2	0	0	9	0	0.777778	31.8571	NE
Rv1461	-	hypothetical protein	59	59	0	59	0	0	0	0	0	ES
Rv1462	-	hypothetical protein	14	13	1	14	0	0	0	0	0	ES
Rv1463	-	Probable conserved ATP-binding protein ABC transporter	12	11	1	12	0	0	0	0.0833333	1	ES
Rv1464	csd	Probable cysteine desulfurase Csd	15	14	1	15	0	0	0	0	0	ES
Rv1465	-	Possible nitrogen fixation related protein	8	8	0	7	0	1	0	0.125	48	ES
Rv1466	-	hypothetical protein	1	1	0	0	0	1	0	1	4	Uncertain
Rv1467c	fadE15	Probable acyl-CoA dehydrogenase FadE15	28	28	0	0	0	28	0	0.964286	83.2593	NE
Rv1468c	PE_PGRS29	PE-PGRS family protein PE_PGRS29	11	9	2	0	0	11	0	0.909091	63	NE
Rv1469	ctpD	Probable cation transporter P-type ATPase D CtpD	21	19	2	0	0	21	0	1	70.619	NE
Rv1470	trxA	Probable thioredoxin TrxA	5	5	0	0	0	5	0	1	223	NE
Rv1471	trxB1	Probable thioredoxin TrxB1	3	3	0	0	0	3	0	1	88.3333	NE
Rv1472	echA12	Possible enoyl-CoA hydratase EchA12 (enoyl hydrase) (unsaturated acyl-CoA hydratase) (crotonase)	16	15	1	0	0	16	0	0.9375	192.133	NE
Rv1473	-	Probable macrolide-transport ATP-binding protein ABC transporter	25	23	2	0	0	25	0	0.96	58.0417	NE
Rv1473A	-	Possible transcriptional regulatory protein	4	4	0	0	0	4	0	1	99.75	NE
Rv1474c	-	Probable transcriptional regulatory protein	8	5	3	0	0	8	0	0.875	77	NE
Rv1475c	acn	Probable iron-regulated aconitate hydratase Acn (citrate hydro-lyase) (aconitase)	56	52	4	55	0	1	0	0.0357143	59	ES
Rv1476	-	Possible membrane protein	7	7	0	6	0	1	0	0.285714	3.5	ES
Rv1477	ripA	Peptidoglycan hydrolase	25	21	4	12	0	13	0	0.52	48.3846	ESD
Rv1478	-	Possible invasion protein	9	8	1	0	0	9	0	0.888889	214	NE
Rv1479	moxR1	Probable transcriptional regulatory protein MoxR1	14	12	2	14	0	0	0	0	0	ES
Rv1480	-	hypothetical protein	6	5	1	5	0	0	1	0.166667	373	ES
Rv1481	-	Probable membrane protein	14	12	2	13	0	1	0	0.0714286	287	ES
Rv1482c	-	hypothetical protein	15	14	1	0	0	15	0	1	163.2	NE
Rv1483	fabG1	3-oxoacyl-[acyl-carrier protein] reductase FabG1 (3-ketoacyl-acyl carrier protein reductase) (mycolic acid biosynthesis a protein)	13	12	1	13	0	0	0	0.0769231	1	ES
Rv1484	inhA	NADH-dependent enoyl-[acyl-carrier-protein] reductase InhA (NADH-dependent enoyl-ACP reductase)	10	8	2	10	0	0	0	0	0	ES
Rv1485	hemZ	Ferrochelatase HemZ (protoheme ferro-lyase) (heme synthetase)	25	21	4	24	0	1	0	0.04	1	ES
Rv1486c	-	hypothetical protein	8	7	1	0	0	8	0	1	95.75	NE
Rv1487	-	hypothetical protein	4	4	0	0	0	4	0	1	161.5	NE
Rv1488	-	Possible exported conserved protein	16	14	2	0	0	16	0	1	218.312	NE
Rv1489	-	hypothetical protein	7	7	0	0	0	7	0	1	297.714	NE
Rv1489A	-	hypothetical protein	4	4	0	0	0	4	0	1	93	NE
Rv1490	-	Probable membrane protein	38	37	1	0	0	38	0	0.868421	43.4848	NE
Rv1491c	-	hypothetical protein	15	11	4	0	0	15	0	1	125.133	NE
Rv1492	mutA	Probable methylmalonyl-CoA mutase small subunit MutA (MCM)	17	14	3	0	0	17	0	0.882353	90.1333	NE
Rv1493	mutB	Probable methylmalonyl-CoA mutase large subunit MutB (MCM)	32	30	2	0	0	32	0	0.90625	129.552	NE
Rv1494	mazE4	Possible antitoxin MazE4	8	7	1	0	0	8	0	0.625	67.6	NE
Rv1495	mazF4	Possible toxin MazF4	6	5	1	0	0	6	0	1	106	NE
Rv1496	-	Possible transport system kinase	9	9	0	0	0	9	0	1	125.556	NE
Rv1497	lipL	Probable esterase LipL	17	17	0	0	0	17	0	0.941176	130.875	NE
Rv1498c	-	Probable methyltransferase	17	15	2	0	0	17	0	0.941176	178.438	NE
Rv1498A	-	hypothetical protein	3	3	0	0	0	0	3	1	367.333	GA
Rv1499	-	Hypothetical protein	5	5	0	0	0	0	5	1	374	GA
Rv1500	-	Probable glycosyltransferase	36	36	0	0	16	16	4	0.75	152.63	NE
Rv1501	-	hypothetical protein	34	34	0	0	0	34	0	0.882353	45.7	NE
Rv1502	-	Hypothetical protein	33	31	2	0	0	33	0	0.818182	34.1481	NE
Rv1503c	-	hypothetical protein	18	18	0	0	0	18	0	0.944444	191.471	NE
Rv1504c	-	hypothetical protein	13	13	0	0	0	13	0	1	244.846	NE
Rv1505c	-	hypothetical protein	27	26	1	0	7	20	0	0.777778	67	NE
Rv1506c	-	Hypothetical protein	20	20	0	0	0	20	0	0.85	40.8824	NE
Rv1507c	-	hypothetical protein	29	28	1	0	7	22	0	0.793103	24.6522	NE
Rv1507A	-	Hypothetical protein	18	18	0	0	0	18	0	0.777778	71.8571	NE
Rv1508c	-	Probable membrane protein	44	43	1	0	0	44	0	1	218.386	NE
Rv1508A	-	hypothetical protein	14	14	0	0	0	14	0	1	79.3571	NE
Rv1509	-	Hypothetical protein	21	19	2	0	0	21	0	0.809524	63.0588	NE
Rv1510	-	Conserved probable membrane protein	23	22	1	0	0	23	0	1	211.391	NE
Rv1511	gmdA	GDP-D-mannose dehydratase GmdA (GDP-mannose 4,6 dehydratase) (GMD)	20	18	2	0	0	20	0	0.9	204	NE
Rv1512	epiA	Probable nucleotide-sugar epimerase EpiA	13	13	0	0	0	13	0	0.846154	41.3636	NE
Rv1513	-	hypothetical protein	7	7	0	0	0	7	0	0.857143	24.6667	NE
Rv1514c	-	hypothetical protein	19	16	3	0	0	19	0	0.842105	51.625	NE
Rv1515c	-	hypothetical protein	18	14	4	0	0	18	0	0.833333	51.8667	NE
Rv1516c	-	Probable sugar transferase	11	10	1	0	0	11	0	0.909091	56.3	NE
Rv1517	-	hypothetical protein	15	10	5	0	0	15	0	0.8	64.5833	NE
Rv1518	-	hypothetical protein	13	12	1	0	0	13	0	0.923077	61.0833	NE
Rv1519	-	hypothetical protein	3	2	1	0	0	3	0	1	154.333	NE
Rv1520	-	Probable sugar transferase	26	24	2	0	0	26	0	1	222.923	NE
Rv1521	fadD25	Probable fatty-acid-AMP ligase FadD25 (fatty-acid-AMP synthetase) (fatty-acid-AMP synthase)	39	37	2	0	0	39	0	0.948718	112.622	NE
Rv1522c	mmpL12	Probable conserved transmembrane transport protein MmpL12	52	48	4	0	0	52	0	0.903846	129.872	NE
Rv1523	-	Probable methyltransferase	21	20	1	0	0	21	0	1	155.714	NE
Rv1524	-	Probable glycosyltransferase	14	13	1	0	0	14	0	1	44.9286	NE
Rv1525	wbbL2	Possible rhamnosyl transferase WbbL2	23	21	2	0	0	23	0	0.782609	24.7778	NE
Rv1526c	-	Probable glycosyltransferase	19	18	1	0	0	19	0	0.842105	94.3125	NE
Rv1527c	pks5	Probable polyketide synthase Pks5	100	92	8	0	0	100	0	0.94	94.6702	NE
Rv1528c	papA4	Probable conserved polyketide synthase associated protein PapA4	7	7	0	0	0	7	0	1	151.857	NE
Rv1529	fadD24	Probable fatty-acid-AMP ligase FadD24 (fatty-acid-AMP synthetase) (fatty-acid-AMP synthase)	37	37	0	0	0	37	0	0.945946	56.1429	NE
Rv1530	adh	Probable alcohol dehydrogenase Adh	25	22	3	0	0	25	0	0.92	38.5217	NE
Rv1531	-	hypothetical protein	8	8	0	0	0	8	0	0.875	54.2857	NE
Rv1532c	-	hypothetical protein	6	6	0	0	0	6	0	1	87.5	NE
Rv1533	-	hypothetical protein	11	9	2	0	0	11	0	0.909091	91.2	NE
Rv1534	-	Probable transcriptional regulator	17	14	3	0	0	17	0	1	59.9412	NE
Rv1535	-	hypothetical protein	5	5	0	0	0	5	0	1	245.8	NE
Rv1536	ileS	Isoleucyl-tRNA synthetase IleS	79	69	10	79	0	0	0	0.0253165	1	ES
Rv1537	dinX	Probable DNA polymerase IV DinX (pol IV 1) (DNA nucleotidyltransferase (DNA-directed))	14	13	1	0	0	14	0	1	63.7857	NE
Rv1538c	ansA	Probable L-aparaginase AnsA	14	13	1	0	0	14	0	0.928571	65.9231	NE
Rv1539	lspA	Probable lipoprotein signal peptidase LspA	9	9	0	0	7	2	0	0.777778	25.4286	GD
Rv1540	-	Conserved hypothetical protein member of yabO/yceC/yfiI family	14	12	2	0	14	0	0	0.785714	2.63636	GD
Rv1541c	lprI	Possible lipoprotein LprI	9	9	0	0	0	9	0	1	139.111	NE
Rv1542c	glbN	Hemoglobin GlbN	8	8	0	0	0	8	0	1	149.625	NE
Rv1543	-	Possible fatty acyl-CoA reductase	15	14	1	0	0	15	0	0.933333	276.786	NE
Rv1544	-	Possible ketoacyl reductase	11	10	1	0	0	11	0	0.909091	192.8	NE
Rv1545	-	Hypothetical protein	4	3	1	0	0	4	0	1	145.5	NE
Rv1546	-	hypothetical protein	6	5	1	0	0	6	0	1	181.667	NE
Rv1547	dnaE1	Probable DNA polymerase III (alpha chain) DnaE1 (DNA nucleotidyltransferase)	48	44	4	47	0	1	0	0.0208333	271	ES
Rv1548c	PPE21	PPE family protein PPE21	43	36	7	0	0	43	0	0.883721	114.368	NE
Rv1549	fadD11.1	Possible fatty-acid-CoA ligase FadD11.1 (fatty-acid-CoA synthetase) (fatty-acid-CoA synthase)	9	8	1	0	0	9	0	1	208.333	NE
Rv1550	fadD11	Probable fatty-acid-CoA ligase FadD11 (fatty-acid-CoA synthetase) (fatty-acid-CoA synthase)	28	26	2	0	0	28	0	0.964286	163.259	NE
Rv1551	plsB1	Possible acyltransferase PlsB1	33	30	3	0	0	33	0	0.939394	87.1935	NE
Rv1552	frdA	Probable fumarate reductase [flavoprotein subunit] FrdA (fumarate dehydrogenase) (fumaric hydrogenase)	41	36	5	0	0	41	0	0.95122	57.1795	NE
Rv1553	frdB	Probable fumarate reductase [iron-sulfur subunit] FrdB (fumarate dehydrogenase) (fumaric hydrogenase)	14	13	1	0	0	14	0	0.928571	131.769	NE
Rv1554	frdC	Probable fumarate reductase [membrane anchor subunit] FrdC (fumarate dehydrogenase) (fumaric hydrogenase)	10	9	1	0	0	10	0	1	107.7	NE
Rv1555	frdD	Probable fumarate reductase [membrane anchor subunit] FrdD (fumarate dehydrogenase) (fumaric hydrogenase)	5	5	0	0	0	5	0	1	234.8	NE
Rv1556	-	Possible regulatory protein	14	14	0	0	0	14	0	1	123.786	NE
Rv1557	mmpL6	Probable conserved transmembrane transport protein MmpL6	21	18	3	0	0	21	0	0.952381	178.05	NE
Rv1558	-	hypothetical protein	10	9	1	0	0	10	0	1	225.6	NE
Rv1559	ilvA	Probable threonine dehydratase IlvA	27	24	3	26	0	1	0	0.037037	109	ES
Rv1560	vapB11	Possible antitoxin VapB11	3	3	0	0	0	3	0	1	18	NE
Rv1561	vapC11	Possible toxin VapC11	9	9	0	0	0	9	0	1	81.6667	NE
Rv1562c	treZ	Maltooligosyltrehalose trehalohydrolase TreZ	37	36	1	0	0	37	0	0.864865	48.5938	NE
Rv1563c	treY	Maltooligosyltrehalose synthase TreY	36	32	4	0	3	33	0	0.75	31.3333	NE
Rv1564c	treX	Probable maltooligosyltrehalose synthase TreX	49	45	4	0	5	44	0	0.918367	68.6667	NE
Rv1565c	-	hypothetical protein	46	43	3	0	0	24	22	1	200.478	NE
Rv1566c	-	Possible Inv protein	11	9	2	0	0	0	11	1	177.818	GA
Rv1567c	-	Probable hypothetical membrane protein	10	9	1	0	0	0	10	1	475.8	GA
Rv1568	bioA	Adenosylmethionine-8-amino-7-oxononanoate aminotransferase BioA	16	14	2	0	0	16	0	1	126.5	NE
Rv1569	bioF1	Probable 8-amino-7-oxononanoate synthase BioF1 (AONS) (8-amino-7-ketopelargonate synthase) (7-keto-8-amino-pelargonic acid synthetase) (7-KAP synthetase) (L-alanine--pimelyl CoA ligase)	7	6	1	0	0	7	0	1	81.8571	NE
Rv1570	bioD	Dethiobiotin synthetase BioD	2	1	1	0	0	2	0	1	77.5	NE
Rv1571	-	hypothetical protein	3	2	1	0	0	3	0	0.666667	17.5	Uncertain
Rv1572c	-	hypothetical protein	1	1	0	0	0	1	0	1	81	Uncertain
Rv1573	-	Probable PhiRv1 phage protein	1	0	1	0	0	1	0	1	3	Uncertain
Rv1574	-	Probable PhiRv1 phage related protein	4	4	0	0	0	4	0	1	39.75	NE
Rv1575	-	Probable PhiRv1 phage protein	10	10	0	0	5	5	0	0.8	20.25	NE
Rv1576c	-	Probable PhiRv1 phage protein	11	9	2	0	11	0	0	0.272727	17.3333	GD
Rv1577c	-	Probable PhiRv1 phage protein	8	7	1	0	7	1	0	0.625	8.2	GD
Rv1578c	-	Probable PhiRv1 phage protein	4	4	0	0	0	4	0	0.75	28	NE
Rv1579c	-	Probable PhiRv1 phage protein	4	4	0	0	0	4	0	1	74.25	NE
Rv1580c	-	Probable PhiRv1 phage protein	5	5	0	0	0	5	0	1	251.6	NE
Rv1581c	-	Probable PhiRv1 phage protein	7	7	0	0	0	7	0	1	126.429	NE
Rv1582c	-	Probable PhiRv1 phage protein	33	28	5	0	0	33	0	0.878788	51.4828	NE
Rv1583c	-	Probable PhiRv1 phage protein	5	5	0	0	0	5	0	1	69.8	NE
Rv1584c	-	Possible PhiRv1 phage protein	3	3	0	0	0	3	0	1	134.333	NE
Rv1585c	-	Possible phage PhiRv1 protein	10	9	1	0	0	10	0	0.8	20.5	NE
Rv1586c	-	Probable PhiRv1 integrase	24	23	1	0	0	24	0	0.916667	106.318	NE
Rv1587c	-	Partial REP13E12 repeat protein	15	15	0	0	0	15	0	1	106.133	NE
Rv1588c	-	Partial REP13E12 repeat protein	11	9	2	0	0	11	0	0.727273	100	NE
Rv1589	bioB	Probable biotin synthetase BioB	11	8	3	0	0	11	0	1	157.182	NE
Rv1590	-	hypothetical protein	3	3	0	0	0	3	0	1	177.333	NE
Rv1591	-	Probable transmembrane protein	9	8	1	0	0	9	0	0.888889	310.125	NE
Rv1592c	-	hypothetical protein	25	22	3	0	0	25	0	0.92	92.4348	NE
Rv1593c	-	hypothetical protein	12	12	0	0	0	12	0	1	124	NE
Rv1594	nadA	Probable quinolinate synthetase NadA	10	9	1	10	0	0	0	0	0	ES
Rv1595	nadB	Probable L-aspartate oxidase NadB	24	18	6	24	0	0	0	0.0833333	1.5	ES
Rv1596	nadC	Probable nicotinate-nucleotide pyrophosphatase NadC	15	12	3	12	0	3	0	0.266667	131.25	ES
Rv1597	-	Hypothetical protein	12	11	1	0	0	12	0	1	125.083	NE
Rv1598c	-	hypothetical protein	9	7	2	0	0	9	0	1	120.222	NE
Rv1599	hisD	Probable histidinol dehydrogenase HisD (HDH)	17	16	1	17	0	0	0	0	0	ES
Rv1600	hisC1	Probable histidinol-phosphate aminotransferase HisC1	26	25	1	25	0	1	0	0.0384615	10	ES
Rv1601	hisB	Probable imidazole glycerol-phosphate dehydratase HisB	15	13	2	15	0	0	0	0	0	ES
Rv1602	hisH	Probable amidotransferase HisH	11	10	1	10	0	1	0	0.0909091	14	ES
Rv1603	hisA	Probable phosphoribosylformimino-5-aminoimidazole carboxamide ribotide isomerase HisA	10	10	0	9	0	1	0	0.1	10	ES
Rv1604	impA	Probable inositol-monophosphatase ImpA (imp)	13	11	2	0	0	13	0	0.923077	59.4167	NE
Rv1605	hisF	Probable cyclase HisF	7	7	0	7	0	0	0	0	0	ES
Rv1606	hisI	Probable phosphoribosyl-AMP 1,6 cyclohydrolase HisI	9	8	1	8	0	1	0	0.222222	30.5	ES
Rv1607	chaA	Probable ionic transporter integral membrane protein ChaA	10	10	0	0	0	10	0	1	81.4	NE
Rv1608c	bcpB	Probable peroxidoxin BcpB	9	6	3	0	0	9	0	1	83.2222	NE
Rv1609	trpE	Anthranilate synthase component I TrpE (glutamine amidotransferase)	26	25	1	25	0	1	0	0.0384615	94	ES
Rv1610	-	Possible conserved membrane protein	6	5	1	5	0	1	0	0.166667	94	ES
Rv1611	trpC	Probable indole-3-glycerol phosphate synthase TrpC	12	9	3	12	0	0	0	0.0833333	1	ES
Rv1612	trpB	Tryptophan synthase, beta subunit TrpB	18	18	0	18	0	0	0	0.0555556	1	ES
Rv1613	trpA	Probable tryptophan synthase, alpha subunit TrpA	19	16	3	17	2	0	0	0.105263	4	ES
Rv1614	lgt	Possible prolipoprotein diacylglyceryl transferases Lgt	27	22	5	22	2	3	0	0.111111	137	ESD
Rv1615	-	Probable membrane protein	10	9	1	0	0	10	0	0.9	76.3333	NE
Rv1616	-	hypothetical protein	12	10	2	0	0	12	0	0.916667	111.091	NE
Rv1617	pykA	Probable pyruvate kinase PykA	14	12	2	0	13	1	0	0.642857	7.44444	GD
Rv1618	tesB1	Probable acyl-CoA thioesterase II TesB1	19	18	1	0	0	19	0	1	158.105	NE
Rv1619	-	hypothetical protein	23	22	1	0	0	23	0	0.869565	44.35	NE
Rv1620c	cydC	Probable 'component linked with the assembly of cytochrome' transport transmembrane ATP-binding protein ABC transporter CydC	19	18	1	0	0	19	0	0.842105	54.5625	NE
Rv1621c	cydD	Probable 'component linked with the assembly of cytochrome' transport transmembrane ATP-binding protein ABC transporter CydD	20	17	3	0	0	20	0	0.95	111.684	NE
Rv1622c	cydB	Probable integral membrane cytochrome D ubiquinol oxidase (subunit II) CydB (cytochrome BD-I oxidase subunit II)	22	22	0	0	0	22	0	0.954545	69.5238	NE
Rv1623c	cydA	Probable integral membrane cytochrome D ubiquinol oxidase (subunit I) CydA (cytochrome BD-I oxidase subunit I)	23	20	3	0	0	23	0	0.956522	199.455	NE
Rv1624c	-	Probable conserved membrane protein	5	5	0	0	0	5	0	1	119.4	NE
Rv1625c	cya	Membrane-anchored adenylyl cyclase Cya (ATP pyrophosphate-lyase) (adenylate cyclase)	31	29	2	0	0	31	0	1	195.161	NE
Rv1626	-	Probable two-component system transcriptional regulator	5	5	0	0	0	5	0	1	71.8	NE
Rv1627c	-	Probable nonspecific lipid-transfer protein	20	15	5	0	0	20	0	0.9	62.5556	NE
Rv1628c	-	hypothetical protein	7	7	0	0	0	7	0	1	182.857	NE
Rv1629	polA	Probable DNA polymerase I PolA	42	34	8	13	23	6	0	0.357143	29.4667	ESD
Rv1630	rpsA	30S ribosomal protein S1 RpsA	17	16	1	17	0	0	0	0	0	ES
Rv1631	coaE	Probable dephospho-CoA kinase CoaE (dephosphocoenzyme a kinase)	12	11	1	0	12	0	0	0.25	8.66667	GD
Rv1632c	-	Hypothetical protein	11	11	0	0	0	11	0	1	152.364	NE
Rv1633	uvrB	Probable excinuclease ABC (subunit B-helicase) UvrB	38	35	3	0	0	38	0	0.973684	151.486	NE
Rv1634	-	Possible drug efflux membrane protein	33	32	1	0	0	6	27	1	221	GA
Rv1635c	-	Probable mannosyltransferase Probable conserved transmembrane protein	33	31	2	0	0	33	0	1	182.788	NE
Rv1636	TB15.3	Iron-regulated universal stress protein family protein TB15.3	10	9	1	9	0	1	0	0.1	81	ES
Rv1637c	-	hypothetical protein	14	13	1	0	0	14	0	1	171.786	NE
Rv1638	uvrA	Probable excinuclease ABC (subunit A-DNA-binding ATPase) UvrA	39	37	2	0	0	39	0	0.974359	78.2105	NE
Rv1638A	-	hypothetical protein	5	4	1	0	0	5	0	0.8	36.25	NE
Rv1639c	-	hypothetical protein	19	16	3	0	0	19	0	0.894737	92.0588	NE
Rv1640c	lysX	Lysyl-tRNA synthetase 2 LysX	66	58	8	0	0	66	0	0.969697	104.484	NE
Rv1641	infC	Probable initiation factor if-3 InfC	12	11	1	10	0	2	0	0.166667	87	ES
Rv1642	rpmI	50S ribosomal protein L35 RpmI	1	0	1	0	0	1	0	0	0	Uncertain
Rv1643	rplT	50S ribosomal protein L20 RplT	8	7	1	8	0	0	0	0	0	ES
Rv1644	tsnR	Possible 23S rRNA methyltransferase TsnR	11	11	0	0	0	0	11	1	247.455	GA
Rv1645c	-	hypothetical protein	24	23	1	0	0	0	24	1	248.292	GA
Rv1646	PE17	PE family protein PE17	19	17	2	0	0	17	2	0.947368	161.889	NE
Rv1647	-	Adenylate cyclase (ATP pyrophosphate-lyase) (adenylyl cyclase)	12	11	1	0	0	12	0	1	151.583	NE
Rv1648	-	Probable transmembrane protein	14	12	2	0	0	14	0	1	184	NE
Rv1649	pheS	Probable phenylalanyl-tRNA synthetase, alpha chain PheS	13	13	0	13	0	0	0	0	0	ES
Rv1650	pheT	Probable phenylalanyl-tRNA synthetase, beta chain PheT	37	28	9	37	0	0	0	0.0540541	1	ES
Rv1651c	PE_PGRS30	PE-PGRS family protein PE_PGRS30	55	46	9	0	0	55	0	0.909091	122.94	NE
Rv1652	argC	Probable N-acetyl-gamma-glutamyl-phoshate reductase ArgC	15	15	0	15	0	0	0	0	0	ES
Rv1653	argJ	Probable glutamate N-acetyltransferase ArgJ	5	5	0	3	0	2	0	0.4	31.5	ES
Rv1654	argB	Probable acetylglutamate kinase ArgB	4	3	1	4	0	0	0	0	0	ES
Rv1655	argD	Probable acetylornithine aminotransferase ArgD	10	9	1	10	0	0	0	0	0	ES
Rv1656	argF	Probable ornithine carbamoyltransferase, anabolic ArgF	5	2	3	5	0	0	0	0	0	ES
Rv1657	argR	Probable arginine repressor ArgR (AHRC)	4	3	1	1	0	3	0	0.75	97.3333	NE
Rv1658	argG	Probable argininosuccinate synthase ArgG	18	17	1	18	0	0	0	0	0	ES
Rv1659	argH	Probable argininosuccinate lyase ArgH	8	8	0	8	0	0	0	0	0	ES
Rv1660	pks10	Chalcone synthase Pks10	11	11	0	0	0	11	0	1	91	NE
Rv1661	pks7	Probable polyketide synthase Pks7	82	66	16	0	16	66	0	0.658537	29.1481	NE
Rv1662	pks8	Probable polyketide synthase Pks8	67	60	7	0	26	41	0	0.686567	20.087	NE
Rv1663	pks17	Probable polyketide synthase Pks17	19	19	0	0	5	14	0	0.789474	65.2667	NE
Rv1664	pks9	Probable polyketide synthase Pks9	47	41	6	0	0	47	0	0.914894	28.3953	NE
Rv1665	pks11	Chalcone synthase Pks11	13	13	0	0	0	13	0	1	102.923	NE
Rv1666c	cyp139	Probable cytochrome P450 139 Cyp139	21	20	1	0	0	21	0	0.952381	117.85	NE
Rv1667c	-	Probable second part of macrolide-transport ATP-binding protein ABC transporter	11	9	2	0	0	11	0	1	151.636	NE
Rv1668c	-	Probable first part of macrolide-transport ATP-binding protein ABC transporter	15	13	2	0	0	15	0	0.933333	80	NE
Rv1669	-	Hypothetical protein	9	9	0	0	0	9	0	1	48.6667	NE
Rv1670	-	hypothetical protein	11	10	1	0	0	11	0	1	86.8182	NE
Rv1671	-	Probable membrane protein	16	16	0	0	0	16	0	0.875	56.2857	NE
Rv1672c	-	Probable conserved integral membrane transport protein	22	20	2	0	0	22	0	0.954545	68.4762	NE
Rv1673c	-	hypothetical protein	16	14	2	0	0	16	0	1	62.8125	NE
Rv1674c	-	Probable transcriptional regulatory protein	10	10	0	0	0	10	0	0.9	90.6667	NE
Rv1675c	cmr	Probable transcriptional regulatory protein Cmr	11	11	0	0	0	11	0	1	89.8182	NE
Rv1676	-	hypothetical protein	10	10	0	0	0	10	0	0.9	27.2222	NE
Rv1677	dsbF	Probable conserved lipoprotein DsbF	12	11	1	0	0	12	0	0.916667	20.4545	NE
Rv1678	-	Probable integral membrane protein	10	10	0	0	0	10	0	1	63.4	NE
Rv1679	fadE16	Possible acyl-CoA dehydrogenase FadE16	11	9	2	0	0	11	0	0.818182	35.1111	NE
Rv1680	-	Hypothetical protein	15	14	1	0	0	15	0	0.866667	35.1538	NE
Rv1681	moeX	Possible molybdopterin biosynthesis protein MoeX	16	15	1	0	0	16	0	0.9375	111.733	NE
Rv1682	-	Probable coiled-coil structural protein	16	16	0	0	0	16	0	1	85.25	NE
Rv1683	-	Possible bifunctional enzyme; long-chain acyl-CoA synthase and lipase	41	38	3	0	6	35	0	0.682927	19	NE
Rv1684	-	hypothetical protein	4	3	1	0	4	0	0	0	0	GD
Rv1685c	-	hypothetical protein	7	7	0	0	1	6	0	0.857143	12.5	NE
Rv1686c	-	Probable conserved integral membrane protein ABC transporter	14	12	2	0	0	14	0	0.857143	34.3333	NE
Rv1687c	-	Probable conserved ATP-binding protein ABC transporter	12	11	1	0	0	12	0	0.833333	62.4	NE
Rv1688	mpg	Possible 3-methyladenine DNA glycosylase Mpg	9	9	0	0	0	9	0	0.888889	82.375	NE
Rv1689	tyrS	Probable tyrosyl-tRNA synthase TyrS (TYRRS)	20	19	1	20	0	0	0	0	0	ES
Rv1690	lprJ	Probable lipoprotein LprJ	8	7	1	0	0	8	0	1	30.75	NE
Rv1691	-	hypothetical protein	11	10	1	0	0	11	0	0.909091	27	NE
Rv1692	-	Probable phosphatase	12	10	2	0	0	12	0	1	86.5833	NE
Rv1693	-	hypothetical protein	1	1	0	0	0	1	0	1	97	Uncertain
Rv1694	tlyA	2'-O-methyltransferase TlyA	11	8	3	1	0	10	0	0.727273	35.625	NE
Rv1695	ppnK	Inorganic polyphosphate/ATP-NAD kinase PpnK (poly(P)/ATP NAD kinase)	8	8	0	7	0	1	0	0.125	15	ES
Rv1696	recN	Probable DNA repair protein RecN (recombination protein N)	22	19	3	0	0	22	0	0.909091	36.25	NE
Rv1697	-	hypothetical protein	18	14	4	15	0	3	0	0.222222	12.5	ES
Rv1698	mctB	Outer membrane protein MctB	14	11	3	0	0	14	0	0.857143	47.0833	NE
Rv1699	pyrG	Probable CTP synthase PyrG	37	32	5	35	0	2	0	0.027027	29	ES
Rv1700	-	NUDIX hydrolase	11	9	2	0	0	11	0	0.818182	30.6667	NE
Rv1701	-	Probable integrase/recombinase	15	15	0	0	0	15	0	1	25.2667	NE
Rv1702c	-	hypothetical protein	24	21	3	3	0	21	0	0.875	104.238	ESD
Rv1703c	-	Probable catechol-O-methyltransferase	15	14	1	0	0	15	0	0.933333	171.429	NE
Rv1704c	cycA	Probable D-serine/alanine/glycine transporter protein CycA	22	21	1	0	0	22	0	1	154.5	NE
Rv1705c	PPE22	PPE family protein PPE22	27	23	4	0	0	27	0	0.888889	126.167	NE
Rv1706c	PPE23	PPE family protein PPE23	21	18	3	0	0	21	0	1	219.667	NE
Rv1706A	-	hypothetical protein	2	2	0	0	0	2	0	1	36	NE
Rv1707	-	Probable conserved transmembrane protein	22	20	2	0	0	22	0	0.954545	132.905	NE
Rv1708	-	Putative initiation inhibitor protein	19	18	1	15	0	4	0	0.315789	15	ES
Rv1709	scpA	Possible segregation and condensation protein ScpA	11	11	0	0	0	11	0	1	58.6364	NE
Rv1710	scpB	Possible segregation and condensation protein ScpB	15	12	3	0	3	12	0	0.8	53.0833	NE
Rv1711	-	hypothetical protein	10	8	2	0	10	0	0	0.5	3	GD
Rv1712	cmk	Cytidylate kinase Cmk (CMP kinase) (cytidine monophosphate kinase) (ck)	13	12	1	0	10	3	0	0.615385	9.5	GD
Rv1713	engA	Probable GTP-binding protein EngA	12	11	1	12	0	0	0	0	0	ES
Rv1714	-	Probable oxidoreductase	8	8	0	0	0	8	0	1	55.25	NE
Rv1715	fadB3	Probable 3-hydroxybutyryl-CoA dehydrogenase FadB3 (beta-hydroxybutyryl-CoA dehydrogenase) (BHBD)	10	9	1	0	0	10	0	0.8	25.375	NE
Rv1716	-	hypothetical protein	12	11	1	0	0	12	0	1	48.5	NE
Rv1717	-	hypothetical protein	4	4	0	0	0	4	0	1	92	NE
Rv1718	-	hypothetical protein	7	7	0	0	0	7	0	1	99.5714	NE
Rv1719	-	Probable transcriptional regulatory protein	7	7	0	0	0	7	0	1	40	NE
Rv1720c	vapC12	Possible toxin VapC12	9	9	0	0	0	9	0	1	70.8889	NE
Rv1721c	vapB12	Possible antitoxin VapB12	2	2	0	0	0	2	0	1	40.5	NE
Rv1722	-	Possible carboxylase	23	21	2	0	0	23	0	0.913043	169.619	NE
Rv1723	-	Probable hydrolase	18	16	2	0	0	18	0	0.888889	151.75	NE
Rv1724c	-	Hypothetical protein	14	14	0	0	0	14	0	1	191.5	NE
Rv1725c	-	hypothetical protein	14	12	2	0	0	14	0	0.928571	117.769	NE
Rv1726	-	Probable oxidoreductase	16	15	1	0	0	16	0	0.9375	125	NE
Rv1727	-	hypothetical protein	6	6	0	0	0	6	0	1	105.5	NE
Rv1728c	-	hypothetical protein	20	16	4	0	0	20	0	1	104.85	NE
Rv1729c	-	Possible S-adenosylmethionine-dependent methyltransferase	22	21	1	0	0	22	0	0.681818	50	NE
Rv1730c	-	Possible penicillin-binding protein	31	29	2	0	0	31	0	0.774194	33.5417	NE
Rv1731	gabD2	Possible succinate-semialdehyde dehydrogenase [NADP+] dependent (SSDH) GabD2	25	23	2	0	0	25	0	1	52.52	NE
Rv1732c	-	hypothetical protein	9	9	0	0	0	9	0	1	41.8889	NE
Rv1733c	-	Probable conserved transmembrane protein	5	5	0	0	0	5	0	1	70.8	NE
Rv1734c	-	hypothetical protein	3	3	0	0	0	3	0	1	57.6667	NE
Rv1735c	-	Hypothetical membrane protein	8	7	1	0	0	8	0	1	48.375	NE
Rv1736c	narX	Probable nitrate reductase NarX	42	38	4	0	0	42	0	0.928571	82.7692	NE
Rv1737c	narK2	Possible nitrate/nitrite transporter NarK2	15	15	0	0	0	15	0	1	72.0667	NE
Rv1738	-	hypothetical protein	3	3	0	0	0	3	0	1	89.6667	NE
Rv1739c	-	Probable sulphate-transport transmembrane protein ABC transporter	42	41	1	0	0	42	0	0.952381	69.525	NE
Rv1740	vapB34	Possible antitoxin VapB34	4	4	0	0	0	4	0	1	54	NE
Rv1741	vapC34	Possible toxin VapC34 Contains PIN domain	7	7	0	0	0	7	0	1	161.286	NE
Rv1742	-	hypothetical protein	14	12	2	0	0	14	0	1	129.643	NE
Rv1743	pknE	Probable transmembrane serine/threonine-protein kinase E PknE (protein kinase E) (STPK E)	34	28	6	0	0	34	0	0.970588	186.273	NE
Rv1744c	-	Probable membrane protein	8	7	1	0	0	8	0	0.875	157.429	NE
Rv1745c	idi	Probable isopentenyl-diphosphate delta-isomerase Idi (IPP isomerase) (isopentenyl pyrophosphate isomerase)	15	11	4	0	0	15	0	0.8	62.9167	NE
Rv1746	pknF	Anchored-membrane serine/threonine-protein kinase PknF (protein kinase F) (STPK F)	13	11	2	0	0	13	0	1	133.154	NE
Rv1747	-	Probable conserved transmembrane ATP-binding protein ABC transporter	34	30	4	0	0	34	0	0.941176	230.125	NE
Rv1748	-	hypothetical protein	13	11	2	0	0	13	0	0.923077	204.583	NE
Rv1749c	-	Possible integral membrane protein	17	17	0	0	0	17	0	1	132.294	NE
Rv1750c	fadD1	Possible fatty-acid-CoA ligase FadD1 (fatty-acid-CoA synthetase) (fatty-acid-CoA synthase)	40	39	1	0	0	40	0	0.975	102.821	NE
Rv1751	-	Probable oxidoreductase	19	18	1	0	0	19	0	1	89.8421	NE
Rv1752	-	hypothetical protein	5	5	0	0	0	5	0	1	56.6	NE
Rv1753c	PPE24	PPE family protein PPE24	67	62	5	0	24	43	0	0.746269	43.62	NE
Rv1754c	-	hypothetical protein	41	37	4	0	0	41	0	0.926829	143.947	NE
Rv1755c	plcD	Probable phospholipase C 4 (fragment) PlcD	20	20	0	0	0	20	0	0.95	75.6316	NE
Rv1756c	-	Putative transposase	26	24	2	0	0	26	0	0.961538	182.52	NE
Rv1757c	-	Putative transposase for insertion sequence element IS6110 (fragment)	5	5	0	0	0	5	0	1	177.4	NE
Rv1758	cut1	Probable cutinase Cut1	12	12	0	0	0	12	0	1	148	NE
Rv1759c	wag22	PE-PGRS family protein Wag22	27	18	9	0	0	27	0	0.777778	71.0952	NE
Rv1760	-	Possible triacylglycerol synthase (diacylglycerol acyltransferase)	28	25	3	0	0	28	0	0.964286	218.333	NE
Rv1761c	-	Possible exported protein	6	5	1	0	0	6	0	1	115.667	NE
Rv1762c	-	hypothetical protein	10	9	1	0	0	10	0	0.9	147.778	NE
Rv1763	-	Putative transposase for insertion sequence element IS6110 (fragment)	5	5	0	0	0	5	0	1	197.8	NE
Rv1764	-	Putative transposase	25	23	2	0	0	25	0	0.96	188.875	NE
Rv1765c	-	hypothetical protein	7	7	0	0	0	7	0	1	175	NE
Rv1765A	-	Putative transposase (fragment)	4	4	0	0	0	4	0	1	130.25	NE
Rv1766	-	hypothetical protein	3	2	1	0	0	3	0	1	100	NE
Rv1767	-	hypothetical protein	8	8	0	0	0	8	0	1	67.75	NE
Rv1768	PE_PGRS31	PE-PGRS family protein PE_PGRS31	21	20	1	0	0	21	0	0.952381	122.75	NE
Rv1769	-	hypothetical protein	23	21	2	0	0	23	0	0.956522	112.364	NE
Rv1770	-	hypothetical protein	17	13	4	0	0	17	0	0.882353	198.933	NE
Rv1771	-	L-gulono-1,4-lactone dehydrogenase	26	25	1	0	0	26	0	1	94.7692	NE
Rv1772	-	Hypothetical protein	5	4	1	0	0	5	0	0.6	26.6667	NE
Rv1773c	-	Probable transcriptional regulatory protein	11	9	2	0	0	11	0	0.818182	54.7778	NE
Rv1774	-	Probable oxidoreductase	30	27	3	0	0	30	0	0.9	97.1481	NE
Rv1775	-	hypothetical protein	14	13	1	0	0	14	0	0.928571	46.7692	NE
Rv1776c	-	Possible transcriptional regulatory protein	12	11	1	0	0	12	0	0.916667	67.1818	NE
Rv1777	cyp144	Probable cytochrome P450 144 Cyp144	28	26	2	0	0	28	0	0.892857	64.28	NE
Rv1778c	-	hypothetical protein	6	6	0	0	0	6	0	0.833333	58.8	NE
Rv1779c	-	Possible integral membrane protein	15	13	2	0	0	15	0	0.866667	101.923	NE
Rv1780	-	hypothetical protein	14	13	1	0	0	0	14	1	189.929	GA
Rv1781c	malQ	Probable 4-alpha-glucanotransferase MalQ (amylomaltase) (disproportionating enzyme) (D-enzyme)	27	27	0	0	0	0	27	0.962963	206.154	GA
Rv1782	eccB5	ESX conserved component EccB5 ESX-5 type VII secretion system protein Probable membrane protein	20	17	3	0	20	0	0	0.5	1.2	GD
Rv1783	eccC5	ESX conserved component EccC5 ESX-5 type VII secretion system protein	62	55	7	0	61	1	0	0.33871	7.09524	GD
Rv1785c	cyp143	Probable cytochrome P450 143 Cyp143	22	19	3	0	0	22	0	1	68.4545	NE
Rv1786	-	Probable ferredoxin	1	1	0	0	0	1	0	1	594	Uncertain
Rv1787	PPE25	PPE family protein PPE25	20	18	2	0	0	1	19	1	251.35	GA
Rv1788	PE18	PE family protein PE18	6	6	0	0	0	0	6	1	243	GA
Rv1789	PPE26	PPE family protein PPE26	21	18	3	0	0	0	21	0.904762	209.684	GA
Rv1790	PPE27	PPE family protein PPE27	21	20	1	0	0	10	11	0.952381	304.45	GA
Rv1791	PE19	PE family protein PE19	6	6	0	0	0	6	0	1	95.3333	NE
Rv1793	esxN	Putative ESAT-6 like protein EsxN (ESAT-6 like protein 5)	6	6	0	0	0	6	0	1	65.8333	NE
Rv1794	-	hypothetical protein	22	19	3	0	22	0	0	0.5	1.18182	GD
Rv1795	eccD5	ESX conserved component EccD5 ESX-5 type VII secretion system protein Probable membrane protein	23	22	1	0	23	0	0	0.478261	2.72727	GD
Rv1796	mycP5	Probable proline rich membrane-anchored mycosin MycP5 (serine protease) (subtilisin-like protease) (subtilase-like) (mycosin-5)	36	30	6	0	36	0	0	0.555556	2.3	GD
Rv1797	eccE5	ESX conserved component EccE5 ESX-5 type VII secretion system protein Probable membrane protein	15	13	2	0	15	0	0	0.666667	1.6	GD
Rv1798	eccA5	ESX conserved component EccA5 ESX-5 type VII secretion system protein	31	28	3	0	0	31	0	0.935484	40.1724	NE
Rv1799	lppT	Probable lipoprotein LppT	2	2	0	0	0	2	0	1	40	NE
Rv1800	PPE28	PPE family protein PPE28	40	36	4	0	0	40	0	1	167.05	NE
Rv1801	PPE29	PPE family protein PPE29	26	25	1	0	0	26	0	0.961538	145	NE
Rv1802	PPE30	PPE family protein PPE30	22	20	2	0	0	22	0	0.954545	207.81	NE
Rv1803c	PE_PGRS32	PE-PGRS family protein PE_PGRS32	35	28	7	0	0	35	0	0.857143	135.733	NE
Rv1804c	-	hypothetical protein	11	11	0	0	0	11	0	1	96	NE
Rv1805c	-	Hypothetical protein	7	7	0	0	0	7	0	0.714286	41.2	NE
Rv1806	PE20	PE family protein PE20	6	5	1	0	0	6	0	1	12.8333	NE
Rv1807	PPE31	PPE family protein PPE31	21	19	2	0	0	21	0	0.952381	86.7	NE
Rv1808	PPE32	PPE family protein PPE32	29	28	1	0	0	5	24	1	244.241	GA
Rv1809	PPE33	PPE family protein PPE33	23	22	1	0	0	18	5	1	217.826	NE
Rv1810	-	hypothetical protein	13	13	0	0	0	13	0	1	198.615	NE
Rv1811	mgtC	Possible Mg2+ transport P-type ATPase C MgtC	16	16	0	0	0	5	11	1	366.75	GA
Rv1812c	-	Probable dehydrogenase	24	22	2	0	0	24	0	1	189.042	NE
Rv1813c	-	hypothetical protein	10	10	0	0	0	10	0	1	206.9	NE
Rv1814	erg3	Membrane-bound C-5 sterol desaturase Erg3 (sterol-C5-desaturase)	25	22	3	0	0	6	19	1	292.52	GA
Rv1815	-	hypothetical protein	9	8	1	0	0	9	0	1	136.222	NE
Rv1816	-	Possible transcriptional regulatory protein	15	12	3	0	0	15	0	1	150.867	NE
Rv1817	-	Possible flavoprotein	30	30	0	0	0	30	0	1	132.533	NE
Rv1818c	PE_PGRS33	PE-PGRS family protein PE_PGRS33	17	12	5	0	0	17	0	0.823529	53.2857	NE
Rv1819c	bacA	Probable drug-transport transmembrane ATP-binding protein ABC transporter BacA	34	33	1	0	0	34	0	1	229.971	NE
Rv1820	ilvG	Probable acetolactate synthase IlvG (acetohydroxy-acid synthase)(ALS)	20	19	1	0	0	20	0	1	204.1	NE
Rv1821	secA2	Possible preprotein translocase ATPase SecA2	39	36	3	0	0	39	0	0.974359	112.632	NE
Rv1822	pgsA2	Probable CDP-diacylglycerol--glycerol-3-phosphate 3-phosphatidyltransferase PgsA2 (PGP synthase) (phosphatidylglycerophosphate synthase) (3-phosphatidyl-1'-glycerol-3'phosphate synthase)	17	15	2	16	0	1	0	0.0588235	172	ES
Rv1823	-	hypothetical protein	16	14	2	0	0	16	0	0.9375	103.333	NE
Rv1824	-	hypothetical protein	5	5	0	0	0	5	0	1	116.8	NE
Rv1825	-	hypothetical protein	10	10	0	0	0	10	0	1	138.2	NE
Rv1826	gcvH	Probable glycine cleavage system H protein GcvH	9	7	2	9	0	0	0	0	0	ES
Rv1827	garA	Conserved protein with FHA domain, GarA	8	8	0	0	8	0	0	0.125	1	GD
Rv1828	-	hypothetical protein	14	11	3	0	14	0	0	0.214286	2	GD
Rv1829	-	hypothetical protein	10	9	1	0	0	10	0	1	91.3	NE
[truncated: 2,149 more rows]
