# Supplementary material for: A systematic evaluation of Mycobacterium tuberculosis Genome-Scale Metabolic Networks
Source: PLoS Comput Biol. 2020 Jun 15;16(6):e1007533. doi: 10.1371/journal.pcbi.1007533 (PMC7316355; doi:10.1371/journal.pcbi.1007533)
Supplement: S8 File — (ZIP) [file pcbi.1007533.s040.zip › 7H9_OADC_Essentiality(DeJesus)/results/GSMN_TB_1.1_7H9_10_OADC_metricsctoff.xlsx]

## Sheet: Sheet1
LastNames	Metr_values
Model Genes	759
Evaluated Genes	750
True Positives	175
True Negatives	438
False Negatives	95
False Positives	42
Sensitivity	0.648148
Specificity	0.9125
Positive Predictive Value	0.806452
Negative Predictive Value	0.821764
Fall out	0.0875
False Discovery Rate	0.193548
False Negative Rate	0.351852
Accuracy	0.817333
Mathews Correlation Coefficient	0.593471
Uncertain Genes	2
Too Small Genes	0
Not found genes	7
