# Supplementary material for: A systematic evaluation of Mycobacterium tuberculosis Genome-Scale Metabolic Networks
Source: PLoS Comput Biol. 2020 Jun 15;16(6):e1007533. doi: 10.1371/journal.pcbi.1007533 (PMC7316355; doi:10.1371/journal.pcbi.1007533)
Supplement: S8 File — (ZIP) [file pcbi.1007533.s040.zip › 7H9_OADC_Essentiality(DeJesus)/results/GSMN_TB_1.1_7H9_10_OADC_metrics_roc.xlsx]

## Sheet: Sheet1
GR_Threshold_c	N_TN	N_TP	N_FN	N_FP	SENSITIVITY	SPECIFICITY	PPV	NPV	FALL_OUT	FDR	FNR	ACCURACY	MCC
0.005	438	175	95	42	0.648148	0.9125	0.806452	0.821764	0.0875	0.193548	0.351852	0.817333	0.593471
0.01	438	175	95	42	0.648148	0.9125	0.806452	0.821764	0.0875	0.193548	0.351852	0.817333	0.593471
0.015	438	175	95	42	0.648148	0.9125	0.806452	0.821764	0.0875	0.193548	0.351852	0.817333	0.593471
0.02	438	175	95	42	0.648148	0.9125	0.806452	0.821764	0.0875	0.193548	0.351852	0.817333	0.593471
0.025	438	175	95	42	0.648148	0.9125	0.806452	0.821764	0.0875	0.193548	0.351852	0.817333	0.593471
0.03	438	175	95	42	0.648148	0.9125	0.806452	0.821764	0.0875	0.193548	0.351852	0.817333	0.593471
0.035	438	175	95	42	0.648148	0.9125	0.806452	0.821764	0.0875	0.193548	0.351852	0.817333	0.593471
0.04	438	175	95	42	0.648148	0.9125	0.806452	0.821764	0.0875	0.193548	0.351852	0.817333	0.593471
0.045	438	175	95	42	0.648148	0.9125	0.806452	0.821764	0.0875	0.193548	0.351852	0.817333	0.593471
0.05	438	175	95	42	0.648148	0.9125	0.806452	0.821764	0.0875	0.193548	0.351852	0.817333	0.593471
0.055	438	175	95	42	0.648148	0.9125	0.806452	0.821764	0.0875	0.193548	0.351852	0.817333	0.593471
0.06	438	175	95	42	0.648148	0.9125	0.806452	0.821764	0.0875	0.193548	0.351852	0.817333	0.593471
0.065	438	175	95	42	0.648148	0.9125	0.806452	0.821764	0.0875	0.193548	0.351852	0.817333	0.593471
0.07	438	175	95	42	0.648148	0.9125	0.806452	0.821764	0.0875	0.193548	0.351852	0.817333	0.593471
0.075	438	175	95	42	0.648148	0.9125	0.806452	0.821764	0.0875	0.193548	0.351852	0.817333	0.593471
0.08	438	175	95	42	0.648148	0.9125	0.806452	0.821764	0.0875	0.193548	0.351852	0.817333	0.593471
0.085	438	175	95	42	0.648148	0.9125	0.806452	0.821764	0.0875	0.193548	0.351852	0.817333	0.593471
0.09	438	175	95	42	0.648148	0.9125	0.806452	0.821764	0.0875	0.193548	0.351852	0.817333	0.593471
0.095	438	175	95	42	0.648148	0.9125	0.806452	0.821764	0.0875	0.193548	0.351852	0.817333	0.593471
0.1	438	175	95	42	0.648148	0.9125	0.806452	0.821764	0.0875	0.193548	0.351852	0.817333	0.593471
0.105	438	175	95	42	0.648148	0.9125	0.806452	0.821764	0.0875	0.193548	0.351852	0.817333	0.593471
0.11	438	175	95	42	0.648148	0.9125	0.806452	0.821764	0.0875	0.193548	0.351852	0.817333	0.593471
0.115	438	175	95	42	0.648148	0.9125	0.806452	0.821764	0.0875	0.193548	0.351852	0.817333	0.593471
0.12	438	175	95	42	0.648148	0.9125	0.806452	0.821764	0.0875	0.193548	0.351852	0.817333	0.593471
0.125	438	175	95	42	0.648148	0.9125	0.806452	0.821764	0.0875	0.193548	0.351852	0.817333	0.593471
0.13	438	175	95	42	0.648148	0.9125	0.806452	0.821764	0.0875	0.193548	0.351852	0.817333	0.593471
0.135	438	175	95	42	0.648148	0.9125	0.806452	0.821764	0.0875	0.193548	0.351852	0.817333	0.593471
0.14	438	175	95	42	0.648148	0.9125	0.806452	0.821764	0.0875	0.193548	0.351852	0.817333	0.593471
0.145	438	175	95	42	0.648148	0.9125	0.806452	0.821764	0.0875	0.193548	0.351852	0.817333	0.593471
0.15	438	175	95	42	0.648148	0.9125	0.806452	0.821764	0.0875	0.193548	0.351852	0.817333	0.593471
0.155	438	175	95	42	0.648148	0.9125	0.806452	0.821764	0.0875	0.193548	0.351852	0.817333	0.593471
0.16	438	175	95	42	0.648148	0.9125	0.806452	0.821764	0.0875	0.193548	0.351852	0.817333	0.593471
0.165	438	175	95	42	0.648148	0.9125	0.806452	0.821764	0.0875	0.193548	0.351852	0.817333	0.593471
0.17	437	175	95	43	0.648148	0.910417	0.802752	0.821429	0.0895833	0.197248	0.351852	0.816	0.590462
0.175	437	175	95	43	0.648148	0.910417	0.802752	0.821429	0.0895833	0.197248	0.351852	0.816	0.590462
0.18	437	175	95	43	0.648148	0.910417	0.802752	0.821429	0.0895833	0.197248	0.351852	0.816	0.590462
0.185	437	175	95	43	0.648148	0.910417	0.802752	0.821429	0.0895833	0.197248	0.351852	0.816	0.590462
0.19	437	175	95	43	0.648148	0.910417	0.802752	0.821429	0.0895833	0.197248	0.351852	0.816	0.590462
0.195	437	175	95	43	0.648148	0.910417	0.802752	0.821429	0.0895833	0.197248	0.351852	0.816	0.590462
0.2	437	175	95	43	0.648148	0.910417	0.802752	0.821429	0.0895833	0.197248	0.351852	0.816	0.590462
0.205	433	175	95	47	0.648148	0.902083	0.788288	0.820076	0.0979167	0.211712	0.351852	0.810667	0.578568
0.21	431	176	94	49	0.651852	0.897917	0.782222	0.820952	0.102083	0.217778	0.348148	0.809333	0.575853
0.215	431	183	87	49	0.677778	0.897917	0.788793	0.832046	0.102083	0.211207	0.322222	0.818667	0.597841
0.22	431	183	87	49	0.677778	0.897917	0.788793	0.832046	0.102083	0.211207	0.322222	0.818667	0.597841
0.225	431	183	87	49	0.677778	0.897917	0.788793	0.832046	0.102083	0.211207	0.322222	0.818667	0.597841
0.23	431	183	87	49	0.677778	0.897917	0.788793	0.832046	0.102083	0.211207	0.322222	0.818667	0.597841
0.235	431	183	87	49	0.677778	0.897917	0.788793	0.832046	0.102083	0.211207	0.322222	0.818667	0.597841
0.24	431	183	87	49	0.677778	0.897917	0.788793	0.832046	0.102083	0.211207	0.322222	0.818667	0.597841
0.245	431	183	87	49	0.677778	0.897917	0.788793	0.832046	0.102083	0.211207	0.322222	0.818667	0.597841
0.25	431	183	87	49	0.677778	0.897917	0.788793	0.832046	0.102083	0.211207	0.322222	0.818667	0.597841
0.255	431	183	87	49	0.677778	0.897917	0.788793	0.832046	0.102083	0.211207	0.322222	0.818667	0.597841
0.26	431	183	87	49	0.677778	0.897917	0.788793	0.832046	0.102083	0.211207	0.322222	0.818667	0.597841
0.265	431	183	87	49	0.677778	0.897917	0.788793	0.832046	0.102083	0.211207	0.322222	0.818667	0.597841
0.27	431	183	87	49	0.677778	0.897917	0.788793	0.832046	0.102083	0.211207	0.322222	0.818667	0.597841
0.275	431	183	87	49	0.677778	0.897917	0.788793	0.832046	0.102083	0.211207	0.322222	0.818667	0.597841
0.28	431	183	87	49	0.677778	0.897917	0.788793	0.832046	0.102083	0.211207	0.322222	0.818667	0.597841
0.285	431	183	87	49	0.677778	0.897917	0.788793	0.832046	0.102083	0.211207	0.322222	0.818667	0.597841
0.29	431	183	87	49	0.677778	0.897917	0.788793	0.832046	0.102083	0.211207	0.322222	0.818667	0.597841
0.295	431	183	87	49	0.677778	0.897917	0.788793	0.832046	0.102083	0.211207	0.322222	0.818667	0.597841
0.3	431	183	87	49	0.677778	0.897917	0.788793	0.832046	0.102083	0.211207	0.322222	0.818667	0.597841
0.305	431	183	87	49	0.677778	0.897917	0.788793	0.832046	0.102083	0.211207	0.322222	0.818667	0.597841
0.31	431	183	87	49	0.677778	0.897917	0.788793	0.832046	0.102083	0.211207	0.322222	0.818667	0.597841
0.315	431	183	87	49	0.677778	0.897917	0.788793	0.832046	0.102083	0.211207	0.322222	0.818667	0.597841
0.32	431	183	87	49	0.677778	0.897917	0.788793	0.832046	0.102083	0.211207	0.322222	0.818667	0.597841
0.325	431	183	87	49	0.677778	0.897917	0.788793	0.832046	0.102083	0.211207	0.322222	0.818667	0.597841
0.33	431	183	87	49	0.677778	0.897917	0.788793	0.832046	0.102083	0.211207	0.322222	0.818667	0.597841
0.335	431	183	87	49	0.677778	0.897917	0.788793	0.832046	0.102083	0.211207	0.322222	0.818667	0.597841
0.34	431	183	87	49	0.677778	0.897917	0.788793	0.832046	0.102083	0.211207	0.322222	0.818667	0.597841
0.345	431	183	87	49	0.677778	0.897917	0.788793	0.832046	0.102083	0.211207	0.322222	0.818667	0.597841
0.35	431	183	87	49	0.677778	0.897917	0.788793	0.832046	0.102083	0.211207	0.322222	0.818667	0.597841
0.355	431	183	87	49	0.677778	0.897917	0.788793	0.832046	0.102083	0.211207	0.322222	0.818667	0.597841
0.36	431	183	87	49	0.677778	0.897917	0.788793	0.832046	0.102083	0.211207	0.322222	0.818667	0.597841
0.365	431	183	87	49	0.677778	0.897917	0.788793	0.832046	0.102083	0.211207	0.322222	0.818667	0.597841
0.37	431	183	87	49	0.677778	0.897917	0.788793	0.832046	0.102083	0.211207	0.322222	0.818667	0.597841
0.375	431	183	87	49	0.677778	0.897917	0.788793	0.832046	0.102083	0.211207	0.322222	0.818667	0.597841
0.38	431	183	87	49	0.677778	0.897917	0.788793	0.832046	0.102083	0.211207	0.322222	0.818667	0.597841
0.385	431	183	87	49	0.677778	0.897917	0.788793	0.832046	0.102083	0.211207	0.322222	0.818667	0.597841
0.39	431	183	87	49	0.677778	0.897917	0.788793	0.832046	0.102083	0.211207	0.322222	0.818667	0.597841
0.395	431	183	87	49	0.677778	0.897917	0.788793	0.832046	0.102083	0.211207	0.322222	0.818667	0.597841
0.4	431	183	87	49	0.677778	0.897917	0.788793	0.832046	0.102083	0.211207	0.322222	0.818667	0.597841
0.405	431	183	87	49	0.677778	0.897917	0.788793	0.832046	0.102083	0.211207	0.322222	0.818667	0.597841
0.41	431	183	87	49	0.677778	0.897917	0.788793	0.832046	0.102083	0.211207	0.322222	0.818667	0.597841
0.415	431	183	87	49	0.677778	0.897917	0.788793	0.832046	0.102083	0.211207	0.322222	0.818667	0.597841
0.42	431	183	87	49	0.677778	0.897917	0.788793	0.832046	0.102083	0.211207	0.322222	0.818667	0.597841
0.425	431	183	87	49	0.677778	0.897917	0.788793	0.832046	0.102083	0.211207	0.322222	0.818667	0.597841
0.43	431	183	87	49	0.677778	0.897917	0.788793	0.832046	0.102083	0.211207	0.322222	0.818667	0.597841
0.435	431	183	87	49	0.677778	0.897917	0.788793	0.832046	0.102083	0.211207	0.322222	0.818667	0.597841
0.44	431	183	87	49	0.677778	0.897917	0.788793	0.832046	0.102083	0.211207	0.322222	0.818667	0.597841
0.445	431	183	87	49	0.677778	0.897917	0.788793	0.832046	0.102083	0.211207	0.322222	0.818667	0.597841
0.45	431	184	86	49	0.681481	0.897917	0.7897	0.833656	0.102083	0.2103	0.318519	0.82	0.600975
0.455	431	184	86	49	0.681481	0.897917	0.7897	0.833656	0.102083	0.2103	0.318519	0.82	0.600975
0.46	431	184	86	49	0.681481	0.897917	0.7897	0.833656	0.102083	0.2103	0.318519	0.82	0.600975
0.465	431	184	86	49	0.681481	0.897917	0.7897	0.833656	0.102083	0.2103	0.318519	0.82	0.600975
0.47	431	184	86	49	0.681481	0.897917	0.7897	0.833656	0.102083	0.2103	0.318519	0.82	0.600975
0.475	431	184	86	49	0.681481	0.897917	0.7897	0.833656	0.102083	0.2103	0.318519	0.82	0.600975
0.48	431	184	86	49	0.681481	0.897917	0.7897	0.833656	0.102083	0.2103	0.318519	0.82	0.600975
0.485	431	184	86	49	0.681481	0.897917	0.7897	0.833656	0.102083	0.2103	0.318519	0.82	0.600975
0.49	431	184	86	49	0.681481	0.897917	0.7897	0.833656	0.102083	0.2103	0.318519	0.82	0.600975
0.495	431	184	86	49	0.681481	0.897917	0.7897	0.833656	0.102083	0.2103	0.318519	0.82	0.600975
0.5	431	184	86	49	0.681481	0.897917	0.7897	0.833656	0.102083	0.2103	0.318519	0.82	0.600975
0.505	431	184	86	49	0.681481	0.897917	0.7897	0.833656	0.102083	0.2103	0.318519	0.82	0.600975
0.51	431	184	86	49	0.681481	0.897917	0.7897	0.833656	0.102083	0.2103	0.318519	0.82	0.600975
0.515	431	184	86	49	0.681481	0.897917	0.7897	0.833656	0.102083	0.2103	0.318519	0.82	0.600975
0.52	431	184	86	49	0.681481	0.897917	0.7897	0.833656	0.102083	0.2103	0.318519	0.82	0.600975
0.525	431	184	86	49	0.681481	0.897917	0.7897	0.833656	0.102083	0.2103	0.318519	0.82	0.600975
0.53	431	184	86	49	0.681481	0.897917	0.7897	0.833656	0.102083	0.2103	0.318519	0.82	0.600975
0.535	431	184	86	49	0.681481	0.897917	0.7897	0.833656	0.102083	0.2103	0.318519	0.82	0.600975
0.54	431	184	86	49	0.681481	0.897917	0.7897	0.833656	0.102083	0.2103	0.318519	0.82	0.600975
0.545	431	184	86	49	0.681481	0.897917	0.7897	0.833656	0.102083	0.2103	0.318519	0.82	0.600975
0.55	431	184	86	49	0.681481	0.897917	0.7897	0.833656	0.102083	0.2103	0.318519	0.82	0.600975
0.555	431	184	86	49	0.681481	0.897917	0.7897	0.833656	0.102083	0.2103	0.318519	0.82	0.600975
0.56	431	184	86	49	0.681481	0.897917	0.7897	0.833656	0.102083	0.2103	0.318519	0.82	0.600975
0.565	431	184	86	49	0.681481	0.897917	0.7897	0.833656	0.102083	0.2103	0.318519	0.82	0.600975
0.57	431	184	86	49	0.681481	0.897917	0.7897	0.833656	0.102083	0.2103	0.318519	0.82	0.600975
0.575	431	184	86	49	0.681481	0.897917	0.7897	0.833656	0.102083	0.2103	0.318519	0.82	0.600975
0.58	431	184	86	49	0.681481	0.897917	0.7897	0.833656	0.102083	0.2103	0.318519	0.82	0.600975
0.585	431	184	86	49	0.681481	0.897917	0.7897	0.833656	0.102083	0.2103	0.318519	0.82	0.600975
0.59	431	184	86	49	0.681481	0.897917	0.7897	0.833656	0.102083	0.2103	0.318519	0.82	0.600975
0.595	431	184	86	49	0.681481	0.897917	0.7897	0.833656	0.102083	0.2103	0.318519	0.82	0.600975
0.6	431	184	86	49	0.681481	0.897917	0.7897	0.833656	0.102083	0.2103	0.318519	0.82	0.600975
0.605	431	184	86	49	0.681481	0.897917	0.7897	0.833656	0.102083	0.2103	0.318519	0.82	0.600975
0.61	431	184	86	49	0.681481	0.897917	0.7897	0.833656	0.102083	0.2103	0.318519	0.82	0.600975
0.615	431	184	86	49	0.681481	0.897917	0.7897	0.833656	0.102083	0.2103	0.318519	0.82	0.600975
0.62	431	184	86	49	0.681481	0.897917	0.7897	0.833656	0.102083	0.2103	0.318519	0.82	0.600975
0.625	431	184	86	49	0.681481	0.897917	0.7897	0.833656	0.102083	0.2103	0.318519	0.82	0.600975
0.63	431	184	86	49	0.681481	0.897917	0.7897	0.833656	0.102083	0.2103	0.318519	0.82	0.600975
0.635	431	184	86	49	0.681481	0.897917	0.7897	0.833656	0.102083	0.2103	0.318519	0.82	0.600975
0.64	431	184	86	49	0.681481	0.897917	0.7897	0.833656	0.102083	0.2103	0.318519	0.82	0.600975
0.645	431	184	86	49	0.681481	0.897917	0.7897	0.833656	0.102083	0.2103	0.318519	0.82	0.600975
0.65	431	184	86	49	0.681481	0.897917	0.7897	0.833656	0.102083	0.2103	0.318519	0.82	0.600975
0.655	431	184	86	49	0.681481	0.897917	0.7897	0.833656	0.102083	0.2103	0.318519	0.82	0.600975
0.66	431	184	86	49	0.681481	0.897917	0.7897	0.833656	0.102083	0.2103	0.318519	0.82	0.600975
0.665	431	184	86	49	0.681481	0.897917	0.7897	0.833656	0.102083	0.2103	0.318519	0.82	0.600975
0.67	431	184	86	49	0.681481	0.897917	0.7897	0.833656	0.102083	0.2103	0.318519	0.82	0.600975
0.675	431	184	86	49	0.681481	0.897917	0.7897	0.833656	0.102083	0.2103	0.318519	0.82	0.600975
0.68	431	185	85	49	0.685185	0.897917	0.790598	0.835271	0.102083	0.209402	0.314815	0.821333	0.604107
0.685	431	185	85	49	0.685185	0.897917	0.790598	0.835271	0.102083	0.209402	0.314815	0.821333	0.604107
0.69	431	185	85	49	0.685185	0.897917	0.790598	0.835271	0.102083	0.209402	0.314815	0.821333	0.604107
0.695	430	186	84	50	0.688889	0.895833	0.788136	0.836576	0.104167	0.211864	0.311111	0.821333	0.604386
0.7	430	186	84	50	0.688889	0.895833	0.788136	0.836576	0.104167	0.211864	0.311111	0.821333	0.604386
0.705	430	186	84	50	0.688889	0.895833	0.788136	0.836576	0.104167	0.211864	0.311111	0.821333	0.604386
0.71	430	186	84	50	0.688889	0.895833	0.788136	0.836576	0.104167	0.211864	0.311111	0.821333	0.604386
0.715	430	186	84	50	0.688889	0.895833	0.788136	0.836576	0.104167	0.211864	0.311111	0.821333	0.604386
0.72	430	186	84	50	0.688889	0.895833	0.788136	0.836576	0.104167	0.211864	0.311111	0.821333	0.604386
0.725	430	186	84	50	0.688889	0.895833	0.788136	0.836576	0.104167	0.211864	0.311111	0.821333	0.604386
0.73	430	186	84	50	0.688889	0.895833	0.788136	0.836576	0.104167	0.211864	0.311111	0.821333	0.604386
0.735	430	186	84	50	0.688889	0.895833	0.788136	0.836576	0.104167	0.211864	0.311111	0.821333	0.604386
0.74	430	186	84	50	0.688889	0.895833	0.788136	0.836576	0.104167	0.211864	0.311111	0.821333	0.604386
0.745	430	186	84	50	0.688889	0.895833	0.788136	0.836576	0.104167	0.211864	0.311111	0.821333	0.604386
0.75	430	186	84	50	0.688889	0.895833	0.788136	0.836576	0.104167	0.211864	0.311111	0.821333	0.604386
0.755	430	186	84	50	0.688889	0.895833	0.788136	0.836576	0.104167	0.211864	0.311111	0.821333	0.604386
0.76	430	186	84	50	0.688889	0.895833	0.788136	0.836576	0.104167	0.211864	0.311111	0.821333	0.604386
0.765	430	186	84	50	0.688889	0.895833	0.788136	0.836576	0.104167	0.211864	0.311111	0.821333	0.604386
0.77	430	186	84	50	0.688889	0.895833	0.788136	0.836576	0.104167	0.211864	0.311111	0.821333	0.604386
0.775	430	186	84	50	0.688889	0.895833	0.788136	0.836576	0.104167	0.211864	0.311111	0.821333	0.604386
0.78	430	186	84	50	0.688889	0.895833	0.788136	0.836576	0.104167	0.211864	0.311111	0.821333	0.604386
0.785	430	186	84	50	0.688889	0.895833	0.788136	0.836576	0.104167	0.211864	0.311111	0.821333	0.604386
0.79	430	186	84	50	0.688889	0.895833	0.788136	0.836576	0.104167	0.211864	0.311111	0.821333	0.604386
0.795	430	186	84	50	0.688889	0.895833	0.788136	0.836576	0.104167	0.211864	0.311111	0.821333	0.604386
0.8	430	186	84	50	0.688889	0.895833	0.788136	0.836576	0.104167	0.211864	0.311111	0.821333	0.604386
0.805	430	186	84	50	0.688889	0.895833	0.788136	0.836576	0.104167	0.211864	0.311111	0.821333	0.604386
0.81	430	186	84	50	0.688889	0.895833	0.788136	0.836576	0.104167	0.211864	0.311111	0.821333	0.604386
0.815	430	186	84	50	0.688889	0.895833	0.788136	0.836576	0.104167	0.211864	0.311111	0.821333	0.604386
0.82	430	188	82	50	0.696296	0.895833	0.789916	0.839844	0.104167	0.210084	0.303704	0.824	0.610655
0.825	430	188	82	50	0.696296	0.895833	0.789916	0.839844	0.104167	0.210084	0.303704	0.824	0.610655
0.83	430	188	82	50	0.696296	0.895833	0.789916	0.839844	0.104167	0.210084	0.303704	0.824	0.610655
0.835	430	188	82	50	0.696296	0.895833	0.789916	0.839844	0.104167	0.210084	0.303704	0.824	0.610655
0.84	430	188	82	50	0.696296	0.895833	0.789916	0.839844	0.104167	0.210084	0.303704	0.824	0.610655
0.845	430	188	82	50	0.696296	0.895833	0.789916	0.839844	0.104167	0.210084	0.303704	0.824	0.610655
0.85	430	188	82	50	0.696296	0.895833	0.789916	0.839844	0.104167	0.210084	0.303704	0.824	0.610655
0.855	430	188	82	50	0.696296	0.895833	0.789916	0.839844	0.104167	0.210084	0.303704	0.824	0.610655
0.86	430	188	82	50	0.696296	0.895833	0.789916	0.839844	0.104167	0.210084	0.303704	0.824	0.610655
0.865	430	188	82	50	0.696296	0.895833	0.789916	0.839844	0.104167	0.210084	0.303704	0.824	0.610655
0.87	430	188	82	50	0.696296	0.895833	0.789916	0.839844	0.104167	0.210084	0.303704	0.824	0.610655
0.875	430	188	82	50	0.696296	0.895833	0.789916	0.839844	0.104167	0.210084	0.303704	0.824	0.610655
0.88	430	188	82	50	0.696296	0.895833	0.789916	0.839844	0.104167	0.210084	0.303704	0.824	0.610655
0.885	430	188	82	50	0.696296	0.895833	0.789916	0.839844	0.104167	0.210084	0.303704	0.824	0.610655
0.89	430	188	82	50	0.696296	0.895833	0.789916	0.839844	0.104167	0.210084	0.303704	0.824	0.610655
0.895	430	188	82	50	0.696296	0.895833	0.789916	0.839844	0.104167	0.210084	0.303704	0.824	0.610655
0.9	430	188	82	50	0.696296	0.895833	0.789916	0.839844	0.104167	0.210084	0.303704	0.824	0.610655
0.905	430	188	82	50	0.696296	0.895833	0.789916	0.839844	0.104167	0.210084	0.303704	0.824	0.610655
0.91	430	188	82	50	0.696296	0.895833	0.789916	0.839844	0.104167	0.210084	0.303704	0.824	0.610655
0.915	430	188	82	50	0.696296	0.895833	0.789916	0.839844	0.104167	0.210084	0.303704	0.824	0.610655
0.92	430	188	82	50	0.696296	0.895833	0.789916	0.839844	0.104167	0.210084	0.303704	0.824	0.610655
0.925	430	188	82	50	0.696296	0.895833	0.789916	0.839844	0.104167	0.210084	0.303704	0.824	0.610655
0.93	430	188	82	50	0.696296	0.895833	0.789916	0.839844	0.104167	0.210084	0.303704	0.824	0.610655
0.935	430	188	82	50	0.696296	0.895833	0.789916	0.839844	0.104167	0.210084	0.303704	0.824	0.610655
0.94	430	188	82	50	0.696296	0.895833	0.789916	0.839844	0.104167	0.210084	0.303704	0.824	0.610655
0.945	430	188	82	50	0.696296	0.895833	0.789916	0.839844	0.104167	0.210084	0.303704	0.824	0.610655
0.95	430	188	82	50	0.696296	0.895833	0.789916	0.839844	0.104167	0.210084	0.303704	0.824	0.610655
0.955	430	188	82	50	0.696296	0.895833	0.789916	0.839844	0.104167	0.210084	0.303704	0.824	0.610655
0.96	430	188	82	50	0.696296	0.895833	0.789916	0.839844	0.104167	0.210084	0.303704	0.824	0.610655
0.965	430	188	82	50	0.696296	0.895833	0.789916	0.839844	0.104167	0.210084	0.303704	0.824	0.610655
0.97	430	188	82	50	0.696296	0.895833	0.789916	0.839844	0.104167	0.210084	0.303704	0.824	0.610655
0.975	430	188	82	50	0.696296	0.895833	0.789916	0.839844	0.104167	0.210084	0.303704	0.824	0.610655
0.98	430	188	82	50	0.696296	0.895833	0.789916	0.839844	0.104167	0.210084	0.303704	0.824	0.610655
0.985	430	188	82	50	0.696296	0.895833	0.789916	0.839844	0.104167	0.210084	0.303704	0.824	0.610655
0.99	430	198	72	50	0.733333	0.895833	0.798387	0.856574	0.104167	0.201613	0.266667	0.837333	0.641934
0.995	428	198	72	52	0.733333	0.891667	0.792	0.856	0.108333	0.208	0.266667	0.834667	0.636396
