# Supplementary material for: A systematic evaluation of Mycobacterium tuberculosis Genome-Scale Metabolic Networks
Source: PLoS Comput Biol. 2020 Jun 15;16(6):e1007533. doi: 10.1371/journal.pcbi.1007533 (PMC7316355; doi:10.1371/journal.pcbi.1007533)
Supplement: S8 File — (ZIP) [file pcbi.1007533.s040.zip › 7H9_OADC_Essentiality(DeJesus)/results/iCG760_7H9_10_OADC_FVA.xlsx]

## Sheet: Sheet1
Rxns	FVAmin	FVAmax
R1	0	2.83554
R2	-1000	1000
R3	-1000	1000
R4	0	24.898
R5	0	2.83554
R6	0	2.83554
R7	0	528.213
R8	0	0
R9	0	0
R10	0	0
R11	-0.0264527	-0.0264526
R12	-0.0264527	-0.0264526
R13	0.0264526	0.0264527
R14	0.016434	0.016434
R15	0	0
R16	0	0
R17	0	0
R18	0	0
R19	0	0
R20	0.0113353	0.0113353
R21	0.0167309	301.853
R22	0.00426454	0.00426455
R23	0.00426454	0.00426455
R24	0	192.085
R25	0	0
R26	0	0
R27	0.0053956	301.842
R28	0	301.848
R29	0	301.848
R30	-301.848	-0.0112408
R31	0	301.836
R32	0	0.0147489
R33	0	385.17
R34	0	301.848
R35	0	385.17
R36	0	301.848
R37	-1000	1000
R38	0.0171087	301.853
R39	-999.739	1000
R40	-999.739	1000
R41	0	528.213
R42	0	528.213
R43	0.594829	528.808
R44	-1.33626	-0.594829
R45	-2.4556	0.385579
R46	-3.84659	-1.00539
R48	-3.84659	-1.00539
R49	-306.048	-4.12765
R50	-306.048	-4.12765
R51	0	704.48
R52	0	0.00826425
R53	0	0.00826425
R54	0	2.93687
R55	0.848495	532.097
R56	1.8485	4.8879
R57	1.8485	4.8879
R58	0	4.8879
R61	0	2.93687
R63	-12.3574	704.264
R64	2.65093	311.675
R65	-691.859	314.457
R66	0	528.213
R67	0	301.898
R68	0	0.0123964
R69	0	704.285
R70	0	0
R71	-7.99999e-07	0
R72	0	704.48
R73	-1000	1000
R74	-1000	1000
R75	0	528.321
R76	-301.836	528.321
R77	0	528.213
R78	0	10.8905
R79	0	0
R80	0	192.078
R81	0	0
R82	0.0484376	12.2715
R83	0.0484376	12.2715
R84	0.0484376	12.2715
R85	0.0484376	12.2715
R86	0	0
R87	0	0.000799999
R88	0	0.000799999
R89	0	0.000799999
R90	-1.54931	-1.54051
R91	1.53121	1.53948
R92	-528.214	704.284
R93	0	0.00413213
R94	0.755358	0.759759
R95	0	0.00413213
R96	0.785152	0.789552
R97	-0.759759	-0.755358
R98	0	0.0123964
R99	0	0.0123964
R100	0	192.078
R101	-196.471	700.086
R102	0	4.8879
R103	2.6839	5.7233
R104	0	0
R105	0	0
R106	4.0581	4.05811
R107	4.0581	4.05811
R108	0.022048	0.0220604
R109	0.0174929	0.0175178
R110	0	0
R111	0.0174929	0.0175178
R112	0.0174929	0.0175178
R113	0	0
R114	0	0
R119	0	24.898
R120	0	24.898
R121	0	24.898
R122	3.58779	39.9457
R123	-38.1679	-3.53935
R124	0.000261129	0.00026113
R125	3.58945	39.9474
R126	0	39.9474
R127	0	39.9474
R128	52.252	757.087
R129	1	1
R130	0	534.597
R131	0	712.796
R132	0	385.17
R133	-0.0525476	-0.0524731
R134	0.00977965	12.4635
R135	0	2.93687
R136	0	2.93687
R137	0	2.93687
R138	0	24.898
R139	0	5.7233
R140	0	5.7233
R141	0	5.7233
R142	0	528.213
R143	0	301.836
R144	0	528.241
R145	0.0338206	0.0338288
R146	0.000113535	0.000113535
R147	0.000113535	0.000113535
R148	0	0
R149	0.0799598	1.55666
R150	0	2.93687
R151	0	2.93687
R152	0	2.93687
R153	0	2.93687
R154	0	2.93687
R155	0	2.93687
R156	0.00426454	192.082
R157	0	0
R158	0	0
R159	0	0
R160	0	0
R161	0	0
R162	0	0
R163	0	0
R164	0	0
R165	0	0
R166	0	704.285
R167	-704.285	0
R168	0	1.46844
R169	0	1.46844
R170	0	1.46844
R171	0	1.46844
R172	0	1.46844
R173	0	1.46844
R174	0	1.46844
R175	0	24.898
R176	0.00410995	0.00410996
R177	0	301.836
R178	0	0
R179	0	0
R180	0	0
R181	0	1000
R182	0	1.24047e-05
R183	0	10.8905
R184	1.00786	1.00787
R185	3.07918	3.07919
R186	1.00786	1.00787
R187	1.00786	1.00787
R188	0	301.92
R189	0	192.164
R190	-1000	999.991
R191	0	0
R192	0	0
R193	0	0
R194	0	0
R195	-1000	999.987
R196	0	528.213
R197	-993.23	1000
R198	-993.23	1000
R199	0	528.241
R200	0	528.241
R201	0.0272119	528.241
R202	0.013606	12.4626
R203	0	0
R204	0.0339341	528.275
R205	0.0339341	528.275
R206	0.0339341	528.275
R207	0.0339341	528.275
R208	0.0529307	0.052939
R209	0.0338206	301.87
R210	0.0338206	301.87
R211	0	0.00826426
R212	0	0.00826426
R213	0	0.00826426
R214	0.0404292	0.040454
R215	0	12.3367
R216	0.0988624	3.044
R217	0.0988624	3.044
R218	0.0988624	3.044
R219	0.0988624	1.57556
R220	0.0436849	0.0437097
R221	0.0436849	0.0437097
R222	0.0436849	0.0437097
R223	0.0436849	0.0437097
R224	0.0436849	0.0437097
R225	4.29509	316.802
R226	0.0103503	301.847
R227	0.155065	12.3844
R228	0.155065	12.3844
R229	0.1344	12.3638
R230	0.0270176	12.3638
R231	0.0270176	12.3638
R232	0.0206651	0.0206775
R233	0.0103325	0.0103388
R234	0.0206651	0.0206775
R235	0.0206651	0.0206775
R236	0.0206651	0.0206775
R237	0.0206651	0.0206775
R238	0.00932981	0.00934222
R239	0	12.3367
R240	0	12.3367
R241	0	301.92
R242	0	192.078
R243	0	0
R244	0	0
R245	0.022048	0.0220604
R246	0.09832	0.0983324
R247	3.12226	305.042
R248	3.12226	305.042
R249	3.12226	305.042
R250	0	192.136
R251	0	192.136
R252	0	12.3367
R253	0	12.3367
R254	0	12.3367
R255	0	12.3367
R256	0	12.3367
R257	0	301.929
R258	0	1000
R259	0.0139139	192.092
R260	0.0135279	192.091
R261	0.0101073	0.0101156
R262	0.0101073	0.0101156
R263	0.0101073	0.0101156
R264	0.0101073	0.0101156
R265	0.0101073	0.0101156
R266	0.0101073	0.0101156
R267	0.0101073	0.0101156
R268	0.0101073	0.0101156
R269	0.0101073	0.0101156
R270	0.0297928	0.0298176
R271	0.0297928	0.0298176
R272	0.0297928	0.0298176
R273	0.0297928	0.0298176
R274	0.0297928	0.0298176
R275	0.0297928	0.0298176
R276	0.0297928	0.0298176
R277	0.00641425	0.00643903
R278	0.00641425	0.00641426
R279	0.00641425	0.00641426
R280	0.00641425	0.00641426
R281	0.00641425	0.00641426
R282	0.021721	0.0217218
R283	0.0126341	0.0126341
R284	-999.987	1000
R285	0.00908685	0.00908765
R286	-999.991	1000
R287	2.28672	706.571
R288	0.0191101	0.0191102
R289	0.0191101	0.0191102
R290	0.0191101	0.0191102
R291	0.0191101	0.0191102
R292	0.0191101	0.0191102
R293	0.0308233	0.0308233
R294	0.0561069	301.894
R295	0	0.0138703
R296	0	0.0138703
R297	0.00530024	0.00808277
R299	0.00530024	301.843
R300	0	0.00278251
R301	0.0027825	0.00278251
R302	-24.8952	0.00278251
R303	0	24.898
R304	0.0027825	0.00278251
R305	0.00316035	0.00316035
R306	0.0175671	0.0203497
R307	0.0256499	0.02565
R308	0	301.836
R309	0	301.836
R310	0.0336584	0.0336832
R311	0	1000
R312	0	1000
R313	2.02477	2.02477
R314	2.02477	2.02477
R315	2.02477	2.02477
R316	2.02477	2.02477
R317	2.02477	2.02477
R318	2.02323	2.02323
R319	2.02323	2.02323
R320	2.02323	2.02323
R321	2.03333	2.03334
R322	2.03333	2.03334
R323	0	301.836
R324	0	301.836
R325	0	301.836
R326	0	301.836
R327	0	301.836
R328	-999.981	999.997
R329	0	0.00278251
R330	0	0.00278251
R332	0.000113535	0.000113535
R333	0	704.285
R334	0	0
R335	0	301.836
R336	0	0
R337	0	301.836
R338	-301.836	0.000284887
R338b	0.000272483	0.000284887
R339	-301.836	0
R340	-704.284	0.000398422
R341	0	0
R342	0	528.213
R343	0	528.213
R344	0	301.836
R345	0	301.836
R346	0	301.836
R347	0	9.02391
R348	0	9.02391
R349	2.01388	303.85
R350	2.01388	303.85
R351	10.1169	714.657
R351b	-704.271	192.092
R352	0.0027825	0.00278251
R354	-999.978	1000
R355	0.0194535	0.0194543
R356	0.0194535	0.0194543
R357	-999.978	1000
R358	-698.032	308.284
R359	0.00530024	0.00530026
R361	0.00530024	301.842
R362	0	24.9075
R363	0	24.9075
R364	0.00943742	0.00943744
R365	0.00943742	0.00943744
R366	0	0
R367	0	0
R368	0.00943742	0.00943744
R369	0	0.00943744
R370	0	0.00943744
R371	0	0
R372	0	0
R373	0	0
R374	0	0
R375	0	301.836
R376	-1000	1000
R377	0.0409614	528.254
R378	0	528.213
R379	0	1000
R380	0	301.836
R381	0.00491604	0.00491684
R382	0.00491604	0.00491684
R383	0.00491604	0.00491684
R384	0.00491604	0.00491684
R385	0.00983209	0.00983211
R386	0.00983209	0.00983211
R387	0.00491604	0.00491605
R388	0.00491604	0.00491605
R389	0.0018052	0.0018052
R390	0.00410995	0.00410996
R391	0.00410995	0.00410996
R392	0.00410995	0.00410996
R393	0.00410995	0.00410996
R394	0.00410995	0.00410996
R395	0.00410995	0.00410996
R396	0.00410995	0.00410996
R397	0.00410995	0.00410996
R398	0.000136241	0.000136242
R399	0	0
R400	0	0
R401	0	0
R402	0	0
R403	0	0
R404	0	0
R405	0	0
R406	0	0
R407	0	0
R408	0	24.898
R409	0	528.213
R410	0	528.213
R411	2.27069e-05	2.2707e-05
R412	0.0016576	0.00165815
R413	0.0016576	0.00165761
R414	0.0016576	0.00165761
R415	0.0016576	0.00165761
R416	0.0016576	0.00165761
R417	0.0016576	0.00165761
R418	0.0016576	0.00165761
R419	0	1.24047e-05
R420	0	1.24047e-05
R421	0	1.24047e-05
R422	0	1.24047e-05
R423	0	1.24047e-05
R424	0	1.24047e-05
R425	2.1176	194.195
R426	0.0943764	192.172
R427	0.0943764	192.172
R427b	0.000136241	0.000136242
R427c	0.000136241	0.000136242
R428	0.00181655	0.00181656
R429	0.00181655	0.00181656
R430	0.00181655	0.00181656
R431	0.000908276	0.000908278
R432	0.000227069	0.00022707
R433	0.000227069	0.00022707
R434	0.000227069	0.00022707
R435	0.000224589	0.00022707
R436	0	2.47994e-06
R437	0.000227069	0.00022707
R438	0.000227069	0.00022707
R439	0.000227069	0.00022707
R440	0	0
R441	0	0
R442	0	0
R443	0	0
R444	0	0
R445	0	0
R446	0	0
R447	0	0
R448	0	0
R449	0	0
R450	0	0
R451	0	0
R452	0	0
R453	0	0
R454	0	0
R455	0	0
R456	0	0
R457	0	0
R458	0	0
R459	0	0
R460	0	0
R461	0	0
R462	0	0
R463	0	0
R464	0	0
R465	0	0
R466	0.00154051	0.00154931
R467	0.00154051	0.00154931
R468	0.00154051	192.079
R469	0.00154051	192.079
R470	0.00154051	0.00154931
R471	0.00154051	192.079
R472	0.00154051	192.079
R473	0.00154051	192.079
R474	0	192.078
R475	0	7.99999e-07
R476	0	7.99999e-07
R477	0	7.99999e-07
R478	0	7.99999e-07
R479	0	7.99999e-07
R480	0	0
R481	0	0
R482	0	0
R483	0	0
R484	0	0
R484b	0	0
R485	0	5.44967e-07
R486	0.000136241	0.000136242
R487	0	5.44967e-07
R488	0	5.44967e-07
R489	0	5.44967e-07
R490	0	5.44967e-07
R491	0	5.44967e-07
R492	0	5.44967e-07
R493	0	2.72483e-07
R494	0	2.72483e-07
R495	0.0847163	32.1027
R496	0.000136241	12.4491
R497	0	12.449
R497b	0.000136241	0.000136242
R498	0	4.14967
R499	0	3.55686
R500	0	4.574
R501	0	3.11225
R502	0	3.9431
R503	0	2.76645
R504	0	2.4898
R505	0	2.26346
R506	0	2.07484
R507	0	1.91523
R508	0.0053956	0.00539561
R509	0	12.449
R510	0	4.14967
R511	-0.0170582	3.5398
R512	0	4.574
R513	0	3.11225
R514	0	3.9431
R515	0	2.76645
R516	0	2.4898
R517	0	2.26346
R518	0	2.07484
R519	0	1.91523
R520	0	24.898
R521	-24.898	24.898
R522	-24.898	4.14967
R533	0	4.14967
R534	0	4.14967
R535	0	24.898
R536	0	24.898
R537	0	0
R538	0	0
R539	0	0
R540	0	0
R541	1.07991	2.98314
R542	0	0
R543	0.539956	1.49157
R544	1.21364	2.49157
R545	0.539956	1.49157
R546	0	0
R547	0.539956	1.49157
R548	0.539956	1.49157
R549	0.539956	1.49157
R550	0	0
R551	0.539956	1.49157
R552	0	1.91523
R553	0.0209555	2.09579
R554	0.0473066	2.31076
R555	0.0473066	2.53711
R556	0.0682621	2.83471
R557	0.0946131	3.20687
R558	0.130257	3.68712
R559	0.130257	4.27993
R560	0.218746	5.2846
R561	0.218746	5.2846
R562	0.218746	5.2846
R563	0.218746	13.092
R564	0.218746	13.092
R565	0.700032	4.96945
R566	0	5.08674
R567	0	5.08674
R568	0	5.08674
R569	0	5.08674
R570	0	5.08674
R571	0.0042144	1.83976
R571b	-12.8583	-4.65479
R572	5.39956	14.9157
R573	0	1.83554
R574	0	1.83554
R575	0.0263511	24.9244
R576	0.0263511	24.9244
R577	0.0527022	4.20237
R578	0.0527022	4.20237
R579	0.0527022	4.20237
R580	0.0527022	4.20237
R581	0.0527022	4.20237
R582	0.0527022	4.20237
R583	0.00589017	1.84143
R587	0.00589017	1.84143
R588	0.00167577	0.00167577
R589	0.00167577	0.00167577
R590	0	0
R591	-0.989845	24.9082
R592	0	0
R593	0	0
R594	0.00426454	0.00426455
R595	0.00426454	0.00426455
R596	0.00426454	0.00426455
R597	0.00426454	0.00426455
R598	0.00426454	0.00426455
R599	0.000744786	0.000744788
R600	0	0
R601	0	0
R602	0.00351975	0.00351976
R603	0.00128539	0.0012854
R604	0.000540606	0.000540607
R605	0	0
R606	0.00223436	0.00223436
R607	0.00223436	0.00223436
R608	0.00223436	0.00223436
R609	0	0
R610	0.00223436	0.00223436
R611	0.00223436	0.00223436
R612	0.00148957	0.00148958
R613	0.00148957	0.00148958
R614	0.000744786	0.000744788
R615	0	0
R616	0	0
R617	0	0
R618	0.0847163	32.1027
R619	0	0
R620	0.0053956	0.00539561
R621	0.0053956	0.00539561
R622	0.0053956	0.00539561
R623	0.0053956	0.00539561
R624	0.00431648	0.00431649
R625	0.00431648	0.00431649
R626	0.00431648	0.00431649
R627	0.00431648	0.00431649
R628	0.00107912	0.00107912
R629	0.00107912	0.00107912
R630	0.00107912	0.00107912
R631	0.00107912	0.00107912
R632	0.00026978	0.00026978
R633	0.00026978	0.00026978
R634	0.00053956	0.000539561
R635	0.00026978	0.00026978
R636	0.00026978	0.00026978
R637	0.0053956	0.00539561
R638	0.0053956	0.00539561
R639	0.0053956	0.00539561
R640	0.0053956	0.00539561
R641	0.0053956	0.00539561
R642	0.0053956	0.00539561
R643	0.00185061	0.00185062
R644	0	0
R645	0	0
R646	0	0
R647	0	0
R648	0	0
R649	0.00426454	0.00426455
R650	0	0
R651	0	0
R652	0	0
R653	0	0
R654	0	0
R655	0	0
R656	0	0
R657	0	0
R658	0	0
R659	0	0
R660	0	0
R661	0	0
R662	0	0
R663	0	0
R672	0	0
R673	0	0
R674	0	0
R678	0.0171402	0.017149
R679	0.0155996	0.0155997
R680	0.0155996	0.0155997
R681	0.0155996	0.0155997
R682	0.0155996	0.0155997
R683	0.0155996	0.0155997
R684	0.0155996	0.0155997
R685	0.00188467	0.00188468
R686	0.00188467	0.00188468
R687	0.00188467	0.00188468
R688	0.0016576	0.00165761
R689	0.0016576	0.00165761
R690	0.0016576	0.00165761
R691	0.0016576	0.00165761
R692	0.0016576	0.00165761
R693	0.0016576	0.00165761
R694	0	0
R695	0.216884	0.216884
R696	0.216884	0.216884
R697	0.216884	0.216884
R698	0.0226706	0.0226706
R699	0.0113353	0.0113353
R700	0.000377843	0.000377844
R701	0.000377843	0.000377844
R702	0.000377843	0.000377844
R705	0.000377843	0.000377844
R706	0.000377843	0.000377844
R707	0.000377843	0.000377844
R708	0.000377843	0.000377844
R709	0.000377843	0.000377844
R710	0.000377843	0.000377844
R711	0.0113353	0.0113353
R712	-999.977	1000
R713	0.0113353	0.0113353
R714	-1000	999.977
R715	-0.0230485	-0.0230484
R716	0.0230484	0.0230485
R717	0.0230484	0.0230485
R718	0.0113353	0.0113353
R719	0.0113353	0.0113353
R722	0.0079347	0.00793472
R723	0.0113353	0.0113353
R724	0.0113353	0.0113353
R725	0.0113353	0.0113353
R726	0.0113353	0.0113353
R727	0.0113353	0.0113353
R728	0.0113353	0.0113353
R729	0.0113353	0.0113353
R730	0.0113353	0.0113353
R731	0.000377843	0.000377844
PROT	0.0485928	0.0485929
RNA	0.00817448	0.0081745
DNA	0.00499552	0.00499553
SM_MOL	0.0113535	0.0113535
PE	0.00136241	0.00136242
TAG	4.65843	12.862
PIMS	0.00908276	0.00908278
LAM	0.0422348	0.0422349
MAPC	0.0472304	0.0472305
P_L_GLX	0.00794742	0.00794743
CL	0	0
LM	0.00270303	0.00270304
TDM	0	0
TMM	0.0112408	0.0112408
DAT	0	0
PAT	0	0
MPD	0	0
DIM	0	0
PGL	0	0
GLUCAN	0	0
BIOMASSe	0.227069	0.22707
R923	0	0.000272483
R800	9.99998	10
R801	0	0
R802	-1000	1000
R803	-1000	1000
R804	8.3004	20
R805	-8.6269	-2.63182
R806	-0.0147489	0
R807	0	0
R808	-1000	0
R809	-0.0123964	0
R810	-2.47845e-05	0
R811	-8.26977e-06	0
R812	0	1
R814	0	0
R815	-6.20233e-06	0
R816	0	0
R817	-1.26024	0
R818	0	0
R819	0	0
R820	0	0
R821	0	0
R822	0	0
R823	0	0
R824	0	0
R825	0	0
R826	0	0
R827	0	0
R828	0	0
R829	0	0
R830	0	1
R831	0	704.285
R832	0	704.285
R833	0	704.285
R834	0	704.285
R835	0	0
R836	0	0
R837	0	0
R838	0	1
R839	0	704.285
R840	0	0
R841	0.0174929	0.0175178
R842	0	704.285
R843	0	704.285
R844	0	1000
R845	0	0
R847	0	0
R848	0	0
R849	0	0
R850	0	0
R851	0	1
R852	0	0
R853	0	0
R854	0	0
R855	0	0
R856	0	0
R857	0	0
R858	0	0
R859	0	0
R860	0	0
R861	0	0
R862	0	0
R863	0.265782	1
R864	0	1
R865	0	0
R866	0	0
R867	0	0
R868	0	1000
R869	0	1000
R870	0	1000
R871	0	1000
R872	0	0
R873	0	0
R874	0	1000
R875	0	1000
R876	0	0
R877	0	1000
R878	0	1000
R879	0	0
R880	0	0
R881	0	0
R882	0	1
R883	0	1000
R884	0	1000
R885	0	0
R886	0	1000
R887	0	1000
R888	0	1000
R889	0	1000
R890	0	1000
R891	0	1000
R892	0	1000
R893	0	0
R894	0	0
R895	0	0
R896	0	0
R897	0	1000
R898	0	1000
R899	0	0
R900	0	0
R901	0	0
R902	0	0
R903	0	1.24047e-05
R904	0	1
R905	0	0
R906	0	0
R907	0	0
R908	0	0
R909	0	0
R910	0	0
R911	0	0
R912	0	0
R913	0	0
R914	0	0
R915	0	0
R916	0	0
R917	0	0
R918	0.673681	1
R920	0	0
R921	0	0
R922	0	0
R924	0	0.000272483
R925	7.65761e-05	0.192167
R926	0	0
R927	0	0
R929	0	0
R930	0	0
R931	0	0
EX_9_HEXADECENOATE(e)	0	0
EX_9_OCTADECENOATE(e)	-1	-0.673681
EX_ACAL(e)	0	0.0123964
EX_AC(e)	0	2.93687
EX_ADN(e)	0	0
EX_AD(e)	0	0
EX_AKG(e)	0	0
EX_ALA(e)	0	0
EX_AN(e)	0	2.47845e-05
EX_ARG(e)	0	0
EX_ASN(e)	0	0
EX_ASP(e)	0	0
EX_BIOTIN(e)	-0.192167	-7.65761e-05
EX_CADA(e)	0	1.24047e-05
EX_CELB(e)	0	0
EX_CITR(e)	0	8.26977e-06
EX_CIT(e)	-1	-0.021043
EX_CO2(e)	2.63182	8.6269
EX_CO_II(e)	0	0
EX_CYS(e)	0	0
EX_DALA(e)	0	0
EX_DAPIM(e)	0	0
EX_DA(e)	0	0
EX_DC(e)	0	0
EX_DGLU(e)	0	0
EX_DIN(e)	0	0
EX_DODECANOATE(e)	0	0
EX_DT(e)	0	0
EX_DU(e)	0	0
EX_EICOSANOATE(e)	0	0
EX_ELECTROPHILE[X](e)	0	0
EX_ETH(e)	0	0
EX_FE3(e)	-0.000272483	-0.000272483
EX_FOR(e)	0	0.0147489
EX_FRU(e)	0	0
EX_FUM(e)	0	0
EX_GABA(e)	0	0
EX_GL3P(e)	0	0
EX_GLAC(e)	0	0
EX_GLC(e)	-1	-0.265782
EX_GLN(e)	0	0
EX_GLUC(e)	0	0
EX_GLU(e)	-1	-0.999975
EX_GLYCOLATE(e)	0	0
EX_GLY(e)	0	0
EX_GL(e)	-1	0
EX_GN(e)	0	0
EX_GSN(e)	0	0
EX_H2X(e)	0	0
EX_HEPTADECANOATE(e)	0	0
EX_HEXACOSANOATE(e)	0	0
EX_HEXADECANOATE(e)	0	0
EX_HEXANOATE(e)	0	0
EX_HIS(e)	0	8.26426e-06
EX_HYXN(e)	0	6.20233e-06
EX_ILE(e)	0	2.48093e-05
EX_INS(e)	0	0
EX_LAC(e)	0	0
EX_LEU(e)	0	2.48093e-05
EX_LLAC(e)	0	0
EX_LYS(e)	0	1.24047e-05
EX_MAL(e)	0	0
EX_MAN(e)	0	0
EX_MET(e)	0	0
EX_MLT(e)	0	0
EX_MO2(e)	0	0
EX_NAC(e)	0	0
EX_NH3(e)	-10	-9.99998
EX_NO2(e)	0	0
EX_NO3(e)	0	0
EX_NONADECANOATE(e)	0	0
EX_N_ACETYL_S_CONJUGATE(e)	0	0
EX_O2(e)	-20	-8.3004
EX_ORN(e)	0	0
EX_PENTADECANOATE(e)	0	0
EX_PHE(e)	0	0
EX_PHOSPHATIDYLCHOLINE(e)	0	0
EX_PI(e)	-1	0
EX_PROPANOATE(e)	0	0
EX_PRO(e)	0	2.48093e-05
EX_PYR(e)	0	0
EX_RIB(e)	0	0
EX_SER(e)	0	2.48093e-05
EX_SLF(e)	-0.0175178	-0.0174929
EX_SUCC(e)	0	1.46844
EX_SUC(e)	0	0
EX_T3(e)	0	1.26024
EX_TAGcat(e)	0	0
EX_TETRACOSANOATE(e)	0	0
EX_TETRADECANOATE(e)	0	0
EX_THR(e)	0	2.48093e-05
EX_TRE(e)	0	0
EX_TRP(e)	0	0
EX_TYR(e)	0	0
EX_URA(e)	0	0
EX_UREA(e)	0	0
EX_URI(e)	0	0
EX_VAL(e)	0	2.48093e-05
EX_XAN(e)	0	0
Ht2r	-1000	1000
EX_H(e)	-1000	1000
R846	0	0
EX_CHOLESTEROL(e)	0	0
R932	0	0
R933	0	0
R934	0	0
R935	0	0
R936	0	0
R937	0	0
R938	0	0
R939	0	0
R940	0	0
R941	0	0
R668	0	0
R669	0	0
R670	0	0
SL_1_cyto	0	0
SL_1	0	0
