# Supplementary material for: A systematic evaluation of Mycobacterium tuberculosis Genome-Scale Metabolic Networks
Source: PLoS Comput Biol. 2020 Jun 15;16(6):e1007533. doi: 10.1371/journal.pcbi.1007533 (PMC7316355; doi:10.1371/journal.pcbi.1007533)
Supplement: S8 File — (ZIP) [file pcbi.1007533.s040.zip › 7H9_OADC_Essentiality(DeJesus)/results/iCG760_7H9_10_OADC_metricsctoff.xlsx]

## Sheet: Sheet1
LastNames	Metr_values
Model Genes	760
Evaluated Genes	755
True Positives	180
True Negatives	439
False Negatives	89
False Positives	47
Sensitivity	0.669145
Specificity	0.903292
Positive Predictive Value	0.792952
Negative Predictive Value	0.831439
Fall out	0.0967078
False Discovery Rate	0.207048
False Negative Rate	0.330855
Accuracy	0.819868
Mathews Correlation Coefficient	0.59785
Uncertain Genes	2
Too Small Genes	0
Not found genes	3
