# Supplementary material for: A systematic evaluation of Mycobacterium tuberculosis Genome-Scale Metabolic Networks
Source: PLoS Comput Biol. 2020 Jun 15;16(6):e1007533. doi: 10.1371/journal.pcbi.1007533 (PMC7316355; doi:10.1371/journal.pcbi.1007533)
Supplement: S8 File — (ZIP) [file pcbi.1007533.s040.zip › 7H9_OADC_Essentiality(DeJesus)/results/iCG760_7H9_10_OADC_metrics_roc.xlsx]

## Sheet: Sheet1
GR_Threshold_c	N_TN	N_TP	N_FN	N_FP	SENSITIVITY	SPECIFICITY	PPV	NPV	FALL_OUT	FDR	FNR	ACCURACY	MCC
0.005	439	173	96	47	0.643123	0.903292	0.786364	0.820561	0.0967078	0.213636	0.356877	0.810596	0.575875
0.01	439	173	96	47	0.643123	0.903292	0.786364	0.820561	0.0967078	0.213636	0.356877	0.810596	0.575875
0.015	439	173	96	47	0.643123	0.903292	0.786364	0.820561	0.0967078	0.213636	0.356877	0.810596	0.575875
0.02	439	173	96	47	0.643123	0.903292	0.786364	0.820561	0.0967078	0.213636	0.356877	0.810596	0.575875
0.025	439	173	96	47	0.643123	0.903292	0.786364	0.820561	0.0967078	0.213636	0.356877	0.810596	0.575875
0.03	439	173	96	47	0.643123	0.903292	0.786364	0.820561	0.0967078	0.213636	0.356877	0.810596	0.575875
0.035	439	173	96	47	0.643123	0.903292	0.786364	0.820561	0.0967078	0.213636	0.356877	0.810596	0.575875
0.04	439	173	96	47	0.643123	0.903292	0.786364	0.820561	0.0967078	0.213636	0.356877	0.810596	0.575875
0.045	439	173	96	47	0.643123	0.903292	0.786364	0.820561	0.0967078	0.213636	0.356877	0.810596	0.575875
0.05	439	180	89	47	0.669145	0.903292	0.792952	0.831439	0.0967078	0.207048	0.330855	0.819868	0.59785
0.055	439	180	89	47	0.669145	0.903292	0.792952	0.831439	0.0967078	0.207048	0.330855	0.819868	0.59785
0.06	439	180	89	47	0.669145	0.903292	0.792952	0.831439	0.0967078	0.207048	0.330855	0.819868	0.59785
0.065	439	180	89	47	0.669145	0.903292	0.792952	0.831439	0.0967078	0.207048	0.330855	0.819868	0.59785
0.07	439	180	89	47	0.669145	0.903292	0.792952	0.831439	0.0967078	0.207048	0.330855	0.819868	0.59785
0.075	439	180	89	47	0.669145	0.903292	0.792952	0.831439	0.0967078	0.207048	0.330855	0.819868	0.59785
0.08	439	180	89	47	0.669145	0.903292	0.792952	0.831439	0.0967078	0.207048	0.330855	0.819868	0.59785
0.085	439	180	89	47	0.669145	0.903292	0.792952	0.831439	0.0967078	0.207048	0.330855	0.819868	0.59785
0.09	439	180	89	47	0.669145	0.903292	0.792952	0.831439	0.0967078	0.207048	0.330855	0.819868	0.59785
0.095	439	180	89	47	0.669145	0.903292	0.792952	0.831439	0.0967078	0.207048	0.330855	0.819868	0.59785
0.1	439	180	89	47	0.669145	0.903292	0.792952	0.831439	0.0967078	0.207048	0.330855	0.819868	0.59785
0.105	439	180	89	47	0.669145	0.903292	0.792952	0.831439	0.0967078	0.207048	0.330855	0.819868	0.59785
0.11	439	180	89	47	0.669145	0.903292	0.792952	0.831439	0.0967078	0.207048	0.330855	0.819868	0.59785
0.115	439	180	89	47	0.669145	0.903292	0.792952	0.831439	0.0967078	0.207048	0.330855	0.819868	0.59785
0.12	439	180	89	47	0.669145	0.903292	0.792952	0.831439	0.0967078	0.207048	0.330855	0.819868	0.59785
0.125	439	180	89	47	0.669145	0.903292	0.792952	0.831439	0.0967078	0.207048	0.330855	0.819868	0.59785
0.13	439	180	89	47	0.669145	0.903292	0.792952	0.831439	0.0967078	0.207048	0.330855	0.819868	0.59785
0.135	439	180	89	47	0.669145	0.903292	0.792952	0.831439	0.0967078	0.207048	0.330855	0.819868	0.59785
0.14	439	180	89	47	0.669145	0.903292	0.792952	0.831439	0.0967078	0.207048	0.330855	0.819868	0.59785
0.145	439	180	89	47	0.669145	0.903292	0.792952	0.831439	0.0967078	0.207048	0.330855	0.819868	0.59785
0.15	439	180	89	47	0.669145	0.903292	0.792952	0.831439	0.0967078	0.207048	0.330855	0.819868	0.59785
0.155	439	180	89	47	0.669145	0.903292	0.792952	0.831439	0.0967078	0.207048	0.330855	0.819868	0.59785
0.16	439	180	89	47	0.669145	0.903292	0.792952	0.831439	0.0967078	0.207048	0.330855	0.819868	0.59785
0.165	438	180	89	48	0.669145	0.901235	0.789474	0.83112	0.0987654	0.210526	0.330855	0.818543	0.594957
0.17	438	180	89	48	0.669145	0.901235	0.789474	0.83112	0.0987654	0.210526	0.330855	0.818543	0.594957
0.175	438	180	89	48	0.669145	0.901235	0.789474	0.83112	0.0987654	0.210526	0.330855	0.818543	0.594957
0.18	438	180	89	48	0.669145	0.901235	0.789474	0.83112	0.0987654	0.210526	0.330855	0.818543	0.594957
0.185	436	181	88	50	0.672862	0.897119	0.78355	0.832061	0.102881	0.21645	0.327138	0.817219	0.592357
0.19	436	181	88	50	0.672862	0.897119	0.78355	0.832061	0.102881	0.21645	0.327138	0.817219	0.592357
0.195	436	181	88	50	0.672862	0.897119	0.78355	0.832061	0.102881	0.21645	0.327138	0.817219	0.592357
0.2	436	181	88	50	0.672862	0.897119	0.78355	0.832061	0.102881	0.21645	0.327138	0.817219	0.592357
0.205	436	181	88	50	0.672862	0.897119	0.78355	0.832061	0.102881	0.21645	0.327138	0.817219	0.592357
0.21	436	181	88	50	0.672862	0.897119	0.78355	0.832061	0.102881	0.21645	0.327138	0.817219	0.592357
0.215	436	181	88	50	0.672862	0.897119	0.78355	0.832061	0.102881	0.21645	0.327138	0.817219	0.592357
0.22	436	181	88	50	0.672862	0.897119	0.78355	0.832061	0.102881	0.21645	0.327138	0.817219	0.592357
0.225	436	181	88	50	0.672862	0.897119	0.78355	0.832061	0.102881	0.21645	0.327138	0.817219	0.592357
0.23	436	181	88	50	0.672862	0.897119	0.78355	0.832061	0.102881	0.21645	0.327138	0.817219	0.592357
0.235	436	181	88	50	0.672862	0.897119	0.78355	0.832061	0.102881	0.21645	0.327138	0.817219	0.592357
0.24	436	181	88	50	0.672862	0.897119	0.78355	0.832061	0.102881	0.21645	0.327138	0.817219	0.592357
0.245	436	181	88	50	0.672862	0.897119	0.78355	0.832061	0.102881	0.21645	0.327138	0.817219	0.592357
0.25	436	181	88	50	0.672862	0.897119	0.78355	0.832061	0.102881	0.21645	0.327138	0.817219	0.592357
0.255	436	181	88	50	0.672862	0.897119	0.78355	0.832061	0.102881	0.21645	0.327138	0.817219	0.592357
0.26	436	181	88	50	0.672862	0.897119	0.78355	0.832061	0.102881	0.21645	0.327138	0.817219	0.592357
0.265	436	181	88	50	0.672862	0.897119	0.78355	0.832061	0.102881	0.21645	0.327138	0.817219	0.592357
0.27	436	181	88	50	0.672862	0.897119	0.78355	0.832061	0.102881	0.21645	0.327138	0.817219	0.592357
0.275	436	181	88	50	0.672862	0.897119	0.78355	0.832061	0.102881	0.21645	0.327138	0.817219	0.592357
0.28	436	181	88	50	0.672862	0.897119	0.78355	0.832061	0.102881	0.21645	0.327138	0.817219	0.592357
0.285	436	181	88	50	0.672862	0.897119	0.78355	0.832061	0.102881	0.21645	0.327138	0.817219	0.592357
0.29	436	181	88	50	0.672862	0.897119	0.78355	0.832061	0.102881	0.21645	0.327138	0.817219	0.592357
0.295	436	181	88	50	0.672862	0.897119	0.78355	0.832061	0.102881	0.21645	0.327138	0.817219	0.592357
0.3	436	181	88	50	0.672862	0.897119	0.78355	0.832061	0.102881	0.21645	0.327138	0.817219	0.592357
0.305	436	181	88	50	0.672862	0.897119	0.78355	0.832061	0.102881	0.21645	0.327138	0.817219	0.592357
0.31	436	181	88	50	0.672862	0.897119	0.78355	0.832061	0.102881	0.21645	0.327138	0.817219	0.592357
0.315	436	181	88	50	0.672862	0.897119	0.78355	0.832061	0.102881	0.21645	0.327138	0.817219	0.592357
0.32	436	181	88	50	0.672862	0.897119	0.78355	0.832061	0.102881	0.21645	0.327138	0.817219	0.592357
0.325	436	181	88	50	0.672862	0.897119	0.78355	0.832061	0.102881	0.21645	0.327138	0.817219	0.592357
0.33	436	181	88	50	0.672862	0.897119	0.78355	0.832061	0.102881	0.21645	0.327138	0.817219	0.592357
0.335	436	181	88	50	0.672862	0.897119	0.78355	0.832061	0.102881	0.21645	0.327138	0.817219	0.592357
0.34	436	181	88	50	0.672862	0.897119	0.78355	0.832061	0.102881	0.21645	0.327138	0.817219	0.592357
0.345	436	181	88	50	0.672862	0.897119	0.78355	0.832061	0.102881	0.21645	0.327138	0.817219	0.592357
0.35	436	181	88	50	0.672862	0.897119	0.78355	0.832061	0.102881	0.21645	0.327138	0.817219	0.592357
0.355	436	181	88	50	0.672862	0.897119	0.78355	0.832061	0.102881	0.21645	0.327138	0.817219	0.592357
0.36	436	181	88	50	0.672862	0.897119	0.78355	0.832061	0.102881	0.21645	0.327138	0.817219	0.592357
0.365	436	181	88	50	0.672862	0.897119	0.78355	0.832061	0.102881	0.21645	0.327138	0.817219	0.592357
0.37	436	181	88	50	0.672862	0.897119	0.78355	0.832061	0.102881	0.21645	0.327138	0.817219	0.592357
0.375	436	181	88	50	0.672862	0.897119	0.78355	0.832061	0.102881	0.21645	0.327138	0.817219	0.592357
0.38	436	181	88	50	0.672862	0.897119	0.78355	0.832061	0.102881	0.21645	0.327138	0.817219	0.592357
0.385	436	181	88	50	0.672862	0.897119	0.78355	0.832061	0.102881	0.21645	0.327138	0.817219	0.592357
0.39	436	181	88	50	0.672862	0.897119	0.78355	0.832061	0.102881	0.21645	0.327138	0.817219	0.592357
0.395	436	181	88	50	0.672862	0.897119	0.78355	0.832061	0.102881	0.21645	0.327138	0.817219	0.592357
0.4	436	181	88	50	0.672862	0.897119	0.78355	0.832061	0.102881	0.21645	0.327138	0.817219	0.592357
0.405	436	181	88	50	0.672862	0.897119	0.78355	0.832061	0.102881	0.21645	0.327138	0.817219	0.592357
0.41	436	181	88	50	0.672862	0.897119	0.78355	0.832061	0.102881	0.21645	0.327138	0.817219	0.592357
0.415	436	181	88	50	0.672862	0.897119	0.78355	0.832061	0.102881	0.21645	0.327138	0.817219	0.592357
0.42	436	181	88	50	0.672862	0.897119	0.78355	0.832061	0.102881	0.21645	0.327138	0.817219	0.592357
0.425	436	182	87	50	0.67658	0.897119	0.784483	0.833652	0.102881	0.215517	0.32342	0.818543	0.595503
0.43	436	182	87	50	0.67658	0.897119	0.784483	0.833652	0.102881	0.215517	0.32342	0.818543	0.595503
0.435	436	182	87	50	0.67658	0.897119	0.784483	0.833652	0.102881	0.215517	0.32342	0.818543	0.595503
0.44	436	182	87	50	0.67658	0.897119	0.784483	0.833652	0.102881	0.215517	0.32342	0.818543	0.595503
0.445	436	182	87	50	0.67658	0.897119	0.784483	0.833652	0.102881	0.215517	0.32342	0.818543	0.595503
0.45	436	182	87	50	0.67658	0.897119	0.784483	0.833652	0.102881	0.215517	0.32342	0.818543	0.595503
0.455	436	182	87	50	0.67658	0.897119	0.784483	0.833652	0.102881	0.215517	0.32342	0.818543	0.595503
0.46	436	182	87	50	0.67658	0.897119	0.784483	0.833652	0.102881	0.215517	0.32342	0.818543	0.595503
0.465	436	182	87	50	0.67658	0.897119	0.784483	0.833652	0.102881	0.215517	0.32342	0.818543	0.595503
0.47	436	182	87	50	0.67658	0.897119	0.784483	0.833652	0.102881	0.215517	0.32342	0.818543	0.595503
0.475	436	182	87	50	0.67658	0.897119	0.784483	0.833652	0.102881	0.215517	0.32342	0.818543	0.595503
0.48	436	182	87	50	0.67658	0.897119	0.784483	0.833652	0.102881	0.215517	0.32342	0.818543	0.595503
0.485	436	182	87	50	0.67658	0.897119	0.784483	0.833652	0.102881	0.215517	0.32342	0.818543	0.595503
0.49	436	182	87	50	0.67658	0.897119	0.784483	0.833652	0.102881	0.215517	0.32342	0.818543	0.595503
0.495	436	182	87	50	0.67658	0.897119	0.784483	0.833652	0.102881	0.215517	0.32342	0.818543	0.595503
0.5	436	182	87	50	0.67658	0.897119	0.784483	0.833652	0.102881	0.215517	0.32342	0.818543	0.595503
0.505	436	182	87	50	0.67658	0.897119	0.784483	0.833652	0.102881	0.215517	0.32342	0.818543	0.595503
0.51	436	182	87	50	0.67658	0.897119	0.784483	0.833652	0.102881	0.215517	0.32342	0.818543	0.595503
0.515	436	182	87	50	0.67658	0.897119	0.784483	0.833652	0.102881	0.215517	0.32342	0.818543	0.595503
0.52	436	182	87	50	0.67658	0.897119	0.784483	0.833652	0.102881	0.215517	0.32342	0.818543	0.595503
0.525	436	182	87	50	0.67658	0.897119	0.784483	0.833652	0.102881	0.215517	0.32342	0.818543	0.595503
0.53	436	182	87	50	0.67658	0.897119	0.784483	0.833652	0.102881	0.215517	0.32342	0.818543	0.595503
0.535	436	182	87	50	0.67658	0.897119	0.784483	0.833652	0.102881	0.215517	0.32342	0.818543	0.595503
0.54	436	182	87	50	0.67658	0.897119	0.784483	0.833652	0.102881	0.215517	0.32342	0.818543	0.595503
0.545	436	182	87	50	0.67658	0.897119	0.784483	0.833652	0.102881	0.215517	0.32342	0.818543	0.595503
0.55	436	182	87	50	0.67658	0.897119	0.784483	0.833652	0.102881	0.215517	0.32342	0.818543	0.595503
0.555	436	182	87	50	0.67658	0.897119	0.784483	0.833652	0.102881	0.215517	0.32342	0.818543	0.595503
0.56	436	182	87	50	0.67658	0.897119	0.784483	0.833652	0.102881	0.215517	0.32342	0.818543	0.595503
0.565	436	182	87	50	0.67658	0.897119	0.784483	0.833652	0.102881	0.215517	0.32342	0.818543	0.595503
0.57	436	182	87	50	0.67658	0.897119	0.784483	0.833652	0.102881	0.215517	0.32342	0.818543	0.595503
0.575	436	182	87	50	0.67658	0.897119	0.784483	0.833652	0.102881	0.215517	0.32342	0.818543	0.595503
0.58	436	182	87	50	0.67658	0.897119	0.784483	0.833652	0.102881	0.215517	0.32342	0.818543	0.595503
0.585	436	182	87	50	0.67658	0.897119	0.784483	0.833652	0.102881	0.215517	0.32342	0.818543	0.595503
0.59	436	182	87	50	0.67658	0.897119	0.784483	0.833652	0.102881	0.215517	0.32342	0.818543	0.595503
0.595	436	182	87	50	0.67658	0.897119	0.784483	0.833652	0.102881	0.215517	0.32342	0.818543	0.595503
0.6	436	182	87	50	0.67658	0.897119	0.784483	0.833652	0.102881	0.215517	0.32342	0.818543	0.595503
0.605	436	182	87	50	0.67658	0.897119	0.784483	0.833652	0.102881	0.215517	0.32342	0.818543	0.595503
0.61	436	182	87	50	0.67658	0.897119	0.784483	0.833652	0.102881	0.215517	0.32342	0.818543	0.595503
0.615	436	182	87	50	0.67658	0.897119	0.784483	0.833652	0.102881	0.215517	0.32342	0.818543	0.595503
0.62	436	182	87	50	0.67658	0.897119	0.784483	0.833652	0.102881	0.215517	0.32342	0.818543	0.595503
0.625	436	182	87	50	0.67658	0.897119	0.784483	0.833652	0.102881	0.215517	0.32342	0.818543	0.595503
0.63	435	183	86	51	0.680297	0.895062	0.782051	0.834933	0.104938	0.217949	0.319703	0.818543	0.595808
0.635	435	183	86	51	0.680297	0.895062	0.782051	0.834933	0.104938	0.217949	0.319703	0.818543	0.595808
0.64	435	183	86	51	0.680297	0.895062	0.782051	0.834933	0.104938	0.217949	0.319703	0.818543	0.595808
0.645	435	183	86	51	0.680297	0.895062	0.782051	0.834933	0.104938	0.217949	0.319703	0.818543	0.595808
0.65	435	183	86	51	0.680297	0.895062	0.782051	0.834933	0.104938	0.217949	0.319703	0.818543	0.595808
0.655	435	183	86	51	0.680297	0.895062	0.782051	0.834933	0.104938	0.217949	0.319703	0.818543	0.595808
0.66	435	183	86	51	0.680297	0.895062	0.782051	0.834933	0.104938	0.217949	0.319703	0.818543	0.595808
0.665	435	183	86	51	0.680297	0.895062	0.782051	0.834933	0.104938	0.217949	0.319703	0.818543	0.595808
0.67	435	183	86	51	0.680297	0.895062	0.782051	0.834933	0.104938	0.217949	0.319703	0.818543	0.595808
0.675	435	184	85	51	0.684015	0.895062	0.782979	0.836538	0.104938	0.217021	0.315985	0.819868	0.598956
0.68	431	184	85	55	0.684015	0.886831	0.769874	0.835271	0.113169	0.230126	0.315985	0.81457	0.587746
0.685	431	184	85	55	0.684015	0.886831	0.769874	0.835271	0.113169	0.230126	0.315985	0.81457	0.587746
0.69	431	184	85	55	0.684015	0.886831	0.769874	0.835271	0.113169	0.230126	0.315985	0.81457	0.587746
0.695	431	184	85	55	0.684015	0.886831	0.769874	0.835271	0.113169	0.230126	0.315985	0.81457	0.587746
0.7	431	184	85	55	0.684015	0.886831	0.769874	0.835271	0.113169	0.230126	0.315985	0.81457	0.587746
0.705	431	184	85	55	0.684015	0.886831	0.769874	0.835271	0.113169	0.230126	0.315985	0.81457	0.587746
0.71	431	184	85	55	0.684015	0.886831	0.769874	0.835271	0.113169	0.230126	0.315985	0.81457	0.587746
0.715	431	184	85	55	0.684015	0.886831	0.769874	0.835271	0.113169	0.230126	0.315985	0.81457	0.587746
0.72	431	184	85	55	0.684015	0.886831	0.769874	0.835271	0.113169	0.230126	0.315985	0.81457	0.587746
0.725	431	184	85	55	0.684015	0.886831	0.769874	0.835271	0.113169	0.230126	0.315985	0.81457	0.587746
0.73	431	184	85	55	0.684015	0.886831	0.769874	0.835271	0.113169	0.230126	0.315985	0.81457	0.587746
0.735	431	184	85	55	0.684015	0.886831	0.769874	0.835271	0.113169	0.230126	0.315985	0.81457	0.587746
0.74	431	184	85	55	0.684015	0.886831	0.769874	0.835271	0.113169	0.230126	0.315985	0.81457	0.587746
0.745	431	184	85	55	0.684015	0.886831	0.769874	0.835271	0.113169	0.230126	0.315985	0.81457	0.587746
0.75	431	186	83	55	0.69145	0.886831	0.771784	0.838521	0.113169	0.228216	0.30855	0.817219	0.594078
0.755	431	186	83	55	0.69145	0.886831	0.771784	0.838521	0.113169	0.228216	0.30855	0.817219	0.594078
0.76	431	186	83	55	0.69145	0.886831	0.771784	0.838521	0.113169	0.228216	0.30855	0.817219	0.594078
0.765	431	186	83	55	0.69145	0.886831	0.771784	0.838521	0.113169	0.228216	0.30855	0.817219	0.594078
0.77	431	186	83	55	0.69145	0.886831	0.771784	0.838521	0.113169	0.228216	0.30855	0.817219	0.594078
0.775	431	186	83	55	0.69145	0.886831	0.771784	0.838521	0.113169	0.228216	0.30855	0.817219	0.594078
0.78	431	186	83	55	0.69145	0.886831	0.771784	0.838521	0.113169	0.228216	0.30855	0.817219	0.594078
0.785	431	186	83	55	0.69145	0.886831	0.771784	0.838521	0.113169	0.228216	0.30855	0.817219	0.594078
0.79	431	186	83	55	0.69145	0.886831	0.771784	0.838521	0.113169	0.228216	0.30855	0.817219	0.594078
0.795	431	186	83	55	0.69145	0.886831	0.771784	0.838521	0.113169	0.228216	0.30855	0.817219	0.594078
0.8	431	186	83	55	0.69145	0.886831	0.771784	0.838521	0.113169	0.228216	0.30855	0.817219	0.594078
0.805	431	187	82	55	0.695167	0.886831	0.772727	0.840156	0.113169	0.227273	0.304833	0.818543	0.597241
0.81	431	187	82	55	0.695167	0.886831	0.772727	0.840156	0.113169	0.227273	0.304833	0.818543	0.597241
0.815	431	187	82	55	0.695167	0.886831	0.772727	0.840156	0.113169	0.227273	0.304833	0.818543	0.597241
0.82	431	187	82	55	0.695167	0.886831	0.772727	0.840156	0.113169	0.227273	0.304833	0.818543	0.597241
0.825	431	187	82	55	0.695167	0.886831	0.772727	0.840156	0.113169	0.227273	0.304833	0.818543	0.597241
0.83	431	187	82	55	0.695167	0.886831	0.772727	0.840156	0.113169	0.227273	0.304833	0.818543	0.597241
0.835	431	187	82	55	0.695167	0.886831	0.772727	0.840156	0.113169	0.227273	0.304833	0.818543	0.597241
0.84	431	187	82	55	0.695167	0.886831	0.772727	0.840156	0.113169	0.227273	0.304833	0.818543	0.597241
0.845	431	187	82	55	0.695167	0.886831	0.772727	0.840156	0.113169	0.227273	0.304833	0.818543	0.597241
0.85	431	187	82	55	0.695167	0.886831	0.772727	0.840156	0.113169	0.227273	0.304833	0.818543	0.597241
0.855	431	187	82	55	0.695167	0.886831	0.772727	0.840156	0.113169	0.227273	0.304833	0.818543	0.597241
0.86	431	187	82	55	0.695167	0.886831	0.772727	0.840156	0.113169	0.227273	0.304833	0.818543	0.597241
0.865	431	187	82	55	0.695167	0.886831	0.772727	0.840156	0.113169	0.227273	0.304833	0.818543	0.597241
0.87	431	187	82	55	0.695167	0.886831	0.772727	0.840156	0.113169	0.227273	0.304833	0.818543	0.597241
0.875	431	187	82	55	0.695167	0.886831	0.772727	0.840156	0.113169	0.227273	0.304833	0.818543	0.597241
0.88	431	187	82	55	0.695167	0.886831	0.772727	0.840156	0.113169	0.227273	0.304833	0.818543	0.597241
0.885	431	187	82	55	0.695167	0.886831	0.772727	0.840156	0.113169	0.227273	0.304833	0.818543	0.597241
0.89	431	187	82	55	0.695167	0.886831	0.772727	0.840156	0.113169	0.227273	0.304833	0.818543	0.597241
0.895	431	187	82	55	0.695167	0.886831	0.772727	0.840156	0.113169	0.227273	0.304833	0.818543	0.597241
0.9	431	187	82	55	0.695167	0.886831	0.772727	0.840156	0.113169	0.227273	0.304833	0.818543	0.597241
0.905	431	187	82	55	0.695167	0.886831	0.772727	0.840156	0.113169	0.227273	0.304833	0.818543	0.597241
0.91	431	187	82	55	0.695167	0.886831	0.772727	0.840156	0.113169	0.227273	0.304833	0.818543	0.597241
0.915	431	187	82	55	0.695167	0.886831	0.772727	0.840156	0.113169	0.227273	0.304833	0.818543	0.597241
0.92	431	187	82	55	0.695167	0.886831	0.772727	0.840156	0.113169	0.227273	0.304833	0.818543	0.597241
0.925	431	187	82	55	0.695167	0.886831	0.772727	0.840156	0.113169	0.227273	0.304833	0.818543	0.597241
0.93	431	187	82	55	0.695167	0.886831	0.772727	0.840156	0.113169	0.227273	0.304833	0.818543	0.597241
0.935	431	187	82	55	0.695167	0.886831	0.772727	0.840156	0.113169	0.227273	0.304833	0.818543	0.597241
0.94	431	187	82	55	0.695167	0.886831	0.772727	0.840156	0.113169	0.227273	0.304833	0.818543	0.597241
0.945	431	187	82	55	0.695167	0.886831	0.772727	0.840156	0.113169	0.227273	0.304833	0.818543	0.597241
0.95	431	187	82	55	0.695167	0.886831	0.772727	0.840156	0.113169	0.227273	0.304833	0.818543	0.597241
0.955	431	187	82	55	0.695167	0.886831	0.772727	0.840156	0.113169	0.227273	0.304833	0.818543	0.597241
0.96	431	187	82	55	0.695167	0.886831	0.772727	0.840156	0.113169	0.227273	0.304833	0.818543	0.597241
0.965	431	187	82	55	0.695167	0.886831	0.772727	0.840156	0.113169	0.227273	0.304833	0.818543	0.597241
0.97	431	187	82	55	0.695167	0.886831	0.772727	0.840156	0.113169	0.227273	0.304833	0.818543	0.597241
0.975	431	187	82	55	0.695167	0.886831	0.772727	0.840156	0.113169	0.227273	0.304833	0.818543	0.597241
0.98	431	187	82	55	0.695167	0.886831	0.772727	0.840156	0.113169	0.227273	0.304833	0.818543	0.597241
0.985	431	187	82	55	0.695167	0.886831	0.772727	0.840156	0.113169	0.227273	0.304833	0.818543	0.597241
0.99	431	187	82	55	0.695167	0.886831	0.772727	0.840156	0.113169	0.227273	0.304833	0.818543	0.597241
0.995	430	188	81	56	0.698885	0.884774	0.770492	0.841487	0.115226	0.229508	0.301115	0.818543	0.597651
