# Supplementary material for: A systematic evaluation of Mycobacterium tuberculosis Genome-Scale Metabolic Networks
Source: PLoS Comput Biol. 2020 Jun 15;16(6):e1007533. doi: 10.1371/journal.pcbi.1007533 (PMC7316355; doi:10.1371/journal.pcbi.1007533)
Supplement: S8 File — (ZIP) [file pcbi.1007533.s040.zip › 7H9_OADC_Essentiality(DeJesus)/results/iEK1011_2.0_7H9_10_OADC_metricsctoff.xlsx]

## Sheet: Sheet1
LastNames	Metr_values
Model Genes	1013
Evaluated Genes	1006
True Positives	216
True Negatives	667
False Negatives	78
False Positives	45
Sensitivity	0.734694
Specificity	0.936798
Positive Predictive Value	0.827586
Negative Predictive Value	0.895302
Fall out	0.0632022
False Discovery Rate	0.172414
False Negative Rate	0.265306
Accuracy	0.877734
Mathews Correlation Coefficient	0.696716
Uncertain Genes	2
Too Small Genes	0
Not found genes	5
