# Supplementary material for: A systematic evaluation of Mycobacterium tuberculosis Genome-Scale Metabolic Networks
Source: PLoS Comput Biol. 2020 Jun 15;16(6):e1007533. doi: 10.1371/journal.pcbi.1007533 (PMC7316355; doi:10.1371/journal.pcbi.1007533)
Supplement: S8 File — (ZIP) [file pcbi.1007533.s040.zip › 7H9_OADC_Essentiality(DeJesus)/results/iEK1011_7H9_10_OADC_FVA.xlsx]

## Sheet: Sheet1
Rxns	FVAmin	FVAmax
2AGPEAT160	0	3.48156e-05
2AGPEAT180	0	3.48156e-05
5DGLCNR	0	0
AACPS10	0.00747445	0.00747449
AACPS11	0.000784717	0.000786676
AACPS3	0.034983	0.0350093
ABTA	0	3.48156e-05
ACACT1r	0	8.86268e-08
ACALD	0.032758	0.897395
ACBIPGT	0	0
ACCC	0.005731	0.00573103
ACChex_1	0.005731	0.00573103
ACGAMPM	-6.96312e-05	0
ACGAMT	8.88933e-05	8.88937e-05
ACGK	0.0146437	0.0314984
ACGS	0	0
ACHBS	0.0106685	0.0106927
ACKr	0.00148162	0.0170687
ACLS	0.0829234	0.082964
ACODA	0	0
ACONT	1.72838	1.72867
ACOTA	-0.0314984	-0.0146437
ACP1_FMN	0	6.96312e-05
ACPS1	0	0
ACS	0	6.96312e-05
ACS2	0	0
ACYSBMNt	0	0
ADA	0	6.96312e-05
ADCL	9.7284e-05	0.000103189
ADCPS1	0	0
ADCPS2	0	0
ADCS	9.7284e-05	0.000103189
ADCYRS	0	0
ADK1	-999.72	0.279824
ADK2	0	1000
ADMDC	0	0
ADNCYC	0	3.48156e-05
ADNK1	0	0.0105195
ADNK3	0	0.0105195
ADNK4	0	0.0105195
ADOCBIK	0	0
ADOCBLS	0	0
ADPT	0.00257199	0.00267644
ADSK	0	6.96312e-05
ADSL1r	0.0224494	0.022519
ADSL2r	0.051748	0.0517495
ADSS	0.0224494	0.022519
AFTA	8.88933e-05	8.88937e-05
AGDC	0	6.96312e-05
AGMT	0	0
AGPAT160	0.034983	0.0350034
AGPAT160190	0.00450315	0.00450318
AGPAT190	0.00148565	0.00148566
AGPR	-0.0314984	-0.0146437
AHCi	0.0130915	0.0131147
AHCYSNS	0	0
AHMMPS	9.7284e-05	9.72845e-05
AICART	0.0608583	0.0608638
AIRCr	0.051748	0.0517495
AKGDb	0	6.96312e-05
ALAALAD	0	6.96312e-05
ALAALAr	0.00506837	0.00513801
ALAD_L	0	999.911
ALAR	0.0101367	0.010276
ALAt2r	-3.27676e-05	0
ALDD1	0	0
ALDD19xr	0	5.84318e-06
ALDD2x	0	6.96312e-05
AMAOTr	0	0
AMID4	0	0
AMMQT8	0.00136531	0.00143495
AMMQT8_2	0	6.96312e-05
AMPTASECG	0	2.32104e-05
ANPRT	0.00244718	0.0024511
ANS	0.00244718	0.0024511
AOXSr	0	0
APRAUR	0.00426834	0.00426836
ARACHTA	0	7.91826e-07
ARB_Dabc	0	0
ARBabc	0	9.28416e-05
ARBt2r	-9.28416e-05	0
ARGDC	0	0
ARGDr	0	3.48156e-05
ARGSL	0.0146437	0.0146785
ARGSS	0.0146437	0.0146785
ARGt5r	-6.63154e-06	0
ASAD	-0.04548	-0.0454558
ASNN	0	2.32104e-05
ASNS1	0.00580044	0.00582365
ASNt2r	-1.29546e-05	0
ASP1DC	0.00238346	0.00241623
ASPCT	0.037569	0.0375739
ASPK	0.0454558	0.04548
ASPO5	0	2.93184e-05
ASPTA	-0.198252	-0.198182
ASPt2r	-2.93184e-05	0
AST	0	9.94731e-06
ATPPRT	0.00911028	0.00911573
ATPS4r	6.99994	7.00084
BACCL	0	0
BALAt2r	-3.27676e-05	0
BDH	-8.86268e-08	0
BETALDHx	0	0
BMNMSHS	0	0
BMNt	0	0
BPNT	0	6.96312e-05
BTS2	-3.51082e-06	0
BTS3r	-3.51082e-06	0
CAATPS	0	0.000278525
CAT	0.00168148	0.00182074
CAt4	-0.00055705	0
CBIAT	0	0
CBLAT	0	0
CBPS	0.0522127	0.0522226
CDAPPA160	0	3.48156e-05
CDAPPA160190	0	3.48156e-05
CDAPPA190	0	3.48156e-05
CDPMEK	0.0578244	0.0578319
CDPPT160	0	2.32104e-05
CDPPT160190	0.00150608	0.00150609
CHLabc	0	3.48156e-05
CHOLD	0	0
CHORM	0.00980842	0.00981426
CHORS	0.0145725	0.0145784
CHRPL	0.000784717	0.000786676
CIGAMS	0.00159303	0.00159303
CITL	0	6.96312e-05
CITabc	0.999972	1
CLPNS160190	0.000712484	0.000712487
CMCBTFL	0.000592361	0.000680991
CMCBTFU	0.000592361	0.000680991
CMLDC	0	0
CO2t	-4.53207	0
COAt	-1.45952e-06	0
COBALTt5	0	0
COCHL	0	0
COt	0	4.64208e-05
CPC6R	0	0
CPPPGO	0.000194568	0.000194569
CRNabc	0	0
CS	0.72838	0.728728
CTPS1	0.0348492	0.0349885
CTPS2	0	6.96312e-05
CYANST	0	0
CYO1a	0	11.1751
CYO1b	0	11.1751
CYRDAAT	0	0
CYRDAR2	0	0
CYSS	0	6.96312e-05
CYSTL	0	6.96312e-05
CYSTS	0	0.00701328
CYTBD	0.0374298	11.2129
CYTBD2	0	11.1753
CYTD	0	3.48156e-05
CYTDK2	0	6.96312e-05
CYTDt2	-4.85799e-06	0
CYTK1	0.0657661	0.0658358
CYTK2	0	3.48156e-05
Clt	0	0
Cuabc	0	3.48156e-05
Cut1	0	3.48156e-05
DADA	0	6.96312e-05
DADK	-0.000424647	-0.000389829
DAGK160	0	6.96312e-05
DALAOX	0	0.000139262
DALAt2r	-3.27676e-05	0
DAPDC	0.0095832	0.00959249
DAPE	0.00982191	0.0098312
DASYN160	0.0341026	0.0341451
DASYN160190	0.00367648	0.0037113
DASYN190190	0.000706525	0.000741341
DB4PS	0.00853667	0.00853671
DBTS	0	0
DCPDP	0	0
DCPDPP	0.00631142	0.00631145
DCPDPS	0	0.00416013
DCPE	0.00631142	0.00631145
DCPT	0.00631142	0.00631145
DCTPD	0	6.96312e-05
DCTPD2	0	6.96312e-05
DCYTD	0	0
DDPA	0.0145725	0.0145809
DESAT16	0	1.26602e-05
DESAT18_1	0.0626188	0.0626689
DGC3D	0	0
DGK1	0	0
DHAD1	0.0829234	0.082964
DHAD2	0.0106685	0.0106927
DHDPRy	0.00982191	0.0098312
DHDPS	0.00982191	0.0098312
DHFR_copy1	-1000	0.00133766
DHFS	9.7284e-05	9.72845e-05
DHNAOT	0.00143494	0.00143495
DHNPA_1	0	9.72845e-05
DHNPA2r	0	9.72845e-05
DHORTS	-0.0375739	-0.037569
DHPPDA	0	0.00426836
DHPPDA2	0	0.00426836
DHPS2	0	9.72845e-05
DHQTi	0.0145725	0.0145809
DHQS	0.0145725	0.0145809
DMATT	0.00578961	0.0057915
DMPPS	0	0.0578319
DNMPPA	9.7284e-05	9.72845e-05
DNTPPA	9.7284e-05	9.72845e-05
DPCOAK	0.00238346	0.00238492
DPPS	0	0.00416013
DPR	0.00238346	0.00238492
DRPA	0	1.40433e-05
DSERt2	0	0
DTMPK	0.00124037	0.00127519
DURIK1	0	0
DURIPP	0	0
DUTPDP	0	3.48156e-05
DXPRIi	0.0578244	0.0578319
DXPS	0.0579217	0.0579292
ENO	2.21439	2.21496
ETHAt	-6.18944e-05	0
EX_acysbmn_e	0	0
EX_ala_B_e	0	3.27676e-05
EX_ala__D_e	0	3.27676e-05
EX_ala__L_e	0	3.27676e-05
EX_arab__D_e	0	0
EX_arab__L_e	0	0
EX_arg__L_e	0	6.63154e-06
EX_asn__L_e	0	1.29546e-05
EX_asp__L_e	0	2.93184e-05
EX_atp_e	0	0
EX_bmn_e	0	0
EX_ca2_e	0	0
EX_chol_e	0	0
EX_cit_e	-1	-0.999972
EX_cl_e	0	0
EX_co2_e	0	4.53207
EX_coa_e	0	1.45952e-06
EX_cobalt2_e	0	0
EX_crn_e	0	0
EX_cu2_e	0	0
EX_cytd_e	0	4.85799e-06
EX_etha_e	0	6.18944e-05
EX_fe2_e	0	0
EX_fe3_e	-0.000680991	-0.000680988
EX_fum_e	0	2.93184e-05
EX_gal_e	0	0
EX_glc__D_e	-1	-0.999989
EX_glu__L_e	-1	-0.999977
EX_gly_e	0	4.4564e-05
EX_glyb_e	0	0
EX_glyc3p_e	0	0
EX_glyc_e	-1	-0.999981
EX_gthrd_e	0	0
EX_h2_e	0	0.000139262
EX_h2co3_e	0	4.53207
EX_h2o_e	4.37285	8.90492
EX_h2s_e	0	9.28416e-06
EX_h_e	-3.82286	-3.82252
EX_hdca_e	0	0
EX_his__L_e	0	5.45236e-06
EX_id3acald_e	0	3.92288e-06
EX_ile__L_e	0	8.98467e-06
EX_k_e	0	0
EX_lac__L_e	0	3.27676e-05
EX_lcts_e	0	0
EX_leu__L_e	0	1.42833e-05
EX_lys__L_e	0	9.28416e-06
EX_mal__L_e	0	2.93184e-05
EX_malt_e	0	0
EX_malthp_e	0	0
EX_meoh_e	0	0
EX_met__L_e	0	0
EX_mg2_e	0	0
EX_na1_e	0	0
EX_nh4_e	0.131594	0.131708
EX_no2_e	0.032758	0.0328403
EX_no3_e	0	0
EX_no_e	0	0
EX_o2_e	-5.64162	-5.64068
EX_ocdca_e	-0.0893695	-0.0893194
EX_orn_e	0	1.39262e-05
EX_pac_e	0	5.84318e-06
EX_pdima_e	0	7.91826e-07
EX_phdca_e	0	1.95914e-06
EX_phe__L_e	0	5.60788e-06
EX_pi_e	-0.161851	-0.161845
EX_ppa_e	0	0
EX_ppdima_e	0	5.70261e-07
EX_pro__L_e	0	1.46592e-05
EX_pyr_e	0	4.285e-05
EX_rib__D_e	0	0
EX_ser__D_e	0	0
EX_ser__L_e	0	2.65262e-05
EX_skm_e	0	8.39773e-06
EX_so4_e	-0.0162026	-0.0161933
EX_succ_e	2.84421	2.84458
EX_tartr__L_e	0	0
EX_thr__L_e	0	1.35866e-05
EX_tre_e	0	0
EX_trp__L_e	0	3.81541e-06
EX_tsul_e	0	0
EX_ttdca_e	0	0
EX_tyr__L_e	0	5.84318e-06
EX_val__L_e	0	1.63838e-05
EX_ac_e	0	0.00011141
EX_4abz_e	0	5.90512e-06
EX_for_e	0	9.28416e-05
EX_akg_e	0	2.32104e-05
EX_gua_e	0	0
EX_ad_e	0	0
ADtr	0	0
EX_urea_e	0	0
FACOAE140_1	0	3.48156e-05
FACOAE160	0	3.48156e-05
FACOAE180	0	3.48156e-05
FACOAL140_1	0	3.48156e-05
FACOAL160	0.00178309	0.00181791
FACOAL161	-0.0408369	-0.0408165
FACOAL180	0.0626188	0.0626689
FACOAL181_2	-0.00123748	-0.00119026
FACOAL200	0	7.91826e-07
FACOAL80	-0.0206149	-0.0205969
FACOALPHDCA	-0.000786676	-0.000784717
FACOALPREPH	-7.91826e-07	3.48156e-05
FAH4	0	0
FAMPL1	0.00196487	0.00196867
FAMPL2	0.00129935	0.00130314
FAMPL3	0.00103109	0.00103488
FAMPL4	0.000267896	0.000267897
FAMPL5	0.00116021	0.00116401
FAO1	0	3.76385e-06
FAO10	0	1.16052e-05
FAO11	0	1.16052e-05
FAO2	0	5.20607e-06
FAO3	0	1.01282e-05
FAS100	0.00148273	0.00149047
FAS120	0.00148273	0.00149047
FAS140	0.00148273	0.00149047
FAS160	0	7.7368e-06
FAS161	0	4.80215e-06
FAS180	0	6.71144e-06
FAS181	0	7.42733e-06
FAS200	0.00285966	0.00286204
FAS240_L	0.0185579	0.018558
FAS260	0.0185579	0.018558
FAS80_L	0	1.03157e-05
FASPHDCA	0.000784717	0.000786676
FASm1601	0.000143007	0.000143008
FASm180	0.0191245	0.0191245
FASm1801	0.000143007	0.000143008
FASm2001	0.000143007	0.000143008
FASm2002	0.000894526	0.000894531
FASm220	0.000953383	0.000954967
FASm2201	0.000143007	0.000143008
FASm2202	0.000894526	0.000894531
FASm240	0	1.58365e-06
FASm2401	0.000143007	0.000143008
FASm2402	0.000894526	0.000894531
FASm260	0	1.58365e-06
FASm2601	0.000143007	0.000143008
FASm2602	0.000286015	0.000286016
FASm280	0	1.58365e-06
FASm2801	0.000143007	0.000143008
FASm2802	0.000286015	0.000286016
FASm300	0.000286015	0.000286016
FASm3001	0	0
FASm320	0.000286015	0.000286016
FASm340	0.000286015	0.000286016
FBA	0.761352	0.761909
FBP	0	6.96312e-05
FCLPA	0	0
FCLT	0	0.000194569
FCLT2	0	0.000194569
FCOAH2	0	3.48156e-05
FDH	0.012763	0.878099
FE3Ri	0.000291852	0.000291853
FETRANS	-0.000194569	0
FHL	0	0.000139262
FMNAT	0.0015687	0.00156871
FOLD3	0	9.72845e-05
DHFR_copy2	0	1000
FOMETRi	-6.96312e-05	0
FORMCOAL	-0.000223303	3.48156e-05
FRD	0.174157	1000
FRD2	0	2.42195e-05
FRD3	0	2.42195e-05
FRRPPDIMAS	0	0
FTHFCL	0	6.96312e-05
FTHFD	0	0.0011141
FUM	-0.0854489	-0.0852981
FUMt2r	-2.93184e-05	0
G16MTM1	0.00150608	0.00150609
G16MTM10	0.000140332	0.000140333
G16MTM2	0	0.000645482
G16MTM4	0.000309606	0.000309608
G16MTM5	0.000147264	0.000147264
G16MTM6	0.000656181	0.00130167
G16MTM7	0.000656181	0.000656184
G16MTM8	0.000464896	0.000464898
G16MTM9	0.000294284	0.000294286
G1PACT	0.0401494	0.040219
G1PTT	8.88933e-05	8.88937e-05
G1SAT	0.00233482	0.00233483
G3PAT160	0	9.28416e-06
G3PAT190	0.00148565	0.00148566
G5SADs	0.0167851	0.0168548
G5SD	0	0.0168548
G5SD2	0	0.0168548
G6PDH2r	0	0.00167115
GALFT	8.88933e-05	8.88937e-05
GALKr	0	0
GALT	0	0
GALUi	0.00704584	0.0357866
GALt2	0	0
GAPD	2.40057	2.40113
GARFT	0.0518453	0.0518468
GCCa	0	0.0232543
GCCb	0	0.0232543
GCCc	0	0.0232543
GF6PTA	0.0401494	0.0401495
GFUCS	0	0
GGLUCT2	0	2.32104e-05
GHMT2r	0.115166	0.115741
GK1	0.00877988	0.0088147
GLCabc	0.999989	1
GLGC	0	0.0573423
GLNS	0.262487	0.262556
GLNSP1	0	0
GLNSP2	0	0
GLNSP3	0	0
GLU5K	0	0.0168548
GLUCYS	0	2.32104e-05
GLUDC	0	3.48156e-05
GLUDxi	-999.521	0.390507
GLUPRT	0.0518453	0.0518468
GLUR	-0.0050684	-0.00506837
GLUSy	0	6.96312e-05
GLUt2r	0.999977	1
GLXO1	0	0.000223303
GLYBabc	0	0
GLYC3Pabc	0	0
GLYCK	0	6.96312e-05
GLYCL	0	0.0232543
GLYCTO1	0	0.000139262
GLYCTO2	0	0.000194569
GLYCTO3	0	0.000194569
GLYCTO4	0	2.42195e-05
GLYCt	-1	-0.999981
GLYK	0.998405	0.998545
GLYt2r	-4.4564e-05	0
GMAND	0	0
GMPS2	0.0384089	0.0384263
GMT1	0.00045687	0.000456872
GND	0	0.00167115
GPDDA2	0.0328199	0.0328403
GRTT	0.00578961	0.0057915
GSNK	0	6.96312e-05
GTHOr	-1000	0
GTHRDt2_1	0	0
GTHS	0	2.32104e-05
GTMLT	0	2.32104e-05
GTPCI	9.7284e-05	9.72845e-05
GTPCII	0	0.00426836
GTPCII2	0	0.00426836
GTPDPK	0	2.32104e-05
GTPH1	0	3.48156e-05
GUACYC	0	3.48156e-05
GUAD	0	1.74078e-05
GUAPRT	0	6.96312e-05
H2CO3D	0	4.53207
H2CO3TP	-4.53207	0
H2Ot	-8.90492	-4.37285
H2St1	0	9.28416e-06
H2td	0	0.000139262
HCO3E	0.330201	0.33027
HCYSMT	0	2.32104e-05
HDCAt2	0	0
HEX1	0	6.96312e-05
HISTD	0.00911028	0.00911573
HISTP	0.00911028	0.00911573
HISt2r	-5.45236e-06	0
HMBS	0.000291852	0.000291853
HMPK1	0	0.000120494
HMPK2	0	0.000120494
HMPK3	0	0.000120494
HMPK4	0	0.000120494
HOPNTAL	0	0
HPPK	0	9.72845e-05
HPPK2	0	9.72845e-05
HSDy	-0.0356581	-0.0356339
HSERTA	0	0.0154081
HSK	0.016503	0.0356581
HSST	0	0.0191551
HSTPT	0.00911028	0.00911573
HXPRT	0	6.96312e-05
ICDHyr	1.72838	1.72867
ICHORS	0.00143494	0.00143503
ICL	0	3.59387e-05
ID3ACALDt	0	3.92288e-06
IG3PS	0.00911028	0.00911573
IGAMD	0.00159303	0.00159303
IGPDH	0.00911028	0.00911573
IGPS	0.00244718	0.0024511
ILETA	-0.0106775	-0.0106685
ILEt2r	-8.98467e-06	0
IMPC	-0.0608638	-0.0608583
IMPD	0.0384089	0.0384091
INDPYRD	0	3.92288e-06
INSH	0.00264163	0.00267644
INSK	0	6.96312e-05
IPDDI	-0.0520404	0.0057915
IPDPS	0	0.0578319
IPMD	0.0248938	0.024908
IPPMIa	-0.024908	-0.0248938
IPPMIb	-0.024908	-0.0248938
IPPS	0.0248938	0.024908
KARA1	-0.082964	-0.0829234
KARA2	0.0106685	0.0106927
Kabc	0	6.96312e-05
Kt1	0	1000
LACZ	0	0
LCTSabc	0	0
LDH_L	-11.2079	-0.0327657
LEUTA	-0.024908	-0.0248938
LEUt2r	-1.42833e-05	0
LO	0	3.48156e-05
LPLIPAL2E160	0.0328199	0.0328403
LPLIPAL2E180	0	0
LYSt5r	-9.28416e-06	0
L_LACD	0	0.000139262
L_LACD2	0	11.1751
L_LACD3	0	11.1751
L_LACt2r	-3.27676e-05	0.000139262
L_LACt3	0	0.000139262
MALS	0	0.000223303
MALT	0	6.96312e-05
MALTHPabc	0	0
MALTabc	0	0
MALt2r	-2.93184e-05	0
MAN1PT	0	6.96312e-05
MAN1PT2	0.00835018	0.00841985
MAN6PI	-0.0199803	-0.0199802
MANAT1	0.000204418	0.000849901
MANAT2	0	0.000645482
MANAT3	0.000154925	0.000154926
MCBTS_1	0	4.43134e-08
MCBTS2_1	0	4.43134e-08
MCBTS3	0	0
MCD	0	6.96312e-05
MCOATA	0.0885318	0.0885475
MDFDH	0	0
MDH	-1.25362	-0.0851156
ME1	0	1.16839
MECDPDH	0.0577896	0.0578319
MECDPS	0.0578244	0.0578319
MEOHt2	0	0
MEPCT	0.0578244	0.0578319
METAT	0.0173112	0.0173344
METOX1s	0	0.000139262
METOX2s	0	0.000139262
METS	0.0215539	0.0215601
METSOXR1	0	0.000139262
METSOXR2	0	0.000139262
METabc	0	0
MGt5	0	0
MHPGLUT	0	0
MI1PP	0	0.00152929
MI1PS	0	0.00150609
MI3PP	0	0.00150609
MMCD	0	6.96312e-05
MME_1	-1.42833e-05	0
MMM2r	-1.42833e-05	0
MMSAD1	0.0306162	0.0306547
MMSAD2	0	0
MN6PP	0.0115604	0.0115604
MNDNS1	0	0
MNDNS2	0	0
MOHMT	0.00238346	0.00238492
MPML	0	0
MSHAMID	0	0
MSHOXH	0	0
MSHS	0.00159303	0.00159303
MTAN	0	0
MTHFC	0.112704	0.113818
MTHFD	0.112704	0.113818
MTHFR2	0.0215539	0.0215601
MTI	0	0.0286711
MYC1CYC1	0.00196487	0.00196867
MYC1CYC2	0.00129935	0.00130314
MYC1CYC3	0.00103109	0.00103488
MYC1CYC4	0.000267896	0.000267897
MYC1CYC5	0.00116021	0.00116401
MYC1M1	0.000267896	0.000267897
MYC1M2	0.00116021	0.00116401
MYC2CYC1	0.00196487	0.00196867
MYC2CYC2	0.00129935	0.00130314
MYC2CYC3	0.00103109	0.00103488
MYCON1	0.00196487	0.00196867
MYCON2	0.00129935	0.00130314
MYCON3	0.00103109	0.00103488
MYCON4	0.000267896	0.000267897
MYCON5	0.00116021	0.00116401
MYCSacp50	0.00196487	0.00196867
MYCSacp56	0.00156725	0.00157103
MYCSacp58	0.00219509	0.0021951
MYCTR	-1000	0
MYCTR2	0	1000
NADH10	0	11.1751
NADH2r	-6.16792	1000
NADH5	0	11.1751
NADH9	0	2.42195e-05
NADK	0.00165383	0.00165384
NADS2	0.00350222	0.00350224
NADTRHD	0	1000
NAKtr	0	1000
NAPRT	0	0
NARK	0.032758	0.0328403
NAt	-1000	0
NDPK1	-2.15161	-0.972331
NDPK2	0.0551932	0.0852716
NDPK3	0.0633722	0.0635739
NDPK4	0.00132926	0.00136408
NDPK5	0.00235914	0.0128787
NDPK6	-0.00124038	3.48156e-05
NDPK7	0.00235914	0.00242877
NDPK8	0.00124037	0.00127519
NH4OHDs	0	6.96312e-05
NH4t	-0.131708	-0.131594
NNAM	0	0
NNATr	0.00350222	0.00350224
NNDMBRT	0	0
NNDPR	0.00350222	0.00350224
NO	0	0
NO3R1	0	0
NO3R2	0	0
NOt	0	0
NPHS	0.00143494	0.00143495
NTD1	0	0
NTD10	0	6.96312e-05
NTD11	0	6.96312e-05
NTD2	0	6.96312e-05
NTD3	0	0
NTD4	0	6.96312e-05
NTD5	0	6.96312e-05
NTD6	0	0
NTD7	0	6.96312e-05
NTD8	0	0
NTD9	0	6.96312e-05
NTPP2	0	3.48156e-05
NTPP3	0	3.48156e-05
NTPP4	0	3.48156e-05
NTPP5	0	3.48156e-05
NTPP7	0	3.48156e-05
NTPP8	0	3.48156e-05
NTPTP1	0	0
NTPTP2	0	3.48156e-05
NTRIR2x	0	6.96312e-05
NTRIRx	0	6.96312e-05
NTRIRy	0	6.96312e-05
O16RHAT	8.88933e-05	8.88937e-05
O2t	5.64068	5.64162
OCBT	0.0146437	0.0146536
OCDCAt2	0.0893194	0.0893695
OCOAT1	-8.86268e-08	0
OMCDC	0.0248938	0.024908
OMPDC	0.037569	0.0375739
OPAH	0	2.32104e-05
ORNTA	0	0.0168548
ORNTAC	0.0146437	0.0314984
ORNt	-1.39262e-05	0
ORPT	-0.0375739	-0.037569
OXACOAL	0	0.000223303
OXCDC	0	0.000223303
OXGDC	0	3.48156e-05
P5CD	0	6.96312e-05
P5CR	0	0.0168094
P5CRx	0	0.0168094
PACt2r	-5.84318e-06	0
PANTS	0.00238346	0.00238492
PAPA160	0	6.96312e-05
PAPPT1	0.00241483	0.00241484
PAPPT2	0.00241483	0.00241484
PAPPT3	0.000119903	0.000119903
PAPSR	-0.000787275	-0.00071764
PATS	0.000152128	0.000152129
PC	0	6.96312e-05
PC11M	0	0
PC17M	0	0
PC20M	0	0
PC6AR	0	0
PC6YM	0	0
PC8XM	0	0
PDE1	0	3.48156e-05
PDE4	0	3.48156e-05
PDH	0	0.864567
PDHa	0	0.864567
PDHbr	0	0.864567
PDHcr	0.0306404	0.895207
PDIMAS	0	7.91826e-07
PDIMAT	0	7.91826e-07
PDX5POi	0	0
PEAMNO	0	5.84318e-06
PEPCK_re	-2.18046	-1.01174
PFK	0.761352	0.761978
PFL	0	0.864567
PGAMT	-0.040219	-0.0401494
PGCD	0.186164	0.186739
PGI	0.906534	0.908205
PGK	-2.40113	-2.40057
PGL	0	0.00167115
PGLS	0	0
PGLYCP	0	0
PGM	-2.21496	-2.21439
PGMT	-0.064477	-0.035771
PGPP160	0.000788852	0.000788855
PGPP160190	0.00217041	0.00217042
PGPP190	0.000706525	0.000706528
PGPPT3	0.000118808	0.000118809
PGSA160	0.000788852	0.000788855
PGSA160190	0.00217041	0.00217042
PGSA190	0.000706525	0.000706528
PHDCATA	-0.000786676	-0.000784717
PHDCAt	-1.95914e-06	0
PHETA1	-0.00585529	-0.00584944
PHEt2r	-5.60788e-06	0
PHTHDLS	0	7.91826e-07
PHTHDLS2	0	5.70261e-07
PHTHS	0	7.91826e-07
PHTHS2	0	5.70261e-07
PHYCBOXL	0	5.84318e-06
PIabc	0.161845	0.161851
PLCD	0	2.32104e-05
PLIPA1E160	0.0328199	0.0328625
PLIPA1E180	0	3.48156e-05
PMANM	-0.00841985	-0.00841981
PMDPHT	0.00426834	0.00426836
PMPK	9.7284e-05	0.000120494
PNCDC	0	0
PNTK	0.00238346	0.00238492
PPA	0.480483	0.509169
PPAtr	0	0
PPBNGS	0.00116741	0.00116741
PPCDC	0.00238346	0.00238492
PPCOAC	0.0306404	0.0307101
PPDIMAS	0	5.70261e-07
PPDIMAT	0	5.70261e-07
PPDK	0	6.96312e-05
G6PP	-0.980299	-0.980091
PPK2	0	1000
PPNCL3	0.00238346	0.00238492
PPND	0.00395897	0.00396482
PPNDH	0.00584944	0.00585529
PPPGO	0.000194568	0.000194569
PPTGS	0	0
PPTGS_TB1	0.00229225	0.00229227
PPTGS_TB2	0.00229225	0.00229227
PRAGSr	0.0518453	0.0518468
PRAIS	0.0518453	0.0518468
PRAIi	0.00244718	0.0024511
PRAMPC	0.00911028	0.00911573
PRASCSi	0.051748	0.0517495
PRATPP	0.00911028	0.00911573
PRDX	0	0
PREPHACPH	0	3.48156e-05
PREPPACPH	0	5.70261e-07
PREPTHS	0	7.91826e-07
PREPTHS2	0	5.70261e-07
PREPTTA	-7.91826e-07	3.48156e-05
PRFGS	0.0518453	0.0518468
PRMICI	0.00911028	0.00911573
PROD2	0	2.42195e-05
PROabc	0	9.28416e-05
PROt2r	-9.28416e-05	0
PRPPS	0.113427	0.113462
PSCVT	0.0145725	0.0145784
PSD160	0.0333137	0.0333341
PSERT	0.186164	0.186739
PSP_L	0.17922	0.186739
PSSA160	0.0333137	0.0333341
PTAr	-0.0170687	-0.00148162
PTPATi	0.00238346	0.00238492
PUNP1	0.00257199	0.00271126
PUNP2	-6.96312e-05	0
PUNP3	0	6.96312e-05
PUNP4	0	0
PUNP5	-0.00271126	-0.00257199
PUNP6	0	6.96312e-05
PUNP7	0	6.96312e-05
PYAM5PO	0	0
PYDXNO	0	0
PYDXO	0	0
PYK	0	1.16839
PYRDC	0	0.864567
PYRt2	-4.285e-05	0
QRr	-993.868	6.16792
QULNS	0.00350222	0.00350224
R05217	0	0
R05219	0	0
R05224_2	0	0
RBFK	0.00426834	0.00433797
RBFSa	0.00853667	0.00853671
RBFSb	0.00426834	0.00426836
RBK	0	3.48156e-05
RIBabc	0	0
RNDR1	0.00166502	0.00166502
RNDR2	0.00235914	0.00235915
RNDR3	0.00235914	0.00242877
RNDR4	0	0.00124038
RNTR4	0	0.00124038
RPE	-0.086176	-0.0850526
RPI	-0.078187	-0.07763
RPPDIMAS	0	0
RRPPDIMAS	0	0
RZ5PP	0	0
SADH	0	9.94731e-06
SADT	0.0161933	0.0162026
SDPDS	0.00982191	0.0098312
SDPTA	-0.0098312	-0.00982191
SERAT	0	6.96312e-05
SERD_D	0	0
SERD_L	0	6.96312e-05
SERt2r	-2.65262e-05	0
SGDS	0	9.94731e-06
SGSAD	0	9.94731e-06
SHCHD2	9.7284e-05	9.72845e-05
SHCHD3	0	0
SHCHF	9.7284e-05	9.72845e-05
SHK3Dr	0.0145725	0.0145809
SHKK	0.0145725	0.0145784
SHSL1	-0.0069457	6.96312e-05
SHSL4r	-0.00846241	0.0106927
SKMt2	-8.39773e-06	0
SOTA	0	9.94731e-06
SPMS	0	0
SPODM	0	0
SSALx	0	3.48156e-05
SSALy	0	3.48156e-05
SUCBZL	0.00143494	0.00143495
SUCBZS	0.00143494	0.00143495
SUCCt2r	-2.84458	-2.84421
SUCD1	0	999.826
SUCOAS	-2.66047	-2.64105
SULabc	0.0161933	0.0162026
TALA	-0.0358017	-0.03524
TARTD	0	0
TARTRt7	0	0
TATS	0.000143007	0.000143008
TDMS1	0.000402513	0.000402514
TDMS2	0.000267896	0.000267897
TDMS3	0.000259587	0.000267167
TDMS4	0.000134252	0.000134253
TDPDRE	8.88933e-05	8.88937e-05
TDPDRR	8.88933e-05	8.88937e-05
TDPGDH	8.88933e-05	8.88937e-05
THDPS	0.00982191	0.0098312
THFGLUS	0	0
THMDP	0	1.74078e-05
THRD_L	0	0.0191551
THRS	0.016503	0.0356581
THRt2r	-1.35866e-05	0
THZPSN	9.7284e-05	9.72845e-05
TKT1	-0.0358017	-0.03524
TKT2	-0.0503752	-0.0498126
TMDK1	0	6.96312e-05
TMDPP	0	0
TMDS	0	0.00124038
TMHAS1	0.000134495	0.000134496
TMHAS2	0.000133765	0.000133766
TMHAS3	0.000134252	0.000134253
TMHAS4	0.000133401	0.000133401
TMHAS5	0	0
TMHAS6	0	0
TMN	0	2.32104e-05
TMPK	9.7284e-05	0.000114692
TMPPP	9.7284e-05	0.000120494
TPI	1.74451	1.74506
TRDR	0.0230297	0.0231689
TRE6PP	0.00358971	0.0323305
TRE6PS	0.00437904	0.0331198
TRESULT	0.000787271	0.000787275
TREabc	0	0
TRIATS	0	0
TRPS1	0	0.0024511
TRPS2	0	0.0024511
TRPS3	0	0.0024511
TRPTA	0	3.92288e-06
TRPt2r	-3.81541e-06	0
TSULabc	0	0
TTDCAt2	0	0
TYRTA	-0.00396482	-0.00395897
TYRt2r	-5.84318e-06	0
UAAGDS	0.000119903	0.000119903
UAAGLS1	0.00241483	0.00241484
UAAGLS2	0.00241483	0.00241484
UAGCVT	0.00540802	0.00540804
UAGDP	0.0121583	0.0121584
UAGPT1	0.00241483	0.00241484
UAGPT2	0.00241483	0.00241484
UAGPT3	0.000119903	0.000119903
UAMAGS	0.00494957	0.00494959
UAMAS	0.00494957	0.00494959
UAMRH	0.000118808	0.000118809
UAPGR	0.00540802	0.00540804
UDCPDP	0.00874462	0.00874466
UDCPDPS	0	0.00416013
UDPDPS	0	0.00416013
UDPDPS2	0	0.00416013
UDPG4E	0.0026668	0.00266681
UDPGALM	0.0026668	0.00266681
UDPGD	0	0
UGAGDS	0.000118808	0.000118809
UGGPT3	0.000118808	0.000118809
UGLDDS1_1	0.00241483	0.00241484
UGLDDS2_2	0.00241483	0.00241484
UGMAGS	0.000118808	0.000118809
UGMAS	0.000118808	0.000118809
UGMDDS	0.000119903	0.000119903
UGMDDS2	0.000118808	0.000118809
UMPK	0.0427263	0.0427611
UPP3MT	9.7284e-05	9.72845e-05
UPP3S	0.000291852	0.000291853
UPPDC1	0.000194568	0.000194569
UPPDC2	0	0
UPPRT	0	0
UREA	0	0
URIDK2r	-0.00124038	-0.00120556
URIK2	0	6.96312e-05
VALTA	-1000	-0.08931
VALt2r	-1.63838e-05	0
XPPT	0	6.96312e-05
XYLK	0	0
YUMPS	0	0
S7PI	0	6.76578e-06
GMHEPK	0	6.76578e-06
HMEDS	0	3.48156e-05
HMEDR	0	3.48156e-05
FRTT	0.00143494	0.00559693
MCITD	0	1.42833e-05
MCITS	0	1.42833e-05
MICITDr	0	1.42833e-05
MCITL2	0	1.42833e-05
GLNabc	0	0
TREP	0	6.96312e-05
HDECH	-0.0395066	-0.0394862
DTBTST	0	7.02163e-06
IPDPUDCT	0	0.00416013
AHSERL2	0	0.0154081
PYDXS	0	0
PLPS	0	0
PDBL_3	0	0
PDBL_4	0	0
EX_ni2_e	0	0
NIt5	0	0
EX_mn2_e	0	0
Mn2t	0	0.000139262
2O4EH	0	0
G6PDH3	0	0
2PLS	0	0
LPPGS	0	0
DMHDRFS_1	0	0
LPFPLT	0	0
GF4GL_7	0	0
GF4GL_1	0	0
CPMPS	0	0
FAD_1	0	0
FAD_2	0	0
FAD_3	0	0
FAD_4	0	0
FAD_5	0	0
FAD_6	0	0
FAD_7	0	0
FAD_8	0	5.98978e-06
FAD_9	0.0205969	0.0206173
FAD_10	0.0205969	0.0206173
FAD_11	0	1.01282e-05
FAD_12	0	1.01282e-05
FAD_13	0	1.01282e-05
FAD_14	0.0614211	0.061443
FAD_15	0.0205969	0.0206173
FAD_16	0.0205969	0.0206173
FAD_17	0.0205969	0.0206173
FAD_18	0.0205969	0.0206173
FAD_19	0.0205969	0.0206173
FAD_20	0	0
FAD_21	0	0
FAD_22	0	0
FAD_23	0	0
FAD_24	0	0
FAD_25	0	0
FAD_26	0	0
FAD_27	0	0
HIBD	0.0306162	0.0306547
ALDR	0	0
AL4D	0	0
MANT1	0	0
ARABT	0	0
HOAS	0	0
SR1	0	0
MGSA	0	3.48156e-05
ALCD22_L	-3.48156e-05	0
GLYCS_I	0	3.48156e-05
GLYCS_II	0	3.48156e-05
LCADi	0	3.48156e-05
CYST_II	0	0.00701328
NTP3	0	6.96312e-05
ISCS	0.000194568	0.000194569
GLYTRS	0	0
SELCYSS	0	0
TYRTRS	0	0
BIOMASS__2	0.121605	0.121606
ECHA20	0	0
CHOL1	0	0
FADE282	0	0
HOPNTAL2_1	0	0
ECHA192	0	0
HSA	0	0
FADB3	0	0
FADB2	0	0
CHCD	0	0
HDAD	0	0
CHOD	0	0
3HSA	0	0
HSAC	0	0
HSAE	0	0
HIAA	0	0
IPDAB	0	0
KSH	0	0
ECHA193	0	0
CYP1	0	0
HIPB	0	0
HIPA	0	0
CHOLCOA	0	0
ECHA191	0	0
FADE30	0	0
CYP3	0	0
CYP2	0	0
PRCOA1	0	0
FADE281	0	0
FADD3	0	0
KSTD	0	0
FADD17	0	0
FADE51	0	0
FADE52	0	0
HIAt	0	0
MACCOAT	0	2.42195e-05
ACCOAC	0.247313	0.247417
CHSTEROLt_1	0	0
EX_chsterol_e	0	0
MOEA1	0	0
MPTAT	0	0
MOBA	0	0
MOAE1	0	0
MOEB1	0	0
MOBDabc	0	3.48156e-05
MOBDabc_rev	0	3.48156e-05
PHBADA	0	0
PHBADB	0	0
PHBADC	0	0
PHBADD	0	0
MI3PS	0.00159303	0.00309912
NAGINSP	0.00159303	0.00159303
NAGINS	0.00159303	0.00159303
LAT	0	0
KGD2	-2.67029	-2.67
ASPO6	0.00347291	0.00350224
ECOAH12	0.0306162	0.0306547
FADE233	0.0306162	0.0306547
BKDC	0.0306162	0.0306547
BKDA2	0.0306162	0.0306547
3HBCOAHL	0.0306162	0.0306547
AKGDa	0	6.96312e-05
ACt2r_1	-0.00011141	0
EX_4hba_e	9.7284e-05	9.72845e-05
4HBAt	-9.72845e-05	-9.7284e-05
4ABZt	0	5.90512e-06
CHLabc_rev	0	3.48156e-05
GCALDD	0.000194568	0.000194569
PYDXNtr	0	0
EX_pydxn_e	0	0
GLYALDDr	0	6.96312e-05
FORt	-9.28416e-05	0
GLYCLTt	-3.84172e-05	0
EX_glyclt_e	0	3.84172e-05
NO3t3	0	0
ROSFE	0	0
MNabc_rev	0	0.000139262
ADOCBIAH	0	0
ADOCBLabc	0	0
COB2	0	0
CBL2OR_1	0	0
DRBK	0	1.40433e-05
5DOAN_1	0	1.40433e-05
AKGt2r_1	-2.32104e-05	0
EX_co_e	0	4.64208e-05
PHEMEt	0	0
EX_pheme_e	0	0
HEMEOS	0.000194568	0.000194569
HEMEAS	9.7284e-05	9.72845e-05
GSEALD	0.00233482	0.00233483
CPPPGO2_1	0	0
EX_hia_e	0	0
L_LACDcm_1	0.0327657	0.0328403
FPRA	5.24747	5.24805
COCO2	-4.64208e-05	0
ACALDt	-4.285e-05	0
EX_acald_e	0	4.285e-05
NMO	0.0327657	0.0328403
OCDCEAt	-3.97893e-05	0
EX_ocdcea_e	0	3.97893e-05
UREAt_2	0	0
PAPA1	0	0
PAPA2	0	0
MMPL8	0	0
PKS2	0.000778272	0.000778276
MAS3	0.000778272	0.000778276
EX_gln__L_e	0	0
SIRA2	-0.0154153	-0.015406
APSR	0.0161237	0.0162026
SHSL2r	0	0.0154081
CYSK2_I	0	0
CYSM_I	0	3.48156e-05
CYSM_II	0	3.48156e-05
CYSO_I	0	3.48156e-05
CYSO_II	0	3.48156e-05
THMP	0	2.32104e-05
VIUB	0	8.86269e-05
MBTK3	0	4.42536e-08
MBTG	0	8.85072e-08
MBTA3	0	0
ALCD2ir	0	2.93184e-05
ETOHt3	0	2.93184e-05
EX_etoh_e	0	2.93184e-05
MTAP	0	0
PKS122	0	0
PKS121	0	0
ORNDC	0	0
MBTA1	0	4.42536e-08
HACD9	0	2.42195e-05
ECOAH9ir	0	2.42195e-05
ACOADH1	0	2.42195e-05
BKDC1	0	2.42195e-05
MAK	0	0.0286711
GLGE	0	0.0286711
TREY	0	6.96312e-05
GLGB	0.0286015	0.0286363
GLGP	0	3.48156e-05
AMYL2	0	0.0573423
DHORDi	0	0.000139262
SHCHCS3	0.00143494	0.00143495
SEPHCHCS	0.00143494	0.00143495
SALSYN	0	8.86269e-08
APPLDHr	0	0
AOBUTDs	0	0
THRD	0	0
EX_adocbl_e	0	0
DMBI	0	0
BARB	0	0
HETZK	0	2.32104e-05
GLYDHDA_copy1	-0.000230507	0
EX_mobd_e	0	0
TBSYNLDPS	0	1.88192e-06
TBSNLS1	0	1.88192e-06
TBSNLS2	0	1.88192e-06
TBSNLS3	0	1.88192e-06
3M2OPLOXRD	0	2.42195e-05
BPNT2	0	6.96312e-05
G3PD5	0	11.1751
G3PD1ir	-0.986657	10.1884
G3PT	0	6.96312e-05
DHORD2	0.0374298	0.0375739
PPAKr	0	0
PTA2	0	0
EMB	8.88933e-05	8.88937e-05
BTNTe	0	0
EX_btn_e	0	0
GLYDHDA_copy2	-0.000230507	0
OPP	0.00143494	0.00143495
HEXTT	0.00143494	0.00143495
PPTT	0.00143494	0.00143495
GGTT	0.00143494	0.00143495
ACYP_2	0	6.96312e-05
GTPDPDP	0	2.32104e-05
PPGPPDP	0	2.32104e-05
AKGDH	0	6.96312e-05
EX_nodcoa_e	0	0
NODCOAt	0	0
EX_octscoa_e	0	0
OCTSCOAt	0	0
ATPM	1	1.00007
VPAMTr	-999.975	-0.06428
EGTB	0	2.05806e-06
EGTC	0	2.05806e-06
EGTE	0	2.05806e-06
TMDS3	0	0.00124038
MHUD1	0	0
OTSB1	0	1.51578e-05
MYCOPP	0.00358735	0.00360251
TMMYCO	0	1.51578e-05
MYCOE	0.00358735	0.00360251
PPM1	0.00358735	0.00358736
PEPA	0	0
NADDP_1	0	3.48156e-05
NMNAT_1	0	3.48156e-05
EGTD	0	2.05806e-06
ACONMT	0	0
MANPGH	0	0
EPH	0	0
FBPA	0	7.57891e-06
DGTP8DETOX	0	0
DGTP8OXO	0	0
GTP8OXO	0	0
TAG	0	0
LIPY	0	0
LIPW	0	0
CHOLK_1	0	0
PC_TBt	0	0
BIRA	0	3.48156e-05
ACCD3	0	3.48156e-05
ACCA3	0	3.48156e-05
GMHEPPA	0	6.76578e-06
ALCD19y	-6.96312e-05	0
EX_pc_TB_e	0	0
DM_ergoth_c	0	2.05806e-06
DM_tbsinol_c	0	1.88192e-06
DM_isotbsinol_13S_c	0	1.88192e-06
DM_isotbsinol_13R_c	0	1.88192e-06
DM_psd5p_c	0	0
DM_cpppg1_c	0	0
DM_scys__L_c	0	0
DM_gmhep1p_c	0	6.76578e-06
