# Supplementary material for: A systematic evaluation of Mycobacterium tuberculosis Genome-Scale Metabolic Networks
Source: PLoS Comput Biol. 2020 Jun 15;16(6):e1007533. doi: 10.1371/journal.pcbi.1007533 (PMC7316355; doi:10.1371/journal.pcbi.1007533)
Supplement: S8 File — (ZIP) [file pcbi.1007533.s040.zip › 7H9_OADC_Essentiality(DeJesus)/results/iEK1011_7H9_10_OADC_metricsctoff.xlsx]

## Sheet: Sheet1
LastNames	Metr_values
Model Genes	1011
Evaluated Genes	1005
True Positives	215
True Negatives	665
False Negatives	79
False Positives	46
Sensitivity	0.731293
Specificity	0.935302
Positive Predictive Value	0.823755
Negative Predictive Value	0.893817
Fall out	0.0646976
False Discovery Rate	0.176245
False Negative Rate	0.268707
Accuracy	0.875622
Mathews Correlation Coefficient	0.691614
Uncertain Genes	2
Too Small Genes	0
Not found genes	4
