# Supplementary material for: A systematic evaluation of Mycobacterium tuberculosis Genome-Scale Metabolic Networks
Source: PLoS Comput Biol. 2020 Jun 15;16(6):e1007533. doi: 10.1371/journal.pcbi.1007533 (PMC7316355; doi:10.1371/journal.pcbi.1007533)
Supplement: S8 File — (ZIP) [file pcbi.1007533.s040.zip › 7H9_OADC_Essentiality(DeJesus)/results/iEK1011_7H9_10_OADC_metrics_roc.xlsx]

## Sheet: Sheet1
GR_Threshold_c	N_TN	N_TP	N_FN	N_FP	SENSITIVITY	SPECIFICITY	PPV	NPV	FALL_OUT	FDR	FNR	ACCURACY	MCC
0.005	665	215	79	46	0.731293	0.935302	0.823755	0.893817	0.0646976	0.176245	0.268707	0.875622	0.691614
0.01	665	215	79	46	0.731293	0.935302	0.823755	0.893817	0.0646976	0.176245	0.268707	0.875622	0.691614
0.015	665	215	79	46	0.731293	0.935302	0.823755	0.893817	0.0646976	0.176245	0.268707	0.875622	0.691614
0.02	665	215	79	46	0.731293	0.935302	0.823755	0.893817	0.0646976	0.176245	0.268707	0.875622	0.691614
0.025	665	215	79	46	0.731293	0.935302	0.823755	0.893817	0.0646976	0.176245	0.268707	0.875622	0.691614
0.03	665	215	79	46	0.731293	0.935302	0.823755	0.893817	0.0646976	0.176245	0.268707	0.875622	0.691614
0.035	665	215	79	46	0.731293	0.935302	0.823755	0.893817	0.0646976	0.176245	0.268707	0.875622	0.691614
0.04	665	215	79	46	0.731293	0.935302	0.823755	0.893817	0.0646976	0.176245	0.268707	0.875622	0.691614
0.045	665	215	79	46	0.731293	0.935302	0.823755	0.893817	0.0646976	0.176245	0.268707	0.875622	0.691614
0.05	665	215	79	46	0.731293	0.935302	0.823755	0.893817	0.0646976	0.176245	0.268707	0.875622	0.691614
0.055	665	215	79	46	0.731293	0.935302	0.823755	0.893817	0.0646976	0.176245	0.268707	0.875622	0.691614
0.06	665	215	79	46	0.731293	0.935302	0.823755	0.893817	0.0646976	0.176245	0.268707	0.875622	0.691614
0.065	665	215	79	46	0.731293	0.935302	0.823755	0.893817	0.0646976	0.176245	0.268707	0.875622	0.691614
0.07	665	215	79	46	0.731293	0.935302	0.823755	0.893817	0.0646976	0.176245	0.268707	0.875622	0.691614
0.075	665	215	79	46	0.731293	0.935302	0.823755	0.893817	0.0646976	0.176245	0.268707	0.875622	0.691614
0.08	665	215	79	46	0.731293	0.935302	0.823755	0.893817	0.0646976	0.176245	0.268707	0.875622	0.691614
0.085	665	215	79	46	0.731293	0.935302	0.823755	0.893817	0.0646976	0.176245	0.268707	0.875622	0.691614
0.09	665	215	79	46	0.731293	0.935302	0.823755	0.893817	0.0646976	0.176245	0.268707	0.875622	0.691614
0.095	665	215	79	46	0.731293	0.935302	0.823755	0.893817	0.0646976	0.176245	0.268707	0.875622	0.691614
0.1	665	215	79	46	0.731293	0.935302	0.823755	0.893817	0.0646976	0.176245	0.268707	0.875622	0.691614
0.105	665	215	79	46	0.731293	0.935302	0.823755	0.893817	0.0646976	0.176245	0.268707	0.875622	0.691614
0.11	665	215	79	46	0.731293	0.935302	0.823755	0.893817	0.0646976	0.176245	0.268707	0.875622	0.691614
0.115	665	215	79	46	0.731293	0.935302	0.823755	0.893817	0.0646976	0.176245	0.268707	0.875622	0.691614
0.12	665	215	79	46	0.731293	0.935302	0.823755	0.893817	0.0646976	0.176245	0.268707	0.875622	0.691614
0.125	665	215	79	46	0.731293	0.935302	0.823755	0.893817	0.0646976	0.176245	0.268707	0.875622	0.691614
0.13	665	215	79	46	0.731293	0.935302	0.823755	0.893817	0.0646976	0.176245	0.268707	0.875622	0.691614
0.135	665	215	79	46	0.731293	0.935302	0.823755	0.893817	0.0646976	0.176245	0.268707	0.875622	0.691614
0.14	665	215	79	46	0.731293	0.935302	0.823755	0.893817	0.0646976	0.176245	0.268707	0.875622	0.691614
0.145	665	215	79	46	0.731293	0.935302	0.823755	0.893817	0.0646976	0.176245	0.268707	0.875622	0.691614
0.15	665	215	79	46	0.731293	0.935302	0.823755	0.893817	0.0646976	0.176245	0.268707	0.875622	0.691614
0.155	665	215	79	46	0.731293	0.935302	0.823755	0.893817	0.0646976	0.176245	0.268707	0.875622	0.691614
0.16	665	215	79	46	0.731293	0.935302	0.823755	0.893817	0.0646976	0.176245	0.268707	0.875622	0.691614
0.165	665	215	79	46	0.731293	0.935302	0.823755	0.893817	0.0646976	0.176245	0.268707	0.875622	0.691614
0.17	665	215	79	46	0.731293	0.935302	0.823755	0.893817	0.0646976	0.176245	0.268707	0.875622	0.691614
0.175	665	215	79	46	0.731293	0.935302	0.823755	0.893817	0.0646976	0.176245	0.268707	0.875622	0.691614
0.18	665	215	79	46	0.731293	0.935302	0.823755	0.893817	0.0646976	0.176245	0.268707	0.875622	0.691614
0.185	665	215	79	46	0.731293	0.935302	0.823755	0.893817	0.0646976	0.176245	0.268707	0.875622	0.691614
0.19	665	215	79	46	0.731293	0.935302	0.823755	0.893817	0.0646976	0.176245	0.268707	0.875622	0.691614
0.195	665	215	79	46	0.731293	0.935302	0.823755	0.893817	0.0646976	0.176245	0.268707	0.875622	0.691614
0.2	665	215	79	46	0.731293	0.935302	0.823755	0.893817	0.0646976	0.176245	0.268707	0.875622	0.691614
0.205	665	215	79	46	0.731293	0.935302	0.823755	0.893817	0.0646976	0.176245	0.268707	0.875622	0.691614
0.21	665	215	79	46	0.731293	0.935302	0.823755	0.893817	0.0646976	0.176245	0.268707	0.875622	0.691614
0.215	665	215	79	46	0.731293	0.935302	0.823755	0.893817	0.0646976	0.176245	0.268707	0.875622	0.691614
0.22	665	215	79	46	0.731293	0.935302	0.823755	0.893817	0.0646976	0.176245	0.268707	0.875622	0.691614
0.225	665	215	79	46	0.731293	0.935302	0.823755	0.893817	0.0646976	0.176245	0.268707	0.875622	0.691614
0.23	665	215	79	46	0.731293	0.935302	0.823755	0.893817	0.0646976	0.176245	0.268707	0.875622	0.691614
0.235	665	215	79	46	0.731293	0.935302	0.823755	0.893817	0.0646976	0.176245	0.268707	0.875622	0.691614
0.24	665	215	79	46	0.731293	0.935302	0.823755	0.893817	0.0646976	0.176245	0.268707	0.875622	0.691614
0.245	665	215	79	46	0.731293	0.935302	0.823755	0.893817	0.0646976	0.176245	0.268707	0.875622	0.691614
0.25	665	215	79	46	0.731293	0.935302	0.823755	0.893817	0.0646976	0.176245	0.268707	0.875622	0.691614
0.255	665	215	79	46	0.731293	0.935302	0.823755	0.893817	0.0646976	0.176245	0.268707	0.875622	0.691614
0.26	665	215	79	46	0.731293	0.935302	0.823755	0.893817	0.0646976	0.176245	0.268707	0.875622	0.691614
0.265	665	215	79	46	0.731293	0.935302	0.823755	0.893817	0.0646976	0.176245	0.268707	0.875622	0.691614
0.27	665	215	79	46	0.731293	0.935302	0.823755	0.893817	0.0646976	0.176245	0.268707	0.875622	0.691614
0.275	665	215	79	46	0.731293	0.935302	0.823755	0.893817	0.0646976	0.176245	0.268707	0.875622	0.691614
0.28	665	215	79	46	0.731293	0.935302	0.823755	0.893817	0.0646976	0.176245	0.268707	0.875622	0.691614
0.285	665	215	79	46	0.731293	0.935302	0.823755	0.893817	0.0646976	0.176245	0.268707	0.875622	0.691614
0.29	665	215	79	46	0.731293	0.935302	0.823755	0.893817	0.0646976	0.176245	0.268707	0.875622	0.691614
0.295	665	215	79	46	0.731293	0.935302	0.823755	0.893817	0.0646976	0.176245	0.268707	0.875622	0.691614
0.3	665	215	79	46	0.731293	0.935302	0.823755	0.893817	0.0646976	0.176245	0.268707	0.875622	0.691614
0.305	665	215	79	46	0.731293	0.935302	0.823755	0.893817	0.0646976	0.176245	0.268707	0.875622	0.691614
0.31	665	215	79	46	0.731293	0.935302	0.823755	0.893817	0.0646976	0.176245	0.268707	0.875622	0.691614
0.315	665	215	79	46	0.731293	0.935302	0.823755	0.893817	0.0646976	0.176245	0.268707	0.875622	0.691614
0.32	665	215	79	46	0.731293	0.935302	0.823755	0.893817	0.0646976	0.176245	0.268707	0.875622	0.691614
0.325	665	215	79	46	0.731293	0.935302	0.823755	0.893817	0.0646976	0.176245	0.268707	0.875622	0.691614
0.33	665	215	79	46	0.731293	0.935302	0.823755	0.893817	0.0646976	0.176245	0.268707	0.875622	0.691614
0.335	665	215	79	46	0.731293	0.935302	0.823755	0.893817	0.0646976	0.176245	0.268707	0.875622	0.691614
0.34	665	215	79	46	0.731293	0.935302	0.823755	0.893817	0.0646976	0.176245	0.268707	0.875622	0.691614
0.345	665	215	79	46	0.731293	0.935302	0.823755	0.893817	0.0646976	0.176245	0.268707	0.875622	0.691614
0.35	665	215	79	46	0.731293	0.935302	0.823755	0.893817	0.0646976	0.176245	0.268707	0.875622	0.691614
0.355	665	215	79	46	0.731293	0.935302	0.823755	0.893817	0.0646976	0.176245	0.268707	0.875622	0.691614
0.36	665	215	79	46	0.731293	0.935302	0.823755	0.893817	0.0646976	0.176245	0.268707	0.875622	0.691614
0.365	665	215	79	46	0.731293	0.935302	0.823755	0.893817	0.0646976	0.176245	0.268707	0.875622	0.691614
0.37	665	215	79	46	0.731293	0.935302	0.823755	0.893817	0.0646976	0.176245	0.268707	0.875622	0.691614
0.375	665	215	79	46	0.731293	0.935302	0.823755	0.893817	0.0646976	0.176245	0.268707	0.875622	0.691614
0.38	665	215	79	46	0.731293	0.935302	0.823755	0.893817	0.0646976	0.176245	0.268707	0.875622	0.691614
0.385	665	215	79	46	0.731293	0.935302	0.823755	0.893817	0.0646976	0.176245	0.268707	0.875622	0.691614
0.39	665	215	79	46	0.731293	0.935302	0.823755	0.893817	0.0646976	0.176245	0.268707	0.875622	0.691614
0.395	665	222	72	46	0.755102	0.935302	0.828358	0.902307	0.0646976	0.171642	0.244898	0.882587	0.710249
0.4	665	222	72	46	0.755102	0.935302	0.828358	0.902307	0.0646976	0.171642	0.244898	0.882587	0.710249
0.405	665	222	72	46	0.755102	0.935302	0.828358	0.902307	0.0646976	0.171642	0.244898	0.882587	0.710249
0.41	665	222	72	46	0.755102	0.935302	0.828358	0.902307	0.0646976	0.171642	0.244898	0.882587	0.710249
0.415	665	222	72	46	0.755102	0.935302	0.828358	0.902307	0.0646976	0.171642	0.244898	0.882587	0.710249
0.42	665	222	72	46	0.755102	0.935302	0.828358	0.902307	0.0646976	0.171642	0.244898	0.882587	0.710249
0.425	665	222	72	46	0.755102	0.935302	0.828358	0.902307	0.0646976	0.171642	0.244898	0.882587	0.710249
0.43	665	222	72	46	0.755102	0.935302	0.828358	0.902307	0.0646976	0.171642	0.244898	0.882587	0.710249
0.435	665	222	72	46	0.755102	0.935302	0.828358	0.902307	0.0646976	0.171642	0.244898	0.882587	0.710249
0.44	665	222	72	46	0.755102	0.935302	0.828358	0.902307	0.0646976	0.171642	0.244898	0.882587	0.710249
0.445	665	222	72	46	0.755102	0.935302	0.828358	0.902307	0.0646976	0.171642	0.244898	0.882587	0.710249
0.45	665	222	72	46	0.755102	0.935302	0.828358	0.902307	0.0646976	0.171642	0.244898	0.882587	0.710249
0.455	665	222	72	46	0.755102	0.935302	0.828358	0.902307	0.0646976	0.171642	0.244898	0.882587	0.710249
0.46	665	222	72	46	0.755102	0.935302	0.828358	0.902307	0.0646976	0.171642	0.244898	0.882587	0.710249
0.465	665	222	72	46	0.755102	0.935302	0.828358	0.902307	0.0646976	0.171642	0.244898	0.882587	0.710249
0.47	665	222	72	46	0.755102	0.935302	0.828358	0.902307	0.0646976	0.171642	0.244898	0.882587	0.710249
0.475	665	222	72	46	0.755102	0.935302	0.828358	0.902307	0.0646976	0.171642	0.244898	0.882587	0.710249
0.48	665	222	72	46	0.755102	0.935302	0.828358	0.902307	0.0646976	0.171642	0.244898	0.882587	0.710249
0.485	665	222	72	46	0.755102	0.935302	0.828358	0.902307	0.0646976	0.171642	0.244898	0.882587	0.710249
0.49	665	222	72	46	0.755102	0.935302	0.828358	0.902307	0.0646976	0.171642	0.244898	0.882587	0.710249
0.495	665	222	72	46	0.755102	0.935302	0.828358	0.902307	0.0646976	0.171642	0.244898	0.882587	0.710249
0.5	665	222	72	46	0.755102	0.935302	0.828358	0.902307	0.0646976	0.171642	0.244898	0.882587	0.710249
0.505	665	222	72	46	0.755102	0.935302	0.828358	0.902307	0.0646976	0.171642	0.244898	0.882587	0.710249
0.51	665	222	72	46	0.755102	0.935302	0.828358	0.902307	0.0646976	0.171642	0.244898	0.882587	0.710249
0.515	665	222	72	46	0.755102	0.935302	0.828358	0.902307	0.0646976	0.171642	0.244898	0.882587	0.710249
0.52	665	222	72	46	0.755102	0.935302	0.828358	0.902307	0.0646976	0.171642	0.244898	0.882587	0.710249
0.525	665	222	72	46	0.755102	0.935302	0.828358	0.902307	0.0646976	0.171642	0.244898	0.882587	0.710249
0.53	665	222	72	46	0.755102	0.935302	0.828358	0.902307	0.0646976	0.171642	0.244898	0.882587	0.710249
0.535	665	222	72	46	0.755102	0.935302	0.828358	0.902307	0.0646976	0.171642	0.244898	0.882587	0.710249
0.54	665	222	72	46	0.755102	0.935302	0.828358	0.902307	0.0646976	0.171642	0.244898	0.882587	0.710249
0.545	665	222	72	46	0.755102	0.935302	0.828358	0.902307	0.0646976	0.171642	0.244898	0.882587	0.710249
0.55	665	222	72	46	0.755102	0.935302	0.828358	0.902307	0.0646976	0.171642	0.244898	0.882587	0.710249
0.555	665	222	72	46	0.755102	0.935302	0.828358	0.902307	0.0646976	0.171642	0.244898	0.882587	0.710249
0.56	665	222	72	46	0.755102	0.935302	0.828358	0.902307	0.0646976	0.171642	0.244898	0.882587	0.710249
0.565	665	222	72	46	0.755102	0.935302	0.828358	0.902307	0.0646976	0.171642	0.244898	0.882587	0.710249
0.57	665	222	72	46	0.755102	0.935302	0.828358	0.902307	0.0646976	0.171642	0.244898	0.882587	0.710249
0.575	665	222	72	46	0.755102	0.935302	0.828358	0.902307	0.0646976	0.171642	0.244898	0.882587	0.710249
0.58	665	222	72	46	0.755102	0.935302	0.828358	0.902307	0.0646976	0.171642	0.244898	0.882587	0.710249
0.585	665	222	72	46	0.755102	0.935302	0.828358	0.902307	0.0646976	0.171642	0.244898	0.882587	0.710249
0.59	665	222	72	46	0.755102	0.935302	0.828358	0.902307	0.0646976	0.171642	0.244898	0.882587	0.710249
0.595	665	222	72	46	0.755102	0.935302	0.828358	0.902307	0.0646976	0.171642	0.244898	0.882587	0.710249
0.6	665	222	72	46	0.755102	0.935302	0.828358	0.902307	0.0646976	0.171642	0.244898	0.882587	0.710249
0.605	665	222	72	46	0.755102	0.935302	0.828358	0.902307	0.0646976	0.171642	0.244898	0.882587	0.710249
0.61	665	222	72	46	0.755102	0.935302	0.828358	0.902307	0.0646976	0.171642	0.244898	0.882587	0.710249
0.615	665	222	72	46	0.755102	0.935302	0.828358	0.902307	0.0646976	0.171642	0.244898	0.882587	0.710249
0.62	665	222	72	46	0.755102	0.935302	0.828358	0.902307	0.0646976	0.171642	0.244898	0.882587	0.710249
0.625	665	222	72	46	0.755102	0.935302	0.828358	0.902307	0.0646976	0.171642	0.244898	0.882587	0.710249
0.63	665	222	72	46	0.755102	0.935302	0.828358	0.902307	0.0646976	0.171642	0.244898	0.882587	0.710249
0.635	665	222	72	46	0.755102	0.935302	0.828358	0.902307	0.0646976	0.171642	0.244898	0.882587	0.710249
0.64	665	222	72	46	0.755102	0.935302	0.828358	0.902307	0.0646976	0.171642	0.244898	0.882587	0.710249
0.645	665	222	72	46	0.755102	0.935302	0.828358	0.902307	0.0646976	0.171642	0.244898	0.882587	0.710249
0.65	665	222	72	46	0.755102	0.935302	0.828358	0.902307	0.0646976	0.171642	0.244898	0.882587	0.710249
0.655	665	222	72	46	0.755102	0.935302	0.828358	0.902307	0.0646976	0.171642	0.244898	0.882587	0.710249
0.66	665	222	72	46	0.755102	0.935302	0.828358	0.902307	0.0646976	0.171642	0.244898	0.882587	0.710249
0.665	665	222	72	46	0.755102	0.935302	0.828358	0.902307	0.0646976	0.171642	0.244898	0.882587	0.710249
0.67	665	222	72	46	0.755102	0.935302	0.828358	0.902307	0.0646976	0.171642	0.244898	0.882587	0.710249
0.675	665	222	72	46	0.755102	0.935302	0.828358	0.902307	0.0646976	0.171642	0.244898	0.882587	0.710249
0.68	665	222	72	46	0.755102	0.935302	0.828358	0.902307	0.0646976	0.171642	0.244898	0.882587	0.710249
0.685	665	222	72	46	0.755102	0.935302	0.828358	0.902307	0.0646976	0.171642	0.244898	0.882587	0.710249
0.69	665	222	72	46	0.755102	0.935302	0.828358	0.902307	0.0646976	0.171642	0.244898	0.882587	0.710249
0.695	665	222	72	46	0.755102	0.935302	0.828358	0.902307	0.0646976	0.171642	0.244898	0.882587	0.710249
0.7	665	222	72	46	0.755102	0.935302	0.828358	0.902307	0.0646976	0.171642	0.244898	0.882587	0.710249
0.705	665	222	72	46	0.755102	0.935302	0.828358	0.902307	0.0646976	0.171642	0.244898	0.882587	0.710249
0.71	665	222	72	46	0.755102	0.935302	0.828358	0.902307	0.0646976	0.171642	0.244898	0.882587	0.710249
0.715	665	222	72	46	0.755102	0.935302	0.828358	0.902307	0.0646976	0.171642	0.244898	0.882587	0.710249
0.72	665	222	72	46	0.755102	0.935302	0.828358	0.902307	0.0646976	0.171642	0.244898	0.882587	0.710249
0.725	665	222	72	46	0.755102	0.935302	0.828358	0.902307	0.0646976	0.171642	0.244898	0.882587	0.710249
0.73	665	222	72	46	0.755102	0.935302	0.828358	0.902307	0.0646976	0.171642	0.244898	0.882587	0.710249
0.735	665	222	72	46	0.755102	0.935302	0.828358	0.902307	0.0646976	0.171642	0.244898	0.882587	0.710249
0.74	665	222	72	46	0.755102	0.935302	0.828358	0.902307	0.0646976	0.171642	0.244898	0.882587	0.710249
0.745	665	224	70	46	0.761905	0.935302	0.82963	0.904762	0.0646976	0.17037	0.238095	0.884577	0.715558
0.75	665	224	70	46	0.761905	0.935302	0.82963	0.904762	0.0646976	0.17037	0.238095	0.884577	0.715558
0.755	665	224	70	46	0.761905	0.935302	0.82963	0.904762	0.0646976	0.17037	0.238095	0.884577	0.715558
0.76	665	224	70	46	0.761905	0.935302	0.82963	0.904762	0.0646976	0.17037	0.238095	0.884577	0.715558
0.765	665	224	70	46	0.761905	0.935302	0.82963	0.904762	0.0646976	0.17037	0.238095	0.884577	0.715558
0.77	665	224	70	46	0.761905	0.935302	0.82963	0.904762	0.0646976	0.17037	0.238095	0.884577	0.715558
0.775	665	224	70	46	0.761905	0.935302	0.82963	0.904762	0.0646976	0.17037	0.238095	0.884577	0.715558
0.78	665	224	70	46	0.761905	0.935302	0.82963	0.904762	0.0646976	0.17037	0.238095	0.884577	0.715558
0.785	665	224	70	46	0.761905	0.935302	0.82963	0.904762	0.0646976	0.17037	0.238095	0.884577	0.715558
0.79	665	224	70	46	0.761905	0.935302	0.82963	0.904762	0.0646976	0.17037	0.238095	0.884577	0.715558
0.795	665	224	70	46	0.761905	0.935302	0.82963	0.904762	0.0646976	0.17037	0.238095	0.884577	0.715558
0.8	665	224	70	46	0.761905	0.935302	0.82963	0.904762	0.0646976	0.17037	0.238095	0.884577	0.715558
0.805	665	224	70	46	0.761905	0.935302	0.82963	0.904762	0.0646976	0.17037	0.238095	0.884577	0.715558
0.81	665	224	70	46	0.761905	0.935302	0.82963	0.904762	0.0646976	0.17037	0.238095	0.884577	0.715558
0.815	665	224	70	46	0.761905	0.935302	0.82963	0.904762	0.0646976	0.17037	0.238095	0.884577	0.715558
0.82	665	224	70	46	0.761905	0.935302	0.82963	0.904762	0.0646976	0.17037	0.238095	0.884577	0.715558
0.825	665	224	70	46	0.761905	0.935302	0.82963	0.904762	0.0646976	0.17037	0.238095	0.884577	0.715558
0.83	665	224	70	46	0.761905	0.935302	0.82963	0.904762	0.0646976	0.17037	0.238095	0.884577	0.715558
0.835	665	224	70	46	0.761905	0.935302	0.82963	0.904762	0.0646976	0.17037	0.238095	0.884577	0.715558
0.84	665	224	70	46	0.761905	0.935302	0.82963	0.904762	0.0646976	0.17037	0.238095	0.884577	0.715558
0.845	665	224	70	46	0.761905	0.935302	0.82963	0.904762	0.0646976	0.17037	0.238095	0.884577	0.715558
0.85	665	224	70	46	0.761905	0.935302	0.82963	0.904762	0.0646976	0.17037	0.238095	0.884577	0.715558
0.855	665	224	70	46	0.761905	0.935302	0.82963	0.904762	0.0646976	0.17037	0.238095	0.884577	0.715558
0.86	665	224	70	46	0.761905	0.935302	0.82963	0.904762	0.0646976	0.17037	0.238095	0.884577	0.715558
0.865	665	224	70	46	0.761905	0.935302	0.82963	0.904762	0.0646976	0.17037	0.238095	0.884577	0.715558
0.87	665	227	67	46	0.772109	0.935302	0.831502	0.90847	0.0646976	0.168498	0.227891	0.887562	0.723508
0.875	665	227	67	46	0.772109	0.935302	0.831502	0.90847	0.0646976	0.168498	0.227891	0.887562	0.723508
0.88	665	227	67	46	0.772109	0.935302	0.831502	0.90847	0.0646976	0.168498	0.227891	0.887562	0.723508
0.885	665	227	67	46	0.772109	0.935302	0.831502	0.90847	0.0646976	0.168498	0.227891	0.887562	0.723508
0.89	665	227	67	46	0.772109	0.935302	0.831502	0.90847	0.0646976	0.168498	0.227891	0.887562	0.723508
0.895	665	227	67	46	0.772109	0.935302	0.831502	0.90847	0.0646976	0.168498	0.227891	0.887562	0.723508
0.9	665	227	67	46	0.772109	0.935302	0.831502	0.90847	0.0646976	0.168498	0.227891	0.887562	0.723508
0.905	665	227	67	46	0.772109	0.935302	0.831502	0.90847	0.0646976	0.168498	0.227891	0.887562	0.723508
0.91	665	227	67	46	0.772109	0.935302	0.831502	0.90847	0.0646976	0.168498	0.227891	0.887562	0.723508
0.915	665	227	67	46	0.772109	0.935302	0.831502	0.90847	0.0646976	0.168498	0.227891	0.887562	0.723508
0.92	665	227	67	46	0.772109	0.935302	0.831502	0.90847	0.0646976	0.168498	0.227891	0.887562	0.723508
0.925	665	228	66	46	0.77551	0.935302	0.832117	0.909713	0.0646976	0.167883	0.22449	0.888557	0.726155
0.93	665	228	66	46	0.77551	0.935302	0.832117	0.909713	0.0646976	0.167883	0.22449	0.888557	0.726155
0.935	663	228	66	48	0.77551	0.932489	0.826087	0.909465	0.0675105	0.173913	0.22449	0.886567	0.721644
0.94	663	228	66	48	0.77551	0.932489	0.826087	0.909465	0.0675105	0.173913	0.22449	0.886567	0.721644
0.945	662	231	63	49	0.785714	0.931083	0.825	0.913103	0.068917	0.175	0.214286	0.888557	0.727372
0.95	662	231	63	49	0.785714	0.931083	0.825	0.913103	0.068917	0.175	0.214286	0.888557	0.727372
0.955	662	231	63	49	0.785714	0.931083	0.825	0.913103	0.068917	0.175	0.214286	0.888557	0.727372
0.96	662	231	63	49	0.785714	0.931083	0.825	0.913103	0.068917	0.175	0.214286	0.888557	0.727372
0.965	662	231	63	49	0.785714	0.931083	0.825	0.913103	0.068917	0.175	0.214286	0.888557	0.727372
0.97	661	232	62	50	0.789116	0.929677	0.822695	0.914246	0.0703235	0.177305	0.210884	0.888557	0.72781
0.975	661	232	62	50	0.789116	0.929677	0.822695	0.914246	0.0703235	0.177305	0.210884	0.888557	0.72781
0.98	660	232	62	51	0.789116	0.92827	0.819788	0.914127	0.07173	0.180212	0.210884	0.887562	0.725603
0.985	659	232	62	52	0.789116	0.926864	0.816901	0.914008	0.0731364	0.183099	0.210884	0.886567	0.723406
0.99	659	232	62	52	0.789116	0.926864	0.816901	0.914008	0.0731364	0.183099	0.210884	0.886567	0.723406
0.995	653	234	60	58	0.795918	0.918425	0.80137	0.915849	0.0815752	0.19863	0.204082	0.882587	0.715779
