# Supplementary material for: A systematic evaluation of Mycobacterium tuberculosis Genome-Scale Metabolic Networks
Source: PLoS Comput Biol. 2020 Jun 15;16(6):e1007533. doi: 10.1371/journal.pcbi.1007533 (PMC7316355; doi:10.1371/journal.pcbi.1007533)
Supplement: S8 File — (ZIP) [file pcbi.1007533.s040.zip › 7H9_OADC_Essentiality(DeJesus)/results/iNJ661v_modified_7H9_10_OADC_FVA.xlsx]

## Sheet: Sheet1
Rxns	FVAmin	FVAmax
2AGPEAT160	0	2.03908e-05
2AGPEAT180	0	2.03908e-05
4HBAt	-3.1918e-07	-3.1918e-07
4HTHRS	0	0
5DGLCNR	0	0
AACPS10	0.0208523	0.0208524
AACPS11	0.00252184	0.00252268
AACPS3	0.0244087	0.0244168
ABTA	0	2.91629
ACACCT	-997.253	999.999
ACACT1r	0.000925622	0.000925623
ACALDi	0	2.05937
ACBIPGT	0	0
ACCC	0.0123283	0.0123283
ACCOACr	2.03903	2.03905
ACChex	0.0123283	0.0123283
ACGAMPM	-2.03908e-05	0
ACGAMT	0.000233321	0.000233321
ACGK	0.0384357	0.0825125
ACGS	0	2.03908e-05
ACHBS	0.028002	0.0280071
ACKr	-1000	997.252
ACLS	0.13122	0.131231
ACODA	0	2.03908e-05
ACONT	3.7654	8.01695
ACOTA	-0.0825125	-0.0384357
ACP1_FMN	0	2.03908e-05
ACPS1	0	0
ACS	0	998.408
ACS2	0	998.408
ACYSBMNt	0	0
ADA	0	2.03908e-05
ADCL	9.5754e-07	9.57541e-07
ADCPS1	0	0
ADCPS2	0	0
ADCS	9.5754e-07	9.57541e-07
ADCYRS	0	0
ADK1	-1000	1000
ADK2	-999.998	998.41
ADK3	-1000	1000
ADK4	-1000	1000
ADMDCr	0	0
ADNCYC	0	2.03908e-05
ADNK1	0	0.0267383
ADNK3	0	0.0267383
ADNK4	0	0.0267383
ADOCBIK	0	0
ADOCBLS	0	0
ADPT	0	2.03908e-05
ADSK	0.0208428	0.0208509
ADSL1r	0.0595076	0.059528
ADSL2r	0.12658	0.126581
ADSS	0.0595076	0.059528
AFE	0.000233321	0.000233321
AFTA	0.000233321	0.000233321
AGDC	0	2.03908e-05
AGMT	0	0
AGPAT160	0.00567757	0.00568165
AGPAT160190	0.0130535	0.0130535
AGPAT190	0.00389942	0.00389942
AGPR	-0.0825125	-0.0384357
AHC	0.0267179	0.0267281
AHCYSNS	0	0
AHMMPS	3.1918e-07	3.1918e-07
AICART	-999.86	1000
AICART2	-999.86	1000
AIRC2	0	2.03908e-05
AIRC3	-2.03908e-05	0
AIRCr	0.12656	0.126581
AKGDb	0	0
ALAALAD	0	2.03908e-05
ALAALAr	0.0133031	0.0133235
ALAD_L	0	1000
ALAR	0.0266062	0.026647
ALATA_L	-1000	1.88988
ALATRS	0	0
ALAt2r	-2.03908e-05	0
ALDD1	0	0
ALDD19x	0	2.1464e-06
ALDD2x	0	2.03908e-05
AMAOTr	0	1.81252e-06
AMID4	0	0
AMMQT6	0	0
AMMQT8	0	0
AMMQT8_2	0	0
AMPTASECG	0	6.79694e-06
ANPRT	0.00642318	0.00642472
ANS	0.00642318	0.00642472
AOXSr	0	1.81252e-06
APATr	0	2.05937
APRAUR	0.000142354	0.000142354
ARABF	0.000233321	0.000233321
ARABI	-0.00747306	-0.00746626
ARACHTA	8.74553e-05	8.76981e-05
ARAI	0	0
ARB_Dabc	-6.79694e-06	0
ARBabc	0	2.71877e-05
ARBt2r	-2.71877e-05	0
ARGDC	0	0
ARGDr	-0.0384408	-0.0384153
ARGSL	0	2.03908e-05
ARGSS	0	2.03908e-05
ARGt5r	-4.2928e-06	0
ARI	-0.017966	0
ASAD	-0.11061	-0.110604
ASNN	0	2.03908e-05
ASNS1	0.0152246	0.015245
ASNt2r	-9.06258e-06	0
ASP1DC	0.000184167	2.05955
ASPCT	0.126286	0.126288
ASPK	0.110604	0.11061
ASPO1	0	4.07817e-05
ASPO5	0.000727411	0.000727412
ASPTA	-2.53688	-0.477515
ASPt2r	-1.63126e-05	0
AST	0	5.0977e-06
ATPPRT	0.0129641	0.0129663
ATPS1	1	1
ATPS4r	20.9405	20.9405
BACCL	0	0
BALAt2r	-2.03908e-05	0
BDH	-0.000925623	-0.000925622
BETALDHx	0	0
BMNMSHS	0	0
BMNt	0	0
BPNT	0.0208428	0.0208509
BTS2	0	1.81252e-06
BTS3r	0	0
CAATPS	0	8.15632e-05
CAT	0	2.03908e-05
CAt4	-0.000163126	0
CBIAT	0	0
CBLAT	0	0
CBPS	0.164722	0.164727
CDAPPA160	0	2.03908e-05
CDAPPA160190	0	2.03909e-05
CDAPPA190	0	2.03909e-05
CDPMEK	0.0165466	0.0165466
CDPPT160	0	1.01954e-05
CDPPT160190	0.00518699	0.005187
CHLabc	0	0
CHOLD	0	0
CHORM	0.0254894	0.0254917
CHORS	0.035361	0.0353633
CHRPL	0.00252184	0.00252268
CIGAMS	0	0
CITLr	-7.01695	-2.76539
CITabc	0.999973	1
CLPNS160190	0.00187008	0.00187008
CMCBTFL	0.000478132	0.000478451
CMCBTFU	0	3.1918e-07
CMLDC	0	0
CO2t	-19.009	0
COAt	-6.85406e-07	0
COBALTt5	0	0
COCHL	0	0
CODH2r	-8.43187	0
CODH3	0	1.02968
COt	0	6.37271
CPC2MT	0	0
CPC3MT	0	0
CPC4MT	0	0
CPC6MT	0	0
CPC6R	0	0
CPC8MM	0	0
CPPPGO	3.1918e-07	3.1918e-07
CRNabc	0	0
CS	0	2.03908e-05
CTPS1	0	1000
CTPS2	-999.918	0.0822453
CYANST	0	1000
CYO1a	0	0
CYO1b	0	0
CYRDAAT	0	0
CYRDAR	0	0
CYSS	0.0184135	0.0184153
CYSTGL	0	999.989
CYSTL	0.011207	0.0112274
CYSTS	0	2.03908e-05
CYTBD	0	39.9873
CYTBD2	0	39.9873
CYTD	0	1.01954e-05
CYTDK2	0	2.03908e-05
CYTDt2r	-1.94198e-06	0
CYTK1	-0.0474569	-0.0472422
CYTK2	-0.00213689	-0.00210631
Clt	0	0
Cuabc	0	1.01954e-05
Cut1	0	1.01954e-05
DADA	0	2.03908e-05
DADK	-0.00113497	-0.00109419
DAGK160	0	2.03908e-05
DALAOX	0	4.07816e-05
DALAt2r	-2.03908e-05	0
DAPDC	0.0270045	0.0270093
DAPE	0.0276311	0.0276359
DASYN160	0.00336671	0.0033871
DASYN160190	0.0108837	0.0109041
DASYN190190	0.00185444	0.00187483
DB4PS	0.000284709	0.000284709
DBTSr	0	1.81252e-06
DCPDP	6.3836e-07	6.3836e-07
DCPDPP	0	0.017966
DCPDPP2	0	0.017966
DCPDPS	6.3836e-07	0.0015043
DCPE	0	0.017966
DCPT	3.1918e-07	0.0179663
DCPT2	0	0.017966
DCTPD	0	2.03908e-05
DCTPD2	0	2.03908e-05
DCYTD	0	1.01954e-05
DDPA	0.035361	0.0353644
DESAT16	0.00349183	0.00349409
DESAT18	0	2.03908e-06
DGC3D	0	0
DGK1	-1000	-1.5921
DHAD1	0.13122	0.131231
DHAD2	0.028002	0.0280071
DHDPRy	0.0276311	0.0276359
DHDPS	0.0276311	0.0276359
DHFR	0.0011666	0.0011666
DHFS	9.5754e-07	9.57541e-07
DHNAOT	0	0
DHNAOT2	0	0
DHNPA	0	9.57541e-07
DHNPA2	0	9.57541e-07
DHORD2	0	39.9873
DHORD3	-1000	0.126288
DHORD5	0	1000
DHORTS	-0.126288	-0.126286
DHPPDA	0	0.000142354
DHPPDA2	0	0.000142354
DHPS2	0	9.57541e-07
DHQD	0.035361	0.0353644
DHQS	0.035361	0.0353644
DMATT	0.0015043	0.0015043
DMPPS	0	0.0165466
DNMPPA	9.5754e-07	9.57541e-07
DNTPPA	9.5754e-07	9.57541e-07
DPCOAK	0.000183848	0.000184533
DPPS	0	0.00150366
DPR	0.000184167	0.000184852
DRPA	0	0
DSERt2r	0	0
DTMPK	0	2.03908e-05
DURIK1	0	2.03908e-05
DURIPP	0	1.01954e-05
DUTPDP	0	2.03908e-05
DXPRIi	0.0165466	0.0165466
DXPS	0.0165469	0.0165469
E4PD	0	0
ECHH_0	0	8.43187
ENO	-4.68178	-0.430224
ENTCS	0	0
ETHAt	-4.07816e-06	0
EX_4hba(e)	3.1918e-07	3.1918e-07
EX_acysbmn(e)	0	0
EX_ala_B(e)	0	2.03908e-05
EX_ala_D(e)	0	2.03908e-05
EX_ala_L(e)	0	2.03908e-05
EX_arab_D(e)	0	6.79694e-06
EX_arab_L(e)	0	0
EX_arg_L(e)	0	4.2928e-06
EX_asn_L(e)	0	9.06257e-06
EX_asp_L(e)	0	1.63126e-05
EX_atp(e)	0	0
EX_bmn(e)	0	0
EX_ca2(e)	0	0
EX_chol(e)	0	0
EX_cit(e)	-1	-0.999973
EX_cl(e)	0	0
EX_co2(e)	0	19.009
EX_co(e)	0	6.37271
EX_coa(e)	0	6.85406e-07
EX_cobalt2(e)	0	0
EX_crn(e)	0	0
EX_cu2(e)	0	0
EX_cytd(e)	0	1.94198e-06
EX_etha(e)	0	4.07817e-06
EX_fe2(e)	-3.1918e-07	0
EX_fe3(e)	-0.000478451	-0.000478132
EX_fum(e)	0	1.63127e-05
EX_gal(e)	0	0
EX_gcald(e)	1.27672e-06	1.27672e-06
EX_glc(e)	0	0
EX_glu_L(e)	-1	-0.999984
EX_gly(e)	0	2.03908e-05
EX_glyb(e)	0	0
EX_glyc3p(e)	0	0
EX_glyc(e)	-1	-0.99999
EX_gthrd(e)	0	0
EX_h2(e)	0	6.37271
EX_h2co3(e)	0	19.009
EX_h2o(e)	-5.86675	19.515
EX_h2s(e)	0	8.15632e-06
EX_h(e)	-3.78742	-3.78732
EX_hdca(e)	0	0
EX_his_L(e)	0	2.1464e-06
EX_id3acald(e)	0	1.53893e-06
EX_ile_L(e)	0	5.0977e-06
EX_k(e)	-3.1918e-07	-3.1918e-07
EX_lac_L(e)	0	2.03908e-05
EX_lcts(e)	0	0
EX_leu_L(e)	0	6.79693e-06
EX_lys_L(e)	0	4.79784e-06
EX_mal_L(e)	0	1.63127e-05
EX_malt(e)	0	0
EX_malthp(e)	0	0
EX_meoh(e)	0	0
EX_met_L(e)	0	0
EX_mg2(e)	0	0
EX_na1(e)	-3.1918e-07	-3.1918e-07
EX_nh4(e)	-1.09419	-1.09417
EX_no2(e)	0	0
EX_no3(e)	0	0
EX_no(e)	0	0
EX_o2(e)	-20	-20
EX_ocdca(e)	0	0
EX_orn(e)	0	9.06258e-06
EX_pac(e)	0	2.1464e-06
EX_pdima(e)	0	2.42748e-07
EX_phdca(e)	0	8.40858e-07
EX_phe_L(e)	0	2.26565e-06
EX_pi(e)	-0.356178	-0.356176
EX_ppa(e)	0	1.63126e-05
EX_ppdima(e)	0	2.26565e-07
EX_pro_L(e)	0	1.01954e-05
EX_pyr(e)	0	2.03908e-05
EX_rib_D(e)	0	0
EX_ser_D(e)	0	0
EX_ser_L(e)	0	1.01954e-05
EX_skm(e)	0	3.39847e-06
EX_so4(e)	-0.0208509	-0.0208428
EX_succ(e)	0	1.63127e-05
EX_tartr_L(e)	0	0
EX_thr_L(e)	0	6.79694e-06
EX_tre(e)	0	0
EX_trp_L(e)	0	1.53893e-06
EX_tsul(e)	0	0
EX_ttdca(e)	0	0
EX_tyr_L(e)	0	2.26564e-06
EX_val_L(e)	0	1.01954e-05
EX_xyl_D(e)	-3.1918e-07	-3.1918e-07
FACOAE140	0	2.03908e-05
FACOAE160	0	2.03908e-05
FACOAE180	0	2.03908e-05
FACOAL140	0	2.03908e-05
FACOAL160	0.00612921	0.0061496
FACOAL161	-0.00349409	-0.00349183
FACOAL180	0	2.03908e-05
FACOAL181	0.000445451	0.000447491
FACOAL200	8.74553e-05	8.76981e-05
FACOAL80	0.000478132	0.000478132
FACOALPHDCA	-0.00206051	-0.00205967
FACOALPREPH	-8.76981e-05	-6.70645e-05
FAH4	0	0
FAMPL1	0.00632519	0.00632519
FAMPL2	0.00105649	0.00105649
FAMPL3	0.0014178	0.0014178
FAMPL4	0.00177719	0.0017772
FAMPL5	0.00175166	0.00175166
FAO1	0	2.91297e-06
FAO10	0.996406	0.996411
FAO11	0	2.26565e-06
FAO2	0	2.54885e-06
FAO3	0	2.26565e-06
FAS100	0.177528	0.177531
FAS120	0.177528	0.177531
FAS140	0.177528	0.177531
FAS160	0.173636	0.173638
FAS161	0	0
FAS180	0.0665663	0.0665685
FAS181	0	2.03908e-06
FAS200	0.00869255	0.00869328
FAS240_L	0.0432814	0.0432815
FAS260	0.0432814	0.0432815
FAS80_L	0.229436	0.229439
FASPHDCA	0.00252184	0.00252268
FASm1601	0.000738263	0.000738264
FASm180	0.0514304	0.0514305
FASm1801	0.000738263	0.000738264
FASm2001	0.000738263	0.000738264
FASm2002	0.0030737	0.00307371
FASm220	0.00360163	0.00360211
FASm2201	0.000738263	0.000738264
FASm2202	0.0030737	0.00307371
FASm240	0.00109926	0.00109974
FASm2401	0.000738263	0.000738264
FASm2402	0.0030737	0.00307371
FASm260	0.00109926	0.00109974
FASm2601	0.000738263	0.000738264
FASm2602	0.00147653	0.00147653
FASm280	0.00109926	0.00109974
FASm2801	0.000738263	0.000738264
FASm2802	0.00147653	0.00147653
FASm300	0.00147653	0.00147653
FASm3001	0	0
FASm320	0.00147653	0.00147653
FASm340	0.00147653	0.00147653
FBA	-0.474609	-0.474602
FBP	0.474602	0.474623
FCLPA	0	0
FCLT	0	3.1918e-07
FCLT2	0	3.1918e-07
FCOAH2	0	2.03908e-05
FDH	0	2.05937
FE2abc	0	3.1918e-07
FE3Ri	0	1.5959e-07
FE3abc	0	3.1918e-07
FETRANS	-3.1918e-07	0
FHL	6.37242	8.43187
FMETTRS	0	0
FMNAT	7.11771e-05	7.11772e-05
FOLD3	0	9.57541e-07
FOLR2	0	0
FOMETR	-2.071e-05	-3.1918e-07
FORMCOAL	-8.01695	2.03908e-05
FRD	-993.025	1000
FRD2	-39.9873	988.483
FRD3	0	28.3443
FRD5	-1000	0.126288
FRDO2r	-1000	1000
FRDO3r	-1000	1000
FRDOr	0	0
FRRPPDIMAS	0.000377909	0.000377909
FTHFCL	0	2.03908e-05
FTHFD	0	2.03908e-05
FTHFL	-1000	999.932
FUM	4.7272	8.97878
FUMt2r	-1.63127e-05	0
G16MTM1	0.00518699	0.005187
G16MTM10	0.000368334	0.000368334
G16MTM2	0	0.00169421
G16MTM4	0.000812632	0.000812633
G16MTM5	0.000386527	0.000386527
G16MTM6	0.00229363	0.00398784
G16MTM7	0.0017223	0.0017223
G16MTM8	0.00122023	0.00122023
G16MTM9	0.000772416	0.000772416
G1PACT	0.1012	0.10122
G1PTT	0.000989139	0.000989139
G1SATi	5.10688e-06	5.10688e-06
G3PAT160	0.0187311	0.0187352
G3PAT190	0.00389942	0.00389942
G3PD1	0.961514	0.961524
G5SADs	0.0440564	0.0440768
G5SD	0	0.0440768
G5SD2	0	0.0440768
G6PDH2	0	2.03908e-05
GALFT	0.000233321	0.000233321
GALKr	-0.0177062	-0.0177062
GALT	-0.0177062	-0.0177062
GALUi	0.0367453	0.0367453
GALt2	0	0
GAPD	-0.12409	-0.124078
GARFT	0.126581	0.126581
GCALDt	-1.27672e-06	-1.27672e-06
GCC2	0	0
GCCa	0	4.25154
GCCb	0	4.25154
GCCc	0	4.25154
GF6PTAr	0.1012	0.1012
GFUCS	0.000377909	0.000377909
GGLUCT2	0	6.79694e-06
GHMT2	0.233765	4.4853
GK1	0.00224834	0.00228912
GLCP	0	998.408
GLCS1	0	998.408
GLCabc	0	0
GLGC	0	998.408
GLNS	0	2.03908e-05
GLNSP1	0	0
GLNSP2	0	0
GLNSP3	0	0
GLU5K	0	0.0440768
GLUCYS	0	6.79694e-06
GLUDC	0	2.91629
GLUDx	-1000	998.905
GLUPRT	0.126581	0.126581
GLUR	-0.0133031	-0.0133031
GLUSy	-0.735328	999.265
GLUTRR	5.10688e-06	5.10688e-06
GLUTRS	5.10688e-06	5.10688e-06
GLUt2r	0.999984	1
GLXO1	0	8.01695
GLYBabc	0	0
GLYC3Pabc	0	0
GLYCK	0	0
GLYCL	0	4.25154
GLYCTO1	0	0
GLYCTO2	0	0
GLYCTO3	0	0
GLYCTO4	0	0
GLYCt	-1	-0.99999
GLYK	0.993766	0.993776
GLYt2r	-2.03908e-05	0
GMAND	0.000377909	0.000377909
GMPS2	0.0800369	0.0800437
GMT1	0.00119916	0.00119916
GMT2	0.00186656	0.00186657
GND	0	2.03908e-05
GPDDA2	0	4.07816e-06
GRTT	0.0015043	0.0015043
GSNK	0	2.03908e-05
GTHOr	-1000	1000
GTHRDt2	0	0
GTHS	0	6.79694e-06
GTMLT	0	6.79694e-06
GTPCI	9.5754e-07	9.57541e-07
GTPCII	0	0.000142354
GTPCII2	0	0.000142354
GTPDPK	0	0
GTPH1	0	1.01954e-05
GUACYC	0	2.03908e-05
GUAD	0	6.79694e-06
GUAPRT	0	1.01954e-05
H2CO3D	0	19.009
H2CO3TP	-19.009	0
H2Ot	-19.515	5.86675
H2St1	0	8.15632e-06
H2td	0	6.37271
HAS	0.00186656	0.00186657
HCO3E	2.20375	2.20377
HCYSMT	0	1.01954e-05
HDCAt2	0	0
HEX1	0	2.03908e-05
HISTD	0.0129641	0.0129663
HISTP	0.0129641	0.0129663
HISt2r	-2.1464e-06	0
HMBS	6.3836e-07	6.3836e-07
HMPK1	0	3.1918e-07
HMPK2	0	3.1918e-07
HMPK3	0	3.1918e-07
HMPK4	0	3.1918e-07
HOPNTAL	0	0
HPPK	0	9.57541e-07
HPPK2	0	9.57541e-07
HSDx	-1000	999.917
HSDy	-1000	999.917
HSERTA	0	0
HSK	0	0.0829792
HSST	0	0.0829792
HSTPT	0.0129641	0.0129663
HXPRT	0	1.01954e-05
IACGAMS	0	0
ICDHy	0	2.05937
ICHORSi	0	0
ICL	2.73572	8.01695
ID3ACALDt	0	1.53893e-06
IG3PS	0.0129641	0.0129663
IGAMD	0	0
IGPDH	0.0129641	0.0129663
IGPS	0.00642318	0.00642472
ILETA	-0.0280071	-0.028002
ILEt2r	-5.0977e-06	0
IMPC	-0.139547	-0.139545
IMPD	0.0800369	0.080037
INDPYRD	0	1.53893e-06
INSH	0	2.03908e-05
INSK	0	2.03908e-05
IPDDI	-0.0150423	0.0015043
IPDPS	0	0.0165466
IPMD	0.0653393	0.0653461
IPPMIa	-0.0653461	-0.0653393
IPPMIb	-0.0653461	-0.0653393
IPPS	0.0653393	0.0653461
KARA1i	0.13122	0.131231
KARA2i	0.028002	0.0280071
Kabc	0	0
Kt3r	-6.3836e-07	-6.3836e-07
LACZ	0	0
LCTSabc	0	0
LDH_L	-28.3443	0
LEUTA	-0.0653461	-0.0653393
LEUt2r	-6.79694e-06	0
LO	0	1.01954e-05
LPLIPAL2E160	0	4.07816e-06
LPLIPAL2E180	0	0
LYSt5r	-4.79784e-06	0
L_LACD	0	0
L_LACD2	0	28.3443
L_LACD3	0	28.3443
L_LACt2r	-2.03908e-05	4.07817e-05
L_LACt3	0	4.07816e-05
MALS	0	8.01695
MALT	0	0
MALTHPabc	0	0
MALTabc	0	0
MALt2r	-1.63127e-05	0
MAN1PT	0	0.0204349
MAN1PT2	0	0.0204349
MAN6PI	-0.0507777	-0.0507777
MANAT1	0.000536542	0.00223075
MANAT2	0	0.00169421
MANAT3	0.000406635	0.000406636
MCBTS	0.00044749	0.000447491
MCBTS2	0	0
MCBTS3	0.000478132	0.000478132
MCD	0	2.03908e-05
MCOATA	0.189294	0.1893
MDFDH	0	0
MDH	-990.398	16.9957
ME1	0	1000
MECDPDH	0.0165466	0.0165466
MECDPS	0.0165466	0.0165466
MEOHt2	0	0
MEPCT	0.0165466	0.0165466
METAT	0.0267891	0.0267993
METOX1s	0	2.03908e-05
METOX2s	0	2.03908e-05
METS	0.037925	0.0379252
METSOXR1	0	2.03908e-05
METSOXR2	0	2.03908e-05
METabc	0	0
MGt5	0	0
MHPGLUT	0	0
MI1PP	0.00518699	0.00519719
MI1PS	0.00518699	0.005187
MI3PP	0	0
MI4PP	0	0
MMCD	0	2.03908e-05
MME	0.0812007	0.0812211
MMM2r	0.0812007	0.0812211
MMSAD1	0	0
MMSAD2	0	0
MMSAD3	0	2.05937
MN6PP	0.0303428	0.0303429
MNDNS1	0	0
MNDNS2	0	0
MOHMT	0.000184167	0.000184852
MOTH	0	0
MOTS	0	0
MPML	0	0
MSHAMID	0	0
MSHOXH	0	0
MSHS	0	0
MTAN	0	0
MTHFC	0.194489	8.69757
MTHFD	-999.806	1000
MTHFD2	-999.806	1000
MTHFR2	0.037925	0.0379252
MTI	0	0
MYC1CYC1	0.00632519	0.00632519
MYC1CYC2	0.00105649	0.00105649
MYC1CYC3	0.0014178	0.0014178
MYC1CYC4	0.00177719	0.0017772
MYC1CYC5	0.00175166	0.00175166
MYC1M1	0.00177719	0.0017772
MYC1M2	0.00175166	0.00175166
MYC2CYC1	0.00632519	0.00632519
MYC2CYC2	0.00105649	0.00105649
MYC2CYC3	0.0014178	0.0014178
MYCFLUX1	0	0
MYCFLUX2	0	0
MYCFLUX3	0	0
MYCFLUX4	0	0
MYCFLUX5	0	0
MYCON1	0.00632519	0.00632519
MYCON2	0.00105649	0.00105649
MYCON3	0.0014178	0.0014178
MYCON4	0.00177719	0.0017772
MYCON5	0.00175166	0.00175166
MYCSacp50	0.00632519	0.00632519
MYCSacp56	0.00283368	0.00283368
MYCSacp58	0.00316946	0.00316946
MYCTR	-1000	1000
MYCTR2	-1000	1000
NADH10	0	28.3443
NADH2r	-1000	1000
NADH5	0	28.3443
NADH9	0	28.3443
NADK	0.000142673	0.000142674
NADS2	0.000727092	0.000727093
NADTRHD	0	1000
NAKtr	3.1918e-07	3.1918e-07
NAPRTr	0	0
NARK	0	0
NAt3_1	0	0
NDPK1	-1000	1000
NDPK2	0.128995	0.130182
NDPK3	-0.0495938	-0.0493686
NDPK4	0.000989139	0.00100953
NDPK5	-999.998	-1.56326
NDPK6	-0.00117616	2.03908e-05
NDPK7	0	2.03908e-05
NDPK8	0	2.03908e-05
NDPK9	-1000	1000
NH4OHDs	0	0
NH4t	1.09417	1.09419
NNAM	0	0
NNAT	0.000727092	0.000727093
NNDMBRT	0	0
NNDPR	0.000727092	0.000727093
NO	0	0
NO3R1	0	0
NO3R2	0	0
NO3t7	0	0
NOt	0	0
NPHS	0	0
NTD1	0	2.03908e-05
NTD10	0	1.01954e-05
NTD11	0	2.03908e-05
NTD2	0	2.03908e-05
NTD3	0	1.01954e-05
NTD4	0	2.03908e-05
NTD5	0	2.03908e-05
NTD6	0	2.03908e-05
NTD7	0	2.03908e-05
NTD8	1.58998	999.998
NTD9	0	2.03908e-05
NTPP2	0	2.03908e-05
NTPP3	0	2.03908e-05
NTPP4	0	2.03908e-05
NTPP5	0	2.03908e-05
NTPP7	0	2.03908e-05
NTPP8	0	2.03908e-05
NTPTP1	-999.998	-1.58998
NTPTP2	0	2.03908e-05
NTRIR2x	0	0
NTRIRx	0	0
NTRIRy	0	0
O16RHAT	0.000233321	0.000233321
O2t	20	20
OCBT	0.0384357	0.0384408
OCDCAt2	0	0
OCOAT1r	-1000	997.252
OCTDPS	0	0
OHPBAT	0	0
OMCDC	0.0653393	0.0653461
OMPDC	0.126286	0.126288
OPAH	0	6.79694e-06
ORNTA	0	0.0440768
ORNTAC	0.0384153	0.0825125
ORNt	-9.06257e-06	0
ORPT	-0.126288	-0.126286
OXACOAL	0	8.01695
OXCDC	0	8.01695
OXGDC	0	2.91629
OXGDC2	0	0
P5CD	0	2.03908e-05
P5CR	0	28.3883
P5CRx	0	28.3883
PACt2r	-2.1464e-06	0
PANTS	0.000184167	0.000184852
PAPA160	0	2.03908e-05
PAPPT1	0.00633828	0.00633828
PAPPT2	0.00633828	0.00633828
PAPPT3	0.000314711	0.000314712
PAPR	0.0184135	0.0184217
PATS	0.000399294	0.000399294
PC	0	2.03908e-05
PC11M	0	0
PC17M	0	0
PC20M	0	0
PC6AR	0	0
PC6YM	0	0
PC8XM	0	0
PDE1	0	2.03908e-05
PDE4	0	2.03908e-05
PDH	0	2.05937
PDHa	0	2.05937
PDHbr	0	2.05937
PDHc	0	1000
PDHcr	-1000	2.05937
PDIMAS	8.74553e-05	8.76981e-05
PDIMAT	3.1918e-07	5.61928e-07
PDX5PO	0	0
PEAMNO	0	2.1464e-06
PEPCK_re	-1000	1000
PERD	0	0
PFK	0	2.03908e-05
PFL	0	8.50308
PGAMT	-0.10122	-0.1012
PGCD	0.306146	4.55771
PGI	-0.107055	-0.107035
PGK	0.124078	0.12409
PGL	0	2.03908e-05
PGLS	0.000377909	0.000377909
PGLYCP	0	0
PGM	0.430224	4.68178
PGMT	-0.0377344	-0.0377344
PGPP160	0.00207052	0.00207052
PGPP160190	0.00569672	0.00569673
PGPP190	0.00185444	0.00185444
PGPPT3	0.000311839	0.000311839
PGSA160	0.00207052	0.00207052
PGSA160190	0.00569672	0.00569673
PGSA190	0.00185444	0.00185444
PHDCATA	-0.00206051	-0.00205967
PHDCAt	-8.40858e-07	0
PHETA1	-0.0153555	-0.0153532
PHEt2r	-2.26565e-06	0
PHTHCLR1	-1000	1000
PHTHCLR2	-1000	1000
PHTHCLS	0	0
PHTHDLS	8.74553e-05	8.76981e-05
PHTHDLS2	0.000462173	0.000462399
PHTHS	8.74553e-05	8.76981e-05
PHTHS2	0.000462173	0.000462399
PHTO	0	4.07816e-05
PHYCBOXL	0	2.1464e-06
PIabc	0	2.03908e-05
PIt	-0.356178	-0.356155
PLCD	0	1.01954e-05
PLIPA1E160	0	2.03908e-05
PLIPA1E180	0	2.03908e-05
PMANM	-0.0204349	-0.0204349
PMDPHT	0.000142354	0.000142354
PMPK	3.1918e-07	3.1918e-07
PNCDC	0	0
PNTK	0.000184167	0.000184852
PPA	0	2.03908e-05
PPAtr	-1.63127e-05	0
PPBNGS	2.55344e-06	2.55344e-06
PPCDC	0.000184167	0.000184852
PPCKr	-1000	1000
PPCOAC	0	2.03908e-05
PPCSCT	0	998.408
PPDIMAS	0.000462173	0.000462399
PPDIMAT	3.1918e-07	5.45745e-07
PPDK	0	998.408
PPGKr	-0.0520946	-0.0520742
PPK2	0	1000
PPNCL	0	0.000184852
PPNCL2	0	0.000184852
PPNCL3	0	0.000184852
PPND	0.0101362	0.0101385
PPNDH	0.0153532	0.0153555
PPPGO	3.1918e-07	3.1918e-07
PPTGS	0	0
PPTGS_TB1	0.00601654	0.00601655
PPTGS_TB2	0.00601654	0.00601655
PRAGSr	0.126581	0.126581
PRAIS	0.126581	0.126581
PRAIi	0.00642318	0.00642472
PRAMPC	0.0129641	0.0129663
PRASCS	0.12658	0.126581
PRATPP	0.0129641	0.0129663
PRDX	0	0
PREPHACPH	0	2.03908e-05
PREPPACPH	0.000462173	0.000462399
PREPTHS	8.74553e-05	8.76981e-05
PREPTHS2	0.000462173	0.000462399
PREPTTA	-8.76981e-05	-6.70645e-05
PRFGS	0.126581	0.126581
PRMICIi	0.0129641	0.0129663
PROD2	0	28.3443
PROabc	0	2.71878e-05
PROt2r	-2.71878e-05	0
PRPPS	0.290948	0.290968
PSCVT	0.035361	0.0353633
PSD160	0.00129619	0.00130027
PSD180	0	0
PSERT	0.306146	4.55771
PSP_L	0.306146	4.55771
PSSA160	0.00129619	0.00130027
PSSA180	0	0
PTAr	-997.252	1000
PTPATi	0.000183848	0.000184533
PUNP1	-2.03908e-05	2.03908e-05
PUNP2	-2.03908e-05	2.03908e-05
PUNP3	0	2.03908e-05
PUNP4	-2.03908e-05	0
PUNP5	-2.03908e-05	0
PUNP6	0	2.03908e-05
PUNP7	0	1.01954e-05
PYAM5PO	0	0
PYDXNO	0	0
PYDXO	0	0
PYK	0	1000
PYRDC	0	2.05937
PYRt2r	-2.03908e-05	0
QRr	-1000	1000
QULNS	0.000727411	0.000727412
R05217	0	0
R05219	0	0
R05224	0	0
RBFK	0.000142354	0.000162745
RBFSa	0.000284709	0.000284709
RBFSb	0.000142354	0.000142354
RBK	-0.00693355	-0.00691316
RBK_Dr	-0.00747306	-0.00746626
RBK_L1r	0	0
RIBabc	0	0
RNDR1	0.00111458	0.00113497
RNDR2	0.00210503	0.00212542
RNDR3	0.0021267	0.00214709
RNDR4	0	0.00117616
RNTR4	0	0.00117616
RPE	-0.215594	-0.215576
RPI	-0.207845	-0.207836
RPPDIMAS	0.000377909	0.000377909
RRPPDIMAS	0.000377909	0.000377909
RZ5PP	0	0
SADH	0	5.0977e-06
SADT	0.0208224	0.0208509
SADT2	0	2.03908e-05
SALCS	0.000925622	0.000925623
SDPDS	0.0276311	0.0276359
SDPTA	-0.0276359	-0.0276311
SELCYSLY	0	0
SERAT	0.0184135	0.0184153
SERD_D	0	0
SERD_L	0	2.03908e-05
SERt2r	-1.01954e-05	0
SGDS	0	5.0977e-06
SGSAD	0	5.0977e-06
SHCHCS	0	0
SHCHCS2	0	0
SHCHD2	0	0
SHCHD3	0	0
SHCHF	0	0
SHCHF2	0	0
SHCHF3	0	0
SHK3Dr	0.035361	0.0353644
SHKK	0.035361	0.0353633
SHSL1r	0.011207	1000
SHSL4r	-1000	0.0717722
SKMt2	-3.39847e-06	0
SOTA	0	5.0977e-06
SPMS	0	0
SPODM	0	4.07816e-05
SSALx	0	2.91629
SSALy	0	2.91629
SUCBZL	0	0
SUCBZS	0	0
SUCCt2r	-1.63127e-05	0
SUCD1i	-1000	993.025
SUCOAS	-1000	997.444
SULR	-0.0184217	-0.0184135
SULabc	0.0208428	0.0208509
TALA	-0.0901165	-0.0901074
TARTD	0	0
TARTRt7	0	0
TAS	0.00279985	0.00279985
TATS	0.000375356	0.000375356
TATSO	0.000362908	0.000362908
TDMS1	0.00105649	0.00105649
TDMS2	0.000703154	0.000703154
TDMS3	0.000701238	0.000701239
TDMS4	0.000352375	0.000352375
TDPDRE	0.000989139	0.000989139
TDPDRR	0.000989139	0.000989139
TDPGDH	0.000989139	0.000989139
THD1	-1000	1000
THDPS	0.0276311	0.0276359
THFGLUS	0	0
THMDP	0	0
THRD_Lr	-0.0437702	0.0392141
THRS	0	0.0829792
THRt2r	-6.79694e-06	0
THSFST	-1000	0
THZPSN	3.1918e-07	3.1918e-07
THZSN	0	0
TKT1	-0.0901165	-0.0901074
TKT2	-0.125477	-0.125468
TMDK1	0	2.03908e-05
TMDPP	0	0
TMDS	0.00116596	0.00116597
TMHAS1	0.000353013	0.000353013
TMHAS2	0.000351098	0.000351098
TMHAS3	0.000352375	0.000352375
TMHAS4	0.00035014	0.000350141
TMHAS5	0	0
TMHAS6	0	0
TMN	0	0
TMPKr	3.1918e-07	3.1918e-07
TMPPP	3.1918e-07	3.1918e-07
TPI	0.486184	0.486194
TRDR	0.0249462	0.0249665
TRE6PP	0.00996767	0.00996768
TRE6PS	0.0120395	0.0120395
TRESULT	0.00242928	0.00242928
TREabc	0	0
TRIATS	0	0
TRPS1	0	0.00642472
TRPS2	0	0.00642472
TRPS3	0	0.00642472
TRPTA	0	1.53893e-06
TRPt2r	-1.53893e-06	0
TSULabc	0	0
TTDCAt2	0	0
TYRTA	-0.0101385	-0.0101362
TYRt2r	-2.26565e-06	0
UAAGDS	0.000314711	0.000314712
UAAGLS1	0.00633828	0.00633828
UAAGLS2	0.00633828	0.00633828
UAGCVT	0.0141946	0.0141946
UAGDP	0.027731	0.027731
UAGPT1	0.00633828	0.00633828
UAGPT2	0.00633828	0.00633828
UAGPT3	0.000314711	0.000314712
UAMAGS	0.0129913	0.0129913
UAMAS	0.0129913	0.0129913
UAMRH	0.000311839	0.000311839
UAPGR	0.0141946	0.0141946
UDCPDP	0.0135364	0.0135364
UDCPDPS	0	0.00150366
UDPDPS	0	0.00150366
UDPDPS2	0	0.00150366
UDPG4E	0.0247058	0.0247058
UDPGALM	0.00699962	0.00699962
UDPGD	0	0
UGAGDS	0.000311839	0.000311839
UGGPT3	0.000311839	0.000311839
UGLDDS1	0.00633828	0.00633828
UGLDDS2	0.00633828	0.00633828
UGMAGS	0.000311839	0.000311839
UGMAS	0.000311839	0.000311839
UGMDDS	0.000314711	0.000314712
UGMDDS2	0.000311839	0.000311839
UMPK	-999.902	0.0978392
UPP3MT	0	0
UPP3S	3.1918e-07	3.1918e-07
UPPDC1	3.1918e-07	3.1918e-07
UPPDC2	0	0
UPPRT	0	1.01954e-05
UREA	0	0
URIDK1	0	1000
URIDK2r	-0.00117616	-0.00114557
URIK2	0	2.03908e-05
VALTA	-0.065707	-0.0656968
VALt2r	-1.01954e-05	0
XPPT	0	1.01954e-05
XYLK	0	0
XYLabc	3.1918e-07	3.1918e-07
YUMPS	0	0
biomass_Mtb_9_60atp_test_NOF	0.31918	0.31918
PMCOAS	0	1.81252e-06
SAMREGEN	0	9.06258e-07
MCS	0	2.03908e-05
MCONT	0	2.03908e-05
MCL	0	2.03908e-05
OCTAt2	0	0
EX_octa(e)	0	0
DCAt2	0	0
EX_dca(e)	0	0
DDCAt2	0	0
EX_ddca(e)	0	0
HDCEAt2	0	0
EX_hdcea(e)	0	0
OCDCEAt2	0.999997	1
EX_ocdcea(e)	-1	-0.999997
ARACHt2	0	0
EX_arach(e)	0	0
TTCt2	0	0
EX_ttc(e)	0	0
HEXCt2	0	0
EX_hexc(e)	0	0
EX_btn(e)	-6.3836e-07	1.17415e-06
btnt	-1.17416e-06	6.3836e-07
EX_pydxn(e)	0	0
pydxnt	0	0
PYDX5PS	7.11771e-05	7.11772e-05
