# Supplementary material for: A systematic evaluation of Mycobacterium tuberculosis Genome-Scale Metabolic Networks
Source: PLoS Comput Biol. 2020 Jun 15;16(6):e1007533. doi: 10.1371/journal.pcbi.1007533 (PMC7316355; doi:10.1371/journal.pcbi.1007533)
Supplement: S8 File — (ZIP) [file pcbi.1007533.s040.zip › 7H9_OADC_Essentiality(DeJesus)/results/iNJ661v_modified_7H9_10_OADC_genecompctoff.xlsx]

## Sheet: Sheet1
Vector_LocusNames	InsilicoEssential	ExperimentalEssential	Confusion_Matrix
Rv1295	NE	ES	FN
Rv2573	ES	NE	FP
Rv3815c	ES	NE	FP
Rv2589	NE	NE	TN
Rv3290c	NE	NE	TN
Rv1323	ES	NE	FP
Rv3535c	NE	NE	TN
Rv0254c	NE	NE	TN
Rv3280	ES	ES	TP
Rv0904c	NE	NE	TN
Rv3281	NE	ES	FN
Rv3441c	NE	ES	FN
Rv1302	ES	ES	TP
Rv1654	ES	ES	TP
Rv1653	ES	ES	TP
Rv0409	NE	NE	TN
Rv1820	NE	NE	TN
Rv3002c	ES	NE	FP
Rv3509c	NE	NE	TN
Rv3003c	NE	ES	FN
Rv3470c	NE	NE	TN
Rv1475c	NE	ES	FN
Rv1655	ES	ES	TP
Rv3310	NE	NE	TN
Rv2523c	NE	NE	TN
Rv3667	NE	NE	TN
Rv3313c	NE	NE	TN
Rv0812	ES	ES	TP
Rv2236c	NE	NE	TN
Rv0013	ES	ES	TP
Rv1005c	ES	ES	TP
Rv2848c	NE	NE	TN
Rv0255c	NE	NE	TN
Rv3713	NE	ES	FN
Rv0733	ES	NE	FP
Rv1318c	NE	NE	TN
Rv1319c	NE	NE	TN
Rv1320c	NE	NE	TN
Rv1625c	NE	NE	TN
Rv1647	NE	NE	TN
Rv1264	NE	NE	TN
Rv2435c	NE	NE	TN
Rv2202c	NE	ES	FN
Rv2208	NE	NE	TN
Rv2584c	NE	NE	TN
Rv1285	ES	NE	FP
Rv1286	ES	ES	TP
Rv0777	ES	ES	TP
Rv0357c	ES	ES	TP
Rv3793	ES	ES	TP
Rv3794	ES	ES	TP
Rv3795	ES	ES	TP
Rv3792	ES	ES	TP
Rv3332	NE	NE	TN
Rv2182c	NE	ES	FN
Rv2483c	ES	NE	FP
Rv1652	ES	ES	TP
Rv3248c	ES	ES	TP
Rv0091	NE	NE	TN
Rv0423c	ES	ES	TP
Rv0957	ES	ES	TP
Rv3257c	NE	ES	FN
Rv3276c	NE	ES	FN
Rv3275c	NE	ES	FN
Rv2215	NE	NE	TN
Rv3330	NE	NE	TN
Rv2981c	ES	ES	TP
Rv2780	NE	NE	TN
Rv3423c	ES	ES	TP
Rv2992c	ES	ES	TP
Rv2259	NE	NE	TN
Rv1895	NE	NE	TN
Rv3045	NE	NE	TN
Rv2858c	NE	NE	TN
Rv0768	NE	NE	TN
Rv3293	NE	NE	TN
Rv0147	NE	NE	TN
Rv1568	NE	NE	TN
Rv2363	NE	NE	TN
Rv0558	NE	ES	FN
Rv2467	NE	NE	TN
Rv2192c	ES	ES	TP
Rv1609	NE	ES	FN
Rv2859c	NE	NE	TN
Rv1569	NE	NE	TN
Rv0032	NE	NE	TN
Rv2671	ES	NE	FP
Rv2531c	NE	NE	TN
Rv1001	NE	NE	TN
Rv1659	NE	ES	FN
Rv1658	NE	ES	FN
Rv2320c	NE	NE	TN
Rv3708c	ES	ES	TP
Rv1538c	NE	NE	TN
Rv2201	ES	ES	TP
Rv2127	NE	NE	TN
Rv0346c	NE	NE	TN
Rv3601c	ES	ES	TP
Rv1380	ES	ES	TP
Rv3709c	ES	ES	TP
Rv1595	ES	ES	TP
Rv3565	NE	NE	TN
Rv0337c	NE	ES	FN
Rv2121c	ES	ES	TP
Rv1304	NE	ES	FN
Rv1305	NE	ES	FN
Rv1306	NE	ES	FN
Rv1307	NE	ES	FN
Rv1308	NE	ES	FN
Rv1309	NE	ES	FN
Rv1310	NE	ES	FN
Rv3279c	NE	ES	FN
Rv0522	NE	NE	TN
Rv1589	NE	NE	TN
Rv0107c	NE	NE	TN
Rv1908c	NE	NE	TN
Rv1607	NE	NE	TN
Rv2849c	NE	NE	TN
Rv1383	ES	ES	TP
Rv2289	NE	NE	TN
Rv1011	ES	ES	TP
Rv2612c	ES	ES	TP
Rv3756c	NE	NE	TN
Rv3757c	NE	NE	TN
Rv3758c	NE	NE	TN
Rv3759c	NE	NE	TN
Rv1885c	ES	NE	FP
Rv2540c	ES	ES	TP
Rv2949c	ES	NE	FP
Rv2130c	NE	ES	FN
Rv2498c	NE	NE	TN
Rv2075c	NE	NE	TN
Rv0771	NE	NE	TN
Rv1239c	NE	NE	TN
Rv2062c	NE	NE	TN
Rv0373c	NE	NE	TN
Rv0374c	NE	NE	TN
Rv0375c	NE	NE	TN
Rv2066	NE	NE	TN
Rv2071c	NE	NE	TN
Rv2072c	NE	NE	TN
Rv2070c	NE	NE	TN
Rv2065	NE	NE	TN
Rv2388c	ES	NE	FP
Rv0889c	NE	NE	TN
Rv0896	NE	ES	FN
Rv1131	NE	NE	TN
Rv1699	ES	ES	TP
Rv3283	NE	NE	TN
Rv2194	NE	ES	FN
Rv2195	NE	ES	FN
Rv2196	NE	ES	FN
Rv1451	NE	ES	FN
Rv2193	NE	ES	FN
Rv2200c	NE	ES	FN
Rv3043c	NE	ES	FN
Rv0306	NE	NE	TN
Rv0848	NE	NE	TN
Rv1336	NE	NE	TN
Rv2334	NE	NE	TN
Rv3340	ES	NE	FP
Rv1077	NE	NE	TN
Rv1620c	NE	NE	TN
Rv1621c	NE	NE	TN
Rv1622c	NE	NE	TN
Rv1623c	NE	NE	TN
Rv3315c	NE	NE	TN
Rv1712	NE	ES	FN
Rv0143c	NE	NE	TN
Rv0103c	NE	NE	TN
Rv0499	NE	NE	TN
Rv1905c	NE	NE	TN
Rv1704c	NE	NE	TN
Rv1293	ES	ES	TP
Rv2726c	ES	ES	TP
Rv2881c	ES	ES	TP
Rv1570	NE	NE	TN
Rv2136c	ES	NE	FP
Rv3790	NE	ES	FN
Rv3791	NE	ES	FN
Rv3806c	ES	ES	TP
Rv0321	NE	NE	TN
Rv2178c	ES	ES	TP
Rv3229c	ES	NE	FP
Rv1094	NE	ES	FN
Rv0824c	NE	ES	FN
Rv1928c	NE	NE	TN
Rv1714	NE	NE	TN
Rv1389	ES	ES	TP
Rv0189c	ES	ES	TP
Rv2773c	ES	ES	TP
Rv2753c	ES	ES	TP
Rv2763c	ES	ES	TP
Rv2447c	ES	ES	TP
Rv0534c	NE	ES	FN
Rv3607c	ES	ES	TP
Rv2139	ES	ES	TP
Rv1381	ES	ES	TP
Rv1409	ES	ES	TP
Rv1207	NE	NE	TN
Rv3608c	NE	ES	FN
Rv2537c	ES	ES	TP
Rv2538c	ES	ES	TP
Rv3398c	ES	NE	FP
Rv1631	ES	ES	TP
Rv0478	NE	NE	TN
Rv3247c	NE	ES	FN
Rv2697c	NE	NE	TN
Rv2870c	ES	ES	TP
Rv2682c	NE	ES	FN
Rv3379c	NE	NE	TN
Rv1023	NE	ES	FN
Rv3214	NE	NE	TN
Rv1618	NE	NE	TN
Rv3826	NE	NE	TN
Rv1529	NE	NE	TN
Rv1185c	ES	NE	FP
Rv2590	NE	NE	TN
Rv2930	NE	NE	TN
Rv3801c	ES	ES	TP
Rv0468	NE	NE	TN
Rv1715	NE	NE	TN
Rv0859	NE	NE	TN
Rv0860	NE	NE	TN
Rv1350	ES	NE	FP
Rv2524c	ES	ES	TP
Rv1484	ES	ES	TP
Rv2947c	ES	NE	FP
Rv0533c	NE	NE	TN
Rv1663	ES	NE	FP
Rv1662	ES	NE	FP
Rv2940c	ES	NE	FP
Rv0363c	ES	ES	TP
Rv1099c	ES	NE	FP
Rv0727c	NE	NE	TN
Rv1485	NE	ES	FN
Rv2605c	NE	NE	TN
Rv2899c	NE	NE	TN
Rv2900c	NE	NE	TN
Rv1348	NE	ES	FN
Rv1349	NE	ES	FN
Rv0084	NE	NE	TN
Rv1406	NE	ES	FN
Rv2786c	ES	ES	TP
Rv2211c	ES	ES	TP
Rv1552	NE	NE	TN
Rv1553	NE	NE	TN
Rv1554	NE	NE	TN
Rv1555	NE	NE	TN
Rv3316	NE	NE	TN
Rv3317	NE	NE	TN
Rv3318	NE	NE	TN
Rv3319	NE	NE	TN
Rv0247c	NE	NE	TN
Rv0248c	NE	NE	TN
Rv3106	NE	NE	TN
Rv0886	NE	NE	TN
Rv2454c	NE	ES	FN
Rv2455c	NE	ES	FN
Rv2957	ES	NE	FP
Rv2964	NE	NE	TN
Rv1098c	NE	ES	FN
Rv2443	NE	NE	TN
Rv2610c	ES	ES	TP
Rv0557	NE	NE	TN
Rv1018c	ES	ES	TP
Rv0334	ES	ES	TP
Rv0524	ES	ES	TP
Rv1551	ES	NE	FP
Rv0564c	NE	NE	TN
Rv2249c	NE	NE	TN
Rv2982c	NE	NE	TN
Rv3302c	NE	ES	FN
Rv2427c	NE	NE	TN
Rv1447c	NE	NE	TN
Rv1121	NE	NE	TN
Rv3808c	ES	ES	TP
Rv0620	ES	NE	FP
Rv0618	ES	NE	FP
Rv0619	ES	NE	FP
Rv0993	ES	ES	TP
Rv3331	NE	NE	TN
Rv1436	NE	ES	FN
Rv0956	NE	ES	FN
Rv0389	NE	NE	TN
Rv1832	NE	ES	FN
Rv0794c	NE	NE	TN
Rv3303c	NE	NE	TN
Rv3436c	ES	ES	TP
Rv1512	ES	NE	FP
Rv1093	NE	ES	FN
Rv0070c	NE	NE	TN
Rv1328	NE	NE	TN
Rv1236	ES	NE	FP
Rv1237	ES	NE	FP
Rv1238	ES	NE	FP
Rv1213	NE	NE	TN
Rv1878	NE	NE	TN
Rv2220	NE	ES	FN
Rv2222c	NE	NE	TN
Rv2860c	NE	NE	TN
Rv2439c	NE	ES	FN
Rv3704c	NE	NE	TN
Rv3432c	NE	NE	TN
Rv2476c	NE	NE	TN
Rv1602	NE	ES	FN
Rv0808	NE	ES	FN
Rv1338	ES	ES	TP
Rv3858c	NE	ES	FN
Rv3859c	NE	ES	FN
Rv0509	ES	ES	TP
Rv2832c	NE	NE	TN
Rv2833c	NE	NE	TN
Rv2834c	NE	NE	TN
Rv2835c	NE	NE	TN
Rv2205c	NE	NE	TN
Rv1826	NE	ES	FN
Rv1257c	NE	NE	TN
Rv3696c	NE	NE	TN
Rv0112	NE	NE	TN
Rv1511	NE	NE	TN
Rv3396c	ES	ES	TP
Rv2051c	ES	ES	TP
Rv1844c	NE	NE	TN
Rv1122	NE	ES	FN
Rv0317c	NE	NE	TN
Rv3842c	NE	NE	TN
Rv1086	ES	NE	FP
Rv2855	NE	NE	TN
Rv0773c	NE	NE	TN
Rv2394	NE	NE	TN
Rv3609c	ES	ES	TP
Rv1415	NE	ES	FN
Rv1940	NE	NE	TN
Rv2583c	NE	NE	TN
Rv3273	NE	NE	TN
Rv3588c	ES	NE	FP
Rv0511	ES	ES	TP
Rv2458	NE	NE	TN
Rv0650	NE	NE	TN
Rv1599	ES	ES	TP
Rv0510	ES	ES	TP
Rv0422c	ES	ES	TP
Rv3469c	NE	NE	TN
Rv3534c	NE	NE	TN
Rv3606c	NE	ES	FN
Rv1294	ES	ES	TP
Rv3341	NE	ES	FN
Rv1296	NE	ES	FN
Rv1600	NE	ES	FN
Rv2231c	ES	NE	FP
Rv3772	NE	NE	TN
Rv3624c	NE	ES	FN
Rv0486	NE	NE	TN
Rv3339c	NE	NE	TN
Rv0066c	NE	NE	TN
Rv3215	NE	ES	FN
Rv1915	NE	NE	TN
Rv1916	NE	NE	TN
Rv0467	NE	ES	FN
Rv1605	ES	ES	TP
Rv1170	NE	NE	TN
Rv1601	ES	ES	TP
Rv1611	ES	ES	TP
Rv2210c	ES	ES	TP
Rv1843c	ES	NE	FP
Rv3410c	ES	ES	TP
Rv3411c	ES	ES	TP
Rv0853c	NE	NE	TN
Rv3393	NE	NE	TN
Rv1745c	NE	NE	TN
Rv2995c	ES	ES	TP
Rv2987c	ES	ES	TP
Rv2988c	ES	ES	TP
Rv3710	ES	ES	TP
Rv3001c	ES	ES	TP
Rv1029	NE	NE	TN
Rv1030	NE	NE	TN
Rv1031	NE	NE	TN
Rv3236c	ES	NE	FP
Rv2316	NE	NE	TN
Rv2317	NE	NE	TN
Rv2318	NE	NE	TN
Rv0694	NE	NE	TN
Rv0183	NE	NE	TN
Rv1872c	NE	NE	TN
Rv1902c	NE	NE	TN
Rv0191	NE	NE	TN
Rv1837c	NE	ES	FN
Rv2471	NE	NE	TN
Rv3264c	ES	ES	TP
Rv3255c	ES	ES	TP
Rv2611c	ES	ES	TP
Rv2378c	ES	NE	FP
Rv2379c	ES	NE	FP
Rv2380c	ES	NE	FP
Rv2381c	ES	NE	FP
Rv2382c	ES	NE	FP
Rv2383c	ES	NE	FP
Rv2384	ES	NE	FP
Rv1347c	NE	NE	TN
Rv2243	NE	ES	FN
Rv0649	NE	NE	TN
Rv1240	NE	NE	TN
Rv2332	NE	NE	TN
Rv3581c	ES	ES	TP
Rv3582c	ES	ES	TP
Rv1392	ES	ES	TP
Rv2124c	ES	NE	FP
Rv0137c	NE	NE	TN
Rv2674	NE	NE	TN
Rv1133c	NE	ES	FN
Rv2701c	NE	NE	TN
Rv1604	NE	NE	TN
Rv0046c	ES	ES	TP
Rv0855	ES	NE	FP
Rv1492	ES	NE	FP
Rv1493	ES	NE	FP
Rv0753c	NE	NE	TN
Rv1692	ES	NE	FP
Rv2225	ES	ES	TP
Rv1562c	NE	NE	TN
Rv1563c	NE	NE	TN
Rv0958	NE	NE	TN
Rv1082	NE	NE	TN
Rv0819	NE	NE	TN
Rv3356c	ES	ES	TP
Rv0126	NE	NE	TN
Rv0470c	ES	NE	FP
Rv0503c	NE	NE	TN
Rv0644c	ES	NE	FP
Rv0642c	NE	NE	TN
Rv0645c	NE	NE	TN
Rv3800c	ES	ES	TP
Rv1483	NE	ES	FN
Rv2245	ES	ES	TP
Rv2246	ES	NE	FP
Rv0098	ES	NE	FP
Rv0082	NE	NE	TN
Rv3145	NE	NE	TN
Rv3146	NE	NE	TN
Rv3147	NE	NE	TN
Rv3148	NE	NE	TN
Rv3149	NE	NE	TN
Rv3150	NE	NE	TN
Rv3152	NE	NE	TN
Rv3153	NE	NE	TN
Rv3154	NE	NE	TN
Rv3155	NE	NE	TN
Rv3156	NE	NE	TN
Rv3157	NE	NE	TN
Rv3158	NE	NE	TN
Rv1695	ES	ES	TP
Rv2438c	ES	ES	TP
Rv0155	NE	NE	TN
Rv0157	NE	NE	TN
Rv0573c	NE	NE	TN
Rv0261c	NE	NE	TN
Rv0267	NE	NE	TN
Rv1737c	NE	NE	TN
Rv2329c	NE	NE	TN
Rv2287	NE	NE	TN
Rv2445c	ES	NE	FP
Rv2920c	NE	NE	TN
Rv2043c	NE	NE	TN
Rv2421c	ES	ES	TP
Rv2207	NE	NE	TN
Rv1596	ES	ES	TP
Rv1161	NE	NE	TN
Rv1162	NE	NE	TN
Rv1163	NE	NE	TN
Rv1164	NE	NE	TN
Rv0548c	NE	ES	FN
Rv2344c	NE	NE	TN
Rv0252	NE	NE	TN
Rv0253	NE	NE	TN
Rv2391	NE	NE	TN
Rv3265c	ES	ES	TP
Rv1656	ES	ES	TP
Rv2503c	NE	NE	TN
Rv2504c	NE	NE	TN
Rv0884c	ES	ES	TP
Rv1385	ES	ES	TP
Rv0266c	NE	NE	TN
Rv2321c	NE	NE	TN
Rv2322c	NE	NE	TN
Rv0382c	ES	ES	TP
Rv0118c	NE	NE	TN
Rv1248c	NE	NE	TN
Rv0555	NE	ES	FN
Rv1187	NE	NE	TN
Rv0500	ES	ES	TP
Rv3602c	ES	ES	TP
Rv1755c	NE	NE	TN
Rv2156c	ES	ES	TP
Rv2392	ES	ES	TP
Rv2967c	NE	NE	TN
Rv0805	NE	NE	TN
Rv2241	NE	NE	TN
Rv0462	NE	ES	FN
Rv0843	NE	NE	TN
Rv2496c	NE	NE	TN
Rv2497c	NE	NE	TN
Rv2495c	NE	NE	TN
Rv2941	ES	NE	FP
Rv2945c	ES	NE	FP
Rv2607	NE	NE	TN
Rv0211	NE	NE	TN
Rv2029c	NE	NE	TN
Rv3010c	NE	NE	TN
Rv0728c	NE	NE	TN
Rv2996c	NE	ES	FN
Rv0946c	ES	ES	TP
Rv1437	NE	ES	FN
Rv1445c	NE	NE	TN
Rv0489	NE	NE	TN
Rv3068c	ES	NE	FP
Rv1822	NE	ES	FN
Rv2746c	NE	ES	FN
Rv0936	NE	NE	TN
Rv0820	NE	NE	TN
Rv0545c	NE	NE	TN
Rv2281	NE	NE	TN
Rv3308	NE	NE	TN
Rv1092c	ES	ES	TP
Rv3628	NE	ES	FN
Rv0512	ES	ES	TP
Rv1391	ES	ES	TP
Rv0973c	NE	NE	TN
Rv0974c	NE	NE	TN
Rv2502c	NE	NE	TN
Rv2247	NE	ES	FN
Rv2501c	NE	NE	TN
Rv3285	NE	ES	FN
Rv1127c	NE	NE	TN
Rv2702	ES	NE	FP
Rv2984	NE	ES	FN
Rv3754	ES	ES	TP
Rv3838c	ES	ES	TP
Rv2677c	ES	ES	TP
Rv2163c	ES	ES	TP
Rv0772	ES	ES	TP
Rv0809	ES	ES	TP
Rv1603	ES	ES	TP
Rv1606	ES	ES	TP
Rv0780	ES	ES	TP
Rv2122c	ES	ES	TP
Rv2928	ES	NE	FP
Rv2931	ES	NE	FP
Rv2932	ES	NE	FP
Rv2933	ES	NE	FP
Rv2934	ES	NE	FP
Rv2935	ES	NE	FP
Rv0788	ES	ES	TP
Rv0803	ES	ES	TP
Rv1188	NE	NE	TN
Rv1017c	ES	ES	TP
Rv3227	ES	ES	TP
Rv0437c	ES	NE	FP
Rv0505c	NE	NE	TN
Rv3042c	ES	ES	TP
Rv0436c	ES	NE	FP
Rv0408	NE	NE	TN
Rv2965c	ES	NE	FP
Rv3307	NE	NE	TN
Rv1617	NE	ES	FN
Rv0162c	NE	NE	TN
Rv3777	NE	NE	TN
Rv1594	ES	ES	TP
Rv2064	NE	NE	TN
Rv1412	ES	NE	FP
Rv1416	ES	ES	TP
Rv2436	NE	NE	TN
Rv0570	ES	NE	FP
Rv1981c	ES	NE	FP
Rv3048c	ES	ES	TP
Rv3051c	ES	ES	TP
Rv1408	NE	ES	FN
Rv2465c	NE	ES	FN
Rv2962c	ES	NE	FP
Rv2958c	ES	NE	FP
Rv3113	NE	NE	TN
Rv2386c	ES	ES	TP
Rv1202	ES	ES	TP
Rv0858c	ES	NE	FP
Rv1464	NE	ES	FN
Rv2335	ES	NE	FP
Rv0069c	NE	NE	TN
Rv2847c	NE	ES	FN
Rv2552c	ES	NE	FP
Rv2539c	ES	ES	TP
Rv0391	ES	NE	FP
Rv1079	ES	NE	FP
Rv1200	NE	NE	TN
Rv2601	NE	NE	TN
Rv3846	NE	ES	FN
Rv0432	NE	NE	TN
Rv0234c	NE	NE	TN
Rv1731	NE	NE	TN
Rv0542c	NE	ES	FN
Rv0553	NE	ES	FN
Rv0951	NE	ES	FN
Rv0952	NE	ES	FN
Rv1739c	NE	NE	TN
Rv2397c	NE	ES	FN
Rv2398c	NE	ES	FN
Rv2399c	NE	ES	FN
Rv2400c	NE	ES	FN
Rv1448c	NE	NE	TN
Rv1672c	NE	NE	TN
Rv3465	ES	ES	TP
Rv3266c	ES	ES	TP
Rv3784	NE	NE	TN
Rv3464	NE	ES	FN
Rv3468c	NE	NE	TN
Rv2713	NE	NE	TN
Rv1201c	ES	ES	TP
Rv1559	NE	ES	FN
Rv3737	NE	NE	TN
Rv2291	NE	NE	TN
Rv0417	ES	ES	TP
Rv1449c	ES	ES	TP
Rv3314c	NE	NE	TN
Rv2754c	NE	ES	FN
Rv2764c	NE	ES	FN
Rv2977c	ES	ES	TP
Rv0414c	ES	ES	TP
Rv1438	NE	ES	FN
Rv3913	ES	ES	TP
Rv2006	ES	NE	FP
Rv3372	ES	ES	TP
Rv3490	ES	ES	TP
Rv1373	NE	NE	TN
Rv0295c	NE	NE	TN
Rv1612	ES	ES	TP
Rv1613	ES	ES	TP
Rv2158c	ES	ES	TP
Rv1315	ES	ES	TP
Rv2153c	ES	ES	TP
Rv2155c	ES	ES	TP
Rv2152c	ES	ES	TP
Rv3818	ES	NE	FP
Rv0482	ES	ES	TP
Rv2361c	NE	ES	FN
Rv0501	NE	NE	TN
Rv3634c	NE	ES	FN
Rv0536	NE	NE	TN
Rv3809c	ES	ES	TP
Rv0322	NE	NE	TN
Rv2157c	ES	ES	TP
Rv2678c	ES	ES	TP
Rv3309c	NE	NE	TN
Rv1848	NE	NE	TN
Rv1849	NE	NE	TN
Rv1850	NE	NE	TN
Rv2883c	NE	ES	FN
Rv0729	NE	NE	TN
Rv2793c	NE	NE	TN
Rv3455c	NE	ES	FN
Rv1130	NE	NE	TN
Rv2606c	ES	NE	FP
Rv2604c	ES	NE	FP
