# Supplementary material for: A systematic evaluation of Mycobacterium tuberculosis Genome-Scale Metabolic Networks
Source: PLoS Comput Biol. 2020 Jun 15;16(6):e1007533. doi: 10.1371/journal.pcbi.1007533 (PMC7316355; doi:10.1371/journal.pcbi.1007533)
Supplement: S8 File — (ZIP) [file pcbi.1007533.s040.zip › 7H9_OADC_Essentiality(DeJesus)/results/iNJ661v_modified_7H9_10_OADC_metricsctoff.xlsx]

## Sheet: Sheet1
LastNames	Metr_values
Model Genes	665
Evaluated Genes	662
True Positives	159
True Negatives	314
False Negatives	109
False Positives	80
Sensitivity	0.593284
Specificity	0.796954
Positive Predictive Value	0.665272
Negative Predictive Value	0.742317
Fall out	0.203046
False Discovery Rate	0.334728
False Negative Rate	0.406716
Accuracy	0.714502
Mathews Correlation Coefficient	0.398819
Uncertain Genes	2
Too Small Genes	0
Not found genes	1
