# Supplementary material for: A systematic evaluation of Mycobacterium tuberculosis Genome-Scale Metabolic Networks
Source: PLoS Comput Biol. 2020 Jun 15;16(6):e1007533. doi: 10.1371/journal.pcbi.1007533 (PMC7316355; doi:10.1371/journal.pcbi.1007533)
Supplement: S8 File — (ZIP) [file pcbi.1007533.s040.zip › 7H9_OADC_Essentiality(DeJesus)/results/iNJ661v_modified_7H9_10_OADC_metrics_roc.xlsx]

## Sheet: Sheet1
GR_Threshold_c	N_TN	N_TP	N_FN	N_FP	SENSITIVITY	SPECIFICITY	PPV	NPV	FALL_OUT	FDR	FNR	ACCURACY	MCC
0.005	314	159	109	80	0.593284	0.796954	0.665272	0.742317	0.203046	0.334728	0.406716	0.714502	0.398819
0.01	314	159	109	80	0.593284	0.796954	0.665272	0.742317	0.203046	0.334728	0.406716	0.714502	0.398819
0.015	314	159	109	80	0.593284	0.796954	0.665272	0.742317	0.203046	0.334728	0.406716	0.714502	0.398819
0.02	314	159	109	80	0.593284	0.796954	0.665272	0.742317	0.203046	0.334728	0.406716	0.714502	0.398819
0.025	314	159	109	80	0.593284	0.796954	0.665272	0.742317	0.203046	0.334728	0.406716	0.714502	0.398819
0.03	314	159	109	80	0.593284	0.796954	0.665272	0.742317	0.203046	0.334728	0.406716	0.714502	0.398819
0.035	314	159	109	80	0.593284	0.796954	0.665272	0.742317	0.203046	0.334728	0.406716	0.714502	0.398819
0.04	314	159	109	80	0.593284	0.796954	0.665272	0.742317	0.203046	0.334728	0.406716	0.714502	0.398819
0.045	314	159	109	80	0.593284	0.796954	0.665272	0.742317	0.203046	0.334728	0.406716	0.714502	0.398819
0.05	314	159	109	80	0.593284	0.796954	0.665272	0.742317	0.203046	0.334728	0.406716	0.714502	0.398819
0.055	310	159	109	84	0.593284	0.786802	0.654321	0.739857	0.213198	0.345679	0.406716	0.708459	0.387068
0.06	310	159	109	84	0.593284	0.786802	0.654321	0.739857	0.213198	0.345679	0.406716	0.708459	0.387068
0.065	310	159	109	84	0.593284	0.786802	0.654321	0.739857	0.213198	0.345679	0.406716	0.708459	0.387068
0.07	310	159	109	84	0.593284	0.786802	0.654321	0.739857	0.213198	0.345679	0.406716	0.708459	0.387068
0.075	310	159	109	84	0.593284	0.786802	0.654321	0.739857	0.213198	0.345679	0.406716	0.708459	0.387068
0.08	310	159	109	84	0.593284	0.786802	0.654321	0.739857	0.213198	0.345679	0.406716	0.708459	0.387068
0.085	310	159	109	84	0.593284	0.786802	0.654321	0.739857	0.213198	0.345679	0.406716	0.708459	0.387068
0.09	310	159	109	84	0.593284	0.786802	0.654321	0.739857	0.213198	0.345679	0.406716	0.708459	0.387068
0.095	310	159	109	84	0.593284	0.786802	0.654321	0.739857	0.213198	0.345679	0.406716	0.708459	0.387068
0.1	310	159	109	84	0.593284	0.786802	0.654321	0.739857	0.213198	0.345679	0.406716	0.708459	0.387068
0.105	310	159	109	84	0.593284	0.786802	0.654321	0.739857	0.213198	0.345679	0.406716	0.708459	0.387068
0.11	310	159	109	84	0.593284	0.786802	0.654321	0.739857	0.213198	0.345679	0.406716	0.708459	0.387068
0.115	310	159	109	84	0.593284	0.786802	0.654321	0.739857	0.213198	0.345679	0.406716	0.708459	0.387068
0.12	310	159	109	84	0.593284	0.786802	0.654321	0.739857	0.213198	0.345679	0.406716	0.708459	0.387068
0.125	310	159	109	84	0.593284	0.786802	0.654321	0.739857	0.213198	0.345679	0.406716	0.708459	0.387068
0.13	310	159	109	84	0.593284	0.786802	0.654321	0.739857	0.213198	0.345679	0.406716	0.708459	0.387068
0.135	310	159	109	84	0.593284	0.786802	0.654321	0.739857	0.213198	0.345679	0.406716	0.708459	0.387068
0.14	310	159	109	84	0.593284	0.786802	0.654321	0.739857	0.213198	0.345679	0.406716	0.708459	0.387068
0.145	310	159	109	84	0.593284	0.786802	0.654321	0.739857	0.213198	0.345679	0.406716	0.708459	0.387068
0.15	310	159	109	84	0.593284	0.786802	0.654321	0.739857	0.213198	0.345679	0.406716	0.708459	0.387068
0.155	310	159	109	84	0.593284	0.786802	0.654321	0.739857	0.213198	0.345679	0.406716	0.708459	0.387068
0.16	310	159	109	84	0.593284	0.786802	0.654321	0.739857	0.213198	0.345679	0.406716	0.708459	0.387068
0.165	310	159	109	84	0.593284	0.786802	0.654321	0.739857	0.213198	0.345679	0.406716	0.708459	0.387068
0.17	310	159	109	84	0.593284	0.786802	0.654321	0.739857	0.213198	0.345679	0.406716	0.708459	0.387068
0.175	310	159	109	84	0.593284	0.786802	0.654321	0.739857	0.213198	0.345679	0.406716	0.708459	0.387068
0.18	310	159	109	84	0.593284	0.786802	0.654321	0.739857	0.213198	0.345679	0.406716	0.708459	0.387068
0.185	310	159	109	84	0.593284	0.786802	0.654321	0.739857	0.213198	0.345679	0.406716	0.708459	0.387068
0.19	310	159	109	84	0.593284	0.786802	0.654321	0.739857	0.213198	0.345679	0.406716	0.708459	0.387068
0.195	310	159	109	84	0.593284	0.786802	0.654321	0.739857	0.213198	0.345679	0.406716	0.708459	0.387068
0.2	310	159	109	84	0.593284	0.786802	0.654321	0.739857	0.213198	0.345679	0.406716	0.708459	0.387068
0.205	310	159	109	84	0.593284	0.786802	0.654321	0.739857	0.213198	0.345679	0.406716	0.708459	0.387068
0.21	310	159	109	84	0.593284	0.786802	0.654321	0.739857	0.213198	0.345679	0.406716	0.708459	0.387068
0.215	310	159	109	84	0.593284	0.786802	0.654321	0.739857	0.213198	0.345679	0.406716	0.708459	0.387068
0.22	310	159	109	84	0.593284	0.786802	0.654321	0.739857	0.213198	0.345679	0.406716	0.708459	0.387068
0.225	310	159	109	84	0.593284	0.786802	0.654321	0.739857	0.213198	0.345679	0.406716	0.708459	0.387068
0.23	310	159	109	84	0.593284	0.786802	0.654321	0.739857	0.213198	0.345679	0.406716	0.708459	0.387068
0.235	310	159	109	84	0.593284	0.786802	0.654321	0.739857	0.213198	0.345679	0.406716	0.708459	0.387068
0.24	310	159	109	84	0.593284	0.786802	0.654321	0.739857	0.213198	0.345679	0.406716	0.708459	0.387068
0.245	310	159	109	84	0.593284	0.786802	0.654321	0.739857	0.213198	0.345679	0.406716	0.708459	0.387068
0.25	310	159	109	84	0.593284	0.786802	0.654321	0.739857	0.213198	0.345679	0.406716	0.708459	0.387068
0.255	310	159	109	84	0.593284	0.786802	0.654321	0.739857	0.213198	0.345679	0.406716	0.708459	0.387068
0.26	310	159	109	84	0.593284	0.786802	0.654321	0.739857	0.213198	0.345679	0.406716	0.708459	0.387068
0.265	310	159	109	84	0.593284	0.786802	0.654321	0.739857	0.213198	0.345679	0.406716	0.708459	0.387068
0.27	310	159	109	84	0.593284	0.786802	0.654321	0.739857	0.213198	0.345679	0.406716	0.708459	0.387068
0.275	310	159	109	84	0.593284	0.786802	0.654321	0.739857	0.213198	0.345679	0.406716	0.708459	0.387068
0.28	310	159	109	84	0.593284	0.786802	0.654321	0.739857	0.213198	0.345679	0.406716	0.708459	0.387068
0.285	310	159	109	84	0.593284	0.786802	0.654321	0.739857	0.213198	0.345679	0.406716	0.708459	0.387068
0.29	310	159	109	84	0.593284	0.786802	0.654321	0.739857	0.213198	0.345679	0.406716	0.708459	0.387068
0.295	310	159	109	84	0.593284	0.786802	0.654321	0.739857	0.213198	0.345679	0.406716	0.708459	0.387068
0.3	310	159	109	84	0.593284	0.786802	0.654321	0.739857	0.213198	0.345679	0.406716	0.708459	0.387068
0.305	310	159	109	84	0.593284	0.786802	0.654321	0.739857	0.213198	0.345679	0.406716	0.708459	0.387068
0.31	310	159	109	84	0.593284	0.786802	0.654321	0.739857	0.213198	0.345679	0.406716	0.708459	0.387068
0.315	310	159	109	84	0.593284	0.786802	0.654321	0.739857	0.213198	0.345679	0.406716	0.708459	0.387068
0.32	310	159	109	84	0.593284	0.786802	0.654321	0.739857	0.213198	0.345679	0.406716	0.708459	0.387068
0.325	310	167	101	84	0.623134	0.786802	0.665339	0.754258	0.213198	0.334661	0.376866	0.720544	0.414738
0.33	310	167	101	84	0.623134	0.786802	0.665339	0.754258	0.213198	0.334661	0.376866	0.720544	0.414738
0.335	310	167	101	84	0.623134	0.786802	0.665339	0.754258	0.213198	0.334661	0.376866	0.720544	0.414738
0.34	310	167	101	84	0.623134	0.786802	0.665339	0.754258	0.213198	0.334661	0.376866	0.720544	0.414738
0.345	310	167	101	84	0.623134	0.786802	0.665339	0.754258	0.213198	0.334661	0.376866	0.720544	0.414738
0.35	308	167	101	86	0.623134	0.781726	0.660079	0.753056	0.218274	0.339921	0.376866	0.717523	0.408977
0.355	308	167	101	86	0.623134	0.781726	0.660079	0.753056	0.218274	0.339921	0.376866	0.717523	0.408977
0.36	308	167	101	86	0.623134	0.781726	0.660079	0.753056	0.218274	0.339921	0.376866	0.717523	0.408977
0.365	308	167	101	86	0.623134	0.781726	0.660079	0.753056	0.218274	0.339921	0.376866	0.717523	0.408977
0.37	308	167	101	86	0.623134	0.781726	0.660079	0.753056	0.218274	0.339921	0.376866	0.717523	0.408977
0.375	308	167	101	86	0.623134	0.781726	0.660079	0.753056	0.218274	0.339921	0.376866	0.717523	0.408977
0.38	308	167	101	86	0.623134	0.781726	0.660079	0.753056	0.218274	0.339921	0.376866	0.717523	0.408977
0.385	308	167	101	86	0.623134	0.781726	0.660079	0.753056	0.218274	0.339921	0.376866	0.717523	0.408977
0.39	308	167	101	86	0.623134	0.781726	0.660079	0.753056	0.218274	0.339921	0.376866	0.717523	0.408977
0.395	308	167	101	86	0.623134	0.781726	0.660079	0.753056	0.218274	0.339921	0.376866	0.717523	0.408977
0.4	308	167	101	86	0.623134	0.781726	0.660079	0.753056	0.218274	0.339921	0.376866	0.717523	0.408977
0.405	308	167	101	86	0.623134	0.781726	0.660079	0.753056	0.218274	0.339921	0.376866	0.717523	0.408977
0.41	308	167	101	86	0.623134	0.781726	0.660079	0.753056	0.218274	0.339921	0.376866	0.717523	0.408977
0.415	308	167	101	86	0.623134	0.781726	0.660079	0.753056	0.218274	0.339921	0.376866	0.717523	0.408977
0.42	308	167	101	86	0.623134	0.781726	0.660079	0.753056	0.218274	0.339921	0.376866	0.717523	0.408977
0.425	308	167	101	86	0.623134	0.781726	0.660079	0.753056	0.218274	0.339921	0.376866	0.717523	0.408977
0.43	308	167	101	86	0.623134	0.781726	0.660079	0.753056	0.218274	0.339921	0.376866	0.717523	0.408977
0.435	308	167	101	86	0.623134	0.781726	0.660079	0.753056	0.218274	0.339921	0.376866	0.717523	0.408977
0.44	308	167	101	86	0.623134	0.781726	0.660079	0.753056	0.218274	0.339921	0.376866	0.717523	0.408977
0.445	308	167	101	86	0.623134	0.781726	0.660079	0.753056	0.218274	0.339921	0.376866	0.717523	0.408977
0.45	308	167	101	86	0.623134	0.781726	0.660079	0.753056	0.218274	0.339921	0.376866	0.717523	0.408977
0.455	308	167	101	86	0.623134	0.781726	0.660079	0.753056	0.218274	0.339921	0.376866	0.717523	0.408977
0.46	308	167	101	86	0.623134	0.781726	0.660079	0.753056	0.218274	0.339921	0.376866	0.717523	0.408977
0.465	308	167	101	86	0.623134	0.781726	0.660079	0.753056	0.218274	0.339921	0.376866	0.717523	0.408977
0.47	308	167	101	86	0.623134	0.781726	0.660079	0.753056	0.218274	0.339921	0.376866	0.717523	0.408977
0.475	308	167	101	86	0.623134	0.781726	0.660079	0.753056	0.218274	0.339921	0.376866	0.717523	0.408977
0.48	307	167	101	87	0.623134	0.779188	0.65748	0.752451	0.220812	0.34252	0.376866	0.716012	0.406109
0.485	307	167	101	87	0.623134	0.779188	0.65748	0.752451	0.220812	0.34252	0.376866	0.716012	0.406109
0.49	307	167	101	87	0.623134	0.779188	0.65748	0.752451	0.220812	0.34252	0.376866	0.716012	0.406109
0.495	307	167	101	87	0.623134	0.779188	0.65748	0.752451	0.220812	0.34252	0.376866	0.716012	0.406109
0.5	307	167	101	87	0.623134	0.779188	0.65748	0.752451	0.220812	0.34252	0.376866	0.716012	0.406109
0.505	307	167	101	87	0.623134	0.779188	0.65748	0.752451	0.220812	0.34252	0.376866	0.716012	0.406109
0.51	307	167	101	87	0.623134	0.779188	0.65748	0.752451	0.220812	0.34252	0.376866	0.716012	0.406109
0.515	307	167	101	87	0.623134	0.779188	0.65748	0.752451	0.220812	0.34252	0.376866	0.716012	0.406109
0.52	307	167	101	87	0.623134	0.779188	0.65748	0.752451	0.220812	0.34252	0.376866	0.716012	0.406109
0.525	307	167	101	87	0.623134	0.779188	0.65748	0.752451	0.220812	0.34252	0.376866	0.716012	0.406109
0.53	307	167	101	87	0.623134	0.779188	0.65748	0.752451	0.220812	0.34252	0.376866	0.716012	0.406109
0.535	307	167	101	87	0.623134	0.779188	0.65748	0.752451	0.220812	0.34252	0.376866	0.716012	0.406109
0.54	307	167	101	87	0.623134	0.779188	0.65748	0.752451	0.220812	0.34252	0.376866	0.716012	0.406109
0.545	307	167	101	87	0.623134	0.779188	0.65748	0.752451	0.220812	0.34252	0.376866	0.716012	0.406109
0.55	307	167	101	87	0.623134	0.779188	0.65748	0.752451	0.220812	0.34252	0.376866	0.716012	0.406109
0.555	307	167	101	87	0.623134	0.779188	0.65748	0.752451	0.220812	0.34252	0.376866	0.716012	0.406109
0.56	307	167	101	87	0.623134	0.779188	0.65748	0.752451	0.220812	0.34252	0.376866	0.716012	0.406109
0.565	307	167	101	87	0.623134	0.779188	0.65748	0.752451	0.220812	0.34252	0.376866	0.716012	0.406109
0.57	307	167	101	87	0.623134	0.779188	0.65748	0.752451	0.220812	0.34252	0.376866	0.716012	0.406109
0.575	307	167	101	87	0.623134	0.779188	0.65748	0.752451	0.220812	0.34252	0.376866	0.716012	0.406109
0.58	307	167	101	87	0.623134	0.779188	0.65748	0.752451	0.220812	0.34252	0.376866	0.716012	0.406109
0.585	307	167	101	87	0.623134	0.779188	0.65748	0.752451	0.220812	0.34252	0.376866	0.716012	0.406109
0.59	307	168	100	87	0.626866	0.779188	0.658824	0.7543	0.220812	0.341176	0.373134	0.717523	0.409573
0.595	307	168	100	87	0.626866	0.779188	0.658824	0.7543	0.220812	0.341176	0.373134	0.717523	0.409573
0.6	307	168	100	87	0.626866	0.779188	0.658824	0.7543	0.220812	0.341176	0.373134	0.717523	0.409573
0.605	307	168	100	87	0.626866	0.779188	0.658824	0.7543	0.220812	0.341176	0.373134	0.717523	0.409573
0.61	307	168	100	87	0.626866	0.779188	0.658824	0.7543	0.220812	0.341176	0.373134	0.717523	0.409573
0.615	307	168	100	87	0.626866	0.779188	0.658824	0.7543	0.220812	0.341176	0.373134	0.717523	0.409573
0.62	307	168	100	87	0.626866	0.779188	0.658824	0.7543	0.220812	0.341176	0.373134	0.717523	0.409573
0.625	307	168	100	87	0.626866	0.779188	0.658824	0.7543	0.220812	0.341176	0.373134	0.717523	0.409573
0.63	307	168	100	87	0.626866	0.779188	0.658824	0.7543	0.220812	0.341176	0.373134	0.717523	0.409573
0.635	307	168	100	87	0.626866	0.779188	0.658824	0.7543	0.220812	0.341176	0.373134	0.717523	0.409573
0.64	307	168	100	87	0.626866	0.779188	0.658824	0.7543	0.220812	0.341176	0.373134	0.717523	0.409573
0.645	307	168	100	87	0.626866	0.779188	0.658824	0.7543	0.220812	0.341176	0.373134	0.717523	0.409573
0.65	307	168	100	87	0.626866	0.779188	0.658824	0.7543	0.220812	0.341176	0.373134	0.717523	0.409573
0.655	307	168	100	87	0.626866	0.779188	0.658824	0.7543	0.220812	0.341176	0.373134	0.717523	0.409573
0.66	307	168	100	87	0.626866	0.779188	0.658824	0.7543	0.220812	0.341176	0.373134	0.717523	0.409573
0.665	307	168	100	87	0.626866	0.779188	0.658824	0.7543	0.220812	0.341176	0.373134	0.717523	0.409573
0.67	307	168	100	87	0.626866	0.779188	0.658824	0.7543	0.220812	0.341176	0.373134	0.717523	0.409573
0.675	307	168	100	87	0.626866	0.779188	0.658824	0.7543	0.220812	0.341176	0.373134	0.717523	0.409573
0.68	307	168	100	87	0.626866	0.779188	0.658824	0.7543	0.220812	0.341176	0.373134	0.717523	0.409573
0.685	307	168	100	87	0.626866	0.779188	0.658824	0.7543	0.220812	0.341176	0.373134	0.717523	0.409573
0.69	307	168	100	87	0.626866	0.779188	0.658824	0.7543	0.220812	0.341176	0.373134	0.717523	0.409573
0.695	307	168	100	87	0.626866	0.779188	0.658824	0.7543	0.220812	0.341176	0.373134	0.717523	0.409573
0.7	306	169	99	88	0.630597	0.77665	0.657588	0.755556	0.22335	0.342412	0.369403	0.717523	0.410184
0.705	306	169	99	88	0.630597	0.77665	0.657588	0.755556	0.22335	0.342412	0.369403	0.717523	0.410184
0.71	306	169	99	88	0.630597	0.77665	0.657588	0.755556	0.22335	0.342412	0.369403	0.717523	0.410184
0.715	306	169	99	88	0.630597	0.77665	0.657588	0.755556	0.22335	0.342412	0.369403	0.717523	0.410184
0.72	306	169	99	88	0.630597	0.77665	0.657588	0.755556	0.22335	0.342412	0.369403	0.717523	0.410184
0.725	306	169	99	88	0.630597	0.77665	0.657588	0.755556	0.22335	0.342412	0.369403	0.717523	0.410184
0.73	306	169	99	88	0.630597	0.77665	0.657588	0.755556	0.22335	0.342412	0.369403	0.717523	0.410184
0.735	306	169	99	88	0.630597	0.77665	0.657588	0.755556	0.22335	0.342412	0.369403	0.717523	0.410184
0.74	306	169	99	88	0.630597	0.77665	0.657588	0.755556	0.22335	0.342412	0.369403	0.717523	0.410184
0.745	306	169	99	88	0.630597	0.77665	0.657588	0.755556	0.22335	0.342412	0.369403	0.717523	0.410184
0.75	306	169	99	88	0.630597	0.77665	0.657588	0.755556	0.22335	0.342412	0.369403	0.717523	0.410184
0.755	306	169	99	88	0.630597	0.77665	0.657588	0.755556	0.22335	0.342412	0.369403	0.717523	0.410184
0.76	306	169	99	88	0.630597	0.77665	0.657588	0.755556	0.22335	0.342412	0.369403	0.717523	0.410184
0.765	306	169	99	88	0.630597	0.77665	0.657588	0.755556	0.22335	0.342412	0.369403	0.717523	0.410184
0.77	306	169	99	88	0.630597	0.77665	0.657588	0.755556	0.22335	0.342412	0.369403	0.717523	0.410184
0.775	306	169	99	88	0.630597	0.77665	0.657588	0.755556	0.22335	0.342412	0.369403	0.717523	0.410184
0.78	306	169	99	88	0.630597	0.77665	0.657588	0.755556	0.22335	0.342412	0.369403	0.717523	0.410184
0.785	306	169	99	88	0.630597	0.77665	0.657588	0.755556	0.22335	0.342412	0.369403	0.717523	0.410184
0.79	306	169	99	88	0.630597	0.77665	0.657588	0.755556	0.22335	0.342412	0.369403	0.717523	0.410184
0.795	306	169	99	88	0.630597	0.77665	0.657588	0.755556	0.22335	0.342412	0.369403	0.717523	0.410184
0.8	306	169	99	88	0.630597	0.77665	0.657588	0.755556	0.22335	0.342412	0.369403	0.717523	0.410184
0.805	306	169	99	88	0.630597	0.77665	0.657588	0.755556	0.22335	0.342412	0.369403	0.717523	0.410184
0.81	306	169	99	88	0.630597	0.77665	0.657588	0.755556	0.22335	0.342412	0.369403	0.717523	0.410184
0.815	306	169	99	88	0.630597	0.77665	0.657588	0.755556	0.22335	0.342412	0.369403	0.717523	0.410184
0.82	306	169	99	88	0.630597	0.77665	0.657588	0.755556	0.22335	0.342412	0.369403	0.717523	0.410184
0.825	306	169	99	88	0.630597	0.77665	0.657588	0.755556	0.22335	0.342412	0.369403	0.717523	0.410184
0.83	306	169	99	88	0.630597	0.77665	0.657588	0.755556	0.22335	0.342412	0.369403	0.717523	0.410184
0.835	306	169	99	88	0.630597	0.77665	0.657588	0.755556	0.22335	0.342412	0.369403	0.717523	0.410184
0.84	306	169	99	88	0.630597	0.77665	0.657588	0.755556	0.22335	0.342412	0.369403	0.717523	0.410184
0.845	306	169	99	88	0.630597	0.77665	0.657588	0.755556	0.22335	0.342412	0.369403	0.717523	0.410184
0.85	306	169	99	88	0.630597	0.77665	0.657588	0.755556	0.22335	0.342412	0.369403	0.717523	0.410184
0.855	306	169	99	88	0.630597	0.77665	0.657588	0.755556	0.22335	0.342412	0.369403	0.717523	0.410184
0.86	306	169	99	88	0.630597	0.77665	0.657588	0.755556	0.22335	0.342412	0.369403	0.717523	0.410184
0.865	306	169	99	88	0.630597	0.77665	0.657588	0.755556	0.22335	0.342412	0.369403	0.717523	0.410184
0.87	306	169	99	88	0.630597	0.77665	0.657588	0.755556	0.22335	0.342412	0.369403	0.717523	0.410184
0.875	306	169	99	88	0.630597	0.77665	0.657588	0.755556	0.22335	0.342412	0.369403	0.717523	0.410184
0.88	306	169	99	88	0.630597	0.77665	0.657588	0.755556	0.22335	0.342412	0.369403	0.717523	0.410184
0.885	306	169	99	88	0.630597	0.77665	0.657588	0.755556	0.22335	0.342412	0.369403	0.717523	0.410184
0.89	306	171	97	88	0.63806	0.77665	0.660232	0.759305	0.22335	0.339768	0.36194	0.720544	0.417116
0.895	306	171	97	88	0.63806	0.77665	0.660232	0.759305	0.22335	0.339768	0.36194	0.720544	0.417116
0.9	306	171	97	88	0.63806	0.77665	0.660232	0.759305	0.22335	0.339768	0.36194	0.720544	0.417116
0.905	306	171	97	88	0.63806	0.77665	0.660232	0.759305	0.22335	0.339768	0.36194	0.720544	0.417116
0.91	306	171	97	88	0.63806	0.77665	0.660232	0.759305	0.22335	0.339768	0.36194	0.720544	0.417116
0.915	306	171	97	88	0.63806	0.77665	0.660232	0.759305	0.22335	0.339768	0.36194	0.720544	0.417116
0.92	306	171	97	88	0.63806	0.77665	0.660232	0.759305	0.22335	0.339768	0.36194	0.720544	0.417116
0.925	306	171	97	88	0.63806	0.77665	0.660232	0.759305	0.22335	0.339768	0.36194	0.720544	0.417116
0.93	306	171	97	88	0.63806	0.77665	0.660232	0.759305	0.22335	0.339768	0.36194	0.720544	0.417116
0.935	306	171	97	88	0.63806	0.77665	0.660232	0.759305	0.22335	0.339768	0.36194	0.720544	0.417116
0.94	305	171	97	89	0.63806	0.774112	0.657692	0.758706	0.225888	0.342308	0.36194	0.719033	0.41428
0.945	305	172	96	89	0.641791	0.774112	0.659004	0.760599	0.225888	0.340996	0.358209	0.720544	0.417748
0.95	305	172	96	89	0.641791	0.774112	0.659004	0.760599	0.225888	0.340996	0.358209	0.720544	0.417748
0.955	304	172	96	90	0.641791	0.771574	0.656489	0.76	0.228426	0.343511	0.358209	0.719033	0.414924
0.96	304	172	96	90	0.641791	0.771574	0.656489	0.76	0.228426	0.343511	0.358209	0.719033	0.414924
0.965	304	172	96	90	0.641791	0.771574	0.656489	0.76	0.228426	0.343511	0.358209	0.719033	0.414924
0.97	304	173	95	90	0.645522	0.771574	0.657795	0.761905	0.228426	0.342205	0.354478	0.720544	0.418396
0.975	304	173	95	90	0.645522	0.771574	0.657795	0.761905	0.228426	0.342205	0.354478	0.720544	0.418396
0.98	304	173	95	90	0.645522	0.771574	0.657795	0.761905	0.228426	0.342205	0.354478	0.720544	0.418396
0.985	303	173	95	91	0.645522	0.769036	0.655303	0.761307	0.230964	0.344697	0.354478	0.719033	0.415582
0.99	301	174	94	93	0.649254	0.763959	0.651685	0.762025	0.236041	0.348315	0.350746	0.717523	0.413462
0.995	300	174	94	94	0.649254	0.761421	0.649254	0.761421	0.238579	0.350746	0.350746	0.716012	0.410675
