# Supplementary material for: A systematic evaluation of Mycobacterium tuberculosis Genome-Scale Metabolic Networks
Source: PLoS Comput Biol. 2020 Jun 15;16(6):e1007533. doi: 10.1371/journal.pcbi.1007533 (PMC7316355; doi:10.1371/journal.pcbi.1007533)
Supplement: S8 File — (ZIP) [file pcbi.1007533.s040.zip › 7H9_OADC_Essentiality(DeJesus)/results/iOSDD890_7H9_10_OADC_FVA.xlsx]

## Sheet: Sheet1
Rxns	FVAmin	FVAmax
2AGPEAT160	0	1.25797e-05
2AGPEAT180	0	1.25797e-05
4HTHRS	0	0
5DGLCNR	0	0
AACPS10	0.0414132	0.0414132
AACPS11	0.00500779	0.00500934
AACPS3	0.0112758	0.0113054
ABTA	0	0.000167729
ACACCT	6.14043	999.998
ACACT1r	0.0018383	0.00183831
ACALDi	0	0.000167729
ACBIPGT	0	0
ACCC	0.0244843	0.0244843
ACCOACr	4.10657	4.10659
ACChex	0.0244843	0.0244843
ACGAMPM	-2.51593e-05	0
ACGAMT	0.000463379	0.00046338
ACGK	0.076334	0.163867
ACGS	0	2.51593e-05
ACHBS	0.0556125	0.0556237
ACKr	0	993.858
ACLS	0.26024	0.260276
ACODA	0	2.51593e-05
ACPr	0	1.25797e-05
ACONT	6.14043	7.99659
ACOTA	-0.163867	-0.076334
ACP1_FMN	0	2.51593e-05
ACPS1	0	0
ACS	0	2.51593e-05
ACS2	0	2.51593e-05
ACYSBMNt	0	0
ADA	0	2.51593e-05
ADCL	0	0
ADCPS1	0	0
ADCPS2	0	0
ADCS	0	0
ADCYRS	0	0
ADK1	-1000	1000
ADK2	0	1000
ADK3	-1000	1000
ADK4	-1000	1000
ADMDCr	0	0
ADNCYC	0	1.25797e-05
ADNK1	0	0.0393161
ADNK3	0	0.0393161
ADNK4	0	0.0393161
ADOCBIK	0	0
ADOCBLS	0	0
ADPT	0.013745	0.0137827
ADSK	0.0408864	0.0408938
ADSL1r	0.116091	0.116117
ADSL2r	0.249015	0.249016
ADSS	0.116091	0.116117
AFE	0.000463379	0.00046338
AFTA	0.000463379	0.00046338
AGDC	0	2.51593e-05
AGMT	0	0
AGPAT160	0.0112758	0.0112795
AGPAT160190	0.0259245	0.0259245
AGPAT190	0.00774433	0.00774434
AGPR	-0.163867	-0.076334
AHC	0.0530611	0.0530695
AHCYSNS	0	0
AHMMPS	0	0
AICART	-999.725	1000
AICART2	-999.725	1000
AIRC2	0	2.51593e-05
AIRC3	-2.51593e-05	0
AIRCr	0.24899	0.249016
AKGDb	0	0
ALAALAD	0	2.51593e-05
ALAALAr	0.0264202	0.0264454
ALAD_L	0	991.452
ALAR	0.0528405	0.0529243
ALATA_L	-991.825	-0.372492
ALAt2r	-8.38644e-05	0
ALDD1	0	0
ALDD19x	0	3.48627e-06
ALDD2x	0	2.18777e-05
AMAOTr	0	0
AMID4	0	0
AMMQT6	0	0
AMMQT8	0	0
AMMQT8_2	0	0
AMPTASECG	0	8.38644e-06
ANPRT	0.0127566	0.0127587
ANS	0.0127566	0.0127587
AOXSr	0	0
APATr	0	0.000167729
APRAUR	0	0
ARABF	0.000463379	0.00046338
ARABI	-999.59	-0.0148281
ARACHTA	0.000173054	0.000173551
ARAI	0	0
ARB_Dabc	0	0
ARBabc	0	3.35458e-05
ARBt2r	-3.35458e-05	0
ARGDC	0	0
ARGDr	-0.0763397	-0.0763214
ARGSL	0	1.25797e-05
ARGSS	0	1.25797e-05
ARGt5r	-5.71803e-06	0
ARI	-0.0356802	0
ASAD	-0.219532	-0.21952
ASNN	0	8.38644e-06
ASNS1	0.0302363	0.0302447
ASNt2r	-7.29256e-06	0
ASP1DC	0	0.000167729
ASPCT	0.250807	0.25081
ASPK	0.21952	0.219532
ASPO1	0	5.03186e-05
ASPO5	0	0
ASPTA	-0.942101	-0.941934
ASPt2r	-8.38642e-05	0
AST	0	5.03186e-06
ATPPRT	0.025747	0.0257494
ATPS1	1	1
ATPS4r	15.9734	15.9735
BACCL	0	0
BALAt2r	-8.38644e-05	0
BDH	-0.00183831	-0.0018383
BETALDHx	0	0
BMNMSHS	0	0
BMNt	0	0
BPNT	0.0408864	0.0408938
BTS2	0.0358941	0.0360627
BTS3r	-0.0360627	-0.0358941
CAATPS	0	0.000100637
CAT	0	2.51593e-05
CAt4	-0.000201275	0
CBIAT	0	0
CBLAT	0	0
CBPS	0.327141	0.327147
CDAPPA160	0	1.25797e-05
CDAPPA160190	0	1.25797e-05
CDAPPA190	0	1.25797e-05
CDPMEK	0.0328423	0.0328423
CDPPT160	0	8.38644e-06
CDPPT160190	0.0103015	0.0103015
CHLabc	0	0
CHOLD	0	0
CHORM	0.0506218	0.0506257
CHORS	0.0702245	0.0702283
CHRPL	0.00500779	0.00500934
CIGAMS	0	0
CITLr	-7.99658	-6.14043
CITabc	0	2.79548e-05
CLPNS160190	0.00371401	0.00371401
CMCBTFL	0.000949579	0.00094958
CMCBTFU	0	0
CMLDC	0	0
CO2t	-9.90441	0
COAt	-8.69562e-07	0
COBALTt5	0	0
COCHL	0	0
CODH2r	-0.000167729	0
CODH3	0	8.38644e-05
COt	0	0
CPC2MT	0	0
CPC3MT	0	0
CPC4MT	0	0
CPC6MT	0	0
CPC6R	0	0
CPC8MM	0	0
CPPPGO	0	0
CRNabc	0	0
CS	0	2.51593e-05
CTPS1	0.163275	0.163326
CTPS2	0	2.51593e-05
CYANST	0	0
CYO1a	0	19.8861
CYO1b	0	19.8861
CYRDAAT	0	0
CYRDAR	0	0
CYSS	0	1.1702e-05
CYSTGL	0	999.978
CYSTL	0.0219483	0.0221412
CYSTS	0	2.51593e-05
CYTBD	0	19.8861
CYTBD2	0	19.8861
CYTD	0	1.25797e-05
CYTDK2	0	2.51593e-05
CYTDt2r	-2.49514e-06	0
CYTK1	-0.0942624	-0.0942373
CYTK2	-0.00423624	-0.00421108
Clt	0	0
Cuabc	0	1.25797e-05
Cut1	0	1.25797e-05
DADA	0	2.51593e-05
DADK	-0.00221357	-0.00220099
DAGK160	0	2.51593e-05
DALAOX	0	5.03186e-05
DALAt2r	-8.38644e-05	0
DAPDC	0.0536316	0.0536406
DAPE	0.0548759	0.0548849
DASYN160	0.00668636	0.00669894
DASYN160190	0.0216153	0.0216279
DASYN190190	0.00368295	0.00369553
DB4PS	0	0
DBTSr	0	0
DCPDP	0	0
DCPDPP	0	0.0356802
DCPDPP2	0	0.0356802
DCPDPS	0	0.00298566
DCPE	0	0.0356802
DCPT	0	0.0356802
DCPT2	0	0.0356802
DCTPD	0	2.51593e-05
DCTPD2	0	2.51593e-05
DCYTD	0	1.25797e-05
DDPA	0.0702245	0.0702308
DESAT16	0	0.0441399
DESAT18	0	0.00715715
DGC3D	0	0
DGK1	-0.00422113	-0.00422113
DHAD1	0.26024	0.260276
DHAD2	0.0556125	0.0556237
DHDPRy	0.0548759	0.0548849
DHDPS	0.0548759	0.0548849
DHFR	0.00231563	0.00231563
DHFS	0	0
DHNAOT	0	0
DHNAOT2	0	0
DHNPA	0	0
DHNPA2	0	0
DHORD2	0	19.8861
DHORD3	-1000	0.25081
DHORD5	0	1000
DHORTS	-0.25081	-0.250807
DHPPDA	0	0
DHPPDA2	0	0
DHPS2	0	0
DHQD	0.0702245	0.0702308
DHQS	0.0702245	0.0702308
DMATT	0.00298566	0.00298566
DMPPS	0	8.38644e-05
DNMPPA	0	0
DNTPPA	0	0
DPCOAK	0	8.69561e-07
DPPS	0	0.00298566
DPR	0	8.69562e-07
DRPA	0	0
DSERt2r	0	0
DTMPK	0	1.25797e-05
DURIK1	0	2.51593e-05
DURIPP	0	0
DUTPDP	0	1.25797e-05
DXPRIi	0.0328423	0.0328423
DXPS	0.0328423	0.0328423
E4PD	0	0
ECHH_0	0	0.000167729
ENO	25.3515	27.2077
ENTCS	0	0
ETHAt	-3.67289e-06	0
EX_acysbmn(e)	0	0
EX_ala_B(e)	0	8.38644e-05
EX_ala_D(e)	0	8.38644e-05
EX_ala_L(e)	0	8.38644e-05
EX_arab_D(e)	0	0
EX_arab_L(e)	0	0
EX_arg_L(e)	0	5.71803e-06
EX_asn_L(e)	0	7.29256e-06
EX_asp_L(e)	0	8.38644e-05
EX_atp(e)	0	0
EX_bmn(e)	0	0
EX_ca2(e)	0	0
EX_chol(e)	0	0
EX_cit(e)	-2.79548e-05	0
EX_cl(e)	0	0
EX_co2(e)	0	9.90441
EX_coa(e)	0	8.69561e-07
EX_cobalt2(e)	0	0
EX_crn(e)	0	0
EX_cu2(e)	0	0
EX_cytd(e)	0	2.49514e-06
EX_etha(e)	0	3.67289e-06
EX_fe2(e)	0	0
EX_fe3(e)	-0.00094958	-0.000949579
EX_fum(e)	0	0.000167729
EX_gal(e)	0	0
EX_glc(e)	-10	-9.99999
EX_glu_L(e)	5.85628	5.85645
EX_gly(e)	0	4.19322e-05
EX_glyb(e)	0	0
EX_glyc3p(e)	0	0
EX_glyc(e)	-10	-9.99998
EX_gthrd(e)	0	0
EX_h2(e)	14.6167	14.617
EX_h2co3(e)	0	9.90441
EX_h2o(e)	22.199	32.1037
EX_h2s(e)	0	7.3998e-06
EX_h(e)	-10	-9.9999
EX_hdca(e)	0	0
EX_his_L(e)	0	2.35501e-06
EX_id3acald(e)	0	2.08791e-06
EX_ile_L(e)	0	1.11819e-05
EX_k(e)	0	0
EX_lac_L(e)	0	0.000167729
EX_lcts(e)	0	0
EX_leu_L(e)	0	1.7971e-05
EX_lys_L(e)	0	8.98547e-06
EX_mal_L(e)	0	0.000167729
EX_malt(e)	0	0
EX_malthp(e)	0	0
EX_meoh(e)	0	0
EX_met_L(e)	0	0
EX_mg2(e)	0	0
EX_na1(e)	0	0
EX_nh4(e)	-10	-9.99983
EX_no2(e)	0	0
EX_no3(e)	0	0
EX_no(e)	0	0
EX_o2(e)	-10	-9.99998
EX_ocdca(e)	0	0
EX_orn(e)	0	2.28721e-05
EX_pac(e)	0	3.48628e-06
EX_pdima(e)	0	4.96729e-07
EX_phdca(e)	0	1.54668e-06
EX_phe_L(e)	0	3.83137e-06
EX_pi(e)	-0.702559	-0.702534
EX_ppa(e)	0	0.000100637
EX_ppdima(e)	0	4.4049e-07
EX_pro_L(e)	0	3.59419e-05
EX_pyr(e)	0	8.38644e-05
EX_rib_D(e)	0	0
EX_ser_D(e)	0	0
EX_ser_L(e)	0	1.73513e-05
EX_skm(e)	0	6.26373e-06
EX_so4(e)	-0.0408938	-0.0408864
EX_succ(e)	6.26509	6.26543
EX_tartr_L(e)	0	0
EX_thr_L(e)	0	1.25797e-05
EX_tre(e)	0	0
EX_trp_L(e)	0	2.13215e-06
EX_tsul(e)	0	0
EX_ttdca(e)	0	0
EX_tyr_L(e)	0	3.7458e-06
EX_val_L(e)	0	3.59419e-05
EX_xyl_D(e)	0	0
EX_ac(e)	0	0
EX_4abz(e)	0	0
EX_for(e)	0	0
EX_akg(e)	0	0
EX_oxa(e)	0	0
EX_gua(e)	0	0
EX_ad(e)	0	0
Adt	0	0
EX_urea(e)	0	0
FACOAE140	0	1.25797e-05
FACOAE160	0	1.25797e-05
FACOAE180	0	1.25797e-05
FACOAL140	0	1.25797e-05
FACOAL160	0.0052379	0.0493856
FACOAL161	-0.0441388	4.74703e-06
FACOAL180	0	0.00715715
FACOAL181	-0.00624555	0.000913884
FACOAL200	0.000173054	0.000173551
FACOAL80	0.000941193	0.000954611
FACOALPHDCA	-0.00409209	-0.00409054
FACOALPREPH	-0.000173551	-0.000160474
FAH4	0	0
FAMPL1	0.012562	0.012562
FAMPL2	0.0020982	0.0020982
FAMPL3	0.00281577	0.00281578
FAMPL4	0.00352954	0.00352955
FAMPL5	0.00347883	0.00347883
FAO1	0	3.14492e-06
FAO10	0	2.28721e-06
FAO11	0	2.51593e-06
FAO2	0	2.79548e-06
FAO3	0	2.51593e-06
FAS100	0.359702	0.359711
FAS120	0.359702	0.359711
FAS140	0.359702	0.359711
FAS160	0.307834	0.351978
FAS161	0	0.0441399
FAS180	0.132199	0.139356
FAS181	0	0.00715715
FAS200	0.0172604	0.0172619
FAS240_L	0.0859578	0.0859579
FAS260	0.0859578	0.0859579
FAS80_L	0.462794	0.462799
FASPHDCA	0.00500779	0.00500934
FASm1601	0.00146621	0.00146621
FASm180	0.102142	0.102142
FASm1801	0.00146621	0.00146621
FASm2001	0.00146621	0.00146621
FASm2002	0.00610444	0.00610444
FASm220	0.00715037	0.00715136
FASm2201	0.00146621	0.00146621
FASm2202	0.00610444	0.00610444
FASm240	0.00218061	0.0021816
FASm2401	0.00146621	0.00146621
FASm2402	0.00610444	0.00610444
FASm260	0.00218061	0.0021816
FASm2601	0.00146621	0.00146621
FASm2602	0.00293241	0.00293241
FASm280	0.00218061	0.0021816
FASm2801	0.00146621	0.00146621
FASm2802	0.00293241	0.00293241
FASm300	0.00293241	0.00293241
FASm3001	0	0
FASm320	0.00293241	0.00293241
FASm340	0.00293241	0.00293241
FBA	9.06044	9.06045
FBP	0	2.51593e-05
FCLPA	0	0
FCLT	0	0
FCLT2	0	0
FCOAH2	0	1.25797e-05
FDH	0	0.000167729
FE2abc	0	0
FE3Ri	0	0
FE3abc	0	0
FETRANS	0	0
FHL	14.6167	14.617
FMNAT	0	0
FOLD3	0	0
FOLR2	0	0
FOMETR	-2.51593e-05	0
FORMCOAL	-1.85611	1.25797e-05
FRD	0	1000
FRD2	0	1000
FRD3	0	26.0619
FRD5	-1000	0.25081
FRDO2r	-1000	1000
FRDO3r	-1000	1000
FRDOr	-0.0656845	-0.0655168
FRRPPDIMAS	0.000750535	0.000750536
FTHFCL	0	2.51593e-05
FTHFD	0	2.51593e-05
FTHFL	-1000	999.865
FUM	-6.06157	-4.2053
FUMt2r	-0.000167729	0
G16MTM1	0.0103015	0.0103015
G16MTM10	0.000731518	0.000731519
G16MTM2	0	0.00336473
G16MTM4	0.0016139	0.00161391
G16MTM5	0.00076765	0.000767651
G16MTM6	0.00455519	0.00791993
G16MTM7	0.00342051	0.00342052
G16MTM8	0.00242339	0.00242339
G16MTM9	0.00153403	0.00153403
G1PACT	0.200985	0.20101
G1PTT	0.00196445	0.00196445
G1SATi	0	0
G3PAT160	0	2.95992e-05
G3PAT190	0.00774433	0.00774434
G3PD1	9.92357	9.92359
G5SADs	0.0874969	0.0875329
G5SD	0	0.0875329
G5SD2	0	0.0875329
G6PDH2	0	3.28165e-05
GALFT	0.000463379	0.00046338
GALKr	-0.0351649	-0.0351649
GALT	-0.0351649	-0.0351649
GALUi	0.0729769	0.073002
GALt2	0	0
GAPD	27.7767	27.7767
GARFT	0.249015	0.249016
GCC2	0	0
GCCa	0	1.85611
GCCb	0	1.85611
GCCc	0	1.85611
GF6PTAr	0.200985	0.200985
GFUCS	0.000750535	0.000750536
GGLUCT2	0	8.38644e-06
GHMT2	0.461884	2.31799
GK1	0.00422113	0.00423371
GLCP	0	2.51593e-05
GLCS1	0	2.51593e-05
GLCabc	9.99999	10
GLGC	0	2.51593e-05
GLNS	1.29041	1.29043
GLNSP1	0	0
GLNSP2	0	0
GLNSP3	0	0
GLU5K	0	0.0875329
GLUCYS	0	8.38644e-06
GLUDC	0	0.000167729
GLUDx	-1000	-8.54752
GLUPRT	0.249015	0.249016
GLUR	-0.0264202	-0.0264202
GLUSy	0	2.51593e-05
GLUTRR	0	0
GLUt2r	-5.85645	-5.85628
GLXO1	0	1.85611
GLYBabc	0	0
GLYC3Pabc	0	0
GLYCK	0	0
GLYCL	0	1.85611
GLYCTO1	0	0
GLYCTO2	0	0
GLYCTO3	0	0
GLYCTO4	0	0
GLYCt	-10	-9.99998
GLYK	9.98762	9.98764
GLYt2r	-4.19322e-05	0
GMAND	0.000750535	0.000750536
GMPS2	0.15867	0.158677
GMT1	0.00238155	0.00238156
GMT2	0.00370704	0.00370704
GND	0	3.28165e-05
GPDDA2	0	3.67289e-06
GRTT	0.00298566	0.00298566
GSNK	0	2.51593e-05
GTHOr	-1000	1000
GTHRDt2	0	0
GTHS	0	8.38644e-06
GTMLT	0	8.38644e-06
GTPCI	0	0
GTPCII	0	0
GTPCII2	0	0
GTPDPK	0	8.38643e-06
GTPH1	0	1.25797e-05
GUACYC	0	1.25797e-05
GUAD	0	6.28983e-06
GUAPRT	0	2.51593e-05
H2CO3D	0	9.90441
H2CO3TP	-9.90441	0
H2Ot	-32.1037	-22.199
H2St1	0	7.3998e-06
H2td	14.6167	14.617
HAS	0.00370704	0.00370704
HCO3E	4.43371	4.43373
HCYSMT	0	8.38644e-06
HDCAt2	0	0
HEX1	0	2.51593e-05
HISTD	0.025747	0.0257494
HISTP	0.025747	0.0257494
HISt2r	-2.35501e-06	0
HMBS	0	0
HMPK1	0	0
HMPK2	0	0
HMPK3	0	0
HMPK4	0	0
HOPNTAL	0	0
HPPK	0	0
HPPK2	0	0
HSDx	-1000	999.835
HSDy	-1000	999.835
HSERTA	0	0.000167729
HSK	0	0.164656
HSST	0	0.164656
HSTPT	0.025747	0.0257494
HXPRT	0	2.51593e-05
IACGAMS	0	0
ICDHy	6.14043	6.14076
ICHORSi	0	0
ICL	0	1.85611
ID3ACALDt	0	2.08791e-06
IG3PS	0.025747	0.0257494
IGAMD	0	0
IGPDH	0.025747	0.0257494
IGPS	0.0127566	0.0127587
ILETA	-0.0556237	-0.0556125
ILEt2r	-1.11819e-05	0
IMPC	-0.274764	-0.274762
IMPD	0.15867	0.15867
INDPYRD	0	2.08791e-06
INSH	0.0137702	0.0137827
INSK	0	2.51593e-05
IPDDI	0.0029018	0.00298566
IPDPS	0	8.38644e-05
IPMD	0.129765	0.129783
IPPMIa	-0.129783	-0.129765
IPPMIb	-0.129783	-0.129765
IPPS	0.129765	0.129783
KARA1i	0.26024	0.260276
KARA2i	0.0556125	0.0556237
Kabc	0	2.01275e-05
Kt3r	-1000	1000
LACZ	0	0
LCTSabc	0	0
LDH_L	-26.0619	1.25796e-05
LEUTA	-0.129783	-0.129765
LEUt2r	-1.79709e-05	0
LO	0	1.1702e-05
LPLIPAL2E160	0	3.67289e-06
LPLIPAL2E180	0	0
LYSt5r	-8.98547e-06	0
L_LACD	0	5.03186e-05
L_LACD2	0	19.8861
L_LACD3	0	26.0619
L_LACt2r	-0.000167729	5.03186e-05
L_LACt3	0	5.03186e-05
MALS	0	1.85611
MALT	0	2.51593e-05
MALTHPabc	0	0
MALTabc	0	0
MALt2r	-0.000167729	0
MAN1PT	0	2.51593e-05
MAN1PT2	0.0405589	0.0405841
MAN6PI	-0.100846	-0.100846
MANAT1	0.00106558	0.00443032
MANAT2	0	0.00336473
MANAT3	0.000807586	0.000807586
MCBTS	0.000888725	0.000888725
MCBTS2	0	0
MCBTS3	0.000949579	0.00094958
MCD	0	2.51593e-05
MCOATA	0.375936	0.375948
MDFDH	0	0
MDH	-18.1005	-2.34936
ME1	0	15.7512
MECDPDH	0	8.38644e-05
MECDPS	0.0328423	0.0328423
MEOHt2	0	0
MEPCT	0.0328423	0.0328423
METAT	0.0530611	0.0530695
METOX1s	0	2.51593e-05
METOX2s	0	2.51593e-05
METS	0.0751771	0.0751776
METSOXR1	0	2.51593e-05
METSOXR2	0	2.51593e-05
METabc	0	0
MGt5	0	0
MHPGLUT	0	0
MI1PP	0.0103015	0.0103099
MI1PS	0.0103015	0.0103015
MI3PP	0	0
MI4PP	0	0
MMCD	0	0.000100637
MME	0.161254	0.161354
MMM2r	0.161254	0.161354
MMSAD1	0	0
MMSAD2	0	0
MMSAD3	0	0.000167729
MN6PP	0.0602615	0.0602615
MNDNS1	0	0
MNDNS2	0	0
MOHMT	0	8.69562e-07
MOTH	0	0
MOTS	0	0
MPML	0	0
MSHAMID	0	0
MSHOXH	0	0
MSHS	0	0
MTAN	0	0
MTHFC	0.384391	4.09661
MTHFD	-999.616	1000
MTHFD2	-999.616	1000
MTHFR2	0.0751771	0.0751776
MTI	0	2.51593e-05
MYC1CYC1	0.012562	0.012562
MYC1CYC2	0.0020982	0.0020982
MYC1CYC3	0.00281577	0.00281578
MYC1CYC4	0.00352954	0.00352955
MYC1CYC5	0.00347883	0.00347883
MYC1M1	0.00352954	0.00352955
MYC1M2	0.00347883	0.00347883
MYC2CYC1	0.012562	0.012562
MYC2CYC2	0.0020982	0.0020982
MYC2CYC3	0.00281577	0.00281578
MYCFLUX1	0	0
MYCFLUX2	0	0
MYCFLUX3	0	0
MYCFLUX4	0	0
MYCFLUX5	0	0
MYCON1	0.012562	0.012562
MYCON2	0.0020982	0.0020982
MYCON3	0.00281577	0.00281578
MYCON4	0.00352954	0.00352955
MYCON5	0.00347883	0.00347883
MYCSacp50	0.012562	0.012562
MYCSacp56	0.00562775	0.00562775
MYCSacp58	0.00629461	0.00629461
MYCTR	-1000	1000
MYCTR2	-1000	1000
NADH10	0	26.0619
NADH2r	-1000	1000
NADH5	0	19.8861
NADH9	0	26.0619
NADK	0	0
NADS2	0	0
NADTRHD	0	1000
NAKtr	-1000	1000
NAPRTr	0	0
NARK	0	0
NAt3_1	-1000	1000
NDPK1	-1000	1000
NDPK2	0.256187	0.258527
NDPK3	-0.0984987	-0.0984609
NDPK4	0.00196445	0.00197703
NDPK5	0	0.0393161
NDPK6	-0.00231563	1.25797e-05
NDPK7	0	2.51593e-05
NDPK8	0	1.25797e-05
NDPK9	-1000	1000
NH4OHDs	0	0
NH4t	9.99983	10
NNAM	0	0
NNAT	0	0
NNDMBRT	0	0
NNDPR	0	0
NO	0	0
NO3R1	0	0
NO3R2	0	0
NMO	0	0
NO3t7	0	0
NOt	0	0
NPHS	0	0
NTD1	0	2.51593e-05
NTD10	0	2.51593e-05
NTD11	0	2.51593e-05
NTD2	0	2.51593e-05
NTD3	0	1.25797e-05
NTD4	0	2.51593e-05
NTD5	0	2.51593e-05
NTD6	0	0
NTD7	0	2.51593e-05
NTD8	0	0
NTD9	0	2.51593e-05
NTPP2	0	1.25797e-05
NTPP3	0	1.25797e-05
NTPP4	0	1.25797e-05
NTPP5	0	1.25797e-05
NTPP7	0	1.25797e-05
NTPP8	0	1.25797e-05
NTPTP1	0	0
NTPTP2	0	1.25797e-05
NTRIR2x	0	0
NTRIRx	0	0
NTRIRy	0	0
O16RHAT	0.000463379	0.00046338
O2t	9.99998	10
OCBT	0.076334	0.0763397
OCDCAt2	0	0
OCOAT1r	-1000	-6.14227
OCTDPS	0	0
OHPBAT	0	0
OMCDC	0.129765	0.129783
OMPDC	0.250807	0.25081
OPAH	0	8.38644e-06
ORNTA	0	0.0875329
ORNTAC	0.0763088	0.163867
ORNt	-2.28721e-05	0
ORPT	-0.25081	-0.250807
OXACOAL	0	1.85611
OXCDC	0	1.85611
OXGDC	0	0.000167729
OXGDC2	0	0
P5CD	0	2.51593e-05
P5CR	0	26.1494
P5CRx	0	26.1494
PACt2r	-3.48627e-06	0
PANTS	0	8.69562e-07
PAPA160	0	2.51593e-05
PAPPT1	0.0125879	0.012588
PAPPT2	0.0125879	0.012588
PAPPT3	0.000625023	0.000625024
PAPR	0.0360618	0.0360692
PATS	0.000793006	0.000793007
PC	0	2.51593e-05
PC11M	0	0
PC17M	0	0
PC20M	0	0
PC6AR	0	0
PC6YM	0	0
PC8XM	0	0
PDE1	0	1.25797e-05
PDE4	0	1.25797e-05
PDH	0	0.000167729
PDHa	0	0.000167729
PDHbr	0	0.000167729
PDHc	0	0.000167729
PDIMAS	0.000173054	0.000173551
PDIMAT	0	4.96729e-07
PDX5PO	0	0
PEAMNO	0	3.48627e-06
PEPCK_re	-1000	988.712
PERD	0	0
PFK	9.06044	9.06048
PFL	11.0442	14.7564
PGAMT	-0.20101	-0.200985
PGCD	0.569065	2.42517
PGI	9.78739	9.78743
PGK	-27.7767	-27.7767
PGL	0	3.28165e-05
PGLS	0.000750535	0.000750536
PGLYCP	0	0
PGM	-27.2077	-25.3515
PGMT	-0.0749665	-0.0749413
PGPP160	0.0041121	0.0041121
PGPP160190	0.0113138	0.0113138
PGPP190	0.00368295	0.00368295
PGPPT3	0.000619318	0.000619319
PGSA160	0.0041121	0.0041121
PGSA160190	0.0113138	0.0113138
PGSA190	0.00368295	0.00368295
PHDCATA	-0.00409209	-0.00409054
PHDCAt	-1.54668e-06	0
PHETA1	-0.0304956	-0.0304918
PHEt2r	-3.83137e-06	0
PHTHCLR1	-1000	1000
PHTHCLR2	-1000	1000
PHTHCLS	0	0
PHTHDLS	0.000173054	0.000173551
PHTHDLS2	0.00091725	0.000917691
PHTHS	0.000173054	0.000173551
PHTHS2	0.00091725	0.000917691
PHTO	0	5.03186e-05
PHYCBOXL	0	3.48627e-06
PIabc	0	2.51593e-05
PIt	-0.702559	-0.702509
PLCD	0	8.38644e-06
PLIPA1E160	0	1.25797e-05
PLIPA1E180	0	1.25797e-05
PMANM	-0.0405841	-0.0405841
PMDPHT	0	0
PMPK	0	0
PNCDC	0	0
PNTK	0	8.69562e-07
PPA	1.14659	1.14662
PPAtr	-0.000100637	0
PPBNGS	0	0
PPCDC	0	8.69561e-07
PPCKr	-1000	988.712
PPCOAC	0	2.51593e-05
PPCSCT	0	0.000100637
PPDIMAS	0.00091725	0.000917691
PPDIMAT	0	4.4049e-07
PPDK	0	2.51593e-05
PPGKr	9.89655	9.89663
PPK2	0	1000
PPNCL	0	8.69561e-07
PPNCL2	0	8.40512e-07
PPNCL3	0	8.40512e-07
PPND	0.0201301	0.0201338
PPNDH	38.6806	38.6899
PPPGO	0	0
PPTGS	0	0
PPTGS_TB1	0.011949	0.011949
PPTGS_TB2	0.011949	0.011949
PRAGSr	0.249015	0.249016
PRAIS	0.249015	0.249016
PRAIi	0.0127566	0.0127587
PRAMPC	0.025747	0.0257494
PRASCS	0.249015	0.249016
PRATPP	0.025747	0.0257494
PRDX	0	0
PREPHACPH	0	1.25797e-05
PREPPACPH	0.00091725	0.000917691
PREPTHS	0.000173054	0.000173551
PREPTHS2	0.00091725	0.000917691
PREPTTA	-0.000173551	-0.000160474
PRFGS	0.249015	0.249016
PRMICIi	0.025747	0.0257494
PROD2	0	26.0619
PROabc	0	3.35458e-05
PROt2r	-3.59419e-05	0
PRPPS	0.587776	0.587789
PSCVT	0.0702245	0.0702283
PSD160	0.00257426	0.00257793
PSD180	0	0
PSERT	0.569065	2.42517
PSP_L	0.569065	2.42517
PSSA160	0.00257426	0.00257793
PSSA180	0	0
PTAr	-993.858	1.25797e-05
PTPATi	0	8.69561e-07
PUNP1	0.013745	0.0137953
PUNP2	-2.51593e-05	0
PUNP3	0	2.51593e-05
PUNP4	0	0
PUNP5	-0.0137953	-0.013745
PUNP6	0	2.51593e-05
PUNP7	0	2.51593e-05
PYAM5PO	0	0
PYDXNO	0	0
PYDXO	0	0
PYK	0	15.7512
PYRDC	0	0.000167729
PYRt2r	-8.38644e-05	0
QRr	-1000	1000
QULNS	0	0
R05217	0	0
R05219	0	0
R05224	0	0
RBFK	0	2.51593e-05
RBFSa	0	0
RBFSb	0	0
RBK	0	1.25797e-05
RBK_Dr	-999.59	-0.0148281
RBK_L1r	0	0
RIBabc	0	0
RNDR1	0.00221357	0.00221357
RNDR2	0.00422113	0.00422113
RNDR3	0.00422366	0.00424882
RNDR4	0	0.00231563
RNTR4	0	0.00231563
RPE	-1000	-0.425123
RPI	-0.410327	-0.410316
RPPDIMAS	0.000750535	0.000750536
RRPPDIMAS	0.000750535	0.000750536
RZ5PP	0	0
SADH	0	5.03186e-06
SADT	0.0408613	0.0408938
SADT2	0	2.51593e-05
SALCS	0.0018383	0.00183831
SDPDS	0.0548759	0.0548849
SDPTA	-0.0548849	-0.0548759
SELCYSLY	0	0
SERAT	0	1.1702e-05
SERD_D	0	0
SERD_L	0	2.51593e-05
SERt2r	-1.73513e-05	0
SGDS	0	5.03186e-06
SGSAD	0	5.03186e-06
SHCHCS	0	0
SHCHCS2	0	0
SHCHD2	0	0
SHCHD3	0	0
SHCHF	0	0
SHCHF2	0	0
SHCHF3	0	0
SHK3Dr	0.0702245	0.0702308
SHKK	0.0702245	0.0702283
SHSL1r	0.0219483	1000
SHSL4r	-1000	0.14254
SKMt2	-6.26373e-06	0
SOTA	0	5.03186e-06
SPMS	0	0
SPODM	0	5.03186e-05
SSALx	0	0.000167729
SSALy	0	0.000167729
SUCBZL	0	0
SUCBZS	0	0
SUCCt2r	-6.26543	-6.26509
SUCD1i	0	1000
SUCOAS	-999.784	-5.76149
SULR	-0.0360692	-0.0360618
SULabc	0.0408864	0.0408938
TALA	-0.177461	-0.177449
TARTD	0	0
TARTRt7	0	0
TAS	0.00556055	0.00556056
TATS	0.000745464	0.000745464
TATSO	0.000720742	0.000720742
TAU	0	0
TDMS1	0.0020982	0.0020982
TDMS2	0.00139648	0.00139648
TDMS3	0.00139267	0.00139267
TDMS4	0.000699823	0.000699824
TDPDRE	0.00196445	0.00196445
TDPDRR	0.00196445	0.00196445
TDPGDH	0.00196445	0.00196445
THDPS	0.0548759	0.0548849
THFGLUS	0	0
THMDP	0	0
THRD_Lr	-0.0869276	0.0777398
THRS	0	0.164656
THRt2r	-1.25796e-05	0
THZPSN	0	0
THZSN	0	0
TKT1	-0.177461	-0.177449
TKT2	-0.247689	-0.247674
TMDK1	0	2.51593e-05
TMDPP	0	0
TMDS	0.00231563	0.00231563
TMHAS1	0.000701091	0.000701091
TMHAS2	0.000697288	0.000697288
TMHAS3	0.000699823	0.000699824
TMHAS4	0.000695386	0.000695386
TMHAS5	0	0
TMHAS6	0	0
TMN	0	0
TMPKr	0	0
TMPPP	0	0
TPI	18.984	18.984
TRDR	0.0490358	0.049061
TRE6PP	0.019796	0.0198212
TRE6PS	0.0239106	0.0239358
TRESULT	0.0048246	0.0048246
TREabc	0	0
TRIATS	0	0
TRPS1	0	0.0127587
TRPS2	0	0.0127587
TRPS3	0	0.0127587
TRPTA	0	2.08791e-06
TRPt2r	-2.13214e-06	0
TSULabc	0	0
TTDCAt2	0	0
TYRTA	-0.0201338	-0.0201301
TYRt2r	-3.7458e-06	0
UAAGDS	0.000625023	0.000625024
UAAGLS1	0.0125879	0.012588
UAAGLS2	0.0125879	0.012588
UAGCVT	0.0281907	0.0281907
UAGDP	0.0550743	0.0550744
UAGPT1	0.0125879	0.012588
UAGPT2	0.0125879	0.012588
UAGPT3	0.000625023	0.000625024
UAMAGS	0.0258009	0.0258009
UAMAS	0.0258009	0.0258009
UAMRH	0.000619318	0.000619319
UAPGR	0.0281907	0.0281907
UDCPDP	0.0268836	0.0268836
UDCPDPS	0	0.00298566
UDPDPS	0	0.00298566
UDPDPS2	0	0.00298566
UDPG4E	0.0490662	0.0490663
UDPGALM	0.0139014	0.0139014
UDPGD	0	0
UGAGDS	0.000619318	0.000619319
UGGPT3	0.000619318	0.000619319
UGLDDS1	0.0125879	0.012588
UGLDDS2	0.0125879	0.012588
UGMAGS	0.000619318	0.000619319
UGMAS	0.000619318	0.000619319
UGMDDS	0.000625023	0.000625024
UGMDDS2	0.000619318	0.000619319
UMPK	0.19427	0.194283
UPP3MT	0	0
UPP3S	0	0
UPPDC1	0	0
UPPDC2	0	0
UPPRT	0	0
UREA	0	0
URIDK2r	-0.00231563	-0.00230305
URIK2	0	2.51593e-05
VALTA	-0.130511	-0.130475
VALt2r	-3.59419e-05	0
XPPT	0	2.51593e-05
XYLK	0	999.575
XYLabc	0	0
YUMPS	0	0
S7PI	0	0
AH7PK	0	0
BH7PK	0	0
ABH17BPP_a	0	0
ABH17BPP_b	0	0
MAN1PT3	0	0
H1PAT_b	0	0
HEADP_b	0	0
UCBL	0	0
AHDL	0	0
HMEDS	0.0327584	0.0328423
HMEDR	0.0327584	0.0328423
FRTT	0	0.00298566
UCE_1	0	0
PRTT	0	0
HTPS	0	0
PPPGP	0	8.38643e-06
PPGPP	0	8.38643e-06
2MCD	0	2.51593e-05
2MCS	0	2.51593e-05
2MID	0	2.51593e-05
2MIL	0	2.51593e-05
ADPRDP	0	0
Gln_LT	0	0
EX_Gln[e]	0	0
TREP	0	2.51593e-05
HDECH	-0.037204	-0.0371707
DTBTST	0	0
IPDPUDCT	0	0.00298566
ACHMSSH	0	0.000167729
PDBL_1	0	0
PDBL_2	0	0
PDBL_3	0	0
PDBL_4	0	0
EX_ni2(e)	0	0
Ni2t	0	0
EX_mn2(e)	0	0
Mn2t	0	0
2O4EH	0	0
EX_mo(e)	0	0
Mot	0	0
G6PDH	0	0
2PLS	0	0
LPPGS	0	0
DMHDRFS	0	0
LPFPLT	0	0
GF4GL_0	0	0
GF4GL_1	0	0
GF4GL_2	0	0
GF4GL_3	0	0
GF4GL_4	0	0
MBP_1	0	0
MPTSS	0	0
MBP_2	0	0
MODBS	0	0
MODAT	0	0
MOCO	0	0
MGDS	0	0
FAD_1	0	0
FAD_2	0	0
FAD_3	0	0
FAD_4	0	0
FAD_5	0	0
FAD_6	0	0
FAD_7	0	0
FAD_8	0	8.38644e-06
FAD_9	0	8.38644e-06
FAD_10	0	8.38644e-06
FAD_11	0	5.03187e-06
FAD_12	0	5.03187e-06
FAD_13	0	5.03187e-06
FAD_14	0	2.51594e-05
FAD_15	0	4.74704e-06
FAD_16	0	4.74704e-06
FAD_17	0	4.74704e-06
FAD_18	0	4.74704e-06
FAD_19	0	4.74704e-06
FAD_20	0	0
FAD_21	0	0
FAD_22	0	0
FAD_23	0	0
FAD_24	0	0
FAD_25	0	0
FAD_26	0	0
FAD_27	0	0
3HIBD	0	0
ALDR	0	999.575
AL4D	0	999.575
MANT1	0	0
ARABT	0	0
MANT2	0	0
HOAS	0	0
SR1	0	0
SR2	0	1.25797e-05
MR	0	1.25797e-05
GLYCS_I	0	1.25797e-05
GLYCS_II	0	1.25797e-05
LALDD	0	1.25797e-05
CYST_II	0	2.18776e-05
PreDeh	-38.6594	-38.6501
FUSA1	0	2.51593e-05
ISCS	-0.0721254	-0.0717882
ALATRS	0	0
ARGTRS	0	0
ASNTRS	0	0
ASPTRS	0	0
CYSTRS	0	0
FMETTRS	0	0
GLNTRS	0	0
GLYTRS	0	0
HISTRS	0	0
ILETRS	0	0
LEUTRS	0	0
LYSTRS	0	0
METTRS	0	0
PHETRS	0	0
PROTRS	0	0
SELCYSS	0	0
SERTRS	0	0
SERTRS2	0	0
THRTRS	0	0
TRPTRS	0	0
TYRTRS	0	0
VALTRS	0	0
biomass_Mtb_9_60atp	0.633898	0.633898
