# Supplementary material for: A systematic evaluation of Mycobacterium tuberculosis Genome-Scale Metabolic Networks
Source: PLoS Comput Biol. 2020 Jun 15;16(6):e1007533. doi: 10.1371/journal.pcbi.1007533 (PMC7316355; doi:10.1371/journal.pcbi.1007533)
Supplement: S8 File — (ZIP) [file pcbi.1007533.s040.zip › 7H9_OADC_Essentiality(DeJesus)/results/iOSDD890_7H9_10_OADC_genecompctoff.xlsx]

## Sheet: Sheet1
Vector_LocusNames	InsilicoEssential	ExperimentalEssential	Confusion_Matrix		Rxns	FVAmin	FVAmax
Rv1295	NE	ES	FN		2AGPEAT160	0	1.25797e-05
Rv2573	NE	NE	TN		2AGPEAT180	0	1.25797e-05
Rv3815c	ES	NE	FP		4HTHRS	0	0
Rv2589	NE	NE	TN		5DGLCNR	0	0
Rv3290c	NE	NE	TN		AACPS10	0.0414132	0.0414132
Rv1323	NE	NE	TN		AACPS11	0.00500779	0.00500934
Rv1867	NE	NE	TN		AACPS3	0.0112758	0.0113054
Rv3535c	NE	NE	TN		ABTA	0	0.000167729
Rv0254c	NE	NE	TN		ACACCT	6.14043	999.998
Rv3280	ES	ES	TP		ACACT1r	0.0018383	0.00183831
Rv0904c	NE	NE	TN		ACALDi	0	0.000167729
Rv3281	NE	ES	FN		ACBIPGT	0	0
Rv1722	NE	NE	TN		ACCC	0.0244843	0.0244843
Rv3441c	NE	ES	FN		ACCOACr	4.10657	4.10659
Rv1302	ES	ES	TP		ACChex	0.0244843	0.0244843
Rv1654	ES	ES	TP		ACGAMPM	-2.51593e-05	0
Rv1653	NE	ES	FN		ACGAMT	0.000463379	0.00046338
Rv2747	NE	ES	FN		ACGK	0.076334	0.163867
Rv0409	NE	NE	TN		ACGS	0	2.51593e-05
Rv1820	NE	NE	TN		ACHBS	0.0556125	0.0556237
Rv3002c	ES	NE	FP		ACKr	0	993.858
Rv3509c	NE	NE	TN		ACLS	0.26024	0.260276
Rv3003c	NE	ES	FN		ACODA	0	2.51593e-05
Rv3470c	NE	NE	TN		ACPr	0	1.25797e-05
Rv2922A	NE	NE	TN		ACONT	6.14043	7.99659
Rv1475c	NE	ES	FN		ACOTA	-0.163867	-0.076334
Rv1655	ES	ES	TP		ACP1_FMN	0	2.51593e-05
Rv3310	NE	NE	TN		ACPS1	0	0
Rv2523c	NE	NE	TN		ACS	0	2.51593e-05
Rv3667	NE	NE	TN		ACS2	0	2.51593e-05
Rv3313c	NE	NE	TN		ACYSBMNt	0	0
Rv0812	NE	ES	FN		ADA	0	2.51593e-05
Rv2236c	NE	NE	TN		ADCL	0	0
Rv0013	NE	ES	FN		ADCPS1	0	0
Rv1005c	NE	ES	FN		ADCPS2	0	0
Rv2848c	NE	NE	TN		ADCS	0	0
Rv0255c	NE	NE	TN		ADCYRS	0	0
Rv3713	NE	ES	FN		ADK1	-1000	1000
Rv0733	ES	NE	FP		ADK2	0	1000
Rv1318c	NE	NE	TN		ADK3	-1000	1000
Rv1319c	NE	NE	TN		ADK4	-1000	1000
Rv1320c	NE	NE	TN		ADMDCr	0	0
Rv1625c	NE	NE	TN		ADNCYC	0	1.25797e-05
Rv1647	NE	NE	TN		ADNK1	0	0.0393161
Rv1264	NE	NE	TN		ADNK3	0	0.0393161
Rv2212	NE	NE	TN		ADNK4	0	0.0393161
Rv2435c	NE	NE	TN		ADOCBIK	0	0
Rv1120c	NE	NE	TN		ADOCBLS	0	0
Rv1900c	NE	NE	TN		ADPT	0.013745	0.0137827
Rv3377c	NE	NE	TN		ADSK	0.0408864	0.0408938
Rv3645	NE	ES	FN		ADSL1r	0.116091	0.116117
Rv2202c	NE	ES	FN		ADSL2r	0.249015	0.249016
Rv2208	NE	NE	TN		ADSS	0.116091	0.116117
Rv2584c	NE	NE	TN		AFE	0.000463379	0.00046338
Rv1285	ES	NE	FP		AFTA	0.000463379	0.00046338
Rv1286	ES	ES	TP		AGDC	0	2.51593e-05
Rv0777	ES	ES	TP		AGMT	0	0
Rv0357c	ES	ES	TP		AGPAT160	0.0112758	0.0112795
Rv3794	ES	ES	TP		AGPAT160190	0.0259245	0.0259245
Rv3795	ES	ES	TP		AGPAT190	0.00774433	0.00774434
Rv3792	ES	ES	TP		AGPR	-0.163867	-0.076334
Rv3332	NE	NE	TN		AHC	0.0530611	0.0530695
Rv2182c	NE	ES	FN		AHCYSNS	0	0
Rv2483c	NE	NE	TN		AHMMPS	0	0
Rv1652	ES	ES	TP		AICART	-999.725	1000
Rv3248c	ES	ES	TP		AICART2	-999.725	1000
Rv0091	NE	NE	TN		AIRC2	0	2.51593e-05
Rv0423c	NE	ES	FN		AIRC3	-2.51593e-05	0
Rv0957	ES	ES	TP		AIRCr	0.24899	0.249016
Rv3257c	NE	ES	FN		AKGDb	0	0
Rv3276c	NE	ES	FN		ALAALAD	0	2.51593e-05
Rv3275c	NE	ES	FN		ALAALAr	0.0264202	0.0264454
Rv2215	NE	NE	TN		ALAD_L	0	991.452
Rv3330	ES	NE	FP		ALAR	0.0528405	0.0529243
Rv2981c	ES	ES	TP		ALATA_L	-991.825	-0.372492
Rv2780	NE	NE	TN		ALAt2r	-8.38644e-05	0
Rv3423c	NE	ES	FN		ALDD1	0	0
Rv2148c	NE	NE	TN		ALDD19x	0	3.48627e-06
Rv2259	NE	NE	TN		ALDD2x	0	2.18777e-05
Rv1895	NE	NE	TN		AMAOTr	0	0
Rv3045	NE	NE	TN		AMID4	0	0
Rv2858c	NE	NE	TN		AMMQT6	0	0
Rv0768	NE	NE	TN		AMMQT8	0	0
Rv3293	NE	NE	TN		AMMQT8_2	0	0
Rv0147	NE	NE	TN		AMPTASECG	0	8.38644e-06
Rv0458	NE	NE	TN		ANPRT	0.0127566	0.0127587
Rv1568	NE	NE	TN		ANS	0.0127566	0.0127587
Rv2363	NE	NE	TN		AOXSr	0	0
Rv0558	NE	ES	FN		APATr	0	0.000167729
Rv2467	NE	NE	TN		APRAUR	0	0
Rv2192c	ES	ES	TP		ARABF	0.000463379	0.00046338
Rv1609	NE	ES	FN		ARABI	-999.59	-0.0148281
Rv2859c	NE	NE	TN		ARACHTA	0.000173054	0.000173551
Rv1569	NE	NE	TN		ARAI	0	0
Rv0032	NE	NE	TN		ARB_Dabc	0	0
Rv2671	NE	NE	TN		ARBabc	0	3.35458e-05
Rv2531c	NE	NE	TN		ARBt2r	-3.35458e-05	0
Rv1001	NE	NE	TN		ARGDC	0	0
Rv1659	NE	ES	FN		ARGDr	-0.0763397	-0.0763214
Rv1658	NE	ES	FN		ARGSL	0	1.25797e-05
Rv2320c	NE	NE	TN		ARGSS	0	1.25797e-05
Rv3708c	ES	ES	TP		ARGt5r	-5.71803e-06	0
Rv1538c	NE	NE	TN		ARI	-0.0356802	0
Rv2201	ES	ES	TP		ASAD	-0.219532	-0.21952
Rv2127	NE	NE	TN		ASNN	0	8.38644e-06
Rv0346c	NE	NE	TN		ASNS1	0.0302363	0.0302447
Rv3601c	NE	ES	FN		ASNt2r	-7.29256e-06	0
Rv1380	ES	ES	TP		ASP1DC	0	0.000167729
Rv3709c	ES	ES	TP		ASPCT	0.250807	0.25081
Rv1595	NE	ES	FN		ASPK	0.21952	0.219532
Rv3565	NE	NE	TN		ASPO1	0	5.03186e-05
Rv0337c	NE	ES	FN		ASPO5	0	0
Rv2121c	ES	ES	TP		ASPTA	-0.942101	-0.941934
Rv1304	NE	ES	FN		ASPt2r	-8.38642e-05	0
Rv1305	NE	ES	FN		AST	0	5.03186e-06
Rv1306	NE	ES	FN		ATPPRT	0.025747	0.0257494
Rv1307	NE	ES	FN		ATPS1	1	1
Rv1308	NE	ES	FN		ATPS4r	15.9734	15.9735
Rv1309	NE	ES	FN		BACCL	0	0
Rv1310	NE	ES	FN		BALAt2r	-8.38644e-05	0
Rv3279c	NE	ES	FN		BDH	-0.00183831	-0.0018383
Rv0522	NE	NE	TN		BETALDHx	0	0
Rv0223c	NE	NE	TN		BMNMSHS	0	0
Rv1589	NE	NE	TN		BMNt	0	0
Rv0107c	NE	NE	TN		BPNT	0.0408864	0.0408938
Rv1908c	NE	NE	TN		BTS2	0.0358941	0.0360627
Rv1607	NE	NE	TN		BTS3r	-0.0360627	-0.0358941
Rv2849c	NE	NE	TN		CAATPS	0	0.000100637
Rv1314c	NE	NE	TN		CAT	0	2.51593e-05
Rv1383	ES	ES	TP		CAt4	-0.000201275	0
Rv1384	ES	ES	TP		CBIAT	0	0
Rv2289	NE	NE	TN		CBLAT	0	0
Rv1011	ES	ES	TP		CBPS	0.327141	0.327147
Rv2612c	ES	ES	TP		CDAPPA160	0	1.25797e-05
Rv3756c	NE	NE	TN		CDAPPA160190	0	1.25797e-05
Rv3757c	NE	NE	TN		CDAPPA190	0	1.25797e-05
Rv3758c	NE	NE	TN		CDPMEK	0.0328423	0.0328423
Rv3759c	NE	NE	TN		CDPPT160	0	8.38644e-06
Rv1885c	NE	NE	TN		CDPPT160190	0.0103015	0.0103015
Rv0948c	NE	ES	FN		CHLabc	0	0
Rv2540c	ES	ES	TP		CHOLD	0	0
Rv2949c	ES	NE	FP		CHORM	0.0506218	0.0506257
Rv2130c	NE	ES	FN		CHORS	0.0702245	0.0702283
Rv2498c	NE	NE	TN		CHRPL	0.00500779	0.00500934
Rv3075c	NE	NE	TN		CIGAMS	0	0
Rv0771	NE	NE	TN		CITLr	-7.99658	-6.14043
Rv0464c	NE	NE	TN		CITabc	0	2.79548e-05
Rv1239c	NE	NE	TN		CLPNS160190	0.00371401	0.00371401
Rv2062c	NE	NE	TN		CMCBTFL	0.000949579	0.00094958
Rv0373c	NE	NE	TN		CMCBTFU	0	0
Rv0374c	NE	NE	TN		CMLDC	0	0
Rv0375c	NE	NE	TN		CO2t	-9.90441	0
Rv2066	NE	NE	TN		COAt	-8.69562e-07	0
Rv2071c	NE	NE	TN		COBALTt5	0	0
Rv2072c	NE	NE	TN		COCHL	0	0
Rv2070c	NE	NE	TN		CODH2r	-0.000167729	0
Rv2065	NE	NE	TN		CODH3	0	8.38644e-05
Rv2388c	NE	NE	TN		COt	0	0
Rv0889c	NE	NE	TN		CPC2MT	0	0
Rv0896	NE	ES	FN		CPC3MT	0	0
Rv1131	NE	NE	TN		CPC4MT	0	0
Rv1699	ES	ES	TP		CPC6MT	0	0
Rv3283	NE	NE	TN		CPC6R	0	0
Rv0390	NE	NE	TN		CPC8MM	0	0
Rv2194	NE	ES	FN		CPPPGO	0	0
Rv2195	NE	ES	FN		CRNabc	0	0
Rv2196	NE	ES	FN		CS	0	2.51593e-05
Rv1451	NE	ES	FN		CTPS1	0.163275	0.163326
Rv2193	NE	ES	FN		CTPS2	0	2.51593e-05
Rv2200c	NE	ES	FN		CYANST	0	0
Rv3043c	NE	ES	FN		CYO1a	0	19.8861
Rv0306	NE	NE	TN		CYO1b	0	19.8861
Rv0848	NE	NE	TN		CYRDAAT	0	0
Rv1336	NE	NE	TN		CYRDAR	0	0
Rv2334	NE	NE	TN		CYSS	0	1.1702e-05
Rv3340	NE	NE	TN		CYSTGL	0	999.978
Rv0075	NE	NE	TN		CYSTL	0.0219483	0.0221412
Rv1077	NE	NE	TN		CYSTS	0	2.51593e-05
Rv1620c	NE	NE	TN		CYTBD	0	19.8861
Rv1621c	NE	NE	TN		CYTBD2	0	19.8861
Rv1622c	NE	NE	TN		CYTD	0	1.25797e-05
Rv1623c	NE	NE	TN		CYTDK2	0	2.51593e-05
Rv3315c	NE	NE	TN		CYTDt2r	-2.49514e-06	0
Rv1712	NE	ES	FN		CYTK1	-0.0942624	-0.0942373
Rv0143c	NE	NE	TN		CYTK2	-0.00423624	-0.00421108
Rv0092	NE	NE	TN		Clt	0	0
Rv0103c	NE	NE	TN		Cuabc	0	1.25797e-05
Rv0499	NE	NE	TN		Cut1	0	1.25797e-05
Rv2252	NE	NE	TN		DADA	0	2.51593e-05
Rv1905c	NE	NE	TN		DADK	-0.00221357	-0.00220099
Rv1704c	NE	NE	TN		DAGK160	0	2.51593e-05
Rv1293	ES	ES	TP		DALAOX	0	5.03186e-05
Rv2726c	ES	ES	TP		DALAt2r	-8.38644e-05	0
Rv2881c	ES	ES	TP		DAPDC	0.0536316	0.0536406
Rv2482c	NE	NE	TN		DAPE	0.0548759	0.0548849
Rv1570	NE	NE	TN		DASYN160	0.00668636	0.00669894
Rv2136c	ES	NE	FP		DASYN160190	0.0216153	0.0216279
Rv3807c	NE	NE	TN		DASYN190190	0.00368295	0.00369553
Rv3790	NE	ES	FN		DB4PS	0	0
Rv3791	NE	ES	FN		DBTSr	0	0
Rv3806c	NE	ES	FN		DCPDP	0	0
Rv0321	NE	NE	TN		DCPDPP	0	0.0356802
Rv2178c	ES	ES	TP		DCPDPP2	0	0.0356802
Rv3229c	NE	NE	TN		DCPDPS	0	0.00298566
Rv1094	NE	ES	FN		DCPE	0	0.0356802
Rv0824c	NE	ES	FN		DCPT	0	0.0356802
Rv1928c	NE	NE	TN		DCPT2	0	0.0356802
Rv1714	NE	NE	TN		DCTPD	0	2.51593e-05
Rv1389	ES	ES	TP		DCTPD2	0	2.51593e-05
Rv0189c	ES	ES	TP		DCYTD	0	1.25797e-05
Rv2773c	ES	ES	TP		DDPA	0.0702245	0.0702308
Rv2753c	ES	ES	TP		DESAT16	0	0.0441399
Rv2763c	ES	ES	TP		DESAT18	0	0.00715715
Rv2447c	NE	ES	FN		DGC3D	0	0
Rv0534c	NE	ES	FN		DGK1	-0.00422113	-0.00422113
Rv3607c	NE	ES	FN		DHAD1	0.26024	0.260276
Rv2139	ES	ES	TP		DHAD2	0.0556125	0.0556237
Rv1381	ES	ES	TP		DHDPRy	0.0548759	0.0548849
Rv1409	NE	ES	FN		DHDPS	0.0548759	0.0548849
Rv1207	NE	NE	TN		DHFR	0.00231563	0.00231563
Rv3608c	NE	ES	FN		DHFS	0	0
Rv2537c	ES	ES	TP		DHNAOT	0	0
Rv2538c	ES	ES	TP		DHNAOT2	0	0
Rv3398c	ES	NE	FP		DHNPA	0	0
Rv1631	NE	ES	FN		DHNPA2	0	0
Rv0478	NE	NE	TN		DHORD2	0	19.8861
Rv3247c	NE	ES	FN		DHORD3	-1000	0.25081
Rv2697c	NE	NE	TN		DHORD5	0	1000
Rv2870c	ES	ES	TP		DHORTS	-0.25081	-0.250807
Rv2682c	NE	ES	FN		DHPPDA	0	0
Rv3379c	NE	NE	TN		DHPPDA2	0	0
Rv1023	NE	ES	FN		DHPS2	0	0
Rv3214	NE	NE	TN		DHQD	0.0702245	0.0702308
Rv1618	NE	NE	TN		DHQS	0.0702245	0.0702308
Rv3826	NE	NE	TN		DMATT	0.00298566	0.00298566
Rv1529	NE	NE	TN		DMPPS	0	8.38644e-05
Rv1185c	NE	NE	TN		DNMPPA	0	0
Rv2590	NE	NE	TN		DNTPPA	0	0
Rv0099	NE	NE	TN		DPCOAK	0	8.69561e-07
Rv2930	NE	NE	TN		DPPS	0	0.00298566
Rv3801c	ES	ES	TP		DPR	0	8.69562e-07
Rv0468	NE	NE	TN		DRPA	0	0
Rv0859	NE	NE	TN		DSERt2r	0	0
Rv0860	NE	NE	TN		DTMPK	0	1.25797e-05
Rv1144	NE	NE	TN		DURIK1	0	2.51593e-05
Rv1350	ES	NE	FP		DURIPP	0	0
Rv2524c	ES	ES	TP		DUTPDP	0	1.25797e-05
Rv1484	ES	ES	TP		DXPRIi	0.0328423	0.0328423
Rv2947c	ES	NE	FP		DXPS	0.0328423	0.0328423
Rv0533c	NE	NE	TN		E4PD	0	0
Rv1663	ES	NE	FP		ECHH_0	0	0.000167729
Rv1662	ES	NE	FP		ENO	25.3515	27.2077
Rv2940c	ES	NE	FP		ENTCS	0	0
Rv0363c	NE	ES	FN		ETHAt	-3.67289e-06	0
Rv1099c	NE	NE	TN		EX_acysbmn(e)	0	0
Rv2131c	NE	NE	TN		EX_ala_B(e)	0	8.38644e-05
Rv0727c	NE	NE	TN		EX_ala_D(e)	0	8.38644e-05
Rv1485	NE	ES	FN		EX_ala_L(e)	0	8.38644e-05
Rv2605c	NE	NE	TN		EX_arab_D(e)	0	0
Rv2899c	NE	NE	TN		EX_arab_L(e)	0	0
Rv2900c	NE	NE	TN		EX_arg_L(e)	0	5.71803e-06
Rv0087	NE	NE	TN		EX_asn_L(e)	0	7.29256e-06
Rv1348	NE	ES	FN		EX_asp_L(e)	0	8.38644e-05
Rv1349	NE	ES	FN		EX_atp(e)	0	0
Rv0084	NE	NE	TN		EX_bmn(e)	0	0
Rv2331	NE	NE	TN		EX_ca2(e)	0	0
Rv2786c	NE	ES	FN		EX_chol(e)	0	0
Rv2211c	NE	ES	FN		EX_cit(e)	-2.79548e-05	0
Rv1552	NE	NE	TN		EX_cl(e)	0	0
Rv1553	NE	NE	TN		EX_co2(e)	0	9.90441
Rv1554	NE	NE	TN		EX_coa(e)	0	8.69561e-07
Rv1555	NE	NE	TN		EX_cobalt2(e)	0	0
Rv3316	NE	NE	TN		EX_crn(e)	0	0
Rv3317	NE	NE	TN		EX_cu2(e)	0	0
Rv3318	NE	NE	TN		EX_cytd(e)	0	2.49514e-06
Rv3319	NE	NE	TN		EX_etha(e)	0	3.67289e-06
Rv0247c	NE	NE	TN		EX_fe2(e)	0	0
Rv0248c	NE	NE	TN		EX_fe3(e)	-0.00094958	-0.000949579
Rv3106	NE	NE	TN		EX_fum(e)	0	0.000167729
Rv0886	NE	NE	TN		EX_gal(e)	0	0
Rv2454c	NE	ES	FN		EX_glc(e)	-10	-9.99999
Rv2455c	NE	ES	FN		EX_glu_L(e)	5.85628	5.85645
Rv0085	NE	NE	TN		EX_gly(e)	0	4.19322e-05
Rv2957	ES	NE	FP		EX_glyb(e)	0	0
Rv0992c	NE	NE	TN		EX_glyc3p(e)	0	0
Rv2964	NE	NE	TN		EX_glyc(e)	-10	-9.99998
Rv1098c	NE	ES	FN		EX_gthrd(e)	0	0
Rv2443	NE	NE	TN		EX_h2(e)	14.6167	14.617
Rv2610c	ES	ES	TP		EX_h2co3(e)	0	9.90441
Rv1500	ES	NE	FP		EX_h2o(e)	22.199	32.1037
Rv0557	NE	NE	TN		EX_h2s(e)	0	7.3998e-06
Rv2188c	ES	ES	TP		EX_h(e)	-10	-9.9999
Rv1159	ES	NE	FP		EX_hdca(e)	0	0
Rv1018c	ES	ES	TP		EX_his_L(e)	0	2.35501e-06
Rv0334	ES	ES	TP		EX_id3acald(e)	0	2.08791e-06
Rv0524	NE	ES	FN		EX_ile_L(e)	0	1.11819e-05
Rv1551	ES	NE	FP		EX_k(e)	0	0
Rv0564c	NE	NE	TN		EX_lac_L(e)	0	0.000167729
Rv2249c	NE	NE	TN		EX_lcts(e)	0	0
Rv2982c	NE	NE	TN		EX_leu_L(e)	0	1.7971e-05
Rv3302c	NE	ES	FN		EX_lys_L(e)	0	8.98547e-06
Rv2427c	NE	NE	TN		EX_mal_L(e)	0	0.000167729
Rv1447c	NE	NE	TN		EX_malt(e)	0	0
Rv1121	NE	NE	TN		EX_malthp(e)	0	0
Rv3808c	ES	ES	TP		EX_meoh(e)	0	0
Rv0620	ES	NE	FP		EX_met_L(e)	0	0
Rv0618	ES	NE	FP		EX_mg2(e)	0	0
Rv0619	ES	NE	FP		EX_na1(e)	0	0
Rv0993	ES	ES	TP		EX_nh4(e)	-10	-9.99983
Rv3331	NE	NE	TN		EX_no2(e)	0	0
Rv1436	NE	ES	FN		EX_no3(e)	0	0
Rv0956	NE	ES	FN		EX_no(e)	0	0
Rv0389	NE	NE	TN		EX_o2(e)	-10	-9.99998
Rv1832	NE	ES	FN		EX_ocdca(e)	0	0
Rv0794c	NE	NE	TN		EX_orn(e)	0	2.28721e-05
Rv3303c	NE	NE	TN		EX_pac(e)	0	3.48628e-06
Rv3436c	ES	ES	TP		EX_pdima(e)	0	4.96729e-07
Rv1512	NE	NE	TN		EX_phdca(e)	0	1.54668e-06
Rv1508A	NE	NE	TN		EX_phe_L(e)	0	3.83137e-06
Rv1093	NE	ES	FN		EX_pi(e)	-0.702559	-0.702534
Rv0070c	NE	NE	TN		EX_ppa(e)	0	0.000100637
Rv1328	NE	NE	TN		EX_ppdima(e)	0	4.4049e-07
Rv1326c	NE	ES	FN		EX_pro_L(e)	0	3.59419e-05
Rv1236	NE	NE	TN		EX_pyr(e)	0	8.38644e-05
Rv1237	NE	NE	TN		EX_rib_D(e)	0	0
Rv1238	NE	NE	TN		EX_ser_D(e)	0	0
Rv1213	NE	NE	TN		EX_ser_L(e)	0	1.73513e-05
Rv1878	ES	NE	FP		EX_skm(e)	0	6.26373e-06
Rv2220	ES	ES	TP		EX_so4(e)	-0.0408938	-0.0408864
Rv2222c	ES	NE	FP		EX_succ(e)	6.26509	6.26543
Rv2860c	ES	NE	FP		EX_tartr_L(e)	0	0
Rv2439c	NE	ES	FN		EX_thr_L(e)	0	1.25797e-05
Rv3704c	NE	NE	TN		EX_tre(e)	0	0
Rv3432c	NE	NE	TN		EX_trp_L(e)	0	2.13215e-06
Rv2476c	NE	NE	TN		EX_tsul(e)	0	0
Rv1602	NE	ES	FN		EX_ttdca(e)	0	0
Rv0808	NE	ES	FN		EX_tyr_L(e)	0	3.7458e-06
Rv1338	ES	ES	TP		EX_val_L(e)	0	3.59419e-05
Rv3858c	NE	ES	FN		EX_xyl_D(e)	0	0
Rv3859c	NE	ES	FN		EX_ac(e)	0	0
Rv0509	NE	ES	FN		EX_4abz(e)	0	0
Rv2832c	NE	NE	TN		EX_for(e)	0	0
Rv2833c	NE	NE	TN		EX_akg(e)	0	0
Rv2834c	NE	NE	TN		EX_oxa(e)	0	0
Rv2835c	NE	NE	TN		EX_gua(e)	0	0
Rv2205c	NE	NE	TN		EX_ad(e)	0	0
Rv1826	NE	ES	FN		Adt	0	0
Rv0811c	NE	ES	FN		EX_urea(e)	0	0
Rv1257c	NE	NE	TN		FACOAE140	0	1.25797e-05
Rv3696c	NE	NE	TN		FACOAE160	0	1.25797e-05
Rv0112	NE	NE	TN		FACOAE180	0	1.25797e-05
Rv1511	NE	NE	TN		FACOAL140	0	1.25797e-05
Rv3396c	ES	ES	TP		FACOAL160	0.0052379	0.0493856
Rv2051c	ES	ES	TP		FACOAL161	-0.0441388	4.74703e-06
Rv1844c	NE	NE	TN		FACOAL180	0	0.00715715
Rv1122	NE	ES	FN		FACOAL181	-0.00624555	0.000913884
Rv0317c	NE	NE	TN		FACOAL200	0.000173054	0.000173551
Rv2277c	NE	NE	TN		FACOAL80	0.000941193	0.000954611
Rv3842c	NE	NE	TN		FACOALPHDCA	-0.00409209	-0.00409054
Rv1086	NE	NE	TN		FACOALPREPH	-0.000173551	-0.000160474
Rv2855	NE	NE	TN		FAH4	0	0
Rv1280c	NE	NE	TN		FAMPL1	0.012562	0.012562
Rv1281c	NE	NE	TN		FAMPL2	0.0020982	0.0020982
Rv1282c	NE	NE	TN		FAMPL3	0.00281577	0.00281578
Rv1283c	NE	NE	TN		FAMPL4	0.00352954	0.00352955
Rv0773c	NE	NE	TN		FAMPL5	0.00347883	0.00347883
Rv2394	NE	NE	TN		FAO1	0	3.14492e-06
Rv3609c	NE	ES	FN		FAO10	0	2.28721e-06
Rv1415	NE	ES	FN		FAO11	0	2.51593e-06
Rv1940	NE	NE	TN		FAO2	0	2.79548e-06
Rv2583c	NE	NE	TN		FAO3	0	2.51593e-06
Rv0386	NE	NE	TN		FAS100	0.359702	0.359711
Rv3273	NE	NE	TN		FAS120	0.359702	0.359711
Rv3588c	NE	NE	TN		FAS140	0.359702	0.359711
Rv1284	NE	NE	TN		FAS160	0.307834	0.351978
Rv0511	NE	ES	FN		FAS161	0	0.0441399
Rv2458	NE	NE	TN		FAS180	0.132199	0.139356
Rv0650	NE	NE	TN		FAS181	0	0.00715715
Rv1599	ES	ES	TP		FAS200	0.0172604	0.0172619
Rv0510	NE	ES	FN		FAS240_L	0.0859578	0.0859579
Rv0422c	NE	ES	FN		FAS260	0.0859578	0.0859579
Rv3469c	NE	NE	TN		FAS80_L	0.462794	0.462799
Rv3534c	NE	NE	TN		FASPHDCA	0.00500779	0.00500934
Rv3606c	NE	ES	FN		FASm1601	0.00146621	0.00146621
Rv1294	ES	ES	TP		FASm180	0.102142	0.102142
Rv3341	NE	ES	FN		FASm1801	0.00146621	0.00146621
Rv1296	NE	ES	FN		FASm2001	0.00146621	0.00146621
Rv1600	NE	ES	FN		FASm2002	0.00610444	0.00610444
Rv2231c	NE	NE	TN		FASm220	0.00715037	0.00715136
Rv3772	NE	NE	TN		FASm2201	0.00146621	0.00146621
Rv3624c	NE	ES	FN		FASm2202	0.00610444	0.00610444
Rv0486	NE	NE	TN		FASm240	0.00218061	0.0021816
Rv3339c	NE	NE	TN		FASm2401	0.00146621	0.00146621
Rv0066c	NE	NE	TN		FASm2402	0.00610444	0.00610444
Rv3215	NE	ES	FN		FASm260	0.00218061	0.0021816
Rv1915	NE	NE	TN		FASm2601	0.00146621	0.00146621
Rv1916	NE	NE	TN		FASm2602	0.00293241	0.00293241
Rv0467	NE	ES	FN		FASm280	0.00218061	0.0021816
Rv1605	ES	ES	TP		FASm2801	0.00146621	0.00146621
Rv1170	NE	NE	TN		FASm2802	0.00293241	0.00293241
Rv1601	ES	ES	TP		FASm300	0.00293241	0.00293241
Rv1611	ES	ES	TP		FASm3001	0	0
Rv2210c	ES	ES	TP		FASm320	0.00293241	0.00293241
Rv1843c	ES	NE	FP		FASm340	0.00293241	0.00293241
Rv3410c	ES	ES	TP		FBA	9.06044	9.06045
Rv3411c	ES	ES	TP		FBP	0	2.51593e-05
Rv0853c	NE	NE	TN		FCLPA	0	0
Rv3393	ES	NE	FP		FCLT	0	0
Rv1745c	NE	NE	TN		FCLT2	0	0
Rv2995c	ES	ES	TP		FCOAH2	0	1.25797e-05
Rv2987c	ES	ES	TP		FDH	0	0.000167729
Rv2988c	ES	ES	TP		FE2abc	0	0
Rv3710	ES	ES	TP		FE3Ri	0	0
Rv3001c	ES	ES	TP		FE3abc	0	0
Rv1029	NE	NE	TN		FETRANS	0	0
Rv1030	NE	NE	TN		FHL	14.6167	14.617
Rv1031	NE	NE	TN		FMNAT	0	0
Rv2691	NE	NE	TN		FOLD3	0	0
Rv2692	NE	NE	TN		FOLR2	0	0
Rv2316	NE	NE	TN		FOMETR	-2.51593e-05	0
Rv2317	NE	NE	TN		FORMCOAL	-1.85611	1.25797e-05
Rv2318	NE	NE	TN		FRD	0	1000
Rv0694	NE	NE	TN		FRD2	0	1000
Rv0183	NE	NE	TN		FRD3	0	26.0619
Rv0215c	NE	NE	TN		FRD5	-1000	0.25081
Rv0752c	NE	NE	TN		FRDO2r	-1000	1000
Rv0873	NE	NE	TN		FRDO3r	-1000	1000
Rv2789c	NE	NE	TN		FRDOr	-0.0656845	-0.0655168
Rv3274c	NE	NE	TN		FRRPPDIMAS	0.000750535	0.000750536
Rv3563	NE	NE	TN		FTHFCL	0	2.51593e-05
Rv3564	NE	NE	TN		FTHFD	0	2.51593e-05
Rv1872c	NE	NE	TN		FTHFL	-1000	999.865
Rv1902c	NE	NE	TN		FUM	-6.06157	-4.2053
Rv0191	NE	NE	TN		FUMt2r	-0.000167729	0
Rv1837c	NE	ES	FN		G16MTM1	0.0103015	0.0103015
Rv2471	NE	NE	TN		G16MTM10	0.000731518	0.000731519
Rv3264c	ES	ES	TP		G16MTM2	0	0.00336473
Rv3255c	NE	ES	FN		G16MTM4	0.0016139	0.00161391
Rv3256c	NE	NE	TN		G16MTM5	0.00076765	0.000767651
Rv2611c	ES	ES	TP		G16MTM6	0.00455519	0.00791993
Rv2378c	ES	NE	FP		G16MTM7	0.00342051	0.00342052
Rv2379c	ES	NE	FP		G16MTM8	0.00242339	0.00242339
Rv2380c	ES	NE	FP		G16MTM9	0.00153403	0.00153403
Rv2381c	ES	NE	FP		G1PACT	0.200985	0.20101
Rv2382c	ES	NE	FP		G1PTT	0.00196445	0.00196445
Rv2383c	ES	NE	FP		G1SATi	0	0
Rv2384	ES	NE	FP		G3PAT160	0	2.95992e-05
Rv1347c	NE	NE	TN		G3PAT190	0.00774433	0.00774434
Rv2243	NE	ES	FN		G3PD1	9.92357	9.92359
Rv2244	NE	ES	FN		G5SADs	0.0874969	0.0875329
Rv0649	NE	NE	TN		G5SD	0	0.0875329
Rv1240	NE	NE	TN		G5SD2	0	0.0875329
Rv2332	NE	NE	TN		G6PDH2	0	3.28165e-05
Rv3581c	ES	ES	TP		GALFT	0.000463379	0.00046338
Rv3582c	ES	ES	TP		GALKr	-0.0351649	-0.0351649
Rv1392	ES	ES	TP		GALT	-0.0351649	-0.0351649
Rv2124c	ES	NE	FP		GALUi	0.0729769	0.073002
Rv0137c	NE	NE	TN		GALt2	0	0
Rv2674	NE	NE	TN		GAPD	27.7767	27.7767
Rv1133c	NE	ES	FN		GARFT	0.249015	0.249016
Rv2701c	NE	NE	TN		GCC2	0	0
Rv1604	NE	NE	TN		GCCa	0	1.85611
Rv3137	NE	ES	FN		GCCb	0	1.85611
Rv0046c	ES	ES	TP		GCCc	0	1.85611
Rv0855	NE	NE	TN		GF6PTAr	0.200985	0.200985
Rv1322A	NE	NE	TN		GFUCS	0.000750535	0.000750536
Rv1492	ES	NE	FP		GGLUCT2	0	8.38644e-06
Rv1493	ES	NE	FP		GHMT2	0.461884	2.31799
Rv0753c	NE	NE	TN		GK1	0.00422113	0.00423371
Rv1692	ES	NE	FP		GLCP	0	2.51593e-05
Rv2225	NE	ES	FN		GLCS1	0	2.51593e-05
Rv1562c	NE	NE	TN		GLCabc	9.99999	10
Rv1563c	NE	NE	TN		GLGC	0	2.51593e-05
Rv0958	NE	NE	TN		GLNS	1.29041	1.29043
Rv1082	NE	NE	TN		GLNSP1	0	0
Rv0819	NE	NE	TN		GLNSP2	0	0
Rv3356c	NE	ES	FN		GLNSP3	0	0
Rv0126	NE	NE	TN		GLU5K	0	0.0875329
Rv0470c	ES	NE	FP		GLUCYS	0	8.38644e-06
Rv0503c	NE	NE	TN		GLUDC	0	0.000167729
Rv0644c	ES	NE	FP		GLUDx	-1000	-8.54752
Rv0642c	NE	NE	TN		GLUPRT	0.249015	0.249016
Rv0645c	NE	NE	TN		GLUR	-0.0264202	-0.0264202
Rv3800c	ES	ES	TP		GLUSy	0	2.51593e-05
Rv1483	NE	ES	FN		GLUTRR	0	0
Rv2245	ES	ES	TP		GLUt2r	-5.85645	-5.85628
Rv2246	ES	NE	FP		GLXO1	0	1.85611
Rv0098	NE	NE	TN		GLYBabc	0	0
Rv0082	NE	NE	TN		GLYC3Pabc	0	0
Rv3145	NE	NE	TN		GLYCK	0	0
Rv3146	NE	NE	TN		GLYCL	0	1.85611
Rv3147	NE	NE	TN		GLYCTO1	0	0
Rv3148	NE	NE	TN		GLYCTO2	0	0
Rv3149	NE	NE	TN		GLYCTO3	0	0
Rv3150	NE	NE	TN		GLYCTO4	0	0
Rv3151	NE	NE	TN		GLYCt	-10	-9.99998
Rv3152	NE	NE	TN		GLYK	9.98762	9.98764
Rv3153	NE	NE	TN		GLYt2r	-4.19322e-05	0
Rv3154	NE	NE	TN		GMAND	0.000750535	0.000750536
Rv3155	NE	NE	TN		GMPS2	0.15867	0.158677
Rv3156	NE	NE	TN		GMT1	0.00238155	0.00238156
Rv3157	NE	NE	TN		GMT2	0.00370704	0.00370704
Rv3158	NE	NE	TN		GND	0	3.28165e-05
Rv1695	NE	ES	FN		GPDDA2	0	3.67289e-06
Rv2438c	NE	ES	FN		GRTT	0.00298566	0.00298566
Rv0155	NE	NE	TN		GSNK	0	2.51593e-05
Rv0157	NE	NE	TN		GTHOr	-1000	1000
Rv3236c	NE	NE	TN		GTHRDt2	0	0
Rv0573c	NE	NE	TN		GTHS	0	8.38644e-06
Rv1330c	NE	NE	TN		GTMLT	0	8.38644e-06
Rv0261c	NE	NE	TN		GTPCI	0	0
Rv0267	NE	NE	TN		GTPCII	0	0
Rv1737c	NE	NE	TN		GTPCII2	0	0
Rv2329c	NE	NE	TN		GTPDPK	0	8.38643e-06
Rv2287	NE	NE	TN		GTPH1	0	1.25797e-05
Rv2445c	ES	NE	FP		GUACYC	0	1.25797e-05
Rv2920c	NE	NE	TN		GUAD	0	6.28983e-06
Rv2043c	NE	NE	TN		GUAPRT	0	2.51593e-05
Rv2421c	NE	ES	FN		H2CO3D	0	9.90441
Rv2207	NE	NE	TN		H2CO3TP	-9.90441	0
Rv1596	NE	ES	FN		H2Ot	-32.1037	-22.199
Rv1161	NE	NE	TN		H2St1	0	7.3998e-06
Rv1162	NE	NE	TN		H2td	14.6167	14.617
Rv1163	NE	NE	TN		HAS	0.00370704	0.00370704
Rv1164	NE	NE	TN		HCO3E	4.43371	4.43373
Rv1736c	NE	NE	TN		HCYSMT	0	8.38644e-06
Rv0021c	NE	NE	TN		HDCAt2	0	0
Rv1533	NE	NE	TN		HEX1	0	2.51593e-05
Rv1894c	NE	NE	TN		HISTD	0.025747	0.0257494
Rv0548c	NE	ES	FN		HISTP	0.025747	0.0257494
Rv1160	NE	NE	TN		HISt2r	-2.35501e-06	0
Rv2344c	NE	NE	TN		HMBS	0	0
Rv0252	NE	NE	TN		HMPK1	0	0
Rv0253	NE	NE	TN		HMPK2	0	0
Rv2391	NE	NE	TN		HMPK3	0	0
Rv1525	NE	NE	TN		HMPK4	0	0
Rv3265c	NE	ES	FN		HOPNTAL	0	0
Rv1656	ES	ES	TP		HPPK	0	0
Rv2503c	ES	NE	FP		HPPK2	0	0
Rv2504c	ES	NE	FP		HSDx	-1000	999.835
Rv0884c	ES	ES	TP		HSDy	-1000	999.835
Rv1385	ES	ES	TP		HSERTA	0	0.000167729
Rv0266c	NE	NE	TN		HSK	0	0.164656
Rv2321c	NE	NE	TN		HSST	0	0.164656
Rv2322c	NE	NE	TN		HSTPT	0.025747	0.0257494
Rv0382c	ES	ES	TP		HXPRT	0	2.51593e-05
Rv0118c	NE	NE	TN		IACGAMS	0	0
Rv1248c	NE	NE	TN		ICDHy	6.14043	6.14076
Rv0555	NE	ES	FN		ICHORSi	0	0
Rv1187	NE	NE	TN		ICL	0	1.85611
Rv0500	ES	ES	TP		ID3ACALDt	0	2.08791e-06
Rv3602c	NE	ES	FN		IG3PS	0.025747	0.0257494
Rv1755c	NE	NE	TN		IGAMD	0	0
Rv2156c	ES	ES	TP		IGPDH	0.025747	0.0257494
Rv2392	ES	ES	TP		IGPS	0.0127566	0.0127587
Rv2967c	NE	NE	TN		ILETA	-0.0556237	-0.0556125
Rv0805	NE	NE	TN		ILEt2r	-1.11819e-05	0
Rv2241	NE	NE	TN		IMPC	-0.274764	-0.274762
Rv0462	NE	ES	FN		IMPD	0.15867	0.15867
Rv0843	NE	NE	TN		INDPYRD	0	2.08791e-06
Rv2496c	NE	NE	TN		INSH	0.0137702	0.0137827
Rv2497c	NE	NE	TN		INSK	0	2.51593e-05
Rv2495c	NE	NE	TN		IPDDI	0.0029018	0.00298566
Rv2941	ES	NE	FP		IPDPS	0	8.38644e-05
Rv2945c	NE	NE	TN		IPMD	0.129765	0.129783
Rv2607	NE	NE	TN		IPPMIa	-0.129783	-0.129765
Rv0211	NE	NE	TN		IPPMIb	-0.129783	-0.129765
Rv2029c	NE	NE	TN		IPPS	0.129765	0.129783
Rv3010c	NE	NE	TN		KARA1i	0.26024	0.260276
Rv0728c	NE	NE	TN		KARA2i	0.0556125	0.0556237
Rv2996c	NE	ES	FN		Kabc	0	2.01275e-05
Rv0946c	NE	ES	FN		Kt3r	-1000	1000
Rv1437	NE	ES	FN		LACZ	0	0
Rv1445c	NE	NE	TN		LCTSabc	0	0
Rv0489	NE	NE	TN		LDH_L	-26.0619	1.25796e-05
Rv2419c	NE	NE	TN		LEUTA	-0.129783	-0.129765
Rv2135c	NE	NE	TN		LEUt2r	-1.79709e-05	0
Rv3068c	NE	NE	TN		LO	0	1.1702e-05
Rv3400	NE	NE	TN		LPLIPAL2E160	0	3.67289e-06
Rv1822	NE	ES	FN		LPLIPAL2E180	0	0
Rv2746c	NE	ES	FN		LYSt5r	-8.98547e-06	0
Rv0936	NE	NE	TN		L_LACD	0	5.03186e-05
Rv0820	NE	NE	TN		L_LACD2	0	19.8861
Rv0545c	NE	NE	TN		L_LACD3	0	26.0619
Rv2281	NE	NE	TN		L_LACt2r	-0.000167729	5.03186e-05
Rv3308	NE	NE	TN		L_LACt3	0	5.03186e-05
Rv1092c	NE	ES	FN		MALS	0	1.85611
Rv3600c	NE	NE	TN		MALT	0	2.51593e-05
Rv3628	ES	ES	TP		MALTHPabc	0	0
Rv0512	NE	ES	FN		MALTabc	0	0
Rv1391	NE	ES	FN		MALt2r	-0.000167729	0
Rv0973c	NE	NE	TN		MAN1PT	0	2.51593e-05
Rv0974c	NE	NE	TN		MAN1PT2	0.0405589	0.0405841
Rv2502c	NE	NE	TN		MAN6PI	-0.100846	-0.100846
Rv2247	NE	ES	FN		MANAT1	0.00106558	0.00443032
Rv2501c	NE	NE	TN		MANAT2	0	0.00336473
Rv3285	NE	ES	FN		MANAT3	0.000807586	0.000807586
Rv1127c	NE	NE	TN		MCBTS	0.000888725	0.000888725
Rv2702	NE	NE	TN		MCBTS2	0	0
Rv2984	NE	ES	FN		MCBTS3	0.000949579	0.00094958
Rv3754	ES	ES	TP		MCD	0	2.51593e-05
Rv3838c	ES	ES	TP		MCOATA	0.375936	0.375948
Rv2677c	NE	ES	FN		MDFDH	0	0
Rv2163c	ES	ES	TP		MDH	-18.1005	-2.34936
Rv0016c	ES	NE	FP		ME1	0	15.7512
Rv2911	ES	NE	FP		MECDPDH	0	8.38644e-05
Rv3627c	ES	ES	TP		MECDPS	0.0328423	0.0328423
Rv0772	ES	ES	TP		MEOHt2	0	0
Rv0809	ES	ES	TP		MEPCT	0.0328423	0.0328423
Rv1603	ES	ES	TP		METAT	0.0530611	0.0530695
Rv1606	ES	ES	TP		METOX1s	0	2.51593e-05
Rv0780	ES	ES	TP		METOX2s	0	2.51593e-05
Rv2122c	ES	ES	TP		METS	0.0751771	0.0751776
Rv2928	ES	NE	FP		METSOXR1	0	2.51593e-05
Rv2931	ES	NE	FP		METSOXR2	0	2.51593e-05
Rv2932	ES	NE	FP		METabc	0	0
Rv2933	ES	NE	FP		MGt5	0	0
Rv2934	ES	NE	FP		MHPGLUT	0	0
Rv2935	ES	NE	FP		MI1PP	0.0103015	0.0103099
Rv0788	ES	ES	TP		MI1PS	0.0103015	0.0103015
Rv0803	ES	ES	TP		MI3PP	0	0
Rv1188	NE	NE	TN		MI4PP	0	0
Rv1017c	ES	ES	TP		MMCD	0	0.000100637
Rv3227	ES	ES	TP		MME	0.161254	0.161354
Rv0437c	ES	NE	FP		MMM2r	0.161254	0.161354
Rv0505c	NE	NE	TN		MMSAD1	0	0
Rv3042c	NE	ES	FN		MMSAD2	0	0
Rv0436c	ES	NE	FP		MMSAD3	0	0.000167729
Rv0408	NE	NE	TN		MN6PP	0.0602615	0.0602615
Rv3914	NE	NE	TN		MNDNS1	0	0
Rv2965c	NE	NE	TN		MNDNS2	0	0
Rv3307	NE	NE	TN		MOHMT	0	8.69562e-07
Rv0121c	NE	NE	TN		MOTH	0	0
Rv1155	NE	NE	TN		MOTS	0	0
Rv2074	NE	NE	TN		MPML	0	0
Rv1617	NE	ES	FN		MSHAMID	0	0
Rv0162c	NE	NE	TN		MSHOXH	0	0
Rv3777	NE	NE	TN		MSHS	0	0
Rv1594	NE	ES	FN		MTAN	0	0
Rv2064	NE	NE	TN		MTHFC	0.384391	4.09661
Rv1412	NE	NE	TN		MTHFD	-999.616	1000
Rv1416	NE	ES	FN		MTHFD2	-999.616	1000
Rv2436	NE	NE	TN		MTHFR2	0.0751771	0.0751776
Rv0570	ES	NE	FP		MTI	0	2.51593e-05
Rv1981c	ES	NE	FP		MYC1CYC1	0.012562	0.012562
Rv3048c	ES	ES	TP		MYC1CYC2	0.0020982	0.0020982
Rv3051c	ES	ES	TP		MYC1CYC3	0.00281577	0.00281578
Rv3052c	ES	ES	TP		MYC1CYC4	0.00352954	0.00352955
Rv3053c	ES	ES	TP		MYC1CYC5	0.00347883	0.00347883
Rv1408	NE	ES	FN		MYC1M1	0.00352954	0.00352955
Rv2465c	ES	ES	TP		MYC1M2	0.00347883	0.00347883
Rv2962c	ES	NE	FP		MYC2CYC1	0.012562	0.012562
Rv2958c	ES	NE	FP		MYC2CYC2	0.0020982	0.0020982
Rv3113	NE	NE	TN		MYC2CYC3	0.00281577	0.00281578
Rv2386c	ES	ES	TP		MYCFLUX1	0	0
Rv1202	ES	ES	TP		MYCFLUX2	0	0
Rv0858c	NE	NE	TN		MYCFLUX3	0	0
Rv1178	NE	NE	TN		MYCFLUX4	0	0
Rv1464	NE	ES	FN		MYCFLUX5	0	0
Rv2335	NE	NE	TN		MYCON1	0.012562	0.012562
Rv0069c	NE	NE	TN		MYCON2	0.0020982	0.0020982
Rv2847c	NE	ES	FN		MYCON3	0.00281577	0.00281578
Rv2393	NE	NE	TN		MYCON4	0.00352954	0.00352955
Rv2552c	ES	NE	FP		MYCON5	0.00347883	0.00347883
Rv2539c	ES	ES	TP		MYCSacp50	0.012562	0.012562
Rv0391	NE	NE	TN		MYCSacp56	0.00562775	0.00562775
Rv1079	NE	NE	TN		MYCSacp58	0.00629461	0.00629461
Rv1200	NE	NE	TN		MYCTR	-1000	1000
Rv2601	NE	NE	TN		MYCTR2	-1000	1000
Rv3846	NE	ES	FN		NADH10	0	26.0619
Rv0432	NE	NE	TN		NADH2r	-1000	1000
Rv0234c	NE	NE	TN		NADH5	0	19.8861
Rv1731	NE	NE	TN		NADH9	0	26.0619
Rv0542c	NE	ES	FN		NADK	0	0
Rv0553	NE	ES	FN		NADS2	0	0
Rv0951	NE	ES	FN		NADTRHD	0	1000
Rv0952	NE	ES	FN		NAKtr	-1000	1000
Rv2331A	ES	NE	FP		NAPRTr	0	0
Rv1707	NE	NE	TN		NARK	0	0
Rv1739c	NE	NE	TN		NAt3_1	-1000	1000
Rv2397c	NE	ES	FN		NDPK1	-1000	1000
Rv2398c	NE	ES	FN		NDPK2	0.256187	0.258527
Rv2399c	NE	ES	FN		NDPK3	-0.0984987	-0.0984609
Rv2400c	NE	ES	FN		NDPK4	0.00196445	0.00197703
Rv1448c	NE	NE	TN		NDPK5	0	0.0393161
Rv1672c	NE	NE	TN		NDPK6	-0.00231563	1.25797e-05
Rv3406	NE	NE	TN		NDPK7	0	2.51593e-05
Rv0097	NE	NE	TN		NDPK8	0	1.25797e-05
Rv3465	ES	ES	TP		NDPK9	-1000	1000
Rv3266c	ES	ES	TP		NH4OHDs	0	0
Rv3634c	NE	ES	FN		NH4t	9.99983	10
Rv3784	NE	NE	TN		NNAM	0	0
Rv3464	NE	ES	FN		NNAT	0	0
Rv3468c	NE	NE	TN		NNDMBRT	0	0
Rv1201c	ES	ES	TP		NNDPR	0	0
Rv1559	NE	ES	FN		NO	0	0
Rv3737	NE	NE	TN		NO3R1	0	0
Rv0417	NE	ES	FN		NO3R2	0	0
Rv1449c	ES	ES	TP		NMO	0	0
Rv3314c	NE	NE	TN		NO3t7	0	0
Rv2754c	NE	ES	FN		NOt	0	0
Rv2764c	NE	ES	FN		NPHS	0	0
Rv2977c	NE	ES	FN		NTD1	0	2.51593e-05
Rv0414c	NE	ES	FN		NTD10	0	2.51593e-05
Rv1438	NE	ES	FN		NTD11	0	2.51593e-05
Rv3913	ES	ES	TP		NTD2	0	2.51593e-05
Rv2006	ES	NE	FP		NTD3	0	1.25797e-05
Rv3372	ES	ES	TP		NTD4	0	2.51593e-05
Rv3490	ES	ES	TP		NTD5	0	2.51593e-05
Rv1373	NE	NE	TN		NTD6	0	0
Rv0295c	NE	NE	TN		NTD7	0	2.51593e-05
Rv3529c	NE	NE	TN		NTD8	0	0
Rv2267c	NE	NE	TN		NTD9	0	2.51593e-05
Rv1612	ES	ES	TP		NTPP2	0	1.25797e-05
Rv1613	ES	ES	TP		NTPP3	0	1.25797e-05
Rv2158c	ES	ES	TP		NTPP4	0	1.25797e-05
Rv1315	ES	ES	TP		NTPP5	0	1.25797e-05
Rv2852c	NE	NE	TN		NTPP7	0	1.25797e-05
Rv2153c	ES	ES	TP		NTPP8	0	1.25797e-05
Rv2155c	ES	ES	TP		NTPTP1	0	0
Rv2152c	ES	ES	TP		NTPTP2	0	1.25797e-05
Rv3818	ES	NE	FP		NTRIR2x	0	0
Rv0482	ES	ES	TP		NTRIRx	0	0
Rv2361c	NE	ES	FN		NTRIRy	0	0
Rv0501	NE	NE	TN		O16RHAT	0.000463379	0.00046338
Rv0536	NE	NE	TN		O2t	9.99998	10
Rv0806c	NE	NE	TN		OCBT	0.076334	0.0763397
Rv3809c	ES	ES	TP		OCDCAt2	0	0
Rv0322	NE	NE	TN		OCOAT1r	-1000	-6.14227
Rv2157c	ES	ES	TP		OCTDPS	0	0
Rv2883c	NE	ES	FN		OHPBAT	0	0
Rv0260c	NE	NE	TN		OMCDC	0.129765	0.129783
Rv2678c	NE	ES	FN		OMPDC	0.250807	0.25081
Rv1379	NE	NE	TN		OPAH	0	8.38644e-06
Rv3309c	NE	NE	TN		ORNTA	0	0.0875329
Rv1848	NE	NE	TN		ORNTAC	0.0763088	0.163867
Rv1849	NE	NE	TN		ORNt	-2.28721e-05	0
Rv1850	NE	NE	TN		ORPT	-0.25081	-0.250807
Rv0729	NE	NE	TN		OXACOAL	0	1.85611
Rv0498	NE	NE	TN		OXCDC	0	1.85611
Rv2793c	NE	NE	TN		OXGDC	0	0.000167729
Rv3455c	NE	ES	FN		OXGDC2	0	0
Rv1711	NE	ES	FN		P5CD	0	2.51593e-05
Rv1540	NE	ES	FN		P5CR	0	26.1494
Rv3300c	NE	NE	TN		P5CRx	0	26.1494
Rv0113	NE	NE	TN		PACt2r	-3.48627e-06	0
Rv0115	NE	NE	TN		PANTS	0	8.69562e-07
Rv0114	NE	NE	TN		PAPA160	0	2.51593e-05
Rv0263c	NE	NE	TN		PAPPT1	0.0125879	0.012588
Rv0264c	NE	NE	TN		PAPPT2	0.0125879	0.012588
Rv2868c	NE	ES	FN		PAPPT3	0.000625023	0.000625024
Rv1110	NE	ES	FN		PAPR	0.0360618	0.0360692
Rv3382c	NE	NE	TN		PATS	0.000793006	0.000793007
Rv0562	NE	ES	FN		PC	0	2.51593e-05
Rv0989c	NE	NE	TN		PC11M	0	0
Rv1026	NE	NE	TN		PC17M	0	0
Rv0496	NE	NE	TN		PC20M	0	0
Rv1130	NE	NE	TN		PC6AR	0	0
Rv0392c	NE	NE	TN		PC6YM	0	0
Rv1812c	NE	NE	TN		PC8XM	0	0
Rv1854c	NE	ES	FN		PDE1	0	1.25797e-05
Rv1700	NE	NE	TN		PDE4	0	1.25797e-05
Rv0072	NE	NE	TN		PDH	0	0.000167729
Rv0073	NE	NE	TN		PDHa	0	0.000167729
Rv0411c	NE	NE	TN		PDHbr	0	0.000167729
Rv2564	NE	NE	TN		PDHc	0	0.000167729
Rv3401	NE	NE	TN		PDIMAS	0.000173054	0.000173551
Rv2218	NE	ES	FN		PDIMAT	0	4.96729e-07
Rv2604c	NE	NE	TN		PDX5PO	0	0
Rv2606c	NE	NE	TN		PEAMNO	0	3.48627e-06
Rv2856	NE	NE	TN		PEPCK_re	-1000	988.712
Rv0924c	NE	NE	TN		PERD	0	0
Rv3536c	NE	NE	TN		PFK	9.06044	9.06048
Rv1857	NE	NE	TN		PFL	11.0442	14.7564
Rv1858	NE	NE	TN		PGAMT	-0.20101	-0.200985
Rv1859	NE	NE	TN		PGCD	0.569065	2.42517
Rv0407	NE	NE	TN		PGI	9.78739	9.78743
Rv0132c	NE	NE	TN		PGK	-27.7767	-27.7767
Rv1173	NE	NE	TN		PGL	0	3.28165e-05
Rv3261	NE	NE	TN		PGLS	0.000750535	0.000750536
Rv3262	NE	NE	TN		PGLYCP	0	0
Rv3109	NE	NE	TN		PGM	-27.2077	-25.3515
Rv0869c	NE	NE	TN		PGMT	-0.0749665	-0.0749413
Rv3111	NE	NE	TN		PGPP160	0.0041121	0.0041121
Rv0864	NE	NE	TN		PGPP160190	0.0113138	0.0113138
Rv3324c	NE	NE	TN		PGPP190	0.00368295	0.00368295
Rv3112	NE	NE	TN		PGPPT3	0.000619318	0.000619319
Rv0868c	NE	NE	TN		PGSA160	0.0041121	0.0041121
Rv3119	NE	NE	TN		PGSA160190	0.0113138	0.0113138
Rv0866	NE	NE	TN		PGSA190	0.00368295	0.00368295
Rv3323c	NE	NE	TN		PHDCATA	-0.00409209	-0.00409054
Rv0865	NE	NE	TN		PHDCAt	-1.54668e-06	0
Rv0994	NE	NE	TN		PHETA1	-0.0304956	-0.0304918
Rv2453c	NE	NE	TN		PHEt2r	-3.83137e-06	0
Rv0131c	NE	NE	TN		PHTHCLR1	-1000	1000
Rv0154c	NE	NE	TN		PHTHCLR2	-1000	1000
Rv0231	NE	NE	TN		PHTHCLS	0	0
Rv0244c	NE	NE	TN		PHTHDLS	0.000173054	0.000173551
Rv0271c	NE	NE	TN		PHTHDLS2	0.00091725	0.000917691
Rv0400c	NE	NE	TN		PHTHS	0.000173054	0.000173551
Rv0972c	NE	NE	TN		PHTHS2	0.00091725	0.000917691
Rv0975c	NE	NE	TN		PHTO	0	5.03186e-05
Rv1346	NE	NE	TN		PHYCBOXL	0	3.48627e-06
Rv1467c	NE	NE	TN		PIabc	0	2.51593e-05
Rv1679	NE	NE	TN		PIt	-0.702559	-0.702509
Rv1933c	NE	NE	TN		PLCD	0	8.38644e-06
Rv1934c	NE	NE	TN		PLIPA1E160	0	1.25797e-05
Rv2724c	NE	NE	TN		PLIPA1E180	0	1.25797e-05
Rv3061c	NE	NE	TN		PMANM	-0.0405841	-0.0405841
Rv3139	NE	NE	TN		PMDPHT	0	0
Rv3140	NE	NE	TN		PMPK	0	0
Rv3504	NE	NE	TN		PNCDC	0	0
Rv3505	NE	NE	TN		PNTK	0	8.69562e-07
Rv3543c	NE	NE	TN		PPA	1.14659	1.14662
Rv3544c	NE	NE	TN		PPAtr	-0.000100637	0
Rv3560c	NE	NE	TN		PPBNGS	0	0
Rv3562	NE	NE	TN		PPCDC	0	8.69561e-07
Rv3573c	NE	NE	TN		PPCKr	-1000	988.712
Rv3761c	NE	NE	TN		PPCOAC	0	2.51593e-05
Rv3797	NE	NE	TN		PPCSCT	0	0.000100637
Rv0672	NE	NE	TN		PPDIMAS	0.00091725	0.000917691
Rv2500c	NE	NE	TN		PPDIMAT	0	4.4049e-07
Rv0222	NE	NE	TN		PPDK	0	2.51593e-05
Rv0456c	NE	NE	TN		PPGKr	9.89655	9.89663
Rv0632c	NE	NE	TN		PPK2	0	1000
Rv0673	NE	NE	TN		PPNCL	0	8.69561e-07
Rv0675	NE	NE	TN		PPNCL2	0	8.40512e-07
Rv0971c	NE	NE	TN		PPNCL3	0	8.40512e-07
Rv1070c	NE	NE	TN		PPND	0.0201301	0.0201338
Rv1071c	NE	NE	TN		PPNDH	38.6806	38.6899
Rv1141c	NE	NE	TN		PPPGO	0	0
Rv1142c	NE	NE	TN		PPTGS	0	0
Rv1472	NE	NE	TN		PPTGS_TB1	0.011949	0.011949
Rv1935c	NE	NE	TN		PPTGS_TB2	0.011949	0.011949
Rv2486	NE	NE	TN		PRAGSr	0.249015	0.249016
Rv2679	NE	NE	TN		PRAIS	0.249015	0.249016
Rv2831	NE	NE	TN		PRAIi	0.0127566	0.0127587
Rv3039c	NE	ES	FN		PRAMPC	0.025747	0.0257494
Rv3516	NE	NE	TN		PRASCS	0.249015	0.249016
Rv3550	NE	NE	TN		PRATPP	0.025747	0.0257494
Rv3774	NE	NE	TN		PRDX	0	0
Rv0905	NE	NE	TN		PREPHACPH	0	1.25797e-05
Rv3374	NE	NE	TN		PREPPACPH	0.00091725	0.000917691
Rv3373	NE	NE	TN		PREPTHS	0.000173054	0.000173551
Rv1715	NE	NE	TN		PREPTHS2	0.00091725	0.000917691
Rv1912c	NE	NE	TN		PREPTTA	-0.000173551	-0.000160474
Rv3141	NE	NE	TN		PRFGS	0.249015	0.249016
Rv0243	NE	NE	TN		PRMICIi	0.025747	0.0257494
Rv1074c	NE	NE	TN		PROD2	0	26.0619
Rv3546	NE	NE	TN		PROabc	0	3.35458e-05
Rv3556c	NE	NE	TN		PROt2r	-3.59419e-05	0
Rv0751c	NE	NE	TN		PRPPS	0.587776	0.587789
Rv1166	NE	ES	FN		PSCVT	0.0702245	0.0702283
Rv1635c	NE	NE	TN		PSD160	0.00257426	0.00257793
Rv2174	NE	ES	FN		PSD180	0	0
Rv2181	NE	NE	TN		PSERT	0.569065	2.42517
Rv3793	NE	ES	FN		PSP_L	0.569065	2.42517
Rv2298	NE	NE	TN		PSSA160	0.00257426	0.00257793
Rv0577	NE	NE	TN		PSSA180	0	0
Rv0911	NE	NE	TN		PTAr	-993.858	1.25797e-05
Rv3684	NE	NE	TN		PTPATi	0	8.69561e-07
Rv0684	NE	ES	FN		PUNP1	0.013745	0.0137953
Rv3025c	NE	ES	FN		PUNP2	-2.51593e-05	0
Rv2555c	NE	ES	FN		PUNP3	0	2.51593e-05
Rv1292	NE	ES	FN		PUNP4	0	0
Rv3009c	NE	ES	FN		PUNP5	-0.0137953	-0.013745
Rv3011c	NE	ES	FN		PUNP6	0	2.51593e-05
Rv2572c	NE	ES	FN		PUNP7	0	2.51593e-05
Rv3580c	NE	ES	FN		PYAM5PO	0	0
Rv1406	NE	ES	FN		PYDXNO	0	0
Rv2580c	NE	ES	FN		PYDXO	0	0
Rv1536	NE	ES	FN		PYK	0	15.7512
Rv0041	NE	ES	FN		PYRDC	0	0.000167729
Rv1640c	NE	NE	TN		PYRt2r	-8.38644e-05	0
Rv3598c	NE	ES	FN		QRr	-1000	1000
Rv1007c	NE	ES	FN		QULNS	0	0
Rv1649	NE	ES	FN		R05217	0	0
Rv1650	NE	ES	FN		R05219	0	0
Rv2845c	NE	ES	FN		R05224	0	0
Rv3834c	NE	ES	FN		RBFK	0	2.51593e-05
Rv2614c	NE	ES	FN		RBFSa	0	0
Rv3336c	NE	ES	FN		RBFSb	0	0
Rv1689	NE	ES	FN		RBK	0	1.25797e-05
Rv2448c	NE	ES	FN		RBK_Dr	-999.59	-0.0148281
					RBK_L1r	0	0
					RIBabc	0	0
					RNDR1	0.00221357	0.00221357
					RNDR2	0.00422113	0.00422113
					RNDR3	0.00422366	0.00424882
					RNDR4	0	0.00231563
					RNTR4	0	0.00231563
					RPE	-1000	-0.425123
					RPI	-0.410327	-0.410316
					RPPDIMAS	0.000750535	0.000750536
					RRPPDIMAS	0.000750535	0.000750536
					RZ5PP	0	0
					SADH	0	5.03186e-06
					SADT	0.0408613	0.0408938
					SADT2	0	2.51593e-05
					SALCS	0.0018383	0.00183831
					SDPDS	0.0548759	0.0548849
					SDPTA	-0.0548849	-0.0548759
					SELCYSLY	0	0
					SERAT	0	1.1702e-05
					SERD_D	0	0
					SERD_L	0	2.51593e-05
					SERt2r	-1.73513e-05	0
					SGDS	0	5.03186e-06
					SGSAD	0	5.03186e-06
					SHCHCS	0	0
					SHCHCS2	0	0
					SHCHD2	0	0
					SHCHD3	0	0
					SHCHF	0	0
					SHCHF2	0	0
					SHCHF3	0	0
					SHK3Dr	0.0702245	0.0702308
					SHKK	0.0702245	0.0702283
					SHSL1r	0.0219483	1000
					SHSL4r	-1000	0.14254
					SKMt2	-6.26373e-06	0
					SOTA	0	5.03186e-06
					SPMS	0	0
					SPODM	0	5.03186e-05
					SSALx	0	0.000167729
					SSALy	0	0.000167729
					SUCBZL	0	0
					SUCBZS	0	0
					SUCCt2r	-6.26543	-6.26509
					SUCD1i	0	1000
					SUCOAS	-999.784	-5.76149
					SULR	-0.0360692	-0.0360618
					SULabc	0.0408864	0.0408938
					TALA	-0.177461	-0.177449
					TARTD	0	0
					TARTRt7	0	0
					TAS	0.00556055	0.00556056
					TATS	0.000745464	0.000745464
					TATSO	0.000720742	0.000720742
					TAU	0	0
					TDMS1	0.0020982	0.0020982
					TDMS2	0.00139648	0.00139648
					TDMS3	0.00139267	0.00139267
					TDMS4	0.000699823	0.000699824
					TDPDRE	0.00196445	0.00196445
					TDPDRR	0.00196445	0.00196445
					TDPGDH	0.00196445	0.00196445
					THDPS	0.0548759	0.0548849
					THFGLUS	0	0
					THMDP	0	0
					THRD_Lr	-0.0869276	0.0777398
					THRS	0	0.164656
					THRt2r	-1.25796e-05	0
					THZPSN	0	0
					THZSN	0	0
					TKT1	-0.177461	-0.177449
					TKT2	-0.247689	-0.247674
					TMDK1	0	2.51593e-05
					TMDPP	0	0
					TMDS	0.00231563	0.00231563
					TMHAS1	0.000701091	0.000701091
					TMHAS2	0.000697288	0.000697288
					TMHAS3	0.000699823	0.000699824
					TMHAS4	0.000695386	0.000695386
					TMHAS5	0	0
					TMHAS6	0	0
					TMN	0	0
					TMPKr	0	0
					TMPPP	0	0
					TPI	18.984	18.984
					TRDR	0.0490358	0.049061
					TRE6PP	0.019796	0.0198212
					TRE6PS	0.0239106	0.0239358
					TRESULT	0.0048246	0.0048246
					TREabc	0	0
					TRIATS	0	0
					TRPS1	0	0.0127587
					TRPS2	0	0.0127587
					TRPS3	0	0.0127587
					TRPTA	0	2.08791e-06
					TRPt2r	-2.13214e-06	0
					TSULabc	0	0
					TTDCAt2	0	0
					TYRTA	-0.0201338	-0.0201301
					TYRt2r	-3.7458e-06	0
					UAAGDS	0.000625023	0.000625024
					UAAGLS1	0.0125879	0.012588
					UAAGLS2	0.0125879	0.012588
					UAGCVT	0.0281907	0.0281907
					UAGDP	0.0550743	0.0550744
					UAGPT1	0.0125879	0.012588
					UAGPT2	0.0125879	0.012588
					UAGPT3	0.000625023	0.000625024
					UAMAGS	0.0258009	0.0258009
					UAMAS	0.0258009	0.0258009
					UAMRH	0.000619318	0.000619319
					UAPGR	0.0281907	0.0281907
					UDCPDP	0.0268836	0.0268836
					UDCPDPS	0	0.00298566
					UDPDPS	0	0.00298566
					UDPDPS2	0	0.00298566
					UDPG4E	0.0490662	0.0490663
					UDPGALM	0.0139014	0.0139014
					UDPGD	0	0
					UGAGDS	0.000619318	0.000619319
					UGGPT3	0.000619318	0.000619319
					UGLDDS1	0.0125879	0.012588
					UGLDDS2	0.0125879	0.012588
					UGMAGS	0.000619318	0.000619319
					UGMAS	0.000619318	0.000619319
					UGMDDS	0.000625023	0.000625024
					UGMDDS2	0.000619318	0.000619319
					UMPK	0.19427	0.194283
					UPP3MT	0	0
					UPP3S	0	0
					UPPDC1	0	0
					UPPDC2	0	0
					UPPRT	0	0
					UREA	0	0
					URIDK2r	-0.00231563	-0.00230305
					URIK2	0	2.51593e-05
					VALTA	-0.130511	-0.130475
					VALt2r	-3.59419e-05	0
					XPPT	0	2.51593e-05
					XYLK	0	999.575
					XYLabc	0	0
					YUMPS	0	0
					S7PI	0	0
					AH7PK	0	0
					BH7PK	0	0
					ABH17BPP_a	0	0
					ABH17BPP_b	0	0
					MAN1PT3	0	0
					H1PAT_b	0	0
					HEADP_b	0	0
					UCBL	0	0
					AHDL	0	0
					HMEDS	0.0327584	0.0328423
					HMEDR	0.0327584	0.0328423
					FRTT	0	0.00298566
					UCE_1	0	0
					PRTT	0	0
					HTPS	0	0
					PPPGP	0	8.38643e-06
					PPGPP	0	8.38643e-06
					2MCD	0	2.51593e-05
					2MCS	0	2.51593e-05
					2MID	0	2.51593e-05
					2MIL	0	2.51593e-05
					ADPRDP	0	0
					Gln_LT	0	0
					EX_Gln[e]	0	0
					TREP	0	2.51593e-05
					HDECH	-0.037204	-0.0371707
					DTBTST	0	0
					IPDPUDCT	0	0.00298566
					ACHMSSH	0	0.000167729
					PDBL_1	0	0
					PDBL_2	0	0
					PDBL_3	0	0
					PDBL_4	0	0
					EX_ni2(e)	0	0
					Ni2t	0	0
					EX_mn2(e)	0	0
					Mn2t	0	0
					2O4EH	0	0
					EX_mo(e)	0	0
					Mot	0	0
					G6PDH	0	0
					2PLS	0	0
					LPPGS	0	0
					DMHDRFS	0	0
					LPFPLT	0	0
					GF4GL_0	0	0
					GF4GL_1	0	0
					GF4GL_2	0	0
					GF4GL_3	0	0
					GF4GL_4	0	0
					MBP_1	0	0
					MPTSS	0	0
					MBP_2	0	0
					MODBS	0	0
					MODAT	0	0
					MOCO	0	0
					MGDS	0	0
					FAD_1	0	0
					FAD_2	0	0
					FAD_3	0	0
					FAD_4	0	0
					FAD_5	0	0
					FAD_6	0	0
					FAD_7	0	0
					FAD_8	0	8.38644e-06
					FAD_9	0	8.38644e-06
					FAD_10	0	8.38644e-06
					FAD_11	0	5.03187e-06
					FAD_12	0	5.03187e-06
					FAD_13	0	5.03187e-06
					FAD_14	0	2.51594e-05
					FAD_15	0	4.74704e-06
					FAD_16	0	4.74704e-06
					FAD_17	0	4.74704e-06
					FAD_18	0	4.74704e-06
					FAD_19	0	4.74704e-06
					FAD_20	0	0
					FAD_21	0	0
					FAD_22	0	0
					FAD_23	0	0
					FAD_24	0	0
					FAD_25	0	0
					FAD_26	0	0
					FAD_27	0	0
					3HIBD	0	0
					ALDR	0	999.575
					AL4D	0	999.575
					MANT1	0	0
					ARABT	0	0
					MANT2	0	0
					HOAS	0	0
					SR1	0	0
					SR2	0	1.25797e-05
					MR	0	1.25797e-05
					GLYCS_I	0	1.25797e-05
					GLYCS_II	0	1.25797e-05
					LALDD	0	1.25797e-05
					CYST_II	0	2.18776e-05
					PreDeh	-38.6594	-38.6501
					FUSA1	0	2.51593e-05
					ISCS	-0.0721254	-0.0717882
					ALATRS	0	0
					ARGTRS	0	0
					ASNTRS	0	0
					ASPTRS	0	0
					CYSTRS	0	0
					FMETTRS	0	0
					GLNTRS	0	0
					GLYTRS	0	0
					HISTRS	0	0
					ILETRS	0	0
					LEUTRS	0	0
					LYSTRS	0	0
					METTRS	0	0
					PHETRS	0	0
					PROTRS	0	0
					SELCYSS	0	0
					SERTRS	0	0
					SERTRS2	0	0
					THRTRS	0	0
					TRPTRS	0	0
					TYRTRS	0	0
					VALTRS	0	0
					biomass_Mtb_9_60atp	0.633898	0.633898
