# Supplementary material for: A systematic evaluation of Mycobacterium tuberculosis Genome-Scale Metabolic Networks
Source: PLoS Comput Biol. 2020 Jun 15;16(6):e1007533. doi: 10.1371/journal.pcbi.1007533 (PMC7316355; doi:10.1371/journal.pcbi.1007533)
Supplement: S8 File — (ZIP) [file pcbi.1007533.s040.zip › 7H9_OADC_Essentiality(DeJesus)/results/iOSDD890_7H9_10_OADC_metricsctoff.xlsx]

## Sheet: Sheet1
LastNames	Metr_values
Model Genes	890
Evaluated Genes	884
True Positives	122
True Negatives	513
False Negatives	188
False Positives	61
Sensitivity	0.393548
Specificity	0.893728
Positive Predictive Value	0.666667
Negative Predictive Value	0.731812
Fall out	0.106272
False Discovery Rate	0.333333
False Negative Rate	0.606452
Accuracy	0.718326
Mathews Correlation Coefficient	0.338339
Uncertain Genes	4
Too Small Genes	0
Not found genes	2
