# Supplementary material for: A systematic evaluation of Mycobacterium tuberculosis Genome-Scale Metabolic Networks
Source: PLoS Comput Biol. 2020 Jun 15;16(6):e1007533. doi: 10.1371/journal.pcbi.1007533 (PMC7316355; doi:10.1371/journal.pcbi.1007533)
Supplement: S8 File — (ZIP) [file pcbi.1007533.s040.zip › 7H9_OADC_Essentiality(DeJesus)/results/iOSDD890_7H9_10_OADC_metrics_roc.xlsx]

## Sheet: Sheet1
GR_Threshold_c	N_TN	N_TP	N_FN	N_FP	SENSITIVITY	SPECIFICITY	PPV	NPV	FALL_OUT	FDR	FNR	ACCURACY	MCC
0.005	513	122	188	61	0.393548	0.893728	0.666667	0.731812	0.106272	0.333333	0.606452	0.718326	0.338339
0.01	513	122	188	61	0.393548	0.893728	0.666667	0.731812	0.106272	0.333333	0.606452	0.718326	0.338339
0.015	513	122	188	61	0.393548	0.893728	0.666667	0.731812	0.106272	0.333333	0.606452	0.718326	0.338339
0.02	513	122	188	61	0.393548	0.893728	0.666667	0.731812	0.106272	0.333333	0.606452	0.718326	0.338339
0.025	513	122	188	61	0.393548	0.893728	0.666667	0.731812	0.106272	0.333333	0.606452	0.718326	0.338339
0.03	513	122	188	61	0.393548	0.893728	0.666667	0.731812	0.106272	0.333333	0.606452	0.718326	0.338339
0.035	513	122	188	61	0.393548	0.893728	0.666667	0.731812	0.106272	0.333333	0.606452	0.718326	0.338339
0.04	513	122	188	61	0.393548	0.893728	0.666667	0.731812	0.106272	0.333333	0.606452	0.718326	0.338339
0.045	513	122	188	61	0.393548	0.893728	0.666667	0.731812	0.106272	0.333333	0.606452	0.718326	0.338339
0.05	513	122	188	61	0.393548	0.893728	0.666667	0.731812	0.106272	0.333333	0.606452	0.718326	0.338339
0.055	513	122	188	61	0.393548	0.893728	0.666667	0.731812	0.106272	0.333333	0.606452	0.718326	0.338339
0.06	513	122	188	61	0.393548	0.893728	0.666667	0.731812	0.106272	0.333333	0.606452	0.718326	0.338339
0.065	513	122	188	61	0.393548	0.893728	0.666667	0.731812	0.106272	0.333333	0.606452	0.718326	0.338339
0.07	513	122	188	61	0.393548	0.893728	0.666667	0.731812	0.106272	0.333333	0.606452	0.718326	0.338339
0.075	513	122	188	61	0.393548	0.893728	0.666667	0.731812	0.106272	0.333333	0.606452	0.718326	0.338339
0.08	513	122	188	61	0.393548	0.893728	0.666667	0.731812	0.106272	0.333333	0.606452	0.718326	0.338339
0.085	513	122	188	61	0.393548	0.893728	0.666667	0.731812	0.106272	0.333333	0.606452	0.718326	0.338339
0.09	513	122	188	61	0.393548	0.893728	0.666667	0.731812	0.106272	0.333333	0.606452	0.718326	0.338339
0.095	513	122	188	61	0.393548	0.893728	0.666667	0.731812	0.106272	0.333333	0.606452	0.718326	0.338339
0.1	513	122	188	61	0.393548	0.893728	0.666667	0.731812	0.106272	0.333333	0.606452	0.718326	0.338339
0.105	513	122	188	61	0.393548	0.893728	0.666667	0.731812	0.106272	0.333333	0.606452	0.718326	0.338339
0.11	513	122	188	61	0.393548	0.893728	0.666667	0.731812	0.106272	0.333333	0.606452	0.718326	0.338339
0.115	513	122	188	61	0.393548	0.893728	0.666667	0.731812	0.106272	0.333333	0.606452	0.718326	0.338339
0.12	513	122	188	61	0.393548	0.893728	0.666667	0.731812	0.106272	0.333333	0.606452	0.718326	0.338339
0.125	513	122	188	61	0.393548	0.893728	0.666667	0.731812	0.106272	0.333333	0.606452	0.718326	0.338339
0.13	513	122	188	61	0.393548	0.893728	0.666667	0.731812	0.106272	0.333333	0.606452	0.718326	0.338339
0.135	513	122	188	61	0.393548	0.893728	0.666667	0.731812	0.106272	0.333333	0.606452	0.718326	0.338339
0.14	513	122	188	61	0.393548	0.893728	0.666667	0.731812	0.106272	0.333333	0.606452	0.718326	0.338339
0.145	513	122	188	61	0.393548	0.893728	0.666667	0.731812	0.106272	0.333333	0.606452	0.718326	0.338339
0.15	513	122	188	61	0.393548	0.893728	0.666667	0.731812	0.106272	0.333333	0.606452	0.718326	0.338339
0.155	513	122	188	61	0.393548	0.893728	0.666667	0.731812	0.106272	0.333333	0.606452	0.718326	0.338339
0.16	513	122	188	61	0.393548	0.893728	0.666667	0.731812	0.106272	0.333333	0.606452	0.718326	0.338339
0.165	513	122	188	61	0.393548	0.893728	0.666667	0.731812	0.106272	0.333333	0.606452	0.718326	0.338339
0.17	513	122	188	61	0.393548	0.893728	0.666667	0.731812	0.106272	0.333333	0.606452	0.718326	0.338339
0.175	513	122	188	61	0.393548	0.893728	0.666667	0.731812	0.106272	0.333333	0.606452	0.718326	0.338339
0.18	513	122	188	61	0.393548	0.893728	0.666667	0.731812	0.106272	0.333333	0.606452	0.718326	0.338339
0.185	513	122	188	61	0.393548	0.893728	0.666667	0.731812	0.106272	0.333333	0.606452	0.718326	0.338339
0.19	513	122	188	61	0.393548	0.893728	0.666667	0.731812	0.106272	0.333333	0.606452	0.718326	0.338339
0.195	513	122	188	61	0.393548	0.893728	0.666667	0.731812	0.106272	0.333333	0.606452	0.718326	0.338339
0.2	513	122	188	61	0.393548	0.893728	0.666667	0.731812	0.106272	0.333333	0.606452	0.718326	0.338339
0.205	513	122	188	61	0.393548	0.893728	0.666667	0.731812	0.106272	0.333333	0.606452	0.718326	0.338339
0.21	513	122	188	61	0.393548	0.893728	0.666667	0.731812	0.106272	0.333333	0.606452	0.718326	0.338339
0.215	513	122	188	61	0.393548	0.893728	0.666667	0.731812	0.106272	0.333333	0.606452	0.718326	0.338339
0.22	513	122	188	61	0.393548	0.893728	0.666667	0.731812	0.106272	0.333333	0.606452	0.718326	0.338339
0.225	513	122	188	61	0.393548	0.893728	0.666667	0.731812	0.106272	0.333333	0.606452	0.718326	0.338339
0.23	513	122	188	61	0.393548	0.893728	0.666667	0.731812	0.106272	0.333333	0.606452	0.718326	0.338339
0.235	513	122	188	61	0.393548	0.893728	0.666667	0.731812	0.106272	0.333333	0.606452	0.718326	0.338339
0.24	513	122	188	61	0.393548	0.893728	0.666667	0.731812	0.106272	0.333333	0.606452	0.718326	0.338339
0.245	513	122	188	61	0.393548	0.893728	0.666667	0.731812	0.106272	0.333333	0.606452	0.718326	0.338339
0.25	513	122	188	61	0.393548	0.893728	0.666667	0.731812	0.106272	0.333333	0.606452	0.718326	0.338339
0.255	513	122	188	61	0.393548	0.893728	0.666667	0.731812	0.106272	0.333333	0.606452	0.718326	0.338339
0.26	513	124	186	61	0.4	0.893728	0.67027	0.733906	0.106272	0.32973	0.6	0.720588	0.344555
0.265	513	124	186	61	0.4	0.893728	0.67027	0.733906	0.106272	0.32973	0.6	0.720588	0.344555
0.27	513	124	186	61	0.4	0.893728	0.67027	0.733906	0.106272	0.32973	0.6	0.720588	0.344555
0.275	513	124	186	61	0.4	0.893728	0.67027	0.733906	0.106272	0.32973	0.6	0.720588	0.344555
0.28	513	124	186	61	0.4	0.893728	0.67027	0.733906	0.106272	0.32973	0.6	0.720588	0.344555
0.285	513	124	186	61	0.4	0.893728	0.67027	0.733906	0.106272	0.32973	0.6	0.720588	0.344555
0.29	513	124	186	61	0.4	0.893728	0.67027	0.733906	0.106272	0.32973	0.6	0.720588	0.344555
0.295	513	124	186	61	0.4	0.893728	0.67027	0.733906	0.106272	0.32973	0.6	0.720588	0.344555
0.3	513	124	186	61	0.4	0.893728	0.67027	0.733906	0.106272	0.32973	0.6	0.720588	0.344555
0.305	513	124	186	61	0.4	0.893728	0.67027	0.733906	0.106272	0.32973	0.6	0.720588	0.344555
0.31	513	124	186	61	0.4	0.893728	0.67027	0.733906	0.106272	0.32973	0.6	0.720588	0.344555
0.315	513	124	186	61	0.4	0.893728	0.67027	0.733906	0.106272	0.32973	0.6	0.720588	0.344555
0.32	513	124	186	61	0.4	0.893728	0.67027	0.733906	0.106272	0.32973	0.6	0.720588	0.344555
0.325	513	124	186	61	0.4	0.893728	0.67027	0.733906	0.106272	0.32973	0.6	0.720588	0.344555
0.33	513	124	186	61	0.4	0.893728	0.67027	0.733906	0.106272	0.32973	0.6	0.720588	0.344555
0.335	513	124	186	61	0.4	0.893728	0.67027	0.733906	0.106272	0.32973	0.6	0.720588	0.344555
0.34	513	124	186	61	0.4	0.893728	0.67027	0.733906	0.106272	0.32973	0.6	0.720588	0.344555
0.345	513	124	186	61	0.4	0.893728	0.67027	0.733906	0.106272	0.32973	0.6	0.720588	0.344555
0.35	513	124	186	61	0.4	0.893728	0.67027	0.733906	0.106272	0.32973	0.6	0.720588	0.344555
0.355	513	124	186	61	0.4	0.893728	0.67027	0.733906	0.106272	0.32973	0.6	0.720588	0.344555
0.36	513	124	186	61	0.4	0.893728	0.67027	0.733906	0.106272	0.32973	0.6	0.720588	0.344555
0.365	513	124	186	61	0.4	0.893728	0.67027	0.733906	0.106272	0.32973	0.6	0.720588	0.344555
0.37	513	124	186	61	0.4	0.893728	0.67027	0.733906	0.106272	0.32973	0.6	0.720588	0.344555
0.375	513	124	186	61	0.4	0.893728	0.67027	0.733906	0.106272	0.32973	0.6	0.720588	0.344555
0.38	513	124	186	61	0.4	0.893728	0.67027	0.733906	0.106272	0.32973	0.6	0.720588	0.344555
0.385	513	124	186	61	0.4	0.893728	0.67027	0.733906	0.106272	0.32973	0.6	0.720588	0.344555
0.39	513	124	186	61	0.4	0.893728	0.67027	0.733906	0.106272	0.32973	0.6	0.720588	0.344555
0.395	513	124	186	61	0.4	0.893728	0.67027	0.733906	0.106272	0.32973	0.6	0.720588	0.344555
0.4	513	124	186	61	0.4	0.893728	0.67027	0.733906	0.106272	0.32973	0.6	0.720588	0.344555
0.405	513	124	186	61	0.4	0.893728	0.67027	0.733906	0.106272	0.32973	0.6	0.720588	0.344555
0.41	513	124	186	61	0.4	0.893728	0.67027	0.733906	0.106272	0.32973	0.6	0.720588	0.344555
0.415	513	124	186	61	0.4	0.893728	0.67027	0.733906	0.106272	0.32973	0.6	0.720588	0.344555
0.42	513	124	186	61	0.4	0.893728	0.67027	0.733906	0.106272	0.32973	0.6	0.720588	0.344555
0.425	513	124	186	61	0.4	0.893728	0.67027	0.733906	0.106272	0.32973	0.6	0.720588	0.344555
0.43	513	124	186	61	0.4	0.893728	0.67027	0.733906	0.106272	0.32973	0.6	0.720588	0.344555
0.435	513	124	186	61	0.4	0.893728	0.67027	0.733906	0.106272	0.32973	0.6	0.720588	0.344555
0.44	513	124	186	61	0.4	0.893728	0.67027	0.733906	0.106272	0.32973	0.6	0.720588	0.344555
0.445	513	125	185	61	0.403226	0.893728	0.672043	0.734957	0.106272	0.327957	0.596774	0.721719	0.34765
0.45	513	125	185	61	0.403226	0.893728	0.672043	0.734957	0.106272	0.327957	0.596774	0.721719	0.34765
0.455	513	125	185	61	0.403226	0.893728	0.672043	0.734957	0.106272	0.327957	0.596774	0.721719	0.34765
0.46	513	125	185	61	0.403226	0.893728	0.672043	0.734957	0.106272	0.327957	0.596774	0.721719	0.34765
0.465	513	125	185	61	0.403226	0.893728	0.672043	0.734957	0.106272	0.327957	0.596774	0.721719	0.34765
0.47	513	125	185	61	0.403226	0.893728	0.672043	0.734957	0.106272	0.327957	0.596774	0.721719	0.34765
0.475	513	125	185	61	0.403226	0.893728	0.672043	0.734957	0.106272	0.327957	0.596774	0.721719	0.34765
0.48	513	125	185	61	0.403226	0.893728	0.672043	0.734957	0.106272	0.327957	0.596774	0.721719	0.34765
0.485	510	125	185	64	0.403226	0.888502	0.661376	0.733813	0.111498	0.338624	0.596774	0.718326	0.33954
0.49	510	125	185	64	0.403226	0.888502	0.661376	0.733813	0.111498	0.338624	0.596774	0.718326	0.33954
0.495	510	125	185	64	0.403226	0.888502	0.661376	0.733813	0.111498	0.338624	0.596774	0.718326	0.33954
0.5	510	125	185	64	0.403226	0.888502	0.661376	0.733813	0.111498	0.338624	0.596774	0.718326	0.33954
0.505	510	125	185	64	0.403226	0.888502	0.661376	0.733813	0.111498	0.338624	0.596774	0.718326	0.33954
0.51	510	125	185	64	0.403226	0.888502	0.661376	0.733813	0.111498	0.338624	0.596774	0.718326	0.33954
0.515	510	125	185	64	0.403226	0.888502	0.661376	0.733813	0.111498	0.338624	0.596774	0.718326	0.33954
0.52	510	126	184	64	0.406452	0.888502	0.663158	0.73487	0.111498	0.336842	0.593548	0.719457	0.342636
0.525	510	126	184	64	0.406452	0.888502	0.663158	0.73487	0.111498	0.336842	0.593548	0.719457	0.342636
0.53	510	126	184	64	0.406452	0.888502	0.663158	0.73487	0.111498	0.336842	0.593548	0.719457	0.342636
0.535	510	126	184	64	0.406452	0.888502	0.663158	0.73487	0.111498	0.336842	0.593548	0.719457	0.342636
0.54	510	126	184	64	0.406452	0.888502	0.663158	0.73487	0.111498	0.336842	0.593548	0.719457	0.342636
0.545	508	127	183	66	0.409677	0.885017	0.658031	0.735166	0.114983	0.341969	0.590323	0.718326	0.340402
0.55	508	127	183	66	0.409677	0.885017	0.658031	0.735166	0.114983	0.341969	0.590323	0.718326	0.340402
0.555	508	127	183	66	0.409677	0.885017	0.658031	0.735166	0.114983	0.341969	0.590323	0.718326	0.340402
0.56	508	127	183	66	0.409677	0.885017	0.658031	0.735166	0.114983	0.341969	0.590323	0.718326	0.340402
0.565	508	127	183	66	0.409677	0.885017	0.658031	0.735166	0.114983	0.341969	0.590323	0.718326	0.340402
0.57	508	127	183	66	0.409677	0.885017	0.658031	0.735166	0.114983	0.341969	0.590323	0.718326	0.340402
0.575	508	127	183	66	0.409677	0.885017	0.658031	0.735166	0.114983	0.341969	0.590323	0.718326	0.340402
0.58	508	127	183	66	0.409677	0.885017	0.658031	0.735166	0.114983	0.341969	0.590323	0.718326	0.340402
0.585	508	127	183	66	0.409677	0.885017	0.658031	0.735166	0.114983	0.341969	0.590323	0.718326	0.340402
0.59	508	127	183	66	0.409677	0.885017	0.658031	0.735166	0.114983	0.341969	0.590323	0.718326	0.340402
0.595	508	127	183	66	0.409677	0.885017	0.658031	0.735166	0.114983	0.341969	0.590323	0.718326	0.340402
0.6	508	127	183	66	0.409677	0.885017	0.658031	0.735166	0.114983	0.341969	0.590323	0.718326	0.340402
0.605	508	127	183	66	0.409677	0.885017	0.658031	0.735166	0.114983	0.341969	0.590323	0.718326	0.340402
0.61	508	127	183	66	0.409677	0.885017	0.658031	0.735166	0.114983	0.341969	0.590323	0.718326	0.340402
0.615	508	127	183	66	0.409677	0.885017	0.658031	0.735166	0.114983	0.341969	0.590323	0.718326	0.340402
0.62	508	127	183	66	0.409677	0.885017	0.658031	0.735166	0.114983	0.341969	0.590323	0.718326	0.340402
0.625	508	127	183	66	0.409677	0.885017	0.658031	0.735166	0.114983	0.341969	0.590323	0.718326	0.340402
0.63	508	127	183	66	0.409677	0.885017	0.658031	0.735166	0.114983	0.341969	0.590323	0.718326	0.340402
0.635	508	127	183	66	0.409677	0.885017	0.658031	0.735166	0.114983	0.341969	0.590323	0.718326	0.340402
0.64	508	127	183	66	0.409677	0.885017	0.658031	0.735166	0.114983	0.341969	0.590323	0.718326	0.340402
0.645	508	127	183	66	0.409677	0.885017	0.658031	0.735166	0.114983	0.341969	0.590323	0.718326	0.340402
0.65	508	127	183	66	0.409677	0.885017	0.658031	0.735166	0.114983	0.341969	0.590323	0.718326	0.340402
0.655	508	127	183	66	0.409677	0.885017	0.658031	0.735166	0.114983	0.341969	0.590323	0.718326	0.340402
0.66	508	127	183	66	0.409677	0.885017	0.658031	0.735166	0.114983	0.341969	0.590323	0.718326	0.340402
0.665	508	127	183	66	0.409677	0.885017	0.658031	0.735166	0.114983	0.341969	0.590323	0.718326	0.340402
0.67	508	127	183	66	0.409677	0.885017	0.658031	0.735166	0.114983	0.341969	0.590323	0.718326	0.340402
0.675	508	127	183	66	0.409677	0.885017	0.658031	0.735166	0.114983	0.341969	0.590323	0.718326	0.340402
0.68	508	127	183	66	0.409677	0.885017	0.658031	0.735166	0.114983	0.341969	0.590323	0.718326	0.340402
0.685	508	127	183	66	0.409677	0.885017	0.658031	0.735166	0.114983	0.341969	0.590323	0.718326	0.340402
0.69	508	127	183	66	0.409677	0.885017	0.658031	0.735166	0.114983	0.341969	0.590323	0.718326	0.340402
0.695	508	127	183	66	0.409677	0.885017	0.658031	0.735166	0.114983	0.341969	0.590323	0.718326	0.340402
0.7	508	127	183	66	0.409677	0.885017	0.658031	0.735166	0.114983	0.341969	0.590323	0.718326	0.340402
0.705	508	127	183	66	0.409677	0.885017	0.658031	0.735166	0.114983	0.341969	0.590323	0.718326	0.340402
0.71	508	127	183	66	0.409677	0.885017	0.658031	0.735166	0.114983	0.341969	0.590323	0.718326	0.340402
0.715	508	127	183	66	0.409677	0.885017	0.658031	0.735166	0.114983	0.341969	0.590323	0.718326	0.340402
0.72	508	127	183	66	0.409677	0.885017	0.658031	0.735166	0.114983	0.341969	0.590323	0.718326	0.340402
0.725	508	127	183	66	0.409677	0.885017	0.658031	0.735166	0.114983	0.341969	0.590323	0.718326	0.340402
0.73	508	134	176	66	0.432258	0.885017	0.67	0.74269	0.114983	0.33	0.567742	0.726244	0.361851
0.735	508	134	176	66	0.432258	0.885017	0.67	0.74269	0.114983	0.33	0.567742	0.726244	0.361851
0.74	508	135	175	66	0.435484	0.885017	0.671642	0.743777	0.114983	0.328358	0.564516	0.727376	0.364887
0.745	508	135	175	66	0.435484	0.885017	0.671642	0.743777	0.114983	0.328358	0.564516	0.727376	0.364887
0.75	508	135	175	66	0.435484	0.885017	0.671642	0.743777	0.114983	0.328358	0.564516	0.727376	0.364887
0.755	508	135	175	66	0.435484	0.885017	0.671642	0.743777	0.114983	0.328358	0.564516	0.727376	0.364887
0.76	508	135	175	66	0.435484	0.885017	0.671642	0.743777	0.114983	0.328358	0.564516	0.727376	0.364887
0.765	508	135	175	66	0.435484	0.885017	0.671642	0.743777	0.114983	0.328358	0.564516	0.727376	0.364887
0.77	508	135	175	66	0.435484	0.885017	0.671642	0.743777	0.114983	0.328358	0.564516	0.727376	0.364887
0.775	507	135	175	67	0.435484	0.883275	0.668317	0.743402	0.116725	0.331683	0.564516	0.726244	0.362269
0.78	507	135	175	67	0.435484	0.883275	0.668317	0.743402	0.116725	0.331683	0.564516	0.726244	0.362269
0.785	507	135	175	67	0.435484	0.883275	0.668317	0.743402	0.116725	0.331683	0.564516	0.726244	0.362269
0.79	507	135	175	67	0.435484	0.883275	0.668317	0.743402	0.116725	0.331683	0.564516	0.726244	0.362269
0.795	507	135	175	67	0.435484	0.883275	0.668317	0.743402	0.116725	0.331683	0.564516	0.726244	0.362269
0.8	507	135	175	67	0.435484	0.883275	0.668317	0.743402	0.116725	0.331683	0.564516	0.726244	0.362269
0.805	507	135	175	67	0.435484	0.883275	0.668317	0.743402	0.116725	0.331683	0.564516	0.726244	0.362269
0.81	507	135	175	67	0.435484	0.883275	0.668317	0.743402	0.116725	0.331683	0.564516	0.726244	0.362269
0.815	507	135	175	67	0.435484	0.883275	0.668317	0.743402	0.116725	0.331683	0.564516	0.726244	0.362269
0.82	507	135	175	67	0.435484	0.883275	0.668317	0.743402	0.116725	0.331683	0.564516	0.726244	0.362269
0.825	507	135	175	67	0.435484	0.883275	0.668317	0.743402	0.116725	0.331683	0.564516	0.726244	0.362269
0.83	506	135	175	68	0.435484	0.881533	0.665025	0.743025	0.118467	0.334975	0.564516	0.725113	0.359665
0.835	506	135	175	68	0.435484	0.881533	0.665025	0.743025	0.118467	0.334975	0.564516	0.725113	0.359665
0.84	506	135	175	68	0.435484	0.881533	0.665025	0.743025	0.118467	0.334975	0.564516	0.725113	0.359665
0.845	506	135	175	68	0.435484	0.881533	0.665025	0.743025	0.118467	0.334975	0.564516	0.725113	0.359665
0.85	506	135	175	68	0.435484	0.881533	0.665025	0.743025	0.118467	0.334975	0.564516	0.725113	0.359665
0.855	506	135	175	68	0.435484	0.881533	0.665025	0.743025	0.118467	0.334975	0.564516	0.725113	0.359665
0.86	506	136	174	68	0.43871	0.881533	0.666667	0.744118	0.118467	0.333333	0.56129	0.726244	0.362699
0.865	506	136	174	68	0.43871	0.881533	0.666667	0.744118	0.118467	0.333333	0.56129	0.726244	0.362699
0.87	506	136	174	68	0.43871	0.881533	0.666667	0.744118	0.118467	0.333333	0.56129	0.726244	0.362699
0.875	506	136	174	68	0.43871	0.881533	0.666667	0.744118	0.118467	0.333333	0.56129	0.726244	0.362699
0.88	506	136	174	68	0.43871	0.881533	0.666667	0.744118	0.118467	0.333333	0.56129	0.726244	0.362699
0.885	506	136	174	68	0.43871	0.881533	0.666667	0.744118	0.118467	0.333333	0.56129	0.726244	0.362699
0.89	506	136	174	68	0.43871	0.881533	0.666667	0.744118	0.118467	0.333333	0.56129	0.726244	0.362699
0.895	506	136	174	68	0.43871	0.881533	0.666667	0.744118	0.118467	0.333333	0.56129	0.726244	0.362699
0.9	506	136	174	68	0.43871	0.881533	0.666667	0.744118	0.118467	0.333333	0.56129	0.726244	0.362699
0.905	506	136	174	68	0.43871	0.881533	0.666667	0.744118	0.118467	0.333333	0.56129	0.726244	0.362699
0.91	506	136	174	68	0.43871	0.881533	0.666667	0.744118	0.118467	0.333333	0.56129	0.726244	0.362699
0.915	506	136	174	68	0.43871	0.881533	0.666667	0.744118	0.118467	0.333333	0.56129	0.726244	0.362699
0.92	506	136	174	68	0.43871	0.881533	0.666667	0.744118	0.118467	0.333333	0.56129	0.726244	0.362699
0.925	506	136	174	68	0.43871	0.881533	0.666667	0.744118	0.118467	0.333333	0.56129	0.726244	0.362699
0.93	506	136	174	68	0.43871	0.881533	0.666667	0.744118	0.118467	0.333333	0.56129	0.726244	0.362699
0.935	506	136	174	68	0.43871	0.881533	0.666667	0.744118	0.118467	0.333333	0.56129	0.726244	0.362699
0.94	506	136	174	68	0.43871	0.881533	0.666667	0.744118	0.118467	0.333333	0.56129	0.726244	0.362699
0.945	506	136	174	68	0.43871	0.881533	0.666667	0.744118	0.118467	0.333333	0.56129	0.726244	0.362699
0.95	505	136	174	69	0.43871	0.879791	0.663415	0.743741	0.120209	0.336585	0.56129	0.725113	0.36011
0.955	505	136	174	69	0.43871	0.879791	0.663415	0.743741	0.120209	0.336585	0.56129	0.725113	0.36011
0.96	505	136	174	69	0.43871	0.879791	0.663415	0.743741	0.120209	0.336585	0.56129	0.725113	0.36011
0.965	504	136	174	70	0.43871	0.878049	0.660194	0.743363	0.121951	0.339806	0.56129	0.723982	0.357533
0.97	504	136	174	70	0.43871	0.878049	0.660194	0.743363	0.121951	0.339806	0.56129	0.723982	0.357533
0.975	503	136	174	71	0.43871	0.876307	0.657005	0.742984	0.123693	0.342995	0.56129	0.722851	0.354969
0.98	502	136	174	72	0.43871	0.874564	0.653846	0.742604	0.125436	0.346154	0.56129	0.721719	0.352417
0.985	501	140	170	73	0.451613	0.872822	0.657277	0.746647	0.127178	0.342723	0.548387	0.725113	0.362004
0.99	499	140	170	75	0.451613	0.869338	0.651163	0.745889	0.130662	0.348837	0.548387	0.722851	0.356979
0.995	498	141	169	76	0.454839	0.867596	0.64977	0.746627	0.132404	0.35023	0.545161	0.722851	0.357508
