# Supplementary material for: A systematic evaluation of Mycobacterium tuberculosis Genome-Scale Metabolic Networks
Source: PLoS Comput Biol. 2020 Jun 15;16(6):e1007533. doi: 10.1371/journal.pcbi.1007533 (PMC7316355; doi:10.1371/journal.pcbi.1007533)
Supplement: S8 File — (ZIP) [file pcbi.1007533.s040.zip › 7H9_OADC_Essentiality(DeJesus)/results/iSM810_7H9_10_OADC_FVA.xlsx]

## Sheet: Sheet1
Rxns	FVAmin	FVAmax
R1	0	2.2584
R4	0	25.6896
R5	0	0
R6	0	0
R7	0	32.7183
R8	0	0
R9	0	0
R10	0	0
R11	-0.0346148	-0.0346148
R12	-0.0346148	-0.0346148
R13	0.0346148	0.0346148
R14	0.0150477	0.0150477
R15	0	0
R16	0	0
R17	0	0
R18	0	0
R19	0	0
R20	0.0123797	0.0123798
R21	0.0182725	18.7144
R22	0.0081567	0.00815671
R23	0.0081567	0.00815671
R24	0	11.9054
R25	0	0
R26	0	0
R27	0.00589276	18.7021
R28	0	18.7085
R29	0	18.7085
R30	-18.7085	-0.0122766
R31	0	18.6962
R32	0.0143174	0.0143177
R33	0	24.8108
R34	0	18.7085
R35	0	24.8108
R36	0	18.7085
R37	-1000	1000
R38	0.0186852	18.7149
R39	-999.763	1000
R40	-999.763	1000
R41	0	32.7183
R43	0.449253	33.1676
R44	-1.20678	-0.449253
R45	-0.73258	0.524948
R46	-2.17349	-0.661751
R48	-2.17349	-0.661751
R49	-37.3933	-3.69549
R50	-37.3933	-3.69549
R51	0	130.873
R52	0	0.00332096
R53	0	0.00332096
R54	0	3.01851
R55	0.576159	3.95357
R56	1.50697	4.95384
R57	1.50697	4.95384
R58	0	4.95384
R59	0	3.01851
R60	0	3.01851
R61	0	3.01851
R62	0	3.01851
R63	-6.17187	46.6215
R64	3.99557	28.2804
R65	-31.5862	1000
R67	0	18.7584
R68	0	0.00498144
R69	0	43.6244
R70	0	0
R71	-3.21477e-07	0
R72	-992.485	43.7406
R73	-1000	1000
R74	-1000	1000
R75	0	32.8273
R76	-18.6962	16.4723
R77	0	32.7183
R78	0	5.2496
R79	0	0
R80	0	999.992
R81	0	0
R82	0.0422345	6.17537
R83	0.0422345	6.17537
R84	0.0422345	6.17537
R85	0.0422345	6.17537
R86	0	0
R87	0	0.000321477
R88	0	0.000321477
R89	0	0.000321477
R90	-1.38461	-1.38107
R91	1.37174	1.37506
R92	-32.7187	43.624
R93	0	0.00166048
R94	0.676074	0.677843
R95	0	0.00166048
R96	0.704997	0.706765
R97	-0.677843	-0.676074
R98	0	0.00498144
R99	0	0.00498144
R100	-1000	11.797
R101	-135.618	39.8587
R102	0	4.95384
R103	2.52722	6.56978
R104	0	0
R105	0	0
R106	3.94077	3.94077
R107	3.94077	3.94077
R108	0.0228445	0.0228495
R109	0.016982	0.016992
R110	0	0
R111	0.016982	0.016992
R112	0.016982	0.016992
R113	0	0
R114	0	0
R119	0	25.6896
R120	0	25.6896
R121	0	25.6896
R122	5.10856	39.9684
R123	-38.0883	-3.89628
R124	0.000253503	0.000253503
R125	22.2495	39.97
R126	3.66052	39.9701
R127	0	32.7183
R128	47.3342	100.663
R129	1	1
R130	0	38.7905
R131	0	51.7206
R132	0	24.8108
R133	-0.0509705	1.45832
R134	0.00949543	6.55512
R135	0	3.01851
R136	0	3.01851
R137	0	3.01851
R138	0	25.6896
R139	0	5.59031
R140	0	5.59031
R141	0	5.59031
R142	0	32.7183
R143	0	18.6962
R144	0	32.7447
R145	0.0328328	0.0328328
R146	0.000110219	0.000110219
R147	0.000110219	0.000110219
R148	0	0
R149	0.0823263	1.5949
R150	0	3.01851
R151	0	3.01851
R152	0	3.01851
R153	0	3.01851
R154	0	3.01851
R155	0	3.01851
R156	0.0081567	1000
R157	0	0
R158	0	0
R159	0	0
R160	0	0
R161	0	0
R162	0	0
R163	0	0
R164	0	0
R165	0	0
R166	0	43.6244
R167	-43.6244	0
R168	0	1.50926
R169	0	1.50926
R170	0	1.50926
R171	0	1.50926
R172	0	1.50926
R173	0	1.50926
R174	0	1.50926
R175	0	25.6896
R176	0.00398991	0.00398991
R177	0	18.6962
R178	0	0
R179	0	0
R180	0	0
R181	0	1000
R182	0	0
R183	0	5.2496
R184	0	0.979474
R185	2.99083	3.97031
R186	0	0.979474
R186b	0	1.95895
R187	0	0.979474
R188	0	32.7183
R189	0	16.4053
R190	-1000	999.991
R191	0	0
R192	0	0
R193	0	0
R194	0	0
R195	-1000	999.988
R196	0	32.7183
R197	-993.241	1000
R198	-993.241	1000
R199	0	32.7447
R200	0	32.7447
R201	0.0264172	32.7447
R202	0.0132086	12.858
R203	0	0
R204	0.032943	32.7777
R205	0.032943	32.7777
R206	0.032943	32.7777
R207	0.032943	32.7777
R208	0.0513847	0.0513848
R209	0.0328328	18.729
R210	0.0328328	18.729
R211	0	0.00332096
R212	0	0.00332096
R213	0	0.00332096
R214	0.0392484	0.0392484
R215	0	6.23828
R216	0.100677	3.12251
R217	0.100677	3.12251
R218	0.100677	3.12251
R219	0.100677	1.61325
R220	0.042409	0.042409
R221	0.042409	0.042409
R222	0.042409	0.042409
R223	0.042409	0.042409
R224	0.042409	0.042409
R225	4.17769	33.8837
R226	0.010048	18.7062
R227	0.156614	6.28979
R228	0.156614	6.28979
R229	0.135177	6.26835
R230	0.0262285	6.26451
R231	0.0262285	6.26451
R232	0.0214371	0.0214371
R233	0.0107185	0.0107185
R234	0.0214371	0.0214371
R235	0.0214371	0.0214371
R236	0.0214371	0.0214371
R237	0.0214371	0.0214371
R238	0.00905732	0.00905732
R239	0	6.24212
R240	0	6.23828
R241	0	32.7183
R242	0	11.8976
R243	0	0
R244	0	0
R245	0.0228445	0.0228495
R246	0.0995749	0.0995799
R247	3.03374	36.7315
R248	3.03374	36.7315
R249	3.03374	36.7315
R250	0	16.3634
R251	0	16.3634
R252	0	6.24212
R253	0	6.23828
R254	0	5.31158
R255	0	5.31158
R256	0	6.23828
R257	0	32.7268
R258	0	1000
R259	0.014948	11.9125
R260	0.0145733	11.9121
R261	0.00981209	0.0098121
R262	0.00981209	0.0098121
R263	0.00981209	0.0098121
R264	0.00981209	0.0098121
R265	0.00981209	0.0098121
R266	0.00981209	0.0098121
R267	0.00981209	0.0098121
R268	0.00981209	0.0098121
R269	0.00981209	0.0098121
R270	0.0289227	0.028923
R271	0.0289227	0.028923
R272	0.0289227	0.028923
R273	0.0289227	0.028923
R274	0.0289227	0.028923
R275	0.0289227	0.028923
R276	0.0289227	0.028923
R277	0.0062269	0.00622691
R278	0.0062269	0.00622691
R279	0.0062269	0.00622691
R280	0.0062269	0.00622691
R281	0.0062269	0.00622691
R282	0.0210866	0.0210869
R283	0.0122651	0.0122651
R284	-999.988	1000
R285	0.00882145	0.00882177
R286	-999.991	1000
R287	2.04781	45.6722
R288	0.018552	0.018552
R289	0.018552	0.018552
R290	0.018552	0.018552
R291	0.018552	0.018552
R292	0.018552	0.018552
R293	0.0313444	0.0313444
R294	0.0592954	18.7566
R295	0	0.0134652
R296	0	0.0134652
R297	0	0.00784668
R298	0	0.00784668
R299	0.00514544	18.7025
R300	0	0.00270124
R301	0.00270123	0.00270124
R302	-25.6869	0.00270124
R303	0	25.6896
R304	0.00270123	0.00270124
R305	0.00311389	0.0031139
R306	0.044199	26.2215
R307	0.0520457	26.2267
R308	0	18.6962
R309	0	18.6962
R310	0.0326754	0.0326853
R311	0	1000
R312	0	1000
R313	1.96617	1.96617
R314	1.96617	1.96617
R315	1.96617	1.96617
R316	1.96617	1.96617
R317	1.96617	1.96617
R318	1.96479	1.96479
R319	1.96479	1.96479
R320	1.96479	1.96479
R321	1.9746	1.9746
R322	1.9746	1.9746
R323	0	18.6962
R324	0	18.6962
R325	0	18.6962
R326	0	18.6962
R327	0	18.6962
R328	-999.981	999.997
R329	0	0.00270124
R330	0	0.00270124
R331	0	0
R332	0.000110219	0.000110219
R333	0	43.6244
R334	0	0
R335	0	18.6962
R336	0	0
R337	0	18.6962
R338	-18.6959	0.000269509
R338b	0.000264524	0.000269509
R339	-18.6962	0
R340	-43.624	0.000379728
R341	0	0
R342	0	32.7183
R343	0	32.7183
R344	0	18.6962
R345	0	18.6962
R346	0	18.6962
R347	0	3.60695
R348	0	3.60695
R349	1.95571	20.6519
R350	1.95571	20.6519
R351	9.60069	53.4914
R351b	-43.6095	11.9125
R352	0	0.00270124
R353	0	0.00270124
R354	-999.978	1000
R355	0.0188853	0.0188856
R356	0.0188853	0.0188856
R357	-999.978	1000
R358	-37.8546	137.623
R359	0.00514544	0.00514545
R360	0	0
R361	0.00514544	18.7013
R362	0	25.6994
R363	0	13.0913
R364	0.00981654	0.00981654
R365	0.00981654	0.00981654
R366	0	0
R367	0	0
R368	0.00981654	0.00981654
R369	0	0.00981654
R370	0	0.00981654
R371	0	0
R372	0	0
R373	0	0
R374	0	0
R375	0	18.6962
R376	-1000	1000
R377	0.0404198	32.7587
R378	0	32.7183
R379	0	1000
R380	0	18.6962
R381	0.00477246	0.00477278
R382	0.00477246	0.00477278
R383	0.00477246	0.00477278
R384	0.00477246	0.00477278
R385	0.00954492	0.00954493
R386	0.00954492	0.00954493
R387	0.00477246	0.00477247
R388	0.00477246	0.00477247
R388b	0	0
R388c	0	0
R388d	0	0
R389	0.00175247	0.00175248
R390	0.00398991	0.00398991
R391	0.00398991	0.00398991
R392	0.00398991	0.00398991
R393	0.00398991	0.00398991
R394	0.00398991	0.00398991
R395	0.00398991	0.00398991
R396	0.00398991	0.00398991
R397	0.00398991	0.00398991
R398	0.000132262	0.000132262
R399	0	0
R400	0	0
R401	0	0
R402	0	0
R403	0	0
R404	0	0
R405	0	0
R406	0	0
R407	0	0
R408	0	25.6896
R409	0	32.7183
R410	0	32.7183
R411	2.20437e-05	2.20437e-05
R412	0.00160919	0.00160919
R413	0.00160919	0.00160919
R414	0.00160919	0.00160919
R415	0.00160919	0.00160919
R416	0.00160919	0.00160919
R417	0.00160919	0.00160919
R418	0.00160919	0.00160919
R419	0	4.98477e-06
R420	0	4.98477e-06
R421	0	4.98477e-06
R422	0	4.98477e-06
R423	0	4.98477e-06
R424	0	4.98477e-06
R425	1.97068	13.8682
R426	0.00589276	11.9035
R427	0.00589276	11.9035
R427b	0.000132262	0.000132262
R427c	0.000132262	0.000132262
R428	0.0017635	0.0017635
R429	0.0017635	0.0017635
R430	0.0017635	0.0017635
R431	0.000881748	0.000881749
R432	0.000220437	0.000220437
R433	0.000220437	0.000220437
R434	0.000220437	0.000220437
R435	0.00021944	0.000220437
R436	0	9.96554e-07
R437	0.000220437	0.000220437
R438	0.000220437	0.000220437
R439	0.000220437	0.000220437
R440	0	0
R441	0	0
R442	0	0
R443	0	0
R444	0	0
R445	0	0
R446	0	0
R447	0	0
R448	0	0
R449	0	0
R450	0	0
R451	0	0
R452	0	0
R453	0	0
R454	0	0
R455	0	0
R456	0	0
R457	0	0
R457b	0	0
R457c	0	0
R458	0	0
R459	0	0.0105479
R460	0	0
R461	0	0
R462	0	0
R463	0	0
R464	0	0
R465	0	0
R466	0.00138107	0.00138461
R467	0.00138107	0.00138461
R468	0.00138107	11.899
R469	0.00138107	11.899
R470	0.00138107	0.00138461
R471	0.00138107	11.899
R472	0.00138107	11.899
R473	0.00138107	11.899
R474	0	11.8976
R475	0	3.21477e-07
R476	0	3.21477e-07
R477	0	3.21477e-07
R478	0	3.21477e-07
R479	0	3.21477e-07
R480	0	0
R481	0	0
R482	0	0
R483	0	0
R484	0	0
R484b	0	0
R485	0	0
R486	0.000132262	0.000132262
R487	0	0
R488	0	0
R489	0	0
R490	0	0
R491	0	0
R492	0	0
R493	0	0
R494	0	0
R495	0.0924561	32.2451
R496	0.000132262	12.8449
R497	0	12.8448
R497b	0.000132262	0.000132262
R498	0	4.28161
R499	0	3.66995
R500	0	4.59324
R501	0	3.2112
R502	0	3.96903
R503	0	2.8544
R504	0	2.56896
R505	0	2.33542
R506	0	2.1408
R507	0	1.97613
R508	0.00589276	0.00589276
R509	0	12.8448
R510	0	4.28161
R511	-0.0326268	3.63732
R512	0	4.59324
R513	0	3.2112
R514	0	3.96903
R515	0	2.8544
R516	0	2.56896
R517	0	2.33542
R518	0	2.1408
R519	0	1.97613
R520	0	25.6896
R521	-25.6896	25.6896
R522	-25.6896	4.28161
R533	0	4.28161
R534	0	4.28161
R535	0	25.6896
R536	0	25.6896
R537	0	0
R538	0	0
R539	0	0
R540	0	0
R541	1.0535	1.88399
R542	0	0
R543	0.52675	0.941996
R544	1.2605	1.942
R545	0.52675	0.941996
R546	0	0
R547	0.52675	0.941996
R548	0.52675	0.941996
R549	0.52675	0.941996
R550	0	0
R551	0.52675	0.941996
R552	0	1.97613
R553	0.0193029	2.16011
R554	0.0444985	2.37992
R555	0.0444985	2.61346
R556	0.0638013	2.91821
R557	0	3.3002
R558	0.0177644	3.77671
R559	0.0177644	4.38837
R560	0.351498	5.34296
R561	0.351498	5.34296
R562	0.351498	5.34296
R563	0.351498	13.4752
R564	0.351498	13.4752
R565	0.758942	5.09514
R566	0.151351	5.17345
R567	0.151351	5.17345
R568	0.151351	5.17345
R569	0.151351	5.17345
R570	0.151351	5.17345
R571	0.00511414	1.26351
R571b	-8.12066	-4.54095
R572	5.2675	9.41996
R573	0	1.2584
R574	0	1.2584
R575	0.0251956	25.7148
R576	0.0251956	25.7148
R577	0.0503912	4.332
R578	0.0503912	4.332
R579	0.0503912	4.332
R580	0.0503912	4.332
R581	0.0503912	4.332
R582	0.0503912	4.332
R583	0.00782551	1.26622
R587	0.00782551	1.26622
R588	0.00271138	26.1774
R589	0.00271138	0.00271138
R590	0	0
R591	-0.984018	24.7056
R592	0	0
R593	0	0
R594	0.0081567	0.00815671
R595	0.0081567	0.00815671
R596	0.0081567	0.00815671
R597	0.0081567	0.00815671
R598	0.0081567	0.00815671
R599	0.00162683	0.00162683
R600	0	0
R601	0	0
R602	0.00652987	0.00652988
R603	0.0016494	0.0016494
R604	2.25727e-05	2.25728e-05
R605	0	0
R606	0.00488048	0.00488048
R607	0.00488048	0.00488048
R608	0.00488048	0.00488048
R609	0	0
R610	0.00488048	0.00488048
R611	0.00488048	0.00488048
R612	0.00325365	0.00325365
R613	0.00325365	0.00325365
R614	0.00162683	0.00162683
R615	0	0
R616	0	0
R617	0	0
R618	0.0924561	32.2451
R619	0	0
R620	0.00589276	0.00589276
R621	0.00589276	0.00589276
R622	0.00589276	0.00589276
R623	0.00589276	0.00589276
R624	0.00471421	0.00471421
R625	0.00471421	0.00471421
R626	0.00471421	0.00471421
R627	0.00471421	0.00471421
R628	0.00117855	0.00117855
R629	0.00117855	0.00117855
R630	0.00117855	0.00117855
R631	0.00117855	0.00117855
R632	0.000294638	0.000294638
R633	0.000294638	0.000294638
R634	0.000589276	0.000589276
R635	0.000294638	0.000294638
R636	0.000294638	0.000294638
R637	0.00589276	0.00589276
R638	0.00589276	0.00589276
R639	0.00589276	0.00589276
R640	0.00589276	0.00589276
R641	0.00589276	0.00589276
R642	0.00589276	0.00589276
R643	0.00179656	0.00179656
R644	0	0
R645	0	0
R646	0	0
R647	0	0
R648	0	0
R649	0.0081567	0.00815671
R650	0	0
R651	0	0
R652	0	0
R653	0	0
R654	0	0
R656	0	0
R657	0	0
R658	0	0
R659	0	0
R660	0	0
R661	0	0
R662	0	0
R663	0	0
R664	0	0
R665	0	0
R666	0	0
R667	0	0
R668	0	0
R669	0	0
R670	0	0
R671	0	0
R672	0	0
R673	0	0
R674	0	0
R678	0.0385688	0.0385723
R679	0.0371877	0.0371878
R680	0.0371877	0.0371878
R681	0.0371877	0.0371878
R682	0.0371877	0.0371878
R683	0.0371877	0.0371878
R684	0.0371877	0.0371878
R685	0.004034	0.004034
R686	0.004034	0.004034
R687	0.004034	0.004034
R688	0.00160919	0.00160919
R689	0.00160919	0.00160919
R690	0.00160919	0.00160919
R691	0.00160919	0.00160919
R692	0.00160919	0.00160919
R693	0.00160919	0.00160919
R694	0.00220437	0.00220437
R695	0.0372345	0.0372345
R696	0.0372345	0.0372345
R697	0.0372345	0.0372345
R698	0.0247595	0.0247595
R699	0.0123797	0.0123798
R700	0.000412658	0.000412658
R701	0.000412658	0.000412658
R702	0.000412658	0.000412658
R705	0.000412658	0.000412658
R706	0.000412658	0.000412658
R707	0.000412658	0.000412658
R708	0.000412658	0.000412658
R709	0.000412658	0.000412658
R710	0.000412658	0.000412658
R711	0.0123797	0.0123798
R712	-999.975	1000
R713	0.0123797	0.0123798
R714	-1000	999.975
R715	-0.0251722	-0.0251721
R716	0.0251721	0.0251722
R717	0.0251721	0.0251722
R718	0.0123797	0.0123798
R719	0.0123797	0.0123798
R722	0.00866582	0.00866583
R723	0.0123797	0.0123798
R724	0.0123797	0.0123798
R725	0.0123797	0.0123798
R726	0.0123797	0.0123798
R727	0.0123797	0.0123798
R728	0.0123797	0.0123798
R729	0.0123797	0.0123798
R730	0.0123797	0.0123798
R731	0.000412658	0.000412658
PROT	0.0471735	0.0471736
RNA	0.00793573	0.00793574
DNA	0.00484961	0.00484962
SM_MOL	0.0110219	0.0110219
PE	0.00220437	0.00220437
TAG	4.54535	8.12507
PIMS	0.0198393	0.0198393
LAM	0.0017635	0.0017635
MAPC	0.0515823	0.0515823
P_L_GLX	0.0374743	0.0374743
CL	0	0
LM	0.000112864	0.000112864
SL_1	0	0
TDM	0	0
TMM	0.0122766	0.0122766
DAT	0	0
PAT	0	0
MPD	0	0
DIM	0	0
GLUCAN	0	0
BIOMASS	0.220437	0.220437
BXT	0.220437	0.220437
R800	9.99999	10
R801	0	0
R803	0	0
R804	11.1425	20
R805	-8.62572	-2.56691
R806	0	0
R807	0	0
R808	0	0
R809	0	0
R810	0	0
R811	0	0
R812	0	1
R814	0	0
R815	0	0
R816	0	0
R817	0	0
R818	0	0
R819	0	0
R820	0	0
R821	0	0
R822	0	0
R823	0	0
R824	0	0
R825	0	0
R826	0	0
R827	0	0
R828	0	0
R829	0	0
R830	0	0
R831	0	0
R832	0	0
R833	0	0
R834	0	0
R835	0	0
R836	0	0
R837	0	0
R838	0	0
R839	0	0
R840	0	0
R841	0.016982	0.016992
R842	0	0
R843	0	0
R844	0	0
R845	0	0
R846	0	0
R847	0	0
R848	0	0
R849	0	0
R850	0	0
R851	0	1
R852	0	0
R853	0	0
R854	0	0
R855	0	0
R856	0	0
R857	0	0
R858	0	0
R859	0	0
R860	0	0
R861	0	0
R862	0	0
R863	0.245372	1
R864	0.99999	1
R865	0	0
R866	0	0
R867	0	0
R868	0	0
R869	0	0
R870	0	0
R871	0	0
R872	0	0
R873	0	0
R874	0	0
R875	0	0
R876	0	0
R877	0	0
R878	0	0
R879	0	0
R880	0	0
R881	0	0
R882	0	1
R883	0	0
R884	0	0
R885	0	0
R886	0	0
R887	0	0
R888	0	0
R889	0	0
R890	0	0
R891	0	0
R892	0	0
R893	0	0
R894	0	0
R895	0	0
R896	0	0
R897	0	0
R898	0	0
R899	0	0
R900	0	0
R901	0	0
R902	0	0
R903	0	0
R904	0	0
R905	0	0
R906	0	0
R907	0	0
R908	0	0
R909	0	0
R910	0	0
R911	0	0
R912	0	0
R913	0	0
R914	0	0
R915	0	0
R916	0	0
R917	0	0
R918	0.733747	1
R919	0	0
R920	0	0
R921	0	0
R922	0	0
R923	0	0
R924	0.000264524	0.000264525
R925	0	0.0118976
R926	0	0
R927	0	0
R928	0	0
R929	0	0
R930	0	0
R931	0	0
R932	0	0
R934	0	0
R935	0	0
R936	0	0
R937	0	0
R938	0	0
R940	0	0
R941	0	0
iNJ661_ACGAMT	0	0
iNJ661_CDAPPA160	0	26.1746
UDPP	0	0
iNJ661_FCOAH2	0	0
iNJ661_GLCP	0	0
iNJ661_GLGC	0	0
iNJ661_GLCS1	0	0
GLUCANBRANCH	0	0
MALTOKINASE	0	0
MLT1P	0	0
TREX	0	0
TREY	0	0
TREZ	0	0
iNJ661_GLYCL	0	0
iNJ661_MI3PP	0	0
iNJ661_MI4PP	0	0
iNJ661_DESAT18	0	3.19961
iNJ661_CODH3	0	0
COxt	0	0
iNJ661_MALTabc	0	0
iNJ661_GTMLT	0	0
iNJ661_MYC1CYC1	0	0
iNJ661_MYC1CYC2	0	0
iNJ661_MYC1CYC3	0	0
iNJ661_PREPHACPH	0	0
iNJ661_PREPPACPH	0	0
iNJ661_FASM1601	0	0
iNJ661_FASM180	0	0
iNJ661_FASM1801	0	0
iNJ661_FASM2001	0	0
iNJ661_FASM2002	0	0
iNJ661_MYCTR	0	0
R116	0	0
3B-HydroxysteroidDehydrogenase	0	0
Pantothenate_Transport	0	0
R-c12-enoyl-CoAhydratase	0	1000
R-c12-enoyl-CoAdehydratase	0	1000
R-c14-enoyl-CoAhydratase	0	1000
R-c14-enoyl-CoAdehydratase	0	1000
R-c16-enoyl-CoAhydratase	0	1000
R-c16-enoyl-CoAdehydratase	0	1000
Cholesterol_Cyp125	0	0
Cholesterol_FadD	0	0
Cholesterol_FadE	0	0
Cholesterol_echA	0	0
Cholesterol_fadB	0	0
Chol_fadA5	0	0
Chol_fadE	0	0
Chol_echA	0	0
Chol_fadB	0	0
Bisnorchol_fadA5	0	0
Bisnorchol_fadE	0	0
Bisnorchol_MaoC	0	0
Bisnorchol_Ltp2	0	0
Androst_HsaD	0	0
Androst_HsaEFG	0	0
DOHNAA_fadD3	0	0
DOHNAA_hydroxy	0	0
DOHNAA_fadE30	0	0
DOHNAA_hydroxy2	0	0
DOHNAA_oxo	0	0
HMOOI-CARBOXYLATE-Transport	0	0
DOHNAA_carboxylate	0	0
bDG6P_Transport	0	0
