# Supplementary material for: A systematic evaluation of Mycobacterium tuberculosis Genome-Scale Metabolic Networks
Source: PLoS Comput Biol. 2020 Jun 15;16(6):e1007533. doi: 10.1371/journal.pcbi.1007533 (PMC7316355; doi:10.1371/journal.pcbi.1007533)
Supplement: S8 File — (ZIP) [file pcbi.1007533.s040.zip › 7H9_OADC_Essentiality(DeJesus)/results/iSM810_7H9_10_OADC_metricsctoff.xlsx]

## Sheet: Sheet1
LastNames	Metr_values
Model Genes	810
Evaluated Genes	804
True Positives	176
True Negatives	482
False Negatives	104
False Positives	42
Sensitivity	0.628571
Specificity	0.919847
Positive Predictive Value	0.807339
Negative Predictive Value	0.822526
Fall out	0.0801527
False Discovery Rate	0.192661
False Negative Rate	0.371429
Accuracy	0.818408
Mathews Correlation Coefficient	0.587733
Uncertain Genes	2
Too Small Genes	0
Not found genes	4
