# Supplementary material for: A systematic evaluation of Mycobacterium tuberculosis Genome-Scale Metabolic Networks
Source: PLoS Comput Biol. 2020 Jun 15;16(6):e1007533. doi: 10.1371/journal.pcbi.1007533 (PMC7316355; doi:10.1371/journal.pcbi.1007533)
Supplement: S8 File — (ZIP) [file pcbi.1007533.s040.zip › 7H9_OADC_Essentiality(DeJesus)/results/iSM810_7H9_10_OADC_metrics_roc.xlsx]

## Sheet: Sheet1
GR_Threshold_c	N_TN	N_TP	N_FN	N_FP	SENSITIVITY	SPECIFICITY	PPV	NPV	FALL_OUT	FDR	FNR	ACCURACY	MCC
0.005	482	176	104	42	0.628571	0.919847	0.807339	0.822526	0.0801527	0.192661	0.371429	0.818408	0.587733
0.01	482	176	104	42	0.628571	0.919847	0.807339	0.822526	0.0801527	0.192661	0.371429	0.818408	0.587733
0.015	482	176	104	42	0.628571	0.919847	0.807339	0.822526	0.0801527	0.192661	0.371429	0.818408	0.587733
0.02	482	176	104	42	0.628571	0.919847	0.807339	0.822526	0.0801527	0.192661	0.371429	0.818408	0.587733
0.025	482	176	104	42	0.628571	0.919847	0.807339	0.822526	0.0801527	0.192661	0.371429	0.818408	0.587733
0.03	482	176	104	42	0.628571	0.919847	0.807339	0.822526	0.0801527	0.192661	0.371429	0.818408	0.587733
0.035	482	176	104	42	0.628571	0.919847	0.807339	0.822526	0.0801527	0.192661	0.371429	0.818408	0.587733
0.04	482	176	104	42	0.628571	0.919847	0.807339	0.822526	0.0801527	0.192661	0.371429	0.818408	0.587733
0.045	482	176	104	42	0.628571	0.919847	0.807339	0.822526	0.0801527	0.192661	0.371429	0.818408	0.587733
0.05	482	176	104	42	0.628571	0.919847	0.807339	0.822526	0.0801527	0.192661	0.371429	0.818408	0.587733
0.055	482	176	104	42	0.628571	0.919847	0.807339	0.822526	0.0801527	0.192661	0.371429	0.818408	0.587733
0.06	482	176	104	42	0.628571	0.919847	0.807339	0.822526	0.0801527	0.192661	0.371429	0.818408	0.587733
0.065	482	176	104	42	0.628571	0.919847	0.807339	0.822526	0.0801527	0.192661	0.371429	0.818408	0.587733
0.07	482	176	104	42	0.628571	0.919847	0.807339	0.822526	0.0801527	0.192661	0.371429	0.818408	0.587733
0.075	482	176	104	42	0.628571	0.919847	0.807339	0.822526	0.0801527	0.192661	0.371429	0.818408	0.587733
0.08	482	176	104	42	0.628571	0.919847	0.807339	0.822526	0.0801527	0.192661	0.371429	0.818408	0.587733
0.085	482	176	104	42	0.628571	0.919847	0.807339	0.822526	0.0801527	0.192661	0.371429	0.818408	0.587733
0.09	482	176	104	42	0.628571	0.919847	0.807339	0.822526	0.0801527	0.192661	0.371429	0.818408	0.587733
0.095	482	176	104	42	0.628571	0.919847	0.807339	0.822526	0.0801527	0.192661	0.371429	0.818408	0.587733
0.1	482	176	104	42	0.628571	0.919847	0.807339	0.822526	0.0801527	0.192661	0.371429	0.818408	0.587733
0.105	482	176	104	42	0.628571	0.919847	0.807339	0.822526	0.0801527	0.192661	0.371429	0.818408	0.587733
0.11	482	176	104	42	0.628571	0.919847	0.807339	0.822526	0.0801527	0.192661	0.371429	0.818408	0.587733
0.115	482	176	104	42	0.628571	0.919847	0.807339	0.822526	0.0801527	0.192661	0.371429	0.818408	0.587733
0.12	482	176	104	42	0.628571	0.919847	0.807339	0.822526	0.0801527	0.192661	0.371429	0.818408	0.587733
0.125	482	176	104	42	0.628571	0.919847	0.807339	0.822526	0.0801527	0.192661	0.371429	0.818408	0.587733
0.13	482	176	104	42	0.628571	0.919847	0.807339	0.822526	0.0801527	0.192661	0.371429	0.818408	0.587733
0.135	482	176	104	42	0.628571	0.919847	0.807339	0.822526	0.0801527	0.192661	0.371429	0.818408	0.587733
0.14	482	176	104	42	0.628571	0.919847	0.807339	0.822526	0.0801527	0.192661	0.371429	0.818408	0.587733
0.145	482	176	104	42	0.628571	0.919847	0.807339	0.822526	0.0801527	0.192661	0.371429	0.818408	0.587733
0.15	482	176	104	42	0.628571	0.919847	0.807339	0.822526	0.0801527	0.192661	0.371429	0.818408	0.587733
0.155	482	176	104	42	0.628571	0.919847	0.807339	0.822526	0.0801527	0.192661	0.371429	0.818408	0.587733
0.16	482	176	104	42	0.628571	0.919847	0.807339	0.822526	0.0801527	0.192661	0.371429	0.818408	0.587733
0.165	482	176	104	42	0.628571	0.919847	0.807339	0.822526	0.0801527	0.192661	0.371429	0.818408	0.587733
0.17	481	176	104	43	0.628571	0.917939	0.803653	0.822222	0.0820611	0.196347	0.371429	0.817164	0.584848
0.175	481	176	104	43	0.628571	0.917939	0.803653	0.822222	0.0820611	0.196347	0.371429	0.817164	0.584848
0.18	481	176	104	43	0.628571	0.917939	0.803653	0.822222	0.0820611	0.196347	0.371429	0.817164	0.584848
0.185	481	176	104	43	0.628571	0.917939	0.803653	0.822222	0.0820611	0.196347	0.371429	0.817164	0.584848
0.19	481	176	104	43	0.628571	0.917939	0.803653	0.822222	0.0820611	0.196347	0.371429	0.817164	0.584848
0.195	481	176	104	43	0.628571	0.917939	0.803653	0.822222	0.0820611	0.196347	0.371429	0.817164	0.584848
0.2	481	176	104	43	0.628571	0.917939	0.803653	0.822222	0.0820611	0.196347	0.371429	0.817164	0.584848
0.205	477	176	104	47	0.628571	0.910305	0.789238	0.820998	0.0896947	0.210762	0.371429	0.812189	0.573447
0.21	475	177	103	49	0.632143	0.906489	0.783186	0.821799	0.0935115	0.216814	0.367857	0.810945	0.570845
0.215	475	184	96	49	0.657143	0.906489	0.7897	0.831874	0.0935115	0.2103	0.342857	0.819652	0.591894
0.22	475	184	96	49	0.657143	0.906489	0.7897	0.831874	0.0935115	0.2103	0.342857	0.819652	0.591894
0.225	475	184	96	49	0.657143	0.906489	0.7897	0.831874	0.0935115	0.2103	0.342857	0.819652	0.591894
0.23	475	184	96	49	0.657143	0.906489	0.7897	0.831874	0.0935115	0.2103	0.342857	0.819652	0.591894
0.235	475	184	96	49	0.657143	0.906489	0.7897	0.831874	0.0935115	0.2103	0.342857	0.819652	0.591894
0.24	475	184	96	49	0.657143	0.906489	0.7897	0.831874	0.0935115	0.2103	0.342857	0.819652	0.591894
0.245	475	184	96	49	0.657143	0.906489	0.7897	0.831874	0.0935115	0.2103	0.342857	0.819652	0.591894
0.25	475	184	96	49	0.657143	0.906489	0.7897	0.831874	0.0935115	0.2103	0.342857	0.819652	0.591894
0.255	475	184	96	49	0.657143	0.906489	0.7897	0.831874	0.0935115	0.2103	0.342857	0.819652	0.591894
0.26	475	184	96	49	0.657143	0.906489	0.7897	0.831874	0.0935115	0.2103	0.342857	0.819652	0.591894
0.265	475	184	96	49	0.657143	0.906489	0.7897	0.831874	0.0935115	0.2103	0.342857	0.819652	0.591894
0.27	475	184	96	49	0.657143	0.906489	0.7897	0.831874	0.0935115	0.2103	0.342857	0.819652	0.591894
0.275	475	184	96	49	0.657143	0.906489	0.7897	0.831874	0.0935115	0.2103	0.342857	0.819652	0.591894
0.28	475	184	96	49	0.657143	0.906489	0.7897	0.831874	0.0935115	0.2103	0.342857	0.819652	0.591894
0.285	475	184	96	49	0.657143	0.906489	0.7897	0.831874	0.0935115	0.2103	0.342857	0.819652	0.591894
0.29	475	184	96	49	0.657143	0.906489	0.7897	0.831874	0.0935115	0.2103	0.342857	0.819652	0.591894
0.295	475	184	96	49	0.657143	0.906489	0.7897	0.831874	0.0935115	0.2103	0.342857	0.819652	0.591894
0.3	475	184	96	49	0.657143	0.906489	0.7897	0.831874	0.0935115	0.2103	0.342857	0.819652	0.591894
0.305	475	184	96	49	0.657143	0.906489	0.7897	0.831874	0.0935115	0.2103	0.342857	0.819652	0.591894
0.31	475	184	96	49	0.657143	0.906489	0.7897	0.831874	0.0935115	0.2103	0.342857	0.819652	0.591894
0.315	475	184	96	49	0.657143	0.906489	0.7897	0.831874	0.0935115	0.2103	0.342857	0.819652	0.591894
0.32	475	184	96	49	0.657143	0.906489	0.7897	0.831874	0.0935115	0.2103	0.342857	0.819652	0.591894
0.325	475	184	96	49	0.657143	0.906489	0.7897	0.831874	0.0935115	0.2103	0.342857	0.819652	0.591894
0.33	475	184	96	49	0.657143	0.906489	0.7897	0.831874	0.0935115	0.2103	0.342857	0.819652	0.591894
0.335	475	184	96	49	0.657143	0.906489	0.7897	0.831874	0.0935115	0.2103	0.342857	0.819652	0.591894
0.34	475	184	96	49	0.657143	0.906489	0.7897	0.831874	0.0935115	0.2103	0.342857	0.819652	0.591894
0.345	475	184	96	49	0.657143	0.906489	0.7897	0.831874	0.0935115	0.2103	0.342857	0.819652	0.591894
0.35	475	184	96	49	0.657143	0.906489	0.7897	0.831874	0.0935115	0.2103	0.342857	0.819652	0.591894
0.355	475	184	96	49	0.657143	0.906489	0.7897	0.831874	0.0935115	0.2103	0.342857	0.819652	0.591894
0.36	475	184	96	49	0.657143	0.906489	0.7897	0.831874	0.0935115	0.2103	0.342857	0.819652	0.591894
0.365	475	184	96	49	0.657143	0.906489	0.7897	0.831874	0.0935115	0.2103	0.342857	0.819652	0.591894
0.37	475	184	96	49	0.657143	0.906489	0.7897	0.831874	0.0935115	0.2103	0.342857	0.819652	0.591894
0.375	475	184	96	49	0.657143	0.906489	0.7897	0.831874	0.0935115	0.2103	0.342857	0.819652	0.591894
0.38	475	184	96	49	0.657143	0.906489	0.7897	0.831874	0.0935115	0.2103	0.342857	0.819652	0.591894
0.385	475	184	96	49	0.657143	0.906489	0.7897	0.831874	0.0935115	0.2103	0.342857	0.819652	0.591894
0.39	475	184	96	49	0.657143	0.906489	0.7897	0.831874	0.0935115	0.2103	0.342857	0.819652	0.591894
0.395	475	184	96	49	0.657143	0.906489	0.7897	0.831874	0.0935115	0.2103	0.342857	0.819652	0.591894
0.4	475	184	96	49	0.657143	0.906489	0.7897	0.831874	0.0935115	0.2103	0.342857	0.819652	0.591894
0.405	475	184	96	49	0.657143	0.906489	0.7897	0.831874	0.0935115	0.2103	0.342857	0.819652	0.591894
0.41	475	184	96	49	0.657143	0.906489	0.7897	0.831874	0.0935115	0.2103	0.342857	0.819652	0.591894
0.415	475	184	96	49	0.657143	0.906489	0.7897	0.831874	0.0935115	0.2103	0.342857	0.819652	0.591894
0.42	475	184	96	49	0.657143	0.906489	0.7897	0.831874	0.0935115	0.2103	0.342857	0.819652	0.591894
0.425	475	184	96	49	0.657143	0.906489	0.7897	0.831874	0.0935115	0.2103	0.342857	0.819652	0.591894
0.43	475	184	96	49	0.657143	0.906489	0.7897	0.831874	0.0935115	0.2103	0.342857	0.819652	0.591894
0.435	475	184	96	49	0.657143	0.906489	0.7897	0.831874	0.0935115	0.2103	0.342857	0.819652	0.591894
0.44	475	184	96	49	0.657143	0.906489	0.7897	0.831874	0.0935115	0.2103	0.342857	0.819652	0.591894
0.445	475	184	96	49	0.657143	0.906489	0.7897	0.831874	0.0935115	0.2103	0.342857	0.819652	0.591894
0.45	475	185	95	49	0.660714	0.906489	0.790598	0.833333	0.0935115	0.209402	0.339286	0.820896	0.594891
0.455	475	185	95	49	0.660714	0.906489	0.790598	0.833333	0.0935115	0.209402	0.339286	0.820896	0.594891
0.46	475	185	95	49	0.660714	0.906489	0.790598	0.833333	0.0935115	0.209402	0.339286	0.820896	0.594891
0.465	475	185	95	49	0.660714	0.906489	0.790598	0.833333	0.0935115	0.209402	0.339286	0.820896	0.594891
0.47	475	185	95	49	0.660714	0.906489	0.790598	0.833333	0.0935115	0.209402	0.339286	0.820896	0.594891
0.475	475	185	95	49	0.660714	0.906489	0.790598	0.833333	0.0935115	0.209402	0.339286	0.820896	0.594891
0.48	475	185	95	49	0.660714	0.906489	0.790598	0.833333	0.0935115	0.209402	0.339286	0.820896	0.594891
0.485	475	185	95	49	0.660714	0.906489	0.790598	0.833333	0.0935115	0.209402	0.339286	0.820896	0.594891
0.49	475	185	95	49	0.660714	0.906489	0.790598	0.833333	0.0935115	0.209402	0.339286	0.820896	0.594891
0.495	475	185	95	49	0.660714	0.906489	0.790598	0.833333	0.0935115	0.209402	0.339286	0.820896	0.594891
0.5	475	185	95	49	0.660714	0.906489	0.790598	0.833333	0.0935115	0.209402	0.339286	0.820896	0.594891
0.505	475	185	95	49	0.660714	0.906489	0.790598	0.833333	0.0935115	0.209402	0.339286	0.820896	0.594891
0.51	475	185	95	49	0.660714	0.906489	0.790598	0.833333	0.0935115	0.209402	0.339286	0.820896	0.594891
0.515	475	185	95	49	0.660714	0.906489	0.790598	0.833333	0.0935115	0.209402	0.339286	0.820896	0.594891
0.52	475	185	95	49	0.660714	0.906489	0.790598	0.833333	0.0935115	0.209402	0.339286	0.820896	0.594891
0.525	475	185	95	49	0.660714	0.906489	0.790598	0.833333	0.0935115	0.209402	0.339286	0.820896	0.594891
0.53	475	185	95	49	0.660714	0.906489	0.790598	0.833333	0.0935115	0.209402	0.339286	0.820896	0.594891
0.535	475	185	95	49	0.660714	0.906489	0.790598	0.833333	0.0935115	0.209402	0.339286	0.820896	0.594891
0.54	475	185	95	49	0.660714	0.906489	0.790598	0.833333	0.0935115	0.209402	0.339286	0.820896	0.594891
0.545	475	185	95	49	0.660714	0.906489	0.790598	0.833333	0.0935115	0.209402	0.339286	0.820896	0.594891
0.55	475	185	95	49	0.660714	0.906489	0.790598	0.833333	0.0935115	0.209402	0.339286	0.820896	0.594891
0.555	475	185	95	49	0.660714	0.906489	0.790598	0.833333	0.0935115	0.209402	0.339286	0.820896	0.594891
0.56	475	185	95	49	0.660714	0.906489	0.790598	0.833333	0.0935115	0.209402	0.339286	0.820896	0.594891
0.565	475	185	95	49	0.660714	0.906489	0.790598	0.833333	0.0935115	0.209402	0.339286	0.820896	0.594891
0.57	475	185	95	49	0.660714	0.906489	0.790598	0.833333	0.0935115	0.209402	0.339286	0.820896	0.594891
0.575	475	185	95	49	0.660714	0.906489	0.790598	0.833333	0.0935115	0.209402	0.339286	0.820896	0.594891
0.58	475	185	95	49	0.660714	0.906489	0.790598	0.833333	0.0935115	0.209402	0.339286	0.820896	0.594891
0.585	475	185	95	49	0.660714	0.906489	0.790598	0.833333	0.0935115	0.209402	0.339286	0.820896	0.594891
0.59	475	185	95	49	0.660714	0.906489	0.790598	0.833333	0.0935115	0.209402	0.339286	0.820896	0.594891
0.595	475	185	95	49	0.660714	0.906489	0.790598	0.833333	0.0935115	0.209402	0.339286	0.820896	0.594891
0.6	475	185	95	49	0.660714	0.906489	0.790598	0.833333	0.0935115	0.209402	0.339286	0.820896	0.594891
0.605	475	185	95	49	0.660714	0.906489	0.790598	0.833333	0.0935115	0.209402	0.339286	0.820896	0.594891
0.61	475	185	95	49	0.660714	0.906489	0.790598	0.833333	0.0935115	0.209402	0.339286	0.820896	0.594891
0.615	475	185	95	49	0.660714	0.906489	0.790598	0.833333	0.0935115	0.209402	0.339286	0.820896	0.594891
0.62	475	185	95	49	0.660714	0.906489	0.790598	0.833333	0.0935115	0.209402	0.339286	0.820896	0.594891
0.625	475	185	95	49	0.660714	0.906489	0.790598	0.833333	0.0935115	0.209402	0.339286	0.820896	0.594891
0.63	475	185	95	49	0.660714	0.906489	0.790598	0.833333	0.0935115	0.209402	0.339286	0.820896	0.594891
0.635	475	185	95	49	0.660714	0.906489	0.790598	0.833333	0.0935115	0.209402	0.339286	0.820896	0.594891
0.64	475	185	95	49	0.660714	0.906489	0.790598	0.833333	0.0935115	0.209402	0.339286	0.820896	0.594891
0.645	475	185	95	49	0.660714	0.906489	0.790598	0.833333	0.0935115	0.209402	0.339286	0.820896	0.594891
0.65	475	185	95	49	0.660714	0.906489	0.790598	0.833333	0.0935115	0.209402	0.339286	0.820896	0.594891
0.655	475	185	95	49	0.660714	0.906489	0.790598	0.833333	0.0935115	0.209402	0.339286	0.820896	0.594891
0.66	475	185	95	49	0.660714	0.906489	0.790598	0.833333	0.0935115	0.209402	0.339286	0.820896	0.594891
0.665	475	185	95	49	0.660714	0.906489	0.790598	0.833333	0.0935115	0.209402	0.339286	0.820896	0.594891
0.67	475	185	95	49	0.660714	0.906489	0.790598	0.833333	0.0935115	0.209402	0.339286	0.820896	0.594891
0.675	475	185	95	49	0.660714	0.906489	0.790598	0.833333	0.0935115	0.209402	0.339286	0.820896	0.594891
0.68	475	186	94	49	0.664286	0.906489	0.791489	0.834798	0.0935115	0.208511	0.335714	0.822139	0.597887
0.685	475	186	94	49	0.664286	0.906489	0.791489	0.834798	0.0935115	0.208511	0.335714	0.822139	0.597887
0.69	475	186	94	49	0.664286	0.906489	0.791489	0.834798	0.0935115	0.208511	0.335714	0.822139	0.597887
0.695	474	187	93	50	0.667857	0.90458	0.78903	0.835979	0.0954198	0.21097	0.332143	0.822139	0.598146
0.7	474	187	93	50	0.667857	0.90458	0.78903	0.835979	0.0954198	0.21097	0.332143	0.822139	0.598146
0.705	474	187	93	50	0.667857	0.90458	0.78903	0.835979	0.0954198	0.21097	0.332143	0.822139	0.598146
0.71	474	187	93	50	0.667857	0.90458	0.78903	0.835979	0.0954198	0.21097	0.332143	0.822139	0.598146
0.715	474	187	93	50	0.667857	0.90458	0.78903	0.835979	0.0954198	0.21097	0.332143	0.822139	0.598146
0.72	474	187	93	50	0.667857	0.90458	0.78903	0.835979	0.0954198	0.21097	0.332143	0.822139	0.598146
0.725	474	187	93	50	0.667857	0.90458	0.78903	0.835979	0.0954198	0.21097	0.332143	0.822139	0.598146
0.73	474	187	93	50	0.667857	0.90458	0.78903	0.835979	0.0954198	0.21097	0.332143	0.822139	0.598146
0.735	474	187	93	50	0.667857	0.90458	0.78903	0.835979	0.0954198	0.21097	0.332143	0.822139	0.598146
0.74	474	187	93	50	0.667857	0.90458	0.78903	0.835979	0.0954198	0.21097	0.332143	0.822139	0.598146
0.745	474	187	93	50	0.667857	0.90458	0.78903	0.835979	0.0954198	0.21097	0.332143	0.822139	0.598146
0.75	474	187	93	50	0.667857	0.90458	0.78903	0.835979	0.0954198	0.21097	0.332143	0.822139	0.598146
0.755	474	187	93	50	0.667857	0.90458	0.78903	0.835979	0.0954198	0.21097	0.332143	0.822139	0.598146
0.76	474	187	93	50	0.667857	0.90458	0.78903	0.835979	0.0954198	0.21097	0.332143	0.822139	0.598146
0.765	474	187	93	50	0.667857	0.90458	0.78903	0.835979	0.0954198	0.21097	0.332143	0.822139	0.598146
0.77	474	187	93	50	0.667857	0.90458	0.78903	0.835979	0.0954198	0.21097	0.332143	0.822139	0.598146
0.775	474	187	93	50	0.667857	0.90458	0.78903	0.835979	0.0954198	0.21097	0.332143	0.822139	0.598146
0.78	474	187	93	50	0.667857	0.90458	0.78903	0.835979	0.0954198	0.21097	0.332143	0.822139	0.598146
0.785	474	187	93	50	0.667857	0.90458	0.78903	0.835979	0.0954198	0.21097	0.332143	0.822139	0.598146
0.79	474	187	93	50	0.667857	0.90458	0.78903	0.835979	0.0954198	0.21097	0.332143	0.822139	0.598146
0.795	474	187	93	50	0.667857	0.90458	0.78903	0.835979	0.0954198	0.21097	0.332143	0.822139	0.598146
0.8	474	187	93	50	0.667857	0.90458	0.78903	0.835979	0.0954198	0.21097	0.332143	0.822139	0.598146
0.805	474	187	93	50	0.667857	0.90458	0.78903	0.835979	0.0954198	0.21097	0.332143	0.822139	0.598146
0.81	474	187	93	50	0.667857	0.90458	0.78903	0.835979	0.0954198	0.21097	0.332143	0.822139	0.598146
0.815	474	187	93	50	0.667857	0.90458	0.78903	0.835979	0.0954198	0.21097	0.332143	0.822139	0.598146
0.82	474	189	91	50	0.675	0.90458	0.790795	0.838938	0.0954198	0.209205	0.325	0.824627	0.604136
0.825	474	189	91	50	0.675	0.90458	0.790795	0.838938	0.0954198	0.209205	0.325	0.824627	0.604136
0.83	474	189	91	50	0.675	0.90458	0.790795	0.838938	0.0954198	0.209205	0.325	0.824627	0.604136
0.835	474	189	91	50	0.675	0.90458	0.790795	0.838938	0.0954198	0.209205	0.325	0.824627	0.604136
0.84	474	189	91	50	0.675	0.90458	0.790795	0.838938	0.0954198	0.209205	0.325	0.824627	0.604136
0.845	474	189	91	50	0.675	0.90458	0.790795	0.838938	0.0954198	0.209205	0.325	0.824627	0.604136
0.85	474	189	91	50	0.675	0.90458	0.790795	0.838938	0.0954198	0.209205	0.325	0.824627	0.604136
0.855	474	189	91	50	0.675	0.90458	0.790795	0.838938	0.0954198	0.209205	0.325	0.824627	0.604136
0.86	474	189	91	50	0.675	0.90458	0.790795	0.838938	0.0954198	0.209205	0.325	0.824627	0.604136
0.865	474	189	91	50	0.675	0.90458	0.790795	0.838938	0.0954198	0.209205	0.325	0.824627	0.604136
0.87	474	189	91	50	0.675	0.90458	0.790795	0.838938	0.0954198	0.209205	0.325	0.824627	0.604136
0.875	474	189	91	50	0.675	0.90458	0.790795	0.838938	0.0954198	0.209205	0.325	0.824627	0.604136
0.88	474	189	91	50	0.675	0.90458	0.790795	0.838938	0.0954198	0.209205	0.325	0.824627	0.604136
0.885	474	189	91	50	0.675	0.90458	0.790795	0.838938	0.0954198	0.209205	0.325	0.824627	0.604136
0.89	474	189	91	50	0.675	0.90458	0.790795	0.838938	0.0954198	0.209205	0.325	0.824627	0.604136
0.895	474	189	91	50	0.675	0.90458	0.790795	0.838938	0.0954198	0.209205	0.325	0.824627	0.604136
0.9	474	189	91	50	0.675	0.90458	0.790795	0.838938	0.0954198	0.209205	0.325	0.824627	0.604136
0.905	474	189	91	50	0.675	0.90458	0.790795	0.838938	0.0954198	0.209205	0.325	0.824627	0.604136
0.91	474	189	91	50	0.675	0.90458	0.790795	0.838938	0.0954198	0.209205	0.325	0.824627	0.604136
0.915	474	189	91	50	0.675	0.90458	0.790795	0.838938	0.0954198	0.209205	0.325	0.824627	0.604136
0.92	474	189	91	50	0.675	0.90458	0.790795	0.838938	0.0954198	0.209205	0.325	0.824627	0.604136
0.925	474	189	91	50	0.675	0.90458	0.790795	0.838938	0.0954198	0.209205	0.325	0.824627	0.604136
0.93	474	189	91	50	0.675	0.90458	0.790795	0.838938	0.0954198	0.209205	0.325	0.824627	0.604136
0.935	474	189	91	50	0.675	0.90458	0.790795	0.838938	0.0954198	0.209205	0.325	0.824627	0.604136
0.94	474	189	91	50	0.675	0.90458	0.790795	0.838938	0.0954198	0.209205	0.325	0.824627	0.604136
0.945	474	189	91	50	0.675	0.90458	0.790795	0.838938	0.0954198	0.209205	0.325	0.824627	0.604136
0.95	474	189	91	50	0.675	0.90458	0.790795	0.838938	0.0954198	0.209205	0.325	0.824627	0.604136
0.955	474	189	91	50	0.675	0.90458	0.790795	0.838938	0.0954198	0.209205	0.325	0.824627	0.604136
0.96	474	189	91	50	0.675	0.90458	0.790795	0.838938	0.0954198	0.209205	0.325	0.824627	0.604136
0.965	474	189	91	50	0.675	0.90458	0.790795	0.838938	0.0954198	0.209205	0.325	0.824627	0.604136
0.97	474	189	91	50	0.675	0.90458	0.790795	0.838938	0.0954198	0.209205	0.325	0.824627	0.604136
0.975	474	189	91	50	0.675	0.90458	0.790795	0.838938	0.0954198	0.209205	0.325	0.824627	0.604136
0.98	474	189	91	50	0.675	0.90458	0.790795	0.838938	0.0954198	0.209205	0.325	0.824627	0.604136
0.985	474	189	91	50	0.675	0.90458	0.790795	0.838938	0.0954198	0.209205	0.325	0.824627	0.604136
0.99	474	199	81	50	0.710714	0.90458	0.799197	0.854054	0.0954198	0.200803	0.289286	0.837065	0.633989
0.995	472	199	81	52	0.710714	0.900763	0.792829	0.853526	0.0992366	0.207171	0.289286	0.834577	0.628674
