# Supplementary material for: A systematic evaluation of Mycobacterium tuberculosis Genome-Scale Metabolic Networks
Source: PLoS Comput Biol. 2020 Jun 15;16(6):e1007533. doi: 10.1371/journal.pcbi.1007533 (PMC7316355; doi:10.1371/journal.pcbi.1007533)
Supplement: S8 File — (ZIP) [file pcbi.1007533.s040.zip › 7H9_OADC_Essentiality(DeJesus)/results/sMtb2.0_TICS_7H9_10_OADC_metricsctoff.xlsx]

## Sheet: Sheet1
LastNames	Metr_values
Model Genes	989
Evaluated Genes	984
True Positives	202
True Negatives	600
False Negatives	86
False Positives	96
Sensitivity	0.701389
Specificity	0.862069
Positive Predictive Value	0.677852
Negative Predictive Value	0.874636
Fall out	0.137931
False Discovery Rate	0.322148
False Negative Rate	0.298611
Accuracy	0.815041
Mathews Correlation Coefficient	0.557946
Uncertain Genes	3
Too Small Genes	0
Not found genes	2
