# Supplementary material for: A systematic evaluation of Mycobacterium tuberculosis Genome-Scale Metabolic Networks
Source: PLoS Comput Biol. 2020 Jun 15;16(6):e1007533. doi: 10.1371/journal.pcbi.1007533 (PMC7316355; doi:10.1371/journal.pcbi.1007533)
Supplement: S8 File — (ZIP) [file pcbi.1007533.s040.zip › 7H9_OADC_Essentiality(DeJesus)/results/sMtb2018_7H9_10_OADC_FVA.xlsx]

## Sheet: Sheet1
Rxns	FVAmin	FVAmax
R_ISPH1	0	1000
R_ISPH2	-0.863192	999.137
R_GMK1	-999.926	999.992
R_TMK	0.00768285	0.00768286
R_PPSB1	0.00167215	0.00167215
R_TSUCCB	-11.1269	10.1269
R_PPSB3	0.000445907	0.000445907
R_PPSB2	0.00284718	0.00284718
R_HBA	0.00451933	0.00451933
R_HOGEN	0	1.25373e-05
R_NARG	0	0
R_TPIA	-10.2914	0.331916
R_TPA	0	1.31971e-06
R_OGSAL	0	8.35818e-06
R_PRSA	0.407869	20.6616
R_FOLK	0	0.000603337
R_EMB	0.00128048	0.00128048
R_ECHA20	0	0
R_COBM	0	0
R_CYSA12	0	10.1269
R_FBA1	0	0
R_FBA2	-0.547271	-0.547267
R_CYSA11	0.0698236	10.1967
R_NRDE2	0.0146125	0.0222954
R_NRDE1	0.0146125	0.0146138
R_TNO3	0	0
R_INHA13	0.04444	0.0444401
R_FOLB5	0	0
R_CAMP	0	10.1269
R_DCD	0	0.00768286
R_FOLB1	0	0.000603337
R_INHA12	0.04444	0.0444401
R_FOLB3	0	0.000603337
R_FOLB2	0	0.000603337
R_RMCOA	-1000	3.30274
R_ACEE	0	8.35819e-06
R_INHA10	0.04444	0.0444401
R_ARAFDPP	0.120139	0.120139
R_SERA	0.478106	20.7318
R_ISPG	0.863191	0.863192
R_ISPF	0.863191	0.863192
R_ISPE	0.863191	0.863192
R_ISPD	0.863191	0.863192
R_FAS5	0.000753221	2.17079
R_FAS4	0.000753221	2.17079
R_FAS7	0.000753221	2.17079
R_FAS6	0.000753221	2.17079
R_FAS1	0.0264188	2.55814
R_OTSA	0.036004	6.78724
R_FAS3	0.0132094	15.2035
R_FAS2	0.0132094	15.2035
R_ACCD6	-16.5186	18.9254
R_ACCD4	0.04444	0.0444401
R_ACCD3	0	6.75124
R_FAS8	0.000753221	2.17079
R_CBHK	-20.1105	6.89443
R_MENE	0.00888801	0.00888801
R_TLEUA	0	10.1269
R_MENB	0.00888801	0.00888801
R_MENA	0.00888801	0.00888801
R_HPPP	0.00888801	0.00888801
R_AMT	2.15367	10
R_HEMH2	0.151699	0.151701
R_MMAA25	0.00675489	0.00675489
R_COBS	0	0
R_HEMH1	0.00120515	0.00120515
R_HEML	0.0144535	0.0144618
R_PYRD2	0	0.0714849
R_RIBF2	0.00971655	0.00971655
R_PYR	-4.17909e-06	0
R_DEOA	0	0
R_ACS2	0	0
R_HEMD	0.00180773	0.00180773
R_ACS1	0	10.168
R_HEMC	0.00180773	0.00180773
R_HEMB	0.00723092	0.00723092
R_THIE	0.000602577	6.75184
R_MSHB	0.0098672	0.0098672
R_THIG	0.000602577	0.000602577
R_HEMY	0.00120515	0.00120515
R_ICL1	2.81854	2.81856
R_YJCE	-17.797	116.66
R_TH2	0	0
R_THIC	0.000602577	0.000602577
R_DESA13	0.0119544	0.0119544
R_DESA12	0.00613273	0.00613273
R_DESA11	0.00644381	0.00644381
R_COAA	0.0148385	0.0148385
R_PCOA	0	4.73105e-07
R_TDGLUB	0	10.1269
R_COAD	0.0148385	0.0148385
R_COAE	0.0148385	0.0148385
R_BO11	0.672856	2.8429
R_BO10	0.672856	2.8429
R_BO13	0.672781	2.84283
R_FADD268	0	5.06343
R_BO15	0	2.8429
R_BO14	0	16.004
R_BO17	0	2.8429
R_BO16	0	2.8429
R_BO19	0	2.8429
R_BO18	0	2.8429
R_FADD261	0.00167215	0.00167215
R_FADD267	0	5.06343
R_FADD266	0	5.06343
R_FADD265	0	5.06343
R_FADD264	0.00284718	0.00284718
R_CSD	0	10.1313
R_BKDA1	0	8.35819e-06
R_BKDA2	0	4.1791e-06
R_SIRA2	-0.0650072	-0.065003
R_TGABAB	0	10.1269
R_CHOL1	0	0
R_GLNH2	0	10.1269
R_MAS8	0.00171734	0.00171734
R_FAS42	0	15.1903
R_FAS43	0	15.1903
R_PHBADD	0	0
R_FAS41	0	15.1903
R_FAS46	0	2.59187
R_FAS47	0	2.59187
R_FAS44	0	2.89879
R_FAS45	0	2.59187
R_FAS48	0	2.59187
R_FAS49	0	2.59187
R_ILVE1	0.111703	0.111704
R_ILVE2	0.103417	0.103419
R_ILVE3	-0.0483589	-0.0483568
R_TEICN	-8.35819e-07	0
R_PPNK	0.0102438	0.0102438
R_GUAA	0.073665	0.0736659
R_MBTA2	0.000226268	0.000226268
R_MBTA3	0.000226569	0.000226569
R_ADHA	-1000	1000
R_MCA	0	0
R_AACE	0	0
R_MPET	0	6.75124
R_ISCS	0.00120515	0.00120515
R_LYSA	0.0252353	0.0252374
R_MSHD	0.0098672	0.0098672
R_KASB19	0.017776	0.017776
R_KASB18	0.0239087	0.0239088
R_KASB15	0.04444	0.0444401
R_DCTA1A	0	10.1269
R_DCTA1B	0	10.1269
R_KASB16	0.04444	0.0444401
R_KASB11	0.04444	0.0444401
R_KASB10	0.04444	0.0444401
R_KASB13	0.04444	0.0444401
R_KASB12	0.04444	0.0444401
R_FADD28	0	5.06343
R_TDPMB	0	10.1269
R_HMGCOA	0.000666567	0.000679104
R_USPA4	0	10.1269
R_USPA3	0.999998	11.1269
R_CYSQ1	0.00482061	0.00482062
R_CYSQ2	0	20.2537
R_PCAA3	0.00613273	0.00613273
R_PCAA2	0.0140875	0.0140875
R_PCAA1	0.00644381	0.00644381
R_FADE282	0	0
R_CDSA	-999.975	999.122
R_FADD27	0	5.06343
R_FAS37	0	2.17004
R_FAS36	0	2.17004
R_FAS35	0	2.17004
R_FAS34	0	2.17004
R_FAS33	0	2.17004
R_FAS32	0	2.17004
R_FAS31	0	2.17004
R_FAS30	0	2.17004
R_HPT3	0	0
R_HPT2	0	1.31971e-06
R_HPT1	0	10.1269
R_FOLE	0.000602577	0.000603337
R_FAS39	0	16.004
R_FAS38	0	2.17004
R_GA6PF6P	-1000	18.2619
R_TSUCCA	-10.1269	11.1269
R_TADN	-1.31971e-06	0
R_OTSB2	0	6.75124
R_HSAF	0	0
R_PGSA1	0.00828543	0.00828543
R_TVALB	0	10.1269
R_PGSA3	0.0137086	0.0137086
R_PGSA2	0.00685431	0.00685431
R_MAS6	0.00228979	0.00228979
R_MCACP	0.011449	0.011449
R_RIBC	0.0264381	0.0264389
R_PPSC1	0.00167215	0.00167215
R_OTSB1	0.02222	0.02222
R_ECHA192	0	0
R_MNTH	-20.2537	20.2537
R_NAGINSP	0.0098672	0.0098672
R_GLCB	2.81914	2.81916
R_UPPP	0.0707275	0.0707275
R_ANSA	0	10.1269
R_INO1	0.0181526	0.0181526
R_PNCA	0	0
R_FADE2	0	15.1903
R_FADE3	0	2.53172
R_PHEN	0.056115	0.0561275
R_FADE1	0	15.1903
R_FADE6	0	2.53172
R_FADE7	0	2.53172
R_FADE4	0	2.53172
R_FADE5	0	2.53172
R_FADE233	0	4.1791e-06
R_FADE232	0.000666567	0.000679104
R_FADE231	0	8.35819e-06
R_PHEA	0.0323132	0.0323144
R_KATG1	0	0
R_KATG2	0.00210484	4.36881
R_GLTA1	0	1000
R_BIOF	0	4.73105e-07
R_TLEUB	0	10.1269
R_PYRD1	0	0.0714849
R_MMAA26	0.00519948	0.00519949
R_TETH	-8.35819e-06	0
R_MMAA24	0.00582165	0.00582165
R_MMAA23	0.00613273	0.00613273
R_ICL2	0	1000
R_MMAA21	0.00644381	0.00644381
R_PAND	0.0148385	0.0148396
R_FBIB	0	0
R_TREY	0	1000
R_TKB	0	10.1269
R_PCA	0	20.2537
R_SDH2	-20.5501	-5.35981
R_FAS17	0.000753221	2.17079
R_PCD	0	2.08955e-06
R_TCADA	0	2.08955e-06
R_FAS16	0.000753221	2.17079
R_METB4	0	3.63119
R_METB1	0	3.63119
R_METB2	-0.0241059	3.62254
R_METB3	0	3.63119
R_ADD1	0	10.1284
R_HSA	0	0
R_ADD2	0	10.1284
R_RIBD1	0.0264381	0.0264389
R_PCKA	-999.855	18.2447
R_FABD	0.810074	16.4802
R_FADB3	0	0
R_FADB2	0	0
R_FADB1	0	0
R_KDH	0	0
R_FADD344	0	5.06343
R_FADD345	0	5.06343
R_FADD346	0	5.06628
R_FADD347	0	5.06343
R_FADD341	0	5.06343
R_FADD342	0	5.06343
R_RIBD2	0.0264381	0.0264389
R_DPHRAM	0	1000
R_WBBL	0.00128048	0.00128048
R_PTRSC	0.00263627	0.00263627
R_ECHA81	0	8.35819e-06
R_ECHA82	0	4.1791e-06
R_FBIA2	0	0
R_FBIA1	0	0
R_PG	0.0137086	0.0137086
R_KASB20	0.0119544	0.0119544
R_FABG18	0.0379962	0.0379962
R_PKS136	0.00519948	0.00519949
R_GLPK	0	21.2467
R_COBU	0	0
R_ENO	-22.02	-1.76627
R_FADD348	0.00167215	5.0651
R_HIBUT	0	4.1791e-06
R_FADD349	0	5.06343
R_PPGPP	0	6.75124
R_FAS68	0	2.59187
R_LIPY	0	1.01326
R_PKS133	0.00613273	0.00613273
R_PKS132	0.0140875	0.0140875
R_PKS131	0.00644381	0.00644381
R_CHCD	0	0
R_LIPW	0	0
R_PKS135	0.00675489	0.00675489
R_PKS134	0.00582165	0.00582165
R_SAMA	0.00263627	0.00263627
R_LIPB	0.000753221	0.000753221
R_ILVC2	0.0483568	0.0483651
R_LIPA	0.000753221	0.000753221
BiomassGrowthInVitro	0	0
R_ILVC3	0.230625	0.230642
R_TLLAC	-4.17909e-06	0
R_HDAD	0	0
R_NAMH	0.02689	0.02689
R_NAMN	0	0
R_GLNH1	0	10.1269
R_PROC1	-999.93	1000
R_PROC2	-999.93	1000
R_CYA	0	10.1269
R_TCO2	-5.80421	-5.80418
R_DORIB2	0	0
R_DORIB1	0	0
R_MURC	0.0384143	0.0384143
R_MURB	0.0683171	0.0683172
R_MURA	0.0683171	0.0683172
R_DHA	0	0
R_DLAT	0	8.35819e-06
R_MURF	0.0384143	0.0384143
R_MURE	0.0384143	0.0384143
R_ALR	0.0768285	0.0768327
R_CBS	0	20.2931
R_TRUB	0	0
R_SERC	0.478106	20.7318
R_SERB	0.478106	20.7318
R_TRES	-1000	0
R_MK	0.00888801	0.00888801
R_H2CO3	0.158617	1000
R_RMLD	-0.00128048	999.999
R_UDPP	0.0811972	0.0811973
R_TTAG	-2.67891e-07	0
R_TDAG	-3.86953e-07	0
R_ICD	0	8.35818e-06
R_ADHE2	0	0
R_CYD	0	10.1269
R_NIRB2	0	16.2338
R_TESA8	0.00027116	0.00027116
R_ISUCC	0	15.1903
R_GLGC	-999.597	996.184
R_GLGB	0	10.1269
R_FOLD2	0.248713	0.248722
R_GLGE	0	1000
R_HISA2	0.0258355	0.0258374
R_PDHB	0.000666567	0.000679104
R_LEUB	0.112369	0.112383
R_HISA1	0.0164202	0.0164213
R_THEXC	-6.42938e-07	0
R_P5C	0	15.1903
R_GLGP	0	995.932
R_PPSC2	0.00284718	0.00284718
R_NADA	0.0216928	0.0216928
R_NADC	0.0216928	0.0216928
R_ACCA1	0.000666567	0.000679104
R_TTYR	-1.25373e-06	0
R_DEOC	0	0
R_GLX1	0	0
R_CHOD	0	0
R_3HSA	0	0
R_GLFT2	0.00128048	0.00128048
R_BACA	0	0
R_APRO	0	0
R_FADD6	0	5.06343
R_SPEE	0.00263627	0.00263627
R_FOLC2	0.000602577	0.000603337
R_DMBI	0	0
R_KASB14	0.04444	0.0444401
R_PPSB4	0.000759247	0.000759247
R_ACPIM3	0.00180773	0.00180773
R_ACPIM2	0.00361546	0.00361546
R_ARIZ	0	0
R_ACPIM7	0.00180773	0.00180773
R_ACPIM6	0.00180773	0.00180773
R_ACPIM5	0.00180773	0.00180773
R_ACPIM4	0.00180773	0.00180773
R_FAS9	0.000753221	2.17079
R_SUGL	0	0
R_ACPIM8	0.00180773	0.00180773
R_S1	0.0695976	20.3233
R_S2	0.000666567	999.842
R_S3	0	16.2338
R_DPPR	0.120139	0.120139
R_DPPP	0.0707275	0.0707275
R_MTR	0	0
R_MMAA22	0.0140875	0.0140875
R_T4HBZA	-0.000602577	-0.000602577
R_AGLA2	0	0
R_AGLA1	0	506.658
R_UPP	0	4.17909e-06
R_PGK	-11.9115	-1.28816
R_GCVB	0.0822841	0.0822924
R_PGI	-13.8095	999.934
R_CYSG2	0.000602577	0.000602577
R_CYSG3	0.000602577	0.000602577
R_CYSG1	0.000602577	0.000602577
R_PROA	0	20.3233
R_PROB	0	20.3233
R_SAHH	0.140549	6.89179
R_CMK1	0.111175	0.111175
R_FADD9	0	5.06343
R_NADD1	0	10.1269
R_NADD2	0.0216928	0.0216928
R_NICT1	0	10.1269
R_DIMA	0.000602577	0.000602577
R_ASD	0.205859	3.78005
R_FADD322	0.0140875	0.0140875
R_KASB9	0.04444	0.0444401
R_ASK	0.205859	3.78005
R_ZWF2	0	1.25373e-05
R_DAPB1	0	0.0636517
R_DAPB2	0	0.0636517
R_TRPA	0.0164202	0.0164213
R_PYRF	0.0714807	0.0714849
R_THYXN	-2.78606e-06	0
R_TESA2	0.000686938	0.000686938
R_TAC	-8.35818e-06	0
R_MANB2	-0.0888801	-0.0888801
R_MAS9	0.00801427	0.00801427
R_MANB1	0.0888801	0.0888801
R_FADD323	0.00613273	0.00613273
R_TG3P	-4.17909e-06	0
R_CYGLY2	0	0
R_HSAC	0	0
R_MAS1	0	2.08955e-05
R_MAS2	0.00915917	0.00915917
R_MAS3	0.0192825	0.0192825
R_MAS4	0.00228979	0.00228979
R_GLPQ1	0	0
R_HSAE	0	0
R_MAS7	0.00858672	0.00858672
R_OXCOA	0	0
R_ARGD1	0.089106	20.4124
R_ARGD2	0.0636496	0.0636517
R_TAG	0.00537047	1.01863
R_INHA21	0.0119544	0.0119544
R_INHA20	0.017776	0.017776
R_FABD13	-2.55814	-0.0264188
R_FABD12	-15.1771	2.54493
R_FABD11	-15.1903	15.1903
R_FABD10	0.0132094	15.2035
R_COBI2	0	0
R_COBI1	0	0
R_FADD3415	0	5.06343
R_FABG17	0.04444	0.0444401
R_MGTA	0	0.0064777
R_MACAC	0	1.25373e-05
R_ILVN	0.230625	0.230642
R_HLA	0	8.35818e-06
R_CYSD	0.0698236	0.0698278
R_PPSA1	0.00167215	0.00167215
R_FABG2	0	15.3268
R_GALTB	0	0
R_FADD3410	0	5.06343
R_BIRA	0	6.75124
R_FADD3411	0	5.06343
R_TAKG	-4.17909e-06	0
R_TAL	-0.138216	-0.138211
R_GUAB2	0.073665	0.0736659
R_ARGG	0.0864698	10.2133
R_TLAC	-4.17909e-06	0
R_FADD343	0	5.06343
R_FABD2	-16.004	2.17004
R_TAN	-1.79104e-06	0
R_FABD1	-0.0903321	-0.0902909
R_THIL	0.000602577	0.000602577
R_HYD	0	0
R_HEOX	0.000602577	0.000602577
R_PPTHIO4	0.00027116	0.00027116
R_PPTHIO5	0.00451933	0.00451933
R_PPTHIO2	0.00257602	0.00257602
R_P6C	0	2.08955e-06
R_TPYRI	-1.56716e-06	0
R_PPTHIO1	0.00149138	0.00149138
R_FAS14	0.000753221	2.17079
R_FABD7	-15.2931	15.2063
R_T9OCD	0.999999	1
R_ARGB	0.089106	20.4124
R_HEME	0.00120515	0.00120515
R_TXAN	0	0
R_DCTA2B	0	10.1269
R_FADD3418	0	5.06343
R_HSAG1	-20.2537	0
R_GLMS	-999.882	18.3798
R_PPK1	0	1000
R_GLMU	0.117879	0.117879
R_DFRA2	-1000	1000
R_FABG9	0.04444	0.0444401
R_IMPA	0.00828543	0.00828543
R_AFTA	0.00128048	0.00128048
R_FADD30	0	5.06343
R_FAS24	0	2.17004
R_FAS25	0	2.17004
R_FAS26	0	2.17004
R_FAS27	0	2.17004
R_FAS20	0	2.17004
R_FAS21	0	2.17004
R_FAS22	0	2.17004
R_FAS23	0	2.17004
R_TCYSA	0	10.1269
R_PTHIO3	4.82061e-05	4.82062e-05
R_PTHIO2	0.000686938	0.000686938
R_FAS28	0	2.17004
R_GDH	0	998.836
R_TCITR	-4.1791e-06	0
R_HSAG2	0	0
R_DHNP	0.000602577	0.000603337
R_NAGINS	0.0098672	0.0098672
R_CYSN	0.0698236	20.3235
R_MBTK2	0.000226268	0.000226268
R_MBTK3	0.000226569	0.000226569
R_TCITB	0	10.1269
R_MBTK1	0.000226268	0.000226268
R_THID1	0.000602577	6.75184
R_THID2	0.000602577	6.75184
R_NDK1	-18.0999	1000
R_NDK2	-999.919	1000
R_NDK3	0.151774	1000
R_NDK4	0.0146125	10.1415
R_NDK5	0.00896333	0.00896333
R_NDK6	-999.12	999.985
R_NDK7	0.0146125	10.1453
R_BARB	0	0
R_PPGPPP	0	6.75124
R_MOG	0	0
R_TCELB	0	0
R_ACCA3	0	6.75124
R_MAS5	0.00915917	0.00915917
R_HISC2	0.0258355	0.0258374
R_SUCD	-1000	3.79138
R_MOAA1	0.000602577	0.000602577
R_ASPB2	0.0323132	0.0323144
R_ASPB3	0.749082	1000
R_MOP	0.112369	0.112383
R_ASPB1	0.0238018	0.023803
R_HIAA	0	0
R_CYSK1	0	10.1466
R_HADA1	0	15.1903
R_HADA2	0	15.3268
R_HADA3	0	15.3113
R_HADA4	0	15.3092
R_HADA5	0	15.2924
R_HADA6	0.04444	15.2347
R_HADA7	0.04444	0.0444401
R_DCMP	0	10.1269
R_GCVT	0.0822841	0.0822924
R_PGMA2	0.252856	996.185
R_DAPA	0.0636496	0.0636517
R_DAPF	0.0636496	0.0636517
R_DAPE	0.0636496	0.0636517
R_TDGLUA	0	10.1269
R_DAG	0.0537047	0.0537256
R_CDH	-1000	999.097
R_ACTAC1	0.000666567	0.000679104
R_ACTAC2	0	1.25373e-05
R_IDSA1	0.0808206	0.0808206
R_MDH	-15.6771	1000
R_PABA	0.000602577	0.000604368
R_USPA1	0	10.1269
R_THI	0	6.75124
R_GABT	-4.1791e-06	20.2537
R_CHE1	0.000602577	0.000602577
R_TFRUB	0	0
R_IPDAB	0	0
R_PGMA1	-0.117879	-0.117879
R_FUCAC	0	1.25373e-05
R_PPM1	0.0415025	0.0415025
R_TESA7	0.000180773	0.000180773
R_TESA6	0.00257602	0.00257602
R_TESA5	0.00149138	0.00149138
R_BO12	0.672781	2.84283
R_TESA3	4.82061e-05	4.82062e-05
R_SNOP	0	1.56716e-06
R_TESA1	0.000397701	0.000397701
R_A6RP	0.0264381	0.0264389
R_EPIA2	0.0180773	0.0180773
R_EPIA1	0.0180773	0.0180773
R_PIMB	0	0.0064777
R_PFKA	0	20.2537
R_TRIFL	-8.3582e-07	0
R_HADA19	0.0239087	0.0239088
R_ENTC	0.00956711	0.00956712
R_PAPA2	0.00482061	0.00482062
R_FUM	3.44142	13.5683
R_FADD263	0.00167215	0.00167215
R_FPRA	7.8307	55.8827
R_COBO	0	0
R_FADD262	0.00284718	0.00284718
R_TCOIIA	0	10.1269
R_IDI	-0.782371	999.218
R_TCOIIB	0	10.1269
R_PYKA	0	1000
R_MEND2	0.00888801	0.00888801
R_DEVB	0	1.25373e-05
R_MACOA	0	8.35819e-06
R_PSTS1B	0	10.1269
R_PSTS1A	0.804289	10.9312
R_KSH	0	0
R_GND2	0	1.25373e-05
R_CTPD2	0	10.1269
R_CTPD1	0	10.1269
R_PTHIO1	0.000397701	0.000397701
R_MMUM	0	6.75124
R_2PPLA	0	0
R_TGSN	-6.59856e-07	0
R_CYSH	0.065003	0.0650072
R_ACAL	0	20.2537
R_LEUC2	-0.112383	-0.112369
R_LEUC1	-0.112383	-0.112369
R_TCYSB	0	10.1269
R_PTHIO5	0.00120515	0.00120515
R_MBTA1	0.000226268	0.000226268
R_HADA21	0.0119544	0.0119544
R_FAS29	0	2.17004
R_INHA4	0	15.3092
R_INHA5	0	15.2924
R_INHA6	0.04444	15.2347
R_INHA7	0.04444	0.0444401
R_INHA1	0	15.1903
R_INHA2	0	15.3268
R_INHA3	0	15.3113
R_PIMA	0.00828543	0.00828543
R_VIUB	0.000602577	0.000602577
R_FADD321	0.00644381	0.00644381
R_INHA8	0.04444	0.0444401
R_INHA9	0.04444	0.0444401
R_TH2O	-38.541	-22.3598
R_NAGA1P	0.117879	0.117879
R_TMAN	0	0
R_TCL1	0	10.1269
R_TCL2	0	10.1269
R_PKS33	0.000150644	0.000150644
R_PKS32	0.000301288	0.000301289
R_PKS31	7.53221e-05	7.53221e-05
R_DR1P	0	1.31971e-06
R_KASB1	0	15.3268
R_FAS69	0	2.89879
R_KASB3	0	15.3096
R_KASB2	0	15.3113
R_KASB5	0.04444	15.2347
R_KASB4	0	15.2931
R_KASB7	0.04444	0.0444401
R_KASB6	0.04444	0.0444401
R_LEUA	0.112369	0.112383
R_KASB8	0.04444	0.0444401
R_FAS62	0	1.9724
R_FAS63	0	1.9724
R_FAS64	0	1.9724
R_FAS65	0	1.9724
R_FAS66	0	2.14243
R_FAS67	0	2.34478
R_ROCE2	0	10.1269
R_GLX2	0	0
R_MGTE2	0	10.1269
R_HISI	0.0258355	0.0258374
R_HISH	0.0258355	0.0258374
R_HISG	0.0258355	0.0258374
R_THEPD	-9.28687e-07	0
R_HISE	0.0258355	0.0258374
R_HISD	0.0258355	0.0258374
R_NICT2	0	10.1269
R_SAMOX	0	4.73105e-07
R_MTN1	0	0
R_FADE324	0.00675489	0.00675489
R_ACCD22	0	20.2537
R_GCA	0.0180773	0.0180773
R_FABD3	-15.3364	15.1807
R_ATP	61.5056	81.7593
R_TPYR	-4.17909e-06	0
R_DGMP	0	10.1269
R_PTTPDIM	0.00225966	0.00225966
R_FABG3	0	15.3113
R_FABG1	0	15.1903
R_FABG6	0.04444	15.2347
R_FABG7	0.04444	0.0444401
R_FABG4	0	15.3096
R_FABG5	0	15.2931
R_MMPL72	0.000602577	0.000602577
R_MMPL73	0.00225966	0.00225966
R_FABG8	0.04444	0.0444401
R_MMPL71	0.000602577	0.000602577
R_FAS40	0	15.1903
R_MMPL74	0.00225966	0.00225966
R_FADD3420	0	5.06343
R_THRA	0.142209	3.7164
R_SDAA	0	20.2537
R_THRC	0.0697495	3.70094
R_THRB	0.0697495	3.70094
R_MUTA	-1000	3.30274
R_COBL	0	0
R_PPSD3	0.00167215	0.00167215
R_PHBADB	0	0
R_PPSD1	0.000445907	0.000445907
R_PHBADC	0	0
R_PAPA1	0.00482061	0.00482062
R_FAS70	0	3.14343
R_FBPA	0	0
R_GLUCA	0	1000
R_TCITA	0	11.1269
R_ECHA193	0	0
R_GALU	0	999.848
R_PHBADA	0	0
R_TGABAA	0	10.1269
R_PROZ2	0	10.1269
R_GSEALD	0.0144535	0.0144618
R_GALK	0	0
R_TAD	-2.78606e-06	0
R_GPSA	-0.900876	14.5377
R_GLYA1	0.353598	0.353603
R_RIBA1	0.0528761	0.0528778
R_RIBA2	0.0264381	0.0264389
R_GLYA2	0.000602577	0.000603337
R_TRXB2	0.109594	0.109598
R_PPSC4	0.000759247	0.000759247
R_BGLS	0	0
R_AGPGLCN	0.00128048	0.00128048
R_XYLB	0	0
R_MYCOPP	0.04444	0.0444401
R_DEOD7	-10.1269	0.00150776
R_NDK8	0	0.00768286
R_ADHC1	-1000	1000
R_ADHC2	0	10.6234
R_HADA13	0.04444	0.0444401
R_MURG	0.0384143	0.0384143
R_Maintenance	1	1
R_FADE8	0	2.53172
R_TVALA	0	10.1269
R_TDA	-0.00150776	0
R_DEOD2	0	0
R_KASB17	0.0379962	0.0379962
R_NADE2	0	0.0216928
R_FMN	-4.17909e-06	0
R_MMAA42	0.0119544	0.0119544
R_LPPG	0	0
R_PURB2	0.151699	0.151701
R_PURB1	0.103869	10.2307
R_ETHA	0	0
R_ILVB1	0.0483568	0.0483651
R_COX	0	0
R_MOAE1	0.000602577	0.000602577
R_MYCO2	0.00519948	0.00519949
R_HEMN1	0.00120449	0.00120515
R_HEMN2	0	6.59857e-07
R_MBTI	0.000679104	0.000679104
R_ROCE3	0	10.1269
R_MURI	0.0384143	0.0384185
R_CYP1	0	0
R_TRPC	0.0164202	0.0164213
R_RMLC	0	1000
R_TFOL	-7.59835e-07	0
R_5OPRO	0	10.1269
R_FOLP2	0	0.000603337
R_TTRE	0	0
R_NRDZ1	0.00768285	0.00768286
BiomassGrowth	0.753221	0.753221
R_OHSER	0	3.64665
R_BO9	0.672856	2.8429
R_BO8	0	2.8429
R_PROP	0	1.78709
R_TLAAA	-2.08955e-06	0
R_CYCLY1	0	0
R_NIRB1	0	16.2338
R_BO1	0	15.1903
R_PRE6X	0	0
R_BO3	0	15.1903
R_BO2	0	15.1903
R_BO5	0	15.1903
R_BO4	0	15.1903
R_BO7	0	2.8429
R_BO6	0	16.004
R_FADD281	0	5.06343
R_FADD283	0	5.06343
R_PDIMA	0.00225966	0.00225966
R_HIPB	0	0
R_GRCC1	0.00888801	0.00888801
R_INHA18	0.0379962	0.0379962
R_HIPA	0	0
R_INHA16	0.04444	0.0444401
R_INHA17	0.04444	0.0444401
R_FADE323	0.00582165	0.00582165
R_INHA15	0.04444	0.0444401
R_FADE325	0.00519948	0.00519949
R_MODA2	0	10.1269
R_MODA1	0	10.1269
R_INHA11	0.04444	0.0444401
R_BKDC2	0.000666567	0.000679104
R_PRPD	0	1000
R_BKDC1	0	8.35819e-06
R_CARA	0.15795	0.157955
R_METX	0	3.64665
R_MEND1	0.00888801	0.00888801
R_FOR	0	0
R_TGLYCO	-8.35819e-06	0
R_TRESU	0.00482061	0.00482062
R_ALDC	0	10.6234
R_CTFPP	0.0707275	0.0707275
R_HOA	0	8.35818e-06
R_TFRUA	0	0
R_GMK2	-999.919	1000
R_TILEA	0	10.1269
R_TILEB	0	10.1269
R_CHOLCOA	0	0
R_TTHRB	0	10.1269
R_GMK3	0	10.1269
R_TTHRA	0	10.1269
R_CTPI1	0	10.1269
R_CTPI2	0	10.1269
R_THYX	-999.992	1000
R_RBSK	0	20.2537
R_HADA8	0.04444	0.0444401
R_GLN	0	20.2537
R_CHAA	0	0
R_DRFA	0	1000
R_HADA9	0.04444	0.0444401
R_GLF	0.0384143	0.0384143
R_FABG21	0.0119544	0.0119544
R_FABG20	0.017776	0.017776
R_SIRA1	3.29456	16.2338
R_MMAA41	0.00582165	0.00582165
R_TINS	-1.31971e-06	0
R_FDHF	0	8.35819e-06
R_GLX	0.000594219	0.000603337
R_GALE	0.0384143	0.0384143
R_GLT	1.16419	1000
R_ECHA191	0	0
R_DCTA3B	0	10.1269
R_COBQ1	0	0
R_DCTA3A	0	11.1269
R_NADE1	0	0.0216928
R_MOBA	0	0
R_PTGLCN	0.0384143	0.0384143
R_TPPCH	0	0
R_FAS11	0.000753221	2.17079
R_FAS10	0.000753221	2.17079
R_FAS13	0.000753221	2.17079
R_FAS12	0.000753221	2.17079
R_FAS15	0.000753221	2.17079
R_TPNTO	-1.19403e-06	0
R_TKA	0	10.1269
R_PTTDIM	0.000602577	0.000602577
R_FAS19	0.000753221	2.17079
R_FAS18	0.000753221	2.17079
R_DAGD	0	2.08955e-06
R_NDH	0	15.1903
R_CYCA4	-8.35819e-06	0
R_CYCA5	-4.17909e-06	0
R_MOEA1	0	0
R_CYCA1	-4.17909e-06	0
R_CYCA2	0	10.1269
R_ALD	0.277939	0.277947
R_ARGJ	0.089106	20.4124
R_FBIC	0	0
R_APT	0	20.2537
R_MMSA	0	4.1791e-06
R_PPGK2	0	1000
R_GLPD2	0	15.1903
R_PPGK1	0	1000
R_MMSB	0	4.1791e-06
R_PSD	0.0027116	0.0027116
R_FADE30	0	0
R_ROCD	0	20.3233
R_PURF	0.152301	0.152304
R_DFRA4	-1000	1000
R_PTA1	-10.1219	20.336
R_PPSA4	0	15.2931
R_FADD3417	0	5.06343
R_FABD9	0	15.1903
R_FABD8	-15.2347	15.2479
R_MCE4A	0	0
R_FOLD1	0.248713	0.248722
R_PPSA2	0.00284718	0.00284718
R_PPSA3	0	15.3096
R_FRGLC	-13.9646	999.779
R_ARGF	0.0864698	0.0864739
R_ILVC1	0.0483568	0.0483651
R_ARGC	0.089106	20.4124
R_MTHF2	-1000	999.835
R_FABD5	-15.3136	15.2035
R_FABD4	-1	15.004
R_TPHE	-1.25373e-06	0
R_STHA	-1000	1000
R_HADA18	0.0379962	0.0379962
R_ARGH	0.0864698	10.2133
R_THEXD	-1.04478e-06	0
R_CYP3	0	0
R_MGTE1	0	10.1269
R_TO2	15.6599	20
R_PPSD2	0.000759247	0.000759247
R_CYP2	0	0
R_PPSE7	0.000180773	0.000180773
R_COB4	0	0
R_SCO	0	0
R_COB3	0	0
R_PTHIO4	7.23092e-05	7.23092e-05
R_GLTA2	1.81854	22.0723
R_OPLA	0	10.1269
R_DXS2	0.863794	0.863794
R_OSB	0.00888801	0.00888801
R_TMMYCO	0.02222	0.02222
R_FADD29	0	5.06343
R_TGLUB	0	10.1269
R_GAP	-11.9115	-1.28816
R_MMAA31	0.00582165	0.00582165
R_FADD3412	0	5.06343
R_TDPMA	0	10.1269
R_TMLTB	0	10.1269
R_TMLTA	0	10.1269
R_RIBF1	0	20.2537
R_FAS61	0	1.9724
R_PROZ3	0	10.1269
R_BISC	0	0
R_PROZ1	0	10.1269
R_USPA2	0	10.1269
R_DEOD4	-10.1284	1.31971e-06
R_DEOD5	0	6.59856e-07
R_DEOD6	0.0384896	20.2922
R_THEXN	-2.78605e-06	0
R_TGLUA	0.999996	11.1269
R_TKT2	-0.138216	-0.138211
R_DEOD3	-20.2511	0.00414404
R_T9HED	-1.04477e-06	0
R_FADD3413	0	5.06343
R_TPEND	-1.04477e-06	0
R_DEOD8	-0.00150776	10.1269
R_MANA	-1000	13.7438
R_ACPIM1B	0.00180773	0.00828543
R_PPSC3	0.000445907	0.000445907
R_PRCOA1	0	0
R_HISB2	0.0258355	0.0258374
R_FOLB4	0	0
R_GLPX	0.547267	20.801
R_HISB1	0.0258355	0.0258374
R_HEMT	0	6.75124
R_TDEC	-1.67164e-06	0
R_PURL	0.152301	0.152304
R_PURM	0.152301	0.152304
R_PURN	0.152301	0.152304
R_CYSE	0	10.1466
R_CGMP2	0	10.1269
R_CGMP1	0	10.1269
R_PURK	0.151699	0.151701
R_PURD	0.152301	0.152304
R_ASNB	0.0264381	10.1533
R_PYRB	0.0714807	0.0714849
R_PYRC	0.0714807	0.0714849
R_DFRA3	-1000	1000
R_PURA	0.103869	10.2307
R_DFRA1	-1000	1000
R_PYRI5P	-1.56716e-06	0
R_TMETB	0	10.1269
R_CYSS	0.0098672	0.0098672
R_ACPIM1A	0	0.0064777
R_TMETA	0	10.1269
R_PURU	-0.0811244	-0.0811135
R_FADE281	0	0
R_MAN6P	-999.911	13.8326
R_HADA17	0.04444	0.0444401
R_HADA12	0.04444	0.0444401
R_TORNA	0	10.1269
R_HADA10	0.04444	0.0444401
R_HADA11	0.04444	0.0444401
R_HADA16	0.04444	0.0444401
R_RIBFL	-0.0264381	20.2273
R_HADA14	0.04444	0.0444401
R_HADA15	0.04444	0.0444401
R_MAS12	0.000572448	0.000572448
R_MURD	0.0384143	0.0384143
R_MAS10	0.0011449	0.0011449
R_MAS11	0.000572448	0.000572448
R_GSHA	0	10.1269
R_TORNB	0	10.1269
R_DES13	0.00582165	0.00582165
R_DES12	0.0140875	0.0140875
R_DXR	0.863191	0.863192
R_BKDC	0	4.1791e-06
R_MEZ	-1000	21.9376
R_FAS55	0	2.14243
R_FAS54	0	2.34478
R_FAS57	0	2.14243
R_NACN	0	0
R_FAS51	0	2.34478
R_FAS50	0	2.34478
R_FAS53	0	2.34478
R_FAS52	0	2.34478
R_MTN2	0	0
R_TACAL	-8.35819e-06	0
R_FAS59	0	2.14243
R_FAS58	0	2.14243
R_ILVA	0	3.63119
R_HCYS	0	20.2537
R_ILVD2	0.230625	0.230642
R_ILVD1	0.0483568	0.0483651
R_OELAC	0	0
R_MMPL8	0.00482061	0.00482062
R_TGL	0.999996	1
R_TASPA	0	10.1269
R_TASPB	0	10.1269
R_MMAA32	0.00675489	0.00675489
R_FPP	0.0808206	0.0808206
R_THISA	0	10.1269
R_FUCA	0	0
R_PLSC1	0	2.08955e-05
R_TKT1	-0.225448	-0.225436
R_FABG14	0.04444	0.0444401
R_FABG15	0.04444	0.0444401
R_FABG16	0.04444	0.0444401
R_QCRCTA	9.83653	19.9634
R_SDH1	8.45919	1000
R_FRD	0	991.541
R_MQO	0	15.1903
R_FABG10	0.04444	0.0444401
R_FABG11	0.04444	0.0444401
R_FABG12	0.04444	0.0444401
R_FABG13	0.04444	0.0444401
R_ARGA	0	0
R_BIOD	0	4.73105e-07
R_NARK	-7.84633	0
R_BIOA	0	4.73105e-07
R_FABG19	0.0239087	0.0239088
R_TDIN	-0.00150776	0
R_BIOB	0	4.73105e-07
R_GPM2	-22.02	-1.76627
R_METE	-999.835	1000
R_IDSA12	0.00888801	0.00888801
R_UGPC1	0	10.1269
R_UGPC2	0	10.1269
R_THF	-999.835	1000
R_PPSD4	0.00284718	0.00284718
R_AROK	0.0872242	0.0872367
R_PPSE8	0.00027116	0.00027116
R_HEMF2	0.00120515	0.00120515
R_FADD282	0	5.06343
R_TPROP	0	0
R_PPSE1	0.000397701	0.000397701
R_PPSE2	0.000686938	0.000686938
R_PPSE3	4.82061e-05	4.82062e-05
R_PPSE4	7.23092e-05	7.23092e-05
R_PPSE5	0.00149138	0.00149138
R_PPSE6	0.00257602	0.00257602
R_FADD284	0	5.06343
R_ARCA	0	10.1269
R_FOLC1	0	0
R_METC	0	3.10917
R_TFE2	0.00361546	0.00361546
R_TUREA	0	0
R_TSUC	0	0
R_DUT	0.00768285	0.00768286
R_INHA19	0.0239087	0.0239088
R_MRAY	0.0384143	0.0384143
R_PANB	0.0148385	0.0148396
R_PANC	0.0148385	0.0148396
R_PKNG	0	0
R_TESA4	7.23092e-05	7.23092e-05
R_5ALEV	0	8.35818e-06
R_PANT	0.0148385	0.0148396
R_DFP1	0.0148385	0.0148385
R_MOEB1	0.00120515	0.00120515
R_INHA14	0.04444	0.0444401
R_GABD	-4.1791e-06	20.2537
R_LPDC1	-8.66542e-05	-6.57588e-05
R_PLSB21	0.07839	0.0784312
R_PLSB22	0	5.97014e-07
R_LPDC2	0.0822841	0.0822924
R_RPE	-0.36366	-0.363647
R_PEPA	0	1000
R_MYCOE	0.04444	0.0444401
R_FADD3414	0.999999	6.06343
R_DFP2	0.0148385	0.0148385
R_ACYP	0	20.2537
R_RMLA	0.00128048	0.00128048
R_RMLB	0.00128048	0.00128048
R_METH	-999.835	1000
R_FADD5	0	5.06343
R_FADD4	0	5.06343
R_FADD7	0	5.06343
R_FAS56	0	2.14243
R_NUO	16.1841	31.3744
R_METK	0.144691	6.89593
R_FADD3	0	0
R_ACKA1	0	0
R_PIME1	0.00180773	0.00180773
R_CMK3	0	10.1269
R_3PG	0	10.6234
R_PIME2	0.00180773	0.00180773
R_RIBH	0.0528761	0.0528778
R_FADD8	0	5.06343
R_PROZ4	0	10.1269
R_UREC	0	0
R_TRPE	0.0164202	0.016422
R_RELA	0.000602577	6.75184
R_TRPG	0.000602577	0.000604368
R_TRPD	0.0164202	0.0164213
R_KSTD	0	0
R_PYRG1	0	0.0349495
R_PYRG2	0	0.0349495
R_PTA2	0	3.57419
R_DCTA2A	0	11.1269
R_ANSP2B	0	10.1269
R_ANSP2A	0	10.1269
R_XAN	0.0384896	20.2922
R_FADA	0	8.35819e-06
R_MTHF1	0.164652	0.164655
R_FAS60	0	1.9724
R_THISB	0	10.1269
R_DGT	0	1.31971e-06
R_TNO	0	0
R_CDD	0	0
R_COBB	0	0
R_PAPA52	0.00451933	0.00451933
R_TURA	-4.17909e-06	0
R_PAPA51	0.00120515	0.00120515
R_TYRA	0.0238018	0.0238143
R_CMK2	-999.097	1000
R_PDXH1	-1.56716e-06	0
R_PDXH2	0	0
R_GADB	0	20.2537
R_FADD3419	0	5.06343
R_ROCE1B	0	10.1269
R_ROCE1A	0	10.1269
R_THIA	0	0
R_CITE	0	20.2537
R_FABD6	-15.3096	15.192
R_OXCA	0	0
R_SAOPIM	0.0636496	0.0636517
R_NADB2	0	8.69256
R_PURH1	0.177534	0.177537
R_COBK	0	0
R_PURH2	0.177534	0.177537
R_NADB1	0	15.212
R_FABH	0	15.1903
R_PNP	0.00263627	0.00263627
R_LIDD2	-4.17909e-06	0
R_CADA	0	2.08955e-06
R_METZ	0	3.10917
R_RPIB	0.310779	0.310784
R_TTRP	-1.04477e-06	0
R_TGN	-8.9552e-07	0
R_UDGA	0	0
R_FOLP1	0	0.000603337
R_MSRA	0	0
R_ACCD23	0	1000
R_ACCD21	0	999.841
R_MAGD	0	2.08955e-06
R_NRDZ2	0	0.00768286
R_NUDC	0	10.1269
R_COBN	0	0
R_NAGA	0	0
R_COB2	0	0
R_COB1	0	0
R_CHOLP	0	0
R_ACN3	0	1000
R_COB5	0	0
R_DEOD1	0	0
R_ROCA	0	20.2537
R_ACN2	2.81854	2.81856
R_TNAC	0	0
R_THYA	-999.992	1000
R_TCO	0	0
R_AROG	0.0872242	0.0872367
R_OPP	0.00888801	0.00888801
R_PKS121	7.53221e-05	7.53221e-05
R_PKS122	7.53221e-05	7.53221e-05
R_ACN1	2.81854	2.81856
R_ADK	1.95689	22.2106
R_CTPA1	0	10.1269
R_CTPA2	0	10.1269
R_KGD1	0	20.2537
R_DDLA	0.0384143	0.0384143
R_KGD2	-0.552294	19.7014
R_PYRE	0.0714807	0.0714849
R_TTETD	-1.19403e-06	0
R_TBIOT	-4.73105e-07	0
R_GL	0	20.2537
R_FADD222	0.00284718	0.00284718
R_TTETC	-6.96515e-07	0
R_AROB	0.0872242	0.0872367
R_CYCA3	0	10.1269
R_FADD17	0	0
R_FADD221	0.00167215	0.00167215
R_IDSA11	0.00888801	0.00888801
R_FADE51	0	0
R_FADE52	0	0
R_PPA	4.06756	1000
R_TPABA	-1.79104e-06	0
R_ACPM	0.00158176	0.00158176
R_PKS2	0.0192825	0.0192825
R_MBTN	0.000226268	0.000226268
R_AMYL2	-999.597	996.184
R_TNOND	-8.35818e-07	0
R_ACKA2	0	20.336
R_MBTG	0.00135821	0.00135821
R_FADD3416	0	5.06343
R_COBC	0	0
R_TDODN	-1.39303e-06	0
R_NAGDPP	0.00128048	0.00128048
R_COBG	0	0
R_PPDK	0	20.2537
R_HADA20	0.017776	0.017776
R_COBH	0	0
R_TNA2	0	10.1269
R_TMNA	0	20.2537
R_TMNB	0	20.2537
R_TNA1	0	10.1269
R_ASPC	0	999.251
R_AROF	0.0872242	0.0872367
R_AROE	0.0872242	0.0872367
R_AROD	0.0872242	0.0872367
R_AMYL1	-6.82566	999.774
R_AROA	0.0872242	0.0872367
R_COBT	0	0
R_PPTHIO3	0.000180773	0.000180773
R_PSSA	0.0027116	0.0027116
R_TFOR	-8.35818e-06	0
R_FRMAN	-999.779	13.9646
R_LAT	0	2.08955e-06
R_PGMA3	-20.2948	20.2126
R_PLSC2	0.00783894	0.00784312
R_EX_4HBENZALC[e]	0.000602577	0.000602577
R_EX_9HEXADECENOATE[e]	0	1.04477e-06
R_EX_9OCTADECENOATE[e]	-1	-0.999999
R_EX_ACAL[e]	0	8.35819e-06
R_EX_AC[e]	0	8.35818e-06
R_EX_ADN[e]	0	1.31971e-06
R_EX_AD[e]	0	2.78606e-06
R_EX_AKG[e]	0	4.17909e-06
R_EX_ALA[e]	0	4.17909e-06
R_EX_AN[e]	0	1.79104e-06
R_EX_ARG[e]	0	4.17909e-06
R_EX_ASN[e]	0	4.17909e-06
R_EX_ASP[e]	0	4.17909e-06
R_EX_BIOTIN[e]	0	4.73105e-07
R_EX_CADA[e]	0	2.08955e-06
R_EX_CA[e]	0	0
R_EX_CD[e]	0	0
R_EX_CELB[e]	0	0
R_EX_CHOLESTEROL[e]	0	0
R_EX_CHOL[e]	0	0
R_EX_CITR[e]	0	4.17909e-06
R_EX_CIT[e]	-1	-0.999997
R_EX_CL[e]	0	0
R_EX_CO2[e]	5.80418	5.80421
R_EX_COBCO[e]	0	0
R_EX_COII[e]	0	0
R_EX_CO[e]	0	0
R_EX_CU[e]	0	0
R_EX_CYS[e]	0	4.17909e-06
R_EX_DALA[e]	0	4.17909e-06
R_EX_DAPIM[e]	0	2.08955e-06
R_EX_DA[e]	0	0.00150776
R_EX_DAG[e]	0	3.86953e-07
R_EX_DECANOATE[e]	0	1.67164e-06
R_EX_DGLU[e]	0	4.17909e-06
R_EX_DIN[e]	0	0.00150776
R_EX_DODECANOATE[e]	0	1.39303e-06
R_EX_EICOSANOATE[e]	0	8.35818e-07
R_EX_ETH[e]	0	8.35819e-06
R_EX_FE2[e]	-0.00361546	-0.00361546
R_EX_FE3[e]	-0.000602577	-0.000602577
R_EX_FOL[e]	0	7.59835e-07
R_EX_FOR[e]	0	8.35819e-06
R_EX_FRU[e]	0	0
R_EX_FUM[e]	0	4.17909e-06
R_EX_G3P[e]	0	4.1791e-06
R_EX_GABA[e]	0	4.17909e-06
R_EX_GL3P[e]	0	4.1791e-06
R_EX_GLAC[e]	0	0
R_EX_GLC[e]	-1	-0.999998
R_EX_GLN[e]	0	4.17909e-06
R_EX_GLU[e]	-1	-0.999996
R_EX_GLYCOLATE[e]	0	8.35818e-06
R_EX_GLY[e]	0	8.35819e-06
R_EX_GL[e]	-1	-0.999996
R_EX_GN[e]	0	8.9552e-07
R_EX_GSN[e]	0	6.59856e-07
R_EX_H2[e]	0	0
R_EX_H2O[e]	22.3598	38.541
R_EX_HEPTADECANOATE[e]	0	9.28687e-07
R_EX_HEXACOSANOATE[e]	0	6.42937e-07
R_EX_HEXADECANOATE[e]	0	1.04477e-06
R_EX_HEXANOATE[e]	0	2.78606e-06
R_EX_HIA[e]	0	0
R_EX_HIS[e]	0	1.92881e-06
R_EX_HYXN[e]	0	2.78607e-06
R_EX_H[e]	-116.662	-7.84877
R_EX_Hr[e]	0	60.7612
R_EX_ILE[e]	0	2.08955e-06
R_EX_INS[e]	0	1.31971e-06
R_EX_K[e]	0	0
R_EX_LAAA[e]	0	2.08955e-06
R_EX_LAC[e]	0	4.17909e-06
R_EX_LEU[e]	0	1.67164e-06
R_EX_LLAC[e]	0	4.17909e-06
R_EX_LYS[e]	0	2.08955e-06
R_EX_MAL[e]	0	4.1791e-06
R_EX_MAN[e]	0	0
R_EX_MET[e]	0	2.78606e-06
R_EX_MG[e]	0	0
R_EX_MLT[e]	0	1.04477e-06
R_EX_MN[e]	0	0
R_EX_MOLYBDATE[e]	0	0
R_EX_NAC[e]	0	0
R_EX_NA[e]	0	0
R_EX_NH3[e]	-10	-2.15367
R_EX_NI[e]	0	0
R_EX_NO2[e]	0	7.84633
R_EX_NO3[e]	0	0
R_EX_NONADECANOATE[e]	0	8.35819e-07
R_EX_NO[e]	0	0
R_EX_O2[e]	-20	-15.6599
R_EX_ORN[e]	0	4.1791e-06
R_EX_PABA[e]	0	1.79104e-06
R_EX_PENTADECANOATE[e]	0	1.04477e-06
R_EX_PHE[e]	0	1.25373e-06
R_EX_PHOSPHATIDYLCHOLINE[e]	0	0
R_EX_PI[e]	-0.804294	-0.804289
R_EX_PNTO[e]	0	1.19403e-06
R_EX_PROPANOATE[e]	0	0
R_EX_PRO[e]	0	4.17909e-06
R_EX_PYRI[e]	0	1.56716e-06
R_EX_PYR[e]	0	4.17909e-06
R_EX_RIBFLAV[e]	0	8.35819e-07
R_EX_RIB[e]	0	2.50746e-06
R_EX_SER[e]	0	4.17908e-06
R_EX_SLF[e]	-0.0698278	-0.0698236
R_EX_SUCC[e]	0	4.17909e-06
R_EX_SUC[e]	0	0
R_EX_TAG[e]	0	2.67891e-07
R_EX_TETRACOSANOATE[e]	0	6.96516e-07
R_EX_TETRADECANOATE[e]	0	1.19403e-06
R_EX_THR[e]	0	4.1791e-06
R_EX_TRE[e]	0	0
R_EX_TRP[e]	0	1.04477e-06
R_EX_TYR[e]	0	1.25373e-06
R_EX_URA[e]	0	4.17909e-06
R_EX_UREA[e]	0	0
R_EX_VAL[e]	0	2.08955e-06
R_EX_XAN[e]	0	0
R_EX_ZN[e]	0	0
