# Supplementary material for: A systematic evaluation of Mycobacterium tuberculosis Genome-Scale Metabolic Networks
Source: PLoS Comput Biol. 2020 Jun 15;16(6):e1007533. doi: 10.1371/journal.pcbi.1007533 (PMC7316355; doi:10.1371/journal.pcbi.1007533)
Supplement: S8 File — (ZIP) [file pcbi.1007533.s040.zip › 7H9_OADC_Essentiality(DeJesus)/results/sMtb2018_7H9_10_OADC_genecompctoff.xlsx]

## Sheet: Sheet1
Vector_LocusNames	InsilicoEssential	ExperimentalEssential	Confusion_Matrix
Rv3382c	NE	NE	TN
Rv1110	NE	ES	FN
Rv1389	ES	ES	TP
Rv3247c	ES	ES	TP
Rv2932	ES	NE	FP
Rv2949c	ES	NE	FP
Rv1161	NE	NE	TN
Rv1162	NE	NE	TN
Rv1163	NE	NE	TN
Rv1164	NE	NE	TN
Rv1736c	NE	NE	TN
Rv1438	NE	ES	FN
Rv1017c	ES	ES	TP
Rv3606c	NE	ES	FN
Rv3793	ES	ES	TP
Rv3794	ES	ES	TP
Rv3795	ES	ES	TP
Rv3550	NE	NE	TN
Rv2071c	NE	NE	TN
Rv1739c	ES	NE	FP
Rv2397c	ES	ES	TP
Rv2398c	ES	ES	TP
Rv2399c	ES	ES	TP
Rv2400c	ES	ES	TP
Rv0363c	NE	ES	FN
Rv3048c	ES	ES	TP
Rv3051c	ES	ES	TP
Rv1484	ES	ES	TP
Rv3607c	ES	ES	TP
Rv0321	NE	NE	TN
Rv1322A	NE	NE	TN
Rv2241	NE	NE	TN
Rv3790	ES	ES	TP
Rv3791	ES	ES	TP
Rv0728c	ES	NE	FP
Rv2996c	ES	ES	TP
Rv2868c	ES	ES	TP
Rv3581c	ES	ES	TP
Rv1011	ES	ES	TP
Rv3582c	ES	ES	TP
Rv2524c	ES	ES	TP
Rv3490	ES	ES	TP
Rv2247	NE	ES	FN
Rv3280	ES	ES	TP
Rv3281	NE	ES	FN
Rv3285	ES	ES	TP
Rv3799c	ES	ES	TP
Rv0904c	NE	NE	TN
Rv2202c	NE	ES	FN
Rv0542c	ES	ES	TP
Rv0553	ES	ES	TP
Rv0548c	ES	ES	TP
Rv0534c	ES	ES	TP
Rv2920c	NE	NE	TN
Rv0780	ES	ES	TP
Rv0503c	NE	NE	TN
Rv0644c	ES	NE	FP
Rv2208	NE	NE	TN
Rv1485	ES	ES	TP
Rv0524	NE	ES	FN
Rv2139	ES	ES	TP
Rv2786c	ES	ES	TP
Rv3314c	NE	NE	TN
Rv3667	NE	NE	TN
Rv0511	ES	ES	TP
Rv0510	ES	ES	TP
Rv0512	ES	ES	TP
Rv0414c	ES	ES	TP
Rv1170	ES	NE	FP
Rv0417	ES	ES	TP
Rv1300	NE	ES	FN
Rv2677c	NE	ES	FN
Rv0467	NE	ES	FN
Rv1915	NE	NE	TN
Rv1916	NE	NE	TN
Rv2287	NE	NE	TN
Rv3236c	NE	NE	TN
Rv0423c	ES	ES	TP
Rv0824c	ES	ES	TP
Rv1094	ES	ES	TP
Rv3229c	ES	NE	FP
Rv1092c	ES	ES	TP
Rv2965c	ES	NE	FP
Rv1631	ES	ES	TP
Rv0131c	NE	NE	TN
Rv0154c	NE	NE	TN
Rv0215c	NE	NE	TN
Rv0222	NE	NE	TN
Rv0231	NE	NE	TN
Rv0243	NE	NE	TN
Rv0244c	NE	NE	TN
Rv0271c	NE	NE	TN
Rv0400c	NE	NE	TN
Rv0456c	NE	NE	TN
Rv0468	NE	NE	TN
Rv0632c	NE	NE	TN
Rv0672	NE	NE	TN
Rv0673	NE	NE	TN
Rv0675	NE	NE	TN
Rv0752c	NE	NE	TN
Rv0859	NE	NE	TN
Rv0860	NE	NE	TN
Rv0873	NE	NE	TN
Rv0905	NE	NE	TN
Rv0971c	NE	NE	TN
Rv0972c	NE	NE	TN
Rv0975c	NE	NE	TN
Rv1070c	NE	NE	TN
Rv1071c	NE	NE	TN
Rv1074c	NE	NE	TN
Rv1141c	NE	NE	TN
Rv1142c	NE	NE	TN
Rv1323	NE	NE	TN
Rv1467c	NE	NE	TN
Rv1472	NE	NE	TN
Rv1679	NE	NE	TN
Rv1715	NE	NE	TN
Rv1912c	NE	NE	TN
Rv1933c	NE	NE	TN
Rv1934c	NE	NE	TN
Rv1935c	NE	NE	TN
Rv2486	NE	NE	TN
Rv2500c	NE	NE	TN
Rv2679	NE	NE	TN
Rv2724c	NE	NE	TN
Rv2789c	NE	NE	TN
Rv2831	NE	NE	TN
Rv3039c	NE	ES	FN
Rv3061c	NE	NE	TN
Rv3139	NE	NE	TN
Rv3140	NE	NE	TN
Rv3141	NE	NE	TN
Rv3274c	NE	NE	TN
Rv3373	NE	NE	TN
Rv3374	NE	NE	TN
Rv3516	NE	NE	TN
Rv3556c	NE	NE	TN
Rv3562	NE	NE	TN
Rv3563	NE	NE	TN
Rv3564	NE	NE	TN
Rv3573c	NE	NE	TN
Rv3761c	NE	NE	TN
Rv3774	NE	NE	TN
Rv3797	NE	NE	TN
Rv2930	ES	NE	FP
Rv1464	NE	ES	FN
Rv2496c	NE	NE	TN
Rv2497c	NE	NE	TN
Rv2391	ES	NE	FP
Rv0522	NE	NE	TN
Rv1106c	NE	NE	TN
Rv0072	NE	NE	TN
Rv0073	NE	NE	TN
Rv0411c	NE	NE	TN
Rv2563	NE	NE	TN
Rv2564	NE	NE	TN
Rv2940c	ES	NE	FP
Rv2210c	ES	ES	TP
Rv1695	ES	ES	TP
Rv3396c	ES	ES	TP
Rv2377c	ES	NE	FP
Rv2379c	ES	NE	FP
Rv2380c	ES	NE	FP
Rv2381c	ES	NE	FP
Rv2382c	ES	NE	FP
Rv2383c	ES	NE	FP
Rv2384	ES	NE	FP
Rv0162c	NE	NE	TN
Rv0761c	NE	NE	TN
Rv1530	NE	NE	TN
Rv1862	NE	NE	TN
Rv1082	NE	NE	TN
Rv3025c	ES	ES	TP
Rv1293	ES	ES	TP
Rv0819	ES	NE	FP
Rv2245	ES	ES	TP
Rv2246	ES	NE	FP
Rv2443	NE	NE	TN
Rv0035	NE	NE	TN
Rv0099	NE	NE	TN
Rv0119	NE	NE	TN
Rv0166	NE	NE	TN
Rv0214	NE	NE	TN
Rv0270	NE	NE	TN
Rv0404	NE	NE	TN
Rv0551c	NE	NE	TN
Rv0852	NE	NE	TN
Rv1058	NE	NE	TN
Rv1185c	NE	NE	TN
Rv1193	NE	NE	TN
Rv1206	NE	NE	TN
Rv1427c	NE	NE	TN
Rv1521	NE	NE	TN
Rv1529	NE	NE	TN
Rv1549	NE	NE	TN
Rv1550	NE	NE	TN
Rv1750c	NE	NE	TN
Rv1925	NE	NE	TN
Rv2187	NE	NE	TN
Rv2505c	NE	NE	TN
Rv2590	NE	NE	TN
Rv2941	NE	NE	TN
Rv2948c	ES	NE	FP
Rv2950c	NE	NE	TN
Rv3089	NE	NE	TN
Rv3506	NE	NE	TN
Rv3513c	NE	NE	TN
Rv3515c	NE	NE	TN
Rv3561	NE	NE	TN
Rv3801c	ES	ES	TP
Rv3826	NE	NE	TN
Rv1235	NE	NE	TN
Rv1236	NE	NE	TN
Rv1237	NE	NE	TN
Rv1238	NE	NE	TN
Rv2038c	NE	NE	TN
Rv2039c	NE	NE	TN
Rv2040c	NE	NE	TN
Rv2041c	NE	NE	TN
Rv2316	NE	NE	TN
Rv2317	NE	NE	TN
Rv2318	NE	NE	TN
Rv2131c	ES	NE	FP
Rv0470c	ES	NE	FP
Rv3543c	NE	NE	TN
Rv3544c	NE	NE	TN
Rv2881c	NE	ES	FN
Rv3624c	NE	ES	FN
Rv3609c	ES	ES	TP
Rv2006	NE	NE	TN
Rv3372	NE	ES	FN
Rv3534c	NE	NE	TN
Rv2612c	ES	ES	TP
Rv2746c	ES	ES	TP
Rv1822	ES	ES	TP
Rv1412	ES	NE	FP
Rv2933	ES	NE	FP
Rv3400	NE	NE	TN
Rv3538	NE	NE	TN
Rv0924c	NE	NE	TN
Rv0486	ES	NE	FP
Rv1837c	NE	ES	FN
Rv2136c	ES	NE	FP
Rv1538c	NE	NE	TN
Rv0046c	ES	ES	TP
Rv2043c	NE	NE	TN
Rv0948c	NE	ES	FN
Rv1885c	NE	NE	TN
Rv3838c	ES	ES	TP
Rv1908c	NE	NE	TN
Rv1131	NE	NE	TN
Rv0032	NE	NE	TN
Rv1569	NE	NE	TN
Rv3601c	ES	ES	TP
Rv3261	NE	NE	TN
Rv3262	NE	NE	TN
Rv1562c	NE	NE	TN
Rv1563c	NE	NE	TN
Rv2691	NE	NE	TN
Rv2692	NE	NE	TN
Rv2967c	NE	NE	TN
Rv3316	NE	NE	TN
Rv3317	NE	NE	TN
Rv3318	NE	NE	TN
Rv3319	NE	NE	TN
Rv3293	NE	NE	TN
Rv1079	NE	NE	TN
Rv3313c	NE	NE	TN
Rv3567c	NE	NE	TN
Rv3570c	NE	NE	TN
Rv1409	NE	ES	FN
Rv2671	NE	NE	TN
Rv0211	NE	NE	TN
Rv2243	ES	ES	TP
Rv3502c	NE	NE	TN
Rv1248c	NE	NE	TN
Rv1525	ES	NE	FP
Rv3265c	ES	ES	TP
Rv2531c	ES	NE	FP
Rv0242c	NE	NE	TN
Rv1350	NE	NE	TN
Rv1483	NE	ES	FN
Rv2002	NE	NE	TN
Rv2766c	NE	NE	TN
Rv3800c	ES	ES	TP
Rv3696c	NE	NE	TN
Rv0254c	NE	NE	TN
Rv1023	NE	ES	FN
Rv3097c	NE	NE	TN
Rv0217c	NE	NE	TN
Rv0220	NE	NE	TN
Rv0646c	NE	NE	TN
Rv1076	NE	NE	TN
Rv1104	NE	NE	TN
Rv1105	NE	NE	TN
Rv1399c	NE	NE	TN
Rv1400c	NE	NE	TN
Rv1426c	NE	NE	TN
Rv1497	NE	NE	TN
Rv1755c	NE	NE	TN
Rv1900c	NE	NE	TN
Rv1923	NE	NE	TN
Rv2045c	NE	NE	TN
Rv2284	NE	NE	TN
Rv2349c	NE	NE	TN
Rv2350c	NE	NE	TN
Rv2351c	NE	NE	TN
Rv2385	NE	NE	TN
Rv2463	NE	NE	TN
Rv2485c	NE	NE	TN
Rv2970c	NE	NE	TN
Rv3084	NE	NE	TN
Rv3176c	NE	NE	TN
Rv3203	NE	NE	TN
Rv3487c	NE	NE	TN
Rv3775	NE	NE	TN
Rv2217	ES	ES	TP
Rv3001c	ES	ES	TP
Rv2218	ES	ES	TP
Rv0191	NE	NE	TN
Rv3569c	NE	NE	TN
Rv3818	ES	NE	FP
Rv0500	ES	ES	TP
Rv1264	NE	NE	TN
Rv1318c	NE	NE	TN
Rv1319c	NE	NE	TN
Rv1320c	NE	NE	TN
Rv1625c	NE	NE	TN
Rv2435c	NE	NE	TN
Rv2152c	ES	ES	TP
Rv0482	ES	ES	TP
Rv1315	ES	ES	TP
Rv3310	NE	NE	TN
Rv2215	NE	NE	TN
Rv2495c	NE	NE	TN
Rv2157c	ES	ES	TP
Rv2158c	ES	ES	TP
Rv3423c	ES	ES	TP
Rv1077	NE	NE	TN
Rv2793c	NE	NE	TN
Rv0884c	ES	ES	TP
Rv0505c	ES	NE	FP
Rv3042c	ES	ES	TP
Rv0126	NE	NE	TN
Rv1284	NE	NE	TN
Rv3273	NE	NE	TN
Rv3588c	NE	NE	TN
Rv3266c	NE	ES	FN
Rv0066c	NE	NE	TN
Rv3339c	NE	NE	TN
Rv2259	NE	NE	TN
Rv1620c	NE	NE	TN
Rv1621c	NE	NE	TN
Rv1622c	NE	NE	TN
Rv1623c	NE	NE	TN
Rv0252	NE	NE	TN
Rv0253	NE	NE	TN
Rv2928	ES	NE	FP
Rv1213	NE	NE	TN
Rv1326c	NE	ES	FN
Rv3356c	NE	ES	FN
Rv1327c	NE	ES	FN
Rv1603	ES	ES	TP
Rv2995c	ES	ES	TP
Rv1188	NE	NE	TN
Rv1328	NE	NE	TN
Rv1594	ES	ES	TP
Rv1596	ES	ES	TP
Rv2501c	NE	NE	TN
Rv2502c	NE	NE	TN
Rv0478	NE	NE	TN
Rv2641	NE	NE	TN
Rv3409c	NE	NE	TN
Rv3808c	ES	ES	TP
Rv1819c	NE	NE	TN
Rv2601	ES	NE	FP
Rv2447c	ES	ES	TP
Rv2228c	NE	ES	FN
Rv1500	ES	NE	FP
Rv3331	NE	NE	TN
Rv3806c	ES	ES	TP
Rv2361c	ES	ES	TP
Rv2855	NE	NE	TN
Rv2471	NE	NE	TN
Rv3309c	NE	NE	TN
Rv1437	NE	ES	FN
Rv1832	NE	ES	FN
Rv0946c	NE	ES	FN
Rv2847c	ES	ES	TP
Rv2427c	NE	NE	TN
Rv2439c	NE	ES	FN
Rv3248c	ES	ES	TP
Rv1712	ES	ES	TP
Rv2421c	ES	ES	TP
Rv2856	NE	NE	TN
Rv2952	ES	NE	FP
Rv3708c	ES	ES	TP
Rv3709c	ES	ES	TP
Rv1121	NE	NE	TN
Rv1447c	NE	NE	TN
Rv2773c	ES	ES	TP
Rv1612	ES	ES	TP
Rv1613	ES	ES	TP
Rv1385	ES	ES	TP
Rv3257c	NE	ES	FN
Rv3308	NE	NE	TN
Rv3264c	ES	ES	TP
Rv3568c	NE	NE	TN
Rv0317c	NE	NE	TN
Rv3842c	NE	NE	TN
Rv3536c	NE	NE	TN
Rv1655	ES	ES	TP
Rv0858c	NE	NE	TN
Rv0221	NE	NE	TN
Rv0895	NE	NE	TN
Rv1425	NE	NE	TN
Rv1760	NE	NE	TN
Rv2285	NE	NE	TN
Rv2484c	NE	NE	TN
Rv3087	NE	NE	TN
Rv3088	NE	NE	TN
Rv3130c	NE	NE	TN
Rv3233c	NE	NE	TN
Rv3234c	NE	NE	TN
Rv3371	NE	NE	TN
Rv3480c	NE	NE	TN
Rv3734c	NE	NE	TN
Rv3740c	NE	NE	TN
Rv0649	NE	NE	TN
Rv2244	ES	ES	TP
Rv2066	NE	NE	TN
Rv0557	NE	NE	TN
Rv1820	NE	NE	TN
Rv3002c	NE	NE	TN
Rv3003c	NE	ES	FN
Rv3509c	NE	NE	TN
Rv1285	ES	NE	FP
Rv1286	ES	ES	TP
Rv2931	ES	NE	FP
Rv0618	NE	NE	TN
Rv0619	NE	NE	TN
Rv3279c	NE	ES	FN
Rv1448c	NE	NE	TN
Rv1843c	ES	NE	FP
Rv3410c	ES	ES	TP
Rv3411c	ES	ES	TP
Rv1658	ES	ES	TP
Rv2977c	ES	ES	TP
Rv0081	NE	NE	TN
Rv0082	NE	NE	TN
Rv0083	NE	NE	TN
Rv0084	NE	NE	TN
Rv0085	NE	NE	TN
Rv0086	NE	NE	TN
Rv0087	NE	NE	TN
Rv0088	NE	NE	TN
Rv1654	ES	ES	TP
Rv2678c	ES	ES	TP
Rv3535c	NE	NE	TN
Rv3436c	NE	ES	FN
Rv2984	NE	ES	FN
Rv1018c	ES	ES	TP
Rv2763c	NE	ES	FN
Rv1604	NE	NE	TN
Rv2701c	NE	NE	TN
Rv3792	ES	ES	TP
Rv2476c	NE	NE	TN
Rv1347c	ES	NE	FP
Rv0422c	ES	ES	TP
Rv2445c	ES	NE	FP
Rv0865	NE	NE	TN
Rv1600	NE	ES	FN
Rv3772	NE	NE	TN
Rv0951	NE	ES	FN
Rv0952	NE	ES	FN
Rv0869c	NE	NE	TN
Rv3109	NE	NE	TN
Rv3111	ES	NE	FP
Rv3116	ES	NE	FP
Rv0337c	NE	ES	FN
Rv3565	ES	NE	FP
Rv0848	NE	NE	TN
Rv1336	NE	NE	TN
Rv2334	NE	NE	TN
Rv0635	ES	ES	TP
Rv0636	ES	ES	TP
Rv0637	ES	NE	FP
Rv1826	NE	ES	FN
Rv2211c	NE	ES	FN
Rv3068c	ES	NE	FP
Rv2753c	ES	ES	TP
Rv2726c	ES	ES	TP
Rv1202	ES	ES	TP
Rv2252	ES	NE	FP
Rv2289	NE	NE	TN
Rv2173	NE	NE	TN
Rv3383c	NE	NE	TN
Rv3398c	ES	NE	FP
Rv1240	NE	NE	TN
Rv0812	ES	ES	TP
Rv2589	NE	NE	TN
Rv2393	ES	NE	FP
Rv3551	NE	NE	TN
Rv3552	NE	NE	TN
Rv2051c	ES	ES	TP
Rv2604c	NE	NE	TN
Rv1512	ES	NE	FP
Rv2188c	NE	ES	FN
Rv3010c	NE	NE	TN
Rv2386c	ES	ES	TP
Rv3215	NE	ES	FN
Rv3820c	ES	NE	FP
Rv1098c	NE	ES	FN
Rv0886	NE	NE	TN
Rv3106	NE	NE	TN
Rv2849c	NE	NE	TN
Rv1745c	NE	NE	TN
Rv1617	NE	ES	FN
Rv0555	ES	ES	TP
Rv1445c	NE	NE	TN
Rv1144	NE	NE	TN
Rv0545c	NE	NE	TN
Rv0928	NE	NE	TN
Rv0929	NE	NE	TN
Rv0930	NE	NE	TN
Rv0932c	NE	NE	TN
Rv0933	NE	NE	TN
Rv0934	NE	NE	TN
Rv0935	NE	NE	TN
Rv0936	NE	NE	TN
Rv2281	NE	NE	TN
Rv3526	NE	NE	TN
Rv3571	NE	NE	TN
Rv1122	NE	ES	FN
Rv1844c	NE	NE	TN
Rv1469	NE	NE	TN
Rv2458	NE	NE	TN
Rv2392	ES	ES	TP
Rv0147	NE	NE	TN
Rv0458	NE	NE	TN
Rv0768	NE	NE	TN
Rv2987c	ES	ES	TP
Rv2988c	ES	ES	TP
Rv2610c	ES	ES	TP
Rv1348	ES	ES	TP
Rv1349	ES	ES	TP
Rv2895c	ES	NE	FP
Rv1180	ES	NE	FP
Rv1183	ES	NE	FP
Rv1182	ES	NE	FP
Rv1181	ES	NE	FP
Rv3710	ES	ES	TP
Rv2320c	NE	NE	TN
Rv0634c	NE	NE	TN
Rv2581c	NE	ES	FN
Rv0107c	NE	NE	TN
Rv0362	NE	NE	TN
Rv1239c	NE	NE	TN
Rv1811	NE	NE	TN
Rv1606	ES	ES	TP
Rv1602	ES	ES	TP
Rv1605	ES	ES	TP
Rv2121c	ES	ES	TP
Rv2122c	ES	ES	TP
Rv1599	ES	ES	TP
Rv0091	NE	NE	TN
Rv0112	NE	NE	TN
Rv1511	NE	NE	TN
Rv1304	NE	ES	FN
Rv1305	NE	ES	FN
Rv1306	NE	ES	FN
Rv1307	NE	ES	FN
Rv1308	NE	ES	FN
Rv1309	NE	ES	FN
Rv1310	NE	ES	FN
Rv2951c	ES	NE	FP
Rv2936	ES	NE	FP
Rv2937	ES	NE	FP
Rv2938	ES	NE	FP
Rv2942	ES	NE	FP
Rv2945c	ES	NE	FP
Rv1294	ES	ES	TP
Rv0069c	NE	NE	TN
Rv1295	ES	ES	TP
Rv1296	ES	ES	TP
Rv1492	NE	NE	TN
Rv1493	NE	NE	TN
Rv2072c	NE	NE	TN
Rv2934	ES	NE	FP
Rv2953	ES	NE	FP
Rv2959c	NE	NE	TN
Rv2957	NE	NE	TN
Rv2958c	NE	NE	TN
Rv3824c	ES	NE	FP
Rv0129c	NE	NE	TN
Rv1886c	NE	NE	TN
Rv3803c	NE	NE	TN
Rv3804c	NE	NE	TN
Rv0993	NE	ES	FN
Rv2962c	NE	NE	TN
Rv3756c	NE	NE	TN
Rv3757c	NE	NE	TN
Rv3758c	NE	NE	TN
Rv3759c	NE	NE	TN
Rv0620	NE	NE	TN
Rv0564c	NE	NE	TN
Rv2982c	NE	NE	TN
Rv0070c	NE	NE	TN
Rv1093	NE	ES	FN
Rv1940	ES	NE	FP
Rv1415	NE	ES	FN
Rv3913	ES	ES	TP
Rv0186	NE	NE	TN
Rv0729	NE	NE	TN
Rv3802c	ES	ES	TP
Rv3307	ES	NE	FP
Rv3045	NE	NE	TN
Rv2153c	ES	ES	TP
Rv2438c	ES	ES	TP
Rv0642c	ES	NE	FP
Rv0777	ES	ES	TP
Rv3470c	NE	NE	TN
Rv0368c	NE	NE	TN
Rv0369c	NE	NE	TN
Rv0370c	NE	NE	TN
Rv0371c	NE	NE	TN
Rv0372c	NE	NE	TN
Rv0373c	NE	NE	TN
Rv0374c	NE	NE	TN
Rv0375c	NE	NE	TN
Rv0376c	NE	NE	TN
Rv0866	NE	NE	TN
Rv3119	NE	NE	TN
Rv3322c	ES	NE	FP
Rv2388c	ES	NE	FP
Rv1338	ES	ES	TP
Rv3518c	NE	NE	TN
Rv3545c	NE	NE	TN
Rv1611	ES	ES	TP
Rv3465	NE	ES	FN
Rv1207	NE	NE	TN
Rv3608c	NE	ES	FN
Rv0570	NE	NE	TN
Rv1981c	NE	NE	TN
Rv1345	NE	NE	TN
Rv1344	NE	NE	TN
Rv0562	ES	ES	TP
Rv1857	NE	NE	TN
Rv1858	NE	NE	TN
Rv1859	NE	NE	TN
Rv1130	NE	NE	TN
Rv1383	ES	ES	TP
Rv1384	ES	ES	TP
Rv3341	NE	ES	FN
Rv1373	NE	NE	TN
Rv2267c	NE	NE	TN
Rv3529c	NE	NE	TN
Rv2858c	NE	NE	TN
Rv3504	NE	NE	TN
Rv3505	NE	NE	TN
Rv2754c	NE	ES	FN
Rv2436	NE	NE	TN
Rv1878	NE	NE	TN
Rv2220	NE	ES	FN
Rv2222c	NE	NE	TN
Rv2860c	NE	NE	TN
Rv1607	NE	NE	TN
Rv3809c	ES	ES	TP
Rv2900c	NE	NE	TN
Rv1257c	NE	NE	TN
Rv0501	NE	NE	TN
Rv0536	NE	NE	TN
Rv3634c	NE	ES	FN
Rv3858c	NE	ES	FN
Rv3859c	NE	ES	FN
Rv0255c	NE	NE	TN
Rv2453c	NE	NE	TN
Rv2518c	ES	NE	FP
Rv0392c	NE	NE	TN
Rv1854c	NE	ES	FN
Rv1704c	NE	NE	TN
Rv0438c	NE	NE	TN
Rv0994	NE	NE	TN
Rv2780	ES	NE	FP
Rv1653	ES	ES	TP
Rv1173	NE	NE	TN
Rv2584c	NE	NE	TN
Rv0753c	NE	NE	TN
Rv2702	NE	NE	TN
Rv2249c	NE	NE	TN
Rv3302c	NE	ES	FN
Rv0650	NE	NE	TN
Rv0751c	NE	NE	TN
Rv0437c	ES	NE	FP
Rv3560c	NE	NE	TN
Rv2321c	NE	NE	TN
Rv2322c	NE	NE	TN
Rv0808	ES	ES	TP
Rv0408	NE	NE	TN
Rv3494c	NE	NE	TN
Rv3495c	NE	NE	TN
Rv3496c	NE	NE	TN
Rv3497c	NE	NE	TN
Rv3498c	NE	NE	TN
Rv3499c	NE	NE	TN
Rv3500c	NE	NE	TN
Rv3501c	NE	NE	TN
Rv1656	ES	ES	TP
Rv1652	ES	ES	TP
Rv0155	NE	NE	TN
Rv0157	NE	NE	TN
Rv2713	NE	NE	TN
Rv1659	ES	ES	TP
Rv2935	ES	NE	FP
Rv2503c	NE	NE	TN
Rv2504c	NE	NE	TN
Rv0889c	NE	NE	TN
Rv0896	NE	ES	FN
Rv0266c	NE	NE	TN
Rv2682c	NE	ES	FN
Rv3379c	NE	NE	TN
Rv0519c	NE	NE	TN
Rv0774c	NE	NE	TN
Rv1288	NE	NE	TN
Rv1436	NE	ES	FN
Rv0643c	ES	NE	FP
Rv1442	NE	NE	TN
Rv1449c	ES	ES	TP
Rv3255c	NE	ES	FN
Rv2611c	ES	ES	TP
Rv3540c	NE	NE	TN
Rv1601	ES	ES	TP
Rv1099c	NE	NE	TN
Rv0788	ES	ES	TP
Rv0803	ES	ES	TP
Rv0809	ES	ES	TP
Rv0956	ES	ES	TP
Rv2335	NE	NE	TN
Rv3275c	ES	ES	TP
Rv3276c	ES	ES	TP
Rv0772	ES	ES	TP
Rv2201	ES	ES	TP
Rv1380	ES	ES	TP
Rv1381	ES	ES	TP
Rv0357c	ES	ES	TP
Rv2606c	NE	NE	TN
Rv2130c	ES	ES	TP
Rv2964	NE	NE	TN
Rv2155c	ES	ES	TP
Rv3704c	NE	NE	TN
Rv2870c	ES	ES	TP
Rv2332	NE	NE	TN
Rv0573c	NE	NE	TN
Rv1559	NE	ES	FN
Rv0189c	ES	ES	TP
Rv0771	NE	NE	TN
Rv3823c	ES	NE	FP
Rv0346c	NE	NE	TN
Rv2127	NE	NE	TN
Rv1086	ES	NE	FP
Rv0727c	NE	NE	TN
Rv2182c	NE	ES	FN
Rv2483c	NE	NE	TN
Rv1451	NE	ES	FN
Rv1456c	NE	ES	FN
Rv2193	NE	ES	FN
Rv2194	NE	ES	FN
Rv2195	NE	ES	FN
Rv2196	NE	ES	FN
Rv2200c	NE	ES	FN
Rv3028c	NE	ES	FN
Rv3029c	NE	ES	FN
Rv3043c	NE	ES	FN
Rv0247c	NE	NE	TN
Rv0248c	NE	NE	TN
Rv0249c	NE	NE	TN
Rv1552	NE	NE	TN
Rv1553	NE	NE	TN
Rv1554	NE	NE	TN
Rv1555	NE	NE	TN
Rv2852c	NE	NE	TN
Rv2747	NE	ES	FN
Rv1570	NE	NE	TN
Rv0261c	NE	NE	TN
Rv0267	NE	NE	TN
Rv1737c	NE	NE	TN
Rv2329c	NE	NE	TN
Rv1568	NE	NE	TN
Rv1589	NE	NE	TN
Rv0489	NE	NE	TN
Rv3214	NE	NE	TN
Rv1133c	ES	ES	TP
Rv2832c	NE	NE	TN
Rv2833c	NE	NE	TN
Rv2834c	NE	NE	TN
Rv2835c	NE	NE	TN
Rv2539c	ES	ES	TP
Rv1001	NE	NE	TN
Rv3340	NE	NE	TN
Rv2697c	ES	NE	FP
Rv2156c	ES	ES	TP
Rv2225	ES	ES	TP
Rv3602c	ES	ES	TP
Rv0410c	NE	NE	TN
Rv2573	ES	NE	FP
Rv1391	ES	ES	TP
Rv3206c	ES	ES	TP
Rv0234c	NE	NE	TN
Rv1731	NE	NE	TN
Rv0462	NE	ES	FN
Rv2482c	NE	NE	TN
Rv1551	NE	NE	TN
Rv3303c	NE	NE	TN
Rv1408	NE	ES	FN
Rv0125	NE	NE	TN
Rv2922A	NE	NE	TN
Rv0334	ES	ES	TP
Rv3464	NE	ES	FN
Rv3468c	NE	NE	TN
Rv3784	NE	NE	TN
Rv2124c	NE	NE	TN
Rv3145	NE	NE	TN
Rv3146	NE	NE	TN
Rv3147	NE	NE	TN
Rv3148	NE	NE	TN
Rv3149	NE	NE	TN
Rv3150	NE	NE	TN
Rv3151	NE	NE	TN
Rv3152	NE	NE	TN
Rv3153	NE	NE	TN
Rv3154	NE	NE	TN
Rv3155	NE	NE	TN
Rv3156	NE	NE	TN
Rv3157	NE	NE	TN
Rv3158	NE	NE	TN
Rv1392	ES	ES	TP
Rv0409	NE	NE	TN
Rv1159	ES	NE	FP
Rv2205c	NE	NE	TN
Rv1416	ES	ES	TP
Rv1848	NE	NE	TN
Rv1849	NE	NE	TN
Rv1850	NE	NE	TN
Rv1851	NE	NE	TN
Rv1852	NE	NE	TN
Rv1853	NE	NE	TN
Rv1609	ES	ES	TP
Rv2583c	ES	NE	FP
Rv0013	ES	ES	TP
Rv2192c	ES	ES	TP
Rv3537	NE	NE	TN
Rv1699	ES	ES	TP
Rv2344c	NE	NE	TN
Rv3315c	NE	NE	TN
Rv2848c	NE	NE	TN
Rv2939	ES	NE	FP
Rv3754	ES	ES	TP
Rv2607	NE	NE	TN
Rv3432c	NE	NE	TN
Rv1979c	NE	NE	TN
Rv1999c	NE	NE	TN
Rv3253c	NE	NE	TN
Rv2498c	NE	NE	TN
Rv3075c	NE	NE	TN
Rv0118c	NE	NE	TN
Rv1201c	ES	ES	TP
Rv1595	ES	ES	TP
Rv0957	ES	ES	TP
Rv2070c	NE	NE	TN
Rv0533c	NE	NE	TN
Rv0535	ES	NE	FP
Rv0694	NE	NE	TN
Rv1872c	NE	NE	TN
Rv0391	NE	NE	TN
Rv2465c	NE	ES	FN
Rv0322	NE	NE	TN
Rv0137c	NE	NE	TN
Rv0973c	NE	NE	TN
Rv0974c	NE	NE	TN
Rv0183	NE	NE	TN
Rv2854	NE	NE	TN
Rv3199c	NE	NE	TN
Rv2062c	NE	NE	TN
Rv3332	NE	NE	TN
Rv3817	NE	NE	TN
Rv1475c	NE	ES	FN
Rv1187	NE	NE	TN
Rv2764c	NE	ES	FN
Rv2178c	ES	ES	TP
Rv2048c	ES	NE	FP
Rv0733	ES	NE	FP
Rv0092	NE	NE	TN
Rv0103c	NE	NE	TN
Rv2981c	ES	ES	TP
Rv2454c	NE	ES	FN
Rv2455c	NE	ES	FN
Rv0382c	ES	ES	TP
Rv1692	NE	NE	TN
Rv2946c	ES	NE	FP
Rv2947c	ES	NE	FP
Rv2538c	ES	ES	TP
Rv3523	NE	NE	TN
Rv3546	NE	NE	TN
Rv3522	NE	NE	TN
Rv3628	ES	ES	TP
Rv3825c	ES	NE	FP
Rv1346	ES	NE	FP
Rv1212c	NE	NE	TN
Rv3032	NE	ES	FN
Rv2378c	ES	NE	FP
Rv2231c	NE	NE	TN
Rv2064	NE	NE	TN
Rv1127c	NE	NE	TN
Rv2065	NE	NE	TN
Rv0908	NE	NE	TN
Rv0969	NE	NE	TN
Rv1992c	NE	NE	TN
Rv1997	NE	NE	TN
Rv2059	NE	NE	TN
Rv2060	NE	NE	TN
Rv2061c	NE	NE	TN
Rv2540c	ES	ES	TP
Rv2552c	ES	NE	FP
Rv2537c	ES	ES	TP
Rv3227	ES	ES	TP
Rv2207	NE	NE	TN
Rv0436c	ES	NE	FP
Rv3290c	NE	NE	TN
