# Supplementary material for: A systematic evaluation of Mycobacterium tuberculosis Genome-Scale Metabolic Networks
Source: PLoS Comput Biol. 2020 Jun 15;16(6):e1007533. doi: 10.1371/journal.pcbi.1007533 (PMC7316355; doi:10.1371/journal.pcbi.1007533)
Supplement: S8 File — (ZIP) [file pcbi.1007533.s040.zip › 7H9_OADC_Essentiality(DeJesus)/results/sMtb2018_7H9_10_OADC_metricsctoff.xlsx]

## Sheet: Sheet1
LastNames	Metr_values
Model Genes	930
Evaluated Genes	928
True Positives	189
True Negatives	554
False Negatives	94
False Positives	91
Sensitivity	0.667845
Specificity	0.858915
Positive Predictive Value	0.675
Negative Predictive Value	0.854938
Fall out	0.141085
False Discovery Rate	0.325
False Negative Rate	0.332155
Accuracy	0.800647
Mathews Correlation Coefficient	0.528346
Uncertain Genes	2
Too Small Genes	0
Not found genes	0
