# Supplementary material for: A systematic evaluation of Mycobacterium tuberculosis Genome-Scale Metabolic Networks
Source: PLoS Comput Biol. 2020 Jun 15;16(6):e1007533. doi: 10.1371/journal.pcbi.1007533 (PMC7316355; doi:10.1371/journal.pcbi.1007533)
Supplement: S8 File — (ZIP) [file pcbi.1007533.s040.zip › 7H9_OADC_Essentiality(DeJesus)/results/sMtb2018_7H9_10_OADC_metrics_roc.xlsx]

## Sheet: Sheet1
GR_Threshold_c	N_TN	N_TP	N_FN	N_FP	SENSITIVITY	SPECIFICITY	PPV	NPV	FALL_OUT	FDR	FNR	ACCURACY	MCC
0.005	554	189	94	91	0.667845	0.858915	0.675	0.854938	0.141085	0.325	0.332155	0.800647	0.528346
0.01	554	189	94	91	0.667845	0.858915	0.675	0.854938	0.141085	0.325	0.332155	0.800647	0.528346
0.015	554	189	94	91	0.667845	0.858915	0.675	0.854938	0.141085	0.325	0.332155	0.800647	0.528346
0.02	554	189	94	91	0.667845	0.858915	0.675	0.854938	0.141085	0.325	0.332155	0.800647	0.528346
0.025	554	189	94	91	0.667845	0.858915	0.675	0.854938	0.141085	0.325	0.332155	0.800647	0.528346
0.03	554	189	94	91	0.667845	0.858915	0.675	0.854938	0.141085	0.325	0.332155	0.800647	0.528346
0.035	554	189	94	91	0.667845	0.858915	0.675	0.854938	0.141085	0.325	0.332155	0.800647	0.528346
0.04	554	189	94	91	0.667845	0.858915	0.675	0.854938	0.141085	0.325	0.332155	0.800647	0.528346
0.045	554	189	94	91	0.667845	0.858915	0.675	0.854938	0.141085	0.325	0.332155	0.800647	0.528346
0.05	554	189	94	91	0.667845	0.858915	0.675	0.854938	0.141085	0.325	0.332155	0.800647	0.528346
0.055	554	189	94	91	0.667845	0.858915	0.675	0.854938	0.141085	0.325	0.332155	0.800647	0.528346
0.06	554	189	94	91	0.667845	0.858915	0.675	0.854938	0.141085	0.325	0.332155	0.800647	0.528346
0.065	554	189	94	91	0.667845	0.858915	0.675	0.854938	0.141085	0.325	0.332155	0.800647	0.528346
0.07	554	189	94	91	0.667845	0.858915	0.675	0.854938	0.141085	0.325	0.332155	0.800647	0.528346
0.075	554	189	94	91	0.667845	0.858915	0.675	0.854938	0.141085	0.325	0.332155	0.800647	0.528346
0.08	554	189	94	91	0.667845	0.858915	0.675	0.854938	0.141085	0.325	0.332155	0.800647	0.528346
0.085	554	189	94	91	0.667845	0.858915	0.675	0.854938	0.141085	0.325	0.332155	0.800647	0.528346
0.09	554	189	94	91	0.667845	0.858915	0.675	0.854938	0.141085	0.325	0.332155	0.800647	0.528346
0.095	554	189	94	91	0.667845	0.858915	0.675	0.854938	0.141085	0.325	0.332155	0.800647	0.528346
0.1	554	189	94	91	0.667845	0.858915	0.675	0.854938	0.141085	0.325	0.332155	0.800647	0.528346
0.105	554	189	94	91	0.667845	0.858915	0.675	0.854938	0.141085	0.325	0.332155	0.800647	0.528346
0.11	554	189	94	91	0.667845	0.858915	0.675	0.854938	0.141085	0.325	0.332155	0.800647	0.528346
0.115	554	196	87	91	0.69258	0.858915	0.682927	0.864275	0.141085	0.317073	0.30742	0.80819	0.549344
0.12	554	196	87	91	0.69258	0.858915	0.682927	0.864275	0.141085	0.317073	0.30742	0.80819	0.549344
0.125	554	196	87	91	0.69258	0.858915	0.682927	0.864275	0.141085	0.317073	0.30742	0.80819	0.549344
0.13	554	196	87	91	0.69258	0.858915	0.682927	0.864275	0.141085	0.317073	0.30742	0.80819	0.549344
0.135	554	196	87	91	0.69258	0.858915	0.682927	0.864275	0.141085	0.317073	0.30742	0.80819	0.549344
0.14	554	196	87	91	0.69258	0.858915	0.682927	0.864275	0.141085	0.317073	0.30742	0.80819	0.549344
0.145	554	196	87	91	0.69258	0.858915	0.682927	0.864275	0.141085	0.317073	0.30742	0.80819	0.549344
0.15	554	196	87	91	0.69258	0.858915	0.682927	0.864275	0.141085	0.317073	0.30742	0.80819	0.549344
0.155	554	196	87	91	0.69258	0.858915	0.682927	0.864275	0.141085	0.317073	0.30742	0.80819	0.549344
0.16	554	196	87	91	0.69258	0.858915	0.682927	0.864275	0.141085	0.317073	0.30742	0.80819	0.549344
0.165	554	196	87	91	0.69258	0.858915	0.682927	0.864275	0.141085	0.317073	0.30742	0.80819	0.549344
0.17	554	196	87	91	0.69258	0.858915	0.682927	0.864275	0.141085	0.317073	0.30742	0.80819	0.549344
0.175	554	196	87	91	0.69258	0.858915	0.682927	0.864275	0.141085	0.317073	0.30742	0.80819	0.549344
0.18	554	196	87	91	0.69258	0.858915	0.682927	0.864275	0.141085	0.317073	0.30742	0.80819	0.549344
0.185	554	196	87	91	0.69258	0.858915	0.682927	0.864275	0.141085	0.317073	0.30742	0.80819	0.549344
0.19	554	196	87	91	0.69258	0.858915	0.682927	0.864275	0.141085	0.317073	0.30742	0.80819	0.549344
0.195	554	196	87	91	0.69258	0.858915	0.682927	0.864275	0.141085	0.317073	0.30742	0.80819	0.549344
0.2	554	196	87	91	0.69258	0.858915	0.682927	0.864275	0.141085	0.317073	0.30742	0.80819	0.549344
0.205	554	196	87	91	0.69258	0.858915	0.682927	0.864275	0.141085	0.317073	0.30742	0.80819	0.549344
0.21	554	196	87	91	0.69258	0.858915	0.682927	0.864275	0.141085	0.317073	0.30742	0.80819	0.549344
0.215	554	196	87	91	0.69258	0.858915	0.682927	0.864275	0.141085	0.317073	0.30742	0.80819	0.549344
0.22	554	196	87	91	0.69258	0.858915	0.682927	0.864275	0.141085	0.317073	0.30742	0.80819	0.549344
0.225	554	196	87	91	0.69258	0.858915	0.682927	0.864275	0.141085	0.317073	0.30742	0.80819	0.549344
0.23	554	196	87	91	0.69258	0.858915	0.682927	0.864275	0.141085	0.317073	0.30742	0.80819	0.549344
0.235	554	196	87	91	0.69258	0.858915	0.682927	0.864275	0.141085	0.317073	0.30742	0.80819	0.549344
0.24	554	196	87	91	0.69258	0.858915	0.682927	0.864275	0.141085	0.317073	0.30742	0.80819	0.549344
0.245	554	196	87	91	0.69258	0.858915	0.682927	0.864275	0.141085	0.317073	0.30742	0.80819	0.549344
0.25	554	196	87	91	0.69258	0.858915	0.682927	0.864275	0.141085	0.317073	0.30742	0.80819	0.549344
0.255	554	196	87	91	0.69258	0.858915	0.682927	0.864275	0.141085	0.317073	0.30742	0.80819	0.549344
0.26	554	196	87	91	0.69258	0.858915	0.682927	0.864275	0.141085	0.317073	0.30742	0.80819	0.549344
0.265	554	196	87	91	0.69258	0.858915	0.682927	0.864275	0.141085	0.317073	0.30742	0.80819	0.549344
0.27	554	196	87	91	0.69258	0.858915	0.682927	0.864275	0.141085	0.317073	0.30742	0.80819	0.549344
0.275	554	196	87	91	0.69258	0.858915	0.682927	0.864275	0.141085	0.317073	0.30742	0.80819	0.549344
0.28	554	196	87	91	0.69258	0.858915	0.682927	0.864275	0.141085	0.317073	0.30742	0.80819	0.549344
0.285	554	196	87	91	0.69258	0.858915	0.682927	0.864275	0.141085	0.317073	0.30742	0.80819	0.549344
0.29	554	196	87	91	0.69258	0.858915	0.682927	0.864275	0.141085	0.317073	0.30742	0.80819	0.549344
0.295	554	196	87	91	0.69258	0.858915	0.682927	0.864275	0.141085	0.317073	0.30742	0.80819	0.549344
0.3	554	196	87	91	0.69258	0.858915	0.682927	0.864275	0.141085	0.317073	0.30742	0.80819	0.549344
0.305	554	196	87	91	0.69258	0.858915	0.682927	0.864275	0.141085	0.317073	0.30742	0.80819	0.549344
0.31	554	196	87	91	0.69258	0.858915	0.682927	0.864275	0.141085	0.317073	0.30742	0.80819	0.549344
0.315	554	196	87	91	0.69258	0.858915	0.682927	0.864275	0.141085	0.317073	0.30742	0.80819	0.549344
0.32	553	196	87	92	0.69258	0.857364	0.680556	0.864062	0.142636	0.319444	0.30742	0.807112	0.547274
0.325	553	196	87	92	0.69258	0.857364	0.680556	0.864062	0.142636	0.319444	0.30742	0.807112	0.547274
0.33	553	196	87	92	0.69258	0.857364	0.680556	0.864062	0.142636	0.319444	0.30742	0.807112	0.547274
0.335	553	196	87	92	0.69258	0.857364	0.680556	0.864062	0.142636	0.319444	0.30742	0.807112	0.547274
0.34	553	196	87	92	0.69258	0.857364	0.680556	0.864062	0.142636	0.319444	0.30742	0.807112	0.547274
0.345	553	196	87	92	0.69258	0.857364	0.680556	0.864062	0.142636	0.319444	0.30742	0.807112	0.547274
0.35	553	196	87	92	0.69258	0.857364	0.680556	0.864062	0.142636	0.319444	0.30742	0.807112	0.547274
0.355	553	196	87	92	0.69258	0.857364	0.680556	0.864062	0.142636	0.319444	0.30742	0.807112	0.547274
0.36	553	196	87	92	0.69258	0.857364	0.680556	0.864062	0.142636	0.319444	0.30742	0.807112	0.547274
0.365	553	196	87	92	0.69258	0.857364	0.680556	0.864062	0.142636	0.319444	0.30742	0.807112	0.547274
0.37	553	196	87	92	0.69258	0.857364	0.680556	0.864062	0.142636	0.319444	0.30742	0.807112	0.547274
0.375	553	196	87	92	0.69258	0.857364	0.680556	0.864062	0.142636	0.319444	0.30742	0.807112	0.547274
0.38	553	196	87	92	0.69258	0.857364	0.680556	0.864062	0.142636	0.319444	0.30742	0.807112	0.547274
0.385	553	196	87	92	0.69258	0.857364	0.680556	0.864062	0.142636	0.319444	0.30742	0.807112	0.547274
0.39	553	196	87	92	0.69258	0.857364	0.680556	0.864062	0.142636	0.319444	0.30742	0.807112	0.547274
0.395	553	196	87	92	0.69258	0.857364	0.680556	0.864062	0.142636	0.319444	0.30742	0.807112	0.547274
0.4	553	196	87	92	0.69258	0.857364	0.680556	0.864062	0.142636	0.319444	0.30742	0.807112	0.547274
0.405	553	196	87	92	0.69258	0.857364	0.680556	0.864062	0.142636	0.319444	0.30742	0.807112	0.547274
0.41	553	196	87	92	0.69258	0.857364	0.680556	0.864062	0.142636	0.319444	0.30742	0.807112	0.547274
0.415	553	196	87	92	0.69258	0.857364	0.680556	0.864062	0.142636	0.319444	0.30742	0.807112	0.547274
0.42	553	196	87	92	0.69258	0.857364	0.680556	0.864062	0.142636	0.319444	0.30742	0.807112	0.547274
0.425	553	196	87	92	0.69258	0.857364	0.680556	0.864062	0.142636	0.319444	0.30742	0.807112	0.547274
0.43	553	196	87	92	0.69258	0.857364	0.680556	0.864062	0.142636	0.319444	0.30742	0.807112	0.547274
0.435	553	196	87	92	0.69258	0.857364	0.680556	0.864062	0.142636	0.319444	0.30742	0.807112	0.547274
0.44	553	196	87	92	0.69258	0.857364	0.680556	0.864062	0.142636	0.319444	0.30742	0.807112	0.547274
0.445	553	196	87	92	0.69258	0.857364	0.680556	0.864062	0.142636	0.319444	0.30742	0.807112	0.547274
0.45	553	196	87	92	0.69258	0.857364	0.680556	0.864062	0.142636	0.319444	0.30742	0.807112	0.547274
0.455	553	196	87	92	0.69258	0.857364	0.680556	0.864062	0.142636	0.319444	0.30742	0.807112	0.547274
0.46	553	196	87	92	0.69258	0.857364	0.680556	0.864062	0.142636	0.319444	0.30742	0.807112	0.547274
0.465	553	196	87	92	0.69258	0.857364	0.680556	0.864062	0.142636	0.319444	0.30742	0.807112	0.547274
0.47	553	198	85	92	0.699647	0.857364	0.682759	0.866771	0.142636	0.317241	0.300353	0.809267	0.553258
0.475	553	198	85	92	0.699647	0.857364	0.682759	0.866771	0.142636	0.317241	0.300353	0.809267	0.553258
0.48	553	198	85	92	0.699647	0.857364	0.682759	0.866771	0.142636	0.317241	0.300353	0.809267	0.553258
0.485	553	198	85	92	0.699647	0.857364	0.682759	0.866771	0.142636	0.317241	0.300353	0.809267	0.553258
0.49	553	198	85	92	0.699647	0.857364	0.682759	0.866771	0.142636	0.317241	0.300353	0.809267	0.553258
0.495	553	198	85	92	0.699647	0.857364	0.682759	0.866771	0.142636	0.317241	0.300353	0.809267	0.553258
0.5	553	198	85	92	0.699647	0.857364	0.682759	0.866771	0.142636	0.317241	0.300353	0.809267	0.553258
0.505	553	198	85	92	0.699647	0.857364	0.682759	0.866771	0.142636	0.317241	0.300353	0.809267	0.553258
0.51	553	198	85	92	0.699647	0.857364	0.682759	0.866771	0.142636	0.317241	0.300353	0.809267	0.553258
0.515	553	198	85	92	0.699647	0.857364	0.682759	0.866771	0.142636	0.317241	0.300353	0.809267	0.553258
0.52	553	198	85	92	0.699647	0.857364	0.682759	0.866771	0.142636	0.317241	0.300353	0.809267	0.553258
0.525	553	198	85	92	0.699647	0.857364	0.682759	0.866771	0.142636	0.317241	0.300353	0.809267	0.553258
0.53	553	198	85	92	0.699647	0.857364	0.682759	0.866771	0.142636	0.317241	0.300353	0.809267	0.553258
0.535	553	198	85	92	0.699647	0.857364	0.682759	0.866771	0.142636	0.317241	0.300353	0.809267	0.553258
0.54	553	199	84	92	0.70318	0.857364	0.683849	0.868132	0.142636	0.316151	0.29682	0.810345	0.556246
0.545	553	199	84	92	0.70318	0.857364	0.683849	0.868132	0.142636	0.316151	0.29682	0.810345	0.556246
0.55	553	199	84	92	0.70318	0.857364	0.683849	0.868132	0.142636	0.316151	0.29682	0.810345	0.556246
0.555	553	199	84	92	0.70318	0.857364	0.683849	0.868132	0.142636	0.316151	0.29682	0.810345	0.556246
0.56	553	199	84	92	0.70318	0.857364	0.683849	0.868132	0.142636	0.316151	0.29682	0.810345	0.556246
0.565	553	199	84	92	0.70318	0.857364	0.683849	0.868132	0.142636	0.316151	0.29682	0.810345	0.556246
0.57	550	199	84	95	0.70318	0.852713	0.676871	0.867508	0.147287	0.323129	0.29682	0.807112	0.550106
0.575	550	199	84	95	0.70318	0.852713	0.676871	0.867508	0.147287	0.323129	0.29682	0.807112	0.550106
0.58	550	199	84	95	0.70318	0.852713	0.676871	0.867508	0.147287	0.323129	0.29682	0.807112	0.550106
0.585	550	199	84	95	0.70318	0.852713	0.676871	0.867508	0.147287	0.323129	0.29682	0.807112	0.550106
0.59	550	199	84	95	0.70318	0.852713	0.676871	0.867508	0.147287	0.323129	0.29682	0.807112	0.550106
0.595	550	199	84	95	0.70318	0.852713	0.676871	0.867508	0.147287	0.323129	0.29682	0.807112	0.550106
0.6	550	199	84	95	0.70318	0.852713	0.676871	0.867508	0.147287	0.323129	0.29682	0.807112	0.550106
0.605	550	199	84	95	0.70318	0.852713	0.676871	0.867508	0.147287	0.323129	0.29682	0.807112	0.550106
0.61	550	199	84	95	0.70318	0.852713	0.676871	0.867508	0.147287	0.323129	0.29682	0.807112	0.550106
0.615	550	199	84	95	0.70318	0.852713	0.676871	0.867508	0.147287	0.323129	0.29682	0.807112	0.550106
0.62	550	199	84	95	0.70318	0.852713	0.676871	0.867508	0.147287	0.323129	0.29682	0.807112	0.550106
0.625	550	199	84	95	0.70318	0.852713	0.676871	0.867508	0.147287	0.323129	0.29682	0.807112	0.550106
0.63	550	200	83	95	0.706714	0.852713	0.677966	0.868878	0.147287	0.322034	0.293286	0.80819	0.5531
0.635	550	200	83	95	0.706714	0.852713	0.677966	0.868878	0.147287	0.322034	0.293286	0.80819	0.5531
0.64	550	202	81	95	0.713781	0.852713	0.680135	0.871632	0.147287	0.319865	0.286219	0.810345	0.559082
0.645	550	202	81	95	0.713781	0.852713	0.680135	0.871632	0.147287	0.319865	0.286219	0.810345	0.559082
0.65	546	203	80	99	0.717314	0.846512	0.672185	0.872204	0.153488	0.327815	0.282686	0.807112	0.554023
0.655	546	203	80	99	0.717314	0.846512	0.672185	0.872204	0.153488	0.327815	0.282686	0.807112	0.554023
0.66	546	203	80	99	0.717314	0.846512	0.672185	0.872204	0.153488	0.327815	0.282686	0.807112	0.554023
0.665	546	203	80	99	0.717314	0.846512	0.672185	0.872204	0.153488	0.327815	0.282686	0.807112	0.554023
0.67	546	203	80	99	0.717314	0.846512	0.672185	0.872204	0.153488	0.327815	0.282686	0.807112	0.554023
0.675	546	203	80	99	0.717314	0.846512	0.672185	0.872204	0.153488	0.327815	0.282686	0.807112	0.554023
0.68	546	203	80	99	0.717314	0.846512	0.672185	0.872204	0.153488	0.327815	0.282686	0.807112	0.554023
0.685	546	203	80	99	0.717314	0.846512	0.672185	0.872204	0.153488	0.327815	0.282686	0.807112	0.554023
0.69	546	203	80	99	0.717314	0.846512	0.672185	0.872204	0.153488	0.327815	0.282686	0.807112	0.554023
0.695	546	203	80	99	0.717314	0.846512	0.672185	0.872204	0.153488	0.327815	0.282686	0.807112	0.554023
0.7	546	205	78	99	0.724382	0.846512	0.674342	0.875	0.153488	0.325658	0.275618	0.809267	0.560014
0.705	546	205	78	99	0.724382	0.846512	0.674342	0.875	0.153488	0.325658	0.275618	0.809267	0.560014
0.71	546	205	78	99	0.724382	0.846512	0.674342	0.875	0.153488	0.325658	0.275618	0.809267	0.560014
0.715	546	205	78	99	0.724382	0.846512	0.674342	0.875	0.153488	0.325658	0.275618	0.809267	0.560014
0.72	546	205	78	99	0.724382	0.846512	0.674342	0.875	0.153488	0.325658	0.275618	0.809267	0.560014
0.725	546	205	78	99	0.724382	0.846512	0.674342	0.875	0.153488	0.325658	0.275618	0.809267	0.560014
0.73	546	205	78	99	0.724382	0.846512	0.674342	0.875	0.153488	0.325658	0.275618	0.809267	0.560014
0.735	532	205	78	113	0.724382	0.824806	0.644654	0.872131	0.175194	0.355346	0.275618	0.794181	0.53274
0.74	532	205	78	113	0.724382	0.824806	0.644654	0.872131	0.175194	0.355346	0.275618	0.794181	0.53274
0.745	532	205	78	113	0.724382	0.824806	0.644654	0.872131	0.175194	0.355346	0.275618	0.794181	0.53274
0.75	532	205	78	113	0.724382	0.824806	0.644654	0.872131	0.175194	0.355346	0.275618	0.794181	0.53274
0.755	532	205	78	113	0.724382	0.824806	0.644654	0.872131	0.175194	0.355346	0.275618	0.794181	0.53274
0.76	532	205	78	113	0.724382	0.824806	0.644654	0.872131	0.175194	0.355346	0.275618	0.794181	0.53274
0.765	532	205	78	113	0.724382	0.824806	0.644654	0.872131	0.175194	0.355346	0.275618	0.794181	0.53274
0.77	532	205	78	113	0.724382	0.824806	0.644654	0.872131	0.175194	0.355346	0.275618	0.794181	0.53274
0.775	532	205	78	113	0.724382	0.824806	0.644654	0.872131	0.175194	0.355346	0.275618	0.794181	0.53274
0.78	532	205	78	113	0.724382	0.824806	0.644654	0.872131	0.175194	0.355346	0.275618	0.794181	0.53274
0.785	532	205	78	113	0.724382	0.824806	0.644654	0.872131	0.175194	0.355346	0.275618	0.794181	0.53274
0.79	532	205	78	113	0.724382	0.824806	0.644654	0.872131	0.175194	0.355346	0.275618	0.794181	0.53274
0.795	532	215	68	113	0.759717	0.824806	0.655488	0.886667	0.175194	0.344512	0.240283	0.804957	0.562941
0.8	532	215	68	113	0.759717	0.824806	0.655488	0.886667	0.175194	0.344512	0.240283	0.804957	0.562941
0.805	532	216	67	113	0.763251	0.824806	0.656535	0.888147	0.175194	0.343465	0.236749	0.806034	0.565954
0.81	532	216	67	113	0.763251	0.824806	0.656535	0.888147	0.175194	0.343465	0.236749	0.806034	0.565954
0.815	532	216	67	113	0.763251	0.824806	0.656535	0.888147	0.175194	0.343465	0.236749	0.806034	0.565954
0.82	532	216	67	113	0.763251	0.824806	0.656535	0.888147	0.175194	0.343465	0.236749	0.806034	0.565954
0.825	532	216	67	113	0.763251	0.824806	0.656535	0.888147	0.175194	0.343465	0.236749	0.806034	0.565954
0.83	532	216	67	113	0.763251	0.824806	0.656535	0.888147	0.175194	0.343465	0.236749	0.806034	0.565954
0.835	532	216	67	113	0.763251	0.824806	0.656535	0.888147	0.175194	0.343465	0.236749	0.806034	0.565954
0.84	532	216	67	113	0.763251	0.824806	0.656535	0.888147	0.175194	0.343465	0.236749	0.806034	0.565954
0.845	532	216	67	113	0.763251	0.824806	0.656535	0.888147	0.175194	0.343465	0.236749	0.806034	0.565954
0.85	532	216	67	113	0.763251	0.824806	0.656535	0.888147	0.175194	0.343465	0.236749	0.806034	0.565954
0.855	532	217	66	113	0.766784	0.824806	0.657576	0.889632	0.175194	0.342424	0.233216	0.807112	0.568967
0.86	532	217	66	113	0.766784	0.824806	0.657576	0.889632	0.175194	0.342424	0.233216	0.807112	0.568967
0.865	532	217	66	113	0.766784	0.824806	0.657576	0.889632	0.175194	0.342424	0.233216	0.807112	0.568967
0.87	532	217	66	113	0.766784	0.824806	0.657576	0.889632	0.175194	0.342424	0.233216	0.807112	0.568967
0.875	532	217	66	113	0.766784	0.824806	0.657576	0.889632	0.175194	0.342424	0.233216	0.807112	0.568967
0.88	532	217	66	113	0.766784	0.824806	0.657576	0.889632	0.175194	0.342424	0.233216	0.807112	0.568967
0.885	532	217	66	113	0.766784	0.824806	0.657576	0.889632	0.175194	0.342424	0.233216	0.807112	0.568967
0.89	532	217	66	113	0.766784	0.824806	0.657576	0.889632	0.175194	0.342424	0.233216	0.807112	0.568967
0.895	532	217	66	113	0.766784	0.824806	0.657576	0.889632	0.175194	0.342424	0.233216	0.807112	0.568967
0.9	532	217	66	113	0.766784	0.824806	0.657576	0.889632	0.175194	0.342424	0.233216	0.807112	0.568967
0.905	532	217	66	113	0.766784	0.824806	0.657576	0.889632	0.175194	0.342424	0.233216	0.807112	0.568967
0.91	532	217	66	113	0.766784	0.824806	0.657576	0.889632	0.175194	0.342424	0.233216	0.807112	0.568967
0.915	532	217	66	113	0.766784	0.824806	0.657576	0.889632	0.175194	0.342424	0.233216	0.807112	0.568967
0.92	532	217	66	113	0.766784	0.824806	0.657576	0.889632	0.175194	0.342424	0.233216	0.807112	0.568967
0.925	532	217	66	113	0.766784	0.824806	0.657576	0.889632	0.175194	0.342424	0.233216	0.807112	0.568967
0.93	532	217	66	113	0.766784	0.824806	0.657576	0.889632	0.175194	0.342424	0.233216	0.807112	0.568967
0.935	532	217	66	113	0.766784	0.824806	0.657576	0.889632	0.175194	0.342424	0.233216	0.807112	0.568967
0.94	532	217	66	113	0.766784	0.824806	0.657576	0.889632	0.175194	0.342424	0.233216	0.807112	0.568967
0.945	532	217	66	113	0.766784	0.824806	0.657576	0.889632	0.175194	0.342424	0.233216	0.807112	0.568967
0.95	532	217	66	113	0.766784	0.824806	0.657576	0.889632	0.175194	0.342424	0.233216	0.807112	0.568967
0.955	532	217	66	113	0.766784	0.824806	0.657576	0.889632	0.175194	0.342424	0.233216	0.807112	0.568967
0.96	532	217	66	113	0.766784	0.824806	0.657576	0.889632	0.175194	0.342424	0.233216	0.807112	0.568967
0.965	532	217	66	113	0.766784	0.824806	0.657576	0.889632	0.175194	0.342424	0.233216	0.807112	0.568967
0.97	532	217	66	113	0.766784	0.824806	0.657576	0.889632	0.175194	0.342424	0.233216	0.807112	0.568967
0.975	532	217	66	113	0.766784	0.824806	0.657576	0.889632	0.175194	0.342424	0.233216	0.807112	0.568967
0.98	532	217	66	113	0.766784	0.824806	0.657576	0.889632	0.175194	0.342424	0.233216	0.807112	0.568967
0.985	532	218	65	113	0.770318	0.824806	0.65861	0.891122	0.175194	0.34139	0.229682	0.80819	0.571978
0.99	531	218	65	114	0.770318	0.823256	0.656627	0.89094	0.176744	0.343373	0.229682	0.807112	0.570106
0.995	530	221	62	115	0.780919	0.821705	0.657738	0.89527	0.178295	0.342262	0.219081	0.809267	0.577283
