# Supplementary material for: A systematic evaluation of Mycobacterium tuberculosis Genome-Scale Metabolic Networks
Source: PLoS Comput Biol. 2020 Jun 15;16(6):e1007533. doi: 10.1371/journal.pcbi.1007533 (PMC7316355; doi:10.1371/journal.pcbi.1007533)
Supplement: S8 File — (ZIP) [file pcbi.1007533.s040.zip › 7H9_OADC_Essentiality(DeJesus)/results/sMtb_7H9_10_OADC_FVA.xlsx]

## Sheet: Hoja1
Rxns	FVAmin	FVAmax
ISPH1	0	1000
ISPH2	-0.491502	999.508
GMK1	-999.958	999.996
TMK	0.00437462	0.00437462
PPSB1	0.000952122	0.000952124
TSUCCB	-10.1556	9.41677
PPSB3	0.000253899	0.0002539
PPSB2	0.00162118	0.00162118
HBA	0.0025733	0.00257331
HOGEN	0.000376409	0.000386682
NARG	0	0
TPIA	-8.86471	1.05007
OGSAL	0	8.07976e-06
PRSA	0.232241	19.0658
FOLK	0	0.000344757
EMB	0.000729103	0.000729104
ECHA20	0	0
COBM	0	0
CYSA12	0	9.41677
FBA1	0	0
FBA2	0.118851	0.118861
CYSA11	0.0397575	9.45653
NRDE2	0.00832035	0.012695
NRDE1	0.00832035	0.00832036
TNO3	0	0
INHA13	0.0253042	0.0253042
FOLB5	0	0
CAMP	0	9.41677
DCD	0	0.00437462
FOLB1	0	0.000344757
INHA12	0.0253042	0.0253042
FOLB3	0	0.000344757
FOLB2	0	0.000344757
RMCOA	-1000	-0.18022
ACEE	0	8.07977e-06
INHA10	0.0253042	0.0253042
ARAFDPP	0.068407	0.0684071
SERA	0.272233	9.7623
ISPG	0.491501	0.491502
ISPF	0.491501	0.491502
ISPE	0.491501	0.491502
ISPD	0.491501	0.491502
FAS5	0.000428884	0.000447322
FAS4	0.000428884	0.000447322
FAS7	0.000428884	0.000447322
FAS6	0.000428884	0.000447322
FAS1	0.0407039	0.04073
OTSA	0.0205007	6.29835
FAS3	0.00843808	0.00844664
FAS2	0.00843808	0.00844664
ACCD6	-0.919613	17.9139
ACCD4	0.0253042	0.0253042
ACCD3	0	6.27785
FAS8	0.000428884	0.000447322
CBHK	-18.752	6.35938
MENE	0.00506083	0.00506084
TLEUA	0	9.41677
MENB	0.00506083	0.00506084
MENA	0.00506083	0.00506084
HPPP	0.00506083	0.00506084
AMT	0.795698	10
HEMH2	0.0863772	0.0863818
MMAA25	0.00384623	0.00384624
COBS	0	0
HEMH1	0.000686214	0.000686216
HEML	0.00822649	0.00823459
PYRD2	0	6.84856e-06
RIBF2	0.0055326	0.00553261
PYR	-6.84856e-06	0
DEOA	0	0
ACS2	0	0
HEMD	0.00102932	0.00102932
ACS1	0	9.94021
HEMC	0.00102932	0.00102932
HEMB	0.00411729	0.00411729
THIE	0.000343107	6.27819
MSHB	0.00561838	0.00561839
THIG	0.000343107	0.000343108
HEMY	0.000686214	0.000686216
ICL1	0	2.24718e-05
YJCE	-3.56086	144.859
THIC	0.000343107	0.000343108
DESA13	0.00680682	0.00680683
DESA12	0.00349197	0.00349198
DESA11	0.0036691	0.00366911
COAA	0.00844901	0.00844903
PCOA	0	8.79094e-07
TDGLUB	0	9.41677
COAD	0.00844901	0.00844903
COAE	0.00844901	0.00844903
BO11	4.28884e-05	4.4235e-05
BO10	4.28884e-05	4.4235e-05
BO13	0	1.03319e-06
FADD268	0	4.70838
BO15	0	4.55817e-05
BO14	0	0.050893
BO17	0	4.55817e-05
BO16	0	4.55817e-05
BO19	0	4.55817e-05
BO18	0	4.55817e-05
FADD261	0.000952122	0.000952124
FADD267	0	4.70838
FADD266	0	4.70838
FADD265	0	4.70838
FADD264	0.00162118	0.00162118
CSD	0	6.32841
BKDA1	0	2.40501e-06
BKDA2	0	2.28285e-06
SIRA2	-0.0370264	-0.0370127
TGABAB	0	9.41677
CHOL1	0	0
GLNH2	0	9.41677
MAS8	0.000977856	0.000977857
FAS42	0	6.84856e-06
FAS43	0	6.84856e-06
PHBADD	0	0
FAS41	0	6.84856e-06
FAS46	0	0.0805353
FAS47	0	0.0805353
FAS44	0.109738	0.160686
FAS45	0	0.0805353
FAS48	0	0.0805353
FAS49	0	0.0805353
ILVE1	0.0636035	0.0636067
ILVE2	0.0588858	0.0588892
ILVE3	-0.0275378	-0.0275344
TEICN	-4.49437e-05	0
PPNK	0.00583282	0.00583283
GUAA	0.0419449	0.0419465
MBTA2	0.000128837	0.000128837
MBTA3	0.000129008	0.000129009
ADHA	-1000	1000
MCA	0	0
AACE	0	0
MPET	0	6.27785
ISCS	0.000686214	0.000686216
LYSA	0.014369	0.0143724
MSHD	0.00561838	0.00561839
KASB19	0.0101217	0.0101217
KASB18	0.0136136	0.0136137
KASB15	0.0253042	0.0253042
DCTA1A	0	9.41677
DCTA1B	0	9.41677
KASB16	0.0253042	0.0253042
KASB11	0.0253042	0.0253042
KASB10	0.0253042	0.0253042
KASB13	0.0253042	0.0253042
KASB12	0.0253042	0.0253042
FADD28	0	4.70838
TDPMB	0	9.41677
HMGCOA	0	1.02728e-05
USPA4	0	9.41677
USPA3	0.999997	10.4168
CYSQ1	0.00274486	0.00274486
CYSQ2	0	18.8335
PCAA3	0.00349197	0.00349198
PCAA2	0.00802142	0.00802143
PCAA1	0.0036691	0.00366911
FADE282	0	0
CDSA	-999.986	999.5
FADD27	0	4.70838
FAS37	0	1.84384e-05
FAS36	0	1.84384e-05
FAS35	0	1.84384e-05
FAS34	0	1.84384e-05
FAS33	0	1.84384e-05
FAS32	0	1.84384e-05
FAS31	0	1.84384e-05
FAS30	0	1.84384e-05
HPT3	0	0
HPT2	0	0
HPT1	0	9.41677
FOLE	0.000343107	0.000344757
FAS39	0	0.0509115
FAS38	0	1.84384e-05
GA6PF6P	-1000	18.13
TSUCCA	-9.15561	10.4168
TADN	-2.1627e-06	0
OTSB2	0	6.27785
HSAF	0	0
PGSA1	0.00471772	0.00471773
TVALB	0	9.41677
PGSA3	0.00780569	0.0078057
PGSA2	0.00390284	0.00390285
MAS6	0.00130381	0.00130381
MCACP	0.00651904	0.00651905
RIBC	0.0150538	0.0150552
PPSC1	0.000952122	0.000952124
OTSB1	0.0126521	0.0126521
ECHA192	0	0
MNTH	-18.8335	18.8335
NAGINSP	0.00561838	0.00561839
GLCB	0.000335027	0.000365579
UPPP	0.0402722	0.0402723
ANSA	0	9.41677
INO1	0.0103361	0.0103361
PNCA	0	0
FADE2	0	6.84856e-06
FADE3	0	1.14143e-06
PHEN	0.0323283	0.0323406
FADE1	0	6.84856e-06
FADE6	0	1.14143e-06
FADE7	0	1.14143e-06
FADE4	0	1.14143e-06
FADE5	0	1.14143e-06
FADE233	0	2.28285e-06
FADE232	0	1.02728e-05
FADE231	0	2.40501e-06
PHEA	0.0183991	0.0184012
KATG1	0	0
KATG2	0.0277233	7.0903
GLTA1	0	999.82
BIOF	0	8.79094e-07
TLEUB	0	9.41677
PYRD1	0.0406942	0.0407079
MMAA26	0.00296059	0.00296059
TETH	-4.49437e-05	0
MMAA24	0.00331484	0.00331485
MMAA23	0.00349197	0.00349198
ICL2	0	999.82
MMAA21	0.0036691	0.00366911
PAND	0.00844901	0.00845097
FBIB	0	0
TREY	0	1000
TKB	0	9.41677
PCA	0	18.8335
FAS17	0.000428884	0.000447322
PCD	0	3.42428e-06
TCADA	0	3.42428e-06
FAS16	0.000428884	0.000447322
METB4	0	0.0412723
METB1	0	0.0412723
METB2	-0.013738	0.0275412
METB3	0	0.0412723
ADD1	0	9.41763
HSA	0	0
ADD2	0	9.41763
RIBD1	0.0150538	0.0150552
PCKA	0	18.9801
FABD	0.617057	0.897714
FADB3	0	0
FADB2	0	0
FADB1	0	0
KDH	0	0
FADD344	0	4.70838
FADD345	0	4.70838
FADD346	0	4.71001
FADD347	0	4.70838
FADD341	0	4.70838
FADD342	0	4.70838
RIBD2	0.0150538	0.0150552
DPHRAM	0	1000
WBBL	0.000729103	0.000729104
PTRSC	0.00150109	0.0015011
ECHA81	0	2.40501e-06
ECHA82	0	2.28285e-06
FBIA2	0	0
FBIA1	0	0
PG	0.00780569	0.0078057
KASB20	0.00680682	0.00680683
FABG18	0.0216351	0.0216351
PKS136	0.00296059	0.00296059
GLPK	0	19.8295
COBU	0	0
ENO	-9.20449	0.285584
FADD348	0.000952122	4.70934
HIBUT	0	2.28285e-06
FADD349	0	4.70838
PPGPP	0	6.27785
FAS68	0	0.0805353
LIPY	0	0.942001
PKS133	0.00349197	0.00349198
PKS132	0.00802142	0.00802143
PKS131	0.0036691	0.00366911
CHCD	0	0
LIPW	0	0
PKS135	0.00384623	0.00384624
PKS134	0.00331484	0.00331485
SAMA	0.00150109	0.0015011
LIPB	0.000428884	0.000428885
ILVC2	0.0275344	0.0275378
LIPA	0.000428884	0.000428885
BiomassGrowthInVitro	0	0
ILVC3	0.130938	0.130949
TLLAC	-6.84856e-06	0
HDAD	0	0
NAMH	0.0153112	0.0153112
NAMN	0	0
GLNH1	0	9.41677
PROC1	-999.96	1000
PROC2	-999.96	1000
CYA	0	9.41677
TCO2	-2.46993	0
DORIB2	0	0
DORIB1	0	0
MURC	0.0218731	0.0218731
MURB	0.0388998	0.0388998
MURA	0.0388998	0.0388998
DHA	0	0
DLAT	0	8.07977e-06
MURF	0.0218731	0.0218731
MURE	0.0218731	0.0218731
ALR	0.0437462	0.043753
CBS	0	9.5125
TRUB	0	0
SERC	0.272233	9.7623
SERB	0.272233	9.7623
TRES	-1000	0
MK	0.00506083	0.00506084
H2CO3	0.089937	1000
RMLD	-0.000729104	999.999
UDPP	0.0462337	0.0462338
TTAG	-2.397e-06	0
ICD	0	5.94297e-06
ADHE2	0	0
CYDB	12.8893	19.9519
CYDA	0.000343107	0.000343108
NIRB2	0	21.7786
TESA8	0.000154398	0.000154398
ISUCC	0	14.1252
GLGC	-999.77	998.236
GLGB	0	9.41677
FOLD2	0.141616	0.141631
GLGE	0	1000
HISA2	0.0147107	0.0147139
PDHB	0	1.02728e-05
LEUB	0.0636035	0.0636138
HISA1	0.00934967	0.00935138
THEXC	-1.12359e-05	0
P5C	0	6.84856e-06
GLGP	0	998.093
PPSC2	0.00162118	0.00162118
NADA	0.0123519	0.0123519
NADC	0.0123519	0.0123519
ACCA1	0	1.02728e-05
TTYR	-2.05457e-06	0
DEOC	0	0
GLX1	0	0
CHOD	0	0
3HSA	0	0
GLFT2	0.000729103	0.000729104
BACA	0	0
APRO	0	0
FADD6	0	4.70838
SPEE	0.00150109	0.0015011
FOLC2	0.000343107	0.000344757
DMBI	0	0
KASB14	0.0253042	0.0253042
PPSB4	0.000432315	0.000432316
ACPIM3	0.00102932	0.00102932
ACPIM2	0.00205864	0.00205865
ARIZ	0	0
ACPIM7	0.00102932	0.00102932
ACPIM6	0.00102932	0.00102932
ACPIM5	0.00102932	0.00102932
ACPIM4	0.00102932	0.00102932
FAS9	0.000428884	0.000447322
SUGL	0	0
ACPIM8	0.00102932	0.00102932
S1	0.0396289	18.8732
S2	0	999.91
S3	0	21.7786
DPPR	0.068407	0.0684071
DPPP	0.0402722	0.0402723
MTR	0	0
MMAA22	0.00802142	0.00802143
T4HBZA	-0.000343108	-0.000343107
AGLA2	0	0
AGLA1	0	506.225
UPP	0	6.84856e-06
PGK	-9.35696	0.557818
GCVB	0.0468481	0.0468618
PGI	-12.7305	1000
CYSG2	0.000343107	0.000343108
CYSG3	0.000343107	0.000343108
CYSG1	0.000343107	0.000343108
PROA	0	18.8732
PROB	0	18.8732
SAHH	0.0800285	6.35787
CMK1	0.0633033	0.0633034
FADD9	0	4.70838
NADD1	0	9.41677
NADD2	0.0123519	0.0123519
NICT1	0	9.41677
DIMA	0.000343107	0.000343108
ASD	0.117216	0.11723
FADD322	0.00802142	0.00802143
KASB9	0.0253042	0.0253042
ASK	0.117216	0.11723
ZWF2	0	2.05457e-05
DAPB1	0	0.0362455
DAPB2	0	0.0362455
TRPA	0.00934967	0.00935138
PYRF	0.0407011	0.0407079
THYXN	-4.56571e-06	0
TESA2	0.000391142	0.000391143
TAC	-4.49437e-05	0
MANB2	-0.0506084	-0.0506083
MAS9	0.00456333	0.00456333
MANB1	0.0506083	0.0506084
FADD323	0.00349197	0.00349198
TG3P	-6.84856e-06	0
CYGLY2	0	0
HSAC	0	0
MAS1	0	1.9975e-05
MAS2	0.00521523	0.00521524
MAS3	0.0109794	0.0109794
MAS4	0.00130381	0.00130381
GLPQ1	0	0
HSAE	0	0
MAS7	0.00488928	0.00488929
OXCOA	0	0
ARGD1	0.050737	18.9239
ARGD2	0.0362421	0.0362455
TAG	0.00305794	0.945059
INHA21	0.00680682	0.00680683
INHA20	0.0101217	0.0101217
FABD13	-0.04073	-0.0407039
FABD12	0.0322649	0.0322919
FABD11	-6.84856e-06	6.84856e-06
FABD10	0.00843808	0.00844664
COBI2	0	0
COBI1	0	0
FADD3415	0	4.70838
FABG17	0.0253042	0.0253042
MGTA	0	0.00368841
MACAC	0.000376409	0.000386682
ILVN	0.130938	0.130949
HLA	0	8.07976e-06
CYSD	0.0397575	0.0397712
PPSA1	0.000952122	0.000952124
FABG2	0	0.0805353
GALTB	0	0
FADD3410	0	4.70838
BIRA	0	6.27785
FADD3411	0	4.70838
TAKG	-0.522341	0
TAL	-0.0785745	-0.0785642
GUAB2	0.0419449	0.0419465
ARGG	0.0492359	9.46601
TLAC	-6.84856e-06	0
FADD343	0	4.70838
FABD2	-0.050893	1.84384e-05
TAN	-2.9351e-06	0
FABD1	-0.0202663	-0.0202379
THIL	0.000343107	0.000343108
PPTHIO4	0.000154398	0.000154398
PPTHIO5	0.0025733	0.00257331
PPTHIO2	0.00146678	0.00146679
P6C	0	3.42428e-06
TPYRI	-2.56821e-06	0
PPTHIO1	0.00084919	0.000849192
FAS14	0.000428884	0.000447322
FABD7	-0.0594914	4.71845
T9OCD	0.160631	0.160686
ARGB	0.050737	18.9239
HEME	0.000686214	0.000686216
TXAN	0	0
DCTA2B	0	9.41677
FADD3418	0	4.70838
HSAG1	-18.8335	0
GLMS	-999.933	18.1971
PPK1	0	1000
GLMU	0.0671203	0.0671205
DFRA2	-1000	1000
FABG9	0.0253042	0.0253042
IMPA	0.00471772	0.00471773
AFTA	0.000729103	0.000729104
FADD30	0	4.70838
FAS24	0	1.84384e-05
FAS25	0	1.84384e-05
FAS26	0	1.84384e-05
FAS27	0	1.84384e-05
FAS20	0	1.84384e-05
FAS21	0	1.84384e-05
FAS22	0	1.84384e-05
FAS23	0	1.84384e-05
TCYSA	0	9.41677
PTHIO3	2.74486e-05	2.74486e-05
PTHIO2	0.000391142	0.000391143
FAS28	0	1.84384e-05
GDH	0	999.768
TCITR	-0.522341	0
HSAG2	0	0
DHNP	0.000343107	0.000344757
NAGINS	0.00561838	0.00561839
CYSN	0.0397575	18.8733
MBTK2	0.000128837	0.000128837
MBTK3	0.000129008	0.000129009
TCITB	0	9.41677
MBTK1	0.000128837	0.000128837
THID1	0.000343107	6.27819
THID2	0.000343107	6.27819
NDK1	-18.8977	9.4992
NDK2	-999.954	1000
NDK3	0.0864201	1000
NDK4	0.00832035	9.42509
NDK5	0.00510372	0.00510373
NDK6	-999.499	999.992
NDK7	0.00832035	9.42728
BARB	0	0
PPGPPP	0	6.27785
MOG	0	0
TCELB	0	0
ACCA3	0	6.27785
MAS5	0.00521523	0.00521524
HISC2	0.0147107	0.0147139
SUCD	-1000	0.528609
MOAA1	0.000343107	0.000343108
ASPB2	0.0183991	0.0184012
ASPB3	0.426527	1000
MOP	0.0636035	0.0636138
ASPB1	0.0135527	0.0135548
HIAA	0	0
CYSK1	0	6.34167
HADA1	0	6.84856e-06
HADA2	0	0.0805353
HADA3	0	0.070762
HADA4	0	0.069556
HADA5	0	0.0590591
HADA6	0.0253042	0.025311
HADA7	0.0253042	0.0253042
DCMP	0	9.41677
GCVT	0.0468481	0.0468618
PGMA2	0.143976	998.237
DAPA	0.0362421	0.0362455
DAPF	0.0362421	0.0362455
DAPE	0.0362421	0.0362455
TDGLUA	0	9.41677
DAG	0.0305794	0.0305994
CDH	-1000	999.486
ACTAC1	0	1.02728e-05
ACTAC2	0.000376409	0.000386682
IDSA1	0.0460193	0.0460193
MDH	-19.5536	1000
PABA	0.000343107	0.000346042
USPA1	0	9.41677
THI	0	6.27785
GABT	-0.522341	18.8335
CHE1	0.000343107	0.000343108
TFRUB	0	0
IPDAB	0	0
PGMA1	-0.0671205	-0.0671203
FUCAC	0.000376409	0.000386682
PPM1	0.0236315	0.0236315
TESA7	0.000102932	0.000102932
TESA6	0.00146678	0.00146679
TESA5	0.00084919	0.000849192
BO12	0	1.03319e-06
TESA3	2.74486e-05	2.74486e-05
SNOP	0	2.56821e-06
TESA1	0.000226451	0.000226451
A6RP	0.0150538	0.0150552
EPIA2	0.0102932	0.0102932
EPIA1	0.0102932	0.0102932
PIMB	0	0.00368841
PFKA	0.118851	18.9524
TRIFL	-1.36971e-06	0
HADA19	0.0136136	0.0136137
ENTC	0.00544751	0.00544752
PAPA2	0.00274486	0.00274486
FUM	0.237646	9.65441
FADD263	0.000952122	0.000952124
FPRA	23.7521	91.4834
COBO	0	0
FADD262	0.00162118	0.00162118
TCOIIA	0	9.41677
IDI	-0.445483	999.555
TCOIIB	0	9.41677
PYKA	0	18.9801
MEND2	0.00506083	0.00506084
DEVB	0	2.05457e-05
MACOA	0	2.40501e-06
PSTS1B	0	9.41677
PSTS1A	0.457962	9.87473
KSH	0	0
GND2	0	2.05457e-05
CTPD2	0	9.41677
CTPD1	0	9.41677
PTHIO1	0.000226451	0.000226451
MMUM	0	6.27785
2PPLA	0	0
TGSN	0	0
CYSH	0.0370127	0.0370264
ACAL	0	18.8335
LEUC2	-0.0636138	-0.0636035
LEUC1	-0.0636138	-0.0636035
TCYSB	0	9.41677
PTHIO5	0.000686214	0.000686216
MBTA1	0.000128837	0.000128837
HADA21	0.00680682	0.00680683
FAS29	0	1.84384e-05
INHA4	0	0.069556
INHA5	0	0.0590591
INHA6	0.0253042	0.025311
INHA7	0.0253042	0.0253042
INHA1	0	6.84856e-06
INHA2	0	0.0805353
INHA3	0	0.070762
PIMA	0.00471772	0.00471773
VIUB	0.000343107	0.000343108
FADD321	0.0036691	0.00366911
INHA8	0.0253042	0.0253042
INHA9	0.0253042	0.0253042
TH2O	-51.1037	-23.2727
NAGA1P	0.0671203	0.0671205
TMAN	0	0
TCL1	0	9.41677
TCL2	0	9.41677
PKS33	8.57768e-05	8.57769e-05
PKS32	0.000171554	0.000171554
PKS31	4.28884e-05	4.28885e-05
DR1P	0	0
KASB1	0	0.0805353
FAS69	0.0292513	0.160686
KASB3	0	0.0698099
KASB2	0	0.070762
KASB5	0.0253042	0.025311
KASB4	0	0.0594914
KASB7	0.0253042	0.0253042
KASB6	0.0253042	0.0253042
LEUA	0.0636035	0.0636138
KASB8	0.0253042	0.0253042
FAS62	0	0.0590591
FAS63	0	0.0590591
FAS64	0	0.0590591
FAS65	0	0.0590591
FAS66	0	0.069556
FAS67	0	0.070762
ROCE2	0	9.41677
GLX2	0	0
MGTE2	0	9.41677
HISI	0.0147107	0.0147139
HISH	0.0147107	0.0147139
HISG	0.0147107	0.0147139
THEPD	-6.42053e-06	0
HISE	0.0147107	0.0147139
HISD	0.0147107	0.0147139
NICT2	0	9.41677
SAMOX	0	8.79094e-07
MTN1	0	0
FADE324	0.00384623	0.00384624
ACCD22	0	18.8335
GCA	0.0102932	0.0102932
FABD3	-0.0860082	4.70291
ATP	34.3715	53.205
TPYR	-6.84856e-06	0
DGMP	0	9.41677
PTTPDIM	0.00128665	0.00128665
FABG3	0	0.070762
FABG1	0	6.84856e-06
FABG6	0.0253042	0.025311
FABG7	0.0253042	0.0253042
FABG4	0	0.0698099
FABG5	0	0.0594914
MMPL72	0.000343107	0.000343108
MMPL73	0.00128665	0.00128665
FABG8	0.0253042	0.0253042
MMPL71	0.000343107	0.000343108
FAS40	0	6.84856e-06
MMPL74	0.00128665	0.00128665
FADD3420	0	4.70838
THRA	0.080974	0.0809877
SDAA	0	9.49007
THRC	0.0397153	0.0809877
THRB	0.0397153	0.0809877
MUTA	-1000	-0.18022
COBL	0	0
PPSD3	0.000952122	0.000952124
PHBADB	0	0
PPSD1	0.000253899	0.0002539
PHBADC	0	0
PAPA1	0.00274486	0.00274486
FAS70	0	0.0509115
FBPA	0	0
GLUCA	0	1000
TCITA	0	10.1556
ECHA193	0	0
GALU	0	999.914
PHBADA	0	0
TGABAA	0	9.41677
PROZ2	0	9.41677
GSEALD	0.00822649	0.00823459
GALK	0	0
TAD	-4.56571e-06	0
GPSA	-0.943559	13.4306
GLYA1	0.201339	0.201346
RIBA1	0.0301077	0.0301104
RIBA2	0.0150538	0.0150552
GLYA2	0.000343107	0.000344757
TRXB2	0.0624026	0.0624163
PPSC4	0.000432315	0.000432316
BGLS	0	0
AGPGLCN	0.000729103	0.000729104
XYLB	0	0
MYCOPP	0.0253042	0.0253042
DEOD7	-9.41677	0.000859931
NDK8	0	0.00437462
ADHC1	-1000	1000
ADHC2	0	9.91477
HADA13	0.0253042	0.0253042
MURG	0.0218731	0.0218731
Maintenance	1	1
FADE8	0	1.14143e-06
TVALA	0	9.41677
TDA	-0.000859931	0
DEOD2	0	0
KASB17	0.0216351	0.0216351
NADE2	0	0.0123519
FMN	-6.84856e-06	0
MMAA42	0.00680682	0.00680683
LPPG	0	0
PURB2	0.0863772	0.0863818
PURB1	0.0591431	9.47591
ETHA	0	0
ILVB1	0.0275344	0.0275378
COCO2	-2.46993	0
MOAE1	0.000343107	0.000343108
MYCO2	0.00296059	0.00296059
HEMN1	0.000685133	0.000686216
HEMN2	0	1.08135e-06
MBTI	0.000386682	0.000386682
ROCE3	0	9.41677
MURI	0.0218731	0.544214
CYP1	0	0
TRPC	0.00934967	0.00935138
RMLC	0	1000
TFOL	-1.64931e-06	0
5OPRO	0	9.41677
FOLP2	0	0.000344757
TTRE	0	0
NRDZ1	0.00437462	0.00437462
BiomassGrowth	0.428884	0.428885
OHSER	0	0.0412723
BO9	4.28884e-05	4.49083e-05
BO8	0	4.55817e-05
PROP	0	3.42428e-06
TLAAA	-3.42428e-06	0
CYCLY1	0	0
NIRB1	0	21.7786
BO1	0	6.84856e-06
PRE6X	0	0
BO3	0	6.84856e-06
BO2	0	6.84856e-06
BO5	0	6.84856e-06
BO4	0	6.84856e-06
BO7	0	4.69283e-05
BO6	0	0.050893
FADD281	0	4.70838
FADD283	0	4.70838
PDIMA	0.00128665	0.00128665
HIPB	0	0
GRCC1	0.00506083	0.00506084
INHA18	0.0216351	0.0216351
HIPA	0	0
INHA16	0.0253042	0.0253042
INHA17	0.0253042	0.0253042
FADE323	0.00331484	0.00331485
INHA15	0.0253042	0.0253042
FADE325	0.00296059	0.00296059
MODA2	0	9.41677
MODA1	0	9.41677
INHA11	0.0253042	0.0253042
BKDC2	0	1.02728e-05
PRPD	0	999.82
BKDC1	0	2.40501e-06
CARA	0.089937	0.612278
METX	0	0.0412723
MEND1	0.00506083	0.00506084
FOR	0	0
TGLYCO	-8.07976e-06	0
TRESU	0.00274486	0.00274486
ALDC	0	9.91477
CTFPP	0.0402722	0.0402723
HOA	0	8.07976e-06
TFRUA	0	0
GMK2	-999.954	1000
TILEA	0	9.41677
TILEB	0	9.41677
CHOLCOA	0	0
TTHRB	0	9.41677
GMK3	0	9.41677
TTHRA	0	9.41677
CTPI1	0	9.41677
CTPI2	0	9.41677
THYX	-999.996	1000
RBSK	0	18.8335
HADA8	0.0253042	0.0253042
GLN	0	18.8335
CHAA	0	0
DRFA	0	1000
HADA9	0.0253042	0.0253042
GLF	0.0218731	0.0218731
FABG21	0.00680682	0.00680683
FABG20	0.0101217	0.0101217
SIRA1	4.57287	21.7786
MMAA41	0.00331484	0.00331485
TINS	-2.1627e-06	0
FDHF	0	1.36971e-05
GLX	0.000335027	0.000344757
GALE	0.0218731	0.0218731
GLT	0.232286	1000
ECHA191	0	0
DCTA3B	0	9.41677
COBQ1	0	0
DCTA3A	0	10.1556
NADE1	0	0.0123519
MOBA	0	0
PTGLCN	0.0218731	0.0218731
TPPCH	0	0
FAS11	0.000428884	0.000447322
FAS10	0.000428884	0.000447322
FAS13	0.000428884	0.000447322
FAS12	0.000428884	0.000447322
FAS15	0.000428884	0.000447322
TPNTO	-1.95673e-06	0
TKA	0	9.41677
PTTDIM	0.000343107	0.000343108
FAS19	0.000428884	0.000447322
FAS18	0.000428884	0.000447322
DAGD	0	1.9975e-06
NDH	0	14.1252
CYCA4	-1.36971e-05	0
CYCA5	-6.84856e-06	0
MOEA1	0	0
CYCA1	-6.84856e-06	0
CYCA2	0	9.41677
ALD	0.158258	0.158266
ARGJ	0.050737	18.9239
FBIC	0	0
APT	0	18.8335
MMSA	0	2.28285e-06
PPGK2	0	1000
GLPD2	0	14.1252
PPGK1	0	1000
MMSB	0	2.28285e-06
PSD	0.00154398	0.00154398
FADE30	0	0
ROCD	0	18.8732
PURF	0.0867203	0.0867249
DFRA4	-1000	1000
PTA1	-8.91396	19.8804
PPSA4	0	0.0594914
FADD3417	0	4.70838
FABD9	0	6.84856e-06
FABD8	-0.025311	0.033755
MCE4A	0	0
FOLD1	0.141616	0.141631
PPSA2	0.00162118	0.00162118
PPSA3	0	0.0698099
FRGLC	-13.2494	999.481
ARGF	0.0492359	0.571577
ILVC1	0.0275344	0.0275378
ARGC	0.050737	18.9239
MTHF2	-1000	999.906
FABD5	-0.0720658	4.71682
FABD4	-0.160686	-0.109738
TPHE	-2.05457e-06	0
STHA	-1000	1000
HADA18	0.0216351	0.0216351
ARGH	0.0492359	9.46601
THEXD	-8.07977e-06	0
CYP3	0	0
MGTE1	0	9.41677
TO2	12.9374	20
PPSD2	0.000432315	0.000432316
CYP2	0	0
PPSE7	0.000102932	0.000102932
COB4	0	0
SCO	0	0
COB3	0	0
PTHIO4	4.11729e-05	4.11729e-05
GLTA2	0	18.8335
OPLA	0	9.41677
DXS2	0.491844	0.491845
OSB	0.00506083	0.00506084
TMMYCO	0.0126521	0.0126521
FADD29	0	4.70838
TGLUB	0	9.41677
GAP	-9.35696	0.557818
MMAA31	0.00331484	0.00331485
FADD3412	0	4.70838
TDPMA	0	9.41677
TMLTB	0	9.41677
TMLTA	0	9.41677
RIBF1	0	18.8335
FAS61	0	0.0590591
PROZ3	0	9.41677
BISC	0	0
PROZ1	0	9.41677
USPA2	0	9.41677
DEOD4	-9.41763	2.1627e-06
DEOD5	0	0
DEOD6	0.021916	18.8555
THEXN	-1.34663e-06	0
TGLUA	0.477659	10.4168
TKT2	-0.0785745	-0.0785642
DEOD3	-18.832	0.00236102
T9HED	-8.07977e-06	0
FADD3413	0	4.70838
TPEND	-7.49061e-06	0
DEOD8	-0.000859931	9.41677
MANA	-999.607	13.1237
ACPIM1B	0.00102932	0.00471773
PPSC3	0.000253899	0.0002539
PRCOA1	0	0
HISB2	0.0147107	0.0147139
FOLB4	0	0
GLPX	0	18.8335
HISB1	0.0147107	0.0147139
HEMT	0	6.27785
TDEC	-2.01994e-06	0
PURL	0.0867203	0.0867249
PURM	0.0867203	0.0867249
PURN	0.0867203	0.0867249
CYSE	0	6.34167
CGMP2	0	9.41677
CGMP1	0	9.41677
PURK	0.0863772	0.0863818
PURD	0.0867203	0.0867249
ASNB	0.0150538	9.43182
PYRB	0.0407011	0.0407079
PYRC	0.0407011	0.0407079
DFRA3	-1000	1000
PURA	0.0591431	9.47591
DFRA1	-1000	1000
PYRI5P	-2.56821e-06	0
TMETB	0	9.41677
CYSS	0.00561838	0.00561839
ACPIM1A	0	0.00368841
TMETA	0	9.41677
PURU	-0.0461949	-0.0461771
FADE281	0	0
MAN6P	-999.556	13.1743
HADA17	0.0253042	0.0253042
HADA12	0.0253042	0.0253042
TORNA	0	9.41677
HADA10	0.0253042	0.0253042
HADA11	0.0253042	0.0253042
HADA16	0.0253042	0.0253042
RIBFL	-0.0150539	18.8185
HADA14	0.0253042	0.0253042
HADA15	0.0253042	0.0253042
MAS12	0.000325952	0.000325952
MURD	0.0218731	0.0218731
MAS10	0.000651904	0.000651905
MAS11	0.000325952	0.000325952
GSHA	0	9.41677
TORNB	0	9.41677
DES13	0.00331484	0.00331485
DES12	0.00802142	0.00802143
DXR	0.491501	0.491502
BKDC	0	2.28285e-06
MEZ	-999.008	19.7916
FAS55	0	0.069556
FAS54	0	0.070762
FAS57	0	0.069556
NACN	0	0
FAS51	0	0.070762
FAS50	0	0.070762
FAS53	0	0.070762
FAS52	0	0.070762
MTN2	0	0
TACAL	-4.49437e-05	0
FAS59	0	0.069556
FAS58	0	0.069556
ILVA	0	0.0412723
HCYS	0	9.49007
ILVD2	0.130938	0.130949
ILVD1	0.0275344	0.0275378
OELAC	0	0
MMPL8	0.00274486	0.00274486
TGL	0.999993	1
TASPA	0	9.41677
TASPB	0	9.41677
MMAA32	0.00384623	0.00384624
FPP	0.0460193	0.0460193
THISA	0	9.41677
FUCA	0	0
PLSC1	0	1.9975e-05
TKT1	-0.128625	-0.128616
FABG14	0.0253042	0.0253042
FABG15	0.0253042	0.0253042
FABG16	0.0253042	0.0253042
SDHA	0.042513	0.042537
FABG10	0.0253042	0.0253042
FABG11	0.0253042	0.0253042
FABG12	0.0253042	0.0253042
FABG13	0.0253042	0.0253042
ARGA	0	0
BIOD	0	8.79094e-07
NARK	-9.2043	0
BIOA	0	8.79094e-07
FABG19	0.0136136	0.0136137
TDIN	-0.000859931	0
BIOB	0	8.79094e-07
GPM2	-9.20449	0.285584
METE	-999.906	1000
IDSA12	0.00506083	0.00506084
UGPC1	0	9.41677
UGPC2	0	9.41677
THF	-999.906	1000
PPSD4	0.00162118	0.00162118
AROK	0.0500419	0.0500551
PPSE8	0.000154398	0.000154398
HEMF2	0.000686214	0.000686216
FADD282	0	4.70838
TPROP	0	0
PPSE1	0.000226451	0.000226451
PPSE2	0.000391142	0.000391143
PPSE3	2.74486e-05	2.74486e-05
PPSE4	4.11729e-05	4.11729e-05
PPSE5	0.00084919	0.000849192
PPSE6	0.00146678	0.00146679
FADD284	0	4.70838
ARCA	0	9.41677
FOLC1	0	0
METC	0	0.0412723
TFE2	0.00205864	0.00205865
TUREA	0	0
TSUC	0	0
DUT	0.00437462	0.00437462
INHA19	0.0136136	0.0136137
MRAY	0.0218731	0.0218731
PANB	0.00844901	0.00845097
PANC	0.00844901	0.00845097
PKNG	0	0
TESA4	4.11729e-05	4.11729e-05
5ALEV	0	8.07976e-06
PANT	0.00844901	0.00845097
DFP1	0.00844901	0.00844903
MOEB1	0.000686214	0.000686216
INHA14	0.0253042	0.0253042
GABD	-0.522341	18.8335
LPDC1	-0.000428885	-0.000418611
PLSB21	0.0134533	0.0134899
PLSB22	0.00091638	0.000917456
LPDC2	0.0468481	0.0468618
RPE	-0.207197	-0.207181
PEPA	0	1000
MYCOE	0.0253042	0.0253042
FADD3414	0.160631	4.86902
DFP2	0.00844901	0.00844903
ACYP	0	18.8335
RMLA	0.000729103	0.000729104
RMLB	0.000729103	0.000729104
METH	-999.906	1000
FADD5	0	4.70838
FADD4	0	4.70838
FADD7	0	4.70838
FAS56	0	0.069556
NUO	25.7786	39.9038
METK	0.0823873	6.36023
FADD3	0	0
ACKA1	0	0
PIME1	0.00102932	0.00102932
CMK3	0	9.41677
3PG	0	9.91477
PIME2	0.00102932	0.00102932
RIBH	0.0301077	0.0301104
FADD8	0	4.70838
PROZ4	0	9.41677
UREC	0	0
TRPE	0.00934967	0.00935261
RELA	0.000343107	6.27819
TRPG	0.000343107	0.000346042
TRPD	0.00934967	0.00935138
KSTD	0	0
PYRG1	0	0.0199003
PYRG2	0	0.0199003
PTA2	0	6.84856e-06
DCTA2A	0	10.1556
ANSP2B	0	9.41677
ANSP2A	0	9.41677
XAN	0.021916	18.8555
FADA	0	2.40501e-06
MTHF1	0.0937528	0.0937665
FAS60	0	0.0590591
THISB	0	9.41677
DGT	0	0
TNO	0	0
CDD	0	0
COBB	0	0
PAPA52	0.0025733	0.00257331
TURA	-6.84856e-06	0
PAPA51	0.000686214	0.000686216
TYRA	0.0139291	0.0139415
CMK2	-999.486	1000
PDXH1	-2.56821e-06	0
PDXH2	0	0
GADB	0	18.8335
FADD3419	0	4.70838
ROCE1B	0	9.41677
ROCE1A	0	9.41677
THIA	0	0
CITE	0.999978	19.8335
FABD6	-0.0698099	4.70934
OXCA	0	0
SAOPIM	0.0362421	0.0362455
NADB2	0.012345	14.1375
PURH1	0.101088	0.101093
COBK	0	0
PURH2	0.101088	0.101093
NADB1	0	6.84856e-06
FABH	0	6.84856e-06
PNP	0.00150109	0.0015011
LIDD2	-6.84856e-06	0
CADA	0	3.42428e-06
METZ	0	0.0412723
RPIB	0.177083	0.177094
TTRP	-1.71214e-06	0
TGN	0	0
UDGA	0	0
FOLP1	0	0.000344757
MSRA	0	0
ACCD23	0.0712833	1000
ACCD21	0	999.91
MAGD	0	1.9975e-06
NRDZ2	0	0.00437462
NUDC	0	9.41677
COBN	0	0
NAGA	0	0
COB2	0	0
COB1	0	0
CHOLP	0	0
ACN3	0	999.82
COB5	0	0
DEOD1	0	0
ROCA	0	18.8335
ACN2	0	2.24718e-05
TNAC	0	0
THYA	-999.996	1000
TCO	-2.46993	0
AROG	0.0500419	0.0500551
OPP	0.00506083	0.00506084
PKS121	4.28884e-05	4.28885e-05
PKS122	4.28884e-05	4.28885e-05
ACN1	0	2.24718e-05
ADK	0.705484	19.539
CTPA1	0	9.41677
CTPA2	0	9.41677
KGD1	0	18.8335
DDLA	0.0218731	0.0218731
KGD2	-0.745077	18.0885
PYRE	0.0407011	0.0407079
TTETD	-4.03988e-06	0
TBIOT	-8.79094e-07	0
GL	0	18.8335
FADD222	0.00162118	0.00162118
TTETC	-1.49812e-05	0
AROB	0.0500419	0.0500551
CYCA3	0	9.41677
FADD17	0	0
FADD221	0.000952122	0.000952124
IDSA11	0.00506083	0.00506084
FADE51	0	0
FADE52	0	0
PPA	1.9073	1000
TPABA	-2.9351e-06	0
ACPM	0.000900656	0.000900658
PKS2	0.0109794	0.0109794
MBTN	0.000128837	0.000128837
AMYL2	-999.77	998.236
TNOND	-5.61796e-06	0
ACKA2	0	19.8804
MBTG	0.000773364	0.000773365
FADD3416	0	4.70838
COBC	0	0
TDODN	-2.69325e-06	0
NAGDPP	0.000729103	0.000729104
COBG	0	0
PPDK	0	18.8335
HADA20	0.0101217	0.0101217
COBH	0	0
TNA2	0	9.41677
TMNA	0	18.8335
TMNB	0	18.8335
TNA1	0	9.41677
ASPC	0	999.573
AROF	0.0500419	0.0500551
AROE	0.0500419	0.0500551
AROD	0.0500419	0.0500551
AMYL1	-6.32022	999.871
AROA	0.0500419	0.0500551
COBT	0	0
PPTHIO3	0.000102932	0.000102932
PSSA	0.00154398	0.00154398
TFOR	-1.36971e-05	0
FRMAN	-999.481	13.2494
LAT	0	3.42428e-06
PGMA3	-18.857	18.8101
PLSC2	0.00446268	0.00446668
EX_4HBENZALC[e]	0.000343107	0.000343108
EX_9HEXADECENOATE[e]	0	8.07977e-06
EX_9OCTADECENOATE[e]	-0.160686	-0.160631
EX_ACAL[e]	0	4.49437e-05
EX_AC[e]	0	4.49437e-05
EX_ADN[e]	0	2.16271e-06
EX_AD[e]	0	4.56571e-06
EX_AKG[e]	0	0.522341
EX_ALA[e]	0	6.84856e-06
EX_AN[e]	0	2.9351e-06
EX_ARG[e]	0	0.522341
EX_ASN[e]	0	6.84856e-06
EX_ASP[e]	0	6.84856e-06
EX_BIOTIN[e]	0	8.79094e-07
EX_CADA[e]	0	3.42428e-06
EX_CA[e]	0	0
EX_CD[e]	0	0
EX_CELB[e]	0	0
EX_CHOLESTEROL[e]	0	0
EX_CHOL[e]	0	0
EX_CITR[e]	0	0.522341
EX_CIT[e]	-1	-0.999994
EX_CL[e]	0	0
EX_CO2[e]	0	2.46993
EX_COBCO[e]	0	0
EX_COII[e]	0	0
EX_CO[e]	0	2.46993
EX_CU[e]	0	0
EX_CYS[e]	0	6.84856e-06
EX_DALA[e]	0	6.84856e-06
EX_DAPIM[e]	0	3.42428e-06
EX_DA[e]	0	0.000859931
EX_DECANOATE[e]	0	2.01994e-06
EX_DGLU[e]	0	0.522341
EX_DIN[e]	0	0.000859931
EX_DODECANOATE[e]	0	2.69326e-06
EX_EICOSANOATE[e]	0	4.49437e-05
EX_ETH[e]	0	4.49437e-05
EX_FE2[e]	-0.00205865	-0.00205864
EX_FE3[e]	-0.000343108	-0.000343107
EX_FOL[e]	0	1.64931e-06
EX_FOR[e]	0	1.36971e-05
EX_FRU[e]	0	0
EX_FUM[e]	0	6.84856e-06
EX_G3P[e]	0	6.84856e-06
EX_GABA[e]	0	0.522341
EX_GL3P[e]	0	6.84856e-06
EX_GLAC[e]	0	0
EX_GLC[e]	-1	-0.999997
EX_GLN[e]	0	0.522341
EX_GLU[e]	-1	-0.477659
EX_GLYCOLATE[e]	0	8.07976e-06
EX_GLY[e]	0	1.36971e-05
EX_GL[e]	-1	-0.999993
EX_GN[e]	0	0
EX_GSN[e]	0	0
EX_H2O[e]	23.2727	51.1037
EX_HEPTADECANOATE[e]	0	6.42053e-06
EX_HEXACOSANOATE[e]	0	1.12359e-05
EX_HEXADECANOATE[e]	0	8.07976e-06
EX_HEXANOATE[e]	0	1.34663e-06
EX_HIA[e]	0	0
EX_HIS[e]	0	3.16087e-06
EX_HYXN[e]	0	4.56571e-06
EX_H[e]	-144.86	-23.7624
EX_Hr[e]	0	56.5006
EX_ILE[e]	0	3.42428e-06
EX_INS[e]	0	2.1627e-06
EX_K[e]	0	0
EX_LAAA[e]	0	3.42428e-06
EX_LAC[e]	0	6.84856e-06
EX_LEU[e]	0	3.18185e-06
EX_LLAC[e]	0	6.84856e-06
EX_LYS[e]	0	3.42428e-06
EX_MAL[e]	0	6.84856e-06
EX_MAN[e]	0	0
EX_MET[e]	0	1.36971e-05
EX_MG[e]	0	0
EX_MLT[e]	0	1.71214e-06
EX_MN[e]	0	0
EX_MOLYBDATE[e]	0	0
EX_NAC[e]	0	0
EX_NA[e]	0	0
EX_NH3[e]	-10	-0.795698
EX_NI[e]	0	0
EX_NO2[e]	0	9.2043
EX_NO3[e]	0	0
EX_NONADECANOATE[e]	0	5.61797e-06
EX_NO[e]	0	0
EX_O2[e]	-20	-12.9374
EX_ORN[e]	0	0.522341
EX_PABA[e]	0	2.9351e-06
EX_PENTADECANOATE[e]	0	7.49062e-06
EX_PHE[e]	0	2.05457e-06
EX_PHOSPHATIDYLCHOLINE[e]	0	0
EX_PI[e]	-0.457969	-0.457962
EX_PNTO[e]	0	1.95673e-06
EX_PROPANOATE[e]	0	0
EX_PRO[e]	0	0.522341
EX_PYRI[e]	0	2.56821e-06
EX_PYR[e]	0	6.84856e-06
EX_RIBFLAV[e]	0	1.36971e-06
EX_RIB[e]	0	4.10914e-06
EX_SER[e]	0	6.84856e-06
EX_SLF[e]	-0.0397712	-0.0397575
EX_SUCC[e]	0	0.522341
EX_SUC[e]	0	0
EX_TAG[e]	0	2.397e-06
EX_TETRACOSANOATE[e]	0	1.49812e-05
EX_TETRADECANOATE[e]	0	4.03988e-06
EX_THR[e]	0	6.84856e-06
EX_TRE[e]	0	0
EX_TRP[e]	0	1.71214e-06
EX_TYR[e]	0	2.05457e-06
EX_URA[e]	0	6.84856e-06
EX_UREA[e]	0	0
EX_VAL[e]	0	3.42428e-06
EX_XAN[e]	0	0
EX_ZN[e]	0	0
