# Supplementary material for: A systematic evaluation of Mycobacterium tuberculosis Genome-Scale Metabolic Networks
Source: PLoS Comput Biol. 2020 Jun 15;16(6):e1007533. doi: 10.1371/journal.pcbi.1007533 (PMC7316355; doi:10.1371/journal.pcbi.1007533)
Supplement: S8 File — (ZIP) [file pcbi.1007533.s040.zip › 7H9_OADC_Essentiality(DeJesus)/results/sMtb_7H9_10_OADC_metricsctoff.xlsx]

## Sheet: Sheet1
LastNames	Metr_values
Model Genes	915
Evaluated Genes	913
True Positives	199
True Negatives	537
False Negatives	84
False Positives	93
Sensitivity	0.70318
Specificity	0.852381
Positive Predictive Value	0.681507
Negative Predictive Value	0.864734
Fall out	0.147619
False Discovery Rate	0.318493
False Negative Rate	0.29682
Accuracy	0.806134
Mathews Correlation Coefficient	0.550881
Uncertain Genes	2
Too Small Genes	0
Not found genes	0
