# Supplementary material for: A systematic evaluation of Mycobacterium tuberculosis Genome-Scale Metabolic Networks
Source: PLoS Comput Biol. 2020 Jun 15;16(6):e1007533. doi: 10.1371/journal.pcbi.1007533 (PMC7316355; doi:10.1371/journal.pcbi.1007533)
Supplement: S8 File — (ZIP) [file pcbi.1007533.s040.zip › 7H9_OADC_Essentiality(DeJesus)/results/sMtb_7H9_10_OADC_metrics_roc.xlsx]

## Sheet: Sheet1
GR_Threshold_c	N_TN	N_TP	N_FN	N_FP	SENSITIVITY	SPECIFICITY	PPV	NPV	FALL_OUT	FDR	FNR	ACCURACY	MCC
0.005	537	199	84	93	0.70318	0.852381	0.681507	0.864734	0.147619	0.318493	0.29682	0.806134	0.550881
0.01	537	199	84	93	0.70318	0.852381	0.681507	0.864734	0.147619	0.318493	0.29682	0.806134	0.550881
0.015	537	199	84	93	0.70318	0.852381	0.681507	0.864734	0.147619	0.318493	0.29682	0.806134	0.550881
0.02	537	199	84	93	0.70318	0.852381	0.681507	0.864734	0.147619	0.318493	0.29682	0.806134	0.550881
0.025	537	199	84	93	0.70318	0.852381	0.681507	0.864734	0.147619	0.318493	0.29682	0.806134	0.550881
0.03	537	199	84	93	0.70318	0.852381	0.681507	0.864734	0.147619	0.318493	0.29682	0.806134	0.550881
0.035	537	199	84	93	0.70318	0.852381	0.681507	0.864734	0.147619	0.318493	0.29682	0.806134	0.550881
0.04	537	199	84	93	0.70318	0.852381	0.681507	0.864734	0.147619	0.318493	0.29682	0.806134	0.550881
0.045	537	199	84	93	0.70318	0.852381	0.681507	0.864734	0.147619	0.318493	0.29682	0.806134	0.550881
0.05	537	199	84	93	0.70318	0.852381	0.681507	0.864734	0.147619	0.318493	0.29682	0.806134	0.550881
0.055	537	199	84	93	0.70318	0.852381	0.681507	0.864734	0.147619	0.318493	0.29682	0.806134	0.550881
0.06	537	199	84	93	0.70318	0.852381	0.681507	0.864734	0.147619	0.318493	0.29682	0.806134	0.550881
0.065	523	206	77	107	0.727915	0.830159	0.658147	0.871667	0.169841	0.341853	0.272085	0.798467	0.54376
0.07	523	206	77	107	0.727915	0.830159	0.658147	0.871667	0.169841	0.341853	0.272085	0.798467	0.54376
0.075	523	206	77	107	0.727915	0.830159	0.658147	0.871667	0.169841	0.341853	0.272085	0.798467	0.54376
0.08	523	206	77	107	0.727915	0.830159	0.658147	0.871667	0.169841	0.341853	0.272085	0.798467	0.54376
0.085	523	206	77	107	0.727915	0.830159	0.658147	0.871667	0.169841	0.341853	0.272085	0.798467	0.54376
0.09	523	206	77	107	0.727915	0.830159	0.658147	0.871667	0.169841	0.341853	0.272085	0.798467	0.54376
0.095	523	206	77	107	0.727915	0.830159	0.658147	0.871667	0.169841	0.341853	0.272085	0.798467	0.54376
0.1	523	206	77	107	0.727915	0.830159	0.658147	0.871667	0.169841	0.341853	0.272085	0.798467	0.54376
0.105	523	206	77	107	0.727915	0.830159	0.658147	0.871667	0.169841	0.341853	0.272085	0.798467	0.54376
0.11	523	206	77	107	0.727915	0.830159	0.658147	0.871667	0.169841	0.341853	0.272085	0.798467	0.54376
0.115	523	206	77	107	0.727915	0.830159	0.658147	0.871667	0.169841	0.341853	0.272085	0.798467	0.54376
0.12	523	206	77	107	0.727915	0.830159	0.658147	0.871667	0.169841	0.341853	0.272085	0.798467	0.54376
0.125	523	206	77	107	0.727915	0.830159	0.658147	0.871667	0.169841	0.341853	0.272085	0.798467	0.54376
0.13	523	206	77	107	0.727915	0.830159	0.658147	0.871667	0.169841	0.341853	0.272085	0.798467	0.54376
0.135	523	206	77	107	0.727915	0.830159	0.658147	0.871667	0.169841	0.341853	0.272085	0.798467	0.54376
0.14	523	206	77	107	0.727915	0.830159	0.658147	0.871667	0.169841	0.341853	0.272085	0.798467	0.54376
0.145	523	206	77	107	0.727915	0.830159	0.658147	0.871667	0.169841	0.341853	0.272085	0.798467	0.54376
0.15	523	206	77	107	0.727915	0.830159	0.658147	0.871667	0.169841	0.341853	0.272085	0.798467	0.54376
0.155	523	206	77	107	0.727915	0.830159	0.658147	0.871667	0.169841	0.341853	0.272085	0.798467	0.54376
0.16	523	206	77	107	0.727915	0.830159	0.658147	0.871667	0.169841	0.341853	0.272085	0.798467	0.54376
0.165	523	206	77	107	0.727915	0.830159	0.658147	0.871667	0.169841	0.341853	0.272085	0.798467	0.54376
0.17	523	206	77	107	0.727915	0.830159	0.658147	0.871667	0.169841	0.341853	0.272085	0.798467	0.54376
0.175	523	206	77	107	0.727915	0.830159	0.658147	0.871667	0.169841	0.341853	0.272085	0.798467	0.54376
0.18	523	206	77	107	0.727915	0.830159	0.658147	0.871667	0.169841	0.341853	0.272085	0.798467	0.54376
0.185	523	206	77	107	0.727915	0.830159	0.658147	0.871667	0.169841	0.341853	0.272085	0.798467	0.54376
0.19	523	206	77	107	0.727915	0.830159	0.658147	0.871667	0.169841	0.341853	0.272085	0.798467	0.54376
0.195	523	206	77	107	0.727915	0.830159	0.658147	0.871667	0.169841	0.341853	0.272085	0.798467	0.54376
0.2	523	206	77	107	0.727915	0.830159	0.658147	0.871667	0.169841	0.341853	0.272085	0.798467	0.54376
0.205	523	206	77	107	0.727915	0.830159	0.658147	0.871667	0.169841	0.341853	0.272085	0.798467	0.54376
0.21	523	206	77	107	0.727915	0.830159	0.658147	0.871667	0.169841	0.341853	0.272085	0.798467	0.54376
0.215	523	206	77	107	0.727915	0.830159	0.658147	0.871667	0.169841	0.341853	0.272085	0.798467	0.54376
0.22	523	206	77	107	0.727915	0.830159	0.658147	0.871667	0.169841	0.341853	0.272085	0.798467	0.54376
0.225	523	206	77	107	0.727915	0.830159	0.658147	0.871667	0.169841	0.341853	0.272085	0.798467	0.54376
0.23	523	206	77	107	0.727915	0.830159	0.658147	0.871667	0.169841	0.341853	0.272085	0.798467	0.54376
0.235	523	206	77	107	0.727915	0.830159	0.658147	0.871667	0.169841	0.341853	0.272085	0.798467	0.54376
0.24	523	206	77	107	0.727915	0.830159	0.658147	0.871667	0.169841	0.341853	0.272085	0.798467	0.54376
0.245	523	206	77	107	0.727915	0.830159	0.658147	0.871667	0.169841	0.341853	0.272085	0.798467	0.54376
0.25	523	206	77	107	0.727915	0.830159	0.658147	0.871667	0.169841	0.341853	0.272085	0.798467	0.54376
0.255	523	206	77	107	0.727915	0.830159	0.658147	0.871667	0.169841	0.341853	0.272085	0.798467	0.54376
0.26	523	206	77	107	0.727915	0.830159	0.658147	0.871667	0.169841	0.341853	0.272085	0.798467	0.54376
0.265	523	206	77	107	0.727915	0.830159	0.658147	0.871667	0.169841	0.341853	0.272085	0.798467	0.54376
0.27	523	206	77	107	0.727915	0.830159	0.658147	0.871667	0.169841	0.341853	0.272085	0.798467	0.54376
0.275	523	206	77	107	0.727915	0.830159	0.658147	0.871667	0.169841	0.341853	0.272085	0.798467	0.54376
0.28	523	206	77	107	0.727915	0.830159	0.658147	0.871667	0.169841	0.341853	0.272085	0.798467	0.54376
0.285	523	206	77	107	0.727915	0.830159	0.658147	0.871667	0.169841	0.341853	0.272085	0.798467	0.54376
0.29	523	206	77	107	0.727915	0.830159	0.658147	0.871667	0.169841	0.341853	0.272085	0.798467	0.54376
0.295	523	206	77	107	0.727915	0.830159	0.658147	0.871667	0.169841	0.341853	0.272085	0.798467	0.54376
0.3	523	206	77	107	0.727915	0.830159	0.658147	0.871667	0.169841	0.341853	0.272085	0.798467	0.54376
0.305	523	206	77	107	0.727915	0.830159	0.658147	0.871667	0.169841	0.341853	0.272085	0.798467	0.54376
0.31	523	206	77	107	0.727915	0.830159	0.658147	0.871667	0.169841	0.341853	0.272085	0.798467	0.54376
0.315	523	206	77	107	0.727915	0.830159	0.658147	0.871667	0.169841	0.341853	0.272085	0.798467	0.54376
0.32	523	206	77	107	0.727915	0.830159	0.658147	0.871667	0.169841	0.341853	0.272085	0.798467	0.54376
0.325	523	206	77	107	0.727915	0.830159	0.658147	0.871667	0.169841	0.341853	0.272085	0.798467	0.54376
0.33	523	206	77	107	0.727915	0.830159	0.658147	0.871667	0.169841	0.341853	0.272085	0.798467	0.54376
0.335	523	206	77	107	0.727915	0.830159	0.658147	0.871667	0.169841	0.341853	0.272085	0.798467	0.54376
0.34	523	206	77	107	0.727915	0.830159	0.658147	0.871667	0.169841	0.341853	0.272085	0.798467	0.54376
0.345	523	206	77	107	0.727915	0.830159	0.658147	0.871667	0.169841	0.341853	0.272085	0.798467	0.54376
0.35	523	206	77	107	0.727915	0.830159	0.658147	0.871667	0.169841	0.341853	0.272085	0.798467	0.54376
0.355	523	206	77	107	0.727915	0.830159	0.658147	0.871667	0.169841	0.341853	0.272085	0.798467	0.54376
0.36	523	206	77	107	0.727915	0.830159	0.658147	0.871667	0.169841	0.341853	0.272085	0.798467	0.54376
0.365	523	206	77	107	0.727915	0.830159	0.658147	0.871667	0.169841	0.341853	0.272085	0.798467	0.54376
0.37	523	206	77	107	0.727915	0.830159	0.658147	0.871667	0.169841	0.341853	0.272085	0.798467	0.54376
0.375	523	206	77	107	0.727915	0.830159	0.658147	0.871667	0.169841	0.341853	0.272085	0.798467	0.54376
0.38	523	206	77	107	0.727915	0.830159	0.658147	0.871667	0.169841	0.341853	0.272085	0.798467	0.54376
0.385	523	206	77	107	0.727915	0.830159	0.658147	0.871667	0.169841	0.341853	0.272085	0.798467	0.54376
0.39	523	206	77	107	0.727915	0.830159	0.658147	0.871667	0.169841	0.341853	0.272085	0.798467	0.54376
0.395	523	206	77	107	0.727915	0.830159	0.658147	0.871667	0.169841	0.341853	0.272085	0.798467	0.54376
0.4	523	206	77	107	0.727915	0.830159	0.658147	0.871667	0.169841	0.341853	0.272085	0.798467	0.54376
0.405	523	206	77	107	0.727915	0.830159	0.658147	0.871667	0.169841	0.341853	0.272085	0.798467	0.54376
0.41	523	206	77	107	0.727915	0.830159	0.658147	0.871667	0.169841	0.341853	0.272085	0.798467	0.54376
0.415	523	206	77	107	0.727915	0.830159	0.658147	0.871667	0.169841	0.341853	0.272085	0.798467	0.54376
0.42	523	206	77	107	0.727915	0.830159	0.658147	0.871667	0.169841	0.341853	0.272085	0.798467	0.54376
0.425	523	206	77	107	0.727915	0.830159	0.658147	0.871667	0.169841	0.341853	0.272085	0.798467	0.54376
0.43	523	206	77	107	0.727915	0.830159	0.658147	0.871667	0.169841	0.341853	0.272085	0.798467	0.54376
0.435	523	206	77	107	0.727915	0.830159	0.658147	0.871667	0.169841	0.341853	0.272085	0.798467	0.54376
0.44	523	206	77	107	0.727915	0.830159	0.658147	0.871667	0.169841	0.341853	0.272085	0.798467	0.54376
0.445	523	206	77	107	0.727915	0.830159	0.658147	0.871667	0.169841	0.341853	0.272085	0.798467	0.54376
0.45	523	206	77	107	0.727915	0.830159	0.658147	0.871667	0.169841	0.341853	0.272085	0.798467	0.54376
0.455	523	206	77	107	0.727915	0.830159	0.658147	0.871667	0.169841	0.341853	0.272085	0.798467	0.54376
0.46	523	206	77	107	0.727915	0.830159	0.658147	0.871667	0.169841	0.341853	0.272085	0.798467	0.54376
0.465	523	206	77	107	0.727915	0.830159	0.658147	0.871667	0.169841	0.341853	0.272085	0.798467	0.54376
0.47	523	206	77	107	0.727915	0.830159	0.658147	0.871667	0.169841	0.341853	0.272085	0.798467	0.54376
0.475	523	206	77	107	0.727915	0.830159	0.658147	0.871667	0.169841	0.341853	0.272085	0.798467	0.54376
0.48	523	206	77	107	0.727915	0.830159	0.658147	0.871667	0.169841	0.341853	0.272085	0.798467	0.54376
0.485	523	206	77	107	0.727915	0.830159	0.658147	0.871667	0.169841	0.341853	0.272085	0.798467	0.54376
0.49	523	206	77	107	0.727915	0.830159	0.658147	0.871667	0.169841	0.341853	0.272085	0.798467	0.54376
0.495	523	206	77	107	0.727915	0.830159	0.658147	0.871667	0.169841	0.341853	0.272085	0.798467	0.54376
0.5	523	206	77	107	0.727915	0.830159	0.658147	0.871667	0.169841	0.341853	0.272085	0.798467	0.54376
0.505	523	206	77	107	0.727915	0.830159	0.658147	0.871667	0.169841	0.341853	0.272085	0.798467	0.54376
0.51	523	206	77	107	0.727915	0.830159	0.658147	0.871667	0.169841	0.341853	0.272085	0.798467	0.54376
0.515	523	206	77	107	0.727915	0.830159	0.658147	0.871667	0.169841	0.341853	0.272085	0.798467	0.54376
0.52	523	206	77	107	0.727915	0.830159	0.658147	0.871667	0.169841	0.341853	0.272085	0.798467	0.54376
0.525	523	206	77	107	0.727915	0.830159	0.658147	0.871667	0.169841	0.341853	0.272085	0.798467	0.54376
0.53	523	206	77	107	0.727915	0.830159	0.658147	0.871667	0.169841	0.341853	0.272085	0.798467	0.54376
0.535	523	206	77	107	0.727915	0.830159	0.658147	0.871667	0.169841	0.341853	0.272085	0.798467	0.54376
0.54	523	206	77	107	0.727915	0.830159	0.658147	0.871667	0.169841	0.341853	0.272085	0.798467	0.54376
0.545	523	206	77	107	0.727915	0.830159	0.658147	0.871667	0.169841	0.341853	0.272085	0.798467	0.54376
0.55	523	206	77	107	0.727915	0.830159	0.658147	0.871667	0.169841	0.341853	0.272085	0.798467	0.54376
0.555	523	206	77	107	0.727915	0.830159	0.658147	0.871667	0.169841	0.341853	0.272085	0.798467	0.54376
0.56	522	206	77	108	0.727915	0.828571	0.656051	0.871452	0.171429	0.343949	0.272085	0.797371	0.541801
0.565	522	206	77	108	0.727915	0.828571	0.656051	0.871452	0.171429	0.343949	0.272085	0.797371	0.541801
0.57	522	206	77	108	0.727915	0.828571	0.656051	0.871452	0.171429	0.343949	0.272085	0.797371	0.541801
0.575	522	206	77	108	0.727915	0.828571	0.656051	0.871452	0.171429	0.343949	0.272085	0.797371	0.541801
0.58	522	206	77	108	0.727915	0.828571	0.656051	0.871452	0.171429	0.343949	0.272085	0.797371	0.541801
0.585	522	206	77	108	0.727915	0.828571	0.656051	0.871452	0.171429	0.343949	0.272085	0.797371	0.541801
0.59	522	206	77	108	0.727915	0.828571	0.656051	0.871452	0.171429	0.343949	0.272085	0.797371	0.541801
0.595	522	206	77	108	0.727915	0.828571	0.656051	0.871452	0.171429	0.343949	0.272085	0.797371	0.541801
0.6	522	206	77	108	0.727915	0.828571	0.656051	0.871452	0.171429	0.343949	0.272085	0.797371	0.541801
0.605	522	206	77	108	0.727915	0.828571	0.656051	0.871452	0.171429	0.343949	0.272085	0.797371	0.541801
0.61	522	206	77	108	0.727915	0.828571	0.656051	0.871452	0.171429	0.343949	0.272085	0.797371	0.541801
0.615	522	206	77	108	0.727915	0.828571	0.656051	0.871452	0.171429	0.343949	0.272085	0.797371	0.541801
0.62	522	206	77	108	0.727915	0.828571	0.656051	0.871452	0.171429	0.343949	0.272085	0.797371	0.541801
0.625	522	206	77	108	0.727915	0.828571	0.656051	0.871452	0.171429	0.343949	0.272085	0.797371	0.541801
0.63	522	206	77	108	0.727915	0.828571	0.656051	0.871452	0.171429	0.343949	0.272085	0.797371	0.541801
0.635	522	206	77	108	0.727915	0.828571	0.656051	0.871452	0.171429	0.343949	0.272085	0.797371	0.541801
0.64	522	206	77	108	0.727915	0.828571	0.656051	0.871452	0.171429	0.343949	0.272085	0.797371	0.541801
0.645	522	206	77	108	0.727915	0.828571	0.656051	0.871452	0.171429	0.343949	0.272085	0.797371	0.541801
0.65	522	206	77	108	0.727915	0.828571	0.656051	0.871452	0.171429	0.343949	0.272085	0.797371	0.541801
0.655	522	206	77	108	0.727915	0.828571	0.656051	0.871452	0.171429	0.343949	0.272085	0.797371	0.541801
0.66	522	206	77	108	0.727915	0.828571	0.656051	0.871452	0.171429	0.343949	0.272085	0.797371	0.541801
0.665	522	206	77	108	0.727915	0.828571	0.656051	0.871452	0.171429	0.343949	0.272085	0.797371	0.541801
0.67	522	206	77	108	0.727915	0.828571	0.656051	0.871452	0.171429	0.343949	0.272085	0.797371	0.541801
0.675	522	206	77	108	0.727915	0.828571	0.656051	0.871452	0.171429	0.343949	0.272085	0.797371	0.541801
0.68	522	206	77	108	0.727915	0.828571	0.656051	0.871452	0.171429	0.343949	0.272085	0.797371	0.541801
0.685	522	206	77	108	0.727915	0.828571	0.656051	0.871452	0.171429	0.343949	0.272085	0.797371	0.541801
0.69	522	206	77	108	0.727915	0.828571	0.656051	0.871452	0.171429	0.343949	0.272085	0.797371	0.541801
0.695	522	206	77	108	0.727915	0.828571	0.656051	0.871452	0.171429	0.343949	0.272085	0.797371	0.541801
0.7	522	206	77	108	0.727915	0.828571	0.656051	0.871452	0.171429	0.343949	0.272085	0.797371	0.541801
0.705	522	206	77	108	0.727915	0.828571	0.656051	0.871452	0.171429	0.343949	0.272085	0.797371	0.541801
0.71	522	206	77	108	0.727915	0.828571	0.656051	0.871452	0.171429	0.343949	0.272085	0.797371	0.541801
0.715	522	206	77	108	0.727915	0.828571	0.656051	0.871452	0.171429	0.343949	0.272085	0.797371	0.541801
0.72	522	206	77	108	0.727915	0.828571	0.656051	0.871452	0.171429	0.343949	0.272085	0.797371	0.541801
0.725	522	206	77	108	0.727915	0.828571	0.656051	0.871452	0.171429	0.343949	0.272085	0.797371	0.541801
0.73	522	206	77	108	0.727915	0.828571	0.656051	0.871452	0.171429	0.343949	0.272085	0.797371	0.541801
0.735	522	206	77	108	0.727915	0.828571	0.656051	0.871452	0.171429	0.343949	0.272085	0.797371	0.541801
0.74	522	206	77	108	0.727915	0.828571	0.656051	0.871452	0.171429	0.343949	0.272085	0.797371	0.541801
0.745	522	207	76	108	0.731449	0.828571	0.657143	0.87291	0.171429	0.342857	0.268551	0.798467	0.54483
0.75	522	207	76	108	0.731449	0.828571	0.657143	0.87291	0.171429	0.342857	0.268551	0.798467	0.54483
0.755	522	207	76	108	0.731449	0.828571	0.657143	0.87291	0.171429	0.342857	0.268551	0.798467	0.54483
0.76	522	207	76	108	0.731449	0.828571	0.657143	0.87291	0.171429	0.342857	0.268551	0.798467	0.54483
0.765	522	207	76	108	0.731449	0.828571	0.657143	0.87291	0.171429	0.342857	0.268551	0.798467	0.54483
0.77	522	207	76	108	0.731449	0.828571	0.657143	0.87291	0.171429	0.342857	0.268551	0.798467	0.54483
0.775	522	207	76	108	0.731449	0.828571	0.657143	0.87291	0.171429	0.342857	0.268551	0.798467	0.54483
0.78	522	207	76	108	0.731449	0.828571	0.657143	0.87291	0.171429	0.342857	0.268551	0.798467	0.54483
0.785	522	207	76	108	0.731449	0.828571	0.657143	0.87291	0.171429	0.342857	0.268551	0.798467	0.54483
0.79	522	207	76	108	0.731449	0.828571	0.657143	0.87291	0.171429	0.342857	0.268551	0.798467	0.54483
0.795	522	207	76	108	0.731449	0.828571	0.657143	0.87291	0.171429	0.342857	0.268551	0.798467	0.54483
0.8	522	207	76	108	0.731449	0.828571	0.657143	0.87291	0.171429	0.342857	0.268551	0.798467	0.54483
0.805	522	207	76	108	0.731449	0.828571	0.657143	0.87291	0.171429	0.342857	0.268551	0.798467	0.54483
0.81	522	207	76	108	0.731449	0.828571	0.657143	0.87291	0.171429	0.342857	0.268551	0.798467	0.54483
0.815	522	207	76	108	0.731449	0.828571	0.657143	0.87291	0.171429	0.342857	0.268551	0.798467	0.54483
0.82	522	209	74	108	0.738516	0.828571	0.659306	0.875839	0.171429	0.340694	0.261484	0.800657	0.550885
0.825	522	209	74	108	0.738516	0.828571	0.659306	0.875839	0.171429	0.340694	0.261484	0.800657	0.550885
0.83	522	209	74	108	0.738516	0.828571	0.659306	0.875839	0.171429	0.340694	0.261484	0.800657	0.550885
0.835	522	209	74	108	0.738516	0.828571	0.659306	0.875839	0.171429	0.340694	0.261484	0.800657	0.550885
0.84	522	210	73	108	0.742049	0.828571	0.660377	0.877311	0.171429	0.339623	0.257951	0.801752	0.55391
0.845	522	210	73	108	0.742049	0.828571	0.660377	0.877311	0.171429	0.339623	0.257951	0.801752	0.55391
0.85	522	210	73	108	0.742049	0.828571	0.660377	0.877311	0.171429	0.339623	0.257951	0.801752	0.55391
0.855	522	210	73	108	0.742049	0.828571	0.660377	0.877311	0.171429	0.339623	0.257951	0.801752	0.55391
0.86	522	210	73	108	0.742049	0.828571	0.660377	0.877311	0.171429	0.339623	0.257951	0.801752	0.55391
0.865	522	210	73	108	0.742049	0.828571	0.660377	0.877311	0.171429	0.339623	0.257951	0.801752	0.55391
0.87	522	210	73	108	0.742049	0.828571	0.660377	0.877311	0.171429	0.339623	0.257951	0.801752	0.55391
0.875	522	210	73	108	0.742049	0.828571	0.660377	0.877311	0.171429	0.339623	0.257951	0.801752	0.55391
0.88	522	210	73	108	0.742049	0.828571	0.660377	0.877311	0.171429	0.339623	0.257951	0.801752	0.55391
0.885	522	210	73	108	0.742049	0.828571	0.660377	0.877311	0.171429	0.339623	0.257951	0.801752	0.55391
0.89	522	210	73	108	0.742049	0.828571	0.660377	0.877311	0.171429	0.339623	0.257951	0.801752	0.55391
0.895	522	210	73	108	0.742049	0.828571	0.660377	0.877311	0.171429	0.339623	0.257951	0.801752	0.55391
0.9	522	210	73	108	0.742049	0.828571	0.660377	0.877311	0.171429	0.339623	0.257951	0.801752	0.55391
0.905	522	210	73	108	0.742049	0.828571	0.660377	0.877311	0.171429	0.339623	0.257951	0.801752	0.55391
0.91	522	210	73	108	0.742049	0.828571	0.660377	0.877311	0.171429	0.339623	0.257951	0.801752	0.55391
0.915	522	210	73	108	0.742049	0.828571	0.660377	0.877311	0.171429	0.339623	0.257951	0.801752	0.55391
0.92	522	210	73	108	0.742049	0.828571	0.660377	0.877311	0.171429	0.339623	0.257951	0.801752	0.55391
0.925	522	210	73	108	0.742049	0.828571	0.660377	0.877311	0.171429	0.339623	0.257951	0.801752	0.55391
0.93	522	210	73	108	0.742049	0.828571	0.660377	0.877311	0.171429	0.339623	0.257951	0.801752	0.55391
0.935	522	210	73	108	0.742049	0.828571	0.660377	0.877311	0.171429	0.339623	0.257951	0.801752	0.55391
0.94	522	210	73	108	0.742049	0.828571	0.660377	0.877311	0.171429	0.339623	0.257951	0.801752	0.55391
0.945	522	211	72	108	0.745583	0.828571	0.661442	0.878788	0.171429	0.338558	0.254417	0.802848	0.556934
0.95	522	211	72	108	0.745583	0.828571	0.661442	0.878788	0.171429	0.338558	0.254417	0.802848	0.556934
0.955	522	211	72	108	0.745583	0.828571	0.661442	0.878788	0.171429	0.338558	0.254417	0.802848	0.556934
0.96	522	211	72	108	0.745583	0.828571	0.661442	0.878788	0.171429	0.338558	0.254417	0.802848	0.556934
0.965	518	212	71	112	0.749117	0.822222	0.654321	0.879457	0.177778	0.345679	0.250883	0.799562	0.552239
0.97	518	212	71	112	0.749117	0.822222	0.654321	0.879457	0.177778	0.345679	0.250883	0.799562	0.552239
0.975	518	212	71	112	0.749117	0.822222	0.654321	0.879457	0.177778	0.345679	0.250883	0.799562	0.552239
0.98	518	213	70	112	0.75265	0.822222	0.655385	0.880952	0.177778	0.344615	0.24735	0.800657	0.555271
0.985	517	213	70	113	0.75265	0.820635	0.653374	0.88075	0.179365	0.346626	0.24735	0.799562	0.553358
0.99	513	216	67	117	0.763251	0.814286	0.648649	0.884483	0.185714	0.351351	0.236749	0.798467	0.55489
0.995	512	216	67	118	0.763251	0.812698	0.646707	0.884283	0.187302	0.353293	0.236749	0.797371	0.553013
