# Supplementary material for: A systematic evaluation of Mycobacterium tuberculosis Genome-Scale Metabolic Networks
Source: PLoS Comput Biol. 2020 Jun 15;16(6):e1007533. doi: 10.1371/journal.pcbi.1007533 (PMC7316355; doi:10.1371/journal.pcbi.1007533)
Supplement: S8 File — (ZIP) [file pcbi.1007533.s040.zip › 7H9_OADC_Essentiality(DeJesus)/writing_results_ctoff.m]

%% Function to write xlsx files of essentialgenes_mtb
% 18 December 2018 - V�ctor L�pez University of Antioquia -
% valonso.lopez@udea.edu.co.
function writing_results_ctoff(genecomparison_table,metrics_table, metabolic_model,number_of_genes)
system('taskkill /F /IM EXCEL.EXE');
range_genes = sprintf('A1:D%0.0f', number_of_genes+1);
system('taskkill /F /IM EXCEL.EXE');
filename_genecomp = sprintf('results/%s_genecompctoff.xlsx', metabolic_model);
writetable(genecomparison_table,filename_genecomp,'Sheet',1,'Range',range_genes);
system('taskkill /F /IM EXCEL.EXE');
filename_metrics = sprintf('results/%s_metricsctoff.xlsx', metabolic_model);
writetable(metrics_table,filename_metrics,'Sheet',1,'Range','A1:B19');
system('taskkill /F /IM EXCEL.EXE');
end 
