# Supplementary material for: A systematic evaluation of Mycobacterium tuberculosis Genome-Scale Metabolic Networks
Source: PLoS Comput Biol. 2020 Jun 15;16(6):e1007533. doi: 10.1371/journal.pcbi.1007533 (PMC7316355; doi:10.1371/journal.pcbi.1007533)
Supplement: S8 File — (ZIP) [file pcbi.1007533.s040.zip › Cholesterol_Essentiality(Griffin_data)/dataset/DEGriffinetal2011.xlsx]

## Sheet: supp table 2
Rv0001	dnaA	0	essential
Rv0002	dnaN	0	no-data
Rv0003	recF	0.13067	non-essential
Rv0004	-	0.06177	non-essential
Rv0005	gyrB	0	essential
Rv0006	gyrA	0	no-data
Rv0007	-	0.16024	no-data
Rv0008c	-	0.63211	non-essential
Rv0009	ppiA	0.96938	non-essential
Rv0010c	-	0.46741	non-essential
Rv0011c	-	0.17221	non-essential
Rv0012	-	0.63505	non-essential
Rv0013	trpG	0.00048	no-data
Rv0014c	pknB	0	essential
Rv0015c	pknA	0.00026	essential
Rv0016c	pbpA	0.13414	non-essential
Rv0017c	rodA	0.10239	non-essential
Rv0018c	ppp	0.00318	non-essential
Rv0019c	-	0.80436	non-essential
Rv0020c	TB39.8	0	non-essential
Rv0021c	-	0.94423	non-essential
Rv0022c	whiB5	0.98139	non-essential
Rv0023	-	0.00153	non-essential
Rv0024	-	0.96122	non-essential
Rv0025	-	0.86466	non-essential
Rv0026	-	0.97648	non-essential
Rv0027	-	0.46607	non-essential
Rv0028	-	0.27021	no-data
Rv0029	-	0.99135	non-essential
Rv0030	-	0.27021	non-essential
Rv0031	-	0.2212	non-essential
Rv0032	bioF2	0.00724	non-essential
Rv0033	acpA	0.77553	non-essential
Rv0034	-	0.71349	non-essential
Rv0035	fadD34	0.99807	non-essential
Rv0036c	-	0.86358	non-essential
Rv0037c	-	0.48529	non-essential
Rv0038	-	0.86466	non-essential
Rv0039c	-	0.39468	non-essential
Rv0040c	mtc28	0.46741	non-essential
Rv0041	leuS	0	essential
Rv0042c	-	0.71349	no-data
Rv0043c	-	0.93607	non-essential
Rv0044c	-	0.99326	non-essential
Rv0045c	-	0.96938	non-essential
Rv0046c	ino1	7e-05	non-essential
Rv0047c	-	0.63358	non-essential
Rv0048c	-	0.98168	non-essential
Rv0049	-	0.8946	non-essential
Rv0050	ponA1	0.01855	non-essential
Rv0051	-	0.98598	non-essential
Rv0052	-	0.82622	non-essential
Rv0053	rpsF	0.02762	no-data
Rv0054	ssb	0.07631	no-data
Rv0055	rpsR	0.27021	no-data
Rv0056	rplI	0.63358	no-data
Rv0057	-	0.63505	no-data
Rv0058	dnaB	0	essential
Rv0059	-	0.92831	non-essential
Rv0060	-	0	essential
Rv0061	-	0.52904	non-essential
Rv0062	celA1	0.99591	non-essential
Rv0063	-	0.77953	non-essential
Rv0064	-	0.88721	non-essential
Rv0065	-	0.63358	non-essential
Rv0066c	icd2	0	non-essential
Rv0067c	-	0.17347	no-data
Rv0068	-	0.53046	non-essential
Rv0069c	sdaA	0.7782	non-essential
Rv0070c	glyA	0.67826	non-essential
Rv0071	-	0.39589	non-essential
Rv0072	-	0.65733	non-essential
Rv0073	-	0.98168	non-essential
Rv0074	-	0.71635	no-data
Rv0075	-	0.95661	non-essential
Rv0076c	-	0.77553	non-essential
Rv0077c	-	0.61132	non-essential
Rv0078	-	0.43278	no-data
Rv0078A	-	0.91791	no-data
Rv0079	-	0.9698	non-essential
Rv0080	-	0.71349	non-essential
Rv0081	-	0.77686	non-essential
Rv0082	-	0.35661	non-essential
Rv0083	-	0.76519	non-essential
Rv0084	hycD	0.8946	non-essential
Rv0085	hycP	0.39468	essential
Rv0086	hycQ	0.97648	essential
Rv0087	hycE	0.18716	no-data
Rv0088	-	0.02773	no-data
Rv0089	-	0.93607	no-data
Rv0090	-	0.95021	non-essential
Rv0091	mtn	0.74854	non-essential
Rv0092	ctpA	0.84893	non-essential
Rv0093c	-	0.63358	no-data
Rv0094c	-	n/a	non-essential
Rv0095c	-	0.13315	non-essential
Rv0096	PPE1	0.88258	no-data
Rv0097	-	0.96172	non-essential
Rv0098	-	0.53046	non-essential
Rv0099	fadD10	0.12017	non-essential
Rv0100	-	0.63211	non-essential
Rv0101	nrp	0.85585	non-essential
Rv0102	-	0	essential
Rv0103c	ctpB	0.97956	non-essential
Rv0104	-	0.82864	non-essential
Rv0105c	rpmB	0.71349	non-essential
Rv0106	-	0.95021	no-data
Rv0107c	ctpI	0.06438	non-essential
Rv0108c	-	0.63065	non-essential
Rv0109	PE_PGRS1	0.82864	no-data
Rv0110	-	0.96122	non-essential
Rv0111	-	0.74332	non-essential
Rv0112	gca	0.03077	essential
Rv0113	gmhA	0.3371	non-essential
Rv0114	gmhB	0.46741	non-essential
Rv0115	hddA	0.98889	non-essential
Rv0116c	-	0.98889	non-essential
Rv0117	oxyS	0.41588	non-essential
Rv0118c	oxcA	0.02587	essential
Rv0119	fadD7	0.00045	no-data
Rv0120c	fusA2	0.05468	no-data
Rv0121c	-	0.46741	non-essential
Rv0122	-	0.43278	non-essential
Rv0123	-	0.01791	non-essential
Rv0124	PE_PGRS2	0.82743	no-data
Rv0125	pepA	0.91791	no-data
Rv0126	treS	0.03077	growth-defect
Rv0127	-	0	essential
Rv0128	-	0.91873	non-essential
Rv0129c	fbpC	0.19361	non-essential
Rv0130	-	0.86358	non-essential
Rv0131c	fadE1	0.98889	non-essential
Rv0132c	fgd2	0.97648	non-essential
Rv0133	-	0.86466	non-essential
Rv0134	ephF	0.95021	non-essential
Rv0135c	-	0.74854	non-essential
Rv0136	cyp138	0.99682	non-essential
Rv0137c	msrA	0.93607	non-essential
Rv0138	-	0.96938	non-essential
Rv0139	-	0.95021	non-essential
Rv0140	-	0.11972	non-essential
Rv0141c	-	0.63358	non-essential
Rv0142	-	0.82622	non-essential
Rv0143c	-	0.97022	non-essential
Rv0144	-	0.9698	non-essential
Rv0145	-	0.61132	non-essential
Rv0146	-	0.98573	non-essential
Rv0147	-	0.9985	non-essential
Rv0148	-	0.98573	non-essential
Rv0149	-	0.16083	non-essential
Rv0150c	-	0.63211	no-data
Rv0151c	PE1	0.93746	non-essential
Rv0152c	PE2	0.99995	non-essential
Rv0153c	ptbB	0.49993	no-data
Rv0154c	fadE2	0.53046	non-essential
Rv0155	pntAa	0.74854	no-data
Rv0156	pntAb	0.39226	non-essential
Rv0157	pntB	0.84779	non-essential
Rv0158	-	0.98168	non-essential
Rv0159c	PE3	0.99812	non-essential
Rv0160c	PE4	0.99486	non-essential
Rv0161	-	0.6979	no-data
Rv0162c	adhE1	0.88157	non-essential
Rv0163	-	0.93607	non-essential
Rv0164	TB18.5	0.03537	no-data
Rv0165c	-	0.63358	non-essential
Rv0166	fadD5	0.82864	non-essential
Rv0167	yrbE1A	0.82622	no-data
Rv0168	yrbE1B	0.97648	non-essential
Rv0169	mce1A	0.99251	non-essential
Rv0170	mce1B	0.89554	non-essential
Rv0171	mce1C	0.95661	non-essential
Rv0172	mce1D	0.99974	no-data
Rv0173	lprK	0.86574	non-essential
Rv0174	mce1F	0.97956	non-essential
Rv0175	-	0.8946	non-essential
Rv0176	-	0.97648	non-essential
Rv0177	-	0.95021	non-essential
Rv0178	-	0.95021	non-essential
Rv0179c	lprO	0.94423	non-essential
Rv0180c	-	0.36898	no-data
Rv0181c	-	0.98168	non-essential
Rv0182c	sigG	0.92831	non-essential
Rv0183	-	0.97648	non-essential
Rv0184	-	0.74854	non-essential
Rv0185	-	0.46741	non-essential
Rv0186	bglS	0.12718	no-data
Rv0187	-	0.39589	non-essential
Rv0188	-	0.93607	non-essential
Rv0189c	ilvD	0	essential
Rv0190	-	0.52763	non-essential
Rv0191	-	0.99326	non-essential
Rv0192	-	0.99906	non-essential
Rv0193c	-	0.98763	non-essential
Rv0194	-	0.99911	non-essential
Rv0195	-	0.94961	non-essential
Rv0196	-	0.96938	non-essential
Rv0197	-	0.23737	non-essential
Rv0198c	-	0.01061	non-essential
Rv0199	-	0.7782	no-data
Rv0200	-	0.39589	non-essential
Rv0201c	-	0.86466	non-essential
Rv0202c	mmpL11	0.7087	non-essential
Rv0203	-	0.86358	no-data
Rv0204c	-	0.00255	non-essential
Rv0205	-	0.80436	essential
Rv0206c	mmpL3	0	non-essential
Rv0207c	-	0.6768	non-essential
Rv0208c	trmB	0.02381	essential
Rv0209	-	0.84779	non-essential
Rv0210	-	0.80436	non-essential
Rv0211	pckA	0	no-data
Rv0212c	nadR	0.82622	non-essential
Rv0213c	-	0.99957	non-essential
Rv0214	fadD4	0.98598	non-essential
Rv0215c	fadE3	0.67826	non-essential
Rv0216	-	0.53188	non-essential
Rv0217c	lipW	0.73366	non-essential
Rv0218	-	0.90786	no-data
Rv0219	-	0.95021	non-essential
Rv0220	lipC	0.3276	non-essential
Rv0221	-	0.97022	no-data
Rv0222	echA1	0.43278	no-data
Rv0223c	-	0.3276	no-data
Rv0224c	-	0.00026	essential
Rv0225	-	1e-05	no-data
Rv0226c	-	0	essential
Rv0227c	-	0	essential
Rv0228	-	0.0009	essential
Rv0229c	-	0.06575	non-essential
Rv0230c	php	0.86574	non-essential
Rv0231	fadE4	0.9999	non-essential
Rv0232	-	0.98869	non-essential
Rv0233	nrdB	0.95021	non-essential
Rv0234c	gabD1	0.9508	no-data
Rv0235c	-	0.02686	non-essential
Rv0236A	-	0.22276	no-data
Rv0236c	-	0	essential
Rv0237	lpqI	0.58605	non-essential
Rv0238	-	0.05068	non-essential
Rv0239	-	0.63065	non-essential
Rv0240	-	0.6768	non-essential
Rv0241c	-	0.41588	non-essential
Rv0242c	fabG	0.08394	non-essential
Rv0243	fadA2	0.46875	non-essential
Rv0244c	fadE5	0.99682	no-data
Rv0245	-	0.91709	non-essential
Rv0246	-	0.6588	non-essential
Rv0247c	-	0.00153	no-data
Rv0248c	sdhA	0	no-data
Rv0249c	-	0.00074	non-essential
Rv0250c	-	0.63211	non-essential
Rv0251c	hsp	0.94961	non-essential
Rv0252	nirB	0.47844	non-essential
Rv0253	nirD	0.86466	non-essential
Rv0254c	cobU	0.77686	non-essential
Rv0255c	cobQ1	0.97648	non-essential
Rv0256c	PPE2	0.63652	non-essential
Rv0257	-	0.63211	no-data
Rv0258c	-	0.43278	non-essential
Rv0259c	-	0.82622	non-essential
Rv0260c	-	0.01057	non-essential
Rv0261c	narK3	0.09518	non-essential
Rv0262c	aac	0.63358	non-essential
Rv0263c	-	0.98573	non-essential
Rv0264c	-	0.8946	non-essential
Rv0265c	-	0.8946	non-essential
Rv0266c	oplA	0.99547	non-essential
Rv0267	narU	0.98168	non-essential
Rv0268c	-	0.96122	non-essential
Rv0269c	-	0.93607	non-essential
Rv0270	fadD2	0.9985	non-essential
Rv0271c	fadE6	0.99984	non-essential
Rv0272c	-	0.63505	non-essential
Rv0273c	-	0.65733	non-essential
Rv0274	-	0.6768	non-essential
Rv0275c	-	0.82622	no-data
Rv0276	-	0.98889	non-essential
Rv0277c	-	0.82622	non-essential
Rv0278c	PE_PGRS3	0.3276	no-data
Rv0279c	PE_PGRS4	0.89554	no-data
Rv0280	PPE3	0.80563	no-data
Rv0281	-	0.9698	non-essential
Rv0282	-	0	essential
Rv0283	-	0	essential
Rv0284	-	0	essential
Rv0285	PE5	0.07631	essential
Rv0286	PPE4	0	essential
Rv0287	esxG	0.07631	no-data
Rv0288	esxH	0.01594	non-essential
Rv0289	-	0.00045	essential
Rv0290	-	2e-05	essential
Rv0291	mycP3	0.00083	essential
Rv0292	-	0.00027	essential
Rv0293c	-	0.8175	non-essential
Rv0294	tam	0.37774	non-essential
Rv0295c	-	0.6768	non-essential
Rv0296c	-	0.49474	non-essential
Rv0297	PE_PGRS5	0.35774	non-essential
Rv0298	-	0.71349	non-essential
Rv0299	-	0.52763	non-essential
Rv0300	-	0.91709	non-essential
Rv0301	-	0.98139	non-essential
Rv0302	-	0.86466	non-essential
Rv0303	-	0.99846	non-essential
Rv0304c	PPE5	0.41732	non-essential
Rv0305c	PPE6	0.3801	non-essential
Rv0306	-	0.6768	non-essential
Rv0307c	-	0.63358	non-essential
Rv0308	-	0.63505	no-data
Rv0309	-	0.3371	no-data
Rv0310c	-	0.7782	non-essential
Rv0311	-	0.12671	essential
Rv0312	-	0.08426	essential
Rv0313	-	0.77686	non-essential
Rv0314c	-	0.82622	non-essential
Rv0315	-	0.74854	non-essential
Rv0316	-	0.86466	non-essential
Rv0317c	glpQ2	0.9698	non-essential
Rv0318c	-	0.86466	non-essential
Rv0319	pcp	0.8946	non-essential
Rv0320	-	0.98168	non-essential
Rv0321	dcd	0.82622	non-essential
Rv0322	udgA	0.53188	non-essential
Rv0323c	-	0.7782	non-essential
Rv0324	-	0.53046	non-essential
Rv0325	-	0.82622	non-essential
Rv0326	-	0.27113	non-essential
Rv0327c	cyp135A1	0.02292	no-data
Rv0328	-	0.49993	non-essential
Rv0329c	-	0.6768	non-essential
Rv0330c	-	0.91791	non-essential
Rv0331	-	0.89554	non-essential
Rv0332	-	0.96122	non-essential
Rv0333	-	0.63211	non-essential
Rv0334	rmlA	2e-05	essential
Rv0335c	PE6	0.52763	essential
Rv0336	-	0.2212	non-essential
Rv0337c	aspC	0	essential
Rv0338c	-	0	essential
Rv0339c	-	0.84893	no-data
Rv0340	-	0.31477	non-essential
Rv0341	iniB	0.45168	non-essential
Rv0342	iniA	0.8175	non-essential
Rv0343	iniC	0.96122	no-data
Rv0344c	lpqJ	0.95021	non-essential
Rv0345	-	0.82622	non-essential
Rv0346c	ansP2	0.36898	non-essential
Rv0347	-	0.00015	essential
Rv0348	-	0.03744	non-essential
Rv0349	-	0.63358	non-essential
Rv0350	dnaK	7e-05	essential
Rv0351	grpE	0.01003	essential
Rv0352	dnaJ1	0.00178	essential
Rv0353	hspR	0.77686	non-essential
Rv0354c	PPE7	0.77686	non-essential
Rv0355c	PPE8	0.99492	no-data
Rv0356c	-	0.91791	non-essential
Rv0357c	purA	0	essential
Rv0358	-	0.00355	no-data
Rv0359	-	0.99582	non-essential
Rv0360c	-	0.8946	non-essential
Rv0361	-	0.63358	non-essential
Rv0362	mgtE	0.86574	non-essential
Rv0363c	fba	7e-05	no-data
Rv0364	-	0.0033	no-data
Rv0365c	-	0.90786	non-essential
Rv0366c	-	0.82622	non-essential
Rv0367c	-	0.63065	non-essential
Rv0368c	-	0.89554	non-essential
Rv0369c	-	0.58459	non-essential
Rv0370c	-	0.0413	no-data
Rv0371c	-	0.10518	non-essential
Rv0372c	-	0.31477	essential
Rv0373c	-	0.03856	non-essential
Rv0374c	-	0.52904	growth-defect
Rv0375c	-	0.39589	non-essential
Rv0376c	-	0.92831	non-essential
Rv0377	-	0.71492	non-essential
Rv0378	-	0.31374	no-data
Rv0379	secE2	0.63211	non-essential
Rv0380c	-	0.29382	non-essential
Rv0381c	-	0.98573	non-essential
Rv0382c	pyrE	0.00083	non-essential
Rv0383c	-	0.01791	essential
Rv0384c	clpB	0	essential
Rv0385	-	0.71635	non-essential
Rv0386	-	0.93746	non-essential
Rv0387c	-	0.97648	non-essential
Rv0388c	PPE9	0.43278	non-essential
Rv0389	purT	0.8946	non-essential
Rv0390	-	0.63358	non-essential
Rv0391	metZ	0.16083	non-essential
Rv0392c	ndhA	0.86574	non-essential
Rv0393	-	0.71492	non-essential
Rv0394c	-	0.6768	non-essential
Rv0395	-	0.86466	non-essential
Rv0396	-	0.52904	non-essential
Rv0397	-	0.39468	non-essential
Rv0398c	-	0.52904	no-data
Rv0399c	lpqK	0.09518	essential
Rv0400c	fadE7	0.49993	essential
Rv0401	-	0.52763	non-essential
Rv0402c	mmpL1	0.36002	non-essential
Rv0403c	mmpS1	0.82622	non-essential
Rv0404	fadD30	0	essential
Rv0405	pks6	0.0005	non-essential
Rv0406c	-	0.95021	non-essential
Rv0407	fgd1	0.91873	non-essential
Rv0408	pta	0.16141	no-data
Rv0409	ackA	0.86574	non-essential
Rv0410c	pknG	0	essential
Rv0411c	glnH	0.00903	essential
Rv0412c	-	0	essential
Rv0413	mutT3	0.63358	non-essential
Rv0414c	thiE	0.00903	no-data
Rv0415	thiO	0.00153	essential
Rv0416	thiS	0.11883	essential
Rv0417	thiG	0.00026	essential
Rv0418	lpqL	0.82864	non-essential
Rv0419	lpqM	0.76519	non-essential
Rv0420c	-	0.96938	non-essential
Rv0421c	-	0.27113	non-essential
Rv0422c	thiD	0.00045	essential
Rv0423c	thiC	1e-05	essential
Rv0424c	-	0.8946	non-essential
Rv0425c	ctpH	0.91954	essential
Rv0426c	-	0.77553	no-data
Rv0427c	xthA	0.82743	no-data
Rv0428c	-	0.88157	non-essential
Rv0429c	def	0.01003	essential
Rv0430	-	0.17221	essential
Rv0431	-	0.01003	non-essential
Rv0432	sodC	0.96122	non-essential
Rv0433	-	0.77953	non-essential
Rv0434	-	0.9698	non-essential
Rv0435c	-	0.99752	non-essential
Rv0436c	pssA	0.03357	no-data
Rv0437c	psd	0.06177	non-essential
Rv0438c	moeA2	0.97648	non-essential
Rv0439c	-	0.90786	non-essential
Rv0440	groEL	0.00083	essential
Rv0441c	-	0.91791	non-essential
Rv0442c	PPE10	0.95661	non-essential
Rv0443	-	0.61132	non-essential
Rv0444c	-	0.8946	non-essential
Rv0445c	sigK	0.91791	non-essential
Rv0446c	-	0.88157	non-essential
Rv0447c	ufaA1	0.99883	non-essential
Rv0448c	-	0.99965	non-essential
Rv0449c	-	0.94423	no-data
Rv0450c	mmpL4	0.0027	essential
Rv0451c	mmpS4	0.11268	non-essential
Rv0452	-	0.99313	non-essential
Rv0453	PPE11	0.94423	non-essential
Rv0454	-	0.96938	non-essential
Rv0455c	-	0.00555	non-essential
Rv0456A	-	0.63211	no-data
Rv0456c	echA2	0.93607	non-essential
Rv0457c	-	0.14447	non-essential
Rv0458	-	0.99682	non-essential
Rv0459	-	0.77686	non-essential
Rv0460	-	0.52763	no-data
Rv0461	-	0.98573	non-essential
Rv0462	lpd	0	essential
Rv0463	-	0.63211	non-essential
Rv0464c	-	0.84779	non-essential
Rv0465c	-	0.99909	no-data
Rv0466	-	0.63358	non-essential
Rv0467	icl	0.01897	no-data
Rv0468	fadB2	0.96122	non-essential
Rv0469	umaA	0.79299	non-essential
Rv0470A	-	0.93607	no-data
Rv0470c	pcaA	0.7782	non-essential
Rv0471c	-	0.93607	non-essential
Rv0472c	-	0.29382	non-essential
Rv0473	-	0.98168	non-essential
Rv0474	-	0.86466	non-essential
Rv0475	hbhA	0.71492	non-essential
Rv0476	-	0.82622	non-essential
Rv0477	-	0.77686	non-essential
Rv0478	deoC	0.77553	non-essential
Rv0479c	-	0.00166	essential
Rv0480c	-	0.98168	non-essential
Rv0481c	-	0.74854	non-essential
Rv0482	murB	0.0009	non-essential
Rv0483	lprQ	0.99945	non-essential
Rv0484c	-	0.8946	non-essential
Rv0485	-	0.94423	non-essential
Rv0486	-	0.00656	no-data
Rv0487	-	0.98869	non-essential
Rv0488	-	0.8946	no-data
Rv0489	gpmA	0.00153	no-data
Rv0490	senX3	0.39711	non-essential
Rv0491	regX3	0.91791	non-essential
Rv0492A	-	0.71349	no-data
Rv0492c	-	0.98573	non-essential
Rv0493c	-	0.88157	non-essential
Rv0494	-	0.63358	non-essential
Rv0495c	-	0.82743	non-essential
Rv0496	-	0.39589	non-essential
Rv0497	-	0.01501	non-essential
Rv0498	-	0.95021	non-essential
Rv0499	-	0.94961	non-essential
Rv0500	proC	0.00083	essential
Rv0500A	-	0.71349	no-data
Rv0500B	-	0.63065	no-data
Rv0501	galE2	0.96172	non-essential
Rv0502	-	0.2604	non-essential
Rv0503c	cmaA2	0.99475	non-essential
Rv0504c	-	0.03537	non-essential
Rv0505c	serB1	0.00034	non-essential
Rv0506	mmpS2	0.8946	non-essential
Rv0507	mmpL2	0.00524	non-essential
Rv0508	-	0.86466	non-essential
Rv0509	hemA	0	essential
Rv0510	hemC	0.00166	essential
Rv0511	hemD	4e-05	essential
Rv0512	hemB	1e-05	no-data
Rv0513	-	0.58459	non-essential
Rv0514	-	0.39346	non-essential
Rv0515	-	0.39346	non-essential
Rv0516c	-	0.8946	non-essential
Rv0517	-	0.99475	non-essential
Rv0518	-	0.95021	non-essential
Rv0519c	-	0.91791	non-essential
Rv0520	-	0.91709	non-essential
Rv0521	-	0.71349	no-data
Rv0522	gabP	0.94423	no-data
Rv0523c	-	0.43278	non-essential
Rv0524	hemL	1e-05	essential
Rv0525	-	0.01003	essential
Rv0526	-	0.02762	essential
Rv0527	ccdA	0.07631	essential
Rv0528	-	0.00013	essential
Rv0529	ccsA	4e-05	essential
Rv0530	-	0.98889	non-essential
Rv0531	-	0.22276	non-essential
Rv0532	PE_PGRS6	0.73366	no-data
Rv0533c	fabH	0.95021	non-essential
Rv0534c	menA	0.00304	non-essential
Rv0535	pnp	0.24771	no-data
Rv0536	galE3	0.95021	non-essential
Rv0537c	-	0.91873	non-essential
Rv0538	-	0.97648	no-data
Rv0539	-	0.31477	non-essential
Rv0540	-	0.49993	essential
Rv0541c	-	4e-05	essential
Rv0542c	menE	0.00048	essential
Rv0543c	-	0.17221	non-essential
Rv0544c	-	0.82622	no-data
Rv0545c	pitA	0.82743	no-data
Rv0546c	-	0.63358	non-essential
Rv0547c	-	0.91791	non-essential
Rv0548c	menB	0.0033	non-essential
Rv0549c	-	0.63211	non-essential
Rv0550c	-	0.31374	non-essential
Rv0551c	fadD8	0.9841	non-essential
Rv0552	-	0.6979	growth-defect
Rv0553	menC	0.00304	essential
Rv0554	bpoC	0.82743	growth-defect
Rv0555	menD	0.00024	essential
Rv0556	-	0.00083	essential
Rv0557	pimB	0.21191	essential
Rv0558	ubiE	0.00045	essential
Rv0559c	-	0.82622	non-essential
Rv0560c	-	0.37774	non-essential
Rv0561c	-	0.89554	no-data
Rv0562	grcC1	0.00048	essential
Rv0563	htpX	0.00555	non-essential
Rv0564c	gpsA	0.95021	non-essential
Rv0565c	-	0.98909	non-essential
Rv0566c	-	0.77686	non-essential
Rv0567	-	0.91873	non-essential
Rv0568	cyp135B1	0.95021	non-essential
Rv0569	-	0.86358	non-essential
Rv0570	nrdZ	0.68968	non-essential
Rv0571c	-	0.9698	no-data
Rv0572c	-	0.98139	non-essential
Rv0573c	-	0.88157	non-essential
Rv0574c	-	0.92831	non-essential
Rv0575c	-	0.9698	non-essential
Rv0576	-	0.91873	non-essential
Rv0577	TB27.3	0.82743	non-essential
Rv0578c	PE_PGRS7	0.35888	non-essential
Rv0579	-	0.84779	non-essential
Rv0580c	-	0.71492	non-essential
Rv0581	-	0.86358	non-essential
Rv0582	-	0.27113	non-essential
Rv0583c	lpqN	0.98139	non-essential
Rv0584	-	0.3899	non-essential
Rv0585c	-	0.15468	non-essential
Rv0586	-	0.53046	non-essential
Rv0587	yrbE2A	0.55913	non-essential
Rv0588	yrbE2B	0.22432	essential
Rv0589	mce2A	0.57425	non-essential
Rv0590	mce2B	0.93607	no-data
Rv0590A	-	0.31477	no-data
Rv0591	mce2C	0.74993	non-essential
Rv0592	mce2D	0.8391	non-essential
Rv0593	lprL	0.6979	non-essential
Rv0594	mce2F	0.99945	non-essential
Rv0595c	-	0.98139	non-essential
Rv0596c	-	0.07631	no-data
Rv0597c	-	0.58605	non-essential
Rv0598c	-	0.58459	non-essential
Rv0599c	-	0.52904	non-essential
Rv0600c	-	0.63211	non-essential
Rv0601c	-	0.39468	no-data
Rv0602c	tcrA	0.74854	non-essential
Rv0603	-	0.63065	non-essential
Rv0604	lpqO	0.82622	non-essential
Rv0605	-	0.99313	non-essential
Rv0606	-	0.6768	non-essential
Rv0607	-	0.39226	essential
Rv0608	-	0.39346	no-data
Rv0609	-	0.35661	non-essential
Rv0609A	-	0.39346	no-data
Rv0610c	-	0.93607	non-essential
Rv0611c	-	0.96122	non-essential
Rv0612	-	0.94961	non-essential
Rv0613c	-	0.98573	non-essential
Rv0614	-	0.9698	non-essential
Rv0615	-	0.71349	non-essential
Rv0616c	-	0.77686	no-data
Rv0617	-	0.52763	non-essential
Rv0618	galTa	0.8946	no-data
Rv0619	galTb	0.43278	non-essential
Rv0620	galK	0.24771	non-essential
Rv0621	-	0.43278	non-essential
Rv0622	-	0.3371	no-data
Rv0623	-	0.31374	non-essential
Rv0624	-	0.82622	non-essential
Rv0625c	-	0.91791	non-essential
Rv0626	-	0.63211	no-data
Rv0627	-	0.2212	essential
Rv0628c	-	0.63211	essential
Rv0629c	recD	0.86574	non-essential
Rv0630c	recB	0.23737	no-data
Rv0631c	recC	0.6979	no-data
Rv0632c	echA3	0.35774	non-essential
Rv0633c	-	0.82743	no-data
Rv0634A	-	0.31477	no-data
Rv0634B	rpmG	0.11883	no-data
Rv0634c	-	0.96122	non-essential
Rv0635	-	0.00045	essential
Rv0636	-	0.01594	essential
Rv0637	-	0.0315	non-essential
Rv0638	secE	0.00903	essential
Rv0639	nusG	0.00083	no-data
Rv0640	rplK	0.04669	essential
Rv0641	rplA	0.0315	non-essential
Rv0642c	mmaA4	0.01897	non-essential
Rv0643c	mmaA3	0.93677	non-essential
Rv0644c	mmaA2	0.95021	non-essential
Rv0645c	mmaA1	0.99326	non-essential
Rv0646c	lipG	0.91791	non-essential
Rv0647c	-	0.00096	non-essential
Rv0648	-	0.99151	non-essential
Rv0649	fabD2	0.39468	non-essential
Rv0650	-	0.77686	non-essential
Rv0651	rplJ	0.04669	essential
Rv0652	rplL	0.39226	essential
Rv0653c	-	0.71492	non-essential
Rv0654	-	0.96624	non-essential
Rv0655	mkl	0.84779	non-essential
Rv0656c	-	0.71349	non-essential
Rv0657c	-	0.39346	non-essential
Rv0658c	-	0.98573	non-essential
Rv0659c	-	0.63211	non-essential
Rv0660c	-	0.39346	non-essential
Rv0661c	-	0.91709	non-essential
Rv0662c	-	0.94961	non-essential
Rv0663	atsD	0.02351	non-essential
Rv0664	-	0.52763	non-essential
Rv0665	-	0.46607	non-essential
Rv0666	-	n/a	n/a
Rv0667	rpoB	0	essential
Rv0668	rpoC	0	essential
Rv0669c	-	0.99038	non-essential
Rv0670	end	0.71349	non-essential
Rv0671	lpqP	0.96122	non-essential
Rv0672	fadE8	0.34862	non-essential
Rv0673	echA4	0.46741	non-essential
Rv0674	-	0.19859	essential
Rv0675	echA5	0.27021	essential
Rv0676c	mmpL5	0.98197	non-essential
Rv0677c	mmpS5	0.77686	non-essential
Rv0678	-	0.71349	no-data
Rv0679c	-	0.77686	non-essential
Rv0680c	-	0.77553	non-essential
Rv0681	-	0.80436	non-essential
Rv0682	rpsL	0.01594	essential
Rv0683	rpsG	0.07631	essential
Rv0684	fusA1	0	essential
Rv0685	tuf	0.00304	essential
Rv0686	-	0.99746	non-essential
Rv0687	fabG	0.23654	no-data
Rv0688	-	0.90786	non-essential
Rv0689c	-	0.63211	non-essential
Rv0690c	-	0.88157	no-data
Rv0691c	-	0.8946	non-essential
Rv0692	-	0.82622	non-essential
Rv0693	pqqE	0.6979	non-essential
Rv0694	lldD1	0.67826	no-data
Rv0695	-	0.53046	no-data
Rv0696	-	0.10239	non-essential
Rv0697	-	0.00344	essential
Rv0698	-	0.09121	non-essential
Rv0699	-	0.52763	no-data
Rv0700	rpsJ	0.05426	essential
Rv0701	rplC	0.00013	essential
Rv0702	rplD	0.00279	essential
Rv0703	rplW	0.07631	essential
Rv0704	rplB	4e-05	essential
Rv0705	rpsS	0.22197	essential
Rv0706	rplV	0.00903	essential
Rv0707	rpsC	0.00045	essential
Rv0708	rplP	0.00505	essential
Rv0709	rpmC	0.11883	essential
Rv0710	rpsQ	0.00606	essential
Rv0711	atsA	0.94487	non-essential
Rv0712	-	0.27205	non-essential
Rv0713	-	0.71635	non-essential
Rv0714	rplN	0.07631	essential
Rv0715	rplX	0.07631	essential
Rv0716	rplE	0.11883	essential
Rv0717	rpsN	0.17221	no-data
Rv0718	rpsH	0.00505	essential
Rv0719	rplF	0.00013	essential
Rv0720	rplR	0.11883	essential
Rv0721	rpsE	0.00656	essential
Rv0722	rpmD	0.39346	essential
Rv0723	rplO	0.31374	non-essential
Rv0724	sppA	0.97956	non-essential
Rv0724A	-	0.71349	no-data
Rv0725c	-	0.46741	non-essential
Rv0726c	-	0.63505	non-essential
Rv0727c	fucA	0.96122	non-essential
Rv0728c	serA2	0.6768	non-essential
Rv0729	xylB	0.90786	non-essential
Rv0730	-	0.39468	no-data
Rv0731c	-	0.91791	non-essential
Rv0732	secY	0	essential
Rv0733	adk	0.09086	no-data
Rv0734	mapA	0.71492	no-data
Rv0735	sigL	0.96938	non-essential
Rv0736	-	0.01791	essential
Rv0737	-	0.46607	no-data
Rv0738	-	0.39226	no-data
Rv0739	-	0.89554	non-essential
Rv0740	-	0.58459	non-essential
Rv0741	-	0.63211	non-essential
Rv0742	PE_PGRS8	0.52904	non-essential
Rv0743c	-	0.91791	non-essential
Rv0744c	-	0.24771	essential
Rv0745	-	0.82622	non-essential
Rv0746	PE_PGRS9	0.63505	no-data
Rv0747	PE_PGRS10	0.88157	non-essential
Rv0748	-	0.77553	non-essential
Rv0749	-	0.63211	non-essential
Rv0749A	-	0.63065	no-data
Rv0750	-	0.39346	non-essential
Rv0751c	mmsB	0.86466	non-essential
Rv0752c	fadE9	0.86574	non-essential
Rv0753c	mmsA	0.99135	non-essential
Rv0754	PE_PGRS11	0.21891	non-essential
Rv0755A	-	0.82622	no-data
Rv0755c	PPE12	6e-05	essential
Rv0756c	-	0.96938	non-essential
Rv0757	phoP	0.01203	growth-defect
Rv0758	phoR	0.67826	non-essential
Rv0759c	-	0.22197	non-essential
Rv0760c	-	0.77686	non-essential
Rv0761c	adhB	0.58605	non-essential
Rv0762c	-	0.9698	non-essential
Rv0763c	-	0.31374	no-data
Rv0764c	cyp51	0.45168	non-essential
Rv0765c	-	0.95021	no-data
Rv0766c	cyp123	0.33819	no-data
Rv0767c	-	0.82743	non-essential
Rv0768	aldA	0.5875	non-essential
Rv0769	-	0.65733	non-essential
Rv0770	-	0.91791	non-essential
Rv0771	-	0.74854	non-essential
Rv0772	purD	0	essential
Rv0773c	ggtA	0.46875	non-essential
Rv0774c	-	0.74854	non-essential
Rv0775	-	0.98869	non-essential
Rv0776c	-	0.84779	non-essential
Rv0777	purB	4e-05	no-data
Rv0778	cyp126	0.93677	no-data
Rv0779c	-	0.19859	non-essential
Rv0780	hemH	0	essential
Rv0781	ptrBa	0.05088	essential
Rv0782	ptrBb	0.07162	non-essential
Rv0783c	emrB	0.18716	non-essential
Rv0784	-	0.71492	non-essential
Rv0785	-	0.89648	non-essential
Rv0786c	-	0.53046	non-essential
Rv0787	-	0.86574	non-essential
Rv0787A	-	0.22197	no-data
Rv0788	purQ	0.00153	essential
Rv0789c	-	0.82622	non-essential
Rv0790c	-	0.28352	non-essential
Rv0791c	-	0.96122	non-essential
Rv0792c	-	0.67826	non-essential
Rv0793	-	0.6768	non-essential
Rv0794c	-	0.46875	non-essential
Rv0795	-	n/a	n/a
Rv0796	-	0.2212	no-data
Rv0797	-	0.63065	non-essential
Rv0798c	cfp29	0.11972	essential
Rv0799c	-	0.46741	non-essential
Rv0800	pepC	0.98573	non-essential
Rv0801	-	0.39346	non-essential
Rv0802c	-	0.21191	non-essential
Rv0803	purL	0	essential
Rv0804	-	0.82622	non-essential
Rv0805	-	0.67826	no-data
Rv0806c	cpsY	0.99486	non-essential
Rv0807	-	0.39346	non-essential
Rv0808	purF	0	essential
Rv0809	purM	0.00048	non-essential
Rv0810c	-	0.14626	non-essential
Rv0811c	-	7e-05	essential
Rv0812	-	0.00014	no-data
Rv0813c	-	0.9698	non-essential
Rv0814c	sseC2	n/a	non-essential
Rv0815c	cysA2	0.63211	no-data
Rv0816c	thiX	0.77553	non-essential
Rv0817c	-	0.00024	essential
Rv0818	-	0.74854	non-essential
Rv0819	-	0.0009	non-essential
Rv0820	phoT	0.96122	non-essential
Rv0821c	phoY2	0.35661	non-essential
Rv0822c	-	0.97683	non-essential
Rv0823c	-	0.65733	non-essential
Rv0824c	desA1	1e-05	essential
Rv0825c	-	0.91791	non-essential
Rv0826	-	0.99591	non-essential
Rv0827c	-	0.82622	non-essential
Rv0828c	-	0.99313	non-essential
Rv0829	-	0.63065	non-essential
Rv0830	-	0.92831	non-essential
Rv0831c	-	0.99135	non-essential
Rv0832	PE_PGRS12	0.39468	non-essential
Rv0833	PE_PGRS13	0.3158	no-data
Rv0834c	PE_PGRS14	0.82864	no-data
Rv0835	lpqQ	0.84779	non-essential
Rv0836c	-	0.91791	non-essential
Rv0837c	-	0.99682	non-essential
Rv0838	lpqR	0.58459	non-essential
Rv0839	-	0.97648	non-essential
Rv0840c	pip	0.8946	non-essential
Rv0841	-	0.52763	no-data
Rv0842	-	0.31684	non-essential
Rv0843	-	0.98573	non-essential
Rv0844c	narL	0.91791	non-essential
Rv0845	-	0.34862	no-data
Rv0846c	-	0.62484	no-data
Rv0847	lpqS	0.77686	non-essential
Rv0848	cysK2	0.97373	no-data
Rv0849	-	0.99682	non-essential
Rv0850	-	0.71492	non-essential
Rv0851c	-	0.8946	no-data
Rv0852	fadD16	0.61132	no-data
Rv0853c	pdc	0.80563	non-essential
Rv0854	-	0.82622	non-essential
Rv0855	far	0.82743	non-essential
Rv0856	-	0.71349	non-essential
Rv0857	-	0.6768	non-essential
Rv0858c	-	0.92831	non-essential
Rv0859	fadA	0.6768	non-essential
Rv0860	fadB	0.05278	non-essential
Rv0861c	ercc3	0.34862	non-essential
Rv0862c	-	0.37892	growth-defect
Rv0863	-	0.82622	non-essential
Rv0864	moaC	0.93607	non-essential
Rv0865	mog	0.63358	non-essential
Rv0866	moaE2	0.86358	non-essential
Rv0867c	rpfA	0.74854	non-essential
Rv0868c	moaD2	0.82622	non-essential
Rv0869c	moaA	0.97648	non-essential
Rv0870c	-	0.91709	non-essential
Rv0871	cspB	0.71349	non-essential
Rv0872c	PE_PGRS15	0.82864	non-essential
Rv0873	fadE10	0.98763	non-essential
Rv0874c	-	0.71492	non-essential
Rv0875c	-	0.00606	essential
Rv0876c	-	0.18716	no-data
Rv0877	-	0.98168	non-essential
Rv0878c	PPE13	0.99135	non-essential
Rv0879c	-	0.63211	non-essential
Rv0880	-	0.2212	non-essential
Rv0881	-	0.97648	non-essential
Rv0882	-	0.39346	non-essential
Rv0883c	-	0.04669	essential
Rv0884c	serC	0.00166	essential
Rv0885	-	0.61132	non-essential
Rv0886	fprB	0.33819	non-essential
Rv0887c	-	0.63211	non-essential
Rv0888	-	0.11664	non-essential
Rv0889c	citA	0.7782	non-essential
Rv0890c	-	0.99758	non-essential
Rv0891c	-	0.95661	non-essential
Rv0892	-	0.49474	no-data
Rv0893c	-	0.00037	no-data
Rv0894	-	0.67826	essential
Rv0895	-	0.99929	non-essential
Rv0896	gltA	0	no-data
Rv0897c	-	0.46875	no-data
Rv0898c	-	0.63065	non-essential
Rv0899	ompA	0.14734	no-data
Rv0900	-	0.63065	essential
Rv0901	-	0.43278	non-essential
Rv0902c	prrB	0.00096	non-essential
Rv0903c	prrA	0.01003	no-data
Rv0904c	accD3	0.95661	non-essential
Rv0905	echA6	0.71492	non-essential
Rv0906	-	0.39711	non-essential
Rv0907	-	0.03953	no-data
Rv0908	ctpE	0.97956	non-essential
Rv0909	-	0.52763	no-data
Rv0910	-	0.58459	non-essential
Rv0911	-	0.86574	non-essential
Rv0912	-	0.71349	non-essential
Rv0913c	-	0.01036	no-data
Rv0914c	-	0.86574	non-essential
Rv0915c	PPE14	0.91873	non-essential
Rv0916c	PE7	0.52904	no-data
Rv0917	betP	0.92907	non-essential
Rv0918	-	0.86466	no-data
Rv0919	-	0.91791	non-essential
Rv0920c	-	0.99591	no-data
Rv0921	-	0.82622	non-essential
Rv0922	-	0.98889	non-essential
Rv0923c	-	0.50131	non-essential
Rv0924c	mntH	0.91873	non-essential
Rv0925c	-	0.88157	non-essential
Rv0926c	-	0.92831	non-essential
Rv0927c	-	0.77686	no-data
Rv0928	pstS3	0.2948	non-essential
Rv0929	pstC2	0.65733	non-essential
Rv0930	pstA1	0.41588	non-essential
Rv0931c	pknD	0.99999	non-essential
Rv0932c	pstS2	0.79299	non-essential
Rv0933	pstB	0.3158	non-essential
Rv0934	pstS1	0.99591	non-essential
Rv0935	pstC1	0.95021	non-essential
Rv0936	pstA2	0.91873	non-essential
Rv0937c	-	0.3158	no-data
Rv0938	-	0.00138	no-data
Rv0939	-	0.63652	no-data
Rv0940c	-	0.22432	no-data
Rv0941c	-	0.8946	non-essential
Rv0942	-	0.86466	non-essential
Rv0943c	-	0.98573	non-essential
Rv0944	-	0.6768	non-essential
Rv0945	-	0.39589	no-data
Rv0946c	pgi	2e-05	essential
Rv0948c	-	0.10518	non-essential
Rv0949	uvrD1	0	essential
Rv0950c	-	0.15411	non-essential
Rv0951	sucC	0.00013	essential
Rv0952	sucD	0.00153	essential
Rv0953c	-	0.9698	non-essential
Rv0954	-	0.60035	non-essential
Rv0955	-	8e-05	essential
Rv0956	purN	0.00096	non-essential
Rv0957	purH	0	essential
Rv0958	-	0.63505	non-essential
Rv0959	-	0.14052	non-essential
Rv0960	-	0.58459	non-essential
Rv0961	-	0.35661	non-essential
Rv0962c	lprP	0.97648	non-essential
Rv0963c	-	0.93607	no-data
Rv0964c	-	0.71349	non-essential
Rv0965c	-	0.82622	non-essential
Rv0966c	-	0.71492	non-essential
Rv0967	-	0.39226	no-data
Rv0968	-	0.77686	non-essential
Rv0969	ctpV	0.73366	non-essential
Rv0970	-	0.53046	non-essential
Rv0971c	echA7	0.82622	non-essential
Rv0972c	fadE12	0.13364	no-data
Rv0973c	accA2	0.01257	essential
Rv0974c	accD2	0.0769	no-data
Rv0975c	fadE13	0.91873	non-essential
Rv0976c	-	0.91873	non-essential
Rv0977	PE_PGRS16	0.39833	non-essential
Rv0978c	PE_PGRS17	0.63211	no-data
Rv0979A	rpmF	0.22197	no-data
Rv0979c	-	0.2212	non-essential
Rv0980c	PE_PGRS18	0.96122	no-data
Rv0981	mprA	0.74854	non-essential
Rv0982	mprB	1e-05	essential
Rv0983	pepD	0.90786	no-data
Rv0984	moaB2	0.27021	non-essential
Rv0985c	mscL	0.91791	non-essential
Rv0986	-	0.0002	no-data
Rv0987	-	1e-05	no-data
Rv0988	-	0.00066	non-essential
Rv0989c	grcC2	0.6979	non-essential
Rv0990c	-	0.86466	non-essential
Rv0991c	-	0.77553	non-essential
Rv0992c	-	0.77686	non-essential
Rv0993	galU	0.00048	essential
Rv0994	moeA1	0.82743	non-essential
Rv0995	rimJ	0.94961	non-essential
Rv0996	-	0.98889	non-essential
Rv0997	-	0.58459	non-essential
Rv0998	-	0.55913	non-essential
Rv0999	-	0.93607	non-essential
Rv1000c	-	0.8946	no-data
Rv1001	arcA	0.92831	non-essential
Rv1002c	-	0	essential
Rv1003	-	0.6768	non-essential
Rv1004c	-	0.55913	non-essential
Rv1005c	pabB	0	essential
Rv1006	-	0.92907	non-essential
Rv1007c	metG	0	essential
Rv1008	tatD	0.80436	non-essential
Rv1009	rpfB	0.3158	growth-defect
Rv1010	ksgA	0.17347	no-data
Rv1011	ispE	0.00083	essential
Rv1012	-	0.77686	non-essential
Rv1013	pks16	0.74993	no-data
Rv1014c	pth	0.00304	essential
Rv1015c	rplY	0.00505	no-data
Rv1016c	lpqT	0.82622	non-essential
Rv1017c	prsA	0.00166	essential
Rv1018c	glmU	0	essential
Rv1019	-	0.98869	non-essential
Rv1020	mfd	0.91954	non-essential
Rv1021	-	0.1993	no-data
Rv1022	lpqU	0.21191	non-essential
Rv1023	eno	7e-05	essential
Rv1024	-	0.01594	essential
Rv1025	-	0.02762	essential
Rv1026	-	0.11928	essential
Rv1027c	kdpE	0.17347	essential
Rv1028A	kdpF	0.52763	no-data
Rv1028c	kdpD	0.5875	non-essential
Rv1029	kdpA	0.5875	non-essential
Rv1030	kdpB	0.84779	non-essential
Rv1031	kdpC	0.46741	non-essential
Rv1032c	trcS	0.95661	non-essential
Rv1033c	trcR	0.97648	non-essential
Rv1034c	-	0.77553	no-data
Rv1035c	-	0.27021	non-essential
Rv1036c	-	0.71349	non-essential
Rv1037c	esxI	0.39226	non-essential
Rv1038c	esxJ	0.39226	non-essential
Rv1039c	PPE15	0.53188	non-essential
Rv1040c	PE8	0.8946	no-data
Rv1041c	-	0.39346	non-essential
Rv1042c	-	n/a	n/a
Rv1043c	-	0.97648	non-essential
Rv1044	-	0.0033	no-data
Rv1045	-	0.95021	non-essential
Rv1046c	-	0.91709	non-essential
Rv1047	-	0.22197	non-essential
Rv1048c	-	0.31684	non-essential
Rv1049	-	0.86358	non-essential
Rv1050	-	0.95021	no-data
Rv1051c	-	0.22354	non-essential
Rv1052	-	0.82622	non-essential
Rv1053c	-	0.52763	non-essential
Rv1054	-	0.46607	no-data
Rv1055	-	0.31374	non-essential
Rv1056	-	0.94423	non-essential
Rv1057	-	0.99326	non-essential
Rv1058	fadD14	0.37892	non-essential
Rv1059	-	0.01988	no-data
Rv1060	-	0.71349	non-essential
Rv1061	-	0.82743	non-essential
Rv1062	-	0.94961	no-data
Rv1063c	-	0.37774	no-data
Rv1064c	lpqV	0.82622	non-essential
Rv1065	-	0.99313	non-essential
Rv1066	-	0.71349	non-essential
Rv1067c	PE_PGRS19	0.3371	non-essential
Rv1068c	PE_PGRS20	0.17347	no-data
Rv1069c	-	0.99475	non-essential
Rv1070c	echA8	0.86466	non-essential
Rv1071c	echA9	0.96122	non-essential
Rv1072	-	0.00115	no-data
Rv1073	-	0.99135	non-essential
Rv1074c	fadA3	0.93607	non-essential
Rv1075c	-	0.90786	non-essential
Rv1076	lipU	0.00557	non-essential
Rv1077	cbs	0.82864	non-essential
Rv1078	pra	0.00229	non-essential
Rv1079	metB	0.2604	non-essential
Rv1080c	greA	0.01003	non-essential
Rv1081c	-	0.02762	non-essential
Rv1082	mca	0.96122	non-essential
Rv1083	-	0.39468	no-data
Rv1084	-	0.96172	non-essential
Rv1085c	-	0.08394	non-essential
Rv1086	-	0.01501	non-essential
Rv1087	PE_PGRS21	0.99591	no-data
Rv1087A	-	0.86466	no-data
Rv1088	PE9	0.31477	non-essential
Rv1089	PE10	0.63211	non-essential
Rv1089A	celA2a	0.63065	no-data
Rv1090	celA2b	0.96938	non-essential
Rv1091	PE_PGRS22	0.34862	no-data
Rv1092c	coaA	2e-05	essential
Rv1093	glyA	0.00045	no-data
Rv1094	desA2	0.00083	essential
Rv1095	phoH2	0.55913	non-essential
Rv1096	-	0.27205	growth-defect
Rv1097c	-	0.23654	non-essential
Rv1098c	fumC	0.00083	essential
Rv1099c	glpX	0.0009	non-essential
Rv1100	-	0.71492	growth-defect
Rv1101c	-	0.67826	non-essential
Rv1102c	-	0.8946	non-essential
Rv1103c	-	0.86466	non-essential
Rv1104	-	0.29382	non-essential
Rv1105	-	0.93607	non-essential
Rv1106c	-	0.89554	non-essential
Rv1107c	xseB	0.77553	non-essential
Rv1108c	xseA	0.91791	no-data
Rv1109c	-	0.43278	non-essential
Rv1110	ispH	0.00045	no-data
Rv1111c	-	0.00318	no-data
Rv1112	-	0.29382	non-essential
Rv1113	-	0.22197	non-essential
Rv1114	-	0.77553	non-essential
Rv1115	-	0.14052	non-essential
Rv1116	-	0.17221	non-essential
Rv1116A	-	0.39468	no-data
Rv1117	-	0.63211	non-essential
Rv1118c	-	0.95021	non-essential
Rv1119c	-	0.31374	non-essential
Rv1120c	-	0.39468	non-essential
Rv1121	zwf1	0.09156	non-essential
Rv1122	gnd2	0.00048	essential
Rv1123c	bpoB	0.39589	non-essential
Rv1124	ephC	0.7782	non-essential
Rv1125	-	0.76519	growth-defect
Rv1126c	-	0.04306	essential
Rv1127c	ppdK	0.0732	non-essential
Rv1128c	-	0.10955	essential
Rv1129c	-	0.34862	no-data
Rv1130	-	0.8175	non-essential
Rv1131	gltA1	0.65733	non-essential
Rv1132	-	0.96624	non-essential
Rv1133c	metE	0	essential
Rv1134	-	0.77686	non-essential
Rv1135A	-	0.52904	no-data
Rv1135c	PPE16	0.96172	non-essential
Rv1136	-	0.86358	non-essential
Rv1137c	-	0.63065	non-essential
Rv1138c	-	0.39711	non-essential
Rv1139c	-	0.80436	non-essential
Rv1140	-	0.74854	non-essential
Rv1141c	echA11	0.9698	non-essential
Rv1142c	echA10	0.86466	non-essential
Rv1143	mcr	0.86574	non-essential
Rv1144	-	0.95021	non-essential
Rv1145	mmpL13a	0.93607	non-essential
Rv1146	mmpL13b	0.94423	non-essential
Rv1147	-	0.46741	non-essential
Rv1148c	-	0.80436	non-essential
Rv1149	-	0.39346	no-data
Rv1151c	-	0.91791	non-essential
Rv1152	-	0.71349	non-essential
Rv1153c	omt	0.45168	non-essential
Rv1154c	-	0.86574	non-essential
Rv1155	-	0.93607	non-essential
Rv1156	-	0.7782	non-essential
Rv1157c	-	0.6768	no-data
Rv1158c	-	0.27113	non-essential
Rv1159	pimE	0.00734	non-essential
Rv1159A	phhB	0.53046	no-data
Rv1160	mutT2	0.91709	non-essential
Rv1161	narG	0.44995	non-essential
Rv1162	narH	0.99984	non-essential
Rv1163	narJ	0.97648	non-essential
Rv1164	narI	0.99135	non-essential
Rv1165	typA	0.86574	non-essential
Rv1166	lpqW	0	essential
Rv1167c	-	0.27113	non-essential
Rv1168c	PPE17	0.88157	non-essential
Rv1169c	PE11	0.63211	essential
Rv1170	mshB	0.04688	non-essential
Rv1171	-	0.82622	non-essential
Rv1172c	PE12	0.63505	no-data
Rv1173	fbiC	0.0056	no-data
Rv1174c	TB8.4	0.98869	non-essential
Rv1175c	fadH	0.60035	non-essential
Rv1176c	-	0.84779	non-essential
Rv1177	fdxC	0.02762	essential
Rv1178	-	0.73366	growth-defect
Rv1179c	-	0.99417	non-essential
Rv1180	pks3	0.56057	no-data
Rv1181	pks4	0.24426	non-essential
Rv1182	papA3	0.99339	essential
Rv1183	mmpL10	0.10098	no-data
Rv1184c	-	0.94423	no-data
Rv1185c	fadD21	0.98197	non-essential
Rv1186c	-	0.6979	essential
Rv1187	rocA	0.01207	essential
Rv1188	-	0.08426	essential
Rv1189	sigI	0.6768	no-data
Rv1190	-	0.6768	no-data
Rv1191	-	0.6768	no-data
Rv1192	-	0.9698	non-essential
Rv1193	fadD36	0.28352	essential
Rv1194c	-	0.6979	essential
Rv1195	PE13	0.94961	no-data
Rv1196	PPE18	0.27021	non-essential
Rv1197	esxK	0.39226	non-essential
Rv1198	esxL	0.39226	non-essential
Rv1199c	-	0.22197	non-essential
Rv1200	-	0.97683	non-essential
Rv1201c	-	0.00279	essential
Rv1202	dapE	0.00014	essential
Rv1203c	-	0.11928	non-essential
Rv1204c	-	0.99979	non-essential
Rv1205	-	0.96122	non-essential
Rv1206	fadD6	0.453	non-essential
Rv1207	folP2	0.71492	non-essential
Rv1208	-	0.00045	essential
Rv1209	-	0.71349	non-essential
Rv1210	tagA	0.74854	non-essential
Rv1211	-	0.27021	non-essential
Rv1212c	-	0.63652	non-essential
Rv1213	glgC	0.62484	non-essential
Rv1214c	PE14	0.71349	no-data
Rv1215c	-	0.19361	essential
Rv1216c	-	0.71635	non-essential
Rv1217c	-	0.73366	no-data
Rv1218c	-	0.77686	non-essential
Rv1219c	-	0.71492	non-essential
Rv1220c	-	0.49993	non-essential
Rv1221	sigE	0.00055	non-essential
Rv1222	-	0.52763	non-essential
Rv1223	htrA	1e-05	essential
Rv1224	tatB	0.09086	non-essential
Rv1225c	-	0.82622	non-essential
Rv1226c	-	0.61132	non-essential
Rv1227c	-	0.77686	non-essential
Rv1228	lpqX	0.8946	non-essential
Rv1229c	mrp	0.00026	essential
Rv1230c	-	0.91873	non-essential
Rv1231c	-	0.58459	non-essential
Rv1232c	-	0.74854	essential
Rv1233c	-	0.91873	non-essential
Rv1234	-	0.6768	non-essential
Rv1235	lpqY	0.61279	non-essential
Rv1236	sugA	0.6979	non-essential
Rv1237	sugB	0.3371	non-essential
Rv1238	sugC	0.00658	non-essential
Rv1239c	corA	0.96172	non-essential
Rv1240	mdh	0.07631	non-essential
Rv1241	-	0.39226	no-data
Rv1242	-	0.91791	non-essential
Rv1243c	PE_PGRS23	0.6979	non-essential
Rv1244	lpqZ	0.86466	non-essential
Rv1245c	-	0.82743	non-essential
Rv1246c	-	0.86466	non-essential
Rv1247c	-	0.71349	non-essential
Rv1248c	kgd	0	essential
Rv1249c	-	0.96122	non-essential
Rv1250	-	0.98197	non-essential
Rv1251c	-	0.97411	non-essential
Rv1252c	lprE	0.86466	non-essential
Rv1253	deaD	0.13067	no-data
Rv1254	-	0	essential
Rv1255c	-	0.43278	no-data
Rv1256c	cyp130	0.98168	no-data
Rv1257c	-	0.63505	no-data
Rv1258c	-	0.74993	non-essential
Rv1259	-	0.82743	non-essential
Rv1260	-	0.05468	no-data
Rv1261c	-	0.7782	no-data
Rv1262c	-	0.86358	non-essential
Rv1263	amiB2	0.74993	non-essential
Rv1264	-	0.82743	non-essential
Rv1265	-	0.53046	non-essential
Rv1266c	pknH	0.99929	non-essential
Rv1267c	embR	0.92831	non-essential
Rv1268c	-	0.93607	non-essential
Rv1269c	-	0.8946	non-essential
Rv1270c	lprA	0.95021	non-essential
Rv1271c	-	0.63358	no-data
Rv1272c	-	0.21891	non-essential
Rv1273c	-	0.22511	non-essential
Rv1274	lprB	0.22276	essential
Rv1275	lprC	0.05426	no-data
Rv1276c	-	0.11928	non-essential
Rv1277	-	0.71635	non-essential
Rv1278	-	0.05468	essential
Rv1279	-	0.37892	non-essential
Rv1280c	oppA	0.96172	non-essential
Rv1281c	oppD	0.97022	no-data
Rv1282c	oppC	0.22432	no-data
Rv1283c	oppB	0.28352	non-essential
Rv1284	-	0.82622	essential
Rv1285	cysD	0.00013	essential
Rv1286	cysN	0	essential
Rv1287	-	0.80436	non-essential
Rv1288	-	0.63652	non-essential
Rv1289	-	0.93607	non-essential
Rv1290A	-	0.58459	no-data
Rv1290c	-	0.99984	non-essential
Rv1291c	-	0.86358	non-essential
Rv1292	argS	0	essential
Rv1293	lysA	0	essential
Rv1294	thrA	0	essential
Rv1295	thrC	1e-05	essential
Rv1296	thrB	0.00013	essential
Rv1297	rho	4e-05	essential
Rv1298	rpmE	0.05426	essential
Rv1299	prfA	0.00045	essential
Rv1300	hemK	0.00045	essential
Rv1301	-	0.00279	essential
Rv1302	rfe	0.00016	non-essential
Rv1303	-	0.22276	essential
Rv1304	atpB	0.00555	no-data
Rv1305	atpE	0.01594	essential
Rv1306	atpF	0.11883	essential
Rv1307	atpH	1e-05	essential
Rv1308	atpA	0	essential
Rv1309	atpG	2e-05	essential
Rv1310	atpD	1e-05	essential
Rv1311	atpC	0.22197	essential
Rv1312	-	0.1468	no-data
Rv1313c	-	0.31374	no-data
Rv1314c	-	0.86574	non-essential
Rv1315	murA	7e-05	essential
Rv1316c	ogt	0.43278	non-essential
Rv1317c	alkA	0.96122	non-essential
Rv1318c	-	0.99326	non-essential
Rv1319c	-	0.99929	non-essential
Rv1320c	-	0.97683	non-essential
Rv1321	-	0.7782	non-essential
Rv1322	-	0.77686	non-essential
Rv1322A	-	0.82622	no-data
Rv1323	fadA4	0.84779	non-essential
Rv1324	-	0.09086	no-data
Rv1325c	PE_PGRS24	0.08394	non-essential
Rv1326c	glgB	0	essential
Rv1327c	glgE	0	essential
Rv1328	glgP	0.75905	growth-defect
Rv1329c	dinG	0.54645	non-essential
Rv1330c	-	0.94423	no-data
Rv1331	clpS	0.71349	non-essential
Rv1332	-	0.58459	non-essential
Rv1333	-	0.80436	non-essential
Rv1334	-	0.99746	non-essential
Rv1335	-	0.91709	non-essential
Rv1336	cysM	0.90786	non-essential
Rv1337	-	0.80436	non-essential
Rv1338	murI	0.00014	no-data
Rv1339	-	2e-05	essential
Rv1340	rph	0.18649	non-essential
Rv1341	-	0.77686	non-essential
Rv1342c	-	0.07631	essential
Rv1343c	lprD	0.00304	non-essential
Rv1344	-	0.91791	non-essential
Rv1345	fadD33	0.94423	growth-defect
Rv1346	fadE14	0.61132	no-data
Rv1347c	-	0.00083	essential
Rv1348	-	0.00031	essential
Rv1349	-	1e-05	essential
Rv1350	fabG	0.37774	essential
Rv1351	-	0.91791	no-data
Rv1352	-	0.77686	non-essential
Rv1353c	-	0.80436	non-essential
Rv1354c	-	0.75131	non-essential
Rv1355c	moeY	0.04049	no-data
Rv1356c	-	0.82864	no-data
Rv1357c	-	0.82743	non-essential
Rv1358	-	0.44555	no-data
Rv1359	-	0.88157	non-essential
Rv1360	-	0.9698	non-essential
Rv1361c	PPE19	0.46741	non-essential
Rv1362c	-	0.84779	non-essential
Rv1363c	-	0.86466	non-essential
Rv1364c	-	0.4078	non-essential
Rv1365c	rsfA	0.94961	non-essential
Rv1366	-	0.90786	non-essential
Rv1367c	-	0.88157	non-essential
Rv1368	lprF	0.86466	non-essential
Rv1369c	-	n/a	n/a
Rv1370c	-	n/a	n/a
Rv1371	-	0.1131	no-data
Rv1372	-	0.06948	non-essential
Rv1373	-	0.99135	non-essential
Rv1374c	-	0.82743	non-essential
Rv1375	-	0.99591	non-essential
Rv1376	-	0.98573	non-essential
Rv1377c	-	0.99746	non-essential
Rv1378c	-	0.95661	non-essential
Rv1379	pyrR	0.05426	no-data
Rv1380	pyrB	0.00083	essential
Rv1381	pyrC	0.00279	essential
Rv1382	-	0.04669	essential
Rv1383	carA	0.00083	essential
Rv1384	carB	0	no-data
Rv1385	pyrF	0.05426	no-data
Rv1386	PE15	0.94961	non-essential
Rv1387	PPE20	0.9985	non-essential
Rv1388	mihF	0.39589	essential
Rv1389	gmk	0.04669	essential
Rv1390	rpoZ	0.01594	essential
Rv1391	dfp	1e-05	essential
Rv1392	metK	2e-05	essential
Rv1393c	-	0.97022	non-essential
Rv1394c	cyp132	0.90786	non-essential
Rv1395	-	0.67826	no-data
Rv1396c	PE_PGRS25	0.80436	non-essential
Rv1397c	-	0.77686	non-essential
Rv1398c	-	0.77553	no-data
Rv1399c	lipH	0.98168	non-essential
Rv1400c	lipI	0.01798	non-essential
Rv1401	-	0.13315	no-data
Rv1402	priA	0	non-essential
Rv1403c	-	0.86574	non-essential
Rv1404	-	0.06177	non-essential
Rv1405c	-	0.95021	non-essential
Rv1406	fmt	0.00903	essential
Rv1407	fmu	0.73366	non-essential
Rv1408	rpe	0.00166	no-data
Rv1409	ribG	0.0009	essential
Rv1410c	-	0.1131	non-essential
Rv1411c	lprG	0.63358	non-essential
Rv1412	ribC	0.05426	non-essential
Rv1413	-	0.94961	non-essential
Rv1414	-	0.39468	non-essential
Rv1415	ribA2	0.00024	essential
Rv1416	ribH	0.11883	essential
Rv1417	-	0.11928	no-data
Rv1418	lprH	0.84779	non-essential
Rv1419	-	0.77686	non-essential
Rv1420	uvrC	0.00093	essential
Rv1421	-	0.46875	non-essential
Rv1422	-	0.08394	non-essential
Rv1423	whiA	0.00606	non-essential
Rv1424c	-	0.2604	non-essential
Rv1425	-	0.90786	non-essential
Rv1426c	lipO	0.60035	non-essential
Rv1427c	fadD12	0.71635	no-data
Rv1428c	-	0.90786	non-essential
Rv1429	-	0.76519	non-essential
Rv1430	PE16	0.91954	non-essential
Rv1431	-	0.54645	no-data
Rv1432	-	0.03162	no-data
Rv1433	-	0.89554	non-essential
Rv1434	-	0.39226	non-essential
Rv1435c	-	0.37774	non-essential
Rv1436	gap	0.00024	essential
Rv1437	pgk	0.00013	essential
Rv1438	tpiA	0.00013	essential
Rv1439c	-	0.82622	non-essential
Rv1440	secG	0.17284	non-essential
Rv1441c	PE_PGRS26	0.89554	non-essential
Rv1442	bisC	0.99151	non-essential
Rv1443c	-	0.17221	non-essential
Rv1444c	-	0.52763	non-essential
Rv1445c	devB	0.46741	non-essential
Rv1446c	opcA	0.21191	essential
Rv1447c	zwf2	0.46875	non-essential
Rv1448c	tal	0.3371	essential
Rv1449c	tkt	0	essential
Rv1450c	PE_PGRS27	0.10955	no-data
Rv1451	ctaB	0.00013	non-essential
Rv1452c	PE_PGRS28	0.55913	no-data
Rv1453	-	0.99746	non-essential
Rv1454c	qor	0.98573	non-essential
Rv1455	-	0.96122	non-essential
Rv1456c	-	0.0009	essential
Rv1457c	-	0.01594	essential
Rv1458c	-	0.10558	no-data
Rv1459c	-	0.00658	essential
Rv1460	-	0.13315	non-essential
Rv1461	-	0	essential
Rv1462	-	0.00045	essential
Rv1463	-	0.00153	essential
Rv1464	csd	0.00024	essential
Rv1465	-	0.0315	essential
Rv1466	-	0.2212	essential
Rv1467c	fadE15	0.82864	non-essential
Rv1468c	PE_PGRS29	0.49993	non-essential
Rv1469	ctpD	0.48529	non-essential
Rv1470	trxA	0.91709	non-essential
Rv1471	trxB1	0.77553	non-essential
Rv1472	echA12	0.98168	non-essential
Rv1473	-	0.79299	non-essential
Rv1473A	-	0.22276	no-data
Rv1474c	-	0.86466	non-essential
Rv1475c	acn	0	essential
Rv1476	-	0.02762	essential
Rv1477	-	0	essential
Rv1478	-	0.8946	non-essential
Rv1479	moxR1	0.00045	essential
Rv1480	-	0.09086	essential
Rv1481	-	0.0009	non-essential
Rv1482c	-	0.21191	non-essential
Rv1483	fabG1	0.00083	non-essential
Rv1484	inhA	0.00505	non-essential
Rv1485	hemH	0	essential
Rv1486c	-	0.98139	non-essential
Rv1487	-	0.39468	non-essential
Rv1488	-	0.98168	non-essential
Rv1489	-	0.96938	no-data
Rv1489A	-	0.86358	no-data
Rv1490	-	0.03759	essential
Rv1491c	-	0.84779	non-essential
Rv1492	mutA	0.65733	non-essential
Rv1493	mutB	0.22511	non-essential
Rv1494	-	0.39589	non-essential
Rv1495	-	0.77686	non-essential
Rv1496	-	0.8946	non-essential
Rv1497	lipL	0.65733	non-essential
Rv1498A	-	0.77553	no-data
Rv1498c	-	0.88157	non-essential
Rv1499	-	0.71349	non-essential
Rv1500	-	0.00911	non-essential
Rv1501	-	0.0337	non-essential
Rv1502	-	0.0042	no-data
Rv1503c	-	0.67826	non-essential
Rv1504c	-	0.96122	non-essential
Rv1505c	-	6e-05	no-data
Rv1506c	-	0.27205	no-data
Rv1507A	-	0.11268	no-data
Rv1507c	-	6e-05	no-data
Rv1508A	-	0.35774	no-data
Rv1508c	-	0.996	no-data
Rv1509	-	0.00507	no-data
Rv1510	-	0.99682	no-data
Rv1511	gmdA	0.91873	no-data
Rv1512	epiA	0.00083	no-data
Rv1513	-	0.19859	no-data
Rv1514c	-	0.6979	no-data
Rv1515c	-	0.67826	no-data
Rv1516c	-	0.93607	no-data
Rv1517	-	0.21191	non-essential
Rv1518	-	0.80436	no-data
Rv1519	-	0.52763	non-essential
Rv1520	-	0.96172	non-essential
Rv1521	fadD25	0.46161	non-essential
Rv1522c	mmpL12	0.00332	no-data
Rv1523	-	0.92831	non-essential
Rv1524	-	0.58605	no-data
Rv1525	wbbL2	0.02292	no-data
Rv1526c	-	0.24857	non-essential
Rv1527c	pks5	0.99816	non-essential
Rv1528c	papA4	0.96938	non-essential
Rv1529	fadD24	0.25538	non-essential
Rv1530	adh	0.54645	no-data
Rv1531	-	0.39589	non-essential
Rv1532c	-	0.52904	non-essential
Rv1533	-	0.74854	non-essential
Rv1534	-	0.88157	non-essential
Rv1535	-	0.71349	non-essential
Rv1536	ileS	0	no-data
Rv1537	dinX	0.82743	non-essential
Rv1538c	ansA	0.00045	non-essential
Rv1539	lspA	0.03537	essential
Rv1540	-	0.00045	no-data
Rv1541c	lprI	0.8946	non-essential
Rv1542c	glbN	0.98139	non-essential
Rv1543	-	0.84779	non-essential
Rv1544	-	0.93607	non-essential
Rv1545	-	0.63211	non-essential
Rv1546	-	0.77686	non-essential
Rv1547	dnaE	0	essential
Rv1548c	PPE21	0.29015	no-data
Rv1549	fadD11.1	0.8946	no-data
Rv1550	fadD11	0.76519	non-essential
Rv1551	plsB1	0.23126	non-essential
Rv1552	frdA	0.27875	no-data
Rv1553	frdB	0.82743	non-essential
Rv1554	frdC	0.71492	non-essential
Rv1555	frdD	0.91709	non-essential
Rv1556	-	0.82743	non-essential
Rv1557	mmpL6	0.73366	non-essential
Rv1558	-	0.91791	non-essential
Rv1559	ilvA	0	no-data
Rv1560	-	0.31374	non-essential
Rv1561	-	0.43278	non-essential
Rv1562c	treZ	0.07162	no-data
Rv1563c	treY	0.06788	no-data
Rv1564c	treX	0.00157	no-data
Rv1565c	-	0.00148	no-data
Rv1566c	-	0.74854	non-essential
Rv1567c	-	0.71492	non-essential
Rv1568	bioA	0.00013	non-essential
Rv1569	bioF1	0.35661	non-essential
Rv1570	bioD	0.22197	non-essential
Rv1571	-	0.17221	no-data
Rv1572c	-	0.2212	no-data
Rv1573	-	0.2212	no-data
Rv1574	-	0.31374	no-data
Rv1575	-	0.13315	no-data
Rv1576c	-	0.01594	no-data
Rv1577c	-	0.11928	no-data
Rv1578c	-	0.11883	no-data
Rv1579c	-	0.39468	no-data
Rv1580c	-	0.71349	no-data
Rv1581c	-	0.58459	no-data
Rv1582c	-	0.0042	no-data
Rv1583c	-	0.77553	no-data
Rv1584c	-	0.52763	no-data
Rv1585c	-	0.01988	no-data
Rv1586c	-	0.1741	no-data
Rv1587c	-	n/a	non-essential
Rv1588c	-	0.39468	non-essential
Rv1589	bioB	0.00555	non-essential
Rv1590	-	0.17221	non-essential
Rv1591	-	0.98869	non-essential
Rv1592c	-	0.95661	growth-defect
Rv1593c	-	0.7782	no-data
Rv1594	nadA	0.00505	essential
Rv1595	nadB	0	essential
Rv1596	nadC	0.00096	no-data
Rv1597	-	0.7782	non-essential
Rv1598c	-	0.8946	non-essential
Rv1599	hisD	7e-05	essential
Rv1600	hisC1	0	essential
Rv1601	hisB	0.00024	essential
Rv1602	hisH	0.00555	essential
Rv1603	hisA	0.01003	essential
Rv1604	impA	0.09842	no-data
Rv1605	hisF	0.02762	essential
Rv1606	hisI	0.01791	essential
Rv1607	chaA	0.71492	non-essential
Rv1608c	bcpB	0.63358	non-essential
Rv1609	trpE	0	essential
Rv1610	-	0.07631	essential
Rv1611	trpC	0.00153	essential
Rv1612	trpB	4e-05	essential
Rv1613	trpA	2e-05	essential
Rv1614	lgt	0	essential
Rv1615	-	0.91791	non-essential
Rv1616	-	0.49993	non-essential
Rv1617	pykA	0.0009	essential
Rv1618	tesB1	0.99135	non-essential
Rv1619	-	0.08791	non-essential
Rv1620c	cydC	0.00122	no-data
Rv1621c	cydD	0.00128	non-essential
Rv1622c	cydB	0.04322	essential
Rv1623c	cydA	0.02292	non-essential
Rv1624c	-	0.71349	non-essential
Rv1625c	cya	0.85815	non-essential
Rv1626	-	0.91709	essential
Rv1627c	-	0.0769	non-essential
Rv1628c	-	0.35661	non-essential
Rv1629	polA	0	essential
Rv1630	rpsA	7e-05	essential
Rv1631	coaE	0.00153	essential
Rv1632c	-	0.99582	non-essential
Rv1633	uvrB	0.26129	non-essential
Rv1634	-	0.99974	non-essential
Rv1635c	-	0.98197	non-essential
Rv1636	TB15.3	0.01003	non-essential
Rv1637c	-	0.9698	non-essential
Rv1638	uvrA	0.46161	no-data
Rv1638A	-	0.27021	no-data
Rv1639c	-	0.6979	non-essential
Rv1640c	lysS	0.40904	non-essential
Rv1641	infC	0.00606	essential
Rv1642	rpmI	0.2212	no-data
Rv1643	rplT	0.01594	no-data
Rv1644	tsnR	0.99582	non-essential
Rv1645c	-	0.99752	non-essential
Rv1646	PE17	0.6979	non-essential
Rv1647	-	0.95021	non-essential
Rv1648	-	0.9698	non-essential
Rv1649	pheS	0.00083	essential
Rv1650	pheT	0	essential
Rv1651c	PE_PGRS30	0.96873	non-essential
Rv1652	argC	0.00024	essential
Rv1653	argJ	0.14626	essential
Rv1654	argB	0.11883	essential
Rv1655	argD	0.00505	essential
Rv1656	argF	0.07631	essential
Rv1657	argR	0.63211	non-essential
Rv1658	argG	4e-05	essential
Rv1659	argH	0.01594	essential
Rv1660	pks10	0.93607	non-essential
Rv1661	pks7	8e-05	essential
Rv1662	pks8	0.00027	essential
Rv1663	pks17	0.00242	essential
Rv1664	pks9	0.17142	non-essential
Rv1665	pks11	0.55913	non-essential
Rv1666c	cyp139	0.99326	non-essential
Rv1667c	-	0.74854	non-essential
Rv1668c	-	0.82743	non-essential
Rv1669	-	0.6768	non-essential
Rv1670	-	0.74854	non-essential
Rv1671	-	0.22432	non-essential
Rv1672c	-	0.50131	non-essential
Rv1673c	-	0.63505	non-essential
Rv1674c	-	0.71492	non-essential
Rv1675c	-	0.29382	non-essential
Rv1676	-	0.07661	no-data
Rv1677	dsbF	0.53046	non-essential
Rv1678	-	0.27113	non-essential
Rv1679	fadE16	0.49993	no-data
Rv1680	-	0.61132	non-essential
Rv1681	moeX	0.98168	non-essential
Rv1682	-	0.86574	non-essential
Rv1683	-	0.02054	essential
Rv1684	-	0.11883	no-data
Rv1685c	-	0.02762	non-essential
Rv1686c	-	0.1993	no-data
Rv1687c	-	0.7782	non-essential
Rv1688	mpg	0.8946	non-essential
Rv1689	tyrS	1e-05	essential
Rv1690	lprJ	0.63358	non-essential
Rv1691	-	0.29382	no-data
Rv1692	-	0.95021	non-essential
Rv1693	-	0.39226	non-essential
Rv1694	tlyA	0.16024	non-essential
Rv1695	ppnK	0.01594	essential
Rv1696	recN	0.16083	non-essential
Rv1697	-	0.00015	essential
Rv1698	-	0.1993	no-data
Rv1699	pyrG	0	essential
Rv1700	-	0.16024	no-data
Rv1701	xerD	0.21191	essential
Rv1702c	-	0.53188	non-essential
Rv1703c	-	0.97648	non-essential
Rv1704c	cycA	0.92831	non-essential
Rv1705c	PPE22	0.19361	non-essential
Rv1706A	-	0.22197	no-data
Rv1706c	PPE23	0.92831	no-data
Rv1707	-	0.74993	non-essential
Rv1708	-	0.00015	essential
Rv1709	-	0.93607	non-essential
Rv1710	-	0.84779	non-essential
Rv1711	-	0.00505	essential
Rv1712	cmk	0.00083	essential
Rv1713	engA	0.00153	essential
Rv1714	-	0.63358	essential
Rv1715	fadB3	0.71492	essential
Rv1716	-	0.53046	non-essential
Rv1717	-	0.86358	non-essential
Rv1718	-	0.82622	non-essential
Rv1719	-	0.58459	non-essential
Rv1720c	-	0.6768	non-essential
Rv1721c	-	0.39346	non-essential
Rv1722	-	0.94423	non-essential
Rv1723	-	0.98889	non-essential
Rv1724c	-	0.82743	non-essential
Rv1725c	-	0.80436	non-essential
Rv1726	-	0.63505	non-essential
Rv1727	-	0.77686	non-essential
Rv1728c	-	0.91873	no-data
Rv1729c	-	0.2948	non-essential
Rv1730c	-	0.11664	essential
Rv1731	gabD2	0.79299	non-essential
Rv1732c	-	0.8946	non-essential
Rv1733c	-	0.71349	no-data
Rv1734c	-	0.77553	non-essential
Rv1735c	-	0.63358	no-data
Rv1736c	narX	0.99997	no-data
Rv1737c	narK2	0.97648	non-essential
Rv1738	-	0.77553	essential
Rv1739c	-	0.92907	non-essential
Rv1740	-	0.39468	non-essential
Rv1741	-	0.82622	non-essential
Rv1742	-	0.9698	non-essential
Rv1743	pknE	0.88258	non-essential
Rv1744c	-	0.86466	non-essential
Rv1745c	idi	0.3371	non-essential
Rv1746	pknF	0.96122	non-essential
Rv1747	-	0.98598	non-essential
Rv1748	-	0.80436	non-essential
Rv1749c	-	0.98168	non-essential
Rv1750c	fadD1	0.71777	non-essential
Rv1751	-	0.45168	no-data
Rv1752	-	0.71349	non-essential
Rv1753c	PPE24	0.00851	essential
Rv1754c	-	0.27875	non-essential
Rv1755c	plcD	0.14052	non-essential
Rv1756c	-	0.2212	no-data
Rv1757c	-	n/a	n/a
Rv1758	cut1	0.53046	non-essential
Rv1759c	wag22	0.57425	non-essential
Rv1760	-	0.5875	non-essential
Rv1761c	-	0.77686	non-essential
Rv1762c	-	0.71492	non-essential
Rv1763	-	n/a	n/a
Rv1764	-	n/a	n/a
Rv1765A	-	0.86358	no-data
Rv1765c	-	0.39226	no-data
Rv1766	-	0.52763	no-data
Rv1767	-	0.63358	no-data
Rv1768	PE_PGRS31	0.99475	no-data
Rv1769	-	0.94423	no-data
Rv1770	-	0.88157	no-data
Rv1771	-	0.96172	no-data
Rv1772	-	0.46607	no-data
Rv1773c	-	0.16024	no-data
Rv1774	-	0.99945	non-essential
Rv1775	-	0.9698	non-essential
Rv1776c	-	0.7782	non-essential
Rv1777	cyp144	0.5875	non-essential
Rv1778c	-	0.31477	non-essential
Rv1779c	-	0.37774	no-data
Rv1780	-	0.82743	non-essential
Rv1781c	malQ	0.99883	non-essential
Rv1782	-	0.01007	no-data
Rv1783	-	4e-05	no-data
Rv1784	-	0.01061	no-data
Rv1785c	cyp143	0.74993	non-essential
Rv1786	-	0.39226	non-essential
Rv1787	PPE25	0.46741	non-essential
Rv1788	PE18	0.94961	non-essential
Rv1789	PPE26	0.92831	no-data
Rv1790	PPE27	0.43278	no-data
Rv1791	PE19	0.31477	no-data
Rv1793	esxN	0.63065	non-essential
Rv1794	-	0.16083	no-data
Rv1795	-	0.04514	no-data
Rv1796	mycP5	0.41713	no-data
Rv1797	-	0.02968	no-data
Rv1798	-	0.21891	non-essential
Rv1799	lppT	0.39346	non-essential
Rv1800	PPE28	0.91954	no-data
Rv1801	PPE29	0.96172	no-data
Rv1802	PPE30	0.99591	no-data
Rv1803c	PE_PGRS32	0.42631	no-data
Rv1804c	-	0.27113	non-essential
Rv1805c	-	0.17284	non-essential
Rv1806	PE20	0.31477	no-data
Rv1807	PPE31	0.48529	no-data
Rv1808	PPE32	0.99929	no-data
Rv1809	PPE33	0.53188	no-data
Rv1810	-	0.96122	non-essential
Rv1811	mgtC	0.98168	non-essential
Rv1812c	-	0.99752	non-essential
Rv1813c	-	0.91791	non-essential
Rv1814	erg3	0.99807	non-essential
Rv1815	-	0.8946	non-essential
Rv1816	-	0.84779	non-essential
Rv1817	-	0.99945	non-essential
Rv1818c	PE_PGRS33	0.23654	non-essential
Rv1819c	-	0.98598	non-essential
Rv1820	ilvG	0.99326	non-essential
Rv1821	secA2	4e-05	non-essential
Rv1822	pgsA2	0.00014	no-data
Rv1823	-	0.63505	non-essential
Rv1824	-	0.71349	growth-defect
Rv1825	-	0.91791	non-essential
Rv1826	gcvH	0.00903	non-essential
Rv1827	cfp17	0.01594	no-data
Rv1828	-	0.00045	essential
Rv1829	-	0.91791	non-essential
Rv1830	-	0.00304	non-essential
Rv1831	-	0.71349	non-essential
Rv1832	gcvB	0	essential
Rv1833c	-	0.82743	non-essential
Rv1834	-	0.80436	non-essential
Rv1835c	-	0.99486	non-essential
Rv1836c	-	0	no-data
Rv1837c	glcB	0	non-essential
Rv1838c	-	0.91791	non-essential
Rv1839c	-	0.63065	non-essential
Rv1840c	PE_PGRS34	0.12671	non-essential
Rv1841c	-	0.3371	non-essential
Rv1842c	-	0.86574	non-essential
Rv1843c	guaB1	0.94423	non-essential
Rv1844c	gnd1	0.98889	non-essential
Rv1845c	-	0.01501	growth-defect
Rv1846c	-	0.77553	non-essential
Rv1847	-	0.77686	non-essential
Rv1848	ureA	0.63065	non-essential
Rv1849	ureB	0.09086	non-essential
Rv1850	ureC	0.90786	essential
Rv1851	ureF	0.39346	no-data
Rv1852	ureG	0.77686	non-essential
Rv1853	ureD	0.82622	non-essential
Rv1854c	ndh	2e-05	no-data
Rv1855c	-	0.84779	non-essential
Rv1856c	-	0.71349	non-essential
Rv1857	modA	0.77686	non-essential
Rv1858	modB	0.99682	non-essential
Rv1859	modC	0.98168	non-essential
Rv1860	apa	0.98168	non-essential
Rv1861	-	0.11928	non-essential
Rv1862	adhA	0.97648	non-essential
Rv1863c	-	0.91791	non-essential
Rv1864c	-	0.91791	non-essential
Rv1865c	-	0.96122	non-essential
Rv1866	-	0.24342	non-essential
Rv1867	-	0.92831	non-essential
Rv1868	-	0.87494	non-essential
Rv1869c	-	0.95661	non-essential
Rv1870c	-	0.80436	non-essential
Rv1871c	-	0.8946	non-essential
Rv1872c	lldD2	0.82743	non-essential
Rv1873	-	0.99582	non-essential
Rv1874	-	0.95021	non-essential
Rv1875	-	0.91709	non-essential
Rv1876	bfrA	0.91791	non-essential
Rv1877	-	0.9998	non-essential
Rv1878	glnA3	0.97022	non-essential
Rv1879	-	0.91873	non-essential
Rv1880c	cyp140	0.86574	non-essential
Rv1881c	lppE	0.86466	non-essential
Rv1882c	-	0.98168	non-essential
Rv1883c	-	0.94961	non-essential
Rv1884c	rpfC	0.77686	non-essential
Rv1885c	-	0.58605	non-essential
Rv1886c	fbpB	0.9508	non-essential
Rv1887	-	0.56057	non-essential
Rv1888A	-	0.2212	no-data
Rv1888c	-	0.6979	non-essential
Rv1889c	-	0.39468	non-essential
Rv1890c	-	0.86466	non-essential
Rv1891	-	0.8946	non-essential
Rv1892	-	0.39589	non-essential
Rv1893	-	0.2212	non-essential
Rv1894c	-	0.82743	non-essential
Rv1895	-	0.99135	non-essential
Rv1896c	-	0.14734	non-essential
Rv1897c	-	0.71349	non-essential
Rv1898	-	0.63211	non-essential
Rv1899c	lppD	0.93607	non-essential
Rv1900c	lipJ	0.95661	non-essential
Rv1901	cinA	0.99135	non-essential
Rv1902c	nanT	0.6588	non-essential
Rv1903	-	0.94961	non-essential
Rv1904	-	0.91791	non-essential
Rv1905c	aao	0.99135	non-essential
Rv1906c	-	0.46741	non-essential
Rv1907c	-	0.91791	non-essential
Rv1908c	katG	0	non-essential
Rv1909c	furA	0.04688	non-essential
Rv1910c	-	0.96122	non-essential
Rv1911c	lppC	0.86466	non-essential
Rv1912c	fadB5	0.82743	non-essential
Rv1913	-	0.74854	non-essential
Rv1914c	-	0.82622	non-essential
Rv1915	aceAa	0.92831	non-essential
Rv1916	aceAb	0.89554	no-data
Rv1917c	PPE34	0.00171	non-essential
Rv1918c	PPE35	0	non-essential
Rv1919c	-	0.82622	non-essential
Rv1920	-	0.80436	non-essential
Rv1921c	lppF	0.99591	non-essential
Rv1922	-	0.92831	non-essential
Rv1923	lipD	0.98598	non-essential
Rv1924c	-	0.95021	non-essential
Rv1925	fadD31	0.99251	non-essential
Rv1926c	mpt63	0.6768	non-essential
Rv1927	-	0.98573	non-essential
Rv1928c	-	0.99135	non-essential
Rv1929c	-	0.8946	non-essential
Rv1930c	-	0.31477	no-data
Rv1931c	-	0.27021	non-essential
Rv1932	tpx	0.8946	non-essential
Rv1933c	fadE18	0.71492	no-data
Rv1934c	fadE17	0.7782	non-essential
Rv1935c	echA13	0.91791	non-essential
Rv1936	-	0.98889	non-essential
Rv1937	-	0.3233	non-essential
Rv1938	ephB	0.65733	non-essential
Rv1939	-	0.27021	no-data
Rv1940	ribA1	0.43278	non-essential
Rv1941	-	0.63211	no-data
Rv1942c	-	0.39346	no-data
Rv1943c	-	0.03922	non-essential
Rv1944c	-	0.63358	non-essential
Rv1945	-	0.29382	non-essential
Rv1946c	lppG	0.58459	non-essential
Rv1947	-	0.77686	non-essential
Rv1948c	-	0.63505	non-essential
Rv1949c	-	0.73366	non-essential
Rv1950c	-	0.91709	non-essential
Rv1951c	-	0.77686	non-essential
Rv1952	-	0.63065	non-essential
Rv1953	-	0.55913	non-essential
Rv1954c	-	0.96938	non-essential
Rv1955	-	0.58459	no-data
Rv1956	-	0.63358	non-essential
Rv1957	-	0.96122	growth-defect
Rv1958c	-	0.46741	non-essential
Rv1959c	-	0.58459	non-essential
Rv1960c	-	0.63211	non-essential
Rv1961	-	0.8946	non-essential
Rv1962c	-	0.9698	non-essential
Rv1963c	mce3R	0.14052	essential
Rv1964	yrbE3A	0.82622	no-data
Rv1965	yrbE3B	0.86574	no-data
Rv1966	mce3A	0.84779	no-data
Rv1967	mce3B	0.96122	no-data
Rv1968	mce3C	0.53046	no-data
Rv1969	mce3D	0.80436	no-data
Rv1970	lprM	0.29382	no-data
[truncated: 1,987 more rows]
