# Supplementary material for: A systematic evaluation of Mycobacterium tuberculosis Genome-Scale Metabolic Networks
Source: PLoS Comput Biol. 2020 Jun 15;16(6):e1007533. doi: 10.1371/journal.pcbi.1007533 (PMC7316355; doi:10.1371/journal.pcbi.1007533)
Supplement: S8 File — (ZIP) [file pcbi.1007533.s040.zip › Cholesterol_Essentiality(Griffin_data)/results/GSMN_TB_1.1_Griffin_Cholesterol_FVA.xlsx]

## Sheet: Sheet1
Rxns	FVAmin	FVAmax
R1	0	1.07518e-05
R4	0	0.000359129
R5	0	0
R6	0	0
R7	0	0.000359129
R8	0	0
R9	0	0
R10	0	0
R11	-0.00613624	-0.00613618
R12	-0.00613624	-0.00613618
R13	0.00613618	0.00613624
R14	0.00266752	0.00266754
R15	0	0
R16	0	0
R17	0	0
R18	0	0
R19	0	0
R20	0.00219456	0.00219458
R21	0.00323918	0.00344439
R22	0.00144594	0.00144596
R23	0.00144594	0.00144596
R24	0	0.000359129
R25	0	0
R26	0	0
R27	0.00104461	0.00124983
R28	0.00181715	0.00238149
R29	0.00181715	0.00238149
R30	-0.00238149	-0.00217628
R31	0	0.000205217
R32	0.00253805	0.00253813
R33	0	0.000718259
R34	0	0.00238149
R35	0	0.000718259
R36	0	0.00238149
R37	-1000	999.996
R38	0.00331233	0.00351755
R39	-999.998	999.999
R40	-1000	999.996
R41	0	0.000359129
R43	0.256989	0.257348
R44	-0.257067	-0.256989
R45	-0.261641	-0.261562
R46	-0.649514	-0.649435
R48	-0.649514	-0.649435
R49	-1.36134	-1.18735
R50	-1.36134	-1.18735
R51	0	0.00143652
R52	0	6.52963e-05
R53	0	6.52963e-05
R54	0.0994247	0.0994916
R55	0.342401	0.516102
R56	0.342448	0.516149
R57	0.342448	0.516149
R58	0.0644423	0.064586
R59	0	8.20666e-05
R60	0	8.20666e-05
R61	0	6.68014e-05
R62	0	6.3833e-05
R63	-0.00534621	-0.00332132
R64	1.07602	1.25
R65	1.64585	1000
R67	0	0.000478839
R68	0.99998	1.00012
R69	0	0.000478839
R70	0	0
R71	-7.73834e-08	0
R72	-998.299	0.0556094
R73	-1000	999
R74	-1000	999
R75	1.00102	1.00332
R76	1.00102	1.00314
R77	0	0.000359129
R78	0	7.98065e-05
R79	0	0
R80	0	998.354
R81	0	0
R82	0.0972368	0.0973979
R83	0.0972368	0.0973979
R84	0.0972368	0.0973979
R85	0.0972368	0.0973979
R86	0	0
R87	0	7.73834e-05
R88	0	7.73834e-05
R89	0	7.73834e-05
R90	-0.245019	-0.244889
R91	0.243248	0.243327
R92	-0.00042556	0.000412408
R93	0	0.00144897
R94	0.119881	0.121356
R95	0	0.00144897
R96	0.125008	0.126483
R97	-0.119946	-0.119881
R98	0	0.000118084
R99	0	0.000118084
R100	-998.465	-0.110299
R101	-1.37486	-1.19932
R102	0.277892	0.451707
R103	0.451586	0.625338
R104	0	0
R105	0	0
R106	0.6987	0.698709
R107	0.6987	0.698709
R108	0.00404966	0.00404978
R109	0.00301041	0.00301066
R110	0	0
R111	0.00301041	0.00301066
R112	0.00301041	0.00301066
R113	0	0
R114	0	0
R119	3.94982	4.12439
R120	0	0.000359129
R121	0	0.000359129
R122	0.372326	0.547454
R123	0.00327155	0.00452863
R124	4.49385e-05	4.49389e-05
R125	4.59645	4.59706
R126	4.59635	4.59706
R127	0	0.000359129
R128	10.4493	10.6235
R129	1	1
R130	0	0.00143652
R131	0.41457	0.416485
R132	0	0.00253541
R133	-0.00903101	-0.00899835
R134	0.00168127	0.00180315
R135	0	6.68014e-05
R136	0	6.68014e-05
R137	0	6.68014e-05
R138	0	0.000359129
R139	0	0.000143652
R140	0	0.000143652
R141	0	0.000143652
R142	0	0.000359129
R143	0	0.000205217
R144	0	0.00504212
R145	0.00582028	0.00582033
R146	1.95385e-05	1.95387e-05
R147	1.95385e-05	1.95387e-05
R148	0	0
R149	-0.102744	-0.102663
R150	0.0994096	0.0994913
R151	0.0994096	0.0994913
R152	0.0994096	0.0994913
R153	0.0994096	0.0994913
R154	0.0994096	0.0994913
R155	0.0994096	0.0994913
R156	0.00144594	998.356
R157	0	0
R158	0	0
R159	0	0
R160	0	0
R161	0	0
R162	0	0
R163	0	0
R164	0	0
R165	0	0
R166	0	0.000478839
R167	-0.000478839	0
R168	0	3.02397e-05
R169	0	3.02397e-05
R170	0	3.02397e-05
R171	0	3.02397e-05
R172	0	3.02397e-05
R173	0	3.02397e-05
R174	0	3.02397e-05
R175	0	0.000359129
R176	0.000707294	0.0007073
R177	0.998204	0.998424
R178	0	0
R179	0	0
R180	0	0
R181	0	1000
R182	0	0
R183	0	7.98065e-05
R184	0	0.173634
R185	0.530305	0.703945
R186	0	0.173634
R186b	0	0.347267
R187	0	0.173634
R188	0	0.000359129
R189	0	0.000179565
R190	-1000	999.998
R191	0	0
R192	0	0
R193	0	0
R194	0	0
R195	-1000	999.998
R196	0	0.000359129
R197	-999.642	999.258
R198	-998.901	1000
R199	0	0.00504212
R200	0	0.00504212
R201	0.00468299	0.00504212
R202	0.00234149	0.00252106
R203	0	0
R204	0.00583982	0.0108819
R205	0.00583982	0.0108819
R206	0.00583982	0.0108819
R207	0.00583982	0.0108819
R208	0.00910901	0.00910908
R209	0.00582028	0.0060255
R210	0.00582028	0.0060255
R211	0.117845	0.117927
R212	0.117845	0.117927
R213	0.117845	0.117927
R214	0.00695758	0.00695764
R215	0	0.000179565
R216	0	4.28756e-05
R217	0	4.28756e-05
R218	0	4.28756e-05
R219	-0.0994909	-0.0994096
R220	0.00751787	0.00751793
R221	0.00751787	0.00751793
R222	0.00751787	0.00751793
R223	0.00751787	0.00751793
R224	0.00751787	0.00751793
R225	-0.277266	-0.276907
R226	0	0.000205217
R227	0.00991595	0.00999575
R228	0.00991595	0.00999575
R229	0.00611578	0.00619559
R230	0.00464954	0.0048291
R231	0.00464954	0.0048291
R232	0.00380016	0.00380019
R233	0.00190008	0.0019001
R234	0.00380016	0.00380019
R235	0.00380016	0.00380019
R236	0.00380016	0.00380019
R237	0.00380016	0.00380019
R238	0.0016056	0.00160561
R239	0	0.00154605
R240	0	0.000179565
R241	0	0.000359129
R242	0	0.000130593
R243	0	0
R244	0	0
R245	0.00404966	0.00404978
R246	0.0176517	0.0176519
R247	0.537911	0.711901
R248	0.537911	0.711901
R249	0.537911	0.711901
R250	0.00141747	0.00167684
R251	0.00141747	0.00167684
R252	0	0.00154605
R253	0	0.000179565
R254	0	0.00154605
R255	0	0.00154605
R256	0	0.000179565
R257	0	0.000359129
R258	0	1000
R259	0.00264984	0.00278043
R260	0.00258341	0.002714
R261	0.0017394	0.00173941
R262	0.0017394	0.00173941
R263	0.0017394	0.00173941
R264	0.0017394	0.00173941
R265	0.0017394	0.00173941
R266	0.0017394	0.00173941
R267	0.0017394	0.00173941
R268	0.0017394	0.00173941
R269	0.0017394	0.00173941
R270	0.00512714	0.00512721
R271	0.00512714	0.00512721
R272	0.00512714	0.00512721
R273	0.00512714	0.00512721
R274	0.00512714	0.00512721
R275	0.00512714	0.00512721
R276	0.00512714	0.00512721
R277	0.00110385	0.00110386
R278	0.00110385	0.00110386
R279	0.00110385	0.00110386
R280	0.00110385	0.00110386
R281	0.00110385	0.00110386
R282	0.00373803	0.00373811
R283	0.00217424	0.00217426
R284	-999.998	1000
R285	0.00156378	0.00156386
R286	-999.998	1000
R287	0.363135	0.363614
R288	0.00328872	0.00328875
R289	0.00328872	0.00328875
R290	0.00328872	0.00328875
R291	0.00328872	0.00328875
R292	0.00328872	0.00328875
R293	0.00555644	0.00555648
R294	0.0105113	0.0108705
R295	0	0.00226726
R296	0	0.00226726
R297	0.000768484	0.00127126
R298	0	0.000143652
R299	0.000912135	0.00127126
R300	0	0.000359129
R301	0.00047885	0.000478854
R302	0.00011972	0.000478854
R303	0	0.000359129
R304	0.00047885	0.000478854
R305	0.000552002	0.000552006
R306	0.00795491	0.00831411
R307	0.00922617	0.00922625
R308	0	0.000205217
R309	0	0.000205217
R310	0.00579238	0.00579263
R311	0	1000
R312	0	1000
R313	0.348662	0.348666
R314	0.348662	0.348666
R315	0.348662	0.348666
R316	0.348662	0.348666
R317	0.348662	0.348666
R318	0.348299	0.348303
R319	0.348299	0.348303
R320	0.348299	0.348303
R321	0.350038	0.350043
R322	0.350038	0.350043
R323	0	0.000205217
R324	0	0.000205217
R325	0	0.000205217
R326	0	0.000205217
R327	0	0.000205217
R328	-999.997	1000
R329	0.00011972	0.000478854
R330	0.00011972	0.000478854
R331	0	0
R332	1.95385e-05	1.95387e-05
R333	0	0.000478839
R334	0	0
R335	0	0.000205217
R336	0	0
R337	0	0.000205217
R338	-0.000158324	4.70158e-05
R338b	4.68924e-05	4.70158e-05
R339	-0.000205217	0
R340	-0.000412408	6.65543e-05
R341	0	0
R342	0	0.000359129
R343	0	0.000359129
R344	0	0.000205217
R345	0	0.000205217
R346	0	0.000205217
R347	0	9.57679e-05
R348	0	9.57679e-05
R349	0.346691	0.346896
R350	0.346691	0.346896
R351	0.729788	0.730267
R351b	0.002171	0.00278043
R352	0.000335198	0.000478854
R353	0	0.000143652
R354	-999.996	1000
R355	0.0033478	0.00334788
R356	0.0033478	0.00334788
R357	-999.996	1000
R358	1.55458	1.73013
R359	0.000912135	0.000912143
R360	0	0
R361	0.000912135	0.00111735
R362	0.00150076	0.00209931
R363	0	0.00023942
R364	0.00174018	0.0017402
R365	0.00174018	0.0017402
R366	0	0
R367	0	0
R368	0.00174018	0.0017402
R369	0	0.0017402
R370	0	0.0017402
R371	0	0
R372	0	0
R373	0	0
R374	0	0
R375	0	0.000205217
R376	-1000	1000
R377	0.00716524	0.00752437
R378	0	0.000359129
R379	0	1000
R380	0	0.000205217
R381	0.000846017	0.000846094
R382	0.000846017	0.000846094
R383	0.000846017	0.000846094
R384	0.000846017	0.000846094
R385	0.00169203	0.00169205
R386	0.00169203	0.00169205
R387	0.000846017	0.000846024
R388	0.000846017	0.000846024
R388b	0	0
R388c	0	0
R388d	0	0
R389	0.000310662	0.000310665
R390	0.000707294	0.0007073
R391	0.000707294	0.0007073
R392	0.000707294	0.0007073
R393	0.000707294	0.0007073
R394	0.000707294	0.0007073
R395	0.000707294	0.0007073
R396	0.000707294	0.0007073
R397	0.000707294	0.0007073
R398	2.34462e-05	2.34464e-05
R399	0	0
R400	0	0
R401	0	0
R402	0	0
R403	0	0
R404	0	0
R405	0	0
R406	0	0
R407	0	0
R408	0	0.000359129
R409	0	0.000359129
R410	0	0.000359129
R411	3.9077e-06	3.90773e-06
R412	0.000285262	0.000285265
R413	0.000285262	0.000285265
R414	0.000285262	0.000285265
R415	0.000285262	0.000285265
R416	0.000285262	0.000285265
R417	0.000285262	0.000285265
R418	0.000285262	0.000285265
R419	0	1.23406e-07
R420	0	1.23406e-07
R421	0	1.23406e-07
R422	0	1.23406e-07
R423	0	1.23406e-07
R424	0	1.23406e-07
R425	0.349344	0.349467
R426	0.00104461	0.00116802
R427	0.00104461	0.00116802
R427b	2.34462e-05	2.34464e-05
R427c	2.34462e-05	2.34464e-05
R428	0.000312616	0.000312619
R429	0.000312616	0.000312619
R430	0.000312616	0.000312619
R431	0.000156308	0.000156309
R432	3.9077e-05	3.90773e-05
R433	3.9077e-05	3.90773e-05
R434	3.9077e-05	3.90773e-05
R435	3.69083e-05	3.90773e-05
R436	0	2.16871e-06
R437	3.9077e-05	3.90773e-05
R438	3.9077e-05	3.90773e-05
R439	3.9077e-05	3.90773e-05
R440	0	0
R441	0	0
R442	0	0
R443	0	0
R444	0	0
R445	0	0
R446	0	0
R447	0	0
R448	0	0
R449	0	0
R450	0	0
R451	0	0
R452	0	0
R453	0	0
R454	0	0
R455	0	0
R456	0	0
R457	0	0
R457b	0	0
R457c	0	0
R458	0	0
R459	0	0.000143652
R460	0	0
R461	0	0
R462	0	0
R463	0	0
R464	0	0
R465	0	0
R466	0.00036276	0.00036574
R467	0.00036276	0.00036574
R468	0.00036276	0.000493459
R469	0.00036276	0.000493459
R470	0.00036276	0.00036574
R471	0.00036276	0.000493459
R472	0.00036276	0.000493459
R473	0.00036276	0.000493459
R474	0	0.000130593
R475	0	7.73834e-08
R476	0	7.73834e-08
R477	0	7.73834e-08
R478	0	7.73834e-08
R479	0	7.73834e-08
R480	0	0
R481	0	0
R482	0	0
R483	0	0
R484	0	0
R484b	0	0
R485	0	0
R486	2.34462e-05	2.34464e-05
R487	0	0
R488	0	0
R489	0	0
R490	0	0
R491	0	0
R492	0	0
R493	0	0
R494	0	0
R495	0.108977	0.110233
R496	0.0108038	0.0109833
R497	0	0.000179565
R497b	2.34462e-05	2.34464e-05
R498	0	5.98549e-05
R499	0.00615147	0.00656191
R500	4.28665e-06	0.000542981
R501	4.28665e-06	0.000722546
R502	0.000363117	0.000722546
R503	0.0010489	0.00176716
R504	0	0.000359129
R505	4.28665e-06	0.000542981
R506	0.0010489	0.00176716
R507	0	0.000359129
R508	0.00104461	0.00104462
R509	0	0.000179565
R510	0	5.98549e-05
R511	0.000367703	0.000778136
R512	4.28665e-06	0.000542981
R513	4.28665e-06	0.000722546
R514	0.000363117	0.000722546
R515	0.0010489	0.00176716
R516	0	0.000359129
R517	4.28665e-06	0.000542981
R518	0.0010489	0.00176716
R519	0	0.000359129
R520	0.000363117	0.000722546
R521	-0.000359129	0.000359129
R522	4.28668e-06	0.000423271
R533	0.000726235	0.000786687
R534	0.000726235	0.000786687
R535	0.000363117	0.000722546
R536	0.000363117	0.000722546
R537	0	0
R538	0	0
R539	0	0
R540	0	0
R541	0	1.15501e-05
R542	0	0
R543	0	5.77504e-06
R544	0	5.77504e-06
R545	0	5.77504e-06
R546	0	0
R547	0	5.77504e-06
R548	0	5.77504e-06
R549	0	5.77504e-06
R550	0	0
R551	0	5.77504e-06
R552	0	0.000359129
R553	0	0.000359129
R554	0	0.000179565
R555	0	0.000359129
R556	0	0.000359129
R557	0	0.000359129
R558	0	5.13042e-05
R559	0	5.98549e-05
R560	0	0.000179565
R561	0	0.000179565
R562	0	0.000179565
R563	0	0.000179565
R564	0	0.000179565
R565	0	0.000359129
R566	0	0.000179565
R567	0	0.000179565
R568	0	0.000179565
R569	0	0.000179565
R570	0	0.000179565
R571	0.000906586	0.000917338
R571b	-4.97848e-05	0
R572	0	5.77504e-05
R573	0	1.07518e-05
R574	0	1.07518e-05
R575	0	0.000359129
R576	0	0.000359129
R577	0	5.98549e-05
R578	0	5.98549e-05
R579	0	5.98549e-05
R580	0	5.98549e-05
R581	0	5.98549e-05
R582	0	5.98549e-05
R583	0.00138723	0.00139799
R587	0.00138723	0.00139799
R588	0.000480647	0.000480651
R589	0.000480647	0.000480651
R590	0	0
R591	0.00283318	0.00319231
R592	0	0
R593	0	0
R594	0.00144594	0.00144596
R595	0.00144594	0.00144596
R596	0.00144594	0.00144596
R597	0.00144594	0.00144596
R598	0.00144594	0.00144596
R599	0.000288388	0.000288391
R600	0	0
R601	0	0
R602	0.00115755	0.00115756
R603	0.00029239	0.000292392
R604	4.00148e-06	4.00152e-06
R605	0	0
R606	0.000865165	0.000865172
R607	0.000865165	0.000865172
R608	0.000865165	0.000865172
R609	0	0
R610	0.000865165	0.000865172
R611	0.000865165	0.000865172
R612	0.000576777	0.000576781
R613	0.000576777	0.000576781
R614	0.000288388	0.000288391
R615	0	0
R616	0	0
R617	0	0
R618	0.108977	0.110233
R619	0	0
R620	0.00104461	0.00104462
R621	0.00104461	0.00104462
R622	0.00104461	0.00104462
R623	0.00104461	0.00104462
R624	0.00083569	0.000835697
R625	0.00083569	0.000835697
R626	0.00083569	0.000835697
R627	0.00083569	0.000835697
R628	0.000208923	0.000208924
R629	0.000208923	0.000208924
R630	0.000208923	0.000208924
R631	0.000208923	0.000208924
R632	5.22306e-05	5.22311e-05
R633	5.22306e-05	5.22311e-05
R634	0.000104461	0.000104462
R635	5.22306e-05	5.22311e-05
R636	5.22306e-05	5.22311e-05
R637	0.00104461	0.00104462
R638	0.00104461	0.00104462
R639	0.00104461	0.00104462
R640	0.00104461	0.00104462
R641	0.00104461	0.00104462
R642	0.00104461	0.00104462
R643	0.000318478	0.00031848
R644	0	0
R645	0	0
R646	0	0
R647	0	0
R648	0	0
R649	0.00144594	0.00144596
R650	0	0
R651	0	0
R652	0	0
R653	0	0
R654	0	0
R656	0	0
R657	0	0
R658	0	0
R659	0	0
R660	0	0
R661	0	0
R662	0	0
R663	0	0
R664	0	0
R665	0	0
R666	0	0
R667	0	0
R668	0	0
R669	0	0
R670	0	0
R671	0	0
R672	0	0
R673	0	0
R674	0	0
R678	0.00695505	0.00695803
R679	0.00659229	0.00659235
R680	0.00659229	0.00659235
R681	0.00659229	0.00659235
R682	0.00659229	0.00659235
R683	0.00659229	0.00659235
R684	0.00659229	0.00659235
R685	0.000715109	0.000715115
R686	0.000715109	0.000715115
R687	0.000715109	0.000715115
R688	0.000285262	0.000285265
R689	0.000285262	0.000285265
R690	0.000285262	0.000285265
R691	0.000285262	0.000285265
R692	0.000285262	0.000285265
R693	0.000285262	0.000285265
R694	0.00039077	0.000390773
R695	0.00660057	0.00660063
R696	0.00660057	0.00660063
R697	0.00660057	0.00660063
R698	0.00438913	0.00438917
R699	0.00219456	0.00219458
R700	7.31521e-05	7.31528e-05
R701	7.31521e-05	7.31528e-05
R702	7.31521e-05	7.31528e-05
R705	7.31521e-05	7.31528e-05
R706	7.31521e-05	7.31528e-05
R707	7.31521e-05	7.31528e-05
R708	7.31521e-05	7.31528e-05
R709	7.31521e-05	7.31528e-05
R710	7.31521e-05	7.31528e-05
R711	0.00219456	0.00219458
R712	-999.996	998.905
R713	0.00219456	0.00219458
R714	-1000	998.901
R715	-0.00446232	-0.00446228
R716	0.00446228	0.00446232
R717	0.00446228	0.00446232
R718	0.00219456	0.00219458
R719	0.00219456	0.00219458
R722	0.0015362	0.00153621
R723	0.00219456	0.00219458
R724	0.00219456	0.00219458
R725	0.00219456	0.00219458
R726	0.00219456	0.00219458
R727	0.00219456	0.00219458
R728	0.00219456	0.00219458
R729	0.00219456	0.00219458
R730	0.00219456	0.00219458
R731	7.31521e-05	7.31528e-05
PROT	0.00836248	0.00836255
RNA	0.00140677	0.00140678
DNA	0.000859694	0.000859701
SM_MOL	0.00195385	0.00195387
PE	0.00039077	0.000390773
TAG	0.00078154	0.000831325
PIMS	0.00351693	0.00351696
LAM	0.000312616	0.000312619
MAPC	0.00914402	0.0091441
P_L_GLX	0.00664309	0.00664315
CL	0	0
LM	2.00074e-05	2.00076e-05
SL_1	0	0
TDM	0	0
TMM	0.00217628	0.0021763
DAT	0	0
PAT	0	0
MPD	0	0
DIM	0	0
GLUCAN	0	0
BIOMASS	0.039077	0.0390773
BXT	0.039077	0.0390773
R800	-0.0496714	-0.049641
R801	0	0
R803	0	0
R804	2.30266	2.30306
R805	-1.49464	-1.49455
R806	0	0
R807	0	0
R808	0	0
R809	0	0
R810	0	0
R811	0	0
R812	0	0
R814	0	0
R815	0	0
R816	0	0
R817	0	0
R818	0	0
R819	0	0
R820	0	0
R821	0	0
R822	0.999985	1
R823	0	0
R824	0	0
R825	0	0
R826	0	0
R827	0	0
R828	0	0
R829	0	0
R830	0	0
R831	0	0
R832	0	0
R833	0	0
R834	0	0
R835	0	0
R836	0	0
R837	0	0
R838	0.0629256	0.0634592
R839	0	0
R840	0	0
R841	0.00301041	0.00301066
R842	0	0
R843	0	0
R844	0	0
R845	0	0
R846	0	0
R847	0	0
R848	0	0
R849	0	0
R850	0	0
R851	0	0
R852	0	0
R853	0	0
R854	0	0
R855	0	0
R856	0	0
R857	0	0
R858	0.99998	1
R859	0	0
R860	0	0
R861	0	0
R862	0	0
R863	0	0
R864	0	0
R865	0	0
R866	0	0
R867	0	0
R868	0	0
R869	0	0
R870	0	0
R871	0	0
R872	0	0
R873	0	0
R874	0	0
R875	0	0
R876	0	0
R877	0	0
R878	0	0
R879	0	0
R880	0	0
R881	0	0
R882	0.999521	1
R883	0	0
R884	0	0
R885	0	0
R886	0	0
R887	0	0
R888	0	0
R889	0	0
R890	0	0
R891	0	0
R892	0	0
R893	0	0
R894	0	0
R895	0	0
R896	0	0
R897	0	0
R898	0	0
R899	0	0
R900	0	0
R901	0	0
R902	0	0
R903	0	0
R904	0	0
R905	0	0
R906	0	0
R907	0	0
R908	0	0
R909	0	0
R910	0	0
R911	0	0
R912	0	0
R913	0	0
R914	0	0
R915	0	0
R916	0	0
R917	0	0
R918	0	0
R919	0	0
R920	0	0
R921	0	0
R922	0	0
R923	0	0
R924	4.68924e-05	4.68928e-05
R925	0	0
R926	0	0
R927	0	0
R928	0	0
R929	0	0
R930	0	0
R931	0	0
R932	0	0
R933	0	0
R934	0	0
R935	0	0
R936	0	0
R937	0	0
R938	0	0
R939	0	0
R940	0	0
R941	0	0
