# Supplementary material for: A systematic evaluation of Mycobacterium tuberculosis Genome-Scale Metabolic Networks
Source: PLoS Comput Biol. 2020 Jun 15;16(6):e1007533. doi: 10.1371/journal.pcbi.1007533 (PMC7316355; doi:10.1371/journal.pcbi.1007533)
Supplement: S8 File — (ZIP) [file pcbi.1007533.s040.zip › Cholesterol_Essentiality(Griffin_data)/results/GSMN_TB_1.1_Griffin_Cholesterol_genecompctoff.xlsx]

## Sheet: Sheet1
Vector_LocusNames	InsilicoEssential	ExperimentalEssential	Confusion_Matrix
Rv3696c	NE	NE	TN
Rv3302c	NE	E	FN
Rv2249c	NE	NE	TN
Rv0458	NE	NE	TN
Rv2205c	NE	NE	TN
Rv2436	NE	NE	TN
Rv0363c	E	E	TP
Rv3255c	E	E	TP
Rv3257c	NE	E	FN
Rv3308	NE	NE	TN
Rv3264c	E	E	TP
Rv2051c	E	E	TP
Rv1511	NE	NE	TN
Rv1512	NE	E	FN
Rv0620	NE	NE	TN
Rv0619	NE	NE	TN
Rv0618	NE	NE	TN
Rv3634c	NE	E	FN
Rv0501	NE	NE	TN
Rv0536	NE	NE	TN
Rv0993	E	E	TP
Rv0046c	NE	E	FN
Rv1822	NE	E	FN
Rv2701c	E	NE	FP
Rv2471	NE	NE	TN
Rv3490	E	E	TP
Rv3401	NE	NE	TN
Rv3372	NE	E	FN
Rv2900c	E	NE	FP
Rv0650	NE	NE	TN
Rv0946c	E	E	TP
Rv3068c	E	NE	FP
Rv3010c	NE	NE	TN
Rv2029c	NE	NE	TN
Rv1438	E	E	TP
Rv1436	E	E	TP
Rv1437	E	E	TP
Rv3214	NE	NE	TN
Rv0489	NE	E	FN
Rv1023	E	E	TP
Rv1617	NE	E	FN
Rv2241	NE	E	FN
Rv2215	NE	E	FN
Rv0462	NE	E	FN
Rv0896	NE	E	FN
Rv0889c	NE	NE	TN
Rv1475c	NE	E	FN
Rv3339c	NE	NE	TN
Rv0066c	NE	E	FN
Rv1248c	NE	E	FN
Rv0555	E	E	TP
Rv2454c	NE	E	FN
Rv2455c	NE	E	FN
Rv0952	NE	E	FN
Rv0951	NE	E	FN
Rv1098c	E	E	TP
Rv3667	NE	NE	TN
Rv1127c	NE	E	FN
Rv0728c	NE	NE	TN
Rv1872c	NE	NE	TN
Rv0694	NE	NE	TN
Rv2332	NE	NE	TN
Rv1862	NE	NE	TN
Rv1530	NE	NE	TN
Rv0162c	NE	NE	TN
Rv0761c	NE	NE	TN
Rv3045	NE	NE	TN
Rv0409	NE	NE	TN
Rv3280	E	E	TP
Rv1130	NE	E	FN
Rv0467	NE	E	FN
Rv1121	NE	NE	TN
Rv1445c	NE	NE	TN
Rv1122	NE	E	FN
Rv1844c	NE	NE	TN
Rv1449c	E	E	TP
Rv0478	NE	NE	TN
Rv0211	NE	E	FN
Rv1837c	NE	E	FN
Rv1257c	NE	NE	TN
Rv3356c	E	E	TP
Rv1285	E	E	TP
Rv1286	NE	E	FN
Rv2392	E	E	TP
Rv2391	E	E	TP
Rv1162	NE	NE	TN
Rv1164	NE	NE	TN
Rv1163	NE	NE	TN
Rv1736c	NE	NE	TN
Rv3145	NE	NE	TN
Rv3146	NE	NE	TN
Rv3147	NE	NE	TN
Rv3149	NE	NE	TN
Rv3152	NE	NE	TN
Rv3153	NE	NE	TN
Rv3154	NE	NE	TN
Rv3155	NE	NE	TN
Rv3158	NE	NE	TN
Rv1854c	NE	E	FN
Rv0392c	NE	NE	TN
Rv3319	NE	NE	TN
Rv3316	NE	NE	TN
Rv3317	NE	NE	TN
Rv1553	NE	NE	TN
Rv1554	NE	NE	TN
Rv1555	NE	NE	TN
Rv3106	E	NE	FP
Rv2194	NE	E	FN
Rv2195	NE	E	FN
Rv2196	NE	E	FN
Rv1451	NE	E	FN
Rv1456c	NE	E	FN
Rv3029c	NE	E	FN
Rv3028c	NE	E	FN
Rv2200c	NE	E	FN
Rv3043c	NE	E	FN
Rv2193	NE	E	FN
Rv1622c	NE	E	FN
Rv1308	NE	E	FN
Rv1304	NE	E	FN
Rv1310	NE	E	FN
Rv1305	NE	E	FN
Rv1309	NE	E	FN
Rv1307	NE	E	FN
Rv1811	NE	NE	TN
Rv3628	E	E	TP
Rv2984	NE	E	FN
Rv1908c	E	E	TP
Rv3432c	NE	NE	TN
Rv2589	NE	NE	TN
Rv0234c	NE	NE	TN
Rv1731	NE	NE	TN
Rv1188	NE	NE	TN
Rv1223	NE	E	FN
Rv1001	NE	NE	TN
Rv2321c	NE	NE	TN
Rv2322c	NE	NE	TN
Rv2531c	E	NE	FP
Rv2601	E	NE	FP
Rv2210c	E	E	TP
Rv2497c	NE	NE	TN
Rv1070c	NE	NE	TN
Rv0905	NE	NE	TN
Rv2486	NE	NE	TN
Rv1472	NE	NE	TN
Rv3774	NE	NE	TN
Rv1144	NE	NE	TN
Rv1074c	NE	NE	TN
Rv0904c	NE	NE	TN
Rv3799c	E	E	TP
Rv2247	NE	E	FN
Rv1492	NE	NE	TN
Rv1493	NE	NE	TN
Rv2504c	NE	NE	TN
Rv2503c	NE	NE	TN
Rv0751c	NE	NE	TN
Rv0753c	NE	NE	TN
Rv3601c	E	E	TP
Rv1538c	NE	E	FN
Rv2259	NE	NE	TN
Rv2211c	NE	E	FN
Rv1093	NE	E	FN
Rv0070c	NE	NE	TN
Rv1832	NE	E	FN
Rv0069c	NE	NE	TN
Rv1464	NE	E	FN
Rv0337c	NE	E	FN
Rv1322A	NE	NE	TN
Rv2220	E	E	TP
Rv1878	NE	NE	TN
Rv2860c	NE	NE	TN
Rv3859c	NE	E	FN
Rv3858c	NE	E	FN
Rv2476c	NE	E	FN
Rv2439c	NE	E	FN
Rv2427c	NE	NE	TN
Rv0500	E	E	TP
Rv1652	E	E	TP
Rv1655	E	E	TP
Rv1383	E	E	TP
Rv1384	E	E	TP
Rv1658	E	E	TP
Rv1659	E	E	TP
Rv3002c	NE	NE	TN
Rv3003c	NE	E	FN
Rv3001c	E	E	TP
Rv0189c	E	E	TP
Rv1559	NE	E	FN
Rv3509c	NE	NE	TN
Rv1820	NE	NE	TN
Rv3470c	NE	NE	TN
Rv3710	E	E	TP
Rv2988c	E	E	TP
Rv2987c	E	E	TP
Rv2995c	E	E	TP
Rv2201	NE	E	FN
Rv3709c	E	E	TP
Rv3708c	E	E	TP
Rv1294	E	E	TP
Rv1296	E	E	TP
Rv1295	E	E	TP
Rv2753c	E	E	TP
Rv2773c	E	E	TP
Rv1201c	E	E	TP
Rv0858c	NE	NE	TN
Rv1202	E	E	TP
Rv2726c	E	E	TP
Rv1293	E	E	TP
Rv3340	NE	E	FN
Rv2458	NE	NE	TN
Rv2124c	NE	NE	TN
Rv1133c	E	E	TP
Rv2780	E	NE	FP
Rv2996c	E	E	TP
Rv0884c	E	E	TP
Rv3042c	E	E	TP
Rv2335	NE	NE	TN
Rv2334	NE	NE	TN
Rv1336	NE	NE	TN
Rv3341	NE	E	FN
Rv1077	NE	NE	TN
Rv1392	E	E	TP
Rv3248c	E	E	TP
Rv2121c	E	E	TP
Rv1606	E	E	TP
Rv1603	E	E	TP
Rv1602	E	E	TP
Rv1601	E	E	TP
Rv3772	NE	NE	TN
Rv1600	NE	E	FN
Rv1599	E	E	TP
Rv2178c	E	E	TP
Rv2538c	E	E	TP
Rv2537c	E	E	TP
Rv3227	E	E	TP
Rv2540c	E	E	TP
Rv1609	E	E	TP
Rv1611	E	E	TP
Rv1613	E	E	TP
Rv1612	E	E	TP
Rv1885c	NE	NE	TN
Rv0948c	NE	NE	TN
Rv3838c	E	E	TP
Rv3754	E	E	TP
Rv1017c	E	E	TP
Rv1380	E	E	TP
Rv1381	E	E	TP
Rv2139	E	E	TP
Rv0382c	E	E	TP
Rv1712	E	E	TP
Rv1699	E	E	TP
Rv3051c	E	E	TP
Rv3048c	E	E	TP
Rv0570	NE	NE	TN
Rv0321	NE	NE	TN
Rv2697c	E	E	TP
Rv2754c	NE	E	FN
Rv2764c	NE	E	FN
Rv3247c	E	E	TP
Rv3913	E	E	TP
Rv3309c	NE	NE	TN
Rv0808	E	E	TP
Rv0772	E	E	TP
Rv0956	E	E	TP
Rv0803	E	E	TP
Rv0809	E	E	TP
Rv3276c	E	E	TP
Rv0780	E	E	TP
Rv0777	E	E	TP
Rv0957	E	E	TP
Rv1625c	NE	NE	TN
Rv2435c	NE	NE	TN
Rv0535	E	NE	FP
Rv2584c	NE	NE	TN
Rv3624c	NE	E	FN
Rv3307	E	NE	FP
Rv2583c	NE	E	FN
Rv0357c	E	E	TP
Rv2202c	NE	E	FN
Rv3411c	E	E	TP
Rv3410c	E	E	TP
Rv1843c	E	NE	FP
Rv3396c	E	E	TP
Rv1595	E	E	TP
Rv1594	E	E	TP
Rv1596	E	E	TP
Rv2043c	NE	NE	TN
Rv0573c	NE	NE	TN
Rv2421c	E	E	TP
Rv2438c	E	E	TP
Rv0410c	NE	E	FN
Rv0155	NE	NE	TN
Rv0157	NE	NE	TN
Rv1695	E	E	TP
Rv2713	NE	NE	TN
Rv3303c	NE	NE	TN
Rv3199c	NE	NE	TN
Rv1415	NE	E	FN
Rv1940	E	NE	FP
Rv1409	NE	E	FN
Rv2786c	E	E	TP
Rv2225	E	E	TP
Rv2573	E	NE	FP
Rv3602c	E	E	TP
Rv1092c	E	E	TP
Rv1391	E	E	TP
Rv1631	E	E	TP
Rv2794c	NE	E	FN
Rv3609c	NE	E	FN
Rv0013	NE	E	FN
Rv0812	NE	E	FN
Rv1207	NE	NE	TN
Rv2447c	NE	E	FN
Rv2763c	NE	E	FN
Rv3025c	NE	E	FN
Rv3215	NE	E	FN
Rv2386c	NE	E	FN
Rv0542c	E	E	TP
Rv0553	E	E	TP
Rv0548c	E	E	TP
Rv0534c	E	E	TP
Rv0032	NE	NE	TN
Rv1589	NE	E	FN
Rv3588c	NE	E	FN
Rv3285	E	E	TP
Rv2217	E	E	TP
Rv2218	E	E	TP
Rv2992c	E	E	TP
Rv0509	E	E	TP
Rv0524	E	E	TP
Rv0512	E	E	TP
Rv0510	E	E	TP
Rv0511	E	E	TP
Rv2678c	E	E	TP
Rv1300	NE	E	FN
Rv1485	E	E	TP
Rv2847c	NE	E	FN
Rv2066	NE	NE	TN
Rv2071c	NE	NE	TN
Rv2070c	NE	NE	TN
Rv2065	NE	NE	TN
Rv2848c	NE	NE	TN
Rv2849c	NE	NE	TN
Rv0255c	NE	NE	TN
Rv0254c	NE	NE	TN
Rv2208	NE	NE	TN
Rv3206c	NE	E	FN
Rv3109	NE	E	FN
Rv3116	NE	NE	TN
Rv3111	NE	NE	TN
Rv3119	NE	NE	TN
Rv0866	NE	NE	TN
Rv3322c	NE	NE	TN
Rv0994	NE	NE	TN
Rv0438c	NE	NE	TN
Rv2453c	NE	NE	TN
Rv0423c	E	E	TP
Rv0422c	E	E	TP
Rv0417	E	E	TP
Rv0414c	E	E	TP
Rv3262	NE	NE	TN
Rv3263	NE	NE	TN
Rv0486	NE	E	FN
Rv1170	NE	NE	TN
Rv1082	NE	NE	TN
Rv2384	NE	NE	TN
Rv2380c	NE	E	FN
Rv0649	NE	NE	TN
Rv2244	NE	E	FN
Rv2524c	E	E	TP
Rv0035	NE	NE	TN
Rv0099	NE	NE	TN
Rv0119	NE	E	FN
Rv0166	NE	NE	TN
Rv0214	NE	NE	TN
Rv0270	NE	NE	TN
Rv0275c	NE	NE	TN
Rv0404	NE	E	FN
Rv0551c	NE	NE	TN
Rv0852	NE	NE	TN
Rv1058	NE	NE	TN
Rv1185c	NE	NE	TN
Rv1206	NE	NE	TN
Rv1345	NE	NE	TN
Rv1521	NE	NE	TN
Rv1529	NE	NE	TN
Rv1750c	NE	NE	TN
Rv1925	NE	NE	TN
Rv2187	NE	NE	TN
Rv2505c	NE	NE	TN
Rv2590	NE	NE	TN
Rv2930	NE	NE	TN
Rv2941	NE	NE	TN
Rv2948c	NE	NE	TN
Rv2950c	NE	NE	TN
Rv3089	NE	NE	TN
Rv3506	NE	NE	TN
Rv3513c	NE	NE	TN
Rv3561	NE	NE	TN
Rv3801c	E	E	TP
Rv3826	NE	E	FN
Rv0131c	NE	NE	TN
Rv0154c	NE	NE	TN
Rv0215c	NE	NE	TN
Rv0231	NE	NE	TN
Rv0271c	NE	NE	TN
Rv0400c	NE	NE	TN
Rv0752c	NE	NE	TN
Rv0873	NE	NE	TN
Rv0972c	NE	NE	TN
Rv0975c	NE	NE	TN
Rv1346	NE	NE	TN
Rv1467c	NE	NE	TN
Rv1679	NE	NE	TN
Rv1933c	NE	NE	TN
Rv1934c	NE	NE	TN
Rv2724c	NE	NE	TN
Rv3061c	NE	NE	TN
Rv3139	NE	NE	TN
Rv3274c	NE	NE	TN
Rv3543c	NE	E	FN
Rv3544c	NE	E	FN
Rv3560c	NE	E	FN
Rv3564	NE	E	FN
Rv3573c	NE	NE	TN
Rv3761c	NE	NE	TN
Rv3797	NE	NE	TN
Rv0672	NE	NE	TN
Rv0222	NE	NE	TN
Rv0456c	NE	NE	TN
Rv0632c	NE	NE	TN
Rv0675	NE	NE	TN
Rv0971c	NE	NE	TN
Rv1071c	NE	NE	TN
Rv1141c	NE	NE	TN
Rv1142c	NE	NE	TN
Rv1935c	NE	NE	TN
Rv2679	NE	NE	TN
Rv2831	NE	NE	TN
Rv3516	NE	NE	TN
Rv0468	NE	NE	TN
Rv1912c	NE	NE	TN
Rv3141	NE	NE	TN
Rv0243	NE	NE	TN
Rv3556c	NE	E	FN
Rv1323	NE	NE	TN
Rv0859	NE	NE	TN
Rv3097c	NE	NE	TN
Rv0183	NE	NE	TN
Rv2854	NE	NE	TN
Rv2482c	E	NE	FP
Rv1551	NE	NE	TN
Rv2483c	NE	NE	TN
Rv2182c	NE	E	FN
Rv2881c	E	E	TP
Rv0217c	NE	NE	TN
Rv0220	NE	NE	TN
Rv0646c	NE	NE	TN
Rv1076	NE	E	FN
Rv1104	NE	NE	TN
Rv1105	NE	NE	TN
Rv1399c	NE	NE	TN
Rv1400c	NE	NE	TN
Rv1426c	NE	NE	TN
Rv1497	NE	NE	TN
Rv1755c	NE	NE	TN
Rv1900c	NE	NE	TN
Rv1923	NE	NE	TN
Rv2284	NE	NE	TN
Rv2349c	NE	NE	TN
Rv2350c	NE	NE	TN
Rv2351c	NE	NE	TN
Rv2385	NE	NE	TN
Rv2463	NE	NE	TN
Rv2485c	NE	NE	TN
Rv2970c	NE	NE	TN
Rv3084	NE	NE	TN
Rv3176c	NE	NE	TN
Rv3487c	NE	NE	TN
Rv3775	NE	NE	TN
Rv2982c	NE	NE	TN
Rv2746c	NE	E	FN
Rv2610c	E	E	TP
Rv2611c	E	E	TP
Rv0557	E	NE	FP
Rv1500	E	NE	FP
Rv2048c	NE	E	FN
Rv0533c	E	NE	FP
Rv1483	NE	E	FN
Rv1350	NE	E	FN
Rv2002	NE	NE	TN
Rv0242c	NE	NE	TN
Rv2766c	NE	NE	TN
Rv0635	NE	E	FN
Rv0636	E	E	TP
Rv2245	NE	E	FN
Rv2246	NE	E	FN
Rv0098	NE	NE	TN
Rv0130	NE	NE	TN
Rv1484	NE	E	FN
Rv0643c	E	NE	FP
Rv0503c	E	NE	FP
Rv0642c	E	E	TP
Rv0644c	E	NE	FP
Rv0645c	E	NE	FP
Rv3800c	E	E	TP
Rv3802c	E	E	TP
Rv1288	NE	NE	TN
Rv0519c	NE	NE	TN
Rv0774c	NE	NE	TN
Rv2006	NE	E	FN
Rv2940c	E	NE	FP
Rv2931	NE	NE	TN
Rv2932	NE	NE	TN
Rv2933	NE	NE	TN
Rv2934	NE	NE	TN
Rv2935	NE	NE	TN
Rv2951c	NE	NE	TN
Rv2952	NE	NE	TN
Rv2939	NE	NE	TN
Rv1661	NE	E	FN
Rv2942	NE	NE	TN
Rv2937	NE	NE	TN
Rv2938	NE	NE	TN
Rv2962c	NE	NE	TN
Rv2958c	NE	NE	TN
Rv2959c	NE	NE	TN
Rv2957	NE	NE	TN
Rv3529c	NE	NE	TN
Rv1373	NE	NE	TN
Rv2267c	NE	NE	TN
Rv3823c	NE	E	FN
Rv1180	NE	NE	TN
Rv1182	NE	NE	TN
Rv1183	NE	E	FN
Rv3379c	NE	NE	TN
Rv2682c	NE	E	FN
Rv2870c	E	E	TP
Rv3582c	E	E	TP
Rv1011	E	E	TP
Rv2868c	E	E	TP
Rv3382c	NE	NE	TN
Rv1110	NE	E	FN
Rv1745c	E	NE	FP
Rv3383c	NE	NE	TN
Rv2173	NE	NE	TN
Rv0562	E	E	TP
Rv2361c	E	E	TP
Rv3806c	E	E	TP
Rv3790	E	E	TP
Rv3791	E	E	TP
Rv3423c	E	E	TP
Rv2981c	E	E	TP
Rv3265c	NE	E	FN
Rv3808c	E	E	TP
Rv3792	E	E	TP
Rv3794	E	E	TP
Rv3795	E	E	TP
Rv0334	E	E	TP
Rv3464	NE	E	FN
Rv3784	NE	NE	TN
Rv3266c	E	E	TP
Rv3809c	E	E	TP
Rv3436c	NE	E	FN
Rv1338	E	E	TP
Rv1018c	E	E	TP
Rv1315	E	E	TP
Rv0482	E	E	TP
Rv3818	E	NE	FP
Rv2152c	E	E	TP
Rv2155c	E	E	TP
Rv2158c	E	E	TP
Rv2157c	E	E	TP
Rv2156c	E	E	TP
Rv2153c	E	E	TP
Rv0437c	E	NE	FP
Rv3130c	NE	NE	TN
Rv3734c	NE	NE	TN
Rv3234c	NE	NE	TN
Rv3088	NE	NE	TN
Rv1760	NE	NE	TN
Rv2285	NE	NE	TN
Rv0221	NE	NE	TN
Rv3740c	NE	NE	TN
Rv3087	NE	NE	TN
Rv3371	NE	NE	TN
Rv3480c	NE	NE	TN
Rv3233c	NE	NE	TN
Rv1425	NE	NE	TN
Rv0895	NE	NE	TN
Rv2484c	NE	NE	TN
Rv3793	E	E	TP
Rv1886c	E	NE	FP
Rv0129c	E	NE	FP
Rv1348	NE	E	FN
Rv1349	NE	E	FN
Rv0194	NE	NE	TN
Rv1819c	NE	NE	TN
Rv1747	NE	NE	TN
Rv1687c	NE	NE	TN
Rv1737c	NE	NE	TN
Rv2127	NE	NE	TN
Rv2834c	NE	NE	TN
Rv0411c	NE	E	FN
Rv2565	NE	NE	TN
Rv0934	NE	NE	TN
Rv0936	NE	NE	TN
Rv0935	NE	NE	TN
Rv0933	NE	NE	TN
Rv0932c	NE	NE	TN
Rv0930	NE	NE	TN
Rv0929	NE	NE	TN
Rv2397c	E	E	TP
Rv2398c	E	E	TP
Rv2399c	E	E	TP
Rv2400c	E	E	TP
Rv2281	NE	NE	TN
Rv2833c	NE	NE	TN
Rv2835c	NE	NE	TN
Rv3497c	NE	E	FN
Rv1106c	NE	NE	TN
Rv3537	NE	E	FN
Rv3526	NE	E	FN
Rv3571	NE	E	FN
Rv3572	NE	NE	TN
Rv3567c	NE	E	FN
Rv3568c	NE	E	FN
Rv3569c	NE	E	FN
Rv3522	NE	NE	TN
Rv3523	NE	NE	TN
Rv3534c	NE	NE	TN
Rv3535c	NE	NE	TN
Rv3536c	NE	NE	TN
