# Supplementary material for: A systematic evaluation of Mycobacterium tuberculosis Genome-Scale Metabolic Networks
Source: PLoS Comput Biol. 2020 Jun 15;16(6):e1007533. doi: 10.1371/journal.pcbi.1007533 (PMC7316355; doi:10.1371/journal.pcbi.1007533)
Supplement: S8 File — (ZIP) [file pcbi.1007533.s040.zip › Cholesterol_Essentiality(Griffin_data)/results/GSMN_TB_1.1_Griffin_Cholesterol_metricsctoff.xlsx]

## Sheet: Sheet1
LastNames	Metr_values
Model Genes	759
Evaluated Genes	633
True Positives	170
True Negatives	310
False Negatives	127
False Positives	26
Sensitivity	0.572391
Specificity	0.922619
Positive Predictive Value	0.867347
Negative Predictive Value	0.709382
Fall out	0.077381
False Discovery Rate	0.132653
False Negative Rate	0.427609
Accuracy	0.758294
Mathews Correlation Coefficient	0.534309
Uncertain Genes	112
Too Small Genes	7
Not found genes	7
