# Supplementary material for: A systematic evaluation of Mycobacterium tuberculosis Genome-Scale Metabolic Networks
Source: PLoS Comput Biol. 2020 Jun 15;16(6):e1007533. doi: 10.1371/journal.pcbi.1007533 (PMC7316355; doi:10.1371/journal.pcbi.1007533)
Supplement: S8 File — (ZIP) [file pcbi.1007533.s040.zip › Cholesterol_Essentiality(Griffin_data)/results/GSMN_TB_1.1_Griffin_Cholesterol_metrics_roc.xlsx]

## Sheet: Sheet1
GR_Threshold_c	N_TN	N_TP	N_FN	N_FP	SENSITIVITY	SPECIFICITY	PPV	NPV	FALL_OUT	FDR	FNR	ACCURACY	MCC
0.005	310	170	127	26	0.572391	0.922619	0.867347	0.709382	0.077381	0.132653	0.427609	0.758294	0.534309
0.01	310	170	127	26	0.572391	0.922619	0.867347	0.709382	0.077381	0.132653	0.427609	0.758294	0.534309
0.015	310	170	127	26	0.572391	0.922619	0.867347	0.709382	0.077381	0.132653	0.427609	0.758294	0.534309
0.02	310	170	127	26	0.572391	0.922619	0.867347	0.709382	0.077381	0.132653	0.427609	0.758294	0.534309
0.025	310	170	127	26	0.572391	0.922619	0.867347	0.709382	0.077381	0.132653	0.427609	0.758294	0.534309
0.03	310	170	127	26	0.572391	0.922619	0.867347	0.709382	0.077381	0.132653	0.427609	0.758294	0.534309
0.035	310	170	127	26	0.572391	0.922619	0.867347	0.709382	0.077381	0.132653	0.427609	0.758294	0.534309
0.04	310	170	127	26	0.572391	0.922619	0.867347	0.709382	0.077381	0.132653	0.427609	0.758294	0.534309
0.045	310	170	127	26	0.572391	0.922619	0.867347	0.709382	0.077381	0.132653	0.427609	0.758294	0.534309
0.05	310	170	127	26	0.572391	0.922619	0.867347	0.709382	0.077381	0.132653	0.427609	0.758294	0.534309
0.055	310	170	127	26	0.572391	0.922619	0.867347	0.709382	0.077381	0.132653	0.427609	0.758294	0.534309
0.06	310	170	127	26	0.572391	0.922619	0.867347	0.709382	0.077381	0.132653	0.427609	0.758294	0.534309
0.065	310	170	127	26	0.572391	0.922619	0.867347	0.709382	0.077381	0.132653	0.427609	0.758294	0.534309
0.07	310	170	127	26	0.572391	0.922619	0.867347	0.709382	0.077381	0.132653	0.427609	0.758294	0.534309
0.075	310	170	127	26	0.572391	0.922619	0.867347	0.709382	0.077381	0.132653	0.427609	0.758294	0.534309
0.08	310	170	127	26	0.572391	0.922619	0.867347	0.709382	0.077381	0.132653	0.427609	0.758294	0.534309
0.085	310	170	127	26	0.572391	0.922619	0.867347	0.709382	0.077381	0.132653	0.427609	0.758294	0.534309
0.09	310	170	127	26	0.572391	0.922619	0.867347	0.709382	0.077381	0.132653	0.427609	0.758294	0.534309
0.095	310	170	127	26	0.572391	0.922619	0.867347	0.709382	0.077381	0.132653	0.427609	0.758294	0.534309
0.1	310	170	127	26	0.572391	0.922619	0.867347	0.709382	0.077381	0.132653	0.427609	0.758294	0.534309
0.105	310	170	127	26	0.572391	0.922619	0.867347	0.709382	0.077381	0.132653	0.427609	0.758294	0.534309
0.11	310	170	127	26	0.572391	0.922619	0.867347	0.709382	0.077381	0.132653	0.427609	0.758294	0.534309
0.115	310	170	127	26	0.572391	0.922619	0.867347	0.709382	0.077381	0.132653	0.427609	0.758294	0.534309
0.12	310	170	127	26	0.572391	0.922619	0.867347	0.709382	0.077381	0.132653	0.427609	0.758294	0.534309
0.125	310	170	127	26	0.572391	0.922619	0.867347	0.709382	0.077381	0.132653	0.427609	0.758294	0.534309
0.13	310	170	127	26	0.572391	0.922619	0.867347	0.709382	0.077381	0.132653	0.427609	0.758294	0.534309
0.135	310	170	127	26	0.572391	0.922619	0.867347	0.709382	0.077381	0.132653	0.427609	0.758294	0.534309
0.14	310	170	127	26	0.572391	0.922619	0.867347	0.709382	0.077381	0.132653	0.427609	0.758294	0.534309
0.145	310	170	127	26	0.572391	0.922619	0.867347	0.709382	0.077381	0.132653	0.427609	0.758294	0.534309
0.15	310	170	127	26	0.572391	0.922619	0.867347	0.709382	0.077381	0.132653	0.427609	0.758294	0.534309
0.155	310	170	127	26	0.572391	0.922619	0.867347	0.709382	0.077381	0.132653	0.427609	0.758294	0.534309
0.16	310	170	127	26	0.572391	0.922619	0.867347	0.709382	0.077381	0.132653	0.427609	0.758294	0.534309
0.165	310	170	127	26	0.572391	0.922619	0.867347	0.709382	0.077381	0.132653	0.427609	0.758294	0.534309
0.17	310	170	127	26	0.572391	0.922619	0.867347	0.709382	0.077381	0.132653	0.427609	0.758294	0.534309
0.175	310	170	127	26	0.572391	0.922619	0.867347	0.709382	0.077381	0.132653	0.427609	0.758294	0.534309
0.18	310	170	127	26	0.572391	0.922619	0.867347	0.709382	0.077381	0.132653	0.427609	0.758294	0.534309
0.185	310	170	127	26	0.572391	0.922619	0.867347	0.709382	0.077381	0.132653	0.427609	0.758294	0.534309
0.19	310	170	127	26	0.572391	0.922619	0.867347	0.709382	0.077381	0.132653	0.427609	0.758294	0.534309
0.195	310	170	127	26	0.572391	0.922619	0.867347	0.709382	0.077381	0.132653	0.427609	0.758294	0.534309
0.2	310	170	127	26	0.572391	0.922619	0.867347	0.709382	0.077381	0.132653	0.427609	0.758294	0.534309
0.205	310	170	127	26	0.572391	0.922619	0.867347	0.709382	0.077381	0.132653	0.427609	0.758294	0.534309
0.21	310	170	127	26	0.572391	0.922619	0.867347	0.709382	0.077381	0.132653	0.427609	0.758294	0.534309
0.215	310	170	127	26	0.572391	0.922619	0.867347	0.709382	0.077381	0.132653	0.427609	0.758294	0.534309
0.22	310	170	127	26	0.572391	0.922619	0.867347	0.709382	0.077381	0.132653	0.427609	0.758294	0.534309
0.225	310	170	127	26	0.572391	0.922619	0.867347	0.709382	0.077381	0.132653	0.427609	0.758294	0.534309
0.23	310	170	127	26	0.572391	0.922619	0.867347	0.709382	0.077381	0.132653	0.427609	0.758294	0.534309
0.235	310	170	127	26	0.572391	0.922619	0.867347	0.709382	0.077381	0.132653	0.427609	0.758294	0.534309
0.24	310	170	127	26	0.572391	0.922619	0.867347	0.709382	0.077381	0.132653	0.427609	0.758294	0.534309
0.245	310	170	127	26	0.572391	0.922619	0.867347	0.709382	0.077381	0.132653	0.427609	0.758294	0.534309
0.25	310	170	127	26	0.572391	0.922619	0.867347	0.709382	0.077381	0.132653	0.427609	0.758294	0.534309
0.255	310	170	127	26	0.572391	0.922619	0.867347	0.709382	0.077381	0.132653	0.427609	0.758294	0.534309
0.26	310	170	127	26	0.572391	0.922619	0.867347	0.709382	0.077381	0.132653	0.427609	0.758294	0.534309
0.265	310	170	127	26	0.572391	0.922619	0.867347	0.709382	0.077381	0.132653	0.427609	0.758294	0.534309
0.27	310	170	127	26	0.572391	0.922619	0.867347	0.709382	0.077381	0.132653	0.427609	0.758294	0.534309
0.275	310	170	127	26	0.572391	0.922619	0.867347	0.709382	0.077381	0.132653	0.427609	0.758294	0.534309
0.28	310	170	127	26	0.572391	0.922619	0.867347	0.709382	0.077381	0.132653	0.427609	0.758294	0.534309
0.285	310	170	127	26	0.572391	0.922619	0.867347	0.709382	0.077381	0.132653	0.427609	0.758294	0.534309
0.29	310	170	127	26	0.572391	0.922619	0.867347	0.709382	0.077381	0.132653	0.427609	0.758294	0.534309
0.295	310	170	127	26	0.572391	0.922619	0.867347	0.709382	0.077381	0.132653	0.427609	0.758294	0.534309
0.3	310	170	127	26	0.572391	0.922619	0.867347	0.709382	0.077381	0.132653	0.427609	0.758294	0.534309
0.305	310	170	127	26	0.572391	0.922619	0.867347	0.709382	0.077381	0.132653	0.427609	0.758294	0.534309
0.31	310	170	127	26	0.572391	0.922619	0.867347	0.709382	0.077381	0.132653	0.427609	0.758294	0.534309
0.315	310	170	127	26	0.572391	0.922619	0.867347	0.709382	0.077381	0.132653	0.427609	0.758294	0.534309
0.32	310	170	127	26	0.572391	0.922619	0.867347	0.709382	0.077381	0.132653	0.427609	0.758294	0.534309
0.325	310	170	127	26	0.572391	0.922619	0.867347	0.709382	0.077381	0.132653	0.427609	0.758294	0.534309
0.33	310	170	127	26	0.572391	0.922619	0.867347	0.709382	0.077381	0.132653	0.427609	0.758294	0.534309
0.335	310	170	127	26	0.572391	0.922619	0.867347	0.709382	0.077381	0.132653	0.427609	0.758294	0.534309
0.34	310	170	127	26	0.572391	0.922619	0.867347	0.709382	0.077381	0.132653	0.427609	0.758294	0.534309
0.345	310	170	127	26	0.572391	0.922619	0.867347	0.709382	0.077381	0.132653	0.427609	0.758294	0.534309
0.35	310	171	126	26	0.575758	0.922619	0.86802	0.711009	0.077381	0.13198	0.424242	0.759874	0.537192
0.355	310	171	126	26	0.575758	0.922619	0.86802	0.711009	0.077381	0.13198	0.424242	0.759874	0.537192
0.36	310	171	126	26	0.575758	0.922619	0.86802	0.711009	0.077381	0.13198	0.424242	0.759874	0.537192
0.365	310	171	126	26	0.575758	0.922619	0.86802	0.711009	0.077381	0.13198	0.424242	0.759874	0.537192
0.37	310	171	126	26	0.575758	0.922619	0.86802	0.711009	0.077381	0.13198	0.424242	0.759874	0.537192
0.375	310	171	126	26	0.575758	0.922619	0.86802	0.711009	0.077381	0.13198	0.424242	0.759874	0.537192
0.38	310	171	126	26	0.575758	0.922619	0.86802	0.711009	0.077381	0.13198	0.424242	0.759874	0.537192
0.385	310	171	126	26	0.575758	0.922619	0.86802	0.711009	0.077381	0.13198	0.424242	0.759874	0.537192
0.39	310	171	126	26	0.575758	0.922619	0.86802	0.711009	0.077381	0.13198	0.424242	0.759874	0.537192
0.395	310	171	126	26	0.575758	0.922619	0.86802	0.711009	0.077381	0.13198	0.424242	0.759874	0.537192
0.4	310	171	126	26	0.575758	0.922619	0.86802	0.711009	0.077381	0.13198	0.424242	0.759874	0.537192
0.405	310	171	126	26	0.575758	0.922619	0.86802	0.711009	0.077381	0.13198	0.424242	0.759874	0.537192
0.41	310	171	126	26	0.575758	0.922619	0.86802	0.711009	0.077381	0.13198	0.424242	0.759874	0.537192
0.415	310	171	126	26	0.575758	0.922619	0.86802	0.711009	0.077381	0.13198	0.424242	0.759874	0.537192
0.42	310	171	126	26	0.575758	0.922619	0.86802	0.711009	0.077381	0.13198	0.424242	0.759874	0.537192
0.425	310	171	126	26	0.575758	0.922619	0.86802	0.711009	0.077381	0.13198	0.424242	0.759874	0.537192
0.43	310	171	126	26	0.575758	0.922619	0.86802	0.711009	0.077381	0.13198	0.424242	0.759874	0.537192
0.435	310	171	126	26	0.575758	0.922619	0.86802	0.711009	0.077381	0.13198	0.424242	0.759874	0.537192
0.44	310	171	126	26	0.575758	0.922619	0.86802	0.711009	0.077381	0.13198	0.424242	0.759874	0.537192
0.445	310	171	126	26	0.575758	0.922619	0.86802	0.711009	0.077381	0.13198	0.424242	0.759874	0.537192
0.45	310	171	126	26	0.575758	0.922619	0.86802	0.711009	0.077381	0.13198	0.424242	0.759874	0.537192
0.455	310	171	126	26	0.575758	0.922619	0.86802	0.711009	0.077381	0.13198	0.424242	0.759874	0.537192
0.46	310	171	126	26	0.575758	0.922619	0.86802	0.711009	0.077381	0.13198	0.424242	0.759874	0.537192
0.465	310	171	126	26	0.575758	0.922619	0.86802	0.711009	0.077381	0.13198	0.424242	0.759874	0.537192
0.47	310	171	126	26	0.575758	0.922619	0.86802	0.711009	0.077381	0.13198	0.424242	0.759874	0.537192
0.475	310	171	126	26	0.575758	0.922619	0.86802	0.711009	0.077381	0.13198	0.424242	0.759874	0.537192
0.48	310	171	126	26	0.575758	0.922619	0.86802	0.711009	0.077381	0.13198	0.424242	0.759874	0.537192
0.485	310	171	126	26	0.575758	0.922619	0.86802	0.711009	0.077381	0.13198	0.424242	0.759874	0.537192
0.49	310	171	126	26	0.575758	0.922619	0.86802	0.711009	0.077381	0.13198	0.424242	0.759874	0.537192
0.495	310	171	126	26	0.575758	0.922619	0.86802	0.711009	0.077381	0.13198	0.424242	0.759874	0.537192
0.5	310	171	126	26	0.575758	0.922619	0.86802	0.711009	0.077381	0.13198	0.424242	0.759874	0.537192
0.505	310	171	126	26	0.575758	0.922619	0.86802	0.711009	0.077381	0.13198	0.424242	0.759874	0.537192
0.51	310	171	126	26	0.575758	0.922619	0.86802	0.711009	0.077381	0.13198	0.424242	0.759874	0.537192
0.515	310	171	126	26	0.575758	0.922619	0.86802	0.711009	0.077381	0.13198	0.424242	0.759874	0.537192
0.52	310	171	126	26	0.575758	0.922619	0.86802	0.711009	0.077381	0.13198	0.424242	0.759874	0.537192
0.525	310	171	126	26	0.575758	0.922619	0.86802	0.711009	0.077381	0.13198	0.424242	0.759874	0.537192
0.53	310	171	126	26	0.575758	0.922619	0.86802	0.711009	0.077381	0.13198	0.424242	0.759874	0.537192
0.535	310	171	126	26	0.575758	0.922619	0.86802	0.711009	0.077381	0.13198	0.424242	0.759874	0.537192
0.54	310	171	126	26	0.575758	0.922619	0.86802	0.711009	0.077381	0.13198	0.424242	0.759874	0.537192
0.545	310	171	126	26	0.575758	0.922619	0.86802	0.711009	0.077381	0.13198	0.424242	0.759874	0.537192
0.55	310	171	126	26	0.575758	0.922619	0.86802	0.711009	0.077381	0.13198	0.424242	0.759874	0.537192
0.555	310	171	126	26	0.575758	0.922619	0.86802	0.711009	0.077381	0.13198	0.424242	0.759874	0.537192
0.56	309	171	126	27	0.575758	0.919643	0.863636	0.710345	0.0803571	0.136364	0.424242	0.758294	0.533245
0.565	309	171	126	27	0.575758	0.919643	0.863636	0.710345	0.0803571	0.136364	0.424242	0.758294	0.533245
0.57	309	171	126	27	0.575758	0.919643	0.863636	0.710345	0.0803571	0.136364	0.424242	0.758294	0.533245
0.575	309	171	126	27	0.575758	0.919643	0.863636	0.710345	0.0803571	0.136364	0.424242	0.758294	0.533245
0.58	309	171	126	27	0.575758	0.919643	0.863636	0.710345	0.0803571	0.136364	0.424242	0.758294	0.533245
0.585	309	171	126	27	0.575758	0.919643	0.863636	0.710345	0.0803571	0.136364	0.424242	0.758294	0.533245
0.59	309	171	126	27	0.575758	0.919643	0.863636	0.710345	0.0803571	0.136364	0.424242	0.758294	0.533245
0.595	309	171	126	27	0.575758	0.919643	0.863636	0.710345	0.0803571	0.136364	0.424242	0.758294	0.533245
0.6	309	171	126	27	0.575758	0.919643	0.863636	0.710345	0.0803571	0.136364	0.424242	0.758294	0.533245
0.605	309	171	126	27	0.575758	0.919643	0.863636	0.710345	0.0803571	0.136364	0.424242	0.758294	0.533245
0.61	309	171	126	27	0.575758	0.919643	0.863636	0.710345	0.0803571	0.136364	0.424242	0.758294	0.533245
0.615	309	171	126	27	0.575758	0.919643	0.863636	0.710345	0.0803571	0.136364	0.424242	0.758294	0.533245
0.62	309	171	126	27	0.575758	0.919643	0.863636	0.710345	0.0803571	0.136364	0.424242	0.758294	0.533245
0.625	309	171	126	27	0.575758	0.919643	0.863636	0.710345	0.0803571	0.136364	0.424242	0.758294	0.533245
0.63	309	171	126	27	0.575758	0.919643	0.863636	0.710345	0.0803571	0.136364	0.424242	0.758294	0.533245
0.635	309	171	126	27	0.575758	0.919643	0.863636	0.710345	0.0803571	0.136364	0.424242	0.758294	0.533245
0.64	309	171	126	27	0.575758	0.919643	0.863636	0.710345	0.0803571	0.136364	0.424242	0.758294	0.533245
0.645	309	171	126	27	0.575758	0.919643	0.863636	0.710345	0.0803571	0.136364	0.424242	0.758294	0.533245
0.65	309	171	126	27	0.575758	0.919643	0.863636	0.710345	0.0803571	0.136364	0.424242	0.758294	0.533245
0.655	309	171	126	27	0.575758	0.919643	0.863636	0.710345	0.0803571	0.136364	0.424242	0.758294	0.533245
0.66	309	171	126	27	0.575758	0.919643	0.863636	0.710345	0.0803571	0.136364	0.424242	0.758294	0.533245
0.665	309	171	126	27	0.575758	0.919643	0.863636	0.710345	0.0803571	0.136364	0.424242	0.758294	0.533245
0.67	309	171	126	27	0.575758	0.919643	0.863636	0.710345	0.0803571	0.136364	0.424242	0.758294	0.533245
0.675	309	171	126	27	0.575758	0.919643	0.863636	0.710345	0.0803571	0.136364	0.424242	0.758294	0.533245
0.68	309	171	126	27	0.575758	0.919643	0.863636	0.710345	0.0803571	0.136364	0.424242	0.758294	0.533245
0.685	309	171	126	27	0.575758	0.919643	0.863636	0.710345	0.0803571	0.136364	0.424242	0.758294	0.533245
0.69	309	171	126	27	0.575758	0.919643	0.863636	0.710345	0.0803571	0.136364	0.424242	0.758294	0.533245
0.695	309	171	126	27	0.575758	0.919643	0.863636	0.710345	0.0803571	0.136364	0.424242	0.758294	0.533245
0.7	309	171	126	27	0.575758	0.919643	0.863636	0.710345	0.0803571	0.136364	0.424242	0.758294	0.533245
0.705	309	171	126	27	0.575758	0.919643	0.863636	0.710345	0.0803571	0.136364	0.424242	0.758294	0.533245
0.71	309	171	126	27	0.575758	0.919643	0.863636	0.710345	0.0803571	0.136364	0.424242	0.758294	0.533245
0.715	309	171	126	27	0.575758	0.919643	0.863636	0.710345	0.0803571	0.136364	0.424242	0.758294	0.533245
0.72	309	171	126	27	0.575758	0.919643	0.863636	0.710345	0.0803571	0.136364	0.424242	0.758294	0.533245
0.725	309	171	126	27	0.575758	0.919643	0.863636	0.710345	0.0803571	0.136364	0.424242	0.758294	0.533245
0.73	309	171	126	27	0.575758	0.919643	0.863636	0.710345	0.0803571	0.136364	0.424242	0.758294	0.533245
0.735	309	171	126	27	0.575758	0.919643	0.863636	0.710345	0.0803571	0.136364	0.424242	0.758294	0.533245
0.74	309	171	126	27	0.575758	0.919643	0.863636	0.710345	0.0803571	0.136364	0.424242	0.758294	0.533245
0.745	309	171	126	27	0.575758	0.919643	0.863636	0.710345	0.0803571	0.136364	0.424242	0.758294	0.533245
0.75	309	172	125	27	0.579125	0.919643	0.864322	0.711982	0.0803571	0.135678	0.420875	0.759874	0.536135
0.755	309	172	125	27	0.579125	0.919643	0.864322	0.711982	0.0803571	0.135678	0.420875	0.759874	0.536135
0.76	309	172	125	27	0.579125	0.919643	0.864322	0.711982	0.0803571	0.135678	0.420875	0.759874	0.536135
0.765	309	172	125	27	0.579125	0.919643	0.864322	0.711982	0.0803571	0.135678	0.420875	0.759874	0.536135
0.77	309	172	125	27	0.579125	0.919643	0.864322	0.711982	0.0803571	0.135678	0.420875	0.759874	0.536135
0.775	309	172	125	27	0.579125	0.919643	0.864322	0.711982	0.0803571	0.135678	0.420875	0.759874	0.536135
0.78	309	172	125	27	0.579125	0.919643	0.864322	0.711982	0.0803571	0.135678	0.420875	0.759874	0.536135
0.785	309	172	125	27	0.579125	0.919643	0.864322	0.711982	0.0803571	0.135678	0.420875	0.759874	0.536135
0.79	309	172	125	27	0.579125	0.919643	0.864322	0.711982	0.0803571	0.135678	0.420875	0.759874	0.536135
0.795	309	172	125	27	0.579125	0.919643	0.864322	0.711982	0.0803571	0.135678	0.420875	0.759874	0.536135
0.8	309	172	125	27	0.579125	0.919643	0.864322	0.711982	0.0803571	0.135678	0.420875	0.759874	0.536135
0.805	309	172	125	27	0.579125	0.919643	0.864322	0.711982	0.0803571	0.135678	0.420875	0.759874	0.536135
0.81	309	172	125	27	0.579125	0.919643	0.864322	0.711982	0.0803571	0.135678	0.420875	0.759874	0.536135
0.815	309	182	115	27	0.612795	0.919643	0.870813	0.728774	0.0803571	0.129187	0.387205	0.775671	0.565016
0.82	309	182	115	27	0.612795	0.919643	0.870813	0.728774	0.0803571	0.129187	0.387205	0.775671	0.565016
0.825	309	182	115	27	0.612795	0.919643	0.870813	0.728774	0.0803571	0.129187	0.387205	0.775671	0.565016
0.83	309	182	115	27	0.612795	0.919643	0.870813	0.728774	0.0803571	0.129187	0.387205	0.775671	0.565016
0.835	309	182	115	27	0.612795	0.919643	0.870813	0.728774	0.0803571	0.129187	0.387205	0.775671	0.565016
0.84	309	182	115	27	0.612795	0.919643	0.870813	0.728774	0.0803571	0.129187	0.387205	0.775671	0.565016
0.845	309	182	115	27	0.612795	0.919643	0.870813	0.728774	0.0803571	0.129187	0.387205	0.775671	0.565016
0.85	309	182	115	27	0.612795	0.919643	0.870813	0.728774	0.0803571	0.129187	0.387205	0.775671	0.565016
0.855	309	182	115	27	0.612795	0.919643	0.870813	0.728774	0.0803571	0.129187	0.387205	0.775671	0.565016
0.86	309	182	115	27	0.612795	0.919643	0.870813	0.728774	0.0803571	0.129187	0.387205	0.775671	0.565016
0.865	309	182	115	27	0.612795	0.919643	0.870813	0.728774	0.0803571	0.129187	0.387205	0.775671	0.565016
0.87	309	182	115	27	0.612795	0.919643	0.870813	0.728774	0.0803571	0.129187	0.387205	0.775671	0.565016
0.875	309	182	115	27	0.612795	0.919643	0.870813	0.728774	0.0803571	0.129187	0.387205	0.775671	0.565016
0.88	309	182	115	27	0.612795	0.919643	0.870813	0.728774	0.0803571	0.129187	0.387205	0.775671	0.565016
0.885	309	182	115	27	0.612795	0.919643	0.870813	0.728774	0.0803571	0.129187	0.387205	0.775671	0.565016
0.89	309	182	115	27	0.612795	0.919643	0.870813	0.728774	0.0803571	0.129187	0.387205	0.775671	0.565016
0.895	309	182	115	27	0.612795	0.919643	0.870813	0.728774	0.0803571	0.129187	0.387205	0.775671	0.565016
0.9	309	182	115	27	0.612795	0.919643	0.870813	0.728774	0.0803571	0.129187	0.387205	0.775671	0.565016
0.905	309	182	115	27	0.612795	0.919643	0.870813	0.728774	0.0803571	0.129187	0.387205	0.775671	0.565016
0.91	309	182	115	27	0.612795	0.919643	0.870813	0.728774	0.0803571	0.129187	0.387205	0.775671	0.565016
0.915	309	182	115	27	0.612795	0.919643	0.870813	0.728774	0.0803571	0.129187	0.387205	0.775671	0.565016
0.92	309	182	115	27	0.612795	0.919643	0.870813	0.728774	0.0803571	0.129187	0.387205	0.775671	0.565016
0.925	309	182	115	27	0.612795	0.919643	0.870813	0.728774	0.0803571	0.129187	0.387205	0.775671	0.565016
0.93	309	182	115	27	0.612795	0.919643	0.870813	0.728774	0.0803571	0.129187	0.387205	0.775671	0.565016
0.935	309	182	115	27	0.612795	0.919643	0.870813	0.728774	0.0803571	0.129187	0.387205	0.775671	0.565016
0.94	309	182	115	27	0.612795	0.919643	0.870813	0.728774	0.0803571	0.129187	0.387205	0.775671	0.565016
0.945	309	182	115	27	0.612795	0.919643	0.870813	0.728774	0.0803571	0.129187	0.387205	0.775671	0.565016
0.95	306	182	115	30	0.612795	0.910714	0.858491	0.726841	0.0892857	0.141509	0.387205	0.770932	0.553558
0.955	306	182	115	30	0.612795	0.910714	0.858491	0.726841	0.0892857	0.141509	0.387205	0.770932	0.553558
0.96	297	182	115	39	0.612795	0.883929	0.823529	0.720874	0.116071	0.176471	0.387205	0.756714	0.520017
0.965	297	182	115	39	0.612795	0.883929	0.823529	0.720874	0.116071	0.176471	0.387205	0.756714	0.520017
0.97	297	182	115	39	0.612795	0.883929	0.823529	0.720874	0.116071	0.176471	0.387205	0.756714	0.520017
0.975	297	183	114	39	0.616162	0.883929	0.824324	0.722628	0.116071	0.175676	0.383838	0.758294	0.522997
0.98	295	186	111	41	0.626263	0.877976	0.819383	0.726601	0.122024	0.180617	0.373737	0.759874	0.524697
0.985	292	186	111	44	0.626263	0.869048	0.808696	0.724566	0.130952	0.191304	0.373737	0.755134	0.513936
0.99	292	187	110	44	0.62963	0.869048	0.809524	0.726368	0.130952	0.190476	0.37037	0.756714	0.51695
0.995	291	187	110	45	0.62963	0.866071	0.806034	0.725686	0.133929	0.193966	0.37037	0.755134	0.513395
