# Supplementary material for: A systematic evaluation of Mycobacterium tuberculosis Genome-Scale Metabolic Networks
Source: PLoS Comput Biol. 2020 Jun 15;16(6):e1007533. doi: 10.1371/journal.pcbi.1007533 (PMC7316355; doi:10.1371/journal.pcbi.1007533)
Supplement: S8 File — (ZIP) [file pcbi.1007533.s040.zip › Cholesterol_Essentiality(Griffin_data)/results/iCG760_Griffin_cholesterol_FVA.xlsx]

## Sheet: Sheet1
Rxns	FVAmin	FVAmax
R1	0	0.0153719
R2	-1000	1000
R3	-1000	1000
R4	0	22.3033
R5	0	0.0153719
R6	0	0.0153719
R7	0	494.835
R8	0	0
R9	0	0
R10	0	0
R11	-0.0288388	-0.0288387
R12	-0.0288388	-0.0288387
R13	0.0288387	0.0288388
R14	0.0179164	0.0179164
R15	0	0
R16	0	0
R17	0	0
R18	0	0
R19	0	0
R20	0.0123577	0.0123578
R21	0.01824	282.781
R22	0.00464921	0.00464922
R23	0.00464921	0.00464922
R24	0	179.948
R25	0	0
R26	0	0
R27	0.00588229	282.769
R28	0	282.775
R29	0	282.775
R30	-282.775	-0.0122548
R31	0	282.763
R32	0	0.0160798
R33	0	359.896
R34	0	282.775
R35	0	359.896
R36	0	282.775
R37	-1000	1000
R38	0.018652	282.782
R39	-1000	999.995
R40	-1000	999.995
R41	0	494.835
R42	0	494.835
R43	1.73869	496.574
R44	-1.75305	-1.73869
R45	-1.77542	-1.76004
R46	-4.38206	-4.36669
R48	-4.38206	-4.36669
R49	-290.536	-7.77252
R50	-290.536	-7.77252
R51	0	659.781
R52	0	0.0143534
R53	0	0.0143534
R54	0	3.43276
R55	0	495.772
R56	0.179443	2.36447
R57	0.179443	2.36447
R58	0.179443	2.36447
R61	0	1.92177
R63	-9.39351	659.758
R64	9.52876	296.189
R65	-646.974	296.189
R66	0	494.835
R67	0	283.705
R68	0	1.02153
R69	5.88799	667.56
R70	0	0
R71	-1.38979e-06	0
R72	0	659.781
R73	-1000	1000
R74	-1000	1000
R75	0	496.483
R76	-282.335	496.483
R77	0	494.835
R78	0	8.74012
R79	0	0
R80	0	0.0215206
R81	0	0
R82	5.40524	15.8021
R83	5.40524	15.8021
R84	5.40524	15.8021
R85	5.40524	15.8021
R86	0	0
R87	0	0.00138979
R88	0	0.00138979
R89	0	0.00138979
R90	-1.69441	-1.67912
R91	1.66933	1.68369
R92	-494.84	659.776
R93	0	0.00717668
R94	0.823321	0.830964
R95	0	0.00717668
R96	0.855803	0.863444
R97	-0.830964	-0.823321
R98	0	0.02153
R99	0	0.02153
R100	0	0.0215206
R101	-1.96185	659.71
R102	0	1.92177
R103	0	2.18502
R104	0	0
R105	0	0
R106	4.42415	4.42417
R107	4.42415	4.42417
R108	0.0279196	0.0279412
R109	0.0268365	0.0268797
R110	0	0
R111	0.0268365	0.0268797
R112	0.0268365	0.0268797
R113	0	0
R114	0	0
R119	0	22.3033
R120	0	22.3033
R121	0	22.3033
R122	7.74837	33.5956
R123	-25.0393	-2.50038
R124	0.000284684	0.000284685
R125	7.75017	34.436
R126	0	34.436
R127	0	34.436
R128	80.2856	742.854
R129	1	1
R130	0	509.724
R131	0	679.632
R132	0	359.896
R133	-0.0806328	-0.0805034
R134	0.0106602	11.1675
R135	0	1.92177
R136	0	1.92177
R137	0	1.92177
R138	0	22.3033
R139	0	2.18502
R140	0	2.18502
R141	0	2.18502
R142	0	494.835
R143	0	282.763
R144	0	494.865
R145	0.0368712	0.0368856
R146	0.000123776	0.000123776
R147	0.000123776	0.000123776
R148	0	0
R149	0.0818286	2.21591
R150	0	3.43276
R151	0	3.43276
R152	0	3.43276
R153	0	3.43276
R154	0	3.43276
R155	0	3.43276
R156	0.00464921	0.0261698
R157	0	0
R158	0	0
R159	0	0
R160	0	0
R161	0	0
R162	0	0
R163	0	0
R164	0	0
R165	0	0
R166	0	659.781
R167	-659.781	0
R168	0	2.11973
R169	0	2.11973
R170	0	2.11973
R171	0	2.11973
R172	0	2.11973
R173	0	2.11973
R174	0	2.11973
R175	0	22.3033
R176	0.00448067	0.00448069
R177	0.988695	283.752
R178	0	0
R179	0	0
R180	0	0
R181	0	1000
R182	0	2.15635e-05
R183	0	8.74012
R184	1.10071	1.10072
R185	3.35887	3.35888
R186	1.10071	1.10072
R187	1.10071	1.10072
R188	0	282.763
R189	0	180.167
R190	-1000	999.99
R191	0	0
R192	0	0
R193	0	0
R194	0	0
R195	-1000	999.986
R196	0	494.835
R197	-992.529	1000
R198	-992.529	1000
R199	0	494.865
R200	0	494.865
R201	0.0296665	494.865
R202	0.0148333	11.1665
R203	0	0
R204	0.036995	494.902
R205	0.036995	494.902
R206	0.036995	494.902
R207	0.036995	494.902
R208	0.0577051	0.0577195
R209	0.0368712	282.8
R210	0.0368712	282.8
R211	0	0.0143534
R212	0	0.0143534
R213	0	0.0143534
R214	0.044076	0.0441191
R215	0	9.37098
R216	0.102436	3.54955
R217	0.102436	3.54955
R218	0.102436	3.54955
R219	0.102436	2.23652
R220	0.0476253	0.0476685
R221	0.0476253	0.0476685
R222	0.0476253	0.0476685
R223	0.0476253	0.0476685
R224	0.0476253	0.0476685
R225	3.68106	296.532
R226	0	282.763
R227	0.167591	9.42299
R228	0.167591	9.42299
R229	0.145062	9.40046
R230	0.0294546	9.40046
R231	0.0294546	9.40046
R232	0.0225291	0.0225507
R233	0.0112646	0.0112753
R234	0.0225291	0.0225507
R235	0.0225291	0.0225507
R236	0.0225291	0.0225507
R237	0.0225291	0.0225507
R238	0.0101714	0.0101929
R239	0	9.37098
R240	0	9.37098
R241	0	282.763
R242	0	179.94
R243	0	0
R244	0	0
R245	0.0279196	0.0279412
R246	0.111071	0.111093
R247	3.40583	286.169
R248	3.40583	286.169
R249	3.40583	286.169
R250	0	179.946
R251	0	179.946
R252	0	9.37098
R253	0	9.37098
R254	0	9.37098
R255	0	9.37098
R256	0	9.37098
R257	0	282.773
R258	0	1000
R259	0.0190518	179.959
R260	0.0147482	179.955
R261	0.011019	0.0110334
R262	0.011019	0.0110334
R263	0.011019	0.0110334
R264	0.011019	0.0110334
R265	0.011019	0.0110334
R266	0.011019	0.0110334
R267	0.011019	0.0110334
R268	0.011019	0.0110334
R269	0.011019	0.0110334
R270	0.0324802	0.0325233
R271	0.0324802	0.0325233
R272	0.0324802	0.0325233
R273	0.0324802	0.0325233
R274	0.0324802	0.0325233
R275	0.0324802	0.0325233
R276	0.0324802	0.0325233
R277	0.00699282	0.0070359
R278	0.00699282	0.00699285
R279	0.00699282	0.00699285
R280	0.00699282	0.00699285
R281	0.00699282	0.00699285
R282	0.0236802	0.0236816
R283	0.0137737	0.0137738
R284	-999.986	1000
R285	0.0099065	0.00990789
R286	-999.99	1000
R287	2.49298	662.274
R288	0.0208339	0.020834
R289	0.0208339	0.020834
R290	0.0208339	0.020834
R291	0.0208339	0.020834
R292	0.0208339	0.020834
R293	0.0336036	0.0336037
R294	0.0611679	282.826
R295	0	0.0151215
R296	0	0.0151215
R297	0.00577834	0.00881186
R299	0.00577834	282.77
R300	0	0.0030335
R301	0.00303349	0.0030335
R302	-22.3003	0.0030335
R303	0	22.3033
R304	0.00303349	0.0030335
R305	0.00344541	0.00344543
R306	0.0191517	0.0221853
R307	0.0279636	0.0279637
R308	0	282.763
R309	0	282.763
R310	0.0444602	0.0445033
R311	0	1000
R312	0	1000
R313	2.2074	2.20742
R314	2.2074	2.20742
R315	2.2074	2.20742
R316	2.2074	2.20742
R317	2.2074	2.20742
R318	2.20572	2.20573
R319	2.20572	2.20573
R320	2.20572	2.20573
R321	2.21674	2.21676
R322	2.21674	2.21676
R323	0	282.763
R324	0	282.763
R325	0	282.763
R326	0	282.763
R327	0	282.763
R328	-999.979	999.997
R329	0	0.0030335
R330	0	0.0030335
R332	0.000123776	0.000123776
R333	0	659.781
R334	0	0
R335	0	282.763
R336	0	0
R337	0	282.763
R338	-282.759	0.00420147
R338b	0.00417991	0.00420147
R339	-282.763	0
R340	-659.776	0.00432525
R341	0	0
R342	0	494.835
R343	0	494.835
R344	0	282.763
R345	0	282.763
R346	0	282.763
R347	0	0.0325175
R348	0	0.0325175
R349	2.19553	284.959
R350	2.19553	284.959
R351	19.9955	681.66
R351b	-659.762	179.959
R352	0.00303349	0.0030335
R354	-999.976	1000
R355	0.0212082	0.0212096
R356	0.0212082	0.0212096
R357	-999.976	1000
R358	-657.47	285.481
R359	0.00577834	0.00577836
R361	0.00577834	282.769
R362	0	22.3136
R363	0	22.3136
R364	0.0102887	0.0102887
R365	0.0102887	0.0102887
R366	0	0
R367	0	0
R368	0.0102887	0.0102887
R369	0	0.0102887
R370	0	0.0102887
R371	0	0
R372	0	0
R373	0	0
R374	0	0
R375	0	282.763
R376	-1000	1000
R377	0.0524219	494.888
R378	0	494.835
R379	0	1000
R380	0	282.763
R381	0.00535948	0.00536087
R382	0.00535948	0.00536087
R383	0.00535948	0.00536087
R384	0.00535948	0.00536087
R385	0.010719	0.010719
R386	0.010719	0.010719
R387	0.00535948	0.0053595
R388	0.00535948	0.0053595
R389	0.00196803	0.00196804
R390	0.00448067	0.00448069
R391	0.00448067	0.00448069
R392	0.00448067	0.00448069
R393	0.00448067	0.00448069
R394	0.00448067	0.00448069
R395	0.00448067	0.00448069
R396	0.00448067	0.00448069
R397	0.00448067	0.00448069
R398	0.000148531	0.000148531
R399	0	0
R400	0	0
R401	0	0
R402	0	0
R403	0	0
R404	0	0
R405	0	0
R406	0	0
R407	0	0
R408	0	22.3033
R409	0	494.835
R410	0	494.835
R411	2.47551e-05	2.47552e-05
R412	0.00180712	0.00180772
R413	0.00180712	0.00180713
R414	0.00180712	0.00180713
R415	0.00180712	0.00180713
R416	0.00180712	0.00180713
R417	0.00180712	0.00180713
R418	0.00180712	0.00180713
R419	0.00388285	0.00390441
R420	0.00388285	0.00390441
R421	0.00388285	0.00390441
R422	0.00388285	0.00390441
R423	0.00388285	0.00390441
R424	0.00388285	0.00390441
R425	6.09445	6.11602
R426	3.88873	3.91029
R427	3.88873	3.91029
R427b	0.000148531	0.000148531
R427c	0.000148531	0.000148531
R428	0.00198041	0.00198042
R429	0.00198041	0.00198042
R430	0.00198041	0.00198042
R431	0.000990204	0.000990208
R432	0.000247551	0.000247552
R433	0.000247551	0.000247552
R434	0.000247551	0.000247552
R435	0.00024324	0.000247552
R436	0	4.31096e-06
R437	0.000247551	0.000247552
R438	0.000247551	0.000247552
R439	0.000247551	0.000247552
R440	0	0
R441	0	0
R442	0	0
R443	0	0
R444	0	0
R445	0	0
R446	0	0
R447	0	0
R448	0	0
R449	0	0
R450	0	0
R451	0	0
R452	0	0
R453	0	0
R454	0	0
R455	0	0
R456	0	0
R457	0	0
R458	0	0
R459	0	0
R460	0	0
R461	0	0
R462	0	0
R463	0	0
R464	0	0
R465	0	0
R466	0.00167912	0.00169441
R467	0.00167912	0.00169441
R468	0.00167912	179.942
R469	0.00167912	179.942
R470	0.00167912	0.00169441
R471	0.00167912	179.942
R472	0.00167912	179.942
R473	0.00167912	179.942
R474	0	179.94
R475	0	1.38979e-06
R476	0	1.38979e-06
R477	0	1.38979e-06
R478	0	1.38979e-06
R479	0	1.38979e-06
R480	0	0
R481	0	0
R482	0	0
R483	0	0
R484	0	0
R484b	0	0
R485	0	5.94124e-07
R486	0.000148531	0.000148531
R487	0	5.94124e-07
R488	0	5.94124e-07
R489	0	5.94124e-07
R490	0	5.94124e-07
R491	0	5.94124e-07
R492	0	5.94124e-07
R493	0	2.97062e-07
R494	0	2.97062e-07
R495	3.8782	3.89976
R496	0.540983	0.551749
R497	0	0.0107603
R497b	0.000148531	0.000148531
R498	0	0.00358677
R499	0	0.00307438
R500	0.51932	0.543915
R501	0	0.00269008
R502	0	0.0215206
R503	0	0.00239118
R504	0	0.00215206
R505	0	0.00195642
R506	0	0.00179339
R507	0	0.00165543
R508	0.00588229	0.00588231
R509	0	0.0107603
R510	0	0.00358677
R511	-0.0185969	-0.0155224
R512	0.51932	0.543915
R513	0	0.00269008
R514	0	0.0215206
R515	0	0.00239118
R516	0	0.00215206
R517	0	0.00195642
R518	0	0.00179339
R519	0	0.00165543
R520	0	0.0215206
R521	-0.0215206	0.0215206
R522	-0.0215206	0.00358677
R533	0	0.00358677
R534	0	0.00358677
R535	0	0.0215206
R536	0	0.0215206
R537	0	0
R538	0	0
R539	0	0
R540	0	0
R541	1.1988	1.20567
R542	0	0
R543	0.599401	0.602837
R544	0.599401	0.602837
R545	0.599401	0.602837
R546	0	0
R547	0.599401	0.602837
R548	0.599401	0.602837
R549	0.599401	0.602837
R550	0	0
R551	0.599401	0.602837
R552	0	0.00165543
R553	0.0234013	0.025195
R554	0.0526848	0.0546419
R555	0.0526848	0.0548376
R556	0.0760861	0.0784783
R557	0.10537	0.108061
R558	0.14534	0.148416
R559	0.14534	0.148929
R560	0.14534	0.148929
R561	0.14534	0.148929
R562	0.14534	0.148929
R563	0.14534	0.156102
R564	0.14534	0.156102
R565	0.0292835	0.0508045
R566	0	0.00307438
R567	0	0.00307438
R568	0	0.00307438
R569	0	0.00307438
R570	0	0.00307438
R571	0.00459455	0.0199664
R571b	-5.19687	-5.16725
R572	5.99401	6.02837
R573	0	0.0153719
R574	0	0.0153719
R575	0.0292835	0.0508045
R576	0.0292835	0.0508045
R577	0.0585671	0.0621546
R578	0.0585671	0.0621546
R579	0.0585671	0.0621546
R580	0.0585671	0.0621546
R581	0.0585671	0.0621546
R582	0.0585671	0.0621546
R583	0.00642147	0.0217934
R587	0.00642147	0.0217934
R588	0.00182693	0.00182693
R589	0.00182693	0.00182693
R590	0	0
R591	0.0110707	22.3144
R592	0	0
R593	0	0
R594	0.00464921	0.00464922
R595	0.00464921	0.00464922
R596	0.00464921	0.00464922
R597	0.00464921	0.00464922
R598	0.00464921	0.00464922
R599	0.000811967	0.00081197
R600	0	0
R601	0	0
R602	0.00383724	0.00383725
R603	0.00140134	0.00140134
R604	0.000589369	0.000589372
R605	0	0
R606	0.0024359	0.00243591
R607	0.0024359	0.00243591
R608	0.0024359	0.00243591
R609	0	0
R610	0.0024359	0.00243591
R611	0.0024359	0.00243591
R612	0.00162393	0.00162394
R613	0.00162393	0.00162394
R614	0.000811967	0.00081197
R615	0	0
R616	0	0
R617	0	0
R618	3.8782	3.89976
R619	0	0
R620	0.00588229	0.00588231
R621	0.00588229	0.00588231
R622	0.00588229	0.00588231
R623	0.00588229	0.00588231
R624	0.00470583	0.00470585
R625	0.00470583	0.00470585
R626	0.00470583	0.00470585
R627	0.00470583	0.00470585
R628	0.00117646	0.00117646
R629	0.00117646	0.00117646
R630	0.00117646	0.00117646
R631	0.00117646	0.00117646
R632	0.000294114	0.000294115
R633	0.000294114	0.000294115
R634	0.000588229	0.000588231
R635	0.000294114	0.000294115
R636	0.000294114	0.000294115
R637	0.00588229	0.00588231
R638	0.00588229	0.00588231
R639	0.00588229	0.00588231
R640	0.00588229	0.00588231
R641	0.00588229	0.00588231
R642	0.00588229	0.00588231
R643	0.00201754	0.00201755
R644	0	0
R645	0	0
R646	0	0
R647	0	0
R648	0	0
R649	0.00464921	0.00464922
R650	0	0
R651	0	0
R652	0	0
R653	0	0
R654	0	0
R655	0	0
R656	0	0
R657	0	0
R658	0	0
R659	0	0
R660	0	0
R661	0	0
R662	0	0
R663	0	0
R672	0	0
R673	0	0
R674	0	0
R678	0.0186859	0.0187012
R679	0.0170068	0.0170068
R680	0.0170068	0.0170068
R681	0.0170068	0.0170068
R682	0.0170068	0.0170068
R683	0.0170068	0.0170068
R684	0.0170068	0.0170068
R685	0.00205467	0.00205468
R686	0.00205467	0.00205468
R687	0.00205467	0.00205468
R688	0.00180712	0.00180713
R689	0.00180712	0.00180713
R690	0.00180712	0.00180713
R691	0.00180712	0.00180713
R692	0.00180712	0.00180713
R693	0.00180712	0.00180713
R694	0	0
R695	0.236447	0.236448
R696	0.236447	0.236448
R697	0.236447	0.236448
R698	0.0247155	0.0247156
R699	0.0123577	0.0123578
R700	0.000411925	0.000411926
R701	0.000411925	0.000411926
R702	0.000411925	0.000411926
R705	0.000411925	0.000411926
R706	0.000411925	0.000411926
R707	0.000411925	0.000411926
R708	0.000411925	0.000411926
R709	0.000411925	0.000411926
R710	0.000411925	0.000411926
R711	0.0123577	0.0123578
R712	-999.975	1000
R713	0.0123577	0.0123578
R714	-1000	999.975
R715	-0.0251275	-0.0251274
R716	0.0251274	0.0251275
R717	0.0251274	0.0251275
R718	0.0123577	0.0123578
R719	0.0123577	0.0123578
R722	0.00865042	0.00865045
R723	0.0123577	0.0123578
R724	0.0123577	0.0123578
R725	0.0123577	0.0123578
R726	0.0123577	0.0123578
R727	0.0123577	0.0123578
R728	0.0123577	0.0123578
R729	0.0123577	0.0123578
R730	0.0123577	0.0123578
R731	0.000411925	0.000411926
PROT	0.0529759	0.0529761
RNA	0.00891184	0.00891187
DNA	0.00544612	0.00544614
SM_MOL	0.0123776	0.0123776
PE	0.00148531	0.00148531
TAG	5.17122	5.20084
PIMS	0.00990204	0.00990208
LAM	0.0460445	0.0460447
MAPC	0.0514906	0.0514908
P_L_GLX	0.00866429	0.00866432
CL	0	0
LM	0.00294685	0.00294686
TDM	0	0
TMM	0.0122548	0.0122548
DAT	0	0
PAT	0	0
MPD	0	0
DIM	0	0
PGL	0	0
GLUCAN	0	0
BIOMASSe	0.247551	0.247552
R923	0	0.000297062
R800	9.99996	10
R801	0	0
R802	-1000	979.342
R803	-979.342	1000
R804	13.0194	20
R805	-6.28574	0
R806	-0.0160798	0
R807	0	0
R808	-1000	0
R809	-1.02153	0
R810	-4.30838e-05	0
R811	-1.43756e-05	0
R812	0	0
R814	0	0
R815	-1.07817e-05	0
R816	0	0
R817	-0.0153719	0
R818	0	0
R819	0	0
R820	0	0
R821	0	0
R822	0.999978	1
R823	0	0
R824	0	0
R825	0	0
R826	0	0
R827	0	0
R828	0	0
R829	0	0
R830	0	0
R831	0	659.781
R832	0	659.781
R833	0	659.781
R834	0	659.781
R835	0	0
R836	0	0
R837	0	0
R838	0	1
R839	0	659.781
R840	0	0
R841	0.0268365	0.0268797
R842	0	659.781
R843	0	659.781
R844	0	1000
R845	0	0
R847	0	0
R848	0	0
R849	0	0
R850	0	0
R851	0	1
R852	0	0
R853	0	0
R854	0	0
R855	0	0
R856	0	0
R857	0	0
R858	0	1
R859	0	0
R860	0	0
R861	0	0
R862	0	0
R863	0	0
R864	0	0
R865	0	0
R866	0	0
R867	0	0
R868	0	1000
R869	0	1000
R870	0	1000
R871	0	1000
R872	0	0
R873	0	0
R874	0	1000
R875	0	1000
R876	0	0
R877	0	1000
R878	0	1000
R879	0	0
R880	0	0
R881	0	0
R882	0	1
R883	0	1000
R884	0	1000
R885	0	0
R886	0	1000
R887	0	1000
R888	0	1000
R889	0	989.683
R890	0	1000
R891	0	1000
R892	0	1000
R893	0	0
R894	0	0
R895	0	0
R896	0	0
R897	0	1000
R898	0	1000
R899	0	0
R900	0	0
R901	0	0
R902	0	0
R903	0	2.15635e-05
R904	0	1
R905	0	0
R906	0	0
R907	0	0
R908	0	0
R909	0	0
R910	0	0
R911	0	0
R912	0	0
R913	0	0
R914	0	0
R915	0	0
R916	0	0
R917	0	0
R918	0	0
R920	0	0
R921	0	0
R922	0	0
R924	0	0.000297062
R925	0	0
R926	0	0
R927	0	0
R929	0	0
R930	0	0
R931	0	0
EX_9_HEXADECENOATE(e)	0	0
EX_9_OCTADECENOATE(e)	0	0
EX_ACAL(e)	0	1.02153
EX_AC(e)	0	2.73947
EX_ADN(e)	0	0
EX_AD(e)	0	0
EX_AKG(e)	0	0
EX_ALA(e)	0	0
EX_AN(e)	0	4.30838e-05
EX_ARG(e)	0	0
EX_ASN(e)	-1	-0.999978
EX_ASP(e)	0	0
EX_BIOTIN(e)	0	0
EX_CADA(e)	0	2.15635e-05
EX_CELB(e)	0	0
EX_CITR(e)	0	1.43756e-05
EX_CIT(e)	-1	0
EX_CO2(e)	0	6.28574
EX_CO_II(e)	0	0
EX_CYS(e)	0	0
EX_DALA(e)	0	0
EX_DAPIM(e)	0	0
EX_DA(e)	0	0
EX_DC(e)	0	0
EX_DGLU(e)	0	0
EX_DIN(e)	0	0
EX_DODECANOATE(e)	0	0
EX_DT(e)	0	0
EX_DU(e)	0	0
EX_EICOSANOATE(e)	0	0
EX_ELECTROPHILE[X](e)	0	0
EX_ETH(e)	-1	0
EX_FE3(e)	-0.000297062	-0.000297061
EX_FOR(e)	0	0.0160798
EX_FRU(e)	0	0
EX_FUM(e)	0	0
EX_GABA(e)	0	0
EX_GL3P(e)	0	0
EX_GLAC(e)	0	0
EX_GLC(e)	0	0
EX_GLN(e)	0	0
EX_GLUC(e)	0	0
EX_GLU(e)	0	0
EX_GLYCOLATE(e)	0	0
EX_GLY(e)	0	0
EX_GL(e)	0	0
EX_GN(e)	0	0
EX_GSN(e)	0	0
EX_H2X(e)	0	0
EX_HEPTADECANOATE(e)	0	0
EX_HEXACOSANOATE(e)	0	0
EX_HEXADECANOATE(e)	0	0
EX_HEXANOATE(e)	0	0
EX_HIS(e)	0	1.4366e-05
EX_HYXN(e)	0	1.07817e-05
EX_ILE(e)	0	4.31269e-05
EX_INS(e)	0	0
EX_LAC(e)	0	0
EX_LEU(e)	0	4.31269e-05
EX_LLAC(e)	0	0
EX_LYS(e)	0	2.15635e-05
EX_MAL(e)	0	0
EX_MAN(e)	0	0
EX_MET(e)	0	0
EX_MLT(e)	0	0
EX_MO2(e)	0	0
EX_NAC(e)	0	0
EX_NH3(e)	-10	-9.99996
EX_NO2(e)	0	0
EX_NO3(e)	0	0
EX_NONADECANOATE(e)	0	0
EX_N_ACETYL_S_CONJUGATE(e)	0	0
EX_O2(e)	-20	-13.0194
EX_ORN(e)	0	0
EX_PENTADECANOATE(e)	0	0
EX_PHE(e)	0	0
EX_PHOSPHATIDYLCHOLINE(e)	0	0
EX_PI(e)	-1	-0.967483
EX_PROPANOATE(e)	0	0
EX_PRO(e)	0	4.31269e-05
EX_PYR(e)	0	0
EX_RIB(e)	0	0
EX_SER(e)	0	4.31269e-05
EX_SLF(e)	-0.0268797	-0.0268365
EX_SUCC(e)	0	1.96328
EX_SUC(e)	0	0
EX_T3(e)	0	0.0153719
EX_TAGcat(e)	0	0
EX_TETRACOSANOATE(e)	0	0
EX_TETRADECANOATE(e)	0	0
EX_THR(e)	0	4.31269e-05
EX_TRE(e)	0	0
EX_TRP(e)	0	0
EX_TYR(e)	0	0
EX_URA(e)	0	0
EX_UREA(e)	0	0
EX_URI(e)	0	0
EX_VAL(e)	0	4.31269e-05
EX_XAN(e)	0	0
Ht2r	-979.342	1000
EX_H(e)	-1000	979.342
R846	0	0
EX_CHOLESTEROL(e)	-1	-0.764475
R932	0.764475	1
R933	0.764475	1
R934	0.764475	1
R935	0.764475	1
R936	0.764475	1
R937	0.764475	1
R938	0.764475	1
R939	0.764475	1
R940	0.764475	1
R941	0.764475	1
R668	0	0
R669	0	0
R670	0	0
SL_1_cyto	0	0
SL_1	0	0
