# Supplementary material for: A systematic evaluation of Mycobacterium tuberculosis Genome-Scale Metabolic Networks
Source: PLoS Comput Biol. 2020 Jun 15;16(6):e1007533. doi: 10.1371/journal.pcbi.1007533 (PMC7316355; doi:10.1371/journal.pcbi.1007533)
Supplement: S8 File — (ZIP) [file pcbi.1007533.s040.zip › Cholesterol_Essentiality(Griffin_data)/results/iCG760_Griffin_cholesterol_metricsctoff.xlsx]

## Sheet: Sheet1
LastNames	Metr_values
Model Genes	760
Evaluated Genes	629
True Positives	171
True Negatives	302
False Negatives	126
False Positives	30
Sensitivity	0.575758
Specificity	0.909639
Positive Predictive Value	0.850746
Negative Predictive Value	0.705607
Fall out	0.0903614
False Discovery Rate	0.149254
False Negative Rate	0.424242
Accuracy	0.751987
Mathews Correlation Coefficient	0.519665
Uncertain Genes	117
Too Small Genes	11
Not found genes	3
