# Supplementary material for: A systematic evaluation of Mycobacterium tuberculosis Genome-Scale Metabolic Networks
Source: PLoS Comput Biol. 2020 Jun 15;16(6):e1007533. doi: 10.1371/journal.pcbi.1007533 (PMC7316355; doi:10.1371/journal.pcbi.1007533)
Supplement: S8 File — (ZIP) [file pcbi.1007533.s040.zip › Cholesterol_Essentiality(Griffin_data)/results/iCG760_Griffin_cholesterol_metrics_roc.xlsx]

## Sheet: Sheet1
GR_Threshold_c	N_TN	N_TP	N_FN	N_FP	SENSITIVITY	SPECIFICITY	PPV	NPV	FALL_OUT	FDR	FNR	ACCURACY	MCC
0.005	302	171	126	30	0.575758	0.909639	0.850746	0.705607	0.0903614	0.149254	0.424242	0.751987	0.519665
0.01	302	171	126	30	0.575758	0.909639	0.850746	0.705607	0.0903614	0.149254	0.424242	0.751987	0.519665
0.015	302	171	126	30	0.575758	0.909639	0.850746	0.705607	0.0903614	0.149254	0.424242	0.751987	0.519665
0.02	302	171	126	30	0.575758	0.909639	0.850746	0.705607	0.0903614	0.149254	0.424242	0.751987	0.519665
0.025	302	171	126	30	0.575758	0.909639	0.850746	0.705607	0.0903614	0.149254	0.424242	0.751987	0.519665
0.03	302	171	126	30	0.575758	0.909639	0.850746	0.705607	0.0903614	0.149254	0.424242	0.751987	0.519665
0.035	302	171	126	30	0.575758	0.909639	0.850746	0.705607	0.0903614	0.149254	0.424242	0.751987	0.519665
0.04	302	171	126	30	0.575758	0.909639	0.850746	0.705607	0.0903614	0.149254	0.424242	0.751987	0.519665
0.045	302	171	126	30	0.575758	0.909639	0.850746	0.705607	0.0903614	0.149254	0.424242	0.751987	0.519665
0.05	302	171	126	30	0.575758	0.909639	0.850746	0.705607	0.0903614	0.149254	0.424242	0.751987	0.519665
0.055	302	171	126	30	0.575758	0.909639	0.850746	0.705607	0.0903614	0.149254	0.424242	0.751987	0.519665
0.06	302	171	126	30	0.575758	0.909639	0.850746	0.705607	0.0903614	0.149254	0.424242	0.751987	0.519665
0.065	302	171	126	30	0.575758	0.909639	0.850746	0.705607	0.0903614	0.149254	0.424242	0.751987	0.519665
0.07	302	171	126	30	0.575758	0.909639	0.850746	0.705607	0.0903614	0.149254	0.424242	0.751987	0.519665
0.075	302	171	126	30	0.575758	0.909639	0.850746	0.705607	0.0903614	0.149254	0.424242	0.751987	0.519665
0.08	302	171	126	30	0.575758	0.909639	0.850746	0.705607	0.0903614	0.149254	0.424242	0.751987	0.519665
0.085	302	171	126	30	0.575758	0.909639	0.850746	0.705607	0.0903614	0.149254	0.424242	0.751987	0.519665
0.09	302	171	126	30	0.575758	0.909639	0.850746	0.705607	0.0903614	0.149254	0.424242	0.751987	0.519665
0.095	302	171	126	30	0.575758	0.909639	0.850746	0.705607	0.0903614	0.149254	0.424242	0.751987	0.519665
0.1	302	171	126	30	0.575758	0.909639	0.850746	0.705607	0.0903614	0.149254	0.424242	0.751987	0.519665
0.105	302	171	126	30	0.575758	0.909639	0.850746	0.705607	0.0903614	0.149254	0.424242	0.751987	0.519665
0.11	302	171	126	30	0.575758	0.909639	0.850746	0.705607	0.0903614	0.149254	0.424242	0.751987	0.519665
0.115	302	171	126	30	0.575758	0.909639	0.850746	0.705607	0.0903614	0.149254	0.424242	0.751987	0.519665
0.12	302	171	126	30	0.575758	0.909639	0.850746	0.705607	0.0903614	0.149254	0.424242	0.751987	0.519665
0.125	302	171	126	30	0.575758	0.909639	0.850746	0.705607	0.0903614	0.149254	0.424242	0.751987	0.519665
0.13	302	171	126	30	0.575758	0.909639	0.850746	0.705607	0.0903614	0.149254	0.424242	0.751987	0.519665
0.135	302	171	126	30	0.575758	0.909639	0.850746	0.705607	0.0903614	0.149254	0.424242	0.751987	0.519665
0.14	302	171	126	30	0.575758	0.909639	0.850746	0.705607	0.0903614	0.149254	0.424242	0.751987	0.519665
0.145	302	171	126	30	0.575758	0.909639	0.850746	0.705607	0.0903614	0.149254	0.424242	0.751987	0.519665
0.15	301	171	126	31	0.575758	0.906627	0.846535	0.704918	0.0933735	0.153465	0.424242	0.750397	0.515764
0.155	301	171	126	31	0.575758	0.906627	0.846535	0.704918	0.0933735	0.153465	0.424242	0.750397	0.515764
0.16	301	171	126	31	0.575758	0.906627	0.846535	0.704918	0.0933735	0.153465	0.424242	0.750397	0.515764
0.165	301	171	126	31	0.575758	0.906627	0.846535	0.704918	0.0933735	0.153465	0.424242	0.750397	0.515764
0.17	301	172	125	31	0.579125	0.906627	0.847291	0.706573	0.0933735	0.152709	0.420875	0.751987	0.51869
0.175	301	172	125	31	0.579125	0.906627	0.847291	0.706573	0.0933735	0.152709	0.420875	0.751987	0.51869
0.18	301	172	125	31	0.579125	0.906627	0.847291	0.706573	0.0933735	0.152709	0.420875	0.751987	0.51869
0.185	301	172	125	31	0.579125	0.906627	0.847291	0.706573	0.0933735	0.152709	0.420875	0.751987	0.51869
0.19	301	172	125	31	0.579125	0.906627	0.847291	0.706573	0.0933735	0.152709	0.420875	0.751987	0.51869
0.195	301	172	125	31	0.579125	0.906627	0.847291	0.706573	0.0933735	0.152709	0.420875	0.751987	0.51869
0.2	301	172	125	31	0.579125	0.906627	0.847291	0.706573	0.0933735	0.152709	0.420875	0.751987	0.51869
0.205	301	172	125	31	0.579125	0.906627	0.847291	0.706573	0.0933735	0.152709	0.420875	0.751987	0.51869
0.21	301	172	125	31	0.579125	0.906627	0.847291	0.706573	0.0933735	0.152709	0.420875	0.751987	0.51869
0.215	301	172	125	31	0.579125	0.906627	0.847291	0.706573	0.0933735	0.152709	0.420875	0.751987	0.51869
0.22	301	172	125	31	0.579125	0.906627	0.847291	0.706573	0.0933735	0.152709	0.420875	0.751987	0.51869
0.225	301	172	125	31	0.579125	0.906627	0.847291	0.706573	0.0933735	0.152709	0.420875	0.751987	0.51869
0.23	301	172	125	31	0.579125	0.906627	0.847291	0.706573	0.0933735	0.152709	0.420875	0.751987	0.51869
0.235	301	172	125	31	0.579125	0.906627	0.847291	0.706573	0.0933735	0.152709	0.420875	0.751987	0.51869
0.24	301	172	125	31	0.579125	0.906627	0.847291	0.706573	0.0933735	0.152709	0.420875	0.751987	0.51869
0.245	301	172	125	31	0.579125	0.906627	0.847291	0.706573	0.0933735	0.152709	0.420875	0.751987	0.51869
0.25	301	172	125	31	0.579125	0.906627	0.847291	0.706573	0.0933735	0.152709	0.420875	0.751987	0.51869
0.255	301	173	124	31	0.582492	0.906627	0.848039	0.708235	0.0933735	0.151961	0.417508	0.753577	0.521617
0.26	301	173	124	31	0.582492	0.906627	0.848039	0.708235	0.0933735	0.151961	0.417508	0.753577	0.521617
0.265	301	173	124	31	0.582492	0.906627	0.848039	0.708235	0.0933735	0.151961	0.417508	0.753577	0.521617
0.27	301	173	124	31	0.582492	0.906627	0.848039	0.708235	0.0933735	0.151961	0.417508	0.753577	0.521617
0.275	301	173	124	31	0.582492	0.906627	0.848039	0.708235	0.0933735	0.151961	0.417508	0.753577	0.521617
0.28	301	173	124	31	0.582492	0.906627	0.848039	0.708235	0.0933735	0.151961	0.417508	0.753577	0.521617
0.285	301	173	124	31	0.582492	0.906627	0.848039	0.708235	0.0933735	0.151961	0.417508	0.753577	0.521617
0.29	301	173	124	31	0.582492	0.906627	0.848039	0.708235	0.0933735	0.151961	0.417508	0.753577	0.521617
0.295	301	173	124	31	0.582492	0.906627	0.848039	0.708235	0.0933735	0.151961	0.417508	0.753577	0.521617
0.3	301	173	124	31	0.582492	0.906627	0.848039	0.708235	0.0933735	0.151961	0.417508	0.753577	0.521617
0.305	301	173	124	31	0.582492	0.906627	0.848039	0.708235	0.0933735	0.151961	0.417508	0.753577	0.521617
0.31	301	173	124	31	0.582492	0.906627	0.848039	0.708235	0.0933735	0.151961	0.417508	0.753577	0.521617
0.315	298	173	124	34	0.582492	0.89759	0.835749	0.706161	0.10241	0.164251	0.417508	0.748808	0.51006
0.32	289	187	110	43	0.62963	0.870482	0.813043	0.724311	0.129518	0.186957	0.37037	0.756757	0.518399
0.325	289	187	110	43	0.62963	0.870482	0.813043	0.724311	0.129518	0.186957	0.37037	0.756757	0.518399
0.33	289	187	110	43	0.62963	0.870482	0.813043	0.724311	0.129518	0.186957	0.37037	0.756757	0.518399
0.335	289	187	110	43	0.62963	0.870482	0.813043	0.724311	0.129518	0.186957	0.37037	0.756757	0.518399
0.34	289	187	110	43	0.62963	0.870482	0.813043	0.724311	0.129518	0.186957	0.37037	0.756757	0.518399
0.345	289	187	110	43	0.62963	0.870482	0.813043	0.724311	0.129518	0.186957	0.37037	0.756757	0.518399
0.35	289	187	110	43	0.62963	0.870482	0.813043	0.724311	0.129518	0.186957	0.37037	0.756757	0.518399
0.355	289	187	110	43	0.62963	0.870482	0.813043	0.724311	0.129518	0.186957	0.37037	0.756757	0.518399
0.36	289	187	110	43	0.62963	0.870482	0.813043	0.724311	0.129518	0.186957	0.37037	0.756757	0.518399
0.365	289	187	110	43	0.62963	0.870482	0.813043	0.724311	0.129518	0.186957	0.37037	0.756757	0.518399
0.37	289	187	110	43	0.62963	0.870482	0.813043	0.724311	0.129518	0.186957	0.37037	0.756757	0.518399
0.375	289	187	110	43	0.62963	0.870482	0.813043	0.724311	0.129518	0.186957	0.37037	0.756757	0.518399
0.38	289	187	110	43	0.62963	0.870482	0.813043	0.724311	0.129518	0.186957	0.37037	0.756757	0.518399
0.385	289	187	110	43	0.62963	0.870482	0.813043	0.724311	0.129518	0.186957	0.37037	0.756757	0.518399
0.39	289	187	110	43	0.62963	0.870482	0.813043	0.724311	0.129518	0.186957	0.37037	0.756757	0.518399
0.395	289	187	110	43	0.62963	0.870482	0.813043	0.724311	0.129518	0.186957	0.37037	0.756757	0.518399
0.4	289	187	110	43	0.62963	0.870482	0.813043	0.724311	0.129518	0.186957	0.37037	0.756757	0.518399
0.405	289	187	110	43	0.62963	0.870482	0.813043	0.724311	0.129518	0.186957	0.37037	0.756757	0.518399
0.41	289	187	110	43	0.62963	0.870482	0.813043	0.724311	0.129518	0.186957	0.37037	0.756757	0.518399
0.415	289	187	110	43	0.62963	0.870482	0.813043	0.724311	0.129518	0.186957	0.37037	0.756757	0.518399
0.42	289	187	110	43	0.62963	0.870482	0.813043	0.724311	0.129518	0.186957	0.37037	0.756757	0.518399
0.425	289	187	110	43	0.62963	0.870482	0.813043	0.724311	0.129518	0.186957	0.37037	0.756757	0.518399
0.43	289	187	110	43	0.62963	0.870482	0.813043	0.724311	0.129518	0.186957	0.37037	0.756757	0.518399
0.435	289	187	110	43	0.62963	0.870482	0.813043	0.724311	0.129518	0.186957	0.37037	0.756757	0.518399
0.44	289	187	110	43	0.62963	0.870482	0.813043	0.724311	0.129518	0.186957	0.37037	0.756757	0.518399
0.445	289	187	110	43	0.62963	0.870482	0.813043	0.724311	0.129518	0.186957	0.37037	0.756757	0.518399
0.45	289	187	110	43	0.62963	0.870482	0.813043	0.724311	0.129518	0.186957	0.37037	0.756757	0.518399
0.455	289	187	110	43	0.62963	0.870482	0.813043	0.724311	0.129518	0.186957	0.37037	0.756757	0.518399
0.46	289	187	110	43	0.62963	0.870482	0.813043	0.724311	0.129518	0.186957	0.37037	0.756757	0.518399
0.465	289	187	110	43	0.62963	0.870482	0.813043	0.724311	0.129518	0.186957	0.37037	0.756757	0.518399
0.47	289	187	110	43	0.62963	0.870482	0.813043	0.724311	0.129518	0.186957	0.37037	0.756757	0.518399
0.475	289	187	110	43	0.62963	0.870482	0.813043	0.724311	0.129518	0.186957	0.37037	0.756757	0.518399
0.48	289	187	110	43	0.62963	0.870482	0.813043	0.724311	0.129518	0.186957	0.37037	0.756757	0.518399
0.485	289	187	110	43	0.62963	0.870482	0.813043	0.724311	0.129518	0.186957	0.37037	0.756757	0.518399
0.49	289	187	110	43	0.62963	0.870482	0.813043	0.724311	0.129518	0.186957	0.37037	0.756757	0.518399
0.495	289	187	110	43	0.62963	0.870482	0.813043	0.724311	0.129518	0.186957	0.37037	0.756757	0.518399
0.5	289	187	110	43	0.62963	0.870482	0.813043	0.724311	0.129518	0.186957	0.37037	0.756757	0.518399
0.505	289	187	110	43	0.62963	0.870482	0.813043	0.724311	0.129518	0.186957	0.37037	0.756757	0.518399
0.51	289	187	110	43	0.62963	0.870482	0.813043	0.724311	0.129518	0.186957	0.37037	0.756757	0.518399
0.515	289	187	110	43	0.62963	0.870482	0.813043	0.724311	0.129518	0.186957	0.37037	0.756757	0.518399
0.52	289	187	110	43	0.62963	0.870482	0.813043	0.724311	0.129518	0.186957	0.37037	0.756757	0.518399
0.525	289	187	110	43	0.62963	0.870482	0.813043	0.724311	0.129518	0.186957	0.37037	0.756757	0.518399
0.53	289	187	110	43	0.62963	0.870482	0.813043	0.724311	0.129518	0.186957	0.37037	0.756757	0.518399
0.535	289	187	110	43	0.62963	0.870482	0.813043	0.724311	0.129518	0.186957	0.37037	0.756757	0.518399
0.54	289	187	110	43	0.62963	0.870482	0.813043	0.724311	0.129518	0.186957	0.37037	0.756757	0.518399
0.545	289	187	110	43	0.62963	0.870482	0.813043	0.724311	0.129518	0.186957	0.37037	0.756757	0.518399
0.55	289	187	110	43	0.62963	0.870482	0.813043	0.724311	0.129518	0.186957	0.37037	0.756757	0.518399
0.555	289	187	110	43	0.62963	0.870482	0.813043	0.724311	0.129518	0.186957	0.37037	0.756757	0.518399
0.56	289	187	110	43	0.62963	0.870482	0.813043	0.724311	0.129518	0.186957	0.37037	0.756757	0.518399
0.565	289	187	110	43	0.62963	0.870482	0.813043	0.724311	0.129518	0.186957	0.37037	0.756757	0.518399
0.57	289	187	110	43	0.62963	0.870482	0.813043	0.724311	0.129518	0.186957	0.37037	0.756757	0.518399
0.575	289	187	110	43	0.62963	0.870482	0.813043	0.724311	0.129518	0.186957	0.37037	0.756757	0.518399
0.58	289	187	110	43	0.62963	0.870482	0.813043	0.724311	0.129518	0.186957	0.37037	0.756757	0.518399
0.585	289	187	110	43	0.62963	0.870482	0.813043	0.724311	0.129518	0.186957	0.37037	0.756757	0.518399
0.59	289	187	110	43	0.62963	0.870482	0.813043	0.724311	0.129518	0.186957	0.37037	0.756757	0.518399
0.595	289	187	110	43	0.62963	0.870482	0.813043	0.724311	0.129518	0.186957	0.37037	0.756757	0.518399
0.6	289	187	110	43	0.62963	0.870482	0.813043	0.724311	0.129518	0.186957	0.37037	0.756757	0.518399
0.605	289	187	110	43	0.62963	0.870482	0.813043	0.724311	0.129518	0.186957	0.37037	0.756757	0.518399
0.61	289	187	110	43	0.62963	0.870482	0.813043	0.724311	0.129518	0.186957	0.37037	0.756757	0.518399
0.615	289	187	110	43	0.62963	0.870482	0.813043	0.724311	0.129518	0.186957	0.37037	0.756757	0.518399
0.62	289	187	110	43	0.62963	0.870482	0.813043	0.724311	0.129518	0.186957	0.37037	0.756757	0.518399
0.625	289	187	110	43	0.62963	0.870482	0.813043	0.724311	0.129518	0.186957	0.37037	0.756757	0.518399
0.63	289	187	110	43	0.62963	0.870482	0.813043	0.724311	0.129518	0.186957	0.37037	0.756757	0.518399
0.635	289	187	110	43	0.62963	0.870482	0.813043	0.724311	0.129518	0.186957	0.37037	0.756757	0.518399
0.64	289	187	110	43	0.62963	0.870482	0.813043	0.724311	0.129518	0.186957	0.37037	0.756757	0.518399
0.645	289	187	110	43	0.62963	0.870482	0.813043	0.724311	0.129518	0.186957	0.37037	0.756757	0.518399
0.65	289	187	110	43	0.62963	0.870482	0.813043	0.724311	0.129518	0.186957	0.37037	0.756757	0.518399
0.655	289	187	110	43	0.62963	0.870482	0.813043	0.724311	0.129518	0.186957	0.37037	0.756757	0.518399
0.66	289	187	110	43	0.62963	0.870482	0.813043	0.724311	0.129518	0.186957	0.37037	0.756757	0.518399
0.665	289	187	110	43	0.62963	0.870482	0.813043	0.724311	0.129518	0.186957	0.37037	0.756757	0.518399
0.67	289	187	110	43	0.62963	0.870482	0.813043	0.724311	0.129518	0.186957	0.37037	0.756757	0.518399
0.675	289	187	110	43	0.62963	0.870482	0.813043	0.724311	0.129518	0.186957	0.37037	0.756757	0.518399
0.68	289	187	110	43	0.62963	0.870482	0.813043	0.724311	0.129518	0.186957	0.37037	0.756757	0.518399
0.685	289	187	110	43	0.62963	0.870482	0.813043	0.724311	0.129518	0.186957	0.37037	0.756757	0.518399
0.69	289	187	110	43	0.62963	0.870482	0.813043	0.724311	0.129518	0.186957	0.37037	0.756757	0.518399
0.695	289	187	110	43	0.62963	0.870482	0.813043	0.724311	0.129518	0.186957	0.37037	0.756757	0.518399
0.7	289	187	110	43	0.62963	0.870482	0.813043	0.724311	0.129518	0.186957	0.37037	0.756757	0.518399
0.705	289	187	110	43	0.62963	0.870482	0.813043	0.724311	0.129518	0.186957	0.37037	0.756757	0.518399
0.71	289	187	110	43	0.62963	0.870482	0.813043	0.724311	0.129518	0.186957	0.37037	0.756757	0.518399
0.715	289	187	110	43	0.62963	0.870482	0.813043	0.724311	0.129518	0.186957	0.37037	0.756757	0.518399
0.72	289	187	110	43	0.62963	0.870482	0.813043	0.724311	0.129518	0.186957	0.37037	0.756757	0.518399
0.725	289	187	110	43	0.62963	0.870482	0.813043	0.724311	0.129518	0.186957	0.37037	0.756757	0.518399
0.73	289	187	110	43	0.62963	0.870482	0.813043	0.724311	0.129518	0.186957	0.37037	0.756757	0.518399
0.735	289	187	110	43	0.62963	0.870482	0.813043	0.724311	0.129518	0.186957	0.37037	0.756757	0.518399
0.74	289	187	110	43	0.62963	0.870482	0.813043	0.724311	0.129518	0.186957	0.37037	0.756757	0.518399
0.745	289	187	110	43	0.62963	0.870482	0.813043	0.724311	0.129518	0.186957	0.37037	0.756757	0.518399
0.75	289	187	110	43	0.62963	0.870482	0.813043	0.724311	0.129518	0.186957	0.37037	0.756757	0.518399
0.755	289	187	110	43	0.62963	0.870482	0.813043	0.724311	0.129518	0.186957	0.37037	0.756757	0.518399
0.76	289	187	110	43	0.62963	0.870482	0.813043	0.724311	0.129518	0.186957	0.37037	0.756757	0.518399
0.765	289	187	110	43	0.62963	0.870482	0.813043	0.724311	0.129518	0.186957	0.37037	0.756757	0.518399
0.77	289	187	110	43	0.62963	0.870482	0.813043	0.724311	0.129518	0.186957	0.37037	0.756757	0.518399
0.775	289	187	110	43	0.62963	0.870482	0.813043	0.724311	0.129518	0.186957	0.37037	0.756757	0.518399
0.78	289	187	110	43	0.62963	0.870482	0.813043	0.724311	0.129518	0.186957	0.37037	0.756757	0.518399
0.785	289	187	110	43	0.62963	0.870482	0.813043	0.724311	0.129518	0.186957	0.37037	0.756757	0.518399
0.79	289	187	110	43	0.62963	0.870482	0.813043	0.724311	0.129518	0.186957	0.37037	0.756757	0.518399
0.795	289	187	110	43	0.62963	0.870482	0.813043	0.724311	0.129518	0.186957	0.37037	0.756757	0.518399
0.8	289	187	110	43	0.62963	0.870482	0.813043	0.724311	0.129518	0.186957	0.37037	0.756757	0.518399
0.805	289	187	110	43	0.62963	0.870482	0.813043	0.724311	0.129518	0.186957	0.37037	0.756757	0.518399
0.81	289	187	110	43	0.62963	0.870482	0.813043	0.724311	0.129518	0.186957	0.37037	0.756757	0.518399
0.815	289	187	110	43	0.62963	0.870482	0.813043	0.724311	0.129518	0.186957	0.37037	0.756757	0.518399
0.82	289	187	110	43	0.62963	0.870482	0.813043	0.724311	0.129518	0.186957	0.37037	0.756757	0.518399
0.825	289	187	110	43	0.62963	0.870482	0.813043	0.724311	0.129518	0.186957	0.37037	0.756757	0.518399
0.83	289	187	110	43	0.62963	0.870482	0.813043	0.724311	0.129518	0.186957	0.37037	0.756757	0.518399
0.835	289	188	109	43	0.632997	0.870482	0.813853	0.726131	0.129518	0.186147	0.367003	0.758347	0.521412
0.84	289	188	109	43	0.632997	0.870482	0.813853	0.726131	0.129518	0.186147	0.367003	0.758347	0.521412
0.845	289	188	109	43	0.632997	0.870482	0.813853	0.726131	0.129518	0.186147	0.367003	0.758347	0.521412
0.85	289	188	109	43	0.632997	0.870482	0.813853	0.726131	0.129518	0.186147	0.367003	0.758347	0.521412
0.855	289	188	109	43	0.632997	0.870482	0.813853	0.726131	0.129518	0.186147	0.367003	0.758347	0.521412
0.86	289	188	109	43	0.632997	0.870482	0.813853	0.726131	0.129518	0.186147	0.367003	0.758347	0.521412
0.865	289	188	109	43	0.632997	0.870482	0.813853	0.726131	0.129518	0.186147	0.367003	0.758347	0.521412
0.87	289	188	109	43	0.632997	0.870482	0.813853	0.726131	0.129518	0.186147	0.367003	0.758347	0.521412
0.875	289	188	109	43	0.632997	0.870482	0.813853	0.726131	0.129518	0.186147	0.367003	0.758347	0.521412
0.88	289	188	109	43	0.632997	0.870482	0.813853	0.726131	0.129518	0.186147	0.367003	0.758347	0.521412
0.885	289	188	109	43	0.632997	0.870482	0.813853	0.726131	0.129518	0.186147	0.367003	0.758347	0.521412
0.89	289	188	109	43	0.632997	0.870482	0.813853	0.726131	0.129518	0.186147	0.367003	0.758347	0.521412
0.895	289	188	109	43	0.632997	0.870482	0.813853	0.726131	0.129518	0.186147	0.367003	0.758347	0.521412
0.9	289	188	109	43	0.632997	0.870482	0.813853	0.726131	0.129518	0.186147	0.367003	0.758347	0.521412
0.905	289	188	109	43	0.632997	0.870482	0.813853	0.726131	0.129518	0.186147	0.367003	0.758347	0.521412
0.91	289	188	109	43	0.632997	0.870482	0.813853	0.726131	0.129518	0.186147	0.367003	0.758347	0.521412
0.915	289	188	109	43	0.632997	0.870482	0.813853	0.726131	0.129518	0.186147	0.367003	0.758347	0.521412
0.92	289	188	109	43	0.632997	0.870482	0.813853	0.726131	0.129518	0.186147	0.367003	0.758347	0.521412
0.925	289	188	109	43	0.632997	0.870482	0.813853	0.726131	0.129518	0.186147	0.367003	0.758347	0.521412
0.93	289	188	109	43	0.632997	0.870482	0.813853	0.726131	0.129518	0.186147	0.367003	0.758347	0.521412
0.935	289	188	109	43	0.632997	0.870482	0.813853	0.726131	0.129518	0.186147	0.367003	0.758347	0.521412
0.94	289	188	109	43	0.632997	0.870482	0.813853	0.726131	0.129518	0.186147	0.367003	0.758347	0.521412
0.945	289	188	109	43	0.632997	0.870482	0.813853	0.726131	0.129518	0.186147	0.367003	0.758347	0.521412
0.95	289	188	109	43	0.632997	0.870482	0.813853	0.726131	0.129518	0.186147	0.367003	0.758347	0.521412
0.955	289	188	109	43	0.632997	0.870482	0.813853	0.726131	0.129518	0.186147	0.367003	0.758347	0.521412
0.96	289	188	109	43	0.632997	0.870482	0.813853	0.726131	0.129518	0.186147	0.367003	0.758347	0.521412
0.965	289	188	109	43	0.632997	0.870482	0.813853	0.726131	0.129518	0.186147	0.367003	0.758347	0.521412
0.97	289	188	109	43	0.632997	0.870482	0.813853	0.726131	0.129518	0.186147	0.367003	0.758347	0.521412
0.975	289	188	109	43	0.632997	0.870482	0.813853	0.726131	0.129518	0.186147	0.367003	0.758347	0.521412
0.98	289	188	109	43	0.632997	0.870482	0.813853	0.726131	0.129518	0.186147	0.367003	0.758347	0.521412
0.985	289	188	109	43	0.632997	0.870482	0.813853	0.726131	0.129518	0.186147	0.367003	0.758347	0.521412
0.99	289	188	109	43	0.632997	0.870482	0.813853	0.726131	0.129518	0.186147	0.367003	0.758347	0.521412
0.995	289	189	108	43	0.636364	0.870482	0.814655	0.72796	0.129518	0.185345	0.363636	0.759936	0.524425
