# Supplementary material for: A systematic evaluation of Mycobacterium tuberculosis Genome-Scale Metabolic Networks
Source: PLoS Comput Biol. 2020 Jun 15;16(6):e1007533. doi: 10.1371/journal.pcbi.1007533 (PMC7316355; doi:10.1371/journal.pcbi.1007533)
Supplement: S8 File — (ZIP) [file pcbi.1007533.s040.zip › Cholesterol_Essentiality(Griffin_data)/results/iEK1011_2.0_Griffin_Cholesterol_FVA.xlsx]

## Sheet: Sheet1
Rxns	FVAmin	FVAmax
ABTA	0	2.88911e-05
AGMT	0	0
ALAD_L	0	999.821
ARGDC	0	0
ARGSL	0.0294182	0.0294384
ARGSS	0.0294182	0.0294384
ASNN	0.988312	0.988361
ASNS1	0	1.34524e-05
ASP1DC	0.00478822	0.00483402
ASPO5	0.00695504	0.00703576
ASPTA	0.601818	0.601864
GF6PTA	0.0806576	0.0806577
GLNS	0.515667	0.515707
GLUCYS	0	1.34524e-05
GLUDC	0	2.88911e-05
GLUDxi	-999.979	-0.158489
GLUR	-0.0101821	-0.0101821
GLUSy	0	4.03573e-05
GTHOr	-1000	0
NADS2	0.00703575	0.00703576
OPAH	0	1.34524e-05
P5CD	0	4.03573e-05
SSALx	0	2.88911e-05
SSALy	0	2.88911e-05
HOAS	0	0
SR1	0	0
ASPO6	0	8.07145e-05
ACS2	0	0
AGDC	0	4.03573e-05
DGC3D	0	0
G1PACT	0.0806576	0.0806979
GALKr	0	0
GALUi	0.0142542	0.0717936
GLGC	0	0.114998
GLYK	0	4.03573e-05
LACZ	0	0
MALT	0	4.03573e-05
MMSAD1	0	2.69049e-05
MN6PP	0.0232241	0.0232241
MTI	0	0.057499
THZPSN	0.000195438	0.000195438
UAGCVT	0.0108644	0.0108644
UAGDP	0.0244253	0.0244253
UAPGR	0.0108644	0.0108644
XYLK	0	0
TREP	0	4.03573e-05
HIBD	0	2.69049e-05
MANPGH	0	0
ACGAMPM	-4.03573e-05	0
ACGAMT	0.000178581	0.000178581
AFTA	0.000178581	0.000178581
ALAALAr	0.0101821	0.0102224
ALAR	0.0203641	0.0204448
DCPDPP	0.0126793	0.0126793
DCPE	0.0126793	0.0126793
DCPT	0.0126793	0.0126793
G1PTT	0.000178581	0.000178581
GALFT	0.000178581	0.000178581
O16RHAT	0.000178581	0.000178581
TDPDRE	0.000178581	0.000178581
TDPDRR	0.000178581	0.000178581
TDPGDH	0.000178581	0.000178581
UDPGALM	0.00535743	0.00535744
ALDR	0	0
AL4D	0	0
MANT1	0	0
EMB	0.000178581	0.000178581
ARABT	0	0
ACGK	0.0294182	0.0631789
ACOTA	-0.0631789	-0.0294182
AGPR	-0.0631789	-0.0294182
ARGDr	0	2.01786e-05
AST	0	5.76533e-06
G5SADs	0.0337203	0.0337607
OCBT	0.0294182	0.029424
ORNTA	0	0.0337607
ORNTAC	0.0294182	0.0631789
P5CR	0	23.4808
P5CRx	0	23.4808
PROD2	0	23.447
SADH	0	5.76533e-06
SGDS	0	5.76533e-06
SGSAD	0	5.76533e-06
SOTA	0	5.76533e-06
FAD_14	0	5.08438e-05
FAD_15	0	9.5946e-06
FAD_16	0	9.5946e-06
FAD_17	0	9.5946e-06
FAD_18	0	9.5946e-06
FAD_19	0	9.5946e-06
COCO2	-0.000137386	0
ACONT	5.25829	5.25851
AKGDb	0	0.000101688
CITL	0	4.03573e-05
CS	4.25829	4.25851
FRD	2.83857	1000
FRD2	0	989.236
FRD3	0	23.4474
FUM	8.09709	8.09736
GCCc	0	0.0457347
ICDHyr	5.25824	5.25838
MDH	5.23702	8.09736
OXGDC	0	2.88911e-05
PC	0	4.03573e-05
PDHcr	0	0.000391343
PEPCK_re	1.58045	4.44073
SUCD1	0	997.161
SUCOAS	-7.89901	-5.65064
KGD2	-5.1411	-5.14096
AKGDa	0	0.000101688
AKGDH	0	0.000101688
MHUD1	0	0
ACBIPGT	0	0
ADCPS1	0	0
ADCPS2	0	0
ADCYRS	0	0
ADOCBIK	0	0
ADOCBLS	0	0
AHMMPS	0.000195438	0.000195438
AMAOTr	0	0
AMMQT8	0.00278102	0.00288271
AOXSr	0	0
BACCL	0	0
BTS2	-1.87228e-06	0
BTS3r	-1.87228e-06	0
CBIAT	0	0
CBLAT	0	0
COCHL	0	0
CPC6R	0	0
CPPPGO	0.000390875	0.000390876
CYRDAAT	0	0
CYRDAR2	0	0
DB4PS	0.0171496	0.0171497
DBTS	0	0
DHNAOT	0.0028827	0.00288271
DMATT	0.011631	0.0116326
DMPPS	0	0.116172
FCLT	0	0.000390876
FCLT2	0	0.000390876
FOMETRi	-4.03573e-05	0
FTHFCL	0	4.03573e-05
G1SAT	0.0046905	0.00469051
GTPCII2	0	0.00857484
HMBS	0.000586313	0.000586314
HMPK1	0	0.00020889
HMPK2	0	0.00020889
HMPK3	0	0.00020889
HMPK4	0	0.00020889
MPML	0	0
NADTRHD	0	1000
NO3R1	0	0
NO3R2	0	0
NPHS	0.0028827	0.00288271
NTRIRx	0	6.72621e-06
PC11M	0	0
PC17M	0	0
PC20M	0	0
PC6AR	0	0
PC6YM	0	0
PC8XM	0	0
PMDPHT	0.00857482	0.00857484
PNCDC	0	0
PPBNGS	0.00234525	0.00234525
PPNCL3	0.00478822	0.00478928
PPPGO	0.000390875	0.000390876
PYDXNO	0	0
PYDXO	0	0
R05217	0	0
R05219	0	0
R05224_2	0	0
RZ5PP	0	0
SHCHD2	0.000195438	0.000195438
SHCHD3	0	0
SHCHF	0.000195438	0.000195438
SPODM	0	0
SUCBZL	0.0028827	0.00288271
SUCBZS	0.0028827	0.00288271
THMDP	0	1.00893e-05
TMN	0	1.34524e-05
UDCPDP	0.0175674	0.0175674
UDCPDPS	0	0.00835741
UPP3MT	0.000195438	0.000195438
UPP3S	0.000586313	0.000586314
UPPDC1	0.000390875	0.000390876
UPPDC2	0	0
DTBTST	0	3.74455e-06
PYDXS	0	0
PLPS	0	0
PDBL_3	0	0
PDBL_4	0	0
2PLS	0	0
LPPGS	0	0
DMHDRFS_1	0	0
LPFPLT	0	0
GF4GL_7	0	0
GF4GL_1	0	0
CPMPS	0	0
ISCS	0.000390875	0.000390876
MOEA1	0	0
MPTAT	0	0
MOBA	0	0
MOAE1	0	0
MOEB1	0	0
ADOCBIAH	0	0
COB2	0	0
CBL2OR_1	0	0
PHEMEt	0	0
HEMEOS	0.000390875	0.000390876
HEMEAS	0.000195438	0.000195438
GSEALD	0.0046905	0.00469051
CPPPGO2_1	0	0
FPRA	10.096	10.0963
THMP	0	1.34524e-05
SHCHCS3	0.0028827	0.00288271
SEPHCHCS	0.0028827	0.00288271
APPLDHr	0	0
AOBUTDs	0	0
DMBI	0	0
HETZK	0	1.34524e-05
ADMDC	0	0
AHCi	0.0263	0.0263135
AHCYSNS	0	0
CYANST	0	0
CYSS	0	4.03573e-05
CYSTL	0	4.03573e-05
CYSTS	0	0.0139897
HCYSMT	0	1.34524e-05
HSERTA	0	0.030951
METAT	0.0347771	0.0347906
METOX1s	0	4.03573e-05
METOX2s	0	4.03573e-05
METS	0.0433004	0.0433043
MHPGLUT	0	0
MTAN	0	0
SERAT	0	4.03573e-05
SERD_L	0	4.03573e-05
SHSL1	-0.0139507	4.03573e-05
SHSL4r	-0.0170004	0.0214516
THRD_L	0	0.038452
AHSERL2	0	0.030951
CYST_II	0	0.0139897
SHSL2r	0	0.030951
CYSK2_I	0	0
CYSM_I	0	2.01786e-05
CYSM_II	0	2.01786e-05
CYSO_I	0	2.01786e-05
CYSO_II	0	2.01786e-05
MTAP	0	0
EPH	0	0
EGTB	0	1.30163e-06
EGTC	0	1.30163e-06
EGTE	0	1.30163e-06
EX_acysbmn_e	0	0
EX_ala_B_e	0	4.57955e-05
EX_ala__D_e	0	4.57955e-05
EX_ala__L_e	0	4.57955e-05
EX_arab__D_e	0	0
EX_arab__L_e	0	0
EX_arg__L_e	0	4.74094e-06
EX_asn__L_e	-1	-0.999964
EX_asp__L_e	0	3.56749e-05
EX_atp_e	0	0
EX_bmn_e	0	0
EX_ca2_e	0	0
EX_chol_e	0	0
EX_cit_e	-1	-0.999977
EX_cl_e	0	0
EX_co2_e	0	15.8827
EX_coa_e	0	1.05547e-06
EX_cobalt2_e	0	0
EX_crn_e	0	0
EX_cu2_e	0	0
EX_cytd_e	0	3.2847e-06
EX_etha_e	0	6.12634e-06
EX_fe2_e	0	0
EX_fe3_e	-0.00136807	-0.00136806
EX_fum_e	0	3.56749e-05
EX_gal_e	0	0
EX_glc__D_e	0	0
EX_glu__L_e	0	1.81892e-05
EX_gly_e	0	4.29047e-05
EX_glyb_e	0	0
EX_glyc3p_e	0	0
EX_glyc_e	0	1.45268e-05
EX_gthrd_e	0	0
EX_h2_e	2.96618	2.96676
EX_h2co3_e	0	15.8827
EX_h2o_e	0.368582	16.2517
EX_h2s_e	0	1.23111e-05
EX_h_e	-16.4735	-16.4727
EX_hdca_e	0	0
EX_his__L_e	0	3.21519e-06
EX_id3acald_e	0	2.69385e-06
EX_ile__L_e	0	1.16872e-05
EX_k_e	0	0
EX_lac__L_e	0	4.57955e-05
EX_lcts_e	0	0
EX_leu__L_e	0	1.41604e-05
EX_lys__L_e	0	1.06029e-05
EX_mal__L_e	0	3.56749e-05
EX_malt_e	0	0
EX_malthp_e	0	0
EX_meoh_e	0	0
EX_met__L_e	0	0
EX_mg2_e	0	0
EX_na1_e	0	0
EX_nh4_e	0.321392	0.321463
EX_no2_e	0	5.92672e-06
EX_no3_e	0	0
EX_no_e	0	0
EX_o2_e	-20	-20
EX_ocdca_e	0	0
EX_orn_e	0	1.33966e-05
EX_pac_e	0	4.33464e-06
EX_pdima_e	0	5.46338e-07
EX_phdca_e	0	1.81807e-06
EX_phe__L_e	0	4.69044e-06
EX_pi_e	-0.325141	-0.325136
EX_ppa_e	0	0
EX_ppdima_e	0	4.99291e-07
EX_pro__L_e	0	1.4609e-05
EX_pyr_e	0	4.09979e-05
EX_rib__D_e	0	0
EX_ser__D_e	0	0
EX_ser__L_e	0	2.03375e-05
EX_skm_e	0	7.05187e-06
EX_so4_e	-0.0325436	-0.0325313
EX_succ_e	0	3.92533e-05
EX_tartr__L_e	0	0
EX_thr__L_e	0	1.50868e-05
EX_tre_e	0	0
EX_trp__L_e	0	2.71252e-06
EX_tsul_e	0	0
EX_ttdca_e	0	0
EX_tyr__L_e	0	4.63488e-06
EX_val__L_e	0	2.28977e-05
EX_ac_e	0	8.33182e-05
EX_4abz_e	0	4.37576e-06
EX_for_e	0	0.000161429
EX_akg_e	0	1.43016e-05
EX_gua_e	0	0
EX_ad_e	0	0
EX_urea_e	0	0
EX_ni2_e	0	0
EX_mn2_e	0	0
EX_chsterol_e	-0.567842	-0.567831
EX_4hba_e	0.000195438	0.000195438
EX_pydxn_e	0	0
EX_glyclt_e	0	3.38959e-05
EX_co_e	0	0.000137386
EX_pheme_e	0	0
EX_hia_e	0	9.25095e-06
EX_acald_e	0	4.57955e-05
EX_ocdcea_e	0	2.46739e-06
EX_gln__L_e	0	0
EX_etoh_e	-1	-0.999961
EX_adocbl_e	0	0
EX_mobd_e	0	0
EX_btn_e	0	0
EX_nodcoa_e	0	0
EX_octscoa_e	0	0
EX_pc_TB_e	0	0
TAG	0	0
2AGPEAT160	0	2.01786e-05
2AGPEAT180	0	2.01786e-05
AACPS10	0.0150157	0.0150157
AACPS3	0.00434556	0.00437445
ACCC	0.0115132	0.0115132
ACChex_1	0.0115132	0.0115132
DESAT16	0	0.0160743
DESAT18_1	0.00221041	0.00245692
FACOAE140_1	0	2.01786e-05
FACOAE160	0	2.01786e-05
FACOAE180	0	2.01786e-05
FACOAL140_1	0	2.01786e-05
FACOAL160	0.00358213	0.019667
FACOAL161	-0.0160715	9.5946e-06
FACOAL180	0.00221041	0.00245692
FACOAL181_2	-0.00240982	-0.00221041
FACOAL80	-1.34524e-05	8.07145e-06
FAO1	0	5.04466e-06
FAO10	0	3.73895e-06
FAO11	0	4.03573e-06
FAO2	0	4.48414e-06
FAO3	0	4.03573e-06
FAS100	0.141038	0.141051
FAS120	0.141038	0.141051
FAS140	0.141038	0.141051
FAS160	0.121988	0.138069
FAS161	0	0.0160743
FAS180	0.0558502	0.0560967
FAS181	0	0.000195672
FAS200	0.00574489	0.00574653
FAS240_L	0.0372817	0.0372817
FAS260	0.0372817	0.0372817
FAS80_L	0.179458	0.179466
FASm180	0.0384199	0.0384199
FASm2002	0.00179705	0.00179705
FASm2202	0.00179705	0.00179705
FASm2402	0.00179705	0.00179705
G16MTM1	0.00302562	0.00302562
G16MTM10	0.000281919	0.000281919
G16MTM4	0.00062198	0.000621981
G16MTM5	0.000295844	0.000295844
G16MTM6	0.00131823	0.00261496
G16MTM7	0.00131823	0.00131823
G16MTM8	0.000933947	0.000933949
G16MTM9	0.000591199	0.0005912
LPLIPAL2E160	0	6.72621e-06
LPLIPAL2E180	0	0
MANAT1	0.000410663	0.00170739
MANAT2	0	0.00129673
MANAT3	0.000311234	0.000311235
MCD	0	4.03573e-05
MCOATA	0.177855	0.17787
MMCD	0	4.03573e-05
MME_1	-2.20982	0
MMM2r	-2.20982	0
OCOAT1	-5.15761e-08	0
PAPA160	0	4.03573e-05
PATS	0.000305616	0.000305616
PHDCATA	-0.00157827	-0.00157645
PLCD	0	1.34524e-05
PLIPA1E160	0	2.01786e-05
PLIPA1E180	0	2.01786e-05
TDMS1	0.000808623	0.000808624
TDMS2	0.000538186	0.000538187
TDMS3	0.00053109	0.000536721
TDMS4	0.000269704	0.000269704
TMHAS1	0.000270192	0.000270193
TMHAS2	0.000268727	0.000268727
TMHAS3	0.000269704	0.000269704
TMHAS4	0.000267994	0.000267994
HDECH	-0.0133988	-0.0133632
FAD_1	0	0
FAD_2	0	0
FAD_3	0	0
FAD_4	0	0
FAD_5	0	0
FAD_6	0	0
FAD_7	0	0
FAD_8	0	1.34524e-05
FAD_9	0	1.34524e-05
FAD_10	0	1.34524e-05
FAD_11	0	8.07146e-06
FAD_12	0	8.07146e-06
FAD_13	0	8.07146e-06
FAD_20	0	0
FAD_21	0	0
FAD_22	0	0
FAD_23	0	0
FAD_24	0	0
FAD_25	0	0
FAD_26	0	0
FAD_27	0	0
ADCL	0.000195438	0.000199813
ADCS	0.000195438	0.000199813
DHFS	0.000195438	0.000195438
DHNPA_1	0	0.000195438
DHNPA2r	0	0.000195438
DHPS2	0	0.000195438
DNMPPA	0.000195438	0.000195438
DNTPPA	0.000195438	0.000195438
FOLD3	0	0.000195438
FTHFD	0	3.51889e-05
GLYCL	0	0.0457347
GTPCI	0.000195438	0.000195438
HPPK	0	0.000195438
HPPK2	0	0.000195438
MTHFC	0.226415	0.22645
MTHFD	0.226415	0.22645
MTHFR2	0.0433004	0.0433043
THFGLUS	0	0
FCLPA	0	0
GFUCS	0	0
GMAND	0	0
MAN1PT	0	4.03573e-05
MAN1PT2	0.0168745	0.0169149
MAN6PI	-0.040139	-0.040139
PMANM	-0.0169149	-0.0169149
GLYALDDr	0	2.01786e-05
ALCD19y	-2.01786e-05	0
AGPAT160	0.00434556	0.00435228
AGPAT160190	0.00904656	0.00904658
AGPAT190	0.00298458	0.00298458
CDAPPA160	0	2.01786e-05
CDAPPA160190	0	2.01786e-05
CDAPPA190	0	2.01786e-05
CDPPT160	0	1.34524e-05
CDPPT160190	0.00302562	0.00302562
CLPNS160190	0.00143134	0.00143134
DAGK160	0	4.03573e-05
DASYN160	0.00257684	0.00259702
DASYN160190	0.00738583	0.00740601
DASYN190190	0.00141937	0.00143954
G16MTM2	0	0.00129673
G3PAT160	0	2.88911e-05
G3PAT190	0.00298458	0.00298458
GPDDA2	0	6.72621e-06
PGSA160	0.00158475	0.00158476
PGSA160190	0.00436021	0.00436022
PGSA190	0.00141937	0.00141937
PSD160	0.00099209	0.000998816
PSSA160	0.00099209	0.000998816
G3PD5	0	23.447
G3PD1ir	0.0268048	23.4738
G3PT	0.00306373	0.00310409
LIPW	0	0
CHOLK_1	0	0
ACS	0	4.03573e-05
ALDD2x	0	4.03573e-05
ASAD	-0.0913372	-0.091318
ASPK	0.091318	0.0913372
ENO	-1.51122	-1.51104
FBA	-0.478322	-0.478311
FBP	0.478311	0.478351
GAPD	-1.20312	-1.2031
GCCa	0	0.0457347
GCCb	0	0.0457347
GHMT2r	0.23126	0.231419
GLYCK	0	2.01786e-05
HEX1	0	4.03573e-05
HSDy	-0.0716055	-0.0715863
HSK	0.0331535	0.0716055
LDH_L	-24.0149	-0.567816
PDH	0	0.000391343
PDHa	0	0.000391343
PDHbr	0	0.000391343
PFK	0	4.03573e-05
PGCD	0.307942	0.308119
PGI	-0.184445	-0.184411
PGK	1.2031	1.20312
PGM	1.51104	1.51122
PGMT	-0.129431	-0.0719116
G6PP	0.0397763	0.0398974
PSERT	0.307942	0.308119
PSP_L	0.293992	0.308119
PYK	0	2.86025
PYRDC	0	0.000391343
SERD_D	0	0
THRS	0.0331535	0.0716055
TPI	-0.512171	-0.512151
ALCD2ir	-1	-0.999961
THRD	0	0
GLXO1	0	3.51889e-05
GLYCTO1	0	8.07145e-05
GLYCTO2	0	0.000390876
GLYCTO3	0	0.000390876
GLYCTO4	0	0.000390876
ICL	0	0.000274773
OXACOAL	0	3.51889e-05
OXCDC	0	3.51889e-05
PGLYCP	0	0
GCALDD	0.000390875	0.000390876
GLYDHDA_copy1	-0.000665648	0
GLYDHDA_copy2	-0.000665648	0
ATPPRT	0.018302	0.0183052
HISTD	0.018302	0.0183052
HISTP	0.018302	0.0183052
HSTPT	0.018302	0.0183052
IG3PS	0.018302	0.0183052
IGPDH	0.018302	0.0183052
PRAIi	0.00491623	0.00491895
PRAMPC	0.018302	0.0183052
PRATPP	0.018302	0.0183052
PRMICI	0.018302	0.0183052
MI1PP	0	0.00303907
MI1PS	0	0.00302562
MI3PP	0	0.00302562
MI3PS	0.00320029	0.00622592
NAGINSP	0.00320029	0.0032003
DM_ergoth_c	0	1.30163e-06
DM_tbsinol_c	0	1.63804e-06
DM_isotbsinol_13S_c	0	1.63804e-06
DM_isotbsinol_13R_c	0	1.63804e-06
DM_psd5p_c	0	0
DM_cpppg1_c	0	0
DM_scys__L_c	0	0
DM_gmhep1p_c	0	4.62658e-06
LAT	0	0
TMHAS5	0	0
TMHAS6	0	0
FADE233	0	2.69049e-05
BKDC	0	2.69049e-05
BKDA2	0	2.69049e-05
PKS2	0.0015635	0.0015635
MAS3	0.0015635	0.0015635
PKS122	0	0
PKS121	0	0
ACOADH1	0	1.91892e-05
BKDC1	0	1.91892e-05
3M2OPLOXRD	0	1.91892e-05
PTA2	0	0
OPP	0.0028827	0.00288271
HEXTT	0.0028827	0.00288271
PPTT	0.0028827	0.00288271
GGTT	0.0028827	0.00288271
LIPY	0	0
GMHEPPA	0	4.62658e-06
AACPS11	0.00157645	0.00157827
ALAALAD	0	4.03573e-05
ARACHTA	0	5.46338e-07
CHRPL	0.00157645	0.00157827
FACOAL200	0	5.46338e-07
FACOALPHDCA	-0.00157827	-0.00157645
FACOALPREPH	-5.46338e-07	2.01786e-05
FAH4	0	0
FASPHDCA	0.00157645	0.00157827
FASm1601	0.000287293	0.000287294
FASm1801	0.000287293	0.000287294
FASm2001	0.000287293	0.000287294
FASm220	0.00191529	0.00191638
FASm2201	0.000287293	0.000287294
FASm240	0	1.09268e-06
FASm2401	0.000287293	0.000287294
FASm260	0	1.09268e-06
FASm2601	0.000287293	0.000287294
FASm2602	0.000574587	0.000574587
FASm280	0	1.09268e-06
FASm2801	0.000287293	0.000287294
FASm2802	0.000574587	0.000574587
FASm300	0.000574587	0.000574587
FASm3001	0	0
FASm320	0.000574587	0.000574587
FASm340	0.000574587	0.000574587
GGLUCT2	0	1.34524e-05
GMT1	0.000917824	0.000917825
MCBTS_1	0	2.5788e-08
MCBTS2_1	0	2.55329e-08
MCBTS3	0	0
PDIMAS	0	5.46338e-07
PGLS	0	0
PGPP160	0.00158475	0.00158476
PGPP160190	0.00436021	0.00436022
PGPP190	0.00141937	0.00141937
PHTHDLS	0	5.46338e-07
PHTHDLS2	0	4.99291e-07
PHTHS	0	5.46338e-07
PHTHS2	0	4.99291e-07
PPDIMAS	0	4.99291e-07
PREPHACPH	0	2.01786e-05
PREPPACPH	0	4.99291e-07
PREPTHS	0	5.46338e-07
PREPTHS2	0	4.99291e-07
PREPTTA	-5.46338e-07	2.01786e-05
TATS	0.000287293	0.000287294
TRE6PP	0.00731103	0.0648504
TRE6PS	0.00889676	0.0664361
TRESULT	0.00158158	0.00158158
TRIATS	0	0
UAMRH	0.000238678	0.000238679
S7PI	0	4.62658e-06
GMHEPK	0	4.62658e-06
CMLDC	0	0
H2CO3D	0	15.8827
HCO3E	1.81001	4.01986
NTP3	0	4.03573e-05
MBTK3	0	2.5788e-08
MBTG	0	5.15761e-08
MBTA3	0	0
MBTA1	0	2.5788e-08
SALSYN	0	5.15761e-08
FAMPL1	0.00395211	0.00395493
FAMPL2	0.00261031	0.00261313
FAMPL3	0.00207139	0.00207421
FAMPL4	0.000538186	0.000538187
FAMPL5	0.0023356	0.00233841
MYC1CYC1	0.00395211	0.00395493
MYC1CYC2	0.00261031	0.00261313
MYC1CYC3	0.00207139	0.00207421
MYC1CYC4	0.000538186	0.000538187
MYC1CYC5	0.0023356	0.00233841
MYC1M1	0.000538186	0.000538187
MYC1M2	0.0023356	0.00233841
MYC2CYC1	0.00395211	0.00395493
MYC2CYC2	0.00261031	0.00261313
MYC2CYC3	0.00207139	0.00207421
MYCON1	0.00395211	0.00395493
MYCON2	0.00261031	0.00261313
MYCON3	0.00207139	0.00207421
MYCON4	0.000538186	0.000538187
MYCON5	0.0023356	0.00233841
MYCSacp50	0.00395211	0.00395493
MYCSacp56	0.0031485	0.00315132
MYCSacp58	0.00440981	0.00440981
OTSB1	0	1.12617e-05
MYCOPP	0.00720676	0.00721802
TMMYCO	0	1.12617e-05
MYCOE	0.00720676	0.00721802
PPM1	0.00720676	0.00720677
FBPA	0	5.63084e-06
BIRA	0	2.01786e-05
ACCD3	0	2.01786e-05
ACCA3	0	2.01786e-05
NADDP_1	0	2.01786e-05
NMNAT_1	0	2.01786e-05
ADNK1	0	0.0210335
ADNK3	0	0.0210335
ADNK4	0	0.0210335
CYTDK2	0	4.03573e-05
DADA	0	4.03573e-05
DADK	-0.000853086	-0.000832906
GALT	0	0
GSNK	0	4.03573e-05
GUAD	0	1.00893e-05
GUAPRT	0	4.03573e-05
INSK	0	4.03573e-05
NTD10	0	4.03573e-05
NTD11	0	4.03573e-05
NTD3	0	0
NTD5	0	4.03573e-05
NTD6	0	0
NTD7	0	4.03573e-05
NTD8	0	0
NTD9	0	4.03573e-05
NTPP2	0	2.01786e-05
NTPP3	0	2.01786e-05
NTPP5	0	2.01786e-05
NTPP7	0	2.01786e-05
NTPP8	0	2.01786e-05
TMDK1	0	4.03573e-05
UDPG4E	0.00535743	0.00535744
UDPGD	0	0
XPPT	0	4.03573e-05
ACODA	0	0
AMID4	0	0
AMPTASECG	0	1.34524e-05
BETALDHx	0	0
BPNT	0	4.03573e-05
CHOLD	0	0
DALAOX	0	8.07146e-05
FDH	0	0.000391343
GTMLT	0	1.34524e-05
HSST	0	0.038452
METSOXR1	0	4.03573e-05
METSOXR2	0	4.03573e-05
NH4OHDs	0	6.72621e-06
PAPSR	-0.00158158	-0.00154122
PGAMT	-0.0806979	-0.0806576
PHETA1	-0.0117559	-0.0117512
TARTD	0	0
TRPTA	0	2.69385e-06
TYRTA	-0.00795797	-0.00795333
ROSFE	0	0
MAK	0	0.057499
TBSYNLDPS	0	1.63804e-06
TBSNLS1	0	1.63804e-06
TBSNLS2	0	1.63804e-06
TBSNLS3	0	1.63804e-06
AMMQT8_2	0	0.000101688
ATPS4r	21.2617	21.2619
CYO1a	0	23.447
CYO1b	0	23.447
ICHORS	0.0028827	0.00288276
MNDNS1	0	0
MNDNS2	0	0
NADH10	0	23.447
NADH5	0	23.447
NADH9	0	23.447
PPA	1.38957	1.44708
5DGLCNR	0	0
ACPS1	0	0
DPCOAK	0.00478822	0.00478928
DPR	0.00478822	0.00478928
MOHMT	0.00478822	0.00478928
NADK	0.00332244	0.00332244
NAPRT	0	0
NNAM	0	0
NNATr	0.00703575	0.00703576
NNDPR	0.00703575	0.00703576
PANTS	0.00478822	0.00478928
PDX5POi	0	0
PNTK	0.00478822	0.00478928
PPCDC	0.00478822	0.00478928
PTPATi	0.00478822	0.00478928
PYAM5PO	0	0
QULNS	0.00703575	0.00703576
DRPA	0	7.4891e-06
G6PDH2r	0	3.4592e-05
GND	0	3.4592e-05
PGL	0	3.4592e-05
PRPPS	0.227868	0.227888
RBK	0	2.01786e-05
RPE	-0.173109	-0.17308
RPI	-0.155965	-0.155954
TALA	-0.0719172	-0.0719026
TKT1	-0.0719166	-0.0719026
TKT2	-0.101194	-0.101178
G6PDH3	0	0
DRBK	0	7.4891e-06
5DOAN_1	0	7.4891e-06
GLNSP1	0	0
GLNSP2	0	0
GLNSP3	0	0
PAPPT1	0.00485125	0.00485126
PAPPT2	0.00485125	0.00485126
PAPPT3	0.000240877	0.000240877
PGPPT3	0.000238678	0.000238679
PPTGS	0	0
PPTGS_TB1	0.004605	0.00460501
PPTGS_TB2	0.004605	0.00460501
UAAGDS	0.000240877	0.000240877
UAAGLS1	0.00485125	0.00485126
UAAGLS2	0.00485125	0.00485126
UAGPT1	0.00485125	0.00485126
UAGPT2	0.00485125	0.00485126
UAGPT3	0.000240877	0.000240877
UAMAGS	0.00994338	0.00994339
UAMAS	0.00994338	0.00994339
UGAGDS	0.000238678	0.000238679
UGGPT3	0.000238678	0.000238679
UGLDDS1_1	0.00485125	0.00485126
UGLDDS2_2	0.00485125	0.00485126
UGMAGS	0.000238678	0.000238679
UGMAS	0.000238678	0.000238679
UGMDDS	0.000240877	0.000240877
UGMDDS2	0.000238678	0.000238679
PHBADA	0	0
PHBADB	0	0
PHBADC	0	0
PHBADD	0	0
FRRPPDIMAS	0	0
RPPDIMAS	0	0
RRPPDIMAS	0	0
CDPMEK	0.116166	0.116172
DCPDP	0	0
DCPDPS	0	0.00835741
DPPS	0	0.00835741
DXPRIi	0.116166	0.116172
DXPS	0.116361	0.116368
GRTT	0.011631	0.0116326
IPDDI	-0.10454	0.0116326
IPDPS	0	0.116172
MECDPDH	0.116115	0.116172
MECDPS	0.116166	0.116172
MEPCT	0.116166	0.116172
UDPDPS	0	0.00835741
UDPDPS2	0	0.00835741
HMEDS	0	5.08438e-05
HMEDR	0	5.08438e-05
FRTT	0.0028827	0.0112417
IPDPUDCT	0	0.00835741
PPCOAC	0.0615548	2.27139
MCITD	0	2.20982
MCITS	0	2.20982
MICITDr	0	2.20982
MCITL2	0	2.20982
PPAKr	0	0
ADA	0	4.03573e-05
ADK1	-998.948	1.05228
ADNCYC	0	2.01786e-05
ADPT	0.00526651	0.00532704
ADSL1r	0.0450994	0.0451398
ADSL2r	0.103959	0.10396
ADSS	0.0450994	0.0451398
AICART	0.122261	0.122264
AIRCr	0.103959	0.10396
ASPCT	0.0754738	0.0754771
CBPS	0.104892	0.104898
CTPS1	0.0701095	0.0701902
CTPS2	0	4.03573e-05
CYTD	0	2.01786e-05
CYTK1	0.0662212	0.0662616
CYTK2	0	2.01786e-05
DCTPD	0	4.03573e-05
DCTPD2	0	4.03573e-05
DCYTD	0	0
DGK1	0	0
DHORTS	-0.0754771	-0.0754738
DTMPK	0.00249183	0.00251201
DURIK1	0	0
DURIPP	0	0
DUTPDP	0	2.01786e-05
GARFT	0.104154	0.104155
GK1	0.0176382	0.0176584
GLUPRT	0.104154	0.104155
GMPS2	0.0771612	0.0771713
GTPDPK	0	1.34524e-05
GTPH1	0	2.01786e-05
GUACYC	0	2.01786e-05
HXPRT	0	4.03573e-05
IMPC	-0.122264	-0.122261
IMPD	0.0771612	0.0771613
INSH	0.00530686	0.00532704
NDPK1	1.63843	4.51989
NDPK2	0.110979	0.171206
NDPK3	0.0614617	0.0617176
NDPK4	0.00267041	0.00269059
NDPK5	0.00473936	0.0257729
NDPK6	-0.00249183	2.01786e-05
NDPK7	0.00473936	0.00477972
NDPK8	0.00249183	0.00251201
NTD1	0	0
NTD2	0	4.03573e-05
NTD4	0	4.03573e-05
NTPP4	0	2.01786e-05
NTPTP1	0	0
NTPTP2	0	2.01786e-05
OMPDC	0.0754738	0.0754771
ORPT	-0.0754771	-0.0754738
PDE1	0	2.01786e-05
PDE4	0	2.01786e-05
PPK2	0	1000
PRAGSr	0.104154	0.104155
PRAIS	0.104154	0.104155
PRASCSi	0.103959	0.10396
PRFGS	0.104154	0.104155
PUNP1	0.00526651	0.00534722
PUNP2	-4.03573e-05	0
PUNP3	0	4.03573e-05
PUNP4	0	0
PUNP5	-0.00534722	-0.00526651
PUNP6	0	4.03573e-05
PUNP7	0	4.03573e-05
RNDR1	0.00334491	0.00334492
RNDR2	0.00473936	0.00473937
RNDR3	0.00473936	0.00477972
RNDR4	0	0.00249183
RNTR4	0	0.00249183
SADT	0.0325313	0.0325436
TMDPP	0	0
TMDS	0	0.00249183
TRDR	0.0462652	0.0463056
UMPK	0.0858345	0.0858547
UPPRT	0	0
UREA	0	0
URIDK2r	-0.00249183	-0.00247165
URIK2	0	4.03573e-05
YUMPS	0	0
DHORDi	0	8.07146e-05
BARB	0	0
DHORD2	0.0753931	0.0754771
GTPDPDP	0	1.34524e-05
PPGPPDP	0	1.34524e-05
TMDS3	0	0.00249183
ACACT1r	0	5.15761e-08
ACALD	0.999954	1.00039
ACKr	0.00311697	0.0341904
BDH	-5.10659e-08	0
HOPNTAL	0	0
INDPYRD	0	2.69385e-06
LO	0	1.91892e-05
L_LACD	0	8.07146e-05
L_LACD2	0	23.447
L_LACD3	0	23.447
MALS	0	3.51889e-05
ME1	0	2.86025
PFL	2.94026	2.94084
PPDK	0	4.03573e-05
PTAr	-0.0341904	-0.00311697
2O4EH	0	0
MGSA	0	2.01786e-05
ALCD22_L	-2.01786e-05	0
GLYCS_I	0	2.01786e-05
GLYCS_II	0	2.01786e-05
LCADi	0	2.01786e-05
ACCOAC	1.64354	1.64361
L_LACDcm_1	0.567831	0.567843
ACYP_2	0	4.03573e-05
ALDD1	0	0
BMNMSHS	0	0
CAT	0	4.03573e-05
CIGAMS	0.00320029	0.0032003
CMCBTFL	0.00131649	0.00136807
CMCBTFU	0.00131649	0.00136807
CYTBD	0.0753931	23.5229
CYTBD2	10.7642	34.2117
FCOAH2	0	2.01786e-05
FE3Ri	0.000586313	0.000586314
FETRANS	-0.000390876	0
FHL	2.96618	2.96676
FORMCOAL	-3.51889e-05	2.01786e-05
GTHS	0	1.34524e-05
MSHOXH	0	0
MYCTR	-1000	0
MYCTR2	0	1000
NO	0	0
NTRIR2x	0	6.72621e-06
NTRIRy	0	6.72621e-06
PRDX	0	0
NAGINS	0.00320029	0.0032003
NMO	0	6.72621e-06
SIRA2	-0.0309621	-0.0309497
ACP1_FMN	0	4.03573e-05
APRAUR	0.00857482	0.00857484
DHPPDA	0	0.00857484
DHPPDA2	0	0.00857484
FMNAT	0.00315143	0.00315144
GTPCII	0	0.00857484
NNDMBRT	0	0
RBFK	0.00857482	0.00861518
RBFSa	0.0171496	0.0171497
RBFSb	0.00857482	0.00857484
ORNDC	0	0
GLGE	0	0.057499
TREY	0	4.03573e-05
GLGB	0.0574587	0.0574788
GLGP	0	2.01786e-05
AMYL2	0	0.114998
PEPA	0	0
ADSK	0	4.03573e-05
IGAMD	0.00320029	0.0032003
MDFDH	0	0
MSHAMID	0	0
MSHS	0.00320029	0.0032003
PAPA1	0	0
PAPA2	0	0
MMPL8	0	0
APSR	0.032491	0.0325436
BPNT2	0	4.03573e-05
PMPK	0.000195438	0.00020889
TMPK	0.000195438	0.000205527
TMPPP	0.000195438	0.00020889
DAPDC	0.0192521	0.0192627
DAPE	0.0197316	0.0197422
DHDPRy	0.0197316	0.0197422
DHDPS	0.0197316	0.0197422
SDPDS	0.0197316	0.0197422
SDPTA	-0.0197422	-0.0197316
THDPS	0.0197316	0.0197422
ACYSBMNt	0	0
ALAt2r	-4.57955e-05	0
ARB_Dabc	0	0
ARBabc	0	5.38097e-05
ARBt2r	-5.38097e-05	0
ARGt5r	-4.74094e-06	0
ASNt2r	0.999964	1
ASPt2r	-3.56749e-05	0
BALAt2r	-4.57955e-05	0
BMNt	0	0
CAATPS	0	0.000161429
CAt4	-0.000322858	0
CHLabc	0	2.01786e-05
CITabc	0.999977	1
CO2t	-15.8827	0
COAt	-1.05547e-06	0
COBALTt5	0	0
COt	0	0.000137387
CRNabc	0	0
CYTDt2	-3.28469e-06	0
Clt	0	0
Cuabc	0	2.01786e-05
Cut1	0	2.01786e-05
DALAt2r	-4.57955e-05	0
DSERt2	0	0
ETHAt	-6.12634e-06	0
ADtr	0	0
FUMt2r	-3.56749e-05	0
GALt2	0	0
GLCabc	0	0
GLUt2r	-1.81892e-05	0
GLYBabc	0	0
GLYC3Pabc	0	0
GLYCt	0	1.45268e-05
GLYt2r	-4.29047e-05	0
GTHRDt2_1	0	0
H2CO3TP	-15.8827	0
H2Ot	-16.2517	-0.368582
H2St1	0	1.23111e-05
H2td	2.96618	2.96676
HDCAt2	0	0
HISt2r	-3.21519e-06	0
ID3ACALDt	0	2.69385e-06
ILEt2r	-1.16872e-05	0
Kabc	0	4.03573e-05
Kt1	0	1000
LCTSabc	0	0
LEUt2r	-1.41604e-05	0
LYSt5r	-1.06029e-05	0
L_LACt2r	-4.57955e-05	8.07145e-05
L_LACt3	0	8.07145e-05
MALTHPabc	0	0
MALTabc	0	0
MALt2r	-3.5675e-05	0
MEOHt2	0	0
METabc	0	0
MGt5	0	0
NAKtr	0	1000
NARK	0	5.92672e-06
NAt	-1000	0
NH4t	-0.321463	-0.321392
NOt	0	0
O2t	20	20
OCDCAt2	0	0
ORNt	-1.33966e-05	0
PACt2r	-4.33464e-06	0
PDIMAT	0	5.46338e-07
PHDCAt	-1.81807e-06	0
PHEt2r	-4.69043e-06	0
PIabc	0.325136	0.325141
PPAtr	0	0
PPDIMAT	0	4.99291e-07
PROabc	0	5.38097e-05
PROt2r	-5.38097e-05	0
PYRt2	-4.09979e-05	0
RIBabc	0	0
SERt2r	-2.03375e-05	0
SKMt2	-7.05187e-06	0
SUCCt2r	-3.92533e-05	0
SULabc	0.0325313	0.0325436
TARTRt7	0	0
THRt2r	-1.50868e-05	0
TREabc	0	0
TRPt2r	-2.71252e-06	0
TSULabc	0	0
TTDCAt2	0	0
TYRt2r	-4.63488e-06	0
VALt2r	-2.28978e-05	0
GLNabc	0	0
NIt5	0	0
Mn2t	0	8.07145e-05
HIAt	-9.25095e-06	0
CHSTEROLt_1	0.567831	0.567842
MOBDabc	0	2.01786e-05
MOBDabc_rev	0	2.01786e-05
ACt2r_1	-8.33183e-05	0
4HBAt	-0.000195438	-0.000195438
4ABZt	0	4.37576e-06
CHLabc_rev	0	2.01786e-05
PYDXNtr	0	0
FORt	-0.000161429	0
GLYCLTt	-3.38959e-05	0
NO3t3	0	0
MNabc_rev	0	8.07145e-05
ADOCBLabc	0	0
AKGt2r_1	-1.43016e-05	0
ACALDt	-4.57955e-05	0
OCDCEAt	-2.46739e-06	0
UREAt_2	0	0
VIUB	0	5.15761e-05
ETOHt3	-1	-0.999961
BTNTe	0	0
NODCOAt	0	0
OCTSCOAt	0	0
PC_TBt	0	0
GLYTRS	0	0
SELCYSS	0	0
TYRTRS	0	0
ALDD19xr	0	4.33464e-06
ANPRT	0.00491623	0.00491895
ANS	0.00491623	0.00491895
CHORM	0.0197045	0.0197092
CHORS	0.0292753	0.02928
DDPA	0.0292753	0.0292824
DHQTi	0.0292753	0.0292824
DHQS	0.0292753	0.0292824
IGPS	0.00491623	0.00491895
PEAMNO	0	4.33464e-06
PHYCBOXL	0	4.33464e-06
PPND	0.00795333	0.00795797
PPNDH	0.0117512	0.0117559
PSCVT	0.0292753	0.02928
SHK3Dr	0.0292753	0.0292824
SHKK	0.0292753	0.02928
TRPS1	0	0.00491895
TRPS2	0	0.00491895
TRPS3	0	0.00491895
ACONMT	0	0
ACGS	0	0
G5SD	0	0.0337607
G5SD2	0	0.0337607
GLU5K	0	0.0337607
SPMS	0	0
ACHBS	0.0214324	0.0214516
ACLS	0.105082	0.105109
DHAD1	0.105082	0.105109
DHAD2	0.0214324	0.0214516
ILETA	-0.0214441	-0.0214324
IPMD	0.05001	0.0500242
IPPMIa	-0.0500242	-0.05001
IPPMIb	-0.0500242	-0.05001
IPPS	0.05001	0.0500242
KARA1	-0.105109	-0.105082
KARA2	0.0214324	0.0214516
LEUTA	-0.0500242	-0.05001
OMCDC	0.05001	0.0500242
VALTA	-1000	-0.179418
MACCOAT	0	1.91892e-05
ECOAH12	0	2.69049e-05
3HBCOAHL	0	2.69049e-05
HACD9	0	1.91892e-05
ECOAH9ir	0	1.91892e-05
VPAMTr	-999.95	-0.129135
EGTD	0	1.30163e-06
DGTP8DETOX	0	0
DGTP8OXO	0	0
GTP8OXO	0	0
MMSAD2	0.567831	0.567842
ECHA20	0	9.25095e-06
CHOL1	0.567756	0.567842
FADE282	0.567831	0.567842
HOPNTAL2_1	0.567831	0.567842
ECHA192	0.567831	0.567842
HSA	0.567831	0.567842
FADB3	0.567831	0.567842
FADB2	0.567831	0.567842
CHCD	0	9.25095e-06
HDAD	0.567831	0.567842
CHOD	0	8.07146e-05
3HSA	0.567831	0.567842
HSAC	0.567831	0.567842
HSAE	0.567831	0.567842
HIAA	0	9.25095e-06
IPDAB	0	0.567842
KSH	0.567831	0.567842
ECHA193	0.567831	0.567842
CYP1	0.567831	0.567842
IPDF	0	0.567842
HIPA	0	0.567842
CHOLCOA	0.567831	0.567842
ECHA191	0.567831	0.567842
FADE30	0.567831	0.567842
CYP3	0.567831	0.567842
CYP2	0.567831	0.567842
PRCOA1	0.567831	0.567842
FADE281	0.567831	0.567842
FADD3	0	0.567842
KSTD	0.567831	0.567842
FADD17	0.567831	0.567842
FADE51	0.567831	0.567842
FADE52	0.567831	0.567842
HIPEOX	0.56783	0.567842
IPDCF	0.56783	0.567842
ECHA20_2	0.56783	0.567842
FADA6	0.56783	0.567842
FADE31	0.56783	0.567842
MBKTHIO	0.56783	0.567842
EX_cbi_e	0	0
BACA	0	0
SDH1	10.7642	1000
ATPM	1	1
DHFR_copy1	0.000195438	0.00268727
BiomassGrowth_sMtb	0	0
BIOMASS__2	0.244297	0.244297
BIOMASS__3	0	0
QRr	-1000	11.6004
NADH2r	-11.6004	1000
ADK2	-1000	0
