# Supplementary material for: A systematic evaluation of Mycobacterium tuberculosis Genome-Scale Metabolic Networks
Source: PLoS Comput Biol. 2020 Jun 15;16(6):e1007533. doi: 10.1371/journal.pcbi.1007533 (PMC7316355; doi:10.1371/journal.pcbi.1007533)
Supplement: S8 File — (ZIP) [file pcbi.1007533.s040.zip › Cholesterol_Essentiality(Griffin_data)/results/iEK1011_2.0_Griffin_Cholesterol_metricsctoff.xlsx]

## Sheet: Sheet1
LastNames	Metr_values
Model Genes	1013
Evaluated Genes	866
True Positives	210
True Negatives	503
False Negatives	132
False Positives	21
Sensitivity	0.614035
Specificity	0.959924
Positive Predictive Value	0.909091
Negative Predictive Value	0.792126
Fall out	0.0400763
False Discovery Rate	0.0909091
False Negative Rate	0.385965
Accuracy	0.823326
Mathews Correlation Coefficient	0.634405
Uncertain Genes	129
Too Small Genes	12
Not found genes	6
