# Supplementary material for: A systematic evaluation of Mycobacterium tuberculosis Genome-Scale Metabolic Networks
Source: PLoS Comput Biol. 2020 Jun 15;16(6):e1007533. doi: 10.1371/journal.pcbi.1007533 (PMC7316355; doi:10.1371/journal.pcbi.1007533)
Supplement: S8 File — (ZIP) [file pcbi.1007533.s040.zip › Cholesterol_Essentiality(Griffin_data)/results/iEK1011_2.0_Griffin_Cholesterol_metrics_roc.xlsx]

## Sheet: Sheet1
GR_Threshold_c	N_TN	N_TP	N_FN	N_FP	SENSITIVITY	SPECIFICITY	PPV	NPV	FALL_OUT	FDR	FNR	ACCURACY	MCC
0.005	503	210	132	21	0.614035	0.959924	0.909091	0.792126	0.0400763	0.0909091	0.385965	0.823326	0.634405
0.01	503	210	132	21	0.614035	0.959924	0.909091	0.792126	0.0400763	0.0909091	0.385965	0.823326	0.634405
0.015	503	210	132	21	0.614035	0.959924	0.909091	0.792126	0.0400763	0.0909091	0.385965	0.823326	0.634405
0.02	503	210	132	21	0.614035	0.959924	0.909091	0.792126	0.0400763	0.0909091	0.385965	0.823326	0.634405
0.025	503	210	132	21	0.614035	0.959924	0.909091	0.792126	0.0400763	0.0909091	0.385965	0.823326	0.634405
0.03	503	210	132	21	0.614035	0.959924	0.909091	0.792126	0.0400763	0.0909091	0.385965	0.823326	0.634405
0.035	503	210	132	21	0.614035	0.959924	0.909091	0.792126	0.0400763	0.0909091	0.385965	0.823326	0.634405
0.04	503	210	132	21	0.614035	0.959924	0.909091	0.792126	0.0400763	0.0909091	0.385965	0.823326	0.634405
0.045	503	210	132	21	0.614035	0.959924	0.909091	0.792126	0.0400763	0.0909091	0.385965	0.823326	0.634405
0.05	503	210	132	21	0.614035	0.959924	0.909091	0.792126	0.0400763	0.0909091	0.385965	0.823326	0.634405
0.055	503	210	132	21	0.614035	0.959924	0.909091	0.792126	0.0400763	0.0909091	0.385965	0.823326	0.634405
0.06	503	210	132	21	0.614035	0.959924	0.909091	0.792126	0.0400763	0.0909091	0.385965	0.823326	0.634405
0.065	503	210	132	21	0.614035	0.959924	0.909091	0.792126	0.0400763	0.0909091	0.385965	0.823326	0.634405
0.07	503	210	132	21	0.614035	0.959924	0.909091	0.792126	0.0400763	0.0909091	0.385965	0.823326	0.634405
0.075	503	210	132	21	0.614035	0.959924	0.909091	0.792126	0.0400763	0.0909091	0.385965	0.823326	0.634405
0.08	503	210	132	21	0.614035	0.959924	0.909091	0.792126	0.0400763	0.0909091	0.385965	0.823326	0.634405
0.085	503	210	132	21	0.614035	0.959924	0.909091	0.792126	0.0400763	0.0909091	0.385965	0.823326	0.634405
0.09	503	210	132	21	0.614035	0.959924	0.909091	0.792126	0.0400763	0.0909091	0.385965	0.823326	0.634405
0.095	503	210	132	21	0.614035	0.959924	0.909091	0.792126	0.0400763	0.0909091	0.385965	0.823326	0.634405
0.1	503	210	132	21	0.614035	0.959924	0.909091	0.792126	0.0400763	0.0909091	0.385965	0.823326	0.634405
0.105	503	210	132	21	0.614035	0.959924	0.909091	0.792126	0.0400763	0.0909091	0.385965	0.823326	0.634405
0.11	503	210	132	21	0.614035	0.959924	0.909091	0.792126	0.0400763	0.0909091	0.385965	0.823326	0.634405
0.115	503	210	132	21	0.614035	0.959924	0.909091	0.792126	0.0400763	0.0909091	0.385965	0.823326	0.634405
0.12	503	210	132	21	0.614035	0.959924	0.909091	0.792126	0.0400763	0.0909091	0.385965	0.823326	0.634405
0.125	503	210	132	21	0.614035	0.959924	0.909091	0.792126	0.0400763	0.0909091	0.385965	0.823326	0.634405
0.13	503	210	132	21	0.614035	0.959924	0.909091	0.792126	0.0400763	0.0909091	0.385965	0.823326	0.634405
0.135	503	210	132	21	0.614035	0.959924	0.909091	0.792126	0.0400763	0.0909091	0.385965	0.823326	0.634405
0.14	503	210	132	21	0.614035	0.959924	0.909091	0.792126	0.0400763	0.0909091	0.385965	0.823326	0.634405
0.145	503	210	132	21	0.614035	0.959924	0.909091	0.792126	0.0400763	0.0909091	0.385965	0.823326	0.634405
0.15	503	210	132	21	0.614035	0.959924	0.909091	0.792126	0.0400763	0.0909091	0.385965	0.823326	0.634405
0.155	503	210	132	21	0.614035	0.959924	0.909091	0.792126	0.0400763	0.0909091	0.385965	0.823326	0.634405
0.16	503	210	132	21	0.614035	0.959924	0.909091	0.792126	0.0400763	0.0909091	0.385965	0.823326	0.634405
0.165	503	210	132	21	0.614035	0.959924	0.909091	0.792126	0.0400763	0.0909091	0.385965	0.823326	0.634405
0.17	503	210	132	21	0.614035	0.959924	0.909091	0.792126	0.0400763	0.0909091	0.385965	0.823326	0.634405
0.175	503	210	132	21	0.614035	0.959924	0.909091	0.792126	0.0400763	0.0909091	0.385965	0.823326	0.634405
0.18	503	210	132	21	0.614035	0.959924	0.909091	0.792126	0.0400763	0.0909091	0.385965	0.823326	0.634405
0.185	503	210	132	21	0.614035	0.959924	0.909091	0.792126	0.0400763	0.0909091	0.385965	0.823326	0.634405
0.19	503	210	132	21	0.614035	0.959924	0.909091	0.792126	0.0400763	0.0909091	0.385965	0.823326	0.634405
0.195	501	212	130	23	0.619883	0.956107	0.902128	0.793978	0.0438931	0.0978723	0.380117	0.823326	0.633206
0.2	501	218	124	23	0.637427	0.956107	0.904564	0.8016	0.0438931	0.0954357	0.362573	0.830254	0.647404
0.205	501	218	124	23	0.637427	0.956107	0.904564	0.8016	0.0438931	0.0954357	0.362573	0.830254	0.647404
0.21	501	218	124	23	0.637427	0.956107	0.904564	0.8016	0.0438931	0.0954357	0.362573	0.830254	0.647404
0.215	501	218	124	23	0.637427	0.956107	0.904564	0.8016	0.0438931	0.0954357	0.362573	0.830254	0.647404
0.22	501	218	124	23	0.637427	0.956107	0.904564	0.8016	0.0438931	0.0954357	0.362573	0.830254	0.647404
0.225	501	218	124	23	0.637427	0.956107	0.904564	0.8016	0.0438931	0.0954357	0.362573	0.830254	0.647404
0.23	501	218	124	23	0.637427	0.956107	0.904564	0.8016	0.0438931	0.0954357	0.362573	0.830254	0.647404
0.235	501	218	124	23	0.637427	0.956107	0.904564	0.8016	0.0438931	0.0954357	0.362573	0.830254	0.647404
0.24	501	218	124	23	0.637427	0.956107	0.904564	0.8016	0.0438931	0.0954357	0.362573	0.830254	0.647404
0.245	501	218	124	23	0.637427	0.956107	0.904564	0.8016	0.0438931	0.0954357	0.362573	0.830254	0.647404
0.25	501	218	124	23	0.637427	0.956107	0.904564	0.8016	0.0438931	0.0954357	0.362573	0.830254	0.647404
0.255	501	218	124	23	0.637427	0.956107	0.904564	0.8016	0.0438931	0.0954357	0.362573	0.830254	0.647404
0.26	501	218	124	23	0.637427	0.956107	0.904564	0.8016	0.0438931	0.0954357	0.362573	0.830254	0.647404
0.265	501	218	124	23	0.637427	0.956107	0.904564	0.8016	0.0438931	0.0954357	0.362573	0.830254	0.647404
0.27	501	218	124	23	0.637427	0.956107	0.904564	0.8016	0.0438931	0.0954357	0.362573	0.830254	0.647404
0.275	501	218	124	23	0.637427	0.956107	0.904564	0.8016	0.0438931	0.0954357	0.362573	0.830254	0.647404
0.28	501	218	124	23	0.637427	0.956107	0.904564	0.8016	0.0438931	0.0954357	0.362573	0.830254	0.647404
0.285	501	218	124	23	0.637427	0.956107	0.904564	0.8016	0.0438931	0.0954357	0.362573	0.830254	0.647404
0.29	501	218	124	23	0.637427	0.956107	0.904564	0.8016	0.0438931	0.0954357	0.362573	0.830254	0.647404
0.295	501	218	124	23	0.637427	0.956107	0.904564	0.8016	0.0438931	0.0954357	0.362573	0.830254	0.647404
0.3	501	218	124	23	0.637427	0.956107	0.904564	0.8016	0.0438931	0.0954357	0.362573	0.830254	0.647404
0.305	501	218	124	23	0.637427	0.956107	0.904564	0.8016	0.0438931	0.0954357	0.362573	0.830254	0.647404
0.31	501	218	124	23	0.637427	0.956107	0.904564	0.8016	0.0438931	0.0954357	0.362573	0.830254	0.647404
0.315	501	218	124	23	0.637427	0.956107	0.904564	0.8016	0.0438931	0.0954357	0.362573	0.830254	0.647404
0.32	501	218	124	23	0.637427	0.956107	0.904564	0.8016	0.0438931	0.0954357	0.362573	0.830254	0.647404
0.325	501	218	124	23	0.637427	0.956107	0.904564	0.8016	0.0438931	0.0954357	0.362573	0.830254	0.647404
0.33	501	218	124	23	0.637427	0.956107	0.904564	0.8016	0.0438931	0.0954357	0.362573	0.830254	0.647404
0.335	501	218	124	23	0.637427	0.956107	0.904564	0.8016	0.0438931	0.0954357	0.362573	0.830254	0.647404
0.34	501	218	124	23	0.637427	0.956107	0.904564	0.8016	0.0438931	0.0954357	0.362573	0.830254	0.647404
0.345	501	218	124	23	0.637427	0.956107	0.904564	0.8016	0.0438931	0.0954357	0.362573	0.830254	0.647404
0.35	501	218	124	23	0.637427	0.956107	0.904564	0.8016	0.0438931	0.0954357	0.362573	0.830254	0.647404
0.355	501	218	124	23	0.637427	0.956107	0.904564	0.8016	0.0438931	0.0954357	0.362573	0.830254	0.647404
0.36	501	218	124	23	0.637427	0.956107	0.904564	0.8016	0.0438931	0.0954357	0.362573	0.830254	0.647404
0.365	501	218	124	23	0.637427	0.956107	0.904564	0.8016	0.0438931	0.0954357	0.362573	0.830254	0.647404
0.37	500	218	124	24	0.637427	0.954198	0.900826	0.801282	0.0458015	0.0991736	0.362573	0.829099	0.644504
0.375	500	218	124	24	0.637427	0.954198	0.900826	0.801282	0.0458015	0.0991736	0.362573	0.829099	0.644504
0.38	500	218	124	24	0.637427	0.954198	0.900826	0.801282	0.0458015	0.0991736	0.362573	0.829099	0.644504
0.385	500	218	124	24	0.637427	0.954198	0.900826	0.801282	0.0458015	0.0991736	0.362573	0.829099	0.644504
0.39	500	218	124	24	0.637427	0.954198	0.900826	0.801282	0.0458015	0.0991736	0.362573	0.829099	0.644504
0.395	497	230	112	27	0.672515	0.948473	0.894942	0.816092	0.0515267	0.105058	0.327485	0.839492	0.664487
0.4	497	230	112	27	0.672515	0.948473	0.894942	0.816092	0.0515267	0.105058	0.327485	0.839492	0.664487
0.405	497	230	112	27	0.672515	0.948473	0.894942	0.816092	0.0515267	0.105058	0.327485	0.839492	0.664487
0.41	497	230	112	27	0.672515	0.948473	0.894942	0.816092	0.0515267	0.105058	0.327485	0.839492	0.664487
0.415	497	230	112	27	0.672515	0.948473	0.894942	0.816092	0.0515267	0.105058	0.327485	0.839492	0.664487
0.42	497	230	112	27	0.672515	0.948473	0.894942	0.816092	0.0515267	0.105058	0.327485	0.839492	0.664487
0.425	497	230	112	27	0.672515	0.948473	0.894942	0.816092	0.0515267	0.105058	0.327485	0.839492	0.664487
0.43	497	230	112	27	0.672515	0.948473	0.894942	0.816092	0.0515267	0.105058	0.327485	0.839492	0.664487
0.435	497	230	112	27	0.672515	0.948473	0.894942	0.816092	0.0515267	0.105058	0.327485	0.839492	0.664487
0.44	497	230	112	27	0.672515	0.948473	0.894942	0.816092	0.0515267	0.105058	0.327485	0.839492	0.664487
0.445	497	231	111	27	0.675439	0.948473	0.895349	0.817434	0.0515267	0.104651	0.324561	0.840647	0.666869
0.45	497	231	111	27	0.675439	0.948473	0.895349	0.817434	0.0515267	0.104651	0.324561	0.840647	0.666869
0.455	497	231	111	27	0.675439	0.948473	0.895349	0.817434	0.0515267	0.104651	0.324561	0.840647	0.666869
0.46	497	231	111	27	0.675439	0.948473	0.895349	0.817434	0.0515267	0.104651	0.324561	0.840647	0.666869
0.465	497	231	111	27	0.675439	0.948473	0.895349	0.817434	0.0515267	0.104651	0.324561	0.840647	0.666869
0.47	497	231	111	27	0.675439	0.948473	0.895349	0.817434	0.0515267	0.104651	0.324561	0.840647	0.666869
0.475	497	231	111	27	0.675439	0.948473	0.895349	0.817434	0.0515267	0.104651	0.324561	0.840647	0.666869
0.48	497	231	111	27	0.675439	0.948473	0.895349	0.817434	0.0515267	0.104651	0.324561	0.840647	0.666869
0.485	497	231	111	27	0.675439	0.948473	0.895349	0.817434	0.0515267	0.104651	0.324561	0.840647	0.666869
0.49	497	231	111	27	0.675439	0.948473	0.895349	0.817434	0.0515267	0.104651	0.324561	0.840647	0.666869
0.495	497	231	111	27	0.675439	0.948473	0.895349	0.817434	0.0515267	0.104651	0.324561	0.840647	0.666869
0.5	497	231	111	27	0.675439	0.948473	0.895349	0.817434	0.0515267	0.104651	0.324561	0.840647	0.666869
0.505	497	231	111	27	0.675439	0.948473	0.895349	0.817434	0.0515267	0.104651	0.324561	0.840647	0.666869
0.51	497	231	111	27	0.675439	0.948473	0.895349	0.817434	0.0515267	0.104651	0.324561	0.840647	0.666869
0.515	497	231	111	27	0.675439	0.948473	0.895349	0.817434	0.0515267	0.104651	0.324561	0.840647	0.666869
0.52	497	231	111	27	0.675439	0.948473	0.895349	0.817434	0.0515267	0.104651	0.324561	0.840647	0.666869
0.525	497	231	111	27	0.675439	0.948473	0.895349	0.817434	0.0515267	0.104651	0.324561	0.840647	0.666869
0.53	497	231	111	27	0.675439	0.948473	0.895349	0.817434	0.0515267	0.104651	0.324561	0.840647	0.666869
0.535	497	231	111	27	0.675439	0.948473	0.895349	0.817434	0.0515267	0.104651	0.324561	0.840647	0.666869
0.54	497	231	111	27	0.675439	0.948473	0.895349	0.817434	0.0515267	0.104651	0.324561	0.840647	0.666869
0.545	497	231	111	27	0.675439	0.948473	0.895349	0.817434	0.0515267	0.104651	0.324561	0.840647	0.666869
0.55	497	231	111	27	0.675439	0.948473	0.895349	0.817434	0.0515267	0.104651	0.324561	0.840647	0.666869
0.555	497	231	111	27	0.675439	0.948473	0.895349	0.817434	0.0515267	0.104651	0.324561	0.840647	0.666869
0.56	497	231	111	27	0.675439	0.948473	0.895349	0.817434	0.0515267	0.104651	0.324561	0.840647	0.666869
0.565	497	231	111	27	0.675439	0.948473	0.895349	0.817434	0.0515267	0.104651	0.324561	0.840647	0.666869
0.57	497	231	111	27	0.675439	0.948473	0.895349	0.817434	0.0515267	0.104651	0.324561	0.840647	0.666869
0.575	497	231	111	27	0.675439	0.948473	0.895349	0.817434	0.0515267	0.104651	0.324561	0.840647	0.666869
0.58	497	231	111	27	0.675439	0.948473	0.895349	0.817434	0.0515267	0.104651	0.324561	0.840647	0.666869
0.585	497	231	111	27	0.675439	0.948473	0.895349	0.817434	0.0515267	0.104651	0.324561	0.840647	0.666869
0.59	497	231	111	27	0.675439	0.948473	0.895349	0.817434	0.0515267	0.104651	0.324561	0.840647	0.666869
0.595	497	231	111	27	0.675439	0.948473	0.895349	0.817434	0.0515267	0.104651	0.324561	0.840647	0.666869
0.6	497	231	111	27	0.675439	0.948473	0.895349	0.817434	0.0515267	0.104651	0.324561	0.840647	0.666869
0.605	497	231	111	27	0.675439	0.948473	0.895349	0.817434	0.0515267	0.104651	0.324561	0.840647	0.666869
0.61	497	231	111	27	0.675439	0.948473	0.895349	0.817434	0.0515267	0.104651	0.324561	0.840647	0.666869
0.615	497	231	111	27	0.675439	0.948473	0.895349	0.817434	0.0515267	0.104651	0.324561	0.840647	0.666869
0.62	497	231	111	27	0.675439	0.948473	0.895349	0.817434	0.0515267	0.104651	0.324561	0.840647	0.666869
0.625	497	231	111	27	0.675439	0.948473	0.895349	0.817434	0.0515267	0.104651	0.324561	0.840647	0.666869
0.63	497	231	111	27	0.675439	0.948473	0.895349	0.817434	0.0515267	0.104651	0.324561	0.840647	0.666869
0.635	497	231	111	27	0.675439	0.948473	0.895349	0.817434	0.0515267	0.104651	0.324561	0.840647	0.666869
0.64	497	231	111	27	0.675439	0.948473	0.895349	0.817434	0.0515267	0.104651	0.324561	0.840647	0.666869
0.645	497	231	111	27	0.675439	0.948473	0.895349	0.817434	0.0515267	0.104651	0.324561	0.840647	0.666869
0.65	497	231	111	27	0.675439	0.948473	0.895349	0.817434	0.0515267	0.104651	0.324561	0.840647	0.666869
0.655	497	231	111	27	0.675439	0.948473	0.895349	0.817434	0.0515267	0.104651	0.324561	0.840647	0.666869
0.66	497	231	111	27	0.675439	0.948473	0.895349	0.817434	0.0515267	0.104651	0.324561	0.840647	0.666869
0.665	497	233	109	27	0.681287	0.948473	0.896154	0.820132	0.0515267	0.103846	0.318713	0.842956	0.671631
0.67	497	233	109	27	0.681287	0.948473	0.896154	0.820132	0.0515267	0.103846	0.318713	0.842956	0.671631
0.675	497	233	109	27	0.681287	0.948473	0.896154	0.820132	0.0515267	0.103846	0.318713	0.842956	0.671631
0.68	497	233	109	27	0.681287	0.948473	0.896154	0.820132	0.0515267	0.103846	0.318713	0.842956	0.671631
0.685	497	233	109	27	0.681287	0.948473	0.896154	0.820132	0.0515267	0.103846	0.318713	0.842956	0.671631
0.69	497	233	109	27	0.681287	0.948473	0.896154	0.820132	0.0515267	0.103846	0.318713	0.842956	0.671631
0.695	497	233	109	27	0.681287	0.948473	0.896154	0.820132	0.0515267	0.103846	0.318713	0.842956	0.671631
0.7	497	233	109	27	0.681287	0.948473	0.896154	0.820132	0.0515267	0.103846	0.318713	0.842956	0.671631
0.705	497	233	109	27	0.681287	0.948473	0.896154	0.820132	0.0515267	0.103846	0.318713	0.842956	0.671631
0.71	497	233	109	27	0.681287	0.948473	0.896154	0.820132	0.0515267	0.103846	0.318713	0.842956	0.671631
0.715	497	233	109	27	0.681287	0.948473	0.896154	0.820132	0.0515267	0.103846	0.318713	0.842956	0.671631
0.72	497	233	109	27	0.681287	0.948473	0.896154	0.820132	0.0515267	0.103846	0.318713	0.842956	0.671631
0.725	497	233	109	27	0.681287	0.948473	0.896154	0.820132	0.0515267	0.103846	0.318713	0.842956	0.671631
0.73	497	233	109	27	0.681287	0.948473	0.896154	0.820132	0.0515267	0.103846	0.318713	0.842956	0.671631
0.735	497	233	109	27	0.681287	0.948473	0.896154	0.820132	0.0515267	0.103846	0.318713	0.842956	0.671631
0.74	497	233	109	27	0.681287	0.948473	0.896154	0.820132	0.0515267	0.103846	0.318713	0.842956	0.671631
0.745	497	233	109	27	0.681287	0.948473	0.896154	0.820132	0.0515267	0.103846	0.318713	0.842956	0.671631
0.75	497	233	109	27	0.681287	0.948473	0.896154	0.820132	0.0515267	0.103846	0.318713	0.842956	0.671631
0.755	497	233	109	27	0.681287	0.948473	0.896154	0.820132	0.0515267	0.103846	0.318713	0.842956	0.671631
0.76	497	233	109	27	0.681287	0.948473	0.896154	0.820132	0.0515267	0.103846	0.318713	0.842956	0.671631
0.765	497	233	109	27	0.681287	0.948473	0.896154	0.820132	0.0515267	0.103846	0.318713	0.842956	0.671631
0.77	497	233	109	27	0.681287	0.948473	0.896154	0.820132	0.0515267	0.103846	0.318713	0.842956	0.671631
0.775	497	233	109	27	0.681287	0.948473	0.896154	0.820132	0.0515267	0.103846	0.318713	0.842956	0.671631
0.78	497	233	109	27	0.681287	0.948473	0.896154	0.820132	0.0515267	0.103846	0.318713	0.842956	0.671631
0.785	497	233	109	27	0.681287	0.948473	0.896154	0.820132	0.0515267	0.103846	0.318713	0.842956	0.671631
0.79	497	233	109	27	0.681287	0.948473	0.896154	0.820132	0.0515267	0.103846	0.318713	0.842956	0.671631
0.795	497	233	109	27	0.681287	0.948473	0.896154	0.820132	0.0515267	0.103846	0.318713	0.842956	0.671631
0.8	497	233	109	27	0.681287	0.948473	0.896154	0.820132	0.0515267	0.103846	0.318713	0.842956	0.671631
0.805	497	233	109	27	0.681287	0.948473	0.896154	0.820132	0.0515267	0.103846	0.318713	0.842956	0.671631
0.81	497	233	109	27	0.681287	0.948473	0.896154	0.820132	0.0515267	0.103846	0.318713	0.842956	0.671631
0.815	497	233	109	27	0.681287	0.948473	0.896154	0.820132	0.0515267	0.103846	0.318713	0.842956	0.671631
0.82	497	233	109	27	0.681287	0.948473	0.896154	0.820132	0.0515267	0.103846	0.318713	0.842956	0.671631
0.825	497	233	109	27	0.681287	0.948473	0.896154	0.820132	0.0515267	0.103846	0.318713	0.842956	0.671631
0.83	497	233	109	27	0.681287	0.948473	0.896154	0.820132	0.0515267	0.103846	0.318713	0.842956	0.671631
0.835	497	233	109	27	0.681287	0.948473	0.896154	0.820132	0.0515267	0.103846	0.318713	0.842956	0.671631
0.84	497	233	109	27	0.681287	0.948473	0.896154	0.820132	0.0515267	0.103846	0.318713	0.842956	0.671631
0.845	497	233	109	27	0.681287	0.948473	0.896154	0.820132	0.0515267	0.103846	0.318713	0.842956	0.671631
0.85	497	233	109	27	0.681287	0.948473	0.896154	0.820132	0.0515267	0.103846	0.318713	0.842956	0.671631
0.855	497	233	109	27	0.681287	0.948473	0.896154	0.820132	0.0515267	0.103846	0.318713	0.842956	0.671631
0.86	497	233	109	27	0.681287	0.948473	0.896154	0.820132	0.0515267	0.103846	0.318713	0.842956	0.671631
0.865	497	233	109	27	0.681287	0.948473	0.896154	0.820132	0.0515267	0.103846	0.318713	0.842956	0.671631
0.87	497	233	109	27	0.681287	0.948473	0.896154	0.820132	0.0515267	0.103846	0.318713	0.842956	0.671631
0.875	497	236	106	27	0.690058	0.948473	0.897338	0.824212	0.0515267	0.102662	0.309942	0.84642	0.678773
0.88	497	236	106	27	0.690058	0.948473	0.897338	0.824212	0.0515267	0.102662	0.309942	0.84642	0.678773
0.885	497	236	106	27	0.690058	0.948473	0.897338	0.824212	0.0515267	0.102662	0.309942	0.84642	0.678773
0.89	497	236	106	27	0.690058	0.948473	0.897338	0.824212	0.0515267	0.102662	0.309942	0.84642	0.678773
0.895	497	237	105	27	0.692982	0.948473	0.897727	0.825581	0.0515267	0.102273	0.307018	0.847575	0.681154
0.9	497	237	105	27	0.692982	0.948473	0.897727	0.825581	0.0515267	0.102273	0.307018	0.847575	0.681154
0.905	497	237	105	27	0.692982	0.948473	0.897727	0.825581	0.0515267	0.102273	0.307018	0.847575	0.681154
0.91	497	237	105	27	0.692982	0.948473	0.897727	0.825581	0.0515267	0.102273	0.307018	0.847575	0.681154
0.915	497	237	105	27	0.692982	0.948473	0.897727	0.825581	0.0515267	0.102273	0.307018	0.847575	0.681154
0.92	497	237	105	27	0.692982	0.948473	0.897727	0.825581	0.0515267	0.102273	0.307018	0.847575	0.681154
0.925	497	237	105	27	0.692982	0.948473	0.897727	0.825581	0.0515267	0.102273	0.307018	0.847575	0.681154
0.93	497	237	105	27	0.692982	0.948473	0.897727	0.825581	0.0515267	0.102273	0.307018	0.847575	0.681154
0.935	497	237	105	27	0.692982	0.948473	0.897727	0.825581	0.0515267	0.102273	0.307018	0.847575	0.681154
0.94	497	237	105	27	0.692982	0.948473	0.897727	0.825581	0.0515267	0.102273	0.307018	0.847575	0.681154
0.945	497	237	105	27	0.692982	0.948473	0.897727	0.825581	0.0515267	0.102273	0.307018	0.847575	0.681154
0.95	497	237	105	27	0.692982	0.948473	0.897727	0.825581	0.0515267	0.102273	0.307018	0.847575	0.681154
0.955	497	238	104	27	0.695906	0.948473	0.898113	0.826955	0.0515267	0.101887	0.304094	0.84873	0.683534
0.96	496	239	103	28	0.69883	0.946565	0.895131	0.828047	0.0534351	0.104869	0.30117	0.84873	0.68318
0.965	496	239	103	28	0.69883	0.946565	0.895131	0.828047	0.0534351	0.104869	0.30117	0.84873	0.68318
0.97	496	239	103	28	0.69883	0.946565	0.895131	0.828047	0.0534351	0.104869	0.30117	0.84873	0.68318
0.975	496	239	103	28	0.69883	0.946565	0.895131	0.828047	0.0534351	0.104869	0.30117	0.84873	0.68318
0.98	496	239	103	28	0.69883	0.946565	0.895131	0.828047	0.0534351	0.104869	0.30117	0.84873	0.68318
0.985	496	240	102	28	0.701754	0.946565	0.895522	0.829431	0.0534351	0.104478	0.298246	0.849885	0.685567
0.99	494	241	101	30	0.704678	0.942748	0.889299	0.830252	0.0572519	0.110701	0.295322	0.84873	0.682537
0.995	493	241	101	31	0.704678	0.94084	0.886029	0.829966	0.0591603	0.113971	0.295322	0.847575	0.679844
