# Supplementary material for: A systematic evaluation of Mycobacterium tuberculosis Genome-Scale Metabolic Networks
Source: PLoS Comput Biol. 2020 Jun 15;16(6):e1007533. doi: 10.1371/journal.pcbi.1007533 (PMC7316355; doi:10.1371/journal.pcbi.1007533)
Supplement: S8 File — (ZIP) [file pcbi.1007533.s040.zip › Cholesterol_Essentiality(Griffin_data)/results/iEK1011_Griffin_Cholesterol_FVA.xlsx]

## Sheet: Sheet1
Rxns	FVAmin	FVAmax
2AGPEAT160	0	2.67867e-05
2AGPEAT180	0	2.67867e-05
5DGLCNR	0	0
AACPS10	0.00286642	0.00286644
AACPS11	0.000300936	0.000302709
AACPS3	0.000829543	0.00085633
ABTA	0	2.67868e-05
ACACT1r	0	6.69703e-08
ACALD	0.999914	1.00003
ACBIPGT	0	0
ACCC	0.00219781	0.00219783
ACChex_1	0.00219781	0.00219783
ACGAMPM	-8.57176e-05	0
ACGAMT	3.40902e-05	3.40905e-05
ACGK	0.00561579	0.0121064
ACGS	0	0
ACHBS	0.00409134	0.00409868
ACKr	0	0.000142863
ACLS	0.0200596	0.0200753
ACODA	0	0
ACONT	1.58997	1.59008
ACOTA	-0.0121064	-0.00561579
ACP1_FMN	0	5.35735e-05
ACPS1	0	0
ACS	0	3.89625e-05
ACS2	0	0
ACYSBMNt	0	0
ADA	0	5.35735e-05
ADCL	3.7308e-05	4.10134e-05
ADCPS1	0	0
ADCPS2	0	0
ADCS	3.7308e-05	4.10134e-05
ADCYRS	0	0
ADK1	-999.904	0.0964413
ADK2	0	1000
ADMDC	0	0
ADNCYC	0	2.67867e-05
ADNK1	0	0.00406106
ADNK3	0	0.00406106
ADNK4	0	0.00406106
ADOCBIK	0	0
ADOCBLS	0	0
ADPT	0.000959479	0.00103984
ADSK	0	5.35735e-05
ADSL1r	0.00860924	0.00866281
ADSL2r	0.0198452	0.0198461
ADSS	0.00860924	0.00866281
AFTA	3.40902e-05	3.40905e-05
AGDC	0	8.57176e-05
AGMT	0	0
AGPAT160	0.000829543	0.000836687
AGPAT160190	0.00172694	0.00172696
AGPAT190	0.00056974	0.000569745
AGPR	-0.0121064	-0.00561579
AHCi	0.00502054	0.0050384
AHCYSNS	0	0
AHMMPS	3.7308e-05	3.73083e-05
AICART	0.0233389	0.0233423
AIRCr	0.0198452	0.0198461
AKGDb	0	5.35735e-05
ALAALAD	0	5.35735e-05
ALAALAr	0.0019437	0.00199727
ALAD_L	0	999.966
ALAR	0.0038874	0.00399455
ALAt2r	-1.71435e-05	0
ALDD1	0	0
ALDD19xr	0	3.43787e-06
ALDD2x	0	8.57176e-05
AMAOTr	0	0
AMID4	0	0
AMMQT8	0.00049672	0.000550298
AMMQT8_2	0	5.35735e-05
AMPTASECG	0	1.78578e-05
ANPRT	0.000938483	0.000940838
ANS	0.000938483	0.000940838
AOXSr	0	0
APRAUR	0.00163689	0.0016369
ARACHTA	0	4.10067e-07
ARB_Dabc	0	0
ARBabc	0	7.14313e-05
ARBt2r	-7.14313e-05	0
ARGDC	0	0
ARGDr	0	2.67867e-05
ARGSL	0.00561579	0.00564257
ARGSS	0.00561579	0.00564257
ARGt5r	-5.10224e-06	0
ASAD	-0.0174409	-0.0174321
ASNN	0.99776	0.997793
ASNS1	0	1.78578e-05
ASNt2r	0.999984	1
ASP1DC	0.000914046	0.00093119
ASPCT	0.0144076	0.0144106
ASPK	0.0174321	0.0174409
ASPO5	0	1.58736e-05
ASPTA	0.923944	0.923998
ASPt2r	-1.58736e-05	0
AST	0	7.65336e-06
ATPPRT	0.00349375	0.00349719
ATPS4r	4.81302	4.81323
BACCL	0	0
BALAt2r	-1.71435e-05	0
BDH	-6.63483e-08	0
BETALDHx	0	0
BMNMSHS	0	0
BMNt	0	0
BPNT	0	5.35735e-05
BTS2	-1.81349e-06	0
BTS3r	-1.81349e-06	0
CAATPS	0	0.000214294
CAT	0.000617971	0.000725117
CAt4	-0.000428588	0
CBIAT	0	0
CBLAT	0	0
CBPS	0.0200233	0.020031
CDAPPA160	0	2.67867e-05
CDAPPA160190	0	2.67867e-05
CDAPPA190	0	2.67868e-05
CDPMEK	0.0221754	0.0221802
CDPPT160	0	1.78578e-05
CDPPT160190	0.000577574	0.000577579
CHLabc	0	2.67867e-05
CHOLD	0	0
CHORM	0.00376149	0.00376492
CHORS	0.00558851	0.00559221
CHRPL	0.000300936	0.000302709
CIGAMS	0.000610919	0.000610924
CITL	0	8.57176e-05
CITabc	0.999979	1
CLPNS160190	0.000273234	0.000273237
CMCBTFL	0.000194186	0.000261158
CMCBTFU	0.000194186	0.000261158
CMLDC	0	0
CO2t	-3.53147	0
COAt	-9.62398e-07	0
COBALTt5	0	0
COCHL	0	0
COt	0	3.57157e-05
CPC6R	0	0
CPPPGO	7.4616e-05	7.46166e-05
CRNabc	0	0
CS	0.589966	0.59008
CTPS1	0.0133377	0.0134448
CTPS2	0	5.35735e-05
CYANST	0	0
CYO1a	0	6.52913
CYO1b	0	6.52913
CYRDAAT	0	0
CYRDAR2	0	0
CYSS	0	5.35735e-05
CYSTL	0	5.35735e-05
CYSTS	0.00252	0.00271643
CYTBD	0.0143004	6.54361
CYTBD2	0	6.52921
CYTD	0	2.67867e-05
CYTDK2	0	5.35735e-05
CYTDt2	-3.03246e-06	0
CYTK1	0.0126183	0.0126719
CYTK2	0	2.67867e-05
Clt	0	0
Cuabc	0	2.67867e-05
Cut1	0	2.67867e-05
DADA	0	5.35735e-05
DADK	-0.000162851	-0.000136063
DAGK160	0	5.35735e-05
DALAOX	0	0.000107147
DALAt2r	-1.71435e-05	0
DAPDC	0.00367512	0.00368076
DAPE	0.00376666	0.0037723
DASYN160	0.000491906	0.000518693
DASYN160190	0.00140992	0.0014367
DASYN190190	0.000270949	0.000297736
DB4PS	0.00327378	0.00327381
DBTS	0	0
DCPDP	0	0
DCPDPP	0.0024204	0.00242042
DCPDPS	0	0.0015954
DCPE	0.0024204	0.00242042
DCPT	0.0024204	0.00242042
DCTPD	0	5.35735e-05
DCTPD2	0	5.35735e-05
DCYTD	0	0
DDPA	0.00558851	0.00559339
DESAT16	0	0.00307381
DESAT18_1	0	5.35735e-05
DGC3D	0	0
DGK1	0	0
DHAD1	0.0200596	0.0200753
DHAD2	0.00409134	0.00409868
DHDPRy	0.00376666	0.0037723
DHDPS	0.00376666	0.0037723
DHFR_copy1	-1000	0.000512989
DHFS	3.7308e-05	3.73083e-05
DHNAOT	0.000550293	0.000550298
DHNPA_1	0	3.73083e-05
DHNPA2r	0	3.73083e-05
DHORTS	-0.0144106	-0.0144076
DHPPDA	0	0.0016369
DHPPDA2	0	0.0016369
DHPS2	0	3.73083e-05
DHQTi	0.00558851	0.00559339
DHQS	0.00558851	0.00559339
DMATT	0.00222029	0.00222148
DMPPS	0	0.0221802
DNMPPA	3.7308e-05	3.73083e-05
DNTPPA	3.7308e-05	3.73083e-05
DPCOAK	0.000914046	0.000915008
DPPS	0	0.0015954
DPR	0.000914046	0.000915008
DRPA	0	7.25396e-06
DSERt2	0	0
DTMPK	0.000475677	0.000502464
DURIK1	0	0
DURIPP	0	0
DUTPDP	0	2.67867e-05
DXPRIi	0.0221754	0.0221802
DXPS	0.0222127	0.0222175
ENO	-0.288566	-0.288494
ETHAt	-7.02603e-06	0
EX_acysbmn_e	0	0
EX_ala_B_e	0	1.71435e-05
EX_ala__D_e	0	1.71435e-05
EX_ala__L_e	0	1.71435e-05
EX_arab__D_e	0	0
EX_arab__L_e	0	0
EX_arg__L_e	0	5.10224e-06
EX_asn__L_e	-1	-0.999984
EX_asp__L_e	0	1.58736e-05
EX_atp_e	0	0
EX_bmn_e	0	0
EX_ca2_e	0	0
EX_chol_e	0	0
EX_cit_e	-1	-0.999979
EX_cl_e	0	0
EX_co2_e	0	3.53147
EX_coa_e	0	9.62398e-07
EX_cobalt2_e	0	0
EX_crn_e	0	0
EX_cu2_e	0	0
EX_cytd_e	0	3.03246e-06
EX_etha_e	0	7.02603e-06
EX_fe2_e	0	0
EX_fe3_e	-0.000261158	-0.000261156
EX_fum_e	0	1.58736e-05
EX_gal_e	0	0
EX_glc__D_e	0	0
EX_glu__L_e	0	1.78578e-05
EX_gly_e	0	2.5975e-05
EX_glyb_e	0	0
EX_glyc3p_e	0	0
EX_glyc_e	0	9.52418e-06
EX_gthrd_e	0	0
EX_h2_e	0	0.000107147
EX_h2co3_e	0	3.53147
EX_h2o_e	-0.146501	3.38505
EX_h2s_e	0	7.14313e-06
EX_h_e	-4.58872	-4.58842
EX_hdca_e	0	0
EX_his__L_e	0	3.43328e-06
EX_id3acald_e	0	2.35488e-06
EX_ile__L_e	0	5.49472e-06
EX_k_e	0	0
EX_lac__L_e	0	1.71435e-05
EX_lcts_e	0	0
EX_leu__L_e	0	9.11889e-06
EX_lys__L_e	0	5.63932e-06
EX_mal__L_e	0	1.58736e-05
EX_malt_e	0	0
EX_malthp_e	0	0
EX_meoh_e	0	0
EX_met__L_e	0	0
EX_mg2_e	0	0
EX_na1_e	0	0
EX_nh4_e	1.67954	1.67958
EX_no2_e	0	7.14313e-06
EX_no3_e	0	0
EX_no_e	0	0
EX_o2_e	-3.29582	-3.2957
EX_ocdca_e	0	0
EX_orn_e	0	1.07147e-05
EX_pac_e	0	3.43787e-06
EX_pdima_e	0	4.10067e-07
EX_phdca_e	0	1.77347e-06
EX_phe__L_e	0	3.33099e-06
EX_pi_e	-0.0620706	-0.0620668
EX_ppa_e	0	0
EX_ppdima_e	0	3.73714e-07
EX_pro__L_e	0	1.12786e-05
EX_pyr_e	0	2.0409e-05
EX_rib__D_e	0	0
EX_ser__D_e	0	0
EX_ser__L_e	0	1.47789e-05
EX_skm_e	0	4.88884e-06
EX_so4_e	-0.0062172	-0.00621006
EX_succ_e	1.58313	1.58325
EX_tartr__L_e	0	0
EX_thr__L_e	0	8.74669e-06
EX_tre_e	0	0
EX_trp__L_e	0	2.30424e-06
EX_tsul_e	0	0
EX_ttdca_e	0	0
EX_tyr__L_e	0	3.43787e-06
EX_val__L_e	0	8.57176e-06
EX_ac_e	0.0063762	0.00660478
EX_4abz_e	0	3.70537e-06
EX_for_e	0	7.14313e-05
EX_akg_e	0	1.78578e-05
EX_gua_e	0	0
EX_ad_e	0	0
ADtr	0	0
EX_urea_e	0	0
FACOAE140_1	0	2.67867e-05
FACOAE160	0	2.67867e-05
FACOAE180	0	2.67867e-05
FACOAL140_1	0	2.67867e-05
FACOAL160	0.000683809	0.00377727
FACOAL161	-0.00307381	2.89586e-06
FACOAL180	0	5.35735e-05
FACOAL181_2	-5.35735e-05	1.09894e-05
FACOAL200	0	4.10067e-07
FACOAL80	-3.66314e-06	3.22247e-06
FACOALPHDCA	-0.000302709	-0.000300936
FACOALPREPH	-4.10067e-07	2.67868e-05
FAH4	0	0
FAMPL1	0.00075149	0.00075498
FAMPL2	0.000498295	0.000501779
FAMPL3	0.000395418	0.000398903
FAMPL4	0.000102737	0.000102738
FAMPL5	0.000442906	0.000446394
FAO1	0	1.71435e-06
FAO10	0	1.40521e-06
FAO11	0	1.61123e-06
FAO2	0	1.483e-06
FAO3	0	1.30667e-06
FAS100	0.0269234	0.0269271
FAS120	0.0269234	0.0269271
FAS140	0.0269234	0.0269271
FAS160	0.023281	0.0263578
FAS161	0	0.00307381
FAS180	0.0102396	0.0102931
FAS181	0.000405735	0.000470298
FAS200	0.00109667	0.0010979
FAS240_L	0.00711687	0.00711694
FAS260	0.00711687	0.00711694
FAS80_L	0.0342576	0.0342608
FASPHDCA	0.000300936	0.000302709
FASm1601	5.48428e-05	5.48432e-05
FASm180	0.00733415	0.00733421
FASm1801	5.48428e-05	5.48432e-05
FASm2001	5.48428e-05	5.48432e-05
FASm2002	0.000343047	0.00034305
FASm220	0.000365618	0.000366439
FASm2201	5.48428e-05	5.48432e-05
FASm2202	0.000343047	0.00034305
FASm240	0	8.20133e-07
FASm2401	5.48428e-05	5.48432e-05
FASm2402	0.000343047	0.00034305
FASm260	0	8.20133e-07
FASm2601	5.48428e-05	5.48432e-05
FASm2602	0.000109686	0.000109686
FASm280	0	8.20133e-07
FASm2801	5.48428e-05	5.48432e-05
FASm2802	0.000109686	0.000109686
FASm300	0.000109686	0.000109686
FASm3001	0	0
FASm320	0.000109686	0.000109686
FASm340	0.000109686	0.000109686
FBA	-0.0913322	-0.091307
FBP	0.091307	0.0913605
FCLPA	0	0
FCLT	0	7.46166e-05
FCLT2	0	7.46166e-05
FCOAH2	0	2.67867e-05
FDH	0.00484083	0.00504322
FE3Ri	0.000111924	0.000111925
FETRANS	-7.46166e-05	0
FHL	0	0.000107147
FMNAT	0.000601592	0.000601597
FOLD3	0	3.73083e-05
DHFR_copy2	0	1000
FOMETRi	-5.35735e-05	0
FORMCOAL	-2.67867e-05	2.67867e-05
FRD	0.0155502	1000
FRD2	0	1.38254e-05
FRD3	0	1.38254e-05
FRRPPDIMAS	0	0
FTHFCL	0	5.35735e-05
FTHFD	0	9.52418e-05
FUM	0.0184988	0.0185684
FUMt2r	-1.58736e-05	0
G16MTM1	0.000577574	0.000577579
G16MTM10	5.38168e-05	5.38173e-05
G16MTM2	0	0.000247541
G16MTM4	0.000118733	0.000118734
G16MTM5	5.6475e-05	5.64755e-05
G16MTM6	0.000251642	0.000499185
G16MTM7	0.000251642	0.000251645
G16MTM8	0.000178286	0.000178287
G16MTM9	0.000112857	0.000112858
G1PACT	0.0153971	0.0154828
G1PTT	3.40902e-05	3.40905e-05
G1SAT	0.000895392	0.0008954
G3PAT160	0	2.67867e-05
G3PAT190	0.00056974	0.000569745
G5SADs	0.00643703	0.0064906
G5SD	0	0.0064906
G5SD2	0	0.0064906
G6PDH2r	0	7.56332e-05
GALFT	3.40902e-05	3.40905e-05
GALKr	0	0
GALT	0	0
GALUi	0.00267518	0.0137509
GALt2	0	0
GAPD	-0.229691	-0.229665
GARFT	0.0198825	0.0198834
GCCa	0	0.0087146
GCCb	0	0.0087146
GCCc	0	0.0087146
GF6PTA	0.0153971	0.0153972
GFUCS	0	0
GGLUCT2	0	1.78578e-05
GHMT2r	0.0441913	0.0442576
GK1	0.00336705	0.00339383
GLCabc	0	0
GLGC	0	0.0220443
GLNS	0.0984381	0.0984917
GLNSP1	0	0
GLNSP2	0	0
GLNSP3	0	0
GLU5K	0	0.0064906
GLUCYS	0	1.78578e-05
GLUDC	0	2.67868e-05
GLUDxi	-999.187	0.778841
GLUPRT	0.0198825	0.0198834
GLUR	-0.00194372	-0.0019437
GLUSy	0	5.35735e-05
GLUt2r	-1.78578e-05	0
GLXO1	0	2.67867e-05
GLYBabc	0	0
GLYC3Pabc	0	0
GLYCK	0	2.67867e-05
GLYCL	0	0.0087146
GLYCTO1	0	7.46162e-05
GLYCTO2	0	7.46166e-05
GLYCTO3	0	7.46166e-05
GLYCTO4	0	1.38254e-05
GLYCt	0	9.52418e-06
GLYK	0	5.35735e-05
GLYt2r	-2.5975e-05	0
GMAND	0	0
GMPS2	0.0147297	0.0147431
GMT1	0.000175208	0.000175209
GND	0	7.56332e-05
GPDDA2	0	7.14313e-06
GRTT	0.00222029	0.00222148
GSNK	0	5.35735e-05
GTHOr	-1000	0
GTHRDt2_1	0	0
GTHS	0	1.78578e-05
GTMLT	0	1.78578e-05
GTPCI	3.7308e-05	3.73083e-05
GTPCII	0	0.0016369
GTPCII2	0	0.0016369
GTPDPK	0	1.78578e-05
GTPH1	0	2.67867e-05
GUACYC	0	2.67867e-05
GUAD	0	1.33934e-05
GUAPRT	0	5.35735e-05
H2CO3D	0	3.53147
H2CO3TP	-3.53147	0
H2Ot	-3.38505	0.146501
H2St1	0	7.14313e-06
H2td	0	0.000107147
HCO3E	0.345521	0.345575
HCYSMT	0	1.78578e-05
HDCAt2	0	0
HEX1	0	5.35735e-05
HISTD	0.00349375	0.00349719
HISTP	0.00349375	0.00349719
HISt2r	-3.43328e-06	0
HMBS	0.000111924	0.000111925
HMPK1	0	5.51658e-05
HMPK2	0	5.51658e-05
HMPK3	0	5.51658e-05
HMPK4	0	5.51658e-05
HOPNTAL	0	0
HPPK	0	3.73083e-05
HPPK2	0	3.73083e-05
HSDy	-0.0136742	-0.0136655
HSERTA	0.00576528	0.0059096
HSK	0.00632884	0.00790018
HSST	0	0.00157134
HSTPT	0.00349375	0.00349719
HXPRT	0	5.35735e-05
ICDHyr	1.55168	1.55173
ICHORS	0.000550293	0.00055036
ICL	0.0382395	0.0383538
ID3ACALDt	0	2.35488e-06
IG3PS	0.00349375	0.00349719
IGAMD	0.000610919	0.000610924
IGPDH	0.00349375	0.00349719
IGPS	0.000938483	0.000940838
ILETA	-0.00409683	-0.00409134
ILEt2r	-5.49472e-06	0
IMPC	-0.0233423	-0.0233389
IMPD	0.0147297	0.0147298
INDPYRD	0	2.35488e-06
INSH	0.00101305	0.00103984
INSK	0	5.35735e-05
IPDDI	-0.0199587	0.00222148
IPDPS	0	0.0221802
IPMD	0.00954665	0.00955577
IPPMIa	-0.00955577	-0.00954665
IPPMIb	-0.00955577	-0.00954665
IPPS	0.00954665	0.00955577
KARA1	-0.0200753	-0.0200596
KARA2	0.00409134	0.00409868
Kabc	0	5.35735e-05
Kt1	0	1000
LACZ	0	0
LCTSabc	0	0
LDH_L	-6.53305	-0.00389004
LEUTA	-0.00955577	-0.00954665
LEUt2r	-9.11889e-06	0
LO	0	1.47789e-05
LPLIPAL2E160	0	7.14313e-06
LPLIPAL2E180	0	0
LYSt5r	-5.63932e-06	0
L_LACD	0	0.000107147
L_LACD2	0	6.52913
L_LACD3	0	6.52913
L_LACt2r	-1.71435e-05	0.000107147
L_LACt3	0	0.000107147
MALS	0.0383141	0.0384284
MALT	0	5.35735e-05
MALTHPabc	0	0
MALTabc	0	0
MALt2r	-1.58736e-05	0
MAN1PT	0	5.35735e-05
MAN1PT2	0.00317539	0.00322899
MAN6PI	-0.00766238	-0.00766232
MANAT1	7.83934e-05	0.000325935
MANAT2	0	0.000247541
MANAT3	5.9413e-05	5.94135e-05
MCBTS_1	0	3.34852e-08
MCBTS2_1	0	3.31742e-08
MCBTS3	0	0
MCD	0	5.35735e-05
MCOATA	0.0339516	0.0339658
MDFDH	0	0
MDH	-0.032279	0.0569432
ME1	0	0.0891507
MECDPDH	0.0221486	0.0221802
MECDPS	0.0221754	0.0221802
MEOHt2	0	0
MEPCT	0.0221754	0.0221802
METAT	0.00663877	0.00665663
METOX1s	0	0.000107147
METOX2s	0	0.000107147
METS	0.00826582	0.00827019
METSOXR1	0	0.000107147
METSOXR2	0	0.000107147
METabc	0	0
MGt5	0	0
MHPGLUT	0	0
MI1PP	0	0.000595432
MI1PS	0	0.000577579
MI3PP	0	0.000577579
MMCD	0	5.35735e-05
MME_1	-1.20165e-05	0
MMM2r	-1.20165e-05	0
MMSAD1	0	1.568e-05
MMSAD2	0.0039116	0.00392083
MN6PP	0.00443336	0.00443339
MNDNS1	0	0
MNDNS2	0	0
MOHMT	0.000914046	0.000915008
MPML	0	0
MSHAMID	0	0
MSHOXH	0	0
MSHS	0.000610919	0.000610924
MTAN	0	0
MTHFC	0.0432214	0.0433166
MTHFD	0.0432214	0.0433166
MTHFR2	0.00826582	0.00827019
MTI	0	0.0110221
MYC1CYC1	0.00075149	0.00075498
MYC1CYC2	0.000498295	0.000501779
MYC1CYC3	0.000395418	0.000398903
MYC1CYC4	0.000102737	0.000102738
MYC1CYC5	0.000442906	0.000446394
MYC1M1	0.000102737	0.000102738
MYC1M2	0.000442906	0.000446394
MYC2CYC1	0.00075149	0.00075498
MYC2CYC2	0.000498295	0.000501779
MYC2CYC3	0.000395418	0.000398903
MYCON1	0.00075149	0.00075498
MYCON2	0.000498295	0.000501779
MYCON3	0.000395418	0.000398903
MYCON4	0.000102737	0.000102738
MYCON5	0.000442906	0.000446394
MYCSacp50	0.00075149	0.00075498
MYCSacp56	0.000601032	0.000604516
MYCSacp58	0.000841808	0.000841816
MYCTR	-1000	0
MYCTR2	0	1000
NADH10	0	6.52913
NADH2r	-3.85834	1000
NADH5	0	6.52913
NADH9	0	1.38254e-05
NADK	0.000634236	0.000634241
NADS2	0.00134309	0.0013431
NADTRHD	0	1000
NAKtr	0	1000
NAPRT	0	0
NARK	0	7.14313e-06
NAt	-1000	0
NDPK1	0.312777	0.406026
NDPK2	0.0211395	0.0327282
NDPK3	0.0116868	0.0118045
NDPK4	0.000509767	0.000536554
NDPK5	0.000904719	0.00496578
NDPK6	-0.000475681	2.67868e-05
NDPK7	0.000904719	0.000958292
NDPK8	0.000475677	0.000502464
NH4OHDs	0	6.30276e-06
NH4t	-1.67958	-1.67954
NNAM	0	0
NNATr	0.00134309	0.0013431
NNDMBRT	0	0
NNDPR	0.00134309	0.0013431
NO	0	0
NO3R1	0	0
NO3R2	0	0
NOt	0	0
NPHS	0.000550293	0.000550298
NTD1	0	0
NTD10	0	5.35735e-05
NTD11	0	5.35735e-05
NTD2	0	5.35735e-05
NTD3	0	0
NTD4	0	5.35735e-05
NTD5	0	5.35735e-05
NTD6	0	0
NTD7	0	5.35735e-05
NTD8	0	0
NTD9	0	5.35735e-05
NTPP2	0	2.67867e-05
NTPP3	0	2.67867e-05
NTPP4	0	2.67867e-05
NTPP5	0	2.67867e-05
NTPP7	0	2.67867e-05
NTPP8	0	2.67867e-05
NTPTP1	0	0
NTPTP2	0	2.67867e-05
NTRIR2x	0	6.30276e-06
NTRIRx	0	6.30276e-06
NTRIRy	0	6.30276e-06
O16RHAT	3.40902e-05	3.40905e-05
O2t	3.2957	3.29582
OCBT	0.00561579	0.00562344
OCDCAt2	0	0
OCOAT1	-6.69703e-08	0
OMCDC	0.00954665	0.00955577
OMPDC	0.0144076	0.0144106
OPAH	0	1.78578e-05
ORNTA	0	0.0064906
ORNTAC	0.00561579	0.0121064
ORNt	-1.07147e-05	0
ORPT	-0.0144106	-0.0144076
OXACOAL	0	2.67867e-05
OXCDC	0	2.67867e-05
OXGDC	0	2.67867e-05
P5CD	0	5.35735e-05
P5CR	0	0.00645085
P5CRx	0	0.00645085
PACt2r	-3.43787e-06	0
PANTS	0.000914046	0.000915008
PAPA160	0	5.35735e-05
PAPPT1	0.000926078	0.000926086
PAPPT2	0.000926078	0.000926086
PAPPT3	4.59821e-05	4.59825e-05
PAPSR	-0.000301918	-0.000248342
PATS	5.83404e-05	5.83409e-05
PC	0	5.35735e-05
PC11M	0	0
PC17M	0	0
PC20M	0	0
PC6AR	0	0
PC6YM	0	0
PC8XM	0	0
PDE1	0	2.67867e-05
PDE4	0	2.67867e-05
PDH	0	2.67867e-05
PDHa	0	2.67868e-05
PDHbr	0	2.67868e-05
PDHcr	0	5.35735e-05
PDIMAS	0	4.10067e-07
PDIMAT	0	4.10067e-07
PDX5POi	0	0
PEAMNO	0	3.43787e-06
PEPCK_re	0.30171	0.390914
PFK	0	5.35735e-05
PFL	0	2.67867e-05
PGAMT	-0.0154828	-0.0153971
PGCD	0.0588293	0.0589015
PGI	-0.0352786	-0.035203
PGK	0.229665	0.229691
PGL	0	7.56332e-05
PGLS	0	0
PGLYCP	0	0
PGM	0.288494	0.288566
PGMT	-0.0247535	-0.0137046
PGPP160	0.000302521	0.000302524
PGPP160190	0.000832341	0.000832349
PGPP190	0.000270949	0.000270952
PGPPT3	4.55624e-05	4.55628e-05
PGSA160	0.000302521	0.000302524
PGSA160190	0.000832341	0.000832349
PGSA190	0.000270949	0.000270952
PHDCATA	-0.000302709	-0.000300936
PHDCAt	-1.77347e-06	0
PHETA1	-0.00224667	-0.00224324
PHEt2r	-3.33099e-06	0
PHTHDLS	0	4.10067e-07
PHTHDLS2	0	3.73714e-07
PHTHS	0	4.10067e-07
PHTHS2	0	3.73714e-07
PHYCBOXL	0	3.43787e-06
PIabc	0.0620668	0.0620706
PLCD	0	1.78578e-05
PLIPA1E160	0	2.67867e-05
PLIPA1E180	0	2.67867e-05
PMANM	-0.00322899	-0.00322896
PMDPHT	0.00163689	0.0016369
PMPK	3.7308e-05	5.51658e-05
PNCDC	0	0
PNTK	0.000914046	0.000915008
PPA	0.160778	0.171805
PPAtr	0	0
PPBNGS	0.000447696	0.0004477
PPCDC	0.000914046	0.000915008
PPCOAC	0.0117505	0.0118041
PPDIMAS	0	3.73714e-07
PPDIMAT	0	3.73714e-07
PPDK	0	5.35735e-05
G6PP	0.00750135	0.00766207
PPK2	0	1000
PPNCL3	0.000914046	0.000915008
PPND	0.00151825	0.00152169
PPNDH	0.00224324	0.00224667
PPPGO	7.4616e-05	7.46166e-05
PPTGS	0	0
PPTGS_TB1	0.00087907	0.000879077
PPTGS_TB2	0.00087907	0.000879077
PRAGSr	0.0198825	0.0198834
PRAIS	0.0198825	0.0198834
PRAIi	0.000938483	0.000940838
PRAMPC	0.00349375	0.00349719
PRASCSi	0.0198452	0.0198461
PRATPP	0.00349375	0.00349719
PRDX	0	0
PREPHACPH	0	2.67868e-05
PREPPACPH	0	3.73714e-07
PREPTHS	0	4.10067e-07
PREPTHS2	0	3.73714e-07
PREPTTA	-4.10067e-07	2.67868e-05
PRFGS	0.0198825	0.0198834
PRMICI	0.00349375	0.00349719
PROD2	0	1.38254e-05
PROabc	0	7.14313e-05
PROt2r	-7.14313e-05	0
PRPPS	0.0434988	0.0435256
PSCVT	0.00558851	0.00559221
PSD160	0.000189385	0.000196528
PSERT	0.0588293	0.0589015
PSP_L	0.0587051	0.0589015
PSSA160	0.000189385	0.000196528
PTAr	-0.000142863	0
PTPATi	0.000914046	0.000915008
PUNP1	0.000959479	0.00106663
PUNP2	-5.35735e-05	0
PUNP3	0	5.35735e-05
PUNP4	0	0
PUNP5	-0.00106663	-0.000959479
PUNP6	0	5.35735e-05
PUNP7	0	5.35735e-05
PYAM5PO	0	0
PYDXNO	0	0
PYDXO	0	0
PYK	0	0.0891507
PYRDC	0	2.67867e-05
PYRt2	-2.04089e-05	0
QRr	-996.155	3.85834
QULNS	0.00134309	0.0013431
R05217	0	0
R05219	0	0
R05224_2	0	0
RBFK	0.00163689	0.00169046
RBFSa	0.00327378	0.00327381
RBFSb	0.00163689	0.0016369
RBK	0	2.67867e-05
RIBabc	0	0
RNDR1	0.000638526	0.000638532
RNDR2	0.000904719	0.000904727
RNDR3	0.000904719	0.000958292
RNDR4	0	0.000475681
RNTR4	0	0.000475681
RPE	-0.0330494	-0.0329941
RPI	-0.029796	-0.0297708
RPPDIMAS	0	0
RRPPDIMAS	0	0
RZ5PP	0	0
SADH	0	7.65336e-06
SADT	0.00621006	0.0062172
SDPDS	0.00376666	0.0037723
SDPTA	-0.0037723	-0.00376666
SERAT	0	5.35735e-05
SERD_D	0	0
SERD_L	0	5.35735e-05
SERt2r	-1.47789e-05	0
SGDS	0	7.65336e-06
SGSAD	0	7.65336e-06
SHCHD2	3.7308e-05	3.73083e-05
SHCHD3	0	0
SHCHF	3.7308e-05	3.73083e-05
SHK3Dr	0.00558851	0.00559339
SHKK	0.00558851	0.00559221
SHSL1	-0.00266431	-0.00252
SHSL4r	0.00252	0.00409868
SKMt2	-4.88884e-06	0
SOTA	0	7.65336e-06
SPMS	0	0
SPODM	0	0
SSALx	0	2.67867e-05
SSALy	0	2.67867e-05
SUCBZL	0.000550293	0.000550298
SUCBZS	0.000550293	0.000550298
SUCCt2r	-1.58325	-1.58313
SUCD1	0	999.984
SUCOAS	-1.52557	-1.524
SULabc	0.00621006	0.0062172
TALA	-0.0137306	-0.0137028
TARTD	0	0
TARTRt7	0	0
TATS	5.48428e-05	5.48432e-05
TDMS1	0.000154362	0.000154363
TDMS2	0.000102737	0.000102738
TDMS3	9.54882e-05	0.000102458
TDMS4	5.1485e-05	5.14855e-05
TDPDRE	3.40902e-05	3.40905e-05
TDPDRR	3.40902e-05	3.40905e-05
TDPGDH	3.40902e-05	3.40905e-05
THDPS	0.00376666	0.0037723
THFGLUS	0	0
THMDP	0	1.33934e-05
THRD_L	0	0.00157134
THRS	0.00632884	0.00790018
THRt2r	-8.74669e-06	0
THZPSN	3.7308e-05	3.73083e-05
TKT1	-0.0137304	-0.0137028
TKT2	-0.0193198	-0.0192913
TMDK1	0	5.35735e-05
TMDPP	0	0
TMDS	0	0.000475681
TMHAS1	5.15783e-05	5.15788e-05
TMHAS2	5.12985e-05	5.12989e-05
TMHAS3	5.1485e-05	5.14855e-05
TMHAS4	5.11586e-05	5.1159e-05
TMHAS5	0	0
TMHAS6	0	0
TMN	0	1.78578e-05
TMPK	3.7308e-05	5.07014e-05
TMPPP	3.7308e-05	5.51658e-05
TPI	-0.0977937	-0.0977669
TRDR	0.00883178	0.00893893
TRE6PP	0.00134977	0.0124255
TRE6PS	0.00165247	0.0127282
TRESULT	0.000301915	0.000301918
TREabc	0	0
TRIATS	0	0
TRPS1	0	0.000940838
TRPS2	0	0.000940838
TRPS3	0	0.000940838
TRPTA	0	2.35488e-06
TRPt2r	-2.30424e-06	0
TSULabc	0	0
TTDCAt2	0	0
TYRTA	-0.00152169	-0.00151825
TYRt2r	-3.43787e-06	0
UAAGDS	4.59821e-05	4.59825e-05
UAAGLS1	0.000926078	0.000926086
UAAGLS2	0.000926078	0.000926086
UAGCVT	0.00207395	0.00207397
UAGDP	0.00466266	0.0046627
UAGPT1	0.000926078	0.000926086
UAGPT2	0.000926078	0.000926086
UAGPT3	4.59821e-05	4.59825e-05
UAMAGS	0.00189814	0.00189815
UAMAS	0.00189814	0.00189815
UAMRH	4.55624e-05	4.55628e-05
UAPGR	0.00207395	0.00207397
UDCPDP	0.00335352	0.00335355
UDCPDPS	0	0.0015954
UDPDPS	0	0.0015954
UDPDPS2	0	0.0015954
UDPG4E	0.00102271	0.00102271
UDPGALM	0.00102271	0.00102271
UDPGD	0	0
UGAGDS	4.55624e-05	4.55628e-05
UGGPT3	4.55624e-05	4.55628e-05
UGLDDS1_1	0.000926078	0.000926086
UGLDDS2_2	0.000926078	0.000926086
UGMAGS	4.55624e-05	4.55628e-05
UGMAS	4.55624e-05	4.55628e-05
UGMDDS	4.59821e-05	4.59825e-05
UGMDDS2	4.55624e-05	4.55628e-05
UMPK	0.0163853	0.0164121
UPP3MT	3.7308e-05	3.73083e-05
UPP3S	0.000111924	0.000111925
UPPDC1	7.4616e-05	7.46166e-05
UPPDC2	0	0
UPPRT	0	0
UREA	0	0
URIDK2r	-0.000475681	-0.00044889
URIK2	0	5.35735e-05
VALTA	-1000	-0.03425
VALt2r	-8.57176e-06	0
XPPT	0	5.35735e-05
XYLK	0	0
YUMPS	0	0
S7PI	0	3.8381e-06
GMHEPK	0	3.8381e-06
HMEDS	0	2.67867e-05
HMEDR	0	2.67867e-05
FRTT	0.000550293	0.00214687
MCITD	0	1.20165e-05
MCITS	0	1.20165e-05
MICITDr	0	1.20165e-05
MCITL2	0	1.20165e-05
GLNabc	0	0
TREP	0	5.35735e-05
HDECH	-0.00256363	-0.0025297
DTBTST	0	3.62698e-06
IPDPUDCT	0	0.0015954
AHSERL2	0.00576528	0.0059096
PYDXS	0	0
PLPS	0	0
PDBL_3	0	0
PDBL_4	0	0
EX_ni2_e	0	0
NIt5	0	0
EX_mn2_e	0	0
Mn2t	0	0.000107147
2O4EH	0	0
G6PDH3	0	0
2PLS	0	0
LPPGS	0	0
DMHDRFS_1	0	0
LPFPLT	0	0
GF4GL_7	0	0
GF4GL_1	0	0
CPMPS	0	0
FAD_1	0	0
FAD_2	0	0
FAD_3	0	0
FAD_4	0	0
FAD_5	0	0
FAD_6	0	0
FAD_7	0	0
FAD_8	0	3.66314e-06
FAD_9	0	3.66314e-06
FAD_10	0	3.66314e-06
FAD_11	0	3.22247e-06
FAD_12	0	3.22247e-06
FAD_13	0	3.22247e-06
FAD_14	0	1.09894e-05
FAD_15	0	2.89586e-06
FAD_16	0	2.89586e-06
FAD_17	0	2.89586e-06
FAD_18	0	2.89586e-06
FAD_19	0	2.89586e-06
FAD_20	0	0
FAD_21	0	0
FAD_22	0	0
FAD_23	0	0
FAD_24	0	0
FAD_25	0	0
FAD_26	0	0
FAD_27	0	0
HIBD	0	1.568e-05
ALDR	0	0
AL4D	0	0
MANT1	0	0
ARABT	0	0
HOAS	0	0
SR1	0	0
MGSA	0	2.67868e-05
ALCD22_L	-2.67868e-05	0
GLYCS_I	0	2.67867e-05
GLYCS_II	0	2.67867e-05
LCADi	0	2.67868e-05
CYST_II	0	0.000142863
NTP3	0	5.35735e-05
ISCS	7.4616e-05	7.46166e-05
GLYTRS	0	0
SELCYSS	0	0
TYRTRS	0	0
BIOMASS__2	0.046635	0.0466354
ECHA20	0.0039116	0.00392083
CHOL1	0.00380968	0.00392083
FADE282	0.0039116	0.00392083
HOPNTAL2_1	0.0039116	0.00392083
ECHA192	0.0039116	0.00392083
HSA	0.0039116	0.00392083
FADB3	0.0039116	0.00392083
FADB2	0.0039116	0.00392083
CHCD	0.0039116	0.00392083
HDAD	0.0039116	0.00392083
CHOD	0	0.000107147
3HSA	0.0039116	0.00392083
HSAC	0.0039116	0.00392083
HSAE	0.0039116	0.00392083
HIAA	0.0039116	0.00392083
IPDAB	0	0.00392083
KSH	0.0039116	0.00392083
ECHA193	0.0039116	0.00392083
CYP1	0.0039116	0.00392083
HIPB	0	0.00392083
HIPA	0	0.00392083
CHOLCOA	0.0039116	0.00392083
ECHA191	0.0039116	0.00392083
FADE30	0.0039116	0.00392083
CYP3	0.0039116	0.00392083
CYP2	0.0039116	0.00392083
PRCOA1	0.0039116	0.00392083
FADE281	0.0039116	0.00392083
FADD3	0	0.00392083
KSTD	0.0039116	0.00392083
FADD17	0.0039116	0.00392083
FADE51	0.0039116	0.00392083
FADE52	0.0039116	0.00392083
HIAt	-0.00392083	-0.0039116
MACCOAT	0	7.34722e-06
ACCOAC	0.313721	0.313801
CHSTEROLt_1	0.0039116	0.00392083
EX_chsterol_e	-0.00392083	-0.0039116
MOEA1	0	0
MPTAT	0	0
MOBA	0	0
MOAE1	0	0
MOEB1	0	0
MOBDabc	0	2.67867e-05
MOBDabc_rev	0	2.67867e-05
PHBADA	0	0
PHBADB	0	0
PHBADC	0	0
PHBADD	0	0
MI3PS	0.000610919	0.0011885
NAGINSP	0.000610919	0.000610924
NAGINS	0.000610919	0.000610924
LAT	0	0
KGD2	-1.52934	-1.52929
ASPO6	0.00132721	0.0013431
ECOAH12	0	1.568e-05
FADE233	0	1.568e-05
BKDC	0	1.568e-05
BKDA2	0	1.568e-05
3HBCOAHL	0	1.568e-05
AKGDa	0	5.35735e-05
ACt2r_1	-0.00660478	-0.0063762
EX_4hba_e	3.7308e-05	3.73083e-05
4HBAt	-3.73083e-05	-3.7308e-05
4ABZt	0	3.70537e-06
CHLabc_rev	0	2.67867e-05
GCALDD	7.4616e-05	7.46166e-05
PYDXNtr	0	0
EX_pydxn_e	0	0
GLYALDDr	0	2.67867e-05
FORt	-7.14313e-05	0
GLYCLTt	-1.42863e-05	0
EX_glyclt_e	0	1.42863e-05
NO3t3	0	0
ROSFE	0	0
MNabc_rev	0	0.000107147
ADOCBIAH	0	0
ADOCBLabc	0	0
COB2	0	0
CBL2OR_1	0	0
DRBK	0	7.25396e-06
5DOAN_1	0	7.25396e-06
AKGt2r_1	-1.78578e-05	0
EX_co_e	0	3.57157e-05
PHEMEt	0	0
EX_pheme_e	0	0
HEMEOS	7.4616e-05	7.46166e-05
HEMEAS	3.7308e-05	3.73083e-05
GSEALD	0.000895392	0.0008954
CPPPGO2_1	0	0
EX_hia_e	0.0039116	0.00392083
L_LACDcm_1	0.0039116	0.00392397
FPRA	3.02309	3.02319
COCO2	-3.57157e-05	0
ACALDt	-8.57176e-05	0
EX_acald_e	0	8.57176e-05
NMO	0	7.14313e-06
OCDCEAt	-2.99712e-06	0
EX_ocdcea_e	0	2.99712e-06
UREAt_2	0	0
PAPA1	0	0
PAPA2	0	0
MMPL8	0	0
PKS2	0.000298464	0.000298467
MAS3	0.000298464	0.000298467
EX_gln__L_e	0	0
SIRA2	-0.00591528	-0.00590814
APSR	0.00615648	0.0062172
SHSL2r	0	0.000142863
CYSK2_I	0	0
CYSM_I	0	2.25573e-05
CYSM_II	0	2.25573e-05
CYSO_I	0	2.25573e-05
CYSO_II	0	2.25573e-05
THMP	0	1.78578e-05
VIUB	0	6.69704e-05
MBTK3	0	3.34852e-08
MBTG	0	6.69703e-08
MBTA3	0	0
ALCD2ir	-1	-0.999961
ETOHt3	-1	-0.999961
EX_etoh_e	-1	-0.999961
MTAP	0	0
PKS122	0	0
PKS121	0	0
ORNDC	0	0
MBTA1	0	3.34852e-08
HACD9	0	7.34722e-06
ECOAH9ir	0	7.34722e-06
ACOADH1	0	7.34722e-06
BKDC1	0	7.34722e-06
MAK	0	0.0110221
GLGE	0	0.0110221
TREY	0	5.35735e-05
GLGB	0.0109686	0.0109953
GLGP	0	2.67868e-05
AMYL2	0	0.0220443
DHORDi	0	0.000107147
SHCHCS3	0.000550293	0.000550298
SEPHCHCS	0.000550293	0.000550298
SALSYN	0	6.69704e-08
APPLDHr	0	0
AOBUTDs	0	0
THRD	0	0
EX_adocbl_e	0	0
DMBI	0	0
BARB	0	0
HETZK	0	1.78578e-05
GLYDHDA_copy1	-3.72685e-05	0
EX_mobd_e	0	0
TBSYNLDPS	0	1.19052e-06
TBSNLS1	0	1.19052e-06
TBSNLS2	0	1.19052e-06
TBSNLS3	0	1.19052e-06
3M2OPLOXRD	0	7.34722e-06
BPNT2	0	5.35735e-05
G3PD5	0	6.52913
G3PD1ir	0.00511689	6.53425
G3PT	0.00058485	0.000638423
DHORD2	0.0143004	0.0144106
PPAKr	0	0
PTA2	0	0
EMB	3.40902e-05	3.40905e-05
BTNTe	0	0
EX_btn_e	0	0
GLYDHDA_copy2	-3.72685e-05	0
OPP	0.000550293	0.000550298
HEXTT	0.000550293	0.000550298
PPTT	0.000550293	0.000550298
GGTT	0.000550293	0.000550298
ACYP_2	0	5.35735e-05
GTPDPDP	0	1.78578e-05
PPGPPDP	0	1.78578e-05
AKGDH	0	5.35735e-05
EX_nodcoa_e	0	0
NODCOAt	0	0
EX_octscoa_e	0	0
OCTSCOAt	0	0
ATPM	1	1
VPAMTr	-999.99	-0.0246511
EGTB	0	1.45613e-06
EGTC	0	1.45613e-06
EGTE	0	1.45613e-06
TMDS3	0	0.000475681
MHUD1	0	0
OTSB1	0	1.39378e-05
MYCOPP	0.00137573	0.00138967
TMMYCO	0	1.39378e-05
MYCOE	0.00137573	0.00138967
PPM1	0.00137573	0.00137574
PEPA	0	0
NADDP_1	0	2.67867e-05
NMNAT_1	0	2.67867e-05
EGTD	0	1.45613e-06
ACONMT	0	0
MANPGH	0	0
EPH	0	0
FBPA	0	6.96891e-06
DGTP8DETOX	0	0
DGTP8OXO	0	0
GTP8OXO	0	0
TAG	0	0
LIPY	0	0
LIPW	0	0
CHOLK_1	0	0
PC_TBt	0	0
BIRA	0	2.67867e-05
ACCD3	0	2.67867e-05
ACCA3	0	2.67867e-05
GMHEPPA	0	3.8381e-06
ALCD19y	-2.67867e-05	0
EX_pc_TB_e	0	0
DM_ergoth_c	0	1.45613e-06
DM_tbsinol_c	0	1.19052e-06
DM_isotbsinol_13S_c	0	1.19052e-06
DM_isotbsinol_13R_c	0	1.19052e-06
DM_psd5p_c	0	0
DM_cpppg1_c	0	0
DM_scys__L_c	0	0
DM_gmhep1p_c	0	3.8381e-06
