# Supplementary material for: A systematic evaluation of Mycobacterium tuberculosis Genome-Scale Metabolic Networks
Source: PLoS Comput Biol. 2020 Jun 15;16(6):e1007533. doi: 10.1371/journal.pcbi.1007533 (PMC7316355; doi:10.1371/journal.pcbi.1007533)
Supplement: S8 File — (ZIP) [file pcbi.1007533.s040.zip › Cholesterol_Essentiality(Griffin_data)/results/iEK1011_Griffin_Cholesterol_metricsctoff.xlsx]

## Sheet: Sheet1
LastNames	Metr_values
Model Genes	1011
Evaluated Genes	866
True Positives	215
True Negatives	502
False Negatives	127
False Positives	22
Sensitivity	0.628655
Specificity	0.958015
Positive Predictive Value	0.907173
Negative Predictive Value	0.798092
Fall out	0.0419847
False Discovery Rate	0.092827
False Negative Rate	0.371345
Accuracy	0.827945
Mathews Correlation Coefficient	0.64324
Uncertain Genes	128
Too Small Genes	12
Not found genes	5
