# Supplementary material for: A systematic evaluation of Mycobacterium tuberculosis Genome-Scale Metabolic Networks
Source: PLoS Comput Biol. 2020 Jun 15;16(6):e1007533. doi: 10.1371/journal.pcbi.1007533 (PMC7316355; doi:10.1371/journal.pcbi.1007533)
Supplement: S8 File — (ZIP) [file pcbi.1007533.s040.zip › Cholesterol_Essentiality(Griffin_data)/results/iEK1011_Griffin_Cholesterol_metrics_roc.xlsx]

## Sheet: Sheet1
GR_Threshold_c	N_TN	N_TP	N_FN	N_FP	SENSITIVITY	SPECIFICITY	PPV	NPV	FALL_OUT	FDR	FNR	ACCURACY	MCC
0.005	502	215	127	22	0.628655	0.958015	0.907173	0.798092	0.0419847	0.092827	0.371345	0.827945	0.64324
0.01	502	215	127	22	0.628655	0.958015	0.907173	0.798092	0.0419847	0.092827	0.371345	0.827945	0.64324
0.015	502	215	127	22	0.628655	0.958015	0.907173	0.798092	0.0419847	0.092827	0.371345	0.827945	0.64324
0.02	502	215	127	22	0.628655	0.958015	0.907173	0.798092	0.0419847	0.092827	0.371345	0.827945	0.64324
0.025	502	215	127	22	0.628655	0.958015	0.907173	0.798092	0.0419847	0.092827	0.371345	0.827945	0.64324
0.03	502	215	127	22	0.628655	0.958015	0.907173	0.798092	0.0419847	0.092827	0.371345	0.827945	0.64324
0.035	502	215	127	22	0.628655	0.958015	0.907173	0.798092	0.0419847	0.092827	0.371345	0.827945	0.64324
0.04	502	215	127	22	0.628655	0.958015	0.907173	0.798092	0.0419847	0.092827	0.371345	0.827945	0.64324
0.045	502	215	127	22	0.628655	0.958015	0.907173	0.798092	0.0419847	0.092827	0.371345	0.827945	0.64324
0.05	502	215	127	22	0.628655	0.958015	0.907173	0.798092	0.0419847	0.092827	0.371345	0.827945	0.64324
0.055	502	215	127	22	0.628655	0.958015	0.907173	0.798092	0.0419847	0.092827	0.371345	0.827945	0.64324
0.06	502	215	127	22	0.628655	0.958015	0.907173	0.798092	0.0419847	0.092827	0.371345	0.827945	0.64324
0.065	502	215	127	22	0.628655	0.958015	0.907173	0.798092	0.0419847	0.092827	0.371345	0.827945	0.64324
0.07	502	215	127	22	0.628655	0.958015	0.907173	0.798092	0.0419847	0.092827	0.371345	0.827945	0.64324
0.075	502	215	127	22	0.628655	0.958015	0.907173	0.798092	0.0419847	0.092827	0.371345	0.827945	0.64324
0.08	502	215	127	22	0.628655	0.958015	0.907173	0.798092	0.0419847	0.092827	0.371345	0.827945	0.64324
0.085	502	215	127	22	0.628655	0.958015	0.907173	0.798092	0.0419847	0.092827	0.371345	0.827945	0.64324
0.09	502	215	127	22	0.628655	0.958015	0.907173	0.798092	0.0419847	0.092827	0.371345	0.827945	0.64324
0.095	502	215	127	22	0.628655	0.958015	0.907173	0.798092	0.0419847	0.092827	0.371345	0.827945	0.64324
0.1	502	215	127	22	0.628655	0.958015	0.907173	0.798092	0.0419847	0.092827	0.371345	0.827945	0.64324
0.105	502	215	127	22	0.628655	0.958015	0.907173	0.798092	0.0419847	0.092827	0.371345	0.827945	0.64324
0.11	502	215	127	22	0.628655	0.958015	0.907173	0.798092	0.0419847	0.092827	0.371345	0.827945	0.64324
0.115	502	215	127	22	0.628655	0.958015	0.907173	0.798092	0.0419847	0.092827	0.371345	0.827945	0.64324
0.12	502	215	127	22	0.628655	0.958015	0.907173	0.798092	0.0419847	0.092827	0.371345	0.827945	0.64324
0.125	502	215	127	22	0.628655	0.958015	0.907173	0.798092	0.0419847	0.092827	0.371345	0.827945	0.64324
0.13	502	215	127	22	0.628655	0.958015	0.907173	0.798092	0.0419847	0.092827	0.371345	0.827945	0.64324
0.135	502	215	127	22	0.628655	0.958015	0.907173	0.798092	0.0419847	0.092827	0.371345	0.827945	0.64324
0.14	502	215	127	22	0.628655	0.958015	0.907173	0.798092	0.0419847	0.092827	0.371345	0.827945	0.64324
0.145	502	215	127	22	0.628655	0.958015	0.907173	0.798092	0.0419847	0.092827	0.371345	0.827945	0.64324
0.15	502	215	127	22	0.628655	0.958015	0.907173	0.798092	0.0419847	0.092827	0.371345	0.827945	0.64324
0.155	502	215	127	22	0.628655	0.958015	0.907173	0.798092	0.0419847	0.092827	0.371345	0.827945	0.64324
0.16	502	215	127	22	0.628655	0.958015	0.907173	0.798092	0.0419847	0.092827	0.371345	0.827945	0.64324
0.165	502	215	127	22	0.628655	0.958015	0.907173	0.798092	0.0419847	0.092827	0.371345	0.827945	0.64324
0.17	502	215	127	22	0.628655	0.958015	0.907173	0.798092	0.0419847	0.092827	0.371345	0.827945	0.64324
0.175	502	215	127	22	0.628655	0.958015	0.907173	0.798092	0.0419847	0.092827	0.371345	0.827945	0.64324
0.18	502	215	127	22	0.628655	0.958015	0.907173	0.798092	0.0419847	0.092827	0.371345	0.827945	0.64324
0.185	502	215	127	22	0.628655	0.958015	0.907173	0.798092	0.0419847	0.092827	0.371345	0.827945	0.64324
0.19	502	215	127	22	0.628655	0.958015	0.907173	0.798092	0.0419847	0.092827	0.371345	0.827945	0.64324
0.195	502	215	127	22	0.628655	0.958015	0.907173	0.798092	0.0419847	0.092827	0.371345	0.827945	0.64324
0.2	502	215	127	22	0.628655	0.958015	0.907173	0.798092	0.0419847	0.092827	0.371345	0.827945	0.64324
0.205	502	215	127	22	0.628655	0.958015	0.907173	0.798092	0.0419847	0.092827	0.371345	0.827945	0.64324
0.21	502	215	127	22	0.628655	0.958015	0.907173	0.798092	0.0419847	0.092827	0.371345	0.827945	0.64324
0.215	502	215	127	22	0.628655	0.958015	0.907173	0.798092	0.0419847	0.092827	0.371345	0.827945	0.64324
0.22	502	215	127	22	0.628655	0.958015	0.907173	0.798092	0.0419847	0.092827	0.371345	0.827945	0.64324
0.225	502	215	127	22	0.628655	0.958015	0.907173	0.798092	0.0419847	0.092827	0.371345	0.827945	0.64324
0.23	502	215	127	22	0.628655	0.958015	0.907173	0.798092	0.0419847	0.092827	0.371345	0.827945	0.64324
0.235	502	215	127	22	0.628655	0.958015	0.907173	0.798092	0.0419847	0.092827	0.371345	0.827945	0.64324
0.24	502	215	127	22	0.628655	0.958015	0.907173	0.798092	0.0419847	0.092827	0.371345	0.827945	0.64324
0.245	502	215	127	22	0.628655	0.958015	0.907173	0.798092	0.0419847	0.092827	0.371345	0.827945	0.64324
0.25	502	215	127	22	0.628655	0.958015	0.907173	0.798092	0.0419847	0.092827	0.371345	0.827945	0.64324
0.255	502	215	127	22	0.628655	0.958015	0.907173	0.798092	0.0419847	0.092827	0.371345	0.827945	0.64324
0.26	502	215	127	22	0.628655	0.958015	0.907173	0.798092	0.0419847	0.092827	0.371345	0.827945	0.64324
0.265	502	215	127	22	0.628655	0.958015	0.907173	0.798092	0.0419847	0.092827	0.371345	0.827945	0.64324
0.27	502	215	127	22	0.628655	0.958015	0.907173	0.798092	0.0419847	0.092827	0.371345	0.827945	0.64324
0.275	502	215	127	22	0.628655	0.958015	0.907173	0.798092	0.0419847	0.092827	0.371345	0.827945	0.64324
0.28	502	215	127	22	0.628655	0.958015	0.907173	0.798092	0.0419847	0.092827	0.371345	0.827945	0.64324
0.285	502	215	127	22	0.628655	0.958015	0.907173	0.798092	0.0419847	0.092827	0.371345	0.827945	0.64324
0.29	502	215	127	22	0.628655	0.958015	0.907173	0.798092	0.0419847	0.092827	0.371345	0.827945	0.64324
0.295	502	215	127	22	0.628655	0.958015	0.907173	0.798092	0.0419847	0.092827	0.371345	0.827945	0.64324
0.3	502	215	127	22	0.628655	0.958015	0.907173	0.798092	0.0419847	0.092827	0.371345	0.827945	0.64324
0.305	502	215	127	22	0.628655	0.958015	0.907173	0.798092	0.0419847	0.092827	0.371345	0.827945	0.64324
0.31	502	215	127	22	0.628655	0.958015	0.907173	0.798092	0.0419847	0.092827	0.371345	0.827945	0.64324
0.315	502	215	127	22	0.628655	0.958015	0.907173	0.798092	0.0419847	0.092827	0.371345	0.827945	0.64324
0.32	502	215	127	22	0.628655	0.958015	0.907173	0.798092	0.0419847	0.092827	0.371345	0.827945	0.64324
0.325	502	215	127	22	0.628655	0.958015	0.907173	0.798092	0.0419847	0.092827	0.371345	0.827945	0.64324
0.33	502	215	127	22	0.628655	0.958015	0.907173	0.798092	0.0419847	0.092827	0.371345	0.827945	0.64324
0.335	502	215	127	22	0.628655	0.958015	0.907173	0.798092	0.0419847	0.092827	0.371345	0.827945	0.64324
0.34	502	215	127	22	0.628655	0.958015	0.907173	0.798092	0.0419847	0.092827	0.371345	0.827945	0.64324
0.345	502	215	127	22	0.628655	0.958015	0.907173	0.798092	0.0419847	0.092827	0.371345	0.827945	0.64324
0.35	502	215	127	22	0.628655	0.958015	0.907173	0.798092	0.0419847	0.092827	0.371345	0.827945	0.64324
0.355	502	215	127	22	0.628655	0.958015	0.907173	0.798092	0.0419847	0.092827	0.371345	0.827945	0.64324
0.36	502	215	127	22	0.628655	0.958015	0.907173	0.798092	0.0419847	0.092827	0.371345	0.827945	0.64324
0.365	502	215	127	22	0.628655	0.958015	0.907173	0.798092	0.0419847	0.092827	0.371345	0.827945	0.64324
0.37	502	215	127	22	0.628655	0.958015	0.907173	0.798092	0.0419847	0.092827	0.371345	0.827945	0.64324
0.375	502	215	127	22	0.628655	0.958015	0.907173	0.798092	0.0419847	0.092827	0.371345	0.827945	0.64324
0.38	502	215	127	22	0.628655	0.958015	0.907173	0.798092	0.0419847	0.092827	0.371345	0.827945	0.64324
0.385	502	215	127	22	0.628655	0.958015	0.907173	0.798092	0.0419847	0.092827	0.371345	0.827945	0.64324
0.39	502	215	127	22	0.628655	0.958015	0.907173	0.798092	0.0419847	0.092827	0.371345	0.827945	0.64324
0.395	502	215	127	22	0.628655	0.958015	0.907173	0.798092	0.0419847	0.092827	0.371345	0.827945	0.64324
0.4	502	215	127	22	0.628655	0.958015	0.907173	0.798092	0.0419847	0.092827	0.371345	0.827945	0.64324
0.405	502	215	127	22	0.628655	0.958015	0.907173	0.798092	0.0419847	0.092827	0.371345	0.827945	0.64324
0.41	502	215	127	22	0.628655	0.958015	0.907173	0.798092	0.0419847	0.092827	0.371345	0.827945	0.64324
0.415	502	215	127	22	0.628655	0.958015	0.907173	0.798092	0.0419847	0.092827	0.371345	0.827945	0.64324
0.42	502	215	127	22	0.628655	0.958015	0.907173	0.798092	0.0419847	0.092827	0.371345	0.827945	0.64324
0.425	502	215	127	22	0.628655	0.958015	0.907173	0.798092	0.0419847	0.092827	0.371345	0.827945	0.64324
0.43	502	215	127	22	0.628655	0.958015	0.907173	0.798092	0.0419847	0.092827	0.371345	0.827945	0.64324
0.435	502	215	127	22	0.628655	0.958015	0.907173	0.798092	0.0419847	0.092827	0.371345	0.827945	0.64324
0.44	502	215	127	22	0.628655	0.958015	0.907173	0.798092	0.0419847	0.092827	0.371345	0.827945	0.64324
0.445	502	215	127	22	0.628655	0.958015	0.907173	0.798092	0.0419847	0.092827	0.371345	0.827945	0.64324
0.45	502	215	127	22	0.628655	0.958015	0.907173	0.798092	0.0419847	0.092827	0.371345	0.827945	0.64324
0.455	502	215	127	22	0.628655	0.958015	0.907173	0.798092	0.0419847	0.092827	0.371345	0.827945	0.64324
0.46	502	215	127	22	0.628655	0.958015	0.907173	0.798092	0.0419847	0.092827	0.371345	0.827945	0.64324
0.465	502	216	126	22	0.631579	0.958015	0.907563	0.799363	0.0419847	0.092437	0.368421	0.829099	0.6456
0.47	502	216	126	22	0.631579	0.958015	0.907563	0.799363	0.0419847	0.092437	0.368421	0.829099	0.6456
0.475	502	216	126	22	0.631579	0.958015	0.907563	0.799363	0.0419847	0.092437	0.368421	0.829099	0.6456
0.48	502	216	126	22	0.631579	0.958015	0.907563	0.799363	0.0419847	0.092437	0.368421	0.829099	0.6456
0.485	502	216	126	22	0.631579	0.958015	0.907563	0.799363	0.0419847	0.092437	0.368421	0.829099	0.6456
0.49	502	216	126	22	0.631579	0.958015	0.907563	0.799363	0.0419847	0.092437	0.368421	0.829099	0.6456
0.495	502	216	126	22	0.631579	0.958015	0.907563	0.799363	0.0419847	0.092437	0.368421	0.829099	0.6456
0.5	502	216	126	22	0.631579	0.958015	0.907563	0.799363	0.0419847	0.092437	0.368421	0.829099	0.6456
0.505	501	216	126	23	0.631579	0.956107	0.903766	0.799043	0.0438931	0.0962343	0.368421	0.827945	0.642675
0.51	501	216	126	23	0.631579	0.956107	0.903766	0.799043	0.0438931	0.0962343	0.368421	0.827945	0.642675
0.515	501	216	126	23	0.631579	0.956107	0.903766	0.799043	0.0438931	0.0962343	0.368421	0.827945	0.642675
0.52	501	216	126	23	0.631579	0.956107	0.903766	0.799043	0.0438931	0.0962343	0.368421	0.827945	0.642675
0.525	501	216	126	23	0.631579	0.956107	0.903766	0.799043	0.0438931	0.0962343	0.368421	0.827945	0.642675
0.53	501	216	126	23	0.631579	0.956107	0.903766	0.799043	0.0438931	0.0962343	0.368421	0.827945	0.642675
0.535	501	216	126	23	0.631579	0.956107	0.903766	0.799043	0.0438931	0.0962343	0.368421	0.827945	0.642675
0.54	501	216	126	23	0.631579	0.956107	0.903766	0.799043	0.0438931	0.0962343	0.368421	0.827945	0.642675
0.545	501	216	126	23	0.631579	0.956107	0.903766	0.799043	0.0438931	0.0962343	0.368421	0.827945	0.642675
0.55	501	216	126	23	0.631579	0.956107	0.903766	0.799043	0.0438931	0.0962343	0.368421	0.827945	0.642675
0.555	501	216	126	23	0.631579	0.956107	0.903766	0.799043	0.0438931	0.0962343	0.368421	0.827945	0.642675
0.56	501	216	126	23	0.631579	0.956107	0.903766	0.799043	0.0438931	0.0962343	0.368421	0.827945	0.642675
0.565	501	216	126	23	0.631579	0.956107	0.903766	0.799043	0.0438931	0.0962343	0.368421	0.827945	0.642675
0.57	501	216	126	23	0.631579	0.956107	0.903766	0.799043	0.0438931	0.0962343	0.368421	0.827945	0.642675
0.575	501	216	126	23	0.631579	0.956107	0.903766	0.799043	0.0438931	0.0962343	0.368421	0.827945	0.642675
0.58	501	216	126	23	0.631579	0.956107	0.903766	0.799043	0.0438931	0.0962343	0.368421	0.827945	0.642675
0.585	501	216	126	23	0.631579	0.956107	0.903766	0.799043	0.0438931	0.0962343	0.368421	0.827945	0.642675
0.59	501	216	126	23	0.631579	0.956107	0.903766	0.799043	0.0438931	0.0962343	0.368421	0.827945	0.642675
0.595	501	216	126	23	0.631579	0.956107	0.903766	0.799043	0.0438931	0.0962343	0.368421	0.827945	0.642675
0.6	501	216	126	23	0.631579	0.956107	0.903766	0.799043	0.0438931	0.0962343	0.368421	0.827945	0.642675
0.605	501	216	126	23	0.631579	0.956107	0.903766	0.799043	0.0438931	0.0962343	0.368421	0.827945	0.642675
0.61	501	216	126	23	0.631579	0.956107	0.903766	0.799043	0.0438931	0.0962343	0.368421	0.827945	0.642675
0.615	501	216	126	23	0.631579	0.956107	0.903766	0.799043	0.0438931	0.0962343	0.368421	0.827945	0.642675
0.62	501	216	126	23	0.631579	0.956107	0.903766	0.799043	0.0438931	0.0962343	0.368421	0.827945	0.642675
0.625	501	216	126	23	0.631579	0.956107	0.903766	0.799043	0.0438931	0.0962343	0.368421	0.827945	0.642675
0.63	501	216	126	23	0.631579	0.956107	0.903766	0.799043	0.0438931	0.0962343	0.368421	0.827945	0.642675
0.635	501	216	126	23	0.631579	0.956107	0.903766	0.799043	0.0438931	0.0962343	0.368421	0.827945	0.642675
0.64	501	216	126	23	0.631579	0.956107	0.903766	0.799043	0.0438931	0.0962343	0.368421	0.827945	0.642675
0.645	501	216	126	23	0.631579	0.956107	0.903766	0.799043	0.0438931	0.0962343	0.368421	0.827945	0.642675
0.65	501	216	126	23	0.631579	0.956107	0.903766	0.799043	0.0438931	0.0962343	0.368421	0.827945	0.642675
0.655	501	216	126	23	0.631579	0.956107	0.903766	0.799043	0.0438931	0.0962343	0.368421	0.827945	0.642675
0.66	501	216	126	23	0.631579	0.956107	0.903766	0.799043	0.0438931	0.0962343	0.368421	0.827945	0.642675
0.665	501	216	126	23	0.631579	0.956107	0.903766	0.799043	0.0438931	0.0962343	0.368421	0.827945	0.642675
0.67	501	216	126	23	0.631579	0.956107	0.903766	0.799043	0.0438931	0.0962343	0.368421	0.827945	0.642675
0.675	501	216	126	23	0.631579	0.956107	0.903766	0.799043	0.0438931	0.0962343	0.368421	0.827945	0.642675
0.68	501	218	124	23	0.637427	0.956107	0.904564	0.8016	0.0438931	0.0954357	0.362573	0.830254	0.647404
0.685	501	218	124	23	0.637427	0.956107	0.904564	0.8016	0.0438931	0.0954357	0.362573	0.830254	0.647404
0.69	501	218	124	23	0.637427	0.956107	0.904564	0.8016	0.0438931	0.0954357	0.362573	0.830254	0.647404
0.695	501	218	124	23	0.637427	0.956107	0.904564	0.8016	0.0438931	0.0954357	0.362573	0.830254	0.647404
0.7	501	219	123	23	0.640351	0.956107	0.904959	0.802885	0.0438931	0.0950413	0.359649	0.831409	0.649768
0.705	501	219	123	23	0.640351	0.956107	0.904959	0.802885	0.0438931	0.0950413	0.359649	0.831409	0.649768
0.71	501	219	123	23	0.640351	0.956107	0.904959	0.802885	0.0438931	0.0950413	0.359649	0.831409	0.649768
0.715	501	219	123	23	0.640351	0.956107	0.904959	0.802885	0.0438931	0.0950413	0.359649	0.831409	0.649768
0.72	501	219	123	23	0.640351	0.956107	0.904959	0.802885	0.0438931	0.0950413	0.359649	0.831409	0.649768
0.725	501	219	123	23	0.640351	0.956107	0.904959	0.802885	0.0438931	0.0950413	0.359649	0.831409	0.649768
0.73	501	219	123	23	0.640351	0.956107	0.904959	0.802885	0.0438931	0.0950413	0.359649	0.831409	0.649768
0.735	501	219	123	23	0.640351	0.956107	0.904959	0.802885	0.0438931	0.0950413	0.359649	0.831409	0.649768
0.74	501	219	123	23	0.640351	0.956107	0.904959	0.802885	0.0438931	0.0950413	0.359649	0.831409	0.649768
0.745	501	219	123	23	0.640351	0.956107	0.904959	0.802885	0.0438931	0.0950413	0.359649	0.831409	0.649768
0.75	501	219	123	23	0.640351	0.956107	0.904959	0.802885	0.0438931	0.0950413	0.359649	0.831409	0.649768
0.755	501	219	123	23	0.640351	0.956107	0.904959	0.802885	0.0438931	0.0950413	0.359649	0.831409	0.649768
0.76	501	219	123	23	0.640351	0.956107	0.904959	0.802885	0.0438931	0.0950413	0.359649	0.831409	0.649768
0.765	501	219	123	23	0.640351	0.956107	0.904959	0.802885	0.0438931	0.0950413	0.359649	0.831409	0.649768
0.77	501	219	123	23	0.640351	0.956107	0.904959	0.802885	0.0438931	0.0950413	0.359649	0.831409	0.649768
0.775	501	219	123	23	0.640351	0.956107	0.904959	0.802885	0.0438931	0.0950413	0.359649	0.831409	0.649768
0.78	501	219	123	23	0.640351	0.956107	0.904959	0.802885	0.0438931	0.0950413	0.359649	0.831409	0.649768
0.785	501	219	123	23	0.640351	0.956107	0.904959	0.802885	0.0438931	0.0950413	0.359649	0.831409	0.649768
0.79	501	219	123	23	0.640351	0.956107	0.904959	0.802885	0.0438931	0.0950413	0.359649	0.831409	0.649768
0.795	501	219	123	23	0.640351	0.956107	0.904959	0.802885	0.0438931	0.0950413	0.359649	0.831409	0.649768
0.8	501	219	123	23	0.640351	0.956107	0.904959	0.802885	0.0438931	0.0950413	0.359649	0.831409	0.649768
0.805	501	219	123	23	0.640351	0.956107	0.904959	0.802885	0.0438931	0.0950413	0.359649	0.831409	0.649768
0.81	501	219	123	23	0.640351	0.956107	0.904959	0.802885	0.0438931	0.0950413	0.359649	0.831409	0.649768
0.815	501	219	123	23	0.640351	0.956107	0.904959	0.802885	0.0438931	0.0950413	0.359649	0.831409	0.649768
0.82	501	219	123	23	0.640351	0.956107	0.904959	0.802885	0.0438931	0.0950413	0.359649	0.831409	0.649768
0.825	501	219	123	23	0.640351	0.956107	0.904959	0.802885	0.0438931	0.0950413	0.359649	0.831409	0.649768
0.83	501	219	123	23	0.640351	0.956107	0.904959	0.802885	0.0438931	0.0950413	0.359649	0.831409	0.649768
0.835	501	219	123	23	0.640351	0.956107	0.904959	0.802885	0.0438931	0.0950413	0.359649	0.831409	0.649768
0.84	500	219	123	24	0.640351	0.954198	0.901235	0.802568	0.0458015	0.0987654	0.359649	0.830254	0.646874
0.845	500	219	123	24	0.640351	0.954198	0.901235	0.802568	0.0458015	0.0987654	0.359649	0.830254	0.646874
0.85	500	219	123	24	0.640351	0.954198	0.901235	0.802568	0.0458015	0.0987654	0.359649	0.830254	0.646874
0.855	500	219	123	24	0.640351	0.954198	0.901235	0.802568	0.0458015	0.0987654	0.359649	0.830254	0.646874
0.86	500	219	123	24	0.640351	0.954198	0.901235	0.802568	0.0458015	0.0987654	0.359649	0.830254	0.646874
0.865	500	219	123	24	0.640351	0.954198	0.901235	0.802568	0.0458015	0.0987654	0.359649	0.830254	0.646874
0.87	500	219	123	24	0.640351	0.954198	0.901235	0.802568	0.0458015	0.0987654	0.359649	0.830254	0.646874
0.875	500	219	123	24	0.640351	0.954198	0.901235	0.802568	0.0458015	0.0987654	0.359649	0.830254	0.646874
0.88	500	219	123	24	0.640351	0.954198	0.901235	0.802568	0.0458015	0.0987654	0.359649	0.830254	0.646874
0.885	500	219	123	24	0.640351	0.954198	0.901235	0.802568	0.0458015	0.0987654	0.359649	0.830254	0.646874
0.89	500	219	123	24	0.640351	0.954198	0.901235	0.802568	0.0458015	0.0987654	0.359649	0.830254	0.646874
0.895	500	219	123	24	0.640351	0.954198	0.901235	0.802568	0.0458015	0.0987654	0.359649	0.830254	0.646874
0.9	500	219	123	24	0.640351	0.954198	0.901235	0.802568	0.0458015	0.0987654	0.359649	0.830254	0.646874
0.905	500	219	123	24	0.640351	0.954198	0.901235	0.802568	0.0458015	0.0987654	0.359649	0.830254	0.646874
0.91	500	220	122	24	0.643275	0.954198	0.901639	0.803859	0.0458015	0.0983607	0.356725	0.831409	0.649243
0.915	500	220	122	24	0.643275	0.954198	0.901639	0.803859	0.0458015	0.0983607	0.356725	0.831409	0.649243
0.92	500	220	122	24	0.643275	0.954198	0.901639	0.803859	0.0458015	0.0983607	0.356725	0.831409	0.649243
0.925	500	220	122	24	0.643275	0.954198	0.901639	0.803859	0.0458015	0.0983607	0.356725	0.831409	0.649243
0.93	500	220	122	24	0.643275	0.954198	0.901639	0.803859	0.0458015	0.0983607	0.356725	0.831409	0.649243
0.935	500	220	122	24	0.643275	0.954198	0.901639	0.803859	0.0458015	0.0983607	0.356725	0.831409	0.649243
0.94	500	220	122	24	0.643275	0.954198	0.901639	0.803859	0.0458015	0.0983607	0.356725	0.831409	0.649243
0.945	500	220	122	24	0.643275	0.954198	0.901639	0.803859	0.0458015	0.0983607	0.356725	0.831409	0.649243
0.95	500	220	122	24	0.643275	0.954198	0.901639	0.803859	0.0458015	0.0983607	0.356725	0.831409	0.649243
0.955	500	221	121	24	0.646199	0.954198	0.902041	0.805153	0.0458015	0.0979592	0.353801	0.832564	0.651611
0.96	500	221	121	24	0.646199	0.954198	0.902041	0.805153	0.0458015	0.0979592	0.353801	0.832564	0.651611
0.965	500	221	121	24	0.646199	0.954198	0.902041	0.805153	0.0458015	0.0979592	0.353801	0.832564	0.651611
0.97	500	221	121	24	0.646199	0.954198	0.902041	0.805153	0.0458015	0.0979592	0.353801	0.832564	0.651611
0.975	500	221	121	24	0.646199	0.954198	0.902041	0.805153	0.0458015	0.0979592	0.353801	0.832564	0.651611
0.98	500	221	121	24	0.646199	0.954198	0.902041	0.805153	0.0458015	0.0979592	0.353801	0.832564	0.651611
0.985	500	221	121	24	0.646199	0.954198	0.902041	0.805153	0.0458015	0.0979592	0.353801	0.832564	0.651611
0.99	500	221	121	24	0.646199	0.954198	0.902041	0.805153	0.0458015	0.0979592	0.353801	0.832564	0.651611
0.995	497	237	105	27	0.692982	0.948473	0.897727	0.825581	0.0515267	0.102273	0.307018	0.847575	0.681154
