# Supplementary material for: A systematic evaluation of Mycobacterium tuberculosis Genome-Scale Metabolic Networks
Source: PLoS Comput Biol. 2020 Jun 15;16(6):e1007533. doi: 10.1371/journal.pcbi.1007533 (PMC7316355; doi:10.1371/journal.pcbi.1007533)
Supplement: S8 File — (ZIP) [file pcbi.1007533.s040.zip › Cholesterol_Essentiality(Griffin_data)/results/iSM810_Griffin_Cholesterol_FVA.xlsx]

## Sheet: Sheet1
Rxns	FVAmin	FVAmax
R1	0	1.0692
R4	0	20.4113
R5	0	0
R6	0	0
R7	0	25.2822
R8	0	0
R9	0	0
R10	0	0
R11	-0.0377616	-0.0377615
R12	-0.0377616	-0.0377615
R13	0.0377615	0.0377616
R14	0.0164157	0.0164157
R15	0	0
R16	0	0
R17	0	0
R18	0	0
R19	0	0
R20	0.0135051	0.0135052
R21	0.0199336	14.4669
R22	0.00889819	0.00889822
R23	0.00889819	0.00889822
R24	0	9.20205
R25	0	0
R26	0	0
R27	0.00642844	14.4534
R28	0	14.4604
R29	0	14.4604
R30	-14.4604	-0.0133926
R31	0	14.447
R32	0.0156189	0.0156204
R33	0	18.4041
R34	0	14.4604
R35	0	18.4041
R36	0	14.4604
R37	-1000	1000
R38	0.0203837	14.4673
R39	-1000	999.991
R40	-1000	999.991
R41	0	25.2822
R43	1.581	26.8632
R44	-1.59672	-1.581
R45	-1.62487	-1.60914
R46	-4.01038	-3.99463
R48	-4.01038	-3.99463
R49	-32.5864	-7.30415
R50	-32.5864	-7.30415
R51	0	101.129
R52	0	0.015712
R53	0	0.015712
R54	0.462002	6.65612
R55	0.396283	4.36115
R56	0.396572	4.36144
R57	0.396572	4.36144
R58	0.396572	4.36144
R59	0	3.72548
R60	0	3.72548
R61	0	3.72548
R62	0	3.96487
R63	-7.35099	37.4048
R64	12.2373	32.8081
R65	-4.72721	1000
R67	0	16.4855
R68	0	1.02357
R69	0	33.7096
R70	0	0
R71	-1.52096e-06	0
R72	-987.763	23.0043
R73	-1000	1000
R74	-1000	1000
R75	0	28.8496
R76	-14.0184	16.2132
R77	0	25.2822
R78	0	4.45059
R79	0	1
R80	0	998.782
R81	0	1
R82	6.34217	15.2124
R83	6.34217	15.2124
R84	6.34217	15.2124
R85	6.34217	15.2124
R86	0	0
R87	0	0.00152096
R88	0	0.00152096
R89	0	0.00152096
R90	-1.52257	-1.50584
R91	1.49644	1.51216
R92	-25.2826	33.7092
R93	0	0.00785599
R94	0.737145	0.745511
R95	0	0.00785599
R96	0.768699	0.777063
R97	-0.745511	-0.737145
R98	0	0.023568
R99	0	0.023568
R100	-1000	-1.21833
R101	-108.51	26.3288
R102	0	3.72548
R103	0	5.03338
R104	0	0
R105	0	0
R106	4.29901	4.29903
R107	4.29901	4.29903
R108	0.0249212	0.0249448
R109	0.0185258	0.018573
R110	0	0
R111	0.0185258	0.018573
R112	0.0185258	0.018573
R113	0	0
R114	0	0
R119	0	20.4113
R120	0	20.4113
R121	0	20.4113
R122	11.4192	38.5935
R123	-27.6466	-2.65963
R124	0.000276547	0.000276548
R125	26.1208	39.9673
R126	14.6851	39.9673
R127	0	25.2822
R128	54.4111	96.291
R129	1	1
R130	0	29.8281
R131	0	39.7708
R132	0	18.4041
R133	-0.0557129	1.92686
R134	0.010355	5.06894
R135	0	3.72548
R136	0	3.72548
R137	0	3.72548
R138	0	20.4113
R139	0	3.76359
R140	0	3.76359
R141	0	3.76359
R142	0	25.2822
R143	0	14.447
R144	0	25.311
R145	0.0358175	0.0358176
R146	0.000120238	0.000120238
R147	0.000120238	0.000120238
R148	0	0
R149	0.0777211	3.41934
R150	0	6.65612
R151	0	6.65612
R152	0	6.65612
R153	0	6.65612
R154	0	6.65612
R155	0	6.65612
R156	0.00889819	998.791
R157	0	0
R158	0	0
R159	0	0
R160	0	0
R161	0	0
R162	0	0
R163	0	0
R164	0	0
R165	0	0
R166	0	33.7096
R167	-33.7096	0
R168	0	3.32805
R169	0	3.32805
R170	0	3.32805
R171	0	3.32805
R172	0	3.32805
R173	0	3.32805
R174	0	3.32805
R175	0	20.4113
R176	0.00435262	0.00435263
R177	0.989015	15.436
R178	0	0
R179	0	0
R180	0	0
R181	0	1000
R182	0	0
R183	0	3.45059
R184	0	1.06852
R185	3.26272	4.33125
R186	0	1.06852
R186b	0	2.13705
R187	0	1.06852
R188	0	25.2822
R189	0	13.9157
R190	-1000	999.99
R191	0	0
R192	0	0
R193	0	0
R194	0	0
R195	-1000	999.987
R196	0	25.2822
R197	-992.226	1000
R198	-991.842	1000
R199	0	25.311
R200	0	25.311
R201	0.0288186	25.311
R202	0.0144093	10.2201
R203	0	0
R204	0.0359377	25.3469
R205	0.0359377	25.3469
R206	0.0359377	25.3469
R207	0.0359377	25.3469
R208	0.0560559	0.0560561
R209	0.0358175	14.4828
R210	0.0358175	14.4828
R211	0	0.015712
R212	0	0.015712
R213	0	0.015712
R214	0.0428163	0.0428164
R215	0	7.3242
R216	0.419691	6.76957
R217	0.419691	6.76957
R218	0.419691	6.76957
R219	0.0977398	3.43936
R220	0.0462642	0.0462644
R221	0.0462642	0.0462644
R222	0.0462642	0.0462644
R223	0.0462642	0.0462644
R224	0.0462642	0.0462644
R225	3.86733	29.1984
R226	0	14.447
R227	0.480713	7.3796
R228	0.480713	7.3796
R229	0.457327	7.35622
R230	0.0286128	7.35281
R231	0.0286128	7.35281
R232	0.0233858	0.0233859
R233	0.0116929	0.011693
R234	0.0233858	0.0233859
R235	0.0233858	0.0233859
R236	0.0233858	0.0233859
R237	0.0233858	0.0233859
R238	0.00988068	0.00988072
R239	0	7.32761
R240	0	7.3242
R241	0	25.2822
R242	0	9.19352
R243	0	0
R244	0	0
R245	0.0249212	0.0249448
R246	0.108627	0.10865
R247	3.30952	28.5917
R248	3.30952	28.5917
R249	3.30952	28.5917
R250	0	12.6457
R251	0	12.6457
R252	0	7.32761
R253	0	7.3242
R254	0	6.43762
R255	0	6.43762
R256	0	7.3242
R257	0	25.2914
R258	0	1000
R259	0.0163069	9.20983
R260	0.015898	9.20942
R261	0.0107041	0.0107041
R262	0.0107041	0.0107041
R263	0.0107041	0.0107041
R264	0.0107041	0.0107041
R265	0.0107041	0.0107041
R266	0.0107041	0.0107041
R267	0.0107041	0.0107041
R268	0.0107041	0.0107041
R269	0.0107041	0.0107041
R270	0.0315519	0.0315534
R271	0.0315519	0.0315534
R272	0.0315519	0.0315534
R273	0.0315519	0.0315534
R274	0.0315519	0.0315534
R275	0.0315519	0.0315534
R276	0.0315519	0.0315534
R277	0.00679297	0.00679299
R278	0.00679297	0.00679299
R279	0.00679297	0.00679299
R280	0.00679297	0.00679299
R281	0.00679297	0.00679299
R282	0.0230035	0.023005
R283	0.0133801	0.0133801
R284	-999.987	1000
R285	0.00962337	0.00962489
R286	-999.99	1000
R287	2.23397	35.9436
R288	0.0202385	0.0202385
R289	0.0202385	0.0202385
R290	0.0202385	0.0202385
R291	0.0202385	0.0202385
R292	0.0202385	0.0202385
R293	0.0341938	0.0341939
R294	0.0646857	14.5146
R295	0	0.0146893
R296	0	0.0146893
R297	0	0.00856002
R298	0	0.00856002
R299	0.00561319	14.4555
R300	0	0.0029468
R301	0.00294679	0.0029468
R302	-20.4084	0.0029468
R303	0	20.4113
R304	0.00294679	0.0029468
R305	0.00339696	0.00339698
R306	0.048217	20.274
R307	0.056777	20.2825
R308	0	14.447
R309	0	14.447
R310	0.0356458	0.0356929
R311	0	1000
R312	0	1000
R313	2.14491	2.14492
R314	2.14491	2.14492
R315	2.14491	2.14492
R316	2.14491	2.14492
R317	2.14491	2.14492
R318	2.1434	2.14341
R319	2.1434	2.14341
R320	2.1434	2.14341
R321	2.1541	2.15411
R322	2.1541	2.15411
R323	0	14.447
R324	0	14.447
R325	0	14.447
R326	0	14.447
R327	0	14.447
R328	-999.979	999.997
R329	0	0.0029468
R330	0	0.0029468
R331	0	0
R332	0.000120238	0.000120238
R333	0	33.7096
R334	0	0
R335	0	14.447
R336	0	0
R337	0	14.447
R338	-14.4467	0.000312155
R338b	0.000288571	0.000312155
R339	-14.447	0
R340	-33.7092	0.000432393
R341	0	0
R342	0	25.2822
R343	0	25.2822
R344	0	14.447
R345	0	14.447
R346	0	14.447
R347	0	3.05391
R348	0	3.05391
R349	2.1335	16.5805
R350	2.1335	16.5805
R351	5.95194	39.7025
R351b	-33.6933	9.20983
R352	0	0.0029468
R353	0	0.0029468
R354	-999.976	1000
R355	0.0206021	0.0206036
R356	0.0206021	0.0206036
R357	-999.976	1000
R358	-24.1425	110.696
R359	0.00561319	0.00561321
R360	0	0
R361	0.00561319	14.4526
R362	0	20.422
R363	0	10.1172
R364	0.0107089	0.010709
R365	0.0107089	0.010709
R366	0	0
R367	0	0
R368	0.0107089	0.010709
R369	0	0.010709
R370	0	0.010709
R371	0	0
R372	0	0
R373	0	0
R374	0	0
R375	0	14.447
R376	-1000	1000
R377	0.0440942	25.3263
R378	0	25.2822
R379	0	1000
R380	0	14.447
R381	0.00520631	0.00520783
R382	0.00520631	0.00520783
R383	0.00520631	0.00520783
R384	0.00520631	0.00520783
R385	0.0104126	0.0104127
R386	0.0104126	0.0104127
R387	0.00520631	0.00520633
R388	0.00520631	0.00520633
R388b	0	0
R388c	0	0
R388d	0	0
R389	0.00191178	0.00191179
R390	0.00435262	0.00435263
R391	0.00435262	0.00435263
R392	0.00435262	0.00435263
R393	0.00435262	0.00435263
R394	0.00435262	0.00435263
R395	0.00435262	0.00435263
R396	0.00435262	0.00435263
R397	0.00435262	0.00435263
R398	0.000144286	0.000144286
R399	0	0
R400	0	0
R401	0	0
R402	0	0
R403	0	0
R404	0	0
R405	0	0
R406	0	0
R407	0	0
R408	0	20.4113
R409	0	25.2822
R410	0	25.2822
R411	2.40476e-05	2.40477e-05
R412	0.00175547	0.00175548
R413	0.00175547	0.00175548
R414	0.00175547	0.00175548
R415	0.00175547	0.00175548
R416	0.00175547	0.00175548
R417	0.00175547	0.00175548
R418	0.00175547	0.00175548
R419	0	2.35837e-05
R420	0	2.35837e-05
R421	0	2.35837e-05
R422	0	2.35837e-05
R423	0	2.35837e-05
R424	0	2.35837e-05
R425	2.14983	2.17341
R426	0.00642844	0.0300121
R427	0.00642844	0.0300121
R427b	0.000144286	0.000144286
R427c	0.000144286	0.000144286
R428	0.00192381	0.00192382
R429	0.00192381	0.00192382
R430	0.00192381	0.00192382
R431	0.000961904	0.000961908
R432	0.000240476	0.000240477
R433	0.000240476	0.000240477
R434	0.000240476	0.000240477
R435	0.000235761	0.000240477
R436	0	4.71485e-06
R437	0.000240476	0.000240477
R438	0.000240476	0.000240477
R439	0.000240476	0.000240477
R440	0	0
R441	0	0
R442	0	0
R443	0	0
R444	0	0
R445	0	0
R446	0	0
R447	0	0
R448	0	0
R449	0	0
R450	0	0
R451	0	0
R452	0	0
R453	0	0
R454	0	0
R455	0	0
R456	0	0
R457	0	0
R457b	0	0
R457c	0	0
R458	0	0
R459	0	0.0115068
R460	0	0
R461	0	0
R462	0	0
R463	0	0
R464	0	0
R465	0	0
R466	0.00150584	0.00152257
R467	0.00150584	0.00152257
R468	0.00150584	9.19505
R469	0.00150584	9.19505
R470	0.00150584	0.00152257
R471	0.00150584	9.19505
R472	0.00150584	9.19505
R473	0.00150584	9.19505
R474	0	9.19352
R475	0	1.52096e-06
R476	0	1.52096e-06
R477	0	1.52096e-06
R478	0	1.52096e-06
R479	0	1.52096e-06
R480	0	0
R481	0	0
R482	0	0
R483	0	0
R484	0	0
R484b	0	0
R485	0	0
R486	0.000144286	0.000144286
R487	0	0
R488	0	0
R489	0	0
R490	0	0
R491	0	0
R492	0	0
R493	0	0
R494	0	0
R495	1.23298	25.5661
R496	0.161687	10.3673
R497	0	10.2057
R497b	0.000144286	0.000144286
R498	0	3.40188
R499	0	2.93572
R500	0	3.62624
R501	0	2.65501
R502	0	3.09854
R503	0	2.36001
R504	0	2.12401
R505	0	1.93092
R506	0	1.77027
R507	0	1.6341
R508	0.00642844	0.00642847
R509	0	10.2057
R510	0	3.40188
R511	-0.0355929	2.90013
R512	0	3.62624
R513	0	2.65501
R514	0	3.09854
R515	0	2.36001
R516	0	2.12401
R517	0	1.93092
R518	0	1.77027
R519	0	1.6341
R520	0	20.4113
R521	-20.4113	20.4113
R522	-20.4113	3.40188
R533	0	3.40188
R534	0	3.40188
R535	0	20.4113
R536	0	20.4113
R537	0	0
R538	0	0
R539	0	0
R540	0	0
R541	0.324805	1.12238
R542	0	0
R543	0.162403	0.561189
R544	0.162403	0.561189
R545	0.162403	0.561189
R546	0	0
R547	0.162403	0.561189
R548	0.162403	0.561189
R549	0.162403	0.561189
R550	0	0
R551	0.162403	0.561189
R552	0	1.6341
R553	0	1.77001
R554	0.0061637	1.93708
R555	0.0061637	2.13017
R556	0.00589897	2.36591
R557	0	2.57328
R558	0	2.9159
R559	0	3.40188
R560	0	3.47616
R561	0	3.47616
R562	0	3.47616
R563	0	10.2057
R564	0	10.2057
R565	0.0061637	3.1047
R566	0	3.47616
R567	0	3.47616
R568	0	3.47616
R569	0	3.47616
R570	0	3.47616
R571	0.00557904	1.07478
R571b	-4.83783	-1.40002
R572	1.62403	5.61189
R573	0	1.0692
R574	0	1.0692
R575	0.0061637	20.4175
R576	0.0061637	20.4175
R577	0.0123274	3.41421
R578	0.0123274	3.41421
R579	0.0123274	3.41421
R580	0.0123274	3.41421
R581	0.0123274	3.41421
R582	0.0123274	3.41421
R583	0.0085369	1.07774
R587	0.0085369	1.07774
R588	0.00295785	20.2287
R589	0.00295785	0.00295787
R590	0	0
R591	0.0174351	20.4287
R592	0	0
R593	0	0
R594	0.00889819	0.00889822
R595	0.00889819	0.00889822
R596	0.00889819	0.00889822
R597	0.00889819	0.00889822
R598	0.00889819	0.00889822
R599	0.00177471	0.00177472
R600	0	0
R601	0	0
R602	0.00712348	0.0071235
R603	0.00179934	0.00179934
R604	2.46247e-05	2.46248e-05
R605	0	0
R606	0.00532414	0.00532416
R607	0.00532414	0.00532416
R608	0.00532414	0.00532416
R609	0	0
R610	0.00532414	0.00532416
R611	0.00532414	0.00532416
R612	0.00354943	0.00354944
R613	0.00354943	0.00354944
R614	0.00177471	0.00177472
R615	0	0
R616	0	0
R617	0	0
R618	1.23298	25.5661
R619	0	0
R620	0.00642844	0.00642847
R621	0.00642844	0.00642847
R622	0.00642844	0.00642847
R623	0.00642844	0.00642847
R624	0.00514275	0.00514277
R625	0.00514275	0.00514277
R626	0.00514275	0.00514277
R627	0.00514275	0.00514277
R628	0.00128569	0.00128569
R629	0.00128569	0.00128569
R630	0.00128569	0.00128569
R631	0.00128569	0.00128569
R632	0.000321422	0.000321423
R633	0.000321422	0.000321423
R634	0.000642844	0.000642847
R635	0.000321422	0.000321423
R636	0.000321422	0.000321423
R637	0.00642844	0.00642847
R638	0.00642844	0.00642847
R639	0.00642844	0.00642847
R640	0.00642844	0.00642847
R641	0.00642844	0.00642847
R642	0.00642844	0.00642847
R643	0.00195988	0.00195989
R644	0	0
R645	0	0
R646	0	0
R647	0	0
R648	0	0
R649	0.00889819	0.00889822
R650	0	0
R651	0	0
R652	0	0
R653	0	0
R654	0	0
R656	0	0
R657	0	0
R658	0	0
R659	0	0
R660	0	0
R661	0	0
R662	0	0
R663	0	0
R664	0	0
R665	0	0
R666	0	0
R667	0	0
R668	0	0
R669	0	0
R670	0	0
R671	0	0
R672	0	0
R673	0	0
R674	0	0
R678	0.0420741	0.0420909
R679	0.0405683	0.0405685
R680	0.0405683	0.0405685
R681	0.0405683	0.0405685
R682	0.0405683	0.0405685
R683	0.0405683	0.0405685
R684	0.0405683	0.0405685
R685	0.00440071	0.00440073
R686	0.00440071	0.00440073
R687	0.00440071	0.00440073
R688	0.00175547	0.00175548
R689	0.00175547	0.00175548
R690	0.00175547	0.00175548
R691	0.00175547	0.00175548
R692	0.00175547	0.00175548
R693	0.00175547	0.00175548
R694	0.00240476	0.00240477
R695	0.0406193	0.0406194
R696	0.0406193	0.0406194
R697	0.0406193	0.0406194
R698	0.0270103	0.0270104
R699	0.0135051	0.0135052
R700	0.000450171	0.000450173
R701	0.000450171	0.000450173
R702	0.000450171	0.000450173
R705	0.000450171	0.000450173
R706	0.000450171	0.000450173
R707	0.000450171	0.000450173
R708	0.000450171	0.000450173
R709	0.000450171	0.000450173
R710	0.000450171	0.000450173
R711	0.0135051	0.0135052
R712	-999.973	1000
R713	0.0135051	0.0135052
R714	-1000	999.973
R715	-0.0274605	-0.0274604
R716	0.0274604	0.0274605
R717	0.0274604	0.0274605
R718	0.0135051	0.0135052
R719	0.0135051	0.0135052
R722	0.00945359	0.00945363
R723	0.0135051	0.0135052
R724	0.0135051	0.0135052
R725	0.0135051	0.0135052
R726	0.0135051	0.0135052
R727	0.0135051	0.0135052
R728	0.0135051	0.0135052
R729	0.0135051	0.0135052
R730	0.0135051	0.0135052
R731	0.000450171	0.000450173
PROT	0.0514619	0.0514621
RNA	0.00865714	0.00865717
DNA	0.00529047	0.00529049
SM_MOL	0.0120238	0.0120238
PE	0.00240476	0.00240477
TAG	1.40483	4.84264
PIMS	0.0216428	0.0216429
LAM	0.00192381	0.00192382
MAPC	0.0562714	0.0562716
P_L_GLX	0.0408809	0.0408811
CL	0	0
LM	0.000123124	0.000123124
SL_1	0	0
TDM	0	0
TMM	0.0133926	0.0133926
DAT	0	0
PAT	0	0
MPD	0	0
DIM	0	0
GLUCAN	0	0
BIOMASS	0.240476	0.240477
BXT	0.240476	0.240477
R800	9.99995	10
R801	0	0
R803	0	0
R804	13.0807	20
R805	-10.5545	-3.42344
R806	0	0
R807	0	0
R808	0	0
R809	0	0
R810	0	0
R811	0	0
R812	0	0
R814	0	0
R815	0	0
R816	0	0
R817	0	0
R818	0	0
R819	0	0
R820	0	0
R821	0	0
R822	0.999976	1
R823	0	0
R824	0	0
R825	0	0
R826	0	0
R827	0	0
R828	0	0
R829	0	0
R830	0	0
R831	0	0
R832	0	0
R833	0	0
R834	0	0
R835	0	0
R836	0	0
R837	0	0
R838	0	1
R839	0	0
R840	0	0
R841	0.0185258	0.018573
R842	0	0
R843	0	0
R844	0	0
R845	0	0
R846	0	0
R847	0	0
R848	0	0
R849	0	0
R850	0	0
R851	0	0
R852	0	0
R853	0	0
R854	0	0
R855	0	0
R856	0	0
R857	0	0
R858	0	1
R859	0	0
R860	0	0
R861	0	0
R862	0	0
R863	0	0
R864	0	0
R865	0	0
R866	0	0
R867	0	0
R868	0	0
R869	0	0
R870	0	0
R871	0	0
R872	0	0
R873	0	0
R874	0	0
R875	0	0
R876	0	0
R877	0	0
R878	0	0
R879	0	0
R880	0	0
R881	0	0
R882	0	1
R883	0	0
R884	0	0
R885	0	0
R886	0	0
R887	0	0
R888	0	0
R889	0	0
R890	0	0
R891	0	0
R892	0	0
R893	0	0
R894	0	0
R895	0	0
R896	0	0
R897	0	0
R898	0	0
R899	0	0
R900	0	0
R901	0	0
R902	0	0
R903	0	0
R904	0	0
R905	0	0
R906	0	0
R907	0	0
R908	0	0
R909	0	0
R910	0	0
R911	0	0
R912	0	0
R913	0	0
R914	0	0
R915	0	0
R916	0	0
R917	0	0
R918	0	0
R919	0	0
R920	0	0
R921	0	0
R922	0	0
R923	0	0
R924	0.000288571	0.000288572
R925	0	0
R926	0	0
R927	0	0
R928	0	0
R929	0	0
R930	0	0
R931	0	0
R932	0.830376	1
R934	0.830376	1
R935	0.830376	1
R936	0.830376	1
R937	0.830376	1
R938	0.830376	1
R940	0.603833	1
R941	0.603833	1
iNJ661_ACGAMT	0	0
iNJ661_CDAPPA160	0	20.2258
UDPP	0	0
iNJ661_FCOAH2	0	0
iNJ661_GLCP	0	0
iNJ661_GLGC	0	0
iNJ661_GLCS1	0	0
GLUCANBRANCH	0	0
MALTOKINASE	0	0
MLT1P	0	0
TREX	0	0
TREY	0	0
TREZ	0	0
iNJ661_GLYCL	0	0
iNJ661_MI3PP	0	0
iNJ661_MI4PP	0	0
iNJ661_DESAT18	0	2.19616
iNJ661_CODH3	0	0
COxt	0	0
iNJ661_MALTabc	0	0
iNJ661_GTMLT	0	0
iNJ661_MYC1CYC1	0	0
iNJ661_MYC1CYC2	0	0
iNJ661_MYC1CYC3	0	0
iNJ661_PREPHACPH	0	0
iNJ661_PREPPACPH	0	0
iNJ661_FASM1601	0	0
iNJ661_FASM180	0	0
iNJ661_FASM1801	0	0
iNJ661_FASM2001	0	0
iNJ661_FASM2002	0	0
iNJ661_MYCTR	0	0
R116	0	0
3B-HydroxysteroidDehydrogenase	0.830376	1
Pantothenate_Transport	0	0
R-c12-enoyl-CoAhydratase	0	1000
R-c12-enoyl-CoAdehydratase	0	1000
R-c14-enoyl-CoAhydratase	0	1000
R-c14-enoyl-CoAdehydratase	0	1000
R-c16-enoyl-CoAhydratase	0	1000
R-c16-enoyl-CoAdehydratase	0	1000
Cholesterol_Cyp125	0.830376	1
Cholesterol_FadD	0.830376	1
Cholesterol_FadE	0.830376	1
Cholesterol_echA	0.830376	1
Cholesterol_fadB	0.830376	1
Chol_fadA5	0.830376	1
Chol_fadE	0.830376	1
Chol_echA	0.830376	1
Chol_fadB	0.830376	1
Bisnorchol_fadA5	0.830376	1
Bisnorchol_fadE	0.830376	1
Bisnorchol_MaoC	0.830376	1
Bisnorchol_Ltp2	0.830376	1
Androst_HsaD	0.830376	1
Androst_HsaEFG	0.830376	1
DOHNAA_fadD3	0	0.396167
DOHNAA_hydroxy	0	0.396167
DOHNAA_fadE30	0	0.396167
DOHNAA_hydroxy2	0	0.396167
DOHNAA_oxo	0	0.396167
HMOOI-CARBOXYLATE-Transport	-0.396167	0
DOHNAA_carboxylate	0	0.396167
bDG6P_Transport	0	0
