# Supplementary material for: A systematic evaluation of Mycobacterium tuberculosis Genome-Scale Metabolic Networks
Source: PLoS Comput Biol. 2020 Jun 15;16(6):e1007533. doi: 10.1371/journal.pcbi.1007533 (PMC7316355; doi:10.1371/journal.pcbi.1007533)
Supplement: S8 File — (ZIP) [file pcbi.1007533.s040.zip › Cholesterol_Essentiality(Griffin_data)/results/iSM810_Griffin_Cholesterol_metricsctoff.xlsx]

## Sheet: Sheet1
LastNames	Metr_values
Model Genes	810
Evaluated Genes	682
True Positives	171
True Negatives	342
False Negatives	143
False Positives	26
Sensitivity	0.544586
Specificity	0.929348
Positive Predictive Value	0.86802
Negative Predictive Value	0.705155
Fall out	0.0706522
False Discovery Rate	0.13198
False Negative Rate	0.455414
Accuracy	0.752199
Mathews Correlation Coefficient	0.521198
Uncertain Genes	117
Too Small Genes	7
Not found genes	4
