# Supplementary material for: A systematic evaluation of Mycobacterium tuberculosis Genome-Scale Metabolic Networks
Source: PLoS Comput Biol. 2020 Jun 15;16(6):e1007533. doi: 10.1371/journal.pcbi.1007533 (PMC7316355; doi:10.1371/journal.pcbi.1007533)
Supplement: S8 File — (ZIP) [file pcbi.1007533.s040.zip › Cholesterol_Essentiality(Griffin_data)/results/iSM810_Griffin_Cholesterol_metrics_roc.xlsx]

## Sheet: Sheet1
GR_Threshold_c	N_TN	N_TP	N_FN	N_FP	SENSITIVITY	SPECIFICITY	PPV	NPV	FALL_OUT	FDR	FNR	ACCURACY	MCC
0.005	342	171	143	26	0.544586	0.929348	0.86802	0.705155	0.0706522	0.13198	0.455414	0.752199	0.521198
0.01	342	171	143	26	0.544586	0.929348	0.86802	0.705155	0.0706522	0.13198	0.455414	0.752199	0.521198
0.015	342	171	143	26	0.544586	0.929348	0.86802	0.705155	0.0706522	0.13198	0.455414	0.752199	0.521198
0.02	342	171	143	26	0.544586	0.929348	0.86802	0.705155	0.0706522	0.13198	0.455414	0.752199	0.521198
0.025	342	171	143	26	0.544586	0.929348	0.86802	0.705155	0.0706522	0.13198	0.455414	0.752199	0.521198
0.03	342	171	143	26	0.544586	0.929348	0.86802	0.705155	0.0706522	0.13198	0.455414	0.752199	0.521198
0.035	342	171	143	26	0.544586	0.929348	0.86802	0.705155	0.0706522	0.13198	0.455414	0.752199	0.521198
0.04	342	171	143	26	0.544586	0.929348	0.86802	0.705155	0.0706522	0.13198	0.455414	0.752199	0.521198
0.045	342	171	143	26	0.544586	0.929348	0.86802	0.705155	0.0706522	0.13198	0.455414	0.752199	0.521198
0.05	342	171	143	26	0.544586	0.929348	0.86802	0.705155	0.0706522	0.13198	0.455414	0.752199	0.521198
0.055	342	171	143	26	0.544586	0.929348	0.86802	0.705155	0.0706522	0.13198	0.455414	0.752199	0.521198
0.06	342	171	143	26	0.544586	0.929348	0.86802	0.705155	0.0706522	0.13198	0.455414	0.752199	0.521198
0.065	342	171	143	26	0.544586	0.929348	0.86802	0.705155	0.0706522	0.13198	0.455414	0.752199	0.521198
0.07	342	171	143	26	0.544586	0.929348	0.86802	0.705155	0.0706522	0.13198	0.455414	0.752199	0.521198
0.075	342	171	143	26	0.544586	0.929348	0.86802	0.705155	0.0706522	0.13198	0.455414	0.752199	0.521198
0.08	342	171	143	26	0.544586	0.929348	0.86802	0.705155	0.0706522	0.13198	0.455414	0.752199	0.521198
0.085	342	171	143	26	0.544586	0.929348	0.86802	0.705155	0.0706522	0.13198	0.455414	0.752199	0.521198
0.09	342	171	143	26	0.544586	0.929348	0.86802	0.705155	0.0706522	0.13198	0.455414	0.752199	0.521198
0.095	342	171	143	26	0.544586	0.929348	0.86802	0.705155	0.0706522	0.13198	0.455414	0.752199	0.521198
0.1	342	171	143	26	0.544586	0.929348	0.86802	0.705155	0.0706522	0.13198	0.455414	0.752199	0.521198
0.105	342	171	143	26	0.544586	0.929348	0.86802	0.705155	0.0706522	0.13198	0.455414	0.752199	0.521198
0.11	342	171	143	26	0.544586	0.929348	0.86802	0.705155	0.0706522	0.13198	0.455414	0.752199	0.521198
0.115	342	171	143	26	0.544586	0.929348	0.86802	0.705155	0.0706522	0.13198	0.455414	0.752199	0.521198
0.12	342	171	143	26	0.544586	0.929348	0.86802	0.705155	0.0706522	0.13198	0.455414	0.752199	0.521198
0.125	342	171	143	26	0.544586	0.929348	0.86802	0.705155	0.0706522	0.13198	0.455414	0.752199	0.521198
0.13	342	171	143	26	0.544586	0.929348	0.86802	0.705155	0.0706522	0.13198	0.455414	0.752199	0.521198
0.135	342	171	143	26	0.544586	0.929348	0.86802	0.705155	0.0706522	0.13198	0.455414	0.752199	0.521198
0.14	342	171	143	26	0.544586	0.929348	0.86802	0.705155	0.0706522	0.13198	0.455414	0.752199	0.521198
0.145	342	171	143	26	0.544586	0.929348	0.86802	0.705155	0.0706522	0.13198	0.455414	0.752199	0.521198
0.15	342	171	143	26	0.544586	0.929348	0.86802	0.705155	0.0706522	0.13198	0.455414	0.752199	0.521198
0.155	339	171	143	29	0.544586	0.921196	0.855	0.70332	0.0788043	0.145	0.455414	0.747801	0.509956
0.16	339	172	142	29	0.547771	0.921196	0.855721	0.704782	0.0788043	0.144279	0.452229	0.749267	0.512696
0.165	337	182	132	31	0.579618	0.915761	0.85446	0.71855	0.0842391	0.14554	0.420382	0.760997	0.532782
0.17	337	182	132	31	0.579618	0.915761	0.85446	0.71855	0.0842391	0.14554	0.420382	0.760997	0.532782
0.175	337	182	132	31	0.579618	0.915761	0.85446	0.71855	0.0842391	0.14554	0.420382	0.760997	0.532782
0.18	337	182	132	31	0.579618	0.915761	0.85446	0.71855	0.0842391	0.14554	0.420382	0.760997	0.532782
0.185	337	182	132	31	0.579618	0.915761	0.85446	0.71855	0.0842391	0.14554	0.420382	0.760997	0.532782
0.19	337	182	132	31	0.579618	0.915761	0.85446	0.71855	0.0842391	0.14554	0.420382	0.760997	0.532782
0.195	337	182	132	31	0.579618	0.915761	0.85446	0.71855	0.0842391	0.14554	0.420382	0.760997	0.532782
0.2	337	182	132	31	0.579618	0.915761	0.85446	0.71855	0.0842391	0.14554	0.420382	0.760997	0.532782
0.205	337	182	132	31	0.579618	0.915761	0.85446	0.71855	0.0842391	0.14554	0.420382	0.760997	0.532782
0.21	337	182	132	31	0.579618	0.915761	0.85446	0.71855	0.0842391	0.14554	0.420382	0.760997	0.532782
0.215	337	182	132	31	0.579618	0.915761	0.85446	0.71855	0.0842391	0.14554	0.420382	0.760997	0.532782
0.22	337	182	132	31	0.579618	0.915761	0.85446	0.71855	0.0842391	0.14554	0.420382	0.760997	0.532782
0.225	337	182	132	31	0.579618	0.915761	0.85446	0.71855	0.0842391	0.14554	0.420382	0.760997	0.532782
0.23	337	182	132	31	0.579618	0.915761	0.85446	0.71855	0.0842391	0.14554	0.420382	0.760997	0.532782
0.235	337	182	132	31	0.579618	0.915761	0.85446	0.71855	0.0842391	0.14554	0.420382	0.760997	0.532782
0.24	337	182	132	31	0.579618	0.915761	0.85446	0.71855	0.0842391	0.14554	0.420382	0.760997	0.532782
0.245	337	182	132	31	0.579618	0.915761	0.85446	0.71855	0.0842391	0.14554	0.420382	0.760997	0.532782
0.25	337	182	132	31	0.579618	0.915761	0.85446	0.71855	0.0842391	0.14554	0.420382	0.760997	0.532782
0.255	337	182	132	31	0.579618	0.915761	0.85446	0.71855	0.0842391	0.14554	0.420382	0.760997	0.532782
0.26	337	182	132	31	0.579618	0.915761	0.85446	0.71855	0.0842391	0.14554	0.420382	0.760997	0.532782
0.265	337	182	132	31	0.579618	0.915761	0.85446	0.71855	0.0842391	0.14554	0.420382	0.760997	0.532782
0.27	337	182	132	31	0.579618	0.915761	0.85446	0.71855	0.0842391	0.14554	0.420382	0.760997	0.532782
0.275	337	182	132	31	0.579618	0.915761	0.85446	0.71855	0.0842391	0.14554	0.420382	0.760997	0.532782
0.28	337	182	132	31	0.579618	0.915761	0.85446	0.71855	0.0842391	0.14554	0.420382	0.760997	0.532782
0.285	337	182	132	31	0.579618	0.915761	0.85446	0.71855	0.0842391	0.14554	0.420382	0.760997	0.532782
0.29	337	182	132	31	0.579618	0.915761	0.85446	0.71855	0.0842391	0.14554	0.420382	0.760997	0.532782
0.295	337	182	132	31	0.579618	0.915761	0.85446	0.71855	0.0842391	0.14554	0.420382	0.760997	0.532782
0.3	337	182	132	31	0.579618	0.915761	0.85446	0.71855	0.0842391	0.14554	0.420382	0.760997	0.532782
0.305	337	182	132	31	0.579618	0.915761	0.85446	0.71855	0.0842391	0.14554	0.420382	0.760997	0.532782
0.31	337	182	132	31	0.579618	0.915761	0.85446	0.71855	0.0842391	0.14554	0.420382	0.760997	0.532782
0.315	337	182	132	31	0.579618	0.915761	0.85446	0.71855	0.0842391	0.14554	0.420382	0.760997	0.532782
0.32	337	182	132	31	0.579618	0.915761	0.85446	0.71855	0.0842391	0.14554	0.420382	0.760997	0.532782
0.325	337	182	132	31	0.579618	0.915761	0.85446	0.71855	0.0842391	0.14554	0.420382	0.760997	0.532782
0.33	337	182	132	31	0.579618	0.915761	0.85446	0.71855	0.0842391	0.14554	0.420382	0.760997	0.532782
0.335	337	182	132	31	0.579618	0.915761	0.85446	0.71855	0.0842391	0.14554	0.420382	0.760997	0.532782
0.34	337	182	132	31	0.579618	0.915761	0.85446	0.71855	0.0842391	0.14554	0.420382	0.760997	0.532782
0.345	337	182	132	31	0.579618	0.915761	0.85446	0.71855	0.0842391	0.14554	0.420382	0.760997	0.532782
0.35	337	182	132	31	0.579618	0.915761	0.85446	0.71855	0.0842391	0.14554	0.420382	0.760997	0.532782
0.355	337	182	132	31	0.579618	0.915761	0.85446	0.71855	0.0842391	0.14554	0.420382	0.760997	0.532782
0.36	337	182	132	31	0.579618	0.915761	0.85446	0.71855	0.0842391	0.14554	0.420382	0.760997	0.532782
0.365	337	182	132	31	0.579618	0.915761	0.85446	0.71855	0.0842391	0.14554	0.420382	0.760997	0.532782
0.37	337	182	132	31	0.579618	0.915761	0.85446	0.71855	0.0842391	0.14554	0.420382	0.760997	0.532782
0.375	337	182	132	31	0.579618	0.915761	0.85446	0.71855	0.0842391	0.14554	0.420382	0.760997	0.532782
0.38	337	182	132	31	0.579618	0.915761	0.85446	0.71855	0.0842391	0.14554	0.420382	0.760997	0.532782
0.385	337	182	132	31	0.579618	0.915761	0.85446	0.71855	0.0842391	0.14554	0.420382	0.760997	0.532782
0.39	337	182	132	31	0.579618	0.915761	0.85446	0.71855	0.0842391	0.14554	0.420382	0.760997	0.532782
0.395	337	182	132	31	0.579618	0.915761	0.85446	0.71855	0.0842391	0.14554	0.420382	0.760997	0.532782
0.4	337	182	132	31	0.579618	0.915761	0.85446	0.71855	0.0842391	0.14554	0.420382	0.760997	0.532782
0.405	337	182	132	31	0.579618	0.915761	0.85446	0.71855	0.0842391	0.14554	0.420382	0.760997	0.532782
0.41	337	182	132	31	0.579618	0.915761	0.85446	0.71855	0.0842391	0.14554	0.420382	0.760997	0.532782
0.415	337	182	132	31	0.579618	0.915761	0.85446	0.71855	0.0842391	0.14554	0.420382	0.760997	0.532782
0.42	337	182	132	31	0.579618	0.915761	0.85446	0.71855	0.0842391	0.14554	0.420382	0.760997	0.532782
0.425	337	182	132	31	0.579618	0.915761	0.85446	0.71855	0.0842391	0.14554	0.420382	0.760997	0.532782
0.43	337	182	132	31	0.579618	0.915761	0.85446	0.71855	0.0842391	0.14554	0.420382	0.760997	0.532782
0.435	337	182	132	31	0.579618	0.915761	0.85446	0.71855	0.0842391	0.14554	0.420382	0.760997	0.532782
0.44	337	182	132	31	0.579618	0.915761	0.85446	0.71855	0.0842391	0.14554	0.420382	0.760997	0.532782
0.445	337	182	132	31	0.579618	0.915761	0.85446	0.71855	0.0842391	0.14554	0.420382	0.760997	0.532782
0.45	337	182	132	31	0.579618	0.915761	0.85446	0.71855	0.0842391	0.14554	0.420382	0.760997	0.532782
0.455	337	182	132	31	0.579618	0.915761	0.85446	0.71855	0.0842391	0.14554	0.420382	0.760997	0.532782
0.46	337	182	132	31	0.579618	0.915761	0.85446	0.71855	0.0842391	0.14554	0.420382	0.760997	0.532782
0.465	337	182	132	31	0.579618	0.915761	0.85446	0.71855	0.0842391	0.14554	0.420382	0.760997	0.532782
0.47	337	182	132	31	0.579618	0.915761	0.85446	0.71855	0.0842391	0.14554	0.420382	0.760997	0.532782
0.475	337	182	132	31	0.579618	0.915761	0.85446	0.71855	0.0842391	0.14554	0.420382	0.760997	0.532782
0.48	337	182	132	31	0.579618	0.915761	0.85446	0.71855	0.0842391	0.14554	0.420382	0.760997	0.532782
0.485	337	182	132	31	0.579618	0.915761	0.85446	0.71855	0.0842391	0.14554	0.420382	0.760997	0.532782
0.49	337	182	132	31	0.579618	0.915761	0.85446	0.71855	0.0842391	0.14554	0.420382	0.760997	0.532782
0.495	337	182	132	31	0.579618	0.915761	0.85446	0.71855	0.0842391	0.14554	0.420382	0.760997	0.532782
0.5	337	182	132	31	0.579618	0.915761	0.85446	0.71855	0.0842391	0.14554	0.420382	0.760997	0.532782
0.505	337	182	132	31	0.579618	0.915761	0.85446	0.71855	0.0842391	0.14554	0.420382	0.760997	0.532782
0.51	337	182	132	31	0.579618	0.915761	0.85446	0.71855	0.0842391	0.14554	0.420382	0.760997	0.532782
0.515	337	182	132	31	0.579618	0.915761	0.85446	0.71855	0.0842391	0.14554	0.420382	0.760997	0.532782
0.52	337	182	132	31	0.579618	0.915761	0.85446	0.71855	0.0842391	0.14554	0.420382	0.760997	0.532782
0.525	337	182	132	31	0.579618	0.915761	0.85446	0.71855	0.0842391	0.14554	0.420382	0.760997	0.532782
0.53	337	182	132	31	0.579618	0.915761	0.85446	0.71855	0.0842391	0.14554	0.420382	0.760997	0.532782
0.535	337	182	132	31	0.579618	0.915761	0.85446	0.71855	0.0842391	0.14554	0.420382	0.760997	0.532782
0.54	337	182	132	31	0.579618	0.915761	0.85446	0.71855	0.0842391	0.14554	0.420382	0.760997	0.532782
0.545	337	182	132	31	0.579618	0.915761	0.85446	0.71855	0.0842391	0.14554	0.420382	0.760997	0.532782
0.55	337	182	132	31	0.579618	0.915761	0.85446	0.71855	0.0842391	0.14554	0.420382	0.760997	0.532782
0.555	337	182	132	31	0.579618	0.915761	0.85446	0.71855	0.0842391	0.14554	0.420382	0.760997	0.532782
0.56	337	182	132	31	0.579618	0.915761	0.85446	0.71855	0.0842391	0.14554	0.420382	0.760997	0.532782
0.565	337	182	132	31	0.579618	0.915761	0.85446	0.71855	0.0842391	0.14554	0.420382	0.760997	0.532782
0.57	337	182	132	31	0.579618	0.915761	0.85446	0.71855	0.0842391	0.14554	0.420382	0.760997	0.532782
0.575	337	182	132	31	0.579618	0.915761	0.85446	0.71855	0.0842391	0.14554	0.420382	0.760997	0.532782
0.58	337	182	132	31	0.579618	0.915761	0.85446	0.71855	0.0842391	0.14554	0.420382	0.760997	0.532782
0.585	337	182	132	31	0.579618	0.915761	0.85446	0.71855	0.0842391	0.14554	0.420382	0.760997	0.532782
0.59	337	182	132	31	0.579618	0.915761	0.85446	0.71855	0.0842391	0.14554	0.420382	0.760997	0.532782
0.595	337	182	132	31	0.579618	0.915761	0.85446	0.71855	0.0842391	0.14554	0.420382	0.760997	0.532782
0.6	337	182	132	31	0.579618	0.915761	0.85446	0.71855	0.0842391	0.14554	0.420382	0.760997	0.532782
0.605	337	182	132	31	0.579618	0.915761	0.85446	0.71855	0.0842391	0.14554	0.420382	0.760997	0.532782
0.61	337	182	132	31	0.579618	0.915761	0.85446	0.71855	0.0842391	0.14554	0.420382	0.760997	0.532782
0.615	337	182	132	31	0.579618	0.915761	0.85446	0.71855	0.0842391	0.14554	0.420382	0.760997	0.532782
0.62	337	182	132	31	0.579618	0.915761	0.85446	0.71855	0.0842391	0.14554	0.420382	0.760997	0.532782
0.625	337	182	132	31	0.579618	0.915761	0.85446	0.71855	0.0842391	0.14554	0.420382	0.760997	0.532782
0.63	337	182	132	31	0.579618	0.915761	0.85446	0.71855	0.0842391	0.14554	0.420382	0.760997	0.532782
0.635	337	182	132	31	0.579618	0.915761	0.85446	0.71855	0.0842391	0.14554	0.420382	0.760997	0.532782
0.64	337	182	132	31	0.579618	0.915761	0.85446	0.71855	0.0842391	0.14554	0.420382	0.760997	0.532782
0.645	337	182	132	31	0.579618	0.915761	0.85446	0.71855	0.0842391	0.14554	0.420382	0.760997	0.532782
0.65	337	182	132	31	0.579618	0.915761	0.85446	0.71855	0.0842391	0.14554	0.420382	0.760997	0.532782
0.655	337	182	132	31	0.579618	0.915761	0.85446	0.71855	0.0842391	0.14554	0.420382	0.760997	0.532782
0.66	337	182	132	31	0.579618	0.915761	0.85446	0.71855	0.0842391	0.14554	0.420382	0.760997	0.532782
0.665	337	182	132	31	0.579618	0.915761	0.85446	0.71855	0.0842391	0.14554	0.420382	0.760997	0.532782
0.67	337	182	132	31	0.579618	0.915761	0.85446	0.71855	0.0842391	0.14554	0.420382	0.760997	0.532782
0.675	337	182	132	31	0.579618	0.915761	0.85446	0.71855	0.0842391	0.14554	0.420382	0.760997	0.532782
0.68	337	182	132	31	0.579618	0.915761	0.85446	0.71855	0.0842391	0.14554	0.420382	0.760997	0.532782
0.685	337	182	132	31	0.579618	0.915761	0.85446	0.71855	0.0842391	0.14554	0.420382	0.760997	0.532782
0.69	337	182	132	31	0.579618	0.915761	0.85446	0.71855	0.0842391	0.14554	0.420382	0.760997	0.532782
0.695	337	182	132	31	0.579618	0.915761	0.85446	0.71855	0.0842391	0.14554	0.420382	0.760997	0.532782
0.7	337	182	132	31	0.579618	0.915761	0.85446	0.71855	0.0842391	0.14554	0.420382	0.760997	0.532782
0.705	337	182	132	31	0.579618	0.915761	0.85446	0.71855	0.0842391	0.14554	0.420382	0.760997	0.532782
0.71	337	182	132	31	0.579618	0.915761	0.85446	0.71855	0.0842391	0.14554	0.420382	0.760997	0.532782
0.715	337	182	132	31	0.579618	0.915761	0.85446	0.71855	0.0842391	0.14554	0.420382	0.760997	0.532782
0.72	330	183	131	38	0.582803	0.896739	0.828054	0.715835	0.103261	0.171946	0.417197	0.752199	0.510703
0.725	330	183	131	38	0.582803	0.896739	0.828054	0.715835	0.103261	0.171946	0.417197	0.752199	0.510703
0.73	330	183	131	38	0.582803	0.896739	0.828054	0.715835	0.103261	0.171946	0.417197	0.752199	0.510703
0.735	330	183	131	38	0.582803	0.896739	0.828054	0.715835	0.103261	0.171946	0.417197	0.752199	0.510703
0.74	330	183	131	38	0.582803	0.896739	0.828054	0.715835	0.103261	0.171946	0.417197	0.752199	0.510703
0.745	330	183	131	38	0.582803	0.896739	0.828054	0.715835	0.103261	0.171946	0.417197	0.752199	0.510703
0.75	330	183	131	38	0.582803	0.896739	0.828054	0.715835	0.103261	0.171946	0.417197	0.752199	0.510703
0.755	330	183	131	38	0.582803	0.896739	0.828054	0.715835	0.103261	0.171946	0.417197	0.752199	0.510703
0.76	330	183	131	38	0.582803	0.896739	0.828054	0.715835	0.103261	0.171946	0.417197	0.752199	0.510703
0.765	329	183	131	39	0.582803	0.894022	0.824324	0.715217	0.105978	0.175676	0.417197	0.750733	0.507215
0.77	329	183	131	39	0.582803	0.894022	0.824324	0.715217	0.105978	0.175676	0.417197	0.750733	0.507215
0.775	329	183	131	39	0.582803	0.894022	0.824324	0.715217	0.105978	0.175676	0.417197	0.750733	0.507215
0.78	329	183	131	39	0.582803	0.894022	0.824324	0.715217	0.105978	0.175676	0.417197	0.750733	0.507215
0.785	329	183	131	39	0.582803	0.894022	0.824324	0.715217	0.105978	0.175676	0.417197	0.750733	0.507215
0.79	329	183	131	39	0.582803	0.894022	0.824324	0.715217	0.105978	0.175676	0.417197	0.750733	0.507215
0.795	329	183	131	39	0.582803	0.894022	0.824324	0.715217	0.105978	0.175676	0.417197	0.750733	0.507215
0.8	329	183	131	39	0.582803	0.894022	0.824324	0.715217	0.105978	0.175676	0.417197	0.750733	0.507215
0.805	329	183	131	39	0.582803	0.894022	0.824324	0.715217	0.105978	0.175676	0.417197	0.750733	0.507215
0.81	329	183	131	39	0.582803	0.894022	0.824324	0.715217	0.105978	0.175676	0.417197	0.750733	0.507215
0.815	329	183	131	39	0.582803	0.894022	0.824324	0.715217	0.105978	0.175676	0.417197	0.750733	0.507215
0.82	329	183	131	39	0.582803	0.894022	0.824324	0.715217	0.105978	0.175676	0.417197	0.750733	0.507215
0.825	329	183	131	39	0.582803	0.894022	0.824324	0.715217	0.105978	0.175676	0.417197	0.750733	0.507215
0.83	329	183	131	39	0.582803	0.894022	0.824324	0.715217	0.105978	0.175676	0.417197	0.750733	0.507215
0.835	329	184	130	39	0.585987	0.894022	0.825112	0.716776	0.105978	0.174888	0.414013	0.752199	0.510011
0.84	329	184	130	39	0.585987	0.894022	0.825112	0.716776	0.105978	0.174888	0.414013	0.752199	0.510011
0.845	329	184	130	39	0.585987	0.894022	0.825112	0.716776	0.105978	0.174888	0.414013	0.752199	0.510011
0.85	329	184	130	39	0.585987	0.894022	0.825112	0.716776	0.105978	0.174888	0.414013	0.752199	0.510011
0.855	329	184	130	39	0.585987	0.894022	0.825112	0.716776	0.105978	0.174888	0.414013	0.752199	0.510011
0.86	329	184	130	39	0.585987	0.894022	0.825112	0.716776	0.105978	0.174888	0.414013	0.752199	0.510011
0.865	329	184	130	39	0.585987	0.894022	0.825112	0.716776	0.105978	0.174888	0.414013	0.752199	0.510011
0.87	329	184	130	39	0.585987	0.894022	0.825112	0.716776	0.105978	0.174888	0.414013	0.752199	0.510011
0.875	329	184	130	39	0.585987	0.894022	0.825112	0.716776	0.105978	0.174888	0.414013	0.752199	0.510011
0.88	329	184	130	39	0.585987	0.894022	0.825112	0.716776	0.105978	0.174888	0.414013	0.752199	0.510011
0.885	329	184	130	39	0.585987	0.894022	0.825112	0.716776	0.105978	0.174888	0.414013	0.752199	0.510011
0.89	329	184	130	39	0.585987	0.894022	0.825112	0.716776	0.105978	0.174888	0.414013	0.752199	0.510011
0.895	329	184	130	39	0.585987	0.894022	0.825112	0.716776	0.105978	0.174888	0.414013	0.752199	0.510011
0.9	329	184	130	39	0.585987	0.894022	0.825112	0.716776	0.105978	0.174888	0.414013	0.752199	0.510011
0.905	329	184	130	39	0.585987	0.894022	0.825112	0.716776	0.105978	0.174888	0.414013	0.752199	0.510011
0.91	329	184	130	39	0.585987	0.894022	0.825112	0.716776	0.105978	0.174888	0.414013	0.752199	0.510011
0.915	329	184	130	39	0.585987	0.894022	0.825112	0.716776	0.105978	0.174888	0.414013	0.752199	0.510011
0.92	329	184	130	39	0.585987	0.894022	0.825112	0.716776	0.105978	0.174888	0.414013	0.752199	0.510011
0.925	329	184	130	39	0.585987	0.894022	0.825112	0.716776	0.105978	0.174888	0.414013	0.752199	0.510011
0.93	329	184	130	39	0.585987	0.894022	0.825112	0.716776	0.105978	0.174888	0.414013	0.752199	0.510011
0.935	329	184	130	39	0.585987	0.894022	0.825112	0.716776	0.105978	0.174888	0.414013	0.752199	0.510011
0.94	329	194	120	39	0.617834	0.894022	0.832618	0.732739	0.105978	0.167382	0.382166	0.766862	0.537942
0.945	329	194	120	39	0.617834	0.894022	0.832618	0.732739	0.105978	0.167382	0.382166	0.766862	0.537942
0.95	329	194	120	39	0.617834	0.894022	0.832618	0.732739	0.105978	0.167382	0.382166	0.766862	0.537942
0.955	329	194	120	39	0.617834	0.894022	0.832618	0.732739	0.105978	0.167382	0.382166	0.766862	0.537942
0.96	329	194	120	39	0.617834	0.894022	0.832618	0.732739	0.105978	0.167382	0.382166	0.766862	0.537942
0.965	329	194	120	39	0.617834	0.894022	0.832618	0.732739	0.105978	0.167382	0.382166	0.766862	0.537942
0.97	329	194	120	39	0.617834	0.894022	0.832618	0.732739	0.105978	0.167382	0.382166	0.766862	0.537942
0.975	329	194	120	39	0.617834	0.894022	0.832618	0.732739	0.105978	0.167382	0.382166	0.766862	0.537942
0.98	329	194	120	39	0.617834	0.894022	0.832618	0.732739	0.105978	0.167382	0.382166	0.766862	0.537942
0.985	329	194	120	39	0.617834	0.894022	0.832618	0.732739	0.105978	0.167382	0.382166	0.766862	0.537942
0.99	329	194	120	39	0.617834	0.894022	0.832618	0.732739	0.105978	0.167382	0.382166	0.766862	0.537942
0.995	329	194	120	39	0.617834	0.894022	0.832618	0.732739	0.105978	0.167382	0.382166	0.766862	0.537942
