# Supplementary material for: A systematic evaluation of Mycobacterium tuberculosis Genome-Scale Metabolic Networks
Source: PLoS Comput Biol. 2020 Jun 15;16(6):e1007533. doi: 10.1371/journal.pcbi.1007533 (PMC7316355; doi:10.1371/journal.pcbi.1007533)
Supplement: S8 File — (ZIP) [file pcbi.1007533.s040.zip › Cholesterol_Essentiality(Griffin_data)/results/sMtb2.0_Griffin_Cholesterol_FVA.xlsx]

## Sheet: Sheet1
Rxns	FVAmin	FVAmax
ANSA	0.983493	0.983603
PAND	0.00923887	0.00924695
NAMH	0.0167425	0.0167425
MURC	0.0239179	0.0239179
ALR	0.0478358	0.0478694
S1	0.0433336	0.0434611
ARGG	0.0538387	0.0539024
GLMS	-999.927	-0.772938
GDH	0	999.154
ASPB3	0	999.467
GABT	-3.6868e-05	0.000127502
MURI	0.0239179	0.0239465
GLN	0	0.000127502
GLT	0.347439	999.501
ALD	0.173054	0.173116
ASNB	0	6.37509e-05
PURA	0.0646739	0.0647377
PANC	0.00923887	0.00924695
GABD	-3.6868e-05	0.000127502
GADB	0	0.000127502
NADB1	0	0.0136022
ROCA	0	0.000127502
DDLA	0.0239179	0.0239179
ASPC	0.5335	1000
GA6PF6P	-1000	-0.846333
MURB	0.0425363	0.0425364
MURA	0.0425363	0.0425364
PGMA1	-0.0733952	-0.0733951
NAGA1P	0.0733951	0.0733952
NAGA	0	0
EMB	0.000797263	0.000797264
ARAFDPP	0.074802	0.0748021
WBBL	0.000797263	0.000797264
GLFT2	0.000797263	0.000797264
DPPR	0.074802	0.0748021
AFTA	0.000797263	0.000797264
NAGDPP	0.000797263	0.000797264
AGPGLCN	0.000797263	0.000797264
PTGLCN	0.0239179	0.0239179
PROC1	-999.957	1000
PROC2	-999.957	1000
P5C	0	9.56263e-05
PROA	0	0.0434611
PROB	0	0.0434611
ARGD1	0.0554801	0.0989412
ARGB	0.0554801	0.0989412
ARGJ	0.0554801	0.0989412
ROCD	0	0.0434611
ARGF	0.0538387	0.0538584
ARGC	0.0554801	0.0989412
ARGH	0.0538387	0.0539024
ARGA	0	0
ARCA	0	6.37509e-05
OELAC	0	0
BO11	4.68978e-05	6.05587e-05
BO10	4.68978e-05	6.05587e-05
BO13	0	1.36609e-05
BO15	0	6.05587e-05
BO14	0	9.56263e-05
BO17	0	6.05587e-05
BO16	0	6.05587e-05
BO19	0	6.05587e-05
BO18	0	6.05587e-05
BO12	0	1.36609e-05
BO9	4.68978e-05	6.05587e-05
BO8	0	6.05587e-05
BO1	0	9.56263e-05
BO3	0	9.56263e-05
BO2	0	9.56263e-05
BO5	0	9.56263e-05
BO4	0	9.56263e-05
BO7	0	6.05587e-05
BO6	0	9.56263e-05
BiomassGrowthInVitro	0	0
Maintenance	1	1
BiomassGrowth	0.468978	0.468979
FADB1	0	0
ACTAC1	0.000409991	0.000422831
H2CO3	0.0987547	1000
S2	0.000409991	999.902
COX	0	0
GLTA1	0	997.934
PCA	0	0.000127502
SDH2	-1.92127	-1.92103
ICD	0	0.000120002
SUCD	-996.483	1.49609
MDH	2.06577	1000
FUM	2.22895	2.22912
GLTA2	0	0.000127502
CITE	0.518818	0.519692
ACN2	0.480308	0.481182
ACN1	0.480308	0.481182
KGD1	0	0.000127502
KGD2	0.278641	0.278888
COBM	0	0
COBS	0	0
THIE	0.000375182	0.000417683
THIG	0.000375182	0.000375183
THIC	0.000375182	0.000375183
PCOA	9.37956e-07	2.90984e-06
AACE	0	0
MPET	0	4.25006e-05
BIOF	9.37956e-07	2.90984e-06
FBIB	0	0
FBIA2	0	0
FBIA1	0	0
APRO	0	0
DMBI	0	0
ARIZ	0	0
CYSG3	0.000375182	0.000375183
COBI2	0	0
THIL	0.000375182	0.000375183
HYD	0	0
THID1	0.000375182	0.000417683
THID2	0.000375182	0.000417683
MOG	0	0
MOAA1	0.000375182	0.000375183
THI	0	4.25006e-05
COBO	0	0
2PPLA	0	0
SAMOX	9.37956e-07	2.90984e-06
COBL	0	0
LPPG	0	0
MOAE1	0.000375182	0.000375183
PRE6X	0	0
COBQ1	0	0
MOBA	0	0
MOEA1	0	0
FBIC	0	0
BISC	0	0
HEMT	0	4.25006e-05
BIOD	9.37956e-07	2.90984e-06
BIOA	9.37956e-07	2.90984e-06
BIOB	9.37956e-07	2.90984e-06
HEMF2	0.000750365	0.000750366
MOEB1	0.000750365	0.000750366
COBB	0	0
COBK	0	0
COBN	0	0
COB5	0	0
COBG	0	0
COBH	0	0
COBT	0	0
THRK	0	0
COBC	0	0
AMIK	0	0
COBD	0	0
COBU	0	0
COBCII	0	0
CSD	0	0.000127502
ISCS	0.000750365	0.000750366
METB4	0	0.00570834
METB1	0	0.00570834
METB2	0.0244	0.0301357
METB3	0	0.00570834
SAHH	0.0875099	0.0875524
CYGLY2	0	0
CYSK1	0	0.000127502
MMUM	0	4.25006e-05
MTN1	0	0
5OPRO	0	6.37509e-05
OHSER	0	0.045143
CYCLY1	0	0
METX	0	0.045143
CYSE	0	0.000127502
MTN2	0	0
HCYS	0	0.000127502
METE	-996.422	1.51245
METC	0	0.0396623
METH	-1.40993	996.524
METK	0.0900911	0.0901336
MTHF1	0.102517	0.102529
PNP	0.00164142	0.00164143
METZ	0	0.0396623
MSRA	0	0
PPSB1	0.00104113	0.00104113
PPSB3	0.000277635	0.000277636
PPSB2	0.00177274	0.00177274
HBA	0.00281387	0.00281387
FADD268	0	3.18754e-05
FADD261	0.00104113	0.00104113
FADD267	0	3.18754e-05
FADD266	0	3.18754e-05
FADD265	0	3.18754e-05
FADD264	0.00177274	0.00177274
MAS8	0.00106927	0.00106927
MAS6	0.00142569	0.0014257
MCACP	0.00712847	0.00712848
PPSC1	0.00104113	0.00104113
TESA8	0.000168832	0.000168832
PPSC2	0.00177274	0.00177274
PPSB4	0.00047273	0.000472731
DIMA	0.000375182	0.000375183
TESA2	0.000427708	0.000427709
MAS9	0.00498993	0.00498994
MAS1	0	0.000142993
MAS2	0.00570277	0.00570278
MAS4	0.00142569	0.0014257
MAS7	0.00534635	0.00534636
PPSA1	0.00104113	0.00104113
PPTHIO4	0.000168832	0.000168832
PPTHIO5	0.00281387	0.00281387
PPTHIO2	0.0016039	0.00160391
PPTHIO1	0.000928576	0.000928578
PTHIO3	3.00146e-05	3.00147e-05
PTHIO2	0.000427708	0.000427709
MAS5	0.00570277	0.00570278
TESA7	0.000112555	0.000112555
TESA6	0.0016039	0.00160391
TESA5	0.000928576	0.000928578
TESA3	3.00146e-05	3.00147e-05
TESA1	0.00024762	0.000247621
FADD263	0.00104113	0.00104113
FADD262	0.00177274	0.00177274
PTHIO1	0.00024762	0.000247621
PTHIO5	0.000750365	0.000750366
PTTPDIM	0.00140693	0.00140694
MMPL72	0.000375182	0.000375183
MMPL73	0.00140693	0.00140694
MMPL71	0.000375182	0.000375183
MMPL74	0.00140693	0.00140694
PPSD3	0.00104113	0.00104113
PPSD1	0.000277635	0.000277636
PPSC4	0.00047273	0.000472731
FADD281	0	3.18754e-05
FADD283	0	3.18754e-05
PDIMA	0.00140693	0.00140694
PTTDIM	0.000375182	0.000375183
PPSA4	0	0.0655695
PPSA2	0.00177274	0.00177274
PPSA3	0	0.0772817
PPSD2	0.00047273	0.000472731
PPSE7	0.000112555	0.000112555
PTHIO4	4.50219e-05	4.5022e-05
PPSC3	0.000277635	0.000277636
MAS12	0.000356423	0.000356424
MAS10	0.000712847	0.000712848
MAS11	0.000356423	0.000356424
PPSD4	0.00177274	0.00177274
PPSE8	0.000168832	0.000168832
FADD282	0	3.18754e-05
PPSE1	0.00024762	0.000247621
PPSE2	0.000427708	0.000427709
PPSE3	3.00146e-05	3.00147e-05
PPSE4	4.50219e-05	4.5022e-05
PPSE5	0.000928576	0.000928578
PPSE6	0.0016039	0.00160391
FADD284	0	3.18754e-05
TESA4	4.50219e-05	4.5022e-05
PAPA52	0.00281387	0.00281387
PAPA51	0.000750365	0.000750366
FADD222	0.00177274	0.00177274
FADD221	0.00104113	0.00104113
PPTHIO3	0.000112555	0.000112555
EX_4HBENZALC[e]	0.000375182	0.000375183
EX_9HEXADECENOATE[e]	0	8.05274e-06
EX_9OCTADECENOATE[e]	0	7.25989e-06
EX_ACAL[e]	0	7.3736e-05
EX_AC[e]	0	0.00017486
EX_ADN[e]	0	5.58232e-06
EX_AD[e]	0	9.66838e-06
EX_AKG[e]	0	3.6868e-05
EX_ALA[e]	0	2.66091e-05
EX_AN[e]	0	8.78481e-06
EX_ARG[e]	0	1.34804e-05
EX_ASN[e]	-1	-0.999954
EX_ASP[e]	0	2.66091e-05
EX_BIOTINSO[e]	0	0
EX_BIOTIN[e]	0	1.97189e-06
EX_CADA[e]	0	1.20474e-05
EX_CA[e]	0	0
EX_CD[e]	0	0
EX_CELB[e]	0	0
EX_CHOLESTEROL[e]	-0.40459	-0.40455
EX_CHOL[e]	0	0
EX_CITR[e]	0	1.97422e-05
EX_CIT[e]	-1	-0.999964
EX_CL[e]	0	0
EX_CO2[e]	2.87592	2.87692
EX_COB12[e]	0	0
EX_COII[e]	0	0
EX_CO[e]	0	0
EX_CU[e]	0	0
EX_CYS[e]	0	1.45026e-05
EX_DALA[e]	0	3.36268e-05
EX_DAPIM[e]	0	1.20474e-05
EX_DA[e]	0	0.000945035
EX_DAG[e]	0	3.3228e-06
EX_SME[e]	0	1.01888e-05
EX_GSH[e]	0	0
EX_DECANOATE[e]	0	8.70567e-06
EX_DGLU[e]	0	2.85985e-05
EX_DIN[e]	0	0.000945035
EX_DODECANOATE[e]	0	8.47657e-06
EX_EICOSANOATE[e]	0	6.60916e-06
EX_ETH[e]	-1	-0.999926
EX_FE2[e]	-0.0022511	-0.00225109
EX_FE3[e]	-0.000375183	-0.000375182
EX_FOL[e]	0	2.98686e-06
EX_FOR[e]	0	5.32181e-05
EX_FRU[e]	0	0
EX_FUM[e]	0	4.56723e-05
EX_G3P[e]	0	1.87733e-05
EX_GABA[e]	0	3.6868e-05
EX_GL3P[e]	0	1.63639e-05
EX_GLAC[e]	0	0
EX_GLC[e]	0	1.10073e-05
EX_GLN[e]	0	2.85985e-05
EX_GLU[e]	0	2.85985e-05
EX_GLYCOLATE[e]	0	0.00017486
EX_GLY[e]	0	5.32181e-05
EX_GL[e]	0	2.20147e-05
EX_GN[e]	0	3.18533e-06
EX_GSN[e]	0	2.56643e-06
EX_H2O[e]	26.5175	38.6785
EX_HEPTADECANOATE[e]	0	7.69822e-06
EX_HEXACOSANOATE[e]	0	5.20858e-06
EX_HEXADECANOATE[e]	0	8.05274e-06
EX_HEXANOATE[e]	0	9.20314e-06
EX_HIS[e]	0	7.06435e-06
EX_HYXN[e]	0	9.66838e-06
EX_H[e]	-71.0898	-34.61
EX_Hr[e]	0	0.000382505
EX_ILE[e]	0	1.20474e-05
EX_INS[e]	0	5.58232e-06
EX_K[e]	0	0
EX_LAAA[e]	0	1.33045e-05
EX_LAC[e]	0	3.36268e-05
EX_LEU[e]	0	1.23638e-05
EX_LLAC[e]	0	3.36268e-05
EX_LYS[e]	0	1.20474e-05
EX_MAL[e]	0	2.66091e-05
EX_MAN[e]	0	0
EX_MET[e]	0	1.17468e-05
EX_MG[e]	0	0
EX_MLT[e]	0	5.0663e-06
EX_MN[e]	0	0
EX_MOLYBDATE[e]	0	0
EX_NAC[e]	0	0
EX_NA[e]	0	0
EX_NH3[e]	-6.04414	0.0363183
EX_NI[e]	0	0
EX_NO2[e]	0	6.07951
EX_NO3[e]	0	0
EX_NONADECANOATE[e]	0	6.97048e-06
EX_NO[e]	0	0
EX_O2[e]	-20	-20
EX_ORN[e]	0	2.33591e-05
EX_PABA[e]	0	8.78481e-06
EX_PENTADECANOATE[e]	0	8.59562e-06
EX_PHE[e]	0	6.9652e-06
EX_PHOSPHATIDYLCHOLINE[e]	0	0
EX_PI[e]	-0.500898	-0.500879
EX_PNTO[e]	0	8.08466e-06
EX_PROPANOATE[e]	0	0
EX_PRO[e]	0	2.33591e-05
EX_PYRI[e]	0	9.72471e-06
EX_PYR[e]	0	3.36268e-05
EX_RIBFLAV[e]	0	3.27277e-06
EX_RIB[e]	0	1.19689e-05
EX_SER[e]	0	2.66091e-05
EX_SLF[e]	-0.0434897	-0.0434752
EX_SUCC[e]	0	8.74298e-05
EX_SUC[e]	0	0
EX_TAG[e]	0	2.32787e-06
EX_TETRACOSANOATE[e]	0	5.60447e-06
EX_TETRADECANOATE[e]	0	8.25922e-06
EX_THR[e]	0	1.87733e-05
EX_TRE[e]	0	0
EX_TRP[e]	0	5.0663e-06
EX_TYR[e]	0	6.96519e-06
EX_URA[e]	0	1.7895e-05
EX_UREA[e]	0	0
EX_VAL[e]	0	1.48546e-05
EX_XAN[e]	0	0
EX_ZN[e]	0	0
TAG	0.00334381	0.00335178
SCO	0	0
ACCD21	0	999.901
FOLK	0	6.37509e-05
FOLB5	0	0
FOLB1	0	0.000378169
FOLB3	0	0.000378169
FOLB2	0	0.000378169
FOLE	0.000375182	0.000378169
FOLD2	0.154857	0.154914
FOLC2	0.000375182	0.000378169
DFRA2	-1000	1000
DHNP	0.000375182	0.000378169
PABA	0.000375182	0.000383967
FOLP2	0	6.37509e-05
DRFA	0	1000
FDHF	0	5.32181e-05
DFRA4	-1000	1000
FOLD1	0.154857	0.154914
MTHF2	-1.51245	996.422
FOLB4	0	0
DFRA3	-1000	1000
DFRA1	-1000	1000
THF	-996.422	1.51245
FOLC1	0	0
TRPG	0.000375182	0.000383967
FOLP1	0.000311431	0.000378169
FBA1	0	0
MANB2	-0.0553395	-0.0553394
MAN6P	-999.945	-0.300671
FUCA	0	0
GALTB	0	0
EPIA2	0.0112555	0.0112555
EPIA1	0.0112555	0.0112555
GALK	0	0
GALE	0.0239179	0.0239179
MTR	0	0
OPLA	0	6.37509e-05
GSHA	0	6.37509e-05
GLPD2	0	9.56264e-05
GLPK	0	0.000127502
ADHC2	0	6.37509e-05
ALDC	0	6.37509e-05
CDSA	-999.985	999.453
PGSA3	0.0085354	0.00853542
PGSA2	0.0042677	0.00426771
PG	0.0085354	0.00853542
LIPW	0	0
GLPQ1	0	0
DAG	0.0334381	0.0334809
CDH	-1000	999.438
GPSA	0.0617175	0.0618131
ETHA	0	0
PSD	0.00168832	0.00168832
CHOLP	0	0
GL	0.00431871	0.004489
SERA	0.297686	0.297813
CBS	0.0244	0.0246551
SERC	0.297686	0.297813
SERB	0.297686	0.297813
ADHE2	0	0
GCVB	0.0512095	0.0512627
ASD	0.128174	0.128201
ASK	0.128174	0.128201
TRPA	0.0102237	0.0102288
GCVT	0.0512095	0.0512627
THRA	0.0885438	0.0885711
SDAA	0	0.000127502
THRC	0.0434281	0.0491365
THRB	0.0434281	0.0491365
GLYA1	0.220164	0.22019
ILVA	0	0.00570834
LPDC2	0.0512095	0.0512627
3PG	0	6.37509e-05
PSSA	0.00168832	0.00168832
TPIA	-1.03873	-1.03867
FBA2	-0.963468	-0.963446
ACEE	0	6.1819e-05
ADHA	-1000	999
PCKA	-999.91	-3.11893
ENO	-2.96804	-2.96791
DLAT	0	6.1819e-05
PGK	-2.67029	-2.67022
PGI	-0.307547	999.336
PGMA2	0.270613	0.273912
PFKA	0	0.000127502
PYKA	0	996.791
ACAL	0	0.000127502
ADHC1	-1000	999
PPGK2	0	999.644
PPGK1	0	999.644
GAP	-2.67029	-2.67022
GLPX	0.963446	0.963573
GPM2	-2.96804	-2.96791
LPDC1	-5.89868e-05	1.56716e-05
PPDK	0	0.000127502
GLX1	0	0
GLX2	0	0
ICL1	0.480308	0.481182
GLCB	0.480683	0.481541
OXCOA	0	0
GLYA2	0.000375182	0.000378169
FOR	0	0
GLX	0.000200323	0.000378169
PURU	-0.0505187	-0.0504557
OXCA	0	0
HISA2	0.0160859	0.016093
HISC2	0.0160859	0.016093
HISI	0.0160859	0.016093
HISH	0.0160859	0.016093
HISG	0.0160859	0.016093
HISE	0.0160859	0.016093
HISD	0.0160859	0.016093
HISB2	0.0160859	0.016093
HISB1	0.0160859	0.016093
NAGINSP	0.00614361	0.00614362
INO1	0.0113024	0.0113024
IMPA	0.00515876	0.00515877
PCD	0	1.33045e-05
P6C	0	1.33045e-05
LAT	0	1.33045e-05
FAS1	0.0557154	0.0566836
FAS3	0.00962815	0.0097574
FAS2	0.00962815	0.0097574
ACCD6	-2.34956	-2.34889
ACS2	0	0
ACS1	0	0.000127502
BKDA1	0	1.89476e-05
BKDA2	0	1.97422e-05
FADD28	0	3.18754e-05
FADD27	0	3.18755e-05
PGSA1	0.00515876	0.00515877
FADE2	0	9.56263e-05
FADE3	0	1.59377e-05
FADE1	0	9.56263e-05
FADE6	0	1.59377e-05
FADE7	0	1.59377e-05
FADE4	0	1.59377e-05
FADE5	0	1.59377e-05
FADE233	0	1.97422e-05
FADE232	0.000409991	0.000422831
FADE231	0	1.89476e-05
FADD344	0	3.18755e-05
FADD345	0	3.18755e-05
FADD346	0.00176418	0.00180461
FADD347	0	3.18754e-05
FADD341	0	3.18754e-05
FADD342	0	3.18754e-05
FADD348	0.00104113	0.00107301
FADD349	0	3.18754e-05
LIPY	0	7.96886e-06
DHA	0	0
PDHB	0.000409991	0.000422831
FADD6	0	3.18754e-05
FADD9	0	3.18754e-05
MAS3	0.0120058	0.0120059
FABD13	-0.0566836	-0.0557154
FABD12	0.0460873	0.0470249
FABD11	-9.56263e-05	9.56263e-05
FABD10	0.00962815	0.0097574
FADD3415	0	3.18754e-05
FADD3410	0	3.18755e-05
FADD3411	0	3.18754e-05
FADD343	0	3.18754e-05
FABD2	-9.56263e-05	6.05587e-05
FABD1	-0.00855316	-0.00740985
FABD7	-0.0655695	0.0115301
FADD3418	0	3.18754e-05
HSAG1	0.999872	1
FADD30	0	3.18754e-05
PKS33	9.37956e-05	9.37958e-05
PKS32	0.000187591	0.000187592
PKS31	4.68978e-05	4.68979e-05
ACCD22	0	0.000127502
FABD3	-0.0953948	0.0265374
FADD3420	0	3.18754e-05
MUTA	-996.524	1.40993
FADE8	0	1.59377e-05
BKDC2	0.000409991	0.000422831
BKDC1	0	1.89476e-05
DAGD	0	4.27837e-06
PTA1	0.524943	0.570951
FADD3417	0	3.18755e-05
FABD9	0	9.56263e-05
FABD8	-0.0277653	0.0374271
FABD5	-0.0797485	0.0097574
FABD4	0	9.56263e-05
FADD29	0	3.18754e-05
FADD3412	0	3.18754e-05
FADD3413	0	3.18754e-05
BKDC	0	1.97422e-05
PLSC1	0	0.000142993
PLSB21	0	0.00114331
PLSB22	0.00140227	0.00143716
FADD3414	0	3.18754e-05
FADD5	0	3.18754e-05
FADD4	0	3.18755e-05
FADD7	0	3.18754e-05
FADD8	0	3.18754e-05
PTA2	0	2.73218e-05
FADD3419	0	3.18754e-05
FABD6	-0.0772817	0.00113676
ACCD23	0	1000
MAGD	0	4.27837e-06
PKS121	4.68978e-05	4.68979e-05
PKS122	4.68978e-05	4.68979e-05
ACPM	0.000984854	0.000984856
PKS2	0.0120058	0.0120059
FADD3416	0	3.18755e-05
PLSC2	0.00486776	0.00488634
KDH	0	0
LIPB	0.000468978	0.000468979
LIPA	0.000468978	0.000468979
LYSA	0.0157123	0.0157256
MURF	0.0239179	0.0239179
DAPB1	0	0.0396434
DAPB2	0	0.0396434
ARGD2	0.0396301	0.0396434
DAPA	0.0396301	0.0396434
DAPF	0.0396301	0.0396434
DAPE	0.0396301	0.0396434
SAOPIM	0.0396301	0.0396434
CADA	0	1.20474e-05
MENE	0.00553394	0.00553395
MENB	0.00553394	0.00553395
MENA	0.00553394	0.00553395
HPPP	0.00553394	0.00553395
MK	0.00553394	0.00553395
GRCC1	0.00553394	0.00553395
OPP	0.00553394	0.00553395
IDSA11	0.00553394	0.00553395
ICL2	0	997.934
ACN3	0	997.934
MBTA2	0.000140881	0.000140881
MBTA3	0.000141069	0.000141069
MBTK2	0.000140881	0.000140881
MBTK3	0.000141069	0.000141069
MBTK1	0.000140881	0.000140881
ENTC	0.00595677	0.00595678
MBTA1	0.000140881	0.000140881
MBTI	0.000422831	0.000422831
MBTN	0.000140881	0.000140881
MBTG	0.000845661	0.000845663
INHA13	0.0276697	0.0276698
INHA12	0.0276697	0.0276698
INHA10	0.0276697	0.0276698
FAS5	0.163971	0.164939
FAS4	0.163971	0.164939
FAS7	0.163971	0.164939
FAS6	0.163971	0.164939
ACCD4	0.0276697	0.0276698
ACCD3	0	4.25006e-05
FAS8	0.163971	0.164939
MMAA25	0.00420579	0.0042058
DESA13	0.00744315	0.00744317
DESA12	0.00381842	0.00381843
DESA11	0.00401211	0.00401212
FAS42	0	0.121837
FAS43	0	0.121837
FAS41	0	0.121837
FAS46	0	0.0894103
FAS47	0	0.0894103
FAS44	0	0.121837
FAS45	0	0.0894103
FAS48	0	0.0894103
FAS49	0	0.0894103
KASB19	0.0110679	0.0110679
KASB18	0.0148863	0.0148863
KASB15	0.0276697	0.0276698
KASB16	0.0276697	0.0276698
KASB11	0.0276697	0.0276698
KASB10	0.0276697	0.0276698
KASB13	0.0276697	0.0276698
KASB12	0.0276697	0.0276698
PCAA3	0.00381842	0.00381843
PCAA2	0.0087713	0.00877131
PCAA1	0.00401211	0.00401212
FAS37	0.163502	0.16447
FAS36	0.163502	0.16447
FAS35	0.163502	0.16447
FAS34	0.163502	0.16447
FAS33	0.163502	0.16447
FAS32	0.163502	0.16447
FAS31	0.163502	0.16447
FAS30	0.163502	0.16447
FAS39	0.163455	0.16447
FAS38	0.163502	0.16447
OTSB1	0.0138349	0.0138349
MMAA26	0.00323736	0.00323736
MMAA24	0.00362473	0.00362474
MMAA23	0.00381842	0.00381843
MMAA21	0.00401211	0.00401212
FAS17	0.163971	0.164939
FAS16	0.163971	0.164939
FABD	0.742781	1.18055
KASB20	0.00744315	0.00744317
FABG18	0.0236576	0.0236576
PKS136	0.00323736	0.00323736
FAS68	0	0.0894103
PKS133	0.00381842	0.00381843
PKS132	0.0087713	0.00877131
PKS131	0.00401211	0.00401212
PKS135	0.00420579	0.0042058
PKS134	0.00362473	0.00362474
KASB14	0.0276697	0.0276698
FAS9	0.163971	0.164939
MMAA22	0.0087713	0.00877131
FADD322	0.0087713	0.00877131
KASB9	0.0276697	0.0276698
FADD323	0.00381842	0.00381843
INHA21	0.00744315	0.00744317
INHA20	0.0110679	0.0110679
FABG17	0.0276697	0.0276698
FABG2	0	0.0894103
BIRA	0	4.25006e-05
FAS14	0.163971	0.164939
FABG9	0.0276697	0.0276698
FAS24	0.163502	0.16447
FAS25	0.163502	0.16447
FAS26	0.163502	0.16447
FAS27	0.163502	0.16447
FAS20	0.163502	0.16447
FAS21	0.163502	0.16447
FAS22	0.163502	0.16447
FAS23	0.163502	0.16447
FAS28	0.163502	0.16447
ACCA3	0	4.25006e-05
HADA1	0	0.121837
HADA2	0	0.0894103
HADA3	0	0.0783228
HADA4	0	0.077004
HADA5	0	0.0650968
HADA6	0.0276697	0.0277653
HADA7	0.0276697	0.0276698
PPM1	0.0258407	0.0258407
HADA19	0.0148863	0.0148863
HADA21	0.00744315	0.00744317
FAS29	0.163502	0.16447
INHA4	0	0.077004
INHA5	0	0.0650968
INHA6	0.0276697	0.0277653
INHA7	0.0276697	0.0276698
INHA1	0	0.121837
INHA2	0	0.0894103
INHA3	0	0.0783228
FADD321	0.00401211	0.00401212
INHA8	0.0276697	0.0276698
INHA9	0.0276697	0.0276698
KASB1	0	0.0894103
FAS69	0	0.121837
KASB3	0	0.0772817
KASB2	0	0.0783228
KASB5	0.0276697	0.0277653
KASB4	0	0.0655695
KASB7	0.0276697	0.0276698
KASB6	0.0276697	0.0276698
KASB8	0.0276697	0.0276698
FAS62	0	0.0650968
FAS63	0	0.0650968
FAS64	0	0.0650968
FAS65	0	0.0650968
FAS66	0	0.077004
FAS67	0	0.0783228
FADE324	0.00420579	0.0042058
FABG3	0	0.0783228
FABG1	0	0.121837
FABG6	0.0276697	0.0277653
FABG7	0.0276697	0.0276698
FABG4	0	0.0772817
FABG5	0	0.0655695
FABG8	0.0276697	0.0276698
FAS40	0	0.121837
FAS70	0.0416451	0.16447
FBPA	0	0
MYCOPP	0.0276697	0.0276698
HADA13	0.0276697	0.0276698
KASB17	0.0236576	0.0236576
MMAA42	0.00744315	0.00744317
MYCO2	0.00323736	0.00323736
INHA18	0.0236576	0.0236576
INHA16	0.0276697	0.0276698
INHA17	0.0276697	0.0276698
FADE323	0.00362473	0.00362474
INHA15	0.0276697	0.0276698
FADE325	0.00323736	0.00323736
INHA11	0.0276697	0.0276698
HADA8	0.0276697	0.0276698
HADA9	0.0276697	0.0276698
FABG21	0.00744315	0.00744317
FABG20	0.0110679	0.0110679
MMAA41	0.00362473	0.00362474
FAS11	0.163971	0.164939
FAS10	0.163971	0.164939
FAS13	0.163971	0.164939
FAS12	0.163971	0.164939
FAS15	0.163971	0.164939
FAS19	0.163971	0.164939
FAS18	0.163971	0.164939
HADA18	0.0236576	0.0236576
TMMYCO	0.0138349	0.0138349
MMAA31	0.00362473	0.00362474
FAS61	0	0.0650968
HADA17	0.0276697	0.0276698
HADA12	0.0276697	0.0276698
HADA10	0.0276697	0.0276698
HADA11	0.0276697	0.0276698
HADA16	0.0276697	0.0276698
HADA14	0.0276697	0.0276698
HADA15	0.0276697	0.0276698
DES13	0.00362473	0.00362474
DES12	0.0087713	0.00877131
FAS55	0	0.077004
FAS54	0	0.0783228
FAS57	0	0.077004
FAS51	0	0.0783228
FAS50	0	0.0783228
FAS53	0	0.0783228
FAS52	0	0.0783228
FAS59	0	0.077004
FAS58	0	0.077004
MMAA32	0.00420579	0.0042058
FABG14	0.0276697	0.0276698
FABG15	0.0276697	0.0276698
FABG16	0.0276697	0.0276698
FABG10	0.0276697	0.0276698
FABG11	0.0276697	0.0276698
FABG12	0.0276697	0.0276698
FABG13	0.0276697	0.0276698
FABG19	0.0148863	0.0148863
INHA19	0.0148863	0.0148863
INHA14	0.0276697	0.0276698
MYCOE	0.0276697	0.0276698
FAS56	0	0.077004
FAS60	0	0.0650968
FABH	0	0.121837
HADA20	0.0110679	0.0110679
MSHB	0.00614361	0.00614362
MCA	0	0
MSHD	0.00614361	0.00614362
NAGINS	0.00614361	0.00614362
CYSS	0.00614361	0.00614362
PPNK	0.0063781	0.00637811
PNCA	0	0
NAMN	0	0
NADC	0.0135066	0.0135066
NADD1	0	6.37509e-05
NADD2	0.0135066	0.0135066
FPRA	34.5988	71.0785
DEOD2	0	0
NADE2	0	0.0135066
NADE1	0	0.0135066
STHA	-1000	1000
NACN	0	0
PKNG	0	0
NUDC	0	6.37509e-05
DEOD1	0	0
NARG	0	0
KATG1	0	0
NIRB2	0	12.159
S3	0	12.159
NIRB1	0	12.159
SIRA1	6.07903	12.159
COAA	0.00923887	0.00923889
COAD	0.00923887	0.00923889
COAE	0.00923887	0.00923889
ILVC3	0.143589	0.143622
ILVN	0.143589	0.143622
ILVD2	0.143589	0.143622
PANB	0.00923887	0.00924695
PANT	0.00923887	0.00924695
DFP1	0.00923887	0.00923889
DFP2	0.00923887	0.00923889
GALU	0	999.906
XYLB	0	0
UDGA	0	0
PRSA	0.253953	0.254081
DORIB2	0	0
DORIB1	0	0
DEOC	0	0
FGD	0	0
ZWF2	0	6.60441e-05
TAL	-0.0860967	-0.0860707
DEVB	0	6.60441e-05
GND2	0	6.60441e-05
RBSK	0	0.000127502
TKT2	-0.0860967	-0.0860707
TKT1	-0.14041	-0.140379
RPE	-0.226502	-0.22645
RPIB	0.193464	0.193489
PGMA3	-0.0257337	-0.0254787
MURE	0.0239179	0.0239179
MANB1	0.0553394	0.0553395
GLMU	0.0733951	0.0733952
GCA	0.0112555	0.0112555
GLF	0.0239179	0.0239179
MURD	0.0239179	0.0239179
RMLA	0.000797263	0.000797264
UPPP	0.044037	0.0440371
DPPP	0.044037	0.0440371
MURG	0.0239179	0.0239179
CTFPP	0.044037	0.0440371
MRAY	0.0239179	0.0239179
KATG2	0.00122571	0.0303672
PHBADD	0	0
PHBADB	0	0
PHBADC	0	0
PHBADA	0	0
ASPB2	0.0201192	0.0201261
PHEN	0.0349389	0.0349517
PHEA	0.0201192	0.0201261
HISA1	0.0102237	0.0102288
TRPC	0.0102237	0.0102288
AROK	0.0543084	0.0543212
TRPE	0.0102237	0.0102325
TRPD	0.0102237	0.0102288
TYRA	0.0148197	0.0148325
AROG	0.0543084	0.0543212
AROB	0.0543084	0.0543212
AROF	0.0543084	0.0543212
AROE	0.0543084	0.0543212
AROD	0.0543084	0.0543212
AROA	0.0543084	0.0543212
TPA	0	4.75039e-06
PPK1	0	999.644
PPA	2.35621	2.35636
ACPIM3	0.00112555	0.00112555
ACPIM2	0.00225109	0.0022511
ACPIM7	0.00112555	0.00112555
ACPIM6	0.00112555	0.00112555
ACPIM5	0.00112555	0.00112555
ACPIM4	0.00112555	0.00112555
ACPIM8	0.00112555	0.00112555
MGTA	0	0.00403322
PIMB	0	0.00403322
PIMA	0.00515876	0.00515877
ACPIM1B	0.00112555	0.00515877
ACPIM1A	0	0.00403322
PIME1	0.00112555	0.00112555
PIME2	0.00112555	0.00112555
DPHRAM	0	1000
RMLD	-0.000797264	999.999
RMLC	0	1000
RMLB	0.000797263	0.000797264
CYSG1	0.000375182	0.000375183
CHE1	0.000375182	0.000375183
OGSAL	0	6.1819e-05
HEMH1	0.000750365	0.000750366
HEML	0.00894256	0.0090044
HEMD	0.00112555	0.00112555
HEMC	0.00112555	0.00112555
HEMB	0.00450219	0.0045022
HEMY	0.000750365	0.000750366
CYSG2	0.000375182	0.000375183
COBI1	0	0
HLA	0	6.1819e-05
HEME	0.000750365	0.000750366
GSEALD	0.00894256	0.0090044
HEMN1	0.000747763	0.000750366
HEMN2	0	2.60134e-06
HOA	0	6.1819e-05
5ALEV	0	6.1819e-05
PROP	0	1.36609e-05
PRPD	0	997.934
ACKA1	0	0
GMK1	-999.954	999.995
NRDE1	0.00909817	0.00910292
CAMP	0	6.37509e-05
CBHK	0.0890238	0.0891938
HEMH2	0.094454	0.0944637
GUAA	0.045866	0.0458693
HPT3	0	0
HPT2	0	4.75039e-06
HPT1	0	6.37509e-05
ADD1	0	0.00100358
ADD2	0	0.00100358
PPGPP	0	4.25006e-05
CYA	0	6.37509e-05
GUAB2	0.045866	0.0458693
NDK1	3.20907	1000
NDK2	-999.949	1000
NDK4	0.00909817	0.00916192
PPGPPP	0	4.25006e-05
DR1P	0	4.75039e-06
DGMP	0	6.37509e-05
DEOD7	-6.37509e-05	0.000945035
PURB2	0.094454	0.0944637
PURB1	0.0646739	0.0647377
NRDZ1	0.00478358	0.00478359
GMK2	-999.949	1000
GMK3	0	6.37509e-05
APT	0	0.000127502
PURF	0.0948292	0.0948389
DEOD4	-0.00100358	5.58232e-06
DEOD5	0	2.56643e-06
DEOD6	0.0239648	0.0240923
DEOD3	0.00151392	0.00258646
DEOD8	-0.000945035	6.37509e-05
PURL	0.0948292	0.0948389
PURM	0.0948292	0.0948389
PURN	0.0948292	0.0948389
CGMP2	0	6.37509e-05
CGMP1	0	6.37509e-05
PURK	0.094454	0.0944637
PURD	0.0948292	0.0948389
UREC	0	0
RELA	0.000375182	0.000417683
XAN	0.0239648	0.0240923
DGT	0	4.75039e-06
PURH1	0.11054	0.11055
PURH2	0.11054	0.11055
ADK	0.983881	0.984038
SNOP	0.000104582	0.000114307
PYRI5P	-9.72471e-06	0
PDXH1	-9.72471e-06	0
PDXH2	0	0
TMK	0.00478358	0.00478359
NRDE2	0.00909817	0.00922568
DCD	0	0.000127502
PYRD2	0	0.0445239
DEOA	0	0
PYRD1	0	0.0445239
TRUB	0	0
UPP	0	1.7895e-05
CMK1	0.0692212	0.0692213
PYRF	0.044506	0.0445239
NDK3	0.0944991	1000
NDK5	0.00558084	0.00558085
NDK6	-999.447	999.991
NDK7	0.00909817	0.00922567
BARB	0	0
DCMP	0	6.37509e-05
TRXB2	0.0682372	0.0682517
NDK8	0.00465607	0.00478359
CARA	0.0983447	0.0983644
THYX	-999.995	1000
PYRB	0.044506	0.0445239
PYRC	0.044506	0.0445239
DUT	0.00478358	0.00478359
CMK3	0	6.37509e-05
PYRG1	0	0.0171045
PYRG2	0	0.0171045
CDD	0	0
CMK2	-999.438	1000
NRDZ2	0.00465607	0.00478359
THYA	-999.995	1000
PYRE	0.044506	0.0445239
PYR	-3.36268e-05	0
MEZ	-997.29	0.643998
ACYP	0	0.000127502
LIDD2	-3.36268e-05	0
ACKA2	0.524943	0.570951
ISUCC	0	9.56263e-05
NADA	0.0135066	0.0135066
NADB2	0	0.0136022
CYD	17.9249	17.9541
ATP	42.5517	42.5525
NDH	0	9.56263e-05
QCRCTA	0.000375182	0.000375183
SDH1	3.93706	1000
FRD	0	996.063
MQO	0	9.56263e-05
NUO	31.9132	31.9138
RIBF2	0.00604982	0.00604983
RIBC	0.0164611	0.0164644
RIBD1	0.0164611	0.0164644
RIBD2	0.0164611	0.0164644
A6RP	0.0164611	0.0164644
RIBA1	0.0329223	0.0329288
RIBA2	0.0164611	0.0164644
FMN	-0.404617	-0.40455
RIBF1	0	0.000127502
RIBFL	-0.0164612	-0.0163336
RIBH	0.0329223	0.0329288
PTRSC	0.00164142	0.00164143
SAMA	0.00164142	0.00164143
SPEE	0.00164142	0.00164143
PAPA2	0.00300146	0.00300147
PAPA1	0.00300146	0.00300147
TRESU	0.00300146	0.00300147
MMPL8	0.00300146	0.00300147
SIRA2	-0.0404882	-0.0404737
CYSQ1	0.00300146	0.00300147
CYSQ2	0	0.000127502
CYSD	0.0434752	0.0434897
CYSN	0.0434752	0.0436027
CYSH	0.0404737	0.0404882
ISPH1	0	1000
ISPH2	-0.53745	999.463
ISPG	0.537449	0.53745
ISPF	0.537449	0.53745
ISPE	0.537449	0.53745
ISPD	0.537449	0.53745
UDPP	0.0505558	0.0505559
IDSA1	0.0503213	0.0503214
IDI	-0.487128	999.513
DXS2	0.537824	0.537825
DXR	0.537449	0.53745
FPP	0.0503213	0.0503214
IDSA12	0.00553394	0.00553395
TSUCCB	-1.00006	6.37509e-05
CYSA12	0	6.37509e-05
CYSA11	0.0434752	0.0435389
TNO3	0	0
TLEUA	0	6.37509e-05
AMT	-0.0363183	6.04414
YJCE	29.5301	72.0889
TH2	0	0
TDGLUB	0	6.37509e-05
TGABAB	0	6.37509e-05
GLNH2	0	6.37509e-05
TEICN	-6.60916e-06	0
DCTA1A	0	6.37509e-05
DCTA1B	0	6.37509e-05
TDPMB	0	6.37509e-05
USPA4	0	6.37509e-05
USPA3	0	6.37509e-05
TSUCCA	-6.37509e-05	1.00006
TADN	-5.58232e-06	0
TVALB	0	6.37509e-05
MNTH	-0.000127502	0.000127502
TLEUB	0	6.37509e-05
TETH	0.999926	1
TKB	0	6.37509e-05
TCADA	0	1.20474e-05
TLLAC	-3.36268e-05	0
GLNH1	0	6.37509e-05
TCO2	-2.87692	-2.87592
TTAG	-2.32787e-06	0
TDAG	-3.3228e-06	0
THEXC	-5.20858e-06	0
TTYR	-6.9652e-06	0
BACA	0	0
SUGL	0	0
T4HBZA	-0.000375183	-0.000375182
NICT1	0	6.37509e-05
THYXN	-9.66838e-06	0
TAC	-0.00017486	0
TG3P	-1.87733e-05	0
TAKG	-3.6868e-05	0
TLAC	-3.36268e-05	0
TAN	-8.78481e-06	0
TPYRI	-9.72471e-06	0
T9OCD	-7.25988e-06	0
TXAN	0	0
DCTA2B	0	6.37509e-05
TCYSA	0	6.37509e-05
TCITR	-1.97422e-05	0
TCITB	0	6.37509e-05
TCELB	0	0
TDGLUA	0	6.37509e-05
USPA1	0	6.37509e-05
TFRUB	0	0
TRIFL	-3.27277e-06	0
TCOIIA	0	6.37509e-05
TCOIIB	0	6.37509e-05
PSTS1B	0	6.37509e-05
PSTS1A	0.500879	0.500943
CTPD2	0	6.37509e-05
CTPD1	0	6.37509e-05
TGSN	-2.56643e-06	0
TCYSB	0	6.37509e-05
VIUB	0.000375182	0.000375183
TH2O	-38.6785	-26.5175
TMAN	0	0
TCL1	0	6.37509e-05
TCL2	0	6.37509e-05
ROCE2	0	6.37509e-05
MGTE2	0	6.37509e-05
THEPD	-7.69822e-06	0
NICT2	0	6.37509e-05
TPYR	-3.36268e-05	0
TCITA	0	1.00006
TGABAA	0	6.37509e-05
PROZ2	0	6.37509e-05
TAD	-9.66838e-06	0
TVALA	0	6.37509e-05
TDA	-0.000945035	0
ROCE3	0	6.37509e-05
TFOL	-2.98686e-06	0
TTRE	0	0
TLAAA	-1.33045e-05	0
MODA2	0	6.37509e-05
MODA1	0	6.37509e-05
TGLYCO	-0.00017486	0
TFRUA	0	0
TILEA	0	6.37509e-05
TILEB	0	6.37509e-05
TTHRB	0	6.37509e-05
TTHRA	0	6.37509e-05
CTPI1	0	6.37509e-05
CTPI2	0	6.37509e-05
CHAA	0	0
TINS	-5.58232e-06	0
DCTA3B	0	6.37509e-05
DCTA3A	0	1.00006
TPPCH	0	0
TPNTO	-8.08466e-06	0
TKA	0	6.37509e-05
SMET	-1.01888e-05	0
GSHT	0	0
CYCA4	-5.32181e-05	0
CYCA5	-2.66091e-05	0
CYCA1	-3.36268e-05	0
CYCA2	0	6.37509e-05
MCE4A	0.40455	0.40459
TPHE	-6.96519e-06	0
THEXD	-8.05274e-06	0
MGTE1	0	6.37509e-05
TO2	20	20
TGLUB	0	6.37509e-05
TDPMA	0	6.37509e-05
TMLTB	0	6.37509e-05
TMLTA	0	6.37509e-05
PROZ3	0	6.37509e-05
PROZ1	0	6.37509e-05
USPA2	0	6.37509e-05
THEXN	-9.20314e-06	0
TGLUA	0	6.37509e-05
T9HED	-8.05274e-06	0
TPEND	-8.59563e-06	0
TDEC	-8.70567e-06	0
TMETB	0	6.37509e-05
TMETA	0	6.37509e-05
TORNA	0	6.37509e-05
TORNB	0	6.37509e-05
TACAL	-7.3736e-05	0
TGL	-2.20147e-05	0
TASPA	0	6.37509e-05
TASPB	0	6.37509e-05
THISA	0	6.37509e-05
NARK	-6.07951	0
TDIN	-0.000945035	0
UGPC1	0	6.37509e-05
UGPC2	0	6.37509e-05
TPROP	0	0
TFE2	0.00225109	0.0022511
TUREA	0	0
TSUC	0	0
PROZ4	0	6.37509e-05
DCTA2A	0	1.00006
ANSP2B	0	6.37509e-05
ANSP2A	0.999954	1.00006
THISB	0	6.37509e-05
TNO	0	0
TURA	-1.7895e-05	0
ROCE1B	0	6.37509e-05
ROCE1A	0	6.37509e-05
TTRP	-5.0663e-06	0
TGN	-3.18533e-06	0
TNAC	0	0
TCO	0	0
CTPA1	0	6.37509e-05
CTPA2	0	6.37509e-05
TTETD	-8.25922e-06	0
TBIOTSO	0	0
TBIOT	-1.97189e-06	0
TTETC	-5.60447e-06	0
CYCA3	0	6.37509e-05
TPABA	-8.78481e-06	0
TNOND	-6.97048e-06	0
TDODN	-8.47657e-06	0
TNA2	0	6.37509e-05
TMNA	0	0.000127502
TMNB	0	0.000127502
TNA1	0	6.37509e-05
TFOR	-5.32181e-05	0
HOGEN	0	1.28393e-05
MACAC	0	1.28393e-05
ASPB1	0.0148197	0.0148267
ACTAC2	0	1.28393e-05
FUCAC	0	1.28393e-05
MEND2	0.00553394	0.00553395
MEND1	0.00553394	0.00553395
OSB	0.00553394	0.00553395
ILVC2	0.0301084	0.0301273
LEUB	0.0699594	0.0699846
LEUC2	-0.0699846	-0.0699594
LEUC1	-0.0699846	-0.0699594
LEUA	0.0699594	0.0699846
ILVB1	0.0301084	0.0301273
ILVC1	0.0301084	0.0301273
ILVD1	0.0301084	0.0301273
RMCOA	-996.524	1.40993
ILVE1	0.0695494	0.0695618
ILVE2	0.0643907	0.0644055
ILVE3	-0.0301204	-0.0301084
HMGCOA	0.000409991	0.000422831
ECHA81	0	1.89476e-05
ECHA82	0	1.97422e-05
HIBUT	0	1.97422e-05
ACCA1	0.000409991	0.000422831
MOP	0.0699594	0.0699846
MACOA	0	1.89476e-05
MMSA	0	1.97422e-05
MMSB	0	1.97422e-05
FADA	0	1.89476e-05
OTSA_1	0	0.0255461
OTSA_2	0	0.0255461
OTSB2	0	0.00312896
TREY	0	0.00312896
TRES	-0.000127502	0
GLGC	-999.691	0.214919
GLGB	0.110304	0.110304
GLGE	0.0551518	0.0582808
GLGP	0	8.50012e-05
AGLA2	0	0
AGLA1	0	4.25006e-05
BGLS	0	0
FRGLC	0.218506	999.862
MANA	-1000	-0.35601
AMYL2	-999.771	0.214919
AMYL1	-0.104531	999.882
FRMAN	-999.862	-0.218506
MAK	0	0.000127502
GLGM_1	0	0.0581958
GLGM_2	0	0.0581958
CHOL1	0.404484	0.40459
FADE282	0.40455	0.40459
HSAF	0.40455	0.40459
ECHA192	0.40455	0.40459
HSA	0.40455	0.40459
FADB3	0.40455	0.40459
FADB2	0.40455	0.40459
HDAD	0.40455	0.40459
CHOD	0	9.56263e-05
3HSA	0.40455	0.40459
HSAC	0.40455	0.40459
HSAE	0.40455	0.40459
HSAG2	0.40455	0.40459
IPDAB	0	0.40459
KSH	0.40455	0.40459
ECHA193	0.40455	0.40459
CYP1	0.40455	0.40459
IPDF	0	0.40459
HIPA	0	0.40459
CHOLCOA	0.40455	0.40459
ECHA191	0.40455	0.40459
FADE30	0.40455	0.40459
CYP3	0.40455	0.40459
CYP2	0.40455	0.40459
PRCOA1	0.40455	0.40459
FADE281	0.40455	0.40459
FADD3	0	0.40459
KSTD	0.40455	0.40459
FADD17	0.40455	0.40459
FADE51	0.40455	0.40459
FADE52	0.40455	0.40459
HIPEOX	0.40455	0.40459
IPDCF	0.40455	0.40459
ECHA20	0.40455	0.40459
FADA6	0.40455	0.40459
FADE31	0.40455	0.40459
MBKTHIO	0.40455	0.40459
