# Supplementary material for: A systematic evaluation of Mycobacterium tuberculosis Genome-Scale Metabolic Networks
Source: PLoS Comput Biol. 2020 Jun 15;16(6):e1007533. doi: 10.1371/journal.pcbi.1007533 (PMC7316355; doi:10.1371/journal.pcbi.1007533)
Supplement: S8 File — (ZIP) [file pcbi.1007533.s040.zip › Cholesterol_Essentiality(Griffin_data)/results/sMtb2.0_Griffin_Cholesterol_metricsctoff.xlsx]

## Sheet: Sheet1
LastNames	Metr_values
Model Genes	989
Evaluated Genes	834
True Positives	209
True Negatives	449
False Negatives	118
False Positives	58
Sensitivity	0.639144
Specificity	0.885602
Positive Predictive Value	0.782772
Negative Predictive Value	0.791887
Fall out	0.114398
False Discovery Rate	0.217228
False Negative Rate	0.360856
Accuracy	0.788969
Mathews Correlation Coefficient	0.549135
Uncertain Genes	141
Too Small Genes	11
Not found genes	3
