# Supplementary material for: A systematic evaluation of Mycobacterium tuberculosis Genome-Scale Metabolic Networks
Source: PLoS Comput Biol. 2020 Jun 15;16(6):e1007533. doi: 10.1371/journal.pcbi.1007533 (PMC7316355; doi:10.1371/journal.pcbi.1007533)
Supplement: S8 File — (ZIP) [file pcbi.1007533.s040.zip › Cholesterol_Essentiality(Griffin_data)/results/sMtb2.0_Griffin_Cholesterol_metrics_roc.xlsx]

## Sheet: Sheet1
GR_Threshold_c	N_TN	N_TP	N_FN	N_FP	SENSITIVITY	SPECIFICITY	PPV	NPV	FALL_OUT	FDR	FNR	ACCURACY	MCC
0.005	449	206	121	58	0.629969	0.885602	0.780303	0.787719	0.114398	0.219697	0.370031	0.785372	0.541162
0.01	449	209	118	58	0.639144	0.885602	0.782772	0.791887	0.114398	0.217228	0.360856	0.788969	0.549135
0.015	449	209	118	58	0.639144	0.885602	0.782772	0.791887	0.114398	0.217228	0.360856	0.788969	0.549135
0.02	449	209	118	58	0.639144	0.885602	0.782772	0.791887	0.114398	0.217228	0.360856	0.788969	0.549135
0.025	449	209	118	58	0.639144	0.885602	0.782772	0.791887	0.114398	0.217228	0.360856	0.788969	0.549135
0.03	449	209	118	58	0.639144	0.885602	0.782772	0.791887	0.114398	0.217228	0.360856	0.788969	0.549135
0.035	449	209	118	58	0.639144	0.885602	0.782772	0.791887	0.114398	0.217228	0.360856	0.788969	0.549135
0.04	449	209	118	58	0.639144	0.885602	0.782772	0.791887	0.114398	0.217228	0.360856	0.788969	0.549135
0.045	449	209	118	58	0.639144	0.885602	0.782772	0.791887	0.114398	0.217228	0.360856	0.788969	0.549135
0.05	449	209	118	58	0.639144	0.885602	0.782772	0.791887	0.114398	0.217228	0.360856	0.788969	0.549135
0.055	449	209	118	58	0.639144	0.885602	0.782772	0.791887	0.114398	0.217228	0.360856	0.788969	0.549135
0.06	449	209	118	58	0.639144	0.885602	0.782772	0.791887	0.114398	0.217228	0.360856	0.788969	0.549135
0.065	449	209	118	58	0.639144	0.885602	0.782772	0.791887	0.114398	0.217228	0.360856	0.788969	0.549135
0.07	449	209	118	58	0.639144	0.885602	0.782772	0.791887	0.114398	0.217228	0.360856	0.788969	0.549135
0.075	449	209	118	58	0.639144	0.885602	0.782772	0.791887	0.114398	0.217228	0.360856	0.788969	0.549135
0.08	449	209	118	58	0.639144	0.885602	0.782772	0.791887	0.114398	0.217228	0.360856	0.788969	0.549135
0.085	440	215	112	67	0.657492	0.86785	0.762411	0.797101	0.13215	0.237589	0.342508	0.785372	0.542158
0.09	440	215	112	67	0.657492	0.86785	0.762411	0.797101	0.13215	0.237589	0.342508	0.785372	0.542158
0.095	440	215	112	67	0.657492	0.86785	0.762411	0.797101	0.13215	0.237589	0.342508	0.785372	0.542158
0.1	440	215	112	67	0.657492	0.86785	0.762411	0.797101	0.13215	0.237589	0.342508	0.785372	0.542158
0.105	440	215	112	67	0.657492	0.86785	0.762411	0.797101	0.13215	0.237589	0.342508	0.785372	0.542158
0.11	440	215	112	67	0.657492	0.86785	0.762411	0.797101	0.13215	0.237589	0.342508	0.785372	0.542158
0.115	440	215	112	67	0.657492	0.86785	0.762411	0.797101	0.13215	0.237589	0.342508	0.785372	0.542158
0.12	440	215	112	67	0.657492	0.86785	0.762411	0.797101	0.13215	0.237589	0.342508	0.785372	0.542158
0.125	440	215	112	67	0.657492	0.86785	0.762411	0.797101	0.13215	0.237589	0.342508	0.785372	0.542158
0.13	440	215	112	67	0.657492	0.86785	0.762411	0.797101	0.13215	0.237589	0.342508	0.785372	0.542158
0.135	440	215	112	67	0.657492	0.86785	0.762411	0.797101	0.13215	0.237589	0.342508	0.785372	0.542158
0.14	440	215	112	67	0.657492	0.86785	0.762411	0.797101	0.13215	0.237589	0.342508	0.785372	0.542158
0.145	440	215	112	67	0.657492	0.86785	0.762411	0.797101	0.13215	0.237589	0.342508	0.785372	0.542158
0.15	440	215	112	67	0.657492	0.86785	0.762411	0.797101	0.13215	0.237589	0.342508	0.785372	0.542158
0.155	440	215	112	67	0.657492	0.86785	0.762411	0.797101	0.13215	0.237589	0.342508	0.785372	0.542158
0.16	440	215	112	67	0.657492	0.86785	0.762411	0.797101	0.13215	0.237589	0.342508	0.785372	0.542158
0.165	440	215	112	67	0.657492	0.86785	0.762411	0.797101	0.13215	0.237589	0.342508	0.785372	0.542158
0.17	440	215	112	67	0.657492	0.86785	0.762411	0.797101	0.13215	0.237589	0.342508	0.785372	0.542158
0.175	440	215	112	67	0.657492	0.86785	0.762411	0.797101	0.13215	0.237589	0.342508	0.785372	0.542158
0.18	440	215	112	67	0.657492	0.86785	0.762411	0.797101	0.13215	0.237589	0.342508	0.785372	0.542158
0.185	440	215	112	67	0.657492	0.86785	0.762411	0.797101	0.13215	0.237589	0.342508	0.785372	0.542158
0.19	440	215	112	67	0.657492	0.86785	0.762411	0.797101	0.13215	0.237589	0.342508	0.785372	0.542158
0.195	440	215	112	67	0.657492	0.86785	0.762411	0.797101	0.13215	0.237589	0.342508	0.785372	0.542158
0.2	440	215	112	67	0.657492	0.86785	0.762411	0.797101	0.13215	0.237589	0.342508	0.785372	0.542158
0.205	440	215	112	67	0.657492	0.86785	0.762411	0.797101	0.13215	0.237589	0.342508	0.785372	0.542158
0.21	440	215	112	67	0.657492	0.86785	0.762411	0.797101	0.13215	0.237589	0.342508	0.785372	0.542158
0.215	440	215	112	67	0.657492	0.86785	0.762411	0.797101	0.13215	0.237589	0.342508	0.785372	0.542158
0.22	440	215	112	67	0.657492	0.86785	0.762411	0.797101	0.13215	0.237589	0.342508	0.785372	0.542158
0.225	440	215	112	67	0.657492	0.86785	0.762411	0.797101	0.13215	0.237589	0.342508	0.785372	0.542158
0.23	440	215	112	67	0.657492	0.86785	0.762411	0.797101	0.13215	0.237589	0.342508	0.785372	0.542158
0.235	440	215	112	67	0.657492	0.86785	0.762411	0.797101	0.13215	0.237589	0.342508	0.785372	0.542158
0.24	440	215	112	67	0.657492	0.86785	0.762411	0.797101	0.13215	0.237589	0.342508	0.785372	0.542158
0.245	440	215	112	67	0.657492	0.86785	0.762411	0.797101	0.13215	0.237589	0.342508	0.785372	0.542158
0.25	440	215	112	67	0.657492	0.86785	0.762411	0.797101	0.13215	0.237589	0.342508	0.785372	0.542158
0.255	440	215	112	67	0.657492	0.86785	0.762411	0.797101	0.13215	0.237589	0.342508	0.785372	0.542158
0.26	440	215	112	67	0.657492	0.86785	0.762411	0.797101	0.13215	0.237589	0.342508	0.785372	0.542158
0.265	440	215	112	67	0.657492	0.86785	0.762411	0.797101	0.13215	0.237589	0.342508	0.785372	0.542158
0.27	440	215	112	67	0.657492	0.86785	0.762411	0.797101	0.13215	0.237589	0.342508	0.785372	0.542158
0.275	440	215	112	67	0.657492	0.86785	0.762411	0.797101	0.13215	0.237589	0.342508	0.785372	0.542158
0.28	440	215	112	67	0.657492	0.86785	0.762411	0.797101	0.13215	0.237589	0.342508	0.785372	0.542158
0.285	440	215	112	67	0.657492	0.86785	0.762411	0.797101	0.13215	0.237589	0.342508	0.785372	0.542158
0.29	440	215	112	67	0.657492	0.86785	0.762411	0.797101	0.13215	0.237589	0.342508	0.785372	0.542158
0.295	440	215	112	67	0.657492	0.86785	0.762411	0.797101	0.13215	0.237589	0.342508	0.785372	0.542158
0.3	440	215	112	67	0.657492	0.86785	0.762411	0.797101	0.13215	0.237589	0.342508	0.785372	0.542158
0.305	440	215	112	67	0.657492	0.86785	0.762411	0.797101	0.13215	0.237589	0.342508	0.785372	0.542158
0.31	440	215	112	67	0.657492	0.86785	0.762411	0.797101	0.13215	0.237589	0.342508	0.785372	0.542158
0.315	440	215	112	67	0.657492	0.86785	0.762411	0.797101	0.13215	0.237589	0.342508	0.785372	0.542158
0.32	440	215	112	67	0.657492	0.86785	0.762411	0.797101	0.13215	0.237589	0.342508	0.785372	0.542158
0.325	440	215	112	67	0.657492	0.86785	0.762411	0.797101	0.13215	0.237589	0.342508	0.785372	0.542158
0.33	440	215	112	67	0.657492	0.86785	0.762411	0.797101	0.13215	0.237589	0.342508	0.785372	0.542158
0.335	440	215	112	67	0.657492	0.86785	0.762411	0.797101	0.13215	0.237589	0.342508	0.785372	0.542158
0.34	440	215	112	67	0.657492	0.86785	0.762411	0.797101	0.13215	0.237589	0.342508	0.785372	0.542158
0.345	440	215	112	67	0.657492	0.86785	0.762411	0.797101	0.13215	0.237589	0.342508	0.785372	0.542158
0.35	440	215	112	67	0.657492	0.86785	0.762411	0.797101	0.13215	0.237589	0.342508	0.785372	0.542158
0.355	440	215	112	67	0.657492	0.86785	0.762411	0.797101	0.13215	0.237589	0.342508	0.785372	0.542158
0.36	440	215	112	67	0.657492	0.86785	0.762411	0.797101	0.13215	0.237589	0.342508	0.785372	0.542158
0.365	440	215	112	67	0.657492	0.86785	0.762411	0.797101	0.13215	0.237589	0.342508	0.785372	0.542158
0.37	440	215	112	67	0.657492	0.86785	0.762411	0.797101	0.13215	0.237589	0.342508	0.785372	0.542158
0.375	440	215	112	67	0.657492	0.86785	0.762411	0.797101	0.13215	0.237589	0.342508	0.785372	0.542158
0.38	440	215	112	67	0.657492	0.86785	0.762411	0.797101	0.13215	0.237589	0.342508	0.785372	0.542158
0.385	440	215	112	67	0.657492	0.86785	0.762411	0.797101	0.13215	0.237589	0.342508	0.785372	0.542158
0.39	440	215	112	67	0.657492	0.86785	0.762411	0.797101	0.13215	0.237589	0.342508	0.785372	0.542158
0.395	440	215	112	67	0.657492	0.86785	0.762411	0.797101	0.13215	0.237589	0.342508	0.785372	0.542158
0.4	440	215	112	67	0.657492	0.86785	0.762411	0.797101	0.13215	0.237589	0.342508	0.785372	0.542158
0.405	440	215	112	67	0.657492	0.86785	0.762411	0.797101	0.13215	0.237589	0.342508	0.785372	0.542158
0.41	440	215	112	67	0.657492	0.86785	0.762411	0.797101	0.13215	0.237589	0.342508	0.785372	0.542158
0.415	440	215	112	67	0.657492	0.86785	0.762411	0.797101	0.13215	0.237589	0.342508	0.785372	0.542158
0.42	440	215	112	67	0.657492	0.86785	0.762411	0.797101	0.13215	0.237589	0.342508	0.785372	0.542158
0.425	440	215	112	67	0.657492	0.86785	0.762411	0.797101	0.13215	0.237589	0.342508	0.785372	0.542158
0.43	440	215	112	67	0.657492	0.86785	0.762411	0.797101	0.13215	0.237589	0.342508	0.785372	0.542158
0.435	440	215	112	67	0.657492	0.86785	0.762411	0.797101	0.13215	0.237589	0.342508	0.785372	0.542158
0.44	440	215	112	67	0.657492	0.86785	0.762411	0.797101	0.13215	0.237589	0.342508	0.785372	0.542158
0.445	440	215	112	67	0.657492	0.86785	0.762411	0.797101	0.13215	0.237589	0.342508	0.785372	0.542158
0.45	440	215	112	67	0.657492	0.86785	0.762411	0.797101	0.13215	0.237589	0.342508	0.785372	0.542158
0.455	440	215	112	67	0.657492	0.86785	0.762411	0.797101	0.13215	0.237589	0.342508	0.785372	0.542158
0.46	440	215	112	67	0.657492	0.86785	0.762411	0.797101	0.13215	0.237589	0.342508	0.785372	0.542158
0.465	438	215	112	69	0.657492	0.863905	0.757042	0.796364	0.136095	0.242958	0.342508	0.782974	0.537163
0.47	438	215	112	69	0.657492	0.863905	0.757042	0.796364	0.136095	0.242958	0.342508	0.782974	0.537163
0.475	438	215	112	69	0.657492	0.863905	0.757042	0.796364	0.136095	0.242958	0.342508	0.782974	0.537163
0.48	438	215	112	69	0.657492	0.863905	0.757042	0.796364	0.136095	0.242958	0.342508	0.782974	0.537163
0.485	435	229	98	72	0.700306	0.857988	0.760797	0.816135	0.142012	0.239203	0.299694	0.796163	0.567537
0.49	435	229	98	72	0.700306	0.857988	0.760797	0.816135	0.142012	0.239203	0.299694	0.796163	0.567537
0.495	435	229	98	72	0.700306	0.857988	0.760797	0.816135	0.142012	0.239203	0.299694	0.796163	0.567537
0.5	435	229	98	72	0.700306	0.857988	0.760797	0.816135	0.142012	0.239203	0.299694	0.796163	0.567537
0.505	435	229	98	72	0.700306	0.857988	0.760797	0.816135	0.142012	0.239203	0.299694	0.796163	0.567537
0.51	435	229	98	72	0.700306	0.857988	0.760797	0.816135	0.142012	0.239203	0.299694	0.796163	0.567537
0.515	435	229	98	72	0.700306	0.857988	0.760797	0.816135	0.142012	0.239203	0.299694	0.796163	0.567537
0.52	435	229	98	72	0.700306	0.857988	0.760797	0.816135	0.142012	0.239203	0.299694	0.796163	0.567537
0.525	435	229	98	72	0.700306	0.857988	0.760797	0.816135	0.142012	0.239203	0.299694	0.796163	0.567537
0.53	435	229	98	72	0.700306	0.857988	0.760797	0.816135	0.142012	0.239203	0.299694	0.796163	0.567537
0.535	435	229	98	72	0.700306	0.857988	0.760797	0.816135	0.142012	0.239203	0.299694	0.796163	0.567537
0.54	432	229	98	75	0.700306	0.852071	0.753289	0.815094	0.147929	0.246711	0.299694	0.792566	0.560323
0.545	432	229	98	75	0.700306	0.852071	0.753289	0.815094	0.147929	0.246711	0.299694	0.792566	0.560323
0.55	432	229	98	75	0.700306	0.852071	0.753289	0.815094	0.147929	0.246711	0.299694	0.792566	0.560323
0.555	432	229	98	75	0.700306	0.852071	0.753289	0.815094	0.147929	0.246711	0.299694	0.792566	0.560323
0.56	432	229	98	75	0.700306	0.852071	0.753289	0.815094	0.147929	0.246711	0.299694	0.792566	0.560323
0.565	432	229	98	75	0.700306	0.852071	0.753289	0.815094	0.147929	0.246711	0.299694	0.792566	0.560323
0.57	432	229	98	75	0.700306	0.852071	0.753289	0.815094	0.147929	0.246711	0.299694	0.792566	0.560323
0.575	432	229	98	75	0.700306	0.852071	0.753289	0.815094	0.147929	0.246711	0.299694	0.792566	0.560323
0.58	432	229	98	75	0.700306	0.852071	0.753289	0.815094	0.147929	0.246711	0.299694	0.792566	0.560323
0.585	432	229	98	75	0.700306	0.852071	0.753289	0.815094	0.147929	0.246711	0.299694	0.792566	0.560323
0.59	432	229	98	75	0.700306	0.852071	0.753289	0.815094	0.147929	0.246711	0.299694	0.792566	0.560323
0.595	432	229	98	75	0.700306	0.852071	0.753289	0.815094	0.147929	0.246711	0.299694	0.792566	0.560323
0.6	432	229	98	75	0.700306	0.852071	0.753289	0.815094	0.147929	0.246711	0.299694	0.792566	0.560323
0.605	432	229	98	75	0.700306	0.852071	0.753289	0.815094	0.147929	0.246711	0.299694	0.792566	0.560323
0.61	432	229	98	75	0.700306	0.852071	0.753289	0.815094	0.147929	0.246711	0.299694	0.792566	0.560323
0.615	432	229	98	75	0.700306	0.852071	0.753289	0.815094	0.147929	0.246711	0.299694	0.792566	0.560323
0.62	432	229	98	75	0.700306	0.852071	0.753289	0.815094	0.147929	0.246711	0.299694	0.792566	0.560323
0.625	432	229	98	75	0.700306	0.852071	0.753289	0.815094	0.147929	0.246711	0.299694	0.792566	0.560323
0.63	432	229	98	75	0.700306	0.852071	0.753289	0.815094	0.147929	0.246711	0.299694	0.792566	0.560323
0.635	432	229	98	75	0.700306	0.852071	0.753289	0.815094	0.147929	0.246711	0.299694	0.792566	0.560323
0.64	432	229	98	75	0.700306	0.852071	0.753289	0.815094	0.147929	0.246711	0.299694	0.792566	0.560323
0.645	432	230	97	75	0.703364	0.852071	0.754098	0.816635	0.147929	0.245902	0.296636	0.793765	0.563032
0.65	432	230	97	75	0.703364	0.852071	0.754098	0.816635	0.147929	0.245902	0.296636	0.793765	0.563032
0.655	432	230	97	75	0.703364	0.852071	0.754098	0.816635	0.147929	0.245902	0.296636	0.793765	0.563032
0.66	432	230	97	75	0.703364	0.852071	0.754098	0.816635	0.147929	0.245902	0.296636	0.793765	0.563032
0.665	432	230	97	75	0.703364	0.852071	0.754098	0.816635	0.147929	0.245902	0.296636	0.793765	0.563032
0.67	432	230	97	75	0.703364	0.852071	0.754098	0.816635	0.147929	0.245902	0.296636	0.793765	0.563032
0.675	432	230	97	75	0.703364	0.852071	0.754098	0.816635	0.147929	0.245902	0.296636	0.793765	0.563032
0.68	432	230	97	75	0.703364	0.852071	0.754098	0.816635	0.147929	0.245902	0.296636	0.793765	0.563032
0.685	432	230	97	75	0.703364	0.852071	0.754098	0.816635	0.147929	0.245902	0.296636	0.793765	0.563032
0.69	432	230	97	75	0.703364	0.852071	0.754098	0.816635	0.147929	0.245902	0.296636	0.793765	0.563032
0.695	432	230	97	75	0.703364	0.852071	0.754098	0.816635	0.147929	0.245902	0.296636	0.793765	0.563032
0.7	432	230	97	75	0.703364	0.852071	0.754098	0.816635	0.147929	0.245902	0.296636	0.793765	0.563032
0.705	432	230	97	75	0.703364	0.852071	0.754098	0.816635	0.147929	0.245902	0.296636	0.793765	0.563032
0.71	432	230	97	75	0.703364	0.852071	0.754098	0.816635	0.147929	0.245902	0.296636	0.793765	0.563032
0.715	432	230	97	75	0.703364	0.852071	0.754098	0.816635	0.147929	0.245902	0.296636	0.793765	0.563032
0.72	432	230	97	75	0.703364	0.852071	0.754098	0.816635	0.147929	0.245902	0.296636	0.793765	0.563032
0.725	432	230	97	75	0.703364	0.852071	0.754098	0.816635	0.147929	0.245902	0.296636	0.793765	0.563032
0.73	432	230	97	75	0.703364	0.852071	0.754098	0.816635	0.147929	0.245902	0.296636	0.793765	0.563032
0.735	432	230	97	75	0.703364	0.852071	0.754098	0.816635	0.147929	0.245902	0.296636	0.793765	0.563032
0.74	432	230	97	75	0.703364	0.852071	0.754098	0.816635	0.147929	0.245902	0.296636	0.793765	0.563032
0.745	432	230	97	75	0.703364	0.852071	0.754098	0.816635	0.147929	0.245902	0.296636	0.793765	0.563032
0.75	432	232	95	75	0.70948	0.852071	0.7557	0.819734	0.147929	0.2443	0.29052	0.796163	0.568451
0.755	432	232	95	75	0.70948	0.852071	0.7557	0.819734	0.147929	0.2443	0.29052	0.796163	0.568451
0.76	432	232	95	75	0.70948	0.852071	0.7557	0.819734	0.147929	0.2443	0.29052	0.796163	0.568451
0.765	432	232	95	75	0.70948	0.852071	0.7557	0.819734	0.147929	0.2443	0.29052	0.796163	0.568451
0.77	432	232	95	75	0.70948	0.852071	0.7557	0.819734	0.147929	0.2443	0.29052	0.796163	0.568451
0.775	432	232	95	75	0.70948	0.852071	0.7557	0.819734	0.147929	0.2443	0.29052	0.796163	0.568451
0.78	432	232	95	75	0.70948	0.852071	0.7557	0.819734	0.147929	0.2443	0.29052	0.796163	0.568451
0.785	432	232	95	75	0.70948	0.852071	0.7557	0.819734	0.147929	0.2443	0.29052	0.796163	0.568451
0.79	432	232	95	75	0.70948	0.852071	0.7557	0.819734	0.147929	0.2443	0.29052	0.796163	0.568451
0.795	432	232	95	75	0.70948	0.852071	0.7557	0.819734	0.147929	0.2443	0.29052	0.796163	0.568451
0.8	432	232	95	75	0.70948	0.852071	0.7557	0.819734	0.147929	0.2443	0.29052	0.796163	0.568451
0.805	432	232	95	75	0.70948	0.852071	0.7557	0.819734	0.147929	0.2443	0.29052	0.796163	0.568451
0.81	432	232	95	75	0.70948	0.852071	0.7557	0.819734	0.147929	0.2443	0.29052	0.796163	0.568451
0.815	432	232	95	75	0.70948	0.852071	0.7557	0.819734	0.147929	0.2443	0.29052	0.796163	0.568451
0.82	432	232	95	75	0.70948	0.852071	0.7557	0.819734	0.147929	0.2443	0.29052	0.796163	0.568451
0.825	432	232	95	75	0.70948	0.852071	0.7557	0.819734	0.147929	0.2443	0.29052	0.796163	0.568451
0.83	432	232	95	75	0.70948	0.852071	0.7557	0.819734	0.147929	0.2443	0.29052	0.796163	0.568451
0.835	432	232	95	75	0.70948	0.852071	0.7557	0.819734	0.147929	0.2443	0.29052	0.796163	0.568451
0.84	432	232	95	75	0.70948	0.852071	0.7557	0.819734	0.147929	0.2443	0.29052	0.796163	0.568451
0.845	432	232	95	75	0.70948	0.852071	0.7557	0.819734	0.147929	0.2443	0.29052	0.796163	0.568451
0.85	432	232	95	75	0.70948	0.852071	0.7557	0.819734	0.147929	0.2443	0.29052	0.796163	0.568451
0.855	432	232	95	75	0.70948	0.852071	0.7557	0.819734	0.147929	0.2443	0.29052	0.796163	0.568451
0.86	432	232	95	75	0.70948	0.852071	0.7557	0.819734	0.147929	0.2443	0.29052	0.796163	0.568451
0.865	432	232	95	75	0.70948	0.852071	0.7557	0.819734	0.147929	0.2443	0.29052	0.796163	0.568451
0.87	432	232	95	75	0.70948	0.852071	0.7557	0.819734	0.147929	0.2443	0.29052	0.796163	0.568451
0.875	432	232	95	75	0.70948	0.852071	0.7557	0.819734	0.147929	0.2443	0.29052	0.796163	0.568451
0.88	432	233	94	75	0.712538	0.852071	0.756494	0.821293	0.147929	0.243506	0.287462	0.797362	0.57116
0.885	432	233	94	75	0.712538	0.852071	0.756494	0.821293	0.147929	0.243506	0.287462	0.797362	0.57116
0.89	432	233	94	75	0.712538	0.852071	0.756494	0.821293	0.147929	0.243506	0.287462	0.797362	0.57116
0.895	432	233	94	75	0.712538	0.852071	0.756494	0.821293	0.147929	0.243506	0.287462	0.797362	0.57116
0.9	432	233	94	75	0.712538	0.852071	0.756494	0.821293	0.147929	0.243506	0.287462	0.797362	0.57116
0.905	432	234	93	75	0.715596	0.852071	0.757282	0.822857	0.147929	0.242718	0.284404	0.798561	0.573869
0.91	432	234	93	75	0.715596	0.852071	0.757282	0.822857	0.147929	0.242718	0.284404	0.798561	0.573869
0.915	432	234	93	75	0.715596	0.852071	0.757282	0.822857	0.147929	0.242718	0.284404	0.798561	0.573869
0.92	432	234	93	75	0.715596	0.852071	0.757282	0.822857	0.147929	0.242718	0.284404	0.798561	0.573869
0.925	432	234	93	75	0.715596	0.852071	0.757282	0.822857	0.147929	0.242718	0.284404	0.798561	0.573869
0.93	432	234	93	75	0.715596	0.852071	0.757282	0.822857	0.147929	0.242718	0.284404	0.798561	0.573869
0.935	432	234	93	75	0.715596	0.852071	0.757282	0.822857	0.147929	0.242718	0.284404	0.798561	0.573869
0.94	432	234	93	75	0.715596	0.852071	0.757282	0.822857	0.147929	0.242718	0.284404	0.798561	0.573869
0.945	432	234	93	75	0.715596	0.852071	0.757282	0.822857	0.147929	0.242718	0.284404	0.798561	0.573869
0.95	432	234	93	75	0.715596	0.852071	0.757282	0.822857	0.147929	0.242718	0.284404	0.798561	0.573869
0.955	431	236	91	76	0.721713	0.850099	0.75641	0.82567	0.149901	0.24359	0.278287	0.79976	0.576923
0.96	431	236	91	76	0.721713	0.850099	0.75641	0.82567	0.149901	0.24359	0.278287	0.79976	0.576923
0.965	431	236	91	76	0.721713	0.850099	0.75641	0.82567	0.149901	0.24359	0.278287	0.79976	0.576923
0.97	431	236	91	76	0.721713	0.850099	0.75641	0.82567	0.149901	0.24359	0.278287	0.79976	0.576923
0.975	431	236	91	76	0.721713	0.850099	0.75641	0.82567	0.149901	0.24359	0.278287	0.79976	0.576923
0.98	431	236	91	76	0.721713	0.850099	0.75641	0.82567	0.149901	0.24359	0.278287	0.79976	0.576923
0.985	431	238	89	76	0.727829	0.850099	0.757962	0.828846	0.149901	0.242038	0.272171	0.802158	0.582351
0.99	431	241	86	76	0.737003	0.850099	0.760252	0.833656	0.149901	0.239748	0.262997	0.805755	0.590495
0.995	429	242	85	78	0.740061	0.846154	0.75625	0.83463	0.153846	0.24375	0.259939	0.804556	0.588543
