# Supplementary material for: A systematic evaluation of Mycobacterium tuberculosis Genome-Scale Metabolic Networks
Source: PLoS Comput Biol. 2020 Jun 15;16(6):e1007533. doi: 10.1371/journal.pcbi.1007533 (PMC7316355; doi:10.1371/journal.pcbi.1007533)
Supplement: S8 File — (ZIP) [file pcbi.1007533.s040.zip › Cholesterol_Essentiality(Griffin_data)/results/sMtb2018_Griffin_Cholesterol_FVA.xlsx]

## Sheet: Sheet1
Rxns	FVAmin	FVAmax
R_ISPH1	0	1000
R_ISPH2	-0.690553	999.309
R_GMK1	-999.941	999.994
R_TMK	0.00614629	0.00614629
R_PPSB1	0.00133772	0.00133772
R_TSUCCB	-3.45961	2.45961
R_PPSB3	0.000356726	0.000356726
R_PPSB2	0.00227774	0.00227774
R_HBA	0.00361546	0.00361546
R_HOGEN	0	2.06405e-06
R_NARG	0	0
R_TPIA	-3.79408	-1.33447
R_TPA	0	2.17268e-07
R_OGSAL	0	1.37603e-06
R_PRSA	0.326295	5.24552
R_FOLK	0	0.000482187
R_EMB	0.00102438	0.00102438
R_ECHA20	1	1
R_COBM	0	0
R_CYSA12	0	2.45961
R_FBA1	0	0
R_FBA2	-1.23781	-1.23781
R_CYSA11	0.0558589	2.51547
R_NRDE2	0.01169	0.0178363
R_NRDE1	0.01169	0.0116902
R_TNO3	0	0
R_INHA13	0.035552	0.035552
R_FOLB5	0	0
R_CAMP	0	2.45961
R_DCD	0	0.00614629
R_FOLB1	0	0.000482187
R_INHA12	0.035552	0.035552
R_FOLB3	0	0.000482187
R_FOLB2	0	0.000482187
R_RMCOA	-997.217	3.65094
R_ACEE	0	1.37602e-06
R_INHA10	0.035552	0.035552
R_ARAFDPP	0.096111	0.096111
R_SERA	0.382485	5.30171
R_ISPG	0.690553	0.690553
R_ISPF	0.690553	0.690553
R_ISPE	0.690553	0.690553
R_ISPD	0.690553	0.690553
R_FAS5	0.262372	0.789435
R_FAS4	0.262372	0.789435
R_FAS7	0.262372	0.789435
R_FAS6	0.262372	0.789435
R_FAS1	0.0211377	0.636044
R_OTSA	0.0288032	1.66855
R_FAS3	0.0105689	3.69999
R_FAS2	0.0105689	3.69999
R_ACCD6	-6.73353	1.87512
R_ACCD4	0.035552	0.035552
R_ACCD3	0	1.63974
R_FAS8	0.262372	0.789435
R_CBHK	-4.80468	1.75429
R_MENE	0.00711041	0.00711041
R_TLEUA	0	2.45961
R_MENB	0.00711041	0.00711041
R_MENA	0.00711041	0.00711041
R_HPPP	0.00711041	0.00711041
R_AMT	0.522934	6.50369
R_HEMH2	0.121359	0.121359
R_MMAA25	0.00540391	0.00540391
R_COBS	0	0
R_HEMH1	0.000964123	0.000964123
R_HEML	0.0115681	0.0115695
R_PYRD2	0	0.0571852
R_RIBF2	0.00777324	0.00777324
R_PYR	-6.88015e-07	0
R_DEOA	0	0
R_ACS2	0	0
R_HEMD	0.00144618	0.00144618
R_ACS1	0	2.86513
R_HEMC	0.00144618	0.00144618
R_HEMB	0.00578474	0.00578474
R_THIE	0.000482062	1.64022
R_MSHB	0.00789376	0.00789376
R_THIG	0.000482062	0.000482062
R_HEMY	0.000964123	0.000964123
R_ICL1	0.254836	0.254838
R_YJCE	15.5632	76.2771
R_TH2	0	0
R_THIC	0.000482062	0.000482062
R_DESA13	0.0095635	0.0095635
R_DESA12	0.00490618	0.00490618
R_DESA11	0.00515505	0.00515505
R_COAA	0.0118708	0.0118708
R_PCOA	0	7.78881e-08
R_TDGLUB	0	2.45961
R_COAD	0.0118708	0.0118708
R_COAE	0.0118708	0.0118708
R_BO11	6.02577e-05	0.52712
R_BO10	6.02577e-05	0.52712
R_BO13	0	0.52706
R_FADD268	0	1.22981
R_BO15	0	0.52712
R_BO14	0	3.68942
R_BO17	0	0.52712
R_BO16	0	0.52712
R_BO19	0	0.52712
R_BO18	0	0.52712
R_FADD261	0.00133772	0.00133772
R_FADD267	0	1.22981
R_FADD266	0	1.22981
R_FADD265	0	1.22981
R_FADD264	0.00227774	0.00227774
R_CSD	0	2.4632
R_BKDA1	0	1.37603e-06
R_BKDA2	0	6.88009e-07
R_SIRA2	-0.0520031	-0.0520024
R_TGABAB	0	2.45961
R_CHOL1	0	1
R_GLNH2	0	2.45961
R_MAS8	0.00137388	0.00137388
R_FAS42	0	3.83846
R_FAS43	0	3.83846
R_PHBADD	0	0
R_FAS41	0	3.83846
R_FAS46	0	0.642232
R_FAS47	0	0.642232
R_FAS44	0	0.708858
R_FAS45	0	0.642232
R_FAS48	0	0.642232
R_FAS49	0	0.642232
R_ILVE1	0.0893622	0.0893624
R_ILVE2	0.0827338	0.0827342
R_ILVE3	-0.0386858	-0.0386854
R_TEICN	-1.37603e-07	0
R_PPNK	0.00819505	0.00819505
R_GUAA	0.058932	0.0589322
R_MBTA2	0.000181014	0.000181014
R_MBTA3	0.000181255	0.000181255
R_ADHA	-1000	999
R_MCA	0	0
R_AACE	0	0
R_MPET	0	1.63974
R_ISCS	0.000964123	0.000964123
R_LYSA	0.0201883	0.0201886
R_MSHD	0.00789376	0.00789376
R_KASB19	0.0142208	0.0142208
R_KASB18	0.019127	0.019127
R_KASB15	0.035552	0.035552
R_DCTA1A	0	2.45961
R_DCTA1B	0	2.45961
R_KASB16	0.035552	0.035552
R_KASB11	0.035552	0.035552
R_KASB10	0.035552	0.035552
R_KASB13	0.035552	0.035552
R_KASB12	0.035552	0.035552
R_FADD28	0	1.22981
R_TDPMB	0	2.45961
R_HMGCOA	0.000541219	0.000543283
R_USPA4	0	2.45961
R_USPA3	0	2.45961
R_CYSQ1	0.00385649	0.00385649
R_CYSQ2	0	4.91923
R_PCAA3	0.00490618	0.00490618
R_PCAA2	0.01127	0.01127
R_PCAA1	0.00515505	0.00515505
R_FADE282	1	1
R_CDSA	-999.98	999.298
R_FADD27	0	1.22981
R_FAS37	0.261769	0.788832
R_FAS36	0.261769	0.788832
R_FAS35	0.261769	0.788832
R_FAS34	0.261769	0.788832
R_FAS33	0.261769	0.788832
R_FAS32	0.261769	0.788832
R_FAS31	0.261769	0.788832
R_FAS30	0.261769	0.788832
R_HPT3	0	0
R_HPT2	0	2.17267e-07
R_HPT1	0	2.45961
R_FOLE	0.000482062	0.000482187
R_FAS39	0.261709	3.95119
R_FAS38	0.261769	0.788832
R_GA6PF6P	-1000	3.54691
R_TSUCCA	-2.45961	3.45961
R_TADN	-2.17266e-07	0
R_OTSB2	0	1.63974
R_HSAF	1	1
R_PGSA1	0.00662835	0.00662835
R_TVALB	0	2.45961
R_PGSA3	0.0109669	0.0109669
R_PGSA2	0.00548345	0.00548345
R_MAS6	0.00183183	0.00183183
R_MCACP	0.00915917	0.00915917
R_RIBC	0.0211505	0.0211506
R_PPSC1	0.00133772	0.00133772
R_OTSB1	0.017776	0.017776
R_ECHA192	1	1
R_MNTH	-4.91923	4.91923
R_NAGINSP	0.00789376	0.00789376
R_GLCB	0.255318	0.255321
R_UPPP	0.056582	0.056582
R_ANSA	0.978849	3.43846
R_INO1	0.0145221	0.0145221
R_PNCA	0	0
R_FADE2	0	3.68942
R_FADE3	0	0.614903
R_PHEN	0.044892	0.0448941
R_FADE1	0	3.68942
R_FADE6	0	0.614903
R_FADE7	0	0.614903
R_FADE4	0	0.614903
R_FADE5	0	0.614903
R_FADE233	0	6.88009e-07
R_FADE232	0.000541219	0.000543283
R_FADE231	0	1.37603e-06
R_PHEA	0.0258506	0.0258508
R_KATG1	0	0
R_KATG2	0.00168653	1.0771
R_GLTA1	0	1000
R_BIOF	0	7.78881e-08
R_TLEUB	0	2.45961
R_PYRD1	0	0.0571852
R_MMAA26	0.00415959	0.00415959
R_TETH	0.999999	1
R_MMAA24	0.00465732	0.00465732
R_MMAA23	0.00490618	0.00490618
R_ICL2	0	1000
R_MMAA21	0.00515505	0.00515505
R_PAND	0.0118708	0.011871
R_FBIB	0	0
R_TREY	0	1000
R_TKB	0	2.45961
R_PCA	0	4.91923
R_SDH2	-7.55872	-3.8693
R_FAS17	0.262372	0.789435
R_PCD	0	3.44005e-07
R_TCADA	0	3.44006e-07
R_FAS16	0.262372	0.789435
R_METB4	0	0.9137
R_METB1	0	0.9137
R_METB2	-0.0192829	0.906784
R_METB3	0	0.9137
R_ADD1	0	2.46082
R_HSA	1	1
R_ADD2	0	2.46082
R_RIBD1	0.0211505	0.0211506
R_PCKA	-999.884	0.911997
R_FABD	0.648078	4.87037
R_FADB3	1	1
R_FADB2	1	1
R_FADB1	0	0
R_KDH	0	0
R_FADD344	0	1.22981
R_FADD345	0	1.22981
R_FADD346	0	1.23208
R_FADD347	0	1.22981
R_FADD341	0	1.22981
R_FADD342	0	1.22981
R_RIBD2	0.0211505	0.0211506
R_DPHRAM	0	1000
R_WBBL	0.00102438	0.00102438
R_PTRSC	0.00210902	0.00210902
R_ECHA81	0	1.37603e-06
R_ECHA82	0	6.88009e-07
R_FBIA2	0	0
R_FBIA1	0	0
R_PG	0.0109669	0.0109669
R_KASB20	0.0095635	0.0095635
R_FABG18	0.030397	0.030397
R_PKS136	0.00415959	0.00415959
R_GLPK	0	4.91923
R_COBU	0	0
R_ENO	-8.73224	-3.81302
R_FADD348	0.00133772	1.23114
R_HIBUT	0	6.88009e-07
R_FADD349	0	1.22981
R_PPGPP	0	1.63974
R_FAS68	0	0.642232
R_LIPY	0	0.246417
R_PKS133	0.00490618	0.00490618
R_PKS132	0.01127	0.01127
R_PKS131	0.00515505	0.00515505
R_CHCD	1	1
R_LIPW	0	0
R_PKS135	0.00540391	0.00540391
R_PKS134	0.00465732	0.00465732
R_SAMA	0.00210902	0.00210902
R_LIPB	0.000602577	0.000602577
R_ILVC2	0.0386854	0.0386868
R_LIPA	0.000602577	0.000602577
BiomassGrowthInVitro	0	0
R_ILVC3	0.184508	0.184511
R_TLLAC	-6.88011e-07	0
R_HDAD	1	1
R_NAMH	0.021512	0.021512
R_NAMN	0	0
R_GLNH1	0	2.45961
R_PROC1	-999.944	1000
R_PROC2	-999.944	1000
R_CYA	0	2.45961
R_TCO2	-2.24336	-2.24335
R_DORIB2	0	0
R_DORIB1	0	0
R_MURC	0.0307314	0.0307314
R_MURB	0.0546537	0.0546537
R_MURA	0.0546537	0.0546537
R_DHA	0	0
R_DLAT	0	1.37602e-06
R_MURF	0.0307314	0.0307314
R_MURE	0.0307314	0.0307314
R_ALR	0.0614629	0.0614635
R_CBS	0	4.95074
R_TRUB	0	0
R_SERC	0.382485	5.30171
R_SERB	0.382485	5.30171
R_TRES	-1000	0
R_MK	0.00711041	0.00711041
R_H2CO3	0.126902	1000
R_RMLD	-0.00102438	999.999
R_UDPP	0.0649578	0.0649578
R_TTAG	-4.41026e-08	0
R_TDAG	-6.37049e-08	0
R_ICD	0	1.37603e-06
R_ADHE2	0	0
R_CYD	0	2.45961
R_NIRB2	0	11.9591
R_TESA8	0.000216928	0.000216928
R_ISUCC	0	3.68942
R_GLGC	-999.677	996.768
R_GLGB	0	2.45961
R_FOLD2	0.198971	0.198972
R_GLGE	0	1000
R_HISA2	0.0206684	0.0206687
R_PDHB	0.000541219	0.000543283
R_LEUB	0.0899034	0.0899057
R_HISA1	0.0131362	0.0131364
R_THEXC	-1.05847e-07	0
R_P5C	0	3.68942
R_GLGP	0	996.567
R_PPSC2	0.00227774	0.00227774
R_NADA	0.0173542	0.0173542
R_NADC	0.0173542	0.0173542
R_ACCA1	0.000541219	0.000543283
R_TTYR	-2.06402e-07	0
R_DEOC	0	0
R_GLX1	0	0
R_CHOD	0	1
R_3HSA	1	1
R_GLFT2	0.00102438	0.00102438
R_BACA	0	0
R_APRO	0	0
R_FADD6	0	1.22981
R_SPEE	0.00210902	0.00210902
R_FOLC2	0.000482062	0.000482187
R_DMBI	0	0
R_KASB14	0.035552	0.035552
R_PPSB4	0.000607398	0.000607398
R_ACPIM3	0.00144618	0.00144618
R_ACPIM2	0.00289237	0.00289237
R_ARIZ	0	0
R_ACPIM7	0.00144618	0.00144618
R_ACPIM6	0.00144618	0.00144618
R_ACPIM5	0.00144618	0.00144618
R_ACPIM4	0.00144618	0.00144618
R_FAS9	0.262372	0.789435
R_SUGL	0	0
R_ACPIM8	0.00144618	0.00144618
R_S1	0.0556781	4.9749
R_S2	0.000541219	999.874
R_S3	0	11.9591
R_DPPR	0.096111	0.096111
R_DPPP	0.056582	0.056582
R_MTR	0	0
R_MMAA22	0.01127	0.01127
R_T4HBZA	-0.000482062	-0.000482062
R_AGLA2	0	0
R_AGLA1	0	501.565
R_UPP	0	6.88015e-07
R_PGK	-5.89015	-3.43053
R_GCVB	0.0658299	0.0658313
R_PGI	-3.52509	999.147
R_CYSG2	0.000482062	0.000482062
R_CYSG3	0.000482062	0.000482062
R_CYSG1	0.000482062	0.000482062
R_PROA	0	4.9749
R_PROB	0	4.9749
R_SAHH	0.112439	1.75218
R_CMK1	0.0889404	0.0889404
R_FADD9	0	1.22981
R_NADD1	0	2.45961
R_NADD2	0.0173542	0.0173542
R_NICT1	0	2.45961
R_DIMA	0.000482062	0.000482062
R_ASD	0.164687	1.03279
R_FADD322	0.01127	0.01127
R_KASB9	0.035552	0.035552
R_ASK	0.164687	1.03279
R_ZWF2	0	2.06404e-06
R_DAPB1	0	0.05092
R_DAPB2	0	0.05092
R_TRPA	0.0131362	0.0131364
R_PYRF	0.0571846	0.0571852
R_THYXN	-4.58675e-07	0
R_TESA2	0.00054955	0.00054955
R_TAC	-1.37603e-06	0
R_MANB2	-0.0711041	-0.0711041
R_MAS9	0.00641142	0.00641142
R_MANB1	0.0711041	0.0711041
R_FADD323	0.00490618	0.00490618
R_TG3P	-6.88005e-07	0
R_CYGLY2	0	0
R_HSAC	1	1
R_MAS1	0	3.44006e-06
R_MAS2	0.00732734	0.00732734
R_MAS3	0.015426	0.015426
R_MAS4	0.00183183	0.00183183
R_GLPQ1	0	0
R_HSAE	1	1
R_MAS7	0.00686938	0.00686938
R_OXCOA	0	0
R_ARGD1	0.0712849	5.04619
R_ARGD2	0.0509197	0.05092
R_TAG	0.00429637	0.250713
R_INHA21	0.0095635	0.0095635
R_INHA20	0.0142208	0.0142208
R_FABD13	-0.636044	-0.0211377
R_FABD12	-3.67885	0.625475
R_FABD11	-3.68942	3.68942
R_FABD10	0.0105689	3.69999
R_COBI2	0	0
R_COBI1	0	0
R_FADD3415	0	1.22981
R_FABG17	0.035552	0.035552
R_MGTA	0	0.00518216
R_MACAC	0	2.06405e-06
R_ILVN	0.184508	0.184511
R_HLA	0	1.37603e-06
R_CYSD	0.0558589	0.0558596
R_PPSA1	0.00133772	0.00133772
R_FABG2	0	3.79864
R_GALTB	0	0
R_FADD3410	0	1.22981
R_BIRA	0	1.63974
R_FADD3411	0	1.22981
R_TAKG	-6.88015e-07	0
R_TAL	-0.110573	-0.110572
R_GUAB2	0.058932	0.0589322
R_ARGG	0.0691758	2.52879
R_TLAC	-6.88015e-07	0
R_FADD343	0	1.22981
R_FABD2	-3.68942	0.52712
R_TAN	-2.94862e-07	0
R_FABD1	-0.0722524	-0.0722456
R_THIL	0.000482062	0.000482062
R_HYD	0	0
R_HEOX	0.000482062	0.000482062
R_PPTHIO4	0.000216928	0.000216928
R_PPTHIO5	0.00361546	0.00361546
R_PPTHIO2	0.00206081	0.00206081
R_P6C	0	3.44005e-07
R_TPYRI	-2.58004e-07	0
R_PPTHIO1	0.0011931	0.0011931
R_FAS14	0.262372	0.789435
R_FABD7	-3.7717	3.70227
R_T9OCD	-1.52892e-07	0
R_ARGB	0.0712849	5.04619
R_HEME	0.000964123	0.000964123
R_TXAN	0	0
R_DCTA2B	0	2.45961
R_FADD3418	0	1.22981
R_HSAG1	-3.91923	1
R_GLMS	-999.906	3.64121
R_PPK1	0	1000
R_GLMU	0.0943033	0.0943033
R_DFRA2	-1000	1000
R_FABG9	0.035552	0.035552
R_IMPA	0.00662835	0.00662835
R_AFTA	0.00102438	0.00102438
R_FADD30	0	1.22981
R_FAS24	0.261769	0.788832
R_FAS25	0.261769	0.788832
R_FAS26	0.261769	0.788832
R_FAS27	0.261769	0.788832
R_FAS20	0.261769	0.788832
R_FAS21	0.261769	0.788832
R_FAS22	0.261769	0.788832
R_FAS23	0.261769	0.788832
R_TCYSA	0	2.45961
R_PTHIO3	3.85649e-05	3.85649e-05
R_PTHIO2	0.00054955	0.00054955
R_FAS28	0.261769	0.788832
R_GDH	0	999.269
R_TCITR	-6.88016e-07	0
R_HSAG2	1	1
R_DHNP	0.000482062	0.000482187
R_NAGINS	0.00789376	0.00789376
R_CYSN	0.0558589	4.97509
R_MBTK2	0.000181014	0.000181014
R_MBTK3	0.000181255	0.000181255
R_TCITB	0	2.45961
R_MBTK1	0.000181014	0.000181014
R_THID1	0.000482062	1.64022
R_THID2	0.000482062	1.64022
R_NDK1	-0.796181	1000
R_NDK2	-999.935	1000
R_NDK3	0.121419	1000
R_NDK4	0.01169	2.4713
R_NDK5	0.00717067	0.00717067
R_NDK6	-999.296	999.988
R_NDK7	0.01169	2.47438
R_BARB	0	0
R_PPGPPP	0	1.63974
R_MOG	0	0
R_TCELB	0	0
R_ACCA3	0	1.63974
R_MAS5	0.00732734	0.00732734
R_HISC2	0.0206684	0.0206687
R_SUCD	-999.742	3.24185
R_MOAA1	0.000482062	0.000482062
R_ASPB2	0.0258506	0.0258508
R_ASPB3	0	1000
R_MOP	0.0899034	0.0899057
R_ASPB1	0.0190414	0.0190416
R_HIAA	1	1
R_CYSK1	0	2.47537
R_HADA1	0	3.83846
R_HADA2	0	3.79864
R_HADA3	0	3.78624
R_HADA4	0	3.78455
R_HADA5	0	3.77109
R_HADA6	0.035552	3.72497
R_HADA7	0.035552	0.035552
R_DCMP	0	2.45961
R_GCVT	0.0658299	0.0658313
R_PGMA2	0.202285	996.769
R_DAPA	0.0509197	0.05092
R_DAPF	0.0509197	0.05092
R_DAPE	0.0509197	0.05092
R_TDGLUA	0	2.45961
R_DAG	0.0429637	0.0429672
R_CDH	-1000	999.278
R_ACTAC1	0.000541219	0.000543283
R_ACTAC2	0	2.06405e-06
R_IDSA1	0.0646565	0.0646565
R_MDH	-2.05789	1000
R_PABA	0.000482062	0.000482356
R_USPA1	0	2.45961
R_THI	0	1.63974
R_GABT	-6.88014e-07	4.91923
R_CHE1	0.000482062	0.000482062
R_TFRUB	0	0
R_IPDAB	0	1
R_PGMA1	-0.0943033	-0.0943033
R_FUCAC	0	2.06405e-06
R_PPM1	0.033202	0.033202
R_TESA7	0.000144618	0.000144618
R_TESA6	0.00206081	0.00206081
R_TESA5	0.0011931	0.0011931
R_BO12	0	0.52706
R_TESA3	3.85649e-05	3.85649e-05
R_SNOP	0	2.58004e-07
R_TESA1	0.000318161	0.000318161
R_A6RP	0.0211505	0.0211506
R_EPIA2	0.0144618	0.0144618
R_EPIA1	0.0144618	0.0144618
R_PIMB	0	0.00518216
R_PFKA	0	4.91923
R_TRIFL	-1.37603e-07	0
R_HADA19	0.019127	0.019127
R_ENTC	0.00765369	0.00765369
R_PAPA2	0.00385649	0.00385649
R_FUM	2.95314	5.41275
R_FADD263	0.00133772	0.00133772
R_FPRA	23.6289	59.5062
R_COBO	0	0
R_FADD262	0.00227774	0.00227774
R_TCOIIA	0	2.45961
R_IDI	-0.625897	999.374
R_TCOIIB	0	2.45961
R_PYKA	0	1000
R_MEND2	0.00711041	0.00711041
R_DEVB	0	2.06404e-06
R_MACOA	0	1.37603e-06
R_PSTS1B	0	2.45961
R_PSTS1A	0.643432	3.10304
R_KSH	1	1
R_GND2	0	2.06404e-06
R_CTPD2	0	2.45961
R_CTPD1	0	2.45961
R_PTHIO1	0.000318161	0.000318161
R_MMUM	0	1.63974
R_2PPLA	0	0
R_TGSN	-1.08634e-07	0
R_CYSH	0.0520024	0.0520031
R_ACAL	0	4.91923
R_LEUC2	-0.0899057	-0.0899034
R_LEUC1	-0.0899057	-0.0899034
R_TCYSB	0	2.45961
R_PTHIO5	0.000964123	0.000964123
R_MBTA1	0.000181014	0.000181014
R_HADA21	0.0095635	0.0095635
R_FAS29	0.261769	0.788832
R_INHA4	0	3.78455
R_INHA5	0	3.77109
R_INHA6	0.035552	3.72497
R_INHA7	0.035552	0.035552
R_INHA1	0	3.83846
R_INHA2	0	3.79864
R_INHA3	0	3.78624
R_PIMA	0.00662835	0.00662835
R_VIUB	0.000482062	0.000482062
R_FADD321	0.00515505	0.00515505
R_INHA8	0.035552	0.035552
R_INHA9	0.035552	0.035552
R_TH2O	-34.0328	-22.0725
R_NAGA1P	0.0943033	0.0943033
R_TMAN	0	0
R_TCL1	0	2.45961
R_TCL2	0	2.45961
R_PKS33	0.000120515	0.000120515
R_PKS32	0.000241031	0.000241031
R_PKS31	6.02577e-05	6.02577e-05
R_DR1P	0	2.17268e-07
R_KASB1	0	3.79864
R_FAS69	0	0.708858
R_KASB3	0	3.7849
R_KASB2	0	3.78624
R_KASB5	0.035552	3.72497
R_KASB4	0	3.7717
R_KASB7	0.035552	0.035552
R_KASB6	0.035552	0.035552
R_LEUA	0.0899034	0.0899057
R_KASB8	0.035552	0.035552
R_FAS62	0	0.504476
R_FAS63	0	0.504476
R_FAS64	0	0.504476
R_FAS65	0	0.504476
R_FAS66	0	0.542913
R_FAS67	0	0.587691
R_ROCE2	0	2.45961
R_GLX2	0	0
R_MGTE2	0	2.45961
R_HISI	0.0206684	0.0206687
R_HISH	0.0206684	0.0206687
R_HISG	0.0206684	0.0206687
R_THEPD	-1.52892e-07	0
R_HISE	0.0206684	0.0206687
R_HISD	0.0206684	0.0206687
R_NICT2	0	2.45961
R_SAMOX	0	7.78881e-08
R_MTN1	0	0
R_FADE324	0.00540391	0.00540391
R_ACCD22	0	4.91923
R_GCA	0.0144618	0.0144618
R_FABD3	-3.80633	3.72155
R_ATP	56.113	61.0322
R_TPYR	-6.88016e-07	0
R_DGMP	0	2.45961
R_PTTPDIM	0.00180773	0.00180773
R_FABG3	0	3.78624
R_FABG1	0	3.83846
R_FABG6	0.035552	3.72497
R_FABG7	0.035552	0.035552
R_FABG4	0	3.7849
R_FABG5	0	3.7717
R_MMPL72	0.000482062	0.000482062
R_MMPL73	0.00180773	0.00180773
R_FABG8	0.035552	0.035552
R_MMPL71	0.000482062	0.000482062
R_FAS40	0	3.83846
R_MMPL74	0.00180773	0.00180773
R_FADD3420	0	1.22981
R_THRA	0.113768	0.981866
R_SDAA	0	4.91923
R_THRC	0.0557996	0.969499
R_THRB	0.0557996	0.969499
R_MUTA	-997.217	3.65094
R_COBL	0	0
R_PPSD3	0.00133772	0.00133772
R_PHBADB	0	0
R_PPSD1	0.000356726	0.000356726
R_PHBADC	0	0
R_PAPA1	0.00385649	0.00385649
R_FAS70	0	0.788832
R_FBPA	0	0
R_GLUCA	0	1000
R_TCITA	0	3.45961
R_ECHA193	1	1
R_GALU	0	999.879
R_PHBADA	0	0
R_TGABAA	0	2.45961
R_PROZ2	0	2.45961
R_GSEALD	0.0115681	0.0115695
R_GALK	0	0
R_TAD	-4.58675e-07	0
R_GPSA	0.0792991	3.76872
R_GLYA1	0.282879	0.28288
R_RIBA1	0.0423009	0.0423012
R_RIBA2	0.0211505	0.0211506
R_GLYA2	0.000482062	0.000482187
R_TRXB2	0.087675	0.0876756
R_PPSC4	0.000607398	0.000607398
R_BGLS	0	0
R_AGPGLCN	0.00102438	0.00102438
R_XYLB	0	0
R_MYCOPP	0.035552	0.035552
R_DEOD7	-2.45961	0.00120537
R_NDK8	0	0.00614629
R_ADHC1	-1000	999
R_ADHC2	0	2.45961
R_HADA13	0.035552	0.035552
R_MURG	0.0307314	0.0307314
R_Maintenance	1	1
R_FADE8	0	0.614903
R_TVALA	0	2.45961
R_TDA	-0.00120537	0
R_DEOD2	0	0
R_KASB17	0.030397	0.030397
R_NADE2	0	0.0173542
R_FMN	-1	-1
R_MMAA42	0.0095635	0.0095635
R_LPPG	0	0
R_PURB2	0.121359	0.121359
R_PURB1	0.0830954	2.54271
R_ETHA	0	0
R_ILVB1	0.0386854	0.0386868
R_COX	0	0
R_MOAE1	0.000482062	0.000482062
R_MYCO2	0.00415959	0.00415959
R_HEMN1	0.000964015	0.000964123
R_HEMN2	0	1.08633e-07
R_MBTI	0.000543283	0.000543283
R_ROCE3	0	2.45961
R_MURI	0.0307314	0.0307321
R_CYP1	1	1
R_TRPC	0.0131362	0.0131364
R_RMLC	0	1000
R_TFOL	-1.25094e-07	0
R_5OPRO	0	2.45961
R_FOLP2	0	0.000482187
R_TTRE	0	0
R_NRDZ1	0.00614629	0.00614629
BiomassGrowth	0.602577	0.602577
R_OHSER	0	0.926067
R_BO9	6.02577e-05	0.52712
R_BO8	0	0.52712
R_PROP	0	0.434049
R_TLAAA	-3.44005e-07	0
R_CYCLY1	0	0
R_NIRB1	0	11.9591
R_BO1	0	3.68942
R_PRE6X	0	0
R_BO3	0	3.68942
R_BO2	0	3.68942
R_BO5	0	3.68942
R_BO4	0	3.68942
R_BO7	0	0.52712
R_BO6	0	3.68942
R_FADD281	0	1.22981
R_FADD283	0	1.22981
R_PDIMA	0.00180773	0.00180773
R_HIPB	0	1
R_GRCC1	0.00711041	0.00711041
R_INHA18	0.030397	0.030397
R_HIPA	0	1
R_INHA16	0.035552	0.035552
R_INHA17	0.035552	0.035552
R_FADE323	0.00465732	0.00465732
R_INHA15	0.035552	0.035552
R_FADE325	0.00415959	0.00415959
R_MODA2	0	2.45961
R_MODA1	0	2.45961
R_INHA11	0.035552	0.035552
R_BKDC2	0.000541219	0.000543283
R_PRPD	0	1000
R_BKDC1	0	1.37603e-06
R_CARA	0.12636	0.126361
R_METX	0	0.926067
R_MEND1	0.00711041	0.00711041
R_FOR	0	0
R_TGLYCO	-1.37602e-06	0
R_TRESU	0.00385649	0.00385649
R_ALDC	0	2.45961
R_CTFPP	0.056582	0.056582
R_HOA	0	1.37603e-06
R_TFRUA	0	0
R_GMK2	-999.935	1000
R_TILEA	0	2.45961
R_TILEB	0	2.45961
R_CHOLCOA	1	1
R_TTHRB	0	2.45961
R_GMK3	0	2.45961
R_TTHRA	0	2.45961
R_CTPI1	0	2.45961
R_CTPI2	0	2.45961
R_THYX	-999.994	1000
R_RBSK	0	4.91923
R_HADA8	0.035552	0.035552
R_GLN	0	4.91923
R_CHAA	0	0
R_DRFA	0	1000
R_HADA9	0.035552	0.035552
R_GLF	0.0307314	0.0307314
R_FABG21	0.0095635	0.0095635
R_FABG20	0.0142208	0.0142208
R_SIRA1	4.8083	11.9591
R_MMAA41	0.00465732	0.00465732
R_TINS	-2.17267e-07	0
R_FDHF	0	1.37601e-06
R_GLX	0.000480686	0.000482187
R_GALE	0.0307314	0.0307314
R_GLT	0.731357	1000
R_ECHA191	1	1
R_DCTA3B	0	2.45961
R_COBQ1	0	0
R_DCTA3A	0	3.45961
R_NADE1	0	0.0173542
R_MOBA	0	0
R_PTGLCN	0.0307314	0.0307314
R_TPPCH	0	0
R_FAS11	0.262372	0.789435
R_FAS10	0.262372	0.789435
R_FAS13	0.262372	0.789435
R_FAS12	0.262372	0.789435
R_FAS15	0.262372	0.789435
R_TPNTO	-1.96575e-07	0
R_TKA	0	2.45961
R_PTTDIM	0.000482062	0.000482062
R_FAS19	0.262372	0.789435
R_FAS18	0.262372	0.789435
R_DAGD	0	3.44006e-07
R_NDH	0	3.68942
R_CYCA4	-1.37603e-06	0
R_CYCA5	-6.88007e-07	0
R_MOEA1	0	0
R_CYCA1	-6.88015e-07	0
R_CYCA2	0	2.45961
R_ALD	0.222351	0.222352
R_ARGJ	0.0712849	5.04619
R_FBIC	0	0
R_APT	0	4.91923
R_MMSA	0	6.88009e-07
R_PPGK2	0	1000
R_GLPD2	0	3.68942
R_PPGK1	0	1000
R_MMSB	0	6.88009e-07
R_PSD	0.00216928	0.00216928
R_FADE30	1	1
R_ROCD	0	4.9749
R_PURF	0.121841	0.121842
R_DFRA4	-1000	1000
R_PTA1	-2.08308	5.73025
R_PPSA4	0	3.7717
R_FADD3417	0	1.22981
R_FABD9	0	3.68942
R_FABD8	-3.72497	3.73554
R_MCE4A	1	1
R_FOLD1	0.198971	0.198972
R_PPSA2	0.00227774	0.00227774
R_PPSA3	0	3.7849
R_FRGLC	-2.84918	999.823
R_ARGF	0.0691758	0.0691765
R_ILVC1	0.0386854	0.0386868
R_ARGC	0.0712849	5.04619
R_MTHF2	-1000	999.868
R_FABD5	-3.78807	3.69999
R_FABD4	0	3.68942
R_TPHE	-2.06403e-07	0
R_STHA	-1000	1000
R_HADA18	0.030397	0.030397
R_ARGH	0.0691758	2.52879
R_THEXD	-1.72004e-07	0
R_CYP3	1	1
R_MGTE1	0	2.45961
R_TO2	18.9459	20
R_PPSD2	0.000607398	0.000607398
R_CYP2	1	1
R_PPSE7	0.000144618	0.000144618
R_COB4	0	0
R_SCO	0	0
R_COB3	0	0
R_PTHIO4	5.78474e-05	5.78474e-05
R_GLTA2	0	4.91923
R_OPLA	0	2.45961
R_DXS2	0.691035	0.691035
R_OSB	0.00711041	0.00711041
R_TMMYCO	0.017776	0.017776
R_FADD29	0	1.22981
R_TGLUB	0	2.45961
R_GAP	-5.89015	-3.43053
R_MMAA31	0.00465732	0.00465732
R_FADD3412	0	1.22981
R_TDPMA	0	2.45961
R_TMLTB	0	2.45961
R_TMLTA	0	2.45961
R_RIBF1	0	4.91923
R_FAS61	0	0.504476
R_PROZ3	0	2.45961
R_BISC	0	0
R_PROZ1	0	2.45961
R_USPA2	0	2.45961
R_DEOD4	-2.46082	2.17267e-07
R_DEOD5	0	1.08634e-07
R_DEOD6	0.0307917	4.95002
R_THEXN	-4.58675e-07	0
R_TGLUA	0	2.45961
R_TKT2	-0.110573	-0.110572
R_DEOD3	-4.91712	0.00331439
R_T9HED	-1.72003e-07	0
R_FADD3413	0	1.22981
R_TPEND	-1.72003e-07	0
R_DEOD8	-0.00120537	2.45961
R_MANA	-1000	2.67251
R_ACPIM1B	0.00144618	0.00662835
R_PPSC3	0.000356726	0.000356726
R_PRCOA1	1	1
R_HISB2	0.0206684	0.0206687
R_FOLB4	0	0
R_GLPX	1.23781	6.15704
R_HISB1	0.0206684	0.0206687
R_HEMT	0	1.63974
R_TDEC	-2.75205e-07	0
R_PURL	0.121841	0.121842
R_PURM	0.121841	0.121842
R_PURN	0.121841	0.121842
R_CYSE	0	2.47537
R_CGMP2	0	2.45961
R_CGMP1	0	2.45961
R_PURK	0.121359	0.121359
R_PURD	0.121841	0.121842
R_ASNB	0	2.45961
R_PYRB	0.0571846	0.0571852
R_PYRC	0.0571846	0.0571852
R_DFRA3	-1000	1000
R_PURA	0.0830954	2.54271
R_DFRA1	-1000	1000
R_PYRI5P	-2.58004e-07	0
R_TMETB	0	2.45961
R_CYSS	0.00789376	0.00789376
R_ACPIM1A	0	0.00518216
R_TMETA	0	2.45961
R_PURU	-0.064898	-0.0648962
R_FADE281	1	1
R_MAN6P	-999.929	2.74361
R_HADA17	0.035552	0.035552
R_HADA12	0.035552	0.035552
R_TORNA	0	2.45961
R_HADA10	0.035552	0.035552
R_HADA11	0.035552	0.035552
R_HADA16	0.035552	0.035552
R_RIBFL	-0.0211505	4.89808
R_HADA14	0.035552	0.035552
R_HADA15	0.035552	0.035552
R_MAS12	0.000457959	0.000457959
R_MURD	0.0307314	0.0307314
R_MAS10	0.000915917	0.000915917
R_MAS11	0.000457959	0.000457959
R_GSHA	0	2.45961
R_TORNB	0	2.45961
R_DES13	0.00465732	0.00465732
R_DES12	0.01127	0.01127
R_DXR	0.690553	0.690553
R_BKDC	0	6.88009e-07
R_MEZ	-1000	5.26635
R_FAS55	0	0.542913
R_FAS54	0	0.587691
R_FAS57	0	0.542913
R_NACN	0	0
R_FAS51	0	0.587691
R_FAS50	0	0.587691
R_FAS53	0	0.587691
R_FAS52	0	0.587691
R_MTN2	0	0
R_TACAL	-1.37602e-06	0
R_FAS59	0	0.542913
R_FAS58	0	0.542913
R_ILVA	0	0.9137
R_HCYS	0	4.91923
R_ILVD2	0.184508	0.184511
R_ILVD1	0.0386854	0.0386868
R_OELAC	0	0
R_MMPL8	0.00385649	0.00385649
R_TGL	-6.88014e-07	0
R_TASPA	0	2.45961
R_TASPB	0	2.45961
R_MMAA32	0.00540391	0.00540391
R_FPP	0.0646565	0.0646565
R_THISA	0	2.45961
R_FUCA	0	0
R_PLSC1	0	3.44006e-06
R_TKT1	-0.180353	-0.180351
R_FABG14	0.035552	0.035552
R_FABG15	0.035552	0.035552
R_FABG16	0.035552	0.035552
R_QCRCTA	12.5111	14.9707
R_SDH1	6.54881	1000
R_FRD	0	993.451
R_MQO	0	3.68942
R_FABG10	0.035552	0.035552
R_FABG11	0.035552	0.035552
R_FABG12	0.035552	0.035552
R_FABG13	0.035552	0.035552
R_ARGA	0	0
R_BIOD	0	7.78881e-08
R_NARK	-5.97955	0
R_BIOA	0	7.78881e-08
R_FABG19	0.019127	0.019127
R_TDIN	-0.00120537	0
R_BIOB	0	7.78881e-08
R_GPM2	-8.73224	-3.81302
R_METE	-999.868	1000
R_IDSA12	0.00711041	0.00711041
R_UGPC1	0	2.45961
R_UGPC2	0	2.45961
R_THF	-999.868	1000
R_PPSD4	0.00227774	0.00227774
R_AROK	0.0697794	0.0697814
R_PPSE8	0.000216928	0.000216928
R_HEMF2	0.000964123	0.000964123
R_FADD282	0	1.22981
R_TPROP	0	0
R_PPSE1	0.000318161	0.000318161
R_PPSE2	0.00054955	0.00054955
R_PPSE3	3.85649e-05	3.85649e-05
R_PPSE4	5.78474e-05	5.78474e-05
R_PPSE5	0.0011931	0.0011931
R_PPSE6	0.00206081	0.00206081
R_FADD284	0	1.22981
R_ARCA	0	2.45961
R_FOLC1	0	0
R_METC	0	0.794776
R_TFE2	0.00289237	0.00289237
R_TUREA	0	0
R_TSUC	0	0
R_DUT	0.00614629	0.00614629
R_INHA19	0.019127	0.019127
R_MRAY	0.0307314	0.0307314
R_PANB	0.0118708	0.011871
R_PANC	0.0118708	0.011871
R_PKNG	0	0
R_TESA4	5.78474e-05	5.78474e-05
R_5ALEV	0	1.37603e-06
R_PANT	0.0118708	0.011871
R_DFP1	0.0118708	0.0118708
R_MOEB1	0.000964123	0.000964123
R_INHA14	0.035552	0.035552
R_GABD	-6.88007e-07	4.91923
R_LPDC1	-6.13576e-05	-5.79176e-05
R_PLSB21	0.0627249	0.0627317
R_PLSB22	0	9.82868e-08
R_LPDC2	0.0658299	0.0658313
R_RPE	-0.290925	-0.290923
R_PEPA	0	1000
R_MYCOE	0.035552	0.035552
R_FADD3414	0	1.22981
R_DFP2	0.0118708	0.0118708
R_ACYP	0	4.91923
R_RMLA	0.00102438	0.00102438
R_RMLB	0.00102438	0.00102438
R_METH	-999.868	1000
R_FADD5	0	1.22981
R_FADD4	0	1.22981
R_FADD7	0	1.22981
R_FAS56	0	0.542913
R_NUO	19.6287	23.3181
R_METK	0.115753	1.7555
R_FADD3	0	1
R_ACKA1	0	0
R_PIME1	0.00144618	0.00144618
R_CMK3	0	2.45961
R_3PG	0	2.45961
R_PIME2	0.00144618	0.00144618
R_RIBH	0.0423009	0.0423012
R_FADD8	0	1.22981
R_PROZ4	0	2.45961
R_UREC	0	0
R_TRPE	0.0131362	0.0131365
R_RELA	0.000482062	1.64022
R_TRPG	0.000482062	0.000482356
R_TRPD	0.0131362	0.0131364
R_KSTD	1	1
R_PYRG1	0	0.0279596
R_PYRG2	0	0.0279596
R_PTA2	0	0.868099
R_DCTA2A	0	3.45961
R_ANSP2B	0	2.45961
R_ANSP2A	0.999999	3.45961
R_XAN	0.0307917	4.95002
R_FADA	0	1.37603e-06
R_MTHF1	0.131722	0.131722
R_FAS60	0	0.504476
R_THISB	0	2.45961
R_DGT	0	2.17268e-07
R_TNO	0	0
R_CDD	0	0
R_COBB	0	0
R_PAPA52	0.00361546	0.00361546
R_TURA	-6.88015e-07	0
R_PAPA51	0.000964123	0.000964123
R_TYRA	0.0190414	0.0190435
R_CMK2	-999.278	1000
R_PDXH1	-2.58004e-07	0
R_PDXH2	0	0
R_GADB	0	4.91923
R_FADD3419	0	1.22981
R_ROCE1B	0	2.45961
R_ROCE1A	0	2.45961
R_THIA	-1	-1
R_CITE	0.745162	5.66439
R_FABD6	-3.7849	3.69076
R_OXCA	0	0
R_SAOPIM	0.0509197	0.05092
R_NADB2	0	2.11816
R_PURH1	0.142027	0.142028
R_COBK	0	0
R_PURH2	0.142027	0.142028
R_NADB1	0	3.70677
R_FABH	0	3.83846
R_PNP	0.00210902	0.00210902
R_LIDD2	-6.88011e-07	0
R_CADA	0	3.44006e-07
R_METZ	0	0.794776
R_RPIB	0.248624	0.248624
R_TTRP	-1.72003e-07	0
R_TGN	-1.47432e-07	0
R_UDGA	0	0
R_FOLP1	0	0.000482187
R_MSRA	0	0
R_ACCD23	0	1000
R_ACCD21	0	999.873
R_MAGD	0	3.44006e-07
R_NRDZ2	0	0.00614629
R_NUDC	0	2.45961
R_COBN	0	0
R_NAGA	0	0
R_COB2	0	0
R_COB1	0	0
R_CHOLP	0	0
R_ACN3	0	1000
R_COB5	0	0
R_DEOD1	0	0
R_ROCA	0	4.91923
R_ACN2	0.254836	0.254838
R_TNAC	0	0
R_THYA	-999.994	1000
R_TCO	0	0
R_AROG	0.0697794	0.0697814
R_OPP	0.00711041	0.00711041
R_PKS121	6.02577e-05	6.02577e-05
R_PKS122	6.02577e-05	6.02577e-05
R_ACN1	0.254836	0.254838
R_ADK	1.74436	6.66359
R_CTPA1	0	2.45961
R_CTPA2	0	2.45961
R_KGD1	0	4.91923
R_DDLA	0.0307314	0.0307314
R_KGD2	0.35817	5.2774
R_PYRE	0.0571846	0.0571852
R_TTETD	-1.96573e-07	0
R_TBIOT	-7.78881e-08	0
R_GL	0.00560053	4.92483
R_FADD222	0.00227774	0.00227774
R_TTETC	-1.14669e-07	0
R_AROB	0.0697794	0.0697814
R_CYCA3	0	2.45961
R_FADD17	1	1
R_FADD221	0.00133772	0.00133772
R_IDSA11	0.00711041	0.00711041
R_FADE51	1	1
R_FADE52	1	1
R_PPA	3.4329	1000
R_TPABA	-2.94863e-07	0
R_ACPM	0.00126541	0.00126541
R_PKS2	0.015426	0.015426
R_MBTN	0.000181014	0.000181014
R_AMYL2	-999.677	996.768
R_TNOND	-1.37602e-07	0
R_ACKA2	0	5.73025
R_MBTG	0.00108657	0.00108657
R_FADD3416	0	1.22981
R_COBC	0	0
R_TDODN	-2.29336e-07	0
R_NAGDPP	0.00102438	0.00102438
R_COBG	0	0
R_PPDK	0	4.91923
R_HADA20	0.0142208	0.0142208
R_COBH	0	0
R_TNA2	0	2.45961
R_TMNA	0	4.91923
R_TMNB	0	4.91923
R_TNA1	0	2.45961
R_ASPC	0	1000
R_AROF	0.0697794	0.0697814
R_AROE	0.0697794	0.0697814
R_AROD	0.0697794	0.0697814
R_AMYL1	-1.69928	999.819
R_AROA	0.0697794	0.0697814
R_COBT	0	0
R_PPTHIO3	0.000144618	0.000144618
R_PSSA	0.00216928	0.00216928
R_TFOR	-1.37603e-06	0
R_FRMAN	-999.823	2.84918
R_LAT	0	3.44005e-07
R_PGMA3	-4.95213	4.88633
R_PLSC2	0.00627248	0.00627317
R_EX_4HBENZALC[e]	0.000482062	0.000482062
R_EX_9HEXADECENOATE[e]	0	1.72003e-07
R_EX_9OCTADECENOATE[e]	0	1.5289e-07
R_EX_ACAL[e]	0	1.37604e-06
R_EX_AC[e]	0	1.37602e-06
R_EX_ADN[e]	0	2.17268e-07
R_EX_AD[e]	0	4.58679e-07
R_EX_AKG[e]	0	6.88013e-07
R_EX_ALA[e]	0	6.88013e-07
R_EX_AN[e]	0	2.94861e-07
R_EX_ARG[e]	0	6.88012e-07
R_EX_ASN[e]	-1	-0.999999
R_EX_ASP[e]	0	6.88012e-07
R_EX_BIOTIN[e]	0	7.78878e-08
R_EX_CADA[e]	0	3.44005e-07
R_EX_CA[e]	0	0
R_EX_CD[e]	0	0
R_EX_CELB[e]	0	0
R_EX_CHOLESTEROL[e]	-1	-1
R_EX_CHOL[e]	0	0
R_EX_CITR[e]	0	6.88011e-07
R_EX_CIT[e]	-1	-1
R_EX_CL[e]	0	0
R_EX_CO2[e]	2.24335	2.24336
R_EX_COBCO[e]	0	0
R_EX_COII[e]	0	0
R_EX_CO[e]	0	0
R_EX_CU[e]	0	0
R_EX_CYS[e]	0	6.88014e-07
R_EX_DALA[e]	0	6.88015e-07
R_EX_DAPIM[e]	0	3.44006e-07
R_EX_DA[e]	0	0.00120537
R_EX_DAG[e]	0	6.37046e-08
R_EX_DECANOATE[e]	0	2.75204e-07
R_EX_DGLU[e]	0	6.88015e-07
R_EX_DIN[e]	0	0.00120537
R_EX_DODECANOATE[e]	0	2.29337e-07
R_EX_EICOSANOATE[e]	0	1.37602e-07
R_EX_ETH[e]	-1	-0.999999
R_EX_FE2[e]	-0.00289237	-0.00289237
R_EX_FE3[e]	-0.000482062	-0.000482062
R_EX_FOL[e]	0	1.25094e-07
R_EX_FOR[e]	0	1.37603e-06
R_EX_FRU[e]	0	0
R_EX_FUM[e]	0	6.88014e-07
R_EX_G3P[e]	0	6.88012e-07
R_EX_GABA[e]	0	6.88013e-07
R_EX_GL3P[e]	0	6.88014e-07
R_EX_GLAC[e]	0	0
R_EX_GLC[e]	0	3.44004e-07
R_EX_GLN[e]	0	6.88004e-07
R_EX_GLU[e]	0	6.8801e-07
R_EX_GLYCOLATE[e]	0	1.37602e-06
R_EX_GLY[e]	0	1.37602e-06
R_EX_GL[e]	0	6.88013e-07
R_EX_GN[e]	0	1.47432e-07
R_EX_GSN[e]	0	1.08634e-07
R_EX_H2[e]	0	0
R_EX_H2O[e]	22.0725	34.0328
R_EX_HEPTADECANOATE[e]	0	1.52891e-07
R_EX_HEXACOSANOATE[e]	0	1.05848e-07
R_EX_HEXADECANOATE[e]	0	1.72003e-07
R_EX_HEXANOATE[e]	0	4.58676e-07
R_EX_HIA[e]	1	1
R_EX_HIS[e]	0	3.17545e-07
R_EX_HYXN[e]	0	4.58676e-07
R_EX_H[e]	-75.2783	-24.6433
R_EX_Hr[e]	0	14.7577
R_EX_ILE[e]	0	3.44006e-07
R_EX_INS[e]	0	2.17267e-07
R_EX_K[e]	0	0
R_EX_LAAA[e]	0	3.44005e-07
R_EX_LAC[e]	0	6.88011e-07
R_EX_LEU[e]	0	2.75205e-07
R_EX_LLAC[e]	0	6.88013e-07
R_EX_LYS[e]	0	3.44004e-07
R_EX_MAL[e]	0	6.88015e-07
R_EX_MAN[e]	0	0
R_EX_MET[e]	0	4.58675e-07
R_EX_MG[e]	0	0
R_EX_MLT[e]	0	1.72003e-07
R_EX_MN[e]	0	0
R_EX_MOLYBDATE[e]	0	0
R_EX_NAC[e]	0	0
R_EX_NA[e]	0	0
R_EX_NH3[e]	-6.50369	-0.522934
R_EX_NI[e]	0	0
R_EX_NO2[e]	0	5.97955
R_EX_NO3[e]	0	0
R_EX_NONADECANOATE[e]	0	1.37602e-07
R_EX_NO[e]	0	0
R_EX_O2[e]	-20	-18.9459
R_EX_ORN[e]	0	6.88015e-07
R_EX_PABA[e]	0	2.94862e-07
R_EX_PENTADECANOATE[e]	0	1.72004e-07
R_EX_PHE[e]	0	2.06403e-07
R_EX_PHOSPHATIDYLCHOLINE[e]	0	0
R_EX_PI[e]	-0.643432	-0.643432
R_EX_PNTO[e]	0	1.96575e-07
R_EX_PROPANOATE[e]	0	0
R_EX_PRO[e]	0	6.88012e-07
R_EX_PYRI[e]	0	2.58004e-07
R_EX_PYR[e]	0	6.88017e-07
R_EX_RIBFLAV[e]	0	1.37603e-07
R_EX_RIB[e]	0	4.12807e-07
R_EX_SER[e]	0	6.88012e-07
R_EX_SLF[e]	-0.0558596	-0.0558589
R_EX_SUCC[e]	0	6.88013e-07
R_EX_SUC[e]	0	0
R_EX_TAG[e]	0	4.41026e-08
R_EX_TETRACOSANOATE[e]	0	1.14669e-07
R_EX_TETRADECANOATE[e]	0	1.96575e-07
R_EX_THR[e]	0	6.88013e-07
R_EX_TRE[e]	0	0
R_EX_TRP[e]	0	1.72004e-07
R_EX_TYR[e]	0	2.06403e-07
R_EX_URA[e]	0	6.88011e-07
R_EX_UREA[e]	0	0
R_EX_VAL[e]	0	3.44005e-07
R_EX_XAN[e]	0	0
R_EX_ZN[e]	0	0
