# Supplementary material for: A systematic evaluation of Mycobacterium tuberculosis Genome-Scale Metabolic Networks
Source: PLoS Comput Biol. 2020 Jun 15;16(6):e1007533. doi: 10.1371/journal.pcbi.1007533 (PMC7316355; doi:10.1371/journal.pcbi.1007533)
Supplement: S8 File — (ZIP) [file pcbi.1007533.s040.zip › Cholesterol_Essentiality(Griffin_data)/results/sMtb2018_Griffin_Cholesterol_metricsctoff.xlsx]

## Sheet: Sheet1
LastNames	Metr_values
Model Genes	930
Evaluated Genes	787
True Positives	201
True Negatives	414
False Negatives	120
False Positives	52
Sensitivity	0.626168
Specificity	0.888412
Positive Predictive Value	0.794466
Negative Predictive Value	0.775281
Fall out	0.111588
False Discovery Rate	0.205534
False Negative Rate	0.373832
Accuracy	0.781449
Mathews Correlation Coefficient	0.541462
Uncertain Genes	131
Too Small Genes	11
Not found genes	1
