# Supplementary material for: A systematic evaluation of Mycobacterium tuberculosis Genome-Scale Metabolic Networks
Source: PLoS Comput Biol. 2020 Jun 15;16(6):e1007533. doi: 10.1371/journal.pcbi.1007533 (PMC7316355; doi:10.1371/journal.pcbi.1007533)
Supplement: S8 File — (ZIP) [file pcbi.1007533.s040.zip › Cholesterol_Essentiality(Griffin_data)/results/sMtb2018_Griffin_Cholesterol_metrics_roc.xlsx]

## Sheet: Sheet1
GR_Threshold_c	N_TN	N_TP	N_FN	N_FP	SENSITIVITY	SPECIFICITY	PPV	NPV	FALL_OUT	FDR	FNR	ACCURACY	MCC
0.005	414	195	126	52	0.607477	0.888412	0.789474	0.766667	0.111588	0.210526	0.392523	0.773825	0.525151
0.01	414	195	126	52	0.607477	0.888412	0.789474	0.766667	0.111588	0.210526	0.392523	0.773825	0.525151
0.015	414	195	126	52	0.607477	0.888412	0.789474	0.766667	0.111588	0.210526	0.392523	0.773825	0.525151
0.02	414	195	126	52	0.607477	0.888412	0.789474	0.766667	0.111588	0.210526	0.392523	0.773825	0.525151
0.025	414	195	126	52	0.607477	0.888412	0.789474	0.766667	0.111588	0.210526	0.392523	0.773825	0.525151
0.03	414	195	126	52	0.607477	0.888412	0.789474	0.766667	0.111588	0.210526	0.392523	0.773825	0.525151
0.035	414	195	126	52	0.607477	0.888412	0.789474	0.766667	0.111588	0.210526	0.392523	0.773825	0.525151
0.04	414	201	120	52	0.626168	0.888412	0.794466	0.775281	0.111588	0.205534	0.373832	0.781449	0.541462
0.045	414	201	120	52	0.626168	0.888412	0.794466	0.775281	0.111588	0.205534	0.373832	0.781449	0.541462
0.05	414	201	120	52	0.626168	0.888412	0.794466	0.775281	0.111588	0.205534	0.373832	0.781449	0.541462
0.055	414	201	120	52	0.626168	0.888412	0.794466	0.775281	0.111588	0.205534	0.373832	0.781449	0.541462
0.06	414	201	120	52	0.626168	0.888412	0.794466	0.775281	0.111588	0.205534	0.373832	0.781449	0.541462
0.065	414	201	120	52	0.626168	0.888412	0.794466	0.775281	0.111588	0.205534	0.373832	0.781449	0.541462
0.07	414	201	120	52	0.626168	0.888412	0.794466	0.775281	0.111588	0.205534	0.373832	0.781449	0.541462
0.075	414	201	120	52	0.626168	0.888412	0.794466	0.775281	0.111588	0.205534	0.373832	0.781449	0.541462
0.08	414	201	120	52	0.626168	0.888412	0.794466	0.775281	0.111588	0.205534	0.373832	0.781449	0.541462
0.085	414	201	120	52	0.626168	0.888412	0.794466	0.775281	0.111588	0.205534	0.373832	0.781449	0.541462
0.09	414	201	120	52	0.626168	0.888412	0.794466	0.775281	0.111588	0.205534	0.373832	0.781449	0.541462
0.095	414	201	120	52	0.626168	0.888412	0.794466	0.775281	0.111588	0.205534	0.373832	0.781449	0.541462
0.1	414	201	120	52	0.626168	0.888412	0.794466	0.775281	0.111588	0.205534	0.373832	0.781449	0.541462
0.105	414	201	120	52	0.626168	0.888412	0.794466	0.775281	0.111588	0.205534	0.373832	0.781449	0.541462
0.11	414	201	120	52	0.626168	0.888412	0.794466	0.775281	0.111588	0.205534	0.373832	0.781449	0.541462
0.115	414	201	120	52	0.626168	0.888412	0.794466	0.775281	0.111588	0.205534	0.373832	0.781449	0.541462
0.12	414	201	120	52	0.626168	0.888412	0.794466	0.775281	0.111588	0.205534	0.373832	0.781449	0.541462
0.125	414	201	120	52	0.626168	0.888412	0.794466	0.775281	0.111588	0.205534	0.373832	0.781449	0.541462
0.13	414	201	120	52	0.626168	0.888412	0.794466	0.775281	0.111588	0.205534	0.373832	0.781449	0.541462
0.135	414	201	120	52	0.626168	0.888412	0.794466	0.775281	0.111588	0.205534	0.373832	0.781449	0.541462
0.14	414	201	120	52	0.626168	0.888412	0.794466	0.775281	0.111588	0.205534	0.373832	0.781449	0.541462
0.145	414	201	120	52	0.626168	0.888412	0.794466	0.775281	0.111588	0.205534	0.373832	0.781449	0.541462
0.15	414	201	120	52	0.626168	0.888412	0.794466	0.775281	0.111588	0.205534	0.373832	0.781449	0.541462
0.155	414	201	120	52	0.626168	0.888412	0.794466	0.775281	0.111588	0.205534	0.373832	0.781449	0.541462
0.16	414	201	120	52	0.626168	0.888412	0.794466	0.775281	0.111588	0.205534	0.373832	0.781449	0.541462
0.165	414	201	120	52	0.626168	0.888412	0.794466	0.775281	0.111588	0.205534	0.373832	0.781449	0.541462
0.17	414	201	120	52	0.626168	0.888412	0.794466	0.775281	0.111588	0.205534	0.373832	0.781449	0.541462
0.175	414	201	120	52	0.626168	0.888412	0.794466	0.775281	0.111588	0.205534	0.373832	0.781449	0.541462
0.18	414	201	120	52	0.626168	0.888412	0.794466	0.775281	0.111588	0.205534	0.373832	0.781449	0.541462
0.185	414	201	120	52	0.626168	0.888412	0.794466	0.775281	0.111588	0.205534	0.373832	0.781449	0.541462
0.19	414	201	120	52	0.626168	0.888412	0.794466	0.775281	0.111588	0.205534	0.373832	0.781449	0.541462
0.195	414	201	120	52	0.626168	0.888412	0.794466	0.775281	0.111588	0.205534	0.373832	0.781449	0.541462
0.2	414	201	120	52	0.626168	0.888412	0.794466	0.775281	0.111588	0.205534	0.373832	0.781449	0.541462
0.205	414	201	120	52	0.626168	0.888412	0.794466	0.775281	0.111588	0.205534	0.373832	0.781449	0.541462
0.21	414	201	120	52	0.626168	0.888412	0.794466	0.775281	0.111588	0.205534	0.373832	0.781449	0.541462
0.215	414	201	120	52	0.626168	0.888412	0.794466	0.775281	0.111588	0.205534	0.373832	0.781449	0.541462
0.22	414	201	120	52	0.626168	0.888412	0.794466	0.775281	0.111588	0.205534	0.373832	0.781449	0.541462
0.225	414	201	120	52	0.626168	0.888412	0.794466	0.775281	0.111588	0.205534	0.373832	0.781449	0.541462
0.23	414	201	120	52	0.626168	0.888412	0.794466	0.775281	0.111588	0.205534	0.373832	0.781449	0.541462
0.235	414	201	120	52	0.626168	0.888412	0.794466	0.775281	0.111588	0.205534	0.373832	0.781449	0.541462
0.24	414	201	120	52	0.626168	0.888412	0.794466	0.775281	0.111588	0.205534	0.373832	0.781449	0.541462
0.245	414	201	120	52	0.626168	0.888412	0.794466	0.775281	0.111588	0.205534	0.373832	0.781449	0.541462
0.25	414	201	120	52	0.626168	0.888412	0.794466	0.775281	0.111588	0.205534	0.373832	0.781449	0.541462
0.255	414	201	120	52	0.626168	0.888412	0.794466	0.775281	0.111588	0.205534	0.373832	0.781449	0.541462
0.26	414	201	120	52	0.626168	0.888412	0.794466	0.775281	0.111588	0.205534	0.373832	0.781449	0.541462
0.265	414	201	120	52	0.626168	0.888412	0.794466	0.775281	0.111588	0.205534	0.373832	0.781449	0.541462
0.27	414	201	120	52	0.626168	0.888412	0.794466	0.775281	0.111588	0.205534	0.373832	0.781449	0.541462
0.275	414	201	120	52	0.626168	0.888412	0.794466	0.775281	0.111588	0.205534	0.373832	0.781449	0.541462
0.28	414	201	120	52	0.626168	0.888412	0.794466	0.775281	0.111588	0.205534	0.373832	0.781449	0.541462
0.285	414	201	120	52	0.626168	0.888412	0.794466	0.775281	0.111588	0.205534	0.373832	0.781449	0.541462
0.29	414	201	120	52	0.626168	0.888412	0.794466	0.775281	0.111588	0.205534	0.373832	0.781449	0.541462
0.295	414	201	120	52	0.626168	0.888412	0.794466	0.775281	0.111588	0.205534	0.373832	0.781449	0.541462
0.3	414	201	120	52	0.626168	0.888412	0.794466	0.775281	0.111588	0.205534	0.373832	0.781449	0.541462
0.305	414	201	120	52	0.626168	0.888412	0.794466	0.775281	0.111588	0.205534	0.373832	0.781449	0.541462
0.31	414	201	120	52	0.626168	0.888412	0.794466	0.775281	0.111588	0.205534	0.373832	0.781449	0.541462
0.315	414	201	120	52	0.626168	0.888412	0.794466	0.775281	0.111588	0.205534	0.373832	0.781449	0.541462
0.32	414	201	120	52	0.626168	0.888412	0.794466	0.775281	0.111588	0.205534	0.373832	0.781449	0.541462
0.325	414	201	120	52	0.626168	0.888412	0.794466	0.775281	0.111588	0.205534	0.373832	0.781449	0.541462
0.33	414	201	120	52	0.626168	0.888412	0.794466	0.775281	0.111588	0.205534	0.373832	0.781449	0.541462
0.335	414	201	120	52	0.626168	0.888412	0.794466	0.775281	0.111588	0.205534	0.373832	0.781449	0.541462
0.34	414	201	120	52	0.626168	0.888412	0.794466	0.775281	0.111588	0.205534	0.373832	0.781449	0.541462
0.345	414	201	120	52	0.626168	0.888412	0.794466	0.775281	0.111588	0.205534	0.373832	0.781449	0.541462
0.35	414	201	120	52	0.626168	0.888412	0.794466	0.775281	0.111588	0.205534	0.373832	0.781449	0.541462
0.355	414	201	120	52	0.626168	0.888412	0.794466	0.775281	0.111588	0.205534	0.373832	0.781449	0.541462
0.36	414	201	120	52	0.626168	0.888412	0.794466	0.775281	0.111588	0.205534	0.373832	0.781449	0.541462
0.365	412	201	120	54	0.626168	0.88412	0.788235	0.774436	0.11588	0.211765	0.373832	0.778907	0.53584
0.37	412	201	120	54	0.626168	0.88412	0.788235	0.774436	0.11588	0.211765	0.373832	0.778907	0.53584
0.375	412	201	120	54	0.626168	0.88412	0.788235	0.774436	0.11588	0.211765	0.373832	0.778907	0.53584
0.38	409	212	109	57	0.660436	0.877682	0.788104	0.789575	0.122318	0.211896	0.339564	0.789072	0.557548
0.385	406	212	109	60	0.660436	0.871245	0.779412	0.78835	0.128755	0.220588	0.339564	0.78526	0.549425
0.39	406	212	109	60	0.660436	0.871245	0.779412	0.78835	0.128755	0.220588	0.339564	0.78526	0.549425
0.395	406	212	109	60	0.660436	0.871245	0.779412	0.78835	0.128755	0.220588	0.339564	0.78526	0.549425
0.4	406	212	109	60	0.660436	0.871245	0.779412	0.78835	0.128755	0.220588	0.339564	0.78526	0.549425
0.405	406	212	109	60	0.660436	0.871245	0.779412	0.78835	0.128755	0.220588	0.339564	0.78526	0.549425
0.41	406	212	109	60	0.660436	0.871245	0.779412	0.78835	0.128755	0.220588	0.339564	0.78526	0.549425
0.415	406	212	109	60	0.660436	0.871245	0.779412	0.78835	0.128755	0.220588	0.339564	0.78526	0.549425
0.42	406	212	109	60	0.660436	0.871245	0.779412	0.78835	0.128755	0.220588	0.339564	0.78526	0.549425
0.425	406	212	109	60	0.660436	0.871245	0.779412	0.78835	0.128755	0.220588	0.339564	0.78526	0.549425
0.43	406	212	109	60	0.660436	0.871245	0.779412	0.78835	0.128755	0.220588	0.339564	0.78526	0.549425
0.435	406	212	109	60	0.660436	0.871245	0.779412	0.78835	0.128755	0.220588	0.339564	0.78526	0.549425
0.44	406	212	109	60	0.660436	0.871245	0.779412	0.78835	0.128755	0.220588	0.339564	0.78526	0.549425
0.445	406	212	109	60	0.660436	0.871245	0.779412	0.78835	0.128755	0.220588	0.339564	0.78526	0.549425
0.45	406	212	109	60	0.660436	0.871245	0.779412	0.78835	0.128755	0.220588	0.339564	0.78526	0.549425
0.455	406	212	109	60	0.660436	0.871245	0.779412	0.78835	0.128755	0.220588	0.339564	0.78526	0.549425
0.46	406	212	109	60	0.660436	0.871245	0.779412	0.78835	0.128755	0.220588	0.339564	0.78526	0.549425
0.465	406	212	109	60	0.660436	0.871245	0.779412	0.78835	0.128755	0.220588	0.339564	0.78526	0.549425
0.47	406	212	109	60	0.660436	0.871245	0.779412	0.78835	0.128755	0.220588	0.339564	0.78526	0.549425
0.475	406	212	109	60	0.660436	0.871245	0.779412	0.78835	0.128755	0.220588	0.339564	0.78526	0.549425
0.48	406	212	109	60	0.660436	0.871245	0.779412	0.78835	0.128755	0.220588	0.339564	0.78526	0.549425
0.485	406	212	109	60	0.660436	0.871245	0.779412	0.78835	0.128755	0.220588	0.339564	0.78526	0.549425
0.49	406	212	109	60	0.660436	0.871245	0.779412	0.78835	0.128755	0.220588	0.339564	0.78526	0.549425
0.495	406	212	109	60	0.660436	0.871245	0.779412	0.78835	0.128755	0.220588	0.339564	0.78526	0.549425
0.5	406	212	109	60	0.660436	0.871245	0.779412	0.78835	0.128755	0.220588	0.339564	0.78526	0.549425
0.505	406	213	108	60	0.663551	0.871245	0.78022	0.789883	0.128755	0.21978	0.336449	0.786531	0.552167
0.51	406	213	108	60	0.663551	0.871245	0.78022	0.789883	0.128755	0.21978	0.336449	0.786531	0.552167
0.515	406	213	108	60	0.663551	0.871245	0.78022	0.789883	0.128755	0.21978	0.336449	0.786531	0.552167
0.52	406	213	108	60	0.663551	0.871245	0.78022	0.789883	0.128755	0.21978	0.336449	0.786531	0.552167
0.525	406	213	108	60	0.663551	0.871245	0.78022	0.789883	0.128755	0.21978	0.336449	0.786531	0.552167
0.53	406	213	108	60	0.663551	0.871245	0.78022	0.789883	0.128755	0.21978	0.336449	0.786531	0.552167
0.535	406	213	108	60	0.663551	0.871245	0.78022	0.789883	0.128755	0.21978	0.336449	0.786531	0.552167
0.54	406	213	108	60	0.663551	0.871245	0.78022	0.789883	0.128755	0.21978	0.336449	0.786531	0.552167
0.545	406	213	108	60	0.663551	0.871245	0.78022	0.789883	0.128755	0.21978	0.336449	0.786531	0.552167
0.55	406	213	108	60	0.663551	0.871245	0.78022	0.789883	0.128755	0.21978	0.336449	0.786531	0.552167
0.555	406	213	108	60	0.663551	0.871245	0.78022	0.789883	0.128755	0.21978	0.336449	0.786531	0.552167
0.56	406	213	108	60	0.663551	0.871245	0.78022	0.789883	0.128755	0.21978	0.336449	0.786531	0.552167
0.565	406	213	108	60	0.663551	0.871245	0.78022	0.789883	0.128755	0.21978	0.336449	0.786531	0.552167
0.57	406	213	108	60	0.663551	0.871245	0.78022	0.789883	0.128755	0.21978	0.336449	0.786531	0.552167
0.575	406	213	108	60	0.663551	0.871245	0.78022	0.789883	0.128755	0.21978	0.336449	0.786531	0.552167
0.58	406	213	108	60	0.663551	0.871245	0.78022	0.789883	0.128755	0.21978	0.336449	0.786531	0.552167
0.585	406	215	106	60	0.669782	0.871245	0.781818	0.792969	0.128755	0.218182	0.330218	0.789072	0.557651
0.59	406	215	106	60	0.669782	0.871245	0.781818	0.792969	0.128755	0.218182	0.330218	0.789072	0.557651
0.595	406	215	106	60	0.669782	0.871245	0.781818	0.792969	0.128755	0.218182	0.330218	0.789072	0.557651
0.6	406	215	106	60	0.669782	0.871245	0.781818	0.792969	0.128755	0.218182	0.330218	0.789072	0.557651
0.605	406	215	106	60	0.669782	0.871245	0.781818	0.792969	0.128755	0.218182	0.330218	0.789072	0.557651
0.61	406	215	106	60	0.669782	0.871245	0.781818	0.792969	0.128755	0.218182	0.330218	0.789072	0.557651
0.615	406	215	106	60	0.669782	0.871245	0.781818	0.792969	0.128755	0.218182	0.330218	0.789072	0.557651
0.62	406	215	106	60	0.669782	0.871245	0.781818	0.792969	0.128755	0.218182	0.330218	0.789072	0.557651
0.625	406	215	106	60	0.669782	0.871245	0.781818	0.792969	0.128755	0.218182	0.330218	0.789072	0.557651
0.63	406	215	106	60	0.669782	0.871245	0.781818	0.792969	0.128755	0.218182	0.330218	0.789072	0.557651
0.635	397	215	106	69	0.669782	0.851931	0.757042	0.789264	0.148069	0.242958	0.330218	0.777637	0.533868
0.64	397	215	106	69	0.669782	0.851931	0.757042	0.789264	0.148069	0.242958	0.330218	0.777637	0.533868
0.645	397	215	106	69	0.669782	0.851931	0.757042	0.789264	0.148069	0.242958	0.330218	0.777637	0.533868
0.65	397	215	106	69	0.669782	0.851931	0.757042	0.789264	0.148069	0.242958	0.330218	0.777637	0.533868
0.655	397	215	106	69	0.669782	0.851931	0.757042	0.789264	0.148069	0.242958	0.330218	0.777637	0.533868
0.66	397	215	106	69	0.669782	0.851931	0.757042	0.789264	0.148069	0.242958	0.330218	0.777637	0.533868
0.665	397	215	106	69	0.669782	0.851931	0.757042	0.789264	0.148069	0.242958	0.330218	0.777637	0.533868
0.67	397	215	106	69	0.669782	0.851931	0.757042	0.789264	0.148069	0.242958	0.330218	0.777637	0.533868
0.675	397	215	106	69	0.669782	0.851931	0.757042	0.789264	0.148069	0.242958	0.330218	0.777637	0.533868
0.68	397	215	106	69	0.669782	0.851931	0.757042	0.789264	0.148069	0.242958	0.330218	0.777637	0.533868
0.685	397	215	106	69	0.669782	0.851931	0.757042	0.789264	0.148069	0.242958	0.330218	0.777637	0.533868
0.69	397	215	106	69	0.669782	0.851931	0.757042	0.789264	0.148069	0.242958	0.330218	0.777637	0.533868
0.695	397	215	106	69	0.669782	0.851931	0.757042	0.789264	0.148069	0.242958	0.330218	0.777637	0.533868
0.7	397	215	106	69	0.669782	0.851931	0.757042	0.789264	0.148069	0.242958	0.330218	0.777637	0.533868
0.705	397	215	106	69	0.669782	0.851931	0.757042	0.789264	0.148069	0.242958	0.330218	0.777637	0.533868
0.71	397	215	106	69	0.669782	0.851931	0.757042	0.789264	0.148069	0.242958	0.330218	0.777637	0.533868
0.715	397	215	106	69	0.669782	0.851931	0.757042	0.789264	0.148069	0.242958	0.330218	0.777637	0.533868
0.72	397	215	106	69	0.669782	0.851931	0.757042	0.789264	0.148069	0.242958	0.330218	0.777637	0.533868
0.725	397	225	96	69	0.700935	0.851931	0.765306	0.805274	0.148069	0.234694	0.299065	0.790343	0.561653
0.73	397	225	96	69	0.700935	0.851931	0.765306	0.805274	0.148069	0.234694	0.299065	0.790343	0.561653
0.735	397	225	96	69	0.700935	0.851931	0.765306	0.805274	0.148069	0.234694	0.299065	0.790343	0.561653
0.74	397	225	96	69	0.700935	0.851931	0.765306	0.805274	0.148069	0.234694	0.299065	0.790343	0.561653
0.745	397	225	96	69	0.700935	0.851931	0.765306	0.805274	0.148069	0.234694	0.299065	0.790343	0.561653
0.75	397	225	96	69	0.700935	0.851931	0.765306	0.805274	0.148069	0.234694	0.299065	0.790343	0.561653
0.755	397	225	96	69	0.700935	0.851931	0.765306	0.805274	0.148069	0.234694	0.299065	0.790343	0.561653
0.76	397	225	96	69	0.700935	0.851931	0.765306	0.805274	0.148069	0.234694	0.299065	0.790343	0.561653
0.765	397	225	96	69	0.700935	0.851931	0.765306	0.805274	0.148069	0.234694	0.299065	0.790343	0.561653
0.77	397	225	96	69	0.700935	0.851931	0.765306	0.805274	0.148069	0.234694	0.299065	0.790343	0.561653
0.775	397	225	96	69	0.700935	0.851931	0.765306	0.805274	0.148069	0.234694	0.299065	0.790343	0.561653
0.78	397	225	96	69	0.700935	0.851931	0.765306	0.805274	0.148069	0.234694	0.299065	0.790343	0.561653
0.785	397	225	96	69	0.700935	0.851931	0.765306	0.805274	0.148069	0.234694	0.299065	0.790343	0.561653
0.79	397	225	96	69	0.700935	0.851931	0.765306	0.805274	0.148069	0.234694	0.299065	0.790343	0.561653
0.795	396	225	96	70	0.700935	0.849785	0.762712	0.804878	0.150215	0.237288	0.299065	0.789072	0.559091
0.8	396	225	96	70	0.700935	0.849785	0.762712	0.804878	0.150215	0.237288	0.299065	0.789072	0.559091
0.805	396	225	96	70	0.700935	0.849785	0.762712	0.804878	0.150215	0.237288	0.299065	0.789072	0.559091
0.81	396	225	96	70	0.700935	0.849785	0.762712	0.804878	0.150215	0.237288	0.299065	0.789072	0.559091
0.815	396	225	96	70	0.700935	0.849785	0.762712	0.804878	0.150215	0.237288	0.299065	0.789072	0.559091
0.82	396	225	96	70	0.700935	0.849785	0.762712	0.804878	0.150215	0.237288	0.299065	0.789072	0.559091
0.825	396	225	96	70	0.700935	0.849785	0.762712	0.804878	0.150215	0.237288	0.299065	0.789072	0.559091
0.83	396	225	96	70	0.700935	0.849785	0.762712	0.804878	0.150215	0.237288	0.299065	0.789072	0.559091
0.835	396	225	96	70	0.700935	0.849785	0.762712	0.804878	0.150215	0.237288	0.299065	0.789072	0.559091
0.84	396	225	96	70	0.700935	0.849785	0.762712	0.804878	0.150215	0.237288	0.299065	0.789072	0.559091
0.845	396	225	96	70	0.700935	0.849785	0.762712	0.804878	0.150215	0.237288	0.299065	0.789072	0.559091
0.85	396	225	96	70	0.700935	0.849785	0.762712	0.804878	0.150215	0.237288	0.299065	0.789072	0.559091
0.855	396	226	95	70	0.70405	0.849785	0.763514	0.806517	0.150215	0.236486	0.29595	0.790343	0.561875
0.86	396	226	95	70	0.70405	0.849785	0.763514	0.806517	0.150215	0.236486	0.29595	0.790343	0.561875
0.865	396	226	95	70	0.70405	0.849785	0.763514	0.806517	0.150215	0.236486	0.29595	0.790343	0.561875
0.87	396	226	95	70	0.70405	0.849785	0.763514	0.806517	0.150215	0.236486	0.29595	0.790343	0.561875
0.875	395	226	95	71	0.70405	0.847639	0.760943	0.806122	0.152361	0.239057	0.29595	0.789072	0.559324
0.88	395	227	94	71	0.707165	0.847639	0.761745	0.807771	0.152361	0.238255	0.292835	0.790343	0.562112
0.885	395	227	94	71	0.707165	0.847639	0.761745	0.807771	0.152361	0.238255	0.292835	0.790343	0.562112
0.89	395	227	94	71	0.707165	0.847639	0.761745	0.807771	0.152361	0.238255	0.292835	0.790343	0.562112
0.895	395	227	94	71	0.707165	0.847639	0.761745	0.807771	0.152361	0.238255	0.292835	0.790343	0.562112
0.9	395	227	94	71	0.707165	0.847639	0.761745	0.807771	0.152361	0.238255	0.292835	0.790343	0.562112
0.905	395	227	94	71	0.707165	0.847639	0.761745	0.807771	0.152361	0.238255	0.292835	0.790343	0.562112
0.91	395	227	94	71	0.707165	0.847639	0.761745	0.807771	0.152361	0.238255	0.292835	0.790343	0.562112
0.915	395	227	94	71	0.707165	0.847639	0.761745	0.807771	0.152361	0.238255	0.292835	0.790343	0.562112
0.92	395	227	94	71	0.707165	0.847639	0.761745	0.807771	0.152361	0.238255	0.292835	0.790343	0.562112
0.925	395	227	94	71	0.707165	0.847639	0.761745	0.807771	0.152361	0.238255	0.292835	0.790343	0.562112
0.93	395	227	94	71	0.707165	0.847639	0.761745	0.807771	0.152361	0.238255	0.292835	0.790343	0.562112
0.935	395	227	94	71	0.707165	0.847639	0.761745	0.807771	0.152361	0.238255	0.292835	0.790343	0.562112
0.94	395	227	94	71	0.707165	0.847639	0.761745	0.807771	0.152361	0.238255	0.292835	0.790343	0.562112
0.945	395	227	94	71	0.707165	0.847639	0.761745	0.807771	0.152361	0.238255	0.292835	0.790343	0.562112
0.95	395	227	94	71	0.707165	0.847639	0.761745	0.807771	0.152361	0.238255	0.292835	0.790343	0.562112
0.955	395	227	94	71	0.707165	0.847639	0.761745	0.807771	0.152361	0.238255	0.292835	0.790343	0.562112
0.96	395	229	92	71	0.713396	0.847639	0.763333	0.811088	0.152361	0.236667	0.286604	0.792884	0.567689
0.965	395	229	92	71	0.713396	0.847639	0.763333	0.811088	0.152361	0.236667	0.286604	0.792884	0.567689
0.97	395	230	91	71	0.716511	0.847639	0.76412	0.812757	0.152361	0.23588	0.283489	0.794155	0.570478
0.975	395	230	91	71	0.716511	0.847639	0.76412	0.812757	0.152361	0.23588	0.283489	0.794155	0.570478
0.98	395	230	91	71	0.716511	0.847639	0.76412	0.812757	0.152361	0.23588	0.283489	0.794155	0.570478
0.985	395	231	90	71	0.719626	0.847639	0.764901	0.814433	0.152361	0.235099	0.280374	0.795426	0.573268
0.99	395	231	90	71	0.719626	0.847639	0.764901	0.814433	0.152361	0.235099	0.280374	0.795426	0.573268
0.995	394	234	87	72	0.728972	0.845494	0.764706	0.819127	0.154506	0.235294	0.271028	0.797967	0.57913
