# Supplementary material for: A systematic evaluation of Mycobacterium tuberculosis Genome-Scale Metabolic Networks
Source: PLoS Comput Biol. 2020 Jun 15;16(6):e1007533. doi: 10.1371/journal.pcbi.1007533 (PMC7316355; doi:10.1371/journal.pcbi.1007533)
Supplement: S8 File — (ZIP) [file pcbi.1007533.s040.zip › Cholesterol_Essentiality(Griffin_data)/results/sMtb_Griffin_Cholesterol_FVA.xlsx]

## Sheet: Sheet1
Rxns	FVAmin	FVAmax
ISPH1	0	1000
ISPH2	-0.248918	999.751
GMK1	-999.979	999.998
TMK	0.00221549	0.0022155
PPSB1	0.000482195	0.000482196
TSUCCB	-16.4421	15.4421
PPSB3	0.000128585	0.000128586
PPSB2	0.000821035	0.000821037
HBA	0.00130323	0.00130323
HOGEN	0.000188079	0.000195833
NARG	0	0
TPIA	-15.9232	-0.481085
OGSAL	0	5.16862e-06
PRSA	0.117617	31.0019
FOLK	0	0.000175056
EMB	0.000369248	0.000369249
ECHA20	0	1.72287e-06
COBM	0	0
CYSA12	0	15.4421
FBA1	0	0
FBA2	-0.446253	-0.446245
CYSA11	0.0201349	15.4623
NRDE2	0.00421378	0.00642928
NRDE1	0.00421378	0.00421379
TNO3	0	0
INHA13	0.0128151	0.0128151
FOLB5	0	0
CAMP	0	15.4421
DCD	0	0.0022155
FOLB1	0	0.000175056
INHA12	0.0128151	0.0128151
FOLB3	0	0.000175056
FOLB2	0	0.000175056
RMCOA	-999.853	-0.0782712
ACEE	0	5.16862e-06
INHA10	0.0128151	0.0128151
ARAFDPP	0.0346442	0.0346443
SERA	0.137871	15.58
ISPG	0.248917	0.248918
ISPF	0.248917	0.248918
ISPE	0.248917	0.248918
ISPD	0.248917	0.248918
FAS5	0.00104626	0.129356
FAS4	0.00104626	0.129356
FAS7	0.00104626	0.129356
FAS6	0.00104626	0.129356
FAS1	0	0.114226
OTSA	0.0103824	10.3051
FAS3	0	0.0270657
FAS2	0	0.0296491
ACCD6	-1.31192	29.8148
ACCD4	0.0128151	0.0128151
ACCD3	0	10.2947
FAS8	0.00104626	0.129356
CBHK	-30.843	10.336
MENE	0.00256302	0.00256303
TLEUA	0	15.4421
MENB	0.00256302	0.00256303
MENA	0.00256302	0.00256303
HPPP	0.00256302	0.00256303
AMT	-1.09058	10
HEMH2	0.0437451	0.0437485
MMAA25	0.00194789	0.0019479
COBS	0	0
HEMH1	0.000347528	0.000347529
HEML	0.00416517	0.00417035
PYRD2	0	5.16862e-06
RIBF2	0.00280194	0.00280195
PYR	-5.16862e-06	0
DEOA	0	0
ACS2	0	0
HEMD	0.000521292	0.000521293
ACS1	0	15.7639
HEMC	0.000521292	0.000521293
HEMB	0.00208517	0.00208517
THIE	0.000173764	10.2949
MSHB	0.00284539	0.00284539
THIG	0.000173764	0.000173764
HEMY	0.000347528	0.000347529
ICL1	0.254677	0.512143
YJCE	-27.4235	181.861
THIC	0.000173764	0.000173764
DESA13	0.00344726	0.00344727
DESA12	0.00176848	0.00176849
DESA11	0.00185819	0.00185819
COAA	0.00427894	0.00427895
PCOA	0	7.04812e-07
TDGLUB	0	15.4421
COAD	0.00427894	0.00427895
COAE	0.00427894	0.00427895
BO11	2.17205e-05	2.27542e-05
BO10	2.17205e-05	2.27542e-05
BO13	0	7.38375e-07
FADD268	0	7.72106
BO15	0	2.43048e-05
BO14	0	5.16862e-06
BO17	0	2.43048e-05
BO16	0	2.43048e-05
BO19	0	2.43048e-05
BO18	0	2.43048e-05
FADD261	0.000482195	0.000482196
FADD267	0	7.72106
FADD266	0	7.72106
FADD265	0	7.72106
FADD264	0.000821035	0.000821037
CSD	0	10.2956
BKDA1	0	1.72288e-06
BKDA2	0	1.72287e-06
SIRA2	-0.0187551	-0.0187448
TGABAB	0	15.4421
CHOL1	0	1.72287e-06
GLNH2	0	15.4421
MAS8	0.000495227	0.000495229
FAS42	0	0.0811886
FAS43	0	0.0811886
PHBADD	0	0
FAS41	0	0.0811886
FAS46	0	0.0636905
FAS47	0	0.0636905
FAS44	0	0.0787086
FAS45	0	0.0636905
FAS48	0	0.0636905
FAS49	0	0.0636905
ILVE1	0.0322115	0.0322141
ILVE2	0.0298222	0.0298248
ILVE3	-0.0139471	-0.0139446
TEICN	-0.0232525	0
PPNK	0.00295399	0.002954
GUAA	0.0212426	0.0212439
MBTA2	6.52484e-05	6.52486e-05
MBTA3	6.53353e-05	6.53354e-05
ADHA	-1000	999.233
MCA	0	0
AACE	0	0
MPET	0	10.2947
ISCS	0.000347528	0.000347529
LYSA	0.00727706	0.00727965
MSHD	0.00284539	0.00284539
KASB19	0.00512604	0.00512605
KASB18	0.00689452	0.00689454
KASB15	0.0128151	0.0128151
DCTA1A	0	15.4421
DCTA1B	0	15.4421
KASB16	0.0128151	0.0128151
KASB11	0.0128151	0.0128151
KASB10	0.0128151	0.0128151
KASB13	0.0128151	0.0128151
KASB12	0.0128151	0.0128151
FADD28	0	7.72106
TDPMB	0	15.4421
HMGCOA	0	7.75293e-06
USPA4	0	15.4421
USPA3	0	15.4421
CYSQ1	0.00139011	0.00139012
CYSQ2	0	30.8842
PCAA3	0.00176848	0.00176849
PCAA2	0.00406239	0.0040624
PCAA1	0.00185819	0.00185819
FADE282	0	1.72287e-06
CDSA	-999.993	999.747
FADD27	0	7.72106
FAS37	0.000829056	0.129139
FAS36	0.000829056	0.129139
FAS35	0.000829056	0.129139
FAS34	0.000829056	0.129139
FAS33	0.000829056	0.129139
FAS32	0.000829056	0.129139
FAS31	0.000829056	0.129139
FAS30	0.000829056	0.129139
HPT3	0	0
HPT2	0	0
HPT1	0	15.4421
FOLE	0.000173764	0.000175056
FAS39	0.000807335	0.129142
FAS38	0.000829056	0.129139
GA6PF6P	-1000	31.0291
TSUCCA	-15.4421	16.4421
TADN	-1.6322e-06	0
OTSB2	0	10.2947
HSAF	0	1.72287e-06
PGSA1	0.00238925	0.00238926
TVALB	0	15.4421
PGSA3	0.00395313	0.00395314
PGSA2	0.00197657	0.00197657
MAS6	0.000660303	0.000660305
MCACP	0.00330152	0.00330152
RIBC	0.0076239	0.00762493
PPSC1	0.000482195	0.000482196
OTSB1	0.00640755	0.00640756
ECHA192	0	1.72287e-06
MNTH	-30.8842	30.8842
NAGINSP	0.00284539	0.00284539
GLCB	0.254851	0.512317
UPPP	0.0203955	0.0203956
ANSA	0.992371	16.4345
INO1	0.00523464	0.00523465
PNCA	0	0
FADE2	0	5.16862e-06
FADE3	0	8.61437e-07
PHEN	0.0163699	0.0163792
FADE1	0	5.16862e-06
FADE6	0	8.61437e-07
FADE7	0	8.61437e-07
FADE4	0	8.61437e-07
FADE5	0	8.61437e-07
FADE233	0	1.72287e-06
FADE232	0	7.75293e-06
FADE231	0	1.72288e-06
PHEA	0.00931809	0.00931965
KATG1	0	0
KATG2	0.0140397	11.5956
GLTA1	0	999.774
BIOF	0	7.04812e-07
TLEUB	0	15.4421
PYRD1	0.0206076	0.0206179
MMAA26	0.00149937	0.00149937
TETH	0.767475	1
MMAA24	0.00167878	0.00167878
MMAA23	0.00176848	0.00176849
ICL2	0	999.774
MMAA21	0.00185819	0.00185819
PAND	0.00427894	0.00428042
FBIB	0	0
TREY	0	1000
TKB	0	15.4421
PCA	0	30.8842
FAS17	0.00104626	0.129356
PCD	0	2.58431e-06
TCADA	0	2.58431e-06
FAS16	0.00104626	0.129356
METB4	0	0.0209055
METB1	0	0.0209055
METB2	-0.0069609	0.0139497
METB3	0	0.0209055
ADD1	0	15.4426
HSA	0	1.72287e-06
ADD2	0	15.4426
RIBD1	0.0076239	0.00762493
PCKA	0	30.8842
FABD	0.180271	0.947808
FADB3	0	1.72287e-06
FADB2	0	1.72287e-06
FADB1	0	0
KDH	0	0
FADD344	0	7.72106
FADD345	0	7.72106
FADD346	0	7.72188
FADD347	0	7.72106
FADD341	0	7.72106
FADD342	0	7.72106
RIBD2	0.0076239	0.00762493
DPHRAM	0	1000
WBBL	0.000369248	0.000369249
PTRSC	0.000760217	0.000760219
ECHA81	0	1.72288e-06
ECHA82	0	1.72287e-06
FBIA2	0	0
FBIA1	0	0
PG	0.00395313	0.00395314
KASB20	0.00344726	0.00344727
FABG18	0.0109569	0.0109569
PKS136	0.00149937	0.00149937
GLPK	0	30.8842
COBU	0	0
ENO	-16.8168	-1.37469
FADD348	0.000482195	7.72154
HIBUT	0	1.72287e-06
FADD349	0	7.72106
PPGPP	0	10.2947
FAS68	0	0.0636905
LIPY	0	1.54438
PKS133	0.00176848	0.00176849
PKS132	0.00406239	0.0040624
PKS131	0.00185819	0.00185819
CHCD	0	1.72287e-06
LIPW	0	0
PKS135	0.00194789	0.0019479
PKS134	0.00167878	0.00167878
SAMA	0.000760217	0.000760219
LIPB	0.000217205	0.000217206
ILVC2	0.0139446	0.0139471
LIPA	0.000217205	0.000217206
BiomassGrowthInVitro	0	0
ILVC3	0.0663127	0.0663204
TLLAC	-5.16862e-06	0
HDAD	0	1.72287e-06
NAMH	0.00775422	0.00775424
NAMN	0	0
GLNH1	0	15.4421
PROC1	-999.98	1000
PROC2	-999.98	1000
CYA	0	15.4421
TCO2	-2.48713	0
DORIB2	0	0
DORIB1	0	0
MURC	0.0110775	0.0110775
MURB	0.0197005	0.0197005
MURA	0.0197005	0.0197005
DHA	0	0
DLAT	0	5.16862e-06
MURF	0.0110775	0.0110775
MURE	0.0110775	0.0110775
ALR	0.0221549	0.0221601
CBS	0	15.4535
TRUB	0	0
SERC	0.137871	15.58
SERB	0.137871	15.58
TRES	-1000	0
MK	0.00256302	0.00256303
H2CO3	0.0455479	1000
RMLD	-0.000369249	1000
UDPP	0.0234147	0.0234148
TTAG	-5.16862e-06	0
ICD	0	5.16863e-06
ADHE2	0	0
CYDB	8.39404	19.9756
CYDA	0.000173764	0.000173764
NIRB2	0	25.9575
TESA8	7.81938e-05	7.8194e-05
ISUCC	0	23.1632
GLGC	-999.884	997.751
GLGB	0	15.4421
FOLD2	0.0717201	0.0717314
GLGE	0	1000
HISA2	0.00745013	0.00745252
PDHB	0	7.75293e-06
LEUB	0.0322115	0.0322193
HISA1	0.00473507	0.00473636
THEXC	-0.0178865	0
P5C	0	5.16862e-06
GLGP	0	997.678
PPSC2	0.000821035	0.000821037
NADA	0.0062555	0.00625552
NADC	0.0062555	0.00625552
ACCA1	0	7.75293e-06
TTYR	-1.55059e-06	0
DEOC	0	0
GLX1	0	0
CHOD	0	1.72287e-06
3HSA	0	1.72287e-06
GLFT2	0.000369248	0.000369249
BACA	0	0
APRO	0	0
FADD6	0	7.72106
SPEE	0.000760217	0.000760219
FOLC2	0.000173764	0.000175056
DMBI	0	0
KASB14	0.0128151	0.0128151
PPSB4	0.000218943	0.000218943
ACPIM3	0.000521292	0.000521293
ACPIM2	0.00104258	0.00104259
ARIZ	0	0
ACPIM7	0.000521292	0.000521293
ACPIM6	0.000521292	0.000521293
ACPIM5	0.000521292	0.000521293
ACPIM4	0.000521292	0.000521293
FAS9	0.00104626	0.129356
SUGL	0	0
ACPIM8	0.000521292	0.000521293
S1	0.0200697	30.9043
S2	0	999.954
S3	0	25.9575
DPPR	0.0346442	0.0346443
DPPP	0.0203955	0.0203956
MTR	0	0
MMAA22	0.00406239	0.0040624
T4HBZA	-0.000173764	-0.000173764
AGLA2	0	0
AGLA1	0	510.268
UPP	0	5.16862e-06
PGK	-16.6789	-1.23682
GCVB	0.0237242	0.0237345
PGI	-20.678	999.693
CYSG2	0.000173764	0.000173764
CYSG3	0.000173764	0.000173764
CYSG1	0.000173764	0.000173764
PROA	0	30.9043
PROB	0	30.9043
SAHH	0.0405298	10.3353
CMK1	0.0320595	0.0320595
FADD9	0	7.72106
NADD1	0	15.4421
NADD2	0.0062555	0.00625552
NICT1	0	15.4421
DIMA	0.000173764	0.000173764
ASD	0.0593632	0.0593735
FADD322	0.00406239	0.0040624
KASB9	0.0128151	0.0128151
ASK	0.0593632	0.0593735
ZWF2	0	1.55059e-05
DAPB1	0	0.0183571
DAPB2	0	0.0183571
TRPA	0.00473507	0.00473636
PYRF	0.0206128	0.0206179
THYXN	-3.44575e-06	0
TESA2	0.000198091	0.000198091
TAC	-0.232525	0
MANB2	-0.0256303	-0.0256302
MAS9	0.00231106	0.00231107
MANB1	0.0256302	0.0256303
FADD323	0.00176848	0.00176849
TG3P	-5.16862e-06	0
CYGLY2	0	0
HSAC	0	1.72287e-06
MAS1	0	0.0709703
MAS2	0.00264121	0.00264122
MAS3	0.00556045	0.00556046
MAS4	0.000660303	0.000660305
GLPQ1	0	0
HSAE	0	1.72287e-06
MAS7	0.00247614	0.00247614
OXCOA	0	0
ARGD1	0.0256954	30.93
ARGD2	0.0183545	0.0183571
TAG	0.00154867	1.54592
INHA21	0.00344726	0.00344727
INHA20	0.00512604	0.00512605
FABD13	-0.114226	0
FABD12	-0.00634153	0.114226
FABD11	-5.16862e-06	0.0258393
FABD10	0	0.0270657
COBI2	0	0
COBI1	0	0
FADD3415	0	7.72106
FABG17	0.0128151	0.0128151
MGTA	0	0.00186797
MACAC	0.000188079	0.000195833
ILVN	0.0663127	0.0663204
HLA	0	5.16862e-06
CYSD	0.0201349	0.0201452
PPSA1	0.000482195	0.000482196
FABG2	0	0.0636905
GALTB	0	0
FADD3410	0	7.72106
BIRA	0	10.2947
FADD3411	0	7.72106
TAKG	-0.116262	0
TAL	-0.0397943	-0.0397866
GUAB2	0.0212426	0.0212439
ARGG	0.0249351	15.4671
TLAC	-5.16862e-06	0
FADD343	0	7.72106
FABD2	-5.16863e-06	0.0290873
TAN	-2.21512e-06	0
FABD1	-0.128283	-0.00343184
THIL	0.000173764	0.000173764
PPTHIO4	7.81938e-05	7.8194e-05
PPTHIO5	0.00130323	0.00130323
PPTHIO2	0.000742841	0.000742843
P6C	0	2.58431e-06
TPYRI	-1.93823e-06	0
PPTHIO1	0.000430066	0.000430067
FAS14	0.00104626	0.129356
FABD7	-0.0475493	7.72636
T9OCD	-0.0258361	0
ARGB	0.0256954	30.93
HEME	0.000347528	0.000347529
TXAN	0	0
DCTA2B	0	15.4421
FADD3418	0	7.72106
HSAG1	-29.8842	1
GLMS	-999.966	31.0631
PPK1	0	1000
GLMU	0.0339926	0.0339927
DFRA2	-1000	1000
FABG9	0.0128151	0.0128151
IMPA	0.00238925	0.00238926
AFTA	0.000369248	0.000369249
FADD30	0	7.72106
FAS24	0.000829056	0.129139
FAS25	0.000829056	0.129139
FAS26	0.000829056	0.129139
FAS27	0.000829056	0.129139
FAS20	0.000829056	0.129139
FAS21	0.000829056	0.129139
FAS22	0.000829056	0.129139
FAS23	0.000829056	0.129139
TCYSA	0	15.4421
PTHIO3	1.39011e-05	1.39012e-05
PTHIO2	0.000198091	0.000198091
FAS28	0.000829056	0.129139
GDH	0	1000
TCITR	-0.116262	0
HSAG2	0	1.72287e-06
DHNP	0.000173764	0.000175056
NAGINS	0.00284539	0.00284539
CYSN	0.0201349	30.9044
MBTK2	6.52484e-05	6.52486e-05
MBTK3	6.53353e-05	6.53354e-05
TCITB	0	15.4421
MBTK1	6.52484e-05	6.52486e-05
THID1	0.000173764	10.2949
THID2	0.000173764	10.2949
NDK1	-30.8425	15.4839
NDK2	-999.977	1000
NDK3	0.0437668	1000
NDK4	0.00421378	15.4463
NDK5	0.00258474	0.00258475
NDK6	-999.746	999.996
NDK7	0.00421378	15.4474
BARB	0	0
PPGPPP	0	10.2947
MOG	0	0
TCELB	0	0
ACCA3	0	10.2947
MAS5	0.00264121	0.00264122
HISC2	0.00745013	0.00745252
SUCD	-1000	-0.225732
MOAA1	0.000173764	0.000173764
ASPB2	0.00931809	0.00931965
ASPB3	0	1000
MOP	0.0322115	0.0322193
ASPB1	0.00686368	0.00686523
HIAA	0	1.72287e-06
CYSK1	0	10.3023
HADA1	0	0.0787086
HADA2	0	0.0636905
HADA3	0	0.0548355
HADA4	0	0.0542247
HADA5	0	0.0473303
HADA6	0.0128151	0.0128203
HADA7	0.0128151	0.0128151
DCMP	0	15.4421
GCVT	0.0237242	0.0237345
PGMA2	0.0729157	997.751
DAPA	0.0183545	0.0183571
DAPF	0.0183545	0.0183571
DAPE	0.0183545	0.0183571
TDGLUA	0	15.4421
DAG	0.0154867	0.146667
CDH	-1000	999.74
ACTAC1	0	7.75293e-06
ACTAC2	0.000188079	0.000195833
IDSA1	0.0233061	0.0233062
MDH	-32.4042	1000
PABA	0.000173764	0.000175979
USPA1	0	15.4421
THI	0	10.2947
GABT	-0.116262	30.8842
CHE1	0.000173764	0.000173764
TFRUB	0	0
IPDAB	0	1.72287e-06
PGMA1	-0.0339927	-0.0339926
FUCAC	0.000188079	0.000195833
PPM1	0.011968	0.011968
TESA7	5.21292e-05	5.21293e-05
TESA6	0.000742841	0.000742843
TESA5	0.000430066	0.000430067
BO12	0	7.38375e-07
TESA3	1.39011e-05	1.39012e-05
SNOP	0	1.93823e-06
TESA1	0.000114684	0.000114685
A6RP	0.0076239	0.00762493
EPIA2	0.00521292	0.00521293
EPIA1	0.00521292	0.00521293
PIMB	0	0.00186797
PFKA	0	30.8842
TRIFL	-1.03372e-06	0
HADA19	0.00689452	0.00689454
ENTC	0.00275885	0.00275886
PAPA2	0.00139011	0.00139012
FUM	0.14612	15.5882
FADD263	0.000482195	0.000482196
FPRA	11.2451	89.0897
COBO	0	0
FADD262	0.000821035	0.000821037
TCOIIA	0	15.4421
IDI	-0.225611	999.774
TCOIIB	0	15.4421
PYKA	0	30.8842
MEND2	0.00256302	0.00256303
DEVB	0	1.55059e-05
MACOA	0	1.72288e-06
PSTS1B	0	15.4421
PSTS1A	0.231931	15.6741
KSH	0	1.72287e-06
GND2	0	1.55059e-05
CTPD2	0	15.4421
CTPD1	0	15.4421
PTHIO1	0.000114684	0.000114685
MMUM	0	10.2947
2PPLA	0	0
TGSN	0	0
CYSH	0.0187448	0.0187551
ACAL	0	30.8842
LEUC2	-0.0322193	-0.0322115
LEUC1	-0.0322193	-0.0322115
TCYSB	0	15.4421
PTHIO5	0.000347528	0.000347529
MBTA1	6.52484e-05	6.52486e-05
HADA21	0.00344726	0.00344727
FAS29	0.000829056	0.129139
INHA4	0	0.0542247
INHA5	0	0.0473303
INHA6	0.0128151	0.0128203
INHA7	0.0128151	0.0128151
INHA1	0	0.0787086
INHA2	0	0.0636905
INHA3	0	0.0548355
PIMA	0.00238925	0.00238926
VIUB	0.000173764	0.000173764
FADD321	0.00185819	0.00185819
INHA8	0.0128151	0.0128151
INHA9	0.0128151	0.0128151
TH2O	-45.3319	-13.0796
NAGA1P	0.0339926	0.0339927
TMAN	0	0
TCL1	0	15.4421
TCL2	0	15.4421
PKS33	4.3441e-05	4.34411e-05
PKS32	8.6882e-05	8.68822e-05
PKS31	2.17205e-05	2.17206e-05
DR1P	0	0
KASB1	0	0.0636905
FAS69	0	0.0787086
KASB3	0	0.0543533
KASB2	0	0.0548355
KASB5	0.0128151	0.0128203
KASB4	0	0.0475493
KASB7	0.0128151	0.0128151
KASB6	0.0128151	0.0128151
LEUA	0.0322115	0.0322193
KASB8	0.0128151	0.0128151
FAS62	0	0.0473303
FAS63	0	0.0473303
FAS64	0	0.0473303
FAS65	0	0.0473303
FAS66	0	0.0542247
FAS67	0	0.0548355
ROCE2	0	15.4421
GLX2	0	0
MGTE2	0	15.4421
HISI	0.00745013	0.00745252
HISH	0.00745013	0.00745252
HISG	0.00745013	0.00745252
THEPD	-0.0258361	0
HISE	0.00745013	0.00745252
HISD	0.00745013	0.00745252
NICT2	0	15.4421
SAMOX	0	7.04812e-07
MTN1	0	0
FADE324	0.00194789	0.0019479
ACCD22	0	30.8842
GCA	0.00521292	0.00521293
FABD3	-0.0664622	7.73331
ATP	22.3841	53.2684
TPYR	-5.16862e-06	0
DGMP	0	15.4421
PTTPDIM	0.000651615	0.000651617
FABG3	0	0.0548355
FABG1	0	0.0787086
FABG6	0.0128151	0.0128203
FABG7	0.0128151	0.0128151
FABG4	0	0.0543533
FABG5	0	0.0475493
MMPL72	0.000173764	0.000173764
MMPL73	0.000651615	0.000651617
FABG8	0.0128151	0.0128151
MMPL71	0.000173764	0.000173764
FAS40	0	0.0811886
MMPL74	0.000651615	0.000651617
FADD3420	0	7.72106
THRA	0.0410087	0.041019
SDAA	0	15.4421
THRC	0.0201135	0.041019
THRB	0.0201135	0.041019
MUTA	-999.853	-0.0782712
COBL	0	0
PPSD3	0.000482195	0.000482196
PHBADB	0	0
PPSD1	0.000128585	0.000128586
PHBADC	0	0
PAPA1	0.00139011	0.00139012
FAS70	0.000807335	0.129139
FBPA	0	0
GLUCA	0	1000
TCITA	0	16.4421
ECHA193	0	1.72287e-06
GALU	0	999.956
PHBADA	0	0
TGABAA	0	15.4421
PROZ2	0	15.4421
GSEALD	0.00416517	0.00417035
GALK	0	0
TAD	-3.44575e-06	0
GPSA	0.0285842	23.1918
GLYA1	0.101967	0.101972
RIBA1	0.0152478	0.0152499
RIBA2	0.0076239	0.00762493
GLYA2	0.000173764	0.000175056
TRXB2	0.0316033	0.0316137
PPSC4	0.000218943	0.000218943
BGLS	0	0
AGPGLCN	0.000369248	0.000369249
XYLB	0	0
MYCOPP	0.0128151	0.0128151
DEOD7	-15.4421	0.000436042
NDK8	0	0.0022155
ADHC1	-1000	999.233
ADHC2	0	15.4421
HADA13	0.0128151	0.0128151
MURG	0.0110775	0.0110775
Maintenance	1	1
FADE8	0	8.61437e-07
TVALA	0	15.4421
TDA	-0.000436042	0
DEOD2	0	0
KASB17	0.0109569	0.0109569
NADE2	0	0.00625552
FMN	-5.16862e-06	0
MMAA42	0.00344726	0.00344727
LPPG	0	0
PURB2	0.0437451	0.0437485
PURB1	0.0299526	15.4721
ETHA	0	0
ILVB1	0.0139446	0.0139471
COCO2	-2.48713	0
MOAE1	0.000173764	0.000173764
MYCO2	0.00149937	0.00149937
HEMN1	0.000346712	0.000347529
HEMN2	0	8.16099e-07
MBTI	0.000195832	0.000195833
ROCE3	0	15.4421
MURI	0.0110775	0.12734
CYP1	0	1.72287e-06
TRPC	0.00473507	0.00473636
RMLC	0	1000
TFOL	-1.29216e-06	0
5OPRO	0	15.4421
FOLP2	0	0.000175056
TTRE	0	0
NRDZ1	0.00221549	0.0022155
BiomassGrowth	0.217205	0.217206
OHSER	0	0.0209055
BO9	2.17205e-05	2.34434e-05
BO8	0	2.43048e-05
PROP	0	2.58431e-06
TLAAA	-2.58431e-06	0
CYCLY1	0	0
NIRB1	0	25.9575
BO1	0	5.16862e-06
PRE6X	0	0
BO3	0	5.16862e-06
BO2	0	5.16862e-06
BO5	0	5.16862e-06
BO4	0	5.16862e-06
BO7	0	2.68891e-05
BO6	0	5.16862e-06
FADD281	0	7.72107
FADD283	0	7.72107
PDIMA	0.000651615	0.000651617
HIPB	0	1.72287e-06
GRCC1	0.00256302	0.00256303
INHA18	0.0109569	0.0109569
HIPA	0	1.72287e-06
INHA16	0.0128151	0.0128151
INHA17	0.0128151	0.0128151
FADE323	0.00167878	0.00167878
INHA15	0.0128151	0.0128151
FADE325	0.00149937	0.00149937
MODA2	0	15.4421
MODA1	0	15.4421
INHA11	0.0128151	0.0128151
BKDC2	0	7.75293e-06
PRPD	0	999.774
BKDC1	0	1.72288e-06
CARA	0.0455479	0.16181
METX	0	0.0209055
MEND1	0.00256302	0.00256303
FOR	0	0
TGLYCO	-5.16862e-06	0
TRESU	0.00139011	0.00139012
ALDC	0	15.4421
CTFPP	0.0203955	0.0203956
HOA	0	5.16862e-06
TFRUA	0	0
GMK2	-999.977	1000
TILEA	0	15.4421
TILEB	0	15.4421
CHOLCOA	0	1.72287e-06
TTHRB	0	15.4421
GMK3	0	15.4421
TTHRA	0	15.4421
CTPI1	0	15.4421
CTPI2	0	15.4421
THYX	-999.998	1000
RBSK	0	30.8842
HADA8	0.0128151	0.0128151
GLN	0	30.8842
CHAA	0	0
DRFA	0	1000
HADA9	0.0128151	0.0128151
GLF	0.0110775	0.0110775
FABG21	0.00344726	0.00344727
FABG20	0.00512604	0.00512605
SIRA1	3.15292	25.9575
MMAA41	0.00167878	0.00167878
TINS	-1.6322e-06	0
FDHF	0	1.03373e-05
GLX	0.000168595	0.000175056
GALE	0.0110775	0.0110775
GLT	-0.375919	1000
ECHA191	0	1.72287e-06
DCTA3B	0	15.4421
COBQ1	0	0
DCTA3A	0	16.4421
NADE1	0	0.00625552
MOBA	0	0
PTGLCN	0.0110775	0.0110775
TPPCH	0	0
FAS11	0.00104626	0.129356
FAS10	0.00104626	0.129356
FAS13	0.00104626	0.129356
FAS12	0.00104626	0.129356
FAS15	0.00104626	0.129356
TPNTO	-1.47675e-06	0
TKA	0	15.4421
PTTDIM	0.000173764	0.000173764
FAS19	0.00104626	0.129356
FAS18	0.00104626	0.129356
DAGD	0	0.013118
NDH	0	23.1632
CYCA4	-1.03373e-05	0
CYCA5	-5.16862e-06	0
MOEA1	0	0
CYCA1	-5.16862e-06	0
CYCA2	0	15.4421
ALD	0.0801486	0.0801538
ARGJ	0.0256954	30.93
FBIC	0	0
APT	0	30.8842
MMSA	0	1.72287e-06
PPGK2	0	1000
GLPD2	0	23.1632
PPGK1	0	1000
MMSB	0	1.72287e-06
PSD	0.000781938	0.00078194
FADE30	0	1.72287e-06
ROCD	0	30.9043
PURF	0.0439189	0.0439223
DFRA4	-1000	1000
PTA1	-15.1889	31.5277
PPSA4	0	0.0475493
FADD3417	0	7.72106
FABD9	0	5.16862e-06
FABD8	-0.0128203	0.0345152
MCE4A	0	1.72287e-06
FOLD1	0.0717201	0.0717314
PPSA2	0.000821035	0.000821037
PPSA3	0	0.0543533
FRGLC	-20.4344	999.936
ARGF	0.0249351	0.141197
ILVC1	0.0139446	0.0139471
ARGC	0.0256954	30.93
MTHF2	-1000	999.953
FABD5	-0.0554958	7.72553
FABD4	0	0.0258393
TPHE	-1.55059e-06	0
STHA	-1000	1000
HADA18	0.0109569	0.0109569
ARGH	0.0249351	15.4671
THEXD	-0.0290656	0
CYP3	0	1.72287e-06
MGTE1	0	15.4421
TO2	8.41841	20
PPSD2	0.000218943	0.000218943
CYP2	0	1.72287e-06
PPSE7	5.21292e-05	5.21293e-05
COB4	0	0
SCO	0	0
COB3	0	0
PTHIO4	2.08517e-05	2.08517e-05
GLTA2	0	30.8842
OPLA	0	15.4421
DXS2	0.249091	0.249091
OSB	0.00256302	0.00256303
TMMYCO	0.00640755	0.00640756
FADD29	0	7.72106
TGLUB	0	15.4421
GAP	-16.6789	-1.23682
MMAA31	0.00167878	0.00167878
FADD3412	0	7.72106
TDPMA	0	15.4421
TMLTB	0	15.4421
TMLTA	0	15.4421
RIBF1	0	30.8842
FAS61	0	0.0473303
PROZ3	0	15.4421
BISC	0	0
PROZ1	0	15.4421
USPA2	0	15.4421
DEOD4	-15.4426	1.6322e-06
DEOD5	0	0
DEOD6	0.0110992	30.8953
THEXN	-1.03373e-06	0
TGLUA	0	15.4421
TKT2	-0.0397943	-0.0397866
DEOD3	-30.8835	0.00119626
T9HED	-0.0290656	0
FADD3413	0	7.72106
TPEND	-0.0290656	0
DEOD8	-0.000436042	15.4421
MANA	-1000	20.3707
ACPIM1B	0.000521292	0.00238926
PPSC3	0.000128585	0.000128586
PRCOA1	0	1.72287e-06
HISB2	0.00745013	0.00745252
FOLB4	0	0
GLPX	0.446245	31.3305
HISB1	0.00745013	0.00745252
HEMT	0	10.2947
TDEC	-1.72287e-06	0
PURL	0.0439189	0.0439223
PURM	0.0439189	0.0439223
PURN	0.0439189	0.0439223
CYSE	0	10.3023
CGMP2	0	15.4421
CGMP1	0	15.4421
PURK	0.0437451	0.0437485
PURD	0.0439189	0.0439223
ASNB	0	15.4421
PYRB	0.0206128	0.0206179
PYRC	0.0206128	0.0206179
DFRA3	-1000	1000
PURA	0.0299526	15.4721
DFRA1	-1000	1000
PYRI5P	-1.93823e-06	0
TMETB	0	15.4421
CYSS	0.00284539	0.00284539
ACPIM1A	0	0.00186797
TMETA	0	15.4421
PURU	-0.0233961	-0.0233826
FADE281	0	1.72287e-06
MAN6P	-999.974	20.3963
HADA17	0.0128151	0.0128151
HADA12	0.0128151	0.0128151
TORNA	0	15.4421
HADA10	0.0128151	0.0128151
HADA11	0.0128151	0.0128151
HADA16	0.0128151	0.0128151
RIBFL	-0.00762392	30.8766
HADA14	0.0128151	0.0128151
HADA15	0.0128151	0.0128151
MAS12	0.000165076	0.000165076
MURD	0.0110775	0.0110775
MAS10	0.000330152	0.000330152
MAS11	0.000165076	0.000165076
GSHA	0	15.4421
TORNB	0	15.4421
DES13	0.00167878	0.00167878
DES12	0.00406239	0.0040624
DXR	0.248917	0.248918
BKDC	0	1.72287e-06
MEZ	-997.844	32.8145
FAS55	0	0.0542247
FAS54	0	0.0548355
FAS57	0	0.0542247
NACN	0	0
FAS51	0	0.0548355
FAS50	0	0.0548355
FAS53	0	0.0548355
FAS52	0	0.0548355
MTN2	0	0
TACAL	-0.232525	0
FAS59	0	0.0542247
FAS58	0	0.0542247
ILVA	0	0.0209055
HCYS	0	15.4421
ILVD2	0.0663127	0.0663204
ILVD1	0.0139446	0.0139471
OELAC	0	0
MMPL8	0.00139011	0.00139012
TGL	-5.16862e-06	0
TASPA	0	15.4421
TASPB	0	15.4421
MMAA32	0.00194789	0.0019479
FPP	0.0233061	0.0233062
THISA	0	15.4421
FUCA	0	0
PLSC1	0	0.0709703
TKT1	-0.0651417	-0.0651351
FABG14	0.0128151	0.0128151
FABG15	0.0128151	0.0128151
FABG16	0.0128151	0.0128151
SDHA	0.0472988	0.0473168
FABG10	0.0128151	0.0128151
FABG11	0.0128151	0.0128151
FABG12	0.0128151	0.0128151
FABG13	0.0128151	0.0128151
ARGA	0	0
BIOD	0	7.04812e-07
NARK	-11.0906	0
BIOA	0	7.04812e-07
FABG19	0.00689452	0.00689454
TDIN	-0.000436042	0
BIOB	0	7.04812e-07
GPM2	-16.8168	-1.37469
METE	-999.953	1000
IDSA12	0.00256302	0.00256303
UGPC1	0	15.4421
UGPC2	0	15.4421
THF	-999.953	1000
PPSD4	0.000821035	0.000821037
AROK	0.0253408	0.0253507
PPSE8	7.81938e-05	7.8194e-05
HEMF2	0.000347528	0.000347529
FADD282	0	7.72106
TPROP	0	0
PPSE1	0.000114684	0.000114685
PPSE2	0.000198091	0.000198091
PPSE3	1.39011e-05	1.39012e-05
PPSE4	2.08517e-05	2.08517e-05
PPSE5	0.000430066	0.000430067
PPSE6	0.000742841	0.000742843
FADD284	0	7.72106
ARCA	0	15.4421
FOLC1	0	0
METC	0	0.0209055
TFE2	0.00104258	0.00104259
TUREA	0	0
TSUC	0	0
DUT	0.00221549	0.0022155
INHA19	0.00689452	0.00689454
MRAY	0.0110775	0.0110775
PANB	0.00427894	0.00428042
PANC	0.00427894	0.00428042
PKNG	0	0
TESA4	2.08517e-05	2.08517e-05
5ALEV	0	5.16862e-06
PANT	0.00427894	0.00428042
DFP1	0.00427894	0.00427895
MOEB1	0.000347528	0.000347529
INHA14	0.0128151	0.0128151
GABD	-0.116262	30.8842
LPDC1	-0.000217206	-0.000209452
PLSB21	0	0.124851
PLSB22	0	0.00452326
LPDC2	0.0237242	0.0237345
RPE	-0.104934	-0.104922
PEPA	0	1000
MYCOE	0.0128151	0.0128151
FADD3414	0	7.72106
DFP2	0.00427894	0.00427895
ACYP	0	30.8842
RMLA	0.000369248	0.000369249
RMLB	0.000369248	0.000369249
METH	-999.953	1000
FADD5	0	7.72106
FADD4	0	7.72106
FADD7	0	7.72106
FAS56	0	0.0542247
NUO	16.7881	39.9513
METK	0.0417244	10.3365
FADD3	0	1.72287e-06
ACKA1	0	0
PIME1	0.000521292	0.000521293
CMK3	0	15.4421
3PG	0	15.4421
PIME2	0.000521292	0.000521293
RIBH	0.0152478	0.0152499
FADD8	0	7.72106
PROZ4	0	15.4421
UREC	0	0
TRPE	0.00473507	0.00473728
RELA	0.000173764	10.2949
TRPG	0.000173764	0.000175979
TRPD	0.00473507	0.00473636
KSTD	0	1.72287e-06
PYRG1	0	0.0100783
PYRG2	0	0.0100783
PTA2	0	5.16862e-06
DCTA2A	0	16.4421
ANSP2B	0	15.4421
ANSP2A	0.999995	16.4421
XAN	0.0110992	30.8953
FADA	0	1.72288e-06
MTHF1	0.0474804	0.0474907
FAS60	0	0.0473303
THISB	0	15.4421
DGT	0	0
TNO	0	0
CDD	0	0
COBB	0	0
PAPA52	0.00130323	0.00130323
TURA	-5.16862e-06	0
PAPA51	0.000347528	0.000347529
TYRA	0.00705176	0.00706106
CMK2	-999.74	1000
PDXH1	-1.93823e-06	0
PDXH2	0	0
GADB	0	30.8842
FADD3419	0	7.72106
ROCE1B	0	15.4421
ROCE1A	0	15.4421
THIA	-1.72287e-06	0
CITE	0.487857	31.6202
FABD6	-0.0543533	7.72154
OXCA	0	0
SAOPIM	0.0183545	0.0183571
NADB2	0.00625034	23.1694
PURH1	0.0511952	0.0511987
COBK	0	0
PURH2	0.0511952	0.0511987
NADB1	0	5.16863e-06
FABH	0	0.0787086
PNP	0.000760217	0.000760219
LIDD2	-5.16862e-06	0
CADA	0	2.58431e-06
METZ	0	0.0209055
RPIB	0.0896816	0.0896893
TTRP	-1.29216e-06	0
TGN	0	0
UDGA	0	0
FOLP1	0	0.000175056
MSRA	0	0
ACCD23	0.0185789	1000
ACCD21	0	999.954
MAGD	0	0.013118
NRDZ2	0	0.0022155
NUDC	0	15.4421
COBN	0	0
NAGA	0	0
COB2	0	0
COB1	0	0
CHOLP	0	0
ACN3	0	999.774
COB5	0	0
DEOD1	0	0
ROCA	0	30.8842
ACN2	0.254677	0.512143
TNAC	0	0
THYA	-999.998	1000
TCO	-2.48713	0
AROG	0.0253408	0.0253507
OPP	0.00256302	0.00256303
PKS121	2.17205e-05	2.17206e-05
PKS122	2.17205e-05	2.17206e-05
ACN1	0.254677	0.512143
ADK	1.71339	32.5976
CTPA1	0	15.4421
CTPA2	0	15.4421
KGD1	0	30.8842
DDLA	0.0110775	0.0110775
KGD2	0.129101	31.0133
PYRE	0.0206128	0.0206179
TTETD	-5.16863e-06	0
TBIOT	-7.04812e-07	0
GL	0	30.8863
FADD222	0.000821035	0.000821037
TTETC	-0.0193771	0
AROB	0.0253408	0.0253507
CYCA3	0	15.4421
FADD17	0	1.72287e-06
FADD221	0.000482195	0.000482196
IDSA11	0.00256302	0.00256303
FADE51	0	1.72287e-06
FADE52	0	1.72287e-06
PPA	2.32204	1000
TPABA	-2.21512e-06	0
ACPM	0.000456131	0.000456132
PKS2	0.00556045	0.00556046
MBTN	6.52484e-05	6.52486e-05
AMYL2	-999.884	997.751
TNOND	-0.0232525	0
ACKA2	0	31.5277
MBTG	0.000391664	0.000391665
FADD3416	0	7.72107
COBC	0	0
TDODN	-2.58431e-06	0
NAGDPP	0.000369248	0.000369249
COBG	0	0
PPDK	1.44507	32.3293
HADA20	0.00512604	0.00512605
COBH	0	0
TNA2	0	15.4421
TMNA	0	30.8842
TMNB	0	30.8842
TNA1	0	15.4421
ASPC	0	1000
AROF	0.0253408	0.0253507
AROE	0.0253408	0.0253507
AROD	0.0253408	0.0253507
AMYL1	-10.3162	999.935
AROA	0.0253408	0.0253507
COBT	0	0
PPTHIO3	5.21292e-05	5.21293e-05
PSSA	0.000781938	0.00078194
TFOR	-1.03372e-05	0
FRMAN	-999.936	20.4344
LAT	0	2.58431e-06
PGMA3	-30.8961	30.8724
PLSC2	0	0.0153791
EX_4HBENZALC[e]	0.000173764	0.000173764
EX_9HEXADECENOATE[e]	0	0.0290656
EX_9OCTADECENOATE[e]	0	0.0258361
EX_ACAL[e]	0	0.232525
EX_AC[e]	0	0.232525
EX_ADN[e]	0	1.6322e-06
EX_AD[e]	0	3.44575e-06
EX_AKG[e]	0	0.116262
EX_ALA[e]	0	5.16862e-06
EX_AN[e]	0	2.21512e-06
EX_ARG[e]	0	0.116262
EX_ASN[e]	-1	-0.999995
EX_ASP[e]	0	5.16862e-06
EX_BIOTIN[e]	0	7.04812e-07
EX_CADA[e]	0	2.58431e-06
EX_CA[e]	0	0
EX_CD[e]	0	0
EX_CELB[e]	0	0
EX_CHOLESTEROL[e]	-1.72287e-06	0
EX_CHOL[e]	0	0
EX_CITR[e]	0	0.116262
EX_CIT[e]	-1	-0.999995
EX_CL[e]	0	0
EX_CO2[e]	0	2.48713
EX_COBCO[e]	0	0
EX_COII[e]	0	0
EX_CO[e]	0	2.48713
EX_CU[e]	0	0
EX_CYS[e]	0	5.16862e-06
EX_DALA[e]	0	5.16862e-06
EX_DAPIM[e]	0	2.58431e-06
EX_DA[e]	0	0.000436042
EX_DECANOATE[e]	0	1.72287e-06
EX_DGLU[e]	0	0.116262
EX_DIN[e]	0	0.000436042
EX_DODECANOATE[e]	0	2.58431e-06
EX_EICOSANOATE[e]	0	0.0232525
EX_ETH[e]	-1	-0.767475
EX_FE2[e]	-0.00104259	-0.00104258
EX_FE3[e]	-0.000173764	-0.000173764
EX_FOL[e]	0	1.29216e-06
EX_FOR[e]	0	1.03372e-05
EX_FRU[e]	0	0
EX_FUM[e]	0	5.16862e-06
EX_G3P[e]	0	5.16862e-06
EX_GABA[e]	0	0.116262
EX_GL3P[e]	0	5.16862e-06
EX_GLAC[e]	0	0
EX_GLC[e]	0	2.58431e-06
EX_GLN[e]	0	0.116262
EX_GLU[e]	0	0.116262
EX_GLYCOLATE[e]	0	5.16862e-06
EX_GLY[e]	0	1.03373e-05
EX_GL[e]	0	5.16862e-06
EX_GN[e]	0	0
EX_GSN[e]	0	0
EX_H2O[e]	13.0796	45.3319
EX_HEPTADECANOATE[e]	0	0.0258361
EX_HEXACOSANOATE[e]	0	0.0178865
EX_HEXADECANOATE[e]	0	0.0290656
EX_HEXANOATE[e]	0	1.03373e-06
EX_HIA[e]	0	1.72287e-06
EX_HIS[e]	0	2.38552e-06
EX_HYXN[e]	0	3.44575e-06
EX_H[e]	-181.022	-11.2504
EX_Hr[e]	0	92.6527
EX_ILE[e]	0	2.58431e-06
EX_INS[e]	0	1.6322e-06
EX_K[e]	0	0
EX_LAAA[e]	0	2.58431e-06
EX_LAC[e]	0	5.16862e-06
EX_LEU[e]	0	2.58431e-06
EX_LLAC[e]	0	5.16863e-06
EX_LYS[e]	0	2.58431e-06
EX_MAL[e]	0	5.16862e-06
EX_MAN[e]	0	0
EX_MET[e]	0	1.03372e-05
EX_MG[e]	0	0
EX_MLT[e]	0	1.29216e-06
EX_MN[e]	0	0
EX_MOLYBDATE[e]	0	0
EX_NAC[e]	0	0
EX_NA[e]	0	0
EX_NH3[e]	-10	1.09058
EX_NI[e]	0	0
EX_NO2[e]	0	11.0906
EX_NO3[e]	0	0
EX_NONADECANOATE[e]	0	0.0232525
EX_NO[e]	0	0
EX_O2[e]	-20	-8.41841
EX_ORN[e]	0	0.116262
EX_PABA[e]	0	2.21512e-06
EX_PENTADECANOATE[e]	0	0.0290656
EX_PHE[e]	0	1.55059e-06
EX_PHOSPHATIDYLCHOLINE[e]	0	0
EX_PI[e]	-0.231937	-0.231931
EX_PNTO[e]	0	1.47675e-06
EX_PROPANOATE[e]	0	0
EX_PRO[e]	0	0.116262
EX_PYRI[e]	0	1.93823e-06
EX_PYR[e]	0	5.16862e-06
EX_RIBFLAV[e]	0	1.03372e-06
EX_RIB[e]	0	3.10118e-06
EX_SER[e]	0	5.16862e-06
EX_SLF[e]	-0.0201452	-0.0201349
EX_SUCC[e]	0	0.116262
EX_SUC[e]	0	0
EX_TAG[e]	0	5.16862e-06
EX_TETRACOSANOATE[e]	0	0.0193771
EX_TETRADECANOATE[e]	0	5.16863e-06
EX_THR[e]	0	5.16862e-06
EX_TRE[e]	0	0
EX_TRP[e]	0	1.29216e-06
EX_TYR[e]	0	1.55059e-06
EX_URA[e]	0	5.16862e-06
EX_UREA[e]	0	0
EX_VAL[e]	0	2.58431e-06
EX_XAN[e]	0	0
EX_ZN[e]	0	0
