# Supplementary material for: A systematic evaluation of Mycobacterium tuberculosis Genome-Scale Metabolic Networks
Source: PLoS Comput Biol. 2020 Jun 15;16(6):e1007533. doi: 10.1371/journal.pcbi.1007533 (PMC7316355; doi:10.1371/journal.pcbi.1007533)
Supplement: S8 File — (ZIP) [file pcbi.1007533.s040.zip › Cholesterol_Essentiality(Griffin_data)/results/sMtb_Griffin_Cholesterol_genecompctoff.xlsx]

## Sheet: Hoja1
Vector_LocusNames	InsilicoEssential	ExperimentalEssential	Confusion_Matrix
Rv3382c	NE	NE	TN
Rv1110	NE	E	FN
Rv3247c	E	E	TP
Rv2932	E	NE	FP
Rv1162	NE	NE	TN
Rv1164	NE	NE	TN
Rv1163	NE	NE	TN
Rv1736c	NE	NE	TN
Rv1438	E	E	TP
Rv1017c	E	E	TP
Rv3794	E	E	TP
Rv3795	E	E	TP
Rv3793	E	E	TP
Rv2071c	NE	NE	TN
Rv2397c	E	E	TP
Rv2398c	E	E	TP
Rv2399c	E	E	TP
Rv2400c	E	E	TP
Rv1739c	E	NE	FP
Rv0363c	E	E	TP
Rv3051c	E	E	TP
Rv3048c	E	E	TP
Rv1484	E	E	TP
Rv0321	NE	NE	TN
Rv1322A	NE	NE	TN
Rv2241	NE	E	FN
Rv3790	E	E	TP
Rv3791	E	E	TP
Rv2996c	E	E	TP
Rv0728c	E	NE	FP
Rv2868c	E	E	TP
Rv1011	E	E	TP
Rv3582c	E	E	TP
Rv2524c	E	E	TP
Rv3490	E	E	TP
Rv2247	NE	E	FN
Rv3799c	E	E	TP
Rv3280	E	E	TP
Rv3285	E	E	TP
Rv0904c	NE	NE	TN
Rv2202c	NE	E	FN
Rv0542c	E	E	TP
Rv0553	E	E	TP
Rv0548c	E	E	TP
Rv0534c	E	E	TP
Rv2920c	NE	NE	TN
Rv0780	E	E	TP
Rv0644c	E	NE	FP
Rv0503c	NE	NE	TN
Rv2208	NE	NE	TN
Rv1485	E	E	TP
Rv0524	NE	E	FN
Rv2139	E	E	TP
Rv2786c	E	E	TP
Rv3314c	NE	NE	TN
Rv3667	NE	NE	TN
Rv0511	E	E	TP
Rv0510	E	E	TP
Rv0512	E	E	TP
Rv0414c	E	E	TP
Rv1170	E	NE	FP
Rv0417	E	E	TP
Rv2677c	NE	E	FN
Rv1300	NE	E	FN
Rv0467	NE	E	FN
Rv1915	NE	NE	TN
Rv1916	NE	NE	TN
Rv2287	NE	NE	TN
Rv3236c	NE	NE	TN
Rv0423c	E	E	TP
Rv0824c	E	E	TP
Rv1094	E	E	TP
Rv3229c	E	E	TP
Rv1092c	E	E	TP
Rv1631	E	E	TP
Rv0131c	NE	NE	TN
Rv0154c	NE	NE	TN
Rv0215c	NE	NE	TN
Rv0231	NE	NE	TN
Rv0271c	NE	NE	TN
Rv0400c	NE	NE	TN
Rv0752c	NE	NE	TN
Rv0873	NE	NE	TN
Rv0972c	NE	NE	TN
Rv0975c	NE	NE	TN
Rv1467c	NE	NE	TN
Rv1679	NE	NE	TN
Rv1933c	NE	NE	TN
Rv1934c	NE	NE	TN
Rv2724c	NE	NE	TN
Rv3061c	NE	NE	TN
Rv3139	NE	NE	TN
Rv3274c	NE	NE	TN
Rv3564	NE	E	FN
Rv3573c	NE	NE	TN
Rv3761c	NE	NE	TN
Rv3797	NE	NE	TN
Rv0672	NE	NE	TN
Rv0222	NE	NE	TN
Rv0456c	NE	NE	TN
Rv0632c	NE	NE	TN
Rv0675	NE	NE	TN
Rv0905	NE	NE	TN
Rv0971c	NE	NE	TN
Rv1070c	NE	NE	TN
Rv1071c	NE	NE	TN
Rv1141c	NE	NE	TN
Rv1142c	NE	NE	TN
Rv1472	NE	NE	TN
Rv1935c	NE	NE	TN
Rv2486	NE	NE	TN
Rv2679	NE	NE	TN
Rv2831	NE	NE	TN
Rv3373	NE	NE	TN
Rv3516	NE	NE	TN
Rv3774	NE	NE	TN
Rv0468	NE	NE	TN
Rv1912c	NE	NE	TN
Rv3141	NE	NE	TN
Rv0243	NE	NE	TN
Rv0859	NE	NE	TN
Rv1074c	NE	NE	TN
Rv1323	NE	NE	TN
Rv3556c	NE	E	FN
Rv2930	E	NE	FP
Rv1464	NE	E	FN
Rv2497c	NE	NE	TN
Rv2391	E	E	TP
Rv0522	NE	NE	TN
Rv1106c	NE	NE	TN
Rv0411c	NE	E	FN
Rv0072	NE	NE	TN
Rv0073	NE	NE	TN
Rv2563	NE	NE	TN
Rv2564	NE	NE	TN
Rv2940c	E	NE	FP
Rv2210c	E	E	TP
Rv1695	E	E	TP
Rv3396c	E	E	TP
Rv2384	E	NE	FP
Rv2380c	E	E	TP
Rv2379c	E	E	TP
Rv1862	NE	NE	TN
Rv1530	NE	NE	TN
Rv0162c	NE	NE	TN
Rv0761c	NE	NE	TN
Rv1082	NE	NE	TN
Rv3025c	E	E	TP
Rv1293	E	E	TP
Rv2246	E	E	TP
Rv2245	E	E	TP
Rv2443	NE	NE	TN
Rv0035	NE	NE	TN
Rv0099	NE	NE	TN
Rv0119	NE	E	FN
Rv0166	NE	NE	TN
Rv0214	NE	NE	TN
Rv0270	NE	NE	TN
Rv0404	NE	E	FN
Rv0551c	NE	NE	TN
Rv0852	NE	NE	TN
Rv1058	NE	NE	TN
Rv1185c	NE	NE	TN
Rv1206	NE	NE	TN
Rv1521	NE	NE	TN
Rv1529	NE	NE	TN
Rv1549	NE	NE	TN
Rv1550	NE	NE	TN
Rv1750c	NE	NE	TN
Rv1925	NE	NE	TN
Rv2187	NE	NE	TN
Rv2505c	NE	NE	TN
Rv2590	NE	NE	TN
Rv2941	NE	NE	TN
Rv2948c	E	NE	FP
Rv2950c	NE	NE	TN
Rv3089	NE	NE	TN
Rv3506	NE	NE	TN
Rv3513c	NE	NE	TN
Rv3561	NE	NE	TN
Rv3801c	E	E	TP
Rv3826	NE	E	FN
Rv2316	NE	NE	TN
Rv2317	NE	E	FN
Rv1235	NE	NE	TN
Rv1236	NE	NE	TN
Rv1237	NE	NE	TN
Rv1238	NE	NE	TN
Rv2039c	NE	NE	TN
Rv2040c	NE	NE	TN
Rv2041c	NE	NE	TN
Rv2131c	E	E	TP
Rv0470c	E	NE	FP
Rv3544c	NE	E	FN
Rv3543c	NE	E	FN
Rv2881c	NE	E	FN
Rv3624c	NE	E	FN
Rv3609c	E	E	TP
Rv2006	NE	E	FN
Rv3372	NE	E	FN
Rv3534c	NE	NE	TN
Rv2746c	E	E	TP
Rv1822	E	E	TP
Rv2933	E	NE	FP
Rv0924c	NE	NE	TN
Rv0486	E	E	TP
Rv1837c	NE	E	FN
Rv2136c	E	NE	FP
Rv1538c	NE	E	FN
Rv0046c	E	E	TP
Rv2043c	NE	NE	TN
Rv1885c	NE	NE	TN
Rv0948c	NE	NE	TN
Rv3838c	E	E	TP
Rv1908c	NE	E	FN
Rv0032	NE	NE	TN
Rv3601c	E	E	TP
Rv3262	NE	NE	TN
Rv2691	NE	NE	TN
Rv2692	NE	NE	TN
Rv3293	NE	NE	TN
Rv3567c	NE	E	FN
Rv1409	NE	E	FN
Rv0211	NE	E	FN
Rv1248c	NE	E	FN
Rv3265c	E	E	TP
Rv2531c	E	NE	FP
Rv1483	NE	E	FN
Rv1350	NE	E	FN
Rv2002	NE	NE	TN
Rv0242c	NE	NE	TN
Rv2766c	NE	NE	TN
Rv3800c	E	E	TP
Rv3696c	NE	NE	TN
Rv0254c	NE	NE	TN
Rv1023	E	E	TP
Rv3097c	NE	NE	TN
Rv0217c	NE	NE	TN
Rv0220	NE	NE	TN
Rv0646c	NE	NE	TN
Rv1076	NE	E	FN
Rv1104	NE	NE	TN
Rv1105	NE	NE	TN
Rv1399c	NE	NE	TN
Rv1400c	NE	NE	TN
Rv1426c	NE	NE	TN
Rv1497	NE	NE	TN
Rv1755c	NE	NE	TN
Rv1900c	NE	NE	TN
Rv1923	NE	NE	TN
Rv2284	NE	NE	TN
Rv2349c	NE	NE	TN
Rv2350c	NE	NE	TN
Rv2351c	NE	NE	TN
Rv2385	NE	NE	TN
Rv2463	NE	NE	TN
Rv2485c	NE	NE	TN
Rv2970c	NE	NE	TN
Rv3084	NE	NE	TN
Rv3176c	NE	NE	TN
Rv3487c	NE	NE	TN
Rv3775	NE	NE	TN
Rv2217	E	E	TP
Rv3001c	E	E	TP
Rv2218	E	E	TP
Rv0191	NE	NE	TN
Rv3569c	NE	E	FN
Rv3818	E	NE	FP
Rv0500	E	E	TP
Rv1625c	NE	NE	TN
Rv2435c	NE	NE	TN
Rv1264	NE	NE	TN
Rv1318c	NE	NE	TN
Rv1319c	NE	NE	TN
Rv1320c	NE	NE	TN
Rv2152c	E	E	TP
Rv0482	E	E	TP
Rv1315	E	E	TP
Rv3310	NE	NE	TN
Rv2215	NE	E	FN
Rv2157c	E	E	TP
Rv2158c	E	E	TP
Rv3423c	E	E	TP
Rv1077	NE	NE	TN
Rv2793c	NE	E	FN
Rv0884c	E	E	TP
Rv3042c	E	E	TP
Rv0505c	E	E	TP
Rv0126	NE	NE	TN
Rv3588c	NE	E	FN
Rv3273	NE	NE	TN
Rv3266c	NE	E	FN
Rv3339c	NE	NE	TN
Rv0066c	NE	E	FN
Rv2259	NE	NE	TN
Rv1622c	E	E	TP
Rv1620c	NE	E	FN
Rv1621c	NE	E	FN
Rv2194	E	E	TP
Rv2195	E	E	TP
Rv2196	E	E	TP
Rv1451	E	E	TP
Rv1456c	E	E	TP
Rv3029c	E	E	TP
Rv3028c	E	E	TP
Rv2200c	E	E	TP
Rv3043c	E	E	TP
Rv2193	E	E	TP
Rv0252	NE	NE	TN
Rv0253	NE	NE	TN
Rv2928	E	NE	FP
Rv1213	NE	NE	TN
Rv1326c	NE	E	FN
Rv3356c	NE	E	FN
Rv1327c	NE	E	FN
Rv1603	E	E	TP
Rv2995c	E	E	TP
Rv1188	NE	NE	TN
Rv1328	NE	NE	TN
Rv1594	E	E	TP
Rv1596	E	E	TP
Rv0478	NE	NE	TN
Rv2641	NE	NE	TN
Rv3409c	NE	NE	TN
Rv3808c	E	E	TP
Rv1819c	NE	NE	TN
Rv2601	E	NE	FP
Rv2447c	E	E	TP
Rv2228c	NE	E	FN
Rv1500	E	NE	FP
Rv3806c	E	E	TP
Rv2361c	E	E	TP
Rv2855	NE	NE	TN
Rv2471	NE	NE	TN
Rv3309c	NE	NE	TN
Rv1437	E	E	TP
Rv1832	NE	E	FN
Rv0946c	NE	E	FN
Rv2847c	E	E	TP
Rv2427c	NE	NE	TN
Rv2439c	NE	E	FN
Rv3248c	E	E	TP
Rv1712	E	E	TP
Rv2421c	E	E	TP
Rv2856	NE	NE	TN
Rv2952	E	NE	FP
Rv3708c	E	E	TP
Rv3709c	E	E	TP
Rv1121	NE	NE	TN
Rv2773c	E	E	TP
Rv1613	E	E	TP
Rv1612	E	E	TP
Rv3257c	NE	E	FN
Rv3308	NE	NE	TN
Rv3264c	E	E	TP
Rv3568c	NE	E	FN
Rv3842c	NE	NE	TN
Rv0317c	NE	NE	TN
Rv3536c	NE	NE	TN
Rv1655	E	E	TP
Rv0858c	NE	NE	TN
Rv3130c	NE	NE	TN
Rv3734c	NE	NE	TN
Rv3234c	NE	NE	TN
Rv3088	NE	NE	TN
Rv0221	NE	NE	TN
Rv0895	NE	NE	TN
Rv1425	NE	NE	TN
Rv1760	NE	NE	TN
Rv2285	NE	NE	TN
Rv2484c	NE	NE	TN
Rv3087	NE	NE	TN
Rv3233c	NE	NE	TN
Rv3371	NE	NE	TN
Rv3480c	NE	NE	TN
Rv3740c	NE	NE	TN
Rv0649	NE	NE	TN
Rv2244	E	E	TP
Rv2066	NE	NE	TN
Rv0557	NE	NE	TN
Rv3002c	NE	NE	TN
Rv3003c	NE	E	FN
Rv1820	NE	NE	TN
Rv3509c	NE	NE	TN
Rv1285	E	E	TP
Rv1286	E	E	TP
Rv2931	E	NE	FP
Rv0619	NE	NE	TN
Rv0618	NE	NE	TN
Rv3411c	E	E	TP
Rv3410c	E	E	TP
Rv1843c	E	NE	FP
Rv1658	E	E	TP
Rv2977c	E	E	TP
Rv2678c	E	E	TP
Rv3535c	NE	NE	TN
Rv3436c	NE	E	FN
Rv2984	NE	E	FN
Rv1018c	E	E	TP
Rv2763c	NE	E	FN
Rv1604	NE	NE	TN
Rv2701c	NE	NE	TN
Rv3792	E	E	TP
Rv2476c	NE	E	FN
Rv1347c	E	NE	FP
Rv0422c	E	E	TP
Rv0865	NE	NE	TN
Rv3772	NE	NE	TN
Rv1600	NE	E	FN
Rv0952	NE	E	FN
Rv0951	NE	E	FN
Rv3109	NE	E	FN
Rv0869c	NE	NE	TN
Rv3116	E	NE	FP
Rv3111	E	NE	FP
Rv0337c	NE	E	FN
Rv2334	NE	NE	TN
Rv0848	NE	NE	TN
Rv1336	NE	NE	TN
Rv0635	E	E	TP
Rv0636	E	E	TP
Rv2211c	NE	E	FN
Rv1826	NE	E	FN
Rv3068c	E	NE	FP
Rv2753c	E	E	TP
Rv2726c	E	E	TP
Rv1202	E	E	TP
Rv2252	E	NE	FP
Rv2289	NE	NE	TN
Rv3383c	NE	NE	TN
Rv2173	NE	NE	TN
Rv0812	E	E	TP
Rv2589	NE	NE	TN
Rv3551	NE	E	FN
Rv3552	NE	E	FN
Rv2051c	E	E	TP
Rv1512	E	E	TP
Rv2188c	NE	E	FN
Rv3010c	NE	NE	TN
Rv3215	NE	E	FN
Rv2386c	E	E	TP
Rv1098c	NE	E	FN
Rv3106	NE	NE	TN
Rv2849c	NE	NE	TN
Rv1745c	NE	NE	TN
Rv1617	NE	E	FN
Rv0555	E	E	TP
Rv1445c	NE	NE	TN
Rv1144	NE	NE	TN
Rv0934	NE	NE	TN
Rv0936	NE	NE	TN
Rv0935	NE	NE	TN
Rv0933	NE	NE	TN
Rv0932c	NE	NE	TN
Rv0930	NE	NE	TN
Rv0929	NE	NE	TN
Rv0545c	NE	NE	TN
Rv2281	NE	NE	TN
Rv3526	NE	E	FN
Rv3571	NE	E	FN
Rv1122	NE	E	FN
Rv1844c	NE	NE	TN
Rv1469	NE	NE	TN
Rv2458	NE	NE	TN
Rv2392	E	E	TP
Rv0458	NE	NE	TN
Rv0147	NE	NE	TN
Rv0768	NE	NE	TN
Rv2988c	E	E	TP
Rv2987c	E	E	TP
Rv2610c	E	E	TP
Rv2895c	E	NE	FP
Rv1348	E	E	TP
Rv1349	E	E	TP
Rv1180	E	NE	FP
Rv1183	E	E	TP
Rv1182	E	NE	FP
Rv3710	E	E	TP
Rv2320c	NE	NE	TN
Rv0634c	NE	NE	TN
Rv0107c	NE	NE	TN
Rv1239c	NE	NE	TN
Rv1811	NE	NE	TN
Rv1606	E	E	TP
Rv1602	E	E	TP
Rv2121c	E	E	TP
Rv1599	E	E	TP
Rv0091	NE	NE	TN
Rv1511	NE	NE	TN
Rv1308	E	E	TP
Rv1304	E	E	TP
Rv1310	E	E	TP
Rv1305	E	E	TP
Rv1309	E	E	TP
Rv1307	E	E	TP
Rv2951c	E	NE	FP
Rv2942	E	NE	FP
Rv2936	E	NE	FP
Rv2937	E	NE	FP
Rv2938	E	NE	FP
Rv2945c	E	NE	FP
Rv1294	E	E	TP
Rv0069c	NE	NE	TN
Rv1295	E	E	TP
Rv1296	E	E	TP
Rv1492	NE	NE	TN
Rv1493	NE	NE	TN
Rv2934	E	NE	FP
Rv2953	E	NE	FP
Rv2959c	NE	NE	TN
Rv2957	NE	NE	TN
Rv2958c	NE	NE	TN
Rv3824c	E	NE	FP
Rv1886c	NE	NE	TN
Rv0129c	NE	NE	TN
Rv3803c	NE	NE	TN
Rv0993	NE	E	FN
Rv2962c	NE	NE	TN
Rv3756c	NE	NE	TN
Rv3757c	NE	NE	TN
Rv3758c	NE	NE	TN
Rv3759c	NE	NE	TN
Rv0620	NE	NE	TN
Rv2982c	NE	NE	TN
Rv0564c	NE	NE	TN
Rv1093	NE	E	FN
Rv0070c	NE	NE	TN
Rv1940	E	NE	FP
Rv1415	NE	E	FN
Rv3913	E	E	TP
Rv0729	NE	NE	TN
Rv3802c	E	E	TP
Rv3307	E	NE	FP
Rv3045	NE	NE	TN
Rv2153c	E	E	TP
Rv2438c	E	E	TP
Rv0642c	E	E	TP
Rv0777	E	E	TP
Rv3470c	NE	NE	TN
Rv0373c	NE	NE	TN
Rv0374c	NE	NE	TN
Rv0375c	NE	NE	TN
Rv3119	NE	NE	TN
Rv0866	NE	NE	TN
Rv3322c	E	NE	FP
Rv2388c	E	NE	FP
Rv1338	E	E	TP
Rv3545c	NE	NE	TN
Rv1611	E	E	TP
Rv1207	NE	NE	TN
Rv0570	NE	NE	TN
Rv1981c	NE	NE	TN
Rv1345	NE	NE	TN
Rv1344	NE	NE	TN
Rv0562	E	E	TP
Rv1857	NE	NE	TN
Rv1858	NE	NE	TN
Rv1859	NE	NE	TN
Rv1130	NE	E	FN
Rv1383	E	E	TP
Rv1384	E	E	TP
Rv3341	NE	E	FN
Rv1373	NE	NE	TN
Rv2267c	NE	NE	TN
Rv3529c	NE	NE	TN
Rv2754c	NE	E	FN
Rv2436	NE	NE	TN
Rv2220	NE	E	FN
Rv2222c	NE	NE	TN
Rv1878	NE	NE	TN
Rv2860c	NE	NE	TN
Rv1607	NE	NE	TN
Rv3809c	E	E	TP
Rv2900c	NE	NE	TN
Rv1257c	NE	NE	TN
Rv3634c	NE	E	FN
Rv0501	NE	NE	TN
Rv0536	NE	NE	TN
Rv3859c	NE	E	FN
Rv3858c	NE	E	FN
Rv0255c	NE	NE	TN
Rv2453c	NE	NE	TN
Rv0392c	NE	NE	TN
Rv1854c	NE	E	FN
Rv1704c	NE	NE	TN
Rv0994	NE	NE	TN
Rv0438c	NE	NE	TN
Rv2780	E	NE	FP
Rv2584c	NE	NE	TN
Rv0753c	NE	NE	TN
Rv3302c	NE	E	FN
Rv2249c	NE	NE	TN
Rv0650	NE	NE	TN
Rv0751c	NE	NE	TN
Rv0437c	E	NE	FP
Rv3560c	NE	E	FN
Rv2321c	NE	NE	TN
Rv2322c	NE	NE	TN
Rv0808	E	E	TP
Rv3497c	NE	E	FN
Rv1652	E	E	TP
Rv2713	NE	NE	TN
Rv0155	NE	NE	TN
Rv0157	NE	NE	TN
Rv1659	E	E	TP
Rv2935	E	NE	FP
Rv2504c	NE	NE	TN
Rv2503c	NE	NE	TN
Rv0896	NE	E	FN
Rv0889c	NE	NE	TN
Rv0266c	NE	NE	TN
Rv3379c	NE	NE	TN
Rv2682c	NE	E	FN
Rv1288	NE	NE	TN
Rv0519c	NE	NE	TN
Rv0774c	NE	NE	TN
Rv1436	E	E	TP
Rv0643c	E	NE	FP
Rv1442	NE	NE	TN
Rv1449c	E	E	TP
Rv3255c	NE	E	FN
Rv2611c	E	E	TP
Rv3540c	NE	E	FN
Rv1601	E	E	TP
Rv0803	E	E	TP
Rv0788	E	E	TP
Rv0809	E	E	TP
Rv0956	E	E	TP
Rv2335	NE	NE	TN
Rv3276c	E	E	TP
Rv0772	E	E	TP
Rv2201	NE	E	FN
Rv1380	E	E	TP
Rv1381	E	E	TP
Rv0357c	E	E	TP
Rv2606c	NE	E	FN
Rv2130c	E	E	TP
Rv2964	NE	NE	TN
Rv2155c	E	E	TP
Rv3704c	NE	NE	TN
Rv2870c	E	E	TP
Rv2332	NE	NE	TN
Rv0573c	NE	NE	TN
Rv1559	NE	E	FN
Rv0189c	E	E	TP
Rv0771	NE	NE	TN
Rv3823c	E	E	TP
Rv0346c	NE	NE	TN
Rv2127	NE	NE	TN
Rv0727c	NE	NE	TN
Rv2483c	NE	NE	TN
Rv2182c	NE	E	FN
Rv3319	NE	NE	TN
Rv3316	NE	NE	TN
Rv3317	NE	NE	TN
Rv0248c	NE	NE	TN
Rv0249c	NE	NE	TN
Rv1553	NE	NE	TN
Rv1554	NE	NE	TN
Rv1555	NE	NE	TN
Rv1737c	NE	NE	TN
Rv2329c	NE	NE	TN
Rv0261c	NE	NE	TN
Rv0267	NE	NE	TN
Rv1589	NE	E	FN
Rv3214	NE	NE	TN
Rv0489	NE	E	FN
Rv1133c	E	E	TP
Rv2833c	NE	NE	TN
Rv2834c	NE	NE	TN
Rv2835c	NE	NE	TN
Rv1001	NE	NE	TN
Rv3340	NE	E	FN
Rv2697c	E	E	TP
Rv2156c	E	E	TP
Rv2225	E	E	TP
Rv3602c	E	E	TP
Rv0410c	NE	E	FN
Rv2573	E	NE	FP
Rv1391	E	E	TP
Rv3206c	E	E	TP
Rv0234c	NE	NE	TN
Rv1731	NE	NE	TN
Rv0462	NE	E	FN
Rv2482c	NE	NE	TN
Rv1551	NE	NE	TN
Rv3303c	NE	NE	TN
Rv1408	NE	E	FN
Rv0125	NE	NE	TN
Rv0334	E	E	TP
Rv3464	NE	E	FN
Rv3784	NE	NE	TN
Rv2124c	NE	NE	TN
Rv3145	E	NE	FP
Rv3146	E	NE	FP
Rv3147	E	NE	FP
Rv3149	E	NE	FP
Rv3152	E	NE	FP
Rv3153	E	NE	FP
Rv3154	E	NE	FP
Rv3155	E	NE	FP
Rv3158	E	NE	FP
Rv1392	E	E	TP
Rv0409	NE	NE	TN
Rv1159	E	E	TP
Rv2205c	NE	NE	TN
Rv1852	NE	NE	TN
Rv1609	E	E	TP
Rv2583c	E	E	TP
Rv0013	E	E	TP
Rv3537	NE	E	FN
Rv1699	E	E	TP
Rv2344c	NE	NE	TN
Rv3315c	NE	NE	TN
Rv2848c	NE	NE	TN
Rv2939	E	NE	FP
Rv3754	E	E	TP
Rv2607	NE	NE	TN
Rv3432c	NE	NE	TN
Rv3253c	NE	NE	TN
Rv1999c	NE	NE	TN
Rv1979c	NE	NE	TN
Rv3075c	NE	NE	TN
Rv2498c	NE	NE	TN
Rv0118c	NE	NE	TN
Rv1201c	E	E	TP
Rv1595	E	E	TP
Rv0957	E	E	TP
Rv2070c	NE	NE	TN
Rv0533c	NE	NE	TN
Rv0535	E	NE	FP
Rv1872c	NE	NE	TN
Rv0694	NE	NE	TN
Rv0391	NE	E	FN
Rv0322	NE	NE	TN
Rv0137c	NE	NE	TN
Rv0183	NE	NE	TN
Rv2854	NE	NE	TN
Rv3199c	NE	NE	TN
Rv3817	NE	NE	TN
Rv1475c	NE	E	FN
Rv2764c	NE	E	FN
Rv2178c	E	E	TP
Rv2048c	E	E	TP
Rv0092	NE	NE	TN
Rv0103c	NE	NE	TN
Rv2981c	E	E	TP
Rv2454c	NE	E	FN
Rv2455c	NE	E	FN
Rv0382c	E	E	TP
Rv1692	NE	NE	TN
Rv2946c	E	NE	FP
Rv2947c	E	NE	FP
Rv2538c	E	E	TP
Rv3523	NE	NE	TN
Rv3522	NE	NE	TN
Rv3628	E	E	TP
Rv3825c	E	NE	FP
Rv1346	E	NE	FP
Rv3032	NE	E	FN
Rv1212c	NE	NE	TN
Rv1127c	E	E	TP
Rv2065	NE	NE	TN
Rv0908	NE	NE	TN
Rv1997	NE	NE	TN
Rv1992c	NE	NE	TN
Rv0969	NE	NE	TN
Rv2059	NE	NE	TN
Rv2061c	NE	NE	TN
Rv2540c	E	E	TP
Rv2537c	E	E	TP
Rv3227	E	E	TP
Rv2207	NE	E	FN
Rv3290c	NE	NE	TN
