# Supplementary material for: A systematic evaluation of Mycobacterium tuberculosis Genome-Scale Metabolic Networks
Source: PLoS Comput Biol. 2020 Jun 15;16(6):e1007533. doi: 10.1371/journal.pcbi.1007533 (PMC7316355; doi:10.1371/journal.pcbi.1007533)
Supplement: S8 File — (ZIP) [file pcbi.1007533.s040.zip › Cholesterol_Essentiality(Griffin_data)/results/sMtb_Griffin_Cholesterol_metricsctoff.xlsx]

## Sheet: Sheet1
LastNames	Metr_values
Model Genes	915
Evaluated Genes	774
True Positives	213
True Negatives	393
False Negatives	107
False Positives	61
Sensitivity	0.665625
Specificity	0.865639
Positive Predictive Value	0.777372
Negative Predictive Value	0.786
Fall out	0.134361
False Discovery Rate	0.222628
False Negative Rate	0.334375
Accuracy	0.782946
Mathews Correlation Coefficient	0.547083
Uncertain Genes	129
Too Small Genes	11
Not found genes	1
