# Supplementary material for: A systematic evaluation of Mycobacterium tuberculosis Genome-Scale Metabolic Networks
Source: PLoS Comput Biol. 2020 Jun 15;16(6):e1007533. doi: 10.1371/journal.pcbi.1007533 (PMC7316355; doi:10.1371/journal.pcbi.1007533)
Supplement: S8 File — (ZIP) [file pcbi.1007533.s040.zip › Cholesterol_Essentiality(Griffin_data)/results/sMtb_Griffin_Cholesterol_metrics_roc.xlsx]

## Sheet: Sheet1
GR_Threshold_c	N_TN	N_TP	N_FN	N_FP	SENSITIVITY	SPECIFICITY	PPV	NPV	FALL_OUT	FDR	FNR	ACCURACY	MCC
0.005	393	213	107	61	0.665625	0.865639	0.777372	0.786	0.134361	0.222628	0.334375	0.782946	0.547083
0.01	393	213	107	61	0.665625	0.865639	0.777372	0.786	0.134361	0.222628	0.334375	0.782946	0.547083
0.015	393	213	107	61	0.665625	0.865639	0.777372	0.786	0.134361	0.222628	0.334375	0.782946	0.547083
0.02	393	213	107	61	0.665625	0.865639	0.777372	0.786	0.134361	0.222628	0.334375	0.782946	0.547083
0.025	393	213	107	61	0.665625	0.865639	0.777372	0.786	0.134361	0.222628	0.334375	0.782946	0.547083
0.03	393	213	107	61	0.665625	0.865639	0.777372	0.786	0.134361	0.222628	0.334375	0.782946	0.547083
0.035	393	213	107	61	0.665625	0.865639	0.777372	0.786	0.134361	0.222628	0.334375	0.782946	0.547083
0.04	393	213	107	61	0.665625	0.865639	0.777372	0.786	0.134361	0.222628	0.334375	0.782946	0.547083
0.045	393	213	107	61	0.665625	0.865639	0.777372	0.786	0.134361	0.222628	0.334375	0.782946	0.547083
0.05	393	213	107	61	0.665625	0.865639	0.777372	0.786	0.134361	0.222628	0.334375	0.782946	0.547083
0.055	393	213	107	61	0.665625	0.865639	0.777372	0.786	0.134361	0.222628	0.334375	0.782946	0.547083
0.06	393	213	107	61	0.665625	0.865639	0.777372	0.786	0.134361	0.222628	0.334375	0.782946	0.547083
0.065	393	213	107	61	0.665625	0.865639	0.777372	0.786	0.134361	0.222628	0.334375	0.782946	0.547083
0.07	393	213	107	61	0.665625	0.865639	0.777372	0.786	0.134361	0.222628	0.334375	0.782946	0.547083
0.075	393	213	107	61	0.665625	0.865639	0.777372	0.786	0.134361	0.222628	0.334375	0.782946	0.547083
0.08	393	213	107	61	0.665625	0.865639	0.777372	0.786	0.134361	0.222628	0.334375	0.782946	0.547083
0.085	393	213	107	61	0.665625	0.865639	0.777372	0.786	0.134361	0.222628	0.334375	0.782946	0.547083
0.09	393	213	107	61	0.665625	0.865639	0.777372	0.786	0.134361	0.222628	0.334375	0.782946	0.547083
0.095	393	213	107	61	0.665625	0.865639	0.777372	0.786	0.134361	0.222628	0.334375	0.782946	0.547083
0.1	393	213	107	61	0.665625	0.865639	0.777372	0.786	0.134361	0.222628	0.334375	0.782946	0.547083
0.105	393	213	107	61	0.665625	0.865639	0.777372	0.786	0.134361	0.222628	0.334375	0.782946	0.547083
0.11	393	213	107	61	0.665625	0.865639	0.777372	0.786	0.134361	0.222628	0.334375	0.782946	0.547083
0.115	393	213	107	61	0.665625	0.865639	0.777372	0.786	0.134361	0.222628	0.334375	0.782946	0.547083
0.12	393	213	107	61	0.665625	0.865639	0.777372	0.786	0.134361	0.222628	0.334375	0.782946	0.547083
0.125	393	213	107	61	0.665625	0.865639	0.777372	0.786	0.134361	0.222628	0.334375	0.782946	0.547083
0.13	393	213	107	61	0.665625	0.865639	0.777372	0.786	0.134361	0.222628	0.334375	0.782946	0.547083
0.135	393	213	107	61	0.665625	0.865639	0.777372	0.786	0.134361	0.222628	0.334375	0.782946	0.547083
0.14	393	213	107	61	0.665625	0.865639	0.777372	0.786	0.134361	0.222628	0.334375	0.782946	0.547083
0.145	393	213	107	61	0.665625	0.865639	0.777372	0.786	0.134361	0.222628	0.334375	0.782946	0.547083
0.15	393	213	107	61	0.665625	0.865639	0.777372	0.786	0.134361	0.222628	0.334375	0.782946	0.547083
0.155	393	213	107	61	0.665625	0.865639	0.777372	0.786	0.134361	0.222628	0.334375	0.782946	0.547083
0.16	393	213	107	61	0.665625	0.865639	0.777372	0.786	0.134361	0.222628	0.334375	0.782946	0.547083
0.165	393	213	107	61	0.665625	0.865639	0.777372	0.786	0.134361	0.222628	0.334375	0.782946	0.547083
0.17	393	213	107	61	0.665625	0.865639	0.777372	0.786	0.134361	0.222628	0.334375	0.782946	0.547083
0.175	393	213	107	61	0.665625	0.865639	0.777372	0.786	0.134361	0.222628	0.334375	0.782946	0.547083
0.18	393	213	107	61	0.665625	0.865639	0.777372	0.786	0.134361	0.222628	0.334375	0.782946	0.547083
0.185	393	213	107	61	0.665625	0.865639	0.777372	0.786	0.134361	0.222628	0.334375	0.782946	0.547083
0.19	393	213	107	61	0.665625	0.865639	0.777372	0.786	0.134361	0.222628	0.334375	0.782946	0.547083
0.195	393	213	107	61	0.665625	0.865639	0.777372	0.786	0.134361	0.222628	0.334375	0.782946	0.547083
0.2	393	213	107	61	0.665625	0.865639	0.777372	0.786	0.134361	0.222628	0.334375	0.782946	0.547083
0.205	393	213	107	61	0.665625	0.865639	0.777372	0.786	0.134361	0.222628	0.334375	0.782946	0.547083
0.21	393	213	107	61	0.665625	0.865639	0.777372	0.786	0.134361	0.222628	0.334375	0.782946	0.547083
0.215	393	213	107	61	0.665625	0.865639	0.777372	0.786	0.134361	0.222628	0.334375	0.782946	0.547083
0.22	393	213	107	61	0.665625	0.865639	0.777372	0.786	0.134361	0.222628	0.334375	0.782946	0.547083
0.225	393	213	107	61	0.665625	0.865639	0.777372	0.786	0.134361	0.222628	0.334375	0.782946	0.547083
0.23	393	213	107	61	0.665625	0.865639	0.777372	0.786	0.134361	0.222628	0.334375	0.782946	0.547083
0.235	393	213	107	61	0.665625	0.865639	0.777372	0.786	0.134361	0.222628	0.334375	0.782946	0.547083
0.24	393	213	107	61	0.665625	0.865639	0.777372	0.786	0.134361	0.222628	0.334375	0.782946	0.547083
0.245	393	213	107	61	0.665625	0.865639	0.777372	0.786	0.134361	0.222628	0.334375	0.782946	0.547083
0.25	393	213	107	61	0.665625	0.865639	0.777372	0.786	0.134361	0.222628	0.334375	0.782946	0.547083
0.255	393	213	107	61	0.665625	0.865639	0.777372	0.786	0.134361	0.222628	0.334375	0.782946	0.547083
0.26	393	213	107	61	0.665625	0.865639	0.777372	0.786	0.134361	0.222628	0.334375	0.782946	0.547083
0.265	393	213	107	61	0.665625	0.865639	0.777372	0.786	0.134361	0.222628	0.334375	0.782946	0.547083
0.27	393	213	107	61	0.665625	0.865639	0.777372	0.786	0.134361	0.222628	0.334375	0.782946	0.547083
0.275	393	213	107	61	0.665625	0.865639	0.777372	0.786	0.134361	0.222628	0.334375	0.782946	0.547083
0.28	393	213	107	61	0.665625	0.865639	0.777372	0.786	0.134361	0.222628	0.334375	0.782946	0.547083
0.285	393	213	107	61	0.665625	0.865639	0.777372	0.786	0.134361	0.222628	0.334375	0.782946	0.547083
0.29	393	213	107	61	0.665625	0.865639	0.777372	0.786	0.134361	0.222628	0.334375	0.782946	0.547083
0.295	393	213	107	61	0.665625	0.865639	0.777372	0.786	0.134361	0.222628	0.334375	0.782946	0.547083
0.3	393	213	107	61	0.665625	0.865639	0.777372	0.786	0.134361	0.222628	0.334375	0.782946	0.547083
0.305	393	213	107	61	0.665625	0.865639	0.777372	0.786	0.134361	0.222628	0.334375	0.782946	0.547083
0.31	393	213	107	61	0.665625	0.865639	0.777372	0.786	0.134361	0.222628	0.334375	0.782946	0.547083
0.315	393	213	107	61	0.665625	0.865639	0.777372	0.786	0.134361	0.222628	0.334375	0.782946	0.547083
0.32	393	213	107	61	0.665625	0.865639	0.777372	0.786	0.134361	0.222628	0.334375	0.782946	0.547083
0.325	393	213	107	61	0.665625	0.865639	0.777372	0.786	0.134361	0.222628	0.334375	0.782946	0.547083
0.33	393	213	107	61	0.665625	0.865639	0.777372	0.786	0.134361	0.222628	0.334375	0.782946	0.547083
0.335	393	213	107	61	0.665625	0.865639	0.777372	0.786	0.134361	0.222628	0.334375	0.782946	0.547083
0.34	393	213	107	61	0.665625	0.865639	0.777372	0.786	0.134361	0.222628	0.334375	0.782946	0.547083
0.345	393	213	107	61	0.665625	0.865639	0.777372	0.786	0.134361	0.222628	0.334375	0.782946	0.547083
0.35	393	213	107	61	0.665625	0.865639	0.777372	0.786	0.134361	0.222628	0.334375	0.782946	0.547083
0.355	393	213	107	61	0.665625	0.865639	0.777372	0.786	0.134361	0.222628	0.334375	0.782946	0.547083
0.36	393	213	107	61	0.665625	0.865639	0.777372	0.786	0.134361	0.222628	0.334375	0.782946	0.547083
0.365	393	213	107	61	0.665625	0.865639	0.777372	0.786	0.134361	0.222628	0.334375	0.782946	0.547083
0.37	393	213	107	61	0.665625	0.865639	0.777372	0.786	0.134361	0.222628	0.334375	0.782946	0.547083
0.375	393	213	107	61	0.665625	0.865639	0.777372	0.786	0.134361	0.222628	0.334375	0.782946	0.547083
0.38	393	213	107	61	0.665625	0.865639	0.777372	0.786	0.134361	0.222628	0.334375	0.782946	0.547083
0.385	393	213	107	61	0.665625	0.865639	0.777372	0.786	0.134361	0.222628	0.334375	0.782946	0.547083
0.39	393	213	107	61	0.665625	0.865639	0.777372	0.786	0.134361	0.222628	0.334375	0.782946	0.547083
0.395	393	213	107	61	0.665625	0.865639	0.777372	0.786	0.134361	0.222628	0.334375	0.782946	0.547083
0.4	393	213	107	61	0.665625	0.865639	0.777372	0.786	0.134361	0.222628	0.334375	0.782946	0.547083
0.405	393	213	107	61	0.665625	0.865639	0.777372	0.786	0.134361	0.222628	0.334375	0.782946	0.547083
0.41	393	213	107	61	0.665625	0.865639	0.777372	0.786	0.134361	0.222628	0.334375	0.782946	0.547083
0.415	393	213	107	61	0.665625	0.865639	0.777372	0.786	0.134361	0.222628	0.334375	0.782946	0.547083
0.42	393	213	107	61	0.665625	0.865639	0.777372	0.786	0.134361	0.222628	0.334375	0.782946	0.547083
0.425	393	213	107	61	0.665625	0.865639	0.777372	0.786	0.134361	0.222628	0.334375	0.782946	0.547083
0.43	393	213	107	61	0.665625	0.865639	0.777372	0.786	0.134361	0.222628	0.334375	0.782946	0.547083
0.435	393	213	107	61	0.665625	0.865639	0.777372	0.786	0.134361	0.222628	0.334375	0.782946	0.547083
0.44	393	213	107	61	0.665625	0.865639	0.777372	0.786	0.134361	0.222628	0.334375	0.782946	0.547083
0.445	393	213	107	61	0.665625	0.865639	0.777372	0.786	0.134361	0.222628	0.334375	0.782946	0.547083
0.45	393	213	107	61	0.665625	0.865639	0.777372	0.786	0.134361	0.222628	0.334375	0.782946	0.547083
0.455	393	213	107	61	0.665625	0.865639	0.777372	0.786	0.134361	0.222628	0.334375	0.782946	0.547083
0.46	393	213	107	61	0.665625	0.865639	0.777372	0.786	0.134361	0.222628	0.334375	0.782946	0.547083
0.465	393	213	107	61	0.665625	0.865639	0.777372	0.786	0.134361	0.222628	0.334375	0.782946	0.547083
0.47	393	213	107	61	0.665625	0.865639	0.777372	0.786	0.134361	0.222628	0.334375	0.782946	0.547083
0.475	393	213	107	61	0.665625	0.865639	0.777372	0.786	0.134361	0.222628	0.334375	0.782946	0.547083
0.48	393	213	107	61	0.665625	0.865639	0.777372	0.786	0.134361	0.222628	0.334375	0.782946	0.547083
0.485	393	213	107	61	0.665625	0.865639	0.777372	0.786	0.134361	0.222628	0.334375	0.782946	0.547083
0.49	393	213	107	61	0.665625	0.865639	0.777372	0.786	0.134361	0.222628	0.334375	0.782946	0.547083
0.495	393	213	107	61	0.665625	0.865639	0.777372	0.786	0.134361	0.222628	0.334375	0.782946	0.547083
0.5	393	213	107	61	0.665625	0.865639	0.777372	0.786	0.134361	0.222628	0.334375	0.782946	0.547083
0.505	392	214	106	62	0.66875	0.863436	0.775362	0.787149	0.136564	0.224638	0.33125	0.782946	0.547138
0.51	392	214	106	62	0.66875	0.863436	0.775362	0.787149	0.136564	0.224638	0.33125	0.782946	0.547138
0.515	392	214	106	62	0.66875	0.863436	0.775362	0.787149	0.136564	0.224638	0.33125	0.782946	0.547138
0.52	392	214	106	62	0.66875	0.863436	0.775362	0.787149	0.136564	0.224638	0.33125	0.782946	0.547138
0.525	392	214	106	62	0.66875	0.863436	0.775362	0.787149	0.136564	0.224638	0.33125	0.782946	0.547138
0.53	392	214	106	62	0.66875	0.863436	0.775362	0.787149	0.136564	0.224638	0.33125	0.782946	0.547138
0.535	392	214	106	62	0.66875	0.863436	0.775362	0.787149	0.136564	0.224638	0.33125	0.782946	0.547138
0.54	392	214	106	62	0.66875	0.863436	0.775362	0.787149	0.136564	0.224638	0.33125	0.782946	0.547138
0.545	392	214	106	62	0.66875	0.863436	0.775362	0.787149	0.136564	0.224638	0.33125	0.782946	0.547138
0.55	392	214	106	62	0.66875	0.863436	0.775362	0.787149	0.136564	0.224638	0.33125	0.782946	0.547138
0.555	392	214	106	62	0.66875	0.863436	0.775362	0.787149	0.136564	0.224638	0.33125	0.782946	0.547138
0.56	392	214	106	62	0.66875	0.863436	0.775362	0.787149	0.136564	0.224638	0.33125	0.782946	0.547138
0.565	392	214	106	62	0.66875	0.863436	0.775362	0.787149	0.136564	0.224638	0.33125	0.782946	0.547138
0.57	392	214	106	62	0.66875	0.863436	0.775362	0.787149	0.136564	0.224638	0.33125	0.782946	0.547138
0.575	392	214	106	62	0.66875	0.863436	0.775362	0.787149	0.136564	0.224638	0.33125	0.782946	0.547138
0.58	392	214	106	62	0.66875	0.863436	0.775362	0.787149	0.136564	0.224638	0.33125	0.782946	0.547138
0.585	392	214	106	62	0.66875	0.863436	0.775362	0.787149	0.136564	0.224638	0.33125	0.782946	0.547138
0.59	392	214	106	62	0.66875	0.863436	0.775362	0.787149	0.136564	0.224638	0.33125	0.782946	0.547138
0.595	392	214	106	62	0.66875	0.863436	0.775362	0.787149	0.136564	0.224638	0.33125	0.782946	0.547138
0.6	392	214	106	62	0.66875	0.863436	0.775362	0.787149	0.136564	0.224638	0.33125	0.782946	0.547138
0.605	392	214	106	62	0.66875	0.863436	0.775362	0.787149	0.136564	0.224638	0.33125	0.782946	0.547138
0.61	392	214	106	62	0.66875	0.863436	0.775362	0.787149	0.136564	0.224638	0.33125	0.782946	0.547138
0.615	392	214	106	62	0.66875	0.863436	0.775362	0.787149	0.136564	0.224638	0.33125	0.782946	0.547138
0.62	392	214	106	62	0.66875	0.863436	0.775362	0.787149	0.136564	0.224638	0.33125	0.782946	0.547138
0.625	392	214	106	62	0.66875	0.863436	0.775362	0.787149	0.136564	0.224638	0.33125	0.782946	0.547138
0.63	392	214	106	62	0.66875	0.863436	0.775362	0.787149	0.136564	0.224638	0.33125	0.782946	0.547138
0.635	392	214	106	62	0.66875	0.863436	0.775362	0.787149	0.136564	0.224638	0.33125	0.782946	0.547138
0.64	392	214	106	62	0.66875	0.863436	0.775362	0.787149	0.136564	0.224638	0.33125	0.782946	0.547138
0.645	392	214	106	62	0.66875	0.863436	0.775362	0.787149	0.136564	0.224638	0.33125	0.782946	0.547138
0.65	392	214	106	62	0.66875	0.863436	0.775362	0.787149	0.136564	0.224638	0.33125	0.782946	0.547138
0.655	392	214	106	62	0.66875	0.863436	0.775362	0.787149	0.136564	0.224638	0.33125	0.782946	0.547138
0.66	392	214	106	62	0.66875	0.863436	0.775362	0.787149	0.136564	0.224638	0.33125	0.782946	0.547138
0.665	392	214	106	62	0.66875	0.863436	0.775362	0.787149	0.136564	0.224638	0.33125	0.782946	0.547138
0.67	392	214	106	62	0.66875	0.863436	0.775362	0.787149	0.136564	0.224638	0.33125	0.782946	0.547138
0.675	392	214	106	62	0.66875	0.863436	0.775362	0.787149	0.136564	0.224638	0.33125	0.782946	0.547138
0.68	392	214	106	62	0.66875	0.863436	0.775362	0.787149	0.136564	0.224638	0.33125	0.782946	0.547138
0.685	392	214	106	62	0.66875	0.863436	0.775362	0.787149	0.136564	0.224638	0.33125	0.782946	0.547138
0.69	392	214	106	62	0.66875	0.863436	0.775362	0.787149	0.136564	0.224638	0.33125	0.782946	0.547138
0.695	392	214	106	62	0.66875	0.863436	0.775362	0.787149	0.136564	0.224638	0.33125	0.782946	0.547138
0.7	392	214	106	62	0.66875	0.863436	0.775362	0.787149	0.136564	0.224638	0.33125	0.782946	0.547138
0.705	392	214	106	62	0.66875	0.863436	0.775362	0.787149	0.136564	0.224638	0.33125	0.782946	0.547138
0.71	392	214	106	62	0.66875	0.863436	0.775362	0.787149	0.136564	0.224638	0.33125	0.782946	0.547138
0.715	392	214	106	62	0.66875	0.863436	0.775362	0.787149	0.136564	0.224638	0.33125	0.782946	0.547138
0.72	392	214	106	62	0.66875	0.863436	0.775362	0.787149	0.136564	0.224638	0.33125	0.782946	0.547138
0.725	392	214	106	62	0.66875	0.863436	0.775362	0.787149	0.136564	0.224638	0.33125	0.782946	0.547138
0.73	392	214	106	62	0.66875	0.863436	0.775362	0.787149	0.136564	0.224638	0.33125	0.782946	0.547138
0.735	392	214	106	62	0.66875	0.863436	0.775362	0.787149	0.136564	0.224638	0.33125	0.782946	0.547138
0.74	392	214	106	62	0.66875	0.863436	0.775362	0.787149	0.136564	0.224638	0.33125	0.782946	0.547138
0.745	392	214	106	62	0.66875	0.863436	0.775362	0.787149	0.136564	0.224638	0.33125	0.782946	0.547138
0.75	392	214	106	62	0.66875	0.863436	0.775362	0.787149	0.136564	0.224638	0.33125	0.782946	0.547138
0.755	392	214	106	62	0.66875	0.863436	0.775362	0.787149	0.136564	0.224638	0.33125	0.782946	0.547138
0.76	392	214	106	62	0.66875	0.863436	0.775362	0.787149	0.136564	0.224638	0.33125	0.782946	0.547138
0.765	392	214	106	62	0.66875	0.863436	0.775362	0.787149	0.136564	0.224638	0.33125	0.782946	0.547138
0.77	392	214	106	62	0.66875	0.863436	0.775362	0.787149	0.136564	0.224638	0.33125	0.782946	0.547138
0.775	392	214	106	62	0.66875	0.863436	0.775362	0.787149	0.136564	0.224638	0.33125	0.782946	0.547138
0.78	392	214	106	62	0.66875	0.863436	0.775362	0.787149	0.136564	0.224638	0.33125	0.782946	0.547138
0.785	392	214	106	62	0.66875	0.863436	0.775362	0.787149	0.136564	0.224638	0.33125	0.782946	0.547138
0.79	392	214	106	62	0.66875	0.863436	0.775362	0.787149	0.136564	0.224638	0.33125	0.782946	0.547138
0.795	392	214	106	62	0.66875	0.863436	0.775362	0.787149	0.136564	0.224638	0.33125	0.782946	0.547138
0.8	392	214	106	62	0.66875	0.863436	0.775362	0.787149	0.136564	0.224638	0.33125	0.782946	0.547138
0.805	392	214	106	62	0.66875	0.863436	0.775362	0.787149	0.136564	0.224638	0.33125	0.782946	0.547138
0.81	392	214	106	62	0.66875	0.863436	0.775362	0.787149	0.136564	0.224638	0.33125	0.782946	0.547138
0.815	392	214	106	62	0.66875	0.863436	0.775362	0.787149	0.136564	0.224638	0.33125	0.782946	0.547138
0.82	392	214	106	62	0.66875	0.863436	0.775362	0.787149	0.136564	0.224638	0.33125	0.782946	0.547138
0.825	392	214	106	62	0.66875	0.863436	0.775362	0.787149	0.136564	0.224638	0.33125	0.782946	0.547138
0.83	392	214	106	62	0.66875	0.863436	0.775362	0.787149	0.136564	0.224638	0.33125	0.782946	0.547138
0.835	392	215	105	62	0.671875	0.863436	0.776173	0.788732	0.136564	0.223827	0.328125	0.784238	0.549909
0.84	392	215	105	62	0.671875	0.863436	0.776173	0.788732	0.136564	0.223827	0.328125	0.784238	0.549909
0.845	392	215	105	62	0.671875	0.863436	0.776173	0.788732	0.136564	0.223827	0.328125	0.784238	0.549909
0.85	392	215	105	62	0.671875	0.863436	0.776173	0.788732	0.136564	0.223827	0.328125	0.784238	0.549909
0.855	392	215	105	62	0.671875	0.863436	0.776173	0.788732	0.136564	0.223827	0.328125	0.784238	0.549909
0.86	392	215	105	62	0.671875	0.863436	0.776173	0.788732	0.136564	0.223827	0.328125	0.784238	0.549909
0.865	392	215	105	62	0.671875	0.863436	0.776173	0.788732	0.136564	0.223827	0.328125	0.784238	0.549909
0.87	392	215	105	62	0.671875	0.863436	0.776173	0.788732	0.136564	0.223827	0.328125	0.784238	0.549909
0.875	392	215	105	62	0.671875	0.863436	0.776173	0.788732	0.136564	0.223827	0.328125	0.784238	0.549909
0.88	392	215	105	62	0.671875	0.863436	0.776173	0.788732	0.136564	0.223827	0.328125	0.784238	0.549909
0.885	392	215	105	62	0.671875	0.863436	0.776173	0.788732	0.136564	0.223827	0.328125	0.784238	0.549909
0.89	392	215	105	62	0.671875	0.863436	0.776173	0.788732	0.136564	0.223827	0.328125	0.784238	0.549909
0.895	392	215	105	62	0.671875	0.863436	0.776173	0.788732	0.136564	0.223827	0.328125	0.784238	0.549909
0.9	392	217	103	62	0.678125	0.863436	0.777778	0.791919	0.136564	0.222222	0.321875	0.786822	0.555451
0.905	392	217	103	62	0.678125	0.863436	0.777778	0.791919	0.136564	0.222222	0.321875	0.786822	0.555451
0.91	392	217	103	62	0.678125	0.863436	0.777778	0.791919	0.136564	0.222222	0.321875	0.786822	0.555451
0.915	392	217	103	62	0.678125	0.863436	0.777778	0.791919	0.136564	0.222222	0.321875	0.786822	0.555451
0.92	392	217	103	62	0.678125	0.863436	0.777778	0.791919	0.136564	0.222222	0.321875	0.786822	0.555451
0.925	392	217	103	62	0.678125	0.863436	0.777778	0.791919	0.136564	0.222222	0.321875	0.786822	0.555451
0.93	392	217	103	62	0.678125	0.863436	0.777778	0.791919	0.136564	0.222222	0.321875	0.786822	0.555451
0.935	392	217	103	62	0.678125	0.863436	0.777778	0.791919	0.136564	0.222222	0.321875	0.786822	0.555451
0.94	392	217	103	62	0.678125	0.863436	0.777778	0.791919	0.136564	0.222222	0.321875	0.786822	0.555451
0.945	392	217	103	62	0.678125	0.863436	0.777778	0.791919	0.136564	0.222222	0.321875	0.786822	0.555451
0.95	392	220	100	62	0.6875	0.863436	0.780142	0.796748	0.136564	0.219858	0.3125	0.790698	0.563764
0.955	392	220	100	62	0.6875	0.863436	0.780142	0.796748	0.136564	0.219858	0.3125	0.790698	0.563764
0.96	392	220	100	62	0.6875	0.863436	0.780142	0.796748	0.136564	0.219858	0.3125	0.790698	0.563764
0.965	389	220	100	65	0.6875	0.856828	0.77193	0.795501	0.143172	0.22807	0.3125	0.786822	0.555759
0.97	389	220	100	65	0.6875	0.856828	0.77193	0.795501	0.143172	0.22807	0.3125	0.786822	0.555759
0.975	389	221	99	65	0.690625	0.856828	0.772727	0.797131	0.143172	0.227273	0.309375	0.788114	0.558543
0.98	389	221	99	65	0.690625	0.856828	0.772727	0.797131	0.143172	0.227273	0.309375	0.788114	0.558543
0.985	389	221	99	65	0.690625	0.856828	0.772727	0.797131	0.143172	0.227273	0.309375	0.788114	0.558543
0.99	388	225	95	66	0.703125	0.854626	0.773196	0.803313	0.145374	0.226804	0.296875	0.79199	0.567052
0.995	387	225	95	67	0.703125	0.852423	0.770548	0.802905	0.147577	0.229452	0.296875	0.790698	0.564429
