# Supplementary material for: A systematic evaluation of Mycobacterium tuberculosis Genome-Scale Metabolic Networks
Source: PLoS Comput Biol. 2020 Jun 15;16(6):e1007533. doi: 10.1371/journal.pcbi.1007533 (PMC7316355; doi:10.1371/journal.pcbi.1007533)
Supplement: S8 File — (ZIP) [file pcbi.1007533.s040.zip › YM_Essentiality(Minato_data)/dataset/Tn-Seq_analysis_Minato_MtbYM_medium.xlsx]

## Sheet: data
ORF	k	n	r	s	zbar	Call
Rv0001	1	32	31	1365	1	E
Rv0002	0	31	31	1167	1	E
Rv0004	2	8	6	308	0.9989	E
Rv0005	3	43	40	1997	1	E
Rv0006	1	46	45	2395	1	E
Rv0014c	0	24	24	1784	1	E
Rv0015c	3	16	8	594	0.9991	E
Rv0018c	14	25	11	577	1	E
Rv0020c	8	52	43	1029	1	E
Rv0023	0	12	12	582	1	E
Rv0041	1	73	72	2800	1	E
Rv0046c	0	17	17	1030	1	E
Rv0050	7	37	11	342	0.9999	E
Rv0054	0	5	5	218	0.9985	E
Rv0058	0	39	39	2561	1	E
Rv0060	1	23	22	998	1	E
Rv0066c	0	38	38	2152	1	E
Rv0153c	1	11	9	412	0.9999	E
Rv0206c	0	34	34	2734	1	E
Rv0225	0	20	20	988	1	E
Rv0226c	2	29	23	1540	1	E
Rv0227c	0	23	23	1056	1	E
Rv0228	1	14	13	936	1	E
Rv0236c	0	39	39	4051	1	E
Rv0278c	11	26	12	859	1	E
Rv0282	1	24	23	1778	1	E
Rv0283	0	24	24	1517	1	E
Rv0284	0	61	61	3802	1	E
Rv0285	0	5	5	186	0.9988	E
Rv0286	2	32	30	1245	1	E
Rv0287	0	5	5	263	0.9992	E
Rv0288	0	8	8	275	1	E
Rv0289	0	14	14	779	1	E
Rv0290	0	19	19	1273	1	E
Rv0291	0	13	13	1180	1	E
Rv0292	2	17	15	685	1	E
Rv0334	0	19	19	797	1	E
Rv0347	4	18	13	769	1	E
Rv0348	8	19	8	477	0.9997	E
Rv0350	0	17	17	1510	1	E
Rv0351	2	10	7	469	0.999	E
Rv0352	5	14	7	696	0.9975	E
Rv0357c	0	24	24	1140	1	E
Rv0358	3	14	10	494	1	E
Rv0364	1	13	11	581	1	E
Rv0382c	0	12	12	404	1	E
Rv0383c	2	9	7	351	0.9977	E
Rv0384c	0	25	25	2486	1	E
Rv0410c	0	31	31	1947	1	E
Rv0411c	1	9	8	509	1	E
Rv0412c	0	23	23	1155	1	E
Rv0414c	1	10	9	493	0.9996	E
Rv0415	0	12	12	947	1	E
Rv0417	0	16	16	738	1	E
Rv0422c	0	14	14	678	1	E
Rv0429c	0	9	9	487	1	E
Rv0440	0	13	13	1427	1	E
Rv0455c	0	11	11	411	1	E
Rv0462	0	27	27	1209	1	E
Rv0467	3	19	10	602	0.9997	E
Rv0482	1	14	13	1033	1	E
Rv0504c	0	8	8	349	0.9999	E
Rv0509	1	22	20	1215	1	E
Rv0510	0	13	13	919	1	E
Rv0511	1	19	18	1519	1	E
Rv0512	1	22	21	951	1	E
Rv0524	0	21	21	1234	1	E
Rv0525	1	10	9	504	1	E
Rv0526	0	7	7	427	0.9995	E
Rv0528	0	16	16	1373	1	E
Rv0529	0	18	18	923	1	E
Rv0534c	0	11	11	633	1	E
Rv0541c	0	18	18	1250	1	E
Rv0542c	0	14	14	911	1	E
Rv0548c	1	12	11	786	1	E
Rv0553	2	12	10	931	1	E
Rv0555	0	15	15	1346	1	E
Rv0556	0	13	13	455	1	E
Rv0557	3	15	10	633	1	E
Rv0558	0	14	14	608	1	E
Rv0562	1	15	14	704	1	E
Rv0635	0	14	14	385	1	E
Rv0636	0	8	8	371	1	E
Rv0637	1	8	7	399	0.9994	E
Rv0638	0	9	9	355	1	E
Rv0639	1	13	12	568	1	E
Rv0641	1	8	7	602	0.9987	E
Rv0647c	3	15	12	1246	1	E
Rv0651	0	6	6	455	0.9985	E
Rv0667	1	39	38	3364	1	E
Rv0668	8	52	42	3740	1	E
Rv0682	0	8	8	308	1	E
Rv0684	0	34	34	2016	1	E
Rv0685	1	12	11	909	1	E
Rv0701	0	16	16	527	1	E
Rv0702	0	11	11	563	1	E
Rv0704	1	18	16	727	1	E
Rv0706	0	9	9	582	1	E
Rv0707	0	14	14	676	1	E
Rv0708	1	10	9	380	1	E
Rv0710	2	12	10	269	0.9999	E
Rv0714	0	5	5	275	0.9989	E
Rv0715	0	5	5	242	0.998	E
Rv0718	0	10	10	345	1	E
Rv0719	0	16	16	531	1	E
Rv0721	2	13	10	544	1	E
Rv0732	1	28	27	1186	1	E
Rv0777	1	19	18	1367	1	E
Rv0780	3	26	12	337	1	E
Rv0811c	1	17	16	939	1	E
Rv0817c	1	16	15	681	1	E
Rv0820	1	13	12	719	1	E
Rv0824c	0	19	19	922	1	E
Rv0846c	1	31	21	1085	1	E
Rv0883c	0	6	6	596	0.9977	E
Rv0896	5	29	15	666	1	E
Rv0902c	2	14	12	890	1	E
Rv0903c	1	10	9	585	0.9999	E
Rv0928	2	22	17	895	1	E
Rv0929	2	17	10	617	1	E
Rv0930	2	17	8	310	0.9983	E
Rv0946c	2	19	14	1133	1	E
Rv0949	6	45	14	850	1	E
Rv0951	0	16	16	841	1	E
Rv0952	1	12	11	732	1	E
Rv0957	0	24	24	1490	1	E
Rv0982	2	23	21	1324	1	E
Rv0993	1	15	14	850	1	E
Rv1002c	8	24	8	730	0.999	E
Rv1007c	0	31	31	1520	1	E
Rv1011	0	13	13	834	1	E
Rv1014c	0	11	11	481	1	E
Rv1017c	0	12	12	934	1	E
Rv1018c	0	24	24	1260	1	E
Rv1023	3	17	7	485	0.9929	E
Rv1024	0	8	8	292	1	E
Rv1044	2	13	11	476	1	E
Rv1086	2	15	13	713	1	E
Rv1092c	0	19	19	902	1	E
Rv1093	0	14	14	1212	1	E
Rv1094	1	13	12	642	1	E
Rv1098c	0	12	12	1226	1	E
Rv1110	0	14	14	889	1	E
Rv1111c	7	24	13	576	1	E
Rv1122	1	15	14	1011	1	E
Rv1127c	3	19	8	415	0.9981	E
Rv1166	1	24	23	1706	1	E
Rv1177	0	7	7	197	1	E
Rv1188	8	22	7	331	0.9952	E
Rv1201c	0	11	11	744	1	E
Rv1202	1	17	16	888	1	E
Rv1208	2	14	9	300	0.9995	E
Rv1221	3	17	14	505	1	E
Rv1223	2	23	21	1542	1	E
Rv1229c	2	16	14	1032	1	E
Rv1248c	1	46	39	3029	1	E
Rv1254	1	27	25	911	1	E
Rv1292	0	34	34	1443	1	E
Rv1293	0	27	27	1247	1	E
Rv1294	0	24	24	1295	1	E
Rv1295	2	21	19	999	1	E
Rv1296	1	16	14	781	1	E
Rv1297	0	22	22	1746	1	E
Rv1299	0	14	14	584	1	E
Rv1300	0	14	14	752	1	E
Rv1302	4	20	16	1036	1	E
Rv1304	1	11	10	648	1	E
Rv1305	0	8	8	234	0.9999	E
Rv1307	1	20	19	1283	1	E
Rv1308	1	26	24	1362	1	E
Rv1309	0	19	19	895	1	E
Rv1310	0	20	20	1378	1	E
Rv1315	1	17	16	1211	1	E
Rv1326c	0	42	42	1998	1	E
Rv1327c	0	39	39	1981	1	E
Rv1338	1	17	16	640	1	E
Rv1343c	2	12	9	309	0.9999	E
Rv1348	2	38	20	912	1	E
Rv1349	2	20	18	1418	1	E
Rv1380	0	13	13	790	1	E
Rv1381	0	11	11	1015	1	E
Rv1383	0	13	13	1117	1	E
Rv1384	0	46	46	3189	1	E
Rv1389	0	6	6	387	0.9979	E
Rv1390	0	8	8	327	1	E
Rv1391	3	21	18	1182	1	E
Rv1392	1	20	19	1141	1	E
Rv1402	1	28	24	1402	1	E
Rv1420	14	29	8	640	0.9979	E
Rv1422	2	11	6	695	0.993	E
Rv1423	1	12	11	796	1	E
Rv1438	0	16	16	766	1	E
Rv1440	1	6	5	172	0.9983	E
Rv1449c	1	26	25	2019	1	E
Rv1451	0	16	16	822	1	E
Rv1456c	1	15	14	775	1	E
Rv1459c	5	26	21	1145	1	E
Rv1461	0	59	59	2393	1	E
Rv1462	0	14	14	943	1	E
Rv1463	1	12	11	723	1	E
Rv1465	1	8	7	350	0.9995	E
Rv1475c	1	56	55	2796	1	E
Rv1476	0	7	7	548	0.9992	E
Rv1477	2	25	23	1315	1	E
Rv1479	0	14	14	947	1	E
Rv1481	1	14	13	941	1	E
Rv1483	0	13	13	693	1	E
Rv1484	1	10	9	741	0.9999	E
Rv1485	0	25	25	917	1	E
Rv1512	0	13	13	890	1	E
Rv1536	0	79	79	3100	1	E
Rv1547	1	48	47	3149	1	E
Rv1594	0	10	10	876	1	E
Rv1595	6	24	10	620	0.9999	E
Rv1599	0	17	17	1291	1	E
Rv1600	3	26	15	678	1	E
Rv1601	0	15	15	522	1	E
Rv1602	1	11	10	575	1	E
Rv1603	1	10	9	676	1	E
Rv1605	0	7	7	645	0.9995	E
Rv1606	1	9	8	295	0.9999	E
Rv1610	0	6	6	602	0.9968	E
Rv1611	0	12	12	679	1	E
Rv1614	3	27	23	778	1	E
Rv1617	0	14	14	1298	1	E
Rv1629	0	42	42	2676	1	E
Rv1630	0	17	17	1326	1	E
Rv1631	2	12	9	591	0.9999	E
Rv1641	2	12	10	403	1	E
Rv1643	0	8	8	228	1	E
Rv1649	0	13	13	844	1	E
Rv1650	0	37	37	2408	1	E
Rv1652	0	15	15	782	1	E
Rv1655	0	10	10	1010	1	E
Rv1658	0	18	18	1124	1	E
Rv1659	1	8	7	1000	1	E
Rv1662	32	67	9	368	0.9943	E
Rv1689	0	20	20	1144	1	E
Rv1695	0	8	8	850	1	E
Rv1697	1	18	17	1113	1	E
Rv1699	1	37	35	1620	1	E
Rv1708	1	19	17	822	1	E
Rv1713	0	12	12	1243	1	E
Rv1782	0	20	20	1476	1	E
Rv1783	1	18	17	1240	1	E
Rv1784	3	42	33	1712	1	E
Rv1794	2	22	18	773	1	E
Rv1795	2	23	17	1282	1	E
Rv1796	4	36	20	1183	1	E
Rv1797	1	15	10	709	1	E
Rv1822	1	17	16	480	1	E
Rv1827	0	8	8	455	0.9995	E
Rv1828	0	14	14	676	1	E
Rv1830	1	12	11	567	1	E
Rv1837c	1	26	25	2078	1	E
Rv1990c	0	6	6	283	1	E
Rv2017	0	12	12	878	1	E
Rv2047c	3	32	18	1157	1	E
Rv2048c	32	148	36	3186	1	E
Rv2050	0	5	5	250	0.9997	E
Rv2051c	12	33	15	667	1	E
Rv2093c	1	12	11	680	1	E
Rv2109c	0	18	18	693	1	E
Rv2110c	1	18	12	459	1	E
Rv2121c	0	9	9	578	1	E
Rv2124c	13	44	12	581	1	E
Rv2139	1	14	13	953	1	E
Rv2145c	0	11	11	669	1	E
Rv2147c	3	19	14	386	1	E
Rv2150c	0	8	8	819	0.9997	E
Rv2151c	0	7	7	840	0.9997	E
Rv2152c	0	14	14	1124	1	E
Rv2153c	0	14	14	820	1	E
Rv2154c	1	18	15	1202	1	E
Rv2155c	0	20	20	1372	1	E
Rv2156c	0	12	12	1035	1	E
Rv2157c	0	10	10	1357	1	E
Rv2158c	0	11	11	1170	1	E
Rv2163c	0	29	29	1546	1	E
Rv2164c	0	10	10	808	1	E
Rv2165c	0	19	19	906	1	E
Rv2166c	0	8	8	353	1	E
Rv2172c	1	17	16	731	1	E
Rv2174	3	28	18	1012	1	E
Rv2178c	0	16	16	1288	1	E
Rv2179c	1	7	6	275	0.9992	E
Rv2182c	0	21	21	641	1	E
Rv2188c	0	19	19	1103	1	E
Rv2193	1	17	14	522	1	E
Rv2194	0	12	12	709	1	E
Rv2195	1	22	21	1147	1	E
Rv2196	2	31	28	1368	1	E
Rv2198c	1	14	13	539	1	E
Rv2200c	2	20	18	780	1	E
Rv2201	2	30	28	1633	1	E
Rv2202c	3	19	10	272	0.9991	E
Rv2215	1	15	14	1506	1	E
Rv2217	4	12	8	514	0.9999	E
Rv2218	1	15	13	865	1	E
Rv2219	2	9	7	640	0.9989	E
Rv2220	1	30	29	1370	1	E
Rv2228c	5	18	9	444	0.9996	E
Rv2235	2	17	12	617	1	E
Rv2242	1	17	16	1094	1	E
Rv2244	0	6	6	195	0.9998	E
Rv2245	0	16	16	1227	1	E
Rv2246	3	19	16	1187	1	E
Rv2343c	0	26	26	1861	1	E
Rv2357c	1	31	22	920	1	E
Rv2361c	1	17	16	791	1	E
Rv2373c	1	10	9	737	1	E
Rv2386c	6	18	10	840	1	E
Rv2391	2	19	14	1194	1	E
Rv2392	0	13	13	616	1	E
Rv2413c	0	13	13	810	1	E
Rv2418c	3	21	10	254	0.9969	E
Rv2421c	0	13	13	545	1	E
Rv2438c	0	39	39	1978	1	E
Rv2440c	0	12	12	1146	1	E
Rv2441c	0	4	4	158	0.9957	E
Rv2442c	0	4	4	242	0.9957	E
Rv2444c	3	32	29	2046	1	E
Rv2445c	0	4	4	308	0.9952	E
Rv2447c	0	13	13	1221	1	E
Rv2448c	0	28	28	2183	1	E
Rv2457c	0	19	19	1155	1	E
Rv2460c	0	10	10	578	1	E
Rv2461c	1	10	7	362	0.9991	E
Rv2465c	0	7	7	425	0.9995	E
Rv2476c	0	64	64	4682	1	E
Rv2477c	3	27	14	605	1	E
Rv2507	2	20	14	535	1	E
Rv2509	1	12	11	778	1	E
Rv2516c	1	13	8	429	0.9997	E
Rv2518c	5	21	9	654	0.9999	E
Rv2524c	2	71	69	9039	1	E
Rv2533c	0	4	4	250	0.9955	E
Rv2537c	1	7	6	347	0.999	E
Rv2538c	0	10	10	1059	1	E
Rv2539c	0	5	5	308	0.9984	E
Rv2540c	0	10	10	1025	1	E
Rv2553c	1	18	14	800	1	E
Rv2555c	0	42	42	2535	1	E
Rv2572c	0	23	23	1724	1	E
Rv2580c	0	18	18	1214	1	E
Rv2583c	21	36	9	514	0.9988	E
Rv2586c	3	18	14	863	1	E
Rv2587c	1	24	23	1577	1	E
Rv2610c	0	16	16	1067	1	E
Rv2611c	1	15	14	837	1	E
Rv2614c	0	28	28	1932	1	E
Rv2673	1	29	28	1212	1	E
Rv2676c	0	13	13	610	1	E
Rv2677c	1	16	15	1266	1	E
Rv2678c	0	16	16	1057	1	E
Rv2682c	0	24	24	1704	1	E
Rv2690c	3	32	15	824	1	E
Rv2697c	0	5	5	258	0.9992	E
Rv2698	0	12	12	395	1	E
Rv2699c	0	4	4	187	0.9943	E
Rv2703	0	21	21	1537	1	E
Rv2710	2	13	9	627	1	E
Rv2711	0	7	7	568	0.9997	E
Rv2720	0	8	8	269	1	E
Rv2726c	0	11	11	755	1	E
Rv2746c	0	14	14	560	1	E
Rv2748c	5	30	25	2216	1	E
Rv2753c	0	10	10	666	1	E
Rv2754c	0	9	9	437	1	E
Rv2763c	0	9	9	312	1	E
Rv2764c	0	21	21	743	1	E
Rv2773c	2	12	7	432	0.998	E
Rv2783c	1	19	18	1917	1	E
Rv2786c	2	14	12	873	1	E
Rv2794c	0	8	8	576	0.9999	E
Rv2827c	0	14	14	776	1	E
Rv2837c	0	13	13	843	1	E
Rv2838c	1	8	7	397	0.9996	E
Rv2839c	0	31	31	2677	1	E
Rv2841c	1	14	13	920	1	E
Rv2845c	0	30	30	1630	1	E
Rv2846c	2	33	31	1411	1	E
Rv2847c	3	18	15	1033	1	E
Rv2868c	3	14	11	749	1	E
Rv2869c	2	21	14	774	1	E
Rv2870c	3	16	13	1054	1	E
Rv2881c	1	12	11	770	1	E
Rv2882c	1	16	15	423	1	E
Rv2883c	0	10	10	649	1	E
Rv2889c	0	10	10	737	1	E
Rv2890c	0	9	9	644	1	E
Rv2903c	0	12	12	577	1	E
Rv2906c	0	10	10	586	1	E
Rv2909c	0	7	7	301	0.9997	E
Rv2916c	0	10	10	1393	1	E
Rv2921c	0	13	13	856	1	E
Rv2925c	0	11	11	524	1	E
Rv2927c	1	12	11	617	1	E
Rv2968c	1	11	10	520	1	E
Rv2969c	0	11	11	631	1	E
Rv2971	1	15	14	606	1	E
Rv2977c	2	9	7	841	0.9997	E
Rv2981c	0	14	14	1053	1	E
Rv2986c	0	8	8	492	1	E
Rv2992c	0	19	19	1201	1	E
Rv3001c	2	13	8	659	0.9997	E
Rv3006	0	16	16	926	1	E
Rv3009c	1	20	19	1458	1	E
Rv3011c	1	23	22	1328	1	E
Rv3014c	0	13	13	1898	1	E
Rv3025c	3	17	13	851	1	E
Rv3030	0	11	11	682	0.9999	E
Rv3031	0	20	20	1325	1	E
Rv3032	3	11	7	950	0.9992	E
Rv3034c	3	13	10	573	1	E
Rv3035	1	19	18	1034	1	E
Rv3038c	2	14	11	820	1	E
Rv3042c	2	11	7	731	0.9989	E
Rv3043c	2	26	24	1490	1	E
Rv3044	3	17	10	499	1	E
Rv3048c	0	23	23	907	1	E
Rv3051c	0	55	55	2003	1	E
Rv3052c	0	14	14	339	1	E
Rv3101c	1	18	16	844	1	E
Rv3102c	0	8	8	644	0.9998	E
Rv3105c	2	17	15	811	1	E
Rv3137	0	9	9	766	1	E
Rv3193c	15	83	22	604	1	E
Rv3198c	5	35	30	1676	1	E
Rv3206c	1	24	23	1094	1	E
Rv3215	0	16	16	999	1	E
Rv3219	0	4	4	186	0.997	E
Rv3227	1	8	7	1098	0.9998	E
Rv3240c	3	46	36	2174	1	E
Rv3244c	0	21	21	1606	1	E
Rv3245c	0	20	20	1570	1	E
Rv3246c	0	11	11	555	1	E
Rv3247c	0	10	10	605	1	E
Rv3248c	1	24	21	1437	1	E
Rv3255c	0	21	21	1118	1	E
Rv3257c	0	24	24	1309	1	E
Rv3264c	1	17	16	979	1	E
Rv3265c	1	17	16	758	1	E
Rv3266c	1	17	16	803	1	E
Rv3267	0	23	23	1436	1	E
Rv3276c	2	9	6	715	0.9941	E
Rv3277	4	13	7	364	0.9969	E
Rv3279c	0	6	6	610	0.9975	E
Rv3280	0	32	32	1557	1	E
Rv3285	1	27	26	1718	1	E
Rv3302c	0	28	28	1503	1	E
Rv3303c	3	22	14	979	1	E
Rv3306c	5	15	9	358	1	E
Rv3336c	0	14	14	975	1	E
Rv3356c	0	9	9	655	1	E
Rv3372	0	9	9	849	1	E
Rv3396c	0	16	16	1394	1	E
Rv3410c	2	14	11	930	1	E
Rv3411c	1	15	14	1523	1	E
Rv3423c	1	21	20	1110	1	E
Rv3436c	0	30	30	1808	1	E
Rv3441c	1	15	14	713	1	E
Rv3442c	0	7	7	345	0.9996	E
Rv3443c	0	7	7	410	0.9994	E
Rv3456c	0	8	8	394	1	E
Rv3457c	2	13	11	875	1	E
Rv3458c	0	13	13	587	1	E
Rv3460c	0	10	10	371	0.9999	E
Rv3462c	1	6	5	211	0.9977	E
Rv3464	1	23	12	478	1	E
Rv3465	1	9	8	372	0.9998	E
Rv3490	6	31	8	313	0.9957	E
Rv3580c	0	27	27	1244	1	E
Rv3581c	0	5	5	381	0.9936	E
Rv3582c	1	14	13	662	1	E
Rv3583c	0	8	8	444	0.9999	E
Rv3587c	0	14	14	710	1	E
Rv3593	3	20	17	1174	1	E
Rv3596c	0	29	29	2453	1	E
Rv3597c	0	5	5	310	0.9989	E
Rv3598c	0	31	31	1381	1	E
Rv3604c	2	14	12	844	1	E
Rv3608c	0	9	9	794	1	E
Rv3609c	1	12	11	445	1	E
Rv3610c	4	34	22	1552	1	E
Rv3624c	0	11	11	548	1	E
Rv3625c	0	9	9	926	1	E
Rv3627c	0	14	14	1259	1	E
Rv3628	1	10	9	349	1	E
Rv3630	8	25	13	600	1	E
Rv3634c	0	20	20	874	1	E
Rv3635	1	26	25	1640	1	E
Rv3644c	1	16	15	1112	1	E
Rv3646c	0	52	52	2586	1	E
Rv3670	1	16	14	618	1	E
Rv3671c	0	15	15	1136	1	E
Rv3673c	1	8	7	561	0.9991	E
Rv3708c	0	10	10	960	1	E
Rv3709c	1	14	13	1020	1	E
Rv3712	0	11	11	1192	1	E
Rv3713	1	11	10	642	0.9999	E
Rv3721c	0	26	26	1716	1	E
Rv3722c	2	31	29	1183	1	E
Rv3754	1	14	13	832	1	E
Rv3764c	0	16	16	1285	1	E
Rv3778c	0	17	17	1185	1	E
Rv3780	1	9	8	507	0.9997	E
Rv3781	0	14	14	757	1	E
Rv3782	0	18	18	810	1	E
Rv3783	2	12	10	698	1	E
Rv3789	0	8	8	287	0.9999	E
Rv3790	1	28	27	1362	1	E
Rv3791	0	12	12	691	1	E
Rv3792	1	33	32	1733	1	E
Rv3793	4	53	47	3125	1	E
Rv3794	2	55	28	1494	1	E
Rv3795	1	50	49	2919	1	E
Rv3799c	0	17	17	1377	1	E
Rv3800c	0	58	58	5180	1	E
Rv3801c	0	24	24	1823	1	E
Rv3804c	6	16	7	388	0.9956	E
Rv3805c	0	40	40	1711	1	E
Rv3806c	0	18	18	741	1	E
Rv3807c	0	4	4	283	0.9951	E
Rv3808c	0	29	29	1748	1	E
Rv3809c	1	34	33	998	1	E
Rv3810	2	14	12	636	1	E
Rv3823c	43	78	13	309	1	E
Rv3834c	0	23	23	1161	1	E
Rv3846	0	14	14	606	1	E
Rv3863	8	17	8	608	0.9991	E
Rv3902c	1	26	25	514	1	E
Rv3907c	0	19	19	1337	1	E
Rv3909	2	41	38	2177	1	E
Rv3910	13	54	34	1439	1	E
Rv3913	1	18	17	923	1	E
Rv3914	0	6	6	315	0.9996	E
Rv3915	1	25	24	1113	1	E
Rv3917c	1	18	17	845	1	E
Rv3918c	0	19	19	934	1	E
Rv3921c	0	23	23	1021	1	E
Rvnr01	0	62	62	1455	1	E
Rv0003	18	35	10	143	0.0014	NE
Rv0007	8	11	1	2	0	NE
Rv0008c	3	4	1	2	0	NE
Rv0009	6	7	1	2	0	NE
Rv0010c	8	10	2	12	0	NE
Rv0012	15	16	1	2	0	NE
Rv0013	12	15	1	2	0	NE
Rv0017c	13	26	3	171	0	NE
Rv0019c	11	13	1	2	0	NE
Rv0021c	19	22	1	2	0	NE
Rv0022c	6	8	1	2	0	NE
Rv0024	11	13	1	2	0	NE
Rv0025	7	8	1	2	0	NE
Rv0026	12	15	2	112	0	NE
Rv0027	4	5	1	2	0	NE
Rv0028	5	5	0	0	0	NE
Rv0029	16	19	2	30	0	NE
Rv0030	5	5	0	0	0	NE
Rv0032	45	57	3	45	0	NE
Rv0035	23	25	2	110	0	NE
Rv0036c	4	4	0	0	0	NE
Rv0037c	15	20	2	44	0	NE
Rv0038	7	8	1	2	0	NE
Rv0039c	3	4	1	2	0	NE
Rv0040c	6	9	1	2	0	NE
Rv0042c	4	5	1	2	0	NE
Rv0043c	10	10	0	0	0	NE
Rv0044c	18	20	1	2	0	NE
Rv0045c	7	7	0	0	0	NE
Rv0047c	5	7	1	2	0	NE
Rv0048c	15	16	1	2	0	NE
Rv0049	6	9	2	57	0	NE
Rv0051	26	34	3	28	0	NE
Rv0052	6	7	1	2	0	NE
Rv0053	2	7	5	170	0.0133	NE
Rv0055	1	5	3	69	0.0002	NE
Rv0056	8	8	0	0	0	NE
Rv0057	14	16	1	2	0	NE
Rv0059	20	21	1	2	0	NE
Rv0061	5	6	1	2	0	NE
Rv0062	17	22	1	2	0	NE
Rv0063	22	24	1	2	0	NE
Rv0064	56	69	3	87	0	NE
Rv0065	6	8	1	2	0	NE
Rv0068	10	12	2	95	0	NE
Rv0069c	11	12	1	2	0	NE
Rv0070c	16	18	1	2	0	NE
Rv0071	7	8	1	2	0	NE
Rv0072	16	17	1	2	0	NE
Rv0073	16	16	0	0	0	NE
Rv0074	16	20	2	89	0	NE
Rv0075	20	25	2	71	0	NE
Rv0077c	13	14	1	2	0	NE
Rv0078	4	9	2	202	0	NE
Rv0078A	8	10	1	2	0	NE
Rv0079	10	14	2	152	0	NE
Rv0080	3	5	1	2	0	NE
Rv0081	6	6	0	0	0	NE
Rv0082	4	7	3	35	0	NE
Rv0083	17	23	2	12	0	NE
Rv0084	8	9	1	2	0	NE
Rv0085	4	4	0	0	0	NE
Rv0086	11	15	2	172	0	NE
Rv0088	9	14	3	59	0	NE
Rv0089	7	11	2	67	0	NE
Rv0090	10	12	1	2	0	NE
Rv0091	9	11	1	2	0	NE
Rv0092	17	30	3	135	0	NE
Rv0093c	5	8	1	2	0	NE
Rv0094c	14	14	0	0	0	NE
Rv0095c	4	9	4	162	0.0072	NE
Rv0096	30	34	2	10	0	NE
Rv0097	23	26	2	9	0	NE
Rv0098	10	12	1	2	0	NE
Rv0099	19	32	4	129	0	NE
Rv0100	4	4	0	0	0	NE
Rv0101	83	123	4	237	0	NE
Rv0103c	24	30	2	12	0	NE
Rv0104	24	28	2	25	0	NE
Rv0106	11	12	1	2	0	NE
Rv0107c	44	65	3	156	0	NE
Rv0109	15	28	5	239	0.0044	NE
Rv0110	12	13	1	2	0	NE
Rv0111	39	43	1	2	0	NE
Rv0112	22	31	3	68	0	NE
Rv0113	8	13	4	213	0.0003	NE
Rv0114	9	10	1	2	0	NE
Rv0115	17	18	1	2	0	NE
Rv0116c	17	17	0	0	0	NE
Rv0117	12	17	3	145	0	NE
Rv0118c	19	26	2	22	0	NE
Rv0119	5	14	5	194	0	NE
Rv0120c	15	27	2	10	0	NE
Rv0121c	4	10	5	69	0	NE
Rv0122	5	9	4	58	0	NE
Rv0124	9	14	3	177	0	NE
Rv0125	8	10	2	65	0	NE
Rv0126	18	31	4	230	0.0001	NE
Rv0128	19	20	1	2	0	NE
Rv0129c	20	28	2	11	0	NE
Rv0130	2	4	2	36	0	NE
Rv0131c	14	18	2	15	0	NE
Rv0132c	13	15	1	2	0	NE
Rv0133	7	8	1	2	0	NE
Rv0134	12	12	0	0	0	NE
Rv0135c	9	11	1	2	0	NE
Rv0136	20	23	1	2	0	NE
Rv0137c	8	11	2	60	0	NE
Rv0138	7	7	0	0	0	NE
Rv0139	11	12	1	2	0	NE
Rv0140	15	16	1	2	0	NE
Rv0141c	6	9	1	2	0	NE
Rv0142	6	7	1	2	0	NE
Rv0143c	23	27	2	12	0	NE
Rv0144	13	14	1	2	0	NE
Rv0145	14	15	1	2	0	NE
Rv0146	16	17	1	2	0	NE
Rv0147	24	26	1	2	0	NE
Rv0148	17	17	0	0	0	NE
Rv0149	21	22	1	2	0	NE
Rv0150c	2	4	2	36	0.0002	NE
Rv0151c	42	44	1	2	0	NE
Rv0152c	38	40	1	2	0	NE
Rv0154c	8	12	2	63	0	NE
Rv0155	11	11	0	0	0	NE
Rv0157	15	15	0	0	0	NE
Rv0158	16	16	0	0	0	NE
Rv0159c	48	50	1	2	0	NE
Rv0160c	38	42	1	2	0	NE
Rv0161	12	19	2	60	0	NE
Rv0162c	13	16	1	2	0	NE
Rv0163	11	11	0	0	0	NE
Rv0164	2	9	7	141	0.0005	NE
Rv0165c	7	8	1	2	0	NE
Rv0166	24	28	1	2	0	NE
Rv0167	5	7	1	2	0	NE
Rv0168	14	15	1	2	0	NE
Rv0169	37	39	1	2	0	NE
Rv0170	17	18	1	2	0	NE
Rv0171	25	25	0	0	0	NE
Rv0172	33	33	0	0	0	NE
Rv0173	15	16	1	2	0	NE
Rv0174	29	31	1	2	0	NE
Rv0175	9	9	0	0	0	NE
Rv0176	13	15	2	26	0	NE
Rv0177	12	12	0	0	0	NE
Rv0178	12	12	0	0	0	NE
Rv0179c	18	22	1	2	0	NE
Rv0180c	27	28	1	2	0	NE
Rv0181c	14	15	1	2	0	NE
Rv0182c	19	21	1	2	0	NE
Rv0183	16	16	0	0	0	NE
Rv0184	8	11	2	45	0	NE
Rv0185	6	10	2	11	0	NE
Rv0186	28	34	2	37	0	NE
Rv0187	6	8	1	2	0	NE
Rv0188	10	11	1	2	0	NE
Rv0189c	15	22	4	268	0.017	NE
Rv0191	18	20	1	2	0	NE
Rv0192	14	14	0	0	0	NE
Rv0192A	3	3	0	0	0	NE
Rv0193c	34	34	0	0	0	NE
Rv0194	50	56	1	2	0	NE
Rv0195	5	6	1	2	0	NE
Rv0196	7	7	0	0	0	NE
Rv0197	29	34	1	2	0	NE
Rv0198c	27	42	3	113	0	NE
Rv0199	10	12	2	57	0	NE
Rv0200	4	8	2	68	0	NE
Rv0201c	6	8	2	28	0	NE
Rv0203	4	4	0	0	0	NE
Rv0204c	7	19	6	179	0	NE
Rv0205	13	13	0	0	0	NE
Rv0207c	9	9	0	0	0	NE
Rv0208c	10	12	1	2	0	NE
Rv0209	11	15	2	60	0	NE
Rv0210	10	13	1	2	0	NE
Rv0211	25	25	0	0	0	NE
Rv0212c	6	6	0	0	0	NE
Rv0213c	30	31	1	2	0	NE
Rv0214	28	34	2	19	0	NE
Rv0215c	15	18	1	2	0	NE
Rv0216	14	24	3	44	0	NE
Rv0217c	16	21	2	43	0	NE
Rv0218	14	19	3	101	0	NE
Rv0219	10	12	1	2	0	NE
Rv0220	17	25	2	61	0	NE
Rv0221	23	28	1	2	0	NE
Rv0222	8	9	1	2	0	NE
Rv0223c	20	25	4	36	0	NE
Rv0229c	14	16	1	2	0	NE
Rv0230c	15	16	1	2	0	NE
Rv0231	35	37	1	2	0	NE
Rv0232	9	9	0	0	0	NE
Rv0233	12	12	0	0	0	NE
Rv0234c	14	23	3	128	0	NE
Rv0235c	21	27	1	2	0	NE
Rv0237	9	14	2	98	0	NE
Rv0238	10	13	2	9	0	NE
Rv0240	7	9	2	113	0	NE
Rv0241c	12	16	1	2	0	NE
Rv0242c	10	11	1	2	0	NE
Rv0243	20	20	0	0	0	NE
Rv0244c	23	23	0	0	0	NE
Rv0245	5	5	0	0	0	NE
Rv0246	27	34	5	89	0	NE
Rv0247c	12	12	0	0	0	NE
Rv0248c	39	39	0	0	0	NE
Rv0249c	23	23	0	0	0	NE
Rv0251c	5	5	0	0	0	NE
Rv0252	35	41	2	12	0	NE
Rv0253	6	8	1	2	0	NE
Rv0254c	6	6	0	0	0	NE
Rv0255c	13	15	1	2	0	NE
Rv0256c	29	32	1	2	0	NE
Rv0257	3	4	1	2	0	NE
Rv0258c	5	8	1	2	0	NE
Rv0259c	7	8	1	2	0	NE
Rv0260c	16	21	2	71	0	NE
Rv0261c	19	25	2	77	0	NE
Rv0262c	6	7	1	2	0	NE
Rv0263c	9	16	4	130	0	NE
Rv0264c	9	10	1	2	0	NE
Rv0265c	9	9	0	0	0	NE
Rv0266c	34	42	2	39	0	NE
Rv0267	16	16	0	0	0	NE
Rv0268c	13	13	0	0	0	NE
Rv0269c	9	11	1	2	0	NE
Rv0270	25	26	1	2	0	NE
Rv0271c	30	34	2	33	0	NE
Rv0272c	10	16	3	26	0	NE
Rv0273c	14	17	2	19	0	NE
Rv0274	5	9	3	106	0	NE
Rv0275c	7	9	1	2	0	NE
Rv0276	16	18	1	2	0	NE
Rv0277c	6	6	0	0	0	NE
Rv0279c	14	19	1	2	0	NE
Rv0280	24	26	1	2	0	NE
Rv0281	14	14	0	0	0	NE
Rv0293c	23	27	1	2	0	NE
Rv0294	12	15	2	12	0	NE
Rv0295c	7	10	2	9	0	NE
Rv0296c	29	42	7	137	0	NE
Rv0297	9	14	2	83	0	NE
Rv0299	3	3	0	0	0	NE
Rv0300	5	5	0	0	0	NE
Rv0301	8	8	0	0	0	NE
Rv0302	8	8	0	0	0	NE
Rv0303	13	13	0	0	0	NE
Rv0304c	121	136	2	19	0	NE
Rv0305c	52	60	2	17	0	NE
Rv0306	8	9	1	2	0	NE
Rv0307c	7	9	1	2	0	NE
Rv0308	13	16	2	88	0	NE
Rv0309	9	13	3	54	0	NE
Rv0310c	9	12	2	44	0	NE
Rv0311	14	17	2	39	0	NE
Rv0312	11	22	5	112	0	NE
Rv0313	6	6	0	0	0	NE
Rv0314c	6	7	1	2	0	NE
Rv0315	10	11	1	2	0	NE
Rv0316	5	8	1	2	0	NE
Rv0317c	12	13	1	2	0	NE
Rv0318c	7	8	1	2	0	NE
Rv0319	7	9	2	65	0	NE
Rv0320	15	16	1	2	0	NE
Rv0321	6	7	1	2	0	NE
Rv0322	16	24	3	84	0	NE
Rv0323c	9	12	1	2	0	NE
Rv0324	11	12	1	2	0	NE
Rv0325	7	7	0	0	0	NE
Rv0326	4	10	2	31	0	NE
Rv0327c	17	24	3	60	0	NE
Rv0328	8	11	1	2	0	NE
Rv0329c	6	9	2	18	0	NE
Rv0330c	7	9	1	2	0	NE
Rv0331	13	18	2	81	0	NE
Rv0332	11	13	1	2	0	NE
Rv0333	3	4	1	2	0	NE
Rv0336	17	18	1	2	0	NE
Rv0337c	18	22	2	17	0	NE
Rv0338c	30	37	3	95	0	NE
Rv0339c	18	30	3	173	0	NE
Rv0340	4	6	1	2	0	NE
Rv0341	12	19	2	309	0.0177	NE
Rv0342	21	27	3	115	0	NE
Rv0343	8	13	2	38	0	NE
Rv0344c	8	12	2	147	0	NE
Rv0345	7	7	0	0	0	NE
Rv0346c	29	29	0	0	0	NE
Rv0349	8	8	0	0	0	NE
Rv0353	6	6	0	0	0	NE
Rv0354c	5	5	0	0	0	NE
Rv0355c	157	172	2	98	0	NE
Rv0356c	7	9	2	37	0	NE
Rv0359	11	11	0	0	0	NE
Rv0360c	8	9	1	2	0	NE
Rv0361	7	8	1	2	0	NE
Rv0362	14	16	1	2	0	NE
Rv0363c	15	17	1	2	0	NE
Rv0365c	17	20	2	8	0	NE
Rv0366c	5	6	1	2	0	NE
Rv0368c	15	17	1	2	0	NE
Rv0369c	5	7	1	2	0	NE
Rv0370c	14	21	4	157	0	NE
Rv0371c	4	7	2	141	0	NE
Rv0372c	5	6	1	2	0	NE
Rv0373c	28	38	3	101	0	NE
Rv0374c	3	6	2	105	0	NE
Rv0375c	5	8	3	213	0	NE
Rv0376c	13	21	3	188	0	NE
Rv0377	7	10	1	2	0	NE
Rv0379	4	4	0	0	0	NE
Rv0380c	9	10	1	2	0	NE
Rv0381c	13	17	1	2	0	NE
Rv0385	16	20	4	200	0.0003	NE
Rv0386	32	44	2	25	0	NE
Rv0387c	11	14	2	10	0	NE
Rv0388c	6	10	2	27	0	NE
Rv0389	8	9	1	2	0	NE
Rv0390	7	8	1	2	0	NE
Rv0391	14	22	3	112	0	NE
Rv0392c	12	16	1	2	0	NE
Rv0393	8	10	2	244	0.0003	NE
Rv0394c	9	10	1	2	0	NE
Rv0395	4	8	3	121	0	NE
Rv0396	4	6	2	9	0	NE
Rv0397	3	4	1	2	0	NE
Rv0398c	4	5	1	2	0	NE
Rv0399c	15	24	4	71	0	NE
Rv0400c	6	10	2	13	0	NE
Rv0402c	44	55	2	33	0	NE
Rv0403c	7	7	0	0	0	NE
Rv0404	51	87	6	100	0	NE
Rv0405	70	124	7	88	0	NE
Rv0406c	14	14	0	0	0	NE
Rv0407	19	20	1	2	0	NE
Rv0408	34	44	1	2	0	NE
Rv0409	13	17	2	8	0	NE
Rv0413	7	8	1	2	0	NE
Rv0418	22	28	1	2	0	NE
Rv0419	18	23	1	2	0	NE
Rv0420c	8	9	1	2	0	NE
Rv0421c	4	10	5	228	0.0162	NE
Rv0424c	7	8	1	2	0	NE
Rv0425c	28	41	4	139	0	NE
Rv0427c	11	13	1	2	0	NE
Rv0428c	10	17	2	57	0	NE
Rv0431	4	10	3	211	0.0003	NE
Rv0432	12	13	1	2	0	NE
Rv0433	20	24	1	2	0	NE
Rv0434	12	14	1	2	0	NE
Rv0435c	19	23	2	30	0	NE
Rv0436c	15	17	1	2	0	NE
Rv0437c	5	8	3	134	0	NE
Rv0438c	10	14	2	24	0	NE
Rv0439c	18	19	1	2	0	NE
Rv0441c	6	9	2	9	0	NE
Rv0442c	20	24	1	2	0	NE
Rv0443	12	15	2	10	0	NE
Rv0444c	8	9	1	2	0	NE
Rv0445c	8	10	1	2	0	NE
Rv0446c	16	17	1	2	0	NE
Rv0447c	24	27	2	22	0	NE
Rv0448c	16	16	0	0	0	NE
Rv0449c	20	23	2	32	0	NE
Rv0450c	58	84	4	96	0	NE
Rv0451c	10	15	4	81	0	NE
Rv0452	9	10	1	2	0	NE
Rv0453	21	23	1	2	0	NE
Rv0454	7	7	0	0	0	NE
Rv0456c	10	11	1	2	0	NE
Rv0457c	30	38	4	69	0	NE
Rv0458	20	23	1	2	0	NE
Rv0459	5	6	1	2	0	NE
Rv0461	17	17	0	0	0	NE
Rv0463	3	4	1	2	0	NE
Rv0464c	12	15	2	16	0	NE
Rv0465c	26	27	1	2	0	NE
Rv0466	7	8	1	2	0	NE
Rv0468	12	13	1	2	0	NE
Rv0469	24	25	1	2	0	NE
Rv0470A	10	11	1	2	0	NE
Rv0470c	12	12	0	0	0	NE
Rv0471c	11	12	1	2	0	NE
Rv0472c	9	10	1	2	0	NE
Rv0473	16	16	0	0	0	NE
Rv0474	8	8	0	0	0	NE
Rv0475	10	10	0	0	0	NE
Rv0476	6	7	1	2	0	NE
Rv0477	6	6	0	0	0	NE
Rv0478	2	3	1	2	0	NE
Rv0479c	3	13	6	229	0.0344	NE
Rv0480c	15	16	1	2	0	NE
Rv0481c	11	12	1	2	0	NE
Rv0483	29	30	1	2	0	NE
Rv0484c	7	10	1	2	0	NE
Rv0485	20	23	2	110	0	NE
Rv0486	12	13	1	2	0	NE
Rv0487	10	10	0	0	0	NE
Rv0488	9	9	0	0	0	NE
Rv0489	12	12	0	0	0	NE
Rv0490	12	16	3	29	0	NE
Rv0491	8	10	1	2	0	NE
Rv0492A	4	4	0	0	0	NE
Rv0492c	15	18	1	2	0	NE
Rv0493c	15	18	1	2	0	NE
Rv0494	7	8	1	2	0	NE
Rv0496	7	8	1	2	0	NE
Rv0498	10	12	1	2	0	NE
Rv0499	6	6	0	0	0	NE
Rv0500	12	13	1	2	0	NE
Rv0500A	3	5	1	2	0	NE
Rv0501	25	26	1	2	0	NE
Rv0502	18	19	1	2	0	NE
Rv0503c	20	20	0	0	0	NE
Rv0505c	17	22	2	80	0	NE
Rv0506	8	9	1	2	0	NE
Rv0507	66	82	3	18	0	NE
Rv0508	8	9	1	2	0	NE
Rv0513	7	7	0	0	0	NE
Rv0515	18	19	1	2	0	NE
Rv0516c	9	9	0	0	0	NE
Rv0517	21	21	0	0	0	NE
Rv0518	11	12	1	2	0	NE
Rv0519c	8	9	1	2	0	NE
Rv0520	5	5	0	0	0	NE
Rv0521	4	5	1	2	0	NE
Rv0522	20	23	1	2	0	NE
Rv0523c	8	9	1	2	0	NE
Rv0530	15	18	1	2	0	NE
Rv0532	15	21	2	77	0	NE
Rv0533c	13	16	1	2	0	NE
Rv0535	6	9	3	41	0	NE
Rv0536	9	12	2	61	0	NE
Rv0537c	16	19	1	2	0	NE
Rv0538	13	15	2	88	0	NE
Rv0539	5	6	1	2	0	NE
Rv0540	7	11	2	135	0	NE
Rv0544c	5	6	1	2	0	NE
Rv0545c	9	14	1	2	0	NE
Rv0546c	6	8	2	73	0	NE
Rv0547c	8	10	1	2	0	NE
Rv0549c	3	4	1	2	0	NE
Rv0551c	27	32	1	2	0	NE
Rv0552	16	19	1	2	0	NE
Rv0554	13	14	1	2	0	NE
Rv0559c	6	7	1	2	0	NE
Rv0560c	8	15	3	49	0	NE
Rv0561c	12	18	2	43	0	NE
Rv0563	11	11	0	0	0	NE
Rv0564c	9	11	1	2	0	NE
Rv0565c	32	36	1	2	0	NE
Rv0566c	3	5	1	2	0	NE
Rv0567	19	20	1	2	0	NE
Rv0568	10	12	1	2	0	NE
Rv0569	4	4	0	0	0	NE
Rv0570	23	37	2	21	0	NE
Rv0571c	9	13	2	62	0	NE
Rv0572c	7	7	0	0	0	NE
Rv0573c	13	16	2	42	0	NE
Rv0574c	16	20	2	19	0	NE
Rv0575c	11	14	1	2	0	NE
Rv0576	12	20	3	83	0	NE
Rv0577	13	14	1	2	0	NE
Rv0579	12	15	1	2	0	NE
Rv0580c	8	9	1	2	0	NE
Rv0582	6	10	2	89	0	NE
Rv0583c	7	7	0	0	0	NE
Rv0584	48	62	2	60	0	NE
Rv0585c	22	41	5	189	0	NE
Rv0586	7	12	3	37	0	NE
Rv0587	11	13	2	198	0	NE
Rv0588	13	16	3	265	0.0076	NE
Rv0589	15	27	4	103	0	NE
Rv0590	8	11	2	26	0	NE
Rv0590A	5	7	1	2	0	NE
Rv0591	16	22	1	2	0	NE
Rv0592	23	29	2	56	0	NE
Rv0593	13	19	2	231	0	NE
Rv0594	25	30	2	28	0	NE
Rv0595c	8	8	0	0	0	NE
Rv0596c	4	5	1	2	0	NE
Rv0597c	8	13	3	136	0	NE
Rv0598c	6	7	1	2	0	NE
Rv0599c	4	6	2	8	0	NE
Rv0600c	3	3	0	0	0	NE
Rv0601c	2	4	2	32	0	NE
Rv0602c	8	11	1	2	0	NE
Rv0604	6	7	1	2	0	NE
Rv0605	9	10	1	2	0	NE
Rv0606	6	9	2	55	0	NE
Rv0609	7	7	0	0	0	NE
Rv0610c	10	11	1	2	0	NE
Rv0611c	11	12	1	2	0	NE
Rv0612	5	6	1	2	0	NE
Rv0613c	14	16	1	2	0	NE
Rv0614	11	14	1	2	0	NE
Rv0615	5	5	0	0	0	NE
Rv0616c	6	6	0	0	0	NE
Rv0618	7	9	2	149	0	NE
Rv0619	8	12	3	67	0	NE
Rv0620	5	9	2	78	0	NE
Rv0621	5	9	2	83	0	NE
Rv0622	11	13	1	2	0	NE
Rv0623	2	3	1	2	0	NE
Rv0624	7	7	0	0	0	NE
Rv0625c	7	10	2	188	0	NE
Rv0626	3	4	1	2	0	NE
Rv0628c	3	4	1	2	0	NE
Rv0629c	9	16	2	23	0	NE
Rv0630c	21	34	3	87	0	NE
Rv0631c	11	19	3	246	0.0003	NE
Rv0632c	11	13	1	2	0	NE
Rv0633c	12	13	1	2	0	NE
Rv0634A	5	6	1	2	0	NE
Rv0634B	2	4	1	2	0	NE
Rv0634c	12	13	1	2	0	NE
Rv0642c	18	18	0	0	0	NE
Rv0643c	21	22	1	2	0	NE
Rv0644c	11	11	0	0	0	NE
Rv0645c	20	20	0	0	0	NE
Rv0646c	9	10	1	2	0	NE
Rv0648	30	38	3	321	0.0179	NE
Rv0649	2	4	2	140	0	NE
Rv0650	5	6	1	2	0	NE
Rv0653c	11	11	0	0	0	NE
Rv0654	26	27	1	2	0	NE
Rv0655	14	15	1	2	0	NE
Rv0656c	4	4	0	0	0	NE
Rv0658c	12	17	2	15	0	NE
Rv0659c	3	4	1	2	0	NE
Rv0661c	4	5	1	2	0	NE
Rv0663	36	47	2	46	0	NE
Rv0665	3	5	2	85	0.001	NE
Rv0669c	34	37	1	2	0	NE
Rv0670	5	5	0	0	0	NE
Rv0671	13	13	0	0	0	NE
Rv0672	24	27	1	2	0	NE
Rv0674	3	7	3	203	0	NE
Rv0675	3	5	2	99	0	NE
Rv0676c	24	32	2	44	0	NE
Rv0677c	5	6	1	2	0	NE
Rv0678	4	5	1	2	0	NE
Rv0679c	4	6	1	2	0	NE
Rv0681	11	13	1	2	0	NE
Rv0686	12	12	0	0	0	NE
Rv0687	14	17	1	2	0	NE
Rv0688	16	19	1	2	0	NE
Rv0690c	13	17	2	8	0	NE
Rv0691c	8	9	1	2	0	NE
Rv0692	6	7	1	2	0	NE
Rv0693	13	19	2	21	0	NE
Rv0694	10	18	2	120	0	NE
Rv0695	10	12	1	2	0	NE
Rv0696	17	27	3	72	0	NE
Rv0697	16	27	3	147	0	NE
Rv0698	7	12	2	34	0	NE
Rv0700	1	7	6	137	0.0071	NE
Rv0703	1	5	4	158	0.0377	NE
Rv0711	41	46	2	36	0	NE
Rv0712	13	20	3	51	0	NE
Rv0713	18	20	1	2	0	NE
Rv0723	1	3	2	21	0	NE
Rv0724	24	31	2	14	0	NE
Rv0724A	5	5	0	0	0	NE
Rv0725c	12	15	3	196	0.0001	NE
Rv0726c	14	16	1	2	0	NE
Rv0727c	12	12	0	0	0	NE
Rv0728c	7	9	1	2	0	NE
Rv0729	16	19	2	64	0	NE
Rv0730	4	4	0	0	0	NE
Rv0731c	9	10	1	2	0	NE
Rv0734	5	10	3	54	0	NE
Rv0735	6	7	1	2	0	NE
Rv0737	3	5	2	13	0	NE
Rv0739	16	18	1	2	0	NE
Rv0740	10	10	0	0	0	NE
Rv0741	3	4	1	2	0	NE
Rv0742	5	6	1	2	0	NE
Rv0743c	8	9	1	2	0	NE
Rv0744c	6	9	2	47	0	NE
Rv0745	6	7	1	2	0	NE
Rv0746	7	16	3	283	0.0103	NE
Rv0747	11	17	2	35	0	NE
Rv0748	3	3	0	0	0	NE
Rv0749	5	5	0	0	0	NE
Rv0750	5	5	0	0	0	NE
Rv0751c	7	7	0	0	0	NE
Rv0752c	11	15	1	2	0	NE
Rv0753c	14	18	2	47	0	NE
Rv0754	27	31	1	2	0	NE
Rv0755c	25	55	5	68	0	NE
Rv0756c	7	7	0	0	0	NE
Rv0757	12	12	0	0	0	NE
Rv0758	18	18	0	0	0	NE
Rv0760c	5	6	1	2	0	NE
Rv0761c	12	13	1	2	0	NE
Rv0762c	12	13	1	2	0	NE
Rv0764c	14	19	2	28	0	NE
Rv0765c	9	12	2	31	0	NE
Rv0766c	17	25	3	83	0	NE
Rv0767c	11	14	2	9	0	NE
Rv0768	18	28	2	15	0	NE
Rv0769	14	17	2	26	0	NE
Rv0770	7	10	2	62	0	NE
Rv0771	9	11	1	2	0	NE
Rv0772	11	25	4	237	0.0008	NE
Rv0773c	11	20	3	165	0	NE
Rv0774c	8	10	2	31	0	NE
Rv0775	8	9	1	2	0	NE
Rv0776c	14	15	1	2	0	NE
Rv0778	18	22	1	2	0	NE
Rv0779c	6	8	1	2	0	NE
Rv0781	12	26	5	157	0	NE
Rv0782	30	46	3	52	0	NE
Rv0783c	15	27	4	134	0	NE
Rv0785	21	36	3	157	0	NE
Rv0786c	6	11	3	82	0	NE
Rv0787	15	16	1	2	0	NE
Rv0788	7	12	3	42	0	NE
Rv0789c	7	7	0	0	0	NE
Rv0790c	17	21	1	2	0	NE
Rv0791c	12	13	1	2	0	NE
Rv0792c	15	19	2	46	0	NE
Rv0793	9	9	0	0	0	NE
Rv0794c	15	19	1	2	0	NE
Rv0795	4	5	1	2	0	NE
Rv0796	24	25	1	2	0	NE
Rv0797	13	13	0	0	0	NE
Rv0798c	10	16	2	15	0	NE
Rv0799c	7	10	3	198	0.0001	NE
Rv0800	14	17	2	18	0	NE
Rv0802c	13	16	2	22	0	NE
Rv0804	6	7	1	2	0	NE
Rv0805	17	18	1	2	0	NE
Rv0806c	38	42	1	2	0	NE
Rv0808	22	27	3	111	0	NE
Rv0809	11	15	2	152	0	NE
Rv0812	17	17	0	0	0	NE
Rv0813c	13	13	0	0	0	NE
Rv0814c	3	3	0	0	0	NE
Rv0815c	15	15	0	0	0	NE
Rv0816c	2	3	1	2	0	NE
Rv0818	10	11	1	2	0	NE
Rv0819	11	14	2	82	0	NE
Rv0821c	5	6	1	2	0	NE
Rv0822c	27	29	1	2	0	NE
Rv0823c	14	17	1	2	0	NE
Rv0825c	10	10	0	0	0	NE
Rv0826	22	22	0	0	0	NE
Rv0827c	6	7	1	2	0	NE
Rv0828c	9	10	1	2	0	NE
Rv0829	4	4	0	0	0	NE
Rv0830	20	21	1	2	0	NE
Rv0831c	19	19	0	0	0	NE
Rv0832	4	4	0	0	0	NE
Rv0835	12	15	3	58	0	NE
Rv0836c	8	9	1	2	0	NE
Rv0837c	19	22	2	81	0	NE
Rv0838	6	7	1	2	0	NE
Rv0839	12	15	2	11	0	NE
Rv0840c	8	9	1	2	0	NE
Rv0842	19	24	2	93	0	NE
Rv0843	14	18	1	2	0	NE
Rv0844c	9	9	0	0	0	NE
Rv0845	25	27	1	2	0	NE
Rv0847	6	6	0	0	0	NE
Rv0848	28	29	1	2	0	NE
Rv0849	22	23	1	2	0	NE
Rv0850	9	10	1	2	0	NE
Rv0851c	7	9	1	2	0	NE
Rv0852	13	15	2	12	0	NE
Rv0853c	21	26	2	10	0	NE
Rv0854	7	7	0	0	0	NE
Rv0855	14	14	0	0	0	NE
Rv0856	5	5	0	0	0	NE
Rv0857	7	9	1	2	0	NE
Rv0858c	18	21	2	33	0	NE
Rv0859	8	9	1	2	0	NE
Rv0860	19	27	2	76	0	NE
Rv0861c	20	27	3	269	0.0028	NE
Rv0862c	17	29	3	34	0	NE
Rv0863	5	7	1	2	0	NE
Rv0864	10	11	1	2	0	NE
Rv0865	8	8	0	0	0	NE
Rv0866	4	4	0	0	0	NE
Rv0867c	11	12	1	2	0	NE
Rv0868c	5	6	1	2	0	NE
Rv0869c	11	14	2	50	0	NE
Rv0870c	5	6	1	2	0	NE
Rv0871	3	5	2	71	0	NE
Rv0872c	18	27	2	50	0	NE
Rv0873	32	35	1	2	0	NE
Rv0874c	6	9	2	30	0	NE
Rv0875c	5	12	4	74	0	NE
Rv0876c	17	26	2	25	0	NE
Rv0877	16	16	0	0	0	NE
Rv0878c	19	19	0	0	0	NE
Rv0879c	1	3	2	28	0	NE
Rv0881	12	15	1	2	0	NE
Rv0885	12	15	2	31	0	NE
Rv0886	20	26	1	2	0	NE
Rv0887c	4	4	0	0	0	NE
Rv0888	27	31	1	2	0	NE
Rv0889c	11	13	1	2	0	NE
Rv0890c	40	48	2	110	0	NE
Rv0891c	24	25	1	2	0	NE
Rv0892	35	43	2	24	0	NE
Rv0893c	20	24	1	2	0	NE
Rv0894	12	18	2	28	0	NE
Rv0895	22	29	2	20	0	NE
Rv0897c	15	20	2	16	0	NE
Rv0901	5	9	2	11	0	NE
Rv0904c	20	24	2	25	0	NE
Rv0905	8	10	1	2	0	NE
Rv0907	30	40	4	176	0	NE
Rv0908	24	31	2	58	0	NE
Rv0909	3	3	0	0	0	NE
Rv0910	4	7	1	2	0	NE
Rv0911	16	16	0	0	0	NE
Rv0912	5	5	0	0	0	NE
Rv0913c	29	40	2	158	0	NE
Rv0914c	15	17	1	2	0	NE
Rv0915c	16	19	1	2	0	NE
Rv0916c	4	5	1	2	0	NE
Rv0917	38	42	1	2	0	NE
Rv0918	8	8	0	0	0	NE
Rv0919	10	10	0	0	0	NE
Rv0920c	19	22	1	2	0	NE
Rv0921	6	7	1	2	0	NE
Rv0922	18	18	0	0	0	NE
Rv0923c	18	21	1	2	0	NE
Rv0924c	18	20	1	2	0	NE
Rv0925c	16	17	1	2	0	NE
Rv0926c	16	21	1	2	0	NE
Rv0927c	5	6	1	2	0	NE
Rv0931c	44	45	1	2	0	NE
Rv0932c	24	25	1	2	0	NE
Rv0933	8	12	2	157	0	NE
Rv0934	21	22	1	2	0	NE
Rv0935	10	12	1	2	0	NE
Rv0936	16	20	1	2	0	NE
Rv0937c	9	12	3	102	0	NE
Rv0938	26	43	4	151	0	NE
Rv0939	21	32	2	11	0	NE
Rv0940c	12	15	1	2	0	NE
Rv0941c	8	9	1	2	0	NE
Rv0942	7	8	1	2	0	NE
Rv0943c	15	17	1	2	0	NE
Rv0944	6	9	2	64	0	NE
Rv0945	5	8	2	33	0	NE
Rv0950c	6	21	7	156	0	NE
Rv0953c	11	12	1	2	0	NE
Rv0954	18	29	2	39	0	NE
Rv0955	8	19	5	201	0.0004	NE
Rv0956	8	15	2	92	0	NE
Rv0958	13	16	2	26	0	NE
Rv0959	15	20	2	385	0.0157	NE
Rv0960	5	7	1	2	0	NE
Rv0961	6	7	1	2	0	NE
Rv0962c	14	15	1	2	0	NE
Rv0963c	9	10	1	2	0	NE
Rv0964c	4	5	1	2	0	NE
Rv0965c	5	7	1	2	0	NE
Rv0966c	8	9	1	2	0	NE
Rv0968	6	6	0	0	0	NE
Rv0969	16	21	2	215	0	NE
Rv0970	11	12	1	2	0	NE
Rv0971c	5	6	1	2	0	NE
Rv0972c	13	18	2	60	0	NE
Rv0974c	10	20	3	196	0	NE
Rv0975c	14	20	2	10	0	NE
Rv0976c	17	20	1	2	0	NE
Rv0977	26	32	3	407	0.0365	NE
Rv0978c	8	10	2	182	0	NE
Rv0980c	14	16	1	2	0	NE
Rv0981	11	11	0	0	0	NE
Rv0983	15	19	2	35	0	NE
Rv0984	2	5	3	157	0	NE
Rv0985c	8	9	1	2	0	NE
Rv0986	19	25	2	36	0	NE
Rv0987	55	94	9	131	0	NE
Rv0988	22	41	3	57	0	NE
Rv0989c	18	18	0	0	0	NE
Rv0990c	6	8	1	2	0	NE
Rv0992c	6	6	0	0	0	NE
Rv0994	8	14	4	130	0	NE
Rv0995	6	6	0	0	0	NE
Rv0996	15	18	2	101	0	NE
Rv0997	5	7	1	2	0	NE
Rv0998	9	13	1	2	0	NE
Rv0999	10	11	1	2	0	NE
Rv1000c	7	8	1	2	0	NE
Rv1001	19	21	1	2	0	NE
Rv1003	5	9	2	190	0	NE
Rv1004c	10	12	1	2	0	NE
Rv1005c	18	24	2	9	0	NE
Rv1006	37	42	1	2	0	NE
Rv1008	11	13	2	176	0	NE
Rv1009	9	12	1	2	0	NE
Rv1010	7	12	3	15	0	NE
Rv1012	3	6	1	2	0	NE
Rv1013	20	22	1	2	0	NE
Rv1015c	4	10	2	52	0	NE
Rv1016c	4	6	1	2	0	NE
Rv1019	9	9	0	0	0	NE
Rv1020	32	40	2	66	0	NE
Rv1021	12	14	1	2	0	NE
Rv1022	11	15	2	98	0	NE
Rv1025	2	7	5	212	0.01	NE
Rv1026	7	9	1	2	0	NE
Rv1027c	5	11	2	106	0	NE
Rv1028c	19	28	2	320	0.0097	NE
Rv1029	22	28	3	248	0.0002	NE
Rv1030	10	15	2	233	0	NE
Rv1031	7	10	2	86	0	NE
Rv1032c	21	25	2	14	0	NE
Rv1033c	15	15	0	0	0	NE
Rv1035c	4	4	0	0	0	NE
Rv1036c	3	5	1	2	0	NE
Rv1037c	4	4	0	0	0	NE
Rv1038c	3	3	0	0	0	NE
Rv1039c	21	24	2	32	0	NE
Rv1040c	7	8	1	2	0	NE
Rv1041c	17	18	1	2	0	NE
Rv1042c	5	6	1	2	0	NE
Rv1043c	11	14	1	2	0	NE
Rv1045	11	12	1	2	0	NE
Rv1046c	4	4	0	0	0	NE
Rv1047	16	17	1	2	0	NE
Rv1048c	17	24	5	40	0	NE
Rv1049	2	4	2	128	0	NE
Rv1050	7	12	3	225	0	NE
Rv1051c	6	8	1	2	0	NE
Rv1052	5	7	2	50	0	NE
Rv1053c	5	6	1	2	0	NE
Rv1054	4	5	1	2	0	NE
Rv1056	20	23	1	2	0	NE
Rv1057	17	20	1	2	0	NE
Rv1058	24	30	4	30	0	NE
Rv1059	9	10	1	2	0	NE
Rv1060	4	5	1	2	0	NE
Rv1061	12	14	1	2	0	NE
Rv1062	6	6	0	0	0	NE
Rv1063c	12	15	2	45	0	NE
Rv1064c	6	6	0	0	0	NE
Rv1065	9	10	1	2	0	NE
Rv1066	3	5	1	2	0	NE
Rv1067c	10	15	2	176	0	NE
Rv1068c	10	13	2	197	0	NE
Rv1069c	18	20	1	2	0	NE
Rv1070c	8	8	0	0	0	NE
Rv1071c	11	12	1	2	0	NE
Rv1072	13	18	1	2	0	NE
Rv1073	17	19	1	2	0	NE
Rv1074c	10	11	1	2	0	NE
Rv1075c	16	18	1	2	0	NE
Rv1076	9	22	6	207	0.0024	NE
Rv1077	23	28	2	9	0	NE
Rv1078	15	18	3	68	0	NE
Rv1079	15	19	1	2	0	NE
Rv1080c	3	9	3	253	0.0121	NE
Rv1082	9	13	1	2	0	NE
Rv1083	3	4	1	2	0	NE
Rv1084	21	27	2	204	0	NE
Rv1085c	10	11	1	2	0	NE
Rv1087	19	22	1	2	0	NE
Rv1087A	6	8	2	80	0	NE
Rv1088	6	6	0	0	0	NE
Rv1090	8	8	0	0	0	NE
Rv1095	9	13	1	2	0	NE
Rv1096	17	20	2	47	0	NE
Rv1097c	15	18	1	2	0	NE
Rv1099c	10	13	1	2	0	NE
Rv1100	4	10	3	211	0	NE
Rv1101c	16	18	1	2	0	NE
Rv1102c	8	8	0	0	0	NE
Rv1103c	8	8	0	0	0	NE
Rv1104	9	11	2	73	0	NE
Rv1105	9	11	1	2	0	NE
Rv1106c	16	18	1	2	0	NE
Rv1108c	8	10	1	2	0	NE
Rv1109c	8	9	1	2	0	NE
Rv1112	9	11	1	2	0	NE
Rv1114	3	3	0	0	0	NE
Rv1115	12	19	3	37	0	NE
Rv1116A	6	6	0	0	0	NE
Rv1117	3	4	1	2	0	NE
Rv1118c	11	12	1	2	0	NE
Rv1120c	3	4	1	2	0	NE
Rv1121	16	24	4	271	0.0249	NE
Rv1123c	8	9	1	2	0	NE
Rv1124	5	12	2	90	0	NE
Rv1125	15	23	3	144	0	NE
Rv1126c	1	10	5	188	0.0001	NE
Rv1128c	14	29	3	154	0	NE
Rv1129c	20	27	2	120	0	NE
Rv1130	22	27	2	5	0	NE
Rv1132	23	27	2	101	0	NE
Rv1133c	27	35	3	195	0	NE
Rv1134	6	6	0	0	0	NE
Rv1135A	5	6	1	2	0	NE
Rv1135c	22	25	1	2	0	NE
Rv1136	3	4	1	2	0	NE
Rv1138c	12	17	1	2	0	NE
Rv1139c	11	12	1	2	0	NE
Rv1140	8	11	2	118	0	NE
Rv1141c	11	14	1	2	0	NE
Rv1142c	7	8	1	2	0	NE
Rv1143	16	16	0	0	0	NE
Rv1144	12	12	0	0	0	NE
Rv1145	10	11	1	2	0	NE
Rv1146	20	23	1	2	0	NE
Rv1147	7	10	2	82	0	NE
Rv1148c	20	23	1	2	0	NE
Rv1149	5	6	1	2	0	NE
Rv1151c	7	9	2	18	0	NE
Rv1152	4	5	1	2	0	NE
Rv1153c	16	19	1	2	0	NE
Rv1154c	13	16	1	2	0	NE
Rv1155	9	12	2	9	0	NE
Rv1156	10	12	1	2	0	NE
Rv1157c	7	8	1	2	0	NE
Rv1158c	9	11	1	2	0	NE
Rv1159	23	29	1	2	0	NE
Rv1159A	8	13	2	19	0	NE
Rv1160	4	5	1	2	0	NE
Rv1161	62	75	3	96	0	NE
Rv1162	34	35	1	2	0	NE
Rv1163	13	15	1	2	0	NE
Rv1164	16	19	1	2	0	NE
Rv1165	13	16	2	51	0	NE
Rv1167c	7	9	1	2	0	NE
Rv1168c	16	16	0	0	0	NE
Rv1170	11	12	1	2	0	NE
Rv1171	6	7	1	2	0	NE
Rv1172c	13	15	1	2	0	NE
Rv1173	33	44	3	53	0	NE
Rv1174c	8	8	0	0	0	NE
Rv1175c	24	27	1	2	0	NE
Rv1176c	12	15	2	30	0	NE
Rv1178	18	21	1	2	0	NE
Rv1179c	32	41	2	102	0	NE
Rv1180	13	26	4	216	0	NE
Rv1181	46	70	3	120	0	NE
Rv1182	29	40	2	68	0	NE
Rv1183	29	53	8	208	0.0056	NE
Rv1184c	18	22	1	2	0	NE
Rv1185c	30	32	1	2	0	NE
Rv1186c	13	18	1	2	0	NE
Rv1190	6	9	2	8	0	NE
Rv1191	8	9	1	2	0	NE
Rv1192	11	14	3	57	0	NE
Rv1193	14	21	2	92	0	NE
Rv1194c	14	18	1	2	0	NE
Rv1195	5	6	1	2	0	NE
Rv1196	11	11	0	0	0	NE
Rv1197	4	4	0	0	0	NE
Rv1198	4	4	0	0	0	NE
Rv1199c	16	16	0	0	0	NE
Rv1200	28	30	1	2	0	NE
Rv1203c	7	8	1	2	0	NE
Rv1204c	15	16	1	2	0	NE
Rv1205	12	13	1	2	0	NE
Rv1206	27	38	2	27	0	NE
Rv1207	6	10	1	2	0	NE
Rv1209	5	5	0	0	0	NE
Rv1210	10	11	1	2	0	NE
Rv1212c	26	32	2	11	0	NE
Rv1213	27	31	1	2	0	NE
Rv1215c	24	26	1	2	0	NE
Rv1216c	16	19	1	2	0	NE
Rv1217c	14	20	2	211	0	NE
Rv1218c	6	6	0	0	0	NE
Rv1219c	9	10	1	2	0	NE
Rv1220c	7	10	2	74	0	NE
Rv1222	2	3	1	2	0	NE
Rv1224	2	6	4	129	0	NE
Rv1225c	5	6	1	2	0	NE
Rv1226c	12	15	1	2	0	NE
Rv1227c	4	6	1	2	0	NE
Rv1228	7	9	1	2	0	NE
Rv1230c	14	20	2	76	0	NE
Rv1231c	6	7	1	2	0	NE
Rv1232c	10	11	1	2	0	NE
Rv1233c	14	19	2	14	0	NE
Rv1234	6	9	2	54	0	NE
Rv1235	23	30	2	18	0	NE
Rv1236	16	19	1	2	0	NE
Rv1237	11	13	1	2	0	NE
Rv1238	24	26	1	2	0	NE
Rv1239c	14	25	4	182	0	NE
Rv1242	8	10	1	2	0	NE
Rv1243c	17	19	1	2	0	NE
Rv1244	7	8	1	2	0	NE
Rv1245c	13	14	1	2	0	NE
Rv1246c	7	7	0	0	0	NE
Rv1247c	6	6	0	0	0	NE
Rv1249c	12	12	0	0	0	NE
Rv1250	24	32	2	26	0	NE
Rv1251c	44	61	3	47	0	NE
Rv1252c	7	7	0	0	0	NE
Rv1253	25	35	2	33	0	NE
Rv1255c	7	10	2	34	0	NE
Rv1256c	15	16	1	2	0	NE
Rv1257c	11	16	2	139	0	NE
Rv1258c	19	22	1	2	0	NE
Rv1259	7	14	3	31	0	NE
Rv1260	18	28	4	43	0	NE
Rv1261c	10	11	1	2	0	NE
Rv1262c	4	4	0	0	0	NE
Rv1263	16	22	1	2	0	NE
Rv1264	9	14	2	157	0	NE
Rv1265	9	12	1	2	0	NE
Rv1266c	27	29	1	2	0	NE
Rv1267c	16	20	1	2	0	NE
Rv1268c	10	11	1	2	0	NE
Rv1269c	7	8	1	2	0	NE
Rv1270c	9	11	1	2	0	NE
Rv1271c	6	7	1	2	0	NE
Rv1273c	17	32	4	165	0	NE
Rv1274	1	4	3	137	0	NE
Rv1276c	3	7	3	69	0	NE
Rv1277	19	20	1	2	0	NE
Rv1278	15	28	4	238	0.0002	NE
Rv1279	26	30	2	17	0	NE
Rv1280c	21	26	2	18	0	NE
Rv1282c	11	16	2	95	0	NE
Rv1283c	12	21	4	188	0	NE
Rv1285	9	16	3	18	0	NE
Rv1286	30	35	2	16	0	NE
Rv1287	9	13	1	2	0	NE
Rv1288	32	34	1	2	0	NE
Rv1289	11	11	0	0	0	NE
Rv1290A	5	7	1	2	0	NE
Rv1290c	32	34	1	2	0	NE
Rv1291c	3	3	0	0	0	NE
Rv1298	5	7	2	62	0	NE
Rv1301	4	11	3	84	0	NE
Rv1303	1	4	3	73	0.0001	NE
Rv1312	4	10	4	70	0	NE
Rv1313c	15	16	1	2	0	NE
Rv1314c	14	15	1	2	0	NE
Rv1316c	8	9	1	2	0	NE
Rv1317c	13	13	0	0	0	NE
Rv1318c	19	19	0	0	0	NE
Rv1319c	23	28	1	2	0	NE
Rv1320c	25	29	2	41	0	NE
Rv1321	11	12	1	2	0	NE
Rv1322	6	6	0	0	0	NE
Rv1322A	6	6	0	0	0	NE
Rv1323	15	15	0	0	0	NE
Rv1324	6	6	0	0	0	NE
Rv1328	35	45	2	24	0	NE
Rv1329c	16	24	3	102	0	NE
Rv1330c	19	23	1	2	0	NE
Rv1331	5	5	0	0	0	NE
Rv1332	5	7	1	2	0	NE
Rv1333	10	13	2	134	0	NE
Rv1334	12	12	0	0	0	NE
Rv1335	5	5	0	0	0	NE
Rv1336	17	19	1	2	0	NE
Rv1337	13	13	0	0	0	NE
Rv1340	12	13	1	2	0	NE
Rv1341	6	6	0	0	0	NE
Rv1344	8	10	2	9	0	NE
Rv1345	20	23	1	2	0	NE
Rv1346	11	15	3	60	0	NE
Rv1347c	8	14	2	12	0	NE
Rv1350	12	15	2	11	0	NE
Rv1351	8	10	2	8	0	NE
Rv1352	5	6	1	2	0	NE
Rv1353c	12	13	1	2	0	NE
Rv1354c	38	44	2	78	0	NE
Rv1355c	29	40	2	26	0	NE
Rv1356c	24	28	2	41	0	NE
Rv1357c	13	13	0	0	0	NE
Rv1358	62	74	2	33	0	NE
Rv1359	14	17	1	2	0	NE
Rv1360	12	14	1	2	0	NE
Rv1361c	14	14	0	0	0	NE
Rv1362c	12	14	1	2	0	NE
Rv1363c	6	8	1	2	0	NE
Rv1364c	29	32	2	51	0	NE
Rv1365c	5	5	0	0	0	NE
Rv1366	17	19	2	30	0	NE
Rv1367c	12	16	2	10	0	NE
Rv1368	7	8	1	2	0	NE
Rv1369c	22	23	1	2	0	NE
Rv1370c	4	4	0	0	0	NE
Rv1371	24	30	2	10	0	NE
Rv1372	12	18	2	17	0	NE
Rv1373	19	19	0	0	0	NE
Rv1374c	14	14	0	0	0	NE
Rv1375	20	22	1	2	0	NE
Rv1376	14	17	1	2	0	NE
Rv1377c	11	13	1	2	0	NE
Rv1378c	17	24	3	25	0	NE
Rv1379	2	7	3	152	0	NE
Rv1382	1	6	4	142	0	NE
Rv1386	6	6	0	0	0	NE
Rv1387	25	26	1	2	0	NE
Rv1388	5	8	1	2	0	NE
Rv1393c	24	27	1	2	0	NE
Rv1394c	17	19	1	2	0	NE
Rv1395	12	18	3	57	0	NE
Rv1396c	9	12	1	2	0	NE
Rv1398c	4	4	0	0	0	NE
Rv1399c	11	15	2	8	0	NE
Rv1400c	15	18	2	50	0	NE
Rv1401	5	9	2	260	0.0038	NE
Rv1403c	14	16	1	2	0	NE
Rv1404	6	8	1	2	0	NE
Rv1405c	12	12	0	0	0	NE
Rv1407	15	21	2	80	0	NE
Rv1408	7	13	3	76	0	NE
Rv1409	13	14	1	2	0	NE
Rv1410c	23	30	2	10	0	NE
Rv1411c	7	9	1	2	0	NE
Rv1412	6	7	1	2	0	NE
Rv1413	6	6	0	0	0	NE
Rv1414	4	4	0	0	0	NE
Rv1415	14	15	1	2	0	NE
Rv1417	4	8	2	54	0	NE
Rv1418	13	15	2	70	0	NE
Rv1419	4	6	1	2	0	NE
Rv1421	17	20	1	2	0	NE
Rv1424c	15	19	1	2	0	NE
Rv1425	16	19	2	68	0	NE
Rv1426c	14	29	3	121	0	NE
Rv1427c	14	19	1	2	0	NE
Rv1428c	15	18	1	2	0	NE
Rv1429	18	23	2	14	0	NE
Rv1430	33	40	2	17	0	NE
Rv1431	17	25	2	39	0	NE
Rv1432	8	16	2	11	0	NE
Rv1433	17	18	1	2	0	NE
Rv1435c	10	16	4	29	0	NE
Rv1436	13	15	1	2	0	NE
Rv1437	9	16	3	44	0	NE
Rv1439c	7	7	0	0	0	NE
Rv1441c	12	18	2	65	0	NE
Rv1442	28	38	2	226	0	NE
Rv1444c	4	4	0	0	0	NE
Rv1445c	6	9	2	29	0	NE
Rv1446c	5	15	4	165	0	NE
Rv1447c	15	19	2	85	0	NE
Rv1448c	7	13	3	84	0	NE
Rv1450c	19	32	2	161	0	NE
Rv1452c	12	17	2	161	0	NE
Rv1453	11	12	1	2	0	NE
Rv1454c	15	16	1	2	0	NE
Rv1455	10	13	1	2	0	NE
Rv1457c	5	8	1	2	0	NE
Rv1458c	13	14	1	2	0	NE
Rv1460	7	9	1	2	0	NE
Rv1467c	26	28	1	2	0	NE
Rv1468c	7	10	1	2	0	NE
Rv1469	17	21	2	33	0	NE
Rv1470	5	5	0	0	0	NE
Rv1471	3	3	0	0	0	NE
Rv1472	14	16	1	2	0	NE
Rv1473	20	25	2	41	0	NE
Rv1474c	7	8	1	2	0	NE
Rv1478	8	9	1	2	0	NE
Rv1482c	11	14	2	44	0	NE
Rv1486c	8	8	0	0	0	NE
Rv1487	4	4	0	0	0	NE
Rv1488	16	16	0	0	0	NE
Rv1489	7	7	0	0	0	NE
Rv1490	24	38	3	90	0	NE
Rv1491c	10	15	2	10	0	NE
Rv1492	15	17	1	2	0	NE
Rv1493	28	32	2	57	0	NE
Rv1494	5	8	3	97	0.0001	NE
Rv1495	5	6	1	2	0	NE
Rv1496	9	9	0	0	0	NE
Rv1497	14	17	3	31	0	NE
Rv1498A	3	3	0	0	0	NE
Rv1498c	15	16	1	2	0	NE
Rv1499	5	5	0	0	0	NE
Rv1500	21	36	8	95	0	NE
Rv1501	28	34	2	87	0	NE
Rv1502	23	33	2	30	0	NE
Rv1503c	17	18	1	2	0	NE
Rv1504c	12	12	0	0	0	NE
Rv1505c	14	26	5	98	0	NE
Rv1506c	14	20	2	35	0	NE
Rv1507A	12	18	4	62	0	NE
Rv1507c	14	29	3	40	0	NE
Rv1508A	13	14	1	2	0	NE
Rv1508c	42	43	1	2	0	NE
Rv1509	13	21	2	31	0	NE
Rv1510	21	23	1	2	0	NE
Rv1511	18	20	2	95	0	NE
Rv1513	5	7	1	2	0	NE
Rv1514c	13	18	3	92	0	NE
Rv1515c	13	18	3	88	0	NE
Rv1516c	9	11	1	2	0	NE
Rv1517	12	15	2	17	0	NE
Rv1518	11	13	1	2	0	NE
Rv1519	3	3	0	0	0	NE
Rv1520	24	26	1	2	0	NE
Rv1521	37	39	1	2	0	NE
Rv1522c	43	52	4	82	0	NE
Rv1523	18	21	1	2	0	NE
Rv1524	12	14	1	2	0	NE
Rv1525	16	23	3	129	0	NE
Rv1526c	14	19	2	119	0	NE
Rv1527c	83	100	3	174	0	NE
Rv1528c	7	7	0	0	0	NE
Rv1529	30	37	1	2	0	NE
Rv1531	5	8	1	2	0	NE
Rv1532c	5	5	0	0	0	NE
Rv1534	15	17	1	2	0	NE
Rv1535	5	5	0	0	0	NE
Rv1537	10	14	2	25	0	NE
Rv1538c	14	14	0	0	0	NE
Rv1539	5	9	3	231	0.0015	NE
Rv1540	9	14	2	27	0	NE
Rv1541c	7	9	1	2	0	NE
Rv1542c	8	8	0	0	0	NE
Rv1543	14	15	1	2	0	NE
Rv1544	9	11	2	111	0	NE
Rv1545	3	4	1	2	0	NE
Rv1546	6	6	0	0	0	NE
Rv1548c	36	42	1	2	0	NE
Rv1549	9	9	0	0	0	NE
Rv1550	24	28	2	18	0	NE
Rv1551	25	33	2	24	0	NE
Rv1552	35	41	2	11	0	NE
Rv1553	12	14	1	2	0	NE
Rv1554	8	10	2	31	0	NE
Rv1555	5	5	0	0	0	NE
Rv1556	13	14	1	2	0	NE
Rv1557	19	21	1	2	0	NE
Rv1558	9	10	1	2	0	NE
Rv1559	24	27	1	2	0	NE
Rv1561	9	9	0	0	0	NE
Rv1562c	28	37	3	57	0	NE
Rv1563c	19	36	5	146	0	NE
Rv1564c	41	49	2	30	0	NE
Rv1565c	20	46	5	196	0	NE
Rv1566c	5	10	2	106	0	NE
Rv1567c	8	9	1	2	0	NE
Rv1568	13	16	1	2	0	NE
Rv1569	6	7	1	2	0	NE
Rv1571	2	3	1	2	0	NE
Rv1574	4	4	0	0	0	NE
Rv1575	7	10	3	13	0	NE
Rv1577c	4	8	2	14	0	NE
Rv1578c	3	4	1	2	0	NE
Rv1580c	4	5	1	2	0	NE
Rv1581c	6	7	1	2	0	NE
Rv1582c	29	32	1	2	0	NE
Rv1583c	5	5	0	0	0	NE
Rv1585c	5	9	2	31	0	NE
Rv1586c	17	24	2	7	0	NE
Rv1587c	12	15	2	7	0	NE
Rv1588c	8	11	3	146	0	NE
Rv1589	9	11	1	2	0	NE
Rv1591	8	9	1	2	0	NE
Rv1592c	23	26	1	2	0	NE
Rv1593c	6	12	5	139	0	NE
Rv1596	6	15	5	100	0	NE
Rv1597	12	12	0	0	0	NE
Rv1598c	8	9	1	2	0	NE
Rv1604	10	13	3	135	0	NE
Rv1607	10	10	0	0	0	NE
Rv1608c	7	8	1	2	0	NE
Rv1609	20	26	1	2	0	NE
Rv1613	7	19	7	161	0.0002	NE
Rv1615	9	10	1	2	0	NE
Rv1616	10	12	2	74	0	NE
Rv1618	17	19	1	2	0	NE
Rv1619	13	23	3	65	0	NE
Rv1620c	12	19	3	123	0	NE
Rv1621c	14	20	2	60	0	NE
Rv1622c	15	22	2	15	0	NE
Rv1623c	21	23	1	2	0	NE
Rv1624c	5	5	0	0	0	NE
Rv1625c	28	31	1	2	0	NE
Rv1626	5	5	0	0	0	NE
Rv1627c	17	19	1	2	0	NE
Rv1628c	6	7	1	2	0	NE
Rv1632c	12	12	0	0	0	NE
Rv1633	31	38	2	38	0	NE
Rv1634	32	33	1	2	0	NE
Rv1635c	30	32	1	2	0	NE
Rv1636	7	10	2	186	0.0001	NE
Rv1637c	13	13	0	0	0	NE
Rv1638	34	39	1	2	0	NE
Rv1638A	1	5	3	59	0.0008	NE
Rv1639c	13	18	1	2	0	NE
Rv1640c	58	65	2	20	0	NE
Rv1644	11	11	0	0	0	NE
Rv1645c	23	23	0	0	0	NE
Rv1646	18	19	1	2	0	NE
Rv1647	10	12	2	74	0	NE
Rv1648	12	14	1	2	0	NE
Rv1651c	43	54	2	38	0	NE
Rv1657	2	4	1	2	0	NE
Rv1660	9	11	1	2	0	NE
Rv1663	13	19	3	217	0	NE
Rv1664	34	47	3	214	0	NE
Rv1665	13	13	0	0	0	NE
Rv1666c	17	20	2	52	0	NE
Rv1667c	9	11	2	25	0	NE
Rv1668c	10	14	2	116	0	NE
Rv1669	5	9	1	2	0	NE
Rv1670	10	11	1	2	0	NE
Rv1671	8	16	3	77	0	NE
Rv1672c	14	21	3	135	0	NE
Rv1673c	11	15	2	45	0	NE
Rv1674c	8	9	1	2	0	NE
Rv1675c	7	11	4	215	0.0007	NE
Rv1676	8	10	1	2	0	NE
Rv1677	6	12	2	17	0	NE
Rv1678	8	10	2	117	0	NE
Rv1679	6	11	3	116	0	NE
Rv1680	10	15	2	11	0	NE
Rv1681	12	16	1	2	0	NE
Rv1682	13	16	1	2	0	NE
Rv1683	11	41	6	247	0.0161	NE
Rv1686c	10	13	2	28	0	NE
Rv1687c	7	11	2	60	0	NE
Rv1688	7	9	1	2	0	NE
Rv1690	6	8	1	2	0	NE
Rv1691	6	11	3	91	0	NE
Rv1692	11	12	1	2	0	NE
Rv1694	5	11	2	15	0	NE
Rv1696	13	22	4	190	0.0001	NE
Rv1700	7	11	2	124	0	NE
Rv1701	13	15	1	2	0	NE
Rv1702c	17	24	3	58	0	NE
Rv1703c	10	14	1	2	0	NE
Rv1704c	18	22	2	197	0	NE
Rv1705c	20	26	2	13	0	NE
Rv1706c	18	20	1	2	0	NE
Rv1707	19	22	1	2	0	NE
Rv1709	6	11	3	215	0.0001	NE
Rv1710	6	15	3	92	0	NE
Rv1711	1	10	5	199	0.0008	NE
Rv1712	5	13	6	199	0.0025	NE
Rv1714	5	8	2	58	0	NE
Rv1715	6	10	1	2	0	NE
Rv1716	9	12	2	10	0	NE
Rv1717	4	4	0	0	0	NE
Rv1718	7	7	0	0	0	NE
Rv1719	4	7	1	2	0	NE
Rv1720c	6	9	2	25	0	NE
Rv1722	19	23	4	134	0	NE
Rv1723	16	18	1	2	0	NE
Rv1724c	13	13	0	0	0	NE
Rv1725c	8	13	2	61	0	NE
Rv1726	12	16	2	38	0	NE
Rv1727	5	6	1	2	0	NE
Rv1728c	15	20	1	2	0	NE
Rv1729c	18	22	2	33	0	NE
Rv1730c	18	30	2	51	0	NE
Rv1731	20	25	2	53	0	NE
Rv1732c	8	8	0	0	0	NE
Rv1733c	5	5	0	0	0	NE
Rv1734c	2	3	1	2	0	NE
Rv1735c	5	7	1	2	0	NE
Rv1736c	32	42	2	116	0	NE
Rv1737c	13	15	1	2	0	NE
Rv1738	3	3	0	0	0	NE
Rv1739c	33	41	2	69	0	NE
Rv1741	7	7	0	0	0	NE
Rv1742	14	14	0	0	0	NE
Rv1743	29	34	1	2	0	NE
Rv1744c	5	7	2	38	0	NE
Rv1745c	7	14	5	141	0	NE
Rv1746	10	13	1	2	0	NE
Rv1747	27	34	1	2	0	NE
Rv1748	11	13	1	2	0	NE
Rv1749c	16	17	1	2	0	NE
Rv1750c	33	39	2	75	0	NE
Rv1751	16	19	1	2	0	NE
Rv1752	5	5	0	0	0	NE
Rv1753c	39	66	8	99	0	NE
Rv1754c	35	40	2	47	0	NE
Rv1755c	18	19	1	2	0	NE
Rv1756c	23	23	0	0	0	NE
Rv1757c	3	4	1	2	0	NE
Rv1758	12	12	0	0	0	NE
Rv1759c	16	26	3	371	0.0387	NE
Rv1760	26	28	1	2	0	NE
Rv1761c	4	6	1	2	0	NE
Rv1762c	9	10	1	2	0	NE
Rv1763	5	5	0	0	0	NE
Rv1764	22	23	1	2	0	NE
Rv1765c	7	7	0	0	0	NE
Rv1766	2	3	1	2	0	NE
Rv1767	8	8	0	0	0	NE
Rv1768	17	21	2	50	0	NE
Rv1769	20	23	1	2	0	NE
Rv1770	13	17	2	195	0	NE
Rv1771	22	26	1	2	0	NE
Rv1772	2	5	3	106	0	NE
Rv1773c	9	11	2	37	0	NE
Rv1774	22	30	2	59	0	NE
Rv1775	10	14	1	2	0	NE
Rv1776c	7	12	2	9	0	NE
Rv1777	19	28	2	47	0	NE
Rv1778c	5	5	0	0	0	NE
Rv1779c	9	14	2	38	0	NE
Rv1780	12	14	1	2	0	NE
Rv1781c	23	27	1	2	0	NE
Rv1785c	20	22	1	2	0	NE
Rv1787	17	20	2	47	0	NE
Rv1788	6	6	0	0	0	NE
Rv1789	19	21	1	2	0	NE
Rv1790	20	21	1	2	0	NE
Rv1791	6	6	0	0	0	NE
Rv1793	6	6	0	0	0	NE
Rv1798	28	31	2	38	0	NE
Rv1800	34	40	1	2	0	NE
Rv1801	22	26	2	23	0	NE
Rv1802	20	22	1	2	0	NE
Rv1803c	24	34	2	34	0	NE
Rv1804c	10	10	0	0	0	NE
Rv1805c	3	6	2	55	0	NE
Rv1806	4	6	2	10	0	NE
Rv1807	17	21	2	25	0	NE
Rv1808	28	29	1	2	0	NE
Rv1809	20	24	2	24	0	NE
Rv1810	13	13	0	0	0	NE
Rv1811	15	16	1	2	0	NE
Rv1812c	21	23	1	2	0	NE
Rv1813c	8	9	1	2	0	NE
Rv1814	25	25	0	0	0	NE
Rv1815	9	9	0	0	0	NE
Rv1816	14	15	1	2	0	NE
Rv1817	26	30	2	28	0	NE
Rv1818c	12	16	1	2	0	NE
Rv1819c	32	33	1	2	0	NE
Rv1820	19	20	1	2	0	NE
Rv1821	30	39	2	36	0	NE
Rv1823	14	16	1	2	0	NE
Rv1824	5	5	0	0	0	NE
Rv1825	9	10	1	2	0	NE
Rv1826	7	9	1	2	0	NE
Rv1829	9	10	1	2	0	NE
Rv1832	54	58	1	2	0	NE
Rv1833c	14	15	1	2	0	NE
Rv1834	8	13	2	63	0	NE
Rv1835c	37	41	1	2	0	NE
Rv1836c	30	43	4	45	0	NE
Rv1838c	10	10	0	0	0	NE
Rv1840c	8	16	3	152	0	NE
Rv1841c	10	13	3	128	0	NE
Rv1842c	12	16	1	2	0	NE
Rv1843c	20	23	2	59	0	NE
Rv1844c	17	17	0	0	0	NE
[truncated: 1,991 more rows]

## Sheet: original
Tn-Seq gene essentiality analysis by TRANSIT Bayesian/Gumbel method
ORF	Name	Description	k	n	r	s	zbar	Call
Rv0001	dnaA	chromosomal replication initiation protein	1	32	31	1365	1	E
Rv0002	dnaN	DNA polymerase III subunit beta	0	31	31	1167	1	E
Rv0004	-	hypothetical protein Rv0004	2	8	6	308	0.9989	E
Rv0005	gyrB	DNA gyrase subunit B	3	43	40	1997	1	E
Rv0006	gyrA	DNA gyrase subunit A	1	46	45	2395	1	E
Rv0014c	pknB	TRANSMEMBRANE SERINE/THREONINE-PROTEIN KINASE B PKNB (PROTEIN KINASE B) (STPK B)	0	24	24	1784	1	E
Rv0015c	pknA	TRANSMEMBRANE SERINE/THREONINE-PROTEIN KINASE A PKNA (PROTEIN KINASE A) (STPK A)	3	16	8	594	0.9991	E
Rv0018c	ppp	POSSIBLE SERINE/THREONINE PHOSPHATASE PPP	14	25	11	577	1	E
Rv0020c	TB39.8	hypothetical protein Rv0020c	8	52	43	1029	1	E
Rv0023	-	POSSIBLE TRANSCRIPTIONAL REGULATORY PROTEIN	0	12	12	582	1	E
Rv0041	leuS	leucyl-tRNA synthetase	1	73	72	2800	1	E
Rv0046c	ino1	MYO-INOSITOL-1-PHOSPHATE SYNTHASE INO1 (Inositol 1-phosphate synthetase) (D-glucose 6-phosphate cycloaldolase) (Glucose 6-phosphate cyclase) (Glucocycloaldolase)	0	17	17	1030	1	E
Rv0050	ponA1	PROBABLE BIFUNCTIONAL PENICILLIN-BINDING PROTEIN 1A/1B PONA1 (MUREIN POLYMERASE) (PBP1): PENICILLIN-INSENSITIVE TRANSGLYCOSYLASE (PEPTIDOGLYCAN TGASE) + PENICILLIN-SENSITIVE TRANSPEPTIDASE (DD-TRANSPEPTIDASE)	7	37	11	342	0.9999	E
Rv0054	ssb	single-strand DNA-binding protein	0	5	5	218	0.9985	E
Rv0058	dnaB	replicative DNA helicase	0	39	39	2561	1	E
Rv0060	-	hypothetical protein Rv0060	1	23	22	998	1	E
Rv0066c	icd2	PROBABLE ISOCITRATE DEHYDROGENASE	0	38	38	2152	1	E
Rv0153c	ptbB	PHOSPHOTYROSINE PROTEIN PHOSPHATASE PTPB (PROTEIN-TYROSINE-PHOSPHATASE) (PTPase)	1	11	9	412	0.9999	E
Rv0206c	mmpL3	POSSIBLE CONSERVED TRANSMEMBRANE TRANSPORT PROTEIN MMPL3	0	34	34	2734	1	E
Rv0225	-	POSSIBLE CONSERVED PROTEIN	0	20	20	988	1	E
Rv0226c	-	PROBABLE CONSERVED TRANSMEMBRANE PROTEIN	2	29	23	1540	1	E
Rv0227c	-	PROBABLE CONSERVED MEMBRANE PROTEIN	0	23	23	1056	1	E
Rv0228	-	PROBABLE INTEGRAL MEMBRANE ACYLTRANSFERASE	1	14	13	936	1	E
Rv0236c	-	PROBABLE CONSERVED TRANSMEMBRANE PROTEIN	0	39	39	4051	1	E
Rv0278c	PE_PGRS3	PE-PGRS FAMILY PROTEIN	11	26	12	859	1	E
Rv0282	-	hypothetical protein Rv0282	1	24	23	1778	1	E
Rv0283	-	POSSIBLE CONSERVED MEMBRANE PROTEIN	0	24	24	1517	1	E
Rv0284	-	POSSIBLE CONSERVED MEMBRANE PROTEIN	0	61	61	3802	1	E
Rv0285	PE5	PE FAMILY PROTEIN	0	5	5	186	0.9988	E
Rv0286	PPE4	PPE FAMILY PROTEIN	2	32	30	1245	1	E
Rv0287	esxG	ESAT-6 LIKE PROTEIN ESXG (CONSERVED HYPOTHETICAL PROTEIN TB9.8)	0	5	5	263	0.9992	E
Rv0288	esxH	LOW MOLECULAR WEIGHT PROTEIN ANTIGEN 7 ESXH (10 kDa ANTIGEN) (CFP-7) (PROTEIN TB10.4)	0	8	8	275	1	E
Rv0289	-	hypothetical protein Rv0289	0	14	14	779	1	E
Rv0290	-	PROBABLE CONSERVED TRANSMEMBRANE PROTEIN	0	19	19	1273	1	E
Rv0291	mycP3	PROBABLE MEMBRANE-ANCHORED MYCOSIN MYCP3 (SERINE PROTEASE) (SUBTILISIN-LIKE PROTEASE) (SUBTILASE-LIKE) (MYCOSIN-3)	0	13	13	1180	1	E
Rv0292	-	PROBABLE CONSERVED TRANSMEMBRANE PROTEIN	2	17	15	685	1	E
Rv0334	rmlA	ALPHA-D-GLUCOSE-1-PHOSPHATE THYMIDYLYLTRANSFERASE RMLA (DTDP-GLUCOSE SYNTHASE) (DTDP-GLUCOSE PYROPHOSPHORYLASE)	0	19	19	797	1	E
Rv0347	-	PROBABLE CONSERVED MEMBRANE PROTEIN	4	18	13	769	1	E
Rv0348	-	POSSIBLE TRANSCRIPTIONAL REGULATORY PROTEIN	8	19	8	477	0.9997	E
Rv0350	dnaK	molecular chaperone DnaK	0	17	17	1510	1	E
Rv0351	grpE	PROBABLE GRPE PROTEIN (HSP-70 COFACTOR)	2	10	7	469	0.999	E
Rv0352	dnaJ1	PROBABLE CHAPERONE PROTEIN DNAJ1	5	14	7	696	0.9975	E
Rv0357c	purA	adenylosuccinate synthetase	0	24	24	1140	1	E
Rv0358	-	hypothetical protein Rv0358	3	14	10	494	1	E
Rv0364	-	POSSIBLE CONSERVED TRANSMEMBRANE PROTEIN	1	13	11	581	1	E
Rv0382c	pyrE	orotate phosphoribosyltransferase	0	12	12	404	1	E
Rv0383c	-	POSSIBLE CONSERVED SECRETED PROTEIN	2	9	7	351	0.9977	E
Rv0384c	clpB	PROBABLE ENDOPEPTIDASE ATP BINDING PROTEIN (CHAIN B) CLPB (CLPB PROTEIN) (HEAT SHOCK PROTEIN F84.1)	0	25	25	2486	1	E
Rv0410c	pknG	SERINE/THREONINE-PROTEIN KINASE PKNG (PROTEIN KINASE G) (STPK G)	0	31	31	1947	1	E
Rv0411c	glnH	PROBABLE GLUTAMINE-BINDING LIPOPROTEIN GLNH (GLNBP)	1	9	8	509	1	E
Rv0412c	-	POSSIBLE CONSERVED MEMBRANE PROTEIN	0	23	23	1155	1	E
Rv0414c	thiE	thiamine-phosphate pyrophosphorylase	1	10	9	493	0.9996	E
Rv0415	thiO	POSSIBLE THIAMINE BIOSYNTHESIS OXIDOREDUCTASE THIO	0	12	12	947	1	E
Rv0417	thiG	thiazole synthase	0	16	16	738	1	E
Rv0422c	thiD	phosphomethylpyrimidine kinase	0	14	14	678	1	E
Rv0429c	def	peptide deformylase	0	9	9	487	1	E
Rv0440	groEL	chaperonin GroEL	0	13	13	1427	1	E
Rv0455c	-	hypothetical protein Rv0455c	0	11	11	411	1	E
Rv0462	lpd	dihydrolipoamide dehydrogenase	0	27	27	1209	1	E
Rv0467	icl	isocitrate lyase	3	19	10	602	0.9997	E
Rv0482	murB	UDP-N-acetylenolpyruvoylglucosamine reductase	1	14	13	1033	1	E
Rv0504c	-	hypothetical protein Rv0504c	0	8	8	349	0.9999	E
Rv0509	hemA	glutamyl-tRNA reductase	1	22	20	1215	1	E
Rv0510	hemC	porphobilinogen deaminase	0	13	13	919	1	E
Rv0511	hemD	PROBABLE UROPORPHYRIN-III C-METHYLTRANSFERASE HEMD (UROPORPHYRINOGEN III METHYLASE) (UROGEN III METHYLASE) (SUMT) (UROGEN III METHYLASE) (UROM)	1	19	18	1519	1	E
Rv0512	hemB	delta-aminolevulinic acid dehydratase	1	22	21	951	1	E
Rv0524	hemL	glutamate-1-semialdehyde aminotransferase	0	21	21	1234	1	E
Rv0525	-	hypothetical protein Rv0525	1	10	9	504	1	E
Rv0526	-	POSSIBLE THIOREDOXIN PROTEIN (THIOL-DISULFIDE INTERCHANGE PROTEIN)	0	7	7	427	0.9995	E
Rv0528	-	PROBABLE CONSERVED TRANSMEMBRANE PROTEIN	0	16	16	1373	1	E
Rv0529	ccsA	POSSIBLE CYTOCHROME C-TYPE BIOGENESIS PROTEIN CCSA	0	18	18	923	1	E
Rv0534c	menA	1,4-dihydroxy-2-naphthoate octaprenyltransferase	0	11	11	633	1	E
Rv0541c	-	PROBABLE CONSERVED INTEGRAL MEMBRANE PROTEIN	0	18	18	1250	1	E
Rv0542c	menE	O-succinylbenzoic acid--CoA ligase	0	14	14	911	1	E
Rv0548c	menB	naphthoate synthase	1	12	11	786	1	E
Rv0553	menC	O-succinylbenzoate synthase	2	12	10	931	1	E
Rv0555	menD	2-succinyl-6-hydroxy-2,4-cyclohexadiene-1-carboxylic acid synthase/2-oxoglutarate decarboxylase	0	15	15	1346	1	E
Rv0556	-	PROBABLE CONSERVED TRANSMEMBRANE PROTEIN	0	13	13	455	1	E
Rv0557	pimB	MANNOSYLTRANSFERASE PIMB	3	15	10	633	1	E
Rv0558	ubiE	ubiquinone/menaquinone biosynthesis methyltransferase	0	14	14	608	1	E
Rv0562	grcC1	PROBABLE POLYPRENYL-DIPHOSPHATE SYNTHASE GRCC1 (POLYPRENYL PYROPHOSPHATE SYNTHETASE)	1	15	14	704	1	E
Rv0635	-	hypothetical protein Rv0635	0	14	14	385	1	E
Rv0636	-	hypothetical protein Rv0636	0	8	8	371	1	E
Rv0637	-	hypothetical protein Rv0637	1	8	7	399	0.9994	E
Rv0638	secE	preprotein translocase subunit SecE	0	9	9	355	1	E
Rv0639	nusG	transcription antitermination protein NusG	1	13	12	568	1	E
Rv0641	rplA	50S ribosomal protein L1	1	8	7	602	0.9987	E
Rv0647c	-	hypothetical protein Rv0647c	3	15	12	1246	1	E
Rv0651	rplJ	50S ribosomal protein L10	0	6	6	455	0.9985	E
Rv0667	rpoB	DNA-directed RNA polymerase subunit beta	1	39	38	3364	1	E
Rv0668	rpoC	DNA-directed RNA polymerase subunit beta'	8	52	42	3740	1	E
Rv0682	rpsL	30S ribosomal protein S12	0	8	8	308	1	E
Rv0684	fusA1	elongation factor G	0	34	34	2016	1	E
Rv0685	tuf	elongation factor Tu	1	12	11	909	1	E
Rv0701	rplC	50S ribosomal protein L3	0	16	16	527	1	E
Rv0702	rplD	50S ribosomal protein L4	0	11	11	563	1	E
Rv0704	rplB	50S ribosomal protein L2	1	18	16	727	1	E
Rv0706	rplV	50S ribosomal protein L22	0	9	9	582	1	E
Rv0707	rpsC	30S ribosomal protein S3	0	14	14	676	1	E
Rv0708	rplP	50S ribosomal protein L16	1	10	9	380	1	E
Rv0710	rpsQ	30S ribosomal protein S17	2	12	10	269	0.9999	E
Rv0714	rplN	50S ribosomal protein L14	0	5	5	275	0.9989	E
Rv0715	rplX	50S ribosomal protein L24	0	5	5	242	0.998	E
Rv0718	rpsH	30S ribosomal protein S8	0	10	10	345	1	E
Rv0719	rplF	50S ribosomal protein L6	0	16	16	531	1	E
Rv0721	rpsE	30S ribosomal protein S5	2	13	10	544	1	E
Rv0732	secY	preprotein translocase subunit SecY	1	28	27	1186	1	E
Rv0777	purB	adenylosuccinate lyase	1	19	18	1367	1	E
Rv0780	hemH	phosphoribosylaminoimidazole-succinocarboxamide synthase	3	26	12	337	1	E
Rv0811c	-	hypothetical protein Rv0811c	1	17	16	939	1	E
Rv0817c	-	PROBABLE CONSERVED EXPORTED PROTEIN	1	16	15	681	1	E
Rv0820	phoT	PROBABLE PHOSPHATE-TRANSPORT ATP-BINDING PROTEIN ABC TRANSPORTER PHOT	1	13	12	719	1	E
Rv0824c	desA1	PROBABLE ACYL-	0	19	19	922	1	E
Rv0846c	-	PROBABLE OXIDASE	1	31	21	1085	1	E
Rv0883c	-	hypothetical protein Rv0883c	0	6	6	596	0.9977	E
Rv0896	gltA	type II citrate synthase	5	29	15	666	1	E
Rv0902c	prrB	TWO COMPONENT SENSOR HISTIDINE KINASE PRRB	2	14	12	890	1	E
Rv0903c	prrA	TWO COMPONENT RESPONSE TRANSCRIPTIONAL REGULATORY PROTEIN PRRA	1	10	9	585	0.9999	E
Rv0928	pstS3	PERIPLASMIC PHOSPHATE-BINDING LIPOPROTEIN PSTS3 (PBP-3) (PSTS3) (PHOS1)	2	22	17	895	1	E
Rv0929	pstC2	PHOSPHATE-TRANSPORT INTEGRAL MEMBRANE ABC TRANSPORTER PSTC2	2	17	10	617	1	E
Rv0930	pstA1	PROBABLE PHOSPHATE-TRANSPORT INTEGRAL MEMBRANE ABC TRANSPORTER PSTA1	2	17	8	310	0.9983	E
Rv0946c	pgi	glucose-6-phosphate isomerase	2	19	14	1133	1	E
Rv0949	uvrD1	PROBABLE ATP-DEPENDENT DNA HELICASE II UVRD1	6	45	14	850	1	E
Rv0951	sucC	succinyl-CoA synthetase subunit beta	0	16	16	841	1	E
Rv0952	sucD	succinyl-CoA synthetase subunit alpha	1	12	11	732	1	E
Rv0957	purH	bifunctional phosphoribosylaminoimidazolecarboxamide formyltransferase/IMP cyclohydrolase	0	24	24	1490	1	E
Rv0982	mprB	PROBABLE TWO COMPONENT SENSOR KINASE MPRB	2	23	21	1324	1	E
Rv0993	galU	PROBABLE UTP--GLUCOSE-1-PHOSPHATE URIDYLYLTRANSFERASE GALU (UDP-GLUCOSE PYROPHOSPHORYLASE) (UDPGP) (ALPHA-D-GLUCOSYL-1-PHOSPHATE URIDYLYLTRANSFERASE) (URIDINE DIPHOSPHOGLUCOSE PYROPHOSPHORYLASE)	1	15	14	850	1	E
Rv1002c	-	hypothetical protein Rv1002c	8	24	8	730	0.999	E
Rv1007c	metG	methionyl-tRNA synthetase	0	31	31	1520	1	E
Rv1011	ispE	4-diphosphocytidyl-2-C-methyl-D-erythritol kinase	0	13	13	834	1	E
Rv1014c	pth	peptidyl-tRNA hydrolase	0	11	11	481	1	E
Rv1017c	prsA	ribose-phosphate pyrophosphokinase	0	12	12	934	1	E
Rv1018c	glmU	Probable UDP-N-acetylglucosamine pyrophosphorylase glmU	0	24	24	1260	1	E
Rv1023	eno	phosphopyruvate hydratase	3	17	7	485	0.9929	E
Rv1024	-	POSSIBLE CONSERVED MEMBRANE PROTEIN	0	8	8	292	1	E
Rv1044	-	hypothetical protein Rv1044	2	13	11	476	1	E
Rv1086	-	SHORT (C15) CHAIN Z-ISOPRENYL DIPHOSPHATE SYNTHASE (Z-FPP SYNTHASE) (Z-FARNESYL DIPHOSPHATE SYNTHASE) (Z-FPP SYNTHETASE) (Z-FARNESYL DIPHOSPHATE SYNTHETASE) (GERANYLTRANSTRANSFERASE) (FARNESYL PYROPHOSPHATE SYNTHETASE)	2	15	13	713	1	E
Rv1092c	coaA	pantothenate kinase	0	19	19	902	1	E
Rv1093	glyA	serine hydroxymethyltransferase	0	14	14	1212	1	E
Rv1094	desA2	POSSIBLE ACYL-	1	13	12	642	1	E
Rv1098c	fumC	fumarate hydratase	0	12	12	1226	1	E
Rv1110	ispH	4-hydroxy-3-methylbut-2-enyl diphosphate reductase	0	14	14	889	1	E
Rv1111c	-	hypothetical protein Rv1111c	7	24	13	576	1	E
Rv1122	gnd2	6-phosphogluconate dehydrogenase-like protein	1	15	14	1011	1	E
Rv1127c	ppdK	pyruvate phosphate dikinase	3	19	8	415	0.9981	E
Rv1166	lpqW	PROBABLE CONSERVED LIPOPROTEIN LPQW	1	24	23	1706	1	E
Rv1177	fdxC	PROBABLE FERREDOXIN FDXC	0	7	7	197	1	E
Rv1188	-	PROBABLE PROLINE DEHYDROGENASE	8	22	7	331	0.9952	E
Rv1201c	-	PROBABLE TRANSFERASE	0	11	11	744	1	E
Rv1202	dapE	dipeptidase	1	17	16	888	1	E
Rv1208	-	hypothetical protein Rv1208	2	14	9	300	0.9995	E
Rv1221	sigE	RNA polymerase sigma factor SigE	3	17	14	505	1	E
Rv1223	htrA	PROBABLE SERINE PROTEASE HTRA (DEGP PROTEIN)	2	23	21	1542	1	E
Rv1229c	mrp	PROBABLE MRP-RELATED PROTEIN MRP	2	16	14	1032	1	E
Rv1248c	kgd	alpha-ketoglutarate decarboxylase	1	46	39	3029	1	E
Rv1254	-	PROBABLE ACYLTRANSFERASE	1	27	25	911	1	E
Rv1292	argS	arginyl-tRNA synthetase	0	34	34	1443	1	E
Rv1293	lysA	PROBABLE DIAMINOPIMELATE DECARBOXYLASE LYSA (DAP DECARBOXYLASE)	0	27	27	1247	1	E
Rv1294	thrA	homoserine dehydrogenase	0	24	24	1295	1	E
Rv1295	thrC	threonine synthase	2	21	19	999	1	E
Rv1296	thrB	homoserine kinase	1	16	14	781	1	E
Rv1297	rho	transcription termination factor Rho	0	22	22	1746	1	E
Rv1299	prfA	peptide chain release factor 1	0	14	14	584	1	E
Rv1300	hemK	PROBABLE HEMK PROTEIN HOMOLOG HEMK	0	14	14	752	1	E
Rv1302	rfe	PROBABLE UNDECAPAPRENYL-PHOSPHATE ALPHA-N-ACETYLGLUCOSAMINYLTRANSFERASE RFE (UDP-GlcNAc TRANSFERASE)	4	20	16	1036	1	E
Rv1304	atpB	F0F1 ATP synthase subunit A	1	11	10	648	1	E
Rv1305	atpE	F0F1 ATP synthase subunit C	0	8	8	234	0.9999	E
Rv1307	atpH	PROBABLE ATP SYNTHASE DELTA CHAIN ATPH	1	20	19	1283	1	E
Rv1308	atpA	F0F1 ATP synthase subunit alpha	1	26	24	1362	1	E
Rv1309	atpG	F0F1 ATP synthase subunit gamma	0	19	19	895	1	E
Rv1310	atpD	F0F1 ATP synthase subunit beta	0	20	20	1378	1	E
Rv1315	murA	UDP-N-acetylglucosamine 1-carboxyvinyltransferase	1	17	16	1211	1	E
Rv1326c	glgB	glycogen branching enzyme	0	42	42	1998	1	E
Rv1327c	glgE	PROBABLE GLUCANASE GLGE	0	39	39	1981	1	E
Rv1338	murI	glutamate racemase	1	17	16	640	1	E
Rv1343c	lprD	PROBABLE CONSERVED LIPOPROTEIN LPRD	2	12	9	309	0.9999	E
Rv1348	-	PROBABLE DRUGS-TRANSPORT TRANSMEMBRANE ATP-BINDING PROTEIN ABC TRANSPORTER	2	38	20	912	1	E
Rv1349	-	PROBABLE DRUGS-TRANSPORT TRANSMEMBRANE ATP-BINDING PROTEIN ABC TRANSPORTER	2	20	18	1418	1	E
Rv1380	pyrB	aspartate carbamoyltransferase catalytic subunit	0	13	13	790	1	E
Rv1381	pyrC	dihydroorotase	0	11	11	1015	1	E
Rv1383	carA	carbamoyl phosphate synthase small subunit	0	13	13	1117	1	E
Rv1384	carB	carbamoyl phosphate synthase large subunit	0	46	46	3189	1	E
Rv1389	gmk	guanylate kinase	0	6	6	387	0.9979	E
Rv1390	rpoZ	DNA-directed RNA polymerase subunit omega	0	8	8	327	1	E
Rv1391	dfp	bifunctional phosphopantothenoylcysteine decarboxylase/phosphopantothenate synthase	3	21	18	1182	1	E
Rv1392	metK	S-adenosylmethionine synthetase	1	20	19	1141	1	E
Rv1402	priA	primosome assembly protein PriA	1	28	24	1402	1	E
Rv1420	uvrC	excinuclease ABC subunit C	14	29	8	640	0.9979	E
Rv1422	-	hypothetical protein Rv1422	2	11	6	695	0.993	E
Rv1423	whiA	PROBABLE TRANSCRIPTIONAL REGULATORY PROTEIN WHIA	1	12	11	796	1	E
Rv1438	tpiA	triosephosphate isomerase	0	16	16	766	1	E
Rv1440	secG	preprotein translocase subunit SecG	1	6	5	172	0.9983	E
Rv1449c	tkt	transketolase	1	26	25	2019	1	E
Rv1451	ctaB	protoheme IX farnesyltransferase	0	16	16	822	1	E
Rv1456c	-	PROBABLE UNIDENTIFIED ANTIBIOTIC-TRANSPORT INTEGRAL MEMBRANE ABC TRANSPORTER	1	15	14	775	1	E
Rv1459c	-	POSSIBLE CONSERVED INTEGRAL MEMBRANE PROTEIN	5	26	21	1145	1	E
Rv1461	-	hypothetical protein Rv1461	0	59	59	2393	1	E
Rv1462	-	hypothetical protein Rv1462	0	14	14	943	1	E
Rv1463	-	PROBABLE CONSERVED ATP-BINDING PROTEIN ABC TRANSPORTER	1	12	11	723	1	E
Rv1465	-	POSSIBLE NITROGEN FIXATION RELATED PROTEIN	1	8	7	350	0.9995	E
Rv1475c	acn	aconitate hydratase	1	56	55	2796	1	E
Rv1476	-	POSSIBLE MEMBRANE PROTEIN	0	7	7	548	0.9992	E
Rv1477	-	HYPOTHETICAL INVASION PROTEIN	2	25	23	1315	1	E
Rv1479	moxR1	PROBABLE TRANSCRIPTIONAL REGULATORY PROTEIN MOXR1	0	14	14	947	1	E
Rv1481	-	PROBABLE MEMBRANE PROTEIN	1	14	13	941	1	E
Rv1483	fabG1	3-OXOACYL-	0	13	13	693	1	E
Rv1484	inhA	enoyl-(acyl carrier protein) reductase	1	10	9	741	0.9999	E
Rv1485	hemH	ferrochelatase	0	25	25	917	1	E
Rv1512	epiA	probable nucleotide-sugar epimerase epiA	0	13	13	890	1	E
Rv1536	ileS	isoleucyl-tRNA synthetase	0	79	79	3100	1	E
Rv1547	dnaE	DNA polymerase III subunit alpha	1	48	47	3149	1	E
Rv1594	nadA	quinolinate synthetase	0	10	10	876	1	E
Rv1595	nadB	L-aspartate oxidase	6	24	10	620	0.9999	E
Rv1599	hisD	histidinol dehydrogenase	0	17	17	1291	1	E
Rv1600	hisC1	histidinol-phosphate aminotransferase	3	26	15	678	1	E
Rv1601	hisB	imidazoleglycerol-phosphate dehydratase	0	15	15	522	1	E
Rv1602	hisH	imidazole glycerol phosphate synthase subunit HisH	1	11	10	575	1	E
Rv1603	hisA	1-(5-phosphoribosyl)-5-	1	10	9	676	1	E
Rv1605	hisF	imidazole glycerol phosphate synthase subunit HisF	0	7	7	645	0.9995	E
Rv1606	hisI	phosphoribosyl-AMP cyclohydrolase	1	9	8	295	0.9999	E
Rv1610	-	POSSIBLE CONSERVED MEMBRANE PROTEIN	0	6	6	602	0.9968	E
Rv1611	trpC	indole-3-glycerol-phosphate synthase	0	12	12	679	1	E
Rv1614	lgt	prolipoprotein diacylglyceryl transferase	3	27	23	778	1	E
Rv1617	pykA	pyruvate kinase	0	14	14	1298	1	E
Rv1629	polA	DNA polymerase I	0	42	42	2676	1	E
Rv1630	rpsA	30S ribosomal protein S1	0	17	17	1326	1	E
Rv1631	coaE	dephospho-CoA kinase/unknown domain fusion protein	2	12	9	591	0.9999	E
Rv1641	infC	translation initiation factor IF-3	2	12	10	403	1	E
Rv1643	rplT	50S ribosomal protein L20	0	8	8	228	1	E
Rv1649	pheS	phenylalanyl-tRNA synthetase subunit alpha	0	13	13	844	1	E
Rv1650	pheT	phenylalanyl-tRNA synthetase subunit beta	0	37	37	2408	1	E
Rv1652	argC	N-acetyl-gamma-glutamyl-phosphate reductase	0	15	15	782	1	E
Rv1655	argD	acetylornithine aminotransferase	0	10	10	1010	1	E
Rv1658	argG	argininosuccinate synthase	0	18	18	1124	1	E
Rv1659	argH	argininosuccinate lyase	1	8	7	1000	1	E
Rv1662	pks8	Probable polyketide synthase pks8	32	67	9	368	0.9943	E
Rv1689	tyrS	tyrosyl-tRNA synthetase	0	20	20	1144	1	E
Rv1695	ppnK	inorganic polyphosphate/ATP-NAD kinase	0	8	8	850	1	E
Rv1697	-	hypothetical protein Rv1697	1	18	17	1113	1	E
Rv1699	pyrG	CTP synthetase	1	37	35	1620	1	E
Rv1708	-	PUTATIVE INITIATION INHIBITOR PROTEIN	1	19	17	822	1	E
Rv1713	engA	GTP-binding protein EngA	0	12	12	1243	1	E
Rv1782	-	PROBABLE CONSERVED MEMBRANE PROTEIN	0	20	20	1476	1	E
Rv1783	-	PROBABLE CONSERVED MEMBRANE PROTEIN	1	18	17	1240	1	E
Rv1784	-	hypothetical protein Rv1784	3	42	33	1712	1	E
Rv1794	-	hypothetical protein Rv1794	2	22	18	773	1	E
Rv1795	-	hypothetical protein Rv1795	2	23	17	1282	1	E
Rv1796	mycP5	PROBABLE PROLINE RICH MEMBRANE-ANCHORED MYCOSIN MYCP5 (SERINE PROTEASE) (SUBTILISIN-LIKE PROTEASE) (SUBTILASE-LIKE) (MYCOSIN-5)	4	36	20	1183	1	E
Rv1797	-	hypothetical protein Rv1797	1	15	10	709	1	E
Rv1822	pgsA2	PROBABLE CDP-DIACYLGLYCEROL--GLYCEROL-3-PHOSPHATE 3-PHOSPHATIDYLTRANSFERASE PGSA2 (PGP SYNTHASE) (PHOSPHATIDYLGLYCEROPHOSPHATE SYNTHASE) (3-PHOSPHATIDYL-1'-GLYCEROL-3'PHOSPHATE SYNTHASE)	1	17	16	480	1	E
Rv1827	cfp17	CONSERVED HYPOTHETICAL PROTEIN CFP17	0	8	8	455	0.9995	E
Rv1828	-	hypothetical protein Rv1828	0	14	14	676	1	E
Rv1830	-	hypothetical protein Rv1830	1	12	11	567	1	E
Rv1837c	glcB	malate synthase G	1	26	25	2078	1	E
Rv1990c	-	PROBABLE TRANSCRIPTIONAL REGULATORY PROTEIN	0	6	6	283	1	E
Rv2017	-	POSSIBLE TRANSCRIPTIONAL REGULATORY PROTEIN	0	12	12	878	1	E
Rv2047c	-	hypothetical protein Rv2047c	3	32	18	1157	1	E
Rv2048c	pks12	Probable polyketide synthase pks12	32	148	36	3186	1	E
Rv2050	-	hypothetical protein Rv2050	0	5	5	250	0.9997	E
Rv2051c	ppm1	Polyprenol-monophosphomannose synthase Ppm1	12	33	15	667	1	E
Rv2093c	tatC	Probable Sec-independent protein translocase transmembrane protein tatC	1	12	11	680	1	E
Rv2109c	prcA	proteasome (alpha subunit) PrcA	0	18	18	693	1	E
Rv2110c	prcB	proteasome (beta subunit) PrcB	1	18	12	459	1	E
Rv2121c	hisG	ATP phosphoribosyltransferase	0	9	9	578	1	E
Rv2124c	metH	Probable 5-methyltetrahydrofolate--homocystein methyltransferase MetH (Methionine synthase, vitamin-B12 dependent isozyme) (MS)	13	44	12	581	1	E
Rv2139	pyrD	dihydroorotate dehydrogenase 2	1	14	13	953	1	E
Rv2145c	wag31	CONSERVED HYPOTHETICAL PROTEIN WAG31	0	11	11	669	1	E
Rv2147c	-	hypothetical protein Rv2147c	3	19	14	386	1	E
Rv2150c	ftsZ	cell division protein FtsZ	0	8	8	819	0.9997	E
Rv2151c	ftsQ	POSSIBLE CELL DIVISION PROTEIN FTSQ	0	7	7	840	0.9997	E
Rv2152c	murC	UDP-N-acetylmuramate--L-alanine ligase	0	14	14	1124	1	E
Rv2153c	murG	N-acetylglucosaminyl transferase	0	14	14	820	1	E
Rv2154c	ftsW	FtsW-like protein FtsW	1	18	15	1202	1	E
Rv2155c	murD	UDP-N-acetylmuramoyl-L-alanyl-D-glutamate synthetase	0	20	20	1372	1	E
Rv2156c	mraY	phospho-N-acetylmuramoyl-pentapeptide-transferase	0	12	12	1035	1	E
Rv2157c	murF	Probable UDP-N-acetylmuramoylalanyl-D-glutamyl-2,6-diaminopimelate- D-alanyl-D-alanyl ligase MurF	0	10	10	1357	1	E
Rv2158c	murE	UDP-N-acetylmuramoylalanyl-D-glutamate--2,6-diaminopimelate ligase	0	11	11	1170	1	E
Rv2163c	pbpB	Probable penicillin-binding membrane protein pbpB	0	29	29	1546	1	E
Rv2164c	-	PROBABLE CONSERVED PROLINE RICH MEMBRANE PROTEIN	0	10	10	808	1	E
Rv2165c	mraW	S-adenosyl-methyltransferase MraW	0	19	19	906	1	E
Rv2166c	-	hypothetical protein Rv2166c	0	8	8	353	1	E
Rv2172c	-	hypothetical protein Rv2172c	1	17	16	731	1	E
Rv2174	-	Possible conserved integral membrane protein	3	28	18	1012	1	E
Rv2178c	aroG	Probable 3-deoxy-D-arabino-heptulosonate 7-phosphate synthase AroG (DAHP synthetase, phenylalanine-repressible)	0	16	16	1288	1	E
Rv2179c	-	hypothetical protein Rv2179c	1	7	6	275	0.9992	E
Rv2182c	-	1-acylglycerol-3-phosphate O-acyltransferase	0	21	21	641	1	E
Rv2188c	-	hypothetical protein Rv2188c	0	19	19	1103	1	E
Rv2193	ctaE	PROBABLE CYTOCHROME C OXIDASE (SUBUNIT III) CTAE	1	17	14	522	1	E
Rv2194	qcrC	Probable Ubiquinol-cytochrome C reductase QcrC(cytochrome C subunit)	0	12	12	709	1	E
Rv2195	qcrA	Probable Rieske iron-sulfur protein QcrA	1	22	21	1147	1	E
Rv2196	qcrB	Probable Ubiquinol-cytochrome C reductase QcrB (cytochrome B subunit)	2	31	28	1368	1	E
Rv2198c	mmpS3	PROBABLE CONSERVED MEMBRANE PROTEIN MMPS3	1	14	13	539	1	E
Rv2200c	ctaC	PROBABLE TRANSMEMBRANE CYTOCHROME C OXIDASE (SUBUNIT II) CTAC	2	20	18	780	1	E
Rv2201	asnB	Probable asparagine synthetase AsnB	2	30	28	1633	1	E
Rv2202c	cbhK	Probable carbohydrate kinase CbhK	3	19	10	272	0.9991	E
Rv2215	dlaT	dihydrolipoamide acetyltransferase	1	15	14	1506	1	E
Rv2217	lipB	lipoyltransferase	4	12	8	514	0.9999	E
Rv2218	lipA	lipoyl synthase	1	15	13	865	1	E
Rv2219	-	PROBABLE CONSERVED TRANSMEMBRANE PROTEIN	2	9	7	640	0.9989	E
Rv2220	glnA1	GLUTAMINE SYNTHETASE GLNA1 (GLUTAMINE SYNTHASE) (GS-I)	1	30	29	1370	1	E
Rv2228c	-	hypothetical protein Rv2228c	5	18	9	444	0.9996	E
Rv2235	-	PROBABLE CONSERVED TRANSMEMBRANE PROTEIN	2	17	12	617	1	E
Rv2242	-	hypothetical protein Rv2242	1	17	16	1094	1	E
Rv2244	acpP	acyl carrier protein	0	6	6	195	0.9998	E
Rv2245	kasA	3-oxoacyl-(acyl carrier protein) synthase II	0	16	16	1227	1	E
Rv2246	kasB	3-oxoacyl-(acyl carrier protein) synthase II	3	19	16	1187	1	E
Rv2343c	dnaG	DNA primase	0	26	26	1861	1	E
Rv2357c	glyS	glycyl-tRNA synthetase	1	31	22	920	1	E
Rv2361c	-	LONG (C50) CHAIN Z-ISOPRENYL DIPHOSPHATE SYNTHASE (Z-DECAPRENYL DIPHOSPHATE SYNTHASE)	1	17	16	791	1	E
Rv2373c	dnaJ2	PROBABLE CHAPERONE PROTEIN DNAJ2	1	10	9	737	1	E
Rv2386c	mbtI	salicylate synthase MbtI	6	18	10	840	1	E
Rv2391	nirA	PROBABLE FERREDOXIN-DEPENDENT NITRITE REDUCTASE NIRA	2	19	14	1194	1	E
Rv2392	cysH	phosphoadenosine phosphosulfate reductase	0	13	13	616	1	E
Rv2413c	-	hypothetical protein Rv2413c	0	13	13	810	1	E
Rv2418c	-	hypothetical protein Rv2418c	3	21	10	254	0.9969	E
Rv2421c	nadD	nicotinic acid mononucleotide adenyltransferase	0	13	13	545	1	E
Rv2438c	nadE	NAD synthetase	0	39	39	1978	1	E
Rv2440c	obgE	GTPase ObgE	0	12	12	1146	1	E
Rv2441c	rpmA	50S ribosomal protein L27	0	4	4	158	0.9957	E
Rv2442c	rplU	50S ribosomal protein L21	0	4	4	242	0.9957	E
Rv2444c	rne	POSSIBLE RIBONUCLEASE E RNE	3	32	29	2046	1	E
Rv2445c	ndk	nucleoside diphosphate kinase	0	4	4	308	0.9952	E
Rv2447c	folC	PROBABLE FOLYLPOLYGLUTAMATE SYNTHASE PROTEIN FOLC (FOLYLPOLY-GAMMA-GLUTAMATE SYNTHETASE) (FPGS)	0	13	13	1221	1	E
Rv2448c	valS	valyl-tRNA synthetase	0	28	28	2183	1	E
Rv2457c	clpX	ATP-dependent protease ATP-binding subunit	0	19	19	1155	1	E
Rv2460c	clpP2	ATP-dependent Clp protease proteolytic subunit	0	10	10	578	1	E
Rv2461c	clpP	ATP-dependent Clp protease proteolytic subunit	1	10	7	362	0.9991	E
Rv2465c	-	ribose-5-phosphate isomerase B	0	7	7	425	0.9995	E
Rv2476c	gdh	PROBABLE NAD-DEPENDENT GLUTAMATE DEHYDROGENASE GDH (NAD-GDH) (NAD-DEPENDENT GLUTAMIC DEHYDROGENASE)	0	64	64	4682	1	E
Rv2477c	-	putative ABC transporter ATP-binding protein	3	27	14	605	1	E
Rv2507	-	POSSIBLE CONSERVED PROLINE RICH MEMBRANE PROTEIN	2	20	14	535	1	E
Rv2509	-	PROBABLE SHORT-CHAIN TYPE DEHYDROGENASE/REDUCTASE	1	12	11	778	1	E
Rv2516c	-	hypothetical protein Rv2516c	1	13	8	429	0.9997	E
Rv2518c	lppS	PROBABLE CONSERVED LIPOPROTEIN LPPS	5	21	9	654	0.9999	E
Rv2524c	fas	PROBABLE FATTY ACID SYNTHASE FAS (FATTY ACID SYNTHETASE)	2	71	69	9039	1	E
Rv2533c	nusB	transcription antitermination protein NusB	0	4	4	250	0.9955	E
Rv2537c	aroD	3-dehydroquinate dehydratase	1	7	6	347	0.999	E
Rv2538c	aroB	3-dehydroquinate synthase	0	10	10	1059	1	E
Rv2539c	aroK	shikimate kinase	0	5	5	308	0.9984	E
Rv2540c	aroF	chorismate synthase	0	10	10	1025	1	E
Rv2553c	-	PROBABLE CONSERVED MEMBRANE PROTEIN	1	18	14	800	1	E
Rv2555c	alaS	alanyl-tRNA synthetase	0	42	42	2535	1	E
Rv2572c	aspS	aspartyl-tRNA synthetase	0	23	23	1724	1	E
Rv2580c	hisS	histidyl-tRNA synthetase	0	18	18	1214	1	E
Rv2583c	relA	PROBABLE GTP PYROPHOSPHOKINASE RELA (ATP:GTP 3'-PYROPHOSPHOTRANSFERASE) (PPGPP SYNTHETASE I) ((P)PPGPP SYNTHETASE) (GTP DIPHOSPHOKINASE)	21	36	9	514	0.9988	E
Rv2586c	secF	preprotein translocase subunit SecF	3	18	14	863	1	E
Rv2587c	secD	preprotein translocase subunit SecD	1	24	23	1577	1	E
Rv2610c	pimA	ALPHA-MANNOSYLTRANSFERASE PIMA	0	16	16	1067	1	E
Rv2611c	-	lipid A biosynthesis lauroyl acyltransferase	1	15	14	837	1	E
Rv2614c	thrS	threonyl-tRNA synthetase	0	28	28	1932	1	E
Rv2673	-	POSSIBLE CONSERVED INTEGRAL MEMBRANE PROTEIN	1	29	28	1212	1	E
Rv2676c	-	hypothetical protein Rv2676c	0	13	13	610	1	E
Rv2677c	hemY	protoporphyrinogen oxidase	1	16	15	1266	1	E
Rv2678c	hemE	uroporphyrinogen decarboxylase	0	16	16	1057	1	E
Rv2682c	dxs1	1-deoxy-D-xylulose-5-phosphate synthase	0	24	24	1704	1	E
Rv2690c	-	PROBABLE CONSERVED INTEGRAL MEMBRANE ALANINE AND VALINE AND LEUCINE RICH PROTEIN	3	32	15	824	1	E
Rv2697c	dut	deoxyuridine 5'-triphosphate nucleotidohydrolase	0	5	5	258	0.9992	E
Rv2698	-	PROBABLE CONSERVED ALANINE RICH TRANSMEMBRANE PROTEIN	0	12	12	395	1	E
Rv2699c	-	hypothetical protein Rv2699c	0	4	4	187	0.9943	E
Rv2703	sigA	RNA polymerase sigma factor RpoD	0	21	21	1537	1	E
Rv2710	sigB	RNA polymerase sigma factor SigB	2	13	9	627	1	E
Rv2711	ideR	IRON-DEPENDENT REPRESSOR AND ACTIVATOR IDER	0	7	7	568	0.9997	E
Rv2720	lexA	LexA repressor	0	8	8	269	1	E
Rv2726c	dapF	diaminopimelate epimerase	0	11	11	755	1	E
Rv2746c	pgsA3	PROBABLE PGP SYNTHASE PGSA3 (CDP-DIACYLGLYCEROL--GLYCEROL-3-PHOSPHATE 3-PHOSPHATIDYLTRANSFERASE) (PHOSPHATIDYLGLYCEROPHOSPHATE SYNTHASE)	0	14	14	560	1	E
Rv2748c	ftsK	POSSIBLE CELL DIVISION TRANSMEMBRANE PROTEIN FTSK	5	30	25	2216	1	E
Rv2753c	dapA	dihydrodipicolinate synthase	0	10	10	666	1	E
Rv2754c	thyX	FAD-dependent thymidylate synthase	0	9	9	437	1	E
Rv2763c	dfrA	DIHYDROFOLATE REDUCTASE DFRA (DHFR) (TETRAHYDROFOLATE DEHYDROGENASE)	0	9	9	312	1	E
Rv2764c	thyA	thymidylate synthase	0	21	21	743	1	E
Rv2773c	dapB	dihydrodipicolinate reductase	2	12	7	432	0.998	E
Rv2783c	gpsI	polynucleotide phosphorylase/polyadenylase	1	19	18	1917	1	E
Rv2786c	ribF	bifunctional riboflavin kinase/FMN adenylyltransferase	2	14	12	873	1	E
Rv2794c	-	hypothetical protein Rv2794c	0	8	8	576	0.9999	E
Rv2827c	-	hypothetical protein Rv2827c	0	14	14	776	1	E
Rv2837c	-	hypothetical protein Rv2837c	0	13	13	843	1	E
Rv2838c	rbfA	ribosome-binding factor A	1	8	7	397	0.9996	E
Rv2839c	infB	translation initiation factor IF-2	0	31	31	2677	1	E
Rv2841c	nusA	transcription elongation factor NusA	1	14	13	920	1	E
Rv2845c	proS	prolyl-tRNA synthetase	0	30	30	1630	1	E
Rv2846c	efpA	POSSIBLE INTEGRAL MEMBRANE EFFLUX PROTEIN EFPA	2	33	31	1411	1	E
Rv2847c	cysG	POSSIBLE MULTIFUNCTIONAL ENZYME SIROHEME SYNTHASE CYSG: UROPORPHYRIN-III C-METHYLTRANSFERASE (UROGEN III METHYLASE) (SUMT) (UROPORPHYRINOGEN III METHYLASE) (UROM) + PRECORRIN-2 OXIDASE + FERROCHELATASE	3	18	15	1033	1	E
Rv2868c	ispG	4-hydroxy-3-methylbut-2-en-1-yl diphosphate synthase	3	14	11	749	1	E
Rv2869c	-	PROBABLE CONSERVED TRANSMEMBRANE PROTEIN	2	21	14	774	1	E
Rv2870c	dxr	1-deoxy-D-xylulose 5-phosphate reductoisomerase	3	16	13	1054	1	E
Rv2881c	cdsA	PROBABLE INTEGRAL MEMBRANE PHOSPHATIDATE CYTIDYLYLTRANSFERASE CDSA (CDP-DIGLYCERIDE SYNTHETASE) (CDP-DIGLYCERIDE PYROPHOSPHORYLASE) (CDP-DIACYLGLYCEROL SYNTHASE) (CDS) (CTP:PHOSPHATIDATE CYTIDYLYLTRANSFERASE) (CDP-DAG SYNTHASE) (CDP-DG SYNTHETASE)	1	12	11	770	1	E
Rv2882c	frr	ribosome recycling factor	1	16	15	423	1	E
Rv2883c	pyrH	uridylate kinase	0	10	10	649	1	E
Rv2889c	tsf	elongation factor Ts	0	10	10	737	1	E
Rv2890c	rpsB	30S ribosomal protein S2	0	9	9	644	1	E
Rv2903c	lepB	PROBABLE SIGNAL PEPTIDASE I LEPB (SPASE I) (LEADER PEPTIDASE I).	0	12	12	577	1	E
Rv2906c	trmD	tRNA (guanine-N(1)-)-methyltransferase	0	10	10	586	1	E
Rv2909c	rpsP	30S ribosomal protein S16	0	7	7	301	0.9997	E
Rv2916c	ffh	PROBABLE SIGNAL RECOGNITION PARTICLE PROTEIN FFH (FIFTY-FOUR HOMOLOG) (SRP PROTEIN)	0	10	10	1393	1	E
Rv2921c	ftsY	PROBABLE CELL DIVISION PROTEIN FTSY (SRP RECEPTOR) (SIGNAL RECOGNITION PARTICLE RECEPTOR)	0	13	13	856	1	E
Rv2925c	rnc	ribonuclease III	0	11	11	524	1	E
Rv2927c	-	hypothetical protein Rv2927c	1	12	11	617	1	E
Rv2968c	-	PROBABLE CONSERVED INTEGRAL MEMBRANE PROTEIN	1	11	10	520	1	E
Rv2969c	-	POSSIBLE CONSERVED MEMBRANE OR SECRETED PROTEIN	0	11	11	631	1	E
Rv2971	-	PROBABLE OXIDOREDUCTASE	1	15	14	606	1	E
Rv2977c	thiL	thiamine monophosphate kinase	2	9	7	841	0.9997	E
Rv2981c	ddl	D-alanyl-alanine synthetase A	0	14	14	1053	1	E
Rv2986c	hupB	PROBABLE DNA-BINDING PROTEIN HU HOMOLOG HUPB (HISTONE-LIKE PROTEIN) (HLP) (21-KDA LAMININ-2-BINDING PROTEIN)	0	8	8	492	1	E
Rv2992c	gltX	glutamyl-tRNA synthetase	0	19	19	1201	1	E
Rv3001c	ilvC	ketol-acid reductoisomerase	2	13	8	659	0.9997	E
Rv3006	lppZ	PROBABLE CONSERVED LIPOPROTEIN LPPZ	0	16	16	926	1	E
Rv3009c	gatB	aspartyl/glutamyl-tRNA amidotransferase subunit B	1	20	19	1458	1	E
Rv3011c	gatA	aspartyl/glutamyl-tRNA amidotransferase subunit A	1	23	22	1328	1	E
Rv3014c	ligA	NAD-dependent DNA ligase LigA	0	13	13	1898	1	E
Rv3025c	iscS	PROBABLE CYSTEINE DESULFURASE ISCS (NIFS PROTEIN HOMOLOG) (NITROGENASE METALLOCLUSTERS BIOSYNTHESIS PROTEIN NIFS)	3	17	13	851	1	E
Rv3030	-	hypothetical protein Rv3030	0	11	11	682	0.9999	E
Rv3031	-	hypothetical protein Rv3031	0	20	20	1325	1	E
Rv3032	-	POSSIBLE TRANSFERASE	3	11	7	950	0.9992	E
Rv3034c	-	POSSIBLE TRANSFERASE	3	13	10	573	1	E
Rv3035	-	hypothetical protein Rv3035	1	19	18	1034	1	E
Rv3038c	-	hypothetical protein Rv3038c	2	14	11	820	1	E
Rv3042c	serB2	phosphoserine phosphatase	2	11	7	731	0.9989	E
Rv3043c	ctaD	PROBABLE CYTOCHROME C OXIDASE POLYPEPTIDE I CTAD (CYTOCHROME AA3 SUBUNIT 1)	2	26	24	1490	1	E
Rv3044	fecB	PROBABLE FEIII-DICITRATE-BINDING PERIPLASMIC LIPOPROTEIN FECB	3	17	10	499	1	E
Rv3048c	nrdF	ribonucleotide-diphosphate reductase subunit beta	0	23	23	907	1	E
Rv3051c	nrdE	ribonucleotide-diphosphate reductase subunit alpha	0	55	55	2003	1	E
Rv3052c	nrdI	ribonucleotide reductase stimulatory protein	0	14	14	339	1	E
Rv3101c	ftsX	PUTATIVE CELL DIVISION PROTEIN FTSX (SEPTATION COMPONENT-TRANSPORT INTEGRAL MEMBRANE PROTEIN ABC TRANSPORTER)	1	18	16	844	1	E
Rv3102c	ftsE	PUTATIVE CELL DIVISION ATP-BINDING PROTEIN FTSE (SEPTATION COMPONENT-TRANSPORT ATP-BINDING PROTEIN ABC TRANSPORTER)	0	8	8	644	0.9998	E
Rv3105c	prfB	peptide chain release factor 2	2	17	15	811	1	E
Rv3137	-	PROBABLE MONOPHOSPHATASE	0	9	9	766	1	E
Rv3193c	-	hypothetical protein Rv3193c	15	83	22	604	1	E
Rv3198c	uvrD2	PROBABLE ATP-DEPENDENT DNA HELICASE II UVRD2	5	35	30	1676	1	E
Rv3206c	moeB1	molybdopterin biosynthesis-like protein MoeZ	1	24	23	1094	1	E
Rv3215	entC	isochorismate synthase	0	16	16	999	1	E
Rv3219	whiB1	PROBABLE TRANSCRIPTIONAL REGULATORY PROTEIN WHIB-LIKE WHIB1	0	4	4	186	0.997	E
Rv3227	aroA	3-phosphoshikimate 1-carboxyvinyltransferase	1	8	7	1098	0.9998	E
Rv3240c	secA1	preprotein translocase subunit SecA	3	46	36	2174	1	E
Rv3244c	lpqB	PROBABLE CONSERVED LIPOPROTEIN LPQB	0	21	21	1606	1	E
Rv3245c	mtrB	TWO COMPONENT SENSORY TRANSDUCTION HISTIDINE KINASE MTRB	0	20	20	1570	1	E
Rv3246c	mtrA	TWO COMPONENT SENSORY TRANSDUCTION TRANSCRIPTIONAL REGULATORY PROTEIN MTRA	0	11	11	555	1	E
Rv3247c	tmk	thymidylate kinase	0	10	10	605	1	E
Rv3248c	sahH	S-adenosyl-L-homocysteine hydrolase	1	24	21	1437	1	E
Rv3255c	manA	PROBABLE MANNOSE-6-PHOSPHATE ISOMERASE MANA (PHOSPHOMANNOSE ISOMERASE) (PHOSPHOMANNOISOMERASE) (PMI) (PHOSPHOHEXOISOMERASE) (PHOSPHOHEXOMUTASE)	0	21	21	1118	1	E
Rv3257c	manB	phosphomannomutase/phosphoglucomutase	0	24	24	1309	1	E
Rv3264c	manB	D-ALPHA-D-MANNOSE-1-PHOSPHATE GUANYLYLTRANSFERASE MANB (D-ALPHA-D-HEPTOSE-1-PHOSPHATE GUANYLYLTRANSFERASE)	1	17	16	979	1	E
Rv3265c	wbbL1	PROBABLE dTDP-RHA:A-D-GlcNAc-DIPHOSPHORYL POLYPRENOL, A-3-L-RHAMNOSYL TRANSFERASE WBBL1 (ALPHA-L-RHAMNOSE-(1->3)-ALPHA-D-GlcNAc(1->P)-P-DECAPRENY L)	1	17	16	758	1	E
Rv3266c	rmlD	dTDP-6-DEOXY-L-LYXO-4-HEXULOSE REDUCTASE RMLD (dTDP-RHAMNOSE MODIFICATION PROTEIN) (dTDP-RHAMNOSE BIOSYNTHESIS PROTEIN) (dTDP-RHAMNOSE SYNTHASE)	1	17	16	803	1	E
Rv3267	-	CONSERVED HYPOTHETICAL PROTEIN (CPSA-RELATED PROTEIN)	0	23	23	1436	1	E
Rv3276c	purK	phosphoribosylaminoimidazole carboxylase ATPase subunit	2	9	6	715	0.9941	E
Rv3277	-	PROBABLE CONSERVED TRANSMEMBRANE PROTEIN	4	13	7	364	0.9969	E
Rv3279c	birA	biotin--protein ligase	0	6	6	610	0.9975	E
Rv3280	accD5	PROBABLE PROPIONYL-CoA CARBOXYLASE BETA CHAIN 5 ACCD5 (PCCASE) (PROPANOYL-COA:CARBON DIOXIDE LIGASE)	0	32	32	1557	1	E
Rv3285	accA3	PROBABLE BIFUNCTIONAL PROTEIN ACETYL-/PROPIONYL-COENZYME A CARBOXYLASE (ALPHA CHAIN) ACCA3: BIOTIN CARBOXYLASE + BIOTIN CARBOXYL CARRIER PROTEIN (BCCP)	1	27	26	1718	1	E
Rv3302c	glpD2	PROBABLE GLYCEROL-3-PHOSPHATE DEHYDROGENASE GLPD2	0	28	28	1503	1	E
Rv3303c	lpdA	flavoprotein disulfide reductase	3	22	14	979	1	E
Rv3306c	amiB1	PROBABLE AMIDOHYDROLASE AMIB1 (AMINOHYDROLASE)	5	15	9	358	1	E
Rv3336c	trpS	tryptophanyl-tRNA synthetase	0	14	14	975	1	E
Rv3356c	folD	PROBABLE BIFUNCTIONAL PROTEIN FOLD: METHYLENETETRAHYDROFOLATE DEHYDROGENASE + METHENYLTETRAHYDROFOLATE CYCLOHYDROLASE	0	9	9	655	1	E
Rv3372	otsB2	POSSIBLE TREHALOSE 6-PHOSPHATE PHOSPHATASE OTSB2 (TREHALOSE-PHOSPHATASE) (TPP)	0	9	9	849	1	E
Rv3396c	guaA	bifunctional GMP synthase/glutamine amidotransferase protein	0	16	16	1394	1	E
Rv3410c	guaB3	inositol-5-monophosphate dehydrogenase	2	14	11	930	1	E
Rv3411c	guaB2	inositol-5-monophosphate dehydrogenase	1	15	14	1523	1	E
Rv3423c	alr	alanine racemase	1	21	20	1110	1	E
Rv3436c	glmS	D-fructose-6-phosphate amidotransferase	0	30	30	1808	1	E
Rv3441c	mrsA	PROBABLE PHOSPHO-SUGAR MUTASE / MRSA PROTEIN HOMOLOG	1	15	14	713	1	E
Rv3442c	rpsI	30S ribosomal protein S9	0	7	7	345	0.9996	E
Rv3443c	rplM	50S ribosomal protein L13	0	7	7	410	0.9994	E
Rv3456c	rplQ	50S ribosomal protein L17	0	8	8	394	1	E
Rv3457c	rpoA	DNA-directed RNA polymerase subunit alpha	2	13	11	875	1	E
Rv3458c	rpsD	30S ribosomal protein S4	0	13	13	587	1	E
Rv3460c	rpsM	30S ribosomal protein S13	0	10	10	371	0.9999	E
Rv3462c	infA	translation initiation factor IF-1	1	6	5	211	0.9977	E
Rv3464	rmlB	dTDP-GLUCOSE 4,6-DEHYDRATASE RMLB	1	23	12	478	1	E
Rv3465	rmlC	dTDP-4-DEHYDRORHAMNOSE 3,5-EPIMERASE RMLC (dTDP-4-KETO-6-DEOXYGLUCOSE 3,5-EPIMERASE) (dTDP-L-RHAMNOSE SYNTHETASE) (THYMIDINE DIPHOSPHO-4-KETO-RHAMNOSE 3,5-EPIMERASE)	1	9	8	372	0.9998	E
Rv3490	otsA	PROBABLE ALPHA, ALPHA-TREHALOSE-PHOSPHATE SYNTHASE	6	31	8	313	0.9957	E
Rv3580c	cysS	cysteinyl-tRNA synthetase	0	27	27	1244	1	E
Rv3581c	ispF	2-C-methyl-D-erythritol 2,4-cyclodiphosphate synthase	0	5	5	381	0.9936	E
Rv3582c	ispD	2-C-methyl-D-erythritol 4-phosphate cytidylyltransferase	1	14	13	662	1	E
Rv3583c	-	POSSIBLE TRANSCRIPTION FACTOR	0	8	8	444	0.9999	E
Rv3587c	-	PROBABLE CONSERVED MEMBRANE PROTEIN	0	14	14	710	1	E
Rv3593	lpqF	PROBABLE CONSERVED LIPOPROTEIN LPQF	3	20	17	1174	1	E
Rv3596c	clpC1	PROBABLE ATP-DEPENDENT PROTEASE ATP-BINDING SUBUNIT CLPC1	0	29	29	2453	1	E
Rv3597c	lsr2	PROBABLE IRON-REGULATED LSR2 PROTEIN PRECURSOR	0	5	5	310	0.9989	E
Rv3598c	lysS	lysyl-tRNA synthetase	0	31	31	1381	1	E
Rv3604c	-	PROBABLE CONSERVED TRANSMEMBRANE PROTEIN RICH IN ALANINE AND ARGININE AND PROLINE	2	14	12	844	1	E
Rv3608c	folP1	DIHYDROPTEROATE SYNTHASE 1 FOLP (DHPS 1) (DIHYDROPTEROATE PYROPHOSPHORYLASE 1) (DIHYDROPTEROATE DIPHOSPHORYLASE 1)	0	9	9	794	1	E
Rv3609c	folE	GTP cyclohydrolase I	1	12	11	445	1	E
Rv3610c	ftsH	MEMBRANE-BOUND PROTEASE FTSH (CELL DIVISION PROTEIN)	4	34	22	1552	1	E
Rv3624c	hpt	hypoxanthine-guanine phosphoribosyltransferase	0	11	11	548	1	E
Rv3625c	mesJ	POSSIBLE CELL CYCLE PROTEIN MESJ	0	9	9	926	1	E
Rv3627c	-	hypothetical protein Rv3627c	0	14	14	1259	1	E
Rv3628	ppa	inorganic pyrophosphatase	1	10	9	349	1	E
Rv3630	-	PROBABLE CONSERVED INTEGRAL MEMBRANE PROTEIN	8	25	13	600	1	E
Rv3634c	galE1	UDP-GLUCOSE 4-EPIMERASE GALE1 (GALACTOWALDENASE) (UDP-GALACTOSE 4-EPIMERASE) (URIDINE DIPHOSPHATE GALACTOSE 4-EPIMERASE) (URIDINE DIPHOSPHO-GALACTOSE 4-EPIMERASE)	0	20	20	874	1	E
Rv3635	-	PROBABLE CONSERVED TRANSMEMBRANE PROTEIN	1	26	25	1640	1	E
Rv3644c	-	DNA polymerase III subunit delta'	1	16	15	1112	1	E
Rv3646c	topA	DNA topoisomerase I	0	52	52	2586	1	E
Rv3670	ephE	POSSIBLE EPOXIDE HYDROLASE EPHE (EPOXIDE HYDRATASE) (ARENE-OXIDE HYDRATASE)	1	16	14	618	1	E
Rv3671c	-	POSSIBLE MEMBRANE-ASSOCIATED SERINE PROTEASE	0	15	15	1136	1	E
Rv3673c	-	POSSIBLE MEMBRANE-ANCHORED THIOREDOXIN-LIKE PROTEIN (THIOL-DISULFIDE INTERCHANGE RELATED PROTEIN)	1	8	7	561	0.9991	E
Rv3708c	asd	aspartate-semialdehyde dehydrogenase	0	10	10	960	1	E
Rv3709c	ask	aspartate kinase	1	14	13	1020	1	E
Rv3712	-	POSSIBLE LIGASE	0	11	11	1192	1	E
Rv3713	cobQ2	POSSIBLE COBYRIC ACID SYNTHASE COBQ2	1	11	10	642	0.9999	E
Rv3721c	dnaZX	DNA polymerase III subunits gamma and tau	0	26	26	1716	1	E
Rv3722c	-	hypothetical protein Rv3722c	2	31	29	1183	1	E
Rv3754	tyrA	prephenate dehydrogenase	1	14	13	832	1	E
Rv3764c	-	POSSIBLE TWO COMPONENT SENSOR KINASE	0	16	16	1285	1	E
Rv3778c	-	POSSIBLE AMINOTRANSFERASE	0	17	17	1185	1	E
Rv3780	-	hypothetical protein Rv3780	1	9	8	507	0.9997	E
Rv3781	rfbE	PROBABLE O-ANTIGEN/LIPOPOLYSACCHARIDE TRANSPORT ATP-BINDING PROTEIN ABC TRANSPORTER RFBE	0	14	14	757	1	E
Rv3782	-	POSSIBLE L-RHAMNOSYLTRANSFERASE	0	18	18	810	1	E
Rv3783	rfbD	PROBABLE O-ANTIGEN/LIPOPOLYSACCHARIDE TRANSPORT INTEGRAL MEMBRANE PROTEIN ABC TRANSPORTER RFBD	2	12	10	698	1	E
Rv3789	-	POSSIBLE CONSERVED INTEGRAL MEMBRANE PROTEIN	0	8	8	287	0.9999	E
Rv3790	-	PROBABLE OXIDOREDUCTASE	1	28	27	1362	1	E
Rv3791	-	short chain dehydrogenase	0	12	12	691	1	E
Rv3792	-	PROBABLE CONSERVED TRANSMEMBRANE PROTEIN	1	33	32	1733	1	E
Rv3793	embC	INTEGRAL MEMBRANE INDOLYLACETYLINOSITOL ARABINOSYLTRANSFERASE EMBC (ARABINOSYLINDOLYLACETYLINOSITOL SYNTHASE)	4	53	47	3125	1	E
Rv3794	embA	INTEGRAL MEMBRANE INDOLYLACETYLINOSITOL ARABINOSYLTRANSFERASE EMBA (ARABINOSYLINDOLYLACETYLINOSITOL SYNTHASE)	2	55	28	1494	1	E
Rv3795	embB	INTEGRAL MEMBRANE INDOLYLACETYLINOSITOL ARABINOSYLTRANSFERASE EMBB (ARABINOSYLINDOLYLACETYLINOSITOL SYNTHASE)	1	50	49	2919	1	E
Rv3799c	accD4	PROBABLE PROPIONYL-CoA CARBOXYLASE BETA CHAIN 4 ACCD4 (PCCASE) (PROPANOYL-COA:CARBON DIOXIDE LIGASE)	0	17	17	1377	1	E
Rv3800c	pks13	POLYKETIDE SYNTHASE PKS13	0	58	58	5180	1	E
Rv3801c	fadD32	acyl-CoA synthetase	0	24	24	1823	1	E
Rv3804c	fbpA	SECRETED ANTIGEN 85-A FBPA (MYCOLYL TRANSFERASE 85A) (FIBRONECTIN-BINDING PROTEIN A) (ANTIGEN 85 COMPLEX A)	6	16	7	388	0.9956	E
Rv3805c	-	PROBABLE CONSERVED TRANSMEMBRANE PROTEIN	0	40	40	1711	1	E
Rv3806c	-	phosphoribose diphosphate:decaprenyl-phosphate phosphoribosyltransferase	0	18	18	741	1	E
Rv3807c	-	POSSIBLE CONSERVED TRANSMEMBRANE PROTEIN	0	4	4	283	0.9951	E
Rv3808c	glfT	BIFUNCTIONAL UDP-GALACTOFURANOSYL TRANSFERASE GLFT	0	29	29	1748	1	E
Rv3809c	glf	UDP-GALACTOPYRANOSE MUTASE GLF (UDP-GALP MUTASE) (NAD+-FLAVIN ADENINE DINUCLEOTIDE-REQUIRING ENZYME)	1	34	33	998	1	E
Rv3810	pirG	EXPORTED REPETITIVE PROTEIN PRECURSOR PIRG (CELL SURFACE PROTEIN) (EXP53)	2	14	12	636	1	E
Rv3823c	mmpL8	PROBABLE CONSERVED INTEGRAL MEMBRANE TRANSPORT PROTEIN MMPL8	43	78	13	309	1	E
Rv3834c	serS	seryl-tRNA synthetase	0	23	23	1161	1	E
Rv3846	sodA	SUPEROXIDE DISMUTASE	0	14	14	606	1	E
Rv3863	-	HYPOTHETICAL ALANINE RICH PROTEIN	8	17	8	608	0.9991	E
Rv3902c	-	hypothetical protein Rv3902c	1	26	25	514	1	E
Rv3907c	pcnA	PROBABLE POLY(A) POLYMERASE PCNA (POLYNUCLEOTIDE ADENYLYLTRANSFERASE) (NTP POLYMERASE) (RNA ADENYLATING ENZYME) (POLY(A) POLYMERASE)	0	19	19	1337	1	E
Rv3909	-	hypothetical protein Rv3909	2	41	38	2177	1	E
Rv3910	-	PROBABLE CONSERVED TRANSMEMBRANE PROTEIN	13	54	34	1439	1	E
Rv3913	trxB2	PROBABLE THIOREDOXIN REDUCTASE TRXB2 (TRXR) (TR)	1	18	17	923	1	E
Rv3914	trxC	THIOREDOXIN TRXC (TRX) (MPT46)	0	6	6	315	0.9996	E
Rv3915	-	PROBABLE HYDROLASE	1	25	24	1113	1	E
Rv3917c	parB	PROBABLE CHROMOSOME PARTITIONING PROTEIN PARB	1	18	17	845	1	E
Rv3918c	parA	PROBABLE CHROMOSOME PARTITIONING PROTEIN PARA	0	19	19	934	1	E
Rv3921c	-	putative inner membrane protein translocase component YidC	0	23	23	1021	1	E
Rvnr01	rrs	16S rRNA	0	62	62	1455	1	E
Rv0003	recF	recombination protein F	18	35	10	143	0.0014	NE
Rv0007	-	POSSIBLE CONSERVED MEMBRANE PROTEIN	8	11	1	2	0	NE
Rv0008c	-	POSSIBLE MEMBRANE PROTEIN	3	4	1	2	0	NE
Rv0009	ppiA	PROBABLE IRON-REGULATED PEPTIDYL-PROLYL CIS-TRANS ISOMERASE A PPIA (PPIase A) (ROTAMASE A)	6	7	1	2	0	NE
Rv0010c	-	PROBABLE CONSERVED MEMBRANE PROTEIN	8	10	2	12	0	NE
Rv0012	-	PROBABLE CONSERVED MEMBRANE PROTEIN	15	16	1	2	0	NE
Rv0013	trpG	para-aminobenzoate synthase component II	12	15	1	2	0	NE
Rv0017c	rodA	PROBABLE CELL DIVISION PROTEIN RODA	13	26	3	171	0	NE
Rv0019c	-	hypothetical protein Rv0019c	11	13	1	2	0	NE
Rv0021c	-	hypothetical protein Rv0021c	19	22	1	2	0	NE
Rv0022c	whiB5	PROBABLE TRANSCRIPTIONAL REGULATORY PROTEIN WHIB-LIKE WHIB5	6	8	1	2	0	NE
Rv0024	-	PUTATIVE SECRETED PROTEIN P60-RELATED PROTEIN	11	13	1	2	0	NE
Rv0025	-	hypothetical protein Rv0025	7	8	1	2	0	NE
Rv0026	-	hypothetical protein Rv0026	12	15	2	112	0	NE
Rv0027	-	hypothetical protein Rv0027	4	5	1	2	0	NE
Rv0028	-	hypothetical protein Rv0028	5	5	0	0	0	NE
Rv0029	-	hypothetical protein Rv0029	16	19	2	30	0	NE
Rv0030	-	hypothetical protein Rv0030	5	5	0	0	0	NE
Rv0032	bioF2	POSSIBLE 8-AMINO-7-OXONONANOATE SYNTHASE BIOF2 (AONS) (8-AMINO-7-KETOPELARGONATE SYNTHASE) (7-KETO-8-AMINO-PELARGONIC ACID SYNTHETASE) (7-KAP SYNTHETASE) (L-ALANINE--PIMELYL CoA LIGASE)	45	57	3	45	0	NE
Rv0035	fadD34	PROBABLE FATTY-ACID-CoA LIGASE FADD34 (FATTY-ACID-CoA SYNTHETASE) (FATTY-ACID-CoA SYNTHASE)	23	25	2	110	0	NE
Rv0036c	-	hypothetical protein Rv0036c	4	4	0	0	0	NE
Rv0037c	-	PROBABLE CONSERVED INTEGRAL MEMBRANE PROTEIN	15	20	2	44	0	NE
Rv0038	-	hypothetical protein Rv0038	7	8	1	2	0	NE
Rv0039c	-	POSSIBLE CONSERVED TRANSMEMBRANE PROTEIN	3	4	1	2	0	NE
Rv0040c	mtc28	SECRETED PROLINE RICH PROTEIN MTC28 (PROLINE RICH 28 KDA ANTIGEN)	6	9	1	2	0	NE
Rv0042c	-	POSSIBLE TRANSCRIPTIONAL REGULATORY PROTEIN (PROBABLY MARR-FAMILY)	4	5	1	2	0	NE
Rv0043c	-	PROBABLE TRANSCRIPTIONAL REGULATORY PROTEIN (PROBABLY GNTR-FAMILY)	10	10	0	0	0	NE
Rv0044c	-	POSSIBLE OXIDOREDUCTASE	18	20	1	2	0	NE
Rv0045c	-	POSSIBLE HYDROLASE	7	7	0	0	0	NE
Rv0047c	-	hypothetical protein Rv0047c	5	7	1	2	0	NE
Rv0048c	-	POSSIBLE MEMBRANE PROTEIN	15	16	1	2	0	NE
Rv0049	-	hypothetical protein Rv0049	6	9	2	57	0	NE
Rv0051	-	PROBABLE CONSERVED TRANSMEMBRANE PROTEIN	26	34	3	28	0	NE
Rv0052	-	hypothetical protein Rv0052	6	7	1	2	0	NE
Rv0053	rpsF	30S ribosomal protein S6	2	7	5	170	0.0133	NE
Rv0055	rpsR	30S ribosomal protein S18	1	5	3	69	0.0002	NE
Rv0056	rplI	50S ribosomal protein L9	8	8	0	0	0	NE
Rv0057	-	hypothetical protein Rv0057	14	16	1	2	0	NE
Rv0059	-	hypothetical protein Rv0059	20	21	1	2	0	NE
Rv0061	-	hypothetical protein Rv0061	5	6	1	2	0	NE
Rv0062	celA1	POSSIBLE CELLULASE CELA1 (ENDOGLUCANASE) (ENDO-1,4-BETA-GLUCANASE) (FI-CMCASE) (CARBOXYMETHYL CELLULASE)	17	22	1	2	0	NE
Rv0063	-	POSSIBLE OXIDOREDUCTASE	22	24	1	2	0	NE
Rv0064	-	hypothetical protein Rv0064	56	69	3	87	0	NE
Rv0065	-	hypothetical protein Rv0065	6	8	1	2	0	NE
Rv0068	-	short chain dehydrogenase	10	12	2	95	0	NE
Rv0069c	sdaA	PROBABLE L-SERINE DEHYDRATASE SDAA (L-SERINE DEAMINASE) (SDH) (L-SD)	11	12	1	2	0	NE
Rv0070c	glyA2	PROBABLE SERINE HYDROXYMETHYLTRANSFERASE GLYA2 (SERINE METHYLASE 2) (SHMT 2)	16	18	1	2	0	NE
Rv0071	-	POSSIBLE MATURASE	7	8	1	2	0	NE
Rv0072	-	PROBABLE GLUTAMINE-TRANSPORT TRANSMEMBRANE PROTEIN ABC TRANSPORTER	16	17	1	2	0	NE
Rv0073	-	PROBABLE GLUTAMINE-TRANSPORT ATP-BINDING PROTEIN ABC TRANSPORTER	16	16	0	0	0	NE
Rv0074	-	hypothetical protein Rv0074	16	20	2	89	0	NE
Rv0075	-	PROBABLE AMINOTRANSFERASE	20	25	2	71	0	NE
Rv0077c	-	PROBABLE OXIDOREDUCTASE	13	14	1	2	0	NE
Rv0078	-	PROBABLE TRANSCRIPTIONAL REGULATORY PROTEIN	4	9	2	202	0	NE
Rv0078A	-	hypothetical protein Rv0078A	8	10	1	2	0	NE
Rv0079	-	hypothetical protein Rv0079	10	14	2	152	0	NE
Rv0080	-	hypothetical protein Rv0080	3	5	1	2	0	NE
Rv0081	-	PROBABLE TRANSCRIPTIONAL REGULATORY PROTEIN	6	6	0	0	0	NE
Rv0082	-	PROBABLE OXIDOREDUCTASE	4	7	3	35	0	NE
Rv0083	-	PROBABLE OXIDOREDUCTASE	17	23	2	12	0	NE
Rv0084	hycD	POSSIBLE FORMATE HYDROGENLYASE HYCD (FHL)	8	9	1	2	0	NE
Rv0085	hycP	POSSIBLE HYDROGENASE HYCP	4	4	0	0	0	NE
Rv0086	hycQ	POSSIBLE HYDROGENASE HYCQ	11	15	2	172	0	NE
Rv0088	-	hypothetical protein Rv0088	9	14	3	59	0	NE
Rv0089	-	POSSIBLE METHYLTRANSFERASE/METHYLASE	7	11	2	67	0	NE
Rv0090	-	POSSIBLE MEMBRANE PROTEIN	10	12	1	2	0	NE
Rv0091	mtn	PROBABLE BIFUNCTIONAL MTA/SAH NUCLEOSIDASE MTN: 5'-METHYLTHIOADENOSINE NUCLEOSIDASE (METHYLTHIOADENOSINE METHYLTHIORIBOHYDROLASE) + S-ADENOSYLHOMOCYSTEINE NUCLEOSIDASE (S-ADENOSYL-L-HOMOCYSTEINE HOMOCYSTEINYLRIBOHYDROLASE)	9	11	1	2	0	NE
Rv0092	ctpA	PROBABLE CATION TRANSPORTER P-TYPE ATPASE A CTPA	17	30	3	135	0	NE
Rv0093c	-	PROBABLE CONSERVED MEMBRANE PROTEIN	5	8	1	2	0	NE
Rv0094c	-	hypothetical protein Rv0094c	14	14	0	0	0	NE
Rv0095c	-	hypothetical protein Rv0095c	4	9	4	162	0.0072	NE
Rv0096	PPE1	PPE FAMILY PROTEIN	30	34	2	10	0	NE
Rv0097	-	POSSIBLE OXIDOREDUCTASE	23	26	2	9	0	NE
Rv0098	-	hypothetical protein Rv0098	10	12	1	2	0	NE
Rv0099	fadD10	acyl-CoA synthetase	19	32	4	129	0	NE
Rv0100	-	hypothetical protein Rv0100	4	4	0	0	0	NE
Rv0101	nrp	PROBABLE PEPTIDE SYNTHETASE NRP (PEPTIDE SYNTHASE)	83	123	4	237	0	NE
Rv0103c	ctpB	PROBABLE CATION-TRANSPORTER P-TYPE ATPASE B CTPB	24	30	2	12	0	NE
Rv0104	-	hypothetical protein Rv0104	24	28	2	25	0	NE
Rv0106	-	hypothetical protein Rv0106	11	12	1	2	0	NE
Rv0107c	ctpI	PROBABLE CATION-TRANSPORTER ATPASE I CTPI	44	65	3	156	0	NE
Rv0109	PE_PGRS1	PE-PGRS FAMILY PROTEIN	15	28	5	239	0.0044	NE
Rv0110	-	PROBABLE CONSERVED INTEGRAL MEMBRANE PROTEIN	12	13	1	2	0	NE
Rv0111	-	POSSIBLE TRANSMEMBRANE ACYLTRANSFERASE	39	43	1	2	0	NE
Rv0112	gca	POSSIBLE GDP-MANNOSE 4,6-DEHYDRATASE GCA (GDP-D-MANNOSE DEHYDRATASE)	22	31	3	68	0	NE
Rv0113	gmhA	PROBABLE SEDOHEPTULOSE-7-PHOSPHATE ISOMERASE GMHA (PHOSPHOHEPTOSE ISOMERASE)	8	13	4	213	0.0003	NE
Rv0114	gmhB	POSSIBLE D-ALPHA,BETA-D-HEPTOSE-1,7-BIPHOSPHATE PHOSPHATASE GMHB (D-GLYCERO-D-MANNO-HEPTOSE 7-PHOSPHATE KINASE)	9	10	1	2	0	NE
Rv0115	hddA	POSSIBLE D-ALPHA-D-HEPTOSE-7-PHOSPHATE KINASE HDDA	17	18	1	2	0	NE
Rv0116c	-	POSSIBLE CONSERVED MEMBRANE PROTEIN	17	17	0	0	0	NE
Rv0117	oxyS	OXIDATIVE STRESS RESPONSE REGULATORY PROTEIN OXYS	12	17	3	145	0	NE
Rv0118c	oxcA	putative oxalyl-CoA decarboxylase	19	26	2	22	0	NE
Rv0119	fadD7	acyl-CoA synthetase	5	14	5	194	0	NE
Rv0120c	fusA2	elongation factor G	15	27	2	10	0	NE
Rv0121c	-	hypothetical protein Rv0121c	4	10	5	69	0	NE
Rv0122	-	hypothetical protein Rv0122	5	9	4	58	0	NE
Rv0124	PE_PGRS2	PE-PGRS FAMILY PROTEIN	9	14	3	177	0	NE
Rv0125	pepA	PROBABLE SERINE PROTEASE PEPA (SERINE PROTEINASE) (MTB32A)	8	10	2	65	0	NE
Rv0126	treS	TREHALOSE SYNTHASE TRES	18	31	4	230	0.0001	NE
Rv0128	-	PROBABLE CONSERVED TRANSMEMBRANE PROTEIN	19	20	1	2	0	NE
Rv0129c	fbpC	SECRETED ANTIGEN 85-C FBPC (85C) (ANTIGEN 85 COMPLEX C) (AG58C) (MYCOLYL TRANSFERASE 85C) (FIBRONECTIN-BINDING PROTEIN C)	20	28	2	11	0	NE
Rv0130	-	hypothetical protein Rv0130	2	4	2	36	0	NE
Rv0131c	fadE1	PROBABLE ACYL-CoA DEHYDROGENASE FADE1	14	18	2	15	0	NE
Rv0132c	fgd2	PUTATIVE F420-DEPENDENT GLUCOSE-6-PHOSPHATE DEHYDROGENASE FGD2	13	15	1	2	0	NE
Rv0133	-	PROBABLE ACETYLTRANSFERASE	7	8	1	2	0	NE
Rv0134	ephF	POSSIBLE EPOXIDE HYDROLASE EPHF (EPOXIDE HYDRATASE) (ARENE-OXIDE HYDRATASE)	12	12	0	0	0	NE
Rv0135c	-	POSSIBLE TRANSCRIPTIONAL REGULATORY PROTEIN	9	11	1	2	0	NE
Rv0136	cyp138	PROBABLE CYTOCHROME P450 138 CYP138	20	23	1	2	0	NE
Rv0137c	msrA	methionine sulfoxide reductase A	8	11	2	60	0	NE
Rv0138	-	hypothetical protein Rv0138	7	7	0	0	0	NE
Rv0139	-	POSSIBLE OXIDOREDUCTASE	11	12	1	2	0	NE
Rv0140	-	hypothetical protein Rv0140	15	16	1	2	0	NE
Rv0141c	-	hypothetical protein Rv0141c	6	9	1	2	0	NE
Rv0142	-	hypothetical protein Rv0142	6	7	1	2	0	NE
Rv0143c	-	PROBABLE CONSERVED TRANSMEMBRANE PROTEIN	23	27	2	12	0	NE
Rv0144	-	PROBABLE TRANSCRIPTIONAL REGULATORY PROTEIN (POSSIBLY TETR-FAMILY)	13	14	1	2	0	NE
Rv0145	-	hypothetical protein Rv0145	14	15	1	2	0	NE
Rv0146	-	hypothetical protein Rv0146	16	17	1	2	0	NE
Rv0147	-	PROBABLE ALDEHYDE DEHYDROGENASE (NAD+) DEPENDENT	24	26	1	2	0	NE
Rv0148	-	PROBABLE SHORT-CHAIN TYPE DEHYDROGENASE/REDUCTASE	17	17	0	0	0	NE
Rv0149	-	POSSIBLE QUINONE OXIDOREDUCTASE (NADPH:QUINONE OXIDOREDUCTASE) (ZETA-CRYSTALLIN)	21	22	1	2	0	NE
Rv0150c	-	hypothetical protein Rv0150c	2	4	2	36	0.0002	NE
Rv0151c	PE1	PE FAMILY PROTEIN	42	44	1	2	0	NE
Rv0152c	PE2	PE FAMILY PROTEIN	38	40	1	2	0	NE
Rv0154c	fadE2	PROBABLE ACYL-CoA DEHYDROGENASE FADE2	8	12	2	63	0	NE
Rv0155	pntAa	PROBABLE NAD(P) TRANSHYDROGENASE (SUBUNIT ALPHA) PNTAA	11	11	0	0	0	NE
Rv0157	pntB	PROBABLE NAD(P) TRANSHYDROGENASE (SUBUNIT BETA) PNTB	15	15	0	0	0	NE
Rv0158	-	PROBABLE TRANSCRIPTIONAL REGULATORY PROTEIN (POSSIBLY TETR-FAMILY)	16	16	0	0	0	NE
Rv0159c	PE3	PE FAMILY PROTEIN	48	50	1	2	0	NE
Rv0160c	PE4	PE FAMILY PROTEIN	38	42	1	2	0	NE
Rv0161	-	POSSIBLE OXIDOREDUCTASE	12	19	2	60	0	NE
Rv0162c	adhE1	PROBABLE ZINC-TYPE ALCOHOL DEHYDROGENASE (E SUBUNIT) ADHE	13	16	1	2	0	NE
Rv0163	-	hypothetical protein Rv0163	11	11	0	0	0	NE
Rv0164	TB18.5	hypothetical protein Rv0164	2	9	7	141	0.0005	NE
Rv0165c	-	POSSIBLE TRANSCRIPTIONAL REGULATORY PROTEIN (PROBABLY GNTR-FAMILY)	7	8	1	2	0	NE
Rv0166	fadD5	acyl-CoA synthetase	24	28	1	2	0	NE
Rv0167	yrbE1A	CONSERVED HYPOTHETICAL INTEGRAL MEMBRANE PROTEIN YRBE1A	5	7	1	2	0	NE
Rv0168	yrbE1B	CONSERVED HYPOTHETICAL INTEGRAL MEMBRANE PROTEIN YRBE1B	14	15	1	2	0	NE
Rv0169	mce1A	MCE-FAMILY PROTEIN MCE1A	37	39	1	2	0	NE
Rv0170	mce1B	MCE-FAMILY PROTEIN MCE1B	17	18	1	2	0	NE
Rv0171	mce1C	MCE-FAMILY PROTEIN MCE1C	25	25	0	0	0	NE
Rv0172	mce1D	MCE-FAMILY PROTEIN MCE1D	33	33	0	0	0	NE
Rv0173	lprK	POSSIBLE MCE-FAMILY LIPOPROTEIN LPRK (MCE-FAMILY LIPOPROTEIN MCE1E)	15	16	1	2	0	NE
Rv0174	mce1F	MCE-FAMILY PROTEIN MCE1F	29	31	1	2	0	NE
Rv0175	-	PROBABLE CONSERVED MCE ASSOCIATED MEMBRANE PROTEIN	9	9	0	0	0	NE
Rv0176	-	PROBABLE CONSERVED MCE ASSOCIATED TRANSMEMBRANE PROTEIN	13	15	2	26	0	NE
Rv0177	-	PROBABLE CONSERVED MCE ASSOCIATED PROTEIN	12	12	0	0	0	NE
Rv0178	-	PROBABLE CONSERVED MCE ASSOCIATED MEMBRANE PROTEIN	12	12	0	0	0	NE
Rv0179c	lprO	POSSIBLE LIPOPROTEIN LPRO	18	22	1	2	0	NE
Rv0180c	-	PROBABLE CONSERVED TRANSMEMBRANE PROTEIN	27	28	1	2	0	NE
Rv0181c	-	hypothetical protein Rv0181c	14	15	1	2	0	NE
Rv0182c	sigG	RNA polymerase factor sigma-70	19	21	1	2	0	NE
Rv0183	-	POSSIBLE LYSOPHOSPHOLIPASE	16	16	0	0	0	NE
Rv0184	-	hypothetical protein Rv0184	8	11	2	45	0	NE
Rv0185	-	hypothetical protein Rv0185	6	10	2	11	0	NE
Rv0186	bglS	PROBABLE BETA-GLUCOSIDASE BGLS (GENTIOBIASE) (CELLOBIASE) (BETA-D-GLUCOSIDE GLUCOHYDROLASE)	28	34	2	37	0	NE
Rv0187	-	PROBABLE O-METHYLTRANSFERASE	6	8	1	2	0	NE
Rv0188	-	PROBABLE CONSERVED TRANSMEMBRANE PROTEIN	10	11	1	2	0	NE
Rv0189c	ilvD	dihydroxy-acid dehydratase	15	22	4	268	0.017	NE
Rv0191	-	PROBABLE CONSERVED INTEGRAL MEMBRANE PROTEIN	18	20	1	2	0	NE
Rv0192	-	hypothetical protein Rv0192	14	14	0	0	0	NE
Rv0192A	-	CONSERVED SECRETED PROTEIN	3	3	0	0	0	NE
Rv0193c	-	hypothetical protein Rv0193c	34	34	0	0	0	NE
Rv0194	-	PROBABLE DRUGS-TRANSPORT TRANSMEMBRANE ATP-BINDING PROTEIN ABC TRANSPORTER	50	56	1	2	0	NE
Rv0195	-	POSSIBLE TWO COMPONENT TRANSCRIPTIONAL REGULATORY PROTEIN (PROBABLY LUXR-FAMILY)	5	6	1	2	0	NE
Rv0196	-	POSSIBLE TRANSCRIPTIONAL REGULATORY PROTEIN	7	7	0	0	0	NE
Rv0197	-	POSSIBLE OXIDOREDUCTASE	29	34	1	2	0	NE
Rv0198c	-	PROBABLE ZINC METALLOPROTEASE	27	42	3	113	0	NE
Rv0199	-	PROBABLE CONSERVED MEMBRANE PROTEIN	10	12	2	57	0	NE
Rv0200	-	POSSIBLE CONSERVED TRANSMEMBRANE PROTEIN	4	8	2	68	0	NE
Rv0201c	-	hypothetical protein Rv0201c	6	8	2	28	0	NE
Rv0203	-	POSSIBLE EXPORTED PROTEIN	4	4	0	0	0	NE
Rv0204c	-	PROBABLE CONSERVED TRANSMEMBRANE PROTEIN	7	19	6	179	0	NE
Rv0205	-	PROBABLE CONSERVED TRANSMEMBRANE PROTEIN	13	13	0	0	0	NE
Rv0207c	-	hypothetical protein Rv0207c	9	9	0	0	0	NE
Rv0208c	trmB	tRNA (guanine-N(7))-methyltransferase	10	12	1	2	0	NE
Rv0209	-	hypothetical protein Rv0209	11	15	2	60	0	NE
Rv0210	-	hypothetical protein Rv0210	10	13	1	2	0	NE
Rv0211	pckA	phosphoenolpyruvate carboxykinase	25	25	0	0	0	NE
Rv0212c	nadR	POSSIBLE TRANSCRIPTIONAL REGULATORY PROTEIN NADR (PROBABLY ASNC-FAMILY)	6	6	0	0	0	NE
Rv0213c	-	POSSIBLE METHYLTRANSFERASE (METHYLASE)	30	31	1	2	0	NE
Rv0214	fadD4	acyl-CoA synthetase	28	34	2	19	0	NE
Rv0215c	fadE3	PROBABLE ACYL-CoA DEHYDROGENASE FADE3	15	18	1	2	0	NE
Rv0216	-	hypothetical protein Rv0216	14	24	3	44	0	NE
Rv0217c	lipW	POSSIBLE ESTERASE LIPW	16	21	2	43	0	NE
Rv0218	-	PROBABLE CONSERVED TRANSMEMBRANE PROTEIN	14	19	3	101	0	NE
Rv0219	-	PROBABLE CONSERVED TRANSMEMBRANE PROTEIN	10	12	1	2	0	NE
Rv0220	lipC	PROBABLE ESTERASE LIPC	17	25	2	61	0	NE
Rv0221	-	hypothetical protein Rv0221	23	28	1	2	0	NE
Rv0222	echA1	enoyl-CoA hydratase	8	9	1	2	0	NE
Rv0223c	-	PROBABLE ALDEHYDE DEHYDROGENASE	20	25	4	36	0	NE
Rv0229c	-	POSSIBLE CONSERVED MEMBRANE PROTEIN	14	16	1	2	0	NE
Rv0230c	php	PROBABLE PHOSPHOTRIESTERASE PHP (PARATHION HYDROLASE) (PTE) (ARYLDIALKYLPHOSPHATASE) (PARAOXONASE) (A-ESTERASE) (ARYLTRIPHOSPHATASE) (PARAOXON HYDROLASE)	15	16	1	2	0	NE
Rv0231	fadE4	PROBABLE ACYL-CoA DEHYDROGENASE FADE4	35	37	1	2	0	NE
Rv0232	-	PROBABLE TRANSCRIPTIONAL REGULATORY PROTEIN (PROBABLY TETR/ACRR-FAMILY)	9	9	0	0	0	NE
Rv0233	nrdB	ribonucleotide-diphosphate reductase subunit beta	12	12	0	0	0	NE
Rv0234c	gabD1	succinic semialdehyde dehydrogenase	14	23	3	128	0	NE
Rv0235c	-	PROBABLE CONSERVED TRANSMEMBRANE PROTEIN	21	27	1	2	0	NE
Rv0237	lpqI	PROBABLE CONSERVED LIPOPROTEIN LPQI	9	14	2	98	0	NE
Rv0238	-	POSSIBLE TRANSCRIPTIONAL REGULATORY PROTEIN (PROBABLY TETR-FAMILY)	10	13	2	9	0	NE
Rv0240	-	hypothetical protein Rv0240	7	9	2	113	0	NE
Rv0241c	-	hypothetical protein Rv0241c	12	16	1	2	0	NE
Rv0242c	fabG	3-ketoacyl-(acyl-carrier-protein) reductase	10	11	1	2	0	NE
Rv0243	fadA2	acetyl-CoA acetyltransferase	20	20	0	0	0	NE
Rv0244c	fadE5	PROBABLE ACYL-CoA DEHYDROGENASE FADE5	23	23	0	0	0	NE
Rv0245	-	POSSIBLE OXIDOREDUCTASE	5	5	0	0	0	NE
Rv0246	-	PROBABLE CONSERVED INTEGRAL MEMBRANE PROTEIN	27	34	5	89	0	NE
Rv0247c	-	fumarate reductase iron-sulfur subunit	12	12	0	0	0	NE
Rv0248c	sdhA	succinate dehydrogenase flavoprotein subunit	39	39	0	0	0	NE
Rv0249c	-	PROBABLE SUCCINATE DEHYDROGENASE	23	23	0	0	0	NE
Rv0251c	hsp	HEAT SHOCK PROTEIN HSP (HEAT-STRESS-INDUCED RIBOSOME-BINDING PROTEIN A)	5	5	0	0	0	NE
Rv0252	nirB	PROBABLE NITRITE REDUCTASE	35	41	2	12	0	NE
Rv0253	nirD	PROBABLE NITRITE REDUCTASE	6	8	1	2	0	NE
Rv0254c	cobU	PROBABLE BIFUNCTIONAL COBALAMIN BIOSYNTHESIS PROTEIN COBU: COBINAMIDE KINASE + COBINAMIDE PHOSPHATE GUANYLYLTRANSFERASE	6	6	0	0	0	NE
Rv0255c	cobQ1	cobyric acid synthase	13	15	1	2	0	NE
Rv0256c	PPE2	PPE FAMILY PROTEIN	29	32	1	2	0	NE
Rv0257	-	hypothetical protein Rv0257	3	4	1	2	0	NE
Rv0258c	-	hypothetical protein Rv0258c	5	8	1	2	0	NE
Rv0259c	-	hypothetical protein Rv0259c	7	8	1	2	0	NE
Rv0260c	-	bifunctional uroporphyrinogen-III synthetase/response regulator domain protein	16	21	2	71	0	NE
Rv0261c	narK3	PROBABLE INTEGRAL MEMBRANE NITRITE EXTRUSION PROTEIN NARK3 (NITRITE FACILITATOR)	19	25	2	77	0	NE
Rv0262c	aac	AMINOGLYCOSIDE 2'-N-ACETYLTRANSFERASE AAC (AAC(2')-IC)	6	7	1	2	0	NE
Rv0263c	-	hypothetical protein Rv0263c	9	16	4	130	0	NE
Rv0264c	-	hypothetical protein Rv0264c	9	10	1	2	0	NE
Rv0265c	-	PROBABLE PERIPLASMIC IRON-TRANSPORT LIPOPROTEIN	9	9	0	0	0	NE
Rv0266c	oplA	PROBABLE 5-OXOPROLINASE OPLA (5-OXO-L-PROLINASE) (PYROGLUTAMASE) (5-OPASE)	34	42	2	39	0	NE
Rv0267	narU	PROBABLE INTEGRAL MEMBRANE NITRITE EXTRUSION PROTEIN NARU (NITRITE FACILITATOR)	16	16	0	0	0	NE
Rv0268c	-	hypothetical protein Rv0268c	13	13	0	0	0	NE
Rv0269c	-	hypothetical protein Rv0269c	9	11	1	2	0	NE
Rv0270	fadD2	acyl-CoA synthetase	25	26	1	2	0	NE
Rv0271c	fadE6	PROBABLE ACYL-CoA DEHYDROGENASE FADE6	30	34	2	33	0	NE
Rv0272c	-	hypothetical protein Rv0272c	10	16	3	26	0	NE
Rv0273c	-	POSSIBLE TRANSCRIPTIONAL REGULATORY PROTEIN	14	17	2	19	0	NE
Rv0274	-	hypothetical protein Rv0274	5	9	3	106	0	NE
Rv0275c	-	POSSIBLE TRANSCRIPTIONAL REGULATORY PROTEIN (POSSIBLY TETR-FAMILY)	7	9	1	2	0	NE
Rv0276	-	hypothetical protein Rv0276	16	18	1	2	0	NE
Rv0277c	-	hypothetical protein Rv0277c	6	6	0	0	0	NE
Rv0279c	PE_PGRS4	PE-PGRS FAMILY PROTEIN	14	19	1	2	0	NE
Rv0280	PPE3	PPE FAMILY PROTEIN	24	26	1	2	0	NE
Rv0281	-	hypothetical protein Rv0281	14	14	0	0	0	NE
Rv0293c	-	hypothetical protein Rv0293c	23	27	1	2	0	NE
Rv0294	tam	PROBABLE TRANS-ACONITATE METHYLTRANSFERASE TAM	12	15	2	12	0	NE
Rv0295c	-	hypothetical protein Rv0295c	7	10	2	9	0	NE
Rv0296c	-	PROBABLE SULFATASE	29	42	7	137	0	NE
Rv0297	PE_PGRS5	PE-PGRS FAMILY PROTEIN	9	14	2	83	0	NE
Rv0299	-	hypothetical protein Rv0299	3	3	0	0	0	NE
Rv0300	-	hypothetical protein Rv0300	5	5	0	0	0	NE
Rv0301	-	hypothetical protein Rv0301	8	8	0	0	0	NE
Rv0302	-	PROBABLE TRANSCRIPTIONAL REGULATORY PROTEIN (PROBABLY TETR/ACRR-FAMILY)	8	8	0	0	0	NE
Rv0303	-	PROBABLE DEHYDROGENASE/REDUCTASE	13	13	0	0	0	NE
Rv0304c	PPE5	PPE FAMILY PROTEIN	121	136	2	19	0	NE
Rv0305c	PPE6	PPE FAMILY PROTEIN	52	60	2	17	0	NE
Rv0306	-	PUTATIVE OXIDOREDUCTASE	8	9	1	2	0	NE
Rv0307c	-	hypothetical protein Rv0307c	7	9	1	2	0	NE
Rv0308	-	PROBABLE CONSERVED INTEGRAL MEMBRANE PROTEIN	13	16	2	88	0	NE
Rv0309	-	POSSIBLE CONSERVED EXPORTED PROTEIN	9	13	3	54	0	NE
Rv0310c	-	hypothetical protein Rv0310c	9	12	2	44	0	NE
Rv0311	-	hypothetical protein Rv0311	14	17	2	39	0	NE
Rv0312	-	CONSERVED HYPOTHETICAL PROLINE AND THREONINE RICH PROTEIN	11	22	5	112	0	NE
Rv0313	-	hypothetical protein Rv0313	6	6	0	0	0	NE
Rv0314c	-	POSSIBLE CONSERVED MEMBRANE PROTEIN	6	7	1	2	0	NE
Rv0315	-	POSSIBLE BETA-1,3-GLUCANASE PRECURSOR	10	11	1	2	0	NE
Rv0316	-	POSSIBLE MUCONOLACTONE ISOMERASE	5	8	1	2	0	NE
Rv0317c	glpQ2	POSSIBLE GLYCEROPHOSPHORYL DIESTER PHOSPHODIESTERASE GLPQ2 (GLYCEROPHOSPHODIESTER PHOSPHODIESTERASE)	12	13	1	2	0	NE
Rv0318c	-	PROBABLE CONSERVED INTEGRAL MEMBRANE PROTEIN	7	8	1	2	0	NE
Rv0319	pcp	pyrrolidone-carboxylate peptidase	7	9	2	65	0	NE
Rv0320	-	POSSIBLE CONSERVED EXPORTED PROTEIN	15	16	1	2	0	NE
Rv0321	dcd	deoxycytidine triphosphate deaminase	6	7	1	2	0	NE
Rv0322	udgA	PROBABLE UDP-GLUCOSE 6-DEHYDROGENASE UDGA (UDP-GLC DEHYDROGENASE) (UDP-GLCDH) (UDPGDH)	16	24	3	84	0	NE
Rv0323c	-	hypothetical protein Rv0323c	9	12	1	2	0	NE
Rv0324	-	POSSIBLE TRANSCRIPTIONAL REGULATORY PROTEIN (POSSIBLY ARSR-FAMILY)	11	12	1	2	0	NE
Rv0325	-	hypothetical protein Rv0325	7	7	0	0	0	NE
Rv0326	-	hypothetical protein Rv0326	4	10	2	31	0	NE
Rv0327c	cyp135A1	POSSIBLE CYTOCHROME P450 135A1 CYP135A1	17	24	3	60	0	NE
Rv0328	-	POSSIBLE TRANSCRIPTIONAL REGULATORY PROTEIN (POSSIBLY TETR/ACRR-FAMILY)	8	11	1	2	0	NE
Rv0329c	-	hypothetical protein Rv0329c	6	9	2	18	0	NE
Rv0330c	-	hypothetical protein Rv0330c	7	9	1	2	0	NE
Rv0331	-	POSSIBLE DEHYDROGENASE/REDUCTASE	13	18	2	81	0	NE
Rv0332	-	hypothetical protein Rv0332	11	13	1	2	0	NE
Rv0333	-	hypothetical protein Rv0333	3	4	1	2	0	NE
Rv0336	-	CONSERVED 13E12 REPEAT FAMILY PROTEIN	17	18	1	2	0	NE
Rv0337c	aspC	aminotransferase AlaT	18	22	2	17	0	NE
Rv0338c	-	PROBABLE IRON-SULFUR-BINDING REDUCTASE	30	37	3	95	0	NE
Rv0339c	-	POSSIBLE TRANSCRIPTIONAL REGULATORY PROTEIN	18	30	3	173	0	NE
Rv0340	-	hypothetical protein Rv0340	4	6	1	2	0	NE
Rv0341	iniB	ISONIAZID INDUCTIBLE GENE PROTEIN INIB	12	19	2	309	0.0177	NE
Rv0342	iniA	ISONIAZID INDUCTIBLE GENE PROTEIN INIA	21	27	3	115	0	NE
Rv0343	iniC	ISONIAZID INDUCTIBLE GENE PROTEIN INIC	8	13	2	38	0	NE
Rv0344c	lpqJ	PROBABLE LIPOPROTEIN LPQJ	8	12	2	147	0	NE
Rv0345	-	hypothetical protein Rv0345	7	7	0	0	0	NE
Rv0346c	ansP2	POSSIBLE L-ASPARAGINE PERMEASE ANSP2 (L-ASPARAGINE TRANSPORT PROTEIN)	29	29	0	0	0	NE
Rv0349	-	hypothetical protein Rv0349	8	8	0	0	0	NE
Rv0353	hspR	PROBABLE HEAT SHOCK PROTEIN TRANSCRIPTIONAL REPRESSOR HSPR (MERR FAMILY)	6	6	0	0	0	NE
Rv0354c	PPE7	PPE FAMILY PROTEIN	5	5	0	0	0	NE
Rv0355c	PPE8	PPE FAMILY PROTEIN	157	172	2	98	0	NE
Rv0356c	-	hypothetical protein Rv0356c	7	9	2	37	0	NE
Rv0359	-	PROBABLE CONSERVED INTEGRAL MEMBRANE PROTEIN	11	11	0	0	0	NE
Rv0360c	-	hypothetical protein Rv0360c	8	9	1	2	0	NE
Rv0361	-	PROBABLE CONSERVED MEMBRANE PROTEIN	7	8	1	2	0	NE
Rv0362	mgtE	POSSIBLE Mg2+ TRANSPORT TRANSMEMBRANE PROTEIN MGTE	14	16	1	2	0	NE
Rv0363c	fba	fructose-bisphosphate aldolase	15	17	1	2	0	NE
Rv0365c	-	hypothetical protein Rv0365c	17	20	2	8	0	NE
Rv0366c	-	hypothetical protein Rv0366c	5	6	1	2	0	NE
Rv0368c	-	hypothetical protein Rv0368c	15	17	1	2	0	NE
Rv0369c	-	POSSIBLE MEMBRANE OXIDOREDUCTASE	5	7	1	2	0	NE
Rv0370c	-	POSSIBLE OXIDOREDUCTASE	14	21	4	157	0	NE
Rv0371c	-	hypothetical protein Rv0371c	4	7	2	141	0	NE
Rv0372c	-	hypothetical protein Rv0372c	5	6	1	2	0	NE
Rv0373c	-	PROBABLE CARBON MONOXYDE DEHYDROGENASE (LARGE CHAIN)	28	38	3	101	0	NE
Rv0374c	-	PROBABLE CARBON MONOXYDE DEHYDROGENASE (SMALL CHAIN)	3	6	2	105	0	NE
Rv0375c	-	PROBABLE CARBON MONOXYDE DEHYDROGENASE (MEDIUM CHAIN)	5	8	3	213	0	NE
Rv0376c	-	hypothetical protein Rv0376c	13	21	3	188	0	NE
Rv0377	-	PROBABLE TRANSCRIPTIONAL REGULATORY PROTEIN (PROBABLY LYSR-FAMILY)	7	10	1	2	0	NE
Rv0379	secE2	POSSIBLE PROTEIN TRANSPORT PROTEIN SECE2	4	4	0	0	0	NE
Rv0380c	-	POSSIBLE RNA METHYLTRANSFERASE (RNA METHYLASE)	9	10	1	2	0	NE
Rv0381c	-	hypothetical protein Rv0381c	13	17	1	2	0	NE
Rv0385	-	hypothetical protein Rv0385	16	20	4	200	0.0003	NE
Rv0386	-	PROBABLE TRANSCRIPTIONAL REGULATORY PROTEIN (PROBABLY LUXR/UHPA-FAMILY)	32	44	2	25	0	NE
Rv0387c	-	hypothetical protein Rv0387c	11	14	2	10	0	NE
Rv0388c	PPE9	PPE FAMILY PROTEIN	6	10	2	27	0	NE
Rv0389	purT	phosphoribosylglycinamide formyltransferase 2	8	9	1	2	0	NE
Rv0390	-	hypothetical protein Rv0390	7	8	1	2	0	NE
Rv0391	metZ	O-succinylhomoserine sulfhydrylase	14	22	3	112	0	NE
Rv0392c	ndhA	PROBABLE MEMBRANE NADH DEHYDROGENASE NDHA	12	16	1	2	0	NE
Rv0393	-	CONSERVED 13E12 REPEAT FAMILY PROTEIN	8	10	2	244	0.0003	NE
Rv0394c	-	POSSIBLE SECRETED PROTEIN	9	10	1	2	0	NE
Rv0395	-	hypothetical protein Rv0395	4	8	3	121	0	NE
Rv0396	-	hypothetical protein Rv0396	4	6	2	9	0	NE
Rv0397	-	CONSERVED 13E12 REPEAT FAMILY PROTEIN	3	4	1	2	0	NE
Rv0398c	-	POSSIBLE SECRETED PROTEIN	4	5	1	2	0	NE
Rv0399c	lpqK	POSSIBLE CONSERVED LIPOPROTEIN LPQK	15	24	4	71	0	NE
Rv0400c	fadE7	ACYL-CoA DEHYDROGENASE FADE7	6	10	2	13	0	NE
Rv0402c	mmpL1	PROBABLE CONSERVED TRANSMEMBRANE TRANSPORT PROTEIN MMPL1	44	55	2	33	0	NE
Rv0403c	mmpS1	PROBABLE CONSERVED MEMBRANE PROTEIN MMPS1	7	7	0	0	0	NE
Rv0404	fadD30	acyl-CoA synthetase	51	87	6	100	0	NE
Rv0405	pks6	PROBABLE MEMBRANE BOUND POLYKETIDE SYNTHASE PKS6	70	124	7	88	0	NE
Rv0406c	-	BETA LACTAMASE LIKE PROTEIN	14	14	0	0	0	NE
Rv0407	fgd1	PROBABLE F420-DEPENDENT GLUCOSE-6-PHOSPHATE DEHYDROGENASE FGD1	19	20	1	2	0	NE
Rv0408	pta	phosphate acetyltransferase	34	44	1	2	0	NE
Rv0409	ackA	acetate kinase	13	17	2	8	0	NE
Rv0413	mutT3	POSSIBLE MUTATOR PROTEIN MUTT3 (7,8-DIHYDRO-8-OXOGUANINE-TRIPHOSPHATASE) (8-OXO-DGTPASE) (DGTP PYROPHOSPHOHYDROLASE)	7	8	1	2	0	NE
Rv0418	lpqL	PROBABLE LIPOPROTEIN AMINOPEPTIDASE LPQL	22	28	1	2	0	NE
Rv0419	lpqM	POSSIBLE LIPOPROTEIN PEPTIDASE LPQM	18	23	1	2	0	NE
Rv0420c	-	POSSIBLE TRANSMEMBRANE PROTEIN	8	9	1	2	0	NE
Rv0421c	-	hypothetical protein Rv0421c	4	10	5	228	0.0162	NE
Rv0424c	-	hypothetical protein Rv0424c	7	8	1	2	0	NE
Rv0425c	ctpH	POSSIBLE METAL CATION TRANSPORTING P-TYPE ATPASE CTPH	28	41	4	139	0	NE
Rv0427c	xthA	PROBABLE EXODEOXYRIBONUCLEASE III PROTEIN XTHA (EXONUCLEASE III) (EXO III) (AP ENDONUCLEASE VI)	11	13	1	2	0	NE
Rv0428c	-	hypothetical protein Rv0428c	10	17	2	57	0	NE
Rv0431	-	PUTATIVE TUBERCULIN RELATED PEPTIDE	4	10	3	211	0.0003	NE
Rv0432	sodC	PROBABLE PERIPLASMIC SUPEROXIDE DISMUTASE	12	13	1	2	0	NE
Rv0433	-	hypothetical protein Rv0433	20	24	1	2	0	NE
Rv0434	-	hypothetical protein Rv0434	12	14	1	2	0	NE
Rv0435c	-	PUTATIVE CONSERVED ATPASE	19	23	2	30	0	NE
Rv0436c	pssA	PROBABLE CDP-DIACYLGLYCEROL--SERINE O-PHOSPHATIDYLTRANSFERASE PSSA (PS SYNTHASE) (PHOSPHATIDYLSERINE SYNTHASE)	15	17	1	2	0	NE
Rv0437c	psd	phosphatidylserine decarboxylase	5	8	3	134	0	NE
Rv0438c	moeA2	PROBABLE MOLYBDOPTERIN BIOSYNTHESIS PROTEIN MOEA2	10	14	2	24	0	NE
Rv0439c	-	short chain dehydrogenase	18	19	1	2	0	NE
Rv0441c	-	hypothetical protein Rv0441c	6	9	2	9	0	NE
Rv0442c	PPE10	PPE FAMILY PROTEIN	20	24	1	2	0	NE
Rv0443	-	hypothetical protein Rv0443	12	15	2	10	0	NE
Rv0444c	-	hypothetical protein Rv0444c	8	9	1	2	0	NE
Rv0445c	sigK	RNA polymerase sigma factor SigK	8	10	1	2	0	NE
Rv0446c	-	POSSIBLE CONSERVED TRANSMEMBRANE PROTEIN	16	17	1	2	0	NE
Rv0447c	ufaA1	PROBABLE CYCLOPROPANE-FATTY-ACYL-PHOSPHOLIPID SYNTHASE UFAA1 (CYCLOPROPANE FATTY ACID SYNTHASE) (CFA SYNTHASE)	24	27	2	22	0	NE
Rv0448c	-	hypothetical protein Rv0448c	16	16	0	0	0	NE
Rv0449c	-	hypothetical protein Rv0449c	20	23	2	32	0	NE
Rv0450c	mmpL4	PROBABLE CONSERVED TRANSMEMBRANE TRANSPORT PROTEIN MMPL4	58	84	4	96	0	NE
Rv0451c	mmpS4	PROBABLE CONSERVED MEMBRANE PROTEIN MMPS4	10	15	4	81	0	NE
Rv0452	-	POSSIBLE TRANSCRIPTIONAL REGULATORY PROTEIN	9	10	1	2	0	NE
Rv0453	PPE11	PPE FAMILY PROTEIN	21	23	1	2	0	NE
Rv0454	-	hypothetical protein Rv0454	7	7	0	0	0	NE
Rv0456c	echA2	enoyl-CoA hydratase	10	11	1	2	0	NE
Rv0457c	-	PROBABLE PEPTIDASE	30	38	4	69	0	NE
Rv0458	-	PROBABLE ALDEHYDE DEHYDROGENASE	20	23	1	2	0	NE
Rv0459	-	hypothetical protein Rv0459	5	6	1	2	0	NE
Rv0461	-	PROBABLE TRANSMEMBRANE PROTEIN	17	17	0	0	0	NE
Rv0463	-	PROBABLE CONSERVED MEMBRANE PROTEIN	3	4	1	2	0	NE
Rv0464c	-	hypothetical protein Rv0464c	12	15	2	16	0	NE
Rv0465c	-	PROBABLE TRANSCRIPTIONAL REGULATORY PROTEIN	26	27	1	2	0	NE
Rv0466	-	hypothetical protein Rv0466	7	8	1	2	0	NE
Rv0468	fadB2	3-hydroxybutyryl-CoA dehydrogenase	12	13	1	2	0	NE
Rv0469	umaA	POSSIBLE MYCOLIC ACID SYNTHASE UMAA	24	25	1	2	0	NE
Rv0470A	-	hypothetical protein Rv0470A	10	11	1	2	0	NE
Rv0470c	pcaA	MYCOLIC ACID SYNTHASE PCAA (CYCLOPROPANE SYNTHASE)	12	12	0	0	0	NE
Rv0471c	-	hypothetical protein Rv0471c	11	12	1	2	0	NE
Rv0472c	-	PROBABLE TRANSCRIPTIONAL REGULATORY PROTEIN (POSSIBLY TETR-FAMILY)	9	10	1	2	0	NE
Rv0473	-	POSSIBLE CONSERVED TRANSMEMBRANE PROTEIN	16	16	0	0	0	NE
Rv0474	-	PROBABLE TRANSCRIPTIONAL REGULATORY PROTEIN	8	8	0	0	0	NE
Rv0475	hbhA	IRON-REGULATED HEPARIN BINDING HEMAGGLUTININ HBHA (ADHESIN)	10	10	0	0	0	NE
Rv0476	-	POSSIBLE CONSERVED TRANSMEMBRANE PROTEIN	6	7	1	2	0	NE
Rv0477	-	POSSIBLE CONSERVED SECRETED PROTEIN	6	6	0	0	0	NE
Rv0478	deoC	deoxyribose-phosphate aldolase	2	3	1	2	0	NE
Rv0479c	-	PROBABLE CONSERVED MEMBRANE PROTEIN	3	13	6	229	0.0344	NE
Rv0480c	-	POSSIBLE AMIDOHYDROLASE	15	16	1	2	0	NE
Rv0481c	-	hypothetical protein Rv0481c	11	12	1	2	0	NE
Rv0483	lprQ	PROBABLE CONSERVED LIPOPROTEIN LPRQ	29	30	1	2	0	NE
Rv0484c	-	PROBABLE SHORT-CHAIN TYPE OXIDOREDUCTASE	7	10	1	2	0	NE
Rv0485	-	POSSIBLE TRANSCRIPTIONAL REGULATORY PROTEIN	20	23	2	110	0	NE
Rv0486	-	MANNOSYLTRANSFERASE	12	13	1	2	0	NE
Rv0487	-	hypothetical protein Rv0487	10	10	0	0	0	NE
Rv0488	-	PROBABLE CONSERVED INTEGRAL MEMBRANE PROTEIN	9	9	0	0	0	NE
Rv0489	gpm1	phosphoglyceromutase	12	12	0	0	0	NE
Rv0490	senX3	PUTATIVE TWO COMPONENT SENSOR HISTIDINE KINASE SENX3	12	16	3	29	0	NE
Rv0491	regX3	TWO COMPONENT SENSORY TRANSDUCTION PROTEIN REGX3 (TRANSCRIPTIONAL REGULATORY PROTEIN) (PROBABLY LUXR-FAMILY)	8	10	1	2	0	NE
Rv0492A	-	hypothetical protein Rv0492A	4	4	0	0	0	NE
Rv0492c	-	PROBABLE OXIDOREDUCTASE GMC-TYPE	15	18	1	2	0	NE
Rv0493c	-	hypothetical protein Rv0493c	15	18	1	2	0	NE
Rv0494	-	PROBABLE TRANSCRIPTIONAL REGULATORY PROTEIN (PROBABLY GNTR-FAMILY)	7	8	1	2	0	NE
Rv0496	-	hypothetical protein Rv0496	7	8	1	2	0	NE
Rv0498	-	hypothetical protein Rv0498	10	12	1	2	0	NE
Rv0499	-	hypothetical protein Rv0499	6	6	0	0	0	NE
Rv0500	proC	pyrroline-5-carboxylate reductase	12	13	1	2	0	NE
Rv0500A	-	hypothetical protein Rv0500A	3	5	1	2	0	NE
Rv0501	galE2	POSSIBLE UDP-GLUCOSE 4-EPIMERASE GALE2 (GALACTOWALDENASE) (UDP-GALACTOSE 4-EPIMERASE) (URIDINE DIPHOSPHATE GALACTOSE 4-EPIMERASE) (URIDINE DIPHOSPHO-GALACTOSE 4-EPIMERASE)	25	26	1	2	0	NE
Rv0502	-	hypothetical protein Rv0502	18	19	1	2	0	NE
Rv0503c	cmaA2	CYCLOPROPANE-FATTY-ACYL-PHOSPHOLIPID SYNTHASE 2 CMAA2 (CYCLOPROPANE FATTY ACID SYNTHASE) (CFA SYNTHASE) (CYCLOPROPANE MYCOLIC ACID SYNTHASE 2) (MYCOLIC ACID TRANS-CYCLOPROPANE SYNTHETASE)	20	20	0	0	0	NE
Rv0505c	serB1	POSSIBLE PHOSPHOSERINE PHOSPHATASE SERB1 (PSP) (O-PHOSPHOSERINE PHOSPHOHYDROLASE) (PSPASE)	17	22	2	80	0	NE
Rv0506	mmpS2	PROBABLE CONSERVED MEMBRANE PROTEIN MMPS2	8	9	1	2	0	NE
Rv0507	mmpL2	PROBABLE CONSERVED TRANSMEMBRANE TRANSPORT PROTEIN MMPL2	66	82	3	18	0	NE
Rv0508	-	hypothetical protein Rv0508	8	9	1	2	0	NE
Rv0513	-	POSSIBLE CONSERVED TRANSMEMBRANE PROTEIN	7	7	0	0	0	NE
Rv0515	-	CONSERVED 13E12 REPEAT FAMILY PROTEIN	18	19	1	2	0	NE
Rv0516c	-	hypothetical protein Rv0516c	9	9	0	0	0	NE
Rv0517	-	POSSIBLE MEMBRANE ACYLTRANSFERASE	21	21	0	0	0	NE
Rv0518	-	POSSIBLE EXPORTED PROTEIN	11	12	1	2	0	NE
Rv0519c	-	POSSIBLE CONSERVED MEMBRANE PROTEIN	8	9	1	2	0	NE
Rv0520	-	POSSIBLE METHYLTRANSFERASE/METHYLASE (FRAGMENT)	5	5	0	0	0	NE
Rv0521	-	POSSIBLE METHYLTRANSFERASE/METHYLASE (FRAGMENT)	4	5	1	2	0	NE
Rv0522	gabP	PROBABLE GABA PERMEASE GABP (4-AMINO BUTYRATE TRANSPORT CARRIER) (GAMA-AMINOBUTYRATE PERMEASE)	20	23	1	2	0	NE
Rv0523c	-	hypothetical protein Rv0523c	8	9	1	2	0	NE
Rv0530	-	hypothetical protein Rv0530	15	18	1	2	0	NE
Rv0532	PE_PGRS6	PE-PGRS FAMILY PROTEIN	15	21	2	77	0	NE
Rv0533c	fabH	3-oxoacyl-(acyl carrier protein) synthase III	13	16	1	2	0	NE
Rv0535	pnp	5'-methylthioadenosine phosphorylase	6	9	3	41	0	NE
Rv0536	galE3	PROBABLE UDP-GLUCOSE 4-EPIMERASE GALE3 (GALACTOWALDENASE) (UDP-GALACTOSE 4-EPIMERASE) (URIDINE DIPHOSPHATE GALACTOSE 4-EPIMERASE) (URIDINE DIPHOSPHO-GALACTOSE 4-EPIMERASE)	9	12	2	61	0	NE
Rv0537c	-	PROBABLE INTEGRAL MEMBRANE PROTEIN	16	19	1	2	0	NE
Rv0538	-	POSSIBLE CONSERVED MEMBRANE PROTEIN	13	15	2	88	0	NE
Rv0539	-	PROBABLE DOLICHYL-PHOSPHATE SUGAR SYNTHASE (DOLICHOL-PHOSPHATE SUGAR SYNTHETASE) (DOLICHOL-PHOSPHATE SUGAR TRANSFERASE) (SUGAR PHOSPHORYLDOLICHOL SYNTHASE)	5	6	1	2	0	NE
Rv0540	-	hypothetical protein Rv0540	7	11	2	135	0	NE
Rv0544c	-	POSSIBLE CONSERVED TRANSMEMBRANE PROTEIN	5	6	1	2	0	NE
Rv0545c	pitA	PROBABLE LOW-AFFINITY INORGANIC PHOSPHATE TRANSPORTER INTEGRAL MEMBRANE PROTEIN PITA	9	14	1	2	0	NE
Rv0546c	-	hypothetical protein Rv0546c	6	8	2	73	0	NE
Rv0547c	-	short chain dehydrogenase	8	10	1	2	0	NE
Rv0549c	-	hypothetical protein Rv0549c	3	4	1	2	0	NE
Rv0551c	fadD8	acyl-CoA synthetase	27	32	1	2	0	NE
Rv0552	-	hypothetical protein Rv0552	16	19	1	2	0	NE
Rv0554	bpoC	POSSIBLE PEROXIDASE BPOC (NON-HAEM PEROXIDASE)	13	14	1	2	0	NE
Rv0559c	-	POSSIBLE CONSERVED SECRETED PROTEIN	6	7	1	2	0	NE
Rv0560c	-	POSSIBLE BENZOQUINONE METHYLTRANSFERASE (METHYLASE)	8	15	3	49	0	NE
Rv0561c	-	POSSIBLE OXIDOREDUCTASE	12	18	2	43	0	NE
Rv0563	htpX	heat shock protein HtpX	11	11	0	0	0	NE
Rv0564c	gpsA	NAD(P)H-dependent glycerol-3-phosphate dehydrogenase	9	11	1	2	0	NE
Rv0565c	-	PROBABLE MONOOXYGENASE	32	36	1	2	0	NE
Rv0566c	-	nucleotide-binding protein	3	5	1	2	0	NE
Rv0567	-	PROBABLE METHYLTRANSFERASE/METHYLASE	19	20	1	2	0	NE
Rv0568	cyp135B1	POSSIBLE CYTOCHROME P450 135B1 CYP135B1	10	12	1	2	0	NE
Rv0569	-	hypothetical protein Rv0569	4	4	0	0	0	NE
Rv0570	nrdZ	PROBABLE RIBONUCLEOSIDE-DIPHOSPHATE REDUCTASE (LARGE SUBUNIT) NRDZ (RIBONUCLEOTIDE REDUCTASE)	23	37	2	21	0	NE
Rv0571c	-	hypothetical protein Rv0571c	9	13	2	62	0	NE
Rv0572c	-	hypothetical protein Rv0572c	7	7	0	0	0	NE
Rv0573c	-	nicotinate phosphoribosyltransferase	13	16	2	42	0	NE
Rv0574c	-	hypothetical protein Rv0574c	16	20	2	19	0	NE
Rv0575c	-	hypothetical protein Rv0575c	11	14	1	2	0	NE
Rv0576	-	PROBABLE TRANSCRIPTIONAL REGULATORY PROTEIN (POSSIBLY ARSR-FAMILY)	12	20	3	83	0	NE
Rv0577	TB27.3	hypothetical protein Rv0577	13	14	1	2	0	NE
Rv0579	-	hypothetical protein Rv0579	12	15	1	2	0	NE
Rv0580c	-	hypothetical protein Rv0580c	8	9	1	2	0	NE
Rv0582	-	hypothetical protein Rv0582	6	10	2	89	0	NE
Rv0583c	lpqN	PROBABLE CONSERVED LIPOPROTEIN LPQN	7	7	0	0	0	NE
Rv0584	-	POSSIBLE CONSERVED EXPORTED PROTEIN	48	62	2	60	0	NE
Rv0585c	-	PROBABLE CONSERVED INTEGRAL MEMBRANE PROTEIN	22	41	5	189	0	NE
Rv0586	-	PROBABLE TRANSCRIPTIONAL REGULATORY PROTEIN (GNTR-FAMILY)	7	12	3	37	0	NE
Rv0587	yrbE2A	CONSERVED HYPOTHETICAL INTEGRAL MEMBRANE PROTEIN YRBE2A	11	13	2	198	0	NE
Rv0588	yrbE2B	CONSERVED HYPOTHETICAL INTEGRAL MEMBRANE PROTEIN YRBE2B	13	16	3	265	0.0076	NE
Rv0589	mce2A	MCE-FAMILY PROTEIN MCE2A	15	27	4	103	0	NE
Rv0590	mce2B	MCE-FAMILY PROTEIN MCE2B	8	11	2	26	0	NE
Rv0590A	-	MCE-FAMILY RELATED PROTEIN	5	7	1	2	0	NE
Rv0591	mce2C	MCE-FAMILY PROTEIN MCE2C	16	22	1	2	0	NE
Rv0592	mce2D	MCE-FAMILY PROTEIN MCE2D	23	29	2	56	0	NE
Rv0593	lprL	POSSIBLE MCE-FAMILY LIPOPROTEIN LPRL (MCE-FAMILY LIPOPROTEIN MCE2E)	13	19	2	231	0	NE
Rv0594	mce2F	MCE-FAMILY PROTEIN MCE2F	25	30	2	28	0	NE
Rv0595c	-	hypothetical protein Rv0595c	8	8	0	0	0	NE
Rv0596c	-	hypothetical protein Rv0596c	4	5	1	2	0	NE
Rv0597c	-	hypothetical protein Rv0597c	8	13	3	136	0	NE
Rv0598c	-	hypothetical protein Rv0598c	6	7	1	2	0	NE
Rv0599c	-	hypothetical protein Rv0599c	4	6	2	8	0	NE
Rv0600c	-	PROBABLE TWO COMPONENT SENSOR KINASE -SECOND PART	3	3	0	0	0	NE
Rv0601c	-	PROBABLE TWO COMPONENT SENSOR KINASE -FIRST PART	2	4	2	32	0	NE
Rv0602c	tcrA	PROBABLE TWO COMPONENT DNA BINDING TRANSCRIPTIONAL REGULATORY PROTEIN TCRA	8	11	1	2	0	NE
Rv0604	lpqO	PROBABLE CONSERVED LIPOPROTEIN LPQO	6	7	1	2	0	NE
Rv0605	-	POSSIBLE RESOLVASE	9	10	1	2	0	NE
Rv0606	-	POSSIBLE TRANSPOSASE (FRAGMENT)	6	9	2	55	0	NE
Rv0609	-	hypothetical protein Rv0609	7	7	0	0	0	NE
Rv0610c	-	hypothetical protein Rv0610c	10	11	1	2	0	NE
Rv0611c	-	hypothetical protein Rv0611c	11	12	1	2	0	NE
Rv0612	-	hypothetical protein Rv0612	5	6	1	2	0	NE
Rv0613c	-	hypothetical protein Rv0613c	14	16	1	2	0	NE
Rv0614	-	hypothetical protein Rv0614	11	14	1	2	0	NE
Rv0615	-	PROBABLE INTEGRAL MEMBRANE PROTEIN	5	5	0	0	0	NE
Rv0616c	-	hypothetical protein Rv0616c	6	6	0	0	0	NE
Rv0618	galTa	PROBABLE GALACTOSE-1-PHOSPHATE URIDYLYLTRANSFERASE GALTA	7	9	2	149	0	NE
Rv0619	galTb	PROBABLE GALACTOSE-1-PHOSPHATE URIDYLYLTRANSFERASE GALTB	8	12	3	67	0	NE
Rv0620	galK	galactokinase	5	9	2	78	0	NE
Rv0621	-	POSSIBLE MEMBRANE PROTEIN	5	9	2	83	0	NE
Rv0622	-	POSSIBLE MEMBRANE PROTEIN	11	13	1	2	0	NE
Rv0623	-	hypothetical protein Rv0623	2	3	1	2	0	NE
Rv0624	-	hypothetical protein Rv0624	7	7	0	0	0	NE
Rv0625c	-	PROBABLE CONSERVED TRANSMEMBRANE PROTEIN	7	10	2	188	0	NE
Rv0626	-	hypothetical protein Rv0626	3	4	1	2	0	NE
Rv0628c	-	hypothetical protein Rv0628c	3	4	1	2	0	NE
Rv0629c	recD	PROBABLE EXONUCLEASE V (ALPHA CHAIN) RECD (EXODEOXYRIBONUCLEASE V ALPHA CHAIN) (EXODEOXYRIBONUCLEASE V POLYPEPTIDE)	9	16	2	23	0	NE
Rv0630c	recB	PROBABLE EXONUCLEASE V (BETA CHAIN) RECB (EXODEOXYRIBONUCLEASE V BETA CHAIN)(EXODEOXYRIBONUCLEASE V POLYPEPTIDE) (CHI-SPECIFIC ENDONUCLEASE)	21	34	3	87	0	NE
Rv0631c	recC	PROBABLE EXONUCLEASE V (GAMMA CHAIN) RECC (EXODEOXYRIBONUCLEASE V GAMMA CHAIN)(EXODEOXYRIBONUCLEASE V POLYPEPTIDE)	11	19	3	246	0.0003	NE
Rv0632c	echA3	enoyl-CoA hydratase	11	13	1	2	0	NE
Rv0633c	-	POSSIBLE EXPORTED PROTEIN	12	13	1	2	0	NE
Rv0634A	-	hypothetical protein Rv0634A	5	6	1	2	0	NE
Rv0634B	rpmG	50S ribosomal protein L33	2	4	1	2	0	NE
Rv0634c	-	POSSIBLE GLYOXALASE II (HYDROXYACYLGLUTATHIONE HYDROLASE) (GLX II)	12	13	1	2	0	NE
Rv0642c	mmaA4	METHOXY MYCOLIC ACID SYNTHASE 4 MMAA4 (METHYL MYCOLIC ACID SYNTHASE 4) (MMA4) (HYDROXY MYCOLIC ACID SYNTHASE)	18	18	0	0	0	NE
Rv0643c	mmaA3	METHOXY MYCOLIC ACID SYNTHASE 3 MMAA3 (METHYL MYCOLIC ACID SYNTHASE 3) (MMA3) (HYDROXY MYCOLIC ACID SYNTHASE)	21	22	1	2	0	NE
Rv0644c	mmaA2	METHOXY MYCOLIC ACID SYNTHASE 2 MMAA2 (METHYL MYCOLIC ACID SYNTHASE 2) (MMA2) (HYDROXY MYCOLIC ACID SYNTHASE)	11	11	0	0	0	NE
Rv0645c	mmaA1	METHOXY MYCOLIC ACID SYNTHASE 1 MMAA1 (METHYL MYCOLIC ACID SYNTHASE 1) (MMA1) (HYDROXY MYCOLIC ACID SYNTHASE)	20	20	0	0	0	NE
Rv0646c	lipG	PROBABLE LIPASE/ESTERASE LIPG	9	10	1	2	0	NE
Rv0648	-	ALPHA-MANNOSIDASE	30	38	3	321	0.0179	NE
Rv0649	fabD2	POSSIBLE MALONYL COA-ACYL CARRIER PROTEIN TRANSACYLASE FABD2 (MCT)	2	4	2	140	0	NE
Rv0650	-	POSSIBLE SUGAR KINASE	5	6	1	2	0	NE
Rv0653c	-	POSSIBLE TRANSCRIPTIONAL REGULATORY PROTEIN (PROBABLY TETR-FAMILY)	11	11	0	0	0	NE
Rv0654	-	PROBABLE DIOXYGENASE	26	27	1	2	0	NE
Rv0655	mkl	POSSIBLE RIBONUCLEOTIDE-TRANSPORT ATP-BINDING PROTEIN ABC TRANSPORTER MKL	14	15	1	2	0	NE
Rv0656c	-	hypothetical protein Rv0656c	4	4	0	0	0	NE
Rv0658c	-	PROBABLE CONSERVED INTEGRAL MEMBRANE PROTEIN	12	17	2	15	0	NE
Rv0659c	-	hypothetical protein Rv0659c	3	4	1	2	0	NE
Rv0661c	-	hypothetical protein Rv0661c	4	5	1	2	0	NE
Rv0663	atsD	POSSIBLE ARYLSULFATASE ATSD (ARYL-SULFATE SULPHOHYDROLASE) (ARYLSULPHATASE)	36	47	2	46	0	NE
Rv0665	-	hypothetical protein Rv0665	3	5	2	85	0.001	NE
Rv0669c	-	POSSIBLE HYDROLASE	34	37	1	2	0	NE
Rv0670	end	endonuclease IV	5	5	0	0	0	NE
Rv0671	lpqP	POSSIBLE CONSERVED LIPOPROTEIN LPQP	13	13	0	0	0	NE
Rv0672	fadE8	PROBABLE ACYL-CoA DEHYDROGENASE FADE8	24	27	1	2	0	NE
Rv0674	-	hypothetical protein Rv0674	3	7	3	203	0	NE
Rv0675	echA5	enoyl-CoA hydratase	3	5	2	99	0	NE
Rv0676c	mmpL5	PROBABLE CONSERVED TRANSMEMBRANE TRANSPORT PROTEIN MMPL5	24	32	2	44	0	NE
Rv0677c	mmpS5	POSSIBLE CONSERVED MEMBRANE PROTEIN MMPS5	5	6	1	2	0	NE
Rv0678	-	hypothetical protein Rv0678	4	5	1	2	0	NE
Rv0679c	-	CONSERVED HYPOTHETICAL THREONINE RICH PROTEIN	4	6	1	2	0	NE
Rv0681	-	PROBABLE TRANSCRIPTIONAL REGULATORY PROTEIN (POSSIBLY TETR-FAMILY)	11	13	1	2	0	NE
Rv0686	-	PROBABLE MEMBRANE PROTEIN	12	12	0	0	0	NE
Rv0687	fabG	3-ketoacyl-(acyl-carrier-protein) reductase	14	17	1	2	0	NE
Rv0688	-	PUTATIVE FERREDOXIN REDUCTASE	16	19	1	2	0	NE
Rv0690c	-	hypothetical protein Rv0690c	13	17	2	8	0	NE
Rv0691c	-	PROBABLE TRANSCRIPTIONAL REGULATORY PROTEIN	8	9	1	2	0	NE
Rv0692	-	hypothetical protein Rv0692	6	7	1	2	0	NE
Rv0693	pqqE	PROBABLE COENZYME PQQ SYNTHESIS PROTEIN E PQQE (COENZYME PQQ SYNTHESIS PROTEIN III)	13	19	2	21	0	NE
Rv0694	lldD1	POSSIBLE L-LACTATE DEHYDROGENASE (CYTOCHROME) LLDD1	10	18	2	120	0	NE
Rv0695	-	hypothetical protein Rv0695	10	12	1	2	0	NE
Rv0696	-	PROBABLE MEMBRANE SUGAR TRANSFERASE	17	27	3	72	0	NE
Rv0697	-	PROBABLE DEHYDROGENASE	16	27	3	147	0	NE
Rv0698	-	hypothetical protein Rv0698	7	12	2	34	0	NE
Rv0700	rpsJ	30S ribosomal protein S10	1	7	6	137	0.0071	NE
Rv0703	rplW	50S ribosomal protein L23	1	5	4	158	0.0377	NE
Rv0711	atsA	POSSIBLE ARYLSULFATASE ATSA (ARYL-SULFATE SULPHOHYDROLASE) (ARYLSULPHATASE)	41	46	2	36	0	NE
Rv0712	-	hypothetical protein Rv0712	13	20	3	51	0	NE
Rv0713	-	PROBABLE CONSERVED TRANSMEMBRANE PROTEIN	18	20	1	2	0	NE
Rv0723	rplO	50S ribosomal protein L15	1	3	2	21	0	NE
Rv0724	sppA	POSSIBLE PROTEASE IV SPPA (ENDOPEPTIDASE IV) (SIGNAL PEPTIDE PEPTIDASE)	24	31	2	14	0	NE
Rv0724A	-	hypothetical protein Rv0724A	5	5	0	0	0	NE
Rv0725c	-	hypothetical protein Rv0725c	12	15	3	196	0.0001	NE
Rv0726c	-	hypothetical protein Rv0726c	14	16	1	2	0	NE
Rv0727c	fucA	L-fuculose-phosphate aldolase	12	12	0	0	0	NE
Rv0728c	serA2	POSSIBLE D-3-PHOSPHOGLYCERATE DEHYDROGENASE SERA2 (PHOSPHOGLYCERATE DEHYDROGENASE) (PGDH)	7	9	1	2	0	NE
Rv0729	xylB	POSSIBLE D-XYLULOSE KINASE XYLB (XYLULOKINASE) (XYLULOSE KINASE)	16	19	2	64	0	NE
Rv0730	-	hypothetical protein Rv0730	4	4	0	0	0	NE
Rv0731c	-	hypothetical protein Rv0731c	9	10	1	2	0	NE
Rv0734	mapA	methionine aminopeptidase	5	10	3	54	0	NE
Rv0735	sigL	RNA polymerase sigma factor SigL	6	7	1	2	0	NE
Rv0737	-	POSSIBLE TRANSCRIPTIONAL REGULATORY PROTEIN	3	5	2	13	0	NE
Rv0739	-	hypothetical protein Rv0739	16	18	1	2	0	NE
Rv0740	-	hypothetical protein Rv0740	10	10	0	0	0	NE
Rv0741	-	PROBABLE TRANSPOSASE (FRAGMENT)	3	4	1	2	0	NE
Rv0742	PE_PGRS8	PE-PGRS FAMILY PROTEIN	5	6	1	2	0	NE
Rv0743c	-	hypothetical protein Rv0743c	8	9	1	2	0	NE
Rv0744c	-	POSSIBLE TRANSCRIPTIONAL REGULATORY PROTEIN	6	9	2	47	0	NE
Rv0745	-	hypothetical protein Rv0745	6	7	1	2	0	NE
Rv0746	PE_PGRS9	PE-PGRS FAMILY PROTEIN	7	16	3	283	0.0103	NE
Rv0747	PE_PGRS10	PE-PGRS FAMILY PROTEIN	11	17	2	35	0	NE
Rv0748	-	hypothetical protein Rv0748	3	3	0	0	0	NE
Rv0749	-	hypothetical protein Rv0749	5	5	0	0	0	NE
Rv0750	-	hypothetical protein Rv0750	5	5	0	0	0	NE
Rv0751c	mmsB	PROBABLE 3-HYDROXYISOBUTYRATE DEHYDROGENASE MMSB (HIBADH)	7	7	0	0	0	NE
Rv0752c	fadE9	PROBABLE ACYL-CoA DEHYDROGENASE FADE9	11	15	1	2	0	NE
Rv0753c	mmsA	PROBABLE METHYLMALONATE-SEMIALDEHYDE DEHYDROGENASE MMSA (METHYLMALONIC ACID SEMIALDEHYDE DEHYDROGENASE) (MMSDH)	14	18	2	47	0	NE
Rv0754	PE_PGRS11	PE-PGRS FAMILY PROTEIN	27	31	1	2	0	NE
Rv0755c	PPE12	PPE FAMILY PROTEIN	25	55	5	68	0	NE
Rv0756c	-	hypothetical protein Rv0756c	7	7	0	0	0	NE
Rv0757	phoP	POSSIBLE TWO COMPONENT SYSTEM RESPONSE TRANSCRIPTIONAL POSITIVE REGULATOR PHOP	12	12	0	0	0	NE
Rv0758	phoR	POSSIBLE TWO COMPONENT SYSTEM RESPONSE SENSOR KINASE MEMBRANE ASSOCIATED PHOR	18	18	0	0	0	NE
Rv0760c	-	hypothetical protein Rv0760c	5	6	1	2	0	NE
Rv0761c	adhB	POSSIBLE ZINC-CONTAINING ALCOHOL DEHYDROGENASE NAD DEPENDENT ADHB	12	13	1	2	0	NE
Rv0762c	-	hypothetical protein Rv0762c	12	13	1	2	0	NE
Rv0764c	cyp51	CYTOCHROME P450 51 CYP51 (CYPL1) (P450-L1A1) (STEROL 14-ALPHA DEMETHYLASE) (LANOSTEROL 14-ALPHA DEMETHYLASE) (P450-14DM)	14	19	2	28	0	NE
Rv0765c	-	short chain dehydrogenase	9	12	2	31	0	NE
Rv0766c	cyp123	PROBABLE CYTOCHROME P450 123 CYP123	17	25	3	83	0	NE
Rv0767c	-	hypothetical protein Rv0767c	11	14	2	9	0	NE
Rv0768	aldA	PROBABLE ALDEHYDE DEHYDROGENASE NAD DEPENDENT ALDA (ALDEHYDE DEHYDROGENASE	18	28	2	15	0	NE
Rv0769	-	short chain dehydrogenase	14	17	2	26	0	NE
Rv0770	-	PROBABLE DEHYDROGENASE/REDUCTASE	7	10	2	62	0	NE
Rv0771	-	POSSIBLE 4-CARBOXYMUCONOLACTONE DECARBOXYLASE (CMD)	9	11	1	2	0	NE
Rv0772	purD	phosphoribosylamine--glycine ligase	11	25	4	237	0.0008	NE
Rv0773c	ggtA	PROBABLE BIFUNCTIONAL ACYLASE GGTA: CEPHALOSPORIN ACYLASE (GL-7ACA ACYLASE) + GAMMA-GLUTAMYLTRANSPEPTIDASE (GGT)	11	20	3	165	0	NE
Rv0774c	-	PROBABLE CONSERVED EXPORTED PROTEIN	8	10	2	31	0	NE
Rv0775	-	hypothetical protein Rv0775	8	9	1	2	0	NE
Rv0776c	-	hypothetical protein Rv0776c	14	15	1	2	0	NE
Rv0778	cyp126	POSSIBLE CYTOCHROME P450 126 CYP126	18	22	1	2	0	NE
Rv0779c	-	POSSIBLE CONSERVED TRANSMEMBRANE PROTEIN	6	8	1	2	0	NE
Rv0781	ptrBa	PROBABLE PROTEASE II PTRBA	12	26	5	157	0	NE
Rv0782	ptrBb	PROBABLE PROTEASE II PTRBB	30	46	3	52	0	NE
Rv0783c	emrB	POSSIBLE MULTIDRUG RESISTANCE INTEGRAL MEMBRANE EFFLUX PROTEIN EMRB	15	27	4	134	0	NE
Rv0785	-	putative FAD-binding dehydrogenase	21	36	3	157	0	NE
Rv0786c	-	hypothetical protein Rv0786c	6	11	3	82	0	NE
Rv0787	-	hypothetical protein Rv0787	15	16	1	2	0	NE
Rv0788	purQ	phosphoribosylformylglycinamidine synthase subunit I	7	12	3	42	0	NE
Rv0789c	-	hypothetical protein Rv0789c	7	7	0	0	0	NE
Rv0790c	-	hypothetical protein Rv0790c	17	21	1	2	0	NE
Rv0791c	-	hypothetical protein Rv0791c	12	13	1	2	0	NE
Rv0792c	-	PROBABLE TRANSCRIPTIONAL REGULATORY PROTEIN (PROBABLY GNTR-FAMILY)	15	19	2	46	0	NE
Rv0793	-	hypothetical protein Rv0793	9	9	0	0	0	NE
Rv0794c	-	PROBABLE OXIDOREDUCTASE	15	19	1	2	0	NE
Rv0795	-	PUTATIVE TRANSPOSASE FOR INSERTION SEQUENCE ELEMENT IS6110 (FRAGMENT)	4	5	1	2	0	NE
Rv0796	-	PUTATIVE TRANSPOSASE FOR INSERTION SEQUENCE ELEMENT IS6110	24	25	1	2	0	NE
Rv0797	-	IS1547 transposase	13	13	0	0	0	NE
Rv0798c	cfp29	29 KDa ANTIGEN CFP29	10	16	2	15	0	NE
Rv0799c	-	hypothetical protein Rv0799c	7	10	3	198	0.0001	NE
Rv0800	pepC	putative aminopeptidase 2	14	17	2	18	0	NE
Rv0802c	-	hypothetical protein Rv0802c	13	16	2	22	0	NE
Rv0804	-	hypothetical protein Rv0804	6	7	1	2	0	NE
Rv0805	-	hypothetical protein Rv0805	17	18	1	2	0	NE
Rv0806c	cpsY	POSSIBLE UDP-GLUCOSE-4-EPIMERASE CPSY (GALACTOWALDENASE) (UDP-GALACTOSE-4-EPIMERASE) (URIDINE DIPHOSPHATE GALACTOSE-4-EPIMERASE) (URIDINE DIPHOSPHO-GALACTOSE-4-EPIMERASE)	38	42	1	2	0	NE
Rv0808	purF	amidophosphoribosyltransferase	22	27	3	111	0	NE
Rv0809	purM	phosphoribosylaminoimidazole synthetase	11	15	2	152	0	NE
Rv0812	-	4-amino-4-deoxychorismate lyase	17	17	0	0	0	NE
Rv0813c	-	hypothetical protein Rv0813c	13	13	0	0	0	NE
Rv0814c	sseC2	CONSERVED HYPOTHETICAL PROTEIN SSEC2	3	3	0	0	0	NE
Rv0815c	cysA2	PROBABLE THIOSULFATE SULFURTRANSFERASE CYSA2 (RHODANESE-LIKE PROTEIN) (THIOSULFATE CYANIDE TRANSSULFURASE) (THIOSULFATE THIOTRANSFERASE)	15	15	0	0	0	NE
Rv0816c	thiX	PROBABLE THIOREDOXIN THIX	2	3	1	2	0	NE
Rv0818	-	TRANSCRIPTIONAL REGULATORY PROTEIN	10	11	1	2	0	NE
Rv0819	-	hypothetical protein Rv0819	11	14	2	82	0	NE
Rv0821c	phoY2	PROBABLE PHOSPHATE-TRANSPORT SYSTEM TRANSCRIPTIONAL REGULATORY PROTEIN PHOY2	5	6	1	2	0	NE
Rv0822c	-	hypothetical protein Rv0822c	27	29	1	2	0	NE
Rv0823c	-	POSSIBLE TRANSCRIPTIONAL REGULATORY PROTEIN	14	17	1	2	0	NE
Rv0825c	-	hypothetical protein Rv0825c	10	10	0	0	0	NE
Rv0826	-	hypothetical protein Rv0826	22	22	0	0	0	NE
Rv0827c	-	PROBABLE TRANSCRIPTIONAL REGULATORY PROTEIN	6	7	1	2	0	NE
Rv0828c	-	POSSIBLE DEAMINASE	9	10	1	2	0	NE
Rv0829	-	POSSIBLE TRANSPOSASE (FRAGMENT)	4	4	0	0	0	NE
Rv0830	-	hypothetical protein Rv0830	20	21	1	2	0	NE
Rv0831c	-	hypothetical protein Rv0831c	19	19	0	0	0	NE
Rv0832	PE_PGRS12	PE-PGRS FAMILY PROTEIN	4	4	0	0	0	NE
Rv0835	lpqQ	POSSIBLE LIPOPROTEIN LPQQ	12	15	3	58	0	NE
Rv0836c	-	hypothetical protein Rv0836c	8	9	1	2	0	NE
Rv0837c	-	hypothetical protein Rv0837c	19	22	2	81	0	NE
Rv0838	lpqR	PROBABLE CONSERVED LIPOPROTEIN LPQR	6	7	1	2	0	NE
Rv0839	-	hypothetical protein Rv0839	12	15	2	11	0	NE
Rv0840c	pip	PROBABLE PROLINE IMINOPEPTIDASE PIP (PROLYL AMINOPEPTIDASE) (PAP)	8	9	1	2	0	NE
Rv0842	-	PROBABLE CONSERVED INTEGRAL MEMBRANE PROTEIN	19	24	2	93	0	NE
Rv0843	-	PROBABLE DEHYDROGENASE	14	18	1	2	0	NE
Rv0844c	narL	POSSIBLE NITRATE/NITRITE RESPONSE TRANSCRIPTIONAL REGULATORY PROTEIN NARL	9	9	0	0	0	NE
Rv0845	-	POSSIBLE TWO COMPONENT SENSOR KINASE	25	27	1	2	0	NE
Rv0847	lpqS	PROBABLE LIPOPROTEIN LPQS	6	6	0	0	0	NE
Rv0848	cysK2	POSSIBLE CYSTEINE SYNTHASE A CYSK2 (O-ACETYLSERINE SULFHYDRYLASE) (O-ACETYLSERINE (THIOL)-LYASE) (CSASE)	28	29	1	2	0	NE
Rv0849	-	PROBABLE CONSERVED INTEGRAL MEMBRANE TRANSPORT PROTEIN	22	23	1	2	0	NE
Rv0850	-	PUTATIVE TRANSPOSASE (FRAGMENT)	9	10	1	2	0	NE
Rv0851c	-	short chain dehydrogenase	7	9	1	2	0	NE
Rv0852	fadD16	POSSIBLE FATTY-ACID-CoA LIGASE FADD16 (FATTY-ACID-CoA SYNTHETASE) (FATTY-ACID-CoA SYNTHASE)	13	15	2	12	0	NE
Rv0853c	pdc	PROBABLE PYRUVATE OR INDOLE-3-PYRUVATE DECARBOXYLASE PDC	21	26	2	10	0	NE
Rv0854	-	hypothetical protein Rv0854	7	7	0	0	0	NE
Rv0855	far	PROBABLE FATTY-ACID-CoA RACEMASE FAR	14	14	0	0	0	NE
Rv0856	-	hypothetical protein Rv0856	5	5	0	0	0	NE
Rv0857	-	hypothetical protein Rv0857	7	9	1	2	0	NE
Rv0858c	-	aminotransferase	18	21	2	33	0	NE
Rv0859	fadA	acetyl-CoA acetyltransferase	8	9	1	2	0	NE
Rv0860	fadB	PROBABLE FATTY OXIDATION PROTEIN FADB	19	27	2	76	0	NE
Rv0861c	ercc3	PROBABLE DNA HELICASE ERCC3	20	27	3	269	0.0028	NE
Rv0862c	-	hypothetical protein Rv0862c	17	29	3	34	0	NE
Rv0863	-	hypothetical protein Rv0863	5	7	1	2	0	NE
Rv0864	moaC	molybdenum cofactor biosynthesis protein C	10	11	1	2	0	NE
Rv0865	mog	PROBABLE MOLYBDOPTERIN BIOSYNTHESIS MOG PROTEIN	8	8	0	0	0	NE
Rv0866	moaE2	PROBABLE MOLYBDENUM COFACTOR BIOSYNTHESIS PROTEIN E2 MOAE2 (MOLYBDOPTERIN CONVERTING FACTOR LARGE SUBUNIT) (MOLYBDOPTERIN	4	4	0	0	0	NE
Rv0867c	rpfA	POSSIBLE RESUSCITATION-PROMOTING FACTOR RPFA	11	12	1	2	0	NE
Rv0868c	moaD2	PROBABLE MOLYBDENUM COFACTOR BIOSYNTHESIS PROTEIN D 2 MOAD2 (MOLYBDOPTERIN CONVERTING FACTOR SMALL SUBUNIT) (MOLYBDOPTERIN	5	6	1	2	0	NE
Rv0869c	moaA	molybdenum cofactor biosynthesis protein A	11	14	2	50	0	NE
Rv0870c	-	hypothetical protein Rv0870c	5	6	1	2	0	NE
Rv0871	cspB	PROBABLE COLD SHOCK-LIKE PROTEIN B CSPB	3	5	2	71	0	NE
Rv0872c	PE_PGRS15	PE-PGRS FAMILY PROTEIN	18	27	2	50	0	NE
Rv0873	fadE10	PROBABLE ACYL-CoA DEHYDROGENASE FADE10	32	35	1	2	0	NE
Rv0874c	-	hypothetical protein Rv0874c	6	9	2	30	0	NE
Rv0875c	-	POSSIBLE CONSERVED EXPORTED PROTEIN	5	12	4	74	0	NE
Rv0876c	-	POSSIBLE CONSERVED TRANSMEMBRANE PROTEIN	17	26	2	25	0	NE
Rv0877	-	hypothetical protein Rv0877	16	16	0	0	0	NE
Rv0878c	PPE13	PPE FAMILY PROTEIN	19	19	0	0	0	NE
Rv0879c	-	POSSIBLE CONSERVED TRANSMEMBRANE PROTEIN	1	3	2	28	0	NE
Rv0881	-	POSSIBLE RRNA METHYLTRANSFERASE (RRNA METHYLASE)	12	15	1	2	0	NE
Rv0885	-	hypothetical protein Rv0885	12	15	2	31	0	NE
Rv0886	fprB	PROBABLE NADPH:ADRENODOXIN OXIDOREDUCTASE FPRB (ADRENODOXIN REDUCTASE) (AR) (FERREDOXIN-NADP(+) REDUCTASE)	20	26	1	2	0	NE
Rv0887c	-	hypothetical protein Rv0887c	4	4	0	0	0	NE
Rv0888	-	PROBABLE EXPORTED PROTEIN	27	31	1	2	0	NE
Rv0889c	citA	citrate synthase 2	11	13	1	2	0	NE
Rv0890c	-	PROBABLE TRANSCRIPTIONAL REGULATORY PROTEIN (PROBABLY LUXR-FAMILY)	40	48	2	110	0	NE
Rv0891c	-	POSSIBLE TRANSCRIPTIONAL REGULATORY PROTEIN	24	25	1	2	0	NE
Rv0892	-	PROBABLE MONOOXYGENASE	35	43	2	24	0	NE
Rv0893c	-	hypothetical protein Rv0893c	20	24	1	2	0	NE
Rv0894	-	POSSIBLE TRANSCRIPTIONAL REGULATORY PROTEIN (POSSIBLY LUXR-FAMILY)	12	18	2	28	0	NE
Rv0895	-	hypothetical protein Rv0895	22	29	2	20	0	NE
Rv0897c	-	PROBABLE OXIDOREDUCTASE	15	20	2	16	0	NE
Rv0901	-	POSSIBLE CONSERVED EXPORTED OR MEMBRANE PROTEIN	5	9	2	11	0	NE
Rv0904c	accD3	PUTATIVE ACETYL-COENZYME A CARBOXYLASE CARBOXYL TRANSFERASE (SUBUNIT BETA) ACCD3 (ACCASE BETA CHAIN)	20	24	2	25	0	NE
Rv0905	echA6	enoyl-CoA hydratase	8	10	1	2	0	NE
Rv0907	-	hypothetical protein Rv0907	30	40	4	176	0	NE
Rv0908	ctpE	PROBABLE METAL CATION TRANSPORTER ATPASE P-TYPE CTPE	24	31	2	58	0	NE
Rv0909	-	hypothetical protein Rv0909	3	3	0	0	0	NE
Rv0910	-	hypothetical protein Rv0910	4	7	1	2	0	NE
Rv0911	-	hypothetical protein Rv0911	16	16	0	0	0	NE
Rv0912	-	PROBABLE CONSERVED TRANSMEMBRANE PROTEIN	5	5	0	0	0	NE
Rv0913c	-	POSSIBLE DIOXYGENASE	29	40	2	158	0	NE
Rv0914c	-	acetyl-CoA acetyltransferase	15	17	1	2	0	NE
Rv0915c	PPE14	PPE FAMILY PROTEIN	16	19	1	2	0	NE
Rv0916c	PE7	PE FAMILY PROTEIN	4	5	1	2	0	NE
Rv0917	betP	POSSIBLE GLYCINE BETAINE TRANSPORT INTEGRAL MEMBRANE PROTEIN BETP	38	42	1	2	0	NE
Rv0918	-	hypothetical protein Rv0918	8	8	0	0	0	NE
Rv0919	-	hypothetical protein Rv0919	10	10	0	0	0	NE
Rv0920c	-	PROBABLE TRANSPOSASE	19	22	1	2	0	NE
Rv0921	-	POSSIBLE RESOLVASE	6	7	1	2	0	NE
Rv0922	-	POSSIBLE TRANSPOSASE	18	18	0	0	0	NE
Rv0923c	-	hypothetical protein Rv0923c	18	21	1	2	0	NE
Rv0924c	mntH	manganese transport protein MntH	18	20	1	2	0	NE
Rv0925c	-	hypothetical protein Rv0925c	16	17	1	2	0	NE
Rv0926c	-	hypothetical protein Rv0926c	16	21	1	2	0	NE
Rv0927c	-	short chain dehydrogenase	5	6	1	2	0	NE
Rv0931c	pknD	TRANSMEMBRANE SERINE/THREONINE-PROTEIN KINASE D PKND (PROTEIN KINASE D) (STPK D)	44	45	1	2	0	NE
Rv0932c	pstS2	PERIPLASMIC PHOSPHATE-BINDING LIPOPROTEIN PSTS2 (PBP-2) (PSTS2)	24	25	1	2	0	NE
Rv0933	pstB	PHOSPHATE-TRANSPORT ATP-BINDING PROTEIN ABC TRANSPORTER PSTB	8	12	2	157	0	NE
Rv0934	pstS1	PERIPLASMIC PHOSPHATE-BINDING LIPOPROTEIN PSTS1 (PBP-1) (PSTS1)	21	22	1	2	0	NE
Rv0935	pstC1	PHOSPHATE-TRANSPORT INTEGRAL MEMBRANE ABC TRANSPORTER PSTC1	10	12	1	2	0	NE
Rv0936	pstA2	PHOSPHATE-TRANSPORT INTEGRAL MEMBRANE ABC TRANSPORTER PSTA2	16	20	1	2	0	NE
Rv0937c	-	hypothetical protein Rv0937c	9	12	3	102	0	NE
Rv0938	-	ATP-dependent DNA ligase	26	43	4	151	0	NE
Rv0939	-	POSSIBLE BIFUNCTIONAL ENZYME: 2-HYDROXYHEPTA-2,4-DIENE-1,7-DIOATE ISOMERASE (HHDD ISOMERASE) + CYCLASE/DEHYDRASE	21	32	2	11	0	NE
Rv0940c	-	POSSIBLE OXIDOREDUCTASE	12	15	1	2	0	NE
Rv0941c	-	hypothetical protein Rv0941c	8	9	1	2	0	NE
Rv0942	-	hypothetical protein Rv0942	7	8	1	2	0	NE
Rv0943c	-	PROBABLE MONOOXYGENASE	15	17	1	2	0	NE
Rv0944	-	POSSIBLE FORMAMIDOPYRIMIDINE-DNA GLYCOSYLASE (FAPY-DNA GLYCOSYLASE)	6	9	2	64	0	NE
Rv0945	-	short chain dehydrogenase	5	8	2	33	0	NE
Rv0950c	-	hypothetical protein Rv0950c	6	21	7	156	0	NE
Rv0953c	-	POSSIBLE OXIDOREDUCTASE	11	12	1	2	0	NE
Rv0954	-	PROBABLE CONSERVED TRANSMEMBRANE PROTEIN	18	29	2	39	0	NE
Rv0955	-	PROBABLE CONSERVED INTEGRAL MEMBRANE PROTEIN	8	19	5	201	0.0004	NE
Rv0956	purN	phosphoribosylglycinamide formyltransferase	8	15	2	92	0	NE
Rv0958	-	POSSIBLE MAGNESIUM CHELATASE	13	16	2	26	0	NE
Rv0959	-	hypothetical protein Rv0959	15	20	2	385	0.0157	NE
Rv0960	-	hypothetical protein Rv0960	5	7	1	2	0	NE
Rv0961	-	PROBABLE INTEGRAL MEMBRANE PROTEIN	6	7	1	2	0	NE
Rv0962c	lprP	POSSIBLE LIPOPROTEIN LPRP	14	15	1	2	0	NE
Rv0963c	-	hypothetical protein Rv0963c	9	10	1	2	0	NE
Rv0964c	-	hypothetical protein Rv0964c	4	5	1	2	0	NE
Rv0965c	-	hypothetical protein Rv0965c	5	7	1	2	0	NE
Rv0966c	-	hypothetical protein Rv0966c	8	9	1	2	0	NE
Rv0968	-	hypothetical protein Rv0968	6	6	0	0	0	NE
Rv0969	ctpV	PROBABLE METAL CATION TRANSPORTER P-TYPE ATPASE CTPV	16	21	2	215	0	NE
Rv0970	-	PROBABLE CONSERVED INTEGRAL MEMBRANE PROTEIN	11	12	1	2	0	NE
Rv0971c	echA7	enoyl-CoA hydratase	5	6	1	2	0	NE
Rv0972c	fadE12	PROBABLE ACYL-CoA DEHYDROGENASE FADE12	13	18	2	60	0	NE
Rv0974c	accD2	PROBABLE ACETYL-/PROPIONYL-CoA CARBOXYLASE (BETA SUBUNIT) ACCD2	10	20	3	196	0	NE
Rv0975c	fadE13	PROBABLE ACYL-CoA DEHYDROGENASE FADE13	14	20	2	10	0	NE
Rv0976c	-	hypothetical protein Rv0976c	17	20	1	2	0	NE
Rv0977	PE_PGRS16	PE-PGRS FAMILY PROTEIN	26	32	3	407	0.0365	NE
Rv0978c	PE_PGRS17	PE-PGRS FAMILY PROTEIN	8	10	2	182	0	NE
Rv0980c	PE_PGRS18	PE-PGRS FAMILY PROTEIN	14	16	1	2	0	NE
Rv0981	mprA	MYCOBACTERIAL PERSISTENCE REGULATOR MRPA (TWO COMPONENT RESPONSE TRANSCRIPTIONAL REGULATORY PROTEIN)	11	11	0	0	0	NE
Rv0983	pepD	PROBABLE SERINE PROTEASE PEPD (SERINE PROTEINASE) (MTB32B)	15	19	2	35	0	NE
Rv0984	moaB2	POSSIBLE PTERIN-4-ALPHA-CARBINOLAMINE DEHYDRATASE MOAB2 (PHS) (4-ALPHA-HYDROXY-TETRAHYDROPTERIN DEHYDRATASE) (PTERIN-4-A-CARBINOLAMINE DEHYDRATASE) (PHENYLALANINE HYDROXYLASE-STIMULATING PROTEIN) (PHS) (PTERIN CARBINOLAMINE DEHYDRATASE) (PCD)	2	5	3	157	0	NE
Rv0985c	mscL	large-conductance mechanosensitive channel	8	9	1	2	0	NE
Rv0986	-	PROBABLE ADHESION COMPONENT TRANSPORT ATP-BINDING PROTEIN ABC TRANSPORTER	19	25	2	36	0	NE
Rv0987	-	PROBABLE ADHESION COMPONENT TRANSPORT TRANSMEMBRANE PROTEIN ABC TRANSPORTER	55	94	9	131	0	NE
Rv0988	-	POSSIBLE CONSERVED EXPORTED PROTEIN	22	41	3	57	0	NE
Rv0989c	grcC2	PROBABLE POLYPRENYL-DIPHOSPHATE SYNTHASE GRCC2 (POLYPRENYL PYROPHOSPHATE SYNTHETASE)	18	18	0	0	0	NE
Rv0990c	-	hypothetical protein Rv0990c	6	8	1	2	0	NE
Rv0992c	-	hypothetical protein Rv0992c	6	6	0	0	0	NE
Rv0994	moeA1	PROBABLE MOLYBDOPTERIN BIOSYNTHESIS PROTEIN MOEA1	8	14	4	130	0	NE
Rv0995	rimJ	POSSIBLE RIBOSOMAL-PROTEIN-ALANINE ACETYLTRANSFERASE RIMJ (ACETYLATING ENZYME FOR N-TERMINAL OF RIBOSOMAL PROTEIN S5)	6	6	0	0	0	NE
Rv0996	-	PROBABLE CONSERVED TRANSMEMBRANE PROTEIN	15	18	2	101	0	NE
Rv0997	-	hypothetical protein Rv0997	5	7	1	2	0	NE
Rv0998	-	hypothetical protein Rv0998	9	13	1	2	0	NE
Rv0999	-	hypothetical protein Rv0999	10	11	1	2	0	NE
Rv1000c	-	hypothetical protein Rv1000c	7	8	1	2	0	NE
Rv1001	arcA	arginine deiminase	19	21	1	2	0	NE
Rv1003	-	hypothetical protein Rv1003	5	9	2	190	0	NE
Rv1004c	-	PROBABLE MEMBRANE PROTEIN	10	12	1	2	0	NE
Rv1005c	pabB	para-aminobenzoate synthase component I	18	24	2	9	0	NE
Rv1006	-	hypothetical protein Rv1006	37	42	1	2	0	NE
Rv1008	tatD	PROBABLE DEOXYRIBONUCLEASE TATD (YJJV PROTEIN)	11	13	2	176	0	NE
Rv1009	rpfB	Probable resuscitation-promoting factor rpfB	9	12	1	2	0	NE
Rv1010	ksgA	dimethyladenosine transferase	7	12	3	15	0	NE
Rv1012	-	hypothetical protein Rv1012	3	6	1	2	0	NE
Rv1013	pks16	acyl-CoA synthetase	20	22	1	2	0	NE
Rv1015c	rplY	50S ribosomal protein L25/general stress protein Ctc	4	10	2	52	0	NE
Rv1016c	lpqT	PROBABLE CONSERVED LIPOPROTEIN LPQT	4	6	1	2	0	NE
Rv1019	-	PROBABLE TRANSCRIPTIONAL REGULATORY PROTEIN (PROBABLY TETR-FAMILY)	9	9	0	0	0	NE
Rv1020	mfd	PROBABLE TRANSCRIPTION-REPAIR COUPLING FACTOR MFD (TRCF)	32	40	2	66	0	NE
Rv1021	-	nucleoside triphosphate pyrophosphohydrolase	12	14	1	2	0	NE
Rv1022	lpqU	PROBABLE CONSERVED LIPOPROTEIN LPQU	11	15	2	98	0	NE
Rv1025	-	hypothetical protein Rv1025	2	7	5	212	0.01	NE
Rv1026	-	hypothetical protein Rv1026	7	9	1	2	0	NE
Rv1027c	kdpE	PROBABLE TRANSCRIPTIONAL REGULATORY PROTEIN KDPE	5	11	2	106	0	NE
Rv1028c	kdpD	PROBABLE SENSOR PROTEIN KDPD	19	28	2	320	0.0097	NE
Rv1029	kdpA	potassium-transporting ATPase subunit A	22	28	3	248	0.0002	NE
Rv1030	kdpB	potassium-transporting ATPase subunit B	10	15	2	233	0	NE
Rv1031	kdpC	Probable Potassium-transporting ATPase C chain KDPC (Potassium-translocating ATPase C chain) (ATP phosphohydrolase	7	10	2	86	0	NE
Rv1032c	trcS	TWO COMPONENT SENSOR HISTIDINE KINASE TRCS	21	25	2	14	0	NE
Rv1033c	trcR	TWO COMPONENT TRANSCRIPTIONAL REGULATOR TRCR	15	15	0	0	0	NE
Rv1035c	-	PROBABLE TRANSPOSASE (FRAGMENT)	4	4	0	0	0	NE
Rv1036c	-	truncated IS1560 transposase	3	5	1	2	0	NE
Rv1037c	esxI	PUTATIVE ESAT-6 LIKE PROTEIN ESXI (ESAT-6 LIKE PROTEIN 1)	4	4	0	0	0	NE
Rv1038c	esxJ	ESAT-6 LIKE PROTEIN ESXJ (ESAT-6 LIKE PROTEIN 2)	3	3	0	0	0	NE
Rv1039c	PPE15	PPE FAMILY PROTEIN	21	24	2	32	0	NE
Rv1040c	PE8	PE FAMILY PROTEIN	7	8	1	2	0	NE
Rv1041c	-	PROBABLE IS LIKE-2 TRANSPOSASE	17	18	1	2	0	NE
Rv1042c	-	PROBABLE IS LIKE-2 TRANSPOSASE	5	6	1	2	0	NE
Rv1043c	-	hypothetical protein Rv1043c	11	14	1	2	0	NE
Rv1045	-	hypothetical protein Rv1045	11	12	1	2	0	NE
Rv1046c	-	hypothetical protein Rv1046c	4	4	0	0	0	NE
Rv1047	-	PROBABLE TRANSPOSASE	16	17	1	2	0	NE
Rv1048c	-	hypothetical protein Rv1048c	17	24	5	40	0	NE
Rv1049	-	PROBABLE TRANSCRIPTIONAL REPRESSOR PROTEIN	2	4	2	128	0	NE
Rv1050	-	PROBABLE OXIDOREDUCTASE	7	12	3	225	0	NE
Rv1051c	-	hypothetical protein Rv1051c	6	8	1	2	0	NE
Rv1052	-	hypothetical protein Rv1052	5	7	2	50	0	NE
Rv1053c	-	hypothetical protein Rv1053c	5	6	1	2	0	NE
Rv1054	-	PROBABLE INTEGRASE (FRAGMENT)	4	5	1	2	0	NE
Rv1056	-	hypothetical protein Rv1056	20	23	1	2	0	NE
Rv1057	-	hypothetical protein Rv1057	17	20	1	2	0	NE
Rv1058	fadD14	acyl-CoA synthetase	24	30	4	30	0	NE
Rv1059	-	hypothetical protein Rv1059	9	10	1	2	0	NE
Rv1060	-	hypothetical protein Rv1060	4	5	1	2	0	NE
Rv1061	-	hypothetical protein Rv1061	12	14	1	2	0	NE
Rv1062	-	hypothetical protein Rv1062	6	6	0	0	0	NE
Rv1063c	-	hypothetical protein Rv1063c	12	15	2	45	0	NE
Rv1064c	lpqV	POSSIBLE LIPOPROTEIN LPQV	6	6	0	0	0	NE
Rv1065	-	hypothetical protein Rv1065	9	10	1	2	0	NE
Rv1066	-	hypothetical protein Rv1066	3	5	1	2	0	NE
Rv1067c	PE_PGRS19	PE-PGRS FAMILY PROTEIN	10	15	2	176	0	NE
Rv1068c	PE_PGRS20	PE-PGRS FAMILY PROTEIN	10	13	2	197	0	NE
Rv1069c	-	hypothetical protein Rv1069c	18	20	1	2	0	NE
Rv1070c	echA8	enoyl-CoA hydratase	8	8	0	0	0	NE
Rv1071c	echA9	enoyl-CoA hydratase	11	12	1	2	0	NE
Rv1072	-	PROBABLE CONSERVED TRANSMEMBRANE PROTEIN	13	18	1	2	0	NE
Rv1073	-	hypothetical protein Rv1073	17	19	1	2	0	NE
Rv1074c	fadA3	acetyl-CoA acetyltransferase	10	11	1	2	0	NE
Rv1075c	-	CONSERVED EXPORTED PROTEIN	16	18	1	2	0	NE
Rv1076	lipU	POSSIBLE LIPASE LIPU	9	22	6	207	0.0024	NE
Rv1077	cbs	Probable cystathionine beta-synthase CBS (Serine sulfhydrase) (Beta-thionase) (Hemoprotein H-450)	23	28	2	9	0	NE
Rv1078	pra	Probable Proline-rich antigen homolog pra	15	18	3	68	0	NE
Rv1079	metB	cystathionine gamma-synthase	15	19	1	2	0	NE
Rv1080c	greA	transcription elongation factor GreA	3	9	3	253	0.0121	NE
Rv1082	mca	Mycothiol conjugate amidase Mca (Mycothiol S-conjugate amidase)	9	13	1	2	0	NE
Rv1083	-	hypothetical protein Rv1083	3	4	1	2	0	NE
Rv1084	-	hypothetical protein Rv1084	21	27	2	204	0	NE
Rv1085c	-	POSSIBLE HEMOLYSIN-LIKE PROTEIN	10	11	1	2	0	NE
Rv1087	PE_PGRS21	PE-PGRS FAMILY PROTEIN	19	22	1	2	0	NE
Rv1087A	-	hypothetical protein Rv1087A	6	8	2	80	0	NE
Rv1088	PE9	PE FAMILY PROTEIN	6	6	0	0	0	NE
Rv1090	celA2b	PROBABLE CELLULASE CELA2B (ENDO-1,4-BETA-GLUCANASE) (ENDOGLUCANASE) (CARBOXYMETHYL CELLULASE)	8	8	0	0	0	NE
Rv1095	phoH2	PROBABLE PHOH-LIKE PROTEIN PHOH2 (PHOSPHATE STARVATION-INDUCIBLE PROTEIN PSIH)	9	13	1	2	0	NE
Rv1096	-	POSSIBLE GLYCOSYL HYDROLASE	17	20	2	47	0	NE
Rv1097c	-	PROBABLE MEMBRANE GLYCINE AND PROLINE RICH PROTEIN	15	18	1	2	0	NE
Rv1099c	glpX	fructose 1,6-bisphosphatase II	10	13	1	2	0	NE
Rv1100	-	hypothetical protein Rv1100	4	10	3	211	0	NE
Rv1101c	-	hypothetical protein Rv1101c	16	18	1	2	0	NE
Rv1102c	-	hypothetical protein Rv1102c	8	8	0	0	0	NE
Rv1103c	-	hypothetical protein Rv1103c	8	8	0	0	0	NE
Rv1104	-	POSSIBLE PARA-NITROBENZYL ESTERASE (FRAGMENT)	9	11	2	73	0	NE
Rv1105	-	POSSIBLE PARA-NITROBENZYL ESTERASE (FRAGMENT)	9	11	1	2	0	NE
Rv1106c	-	PROBABLE CHOLESTEROL DEHYDROGENASE	16	18	1	2	0	NE
Rv1108c	xseA	exodeoxyribonuclease VII large subunit	8	10	1	2	0	NE
Rv1109c	-	hypothetical protein Rv1109c	8	9	1	2	0	NE
Rv1112	-	translation-associated GTPase	9	11	1	2	0	NE
Rv1114	-	hypothetical protein Rv1114	3	3	0	0	0	NE
Rv1115	-	POSSIBLE EXPORTED PROTEIN	12	19	3	37	0	NE
Rv1116A	-	CONSERVED HYPOTHETICAL PROTEIN (FRAGMENT)	6	6	0	0	0	NE
Rv1117	-	hypothetical protein Rv1117	3	4	1	2	0	NE
Rv1118c	-	hypothetical protein Rv1118c	11	12	1	2	0	NE
Rv1120c	-	hypothetical protein Rv1120c	3	4	1	2	0	NE
Rv1121	zwf1	glucose-6-phosphate 1-dehydrogenase	16	24	4	271	0.0249	NE
Rv1123c	bpoB	POSSIBLE PEROXIDASE BPOB (NON-HAEM PEROXIDASE)	8	9	1	2	0	NE
Rv1124	ephC	PROBABLE EPOXIDE HYDROLASE EPHC (EPOXIDE HYDRATASE)	5	12	2	90	0	NE
Rv1125	-	hypothetical protein Rv1125	15	23	3	144	0	NE
Rv1126c	-	hypothetical protein Rv1126c	1	10	5	188	0.0001	NE
Rv1128c	-	hypothetical protein Rv1128c	14	29	3	154	0	NE
Rv1129c	-	PROBABLE TRANSCRIPTIONAL REGULATOR PROTEIN	20	27	2	120	0	NE
Rv1130	-	hypothetical protein Rv1130	22	27	2	5	0	NE
Rv1132	-	hypothetical protein Rv1132	23	27	2	101	0	NE
Rv1133c	metE	5-methyltetrahydropteroyltriglutamate--homocysteine methyltransferase	27	35	3	195	0	NE
Rv1134	-	hypothetical protein Rv1134	6	6	0	0	0	NE
Rv1135A	-	POSSIBLE ACETYL-CoA ACETYLTRANSFERASE (ACETOACETYL-CoA THIOLASE)	5	6	1	2	0	NE
Rv1135c	PPE16	PPE FAMILY PROTEIN	22	25	1	2	0	NE
Rv1136	-	POSSIBLE ENOYL-CoA HYDRATASE	3	4	1	2	0	NE
Rv1138c	-	POSSIBLE OXIDOREDUCTASE	12	17	1	2	0	NE
Rv1139c	-	hypothetical protein Rv1139c	11	12	1	2	0	NE
Rv1140	-	PROBABLE INTEGRAL MEMBRANE PROTEIN	8	11	2	118	0	NE
Rv1141c	echA11	enoyl-CoA hydratase	11	14	1	2	0	NE
Rv1142c	echA10	enoyl-CoA hydratase	7	8	1	2	0	NE
Rv1143	mcr	PROBABLE ALPHA-METHYLACYL-CoA RACEMASE MCR (2-methylacyl-CoA racemase) (2-arylpropionyl-CoA epimerase )	16	16	0	0	0	NE
Rv1144	-	PROBABLE SHORT-CHAIN TYPE DEHYDROGENASE/REDUCTASE	12	12	0	0	0	NE
Rv1145	mmpL13a	PROBABLE CONSERVED TRANSMEMBRANE TRANSPORT PROTEIN MMPL13A	10	11	1	2	0	NE
Rv1146	mmpL13b	PROBABLE CONSERVED TRANSMEMBRANE TRANSPORT PROTEIN MMPL13B	20	23	1	2	0	NE
Rv1147	-	hypothetical protein Rv1147	7	10	2	82	0	NE
Rv1148c	-	hypothetical protein Rv1148c	20	23	1	2	0	NE
Rv1149	-	POSSIBLE TRANSPOSASE	5	6	1	2	0	NE
Rv1151c	-	NAD-dependent deacetylase	7	9	2	18	0	NE
Rv1152	-	PROBABLE TRANSCRIPTIONAL REGULATORY PROTEIN	4	5	1	2	0	NE
Rv1153c	omt	PROBABLE O-METHYLTRANSFERASE OMT	16	19	1	2	0	NE
Rv1154c	-	hypothetical protein Rv1154c	13	16	1	2	0	NE
Rv1155	-	hypothetical protein Rv1155	9	12	2	9	0	NE
Rv1156	-	hypothetical protein Rv1156	10	12	1	2	0	NE
Rv1157c	-	CONSERVED HYPOTHETICAL ALA-, PRO-RICH PROTEIN	7	8	1	2	0	NE
Rv1158c	-	CONSERVED HYPOTHETICAL ALA-, PRO-RICH PROTEIN	9	11	1	2	0	NE
Rv1159	pimE	mannosyltransferase	23	29	1	2	0	NE
Rv1159A	phhB	pterin-4-alpha-carbinolamine dehydratase	8	13	2	19	0	NE
Rv1160	mutT2	PROBABLE MUTATOR PROTEIN MUTT (7,8-dihydro-8-oxoguanine-triphosphatase) (8-OXO-DGTPASE)	4	5	1	2	0	NE
Rv1161	narG	PROBABLE RESPIRATORY NITRATE REDUCTASE (ALPHA CHAIN) NARG	62	75	3	96	0	NE
Rv1162	narH	PROBABLE RESPIRATORY NITRATE REDUCTASE (BETA CHAIN) NARH	34	35	1	2	0	NE
Rv1163	narJ	PROBABLE RESPIRATORY NITRATE REDUCTASE (DELTA CHAIN) NARJ	13	15	1	2	0	NE
Rv1164	narI	PROBABLE RESPIRATORY NITRATE REDUCTASE (GAMMA CHAIN) NARI	16	19	1	2	0	NE
Rv1165	typA	POSSIBLE GTP-BINDING TRANSLATION ELONGATION FACTOR TYPA (TYROSINE PHOSPHORYLATED PROTEIN A) (GTP-BINDING PROTEIN)	13	16	2	51	0	NE
Rv1167c	-	PROBABLE TRANSCRIPTIONAL REGULATORY PROTEIN	7	9	1	2	0	NE
Rv1168c	PPE17	PPE FAMILY PROTEIN	16	16	0	0	0	NE
Rv1170	mshB	N-Acetyl-1-D-myo-Inosityl-2-Amino-2-Deoxy-alpha- D-Glucopyranoside Deacetylase mshB (GlcNAc-Ins deacetylase)	11	12	1	2	0	NE
Rv1171	-	hypothetical protein Rv1171	6	7	1	2	0	NE
Rv1172c	PE12	PE FAMILY PROTEIN	13	15	1	2	0	NE
Rv1173	fbiC	FO synthase	33	44	3	53	0	NE
Rv1174c	TB8.4	LOW MOLECULAR WEIGHT T-CELL ANTIGEN TB8.4	8	8	0	0	0	NE
Rv1175c	fadH	PROBABLE NADPH DEPENDENT 2,4-DIENOYL-COA REDUCTASE FADH (2,4-dienoyl coenzyme A reductase) (4-enoyl-CoA reductase)	24	27	1	2	0	NE
Rv1176c	-	hypothetical protein Rv1176c	12	15	2	30	0	NE
Rv1178	-	N-succinyldiaminopimelate aminotransferase	18	21	1	2	0	NE
Rv1179c	-	hypothetical protein Rv1179c	32	41	2	102	0	NE
Rv1180	pks3	PROBABLE POLYKETIDE BETA-KETOACYL SYNTHASE PKS3	13	26	4	216	0	NE
Rv1181	pks4	PROBABLE POLYKETIDE BETA-KETOACYL SYNTHASE PKS4	46	70	3	120	0	NE
Rv1182	papA3	PROBABLE CONSERVED POLYKETIDE SYNTHASE ASSOCIATED PROTEIN PAPA3	29	40	2	68	0	NE
Rv1183	mmpL10	PROBABLE CONSERVED TRANSMEMBRANE TRANSPORT PROTEIN MMPL10	29	53	8	208	0.0056	NE
Rv1184c	-	POSSIBLE EXPORTED PROTEIN	18	22	1	2	0	NE
Rv1185c	fadD21	acyl-CoA synthetase	30	32	1	2	0	NE
Rv1186c	-	hypothetical protein Rv1186c	13	18	1	2	0	NE
Rv1190	-	hypothetical protein Rv1190	6	9	2	8	0	NE
Rv1191	-	hypothetical protein Rv1191	8	9	1	2	0	NE
Rv1192	-	hypothetical protein Rv1192	11	14	3	57	0	NE
Rv1193	fadD36	acyl-CoA synthetase	14	21	2	92	0	NE
Rv1194c	-	hypothetical protein Rv1194c	14	18	1	2	0	NE
Rv1195	PE13	PE FAMILY PROTEIN	5	6	1	2	0	NE
Rv1196	PPE18	PPE FAMILY PROTEIN	11	11	0	0	0	NE
Rv1197	esxK	ESAT-6 LIKE PROTEIN ESXK (ESAT-6 LIKE PROTEIN 3)	4	4	0	0	0	NE
Rv1198	esxL	PUTATIVE ESAT-6 LIKE PROTEIN ESXL (ESAT-6 LIKE PROTEIN 4)	4	4	0	0	0	NE
Rv1199c	-	POSSIBLE TRANSPOSASE	16	16	0	0	0	NE
Rv1200	-	PROBABLE CONSERVED INTEGRAL MEMBRANE TRANSPORT PROTEIN	28	30	1	2	0	NE
Rv1203c	-	hypothetical protein Rv1203c	7	8	1	2	0	NE
Rv1204c	-	hypothetical protein Rv1204c	15	16	1	2	0	NE
Rv1205	-	hypothetical protein Rv1205	12	13	1	2	0	NE
Rv1206	fadD6	acyl-CoA synthetase	27	38	2	27	0	NE
Rv1207	folP2	PROBABLE DIHYDROPTEROATE SYNTHASE 2 FOLP2 (DHPS 2) (Dihydropteroate pyrophosphorylase 2)	6	10	1	2	0	NE
Rv1209	-	hypothetical protein Rv1209	5	5	0	0	0	NE
Rv1210	tagA	PROBABLE DNA-3-METHYLADENINE GLYCOSYLASE I TAGA (TAG I) (3-methyladenine-DNA glycosylase I, constitutive) (DNA-3-methyladenine glycosidase I )	10	11	1	2	0	NE
Rv1212c	-	PUTATIVE GLYCOSYL TRANSFERASE	26	32	2	11	0	NE
Rv1213	glgC	glucose-1-phosphate adenylyltransferase	27	31	1	2	0	NE
Rv1215c	-	hypothetical protein Rv1215c	24	26	1	2	0	NE
Rv1216c	-	PROBABLE CONSERVED INTEGRAL MEMBRANE PROTEIN	16	19	1	2	0	NE
Rv1217c	-	PROBABLE TETRONASIN-TRANSPORT INTEGRAL MEMBRANE PROTEIN ABC TRANSPORTER	14	20	2	211	0	NE
Rv1218c	-	PROBABLE TETRONASIN-TRANSPORT ATP-BINDING PROTEIN ABC TRANSPORTER	6	6	0	0	0	NE
Rv1219c	-	PROBABLE TRANSCRIPTIONAL REGULATORY PROTEIN	9	10	1	2	0	NE
Rv1220c	-	PROBABLE METHYLTRANSFERASE	7	10	2	74	0	NE
Rv1222	-	hypothetical protein Rv1222	2	3	1	2	0	NE
Rv1224	tatB	sec-independent translocase	2	6	4	129	0	NE
Rv1225c	-	hypothetical protein Rv1225c	5	6	1	2	0	NE
Rv1226c	-	PROBABLE TRANSMEMBRANE PROTEIN	12	15	1	2	0	NE
Rv1227c	-	PROBABLE TRANSMEMBRANE PROTEIN	4	6	1	2	0	NE
Rv1228	lpqX	PROBABLE LIPOPROTEIN LPQX	7	9	1	2	0	NE
Rv1230c	-	POSSIBLE MEMBRANE PROTEIN	14	20	2	76	0	NE
Rv1231c	-	PROBABLE MEMBRANE PROTEIN	6	7	1	2	0	NE
Rv1232c	-	hypothetical protein Rv1232c	10	11	1	2	0	NE
Rv1233c	-	hypothetical protein Rv1233c	14	19	2	14	0	NE
Rv1234	-	PROBABLE TRANSMEMBRANE PROTEIN	6	9	2	54	0	NE
Rv1235	lpqY	PROBABLE SUGAR-BINDING LIPOPROTEIN LPQY	23	30	2	18	0	NE
Rv1236	sugA	PROBABLE SUGAR-TRANSPORT INTEGRAL MEMBRANE PROTEIN ABC TRANSPORTER SUGA	16	19	1	2	0	NE
Rv1237	sugB	PROBABLE SUGAR-TRANSPORT INTEGRAL MEMBRANE PROTEIN ABC TRANSPORTER SUGB	11	13	1	2	0	NE
Rv1238	sugC	PROBABLE SUGAR-TRANSPORT ATP-BINDING PROTEIN ABC TRANSPORTER SUGC	24	26	1	2	0	NE
Rv1239c	corA	POSSIBLE MAGNESIUM AND COBALT TRANSPORT TRANSMEMBRANE PROTEIN CORA	14	25	4	182	0	NE
Rv1242	-	hypothetical protein Rv1242	8	10	1	2	0	NE
Rv1243c	PE_PGRS23	PE-PGRS FAMILY PROTEIN	17	19	1	2	0	NE
Rv1244	lpqZ	PROBABLE LIPOPROTEIN LPQZ	7	8	1	2	0	NE
Rv1245c	-	PROBABLE SHORT-CHAIN TYPE DEHYDROGENASE/REDUCTASE	13	14	1	2	0	NE
Rv1246c	-	hypothetical protein Rv1246c	7	7	0	0	0	NE
Rv1247c	-	hypothetical protein Rv1247c	6	6	0	0	0	NE
Rv1249c	-	POSSIBLE MEMBRANE PROTEIN	12	12	0	0	0	NE
Rv1250	-	PROBABLE DRUG-TRANSPORT INTEGRAL MEMBRANE PROTEIN	24	32	2	26	0	NE
Rv1251c	-	hypothetical protein Rv1251c	44	61	3	47	0	NE
Rv1252c	lprE	PROBABLE LIPOPROTEIN LPRE	7	7	0	0	0	NE
Rv1253	deaD	PROBABLE COLD-SHOCK DEAD-BOX PROTEIN A HOMOLOG DEAD (ATP-dependent RNA helicase deaD homolog)	25	35	2	33	0	NE
Rv1255c	-	PROBABLE TRANSCRIPTIONAL REGULATORY PROTEIN	7	10	2	34	0	NE
Rv1256c	cyp130	PROBA BLE CYTOCHROME P450 130 CYP130	15	16	1	2	0	NE
Rv1257c	-	PROBABLE OXIDOREDUCTASE	11	16	2	139	0	NE
Rv1258c	-	PROBABLE CONSERVED INTEGRAL MEMBRANE TRANSPORT PROTEIN	19	22	1	2	0	NE
Rv1259	-	hypothetical protein Rv1259	7	14	3	31	0	NE
Rv1260	-	hypothetical protein Rv1260	18	28	4	43	0	NE
Rv1261c	-	hypothetical protein Rv1261c	10	11	1	2	0	NE
Rv1262c	-	HYPOTHETICAL HIT-LIKE PROTEIN	4	4	0	0	0	NE
Rv1263	amiB2	amidase	16	22	1	2	0	NE
Rv1264	-	ADENYLYL CYCLASE (ATP PYROPHOSPHATE-LYASE) (ADENYLATE CYCLASE)	9	14	2	157	0	NE
Rv1265	-	hypothetical protein Rv1265	9	12	1	2	0	NE
Rv1266c	pknH	PROBABLE TRANSMEMBRANE SERINE/THREONINE-PROTEIN KINASE H PKNH (PROTEIN KINASE H) (STPK H)	27	29	1	2	0	NE
Rv1267c	embR	PROBABLE TRANSCRIPTIONAL REGULATORY PROTEIN EMBR	16	20	1	2	0	NE
Rv1268c	-	hypothetical protein Rv1268c	10	11	1	2	0	NE
Rv1269c	-	CONSERVED PROBABLE SECRETED PROTEIN	7	8	1	2	0	NE
Rv1270c	lprA	POSSIBLE LIPOPROTEIN LPRA	9	11	1	2	0	NE
Rv1271c	-	CONSERVED HYPOTHETICAL SECRETED PROTEIN	6	7	1	2	0	NE
Rv1273c	-	PROBABLE DRUGS-TRANSPORT TRANSMEMBRANE ATP-BINDING PROTEIN ABC TRANSPORTER	17	32	4	165	0	NE
Rv1274	lprB	POSSIBLE LIPOPROTEIN LPRB	1	4	3	137	0	NE
Rv1276c	-	hypothetical protein Rv1276c	3	7	3	69	0	NE
Rv1277	-	hypothetical protein Rv1277	19	20	1	2	0	NE
Rv1278	-	hypothetical protein Rv1278	15	28	4	238	0.0002	NE
Rv1279	-	PROBABLE DEHYDROGENASE FAD flavoprotein GMC oxidoreductase	26	30	2	17	0	NE
Rv1280c	oppA	PROBABLE PERIPLASMIC OLIGOPEPTIDE-BINDING LIPOPROTEIN OPPA	21	26	2	18	0	NE
Rv1282c	oppC	PROBABLE OLIGOPEPTIDE-TRANSPORT INTEGRAL MEMBRANE PROTEIN ABC TRANSPORTER OPPC	11	16	2	95	0	NE
Rv1283c	oppB	PROBABLE OLIGOPEPTIDE-TRANSPORT INTEGRAL MEMBRANE PROTEIN ABC TRANSPORTER OPPB	12	21	4	188	0	NE
Rv1285	cysD	sulfate adenylyltransferase subunit 2	9	16	3	18	0	NE
Rv1286	cysN	bifunctional sulfate adenylyltransferase subunit 1/adenylylsulfate kinase protein	30	35	2	16	0	NE
Rv1287	-	hypothetical protein Rv1287	9	13	1	2	0	NE
Rv1288	-	hypothetical protein Rv1288	32	34	1	2	0	NE
Rv1289	-	hypothetical protein Rv1289	11	11	0	0	0	NE
Rv1290A	-	hypothetical protein Rv1290A	5	7	1	2	0	NE
Rv1290c	-	hypothetical protein Rv1290c	32	34	1	2	0	NE
Rv1291c	-	CONSERVED HYPOTHETICAL SECRETED PROTEIN	3	3	0	0	0	NE
Rv1298	rpmE	50S ribosomal protein L31	5	7	2	62	0	NE
Rv1301	-	hypothetical protein Rv1301	4	11	3	84	0	NE
Rv1303	-	hypothetical protein Rv1303	1	4	3	73	0.0001	NE
Rv1312	-	CONSERVED HYPOTHETICAL SECRETED PROTEIN	4	10	4	70	0	NE
Rv1313c	-	POSSIBLE TRANSPOSASE	15	16	1	2	0	NE
Rv1314c	-	hypothetical protein Rv1314c	14	15	1	2	0	NE
Rv1316c	ogt	PROBABLE METHYLATED-DNA--PROTEIN-CYSTEINE METHYLTRANSFERASE OGT (6-O-methylguanine-DNA methyltransferase) (O-6-methylguanine-DNA-alkyltransferase)	8	9	1	2	0	NE
Rv1317c	alkA	PROBABLE ADA REGULATORY PROTEIN ALKA (Regulatory protein of adaptative response) (Methylated-DNA--protein-cysteine methyltransferase) (O-6-methylguanine-DNA alkyltransferase) (O-6-methylguanine-DNA methyltransferase) (3-methyladenine DNA glycosylase II)	13	13	0	0	0	NE
Rv1318c	-	POSSIBLE ADENYLATE CYCLASE (ATP PYROPHOSPHATE-LYASE) (ADENYLYL CYCLASE)	19	19	0	0	0	NE
Rv1319c	-	POSSIBLE ADENYLATE CYCLASE (ATP PYROPHOSPHATE-LYASE) (ADENYLYL CYCLASE)	23	28	1	2	0	NE
Rv1320c	-	POSSIBLE ADENYLATE CYCLASE (ATP PYROPHOSPHATE-LYASE) (ADENYLYL CYCLASE)	25	29	2	41	0	NE
Rv1321	-	hypothetical protein Rv1321	11	12	1	2	0	NE
Rv1322	-	hypothetical protein Rv1322	6	6	0	0	0	NE
Rv1322A	-	hypothetical protein Rv1322A	6	6	0	0	0	NE
Rv1323	fadA4	acetyl-CoA acetyltransferase	15	15	0	0	0	NE
Rv1324	-	POSSIBLE THIOREDOXIN	6	6	0	0	0	NE
Rv1328	glgP	PROBABLE GLYCOGEN PHOSPHORYLASE GLGP	35	45	2	24	0	NE
Rv1329c	dinG	PROBABLE ATP-DEPENDENT HELICASE DING	16	24	3	102	0	NE
Rv1330c	-	nicotinate phosphoribosyltransferase	19	23	1	2	0	NE
Rv1331	clpS	ATP-dependent Clp protease adaptor protein ClpS	5	5	0	0	0	NE
Rv1332	-	PROBABLE TRANSCRIPTIONAL REGULATORY PROTEIN	5	7	1	2	0	NE
Rv1333	-	PROBABLE HYDROLASE	10	13	2	134	0	NE
Rv1334	-	hypothetical protein Rv1334	12	12	0	0	0	NE
Rv1335	-	9.5 KDA CULTURE FILTRATE ANTIGEN CFP10A	5	5	0	0	0	NE
Rv1336	cysM	PROBABLE CYSTEINE SYNTHASE B CYSM (CSASE B) (O-acetylserine sulfhydrylase B) (O-acetylserine (Thiol)-lyase B)	17	19	1	2	0	NE
Rv1337	-	PROBABLE INTEGRAL MEMBRANE PROTEIN	13	13	0	0	0	NE
Rv1340	rph	ribonuclease PH	12	13	1	2	0	NE
Rv1341	-	putative deoxyribonucleotide triphosphate pyrophosphatase	6	6	0	0	0	NE
Rv1344	-	acyl carrier protein	8	10	2	9	0	NE
Rv1345	fadD33	acyl-CoA synthetase	20	23	1	2	0	NE
Rv1346	fadE14	POSSIBLE ACYL-CoA DEHYDROGENASE FADE14	11	15	3	60	0	NE
Rv1347c	-	hypothetical protein Rv1347c	8	14	2	12	0	NE
Rv1350	fabG	3-ketoacyl-(acyl-carrier-protein) reductase	12	15	2	11	0	NE
Rv1351	-	hypothetical protein Rv1351	8	10	2	8	0	NE
Rv1352	-	hypothetical protein Rv1352	5	6	1	2	0	NE
Rv1353c	-	PROBABLE TRANSCRIPTIONAL REGULATORY PROTEIN	12	13	1	2	0	NE
Rv1354c	-	hypothetical protein Rv1354c	38	44	2	78	0	NE
Rv1355c	moeY	hypothetical protein Rv1355c	29	40	2	26	0	NE
Rv1356c	-	hypothetical protein Rv1356c	24	28	2	41	0	NE
Rv1357c	-	hypothetical protein Rv1357c	13	13	0	0	0	NE
Rv1358	-	PROBABLE TRANSCRIPTIONAL REGULATORY PROTEIN	62	74	2	33	0	NE
Rv1359	-	PROBABLE TRANSCRIPTIONAL REGULATORY PROTEIN	14	17	1	2	0	NE
Rv1360	-	PROBABLE OXIDOREDUCTASE	12	14	1	2	0	NE
Rv1361c	PPE19	PPE FAMILY PROTEIN	14	14	0	0	0	NE
Rv1362c	-	POSSIBLE MEMBRANE PROTEIN	12	14	1	2	0	NE
Rv1363c	-	POSSIBLE MEMBRANE PROTEIN	6	8	1	2	0	NE
Rv1364c	-	hypothetical protein Rv1364c	29	32	2	51	0	NE
Rv1365c	rsfA	ANTI-ANTI-SIGMA FACTOR RSFA (ANTI-SIGMA FACTOR ANTAGONIST) (REGULATOR OF SIGMA F A)	5	5	0	0	0	NE
Rv1366	-	hypothetical protein Rv1366	17	19	2	30	0	NE
Rv1367c	-	hypothetical protein Rv1367c	12	16	2	10	0	NE
Rv1368	lprF	PROBABLE CONSERVED LIPOPROTEIN LPRF	7	8	1	2	0	NE
Rv1369c	-	PROBABLE TRANSPOSASE	22	23	1	2	0	NE
Rv1370c	-	PROBABLE TRANSPOSASE	4	4	0	0	0	NE
Rv1371	-	PROBABLE CONSERVED MEMBRANE PROTEIN	24	30	2	10	0	NE
Rv1372	-	hypothetical protein Rv1372	12	18	2	17	0	NE
Rv1373	-	GLYCOLIPID SULFOTRANSFERASE	19	19	0	0	0	NE
Rv1374c	-	hypothetical protein Rv1374c	14	14	0	0	0	NE
Rv1375	-	hypothetical protein Rv1375	20	22	1	2	0	NE
Rv1376	-	hypothetical protein Rv1376	14	17	1	2	0	NE
Rv1377c	-	PUTATIVE TRANSFERASE	11	13	1	2	0	NE
Rv1378c	-	hypothetical protein Rv1378c	17	24	3	25	0	NE
Rv1379	pyrR	pyrimidine regulatory protein PyrR	2	7	3	152	0	NE
Rv1382	-	PROBABLE EXPORT OR MEMBRANE PROTEIN	1	6	4	142	0	NE
Rv1386	PE15	PE FAMILY PROTEIN	6	6	0	0	0	NE
Rv1387	PPE20	PPE FAMILY PROTEIN	25	26	1	2	0	NE
Rv1388	mihF	PUTATIVE INTEGRATION HOST FACTOR MIHF	5	8	1	2	0	NE
Rv1393c	-	PROBABLE MONOXYGENASE	24	27	1	2	0	NE
Rv1394c	cyp132	PROBABLE CYTOCHROME P450 132 CYP132	17	19	1	2	0	NE
Rv1395	-	PROBABLE TRANSCRIPTIONAL REGULATORY PROTEIN	12	18	3	57	0	NE
Rv1396c	PE_PGRS25	PE-PGRS FAMILY PROTEIN	9	12	1	2	0	NE
Rv1398c	-	hypothetical protein Rv1398c	4	4	0	0	0	NE
Rv1399c	lipH	PROBABLE LIPASE LIPH	11	15	2	8	0	NE
Rv1400c	lipI	PROBABLE LIPASE LIPH	15	18	2	50	0	NE
Rv1401	-	POSSIBLE MEMBRANE PROTEIN	5	9	2	260	0.0038	NE
Rv1403c	-	PUTATIVE METHYLTRANSFERASE	14	16	1	2	0	NE
Rv1404	-	PROBABLE TRANSCRIPTIONAL REGULATORY PROTEIN	6	8	1	2	0	NE
Rv1405c	-	PUTATIVE METHYLTRANSFERASE	12	12	0	0	0	NE
Rv1407	fmu	PROBABLE FMU PROTEIN (SUN PROTEIN)	15	21	2	80	0	NE
Rv1408	rpe	ribulose-phosphate 3-epimerase	7	13	3	76	0	NE
Rv1409	ribG	PROBABLE BIFUNCTIONAL riboflavin biosynthesis protein RIBG : Diaminohydroxyphosphoribosylaminopyrimidine deaminase (Riboflavin-specific deaminase) + 5-amino-6-(5-phosphoribosylamino) uracil reductase (HTP reductase)	13	14	1	2	0	NE
Rv1410c	-	AMINOGLYCOSIDES/TETRACYCLINE-TRANSPORT INTEGRAL MEMBRANE PROTEIN	23	30	2	10	0	NE
Rv1411c	lprG	PROBABLE CONSERVED LIPOPROTEIN LPRG	7	9	1	2	0	NE
Rv1412	ribC	riboflavin synthase subunit alpha	6	7	1	2	0	NE
Rv1413	-	hypothetical protein Rv1413	6	6	0	0	0	NE
Rv1414	-	hypothetical protein Rv1414	4	4	0	0	0	NE
Rv1415	ribA2	bifunctional 3,4-dihydroxy-2-butanone 4-phosphate synthase/GTP cyclohydrolase II protein	14	15	1	2	0	NE
Rv1417	-	POSSIBLE CONSERVED MEMBRANE PROTEIN	4	8	2	54	0	NE
Rv1418	lprH	PROBABLE LIPOPROTEIN LPRH	13	15	2	70	0	NE
Rv1419	-	hypothetical protein Rv1419	4	6	1	2	0	NE
Rv1421	-	hypothetical protein Rv1421	17	20	1	2	0	NE
Rv1424c	-	POSSIBLE MEMBRANE PROTEIN	15	19	1	2	0	NE
Rv1425	-	hypothetical protein Rv1425	16	19	2	68	0	NE
Rv1426c	lipO	PROBABLE ESTERASE LIPO	14	29	3	121	0	NE
Rv1427c	fadD12	acyl-CoA synthetase	14	19	1	2	0	NE
Rv1428c	-	hypothetical protein Rv1428c	15	18	1	2	0	NE
Rv1429	-	hypothetical protein Rv1429	18	23	2	14	0	NE
Rv1430	PE16	PE FAMILY PROTEIN	33	40	2	17	0	NE
Rv1431	-	hypothetical protein Rv1431	17	25	2	39	0	NE
Rv1432	-	PROBABLE DEHYDROGENASE	8	16	2	11	0	NE
Rv1433	-	POSSIBLE CONSERVED EXPORTED PROTEIN	17	18	1	2	0	NE
Rv1435c	-	Probable conserved Proline, Glycine, Valine-rich secreted protein	10	16	4	29	0	NE
Rv1436	gap	glyceraldehyde-3-phosphate dehydrogenase	13	15	1	2	0	NE
Rv1437	pgk	phosphoglycerate kinase	9	16	3	44	0	NE
Rv1439c	-	hypothetical protein Rv1439c	7	7	0	0	0	NE
Rv1441c	PE_PGRS26	PE-PGRS FAMILY PROTEIN	12	18	2	65	0	NE
Rv1442	bisC	PROBABLE BIOTIN SULFOXIDE REDUCTASE BISC (BDS reductase) (BSO reductase)	28	38	2	226	0	NE
Rv1444c	-	hypothetical protein Rv1444c	4	4	0	0	0	NE
Rv1445c	devB	6-phosphogluconolactonase	6	9	2	29	0	NE
Rv1446c	opcA	PUTATIVE OXPP CYCLE PROTEIN OPCA	5	15	4	165	0	NE
Rv1447c	zwf2	glucose-6-phosphate 1-dehydrogenase	15	19	2	85	0	NE
Rv1448c	tal	transaldolase	7	13	3	84	0	NE
Rv1450c	PE_PGRS27	PE-PGRS FAMILY PROTEIN	19	32	2	161	0	NE
Rv1452c	PE_PGRS28	PE-PGRS FAMILY PROTEIN	12	17	2	161	0	NE
Rv1453	-	POSSIBLE TRANSCRIPTIONAL ACTIVATOR PROTEIN	11	12	1	2	0	NE
Rv1454c	qor	PROBABLE QUINONE REDUCTASE QOR (NADPH:quinone reductase) (Zeta-crystallin homolog protein)	15	16	1	2	0	NE
Rv1455	-	hypothetical protein Rv1455	10	13	1	2	0	NE
Rv1457c	-	PROBABLE UNIDENTIFIED ANTIBIOTIC-TRANSPORT INTEGRAL MEMBRANE ABC TRANSPORTER	5	8	1	2	0	NE
Rv1458c	-	PROBABLE UNIDENTIFIED ANTIBIOTIC-TRANSPORT ATP-BINDING PROTEIN ABC TRANSPORTER	13	14	1	2	0	NE
Rv1460	-	PROBABLE TRANSCRIPTIONAL REGULATORY PROTEIN	7	9	1	2	0	NE
Rv1467c	fadE15	PROBABLE ACYL-CoA DEHYDROGENASE FADE15	26	28	1	2	0	NE
Rv1468c	PE_PGRS29	PE-PGRS FAMILY PROTEIN	7	10	1	2	0	NE
Rv1469	ctpD	PROBABLE CATION TRANSPORTER P-TYPE ATPASE D CTPD	17	21	2	33	0	NE
Rv1470	trxA	PROBABLE THIOREDOXIN TRXA	5	5	0	0	0	NE
Rv1471	trxB1	PROBABLE THIOREDOXIN TRXB1	3	3	0	0	0	NE
Rv1472	echA12	enoyl-CoA hydratase	14	16	1	2	0	NE
Rv1473	-	PROBABLE MACROLIDE-TRANSPORT ATP-BINDING PROTEIN ABC TRANSPORTER	20	25	2	41	0	NE
Rv1474c	-	PROBABLE TRANSCRIPTIONAL REGULATORY PROTEIN	7	8	1	2	0	NE
Rv1478	-	HYPOTHETICAL INVASION PROTEIN	8	9	1	2	0	NE
Rv1482c	-	hypothetical protein Rv1482c	11	14	2	44	0	NE
Rv1486c	-	hypothetical protein Rv1486c	8	8	0	0	0	NE
Rv1487	-	hypothetical protein Rv1487	4	4	0	0	0	NE
Rv1488	-	POSSIBLE EXPORTED CONSERVED PROTEIN	16	16	0	0	0	NE
Rv1489	-	hypothetical protein Rv1489	7	7	0	0	0	NE
Rv1490	-	PROBABLE MEMBRANE PROTEIN	24	38	3	90	0	NE
Rv1491c	-	hypothetical protein Rv1491c	10	15	2	10	0	NE
Rv1492	mutA	PROBABLE METHYLMALONYL-CoA MUTASE SMALL SUBUNIT MUTA (MCM)	15	17	1	2	0	NE
Rv1493	mutB	methylmalonyl-CoA mutase	28	32	2	57	0	NE
Rv1494	-	hypothetical protein Rv1494	5	8	3	97	0.0001	NE
Rv1495	-	hypothetical protein Rv1495	5	6	1	2	0	NE
Rv1496	-	arginine/ornithine transport system ATPase	9	9	0	0	0	NE
Rv1497	lipL	PROBABLE ESTERASE LIPL	14	17	3	31	0	NE
Rv1498A	-	hypothetical protein Rv1498A	3	3	0	0	0	NE
Rv1498c	-	PROBABLE METHYLTRANSFERASE	15	16	1	2	0	NE
Rv1499	-	hypothetical protein Rv1499	5	5	0	0	0	NE
Rv1500	-	PROBABLE GLYCOSYLTRANSFERASE	21	36	8	95	0	NE
Rv1501	-	hypothetical protein Rv1501	28	34	2	87	0	NE
Rv1502	-	hypothetical protein Rv1502	23	33	2	30	0	NE
Rv1503c	-	hypothetical protein Rv1503c	17	18	1	2	0	NE
Rv1504c	-	hypothetical protein Rv1504c	12	12	0	0	0	NE
Rv1505c	-	hypothetical protein Rv1505c	14	26	5	98	0	NE
Rv1506c	-	hypothetical protein Rv1506c	14	20	2	35	0	NE
Rv1507A	-	hypothetical protein Rv1507A	12	18	4	62	0	NE
Rv1507c	-	hypothetical protein Rv1507c	14	29	3	40	0	NE
Rv1508A	-	hypothetical protein Rv1508A	13	14	1	2	0	NE
Rv1508c	-	Probable membrane protein	42	43	1	2	0	NE
Rv1509	-	hypothetical protein Rv1509	13	21	2	31	0	NE
Rv1510	-	conserved probable membrane protein	21	23	1	2	0	NE
Rv1511	gmdA	GDP-D-mannose dehydratase gmdA (GDP-mannose 4,6 dehydratase) (GMD)	18	20	2	95	0	NE
Rv1513	-	hypothetical protein Rv1513	5	7	1	2	0	NE
Rv1514c	-	hypothetical protein Rv1514c	13	18	3	92	0	NE
Rv1515c	-	hypothetical protein Rv1515c	13	18	3	88	0	NE
Rv1516c	-	probable sugar transferase	9	11	1	2	0	NE
Rv1517	-	hypothetical protein Rv1517	12	15	2	17	0	NE
Rv1518	-	hypothetical protein Rv1518	11	13	1	2	0	NE
Rv1519	-	hypothetical protein Rv1519	3	3	0	0	0	NE
Rv1520	-	probable sugar transferase	24	26	1	2	0	NE
Rv1521	fadD25	acyl-CoA synthetase	37	39	1	2	0	NE
Rv1522c	mmpL12	PROBABLE CONSERVED TRANSMEMBRANE TRANSPORT PROTEIN MMPL12	43	52	4	82	0	NE
Rv1523	-	Probable methyltransferase	18	21	1	2	0	NE
Rv1524	-	Probable glycosyltransferase	12	14	1	2	0	NE
Rv1525	wbbL2	POSSIBLE RHAMNOSYL TRANSFERASE WBBL2	16	23	3	129	0	NE
Rv1526c	-	Probable glycosyltransferase	14	19	2	119	0	NE
Rv1527c	pks5	Probable polyketide synthase pks5	83	100	3	174	0	NE
Rv1528c	papA4	PROBABLE CONSERVED POLYKETIDE SYNTHASE ASSOCIATED PROTEIN PAPA4	7	7	0	0	0	NE
Rv1529	fadD24	acyl-CoA synthetase	30	37	1	2	0	NE
Rv1531	-	hypothetical protein Rv1531	5	8	1	2	0	NE
Rv1532c	-	hypothetical protein Rv1532c	5	5	0	0	0	NE
Rv1534	-	Probable transcriptional regulator	15	17	1	2	0	NE
Rv1535	-	hypothetical protein Rv1535	5	5	0	0	0	NE
Rv1537	dinX	DNA polymerase IV	10	14	2	25	0	NE
Rv1538c	ansA	Probable L-aparaginase ansA	14	14	0	0	0	NE
Rv1539	lspA	lipoprotein signal peptidase	5	9	3	231	0.0015	NE
Rv1540	-	CONSERVED HYPOTHETICAL PROTEIN MEMBER OF yabO/yceC/yfiI FAMILY	9	14	2	27	0	NE
Rv1541c	lprI	Possible lipoprotein lprI	7	9	1	2	0	NE
Rv1542c	glbN	Probable hemoglobin glbN	8	8	0	0	0	NE
Rv1543	-	POSSIBLE FATTY ACYL-CoA REDUCTASE	14	15	1	2	0	NE
Rv1544	-	Possible ketoacyl reductase	9	11	2	111	0	NE
Rv1545	-	hypothetical protein Rv1545	3	4	1	2	0	NE
Rv1546	-	hypothetical protein Rv1546	6	6	0	0	0	NE
Rv1548c	PPE21	PPE FAMILY PROTEIN	36	42	1	2	0	NE
Rv1549	fadD11.1	POSSIBLE FATTY-ACID-CoA LIGASE FADD11.1 (FATTY-ACID-CoA SYNTHETASE) (FATTY-ACID-CoA SYNTHASE)	9	9	0	0	0	NE
Rv1550	fadD11	PROBABLE FATTY-ACID-CoA LIGASE FADD11 (FATTY-ACID-CoA SYNTHETASE) (FATTY-ACID-CoA SYNTHASE)	24	28	2	18	0	NE
Rv1551	plsB1	glycerol-3-phosphate acyltransferase	25	33	2	24	0	NE
Rv1552	frdA	fumarate reductase flavoprotein subunit	35	41	2	11	0	NE
Rv1553	frdB	PROBABLE FUMARATE REDUCTASE	12	14	1	2	0	NE
Rv1554	frdC	PROBABLE FUMARATE REDUCTASE	8	10	2	31	0	NE
Rv1555	frdD	fumarate reductase subunit D	5	5	0	0	0	NE
Rv1556	-	Possible regulatory protein	13	14	1	2	0	NE
Rv1557	mmpL6	PROBABLE CONSERVED TRANSMEMBRANE TRANSPORT PROTEIN MMPL6	19	21	1	2	0	NE
Rv1558	-	hypothetical protein Rv1558	9	10	1	2	0	NE
Rv1559	ilvA	threonine dehydratase	24	27	1	2	0	NE
Rv1561	-	hypothetical protein Rv1561	9	9	0	0	0	NE
Rv1562c	treZ	Maltooligosyltrehalose trehalohydrolase TreZ	28	37	3	57	0	NE
Rv1563c	treY	Maltooligosyltrehalose synthase TreY	19	36	5	146	0	NE
Rv1564c	treX	Probable Maltooligosyltrehalose synthase TreX	41	49	2	30	0	NE
Rv1565c	-	hypothetical protein Rv1565c	20	46	5	196	0	NE
Rv1566c	-	Possible inv protein	5	10	2	106	0	NE
Rv1567c	-	Probable hypothetical membrane protein	8	9	1	2	0	NE
Rv1568	bioA	adenosylmethionine--8-amino-7-oxononanoate transaminase	13	16	1	2	0	NE
Rv1569	bioF1	8-amino-7-oxononanoate synthase	6	7	1	2	0	NE
Rv1571	-	hypothetical protein Rv1571	2	3	1	2	0	NE
Rv1574	-	Probable phiRV1 phage related protein	4	4	0	0	0	NE
Rv1575	-	Probable phiRV1 phage protein	7	10	3	13	0	NE
Rv1577c	-	Probable phiRv1 phage protein	4	8	2	14	0	NE
Rv1578c	-	Probable phiRv1 phage protein	3	4	1	2	0	NE
Rv1580c	-	Probable phiRv1 phage protein	4	5	1	2	0	NE
Rv1581c	-	Probable phiRv1 phage protein	6	7	1	2	0	NE
Rv1582c	-	Probable phiRv1 phage protein	29	32	1	2	0	NE
Rv1583c	-	Probable phiRv1 phage protein	5	5	0	0	0	NE
Rv1585c	-	Possible phage phiRv1 protein	5	9	2	31	0	NE
Rv1586c	-	Probable phiRv1 integrase	17	24	2	7	0	NE
Rv1587c	-	Partial REP13E12 repeat protein	12	15	2	7	0	NE
Rv1588c	-	Partial REP13E12 repeat protein	8	11	3	146	0	NE
Rv1589	bioB	biotin synthase	9	11	1	2	0	NE
Rv1591	-	PROBABLE TRANSMEMBRANE PROTEIN	8	9	1	2	0	NE
Rv1592c	-	hypothetical protein Rv1592c	23	26	1	2	0	NE
Rv1593c	-	hypothetical protein Rv1593c	6	12	5	139	0	NE
Rv1596	nadC	nicotinate-nucleotide pyrophosphorylase	6	15	5	100	0	NE
Rv1597	-	hypothetical protein Rv1597	12	12	0	0	0	NE
Rv1598c	-	hypothetical protein Rv1598c	8	9	1	2	0	NE
Rv1604	impA	PROBABLE INOSITOL-MONOPHOSPHATASE IMPA (IMP)	10	13	3	135	0	NE
Rv1607	chaA	Probable ionic transporter integral membrane protein chaA	10	10	0	0	0	NE
Rv1608c	bcpB	Probable peroxidoxin BcpB	7	8	1	2	0	NE
Rv1609	trpE	anthranilate synthase component I	20	26	1	2	0	NE
Rv1613	trpA	tryptophan synthase subunit alpha	7	19	7	161	0.0002	NE
Rv1615	-	Probable hypothetical membrane protein	9	10	1	2	0	NE
Rv1616	-	hypothetical protein Rv1616	10	12	2	74	0	NE
Rv1618	tesB1	Probable acyl-CoA thioesterase II tesB1	17	19	1	2	0	NE
Rv1619	-	hypothetical protein Rv1619	13	23	3	65	0	NE
Rv1620c	cydC	PROBABLE 'COMPONENT LINKED WITH THE ASSEMBLY OF CYTOCHROME' TRANSPORT TRANSMEMBRANE ATP-BINDING PROTEIN ABC TRANSPORTER CYDC	12	19	3	123	0	NE
Rv1621c	cydD	PROBABLE 'COMPONENT LINKED WITH THE ASSEMBLY OF CYTOCHROME' TRANSPORT TRANSMEMBRANE ATP-BINDING PROTEIN ABC TRANSPORTER CYDD	14	20	2	60	0	NE
Rv1622c	cydB	Probable integral membrane cytochrome D ubiquinol oxidase (subunit II) cydB (Cytochrome BD-I oxidase subunit II)	15	22	2	15	0	NE
Rv1623c	cydA	Probable integral membrane cytochrome D ubiquinol oxidase (subunit I) cydA (Cytochrome BD-I oxidase subunit I)	21	23	1	2	0	NE
Rv1624c	-	Probable conserved membrane protein	5	5	0	0	0	NE
Rv1625c	cya	MEMBRANE-ANCHORED ADENYLYL CYCLASE CYA (ATP PYROPHOSPHATE-LYASE) (ADENYLATE CYCLASE)	28	31	1	2	0	NE
Rv1626	-	Probable two-component system transcriptional regulator	5	5	0	0	0	NE
Rv1627c	-	lipid-transfer protein	17	19	1	2	0	NE
Rv1628c	-	hypothetical protein Rv1628c	6	7	1	2	0	NE
Rv1632c	-	hypothetical protein Rv1632c	12	12	0	0	0	NE
Rv1633	uvrB	excinuclease ABC subunit B	31	38	2	38	0	NE
Rv1634	-	Possible drug efflux membrane protein	32	33	1	2	0	NE
Rv1635c	-	Probable conserved transmembrane protein	30	32	1	2	0	NE
Rv1636	TB15.3	IRON-REGULATED CONSERVED HYPOTHETICAL PROTEIN TB15.3	7	10	2	186	0.0001	NE
Rv1637c	-	hypothetical protein Rv1637c	13	13	0	0	0	NE
Rv1638	uvrA	excinuclease ABC subunit A	34	39	1	2	0	NE
Rv1638A	-	hypothetical protein Rv1638A	1	5	3	59	0.0008	NE
Rv1639c	-	hypothetical protein Rv1639c	13	18	1	2	0	NE
Rv1640c	lysS	lysyl-tRNA synthetase	58	65	2	20	0	NE
Rv1644	tsnR	Possible 23S rRNA methyltransferase tsnR	11	11	0	0	0	NE
Rv1645c	-	hypothetical protein Rv1645c	23	23	0	0	0	NE
Rv1646	PE17	PE FAMILY PROTEIN	18	19	1	2	0	NE
Rv1647	-	hypothetical protein Rv1647	10	12	2	74	0	NE
Rv1648	-	Probable transmembrane protein	12	14	1	2	0	NE
Rv1651c	PE_PGRS30	PE-PGRS FAMILY PROTEIN	43	54	2	38	0	NE
Rv1657	argR	arginine repressor	2	4	1	2	0	NE
Rv1660	pks10	Possible chalcone synthase pks10	9	11	1	2	0	NE
Rv1663	pks17	Probable polyketide synthase pks17	13	19	3	217	0	NE
Rv1664	pks9	Probable polyketide synthase pks9	34	47	3	214	0	NE
Rv1665	pks11	Possible chalcone synthase pks11	13	13	0	0	0	NE
Rv1666c	cyp139	Probable cytochrome P450 139 CYP139	17	20	2	52	0	NE
Rv1667c	-	PROBABLE SECOND PART OF MACROLIDE-TRANSPORT ATP-BINDING PROTEIN ABC TRANSPORTER	9	11	2	25	0	NE
Rv1668c	-	PROBABLE FIRST PART OF MACROLIDE-TRANSPORT ATP-BINDING PROTEIN ABC TRANSPORTER	10	14	2	116	0	NE
Rv1669	-	hypothetical protein Rv1669	5	9	1	2	0	NE
Rv1670	-	hypothetical protein Rv1670	10	11	1	2	0	NE
Rv1671	-	PROBABLE MEMBRANE PROTEIN	8	16	3	77	0	NE
Rv1672c	-	PROBABLE CONSERVED INTEGRAL MEMBRANE TRANSPORT PROTEIN	14	21	3	135	0	NE
Rv1673c	-	hypothetical protein Rv1673c	11	15	2	45	0	NE
Rv1674c	-	PROBABLE TRANSCRIPTIONAL REGULATORY PROTEIN	8	9	1	2	0	NE
Rv1675c	-	PROBABLE TRANSCRIPTIONAL REGULATORY PROTEIN	7	11	4	215	0.0007	NE
Rv1676	-	hypothetical protein Rv1676	8	10	1	2	0	NE
Rv1677	dsbF	PROBABLE CONSERVED LIPOPROTEIN DSBF	6	12	2	17	0	NE
Rv1678	-	PROBABLE INTEGRAL MEMBRANE PROTEIN	8	10	2	117	0	NE
Rv1679	fadE16	POSSIBLE ACYL-CoA DEHYDROGENASE FADE16	6	11	3	116	0	NE
Rv1680	-	hypothetical protein Rv1680	10	15	2	11	0	NE
Rv1681	moeX	POSSIBLE MOLYBDOPTERIN BIOSYNTHESIS PROTEIN MOEX	12	16	1	2	0	NE
Rv1682	-	Probable coiled-coil structural protein	13	16	1	2	0	NE
Rv1683	-	acyl-CoA synthetase	11	41	6	247	0.0161	NE
Rv1686c	-	PROBABLE CONSERVED INTEGRAL MEMBRANE PROTEIN ABC TRANSPORTER	10	13	2	28	0	NE
Rv1687c	-	PROBABLE CONSERVED ATP-BINDING PROTEIN ABC TRANSPORTER	7	11	2	60	0	NE
Rv1688	mpg	3-methyladenine DNA glycosylase	7	9	1	2	0	NE
Rv1690	lprJ	PROBABLE LIPOPROTEIN LPRJ	6	8	1	2	0	NE
Rv1691	-	hypothetical protein Rv1691	6	11	3	91	0	NE
Rv1692	-	PROBABLE PHOSPHATASE	11	12	1	2	0	NE
Rv1694	tlyA	CYTOTOXIN|HAEMOLYSIN HOMOLOGUE TLYA	5	11	2	15	0	NE
Rv1696	recN	PROBABLE DNA REPAIR PROTEIN RECN (RECOMBINATION PROTEIN N)	13	22	4	190	0.0001	NE
Rv1700	-	hypothetical protein Rv1700	7	11	2	124	0	NE
Rv1701	xerD	site-specific tyrosine recombinase XerD	13	15	1	2	0	NE
Rv1702c	-	hypothetical protein Rv1702c	17	24	3	58	0	NE
Rv1703c	-	Probable catechol-o-methyltransferase	10	14	1	2	0	NE
Rv1704c	cycA	PROBABLE D-SERINE/ALANINE/GLYCINE TRANSPORTER PROTEIN CYCA	18	22	2	197	0	NE
Rv1705c	PPE22	PPE FAMILY PROTEIN	20	26	2	13	0	NE
Rv1706c	PPE23	PPE FAMILY PROTEIN	18	20	1	2	0	NE
Rv1707	-	PROBABLE CONSERVED TRANSMEMBRANE PROTEIN	19	22	1	2	0	NE
Rv1709	-	hypothetical protein Rv1709	6	11	3	215	0.0001	NE
Rv1710	-	hypothetical protein Rv1710	6	15	3	92	0	NE
Rv1711	-	hypothetical protein Rv1711	1	10	5	199	0.0008	NE
Rv1712	cmk	cytidylate kinase	5	13	6	199	0.0025	NE
Rv1714	-	Probable oxidoreductase	5	8	2	58	0	NE
Rv1715	fadB3	PROBABLE 3-HYDROXYBUTYRYL-CoA DEHYDROGENASE FADB3 (BETA-HYDROXYBUTYRYL-CoA DEHYDROGENASE) (BHBD)	6	10	1	2	0	NE
Rv1716	-	hypothetical protein Rv1716	9	12	2	10	0	NE
Rv1717	-	hypothetical protein Rv1717	4	4	0	0	0	NE
Rv1718	-	hypothetical protein Rv1718	7	7	0	0	0	NE
Rv1719	-	PROBABLE TRANSCRIPTIONAL REGULATORY PROTEIN	4	7	1	2	0	NE
Rv1720c	-	hypothetical protein Rv1720c	6	9	2	25	0	NE
Rv1722	-	biotin carboxylase-like protein	19	23	4	134	0	NE
Rv1723	-	PROBABLE HYDROLASE	16	18	1	2	0	NE
Rv1724c	-	hypothetical protein Rv1724c	13	13	0	0	0	NE
Rv1725c	-	hypothetical protein Rv1725c	8	13	2	61	0	NE
Rv1726	-	PROBABLE OXIDOREDUCTASE	12	16	2	38	0	NE
Rv1727	-	hypothetical protein Rv1727	5	6	1	2	0	NE
Rv1728c	-	hypothetical protein Rv1728c	15	20	1	2	0	NE
Rv1729c	-	hypothetical protein Rv1729c	18	22	2	33	0	NE
Rv1730c	-	POSSIBLE PENICILLIN-BINDING PROTEIN	18	30	2	51	0	NE
Rv1731	gabD2	succinic semialdehyde dehydrogenase	20	25	2	53	0	NE
Rv1732c	-	hypothetical protein Rv1732c	8	8	0	0	0	NE
Rv1733c	-	PROBABLE CONSERVED TRANSMEMBRANE PROTEIN	5	5	0	0	0	NE
Rv1734c	-	hypothetical protein Rv1734c	2	3	1	2	0	NE
Rv1735c	-	HYPOTHETICAL MEMBRANE PROTEIN	5	7	1	2	0	NE
Rv1736c	narX	PROBABLE NITRATE REDUCTASE NARX	32	42	2	116	0	NE
Rv1737c	narK2	POSSIBLE NITRATE/NITRITE TRANSPORTER NARK2	13	15	1	2	0	NE
Rv1738	-	hypothetical protein Rv1738	3	3	0	0	0	NE
Rv1739c	-	PROBABLE SULPHATE-TRANSPORT TRANSMEMBRANE PROTEIN ABC TRANSPORTER	33	41	2	69	0	NE
Rv1741	-	hypothetical protein Rv1741	7	7	0	0	0	NE
Rv1742	-	hypothetical protein Rv1742	14	14	0	0	0	NE
Rv1743	pknE	PROBABLE TRANSMEMBRANE SERINE/THREONINE-PROTEIN KINASE E PKNE (PROTEIN KINASE E) (STPK E)	29	34	1	2	0	NE
Rv1744c	-	PROBABLE MEMBRANE PROTEIN	5	7	2	38	0	NE
Rv1745c	idi	isopentenyl-diphosphate delta-isomerase	7	14	5	141	0	NE
Rv1746	pknF	ANCHORED-MEMBRANE SERINE/THREONINE-PROTEIN KINASE PKNF (PROTEIN KINASE F) (STPK F)	10	13	1	2	0	NE
Rv1747	-	PROBABLE CONSERVED TRANSMEMBRANE ATP-BINDING PROTEIN ABC TRANSPORTER	27	34	1	2	0	NE
Rv1748	-	hypothetical protein Rv1748	11	13	1	2	0	NE
Rv1749c	-	POSSIBLE INTEGRAL MEMBRANE PROTEIN	16	17	1	2	0	NE
Rv1750c	fadD1	acyl-CoA synthetase	33	39	2	75	0	NE
Rv1751	-	hypothetical protein Rv1751	16	19	1	2	0	NE
Rv1752	-	hypothetical protein Rv1752	5	5	0	0	0	NE
Rv1753c	PPE24	PPE FAMILY PROTEIN	39	66	8	99	0	NE
Rv1754c	-	hypothetical protein Rv1754c	35	40	2	47	0	NE
Rv1755c	plcD	PROBABLE PHOSPHOLIPASE C 4 (FRAGMENT) PLCD	18	19	1	2	0	NE
Rv1756c	-	PUTATIVE TRANSPOSASE	23	23	0	0	0	NE
Rv1757c	-	PUTATIVE TRANSPOSASE	3	4	1	2	0	NE
Rv1758	cut1	PROBABLE CUTINASE CUT1	12	12	0	0	0	NE
Rv1759c	wag22	PE-PGRS FAMILY PROTEIN	16	26	3	371	0.0387	NE
Rv1760	-	hypothetical protein Rv1760	26	28	1	2	0	NE
Rv1761c	-	hypothetical protein Rv1761c	4	6	1	2	0	NE
Rv1762c	-	hypothetical protein Rv1762c	9	10	1	2	0	NE
Rv1763	-	PUTATIVE TRANSPOSASE	5	5	0	0	0	NE
Rv1764	-	PUTATIVE TRANSPOSASE	22	23	1	2	0	NE
Rv1765c	-	hypothetical protein Rv1765c	7	7	0	0	0	NE
Rv1766	-	hypothetical protein Rv1766	2	3	1	2	0	NE
Rv1767	-	hypothetical protein Rv1767	8	8	0	0	0	NE
Rv1768	PE_PGRS31	PE-PGRS FAMILY PROTEIN	17	21	2	50	0	NE
Rv1769	-	hypothetical protein Rv1769	20	23	1	2	0	NE
Rv1770	-	hypothetical protein Rv1770	13	17	2	195	0	NE
Rv1771	-	PROBABLE OXIDOREDUCTASE	22	26	1	2	0	NE
Rv1772	-	hypothetical protein Rv1772	2	5	3	106	0	NE
Rv1773c	-	PROBABLE TRANSCRIPTIONAL REGULATORY PROTEIN	9	11	2	37	0	NE
Rv1774	-	PROBABLE OXIDOREDUCTASE	22	30	2	59	0	NE
Rv1775	-	hypothetical protein Rv1775	10	14	1	2	0	NE
Rv1776c	-	POSSIBLE TRANSCRIPTIONAL REGULATORY PROTEIN	7	12	2	9	0	NE
Rv1777	cyp144	Probable cytochrome p450 144 CYP144	19	28	2	47	0	NE
Rv1778c	-	hypothetical protein Rv1778c	5	5	0	0	0	NE
Rv1779c	-	HYPOTHETICAL INTEGRAL MEMBRANE PROTEIN	9	14	2	38	0	NE
Rv1780	-	hypothetical protein Rv1780	12	14	1	2	0	NE
Rv1781c	malQ	PROBABLE 4-ALPHA-GLUCANOTRANSFERASE MALQ (Amylomaltase) (Disproportionating enzyme) (D-enzyme)	23	27	1	2	0	NE
Rv1785c	cyp143	PROBABLE CYTOCHROME P450 143 CYP143	20	22	1	2	0	NE
Rv1787	PPE25	PPE FAMILY PROTEIN	17	20	2	47	0	NE
Rv1788	PE18	PE FAMILY PROTEIN	6	6	0	0	0	NE
Rv1789	PPE26	PPE FAMILY PROTEIN	19	21	1	2	0	NE
Rv1790	PPE27	PPE FAMILY PROTEIN	20	21	1	2	0	NE
Rv1791	PE19	PE FAMILY PROTEIN	6	6	0	0	0	NE
Rv1793	esxN	PUTATIVE ESAT-6 LIKE PROTEIN ESXN (ESAT-6 LIKE PROTEIN 5)	6	6	0	0	0	NE
Rv1798	-	hypothetical protein Rv1798	28	31	2	38	0	NE
Rv1800	PPE28	PPE FAMILY PROTEIN	34	40	1	2	0	NE
Rv1801	PPE29	PPE FAMILY PROTEIN	22	26	2	23	0	NE
Rv1802	PPE30	PPE FAMILY PROTEIN	20	22	1	2	0	NE
Rv1803c	PE_PGRS32	PE-PGRS FAMILY PROTEIN	24	34	2	34	0	NE
Rv1804c	-	hypothetical protein Rv1804c	10	10	0	0	0	NE
Rv1805c	-	hypothetical protein Rv1805c	3	6	2	55	0	NE
Rv1806	PE20	PE FAMILY PROTEIN	4	6	2	10	0	NE
Rv1807	PPE31	PPE FAMILY PROTEIN	17	21	2	25	0	NE
Rv1808	PPE32	PPE FAMILY PROTEIN	28	29	1	2	0	NE
Rv1809	PPE33	PPE FAMILY PROTEIN	20	24	2	24	0	NE
Rv1810	-	hypothetical protein Rv1810	13	13	0	0	0	NE
Rv1811	mgtC	POSSIBLE Mg2+ TRANSPORT P-TYPE ATPASE C MGTC	15	16	1	2	0	NE
Rv1812c	-	PROBABLE DEHYDROGENASE	21	23	1	2	0	NE
Rv1813c	-	hypothetical protein Rv1813c	8	9	1	2	0	NE
Rv1814	erg3	MEMBRANE-BOUND C-5 STEROL DESATURASE ERG3 (STEROL-C5-DESATURASE)	25	25	0	0	0	NE
Rv1815	-	hypothetical protein Rv1815	9	9	0	0	0	NE
Rv1816	-	POSSIBLE TRANSCRIPTIONAL REGULATORY PROTEIN	14	15	1	2	0	NE
Rv1817	-	hypothetical protein Rv1817	26	30	2	28	0	NE
Rv1818c	PE_PGRS33	PE-PGRS FAMILY PROTEIN	12	16	1	2	0	NE
Rv1819c	-	PROBABLE DRUGS-TRANSPORT TRANSMEMBRANE ATP-BINDING PROTEIN ABC TRANSPORTER	32	33	1	2	0	NE
Rv1820	ilvG	hypothetical protein Rv1820	19	20	1	2	0	NE
Rv1821	secA2	preprotein translocase subunit SecA	30	39	2	36	0	NE
Rv1823	-	hypothetical protein Rv1823	14	16	1	2	0	NE
Rv1824	-	hypothetical protein Rv1824	5	5	0	0	0	NE
Rv1825	-	hypothetical protein Rv1825	9	10	1	2	0	NE
Rv1826	gcvH	glycine cleavage system protein H	7	9	1	2	0	NE
Rv1829	-	hypothetical protein Rv1829	9	10	1	2	0	NE
Rv1832	gcvB	glycine dehydrogenase	54	58	1	2	0	NE
Rv1833c	-	haloalkane dehalogenase	14	15	1	2	0	NE
Rv1834	-	Probable hydrolase	8	13	2	63	0	NE
Rv1835c	-	hypothetical protein Rv1835c	37	41	1	2	0	NE
Rv1836c	-	hypothetical protein Rv1836c	30	43	4	45	0	NE
Rv1838c	-	hypothetical protein Rv1838c	10	10	0	0	0	NE
Rv1840c	PE_PGRS34	PE-PGRS FAMILY PROTEIN	8	16	3	152	0	NE
Rv1841c	-	hypothetical protein Rv1841c	10	13	3	128	0	NE
Rv1842c	-	hypothetical protein Rv1842c	12	16	1	2	0	NE
Rv1843c	guaB1	inositol-5-monophosphate dehydrogenase	20	23	2	59	0	NE
[truncated: 1,992 more rows]
