# Supplementary material for: A systematic evaluation of Mycobacterium tuberculosis Genome-Scale Metabolic Networks
Source: PLoS Comput Biol. 2020 Jun 15;16(6):e1007533. doi: 10.1371/journal.pcbi.1007533 (PMC7316355; doi:10.1371/journal.pcbi.1007533)
Supplement: S8 File — (ZIP) [file pcbi.1007533.s040.zip › YM_Essentiality(Minato_data)/results/GSMN_TB_1.1_Minato_MtbYM_FVA.xlsx]

## Sheet: Sheet1
Rxns	FVAmin	FVAmax
R1	0	5.76509e-05
R4	0	0.000252816
R5	0	0
R6	0	0
R7	0.999787	1.00025
R8	0	0
R9	0	0
R10	0	0
R11	-0.0820225	-0.0820223
R12	-0.0820225	-0.0820223
R13	0.0820223	0.0820225
R14	0.0356567	0.0356568
R15	0	0
R16	0	0
R17	0	0
R18	0	0
R19	0	0
R20	0.0293347	0.0293348
R21	0.0293347	0.0294792
R22	0.0193279	0.0193279
R23	0.0193279	0.0193279
R24	0	0.000252816
R25	0	0
R26	0	0
R27	0	0.000144466
R28	1.01487	1.01527
R29	1.01487	1.01527
R30	-1.01527	-1.01508
R31	0.985988	0.986181
R32	0.0339261	0.0339515
R33	0	1.00051
R34	0	1.01527
R35	0	1.00051
R36	0	1.01527
R37	-999.031	997.99
R38	0.0303126	0.030457
R39	-997.02	1000
R40	-997.02	1000
R41	0.944415	0.945422
R43	0	0.000252816
R44	0.944415	0.945271
R45	0.906544	0.9074
R46	0.808329	0.811351
R48	0.808329	0.811351
R49	-1.8367	-1.83257
R50	-1.8367	-1.83257
R51	0	0.00101127
R52	2.56405	3.56716
R53	2.56405	3.56716
R54	8.06483	9.18548
R55	3.75176	3.86968
R56	3.75239	3.87031
R57	3.75239	3.87031
R58	3.75239	3.87031
R59	5.49797	5.62203
R60	5.49797	5.62203
R61	0	0.000252816
R62	0	0.00937719
R63	5.60511	5.72575
R64	12.872	12.9926
R65	14.9631	1000
R67	0	0.000217795
R68	0	0.000272881
R69	0	0.000337088
R70	0	0
R71	0.99532	1
R72	-987.127	-2.08918
R73	-1000	1000
R74	-1000	1000
R75	0	0.000426061
R76	-0.000100015	0.000426061
R77	0	0.000252816
R78	0	5.50485e-05
R79	0	0
R80	0	985.037
R81	0	0
R82	0	0.000273464
R83	0	0.000273464
R84	0	0.000273464
R85	0	0.000273464
R86	0	0
R87	0	0.000561047
R88	0	0.000561047
R89	0	0.000561047
R90	-1.89448	-1.89345
R91	1.87106	1.87191
R92	0.975598	0.976188
R93	0	0.00647996
R94	0.944819	0.951748
R95	0	0.00647996
R96	0.948632	0.955561
R97	-0.945334	-0.944819
R98	0	0.000156761
R99	0	0.000156761
R100	-987.998	-2.96054
R101	-2.87432	-2.86945
R102	0	0.000247979
R103	0	0.003443
R104	0	0
R105	0	0
R106	5.31609	5.31715
R107	5.31609	5.31715
R108	0.0545506	0.0549883
R109	0	4.50037e-05
R110	0	0
R111	0	4.50037e-05
R112	0	4.50037e-05
R113	0	0
R114	0	0
R119	30.1616	30.1853
R120	0	0.000252816
R121	0	0.000252816
R122	9.73956	9.76327
R123	-4.13473	-4.03721
R124	0.000600693	0.000600694
R125	39.9286	39.9287
R126	39.9286	39.9289
R127	0	0.000252816
R128	91.3418	91.6391
R129	1	1
R130	0	0.00101127
R131	17.5849	17.6801
R132	0	2.01538
R133	-0.000121953	0.00470165
R134	0.022493	0.0225531
R135	0	0.000252816
R136	0	0.000252816
R137	0	0.000252816
R138	0	0.000252816
R139	0	0.003443
R140	0	0.003443
R141	0	0.003443
R142	0.93396	0.93899
R143	0	0.000144466
R144	0	0.000252816
R145	0	4.68868e-05
R146	0.000261171	0.000261171
R147	0.000261171	0.000261171
R148	0	0
R149	-0.897936	0.957223
R150	0	0.000939557
R151	0	0.000939557
R152	0	0.000939557
R153	0	0.000939557
R154	0	0.000939557
R155	0	0.000939557
R156	0.122775	985.16
R157	0.103447	0.10466
R158	0.103447	0.105395
R159	0	0.00167421
R160	0	0
R161	0	0
R162	0	0
R163	0	0
R164	0	0
R165	0	0
R166	0	0.000337088
R167	-0.000337088	0
R168	0	0.000586792
R169	0	0.000586792
R170	0	0.000586792
R171	0	0.000586792
R172	0	0.000586792
R173	0	0.000586792
R174	0	0.000586792
R175	0	0.000252816
R176	0.00945439	0.00945441
R177	0	0.00156286
R178	0.000103447	0.000107069
R179	0.000103447	0.000107069
R180	0.000103447	0.000107069
R181	0.0191884	1000
R182	0	0.00101127
R183	0	5.50485e-05
R184	1.80952	1.80979
R185	3.57701	3.57838
R186	1.80952	1.80979
R186b	0	0.000495958
R187	1.80952	1.80979
R188	0	0.000252816
R189	0.000581807	0.000753219
R190	-1000	1000
R191	0	0
R192	0	0
R193	0	0
R194	0	0
R195	-1000	1000
R196	0	0.000252816
R197	-993.74	994.733
R198	-988.471	1000
R199	0	0.000252816
R200	0	0.000252816
R201	0	0.000252816
R202	-0.469495	-0.468487
R203	0	0
R204	0.000261171	0.000513987
R205	0.000261171	0.000513987
R206	0.000261171	0.000513987
R207	0.000261171	0.000513987
R208	0.0439603	0.0440072
R209	0	0.000144466
R210	0	0.000144466
R211	0	0.000392171
R212	0	0.000392171
R213	0	0.000392171
R214	-0.907335	0.947769
R215	0.0191884	0.0203056
R216	0	0.000706302
R217	0	0.000706302
R218	0	0.000706302
R219	-0.000939557	0.000706302
R220	0	0.00156286
R221	0	0.00156286
R222	0	0.00156286
R223	0	0.00156286
R224	0	0.00156286
R225	5.37876	5.38388
R226	0	0.000159181
R227	0	0.000112358
R228	0	0.000112358
R229	0	0.000104084
R230	0	0.000104084
R231	0	0.000104084
R232	0	0.000112358
R233	0	5.61789e-05
R234	0	0.000112358
R235	0	0.000112358
R236	0	0.000112358
R237	0.0293347	0.0296718
R238	0	0.000337088
R239	0	0.000104084
R240	0	0.000104084
R241	0.0191884	0.0198521
R242	0	9.19332e-05
R243	0	0.00334126
R244	0	0.00334126
R245	0.051647	0.0583295
R246	0.235852	0.235951
R247	2.64391	2.64528
R248	2.64391	2.64528
R249	2.64391	2.64528
R250	0	0.000126408
R251	0	0.000126408
R252	0	0.000104084
R253	0	0.000104084
R254	0	0.000104084
R255	0	0.000104084
R256	0	0.000104084
R257	0	0.000252816
R258	0	999.981
R259	0.036248	0.0363421
R260	0.03536	0.0354541
R261	0	2.89663e-05
R262	0	2.89663e-05
R263	0	2.89663e-05
R264	0	2.89663e-05
R265	0	2.89663e-05
R266	0	2.89663e-05
R267	0	2.89663e-05
R268	0	2.89663e-05
R269	0	2.89663e-05
R270	0.0038131	0.00385312
R271	0.0038131	0.00385312
R272	0.0038131	0.00385312
R273	0.0038131	0.00385312
R274	0.0038131	0.00385312
R275	0.0038131	0.00385312
R276	0.0038131	0.00385312
R277	0	2.47474e-05
R278	0	2.47474e-05
R279	0	2.47474e-05
R280	0	2.47474e-05
R281	0	2.47474e-05
R282	0	4.00252e-05
R283	0	3.96864e-05
R284	-1000	1000
R285	0	4.00252e-05
R286	-1000	1000
R287	4.79246	4.7938
R288	0.0439603	0.0439604
R289	0.0439603	0.0439604
R290	0.0439603	0.0439604
R291	0.0439603	0.0439604
R292	0.0439603	0.0439604
R293	0.0742729	0.074273
R294	0.132876	0.133087
R295	0	0.0319068
R296	0	0.0319068
R297	0	5.22538e-05
R298	0.0185274	0.0185933
R299	0.0185274	0.0187378
R300	0.00633491	0.00640079
R301	0.00640078	0.00640079
R302	0.00614796	0.00640079
R303	0	0.000252816
R304	0.00640078	0.00640079
R305	0.0073786	0.00737862
R306	0.104733	0.104799
R307	0.123326	0.123326
R308	0	0.000144466
R309	0	0.000144466
R310	0.0371866	0.0372316
R311	0	1000
R312	0	1000
R313	2.66027	2.66131
R314	2.66027	2.66131
R315	2.66027	2.66131
R316	2.66027	2.66131
R317	2.66027	2.66131
R318	2.65582	2.65585
R319	2.65582	2.65585
R320	2.65582	2.65585
R321	2.65582	2.65585
R322	2.65582	2.65585
R323	0	0.000144466
R324	0	0.000144466
R325	0	0.000144466
R326	0	0.000144466
R327	0	0.000144466
R328	-999.955	999.994
R329	0	6.58679e-05
R330	0	6.58679e-05
R331	0	0
R332	0.000261171	0.000261171
R333	0	0.000337088
R334	0	0
R335	1.99997	2.00014
R336	0	0
R337	0	0.000144466
R338	0.000482344	0.000626902
R338b	0.00062681	0.000626902
R339	-1.00014	-0.999976
R340	0.000550893	0.000888073
R341	0	0
R342	0	0.000252816
R343	0	0.000252816
R344	0	0.000144466
R345	0	0.000144466
R346	0	0.000144466
R347	0	5.17559e-05
R348	0	5.17559e-05
R349	4.61106	4.61121
R350	4.61106	4.61121
R351	21.7933	21.8886
R351b	0.0359131	0.0363421
R352	0	5.22538e-05
R353	0.00634853	0.00640079
R354	-999.949	1000
R355	0.0447501	0.0447586
R356	0.0447501	0.0447586
R357	-999.949	1000
R358	7.5952	7.60007
R359	0.0121925	0.0121925
R360	0	0
R361	0.0121925	0.012337
R362	0	0.000252816
R363	0	0.000101127
R364	0	5.5306e-05
R365	0	5.5306e-05
R366	0	0
R367	0	0.000337088
R368	0.023261	0.0232611
R369	0	0.0232611
R370	0	0.0232611
R371	0.0229239	0.0232695
R372	0	0
R373	0.0229239	0.0232695
R374	0	0
R375	0	0.000144466
R376	-1000	1000
R377	0.0555376	0.0557904
R378	0	0.000252816
R379	0	1000
R380	0	0.000144466
R381	0.0113087	0.0113172
R382	0.0113087	0.0113172
R383	0.0113087	0.0113172
R384	0.0113087	0.0113172
R385	0.0226174	0.0226344
R386	0.0226174	0.0226344
R387	0.0113087	0.0113172
R388	0.0113087	0.0113172
R388b	0	8.47144e-06
R388c	0	8.47144e-06
R388d	0	8.47144e-06
R389	0.00415262	0.00415263
R390	0.00945439	0.00945441
R391	0.00945439	0.00945441
R392	0.00945439	0.00945441
R393	0.00945439	0.00945441
R394	0.00945439	0.00945441
R395	0.00945439	0.00945441
R396	0.00945439	0.00945441
R397	0.00945439	0.00945441
R398	0.000313405	0.000313406
R399	0	0
R400	0	0
R401	0	0
R402	0	0
R403	0	0
R404	0	0
R405	0	0
R406	0	0
R407	0	0
R408	0	0.000252816
R409	0	0.000252816
R410	0	0.000252816
R411	5.22342e-05	5.22343e-05
R412	0.0038131	0.0038131
R413	0.0038131	0.0038131
R414	0.0038131	0.0038131
R415	0.0038131	0.0038131
R416	0.0038131	0.0038131
R417	0.0038131	0.0038131
R418	0.0038131	0.0038131
R419	0	9.16604e-08
R420	0	9.16604e-08
R421	0	9.16604e-08
R422	0	9.16604e-08
R423	0	9.16604e-08
R424	0	9.16604e-08
R425	2.66978	2.66987
R426	0.0139633	0.0140553
R427	0.0139633	0.0140553
R427b	0.000313405	0.000313406
R427c	0.000313405	0.000313406
R428	0.00500631	0.00503529
R429	0.00500631	0.00503529
R430	0.00500631	0.00503529
R431	0.00250316	0.00251764
R432	0.000625789	0.000629411
R433	0.000625789	0.000629411
R434	0.000522342	0.000522343
R435	0.000512849	0.000522343
R436	0	9.49283e-06
R437	0.000522342	0.000522343
R438	0.000522342	0.000522343
R439	0.000522342	0.000522343
R440	0.000103447	0.000107069
R441	0.000103447	0.000107069
R442	0.000103447	0.000107069
R443	0.000103447	0.000107069
R444	0.000103447	0.000107069
R445	0.000103447	0.000107069
R446	0.000103447	0.000107069
R447	0.000103447	0.000107069
R448	0.000103447	0.000107069
R449	0.000103447	0.000107069
R450	0.000103447	0.000107069
R451	0.000103447	0.000107069
R452	0.000103447	0.000107069
R453	0.000103447	0.000107069
R454	0.000103447	0.000107069
R455	0.000103447	0.000107069
R456	0.000103447	0.000107069
R457	9.52491e-05	0.000107069
R457b	0	8.47144e-06
R457c	0	8.47144e-06
R458	-0.000107069	-0.000100379
R459	0.0248245	0.0248906
R460	0	0
R461	0	0
R462	0	0
R463	0	0
R464	0	0
R465	0	0
R466	0.00445772	0.00547099
R467	0.00445772	0.00547099
R468	0.00445772	0.00555
R469	0.00445772	0.00555
R470	0.00445772	0.00547099
R471	0.00445772	0.00555
R472	0.00445772	0.00555
R473	0.00445772	0.00555
R474	0	9.19332e-05
R475	0	5.61047e-07
R476	0	5.61047e-07
R477	0	5.61047e-07
R478	0	5.61047e-07
R479	0	5.61047e-07
R480	0	0
R481	0	0
R482	0	0
R483	0	0
R484	0	0
R484b	0	0
R485	0	0
R486	0.000313405	0.000313406
R487	0	0
R488	0	0
R489	0	0
R490	0	0
R491	0	0
R492	0	0
R493	0	0
R494	0	0
R495	2.83751	3.52678
R496	0.374375	0.472842
R497	0	0.000126408
R497b	0.000313405	0.000313406
R498	0	4.21361e-05
R499	0	3.61166e-05
R500	0.374062	0.472529
R501	0	3.1602e-05
R502	0	0.000252816
R503	0	2.80907e-05
R504	0	2.52816e-05
R505	0	2.29833e-05
R506	0	2.1068e-05
R507	0	1.94474e-05
R508	0.0139633	0.0139634
R509	0	0.000126408
R510	0	4.21361e-05
R511	-0.0773118	-0.0772755
R512	0.374062	0.472529
R513	0	3.1602e-05
R514	0	0.000252816
R515	0	2.80907e-05
R516	0	2.52816e-05
R517	0	2.29833e-05
R518	0	2.1068e-05
R519	0	1.94474e-05
R520	0	0.000252816
R521	-0.000252816	0.000252816
R522	-0.000252816	4.21361e-05
R533	0	4.21361e-05
R534	0	4.21361e-05
R535	0	0.000252816
R536	0	0.000252816
R537	0	0
R538	0	0
R539	0	0
R540	0	0
R541	2.56635	2.56682
R542	0	0
R543	1.28317	1.28341
R544	1.97119	2.06926
R545	1.28317	1.28341
R546	0	0
R547	1.28317	1.28341
R548	1.28317	1.28341
R549	1.28317	1.28341
R550	0	0
R551	1.28317	1.28341
R552	0	1.94474e-05
R553	0.04755	0.047582
R554	0.109063	0.109108
R555	0.109063	0.10911
R556	0.156613	0.156674
R557	0.218127	0.218202
R558	0.263842	0.263943
R559	0.263842	0.263949
R560	0.263842	0.263949
R561	0.263842	0.263949
R562	0.263842	0.263949
R563	0.263842	0.264033
R564	0.263842	0.264033
R565	0.749333	0.847599
R566	0	3.66817e-05
R567	0	3.66817e-05
R568	0	3.66817e-05
R569	0	3.66817e-05
R570	0	3.66817e-05
R571	0.0121183	0.012176
R571b	-11.0639	-11.0618
R572	12.8317	12.8341
R573	0	5.76509e-05
R574	0	5.76509e-05
R575	0.0615133	0.061777
R576	0.0615133	0.061777
R577	0.123027	0.123091
R578	0.123027	0.123091
R579	0.123027	0.123091
R580	0.123027	0.123091
R581	0.123027	0.123091
R582	0.123027	0.123091
R583	0.0185431	0.0186008
R587	0.0185431	0.0186008
R588	0.00642481	0.00642482
R589	0.00642481	0.00642482
R590	0	0
R591	0.037871	0.0381239
R592	0	0
R593	0	0
R594	0.0193279	0.0193279
R595	0.0193279	0.0193279
R596	0.0193279	0.0193279
R597	0.0193279	0.0193279
R598	0.0193279	0.0193279
R599	0.00385488	0.00385489
R600	0	0
R601	0	0
R602	0.015473	0.0154731
R603	0.00390837	0.00390838
R604	5.34878e-05	5.34879e-05
R605	0	0
R606	0.0115647	0.0115647
R607	0.0115647	0.0115647
R608	0.0115647	0.0115647
R609	0	0
R610	0.0115647	0.0115647
R611	0.0115647	0.0115647
R612	0.00770977	0.00770978
R613	0.00770977	0.00770978
R614	0.00385488	0.00385489
R615	0	0
R616	0	0
R617	0	0
R618	2.83751	3.52678
R619	0	0
R620	0.0139633	0.0139634
R621	0.0139633	0.0139634
R622	0.0139633	0.0139634
R623	0.0139633	0.0139634
R624	0.0111707	0.0111707
R625	0.0111707	0.0111707
R626	0.0111707	0.0111707
R627	0.0111707	0.0111707
R628	0.00279267	0.00279267
R629	0.00279267	0.00279267
R630	0.00279267	0.00279267
R631	0.00279267	0.00279267
R632	0.000698166	0.000698168
R633	0.000698166	0.000698168
R634	0.00139633	0.00139634
R635	0.000698166	0.000698168
R636	0.000698166	0.000698168
R637	0.0139633	0.0139634
R638	0.0139633	0.0139634
R639	0.0139633	0.0139634
R640	0.0139633	0.0139634
R641	0.0139633	0.0139634
R642	0.0139633	0.0139634
R643	0.00425709	0.0042571
R644	0	0
R645	0	0
R646	0	0
R647	0	0
R648	0	0
R649	0.0193279	0.0193279
R650	0	0
R651	0	0
R652	0	0
R653	0	0
R654	0	0
R656	0	0
R657	0	0
R658	0	0
R659	0	0
R660	0	0
R661	0	0
R662	0	0
R663	0	0
R664	0	0
R665	0	0
R666	0	0
R667	0	0
R668	0	0
R669	0	0
R670	0	0
R671	0	0
R672	0	0
R673	0	0
R674	0	0
R678	0.0925768	0.0935901
R679	0.0881191	0.0881193
R680	0.0881191	0.0881193
R681	0.0881191	0.0881193
R682	0.0881191	0.0881193
R683	0.0881191	0.0881193
R684	0.0881191	0.0881193
R685	0.00955886	0.00955888
R686	0.00955886	0.00955888
R687	0.00955886	0.00955888
R688	0.0038131	0.0038131
R689	0.0038131	0.0038131
R690	0.0038131	0.0038131
R691	0.0038131	0.0038131
R692	0.0038131	0.0038131
R693	0.0038131	0.0038131
R694	0.00522342	0.00522343
R695	0.0882298	0.08823
R696	0.0882298	0.08823
R697	0.0882298	0.08823
R698	0.0586695	0.0586696
R699	0.0293347	0.0293348
R700	0.000977824	0.000977826
R701	0.000977824	0.000977826
R702	0.000977824	0.000977826
R705	0.000977824	0.000977826
R706	0.000977824	0.000977826
R707	0.000977824	0.000977826
R708	0.000977824	0.000977826
R709	0.000977824	0.000977826
R710	0.000977824	0.000977826
R711	0.0293347	0.0293348
R712	-999.94	988.531
R713	0.0283882	0.0293348
R714	-1000	988.471
R715	-0.0596474	-0.0596473
R716	0.0596473	0.0596474
R717	0.0596473	0.0596474
R718	0.0293347	0.0293348
R719	0.0293347	0.0293348
R722	0.0205343	0.0205343
R723	0.0293347	0.0293348
R724	0.0293347	0.0293348
R725	0.0293347	0.0293348
R726	0.0293347	0.0293348
R727	0.0293347	0.0293348
R728	0.0293347	0.0293348
R729	0.0293347	0.0293348
R730	0.0293347	0.0293348
R731	0.000977824	0.000977826
PROT	0.111781	0.111781
RNA	0.0188043	0.0188043
DNA	0.0114915	0.0114915
SM_MOL	0.0261171	0.0261171
PE	0.00522342	0.00522343
TAG	11.0723	11.0743
PIMS	0.0470108	0.0470109
LAM	0.00417874	0.00417874
MAPC	0.122228	0.122228
P_L_GLX	0.0887981	0.0887983
CL	0	0
LM	0.000267439	0.000267439
SL_1	0	0
TDM	0	0
TMM	0.0290903	0.0290903
DAT	0	0
PAT	0	0
MPD	0	0
DIM	0	0
GLUCAN	0	0
BIOMASS	0.522342	0.522343
BXT	0.522342	0.522343
R800	9.99905	10
R801	0	0
R803	0	0
R804	19.9999	20
R805	-16.0128	-14.7748
R806	0	0
R807	0	0
R808	0	0.000322341
R809	0	0
R810	0	0
R811	0	0
R812	0	0
R814	0	0
R815	0.999968	1
R816	0.0232057	0.0232695
R817	0	0
R818	0	0
R819	0	0
R820	0	9.86157e-05
R821	0.0777528	0.0777999
R822	0.0236502	0.0253723
R823	0	0.000589492
R824	0	0
R825	0	0
R826	0.0398292	0.0402404
R827	0.0292224	0.0296718
R828	0	0.000946499
R829	0.533606	0.53782
R830	0	0.000946499
R831	0	0.000337088
R832	0	0.000337088
R833	0	0.000337088
R834	0	0.000337088
R835	0	0.000410952
R836	0	0
R837	0	0
R838	0.999777	1
R839	0	0.00158741
R840	0.999787	1
R841	0	4.50037e-05
R842	0	0.000337088
R843	0	0.000337088
R844	0	0.000244429
R845	0	0
R846	0	0
R847	0	0
R848	0.999213	1
R849	0.996446	1
R850	0	0.0014134
R851	0	0
R852	0	0
R853	0	0
R854	0	0
R855	0	0
R856	0	0
R857	0	0
R858	0	0.000272881
R859	0	0
R860	0	0
R861	0	0
R862	0	0
R863	0.999893	1
R864	0.999476	1
R865	0	0
R866	0.999622	1
R867	0	0
R868	0.0229134	1
R869	0	0.977087
R870	0	1
R871	0	1
R872	0.999976	1
R873	0	0
R874	0.0989284	1
R875	0	0.901072
R876	0.99532	1
R877	0.0211249	1
R878	0	0.978875
R879	0	0
R880	0	0
R881	0.0290234	0.0290632
R882	0.999866	1
R883	0.999572	1
R884	0	0.000427968
R885	0	1
R886	0.9998	1
R887	0	0.000199507
R888	0	0
R889	0	0
R890	0	0
R891	0.0814424	1
R892	0	0.918558
R893	0.0147304	0.0147551
R894	0.0208631	0.0209036
R895	0	0
R896	0	0
R897	0	1
R898	0	1
R899	0	0
R900	0	0
R901	0	0
R902	0.999952	1
R903	0	0.00101127
R904	0	0
R905	0	0
R906	0	0
R907	0	0
R908	0	0
R909	0	0
R910	0	0
R911	0	0
R912	0	0
R913	0	0
R914	0	0
R915	0	0
R916	0	0
R917	0	0
R918	0.687808	0.786086
R919	0	0
R920	0	0
R921	0	0
R922	0	0
R923	0	0
R924	0.00062681	0.000626811
R925	0	9.19332e-08
R926	0.000103447	0.000107069
R927	0	0
R928	0	0
R929	0	0
R930	0	0
R931	0	0
R932	0	0
R933	0	0
R934	0	0
R935	0	0
R936	0	0
R937	0	0
R938	0	0
R939	0	0
R940	0	0
R941	0	0
