# Supplementary material for: A systematic evaluation of Mycobacterium tuberculosis Genome-Scale Metabolic Networks
Source: PLoS Comput Biol. 2020 Jun 15;16(6):e1007533. doi: 10.1371/journal.pcbi.1007533 (PMC7316355; doi:10.1371/journal.pcbi.1007533)
Supplement: S8 File — (ZIP) [file pcbi.1007533.s040.zip › YM_Essentiality(Minato_data)/results/GSMN_TB_1.1_Minato_MtbYM_metricsctoff.xlsx]

## Sheet: Sheet1
LastNames	Metr_values
Model Genes	759
Evaluated Genes	626
True Positives	102
True Negatives	312
False Negatives	187
False Positives	25
Sensitivity	0.352941
Specificity	0.925816
Positive Predictive Value	0.80315
Negative Predictive Value	0.625251
Fall out	0.074184
False Discovery Rate	0.19685
False Negative Rate	0.647059
Accuracy	0.661342
Mathews Correlation Coefficient	0.345571
Uncertain Genes	119
Too Small Genes	7
Not found genes	7
