# Supplementary material for: A systematic evaluation of Mycobacterium tuberculosis Genome-Scale Metabolic Networks
Source: PLoS Comput Biol. 2020 Jun 15;16(6):e1007533. doi: 10.1371/journal.pcbi.1007533 (PMC7316355; doi:10.1371/journal.pcbi.1007533)
Supplement: S8 File — (ZIP) [file pcbi.1007533.s040.zip › YM_Essentiality(Minato_data)/results/GSMN_TB_1.1_Minato_MtbYM_metrics_roc.xlsx]

## Sheet: Sheet1
GR_Threshold_c	N_TN	N_TP	N_FN	N_FP	SENSITIVITY	SPECIFICITY	PPV	NPV	FALL_OUT	FDR	FNR	ACCURACY	MCC
0.005	312	102	187	25	0.352941	0.925816	0.80315	0.625251	0.074184	0.19685	0.647059	0.661342	0.345571
0.01	312	102	187	25	0.352941	0.925816	0.80315	0.625251	0.074184	0.19685	0.647059	0.661342	0.345571
0.015	312	102	187	25	0.352941	0.925816	0.80315	0.625251	0.074184	0.19685	0.647059	0.661342	0.345571
0.02	312	102	187	25	0.352941	0.925816	0.80315	0.625251	0.074184	0.19685	0.647059	0.661342	0.345571
0.025	312	102	187	25	0.352941	0.925816	0.80315	0.625251	0.074184	0.19685	0.647059	0.661342	0.345571
0.03	312	102	187	25	0.352941	0.925816	0.80315	0.625251	0.074184	0.19685	0.647059	0.661342	0.345571
0.035	312	102	187	25	0.352941	0.925816	0.80315	0.625251	0.074184	0.19685	0.647059	0.661342	0.345571
0.04	312	102	187	25	0.352941	0.925816	0.80315	0.625251	0.074184	0.19685	0.647059	0.661342	0.345571
0.045	312	102	187	25	0.352941	0.925816	0.80315	0.625251	0.074184	0.19685	0.647059	0.661342	0.345571
0.05	312	102	187	25	0.352941	0.925816	0.80315	0.625251	0.074184	0.19685	0.647059	0.661342	0.345571
0.055	312	102	187	25	0.352941	0.925816	0.80315	0.625251	0.074184	0.19685	0.647059	0.661342	0.345571
0.06	312	102	187	25	0.352941	0.925816	0.80315	0.625251	0.074184	0.19685	0.647059	0.661342	0.345571
0.065	312	102	187	25	0.352941	0.925816	0.80315	0.625251	0.074184	0.19685	0.647059	0.661342	0.345571
0.07	312	102	187	25	0.352941	0.925816	0.80315	0.625251	0.074184	0.19685	0.647059	0.661342	0.345571
0.075	312	102	187	25	0.352941	0.925816	0.80315	0.625251	0.074184	0.19685	0.647059	0.661342	0.345571
0.08	312	102	187	25	0.352941	0.925816	0.80315	0.625251	0.074184	0.19685	0.647059	0.661342	0.345571
0.085	312	102	187	25	0.352941	0.925816	0.80315	0.625251	0.074184	0.19685	0.647059	0.661342	0.345571
0.09	312	102	187	25	0.352941	0.925816	0.80315	0.625251	0.074184	0.19685	0.647059	0.661342	0.345571
0.095	312	102	187	25	0.352941	0.925816	0.80315	0.625251	0.074184	0.19685	0.647059	0.661342	0.345571
0.1	312	102	187	25	0.352941	0.925816	0.80315	0.625251	0.074184	0.19685	0.647059	0.661342	0.345571
0.105	312	102	187	25	0.352941	0.925816	0.80315	0.625251	0.074184	0.19685	0.647059	0.661342	0.345571
0.11	312	102	187	25	0.352941	0.925816	0.80315	0.625251	0.074184	0.19685	0.647059	0.661342	0.345571
0.115	312	102	187	25	0.352941	0.925816	0.80315	0.625251	0.074184	0.19685	0.647059	0.661342	0.345571
0.12	312	102	187	25	0.352941	0.925816	0.80315	0.625251	0.074184	0.19685	0.647059	0.661342	0.345571
0.125	312	102	187	25	0.352941	0.925816	0.80315	0.625251	0.074184	0.19685	0.647059	0.661342	0.345571
0.13	312	102	187	25	0.352941	0.925816	0.80315	0.625251	0.074184	0.19685	0.647059	0.661342	0.345571
0.135	312	102	187	25	0.352941	0.925816	0.80315	0.625251	0.074184	0.19685	0.647059	0.661342	0.345571
0.14	312	102	187	25	0.352941	0.925816	0.80315	0.625251	0.074184	0.19685	0.647059	0.661342	0.345571
0.145	311	102	187	26	0.352941	0.922849	0.796875	0.624498	0.0771513	0.203125	0.647059	0.659744	0.340896
0.15	311	102	187	26	0.352941	0.922849	0.796875	0.624498	0.0771513	0.203125	0.647059	0.659744	0.340896
0.155	311	102	187	26	0.352941	0.922849	0.796875	0.624498	0.0771513	0.203125	0.647059	0.659744	0.340896
0.16	311	102	187	26	0.352941	0.922849	0.796875	0.624498	0.0771513	0.203125	0.647059	0.659744	0.340896
0.165	311	102	187	26	0.352941	0.922849	0.796875	0.624498	0.0771513	0.203125	0.647059	0.659744	0.340896
0.17	311	102	187	26	0.352941	0.922849	0.796875	0.624498	0.0771513	0.203125	0.647059	0.659744	0.340896
0.175	311	102	187	26	0.352941	0.922849	0.796875	0.624498	0.0771513	0.203125	0.647059	0.659744	0.340896
0.18	311	102	187	26	0.352941	0.922849	0.796875	0.624498	0.0771513	0.203125	0.647059	0.659744	0.340896
0.185	311	102	187	26	0.352941	0.922849	0.796875	0.624498	0.0771513	0.203125	0.647059	0.659744	0.340896
0.19	311	102	187	26	0.352941	0.922849	0.796875	0.624498	0.0771513	0.203125	0.647059	0.659744	0.340896
0.195	311	102	187	26	0.352941	0.922849	0.796875	0.624498	0.0771513	0.203125	0.647059	0.659744	0.340896
0.2	311	102	187	26	0.352941	0.922849	0.796875	0.624498	0.0771513	0.203125	0.647059	0.659744	0.340896
0.205	311	102	187	26	0.352941	0.922849	0.796875	0.624498	0.0771513	0.203125	0.647059	0.659744	0.340896
0.21	311	102	187	26	0.352941	0.922849	0.796875	0.624498	0.0771513	0.203125	0.647059	0.659744	0.340896
0.215	311	102	187	26	0.352941	0.922849	0.796875	0.624498	0.0771513	0.203125	0.647059	0.659744	0.340896
0.22	311	102	187	26	0.352941	0.922849	0.796875	0.624498	0.0771513	0.203125	0.647059	0.659744	0.340896
0.225	311	102	187	26	0.352941	0.922849	0.796875	0.624498	0.0771513	0.203125	0.647059	0.659744	0.340896
0.23	311	102	187	26	0.352941	0.922849	0.796875	0.624498	0.0771513	0.203125	0.647059	0.659744	0.340896
0.235	311	108	181	26	0.373702	0.922849	0.80597	0.632114	0.0771513	0.19403	0.626298	0.669329	0.360436
0.24	311	108	181	26	0.373702	0.922849	0.80597	0.632114	0.0771513	0.19403	0.626298	0.669329	0.360436
0.245	311	108	181	26	0.373702	0.922849	0.80597	0.632114	0.0771513	0.19403	0.626298	0.669329	0.360436
0.25	311	108	181	26	0.373702	0.922849	0.80597	0.632114	0.0771513	0.19403	0.626298	0.669329	0.360436
0.255	311	108	181	26	0.373702	0.922849	0.80597	0.632114	0.0771513	0.19403	0.626298	0.669329	0.360436
0.26	311	108	181	26	0.373702	0.922849	0.80597	0.632114	0.0771513	0.19403	0.626298	0.669329	0.360436
0.265	311	108	181	26	0.373702	0.922849	0.80597	0.632114	0.0771513	0.19403	0.626298	0.669329	0.360436
0.27	311	108	181	26	0.373702	0.922849	0.80597	0.632114	0.0771513	0.19403	0.626298	0.669329	0.360436
0.275	311	108	181	26	0.373702	0.922849	0.80597	0.632114	0.0771513	0.19403	0.626298	0.669329	0.360436
0.28	311	108	181	26	0.373702	0.922849	0.80597	0.632114	0.0771513	0.19403	0.626298	0.669329	0.360436
0.285	311	108	181	26	0.373702	0.922849	0.80597	0.632114	0.0771513	0.19403	0.626298	0.669329	0.360436
0.29	311	108	181	26	0.373702	0.922849	0.80597	0.632114	0.0771513	0.19403	0.626298	0.669329	0.360436
0.295	311	108	181	26	0.373702	0.922849	0.80597	0.632114	0.0771513	0.19403	0.626298	0.669329	0.360436
0.3	311	108	181	26	0.373702	0.922849	0.80597	0.632114	0.0771513	0.19403	0.626298	0.669329	0.360436
0.305	311	108	181	26	0.373702	0.922849	0.80597	0.632114	0.0771513	0.19403	0.626298	0.669329	0.360436
0.31	311	108	181	26	0.373702	0.922849	0.80597	0.632114	0.0771513	0.19403	0.626298	0.669329	0.360436
0.315	311	108	181	26	0.373702	0.922849	0.80597	0.632114	0.0771513	0.19403	0.626298	0.669329	0.360436
0.32	311	108	181	26	0.373702	0.922849	0.80597	0.632114	0.0771513	0.19403	0.626298	0.669329	0.360436
0.325	311	108	181	26	0.373702	0.922849	0.80597	0.632114	0.0771513	0.19403	0.626298	0.669329	0.360436
0.33	311	108	181	26	0.373702	0.922849	0.80597	0.632114	0.0771513	0.19403	0.626298	0.669329	0.360436
0.335	311	108	181	26	0.373702	0.922849	0.80597	0.632114	0.0771513	0.19403	0.626298	0.669329	0.360436
0.34	311	108	181	26	0.373702	0.922849	0.80597	0.632114	0.0771513	0.19403	0.626298	0.669329	0.360436
0.345	311	108	181	26	0.373702	0.922849	0.80597	0.632114	0.0771513	0.19403	0.626298	0.669329	0.360436
0.35	311	108	181	26	0.373702	0.922849	0.80597	0.632114	0.0771513	0.19403	0.626298	0.669329	0.360436
0.355	311	108	181	26	0.373702	0.922849	0.80597	0.632114	0.0771513	0.19403	0.626298	0.669329	0.360436
0.36	311	108	181	26	0.373702	0.922849	0.80597	0.632114	0.0771513	0.19403	0.626298	0.669329	0.360436
0.365	311	108	181	26	0.373702	0.922849	0.80597	0.632114	0.0771513	0.19403	0.626298	0.669329	0.360436
0.37	311	108	181	26	0.373702	0.922849	0.80597	0.632114	0.0771513	0.19403	0.626298	0.669329	0.360436
0.375	311	108	181	26	0.373702	0.922849	0.80597	0.632114	0.0771513	0.19403	0.626298	0.669329	0.360436
0.38	311	108	181	26	0.373702	0.922849	0.80597	0.632114	0.0771513	0.19403	0.626298	0.669329	0.360436
0.385	311	108	181	26	0.373702	0.922849	0.80597	0.632114	0.0771513	0.19403	0.626298	0.669329	0.360436
0.39	311	108	181	26	0.373702	0.922849	0.80597	0.632114	0.0771513	0.19403	0.626298	0.669329	0.360436
0.395	311	108	181	26	0.373702	0.922849	0.80597	0.632114	0.0771513	0.19403	0.626298	0.669329	0.360436
0.4	311	108	181	26	0.373702	0.922849	0.80597	0.632114	0.0771513	0.19403	0.626298	0.669329	0.360436
0.405	311	108	181	26	0.373702	0.922849	0.80597	0.632114	0.0771513	0.19403	0.626298	0.669329	0.360436
0.41	311	108	181	26	0.373702	0.922849	0.80597	0.632114	0.0771513	0.19403	0.626298	0.669329	0.360436
0.415	311	108	181	26	0.373702	0.922849	0.80597	0.632114	0.0771513	0.19403	0.626298	0.669329	0.360436
0.42	311	108	181	26	0.373702	0.922849	0.80597	0.632114	0.0771513	0.19403	0.626298	0.669329	0.360436
0.425	311	108	181	26	0.373702	0.922849	0.80597	0.632114	0.0771513	0.19403	0.626298	0.669329	0.360436
0.43	311	117	172	26	0.404844	0.922849	0.818182	0.643892	0.0771513	0.181818	0.595156	0.683706	0.389125
0.435	311	117	172	26	0.404844	0.922849	0.818182	0.643892	0.0771513	0.181818	0.595156	0.683706	0.389125
0.44	311	117	172	26	0.404844	0.922849	0.818182	0.643892	0.0771513	0.181818	0.595156	0.683706	0.389125
0.445	311	117	172	26	0.404844	0.922849	0.818182	0.643892	0.0771513	0.181818	0.595156	0.683706	0.389125
0.45	311	117	172	26	0.404844	0.922849	0.818182	0.643892	0.0771513	0.181818	0.595156	0.683706	0.389125
0.455	311	117	172	26	0.404844	0.922849	0.818182	0.643892	0.0771513	0.181818	0.595156	0.683706	0.389125
0.46	311	117	172	26	0.404844	0.922849	0.818182	0.643892	0.0771513	0.181818	0.595156	0.683706	0.389125
0.465	311	117	172	26	0.404844	0.922849	0.818182	0.643892	0.0771513	0.181818	0.595156	0.683706	0.389125
0.47	311	117	172	26	0.404844	0.922849	0.818182	0.643892	0.0771513	0.181818	0.595156	0.683706	0.389125
0.475	311	117	172	26	0.404844	0.922849	0.818182	0.643892	0.0771513	0.181818	0.595156	0.683706	0.389125
0.48	311	117	172	26	0.404844	0.922849	0.818182	0.643892	0.0771513	0.181818	0.595156	0.683706	0.389125
0.485	311	117	172	26	0.404844	0.922849	0.818182	0.643892	0.0771513	0.181818	0.595156	0.683706	0.389125
0.49	311	117	172	26	0.404844	0.922849	0.818182	0.643892	0.0771513	0.181818	0.595156	0.683706	0.389125
0.495	311	117	172	26	0.404844	0.922849	0.818182	0.643892	0.0771513	0.181818	0.595156	0.683706	0.389125
0.5	311	117	172	26	0.404844	0.922849	0.818182	0.643892	0.0771513	0.181818	0.595156	0.683706	0.389125
0.505	311	117	172	26	0.404844	0.922849	0.818182	0.643892	0.0771513	0.181818	0.595156	0.683706	0.389125
0.51	311	117	172	26	0.404844	0.922849	0.818182	0.643892	0.0771513	0.181818	0.595156	0.683706	0.389125
0.515	311	117	172	26	0.404844	0.922849	0.818182	0.643892	0.0771513	0.181818	0.595156	0.683706	0.389125
0.52	311	117	172	26	0.404844	0.922849	0.818182	0.643892	0.0771513	0.181818	0.595156	0.683706	0.389125
0.525	311	117	172	26	0.404844	0.922849	0.818182	0.643892	0.0771513	0.181818	0.595156	0.683706	0.389125
0.53	311	117	172	26	0.404844	0.922849	0.818182	0.643892	0.0771513	0.181818	0.595156	0.683706	0.389125
0.535	311	117	172	26	0.404844	0.922849	0.818182	0.643892	0.0771513	0.181818	0.595156	0.683706	0.389125
0.54	311	117	172	26	0.404844	0.922849	0.818182	0.643892	0.0771513	0.181818	0.595156	0.683706	0.389125
0.545	311	117	172	26	0.404844	0.922849	0.818182	0.643892	0.0771513	0.181818	0.595156	0.683706	0.389125
0.55	311	117	172	26	0.404844	0.922849	0.818182	0.643892	0.0771513	0.181818	0.595156	0.683706	0.389125
0.555	311	117	172	26	0.404844	0.922849	0.818182	0.643892	0.0771513	0.181818	0.595156	0.683706	0.389125
0.56	311	117	172	26	0.404844	0.922849	0.818182	0.643892	0.0771513	0.181818	0.595156	0.683706	0.389125
0.565	311	117	172	26	0.404844	0.922849	0.818182	0.643892	0.0771513	0.181818	0.595156	0.683706	0.389125
0.57	311	117	172	26	0.404844	0.922849	0.818182	0.643892	0.0771513	0.181818	0.595156	0.683706	0.389125
0.575	311	117	172	26	0.404844	0.922849	0.818182	0.643892	0.0771513	0.181818	0.595156	0.683706	0.389125
0.58	311	117	172	26	0.404844	0.922849	0.818182	0.643892	0.0771513	0.181818	0.595156	0.683706	0.389125
0.585	311	117	172	26	0.404844	0.922849	0.818182	0.643892	0.0771513	0.181818	0.595156	0.683706	0.389125
0.59	311	117	172	26	0.404844	0.922849	0.818182	0.643892	0.0771513	0.181818	0.595156	0.683706	0.389125
0.595	311	117	172	26	0.404844	0.922849	0.818182	0.643892	0.0771513	0.181818	0.595156	0.683706	0.389125
0.6	311	117	172	26	0.404844	0.922849	0.818182	0.643892	0.0771513	0.181818	0.595156	0.683706	0.389125
0.605	311	117	172	26	0.404844	0.922849	0.818182	0.643892	0.0771513	0.181818	0.595156	0.683706	0.389125
0.61	311	117	172	26	0.404844	0.922849	0.818182	0.643892	0.0771513	0.181818	0.595156	0.683706	0.389125
0.615	311	117	172	26	0.404844	0.922849	0.818182	0.643892	0.0771513	0.181818	0.595156	0.683706	0.389125
0.62	311	117	172	26	0.404844	0.922849	0.818182	0.643892	0.0771513	0.181818	0.595156	0.683706	0.389125
0.625	311	117	172	26	0.404844	0.922849	0.818182	0.643892	0.0771513	0.181818	0.595156	0.683706	0.389125
0.63	311	117	172	26	0.404844	0.922849	0.818182	0.643892	0.0771513	0.181818	0.595156	0.683706	0.389125
0.635	311	120	169	26	0.415225	0.922849	0.821918	0.647917	0.0771513	0.178082	0.584775	0.688498	0.398546
0.64	311	120	169	26	0.415225	0.922849	0.821918	0.647917	0.0771513	0.178082	0.584775	0.688498	0.398546
0.645	311	120	169	26	0.415225	0.922849	0.821918	0.647917	0.0771513	0.178082	0.584775	0.688498	0.398546
0.65	311	120	169	26	0.415225	0.922849	0.821918	0.647917	0.0771513	0.178082	0.584775	0.688498	0.398546
0.655	311	120	169	26	0.415225	0.922849	0.821918	0.647917	0.0771513	0.178082	0.584775	0.688498	0.398546
0.66	311	120	169	26	0.415225	0.922849	0.821918	0.647917	0.0771513	0.178082	0.584775	0.688498	0.398546
0.665	311	120	169	26	0.415225	0.922849	0.821918	0.647917	0.0771513	0.178082	0.584775	0.688498	0.398546
0.67	311	120	169	26	0.415225	0.922849	0.821918	0.647917	0.0771513	0.178082	0.584775	0.688498	0.398546
0.675	311	120	169	26	0.415225	0.922849	0.821918	0.647917	0.0771513	0.178082	0.584775	0.688498	0.398546
0.68	311	120	169	26	0.415225	0.922849	0.821918	0.647917	0.0771513	0.178082	0.584775	0.688498	0.398546
0.685	311	120	169	26	0.415225	0.922849	0.821918	0.647917	0.0771513	0.178082	0.584775	0.688498	0.398546
0.69	311	130	159	26	0.449827	0.922849	0.833333	0.661702	0.0771513	0.166667	0.550173	0.704473	0.42952
0.695	311	130	159	26	0.449827	0.922849	0.833333	0.661702	0.0771513	0.166667	0.550173	0.704473	0.42952
0.7	311	130	159	26	0.449827	0.922849	0.833333	0.661702	0.0771513	0.166667	0.550173	0.704473	0.42952
0.705	311	130	159	26	0.449827	0.922849	0.833333	0.661702	0.0771513	0.166667	0.550173	0.704473	0.42952
0.71	311	130	159	26	0.449827	0.922849	0.833333	0.661702	0.0771513	0.166667	0.550173	0.704473	0.42952
0.715	311	130	159	26	0.449827	0.922849	0.833333	0.661702	0.0771513	0.166667	0.550173	0.704473	0.42952
0.72	311	130	159	26	0.449827	0.922849	0.833333	0.661702	0.0771513	0.166667	0.550173	0.704473	0.42952
0.725	311	130	159	26	0.449827	0.922849	0.833333	0.661702	0.0771513	0.166667	0.550173	0.704473	0.42952
0.73	311	130	159	26	0.449827	0.922849	0.833333	0.661702	0.0771513	0.166667	0.550173	0.704473	0.42952
0.735	311	130	159	26	0.449827	0.922849	0.833333	0.661702	0.0771513	0.166667	0.550173	0.704473	0.42952
0.74	311	130	159	26	0.449827	0.922849	0.833333	0.661702	0.0771513	0.166667	0.550173	0.704473	0.42952
0.745	308	130	159	29	0.449827	0.913947	0.81761	0.659529	0.0860534	0.18239	0.550173	0.699681	0.416618
0.75	308	130	159	29	0.449827	0.913947	0.81761	0.659529	0.0860534	0.18239	0.550173	0.699681	0.416618
0.755	308	130	159	29	0.449827	0.913947	0.81761	0.659529	0.0860534	0.18239	0.550173	0.699681	0.416618
0.76	308	130	159	29	0.449827	0.913947	0.81761	0.659529	0.0860534	0.18239	0.550173	0.699681	0.416618
0.765	308	130	159	29	0.449827	0.913947	0.81761	0.659529	0.0860534	0.18239	0.550173	0.699681	0.416618
0.77	308	130	159	29	0.449827	0.913947	0.81761	0.659529	0.0860534	0.18239	0.550173	0.699681	0.416618
0.775	308	130	159	29	0.449827	0.913947	0.81761	0.659529	0.0860534	0.18239	0.550173	0.699681	0.416618
0.78	308	130	159	29	0.449827	0.913947	0.81761	0.659529	0.0860534	0.18239	0.550173	0.699681	0.416618
0.785	308	130	159	29	0.449827	0.913947	0.81761	0.659529	0.0860534	0.18239	0.550173	0.699681	0.416618
0.79	299	130	159	38	0.449827	0.88724	0.77381	0.652838	0.11276	0.22619	0.550173	0.685304	0.379222
0.795	299	130	159	38	0.449827	0.88724	0.77381	0.652838	0.11276	0.22619	0.550173	0.685304	0.379222
0.8	299	130	159	38	0.449827	0.88724	0.77381	0.652838	0.11276	0.22619	0.550173	0.685304	0.379222
0.805	299	130	159	38	0.449827	0.88724	0.77381	0.652838	0.11276	0.22619	0.550173	0.685304	0.379222
0.81	299	130	159	38	0.449827	0.88724	0.77381	0.652838	0.11276	0.22619	0.550173	0.685304	0.379222
0.815	299	130	159	38	0.449827	0.88724	0.77381	0.652838	0.11276	0.22619	0.550173	0.685304	0.379222
0.82	299	130	159	38	0.449827	0.88724	0.77381	0.652838	0.11276	0.22619	0.550173	0.685304	0.379222
0.825	299	130	159	38	0.449827	0.88724	0.77381	0.652838	0.11276	0.22619	0.550173	0.685304	0.379222
0.83	299	130	159	38	0.449827	0.88724	0.77381	0.652838	0.11276	0.22619	0.550173	0.685304	0.379222
0.835	299	130	159	38	0.449827	0.88724	0.77381	0.652838	0.11276	0.22619	0.550173	0.685304	0.379222
0.84	299	130	159	38	0.449827	0.88724	0.77381	0.652838	0.11276	0.22619	0.550173	0.685304	0.379222
0.845	299	130	159	38	0.449827	0.88724	0.77381	0.652838	0.11276	0.22619	0.550173	0.685304	0.379222
0.85	299	130	159	38	0.449827	0.88724	0.77381	0.652838	0.11276	0.22619	0.550173	0.685304	0.379222
0.855	299	130	159	38	0.449827	0.88724	0.77381	0.652838	0.11276	0.22619	0.550173	0.685304	0.379222
0.86	299	131	158	38	0.453287	0.88724	0.775148	0.654267	0.11276	0.224852	0.546713	0.686901	0.382397
0.865	299	131	158	38	0.453287	0.88724	0.775148	0.654267	0.11276	0.224852	0.546713	0.686901	0.382397
0.87	299	131	158	38	0.453287	0.88724	0.775148	0.654267	0.11276	0.224852	0.546713	0.686901	0.382397
0.875	299	131	158	38	0.453287	0.88724	0.775148	0.654267	0.11276	0.224852	0.546713	0.686901	0.382397
0.88	299	131	158	38	0.453287	0.88724	0.775148	0.654267	0.11276	0.224852	0.546713	0.686901	0.382397
0.885	299	132	157	38	0.456747	0.88724	0.776471	0.655702	0.11276	0.223529	0.543253	0.688498	0.385567
0.89	299	132	157	38	0.456747	0.88724	0.776471	0.655702	0.11276	0.223529	0.543253	0.688498	0.385567
0.895	299	132	157	38	0.456747	0.88724	0.776471	0.655702	0.11276	0.223529	0.543253	0.688498	0.385567
0.9	299	132	157	38	0.456747	0.88724	0.776471	0.655702	0.11276	0.223529	0.543253	0.688498	0.385567
0.905	299	132	157	38	0.456747	0.88724	0.776471	0.655702	0.11276	0.223529	0.543253	0.688498	0.385567
0.91	299	132	157	38	0.456747	0.88724	0.776471	0.655702	0.11276	0.223529	0.543253	0.688498	0.385567
0.915	299	132	157	38	0.456747	0.88724	0.776471	0.655702	0.11276	0.223529	0.543253	0.688498	0.385567
0.92	299	132	157	38	0.456747	0.88724	0.776471	0.655702	0.11276	0.223529	0.543253	0.688498	0.385567
0.925	299	132	157	38	0.456747	0.88724	0.776471	0.655702	0.11276	0.223529	0.543253	0.688498	0.385567
0.93	299	132	157	38	0.456747	0.88724	0.776471	0.655702	0.11276	0.223529	0.543253	0.688498	0.385567
0.935	299	132	157	38	0.456747	0.88724	0.776471	0.655702	0.11276	0.223529	0.543253	0.688498	0.385567
0.94	299	132	157	38	0.456747	0.88724	0.776471	0.655702	0.11276	0.223529	0.543253	0.688498	0.385567
0.945	299	132	157	38	0.456747	0.88724	0.776471	0.655702	0.11276	0.223529	0.543253	0.688498	0.385567
0.95	299	132	157	38	0.456747	0.88724	0.776471	0.655702	0.11276	0.223529	0.543253	0.688498	0.385567
0.955	299	133	156	38	0.460208	0.88724	0.777778	0.657143	0.11276	0.222222	0.539792	0.690096	0.388732
0.96	299	133	156	38	0.460208	0.88724	0.777778	0.657143	0.11276	0.222222	0.539792	0.690096	0.388732
0.965	299	134	155	38	0.463668	0.88724	0.77907	0.65859	0.11276	0.22093	0.536332	0.691693	0.391891
0.97	299	134	155	38	0.463668	0.88724	0.77907	0.65859	0.11276	0.22093	0.536332	0.691693	0.391891
0.975	299	136	153	38	0.470588	0.88724	0.781609	0.661504	0.11276	0.218391	0.529412	0.694888	0.398194
0.98	299	136	153	38	0.470588	0.88724	0.781609	0.661504	0.11276	0.218391	0.529412	0.694888	0.398194
0.985	299	137	152	38	0.474048	0.88724	0.782857	0.662971	0.11276	0.217143	0.525952	0.696486	0.401339
0.99	298	145	144	39	0.50173	0.884273	0.788043	0.674208	0.115727	0.211957	0.49827	0.707668	0.42241
0.995	295	149	140	42	0.515571	0.875371	0.780105	0.678161	0.124629	0.219895	0.484429	0.709265	0.423267
