# Supplementary material for: A systematic evaluation of Mycobacterium tuberculosis Genome-Scale Metabolic Networks
Source: PLoS Comput Biol. 2020 Jun 15;16(6):e1007533. doi: 10.1371/journal.pcbi.1007533 (PMC7316355; doi:10.1371/journal.pcbi.1007533)
Supplement: S8 File — (ZIP) [file pcbi.1007533.s040.zip › YM_Essentiality(Minato_data)/results/iCG760_Minato_MtbYM_FVA.xlsx]

## Sheet: Sheet1
Rxns	FVAmin	FVAmax
R1	0	6.59178
R2	-1000	1000
R3	-1000	1000
R4	0	31.3716
R5	0	6.59178
R6	0	6.59178
R7	0.999465	414.911
R8	0	0
R9	0	0
R10	0	0
R11	-0.0863626	-0.0863626
R12	-0.0863626	-0.0863626
R13	0.0863626	0.0863626
R14	0.0536537	0.0536537
R15	0	0
R16	0	0
R17	0	0
R18	0	0
R19	0	0
R20	0.0370074	0.0370074
R21	0.0370074	236.558
R22	0.0139229	0.0139229
R23	0.0139229	0.0139229
R24	0	151.162
R25	0	0
R26	0	0
R27	0	236.521
R28	0	237.54
R29	0	237.54
R30	-237.54	-0.036699
R31	0	237.503
R32	0	0.0481497
R33	0	303.323
R34	0	237.54
R35	0	303.323
R36	0	237.54
R37	-1000	1000
R38	0.038241	236.559
R39	-1000	1000
R40	-1000	1000
R41	0	413.911
R42	0	413.911
R43	0.805953	414.717
R44	-3.80631	-0.805953
R45	-6.43124	0.160894
R46	-11.3596	-2.5175
R48	-11.3596	-2.5175
R49	-244.664	-8.12989
R50	-244.664	-8.12989
R51	0	551.881
R52	0	0.000356352
R53	0	0.000356352
R54	1.79287	10.0961
R55	0	414.679
R56	0	2.71587
R57	0	2.71587
R58	0	2.71587
R61	0	4.49661
R63	-11.4657	551.881
R64	5.91415	248.973
R65	-538.319	251.688
R66	0	415.679
R67	0	236.734
R68	0	1.00053
R69	0	559.202
R70	0	0
R71	-3.56464e-08	0
R72	0	551.881
R73	-1000	1000
R74	-1000	1000
R75	0	414.285
R76	-237.9	414.285
R77	0	414.679
R78	0	12.2185
R79	0	0
R80	0	150.513
R81	0	0
R82	2.71305	14.2617
R83	2.71305	14.2617
R84	2.71305	14.2617
R85	2.71305	14.2617
R86	0	0
R87	0	3.56463e-05
R88	0	3.56463e-05
R89	0	3.56463e-05
R90	-3.6307	-3.63032
R91	3.59824	3.5986
R92	-412.943	552.849
R93	0	0.000178176
R94	1.81245	1.81264
R95	0	0.000178176
R96	1.81787	1.81806
R97	-1.81264	-1.81245
R98	0	0.000534528
R99	0	0.000534528
R100	0	152.51
R101	-155.214	550.011
R102	0	2.32789
R103	0	6.28891
R104	0	0
R105	0	0
R106	9.21448	9.21448
R107	9.21448	9.21448
R108	0	0.230549
R109	0	1.06977e-06
R110	0	0
R111	0	1.06977e-06
R112	0	1.06977e-06
R113	0	0
R114	0	0
R119	0	31.3716
R120	0	31.3716
R121	0	31.3716
R122	2.06832	37.2937
R123	-41.9371	-6.29756
R124	0.000852535	0.000852535
R125	3.8666	39.8282
R126	0	39.8283
R127	0	39.8283
R128	182.37	736.669
R129	1	1
R130	0	445.24
R131	0	593.653
R132	0	303.323
R133	1.53241e-05	1.85334e-05
R134	0.0319366	15.7177
R135	0	4.49661
R136	0	4.49661
R137	0	4.49661
R138	0	31.3716
R139	0	6.28891
R140	0	6.28891
R141	0	6.28891
R142	0	414.035
R143	0.889582	237.41
R144	0.999629	415.084
R145	0	3.5659e-07
R146	0.000370668	0.000370668
R147	0.000370668	0.000370668
R148	0	0
R149	-0.854945	3.21921
R150	0	10.0961
R151	0	10.0961
R152	0	10.0961
R153	0	10.0961
R154	0	10.0961
R155	0	10.0961
R156	0.013856	150.527
R157	-6.68524e-05	6.68523e-05
R158	0	6.68523e-05
R159	0	6.68521e-05
R160	0	0
R161	0	0
R162	0	0
R163	0	0
R164	0	0
R165	0	0
R166	0	551.881
R167	-551.881	0
R168	0	4.0738
R169	0	4.0738
R170	0	4.0738
R171	0	4.0738
R172	0	4.0738
R173	0	4.0738
R174	0	4.0738
R175	0	31.3716
R176	0.0134182	0.0134182
R177	0.966208	237.487
R178	0	6.68522e-08
R179	0	6.68522e-08
R180	0	6.68522e-08
R181	0	1000
R182	0	1.93253
R183	0	12.2185
R184	2.73797	2.85325
R185	6.49901	6.61429
R186	2.73797	2.85325
R187	2.73797	2.85325
R188	0	236.521
R189	0.000888532	150.793
R190	-1000	1000
R191	0	0
R192	0	0
R193	0	0
R194	0	0
R195	-1000	1000
R196	0	413.911
R197	-991.43	1000
R198	-991.43	1000
R199	0	414.084
R200	0	414.084
R201	0.999629	415.084
R202	-0.455579	15.2302
R203	0	0
R204	0	414.084
R205	0	414.084
R206	0	414.084
R207	0	414.084
R208	0.0623908	0.0623911
R209	0	236.521
R210	0	236.521
R211	0	0.000356353
R212	0	0.000356353
R213	0	0.000356353
R214	-0.868007	-0.868006
R215	0.911792	12.3774
R216	0	8.30326
R217	0	8.30326
R218	0	8.30326
R219	-1.79323	2.28093
R220	0	1.06977e-06
R221	0	1.06977e-06
R222	0	1.06977e-06
R223	0	1.06977e-06
R224	0	1.06977e-06
R225	9.34214	258.548
R226	0	236.521
R227	0	11.4656
R228	0	11.4656
R229	0	11.4656
R230	0	11.4656
R231	0	11.4656
R232	0	5.34884e-07
R233	0	2.67442e-07
R234	0	5.34884e-07
R235	0	5.34884e-07
R236	0	5.34884e-07
R237	0.0370074	1
R238	0	0.962993
R239	0	11.4656
R240	0	11.4656
R241	0	236.548
R242	0	150.513
R243	0	6.68524e-05
R244	0	6.68522e-05
R245	-6.68523e-05	0.230616
R246	-1.679	-1.52044
R247	5.61239	242.147
R248	5.61239	242.147
R249	5.61239	242.147
R250	0	150.792
R251	0	150.792
R252	0	11.4656
R253	0	11.4656
R254	0	11.4633
R255	0	11.4633
R256	0	11.4656
R257	0	236.521
R258	0	1000
R259	0.0454262	150.559
R260	0.0441659	150.557
R261	0	3.56353e-07
R262	0	3.56353e-07
R263	0	3.56353e-07
R264	0	3.56353e-07
R265	0	3.56353e-07
R266	0	3.56353e-07
R267	0	3.56353e-07
R268	0	3.56353e-07
R269	0	3.56353e-07
R270	0.00541175	0.00541281
R271	0.00541175	0.00541281
R272	0.00541175	0.00541281
R273	0.00541175	0.00541281
R274	0.00541175	0.00541281
R275	0.00541175	0.00541281
R276	0.00541175	0.00541281
R277	0	1.0687e-06
R278	0	5.34083e-07
R279	0	5.34083e-07
R280	0	5.34083e-07
R281	0	5.34083e-07
R282	0	1.0687e-06
R283	0	1.0687e-06
R284	-1000	1000
R285	0	1.0687e-06
R286	-1000	1000
R287	7.37953	559.261
R288	0.0623908	0.0623908
R289	0.0623908	0.0623908
R290	0.0623908	0.0623908
R291	0.0623908	0.0623908
R292	0.0623908	0.0623908
R293	0.100632	0.100632
R294	0.165562	236.69
R295	0	0.0452837
R296	0	0.0452837
R297	0.0173042	0.0263886
R299	0.0173042	236.542
R300	0	0.00908432
R301	0.00908432	0.00908432
R302	-31.3625	0.00908432
R303	0	31.3716
R304	0.00908432	0.00908432
R305	0.0103179	0.0103179
R306	0.0573532	0.0664376
R307	0.0837418	0.0837418
R308	0	236.521
R309	0	236.521
R310	0.0527771	0.0527782
R311	0	1000
R312	0	1000
R313	4.60906	4.60906
R314	4.60906	4.60906
R315	4.60906	4.60906
R316	4.60906	4.60906
R317	4.60906	4.60906
R318	4.60543	4.60543
R319	4.60543	4.60543
R320	4.60543	4.60543
R321	4.60543	4.60543
R322	4.60543	4.60543
R323	0	236.521
R324	0	236.521
R325	0	236.521
R326	0	236.521
R327	0	236.521
R328	-999.936	999.991
R329	0	0.00908432
R330	0	0.00908432
R332	0.000370668	0.000370668
R333	0	551.881
R334	0	0
R335	2	238.521
R336	0	0
R337	0	236.521
R338	-236.52	0.159456
R338b	0.000889602	0.159456
R339	-237.521	-1
R340	-551.88	0.159826
R341	0	0
R342	0	413.911
R343	0	413.911
R344	0	236.521
R345	0	236.521
R346	0	236.521
R347	0	26.5987
R348	0	26.5987
R349	6.54192	243.062
R350	6.54192	243.062
R351	46.5741	599.747
R351b	-551.836	150.559
R352	0.00908432	0.00908432
R354	-999.927	1000
R355	0.0635117	0.0635117
R356	0.0635117	0.0635117
R357	-999.927	1000
R358	-543.336	245.949
R359	0.0173042	0.0173042
R361	0.0173042	236.538
R362	0	31.3716
R363	0	31.3716
R364	0	1.06977e-06
R365	0	1.06977e-06
R366	-0.0308113	0
R367	0	0.0308113
R368	0	0.0308113
R369	0	0.0308113
R370	0	0.0308113
R371	0	0.0308113
R372	0	0.0308113
R373	0	0.0308113
R374	0	0.0308113
R375	0	236.551
R376	-1000	1000
R377	0.0766199	413.988
R378	0	413.911
R379	0	1000
R380	0	236.521
R381	0.0160499	0.0160499
R382	0.0160499	0.0160499
R383	0.0160499	0.0160499
R384	0.0160499	0.0160499
R385	0.0320998	0.0320998
R386	0.0320998	0.0320998
R387	0.0160499	0.0160499
R388	0.0160499	0.0160499
R389	0.00589361	0.00589361
R390	0.0134182	0.0134182
R391	0.0134182	0.0134182
R392	0.0134182	0.0134182
R393	0.0134182	0.0134182
R394	0.0134182	0.0134182
R395	0.0134182	0.0134182
R396	0.0134182	0.0134182
R397	0.0134182	0.0134182
R398	0.000444801	0.000444801
R399	0	0
R400	0	0
R401	0	0
R402	0	0
R403	0	0
R404	0	0
R405	0	0
R406	0	0
R407	0	0
R408	0	31.3716
R409	0	413.911
R410	0	413.911
R411	7.41335e-05	7.41335e-05
R412	0.00541175	0.00541281
R413	0.00541175	0.00541175
R414	0.00541175	0.00541175
R415	0.00541175	0.00541175
R416	0.00541175	0.00541175
R417	0.00541175	0.00541175
R418	0.00541175	0.00541175
R419	0	0.158566
R420	0	0.158566
R421	0	0.158566
R422	0	0.158566
R423	0	0.158566
R424	0	0.158566
R425	11.17	163.68
R426	6.56461	159.074
R427	6.56461	159.074
R427b	0.000444801	0.000444801
R427c	0.000444801	0.000444801
R428	0.00593068	0.00593121
R429	0.00593068	0.00593121
R430	0.00593068	0.00593121
R431	0.00296534	0.00296561
R432	0.000741335	0.000741402
R433	0.000741335	0.000741402
R434	0.000741335	0.000741335
R435	0.000741228	0.000741335
R436	0	1.06934e-07
R437	0.000741335	0.000741335
R438	0.000741335	0.000741335
R439	0.000741335	0.000741335
R440	0	6.68522e-08
R441	0	6.68522e-08
R442	0	6.68522e-08
R443	0	6.68522e-08
R444	0	6.68522e-08
R445	0	6.68522e-08
R446	0	6.68522e-08
R447	0	6.68522e-08
R448	0	6.68522e-08
R449	0	6.68522e-08
R450	0	6.68522e-08
R451	0	6.68522e-08
R452	0	6.68522e-08
R453	0	6.68522e-08
R454	0	6.68522e-08
R455	0	6.68522e-08
R456	0	6.68522e-08
R457	0	6.68522e-08
R458	-6.68522e-08	6.68522e-08
R459	-6.68523e-08	0
R460	0	0
R461	0	0
R462	0	0
R463	0	0
R464	0	0
R465	0	0
R466	0.00363032	0.0036307
R467	0.00363032	0.0036307
R468	0.00363032	150.517
R469	0.00363032	150.517
R470	0.00363032	0.0036307
R471	0.00363032	150.517
R472	0.00363032	150.517
R473	0.00363032	150.517
R474	0	150.513
R475	0	3.56463e-08
R476	0	3.56463e-08
R477	0	3.56463e-08
R478	0	3.56463e-08
R479	0	3.56463e-08
R480	0	0
R481	0	0
R482	0	0
R483	0	0
R484	0	0
R484b	0	0
R485	0	1.0687e-06
R486	0.000444801	0.000444801
R487	0	1.0687e-06
R488	0	1.0687e-06
R489	0	1.0687e-06
R490	0	1.0687e-06
R491	0	1.0687e-06
R492	0	1.0687e-06
R493	0	5.3435e-07
R494	0	5.3435e-07
R495	6.53314	41.4294
R496	0.894239	16.58
R497	0	15.6858
R497b	0.000444801	0.000444801
R498	0	5.2286
R499	0	4.48166
R500	0	5.87898
R501	0	3.92145
R502	0	5.09763
R503	0	3.48573
R504	0	3.13716
R505	0	2.85196
R506	0	2.6143
R507	0	2.4132
R508	0.0176155	0.0176155
R509	0	15.6858
R510	0	5.2286
R511	-0.0556915	4.42597
R512	0	5.87898
R513	0	3.92145
R514	0	5.09763
R515	0	3.48573
R516	0	3.13716
R517	0	2.85196
R518	0	2.6143
R519	0	2.4132
R520	0	31.3716
R521	-31.3716	31.3716
R522	-31.3716	5.2286
R533	0	5.2286
R534	0	5.2286
R535	0	31.3716
R536	0	31.3716
R537	0	0
R538	0	0
R539	0	0
R540	0	0
R541	4.20164	9.81155
R542	0	0
R543	2.10082	4.90578
R544	2.10672	5.90578
R545	2.10082	4.90578
R546	0	0
R547	2.10082	4.90578
R548	2.10082	4.90578
R549	2.10082	4.90578
R550	0	0
R551	2.10082	4.90578
R552	0	2.4132
R553	0.0858967	2.7002
R554	0.189409	3.04137
R555	0.189409	3.32657
R556	0.275306	3.76104
R557	0.378818	4.30027
R558	0.530151	5.01181
R559	0.530151	5.75875
R560	0.530151	5.75875
R561	0.530151	5.75875
R562	0.530151	5.75875
R563	0.530151	16.216
R564	0.530151	16.216
R565	0.109418	6.20114
R566	0	4.95292
R567	0	4.95292
R568	0	4.95292
R569	0	4.95292
R570	0	4.95292
R571	0.0137592	5.60554
R571b	-42.2912	-18.1105
R572	21.0082	49.0578
R573	0	5.59178
R574	0	5.59178
R575	0.103512	31.4751
R576	0.103512	31.4751
R577	0.207024	5.43562
R578	0.207024	5.43562
R579	0.207024	5.43562
R580	0.207024	5.43562
R581	0.207024	5.43562
R582	0.207024	5.43562
R583	0.0192302	5.61101
R587	0.0192302	5.61101
R588	0.00547105	0.00547105
R589	0.00547105	0.00547105
R590	0	0
R591	-0.966847	31.4048
R592	0	0
R593	0	0
R594	0.0139229	0.0139229
R595	0.0139229	0.0139229
R596	0.0139229	0.0139229
R597	0.0139229	0.0139229
R598	0.0139229	0.0139229
R599	0.00243158	0.00243158
R600	0	0
R601	0	0
R602	0.0114913	0.0114913
R603	0.00419655	0.00419655
R604	0.00176497	0.00176497
R605	0	0
R606	0.00729474	0.00729474
R607	0.00729474	0.00729474
R608	0.00729474	0.00729474
R609	0	0
R610	0.00729474	0.00729474
R611	0.00729474	0.00729474
R612	0.00486316	0.00486316
R613	0.00486316	0.00486316
R614	0.00243158	0.00243158
R615	0	0
R616	0	0
R617	0	0
R618	6.53314	41.4294
R619	0	0
R620	0.0176155	0.0176155
R621	0.0176155	0.0176155
R622	0.0176155	0.0176155
R623	0.0176155	0.0176155
R624	0.0140924	0.0140924
R625	0.0140924	0.0140924
R626	0.0140924	0.0140924
R627	0.0140924	0.0140924
R628	0.00352311	0.00352311
R629	0.00352311	0.00352311
R630	0.00352311	0.00352311
R631	0.00352311	0.00352311
R632	0.000880777	0.000880777
R633	0.000880777	0.000880777
R634	0.00176155	0.00176155
R635	0.000880777	0.000880777
R636	0.000880777	0.000880777
R637	0.0176155	0.0176155
R638	0.0176155	0.0176155
R639	0.0176155	0.0176155
R640	0.0176155	0.0176155
R641	0.0176155	0.0176155
R642	0.0176155	0.0176155
R643	0.00604188	0.00604188
R644	0	0
R645	0	0
R646	0	0
R647	0	0
R648	0	0
R649	0.0139229	0.0139229
R650	0	0
R651	0	0
R652	0	0
R653	0	0
R654	0	0
R655	0	0
R656	0	0
R657	0	0
R658	0	0
R659	0	0
R660	0	0
R661	0	0
R662	0	0
R663	0	0
R672	0	0
R673	0	0
R674	0	0
R678	0.05456	0.0545604
R679	0.0509297	0.0509297
R680	0.0509297	0.0509297
R681	0.0509297	0.0509297
R682	0.0509297	0.0509297
R683	0.0509297	0.0509297
R684	0.0509297	0.0509297
R685	0.00615308	0.00615308
R686	0.00615308	0.00615308
R687	0.00615308	0.00615308
R688	0.00541175	0.00541175
R689	0.00541175	0.00541175
R690	0.00541175	0.00541175
R691	0.00541175	0.00541175
R692	0.00541175	0.00541175
R693	0.00541175	0.00541175
R694	0	0
R695	0.708082	0.708082
R696	0.708082	0.708082
R697	0.708082	0.708082
R698	-0.925985	-0.925984
R699	0.0370074	0.0370074
R700	0.00123358	0.00123358
R701	0.00123358	0.00123358
R702	0.00123358	0.00123358
R705	0.00123358	0.00123358
R706	0.00123358	0.00123358
R707	0.00123358	0.00123358
R708	0.00123358	0.00123358
R709	0.00123358	0.00123358
R710	0.00123358	0.00123358
R711	0.0370074	0.0370074
R712	-999.925	1000
R713	0.0370074	0.0370074
R714	-1000	999.925
R715	-0.0752485	-0.0752485
R716	0.0752485	0.0752485
R717	0.0752485	0.0752485
R718	0.0370074	0.0370074
R719	0.0370074	0.0370074
R722	0.0259052	0.0259052
R723	0.0370074	0.0370074
R724	0.0370074	0.0370074
R725	0.0370074	0.0370074
R726	0.0370074	0.0370074
R727	0.0370074	0.0370074
R728	0.0370074	0.0370074
R729	0.0370074	0.0370074
R730	0.0370074	0.0370074
R731	0.00123358	0.00123358
PROT	0.158646	0.158646
RNA	0.0266881	0.0266881
DNA	0.0163094	0.0163094
SM_MOL	0.0370668	0.0370668
PE	0.00444801	0.00444801
TAG	18.1224	42.303
PIMS	0.0296534	0.0296534
LAM	0.137888	0.137888
MAPC	0.154198	0.154198
P_L_GLX	0.0259467	0.0259467
CL	0	0
LM	0.00882485	0.00882485
TDM	0	0
TMM	0.036699	0.036699
DAT	0	0
PAT	0	0
MPD	0	0
DIM	0	0
PGL	0	0
GLUCAN	0	0
BIOMASSe	0.741335	0.741335
R923	0	0.00053435
R800	10	10
R801	0	0
R802	-1000	655.644
R803	-655.644	1000
R804	13.2147	20
R805	-19.5675	0
R806	-0.0481497	0
R807	0	0
R808	-1000	1
R809	-1.00053	0
R810	-1.0687e-06	0
R811	-0.889583	-0.889582
R812	0	1
R814	0	0
R815	1	1
R816	0.0308102	0.0308113
R817	-4.05648	0
R818	0	0
R819	0	0
R820	0.999999	1
R821	0.999999	1
R822	0.999999	1
R823	0	1
R824	0	0
R825	0	0
R826	0	0.374243
R827	0.0370069	1
R828	0	0
R829	0.999999	1
R830	0	1
R831	0	551.881
R832	0	551.881
R833	0	551.881
R834	0	551.881
R835	0	0.230432
R836	0	0
R837	0.999999	1
R838	0	1
R839	0	551.881
R840	0.999465	1
R841	0	1.06977e-06
R842	0	551.881
R843	0	551.881
R844	0	1000
R845	0	0
R847	0	0
R848	0	1
R849	0	1
R850	0	1
R851	0	0.999645
R852	0	0
R853	0.999999	1
R854	0	0
R855	0	0
R856	0	0
R857	0	0
R858	0	1
R859	0	0
R860	0	0
R861	0	0
R862	0	0
R863	0	1
R864	0	1
R865	0	0
R866	0.999999	1
R867	0	0
R868	0	1000
R869	0	1000
R870	0	1000
R871	0	1000
R872	1	1
R873	0	0
R874	0	1000
R875	0	1000
R876	0	0
R877	0	1000
R878	0	1000
R879	0	0
R880	0	0
R881	0.0412468	0.0412479
R882	0	1
R883	0	1000
R884	0	1000
R885	0	1
R886	0.999999	1000
R887	0	999
R888	0	1000
R889	0	827.822
R890	0	1000
R891	0	1000
R892	0	1000
R893	0.0209407	0.0209412
R894	0.0296657	0.0296668
R895	0	0
R896	0	0
R897	0	1000
R898	0	1000
R899	0	0
R900	0	0
R901	0	0
R902	0	1
R903	0	1.93253
R904	0	0.999645
R905	0	0
R906	0	0
R907	0	0
R908	0	0
R909	0	0
R910	0	0
R911	0	0
R912	0	0
R913	0	0
R914	0	0
R915	0	0
R916	0	0
R917	0	0
R918	0.00590614	1
R920	0	0
R921	0	0
R922	0	0
R924	0.000355251	0.000889602
R925	0	0.159057
R926	0	6.68523e-08
R927	0	0
R929	0	0
R930	0	0
R931	0	0
EX_9_HEXADECENOATE(e)	0	0
EX_9_OCTADECENOATE(e)	-1	-0.00590614
EX_ACAL(e)	0	1.00053
EX_AC(e)	-1	4.43174
EX_ADN(e)	0	0
EX_AD(e)	0	0
EX_AKG(e)	0	0
EX_ALA(e)	-1	-0.999999
EX_AN(e)	0	1.0687e-06
EX_ARG(e)	-1	-0.999999
EX_ASN(e)	-1	-0.999999
EX_ASP(e)	-1	-0.999999
EX_BIOTIN(e)	-0.159057	0
EX_CADA(e)	0	1.93253
EX_CELB(e)	0	0
EX_CITR(e)	0.889582	0.889583
EX_CIT(e)	-1	-0.000355252
EX_CO2(e)	0	19.5675
EX_CO_II(e)	-6.68522e-08	0
EX_CYS(e)	-0.374243	0
EX_DALA(e)	-1	-0.999999
EX_DAPIM(e)	-1	-0.0370069
EX_DA(e)	0	0
EX_DC(e)	0	0
EX_DGLU(e)	0	0
EX_DIN(e)	0	0
EX_DODECANOATE(e)	0	0
EX_DT(e)	0	0
EX_DU(e)	0	0
EX_EICOSANOATE(e)	0	0
EX_ELECTROPHILE[X](e)	0	0
EX_ETH(e)	-1	0
EX_FE3(e)	-0.000889602	-0.000889602
EX_FOR(e)	0	0.0481497
EX_FRU(e)	0	0
EX_FUM(e)	0	0
EX_GABA(e)	0	0
EX_GL3P(e)	0	0
EX_GLAC(e)	0	0
EX_GLC(e)	-1	0
EX_GLN(e)	-1	-0.999999
EX_GLUC(e)	0	0
EX_GLU(e)	-1	-0.999999
EX_GLYCOLATE(e)	0	0
EX_GLY(e)	-1	-0.999999
EX_GL(e)	-1	0
EX_GN(e)	0	0
EX_GSN(e)	0	0
EX_H2X(e)	0	0
EX_HEPTADECANOATE(e)	0	0
EX_HEXACOSANOATE(e)	0	0
EX_HEXADECANOATE(e)	0	0
EX_HEXANOATE(e)	0	0
EX_HIS(e)	-0.0329983	-0.0329979
EX_HYXN(e)	-1	-1
EX_ILE(e)	-1	-0.999999
EX_INS(e)	-1	-1
EX_LAC(e)	0	0
EX_LEU(e)	-0.142622	-0.142621
EX_LLAC(e)	0	0
EX_LYS(e)	-1	0.932533
EX_MAL(e)	0	0
EX_MAN(e)	0	0
EX_MET(e)	-0.230432	0
EX_MLT(e)	0	0
EX_MO2(e)	0	0
EX_NAC(e)	-0.0308113	-0.0308102
EX_NH3(e)	-10	-10
EX_NO2(e)	0	0
EX_NO3(e)	0	0
EX_NONADECANOATE(e)	0	0
EX_N_ACETYL_S_CONJUGATE(e)	0	0
EX_O2(e)	-20	-13.2147
EX_ORN(e)	-1	-0.999999
EX_PENTADECANOATE(e)	0	0
EX_PHE(e)	-0.0412479	-0.0412468
EX_PHOSPHATIDYLCHOLINE(e)	0	0
EX_PI(e)	-1	0
EX_PROPANOATE(e)	0	0
EX_PRO(e)	-1	-0.999999
EX_PYR(e)	-1	0
EX_RIB(e)	-1	-0.999465
EX_SER(e)	-1	-0.999999
EX_SLF(e)	-1.06977e-06	0
EX_SUCC(e)	0	8.1317
EX_SUC(e)	0	0
EX_T3(e)	0	4.05648
EX_TAGcat(e)	0	0
EX_TETRACOSANOATE(e)	0	0
EX_TETRADECANOATE(e)	0	0
EX_THR(e)	-1	-0.999999
EX_TRE(e)	-1	0
EX_TRP(e)	-0.0209412	-0.0209407
EX_TYR(e)	-0.0296668	-0.0296657
EX_URA(e)	0	0
EX_UREA(e)	0	0
EX_URI(e)	0	0
EX_VAL(e)	-1	-0.999999
EX_XAN(e)	0	0
Ht2r	-655.644	1000
EX_H(e)	-1000	655.644
R846	0	0
EX_CHOLESTEROL(e)	0	0
R932	0	0
R933	0	0
R934	0	0
R935	0	0
R936	0	0
R937	0	0
R938	0	0
R939	0	0
R940	0	0
R941	0	0
R668	0	0
R669	0	0
R670	0	0
SL_1_cyto	0	0
SL_1	0	0
