# Supplementary material for: A systematic evaluation of Mycobacterium tuberculosis Genome-Scale Metabolic Networks
Source: PLoS Comput Biol. 2020 Jun 15;16(6):e1007533. doi: 10.1371/journal.pcbi.1007533 (PMC7316355; doi:10.1371/journal.pcbi.1007533)
Supplement: S8 File — (ZIP) [file pcbi.1007533.s040.zip › YM_Essentiality(Minato_data)/results/iCG760_Minato_MtbYM_metricsctoff.xlsx]

## Sheet: Sheet1
LastNames	Metr_values
Model Genes	760
Evaluated Genes	624
True Positives	105
True Negatives	306
False Negatives	185
False Positives	28
Sensitivity	0.362069
Specificity	0.916168
Positive Predictive Value	0.789474
Negative Predictive Value	0.623218
Fall out	0.0838323
False Discovery Rate	0.210526
False Negative Rate	0.637931
Accuracy	0.658654
Mathews Correlation Coefficient	0.33886
Uncertain Genes	122
Too Small Genes	11
Not found genes	3
