# Supplementary material for: A systematic evaluation of Mycobacterium tuberculosis Genome-Scale Metabolic Networks
Source: PLoS Comput Biol. 2020 Jun 15;16(6):e1007533. doi: 10.1371/journal.pcbi.1007533 (PMC7316355; doi:10.1371/journal.pcbi.1007533)
Supplement: S8 File — (ZIP) [file pcbi.1007533.s040.zip › YM_Essentiality(Minato_data)/results/iCG760_Minato_MtbYM_metrics_roc.xlsx]

## Sheet: Sheet1
GR_Threshold_c	N_TN	N_TP	N_FN	N_FP	SENSITIVITY	SPECIFICITY	PPV	NPV	FALL_OUT	FDR	FNR	ACCURACY	MCC
0.005	306	105	185	28	0.362069	0.916168	0.789474	0.623218	0.0838323	0.210526	0.637931	0.658654	0.33886
0.01	306	105	185	28	0.362069	0.916168	0.789474	0.623218	0.0838323	0.210526	0.637931	0.658654	0.33886
0.015	306	105	185	28	0.362069	0.916168	0.789474	0.623218	0.0838323	0.210526	0.637931	0.658654	0.33886
0.02	306	105	185	28	0.362069	0.916168	0.789474	0.623218	0.0838323	0.210526	0.637931	0.658654	0.33886
0.025	306	105	185	28	0.362069	0.916168	0.789474	0.623218	0.0838323	0.210526	0.637931	0.658654	0.33886
0.03	306	105	185	28	0.362069	0.916168	0.789474	0.623218	0.0838323	0.210526	0.637931	0.658654	0.33886
0.035	306	105	185	28	0.362069	0.916168	0.789474	0.623218	0.0838323	0.210526	0.637931	0.658654	0.33886
0.04	306	105	185	28	0.362069	0.916168	0.789474	0.623218	0.0838323	0.210526	0.637931	0.658654	0.33886
0.045	306	105	185	28	0.362069	0.916168	0.789474	0.623218	0.0838323	0.210526	0.637931	0.658654	0.33886
0.05	306	105	185	28	0.362069	0.916168	0.789474	0.623218	0.0838323	0.210526	0.637931	0.658654	0.33886
0.055	305	105	185	29	0.362069	0.913174	0.783582	0.622449	0.0868263	0.216418	0.637931	0.657051	0.334301
0.06	305	105	185	29	0.362069	0.913174	0.783582	0.622449	0.0868263	0.216418	0.637931	0.657051	0.334301
0.065	305	105	185	29	0.362069	0.913174	0.783582	0.622449	0.0868263	0.216418	0.637931	0.657051	0.334301
0.07	305	105	185	29	0.362069	0.913174	0.783582	0.622449	0.0868263	0.216418	0.637931	0.657051	0.334301
0.075	305	105	185	29	0.362069	0.913174	0.783582	0.622449	0.0868263	0.216418	0.637931	0.657051	0.334301
0.08	305	105	185	29	0.362069	0.913174	0.783582	0.622449	0.0868263	0.216418	0.637931	0.657051	0.334301
0.085	305	111	179	29	0.382759	0.913174	0.792857	0.630165	0.0868263	0.207143	0.617241	0.666667	0.353816
0.09	305	111	179	29	0.382759	0.913174	0.792857	0.630165	0.0868263	0.207143	0.617241	0.666667	0.353816
0.095	305	111	179	29	0.382759	0.913174	0.792857	0.630165	0.0868263	0.207143	0.617241	0.666667	0.353816
0.1	305	111	179	29	0.382759	0.913174	0.792857	0.630165	0.0868263	0.207143	0.617241	0.666667	0.353816
0.105	305	111	179	29	0.382759	0.913174	0.792857	0.630165	0.0868263	0.207143	0.617241	0.666667	0.353816
0.11	305	111	179	29	0.382759	0.913174	0.792857	0.630165	0.0868263	0.207143	0.617241	0.666667	0.353816
0.115	305	111	179	29	0.382759	0.913174	0.792857	0.630165	0.0868263	0.207143	0.617241	0.666667	0.353816
0.12	305	111	179	29	0.382759	0.913174	0.792857	0.630165	0.0868263	0.207143	0.617241	0.666667	0.353816
0.125	305	111	179	29	0.382759	0.913174	0.792857	0.630165	0.0868263	0.207143	0.617241	0.666667	0.353816
0.13	305	111	179	29	0.382759	0.913174	0.792857	0.630165	0.0868263	0.207143	0.617241	0.666667	0.353816
0.135	305	111	179	29	0.382759	0.913174	0.792857	0.630165	0.0868263	0.207143	0.617241	0.666667	0.353816
0.14	305	111	179	29	0.382759	0.913174	0.792857	0.630165	0.0868263	0.207143	0.617241	0.666667	0.353816
0.145	305	111	179	29	0.382759	0.913174	0.792857	0.630165	0.0868263	0.207143	0.617241	0.666667	0.353816
0.15	305	111	179	29	0.382759	0.913174	0.792857	0.630165	0.0868263	0.207143	0.617241	0.666667	0.353816
0.155	305	111	179	29	0.382759	0.913174	0.792857	0.630165	0.0868263	0.207143	0.617241	0.666667	0.353816
0.16	305	111	179	29	0.382759	0.913174	0.792857	0.630165	0.0868263	0.207143	0.617241	0.666667	0.353816
0.165	305	111	179	29	0.382759	0.913174	0.792857	0.630165	0.0868263	0.207143	0.617241	0.666667	0.353816
0.17	305	111	179	29	0.382759	0.913174	0.792857	0.630165	0.0868263	0.207143	0.617241	0.666667	0.353816
0.175	305	111	179	29	0.382759	0.913174	0.792857	0.630165	0.0868263	0.207143	0.617241	0.666667	0.353816
0.18	305	111	179	29	0.382759	0.913174	0.792857	0.630165	0.0868263	0.207143	0.617241	0.666667	0.353816
0.185	305	111	179	29	0.382759	0.913174	0.792857	0.630165	0.0868263	0.207143	0.617241	0.666667	0.353816
0.19	305	111	179	29	0.382759	0.913174	0.792857	0.630165	0.0868263	0.207143	0.617241	0.666667	0.353816
0.195	305	111	179	29	0.382759	0.913174	0.792857	0.630165	0.0868263	0.207143	0.617241	0.666667	0.353816
0.2	305	111	179	29	0.382759	0.913174	0.792857	0.630165	0.0868263	0.207143	0.617241	0.666667	0.353816
0.205	305	111	179	29	0.382759	0.913174	0.792857	0.630165	0.0868263	0.207143	0.617241	0.666667	0.353816
0.21	305	111	179	29	0.382759	0.913174	0.792857	0.630165	0.0868263	0.207143	0.617241	0.666667	0.353816
0.215	305	111	179	29	0.382759	0.913174	0.792857	0.630165	0.0868263	0.207143	0.617241	0.666667	0.353816
0.22	305	111	179	29	0.382759	0.913174	0.792857	0.630165	0.0868263	0.207143	0.617241	0.666667	0.353816
0.225	305	111	179	29	0.382759	0.913174	0.792857	0.630165	0.0868263	0.207143	0.617241	0.666667	0.353816
0.23	305	111	179	29	0.382759	0.913174	0.792857	0.630165	0.0868263	0.207143	0.617241	0.666667	0.353816
0.235	305	111	179	29	0.382759	0.913174	0.792857	0.630165	0.0868263	0.207143	0.617241	0.666667	0.353816
0.24	305	111	179	29	0.382759	0.913174	0.792857	0.630165	0.0868263	0.207143	0.617241	0.666667	0.353816
0.245	305	111	179	29	0.382759	0.913174	0.792857	0.630165	0.0868263	0.207143	0.617241	0.666667	0.353816
0.25	305	111	179	29	0.382759	0.913174	0.792857	0.630165	0.0868263	0.207143	0.617241	0.666667	0.353816
0.255	305	111	179	29	0.382759	0.913174	0.792857	0.630165	0.0868263	0.207143	0.617241	0.666667	0.353816
0.26	305	111	179	29	0.382759	0.913174	0.792857	0.630165	0.0868263	0.207143	0.617241	0.666667	0.353816
0.265	305	111	179	29	0.382759	0.913174	0.792857	0.630165	0.0868263	0.207143	0.617241	0.666667	0.353816
0.27	305	111	179	29	0.382759	0.913174	0.792857	0.630165	0.0868263	0.207143	0.617241	0.666667	0.353816
0.275	305	111	179	29	0.382759	0.913174	0.792857	0.630165	0.0868263	0.207143	0.617241	0.666667	0.353816
0.28	305	111	179	29	0.382759	0.913174	0.792857	0.630165	0.0868263	0.207143	0.617241	0.666667	0.353816
0.285	305	111	179	29	0.382759	0.913174	0.792857	0.630165	0.0868263	0.207143	0.617241	0.666667	0.353816
0.29	305	111	179	29	0.382759	0.913174	0.792857	0.630165	0.0868263	0.207143	0.617241	0.666667	0.353816
0.295	305	111	179	29	0.382759	0.913174	0.792857	0.630165	0.0868263	0.207143	0.617241	0.666667	0.353816
0.3	305	111	179	29	0.382759	0.913174	0.792857	0.630165	0.0868263	0.207143	0.617241	0.666667	0.353816
0.305	305	114	176	29	0.393103	0.913174	0.797203	0.634096	0.0868263	0.202797	0.606897	0.671474	0.363451
0.31	305	116	174	29	0.4	0.913174	0.8	0.636743	0.0868263	0.2	0.6	0.674679	0.369833
0.315	305	116	174	29	0.4	0.913174	0.8	0.636743	0.0868263	0.2	0.6	0.674679	0.369833
0.32	305	116	174	29	0.4	0.913174	0.8	0.636743	0.0868263	0.2	0.6	0.674679	0.369833
0.325	305	116	174	29	0.4	0.913174	0.8	0.636743	0.0868263	0.2	0.6	0.674679	0.369833
0.33	305	116	174	29	0.4	0.913174	0.8	0.636743	0.0868263	0.2	0.6	0.674679	0.369833
0.335	305	116	174	29	0.4	0.913174	0.8	0.636743	0.0868263	0.2	0.6	0.674679	0.369833
0.34	305	116	174	29	0.4	0.913174	0.8	0.636743	0.0868263	0.2	0.6	0.674679	0.369833
0.345	305	116	174	29	0.4	0.913174	0.8	0.636743	0.0868263	0.2	0.6	0.674679	0.369833
0.35	305	116	174	29	0.4	0.913174	0.8	0.636743	0.0868263	0.2	0.6	0.674679	0.369833
0.355	305	116	174	29	0.4	0.913174	0.8	0.636743	0.0868263	0.2	0.6	0.674679	0.369833
0.36	305	116	174	29	0.4	0.913174	0.8	0.636743	0.0868263	0.2	0.6	0.674679	0.369833
0.365	305	116	174	29	0.4	0.913174	0.8	0.636743	0.0868263	0.2	0.6	0.674679	0.369833
0.37	305	116	174	29	0.4	0.913174	0.8	0.636743	0.0868263	0.2	0.6	0.674679	0.369833
0.375	305	116	174	29	0.4	0.913174	0.8	0.636743	0.0868263	0.2	0.6	0.674679	0.369833
0.38	305	116	174	29	0.4	0.913174	0.8	0.636743	0.0868263	0.2	0.6	0.674679	0.369833
0.385	305	116	174	29	0.4	0.913174	0.8	0.636743	0.0868263	0.2	0.6	0.674679	0.369833
0.39	305	116	174	29	0.4	0.913174	0.8	0.636743	0.0868263	0.2	0.6	0.674679	0.369833
0.395	305	116	174	29	0.4	0.913174	0.8	0.636743	0.0868263	0.2	0.6	0.674679	0.369833
0.4	305	116	174	29	0.4	0.913174	0.8	0.636743	0.0868263	0.2	0.6	0.674679	0.369833
0.405	305	116	174	29	0.4	0.913174	0.8	0.636743	0.0868263	0.2	0.6	0.674679	0.369833
0.41	305	116	174	29	0.4	0.913174	0.8	0.636743	0.0868263	0.2	0.6	0.674679	0.369833
0.415	305	116	174	29	0.4	0.913174	0.8	0.636743	0.0868263	0.2	0.6	0.674679	0.369833
0.42	305	116	174	29	0.4	0.913174	0.8	0.636743	0.0868263	0.2	0.6	0.674679	0.369833
0.425	305	116	174	29	0.4	0.913174	0.8	0.636743	0.0868263	0.2	0.6	0.674679	0.369833
0.43	305	116	174	29	0.4	0.913174	0.8	0.636743	0.0868263	0.2	0.6	0.674679	0.369833
0.435	305	116	174	29	0.4	0.913174	0.8	0.636743	0.0868263	0.2	0.6	0.674679	0.369833
0.44	305	116	174	29	0.4	0.913174	0.8	0.636743	0.0868263	0.2	0.6	0.674679	0.369833
0.445	305	116	174	29	0.4	0.913174	0.8	0.636743	0.0868263	0.2	0.6	0.674679	0.369833
0.45	305	119	171	29	0.410345	0.913174	0.804054	0.640756	0.0868263	0.195946	0.589655	0.679487	0.379347
0.455	305	119	171	29	0.410345	0.913174	0.804054	0.640756	0.0868263	0.195946	0.589655	0.679487	0.379347
0.46	305	119	171	29	0.410345	0.913174	0.804054	0.640756	0.0868263	0.195946	0.589655	0.679487	0.379347
0.465	305	119	171	29	0.410345	0.913174	0.804054	0.640756	0.0868263	0.195946	0.589655	0.679487	0.379347
0.47	305	119	171	29	0.410345	0.913174	0.804054	0.640756	0.0868263	0.195946	0.589655	0.679487	0.379347
0.475	305	119	171	29	0.410345	0.913174	0.804054	0.640756	0.0868263	0.195946	0.589655	0.679487	0.379347
0.48	305	119	171	29	0.410345	0.913174	0.804054	0.640756	0.0868263	0.195946	0.589655	0.679487	0.379347
0.485	305	119	171	29	0.410345	0.913174	0.804054	0.640756	0.0868263	0.195946	0.589655	0.679487	0.379347
0.49	305	119	171	29	0.410345	0.913174	0.804054	0.640756	0.0868263	0.195946	0.589655	0.679487	0.379347
0.495	305	119	171	29	0.410345	0.913174	0.804054	0.640756	0.0868263	0.195946	0.589655	0.679487	0.379347
0.5	305	119	171	29	0.410345	0.913174	0.804054	0.640756	0.0868263	0.195946	0.589655	0.679487	0.379347
0.505	305	119	171	29	0.410345	0.913174	0.804054	0.640756	0.0868263	0.195946	0.589655	0.679487	0.379347
0.51	305	119	171	29	0.410345	0.913174	0.804054	0.640756	0.0868263	0.195946	0.589655	0.679487	0.379347
0.515	305	119	171	29	0.410345	0.913174	0.804054	0.640756	0.0868263	0.195946	0.589655	0.679487	0.379347
0.52	305	119	171	29	0.410345	0.913174	0.804054	0.640756	0.0868263	0.195946	0.589655	0.679487	0.379347
0.525	305	119	171	29	0.410345	0.913174	0.804054	0.640756	0.0868263	0.195946	0.589655	0.679487	0.379347
0.53	305	119	171	29	0.410345	0.913174	0.804054	0.640756	0.0868263	0.195946	0.589655	0.679487	0.379347
0.535	305	119	171	29	0.410345	0.913174	0.804054	0.640756	0.0868263	0.195946	0.589655	0.679487	0.379347
0.54	305	119	171	29	0.410345	0.913174	0.804054	0.640756	0.0868263	0.195946	0.589655	0.679487	0.379347
0.545	305	119	171	29	0.410345	0.913174	0.804054	0.640756	0.0868263	0.195946	0.589655	0.679487	0.379347
0.55	305	119	171	29	0.410345	0.913174	0.804054	0.640756	0.0868263	0.195946	0.589655	0.679487	0.379347
0.555	305	119	171	29	0.410345	0.913174	0.804054	0.640756	0.0868263	0.195946	0.589655	0.679487	0.379347
0.56	305	119	171	29	0.410345	0.913174	0.804054	0.640756	0.0868263	0.195946	0.589655	0.679487	0.379347
0.565	305	119	171	29	0.410345	0.913174	0.804054	0.640756	0.0868263	0.195946	0.589655	0.679487	0.379347
0.57	305	119	171	29	0.410345	0.913174	0.804054	0.640756	0.0868263	0.195946	0.589655	0.679487	0.379347
0.575	305	119	171	29	0.410345	0.913174	0.804054	0.640756	0.0868263	0.195946	0.589655	0.679487	0.379347
0.58	305	119	171	29	0.410345	0.913174	0.804054	0.640756	0.0868263	0.195946	0.589655	0.679487	0.379347
0.585	305	119	171	29	0.410345	0.913174	0.804054	0.640756	0.0868263	0.195946	0.589655	0.679487	0.379347
0.59	305	119	171	29	0.410345	0.913174	0.804054	0.640756	0.0868263	0.195946	0.589655	0.679487	0.379347
0.595	305	119	171	29	0.410345	0.913174	0.804054	0.640756	0.0868263	0.195946	0.589655	0.679487	0.379347
0.6	305	119	171	29	0.410345	0.913174	0.804054	0.640756	0.0868263	0.195946	0.589655	0.679487	0.379347
0.605	305	119	171	29	0.410345	0.913174	0.804054	0.640756	0.0868263	0.195946	0.589655	0.679487	0.379347
0.61	305	119	171	29	0.410345	0.913174	0.804054	0.640756	0.0868263	0.195946	0.589655	0.679487	0.379347
0.615	305	119	171	29	0.410345	0.913174	0.804054	0.640756	0.0868263	0.195946	0.589655	0.679487	0.379347
0.62	305	119	171	29	0.410345	0.913174	0.804054	0.640756	0.0868263	0.195946	0.589655	0.679487	0.379347
0.625	305	119	171	29	0.410345	0.913174	0.804054	0.640756	0.0868263	0.195946	0.589655	0.679487	0.379347
0.63	305	119	171	29	0.410345	0.913174	0.804054	0.640756	0.0868263	0.195946	0.589655	0.679487	0.379347
0.635	305	119	171	29	0.410345	0.913174	0.804054	0.640756	0.0868263	0.195946	0.589655	0.679487	0.379347
0.64	305	119	171	29	0.410345	0.913174	0.804054	0.640756	0.0868263	0.195946	0.589655	0.679487	0.379347
0.645	305	119	171	29	0.410345	0.913174	0.804054	0.640756	0.0868263	0.195946	0.589655	0.679487	0.379347
0.65	305	120	170	29	0.413793	0.913174	0.805369	0.642105	0.0868263	0.194631	0.586207	0.68109	0.382504
0.655	305	120	170	29	0.413793	0.913174	0.805369	0.642105	0.0868263	0.194631	0.586207	0.68109	0.382504
0.66	305	120	170	29	0.413793	0.913174	0.805369	0.642105	0.0868263	0.194631	0.586207	0.68109	0.382504
0.665	305	120	170	29	0.413793	0.913174	0.805369	0.642105	0.0868263	0.194631	0.586207	0.68109	0.382504
0.67	305	120	170	29	0.413793	0.913174	0.805369	0.642105	0.0868263	0.194631	0.586207	0.68109	0.382504
0.675	305	120	170	29	0.413793	0.913174	0.805369	0.642105	0.0868263	0.194631	0.586207	0.68109	0.382504
0.68	305	120	170	29	0.413793	0.913174	0.805369	0.642105	0.0868263	0.194631	0.586207	0.68109	0.382504
0.685	305	120	170	29	0.413793	0.913174	0.805369	0.642105	0.0868263	0.194631	0.586207	0.68109	0.382504
0.69	305	120	170	29	0.413793	0.913174	0.805369	0.642105	0.0868263	0.194631	0.586207	0.68109	0.382504
0.695	305	120	170	29	0.413793	0.913174	0.805369	0.642105	0.0868263	0.194631	0.586207	0.68109	0.382504
0.7	305	120	170	29	0.413793	0.913174	0.805369	0.642105	0.0868263	0.194631	0.586207	0.68109	0.382504
0.705	305	120	170	29	0.413793	0.913174	0.805369	0.642105	0.0868263	0.194631	0.586207	0.68109	0.382504
0.71	305	120	170	29	0.413793	0.913174	0.805369	0.642105	0.0868263	0.194631	0.586207	0.68109	0.382504
0.715	305	120	170	29	0.413793	0.913174	0.805369	0.642105	0.0868263	0.194631	0.586207	0.68109	0.382504
0.72	305	120	170	29	0.413793	0.913174	0.805369	0.642105	0.0868263	0.194631	0.586207	0.68109	0.382504
0.725	305	120	170	29	0.413793	0.913174	0.805369	0.642105	0.0868263	0.194631	0.586207	0.68109	0.382504
0.73	305	120	170	29	0.413793	0.913174	0.805369	0.642105	0.0868263	0.194631	0.586207	0.68109	0.382504
0.735	305	120	170	29	0.413793	0.913174	0.805369	0.642105	0.0868263	0.194631	0.586207	0.68109	0.382504
0.74	305	120	170	29	0.413793	0.913174	0.805369	0.642105	0.0868263	0.194631	0.586207	0.68109	0.382504
0.745	305	120	170	29	0.413793	0.913174	0.805369	0.642105	0.0868263	0.194631	0.586207	0.68109	0.382504
0.75	305	120	170	29	0.413793	0.913174	0.805369	0.642105	0.0868263	0.194631	0.586207	0.68109	0.382504
0.755	305	120	170	29	0.413793	0.913174	0.805369	0.642105	0.0868263	0.194631	0.586207	0.68109	0.382504
0.76	305	120	170	29	0.413793	0.913174	0.805369	0.642105	0.0868263	0.194631	0.586207	0.68109	0.382504
0.765	305	120	170	29	0.413793	0.913174	0.805369	0.642105	0.0868263	0.194631	0.586207	0.68109	0.382504
0.77	305	120	170	29	0.413793	0.913174	0.805369	0.642105	0.0868263	0.194631	0.586207	0.68109	0.382504
0.775	305	121	169	29	0.417241	0.913174	0.806667	0.64346	0.0868263	0.193333	0.582759	0.682692	0.385653
0.78	305	121	169	29	0.417241	0.913174	0.806667	0.64346	0.0868263	0.193333	0.582759	0.682692	0.385653
0.785	305	121	169	29	0.417241	0.913174	0.806667	0.64346	0.0868263	0.193333	0.582759	0.682692	0.385653
0.79	305	121	169	29	0.417241	0.913174	0.806667	0.64346	0.0868263	0.193333	0.582759	0.682692	0.385653
0.795	305	121	169	29	0.417241	0.913174	0.806667	0.64346	0.0868263	0.193333	0.582759	0.682692	0.385653
0.8	305	121	169	29	0.417241	0.913174	0.806667	0.64346	0.0868263	0.193333	0.582759	0.682692	0.385653
0.805	305	123	167	29	0.424138	0.913174	0.809211	0.646186	0.0868263	0.190789	0.575862	0.685897	0.391932
0.81	305	123	167	29	0.424138	0.913174	0.809211	0.646186	0.0868263	0.190789	0.575862	0.685897	0.391932
0.815	305	123	167	29	0.424138	0.913174	0.809211	0.646186	0.0868263	0.190789	0.575862	0.685897	0.391932
0.82	305	123	167	29	0.424138	0.913174	0.809211	0.646186	0.0868263	0.190789	0.575862	0.685897	0.391932
0.825	305	123	167	29	0.424138	0.913174	0.809211	0.646186	0.0868263	0.190789	0.575862	0.685897	0.391932
0.83	305	123	167	29	0.424138	0.913174	0.809211	0.646186	0.0868263	0.190789	0.575862	0.685897	0.391932
0.835	305	123	167	29	0.424138	0.913174	0.809211	0.646186	0.0868263	0.190789	0.575862	0.685897	0.391932
0.84	305	123	167	29	0.424138	0.913174	0.809211	0.646186	0.0868263	0.190789	0.575862	0.685897	0.391932
0.845	305	124	166	29	0.427586	0.913174	0.810458	0.647558	0.0868263	0.189542	0.572414	0.6875	0.395061
0.85	305	124	166	29	0.427586	0.913174	0.810458	0.647558	0.0868263	0.189542	0.572414	0.6875	0.395061
0.855	305	124	166	29	0.427586	0.913174	0.810458	0.647558	0.0868263	0.189542	0.572414	0.6875	0.395061
0.86	305	125	165	29	0.431034	0.913174	0.811688	0.648936	0.0868263	0.188312	0.568966	0.689103	0.398184
0.865	305	125	165	29	0.431034	0.913174	0.811688	0.648936	0.0868263	0.188312	0.568966	0.689103	0.398184
0.87	305	125	165	29	0.431034	0.913174	0.811688	0.648936	0.0868263	0.188312	0.568966	0.689103	0.398184
0.875	305	125	165	29	0.431034	0.913174	0.811688	0.648936	0.0868263	0.188312	0.568966	0.689103	0.398184
0.88	305	125	165	29	0.431034	0.913174	0.811688	0.648936	0.0868263	0.188312	0.568966	0.689103	0.398184
0.885	305	125	165	29	0.431034	0.913174	0.811688	0.648936	0.0868263	0.188312	0.568966	0.689103	0.398184
0.89	305	125	165	29	0.431034	0.913174	0.811688	0.648936	0.0868263	0.188312	0.568966	0.689103	0.398184
0.895	305	125	165	29	0.431034	0.913174	0.811688	0.648936	0.0868263	0.188312	0.568966	0.689103	0.398184
0.9	305	125	165	29	0.431034	0.913174	0.811688	0.648936	0.0868263	0.188312	0.568966	0.689103	0.398184
0.905	305	125	165	29	0.431034	0.913174	0.811688	0.648936	0.0868263	0.188312	0.568966	0.689103	0.398184
0.91	305	125	165	29	0.431034	0.913174	0.811688	0.648936	0.0868263	0.188312	0.568966	0.689103	0.398184
0.915	305	125	165	29	0.431034	0.913174	0.811688	0.648936	0.0868263	0.188312	0.568966	0.689103	0.398184
0.92	305	125	165	29	0.431034	0.913174	0.811688	0.648936	0.0868263	0.188312	0.568966	0.689103	0.398184
0.925	305	125	165	29	0.431034	0.913174	0.811688	0.648936	0.0868263	0.188312	0.568966	0.689103	0.398184
0.93	305	125	165	29	0.431034	0.913174	0.811688	0.648936	0.0868263	0.188312	0.568966	0.689103	0.398184
0.935	305	125	165	29	0.431034	0.913174	0.811688	0.648936	0.0868263	0.188312	0.568966	0.689103	0.398184
0.94	305	125	165	29	0.431034	0.913174	0.811688	0.648936	0.0868263	0.188312	0.568966	0.689103	0.398184
0.945	298	127	163	36	0.437931	0.892216	0.779141	0.646421	0.107784	0.220859	0.562069	0.68109	0.37483
0.95	297	129	161	37	0.444828	0.889222	0.777108	0.648472	0.110778	0.222892	0.555172	0.682692	0.377047
0.955	297	129	161	37	0.444828	0.889222	0.777108	0.648472	0.110778	0.222892	0.555172	0.682692	0.377047
0.96	296	129	161	38	0.444828	0.886228	0.772455	0.647702	0.113772	0.227545	0.555172	0.68109	0.372955
0.965	296	129	161	38	0.444828	0.886228	0.772455	0.647702	0.113772	0.227545	0.555172	0.68109	0.372955
0.97	296	129	161	38	0.444828	0.886228	0.772455	0.647702	0.113772	0.227545	0.555172	0.68109	0.372955
0.975	295	131	159	39	0.451724	0.883234	0.770588	0.64978	0.116766	0.229412	0.548276	0.682692	0.375241
0.98	295	131	159	39	0.451724	0.883234	0.770588	0.64978	0.116766	0.229412	0.548276	0.682692	0.375241
0.985	295	131	159	39	0.451724	0.883234	0.770588	0.64978	0.116766	0.229412	0.548276	0.682692	0.375241
0.99	295	131	159	39	0.451724	0.883234	0.770588	0.64978	0.116766	0.229412	0.548276	0.682692	0.375241
0.995	295	131	159	39	0.451724	0.883234	0.770588	0.64978	0.116766	0.229412	0.548276	0.682692	0.375241
