# Supplementary material for: A systematic evaluation of Mycobacterium tuberculosis Genome-Scale Metabolic Networks
Source: PLoS Comput Biol. 2020 Jun 15;16(6):e1007533. doi: 10.1371/journal.pcbi.1007533 (PMC7316355; doi:10.1371/journal.pcbi.1007533)
Supplement: S8 File — (ZIP) [file pcbi.1007533.s040.zip › YM_Essentiality(Minato_data)/results/iEK1011_2.0_Minato_MtbYM_metricsctoff.xlsx]

## Sheet: Sheet1
LastNames	Metr_values
Model Genes	1013
Evaluated Genes	858
True Positives	152
True Negatives	509
False Negatives	180
False Positives	17
Sensitivity	0.457831
Specificity	0.967681
Positive Predictive Value	0.899408
Negative Predictive Value	0.738752
Fall out	0.0323194
False Discovery Rate	0.100592
False Negative Rate	0.542169
Accuracy	0.770396
Mathews Correlation Coefficient	0.5211
Uncertain Genes	137
Too Small Genes	12
Not found genes	6
