# Supplementary material for: A systematic evaluation of Mycobacterium tuberculosis Genome-Scale Metabolic Networks
Source: PLoS Comput Biol. 2020 Jun 15;16(6):e1007533. doi: 10.1371/journal.pcbi.1007533 (PMC7316355; doi:10.1371/journal.pcbi.1007533)
Supplement: S8 File — (ZIP) [file pcbi.1007533.s040.zip › YM_Essentiality(Minato_data)/results/iEK1011_Minato_MtbYM_FVA.xlsx]

## Sheet: Sheet1
Rxns	FVAmin	FVAmax
2AGPEAT160	0	3.90224e-05
2AGPEAT180	0	3.90224e-05
5DGLCNR	0	0
AACPS10	0.0302839	0.030284
AACPS11	0.00317941	0.00318529
AACPS3	0.14099	0.141795
ABTA	0	6.00345e-05
ACACT1r	0	1.02618e-07
ACALD	1.12988	1.1334
ACBIPGT	0	9.87597e-07
ACCC	0.0232201	0.0232201
ACChex_1	0.0232201	0.0232201
ACGAMPM	-9.45999e-05	0
ACGAMT	0.000360165	0.000360166
ACGK	0	7.80449e-05
ACGS	0	0
ACHBS	0.960228	0.961316
ACKr	0	0.000445971
ACLS	0	0.00031218
ACODA	0	0
ACONT	5.68125	5.68333
ACOTA	-7.80449e-05	0
ACP1_FMN	0	7.80449e-05
ACPS1	0	0
ACS	0	6.64212e-05
ACS2	0	0
ACYSBMNt	0	0
ADA	0	7.80449e-05
ADCL	0	1.2742e-05
ADCPS1	0	9.75256e-07
ADCPS2	0	0
ADCS	0	1.2742e-05
ADCYRS	0	9.87597e-07
ADK1	-999.107	0.893853
ADK2	0	1000
ADMDC	0	0
ADNCYC	0	3.90224e-05
ADNK1	0	0.0531204
ADNK3	0	0.0531204
ADNK4	0	0.0531204
ADOCBIK	0	9.87597e-07
ADOCBLS	0	9.87597e-07
ADPT	0	3.90224e-05
ADSK	0	7.80449e-05
ADSL1r	0.0540455	0.0541235
ADSL2r	0.209665	0.209669
ADSS	0.0540455	0.0541235
AFTA	0.000360165	0.000360166
AGDC	0	9.45999e-05
AGMT	0	0
AGPAT160	0.14099	0.141787
AGPAT160190	0.0182452	0.0182453
AGPAT190	0.00601934	0.00601935
AGPR	-7.80449e-05	0
AHCi	0.0530423	0.0530683
AHCYSNS	0	0
AHMMPS	0.000394162	0.000394162
AICART	0.209665	0.209674
AIRCr	0.209665	0.209669
AKGDb	0	0.00026015
ALAALAD	0	7.80449e-05
ALAALAr	0.0205353	0.0206134
ALAD_L	0	1000
ALAR	0.0410707	0.041695
ALAt2r	0.999376	1
ALDD1	0	0
ALDD19xr	0	8.67165e-05
ALDD2x	0	9.45999e-05
AMAOTr	0	0
AMID4	0	0
AMMQT8	0.00555373	0.00581389
AMMQT8_2	0	0.00026015
AMPTASECG	0	2.6015e-05
ANPRT	0	8.7201e-06
ANS	0	8.7201e-06
AOXSr	0	0
APRAUR	0.0172938	0.0172948
ARACHTA	0	3.99718e-06
ARB_Dabc	0	0
ARBabc	0	0.00010406
ARBt2r	-0.00010406	0
ARGDC	0	0
ARGDr	0.152191	0.152256
ARGSL	0	3.90224e-05
ARGSS	0	3.90224e-05
ARGt5r	0.263148	0.26575
ASAD	-0.00101447	-0.000967174
ASNN	0.97629	0.976538
ASNS1	0	3.90224e-05
ASNt2r	0.999792	1
ASP1DC	0.00965696	0.0102813
ASPCT	0.152216	0.152231
ASPK	0.000967174	0.00101447
ASPO5	0.0139497	0.0141898
ASPTA	1.47586	1.47648
ASPt2r	0.999792	1
AST	0.0516005	0.054202
ATPPRT	0	8.69581e-06
ATPS4r	24.1409	24.143
BACCL	0	0
BALAt2r	-0.000624359	0
BDH	-1.02546e-07	0
BETALDHx	0	0
BMNMSHS	0	0
BMNt	0	0
BPNT	0	7.80449e-05
BTS2	-3.43432e-06	0
BTS3r	-3.43432e-06	0
CAATPS	0	0.00031218
CAT	0	0.000120069
CAt4	-0.000624359	0
CBIAT	0	0
CBLAT	0	0
CBPS	0	2.6015e-05
CDAPPA160	0	3.90224e-05
CDAPPA160190	0	3.90224e-05
CDAPPA190	0	3.90224e-05
CDPMEK	0.234285	0.234302
CDPPT160	0	2.6015e-05
CDPPT160190	0.00610211	0.00610213
CHLabc	0	3.90224e-05
CHOLD	0	0
CHORM	0	1.3573e-05
CHORS	0.00899329	0.00900686
CHRPL	0.00317941	0.00318529
CIGAMS	0.0064544	0.00645441
CITL	0	9.45999e-05
CITabc	0.999805	1
CLPNS160190	0.00288674	0.00288675
CMCBTFL	0.00186819	0.00197933
CMCBTFU	0.00186819	0.00197933
CMLDC	0	0
CO2t	-16.8489	0
COAt	-3.21835e-06	0
COBALTt5	-9.87597e-07	0
COCHL	0	9.87597e-07
COt	0	0.000780449
CPC6R	0	0
CPPPGO	0	8.51786e-06
CRNabc	0	0
CS	4.68125	4.68333
CTPS1	0	0.141557
CTPS2	0	0.141557
CYANST	0	0
CYO1a	0	39.5863
CYO1b	0	39.5863
CYRDAAT	0	9.87597e-07
CYRDAR2	0	4.93799e-07
CYSS	0	2.838e-05
CYSTL	0	0.723037
CYSTS	0.0281049	0.751171
CYTBD	0.152061	39.7393
CYTBD2	0	39.5871
CYTD	0	3.90224e-05
CYTDK2	0	7.80449e-05
CYTDt2	-1.36921e-05	0
CYTK1	0.265823	0.266642
CYTK2	0	3.90224e-05
Clt	0	0
Cuabc	0	3.90224e-05
Cut1	0	3.90224e-05
DADA	0	7.80449e-05
DADK	-0.00172052	-0.00168149
DAGK160	0	7.80449e-05
DALAOX	0	0.00015609
DALAt2r	-0.000624359	0
DAPDC	0	3.71642e-05
DAPE	0.000967174	0.00100434
DASYN160	0.137423	0.138242
DASYN160190	0.0148959	0.0149349
DASYN190190	0.0028626	0.00290162
DB4PS	0.0345877	0.0345897
DBTS	0	0
DCPDP	0	0
DCPDPP	0.0255717	0.0255718
DCPDPS	0	0.0168554
DCPE	0.0255717	0.0255718
DCPT	0.0255717	0.0255718
DCTPD	0	7.80449e-05
DCTPD2	0	7.80449e-05
DCYTD	0	0
DDPA	0.00899329	0.00901482
DESAT16	0	1.5609e-05
DESAT18_1	0	7.43285e-05
DGC3D	0	0
DGK1	0	0
DHAD1	0	0.00031218
DHAD2	0.960228	0.961316
DHDPRy	0.000967174	0.00100434
DHDPS	0.000967174	0.00100434
DHFR_copy1	-1000	0.00541973
DHFS	0.000394162	0.000394162
DHNAOT	0.00581388	0.00581389
DHNPA_1	0	0.000394162
DHNPA2r	0	0.000394162
DHORTS	-0.152231	-0.152216
DHPPDA	0	0.0172948
DHPPDA2	0	0.0172948
DHPS2	0	0.000394162
DHQTi	0.00899329	0.00901482
DHQS	0.00899329	0.00901482
DMATT	0.0234575	0.0234618
DMPPS	0	0.234302
DNMPPA	0.000394162	0.000394162
DNTPPA	0.000394162	0.000394162
DPCOAK	0.00965696	0.00966018
DPPS	0	0.0168554
DPR	0.00965696	0.00966018
DRPA	0	1.37373e-05
DSERt2	0.99976	1
DTMPK	0.00502556	0.00506458
DURIK1	0	0
DURIPP	0	0
DUTPDP	0	3.90224e-05
DXPRIi	0.234285	0.234302
DXPS	0.234679	0.234696
ENO	6.37496	6.37511
ETHAt	-0.0031218	0
EX_acysbmn_e	0	0
EX_ala_B_e	0	0.000624359
EX_ala__D_e	0	0.000624359
EX_ala__L_e	-1	-0.999376
EX_arab__D_e	0	0
EX_arab__L_e	0	0
EX_arg__L_e	-0.26575	-0.263148
EX_asn__L_e	-1	-0.999792
EX_asp__L_e	-1	-0.999792
EX_atp_e	0	0
EX_bmn_e	0	0
EX_ca2_e	0	0
EX_chol_e	0	0
EX_cit_e	-1	-0.999805
EX_cl_e	0	0
EX_co2_e	0	16.8489
EX_coa_e	0	3.21835e-06
EX_cobalt2_e	-9.87597e-07	0
EX_crn_e	0	0
EX_cu2_e	0	0
EX_cytd_e	0	1.36921e-05
EX_etha_e	0	0.0031218
EX_fe2_e	0	0
EX_fe3_e	-0.00197933	-0.00197081
EX_fum_e	0	0.00020812
EX_gal_e	0	0
EX_glc__D_e	-1	-0.999965
EX_glu__L_e	-1	-0.999913
EX_gly_e	-0.834354	-0.832793
EX_glyb_e	0	0
EX_glyc3p_e	0	0
EX_glyc_e	-1	-0.999916
EX_gthrd_e	0	0
EX_h2_e	4.06557	4.06791
EX_h2co3_e	0	16.8489
EX_h2o_e	2.56188	19.4128
EX_h2s_e	0	3.00173e-05
EX_h_e	-14.1863	-14.179
EX_hdca_e	0	0
EX_his__L_e	-0.0369183	-0.0369031
EX_id3acald_e	0	0.000390224
EX_ile__L_e	0.792858	0.794047
EX_k_e	0	0
EX_lac__L_e	0	0.000624359
EX_lcts_e	0	0
EX_leu__L_e	-0.100861	-0.100712
EX_lys__L_e	-0.0388281	-0.0387907
EX_mal__L_e	0	0.00020812
EX_malt_e	0	0
EX_malthp_e	0	0
EX_meoh_e	0	0
EX_met__L_e	-0.0624265	-0.0623794
EX_mg2_e	0	0
EX_na1_e	0	0
EX_nh4_e	11.2333	11.2437
EX_no2_e	0	7.09499e-05
EX_no3_e	0	0
EX_no_e	0	0
EX_o2_e	-20	-19.9999
EX_ocdca_e	-0.108256	-0.108165
EX_orn_e	-1	-0.999844
EX_pac_e	0	8.67165e-05
EX_pdima_e	0	3.99718e-06
EX_phdca_e	0	5.87909e-06
EX_phe__L_e	-0.0237867	-0.0236864
EX_pi_e	-0.655753	-0.65574
EX_ppa_e	0	0
EX_ppdima_e	0	2.32104e-06
EX_pro__L_e	-1	-0.998959
EX_pyr_e	-1	-0.99976
EX_rib__D_e	-1	-0.999911
EX_ser__D_e	-1	-0.99976
EX_ser__L_e	-1	-0.99976
EX_skm_e	0	2.15296e-05
EX_so4_e	-0.0032303	-0.00318975
EX_succ_e	11.3676	11.3723
EX_tartr__L_e	0	0
EX_thr__L_e	-1	-0.998959
EX_tre_e	-1	-0.999986
EX_trp__L_e	-0.0103054	-0.00990641
EX_tsul_e	0	0
EX_ttdca_e	0	0
EX_tyr__L_e	-0.0160404	-0.0160273
EX_val__L_e	-0.111218	-0.110758
EX_ac_e	0.00600843	0.006549
EX_4abz_e	-0.000394162	-0.00038142
EX_for_e	0	0.00031218
EX_akg_e	0	4.87781e-05
EX_gua_e	0	0
EX_ad_e	0	0
ADtr	0	0
EX_urea_e	0	0
FACOAE140_1	0	3.90224e-05
FACOAE160	0	3.90224e-05
FACOAE180	0	3.90224e-05
FACOAL140_1	0	3.90224e-05
FACOAL160	0.00722449	0.00726351
FACOAL161	-0.165432	-0.164626
FACOAL180	0	7.43285e-05
FACOAL181_2	0.248825	0.248929
FACOAL200	0	3.99718e-06
FACOAL80	-0.0842737	-0.0834664
FACOALPHDCA	-0.00318529	-0.00317941
FACOALPREPH	-3.99718e-06	3.90224e-05
FAH4	0	0
FAMPL1	0.00797141	0.00797637
FAMPL2	0.00526452	0.00526947
FAMPL3	0.00417762	0.00418257
FAMPL4	0.00108542	0.00108542
FAMPL5	0.0047112	0.00471615
FAO1	0	1.26902e-05
FAO10	0	2.55885e-05
FAO11	0	2.55885e-05
FAO2	0	1.08021e-05
FAO3	0	2.12367e-05
FAS100	0.00600752	0.00678796
FAS120	0.00600752	0.00678796
FAS140	0.00600752	0.00678796
FAS160	0	0.000780449
FAS161	0	1.53029e-05
FAS180	0	1.65174e-05
FAS181	0	1.26388e-05
FAS200	0.0115864	0.0115984
FAS240_L	0.0751903	0.0751904
FAS260	0.0751903	0.0751904
FAS80_L	0	2.6912e-05
FASPHDCA	0.00317941	0.00318529
FASm1601	0.000579418	0.000579419
FASm180	0.0774858	0.0774859
FASm1801	0.000579418	0.000579419
FASm2001	0.000579418	0.000579419
FASm2002	0.00362432	0.00362432
FASm220	0.00386278	0.00387078
FASm2201	0.000579418	0.000579419
FASm2202	0.00362432	0.00362432
FASm240	0	7.99436e-06
FASm2401	0.000579418	0.000579419
FASm2402	0.00362432	0.00362432
FASm260	0	7.99436e-06
FASm2601	0.000579418	0.000579419
FASm2602	0.00115884	0.00115884
FASm280	0	7.99436e-06
FASm2801	0.000579418	0.000579419
FASm2802	0.00115884	0.00115884
FASm300	0.00115884	0.00115884
FASm3001	0	0
FASm320	0.00115884	0.00115884
FASm340	0.00115884	0.00115884
FBA	2.74984	2.7499
FBP	0	7.80449e-05
FCLPA	0	0
FCLT	0	8.51786e-06
FCLT2	0	8.51786e-06
FCOAH2	0	3.90224e-05
FDH	0	0.000390224
FE3Ri	0.000788323	0.000792582
FETRANS	-8.51786e-06	0
FHL	4.06557	4.06791
FMNAT	0.00635586	0.00635587
FOLD3	0	0.000394162
DHFR_copy2	0	1000
FOMETRi	-7.80449e-05	0
FORMCOAL	-0.000195112	3.90224e-05
FRD	1.63718	1000
FRD2	0	0.000445971
FRD3	0	0.000445971
FRRPPDIMAS	0	0
FTHFCL	0	7.80449e-05
FTHFD	0	0.000195112
FUM	-1.39182	-1.38766
FUMt2r	-0.00020812	0
G16MTM1	0.00610211	0.00610213
G16MTM10	0.000568578	0.000568579
G16MTM2	0	0.00261527
G16MTM4	0.00125442	0.00125442
G16MTM5	0.000596662	0.000596663
G16MTM6	0.00265862	0.00527389
G16MTM7	0.00265862	0.00265863
G16MTM8	0.0018836	0.0018836
G16MTM9	0.00119234	0.00119234
G1PACT	0.162671	0.162766
G1PTT	0.000360165	0.000360166
G1SAT	0.00315329	0.00322144
G3PAT160	0	1.23881e-05
G3PAT190	0.00601934	0.00601935
G5SADs	1.15206	1.15229
G5SD	0	7.80449e-05
G5SD2	0	7.80449e-05
G6PDH2r	0	0.000100703
GALFT	0.000360165	0.000360166
GALKr	0	0
GALT	0	0
GALUi	0.0140031	0.0140811
GALt2	0	0
GAPD	6.37496	6.37511
GARFT	0.21006	0.210063
GCCa	0	0.459512
GCCb	0	0.459512
GCCc	0	0.459512
GF6PTA	0.162671	0.162672
GFUCS	0	0
GGLUCT2	0	2.6015e-05
GHMT2r	0	0.000624359
GK1	0.0355731	0.0356121
GLCabc	0.999965	1
GLGC	0	0.00015609
GLNS	0	7.80449e-05
GLNSP1	0	0
GLNSP2	0	0
GLNSP3	0	0
GLU5K	0	7.80449e-05
GLUCYS	0	2.6015e-05
GLUDC	0	6.00345e-05
GLUDxi	-993.292	6.85413
GLUPRT	0.21006	0.210063
GLUR	-0.0205354	-0.0205353
GLUSy	0.0767641	0.218842
GLUt2r	0.999913	1
GLXO1	0	0.000195112
GLYBabc	0	0
GLYC3Pabc	0	0
GLYCK	0	7.80449e-05
GLYCL	0	0.459512
GLYCTO1	0	0.00015609
GLYCTO2	0	0.000788325
GLYCTO3	0	0.000788325
GLYCTO4	0	0.000445971
GLYCt	-1	-0.999916
GLYK	0.993737	0.993899
GLYt2r	0.832793	0.834354
GMAND	0	0
GMPS2	0.15562	0.155636
GMT1	0.00185108	0.00185108
GND	0	0.000100703
GPDDA2	0.132226	0.133023
GRTT	0.0234575	0.0234618
GSNK	0	7.80449e-05
GTHOr	-1000	0
GTHRDt2_1	0	0
GTHS	0	2.6015e-05
GTMLT	0	2.6015e-05
GTPCI	0.000394162	0.000394162
GTPCII	0	0.0172948
GTPCII2	0	0.0172948
GTPDPK	0	2.6015e-05
GTPH1	0	3.90224e-05
GUACYC	0	3.90224e-05
GUAD	0	1.5609e-05
GUAPRT	0	2.6015e-05
H2CO3D	0	16.8489
H2CO3TP	-16.8489	0
H2Ot	-19.4128	-2.56188
H2St1	0	3.00173e-05
H2td	4.06557	4.06791
HCO3E	1.12631	1.12943
HCYSMT	0	2.6015e-05
HDCAt2	0	0
HEX1	0	7.80449e-05
HISTD	0	8.69581e-06
HISTP	0	8.69581e-06
HISt2r	0.0369031	0.0369183
HMBS	0.000394162	0.000402679
HMPK1	0	0.000420177
HMPK2	0	0.000420177
HMPK3	0	0.000420177
HMPK4	0	0.000420177
HOPNTAL	0	0
HPPK	0	0.000394162
HPPK2	0	0.000394162
HSDy	-4.72999e-05	0
HSERTA	0	2.29544e-05
HSK	0	4.72999e-05
HSST	0	4.72999e-05
HSTPT	0	8.69581e-06
HXPRT	0	2.6015e-05
ICDHyr	5.68125	5.68333
ICHORS	0.00581388	0.00581399
ICL	0	0.000111493
ID3ACALDt	0	0.000390224
IG3PS	0	8.69581e-06
IGAMD	0.0064544	0.00645441
IGPDH	0	8.69581e-06
IGPS	0	8.7201e-06
ILETA	-0.837273	-0.836083
ILEt2r	-0.794047	-0.792858
IMPC	-0.209674	-0.209665
IMPD	0.15562	0.155621
INDPYRD	0	0.000390224
INSH	0	3.90224e-05
INSK	0	7.80449e-05
IPDDI	-0.21084	0.0234618
IPDPS	0	0.234302
IPMD	0	0.000148657
IPPMIa	-0.000148657	0
IPPMIb	-0.000148657	0
IPPS	0	0.000148657
KARA1	-0.00031218	0
KARA2	0.960228	0.961316
Kabc	0	7.80449e-05
Kt1	0	1000
LACZ	0	0
LCTSabc	0	0
LDH_L	-39.7161	-0.129885
LEUTA	-0.000148657	0
LEUt2r	0.100712	0.100861
LO	0	3.85407e-05
LPLIPAL2E160	0.132226	0.133023
LPLIPAL2E180	0	0
LYSt5r	0.0387907	0.0388281
L_LACD	0	0.00015609
L_LACD2	0	39.5863
L_LACD3	0	39.5863
L_LACt2r	-0.000624359	0.00015609
L_LACt3	0	0.00015609
MALS	0	0.000195112
MALT	0	0.869368
MALTHPabc	0	0
MALTabc	0	0
MALt2r	-0.00020812	0
MAN1PT	0	7.80449e-05
MAN1PT2	0.0340361	0.0341143
MAN6PI	-0.0809531	-0.0809529
MANAT1	0.000828232	0.0034435
MANAT2	0	0.00261527
MANAT3	0.000627702	0.000627704
MCBTS_1	0	5.1309e-08
MCBTS2_1	0	5.12728e-08
MCBTS3	0	0
MCD	0	7.80449e-05
MCOATA	0.358701	0.358748
MDFDH	0	0
MDH	-3.13044	-1.38766
ME1	0	1.74174
MECDPDH	0.234155	0.234302
MECDPS	0.234285	0.234302
MEOHt2	0	0
MEPCT	0.234285	0.234302
METAT	0.0701391	0.0701651
METOX1s	0	9.45999e-05
METOX2s	0	9.45999e-05
METS	0.0249058	0.0249496
METSOXR1	0	9.45999e-05
METSOXR2	0	9.45999e-05
METabc	0.0623794	0.0624265
MGt5	0	0
MHPGLUT	0	0
MI1PP	0	0.00612813
MI1PS	0	0.00610213
MI3PP	0	0.00610213
MMCD	0	7.80449e-05
MME_1	-8.67165e-05	0
MMM2r	-8.67165e-05	0
MMSAD1	0	0.000148657
MMSAD2	0	0
MN6PP	0.0468387	0.0468388
MNDNS1	0	0
MNDNS2	0	0
MOHMT	0.00965696	0.00966018
MPML	0	0
MSHAMID	0	0
MSHOXH	0	0
MSHS	0.0064544	0.00645441
MTAN	0	0
MTHFC	0.419725	0.41992
MTHFD	0.419725	0.41992
MTHFR2	0.0249058	0.0249496
MTI	0.115805	0.985252
MYC1CYC1	0.00797141	0.00797637
MYC1CYC2	0.00526452	0.00526947
MYC1CYC3	0.00417762	0.00418257
MYC1CYC4	0.00108542	0.00108542
MYC1CYC5	0.0047112	0.00471615
MYC1M1	0.00108542	0.00108542
MYC1M2	0.0047112	0.00471615
MYC2CYC1	0.00797141	0.00797637
MYC2CYC2	0.00526452	0.00526947
MYC2CYC3	0.00417762	0.00418257
MYCON1	0.00797141	0.00797637
MYCON2	0.00526452	0.00526947
MYCON3	0.00417762	0.00418257
MYCON4	0.00108542	0.00108542
MYCON5	0.0047112	0.00471615
MYCSacp50	0.00797141	0.00797637
MYCSacp56	0.00634994	0.00635489
MYCSacp58	0.00889376	0.00889378
MYCTR	-1000	0
MYCTR2	0	1000
NADH10	0	39.5863
NADH2r	-21.9316	1000
NADH5	0	39.5863
NADH9	0	0.000445971
NADK	0.00670075	0.00670076
NADS2	0.0141898	0.0141898
NADTRHD	0	1000
NAKtr	0	1000
NAPRT	0	9.87597e-07
NARK	0	7.09499e-05
NAt	-1000	0
NDPK1	-6.25528	-4.46002
NDPK2	0.20908	0.214577
NDPK3	0.256264	0.257478
NDPK4	0.00538573	0.00542475
NDPK5	0.00955842	0.0626788
NDPK6	-0.00502557	3.90224e-05
NDPK7	0.00955842	0.00963646
NDPK8	0.00502556	0.00506458
NH4OHDs	0	0.133023
NH4t	-11.2437	-11.2333
NNAM	0	0
NNATr	0.0141898	0.0141898
NNDMBRT	0	9.87597e-07
NNDPR	0.0141898	0.0141898
NO	0	0
NO3R1	0	0
NO3R2	0	0
NOt	0	0
NPHS	0.00581388	0.00581389
NTD1	0	0
NTD10	0	2.6015e-05
NTD11	0	7.80449e-05
NTD2	0	7.80449e-05
NTD3	0	0
NTD4	0	7.80449e-05
NTD5	0	7.80449e-05
NTD6	0	0
NTD7	0	7.80449e-05
NTD8	0	0
NTD9	0	7.80449e-05
NTPP2	0	3.90224e-05
NTPP3	0	3.90224e-05
NTPP4	0	3.90224e-05
NTPP5	0	3.90224e-05
NTPP7	0	3.90224e-05
NTPP8	0	3.90224e-05
NTPTP1	0	0
NTPTP2	0	3.90224e-05
NTRIR2x	0	0.133023
NTRIRx	0	0.133023
NTRIRy	0	0.133023
O16RHAT	0.000360165	0.000360166
O2t	19.9999	20
OCBT	-0.152231	-0.152191
OCDCAt2	0.108165	0.108256
OCOAT1	-1.02618e-07	0
OMCDC	0	0.000148657
OMPDC	0.152216	0.152231
OPAH	0	2.6015e-05
ORNTA	1.15206	1.15229
ORNTAC	0	7.80449e-05
ORNt	0.999844	1
ORPT	-0.152231	-0.152216
OXACOAL	0	0.000195112
OXCDC	0	0.000195112
OXGDC	0	6.00345e-05
P5CD	2.08317	2.08429
P5CR	0	0.000445971
P5CRx	0	0.000445971
PACt2r	-8.67165e-05	0
PANTS	0.00965696	0.00966018
PAPA160	0	7.80449e-05
PAPPT1	0.00978408	0.0097841
PAPPT2	0.00978408	0.0097841
PAPPT3	0.000485804	0.000485805
PAPSR	-0.00318976	-0.00311171
PATS	0.00061637	0.000616371
PC	0	7.80449e-05
PC11M	0	9.87597e-07
PC17M	0	9.87597e-07
PC20M	0	9.87597e-07
PC6AR	0	9.87597e-07
PC6YM	0	9.87597e-07
PC8XM	0	9.87597e-07
PDE1	0	3.90224e-05
PDE4	0	3.90224e-05
PDH	0	0.000390224
PDHa	0	0.000390224
PDHbr	0	0.000390224
PDHcr	0.124145	0.124535
PDIMAS	0	3.99718e-06
PDIMAT	0	3.99718e-06
PDX5POi	0	0
PEAMNO	0	8.67165e-05
PEPCK_re	-6.33529	-4.59347
PFK	2.74984	2.74998
PFL	4.0133	4.01564
PGAMT	-0.162766	-0.162671
PGCD	0	7.80449e-05
PGI	2.62798	2.62808
PGK	-6.37511	-6.37496
PGL	0	0.000100703
PGLS	0	0
PGLYCP	0	0
PGM	-6.37511	-6.37496
PGMT	-0.0145193	0.855005
PGPP160	0.00319616	0.00319616
PGPP160190	0.00879375	0.00879376
PGPP190	0.0028626	0.0028626
PGPPT3	0.00048137	0.000481371
PGSA160	0.00319616	0.00319616
PGSA160190	0.00879375	0.00879376
PGSA190	0.0028626	0.0028626
PHDCATA	-0.00318529	-0.00317941
PHDCAt	-5.87909e-06	0
PHETA1	-1.3573e-05	0
PHEt2r	0.0236864	0.0237867
PHTHDLS	0	3.99718e-06
PHTHDLS2	0	2.32104e-06
PHTHS	0	3.99718e-06
PHTHS2	0	2.32104e-06
PHYCBOXL	0	8.67165e-05
PIabc	0.65574	0.655753
PLCD	0	2.6015e-05
PLIPA1E160	0.132226	0.133045
PLIPA1E180	0	3.90224e-05
PMANM	-0.0341143	-0.0341142
PMDPHT	0.0172938	0.0172948
PMPK	0.000394162	0.000420177
PNCDC	0	0
PNTK	0.00965696	0.00966018
PPA	1.57485	1.57657
PPAtr	0	0
PPBNGS	0.00157665	0.00161072
PPCDC	0.00965696	0.00966018
PPCOAC	0.124145	0.124231
PPDIMAS	0	2.32104e-06
PPDIMAT	0	2.32104e-06
PPDK	0	7.80449e-05
G6PP	-2.65835	-1.78883
PPK2	0	1000
PPNCL3	0.00965696	0.00966018
PPND	0	1.31168e-05
PPNDH	0	1.3573e-05
PPPGO	0	8.51786e-06
PPTGS	0	0
PPTGS_TB1	0.00928743	0.00928745
PPTGS_TB2	0.00928743	0.00928745
PRAGSr	0.21006	0.210063
PRAIS	0.21006	0.210063
PRAIi	0	8.7201e-06
PRAMPC	0	8.69581e-06
PRASCSi	0.209665	0.209669
PRATPP	0	8.69581e-06
PRDX	0	0
PREPHACPH	0	3.90224e-05
PREPPACPH	0	2.32104e-06
PREPTHS	0	3.99718e-06
PREPTHS2	0	2.32104e-06
PREPTTA	-3.99718e-06	3.90224e-05
PRFGS	0.21006	0.210063
PRMICI	0	8.69581e-06
PROD2	0.930952	0.932438
PROabc	0	0.00010406
PROt2r	0.998959	1
PRPPS	0.402038	0.402077
PSCVT	0.00899329	0.00900686
PSD160	0.134227	0.135024
PSERT	0	7.80449e-05
PSP_L	0	7.80449e-05
PSSA160	0.134227	0.135024
PTAr	-0.000445971	0
PTPATi	0.00965696	0.00966018
PUNP1	-1.16812e-05	7.80449e-05
PUNP2	-7.80449e-05	0
PUNP3	0	2.6015e-05
PUNP4	0	0
PUNP5	-7.80449e-05	1.16812e-05
PUNP6	0	7.80449e-05
PUNP7	0	2.6015e-05
PYAM5PO	0	0
PYDXNO	0	0
PYDXO	0	0
PYK	0	1.74174
PYRDC	0	0.000390224
PYRt2	0.99976	1
QRr	-978.615	21.9316
QULNS	0.0141898	0.0141898
R05217	0	9.87597e-07
R05219	0	9.87597e-07
R05224_2	0	9.87597e-07
RBFK	0.0172938	0.0173719
RBFSa	0.0345877	0.0345897
RBFSb	0.0172938	0.0172948
RBK	0.989208	0.989336
RIBabc	0.999911	1
RNDR1	0.00674608	0.00674609
RNDR2	0.00955842	0.00955844
RNDR3	0.00955842	0.00963646
RNDR4	0	0.00502557
RNTR4	0	0.00502557
RPE	0.36539	0.365517
RPI	0.399978	0.400038
RPPDIMAS	0	0
RRPPDIMAS	0	0
RZ5PP	0	9.87597e-07
SADH	0.0516005	0.054202
SADT	0.00318975	0.0032303
SDPDS	0.000967174	0.00100434
SDPTA	-0.00100434	-0.000967174
SERAT	0	2.838e-05
SERD_D	0.99976	1
SERD_L	0	0.723037
SERt2r	0.99976	1
SGDS	0.0516005	0.054202
SGSAD	0.0516005	0.054202
SHCHD2	0.000394162	0.000394162
SHCHD3	0	0
SHCHF	0.000394162	0.000394162
SHK3Dr	0.00899329	0.00901482
SHKK	0.00899329	0.00900686
SHSL1	-0.0281398	-0.0281049
SHSL4r	0.0280927	0.0281806
SKMt2	-2.15296e-05	0
SOTA	0.0516005	0.054202
SPMS	0	0
SPODM	0	0
SSALx	0	6.00345e-05
SSALy	0	6.00345e-05
SUCBZL	0.00581388	0.00581389
SUCBZS	0.00581388	0.00581389
SUCCt2r	-11.3723	-11.3676
SUCD1	0	998.363
SUCOAS	-9.66369	-9.66161
SULabc	0.00318975	0.0032303
TALA	0.187192	0.187255
TARTD	0	0
TARTRt7	0	0
TATS	0.000579418	0.000579419
TDMS1	0.00163084	0.00163085
TDMS2	0.00108542	0.00108542
TDMS3	0.00107257	0.00108247
TDMS4	0.000543943	0.000543944
TDPDRE	0.000360165	0.000360166
TDPDRR	0.000360165	0.000360166
TDPGDH	0.000360165	0.000360166
THDPS	0.000967174	0.00100434
THFGLUS	0	0
THMDP	0	1.95112e-05
THRD_L	0.932095	0.933183
THRS	0	4.72999e-05
THRt2r	0.998959	1
THZPSN	0.000394162	0.000394162
TKT1	0.187192	0.187255
TKT2	0.178199	0.178262
TMDK1	0	7.80449e-05
TMDPP	0	0
TMDS	0	0.00502557
TMHAS1	0.000544928	0.000544929
TMHAS2	0.000541972	0.000541973
TMHAS3	0.000543943	0.000543944
TMHAS4	0.000540494	0.000540495
TMHAS5	0	0
TMHAS6	0	0
TMN	0	2.6015e-05
TMPK	0.000394162	0.000413673
TMPPP	0.000394162	0.000420177
TPI	3.68157	3.68165
TRDR	0.0308885	0.0309831
TRE6PP	0	7.80449e-05
TRE6PS	0.00319813	0.00327617
TRESULT	0.00318975	0.00318976
TREabc	0.999986	1
TRIATS	0	0
TRPS1	0	8.7201e-06
TRPS2	0	8.7201e-06
TRPS3	0	8.7201e-06
TRPTA	0	0.000390224
TRPt2r	0.00990641	0.0103054
TSULabc	0	0
TTDCAt2	0	0
TYRTA	-1.31168e-05	0
TYRt2r	0.0160273	0.0160404
UAAGDS	0.000485804	0.000485805
UAAGLS1	0.00978408	0.0097841
UAAGLS2	0.00978408	0.0097841
UAGCVT	0.0219114	0.0219115
UAGDP	0.0492613	0.0492614
UAGPT1	0.00978408	0.0097841
UAGPT2	0.00978408	0.0097841
UAGPT3	0.000485804	0.000485805
UAMAGS	0.020054	0.020054
UAMAS	0.020054	0.020054
UAMRH	0.00048137	0.000481371
UAPGR	0.0219114	0.0219115
UDCPDP	0.0354302	0.0354303
UDCPDPS	0	0.0168554
UDPDPS	0	0.0168554
UDPDPS2	0	0.0168554
UDPG4E	0.010805	0.010805
UDPGALM	0.010805	0.010805
UDPGD	0	0
UGAGDS	0.00048137	0.000481371
UGGPT3	0.00048137	0.000481371
UGLDDS1_1	0.00978408	0.0097841
UGLDDS2_2	0.00978408	0.0097841
UGMAGS	0.00048137	0.000481371
UGMAS	0.00048137	0.000481371
UGMDDS	0.000485804	0.000485805
UGMDDS2	0.00048137	0.000481371
UMPK	0.173112	0.173151
UPP3MT	0.000394162	0.000395149
UPP3S	0.000394162	0.000402679
UPPDC1	0	8.51786e-06
UPPDC2	0	0
UPPRT	0	9.87597e-07
UREA	0	0
URIDK2r	-0.00502557	-0.00498654
URIK2	0	7.80449e-05
VALTA	-999.251	0.749365
VALt2r	0.110758	0.111218
XPPT	0	2.6015e-05
XYLK	0	0
YUMPS	0	9.43426e-07
S7PI	0	1.38746e-05
GMHEPK	0	1.38746e-05
HMEDS	0	0.000130075
HMEDR	0	0.000130075
FRTT	0.00581388	0.0226735
MCITD	0	8.67165e-05
MCITS	0	8.67165e-05
MICITDr	0	8.67165e-05
MCITL2	0	8.67165e-05
GLNabc	0.99948	1
TREP	0	0.869368
HDECH	-0.160032	-0.159235
DTBTST	0	6.86864e-06
IPDPUDCT	0	0.0168554
AHSERL2	0	2.29544e-05
PYDXS	0	0
PLPS	0	0
PDBL_3	0	0
PDBL_4	0	0
EX_ni2_e	0	0
NIt5	0	0
EX_mn2_e	0	0
Mn2t	0	0.00015609
2O4EH	0	0
G6PDH3	0	0
2PLS	0	0
LPPGS	0	0
DMHDRFS_1	0	0
LPFPLT	0	0
GF4GL_7	0	0
GF4GL_1	0	0
CPMPS	0	0
FAD_1	0	0
FAD_2	0	0
FAD_3	0	0
FAD_4	0	0
FAD_5	0	0
FAD_6	0	0
FAD_7	0	0
FAD_8	0	2.21404e-05
FAD_9	0.0834664	0.0842737
FAD_10	0.0834664	0.0842737
FAD_11	0	2.97314e-05
FAD_12	0	2.97314e-05
FAD_13	0	2.97314e-05
FAD_14	0.248872	0.248929
FAD_15	0.0834664	0.0842737
FAD_16	0.0834664	0.0842737
FAD_17	0.0834664	0.0842737
FAD_18	0.0834664	0.0842737
FAD_19	0.0834664	0.0842737
FAD_20	0	0
FAD_21	0	0
FAD_22	0	0
FAD_23	0	0
FAD_24	0	0
FAD_25	0	0
FAD_26	0	0
FAD_27	0	0
HIBD	0	0.000148657
ALDR	0	0
AL4D	0	0
MANT1	0	0
ARABT	0	0
HOAS	0	0
SR1	0	0
MGSA	0	3.90224e-05
ALCD22_L	-3.90224e-05	0
GLYCS_I	0	3.90224e-05
GLYCS_II	0	3.90224e-05
LCADi	0	3.90224e-05
CYST_II	0	2.6682e-05
NTP3	0	7.80449e-05
ISCS	0.000788323	0.000788325
GLYTRS	0	0
SELCYSS	0	0
TYRTRS	0	0
BIOMASS__2	0.492702	0.492703
ECHA20	0	0
CHOL1	0	0
FADE282	0	0
HOPNTAL2_1	0	0
ECHA192	0	0
HSA	0	0
FADB3	0	0
FADB2	0	0
CHCD	0	0
HDAD	0	0
CHOD	0	0
3HSA	0	0
HSAC	0	0
HSAE	0	0
HIAA	0	0
IPDAB	0	0
KSH	0	0
ECHA193	0	0
CYP1	0	0
HIPB	0	0
HIPA	0	0
CHOLCOA	0	0
ECHA191	0	0
FADE30	0	0
CYP3	0	0
CYP2	0	0
PRCOA1	0	0
FADE281	0	0
FADD3	0	0
KSTD	0	0
FADD17	0	0
FADE51	0	0
FADE52	0	0
HIAt	0	0
MACCOAT	0.123996	0.124231
ACCOAC	1.00213	1.00529
CHSTEROLt_1	0	0
EX_chsterol_e	0	0
MOEA1	0	0
MPTAT	0	0
MOBA	0	0
MOAE1	0	0
MOEB1	0	0
MOBDabc	0	3.90224e-05
MOBDabc_rev	0	3.90224e-05
PHBADA	0	0
PHBADB	0	0
PHBADC	0	0
PHBADD	0	0
MI3PS	0.0064544	0.0125565
NAGINSP	0.0064544	0.00645441
NAGINS	0.0064544	0.00645441
LAT	0	0
KGD2	-9.71678	-9.71522
ASPO6	0	0.000240138
ECOAH12	0	0.000148657
FADE233	0	0.000148657
BKDC	0	0.000148657
BKDA2	0	0.000148657
3HBCOAHL	0	0.000148657
AKGDa	0	0.00026015
ACt2r_1	-0.006549	-0.00600843
EX_4hba_e	0.000394162	0.000394162
4HBAt	-0.000394162	-0.000394162
4ABZt	-0.000394162	-0.00038142
CHLabc_rev	0	3.90224e-05
GCALDD	0.000788323	0.000788325
PYDXNtr	0	0
EX_pydxn_e	0	0
GLYALDDr	0	7.80449e-05
FORt	-0.00031218	0
GLYCLTt	-0.00031218	0
EX_glyclt_e	0	0.00031218
NO3t3	0	0
ROSFE	0	0
MNabc_rev	0	0.00015609
ADOCBIAH	-9.87597e-07	0
ADOCBLabc	-9.87597e-07	0
COB2	0	0
CBL2OR_1	0	0
DRBK	0	1.37373e-05
5DOAN_1	0	1.37373e-05
AKGt2r_1	-4.87781e-05	0
EX_co_e	0	0.000780449
PHEMEt	0.000779805	0.000788325
EX_pheme_e	-0.000788325	-0.000779805
HEMEOS	0.000788323	0.000788325
HEMEAS	0.000394162	0.000394162
GSEALD	0.00315329	0.00322144
CPPPGO2_1	0	0
EX_hia_e	0	0
L_LACDcm_1	0.129885	0.133023
FPRA	19.43	19.4332
COCO2	-0.000780449	0
ACALDt	-0.000624359	0
EX_acald_e	0	0.000624359
NMO	0.129885	0.133023
OCDCEAt	0.253678	0.253782
EX_ocdcea_e	-0.253782	-0.253678
UREAt_2	0	0
PAPA1	0	0
PAPA2	0	0
MMPL8	0	0
PKS2	0.00315329	0.0031533
MAS3	0.00315329	0.0031533
EX_gln__L_e	-1	-0.99948
SIRA2	-4.05428e-05	0
APSR	0.00311171	0.0032303
SHSL2r	0	4.05428e-05
CYSK2_I	0	0
CYSM_I	0	1.58467e-05
CYSM_II	0	1.58467e-05
CYSO_I	0	1.58467e-05
CYSO_II	0	1.58467e-05
THMP	0	2.6015e-05
VIUB	0	0.000102618
MBTK3	0	5.1309e-08
MBTG	0	1.02618e-07
MBTA3	0	0
ALCD2ir	-1	-0.999554
ETOHt3	-1	-0.999554
EX_etoh_e	-1	-0.999554
MTAP	0	0
PKS122	0	0
PKS121	0	0
ORNDC	0	0
MBTA1	0	5.1309e-08
HACD9	0.123996	0.124231
ECOAH9ir	0.123996	0.124231
ACOADH1	0.123996	0.124231
BKDC1	0.123996	0.124231
MAK	0.115805	0.115962
GLGE	0.115805	0.115962
TREY	0	7.80449e-05
GLGB	0.115884	0.115962
GLGP	0	7.80449e-05
AMYL2	0	0.00015609
DHORDi	0	0.00015609
SHCHCS3	0.00581388	0.00581389
SEPHCHCS	0.00581388	0.00581389
SALSYN	0	1.02618e-07
APPLDHr	0	9.87597e-07
AOBUTDs	0	9.87597e-07
THRD	0	9.87597e-07
EX_adocbl_e	0	9.87597e-07
DMBI	0	9.87597e-07
BARB	-9.87597e-07	0
HETZK	0	2.6015e-05
GLYDHDA_copy1	-0.000899816	0
EX_mobd_e	0	0
TBSYNLDPS	0	4.28818e-06
TBSNLS1	0	4.28818e-06
TBSNLS2	0	4.28818e-06
TBSNLS3	0	4.28818e-06
3M2OPLOXRD	0.123996	0.124231
BPNT2	0	7.80449e-05
G3PD5	0	39.5863
G3PD1ir	-0.94594	38.6403
G3PT	0	7.80449e-05
DHORD2	0.152061	0.152231
PPAKr	0	0
PTA2	0	0
EMB	0.000360165	0.000360166
BTNTe	0	0
EX_btn_e	0	0
GLYDHDA_copy2	-0.000899816	0
OPP	0.00581388	0.00581389
HEXTT	0.00581388	0.00581389
PPTT	0.00581388	0.00581389
GGTT	0.00581388	0.00581389
ACYP_2	0	7.80449e-05
GTPDPDP	0	2.6015e-05
PPGPPDP	0	2.6015e-05
AKGDH	0	0.00026015
EX_nodcoa_e	0	0
NODCOAt	0	0
EX_octscoa_e	0	0
OCTSCOAt	0	0
ATPM	1	1
VPAMTr	-999.261	0.739559
EGTB	0	6.53095e-06
EGTC	0	6.53095e-06
EGTE	0	6.53095e-06
TMDS3	0	0.00502557
MHUD1	0	0
OTSB1	0	1.97895e-05
MYCOPP	0.0145347	0.0145545
TMMYCO	0	1.97895e-05
MYCOE	0.0145347	0.0145545
PPM1	0.0145347	0.0145347
PEPA	0	0
NADDP_1	0	3.90224e-05
NMNAT_1	0	3.90224e-05
EGTD	0	6.53095e-06
ACONMT	0	0
MANPGH	0	0
EPH	0	0
FBPA	0	9.89476e-06
DGTP8DETOX	0	0
DGTP8OXO	0	0
GTP8OXO	0	0
TAG	0	0
LIPY	0	0
LIPW	0	0
CHOLK_1	0	0
PC_TBt	0	0
BIRA	0	3.90224e-05
ACCD3	0	3.90224e-05
ACCA3	0	3.90224e-05
GMHEPPA	0	1.38746e-05
ALCD19y	-7.80449e-05	0
EX_pc_TB_e	0	0
DM_ergoth_c	0	6.53095e-06
DM_tbsinol_c	0	4.28818e-06
DM_isotbsinol_13S_c	0	4.28818e-06
DM_isotbsinol_13R_c	0	4.28818e-06
DM_psd5p_c	0	9.43426e-07
DM_cpppg1_c	0	0
DM_scys__L_c	0	0
DM_gmhep1p_c	0	1.38746e-05
