# Supplementary material for: A systematic evaluation of Mycobacterium tuberculosis Genome-Scale Metabolic Networks
Source: PLoS Comput Biol. 2020 Jun 15;16(6):e1007533. doi: 10.1371/journal.pcbi.1007533 (PMC7316355; doi:10.1371/journal.pcbi.1007533)
Supplement: S8 File — (ZIP) [file pcbi.1007533.s040.zip › YM_Essentiality(Minato_data)/results/iEK1011_Minato_MtbYM_genecompctoff.xlsx]

## Sheet: Sheet1
Vector_LocusNames	InsilicoEssential	ExperimentalEssential	Confusion_Matrix
Rv2573	E	NE	FP
Rv2589	NE	NE	TN
Rv1135A	NE	NE	TN
Rv1323	NE	NE	TN
Rv3535c	NE	NE	TN
Rv0254c	NE	NE	TN
Rv3280	E	E	TP
Rv3285	E	E	TP
Rv3799c	E	E	TP
Rv3441c	E	E	TP
Rv1302	E	E	TP
Rv3002c	NE	NE	TN
Rv3003c	NE	E	FN
Rv3470c	NE	NE	TN
Rv0409	NE	NE	TN
Rv1820	NE	NE	TN
Rv3509c	NE	NE	TN
Rv1475c	NE	E	FN
Rv1655	NE	E	FN
Rv3310	NE	NE	TN
Rv3667	NE	NE	TN
Rv0812	NE	E	FN
Rv2236c	NE	NE	TN
Rv0013	NE	E	FN
Rv1005c	NE	E	FN
Rv0255c	NE	NE	TN
Rv0386	NE	NE	TN
Rv1120c	NE	NE	TN
Rv1264	NE	NE	TN
Rv1318c	NE	NE	TN
Rv1319c	NE	NE	TN
Rv1320c	NE	NE	TN
Rv1625c	NE	NE	TN
Rv1647	NE	NE	TN
Rv1900c	NE	NE	TN
Rv2212	NE	NE	TN
Rv2435c	NE	NE	TN
Rv3645	NE	E	FN
Rv2202c	NE	E	FN
Rv2208	NE	NE	TN
Rv2584c	NE	NE	TN
Rv1286	E	E	TP
Rv0777	E	E	TP
Rv0357c	E	E	TP
Rv3792	E	E	TP
Rv2182c	NE	E	FN
Rv2483c	NE	NE	TN
Rv1652	NE	E	FN
Rv3248c	E	E	TP
Rv0091	NE	NE	TN
Rv0423c	E	E	TP
Rv0957	E	E	TP
Rv3276c	E	E	TP
Rv2215	NE	E	FN
Rv2911	NE	NE	TN
Rv3330	NE	NE	TN
Rv2981c	E	E	TP
Rv2780	NE	NE	TN
Rv3423c	E	E	TP
Rv1895	NE	NE	TN
Rv2259	NE	NE	TN
Rv3045	NE	NE	TN
Rv0147	NE	NE	TN
Rv0458	NE	NE	TN
Rv0768	NE	NE	TN
Rv3293	NE	NE	TN
Rv1263	NE	NE	TN
Rv2888c	NE	NE	TN
Rv3175	NE	NE	TN
Rv3375	NE	NE	TN
Rv2467	NE	NE	TN
Rv1609	NE	E	FN
Rv0032	NE	NE	TN
Rv1409	NE	E	FN
Rv2531c	NE	NE	TN
Rv1001	NE	NE	TN
Rv1659	NE	E	FN
Rv1658	NE	E	FN
Rv2320c	NE	NE	TN
Rv3708c	E	E	TP
Rv1538c	NE	E	FN
Rv2201	NE	E	FN
Rv0346c	NE	NE	TN
Rv2127	NE	NE	TN
Rv3601c	E	E	TP
Rv1380	NE	E	FN
Rv3709c	E	E	TP
Rv1595	E	E	TP
Rv0337c	NE	E	FN
Rv2121c	NE	E	FN
Rv1304	NE	E	FN
Rv1305	NE	E	FN
Rv1307	NE	E	FN
Rv1308	NE	E	FN
Rv1309	NE	E	FN
Rv1310	NE	E	FN
Rv0522	NE	NE	TN
Rv0223c	NE	NE	TN
Rv2131c	NE	E	FN
Rv1589	NE	E	FN
Rv0107c	NE	NE	TN
Rv1908c	NE	E	FN
Rv1607	NE	NE	TN
Rv2849c	NE	NE	TN
Rv1383	NE	E	FN
Rv1384	NE	E	FN
Rv2289	NE	NE	TN
Rv1011	E	E	TP
Rv3756c	NE	NE	TN
Rv3757c	NE	NE	TN
Rv3758c	NE	NE	TN
Rv3759c	NE	NE	TN
Rv0948c	NE	NE	TN
Rv1885c	NE	NE	TN
Rv2540c	E	E	TP
Rv2130c	E	E	TP
Rv2498c	NE	NE	TN
Rv3075c	NE	NE	TN
Rv1822	E	E	TP
Rv1348	E	E	TP
Rv1349	E	E	TP
Rv2895c	E	NE	FP
Rv0464c	NE	NE	TN
Rv0771	NE	NE	TN
Rv1239c	NE	NE	TN
Rv2070c	NE	NE	TN
Rv2388c	NE	NE	TN
Rv0889c	NE	NE	TN
Rv0896	NE	E	FN
Rv1699	E	E	TP
Rv0390	NE	E	FN
Rv0815c	NE	NE	TN
Rv2291	NE	NE	TN
Rv3117	NE	NE	TN
Rv3283	NE	NE	TN
Rv2194	E	E	TP
Rv2195	E	E	TP
Rv2196	E	E	TP
Rv1451	E	E	TP
Rv2193	E	E	TP
Rv2200c	E	E	TP
Rv3043c	E	E	TP
Rv1336	NE	NE	TN
Rv2334	NE	NE	TN
Rv0075	NE	NE	TN
Rv2294	NE	NE	TN
Rv1077	NE	NE	TN
Rv1620c	NE	E	FN
Rv1621c	NE	E	FN
Rv1622c	E	E	TP
Rv3315c	NE	NE	TN
Rv1712	E	E	TP
Rv0143c	NE	NE	TN
Rv0092	NE	NE	TN
Rv0103c	NE	NE	TN
Rv0499	NE	NE	TN
Rv2252	NE	NE	TN
Rv1905c	NE	NE	TN
Rv1704c	NE	NE	TN
Rv1293	NE	E	FN
Rv2726c	E	E	TP
Rv2881c	E	E	TP
Rv1940	E	NE	FP
Rv2136c	E	NE	FP
Rv3807c	E	NE	FP
Rv3790	E	E	TP
Rv3791	E	E	TP
Rv3806c	E	E	TP
Rv0321	NE	NE	TN
Rv2178c	E	E	TP
Rv3229c	NE	E	FN
Rv0824c	NE	E	FN
Rv1094	NE	E	FN
Rv1714	NE	NE	TN
Rv1928c	NE	NE	TN
Rv0189c	NE	E	FN
Rv2773c	E	E	TP
Rv2753c	E	E	TP
Rv2763c	NE	E	FN
Rv2447c	E	E	TP
Rv0534c	E	E	TP
Rv1381	NE	E	FN
Rv1207	NE	NE	TN
Rv2537c	E	E	TP
Rv2538c	E	E	TP
Rv2173	NE	NE	TN
Rv3383c	NE	NE	TN
Rv1110	NE	E	FN
Rv1631	E	E	TP
Rv0478	NE	NE	TN
Rv3247c	E	E	TP
Rv2870c	E	E	TP
Rv2682c	NE	E	FN
Rv3379c	NE	NE	TN
Rv1023	NE	E	FN
Rv0098	NE	NE	TN
Rv1618	NE	NE	TN
Rv2605c	NE	NE	TN
Rv0035	NE	NE	TN
Rv0099	NE	NE	TN
Rv0119	NE	E	FN
Rv0166	NE	NE	TN
Rv0214	NE	NE	TN
Rv0270	NE	NE	TN
Rv0404	NE	E	FN
Rv0551c	NE	NE	TN
Rv0852	NE	NE	TN
Rv1058	NE	NE	TN
Rv1185c	NE	NE	TN
Rv1206	NE	NE	TN
Rv1427c	NE	NE	TN
Rv1521	NE	NE	TN
Rv1529	NE	NE	TN
Rv1549	NE	NE	TN
Rv1550	NE	NE	TN
Rv1750c	NE	NE	TN
Rv1925	NE	NE	TN
Rv2187	NE	NE	TN
Rv2505c	NE	NE	TN
Rv2590	NE	NE	TN
Rv2930	NE	NE	TN
Rv2941	NE	NE	TN
Rv2948c	NE	NE	TN
Rv2950c	NE	NE	TN
Rv3089	NE	NE	TN
Rv3506	NE	NE	TN
Rv3513c	NE	NE	TN
Rv3561	NE	NE	TN
Rv3801c	E	E	TP
Rv3826	NE	E	FN
Rv0468	NE	NE	TN
Rv0859	NE	NE	TN
Rv1144	NE	NE	TN
Rv1484	E	E	TP
Rv2524c	E	E	TP
Rv2947c	E	NE	FP
Rv0533c	NE	NE	TN
Rv1662	NE	E	FN
Rv2940c	E	NE	FP
Rv0363c	NE	E	FN
Rv0727c	NE	NE	TN
Rv1485	NE	E	FN
Rv0087	NE	E	FN
Rv2900c	NE	NE	TN
Rv0084	NE	NE	TN
Rv2786c	E	E	TP
Rv2211c	NE	E	FN
Rv1553	NE	NE	TN
Rv1554	NE	NE	TN
Rv1555	NE	NE	TN
Rv3316	NE	NE	TN
Rv3317	NE	NE	TN
Rv3319	NE	NE	TN
Rv0248c	NE	NE	TN
Rv2957	NE	NE	TN
Rv0992c	NE	NE	TN
Rv2964	NE	NE	TN
Rv1098c	NE	E	FN
Rv2443	NE	NE	TN
Rv2610c	E	E	TP
Rv1500	E	NE	FP
Rv2188c	E	E	TP
Rv1159	E	E	TP
Rv0334	E	E	TP
Rv0524	E	E	TP
Rv1551	NE	NE	TN
Rv2482c	NE	NE	TN
Rv2427c	NE	NE	TN
Rv1121	NE	NE	TN
Rv3782	E	E	TP
Rv3808c	E	E	TP
Rv0620	NE	NE	TN
Rv0618	NE	NE	TN
Rv0619	NE	NE	TN
Rv0993	E	E	TP
Rv1436	NE	E	FN
Rv0956	E	E	TP
Rv1832	NE	E	FN
Rv1826	NE	E	FN
Rv3303c	NE	NE	TN
Rv3436c	E	E	TP
Rv1512	NE	E	FN
Rv0070c	NE	NE	TN
Rv1093	NE	E	FN
Rv1235	NE	NE	TN
Rv1236	NE	NE	TN
Rv1237	NE	NE	TN
Rv1238	NE	NE	TN
Rv2039c	NE	NE	TN
Rv2040c	NE	NE	TN
Rv2041c	NE	NE	TN
Rv2316	NE	NE	TN
Rv1213	NE	NE	TN
Rv1878	NE	NE	TN
Rv2220	NE	E	FN
Rv2222c	NE	NE	TN
Rv2860c	NE	NE	TN
Rv2439c	NE	E	FN
Rv3704c	NE	NE	TN
Rv3432c	NE	NE	TN
Rv2476c	NE	E	FN
Rv0808	E	E	TP
Rv1338	E	E	TP
Rv3858c	NE	E	FN
Rv3859c	NE	E	FN
Rv2833c	NE	NE	TN
Rv2834c	NE	NE	TN
Rv2835c	NE	NE	TN
Rv2205c	NE	NE	TN
Rv1257c	NE	NE	TN
Rv3696c	NE	NE	TN
Rv1511	NE	NE	TN
Rv3396c	E	E	TP
Rv2051c	E	E	TP
Rv1122	NE	E	FN
Rv1844c	NE	NE	TN
Rv0317c	NE	NE	TN
Rv2277c	NE	NE	TN
Rv3842c	NE	NE	TN
Rv2855	NE	NE	TN
Rv1280c	NE	NE	TN
Rv1281c	NE	NE	TN
Rv1282c	NE	NE	TN
Rv1283c	NE	NE	TN
Rv0773c	NE	NE	TN
Rv2394	NE	NE	TN
Rv3609c	E	E	TP
Rv1415	NE	E	FN
Rv2583c	NE	E	FN
Rv3624c	NE	E	FN
Rv3273	NE	NE	TN
Rv2458	NE	NE	TN
Rv0650	NE	NE	TN
Rv1599	NE	E	FN
Rv1601	NE	E	FN
Rv0510	E	E	TP
Rv0422c	E	E	TP
Rv3469c	NE	NE	TN
Rv3534c	NE	NE	TN
Rv1294	NE	E	FN
Rv3341	NE	E	FN
Rv1296	NE	E	FN
Rv1600	NE	E	FN
Rv3772	NE	NE	TN
Rv0066c	NE	E	FN
Rv3339c	NE	NE	TN
Rv3215	E	E	TP
Rv0467	NE	E	FN
Rv1915	NE	NE	TN
Rv1916	NE	NE	TN
Rv1602	NE	E	FN
Rv1170	E	NE	FP
Rv1611	NE	E	FN
Rv2210c	NE	E	FN
Rv1843c	E	NE	FP
Rv3410c	E	E	TP
Rv3411c	E	E	TP
Rv3393	NE	NE	TN
Rv1745c	NE	NE	TN
Rv3382c	NE	NE	TN
Rv2995c	NE	E	FN
Rv2987c	NE	E	FN
Rv2988c	NE	E	FN
Rv3710	NE	E	FN
Rv3001c	NE	E	FN
Rv1030	NE	NE	TN
Rv1031	NE	NE	TN
Rv1373	NE	NE	TN
Rv2267c	NE	NE	TN
Rv3529c	NE	NE	TN
Rv2691	NE	NE	TN
Rv2692	NE	NE	TN
Rv0694	NE	NE	TN
Rv0183	NE	NE	TN
Rv0215c	NE	NE	TN
Rv0752c	NE	NE	TN
Rv0873	NE	NE	TN
Rv3274c	NE	NE	TN
Rv3564	NE	E	FN
Rv1872c	NE	NE	TN
Rv0191	NE	NE	TN
Rv1837c	NE	E	FN
Rv2471	NE	NE	TN
Rv3264c	E	E	TP
Rv3255c	E	E	TP
Rv2611c	E	E	TP
Rv2379c	NE	E	FN
Rv2380c	NE	E	FN
Rv2384	NE	NE	TN
Rv2247	NE	E	FN
Rv2332	NE	NE	TN
Rv3582c	E	E	TP
Rv1392	E	E	TP
Rv1133c	NE	E	FN
Rv2124c	NE	NE	TN
Rv0137c	NE	NE	TN
Rv2674	NE	NE	TN
Rv1604	NE	NE	TN
Rv2701c	NE	NE	TN
Rv0046c	E	E	TP
Rv0855	NE	NE	TN
Rv1143	NE	NE	TN
Rv1322A	NE	NE	TN
Rv1492	NE	NE	TN
Rv1493	NE	NE	TN
Rv0753c	NE	NE	TN
Rv2225	E	E	TP
Rv0958	NE	NE	TN
Rv1082	NE	NE	TN
Rv3356c	E	E	TP
Rv0126	NE	NE	TN
Rv0470c	E	NE	FP
Rv0503c	NE	NE	TN
Rv0644c	E	NE	FP
Rv0642c	NE	E	FN
Rv0645c	NE	NE	TN
Rv3800c	E	E	TP
Rv1483	NE	E	FN
Rv2245	E	E	TP
Rv2246	E	E	TP
Rv0082	NE	NE	TN
Rv3145	NE	NE	TN
Rv3146	NE	NE	TN
Rv3147	NE	NE	TN
Rv3149	NE	NE	TN
Rv3152	NE	NE	TN
Rv3153	NE	NE	TN
Rv3154	NE	NE	TN
Rv3155	NE	NE	TN
Rv3158	NE	NE	TN
Rv0392c	NE	NE	TN
Rv1854c	NE	E	FN
Rv2438c	E	E	TP
Rv0155	NE	NE	TN
Rv0157	NE	NE	TN
Rv2713	NE	NE	TN
Rv3236c	NE	NE	TN
Rv0573c	NE	NE	TN
Rv1330c	NE	NE	TN
Rv0261c	NE	NE	TN
Rv0267	NE	NE	TN
Rv1737c	NE	NE	TN
Rv2329c	NE	NE	TN
Rv2287	NE	NE	TN
Rv2920c	NE	NE	TN
Rv2043c	NE	NE	TN
Rv2421c	E	E	TP
Rv1596	E	E	TP
Rv1162	NE	NE	TN
Rv1163	NE	NE	TN
Rv1164	NE	NE	TN
Rv1736c	NE	NE	TN
Rv0548c	E	E	TP
Rv1160	NE	NE	TN
Rv2344c	NE	NE	TN
Rv0252	NE	NE	TN
Rv0253	NE	NE	TN
Rv3265c	E	E	TP
Rv2503c	NE	NE	TN
Rv2504c	NE	NE	TN
Rv0266c	NE	NE	TN
Rv2321c	NE	NE	TN
Rv2322c	NE	NE	TN
Rv0382c	NE	E	FN
Rv0118c	NE	NE	TN
Rv0555	E	E	TP
Rv1248c	NE	E	FN
Rv0500	NE	E	FN
Rv3602c	E	E	TP
Rv1755c	NE	NE	TN
Rv2156c	E	E	TP
Rv2392	NE	E	FN
Rv2071c	NE	NE	TN
Rv2066	NE	NE	TN
Rv2065	NE	NE	TN
Rv0805	NE	E	FN
Rv0462	NE	E	FN
Rv0843	NE	NE	TN
Rv2241	NE	E	FN
Rv2939	NE	NE	TN
Rv2936	NE	NE	TN
Rv2937	NE	NE	TN
Rv2938	NE	NE	TN
Rv2942	NE	NE	TN
Rv2945c	NE	NE	TN
Rv2607	NE	NE	TN
Rv0211	NE	E	FN
Rv2029c	NE	NE	TN
Rv3010c	NE	NE	TN
Rv0728c	NE	NE	TN
Rv2996c	NE	E	FN
Rv0946c	NE	E	FN
Rv1437	NE	E	FN
Rv1445c	NE	NE	TN
Rv0489	NE	E	FN
Rv3214	NE	NE	TN
Rv3068c	NE	NE	TN
Rv2746c	E	E	TP
Rv2951c	NE	NE	TN
Rv2952	NE	NE	TN
Rv0545c	NE	NE	TN
Rv0820	NE	NE	TN
Rv0929	NE	NE	TN
Rv0930	NE	NE	TN
Rv0932c	NE	NE	TN
Rv0933	NE	NE	TN
Rv0934	NE	NE	TN
Rv0935	NE	NE	TN
Rv0936	NE	NE	TN
Rv2281	NE	NE	TN
Rv3257c	NE	E	FN
Rv3308	NE	NE	TN
Rv1092c	E	E	TP
Rv3628	E	E	TP
Rv0512	E	E	TP
Rv1391	E	E	TP
Rv1127c	NE	E	FN
Rv2984	NE	E	FN
Rv3754	NE	E	FN
Rv3838c	NE	E	FN
Rv2677c	NE	E	FN
Rv2163c	E	E	TP
Rv3627c	E	E	TP
Rv0772	E	E	TP
Rv0809	E	E	TP
Rv1603	NE	E	FN
Rv1606	NE	E	FN
Rv0780	E	E	TP
Rv2928	NE	NE	TN
Rv2931	NE	NE	TN
Rv2932	NE	NE	TN
Rv2933	NE	NE	TN
Rv2934	NE	NE	TN
Rv2935	NE	NE	TN
Rv0788	E	E	TP
Rv0803	E	E	TP
Rv1188	NE	NE	TN
Rv1017c	E	E	TP
Rv3227	E	E	TP
Rv0437c	E	NE	FP
Rv0884c	NE	E	FN
Rv0018c	NE	E	FN
Rv0505c	NE	E	FN
Rv3042c	NE	E	FN
Rv3307	NE	NE	TN
Rv1155	NE	NE	TN
Rv2074	NE	NE	TN
Rv1617	NE	E	FN
Rv1902c	NE	NE	TN
Rv3777	NE	NE	TN
Rv1594	E	E	TP
Rv2848c	NE	NE	TN
Rv2436	NE	NE	TN
Rv0570	NE	NE	TN
Rv1981c	NE	NE	TN
Rv3048c	E	E	TP
Rv3051c	E	E	TP
Rv1408	NE	E	FN
Rv2962c	NE	NE	TN
Rv2958c	NE	NE	TN
Rv2228c	NE	E	FN
Rv3113	NE	E	FN
Rv1285	E	E	TP
Rv1202	E	E	TP
Rv0858c	NE	NE	TN
Rv2335	NE	NE	TN
Rv0069c	NE	NE	TN
Rv2847c	E	E	TP
Rv1200	NE	NE	TN
Rv2601	NE	NE	TN
Rv0432	NE	NE	TN
Rv3846	NE	E	FN
Rv0234c	NE	NE	TN
Rv1731	NE	NE	TN
Rv0542c	E	E	TP
Rv0553	E	E	TP
Rv0249c	NE	NE	TN
Rv0951	NE	E	FN
Rv0952	NE	E	FN
Rv1739c	E	NE	FP
Rv2397c	E	E	TP
Rv2398c	E	E	TP
Rv2399c	E	E	TP
Rv2400c	E	E	TP
Rv1672c	NE	NE	TN
Rv3266c	E	E	TP
Rv3464	E	E	TP
Rv3784	NE	NE	TN
Rv1201c	E	E	TP
Rv1559	NE	E	FN
Rv1295	NE	E	FN
Rv3737	NE	NE	TN
Rv0417	E	E	TP
Rv1449c	NE	E	FN
Rv3314c	NE	NE	TN
Rv2764c	NE	E	FN
Rv2977c	E	E	TP
Rv0414c	E	E	TP
Rv1438	NE	E	FN
Rv3913	E	E	TP
Rv2006	NE	E	FN
Rv3372	NE	E	FN
Rv3490	E	E	TP
Rv0295c	NE	NE	TN
Rv1612	NE	E	FN
Rv1613	NE	E	FN
Rv2158c	E	E	TP
Rv1315	E	E	TP
Rv1018c	E	E	TP
Rv2153c	E	E	TP
Rv2155c	E	E	TP
Rv2152c	E	E	TP
Rv3818	E	NE	FP
Rv0482	E	E	TP
Rv2361c	NE	E	FN
Rv0501	NE	NE	TN
Rv0536	NE	NE	TN
Rv3634c	NE	E	FN
Rv3809c	E	E	TP
Rv0322	NE	NE	TN
Rv2157c	E	E	TP
Rv2883c	E	E	TP
Rv0511	E	E	TP
Rv2678c	NE	E	FN
Rv3309c	NE	NE	TN
Rv1850	NE	NE	TN
Rv1852	NE	NE	TN
Rv0729	NE	NE	TN
Rv2793c	NE	E	FN
Rv3300c	NE	NE	TN
Rv0113	NE	NE	TN
Rv0115	NE	NE	TN
Rv2868c	NE	E	FN
Rv1130	NE	E	FN
Rv0072	NE	NE	TN
Rv0073	NE	NE	TN
Rv0411c	NE	E	FN
Rv2564	NE	NE	TN
Rv3401	NE	NE	TN
Rv2606c	NE	E	FN
Rv2856	NE	NE	TN
Rv0924c	NE	NE	TN
Rv3536c	NE	NE	TN
Rv0132c	NE	NE	TN
Rv0407	NE	NE	TN
Rv3262	NE	NE	TN
Rv0869c	NE	NE	TN
Rv3109	NE	E	FN
Rv3111	NE	NE	TN
Rv3116	NE	NE	TN
Rv0131c	NE	NE	TN
Rv0154c	NE	NE	TN
Rv0222	NE	NE	TN
Rv0231	NE	NE	TN
Rv0243	NE	NE	TN
Rv0271c	NE	NE	TN
Rv0400c	NE	NE	TN
Rv0456c	NE	NE	TN
Rv0632c	NE	NE	TN
Rv0672	NE	NE	TN
Rv0675	NE	NE	TN
Rv0905	NE	NE	TN
Rv0971c	NE	NE	TN
Rv0972c	NE	NE	TN
Rv0975c	NE	NE	TN
Rv1070c	NE	NE	TN
Rv1071c	NE	NE	TN
Rv1074c	NE	NE	TN
Rv1141c	NE	NE	TN
Rv1142c	NE	NE	TN
Rv1346	NE	NE	TN
Rv1467c	NE	NE	TN
Rv1472	NE	NE	TN
Rv1679	NE	NE	TN
Rv1912c	NE	NE	TN
Rv1933c	NE	NE	TN
Rv1934c	NE	NE	TN
Rv1935c	NE	NE	TN
Rv2486	NE	NE	TN
Rv2679	NE	NE	TN
Rv2724c	NE	NE	TN
Rv2831	NE	NE	TN
Rv3061c	NE	NE	TN
Rv3139	NE	NE	TN
Rv3141	NE	NE	TN
Rv3373	NE	NE	TN
Rv3516	NE	NE	TN
Rv3543c	NE	E	FN
Rv3544c	NE	E	FN
Rv3556c	NE	E	FN
Rv3560c	NE	E	FN
Rv3573c	NE	NE	TN
Rv3761c	NE	NE	TN
Rv3774	NE	NE	TN
Rv3797	NE	NE	TN
Rv0751c	NE	NE	TN
Rv1635c	NE	NE	TN
Rv2174	NE	E	FN
Rv2181	NE	NE	TN
Rv3793	E	E	TP
Rv2298	NE	NE	TN
Rv0634c	NE	NE	TN
Rv2641	NE	NE	TN
Rv0577	NE	NE	TN
Rv0911	NE	NE	TN
Rv0848	NE	NE	TN
Rv0684	NE	E	FN
Rv1464	NE	E	FN
Rv3025c	NE	E	FN
Rv1689	NE	E	FN
Rv1106c	NE	NE	TN
Rv3569c	NE	E	FN
Rv3409c	NE	NE	TN
Rv3568c	NE	E	FN
Rv3551	NE	E	FN
Rv3552	NE	E	FN
Rv3526	NE	E	FN
Rv3571	NE	E	FN
Rv3541c	NE	E	FN
Rv3545c	NE	NE	TN
Rv3540c	NE	E	FN
Rv3537	NE	E	FN
Rv3523	NE	NE	TN
Rv3522	NE	NE	TN
Rv0438c	NE	NE	TN
Rv0994	NE	NE	TN
Rv0865	NE	NE	TN
Rv2453c	NE	NE	TN
Rv0866	NE	NE	TN
Rv3119	NE	NE	TN
Rv3322c	NE	NE	TN
Rv3206c	NE	E	FN
Rv1857	NE	NE	TN
Rv1858	NE	NE	TN
Rv1859	NE	NE	TN
Rv2959c	NE	NE	TN
Rv0486	E	E	TP
Rv3290c	NE	NE	TN
Rv2454c	NE	E	FN
Rv2455c	NE	E	FN
Rv2497c	E	NE	FP
Rv2059	NE	NE	TN
Rv2061c	NE	NE	TN
Rv1819c	NE	NE	TN
Rv0202c	NE	E	FN
Rv0203	NE	NE	TN
Rv0206c	NE	E	FN
Rv1456c	E	E	TP
Rv3028c	E	E	TP
Rv3029c	E	E	TP
Rv3106	NE	NE	TN
Rv0373c	NE	NE	TN
Rv0374c	NE	NE	TN
Rv0375c	NE	NE	TN
Rv0021c	NE	NE	TN
Rv1894c	NE	NE	TN
Rv2781c	NE	NE	TN
Rv3824c	NE	NE	TN
Rv3823c	NE	E	FN
Rv3825c	E	NE	FP
Rv2391	NE	E	FN
Rv0391	NE	E	FN
Rv1334	NE	NE	TN
Rv1347c	NE	NE	TN
Rv0162c	NE	NE	TN
Rv0761c	NE	NE	TN
Rv1530	NE	NE	TN
Rv1862	NE	NE	TN
Rv3086	NE	NE	TN
Rv0535	NE	NE	TN
Rv2048c	NE	E	FN
Rv0127	NE	E	FN
Rv1327c	NE	E	FN
Rv1564c	NE	E	FN
Rv1326c	E	E	TP
Rv3031	E	E	TP
Rv1328	NE	NE	TN
Rv1212c	NE	NE	TN
Rv3032	NE	E	FN
Rv2139	NE	E	FN
Rv2386c	NE	E	FN
Rv3377c	NE	E	FN
Rv3378c	NE	E	FN
Rv2249c	NE	NE	TN
Rv3302c	NE	E	FN
Rv0564c	NE	NE	TN
Rv2982c	NE	NE	TN
Rv1692	NE	NE	TN
Rv2673	E	E	TP
Rv3794	E	E	TP
Rv3795	E	E	TP
Rv3805c	E	E	TP
Rv0562	E	E	TP
Rv3703c	NE	NE	TN
Rv3700c	NE	NE	TN
Rv2754c	NE	E	FN
Rv3592	NE	NE	TN
Rv3802c	E	E	TP
Rv0519c	NE	NE	TN
Rv0774c	NE	NE	TN
Rv1288	NE	NE	TN
Rv0125	NE	NE	TN
Rv3199c	NE	NE	TN
Rv3701c	NE	NE	TN
Rv0294	NE	NE	TN
Rv0648	NE	NE	TN
Rv0134	NE	NE	TN
Rv1124	NE	NE	TN
Rv1938	NE	NE	TN
Rv2740	NE	NE	TN
Rv3176c	NE	NE	TN
Rv3617	NE	NE	TN
Rv3670	NE	E	FN
Rv0129c	NE	NE	TN
Rv1886c	NE	NE	TN
Rv3803c	NE	NE	TN
Rv0413	NE	NE	TN
Rv0221	NE	NE	TN
Rv0895	NE	NE	TN
Rv1425	NE	NE	TN
Rv1760	NE	NE	TN
Rv2285	NE	NE	TN
Rv2484c	NE	NE	TN
Rv3087	NE	NE	TN
Rv3088	NE	NE	TN
Rv3130c	NE	NE	TN
Rv3233c	NE	NE	TN
Rv3234c	NE	NE	TN
Rv3371	NE	NE	TN
Rv3480c	NE	NE	TN
Rv3734c	NE	NE	TN
Rv3740c	NE	NE	TN
Rv3097c	NE	NE	TN
Rv0217c	NE	NE	TN
Rv0220	NE	NE	TN
Rv0646c	NE	NE	TN
Rv1076	NE	E	FN
Rv1104	NE	NE	TN
Rv1105	NE	NE	TN
Rv1399c	NE	NE	TN
Rv1400c	NE	NE	TN
Rv1426c	NE	NE	TN
Rv1497	NE	NE	TN
Rv1923	NE	NE	TN
Rv2284	NE	NE	TN
Rv2349c	NE	NE	TN
Rv2350c	NE	NE	TN
Rv2351c	NE	NE	TN
Rv2385	NE	NE	TN
Rv2463	NE	NE	TN
Rv2485c	NE	NE	TN
Rv2970c	NE	NE	TN
Rv3084	NE	NE	TN
Rv3487c	NE	NE	TN
Rv3775	NE	NE	TN
Rv3817	NE	NE	TN
Rv0904c	NE	NE	TN
Rv0114	NE	NE	TN
