# Supplementary material for: A systematic evaluation of Mycobacterium tuberculosis Genome-Scale Metabolic Networks
Source: PLoS Comput Biol. 2020 Jun 15;16(6):e1007533. doi: 10.1371/journal.pcbi.1007533 (PMC7316355; doi:10.1371/journal.pcbi.1007533)
Supplement: S8 File — (ZIP) [file pcbi.1007533.s040.zip › YM_Essentiality(Minato_data)/results/iEK1011_Minato_MtbYM_metricsctoff.xlsx]

## Sheet: Sheet1
LastNames	Metr_values
Model Genes	1011
Evaluated Genes	858
True Positives	151
True Negatives	509
False Negatives	181
False Positives	17
Sensitivity	0.454819
Specificity	0.967681
Positive Predictive Value	0.89881
Negative Predictive Value	0.737681
Fall out	0.0323194
False Discovery Rate	0.10119
False Negative Rate	0.545181
Accuracy	0.769231
Mathews Correlation Coefficient	0.518572
Uncertain Genes	136
Too Small Genes	12
Not found genes	5
