# Supplementary material for: A systematic evaluation of Mycobacterium tuberculosis Genome-Scale Metabolic Networks
Source: PLoS Comput Biol. 2020 Jun 15;16(6):e1007533. doi: 10.1371/journal.pcbi.1007533 (PMC7316355; doi:10.1371/journal.pcbi.1007533)
Supplement: S8 File — (ZIP) [file pcbi.1007533.s040.zip › YM_Essentiality(Minato_data)/results/iEK1011_Minato_MtbYM_metrics_roc.xlsx]

## Sheet: Sheet1
GR_Threshold_c	N_TN	N_TP	N_FN	N_FP	SENSITIVITY	SPECIFICITY	PPV	NPV	FALL_OUT	FDR	FNR	ACCURACY	MCC
0.005	509	151	181	17	0.454819	0.967681	0.89881	0.737681	0.0323194	0.10119	0.545181	0.769231	0.518572
0.01	509	151	181	17	0.454819	0.967681	0.89881	0.737681	0.0323194	0.10119	0.545181	0.769231	0.518572
0.015	509	151	181	17	0.454819	0.967681	0.89881	0.737681	0.0323194	0.10119	0.545181	0.769231	0.518572
0.02	509	151	181	17	0.454819	0.967681	0.89881	0.737681	0.0323194	0.10119	0.545181	0.769231	0.518572
0.025	509	151	181	17	0.454819	0.967681	0.89881	0.737681	0.0323194	0.10119	0.545181	0.769231	0.518572
0.03	509	151	181	17	0.454819	0.967681	0.89881	0.737681	0.0323194	0.10119	0.545181	0.769231	0.518572
0.035	509	151	181	17	0.454819	0.967681	0.89881	0.737681	0.0323194	0.10119	0.545181	0.769231	0.518572
0.04	509	151	181	17	0.454819	0.967681	0.89881	0.737681	0.0323194	0.10119	0.545181	0.769231	0.518572
0.045	509	151	181	17	0.454819	0.967681	0.89881	0.737681	0.0323194	0.10119	0.545181	0.769231	0.518572
0.05	509	151	181	17	0.454819	0.967681	0.89881	0.737681	0.0323194	0.10119	0.545181	0.769231	0.518572
0.055	509	151	181	17	0.454819	0.967681	0.89881	0.737681	0.0323194	0.10119	0.545181	0.769231	0.518572
0.06	509	151	181	17	0.454819	0.967681	0.89881	0.737681	0.0323194	0.10119	0.545181	0.769231	0.518572
0.065	509	151	181	17	0.454819	0.967681	0.89881	0.737681	0.0323194	0.10119	0.545181	0.769231	0.518572
0.07	509	151	181	17	0.454819	0.967681	0.89881	0.737681	0.0323194	0.10119	0.545181	0.769231	0.518572
0.075	509	151	181	17	0.454819	0.967681	0.89881	0.737681	0.0323194	0.10119	0.545181	0.769231	0.518572
0.08	509	151	181	17	0.454819	0.967681	0.89881	0.737681	0.0323194	0.10119	0.545181	0.769231	0.518572
0.085	509	151	181	17	0.454819	0.967681	0.89881	0.737681	0.0323194	0.10119	0.545181	0.769231	0.518572
0.09	509	151	181	17	0.454819	0.967681	0.89881	0.737681	0.0323194	0.10119	0.545181	0.769231	0.518572
0.095	509	151	181	17	0.454819	0.967681	0.89881	0.737681	0.0323194	0.10119	0.545181	0.769231	0.518572
0.1	509	151	181	17	0.454819	0.967681	0.89881	0.737681	0.0323194	0.10119	0.545181	0.769231	0.518572
0.105	509	151	181	17	0.454819	0.967681	0.89881	0.737681	0.0323194	0.10119	0.545181	0.769231	0.518572
0.11	509	151	181	17	0.454819	0.967681	0.89881	0.737681	0.0323194	0.10119	0.545181	0.769231	0.518572
0.115	509	151	181	17	0.454819	0.967681	0.89881	0.737681	0.0323194	0.10119	0.545181	0.769231	0.518572
0.12	509	151	181	17	0.454819	0.967681	0.89881	0.737681	0.0323194	0.10119	0.545181	0.769231	0.518572
0.125	509	151	181	17	0.454819	0.967681	0.89881	0.737681	0.0323194	0.10119	0.545181	0.769231	0.518572
0.13	509	151	181	17	0.454819	0.967681	0.89881	0.737681	0.0323194	0.10119	0.545181	0.769231	0.518572
0.135	509	151	181	17	0.454819	0.967681	0.89881	0.737681	0.0323194	0.10119	0.545181	0.769231	0.518572
0.14	509	151	181	17	0.454819	0.967681	0.89881	0.737681	0.0323194	0.10119	0.545181	0.769231	0.518572
0.145	509	151	181	17	0.454819	0.967681	0.89881	0.737681	0.0323194	0.10119	0.545181	0.769231	0.518572
0.15	509	151	181	17	0.454819	0.967681	0.89881	0.737681	0.0323194	0.10119	0.545181	0.769231	0.518572
0.155	509	151	181	17	0.454819	0.967681	0.89881	0.737681	0.0323194	0.10119	0.545181	0.769231	0.518572
0.16	509	151	181	17	0.454819	0.967681	0.89881	0.737681	0.0323194	0.10119	0.545181	0.769231	0.518572
0.165	509	151	181	17	0.454819	0.967681	0.89881	0.737681	0.0323194	0.10119	0.545181	0.769231	0.518572
0.17	509	151	181	17	0.454819	0.967681	0.89881	0.737681	0.0323194	0.10119	0.545181	0.769231	0.518572
0.175	509	151	181	17	0.454819	0.967681	0.89881	0.737681	0.0323194	0.10119	0.545181	0.769231	0.518572
0.18	509	151	181	17	0.454819	0.967681	0.89881	0.737681	0.0323194	0.10119	0.545181	0.769231	0.518572
0.185	509	151	181	17	0.454819	0.967681	0.89881	0.737681	0.0323194	0.10119	0.545181	0.769231	0.518572
0.19	509	151	181	17	0.454819	0.967681	0.89881	0.737681	0.0323194	0.10119	0.545181	0.769231	0.518572
0.195	509	151	181	17	0.454819	0.967681	0.89881	0.737681	0.0323194	0.10119	0.545181	0.769231	0.518572
0.2	509	151	181	17	0.454819	0.967681	0.89881	0.737681	0.0323194	0.10119	0.545181	0.769231	0.518572
0.205	509	151	181	17	0.454819	0.967681	0.89881	0.737681	0.0323194	0.10119	0.545181	0.769231	0.518572
0.21	509	151	181	17	0.454819	0.967681	0.89881	0.737681	0.0323194	0.10119	0.545181	0.769231	0.518572
0.215	509	151	181	17	0.454819	0.967681	0.89881	0.737681	0.0323194	0.10119	0.545181	0.769231	0.518572
0.22	509	151	181	17	0.454819	0.967681	0.89881	0.737681	0.0323194	0.10119	0.545181	0.769231	0.518572
0.225	509	151	181	17	0.454819	0.967681	0.89881	0.737681	0.0323194	0.10119	0.545181	0.769231	0.518572
0.23	509	151	181	17	0.454819	0.967681	0.89881	0.737681	0.0323194	0.10119	0.545181	0.769231	0.518572
0.235	509	151	181	17	0.454819	0.967681	0.89881	0.737681	0.0323194	0.10119	0.545181	0.769231	0.518572
0.24	509	151	181	17	0.454819	0.967681	0.89881	0.737681	0.0323194	0.10119	0.545181	0.769231	0.518572
0.245	509	151	181	17	0.454819	0.967681	0.89881	0.737681	0.0323194	0.10119	0.545181	0.769231	0.518572
0.25	509	151	181	17	0.454819	0.967681	0.89881	0.737681	0.0323194	0.10119	0.545181	0.769231	0.518572
0.255	509	151	181	17	0.454819	0.967681	0.89881	0.737681	0.0323194	0.10119	0.545181	0.769231	0.518572
0.26	509	151	181	17	0.454819	0.967681	0.89881	0.737681	0.0323194	0.10119	0.545181	0.769231	0.518572
0.265	509	151	181	17	0.454819	0.967681	0.89881	0.737681	0.0323194	0.10119	0.545181	0.769231	0.518572
0.27	509	151	181	17	0.454819	0.967681	0.89881	0.737681	0.0323194	0.10119	0.545181	0.769231	0.518572
0.275	509	151	181	17	0.454819	0.967681	0.89881	0.737681	0.0323194	0.10119	0.545181	0.769231	0.518572
0.28	509	151	181	17	0.454819	0.967681	0.89881	0.737681	0.0323194	0.10119	0.545181	0.769231	0.518572
0.285	509	151	181	17	0.454819	0.967681	0.89881	0.737681	0.0323194	0.10119	0.545181	0.769231	0.518572
0.29	509	151	181	17	0.454819	0.967681	0.89881	0.737681	0.0323194	0.10119	0.545181	0.769231	0.518572
0.295	509	151	181	17	0.454819	0.967681	0.89881	0.737681	0.0323194	0.10119	0.545181	0.769231	0.518572
0.3	509	151	181	17	0.454819	0.967681	0.89881	0.737681	0.0323194	0.10119	0.545181	0.769231	0.518572
0.305	509	151	181	17	0.454819	0.967681	0.89881	0.737681	0.0323194	0.10119	0.545181	0.769231	0.518572
0.31	509	151	181	17	0.454819	0.967681	0.89881	0.737681	0.0323194	0.10119	0.545181	0.769231	0.518572
0.315	509	151	181	17	0.454819	0.967681	0.89881	0.737681	0.0323194	0.10119	0.545181	0.769231	0.518572
0.32	509	151	181	17	0.454819	0.967681	0.89881	0.737681	0.0323194	0.10119	0.545181	0.769231	0.518572
0.325	509	151	181	17	0.454819	0.967681	0.89881	0.737681	0.0323194	0.10119	0.545181	0.769231	0.518572
0.33	509	151	181	17	0.454819	0.967681	0.89881	0.737681	0.0323194	0.10119	0.545181	0.769231	0.518572
0.335	509	151	181	17	0.454819	0.967681	0.89881	0.737681	0.0323194	0.10119	0.545181	0.769231	0.518572
0.34	509	151	181	17	0.454819	0.967681	0.89881	0.737681	0.0323194	0.10119	0.545181	0.769231	0.518572
0.345	509	151	181	17	0.454819	0.967681	0.89881	0.737681	0.0323194	0.10119	0.545181	0.769231	0.518572
0.35	509	151	181	17	0.454819	0.967681	0.89881	0.737681	0.0323194	0.10119	0.545181	0.769231	0.518572
0.355	509	151	181	17	0.454819	0.967681	0.89881	0.737681	0.0323194	0.10119	0.545181	0.769231	0.518572
0.36	509	151	181	17	0.454819	0.967681	0.89881	0.737681	0.0323194	0.10119	0.545181	0.769231	0.518572
0.365	509	151	181	17	0.454819	0.967681	0.89881	0.737681	0.0323194	0.10119	0.545181	0.769231	0.518572
0.37	509	151	181	17	0.454819	0.967681	0.89881	0.737681	0.0323194	0.10119	0.545181	0.769231	0.518572
0.375	509	151	181	17	0.454819	0.967681	0.89881	0.737681	0.0323194	0.10119	0.545181	0.769231	0.518572
0.38	509	151	181	17	0.454819	0.967681	0.89881	0.737681	0.0323194	0.10119	0.545181	0.769231	0.518572
0.385	509	151	181	17	0.454819	0.967681	0.89881	0.737681	0.0323194	0.10119	0.545181	0.769231	0.518572
0.39	509	151	181	17	0.454819	0.967681	0.89881	0.737681	0.0323194	0.10119	0.545181	0.769231	0.518572
0.395	509	151	181	17	0.454819	0.967681	0.89881	0.737681	0.0323194	0.10119	0.545181	0.769231	0.518572
0.4	509	151	181	17	0.454819	0.967681	0.89881	0.737681	0.0323194	0.10119	0.545181	0.769231	0.518572
0.405	509	151	181	17	0.454819	0.967681	0.89881	0.737681	0.0323194	0.10119	0.545181	0.769231	0.518572
0.41	509	151	181	17	0.454819	0.967681	0.89881	0.737681	0.0323194	0.10119	0.545181	0.769231	0.518572
0.415	509	151	181	17	0.454819	0.967681	0.89881	0.737681	0.0323194	0.10119	0.545181	0.769231	0.518572
0.42	509	151	181	17	0.454819	0.967681	0.89881	0.737681	0.0323194	0.10119	0.545181	0.769231	0.518572
0.425	509	151	181	17	0.454819	0.967681	0.89881	0.737681	0.0323194	0.10119	0.545181	0.769231	0.518572
0.43	509	151	181	17	0.454819	0.967681	0.89881	0.737681	0.0323194	0.10119	0.545181	0.769231	0.518572
0.435	509	157	175	17	0.472892	0.967681	0.902299	0.744152	0.0323194	0.0977011	0.527108	0.776224	0.533674
0.44	509	157	175	17	0.472892	0.967681	0.902299	0.744152	0.0323194	0.0977011	0.527108	0.776224	0.533674
0.445	509	157	175	17	0.472892	0.967681	0.902299	0.744152	0.0323194	0.0977011	0.527108	0.776224	0.533674
0.45	509	157	175	17	0.472892	0.967681	0.902299	0.744152	0.0323194	0.0977011	0.527108	0.776224	0.533674
0.455	509	157	175	17	0.472892	0.967681	0.902299	0.744152	0.0323194	0.0977011	0.527108	0.776224	0.533674
0.46	509	157	175	17	0.472892	0.967681	0.902299	0.744152	0.0323194	0.0977011	0.527108	0.776224	0.533674
0.465	509	157	175	17	0.472892	0.967681	0.902299	0.744152	0.0323194	0.0977011	0.527108	0.776224	0.533674
0.47	509	157	175	17	0.472892	0.967681	0.902299	0.744152	0.0323194	0.0977011	0.527108	0.776224	0.533674
0.475	509	157	175	17	0.472892	0.967681	0.902299	0.744152	0.0323194	0.0977011	0.527108	0.776224	0.533674
0.48	509	157	175	17	0.472892	0.967681	0.902299	0.744152	0.0323194	0.0977011	0.527108	0.776224	0.533674
0.485	509	157	175	17	0.472892	0.967681	0.902299	0.744152	0.0323194	0.0977011	0.527108	0.776224	0.533674
0.49	509	157	175	17	0.472892	0.967681	0.902299	0.744152	0.0323194	0.0977011	0.527108	0.776224	0.533674
0.495	509	157	175	17	0.472892	0.967681	0.902299	0.744152	0.0323194	0.0977011	0.527108	0.776224	0.533674
0.5	509	157	175	17	0.472892	0.967681	0.902299	0.744152	0.0323194	0.0977011	0.527108	0.776224	0.533674
0.505	509	157	175	17	0.472892	0.967681	0.902299	0.744152	0.0323194	0.0977011	0.527108	0.776224	0.533674
0.51	509	157	175	17	0.472892	0.967681	0.902299	0.744152	0.0323194	0.0977011	0.527108	0.776224	0.533674
0.515	509	157	175	17	0.472892	0.967681	0.902299	0.744152	0.0323194	0.0977011	0.527108	0.776224	0.533674
0.52	509	157	175	17	0.472892	0.967681	0.902299	0.744152	0.0323194	0.0977011	0.527108	0.776224	0.533674
0.525	509	157	175	17	0.472892	0.967681	0.902299	0.744152	0.0323194	0.0977011	0.527108	0.776224	0.533674
0.53	509	157	175	17	0.472892	0.967681	0.902299	0.744152	0.0323194	0.0977011	0.527108	0.776224	0.533674
0.535	509	157	175	17	0.472892	0.967681	0.902299	0.744152	0.0323194	0.0977011	0.527108	0.776224	0.533674
0.54	509	157	175	17	0.472892	0.967681	0.902299	0.744152	0.0323194	0.0977011	0.527108	0.776224	0.533674
0.545	509	157	175	17	0.472892	0.967681	0.902299	0.744152	0.0323194	0.0977011	0.527108	0.776224	0.533674
0.55	509	157	175	17	0.472892	0.967681	0.902299	0.744152	0.0323194	0.0977011	0.527108	0.776224	0.533674
0.555	509	157	175	17	0.472892	0.967681	0.902299	0.744152	0.0323194	0.0977011	0.527108	0.776224	0.533674
0.56	509	157	175	17	0.472892	0.967681	0.902299	0.744152	0.0323194	0.0977011	0.527108	0.776224	0.533674
0.565	509	157	175	17	0.472892	0.967681	0.902299	0.744152	0.0323194	0.0977011	0.527108	0.776224	0.533674
0.57	509	157	175	17	0.472892	0.967681	0.902299	0.744152	0.0323194	0.0977011	0.527108	0.776224	0.533674
0.575	509	157	175	17	0.472892	0.967681	0.902299	0.744152	0.0323194	0.0977011	0.527108	0.776224	0.533674
0.58	508	157	175	18	0.472892	0.965779	0.897143	0.743777	0.0342205	0.102857	0.527108	0.775058	0.530239
0.585	508	157	175	18	0.472892	0.965779	0.897143	0.743777	0.0342205	0.102857	0.527108	0.775058	0.530239
0.59	508	157	175	18	0.472892	0.965779	0.897143	0.743777	0.0342205	0.102857	0.527108	0.775058	0.530239
0.595	508	157	175	18	0.472892	0.965779	0.897143	0.743777	0.0342205	0.102857	0.527108	0.775058	0.530239
0.6	508	157	175	18	0.472892	0.965779	0.897143	0.743777	0.0342205	0.102857	0.527108	0.775058	0.530239
0.605	508	157	175	18	0.472892	0.965779	0.897143	0.743777	0.0342205	0.102857	0.527108	0.775058	0.530239
0.61	508	157	175	18	0.472892	0.965779	0.897143	0.743777	0.0342205	0.102857	0.527108	0.775058	0.530239
0.615	508	157	175	18	0.472892	0.965779	0.897143	0.743777	0.0342205	0.102857	0.527108	0.775058	0.530239
0.62	508	157	175	18	0.472892	0.965779	0.897143	0.743777	0.0342205	0.102857	0.527108	0.775058	0.530239
0.625	508	157	175	18	0.472892	0.965779	0.897143	0.743777	0.0342205	0.102857	0.527108	0.775058	0.530239
0.63	508	157	175	18	0.472892	0.965779	0.897143	0.743777	0.0342205	0.102857	0.527108	0.775058	0.530239
0.635	508	157	175	18	0.472892	0.965779	0.897143	0.743777	0.0342205	0.102857	0.527108	0.775058	0.530239
0.64	508	157	175	18	0.472892	0.965779	0.897143	0.743777	0.0342205	0.102857	0.527108	0.775058	0.530239
0.645	508	157	175	18	0.472892	0.965779	0.897143	0.743777	0.0342205	0.102857	0.527108	0.775058	0.530239
0.65	508	157	175	18	0.472892	0.965779	0.897143	0.743777	0.0342205	0.102857	0.527108	0.775058	0.530239
0.655	508	157	175	18	0.472892	0.965779	0.897143	0.743777	0.0342205	0.102857	0.527108	0.775058	0.530239
0.66	508	157	175	18	0.472892	0.965779	0.897143	0.743777	0.0342205	0.102857	0.527108	0.775058	0.530239
0.665	508	157	175	18	0.472892	0.965779	0.897143	0.743777	0.0342205	0.102857	0.527108	0.775058	0.530239
0.67	508	157	175	18	0.472892	0.965779	0.897143	0.743777	0.0342205	0.102857	0.527108	0.775058	0.530239
0.675	508	157	175	18	0.472892	0.965779	0.897143	0.743777	0.0342205	0.102857	0.527108	0.775058	0.530239
0.68	508	157	175	18	0.472892	0.965779	0.897143	0.743777	0.0342205	0.102857	0.527108	0.775058	0.530239
0.685	508	157	175	18	0.472892	0.965779	0.897143	0.743777	0.0342205	0.102857	0.527108	0.775058	0.530239
0.69	508	157	175	18	0.472892	0.965779	0.897143	0.743777	0.0342205	0.102857	0.527108	0.775058	0.530239
0.695	508	157	175	18	0.472892	0.965779	0.897143	0.743777	0.0342205	0.102857	0.527108	0.775058	0.530239
0.7	508	157	175	18	0.472892	0.965779	0.897143	0.743777	0.0342205	0.102857	0.527108	0.775058	0.530239
0.705	508	159	173	18	0.478916	0.965779	0.898305	0.745962	0.0342205	0.101695	0.521084	0.777389	0.535259
0.71	508	159	173	18	0.478916	0.965779	0.898305	0.745962	0.0342205	0.101695	0.521084	0.777389	0.535259
0.715	508	159	173	18	0.478916	0.965779	0.898305	0.745962	0.0342205	0.101695	0.521084	0.777389	0.535259
0.72	508	159	173	18	0.478916	0.965779	0.898305	0.745962	0.0342205	0.101695	0.521084	0.777389	0.535259
0.725	508	159	173	18	0.478916	0.965779	0.898305	0.745962	0.0342205	0.101695	0.521084	0.777389	0.535259
0.73	508	159	173	18	0.478916	0.965779	0.898305	0.745962	0.0342205	0.101695	0.521084	0.777389	0.535259
0.735	508	159	173	18	0.478916	0.965779	0.898305	0.745962	0.0342205	0.101695	0.521084	0.777389	0.535259
0.74	508	159	173	18	0.478916	0.965779	0.898305	0.745962	0.0342205	0.101695	0.521084	0.777389	0.535259
0.745	508	159	173	18	0.478916	0.965779	0.898305	0.745962	0.0342205	0.101695	0.521084	0.777389	0.535259
0.75	508	159	173	18	0.478916	0.965779	0.898305	0.745962	0.0342205	0.101695	0.521084	0.777389	0.535259
0.755	508	163	169	18	0.490964	0.965779	0.900552	0.750369	0.0342205	0.0994475	0.509036	0.782051	0.545256
0.76	508	163	169	18	0.490964	0.965779	0.900552	0.750369	0.0342205	0.0994475	0.509036	0.782051	0.545256
0.765	508	163	169	18	0.490964	0.965779	0.900552	0.750369	0.0342205	0.0994475	0.509036	0.782051	0.545256
0.77	508	164	168	18	0.493976	0.965779	0.901099	0.751479	0.0342205	0.0989011	0.506024	0.783217	0.547747
0.775	508	164	168	18	0.493976	0.965779	0.901099	0.751479	0.0342205	0.0989011	0.506024	0.783217	0.547747
0.78	508	164	168	18	0.493976	0.965779	0.901099	0.751479	0.0342205	0.0989011	0.506024	0.783217	0.547747
0.785	508	166	166	18	0.5	0.965779	0.902174	0.753709	0.0342205	0.0978261	0.5	0.785548	0.552718
0.79	507	166	166	19	0.5	0.963878	0.897297	0.753343	0.0361217	0.102703	0.5	0.784382	0.54938
0.795	507	166	166	19	0.5	0.963878	0.897297	0.753343	0.0361217	0.102703	0.5	0.784382	0.54938
0.8	507	166	166	19	0.5	0.963878	0.897297	0.753343	0.0361217	0.102703	0.5	0.784382	0.54938
0.805	507	166	166	19	0.5	0.963878	0.897297	0.753343	0.0361217	0.102703	0.5	0.784382	0.54938
0.81	507	166	166	19	0.5	0.963878	0.897297	0.753343	0.0361217	0.102703	0.5	0.784382	0.54938
0.815	507	166	166	19	0.5	0.963878	0.897297	0.753343	0.0361217	0.102703	0.5	0.784382	0.54938
0.82	507	166	166	19	0.5	0.963878	0.897297	0.753343	0.0361217	0.102703	0.5	0.784382	0.54938
0.825	507	166	166	19	0.5	0.963878	0.897297	0.753343	0.0361217	0.102703	0.5	0.784382	0.54938
0.83	507	166	166	19	0.5	0.963878	0.897297	0.753343	0.0361217	0.102703	0.5	0.784382	0.54938
0.835	507	167	165	19	0.503012	0.963878	0.897849	0.754464	0.0361217	0.102151	0.496988	0.785548	0.551869
0.84	507	167	165	19	0.503012	0.963878	0.897849	0.754464	0.0361217	0.102151	0.496988	0.785548	0.551869
0.845	504	167	165	22	0.503012	0.958175	0.883598	0.753363	0.0418251	0.116402	0.496988	0.782051	0.541995
0.85	504	168	164	22	0.506024	0.958175	0.884211	0.754491	0.0418251	0.115789	0.493976	0.783217	0.544504
0.855	502	169	163	24	0.509036	0.954373	0.875648	0.754887	0.0456274	0.124352	0.490964	0.782051	0.540551
0.86	502	169	163	24	0.509036	0.954373	0.875648	0.754887	0.0456274	0.124352	0.490964	0.782051	0.540551
0.865	502	169	163	24	0.509036	0.954373	0.875648	0.754887	0.0456274	0.124352	0.490964	0.782051	0.540551
0.87	502	169	163	24	0.509036	0.954373	0.875648	0.754887	0.0456274	0.124352	0.490964	0.782051	0.540551
0.875	502	169	163	24	0.509036	0.954373	0.875648	0.754887	0.0456274	0.124352	0.490964	0.782051	0.540551
0.88	502	169	163	24	0.509036	0.954373	0.875648	0.754887	0.0456274	0.124352	0.490964	0.782051	0.540551
0.885	502	169	163	24	0.509036	0.954373	0.875648	0.754887	0.0456274	0.124352	0.490964	0.782051	0.540551
0.89	502	169	163	24	0.509036	0.954373	0.875648	0.754887	0.0456274	0.124352	0.490964	0.782051	0.540551
0.895	502	169	163	24	0.509036	0.954373	0.875648	0.754887	0.0456274	0.124352	0.490964	0.782051	0.540551
0.9	502	169	163	24	0.509036	0.954373	0.875648	0.754887	0.0456274	0.124352	0.490964	0.782051	0.540551
0.905	502	169	163	24	0.509036	0.954373	0.875648	0.754887	0.0456274	0.124352	0.490964	0.782051	0.540551
0.91	502	169	163	24	0.509036	0.954373	0.875648	0.754887	0.0456274	0.124352	0.490964	0.782051	0.540551
0.915	502	170	162	24	0.512048	0.954373	0.876289	0.756024	0.0456274	0.123711	0.487952	0.783217	0.543069
0.92	502	170	162	24	0.512048	0.954373	0.876289	0.756024	0.0456274	0.123711	0.487952	0.783217	0.543069
0.925	502	170	162	24	0.512048	0.954373	0.876289	0.756024	0.0456274	0.123711	0.487952	0.783217	0.543069
0.93	502	170	162	24	0.512048	0.954373	0.876289	0.756024	0.0456274	0.123711	0.487952	0.783217	0.543069
0.935	502	170	162	24	0.512048	0.954373	0.876289	0.756024	0.0456274	0.123711	0.487952	0.783217	0.543069
0.94	502	170	162	24	0.512048	0.954373	0.876289	0.756024	0.0456274	0.123711	0.487952	0.783217	0.543069
0.945	502	170	162	24	0.512048	0.954373	0.876289	0.756024	0.0456274	0.123711	0.487952	0.783217	0.543069
0.95	502	171	161	24	0.51506	0.954373	0.876923	0.757164	0.0456274	0.123077	0.48494	0.784382	0.545584
0.955	501	172	160	25	0.518072	0.952471	0.873096	0.757943	0.0475285	0.126904	0.481928	0.784382	0.544914
0.96	501	172	160	25	0.518072	0.952471	0.873096	0.757943	0.0475285	0.126904	0.481928	0.784382	0.544914
0.965	501	172	160	25	0.518072	0.952471	0.873096	0.757943	0.0475285	0.126904	0.481928	0.784382	0.544914
0.97	500	172	160	26	0.518072	0.95057	0.868687	0.757576	0.0494297	0.131313	0.481928	0.783217	0.54175
0.975	500	173	159	26	0.521084	0.95057	0.869347	0.758725	0.0494297	0.130653	0.478916	0.784382	0.544273
0.98	497	173	159	29	0.521084	0.944867	0.856436	0.757622	0.0551331	0.143564	0.478916	0.780886	0.534903
0.985	497	173	159	29	0.521084	0.944867	0.856436	0.757622	0.0551331	0.143564	0.478916	0.780886	0.534903
0.99	495	175	157	31	0.527108	0.941065	0.849515	0.759202	0.0589354	0.150485	0.472892	0.780886	0.53384
0.995	492	179	153	34	0.539157	0.935361	0.840376	0.762791	0.0646388	0.159624	0.460843	0.782051	0.534989
