# Supplementary material for: A systematic evaluation of Mycobacterium tuberculosis Genome-Scale Metabolic Networks
Source: PLoS Comput Biol. 2020 Jun 15;16(6):e1007533. doi: 10.1371/journal.pcbi.1007533 (PMC7316355; doi:10.1371/journal.pcbi.1007533)
Supplement: S8 File — (ZIP) [file pcbi.1007533.s040.zip › YM_Essentiality(Minato_data)/results/iNJ661v_modified_Minato_MtbYM_FVA.xlsx]

## Sheet: Sheet1
Rxns	FVAmin	FVAmax
2AGPEAT160	0	7.5679e-05
2AGPEAT180	0	7.5679e-05
4HBAt	-4.21977e-07	-4.21976e-07
4HTHRS	0	0
5DGLCNR	0	0
AACPS10	0.0275681	0.0275682
AACPS11	0.00333403	0.00333917
AACPS3	0.0322698	0.0323038
ABTA	0	0.00144631
ACACCT	-998.223	999.999
ACACT1r	0.00122373	0.00122373
ACALDi	0	0.000406775
ACBIPGT	0	0
ACCC	0.0162988	0.0162989
ACCOACr	1.99168	1.99176
ACChex	0.0162988	0.0162989
ACGAMPM	-7.5679e-05	0
ACGAMT	0.000308464	0.000308465
ACGK	0	0.000200258
ACGS	0	7.5679e-05
ACHBS	0	0.00108473
ACKr	-1000	998.222
ACLS	0	0.000147918
ACODA	0	7.5679e-05
ACONT	1.77724	8.26317
ACOTA	-0.000200258	0
ACP1_FMN	0	7.5679e-05
ACPS1	0	0
ACS	0	998.658
ACS2	0	998.658
ACYSBMNt	0	0
ADA	0	7.5679e-05
ADCL	1.26593e-06	1.26593e-06
ADCPS1	0	0
ADCPS2	0	0
ADCS	1.26593e-06	1.26593e-06
ADCYRS	0	0
ADK1	-1000	1000
ADK2	-999.997	998.66
ADK3	-1000	1000
ADK4	-1000	1000
ADMDCr	0	0
ADNCYC	0	7.5679e-05
ADNK1	0	0.0353984
ADNK3	0	0.0353984
ADNK4	0	0.0353984
ADOCBIK	0	0
ADOCBLS	0	0
ADPT	0	7.5679e-05
ADSK	0.00321166	0.00325476
ADSL1r	0.0615334	0.0616091
ADSL2r	0.167347	0.167351
ADSS	0.0615334	0.0616091
AFE	0.000308464	0.000308465
AFTA	0.000308464	0.000308465
AGDC	0	7.5679e-05
AGMT	0	0
AGPAT160	0.00750611	0.00752315
AGPAT160190	0.0172576	0.0172576
AGPAT190	0.00515528	0.00515529
AGPR	-0.000200258	0
AHC	0.0353228	0.0353606
AHCYSNS	0	0
AHMMPS	4.21976e-07	4.21977e-07
AICART	-997.649	1000
AICART2	-999.833	997.816
AIRC2	0	7.5679e-05
AIRC3	-7.5679e-05	0
AIRCr	0.167272	0.167351
AKGDb	0	0
ALAALAD	0	7.5679e-05
ALAALAr	0.0175875	0.0176632
ALAD_L	0	1000
ALAR	0.0351751	0.0354709
ALATA_L	-999.224	0.776339
ALATRS	0	0
ALAt2r	0.999704	1
ALDD1	0	0
ALDD19x	0	8.67786e-05
ALDD2x	0	6.38078e-05
AMAOTr	0	1.54594e-05
AMID4	0	0
AMMQT6	0	0
AMMQT8	0	0
AMMQT8_2	0	0
AMPTASECG	0	2.52263e-05
ANPRT	0	8.00049e-06
ANS	0	8.00049e-06
AOXSr	0	1.54594e-05
APATr	0	0.000406775
APRAUR	0.000188201	0.000188202
ARABF	0.000308464	0.000308465
ARABI	-0.0099401	-0.00987086
ARACHTA	0.000115621	0.000120879
ARAI	0	0
ARB_Dabc	-6.92382e-05	0
ARBabc	0	0.000100905
ARBt2r	-0.000100905	0
ARGDC	0	0
ARGDr	0.166931	0.167034
ARGSL	0	7.5679e-05
ARGSS	0	7.5679e-05
ARGt5r	0.217745	0.21786
ARI	-0.0237522	0
ASAD	-0.000868514	-0.000828339
ASNN	0.979723	0.979948
ASNS1	0	7.5679e-05
ASNt2r	0.99985	1
ASP1DC	0.00024348	0.000650255
ASPCT	0.166959	0.166973
ASPK	0.000828339	0.000868514
ASPO1	0	0.000151358
ASPO5	0.000961683	0.000961686
ASPTA	1.53082	1.53123
ASPt2r	0.99985	1
AST	0	8.67786e-05
ATPPRT	0	9.72854e-06
ATPS1	1	1
ATPS4r	20.7023	20.7028
BACCL	0	0
BALAt2r	-0.000295836	0
BDH	-0.00122373	-0.00122373
BETALDHx	0	0
BMNMSHS	0	0
BMNt	0	0
BPNT	0.00321166	0.00325476
BTS2	0	1.54594e-05
BTS3r	0	0
CAATPS	0	0.000302716
CAT	0	7.5679e-05
CAt4	-0.000605432	0
CBIAT	0	0
CBLAT	0	0
CBPS	0	2.75196e-05
CDAPPA160	0	7.5679e-05
CDAPPA160190	0	7.5679e-05
CDAPPA190	0	7.5679e-05
CDPMEK	0.0218757	0.0218757
CDPPT160	0	3.78395e-05
CDPPT160190	0.00685753	0.00685755
CHLabc	0	0
CHOLD	0	0
CHORM	0	1.22338e-05
CHORS	0.00455903	0.00457126
CHRPL	0.00333403	0.00333917
CIGAMS	0	0
CITLr	-8.26316	-1.77724
CITabc	0	0.000206616
CLPNS160190	0.00247236	0.00247236
CMCBTFL	0.00063212	0.000632543
CMCBTFU	0	4.21977e-07
CMLDC	0	0
CO2t	-26.8237	0
COAt	-3.67291e-06	0
COBALTt5	0	0
COCHL	0	0
CODH2r	-15.1547	0
CODH3	0	0.000203387
COt	0	15.1547
CPC2MT	0	0
CPC3MT	0	0
CPC4MT	0	0
CPC6MT	0	0
CPC6R	0	0
CPC8MM	0	0
CPPPGO	4.21976e-07	4.21977e-07
CRNabc	0	0
CS	0	7.5679e-05
CTPS1	0	1000
CTPS2	-999.891	0.108782
CYANST	0	1000
CYO1a	0	0
CYO1b	0	0
CYRDAAT	0	0
CYRDAR	0	0
CYSS	0	2.87346e-05
CYSTGL	0	1000
CYSTL	0	7.5679e-05
CYSTS	0.00949864	0.00960305
CYTBD	0	39.9737
CYTBD2	0	39.9737
CYTD	0	3.78395e-05
CYTDK2	0	7.5679e-05
CYTDt2r	-1.43199e-05	0
CYTK1	-0.0627654	-0.0624084
CYTK2	-0.00284947	-0.00273595
Clt	0	0
Cuabc	0	3.78395e-05
Cut1	0	3.78395e-05
DADA	0	7.5679e-05
DADK	-0.00154922	-0.00139786
DAGK160	0	7.5679e-05
DALAOX	0	0.000151358
DALAt2r	-0.000295836	0
DAPDC	0	3.1671e-05
DAPE	0.000828339	0.00086001
DASYN160	0.004451	0.00452668
DASYN160190	0.014389	0.0144646
DASYN190190	0.00245168	0.00252736
DB4PS	0.000376403	0.000376403
DBTSr	0	1.54594e-05
DCPDP	8.43952e-07	8.43954e-07
DCPDPP	0	0.0237522
DCPDPP2	0	0.0237522
DCPDPS	8.43952e-07	0.00198878
DCPE	0	0.0237522
DCPT	4.21976e-07	0.0237527
DCPT2	0	0.0237522
DCTPD	0	7.5679e-05
DCTPD2	0	7.5679e-05
DCYTD	0	3.78395e-05
DDPA	0.00455903	0.00457828
DESAT16	0.00461642	0.00462483
DESAT18	0.00473924	0.00482333
DGC3D	0	0
DGK1	-1000	-1.34245
DHAD1	0	0.000147918
DHAD2	0	0.00108473
DHDPRy	0.000828339	0.00086001
DHDPS	0.000828339	0.00086001
DHFR	0.00154232	0.00154233
DHFS	1.26593e-06	1.26593e-06
DHNAOT	0	0
DHNAOT2	0	0
DHNPA	0	1.26593e-06
DHNPA2	0	1.26593e-06
DHORD2	0	39.9737
DHORD3	-1000	0.166973
DHORD5	0	1000
DHORTS	-0.166973	-0.166959
DHPPDA	0	0.000188202
DHPPDA2	0	0.000188202
DHPS2	0	1.26593e-06
DHQD	0.00455903	0.00457828
DHQS	0.00455903	0.00457828
DMATT	0.00198877	0.00198878
DMPPS	0	0.0218757
DNMPPA	1.26593e-06	1.26593e-06
DNTPPA	1.26593e-06	1.26593e-06
DPCOAK	0.000243058	0.000246731
DPPS	0	0.00198793
DPR	0.00024348	0.000247153
DRPA	0	0
DSERt2r	0	0
DTMPK	0	7.5679e-05
DURIK1	0	7.5679e-05
DURIPP	0	3.78395e-05
DUTPDP	0	7.5679e-05
DXPRIi	0.0218757	0.0218757
DXPS	0.0218761	0.0218761
E4PD	0	0
ECHH_0	0	15.1547
ENO	-5.16135	1.32376
ENTCS	0	0
ETHAt	-1.70377e-05	0
EX_4hba(e)	4.21976e-07	4.21977e-07
EX_acysbmn(e)	0	0
EX_ala_B(e)	0	0.000295836
EX_ala_D(e)	0	0.000295836
EX_ala_L(e)	-1	-0.999704
EX_arab_D(e)	0	6.92382e-05
EX_arab_L(e)	0	0
EX_arg_L(e)	-0.21786	-0.217745
EX_asn_L(e)	-1	-0.99985
EX_asp_L(e)	-1	-0.99985
EX_atp(e)	0	0
EX_bmn(e)	0	0
EX_ca2(e)	0	0
EX_chol(e)	0	0
EX_cit(e)	-0.000206616	0
EX_cl(e)	0	0
EX_co2(e)	0	26.8237
EX_co(e)	0	15.1547
EX_coa(e)	0	3.67291e-06
EX_cobalt2(e)	0	0
EX_crn(e)	0	0
EX_cu2(e)	0	0
EX_cytd(e)	0	1.43199e-05
EX_etha(e)	0	1.70377e-05
EX_fe2(e)	-4.21977e-07	0
EX_fe3(e)	-0.000632543	-0.00063212
EX_fum(e)	0	0.000149618
EX_gal(e)	0	0
EX_gcald(e)	1.6879e-06	1.68791e-06
EX_glc(e)	0	0
EX_glu_L(e)	-0.0815479	-0.0795356
EX_gly(e)	-1	-0.999879
EX_glyb(e)	0	0
EX_glyc3p(e)	0	0
EX_glyc(e)	-1	-0.999929
EX_gthrd(e)	0	0
EX_h2(e)	0	15.1547
EX_h2co3(e)	0	26.8237
EX_h2o(e)	-18.9634	23.0152
EX_h2s(e)	0	4.31019e-05
EX_h(e)	-6.90285	-6.89914
EX_hdca(e)	0	0
EX_his_L(e)	-0.0171394	-0.0171297
EX_id3acald(e)	0	0.000406775
EX_ile_L(e)	-0.0370205	-0.0359356
EX_k(e)	-4.21977e-07	-4.21976e-07
EX_lac_L(e)	0	0.000295836
EX_lcts(e)	0	0
EX_leu_L(e)	-0.0863829	-0.0862622
EX_lys_L(e)	-0.0357018	-0.03567
EX_mal_L(e)	0	0.000149618
EX_malt(e)	0	0
EX_malthp(e)	0	0
EX_meoh(e)	0	0
EX_met_L(e)	-0.0243593	-0.0243151
EX_mg2(e)	0	0
EX_na1(e)	-4.21977e-07	-4.21976e-07
EX_nh4(e)	5.52997	5.53198
EX_no2(e)	0	0
EX_no3(e)	0	0
EX_no(e)	0	0
EX_o2(e)	-20	-19.9999
EX_ocdca(e)	-0.748417	-0.748055
EX_orn(e)	-1	-0.999697
EX_pac(e)	0	8.67786e-05
EX_pdima(e)	0	5.25718e-06
EX_phdca(e)	0	5.13483e-06
EX_phe_L(e)	-0.0203847	-0.0202857
EX_pi(e)	-0.470897	-0.470886
EX_ppa(e)	0	0.000236669
EX_ppdima(e)	0	2.62647e-06
EX_pro_L(e)	1.10841	1.10891
EX_pyr(e)	-1	-0.999829
EX_rib_D(e)	-1	-0.999931
EX_ser_D(e)	0	0
EX_ser_L(e)	-1	-0.999948
EX_skm(e)	0	1.92556e-05
EX_so4(e)	-0.00325476	-0.00321166
EX_succ(e)	0	0.000236669
EX_tartr_L(e)	0	0
EX_thr_L(e)	-0.0494153	-0.0482904
EX_tre(e)	-0.0131779	-0.0131653
EX_trp_L(e)	-0.00889862	-0.00848384
EX_tsul(e)	0	0
EX_ttdca(e)	0	0
EX_tyr_L(e)	-0.0134007	-0.0133888
EX_val_L(e)	-0.0872193	-0.0869509
EX_xyl_D(e)	-4.21977e-07	-4.21976e-07
FACOAE140	0	7.5679e-05
FACOAE160	0	7.5679e-05
FACOAE180	0	7.5679e-05
FACOAL140	0	7.5679e-05
FACOAL160	0.00810321	0.00817888
FACOAL161	-0.00462483	-0.00461642
FACOAL180	0.00473924	0.00482333
FACOAL181	-0.00423172	-0.00414763
FACOAL200	0.000115621	0.000120879
FACOAL80	0.00063212	0.000632121
FACOALPHDCA	-0.00272815	-0.00272301
FACOALPREPH	-0.000120879	-3.99424e-05
FAH4	0	0
FAMPL1	0.0083623	0.00836232
FAMPL2	0.00139674	0.00139674
FAMPL3	0.00187442	0.00187442
FAMPL4	0.00234956	0.00234957
FAMPL5	0.0023158	0.00231581
FAO1	0	1.08113e-05
FAO10	0	7.5679e-05
FAO11	0	8.40878e-06
FAO2	0	9.45988e-06
FAO3	0.655303	0.655665
FAS100	0.146698	0.146709
FAS120	0.146698	0.146709
FAS140	0.146698	0.146709
FAS160	0.141553	0.141562
FAS161	0	0
FAS180	0	8.40877e-06
FAS181	0	8.40878e-06
FAS200	0.0114921	0.0115079
FAS240_L	0.0572208	0.0572209
FAS260	0.0572208	0.0572209
FAS80_L	0.215324	0.215335
FASPHDCA	0.00333403	0.00333917
FASm1601	0.00097603	0.000976033
FASm180	0.0679943	0.0679944
FASm1801	0.00097603	0.000976033
FASm2001	0.00097603	0.000976033
FASm2002	0.00406363	0.00406364
FASm220	0.00476158	0.00477209
FASm2201	0.00097603	0.000976033
FASm2202	0.00406363	0.00406364
FASm240	0.00145329	0.0014638
FASm2401	0.00097603	0.000976033
FASm2402	0.00406363	0.00406364
FASm260	0.00145329	0.0014638
FASm2601	0.00097603	0.000976033
FASm2602	0.00195206	0.00195207
FASm280	0.00145329	0.0014638
FASm2801	0.00097603	0.000976033
FASm2802	0.00195206	0.00195207
FASm300	0.00195206	0.00195207
FASm3001	0	0
FASm320	0.00195206	0.00195207
FASm340	0.00195206	0.00195207
FBA	0.0966731	0.0967193
FBP	0	7.5679e-05
FCLPA	0	0
FCLT	0	4.21977e-07
FCLT2	0	4.21977e-07
FCOAH2	0	7.5679e-05
FDH	0	0.000406775
FE2abc	0	4.21977e-07
FE3Ri	0	2.10988e-07
FE3abc	0	4.21977e-07
FETRANS	-4.21977e-07	0
FHL	15.1529	15.1547
FMETTRS	0	0
FMNAT	9.41006e-05	9.41009e-05
FOLD3	0	1.26593e-06
FOLR2	0	0
FOMETR	-7.6101e-05	-4.21976e-07
FORMCOAL	-8.26317	7.5679e-05
FRD	-994.758	1000
FRD2	-39.9737	993.085
FRD3	0	32.892
FRD5	-1000	0.166973
FRDO2r	-1000	1000
FRDO3r	-1000	1000
FRDOr	0	0
FRRPPDIMAS	0.00049962	0.000499621
FTHFCL	0	7.5679e-05
FTHFD	0	7.5679e-05
FTHFL	-1000	997.649
FUM	1.89972	8.38532
FUMt2r	-0.000149618	0
G16MTM1	0.00685753	0.00685755
G16MTM10	0.00048696	0.000486961
G16MTM2	0	0.00223985
G16MTM4	0.00107435	0.00107435
G16MTM5	0.000511013	0.000511014
G16MTM6	0.00303232	0.00527218
G16MTM7	0.00227698	0.00227699
G16MTM8	0.00161321	0.00161322
G16MTM9	0.00102118	0.00102118
G1PACT	0.133793	0.133868
G1PTT	0.0013077	0.00130771
G1SATi	6.75162e-06	6.75163e-06
G3PAT160	0.0247637	0.0247807
G3PAT190	0.00515528	0.00515529
G3PD1	0.949061	0.949132
G5SADs	1.16666	1.16716
G5SD	0	0.000200258
G5SD2	0	0.000200258
G6PDH2	0	9.57117e-05
GALFT	0.000308464	0.000308465
GALKr	-0.0234088	-0.0234087
GALT	-0.0234088	-0.0234087
GALUi	0.0354017	0.0354142
GALt2	0	0
GAPD	1.32364	1.32376
GARFT	0.167348	0.167351
GCALDt	-1.68791e-06	-1.6879e-06
GCC2	0	0
GCCa	0	8.10367
GCCb	0	8.10367
GCCc	0	8.10367
GF6PTAr	0.133793	0.133793
GFUCS	0.00049962	0.000499621
GGLUCT2	0	2.52263e-05
GHMT2	0.92754	7.41272
GK1	0.00292373	0.00307508
GLCP	0	998.658
GLCS1	0	998.658
GLCabc	0	0
GLGC	0	998.658
GLNS	0	7.5679e-05
GLNSP1	0	0
GLNSP2	0	0
GLNSP3	0	0
GLU5K	0	0.000200258
GLUCYS	0	2.52263e-05
GLUDC	0	0.00144631
GLUDx	-1000	1000
GLUPRT	0.167348	0.167351
GLUR	-0.0175876	-0.0175875
GLUSy	-0.708666	999.291
GLUTRR	6.75162e-06	6.75163e-06
GLUTRS	6.75162e-06	6.75163e-06
GLUt2r	0.0795356	0.0815479
GLXO1	0	8.26317
GLYBabc	0	0
GLYC3Pabc	0	0
GLYCK	0	0
GLYCL	0	8.10367
GLYCTO1	0	0
GLYCTO2	0	0
GLYCTO3	0	0
GLYCTO4	0	0
GLYCt	-1	-0.999929
GLYK	0.991701	0.991771
GLYt2r	0.999879	1
GMAND	0.00049962	0.000499621
GMPS2	0.105814	0.105839
GMT1	0.00158536	0.00158537
GMT2	0.00246772	0.00246772
GND	0	9.57117e-05
GPDDA2	0	1.70377e-05
GRTT	0.00198877	0.00198878
GSNK	0	7.5679e-05
GTHOr	-1000	1000
GTHRDt2	0	0
GTHS	0	2.52263e-05
GTMLT	0	2.52263e-05
GTPCI	1.26593e-06	1.26593e-06
GTPCII	0	0.000188202
GTPCII2	0	0.000188202
GTPDPK	0	0
GTPH1	0	3.78395e-05
GUACYC	0	7.5679e-05
GUAD	0	2.52263e-05
GUAPRT	0	3.78395e-05
H2CO3D	0	26.8237
H2CO3TP	-26.8237	0
H2Ot	-23.0152	18.9634
H2St1	0	4.31019e-05
H2td	0	15.1547
HAS	0.00246772	0.00246772
HCO3E	1.99168	1.99176
HCYSMT	0	3.78395e-05
HDCAt2	0	0
HEX1	0	7.5679e-05
HISTD	0	9.72854e-06
HISTP	0	9.72854e-06
HISt2r	0.0171297	0.0171394
HMBS	8.43952e-07	8.43954e-07
HMPK1	0	4.21977e-07
HMPK2	0	4.21977e-07
HMPK3	0	4.21977e-07
HMPK4	0	4.21977e-07
HOPNTAL	0	0
HPPK	0	1.26593e-06
HPPK2	0	1.26593e-06
HSDx	-1000	1000
HSDy	-1000	1000
HSERTA	0	0
HSK	0	4.01753e-05
HSST	0	4.01753e-05
HSTPT	0	9.72854e-06
HXPRT	0	3.78395e-05
IACGAMS	0	0
ICDHy	0	0.000565947
ICHORSi	0	0
ICL	1.77724	8.26317
ID3ACALDt	0	0.000406775
IG3PS	0	9.72854e-06
IGAMD	0	0
IGPDH	0	9.72854e-06
IGPS	0	8.00049e-06
ILETA	-0.00108473	0
ILEt2r	0.0359356	0.0370205
IMPC	-0.167357	-0.167347
IMPD	0.105814	0.105814
INDPYRD	0	0.000406775
INSH	0	7.5679e-05
INSK	0	7.5679e-05
IPDDI	-0.0198869	0.00198878
IPDPS	0	0.0218757
IPMD	0	0.000120526
IPPMIa	-0.000120526	0
IPPMIb	-0.000120526	0
IPPS	0	0.000120526
KARA1i	0	0.000147918
KARA2i	0	0.00108473
Kabc	0	0
Kt3r	-8.43954e-07	-8.43952e-07
LACZ	0	0
LCTSabc	0	0
LDH_L	-32.892	0
LEUTA	-0.000120526	0
LEUt2r	0.0862622	0.0863829
LO	0	3.46191e-05
LPLIPAL2E160	0	1.70377e-05
LPLIPAL2E180	0	0
LYSt5r	0.03567	0.0357018
L_LACD	0	0
L_LACD2	0	32.892
L_LACD3	0	32.892
L_LACt2r	-0.000295837	0.000151358
L_LACt3	0	0.000151358
MALS	0	8.26317
MALT	0	0
MALTHPabc	0	0
MALTabc	0	0
MALt2r	-0.000149618	0
MAN1PT	0	0.0270162
MAN1PT2	0	0.0270162
MAN6PI	-0.0671315	-0.0671313
MANAT1	0.000709342	0.0029492
MANAT2	0	0.00223985
MANAT3	0.000537597	0.000537599
MCBTS	0.00059161	0.000591612
MCBTS2	0	0
MCBTS3	0.00063212	0.000632121
MCD	0	7.5679e-05
MCOATA	0.250258	0.250299
MDFDH	0	0
MDH	-993.222	16.6479
ME1	0	1000
MECDPDH	0.0218757	0.0218757
MECDPS	0.0218757	0.0218757
MEOHt2	0	0
MEPCT	0.0218757	0.0218757
METAT	0.0354169	0.0354547
METOX1s	0	7.5679e-05
METOX2s	0	7.5679e-05
METS	0.0257799	0.0258241
METSOXR1	0	7.5679e-05
METSOXR2	0	7.5679e-05
METabc	0.0243151	0.0243593
MGt5	0	0
MHPGLUT	0	0
MI1PP	0.00685753	0.00689537
MI1PS	0.00685753	0.00685755
MI3PP	0	0
MI4PP	0	0
MMCD	0	0.000236669
MME	0.107352	0.107589
MMM2r	0.107352	0.107589
MMSAD1	0	0
MMSAD2	0	0
MMSAD3	0	0.000406775
MN6PP	0.0401151	0.0401152
MNDNS1	0	0
MNDNS2	0	0
MOHMT	0.00024348	0.000247153
MOTH	0	0
MOTS	0	0
MPML	0	0
MSHAMID	0	0
MSHOXH	0	0
MSHS	0	0
MTAN	0	0
MTHFC	2.51845	15.4888
MTHFD	-997.482	1000
MTHFD2	-997.482	1000
MTHFR2	0.0257799	0.0258241
MTI	0	0
MYC1CYC1	0.0083623	0.00836232
MYC1CYC2	0.00139674	0.00139674
MYC1CYC3	0.00187442	0.00187442
MYC1CYC4	0.00234956	0.00234957
MYC1CYC5	0.0023158	0.00231581
MYC1M1	0.00234956	0.00234957
MYC1M2	0.0023158	0.00231581
MYC2CYC1	0.0083623	0.00836232
MYC2CYC2	0.00139674	0.00139674
MYC2CYC3	0.00187442	0.00187442
MYCFLUX1	0	0
MYCFLUX2	0	0
MYCFLUX3	0	0
MYCFLUX4	0	0
MYCFLUX5	0	0
MYCON1	0.0083623	0.00836232
MYCON2	0.00139674	0.00139674
MYCON3	0.00187442	0.00187442
MYCON4	0.00234956	0.00234957
MYCON5	0.0023158	0.00231581
MYCSacp50	0.0083623	0.00836232
MYCSacp56	0.0037463	0.00374631
MYCSacp58	0.00419022	0.00419023
MYCTR	-1000	1000
MYCTR2	-1000	1000
NADH10	0	32.892
NADH2r	-1000	1000
NADH5	0	32.892
NADH9	0	32.892
NADK	0.000188623	0.000188624
NADS2	0.000961261	0.000961264
NADTRHD	0	1000
NAKtr	4.21976e-07	4.21977e-07
NAPRTr	0	0
NARK	0	0
NAt3_1	0	0
NDPK1	-1000	1000
NDPK2	0.157362	0.158979
NDPK3	-0.0656149	-0.0652196
NDPK4	0.0013077	0.00138338
NDPK5	-999.997	-1.30432
NDPK6	-0.00157932	7.5679e-05
NDPK7	0	7.5679e-05
NDPK8	0	7.5679e-05
NDPK9	-1000	1000
NH4OHDs	0	0
NH4t	-5.53198	-5.52997
NNAM	0	0
NNAT	0.000961261	0.000961264
NNDMBRT	0	0
NNDPR	0.000961261	0.000961264
NO	0	0
NO3R1	0	0
NO3R2	0	0
NO3t7	0	0
NOt	0	0
NPHS	0	0
NTD1	0	7.5679e-05
NTD10	0	3.78395e-05
NTD11	0	7.5679e-05
NTD2	0	7.5679e-05
NTD3	0	3.78395e-05
NTD4	0	7.5679e-05
NTD5	0	7.5679e-05
NTD6	0	7.5679e-05
NTD7	0	7.5679e-05
NTD8	1.33964	999.997
NTD9	0	7.5679e-05
NTPP2	0	7.5679e-05
NTPP3	0	7.5679e-05
NTPP4	0	7.5679e-05
NTPP5	0	7.5679e-05
NTPP7	0	7.5679e-05
NTPP8	0	7.5679e-05
NTPTP1	-999.997	-1.33964
NTPTP2	0	7.5679e-05
NTRIR2x	0	0
NTRIRx	0	0
NTRIRy	0	0
O16RHAT	0.000308464	0.000308465
O2t	19.9999	20
OCBT	-0.166973	-0.166931
OCDCAt2	0.748055	0.748417
OCOAT1r	-1000	998.222
OCTDPS	0	0
OHPBAT	0	0
OMCDC	0	0.000120526
OMPDC	0.166959	0.166973
OPAH	0	2.52263e-05
ORNTA	1.16666	1.16716
ORNTAC	-7.5679e-05	0.000200258
ORNt	0.999697	1
ORPT	-0.166973	-0.166959
OXACOAL	0	8.26317
OXCDC	0	8.26317
OXGDC	0	0.00144631
OXGDC2	0	0
P5CD	0	0.000121652
P5CR	0	34.0589
P5CRx	0	34.0589
PACt2r	-8.67786e-05	0
PANTS	0.00024348	0.000247153
PAPA160	0	7.5679e-05
PAPPT1	0.0083796	0.00837962
PAPPT2	0.0083796	0.00837962
PAPPT3	0.000416068	0.000416069
PAPR	0	4.31019e-05
PATS	0.000527892	0.000527893
PC	0	7.5679e-05
PC11M	0	0
PC17M	0	0
PC20M	0	0
PC6AR	0	0
PC6YM	0	0
PC8XM	0	0
PDE1	0	7.5679e-05
PDE4	0	7.5679e-05
PDH	0	0.000406775
PDHa	0	0.000406775
PDHbr	0	0.000406775
PDHc	0	1000
PDHcr	-1000	0.000406775
PDIMAS	0.000115621	0.000120879
PDIMAT	4.21976e-07	5.67916e-06
PDX5PO	0	0
PEAMNO	0	8.67786e-05
PEPCK_re	-1000	1000
PERD	0	0
PFK	0.0966731	0.096795
PFL	0	12.9702
PGAMT	-0.133868	-0.133793
PGCD	0	6.48511
PGI	-0.115247	-0.115151
PGK	-1.32376	-1.32364
PGL	0	9.57117e-05
PGLS	0.00049962	0.000499621
PGLYCP	0	0
PGM	-1.32376	5.16135
PGMT	-0.0367219	-0.0367094
PGPP160	0.00273736	0.00273736
PGPP160190	0.00753143	0.00753144
PGPP190	0.00245168	0.00245169
PGPPT3	0.000412271	0.000412271
PGSA160	0.00273736	0.00273736
PGSA160190	0.00753143	0.00753144
PGSA190	0.00245168	0.00245169
PHDCATA	-0.00272815	-0.00272301
PHDCAt	-5.13483e-06	0
PHETA1	-1.22338e-05	0
PHEt2r	0.0202857	0.0203847
PHTHCLR1	-1000	1000
PHTHCLR2	-1000	1000
PHTHCLS	0	0
PHTHDLS	0.000115621	0.000120879
PHTHDLS2	0.000611021	0.000613648
PHTHS	0.000115621	0.000120879
PHTHS2	0.000611021	0.000613648
PHTO	0	0.000151358
PHYCBOXL	0	8.67786e-05
PIabc	0	7.5679e-05
PIt	-0.470897	-0.470811
PLCD	0	3.78395e-05
PLIPA1E160	0	7.5679e-05
PLIPA1E180	0	7.5679e-05
PMANM	-0.0270162	-0.0270162
PMDPHT	0.000188201	0.000188202
PMPK	4.21976e-07	4.21977e-07
PNCDC	0	0
PNTK	0.00024348	0.000247153
PPA	0	7.5679e-05
PPAtr	-0.000236669	0
PPBNGS	3.37581e-06	3.37582e-06
PPCDC	0.00024348	0.000247153
PPCKr	-1000	1000
PPCOAC	0	7.5679e-05
PPCSCT	0	998.658
PPDIMAS	0.000611021	0.000613648
PPDIMAT	4.21976e-07	3.04845e-06
PPDK	0	998.658
PPGKr	-0.0689211	-0.0688454
PPK2	0	1000
PPNCL	0	0.000247153
PPNCL2	0	0.000247153
PPNCL3	0	0.000247153
PPND	0	1.18766e-05
PPNDH	0	1.22338e-05
PPPGO	4.21976e-07	4.21977e-07
PPTGS	0	0
PPTGS_TB1	0.00795425	0.00795427
PPTGS_TB2	0.00795425	0.00795427
PRAGSr	0.167348	0.167351
PRAIS	0.167348	0.167351
PRAIi	0	8.00049e-06
PRAMPC	0	9.72854e-06
PRASCS	0.167347	0.167351
PRATPP	0	9.72854e-06
PRDX	0	0
PREPHACPH	0	7.5679e-05
PREPPACPH	0.000611021	0.000613648
PREPTHS	0.000115621	0.000120879
PREPTHS2	0.000611021	0.000613648
PREPTTA	-0.000120879	-3.99424e-05
PRFGS	0.167348	0.167351
PRMICIi	0	9.72854e-06
PROD2	0	32.892
PROabc	0	0.000100905
PROt2r	-1.10891	-1.10841
PRPPS	0.35902	0.359096
PSCVT	0.00455903	0.00457126
PSD160	0.00171364	0.00173068
PSD180	0	0
PSERT	0	6.48511
PSP_L	0	6.48511
PSSA160	0.00171364	0.00173068
PSSA180	0	0
PTAr	-998.222	1000
PTPATi	0.000243058	0.000246731
PUNP1	-7.5679e-05	7.5679e-05
PUNP2	-7.5679e-05	7.5679e-05
PUNP3	0	7.5679e-05
PUNP4	-7.5679e-05	0
PUNP5	-7.5679e-05	0
PUNP6	0	7.5679e-05
PUNP7	0	3.78395e-05
PYAM5PO	0	0
PYDXNO	0	0
PYDXO	0	0
PYK	0	1000
PYRDC	0	0.000406775
PYRt2r	0.999829	1
QRr	-1000	1000
QULNS	0.000961683	0.000961686
R05217	0	0
R05219	0	0
R05224	0	0
RBFK	0.000188201	0.00026388
RBFSa	0.000376403	0.000376403
RBFSb	0.000188201	0.000188202
RBK	0.990764	0.990909
RBK_Dr	-0.0099401	-0.00987086
RBK_L1r	0	0
RIBabc	0.999931	1
RNDR1	0.00147354	0.00154922
RNDR2	0.00273426	0.00280994
RNDR3	0.00281163	0.00288731
RNDR4	0	0.00157932
RNTR4	0	0.00157932
RPE	0.412749	0.412859
RPI	0.422996	0.423065
RPPDIMAS	0.00049962	0.000499621
RRPPDIMAS	0.00049962	0.000499621
RZ5PP	0	0
SADH	0	8.67786e-05
SADT	0.00313598	0.00325476
SADT2	0	7.5679e-05
SALCS	0.00122373	0.00122373
SDPDS	0.000828339	0.00086001
SDPTA	-0.00086001	-0.000828339
SELCYSLY	0	0
SERAT	0	2.87346e-05
SERD_D	0	0
SERD_L	0	7.5679e-05
SERt2r	0.999948	1
SGDS	0	8.67786e-05
SGSAD	0	8.67786e-05
SHCHCS	0	0
SHCHCS2	0	0
SHCHD2	0	0
SHCHD3	0	0
SHCHF	0	0
SHCHF2	0	0
SHCHF3	0	0
SHK3Dr	0.00455903	0.00457828
SHKK	0.00455903	0.00457126
SHSL1r	-0.00954283	999.991
SHSL4r	-999.991	0.00956755
SKMt2	-1.92556e-05	0
SOTA	0	8.67786e-05
SPMS	0	0
SPODM	0	0.000151358
SSALx	0	0.00144631
SSALy	0	0.00144631
SUCBZL	0	0
SUCBZS	0	0
SUCCt2r	-0.000236669	0
SUCD1i	-1000	994.758
SUCOAS	-1000	998.33
SULR	-4.31019e-05	0
SULabc	0.00321166	0.00325476
TALA	0.208654	0.208709
TARTD	0	0
TARTRt7	0	0
TAS	0.00370157	0.00370158
TATS	0.000496244	0.000496245
TATSO	0.000479787	0.000479788
TDMS1	0.00139674	0.00139674
TDMS2	0.000929613	0.000929615
TDMS3	0.000927081	0.000927083
TDMS4	0.000465862	0.000465863
TDPDRE	0.0013077	0.00130771
TDPDRR	0.0013077	0.00130771
TDPGDH	0.0013077	0.00130771
THD1	-1000	1000
THDPS	0.000828339	0.00086001
THFGLUS	0	0
THMDP	0	0
THRD_Lr	-0.00956755	-0.00844264
THRS	0	4.01753e-05
THRt2r	0.0482904	0.0494153
THSFST	-1000	0
THZPSN	4.21976e-07	4.21977e-07
THZSN	0	0
TKT1	0.208654	0.208709
TKT2	0.204095	0.20415
TMDK1	0	7.5679e-05
TMDPP	0	0
TMDS	0.00154148	0.00154148
TMHAS1	0.000466705	0.000466707
TMHAS2	0.000464174	0.000464175
TMHAS3	0.000465862	0.000465863
TMHAS4	0.000462908	0.000462909
TMHAS5	0	0
TMHAS6	0	0
TMN	0	0
TMPKr	4.21976e-07	4.21977e-07
TMPPP	4.21976e-07	4.21977e-07
TPI	1.04482	1.04489
TRDR	0.00863658	0.00871226
TRE6PP	0	1.25645e-05
TRE6PS	0.00273905	0.00275161
TRESULT	0.00321166	0.00321167
TREabc	0.0131653	0.0131779
TRIATS	0	0
TRPS1	0	8.00049e-06
TRPS2	0	8.00049e-06
TRPS3	0	8.00049e-06
TRPTA	0	0.000406775
TRPt2r	0.00848384	0.00889862
TSULabc	0	0
TTDCAt2	0	0
TYRTA	-1.18766e-05	0
TYRt2r	0.0133888	0.0134007
UAAGDS	0.000416068	0.000416069
UAAGLS1	0.0083796	0.00837962
UAAGLS2	0.0083796	0.00837962
UAGCVT	0.0187661	0.0187662
UAGDP	0.0366621	0.0366622
UAGPT1	0.0083796	0.00837962
UAGPT2	0.0083796	0.00837962
UAGPT3	0.000416068	0.000416069
UAMAGS	0.0171753	0.0171753
UAMAS	0.0171753	0.0171753
UAMRH	0.000412271	0.000412271
UAPGR	0.0187661	0.0187662
UDCPDP	0.017896	0.017896
UDCPDPS	0	0.00198793
UDPDPS	0	0.00198793
UDPDPS2	0	0.00198793
UDPG4E	0.0326626	0.0326627
UDPGALM	0.00925393	0.00925395
UDPGD	0	0
UGAGDS	0.000412271	0.000412271
UGGPT3	0.000412271	0.000412271
UGLDDS1	0.0083796	0.00837962
UGLDDS2	0.0083796	0.00837962
UGMAGS	0.000412271	0.000412271
UGMAS	0.000412271	0.000412271
UGMDDS	0.000416068	0.000416069
UGMDDS2	0.000412271	0.000412271
UMPK	-999.871	0.129398
UPP3MT	0	0
UPP3S	4.21976e-07	4.21977e-07
UPPDC1	4.21976e-07	4.21977e-07
UPPDC2	0	0
UPPRT	0	3.78395e-05
UREA	0	0
URIDK1	0	1000
URIDK2r	-0.00157932	-0.0014658
URIK2	0	7.5679e-05
VALTA	9.55621e-05	0.000364006
VALt2r	0.0869509	0.0872193
XPPT	0	3.78395e-05
XYLK	0	0
XYLabc	4.21976e-07	4.21977e-07
YUMPS	0	0
biomass_Mtb_9_60atp_test_NOF	0.421976	0.421977
PMCOAS	0	1.54594e-05
SAMREGEN	0	7.7297e-06
MCS	0	7.5679e-05
MCONT	0	7.5679e-05
MCL	0	7.5679e-05
OCTAt2	0	0
EX_octa(e)	0	0
DCAt2	0	0
EX_dca(e)	0	0
DDCAt2	0	0
EX_ddca(e)	0	0
HDCEAt2	0	0
EX_hdcea(e)	0	0
OCDCEAt2	0	0
EX_ocdcea(e)	0	0
ARACHt2	0	0
EX_arach(e)	0	0
TTCt2	0	0
EX_ttc(e)	0	0
HEXCt2	0	0
EX_hexc(e)	0	0
EX_btn(e)	-8.43954e-07	1.46154e-05
btnt	-1.46154e-05	8.43954e-07
EX_pydxn(e)	0	0
pydxnt	0	0
PYDX5PS	9.41006e-05	9.41009e-05
