# Supplementary material for: A systematic evaluation of Mycobacterium tuberculosis Genome-Scale Metabolic Networks
Source: PLoS Comput Biol. 2020 Jun 15;16(6):e1007533. doi: 10.1371/journal.pcbi.1007533 (PMC7316355; doi:10.1371/journal.pcbi.1007533)
Supplement: S8 File — (ZIP) [file pcbi.1007533.s040.zip › YM_Essentiality(Minato_data)/results/iNJ661v_modified_Minato_MtbYM_genecompctoff.xlsx]

## Sheet: Sheet1
Vector_LocusNames	InsilicoEssential	ExperimentalEssential	Confusion_Matrix
Rv1295	NE	E	FN
Rv2573	E	NE	FP
Rv3815c	E	NE	FP
Rv2589	NE	NE	TN
Rv3290c	NE	NE	TN
Rv1323	E	NE	FP
Rv3535c	NE	NE	TN
Rv0254c	NE	NE	TN
Rv3280	E	E	TP
Rv0904c	NE	NE	TN
Rv3441c	NE	E	FN
Rv1302	E	E	TP
Rv0409	NE	NE	TN
Rv1820	NE	NE	TN
Rv3002c	NE	NE	TN
Rv3509c	NE	NE	TN
Rv3003c	NE	E	FN
Rv3470c	NE	NE	TN
Rv1475c	NE	E	FN
Rv1655	NE	E	FN
Rv3310	NE	NE	TN
Rv3667	NE	NE	TN
Rv0812	E	E	TP
Rv2236c	NE	NE	TN
Rv0013	E	E	TP
Rv1005c	E	E	TP
Rv2848c	NE	NE	TN
Rv0255c	NE	NE	TN
Rv3713	NE	E	FN
Rv1318c	NE	NE	TN
Rv1319c	NE	NE	TN
Rv1320c	NE	NE	TN
Rv1625c	NE	NE	TN
Rv1647	NE	NE	TN
Rv1264	NE	NE	TN
Rv2435c	NE	NE	TN
Rv2202c	NE	E	FN
Rv2208	NE	NE	TN
Rv2584c	NE	NE	TN
Rv1285	E	E	TP
Rv1286	E	E	TP
Rv0777	E	E	TP
Rv0357c	E	E	TP
Rv3793	E	E	TP
Rv3794	E	E	TP
Rv3795	E	E	TP
Rv3792	E	E	TP
Rv2182c	NE	E	FN
Rv2483c	E	NE	FP
Rv1652	NE	E	FN
Rv3248c	E	E	TP
Rv0091	NE	NE	TN
Rv0423c	E	E	TP
Rv0957	E	E	TP
Rv3257c	NE	E	FN
Rv3276c	NE	E	FN
Rv2215	NE	E	FN
Rv3330	NE	NE	TN
Rv2981c	E	E	TP
Rv2780	NE	NE	TN
Rv3423c	E	E	TP
Rv2992c	E	E	TP
Rv2259	NE	NE	TN
Rv1895	NE	NE	TN
Rv3045	NE	NE	TN
Rv0768	NE	NE	TN
Rv3293	NE	NE	TN
Rv0147	NE	NE	TN
Rv0558	NE	E	FN
Rv2467	NE	NE	TN
Rv1609	NE	E	FN
Rv2859c	NE	NE	TN
Rv0032	NE	NE	TN
Rv2531c	NE	NE	TN
Rv1001	NE	NE	TN
Rv1659	NE	E	FN
Rv1658	NE	E	FN
Rv2320c	NE	NE	TN
Rv3708c	E	E	TP
Rv1538c	NE	E	FN
Rv2201	NE	E	FN
Rv2127	NE	NE	TN
Rv0346c	NE	NE	TN
Rv3601c	E	E	TP
Rv1380	E	E	TP
Rv3709c	E	E	TP
Rv1595	E	E	TP
Rv0337c	NE	E	FN
Rv2121c	NE	E	FN
Rv1304	NE	E	FN
Rv1305	NE	E	FN
Rv1307	NE	E	FN
Rv1308	NE	E	FN
Rv1309	NE	E	FN
Rv1310	NE	E	FN
Rv0522	NE	NE	TN
Rv1589	NE	E	FN
Rv0107c	NE	NE	TN
Rv1908c	NE	E	FN
Rv1607	NE	NE	TN
Rv2849c	NE	NE	TN
Rv1383	NE	E	FN
Rv2289	NE	NE	TN
Rv1011	E	E	TP
Rv3756c	NE	NE	TN
Rv3757c	NE	NE	TN
Rv3758c	NE	NE	TN
Rv3759c	NE	NE	TN
Rv1885c	NE	NE	TN
Rv2540c	E	E	TP
Rv2130c	NE	E	FN
Rv2498c	NE	NE	TN
Rv2075c	NE	NE	TN
Rv0771	NE	NE	TN
Rv1239c	NE	NE	TN
Rv0373c	NE	NE	TN
Rv0374c	NE	NE	TN
Rv0375c	NE	NE	TN
Rv2066	NE	NE	TN
Rv2071c	NE	NE	TN
Rv2070c	NE	NE	TN
Rv2065	NE	NE	TN
Rv2388c	E	NE	FP
Rv0889c	NE	NE	TN
Rv0896	NE	E	FN
Rv1699	E	E	TP
Rv3283	NE	NE	TN
Rv2194	NE	E	FN
Rv2195	NE	E	FN
Rv2196	NE	E	FN
Rv1451	NE	E	FN
Rv2193	NE	E	FN
Rv2200c	NE	E	FN
Rv3043c	NE	E	FN
Rv0306	NE	NE	TN
Rv0848	NE	NE	TN
Rv1336	NE	NE	TN
Rv2334	NE	NE	TN
Rv1077	NE	NE	TN
Rv1620c	NE	E	FN
Rv1621c	NE	E	FN
Rv1622c	NE	E	FN
Rv3315c	NE	NE	TN
Rv1712	NE	E	FN
Rv0143c	NE	NE	TN
Rv0103c	NE	NE	TN
Rv0499	NE	NE	TN
Rv1905c	NE	NE	TN
Rv1704c	NE	NE	TN
Rv1293	NE	E	FN
Rv2726c	E	E	TP
Rv2881c	E	E	TP
Rv2136c	E	NE	FP
Rv3790	NE	E	FN
Rv3791	NE	E	FN
Rv3806c	E	E	TP
Rv0321	NE	NE	TN
Rv2178c	E	E	TP
Rv3229c	E	E	TP
Rv1094	NE	E	FN
Rv0824c	NE	E	FN
Rv1928c	NE	NE	TN
Rv1714	NE	NE	TN
Rv0189c	NE	E	FN
Rv2773c	E	E	TP
Rv2753c	E	E	TP
Rv2763c	E	E	TP
Rv2447c	E	E	TP
Rv0534c	NE	E	FN
Rv2139	E	E	TP
Rv1381	E	E	TP
Rv1409	E	E	TP
Rv1207	NE	NE	TN
Rv2537c	E	E	TP
Rv2538c	E	E	TP
Rv1631	E	E	TP
Rv0478	NE	NE	TN
Rv3247c	NE	E	FN
Rv2870c	E	E	TP
Rv2682c	NE	E	FN
Rv3379c	NE	NE	TN
Rv1023	NE	E	FN
Rv3214	NE	NE	TN
Rv1618	NE	NE	TN
Rv3826	NE	E	FN
Rv1529	NE	NE	TN
Rv1185c	E	NE	FP
Rv2590	NE	NE	TN
Rv2930	NE	NE	TN
Rv3801c	E	E	TP
Rv0468	NE	NE	TN
Rv0859	NE	NE	TN
Rv2524c	E	E	TP
Rv1484	E	E	TP
Rv2947c	E	NE	FP
Rv0533c	NE	NE	TN
Rv1662	E	E	TP
Rv2940c	E	NE	FP
Rv0363c	NE	E	FN
Rv0727c	NE	NE	TN
Rv1485	NE	E	FN
Rv2605c	NE	NE	TN
Rv2900c	NE	NE	TN
Rv1348	NE	E	FN
Rv1349	NE	E	FN
Rv0084	NE	NE	TN
Rv1406	NE	E	FN
Rv2786c	E	E	TP
Rv2211c	E	E	TP
Rv1553	NE	NE	TN
Rv1554	NE	NE	TN
Rv1555	NE	NE	TN
Rv3316	NE	NE	TN
Rv3317	NE	NE	TN
Rv3319	NE	NE	TN
Rv0248c	NE	NE	TN
Rv3106	NE	NE	TN
Rv2454c	NE	E	FN
Rv2455c	NE	E	FN
Rv2957	E	NE	FP
Rv2964	NE	NE	TN
Rv1098c	NE	E	FN
Rv2443	NE	NE	TN
Rv2610c	E	E	TP
Rv0557	NE	NE	TN
Rv1018c	E	E	TP
Rv0334	E	E	TP
Rv0524	E	E	TP
Rv1551	E	NE	FP
Rv0564c	NE	NE	TN
Rv2249c	NE	NE	TN
Rv2982c	NE	NE	TN
Rv3302c	NE	E	FN
Rv2427c	NE	NE	TN
Rv1121	NE	NE	TN
Rv3808c	E	E	TP
Rv0620	E	NE	FP
Rv0618	E	NE	FP
Rv0619	E	NE	FP
Rv0993	E	E	TP
Rv1436	NE	E	FN
Rv0956	NE	E	FN
Rv0389	NE	NE	TN
Rv1832	NE	E	FN
Rv3303c	NE	NE	TN
Rv3436c	E	E	TP
Rv1512	E	E	TP
Rv1093	NE	E	FN
Rv0070c	NE	NE	TN
Rv1328	NE	NE	TN
Rv1236	E	NE	FP
Rv1237	E	NE	FP
Rv1238	E	NE	FP
Rv1213	NE	NE	TN
Rv1878	NE	NE	TN
Rv2220	NE	E	FN
Rv2222c	NE	NE	TN
Rv2860c	NE	NE	TN
Rv2439c	NE	E	FN
Rv3704c	NE	NE	TN
Rv3432c	NE	NE	TN
Rv2476c	NE	E	FN
Rv1602	NE	E	FN
Rv0808	NE	E	FN
Rv1338	E	E	TP
Rv3858c	NE	E	FN
Rv3859c	NE	E	FN
Rv0509	E	E	TP
Rv2833c	NE	NE	TN
Rv2834c	NE	NE	TN
Rv2835c	NE	NE	TN
Rv2205c	NE	NE	TN
Rv1826	NE	E	FN
Rv1257c	NE	NE	TN
Rv3696c	NE	NE	TN
Rv1511	NE	NE	TN
Rv3396c	E	E	TP
Rv2051c	E	E	TP
Rv1844c	NE	NE	TN
Rv1122	NE	E	FN
Rv0317c	NE	NE	TN
Rv3842c	NE	NE	TN
Rv2855	NE	NE	TN
Rv0773c	NE	NE	TN
Rv2394	NE	NE	TN
Rv3609c	E	E	TP
Rv1415	NE	E	FN
Rv1940	NE	NE	TN
Rv2583c	NE	E	FN
Rv3273	NE	NE	TN
Rv0511	E	E	TP
Rv2458	NE	NE	TN
Rv0650	NE	NE	TN
Rv1599	NE	E	FN
Rv0510	E	E	TP
Rv0422c	E	E	TP
Rv3469c	NE	NE	TN
Rv3534c	NE	NE	TN
Rv1294	NE	E	FN
Rv3341	NE	E	FN
Rv1296	NE	E	FN
Rv1600	NE	E	FN
Rv3772	NE	NE	TN
Rv3624c	NE	E	FN
Rv0486	NE	E	FN
Rv3339c	NE	NE	TN
Rv0066c	NE	E	FN
Rv3215	NE	E	FN
Rv1915	NE	NE	TN
Rv1916	NE	NE	TN
Rv0467	NE	E	FN
Rv1170	NE	NE	TN
Rv1601	NE	E	FN
Rv1611	NE	E	FN
Rv2210c	NE	E	FN
Rv1843c	E	NE	FP
Rv3410c	E	E	TP
Rv3411c	E	E	TP
Rv3393	NE	NE	TN
Rv1745c	NE	NE	TN
Rv2995c	NE	E	FN
Rv2987c	NE	E	FN
Rv2988c	NE	E	FN
Rv3710	NE	E	FN
Rv3001c	NE	E	FN
Rv1030	NE	NE	TN
Rv1031	NE	NE	TN
Rv3236c	E	NE	FP
Rv2316	NE	NE	TN
Rv0694	NE	NE	TN
Rv0183	NE	NE	TN
Rv1872c	NE	NE	TN
Rv1902c	NE	NE	TN
Rv0191	NE	NE	TN
Rv1837c	NE	E	FN
Rv2471	NE	NE	TN
Rv3264c	E	E	TP
Rv3255c	E	E	TP
Rv2611c	E	E	TP
Rv2379c	E	E	TP
Rv2380c	E	E	TP
Rv2384	E	NE	FP
Rv1347c	NE	NE	TN
Rv0649	NE	NE	TN
Rv2332	NE	NE	TN
Rv3582c	E	E	TP
Rv1392	E	E	TP
Rv2124c	NE	NE	TN
Rv0137c	NE	NE	TN
Rv2674	NE	NE	TN
Rv1133c	NE	E	FN
Rv2701c	NE	NE	TN
Rv1604	NE	NE	TN
Rv0046c	E	E	TP
Rv0855	E	NE	FP
Rv1492	E	NE	FP
Rv1493	E	NE	FP
Rv0753c	NE	NE	TN
Rv1692	E	NE	FP
Rv2225	E	E	TP
Rv0958	NE	NE	TN
Rv1082	NE	NE	TN
Rv3356c	E	E	TP
Rv0126	NE	NE	TN
Rv0470c	E	NE	FP
Rv0503c	NE	NE	TN
Rv0644c	E	NE	FP
Rv0642c	NE	E	FN
Rv0645c	NE	NE	TN
Rv3800c	E	E	TP
Rv1483	NE	E	FN
Rv2245	E	E	TP
Rv2246	E	E	TP
Rv0098	E	NE	FP
Rv0082	NE	NE	TN
Rv3145	NE	NE	TN
Rv3146	NE	NE	TN
Rv3147	NE	NE	TN
Rv3149	NE	NE	TN
Rv3152	NE	NE	TN
Rv3153	NE	NE	TN
Rv3154	NE	NE	TN
Rv3155	NE	NE	TN
Rv3158	NE	NE	TN
Rv2438c	E	E	TP
Rv0155	NE	NE	TN
Rv0157	NE	NE	TN
Rv0573c	NE	NE	TN
Rv0261c	NE	NE	TN
Rv0267	NE	NE	TN
Rv1737c	NE	NE	TN
Rv2329c	NE	NE	TN
Rv2287	NE	NE	TN
Rv2920c	NE	NE	TN
Rv2043c	NE	NE	TN
Rv2421c	E	E	TP
Rv1596	E	E	TP
Rv1162	NE	NE	TN
Rv1163	NE	NE	TN
Rv1164	NE	NE	TN
Rv0548c	NE	E	FN
Rv2344c	NE	NE	TN
Rv0252	NE	NE	TN
Rv0253	NE	NE	TN
Rv2391	NE	E	FN
Rv3265c	E	E	TP
Rv2503c	NE	NE	TN
Rv2504c	NE	NE	TN
Rv0884c	NE	E	FN
Rv0266c	NE	NE	TN
Rv2321c	NE	NE	TN
Rv2322c	NE	NE	TN
Rv0382c	E	E	TP
Rv0118c	NE	NE	TN
Rv1248c	NE	E	FN
Rv0555	NE	E	FN
Rv0500	NE	E	FN
Rv3602c	E	E	TP
Rv1755c	NE	NE	TN
Rv2156c	E	E	TP
Rv2392	NE	E	FN
Rv0805	NE	E	FN
Rv2241	NE	E	FN
Rv0462	NE	E	FN
Rv0843	NE	NE	TN
Rv2497c	NE	NE	TN
Rv2941	E	NE	FP
Rv2945c	E	NE	FP
Rv2607	NE	NE	TN
Rv0211	NE	E	FN
Rv2029c	NE	NE	TN
Rv3010c	NE	NE	TN
Rv0728c	NE	NE	TN
Rv2996c	NE	E	FN
Rv0946c	E	E	TP
Rv1437	NE	E	FN
Rv1445c	NE	NE	TN
Rv0489	NE	E	FN
Rv3068c	E	NE	FP
Rv1822	NE	E	FN
Rv2746c	NE	E	FN
Rv0936	NE	NE	TN
Rv0820	NE	NE	TN
Rv0545c	NE	NE	TN
Rv2281	NE	NE	TN
Rv3308	NE	NE	TN
Rv1092c	E	E	TP
Rv3628	NE	E	FN
Rv0512	E	E	TP
Rv1391	E	E	TP
Rv2247	NE	E	FN
Rv3285	NE	E	FN
Rv1127c	NE	E	FN
Rv2984	NE	E	FN
Rv3754	NE	E	FN
Rv3838c	NE	E	FN
Rv2677c	E	E	TP
Rv2163c	E	E	TP
Rv0772	E	E	TP
Rv0809	E	E	TP
Rv1603	NE	E	FN
Rv1606	NE	E	FN
Rv0780	E	E	TP
Rv2928	E	NE	FP
Rv2931	E	NE	FP
Rv2932	E	NE	FP
Rv2933	E	NE	FP
Rv2934	E	NE	FP
Rv2935	E	NE	FP
Rv0788	E	E	TP
Rv0803	E	E	TP
Rv1188	NE	NE	TN
Rv1017c	E	E	TP
Rv3227	E	E	TP
Rv0437c	E	NE	FP
Rv0505c	NE	E	FN
Rv3042c	NE	E	FN
Rv3307	NE	NE	TN
Rv1617	NE	E	FN
Rv0162c	NE	NE	TN
Rv3777	NE	NE	TN
Rv1594	E	E	TP
Rv2436	NE	NE	TN
Rv0570	E	NE	FP
Rv1981c	E	NE	FP
Rv3048c	E	E	TP
Rv3051c	E	E	TP
Rv1408	NE	E	FN
Rv2962c	E	NE	FP
Rv2958c	E	NE	FP
Rv3113	NE	E	FN
Rv2386c	E	E	TP
Rv1202	E	E	TP
Rv0858c	E	NE	FP
Rv1464	NE	E	FN
Rv2335	NE	NE	TN
Rv0069c	NE	NE	TN
Rv2847c	NE	E	FN
Rv0391	NE	E	FN
Rv1200	NE	NE	TN
Rv2601	NE	NE	TN
Rv3846	NE	E	FN
Rv0432	NE	NE	TN
Rv0234c	NE	NE	TN
Rv1731	NE	NE	TN
Rv0542c	NE	E	FN
Rv0553	NE	E	FN
Rv0951	NE	E	FN
Rv0952	NE	E	FN
Rv1739c	NE	NE	TN
Rv2397c	NE	E	FN
Rv2398c	NE	E	FN
Rv2399c	NE	E	FN
Rv2400c	NE	E	FN
Rv1672c	NE	NE	TN
Rv3266c	E	E	TP
Rv3784	NE	NE	TN
Rv3464	NE	E	FN
Rv2713	NE	NE	TN
Rv1201c	E	E	TP
Rv1559	NE	E	FN
Rv3737	NE	NE	TN
Rv2291	NE	NE	TN
Rv0417	E	E	TP
Rv1449c	E	E	TP
Rv3314c	NE	NE	TN
Rv2754c	NE	E	FN
Rv2764c	NE	E	FN
Rv2977c	E	E	TP
Rv0414c	E	E	TP
Rv1438	NE	E	FN
Rv3913	E	E	TP
Rv2006	NE	E	FN
Rv3372	NE	E	FN
Rv3490	E	E	TP
Rv1373	NE	NE	TN
Rv0295c	NE	NE	TN
Rv1612	NE	E	FN
Rv1613	NE	E	FN
Rv2158c	E	E	TP
Rv1315	E	E	TP
Rv2153c	E	E	TP
Rv2155c	E	E	TP
Rv2152c	E	E	TP
Rv3818	E	NE	FP
Rv0482	E	E	TP
Rv2361c	NE	E	FN
Rv0501	NE	NE	TN
Rv3634c	NE	E	FN
Rv0536	NE	NE	TN
Rv3809c	E	E	TP
Rv0322	NE	NE	TN
Rv2157c	E	E	TP
Rv2678c	E	E	TP
Rv3309c	NE	NE	TN
Rv1850	NE	NE	TN
Rv2883c	NE	E	FN
Rv0729	NE	NE	TN
Rv2793c	NE	E	FN
Rv3455c	NE	E	FN
Rv1130	NE	E	FN
Rv2606c	E	E	TP
