# Supplementary material for: A systematic evaluation of Mycobacterium tuberculosis Genome-Scale Metabolic Networks
Source: PLoS Comput Biol. 2020 Jun 15;16(6):e1007533. doi: 10.1371/journal.pcbi.1007533 (PMC7316355; doi:10.1371/journal.pcbi.1007533)
Supplement: S8 File — (ZIP) [file pcbi.1007533.s040.zip › YM_Essentiality(Minato_data)/results/iNJ661v_modified_Minato_MtbYM_metricsctoff.xlsx]

## Sheet: Sheet1
LastNames	Metr_values
Model Genes	665
Evaluated Genes	562
True Positives	123
True Negatives	240
False Negatives	156
False Positives	43
Sensitivity	0.44086
Specificity	0.848057
Positive Predictive Value	0.740964
Negative Predictive Value	0.606061
Fall out	0.151943
False Discovery Rate	0.259036
False Negative Rate	0.55914
Accuracy	0.645907
Mathews Correlation Coefficient	0.31664
Uncertain Genes	94
Too Small Genes	8
Not found genes	1
