# Supplementary material for: A systematic evaluation of Mycobacterium tuberculosis Genome-Scale Metabolic Networks
Source: PLoS Comput Biol. 2020 Jun 15;16(6):e1007533. doi: 10.1371/journal.pcbi.1007533 (PMC7316355; doi:10.1371/journal.pcbi.1007533)
Supplement: S8 File — (ZIP) [file pcbi.1007533.s040.zip › YM_Essentiality(Minato_data)/results/iNJ661v_modified_Minato_MtbYM_metrics_roc.xlsx]

## Sheet: Sheet1
GR_Threshold_c	N_TN	N_TP	N_FN	N_FP	SENSITIVITY	SPECIFICITY	PPV	NPV	FALL_OUT	FDR	FNR	ACCURACY	MCC
0.005	240	123	156	43	0.44086	0.848057	0.740964	0.606061	0.151943	0.259036	0.55914	0.645907	0.31664
0.01	240	123	156	43	0.44086	0.848057	0.740964	0.606061	0.151943	0.259036	0.55914	0.645907	0.31664
0.015	240	123	156	43	0.44086	0.848057	0.740964	0.606061	0.151943	0.259036	0.55914	0.645907	0.31664
0.02	240	123	156	43	0.44086	0.848057	0.740964	0.606061	0.151943	0.259036	0.55914	0.645907	0.31664
0.025	240	123	156	43	0.44086	0.848057	0.740964	0.606061	0.151943	0.259036	0.55914	0.645907	0.31664
0.03	240	123	156	43	0.44086	0.848057	0.740964	0.606061	0.151943	0.259036	0.55914	0.645907	0.31664
0.035	240	123	156	43	0.44086	0.848057	0.740964	0.606061	0.151943	0.259036	0.55914	0.645907	0.31664
0.04	240	123	156	43	0.44086	0.848057	0.740964	0.606061	0.151943	0.259036	0.55914	0.645907	0.31664
0.045	240	123	156	43	0.44086	0.848057	0.740964	0.606061	0.151943	0.259036	0.55914	0.645907	0.31664
0.05	240	123	156	43	0.44086	0.848057	0.740964	0.606061	0.151943	0.259036	0.55914	0.645907	0.31664
0.055	240	123	156	43	0.44086	0.848057	0.740964	0.606061	0.151943	0.259036	0.55914	0.645907	0.31664
0.06	240	123	156	43	0.44086	0.848057	0.740964	0.606061	0.151943	0.259036	0.55914	0.645907	0.31664
0.065	240	123	156	43	0.44086	0.848057	0.740964	0.606061	0.151943	0.259036	0.55914	0.645907	0.31664
0.07	240	123	156	43	0.44086	0.848057	0.740964	0.606061	0.151943	0.259036	0.55914	0.645907	0.31664
0.075	240	123	156	43	0.44086	0.848057	0.740964	0.606061	0.151943	0.259036	0.55914	0.645907	0.31664
0.08	240	123	156	43	0.44086	0.848057	0.740964	0.606061	0.151943	0.259036	0.55914	0.645907	0.31664
0.085	240	123	156	43	0.44086	0.848057	0.740964	0.606061	0.151943	0.259036	0.55914	0.645907	0.31664
0.09	240	123	156	43	0.44086	0.848057	0.740964	0.606061	0.151943	0.259036	0.55914	0.645907	0.31664
0.095	240	123	156	43	0.44086	0.848057	0.740964	0.606061	0.151943	0.259036	0.55914	0.645907	0.31664
0.1	240	123	156	43	0.44086	0.848057	0.740964	0.606061	0.151943	0.259036	0.55914	0.645907	0.31664
0.105	240	123	156	43	0.44086	0.848057	0.740964	0.606061	0.151943	0.259036	0.55914	0.645907	0.31664
0.11	240	123	156	43	0.44086	0.848057	0.740964	0.606061	0.151943	0.259036	0.55914	0.645907	0.31664
0.115	240	123	156	43	0.44086	0.848057	0.740964	0.606061	0.151943	0.259036	0.55914	0.645907	0.31664
0.12	240	123	156	43	0.44086	0.848057	0.740964	0.606061	0.151943	0.259036	0.55914	0.645907	0.31664
0.125	240	123	156	43	0.44086	0.848057	0.740964	0.606061	0.151943	0.259036	0.55914	0.645907	0.31664
0.13	240	123	156	43	0.44086	0.848057	0.740964	0.606061	0.151943	0.259036	0.55914	0.645907	0.31664
0.135	240	123	156	43	0.44086	0.848057	0.740964	0.606061	0.151943	0.259036	0.55914	0.645907	0.31664
0.14	240	123	156	43	0.44086	0.848057	0.740964	0.606061	0.151943	0.259036	0.55914	0.645907	0.31664
0.145	240	123	156	43	0.44086	0.848057	0.740964	0.606061	0.151943	0.259036	0.55914	0.645907	0.31664
0.15	240	123	156	43	0.44086	0.848057	0.740964	0.606061	0.151943	0.259036	0.55914	0.645907	0.31664
0.155	240	123	156	43	0.44086	0.848057	0.740964	0.606061	0.151943	0.259036	0.55914	0.645907	0.31664
0.16	240	123	156	43	0.44086	0.848057	0.740964	0.606061	0.151943	0.259036	0.55914	0.645907	0.31664
0.165	240	123	156	43	0.44086	0.848057	0.740964	0.606061	0.151943	0.259036	0.55914	0.645907	0.31664
0.17	240	123	156	43	0.44086	0.848057	0.740964	0.606061	0.151943	0.259036	0.55914	0.645907	0.31664
0.175	240	123	156	43	0.44086	0.848057	0.740964	0.606061	0.151943	0.259036	0.55914	0.645907	0.31664
0.18	240	123	156	43	0.44086	0.848057	0.740964	0.606061	0.151943	0.259036	0.55914	0.645907	0.31664
0.185	240	123	156	43	0.44086	0.848057	0.740964	0.606061	0.151943	0.259036	0.55914	0.645907	0.31664
0.19	240	123	156	43	0.44086	0.848057	0.740964	0.606061	0.151943	0.259036	0.55914	0.645907	0.31664
0.195	240	123	156	43	0.44086	0.848057	0.740964	0.606061	0.151943	0.259036	0.55914	0.645907	0.31664
0.2	240	123	156	43	0.44086	0.848057	0.740964	0.606061	0.151943	0.259036	0.55914	0.645907	0.31664
0.205	240	123	156	43	0.44086	0.848057	0.740964	0.606061	0.151943	0.259036	0.55914	0.645907	0.31664
0.21	240	123	156	43	0.44086	0.848057	0.740964	0.606061	0.151943	0.259036	0.55914	0.645907	0.31664
0.215	240	123	156	43	0.44086	0.848057	0.740964	0.606061	0.151943	0.259036	0.55914	0.645907	0.31664
0.22	240	123	156	43	0.44086	0.848057	0.740964	0.606061	0.151943	0.259036	0.55914	0.645907	0.31664
0.225	240	123	156	43	0.44086	0.848057	0.740964	0.606061	0.151943	0.259036	0.55914	0.645907	0.31664
0.23	240	123	156	43	0.44086	0.848057	0.740964	0.606061	0.151943	0.259036	0.55914	0.645907	0.31664
0.235	240	123	156	43	0.44086	0.848057	0.740964	0.606061	0.151943	0.259036	0.55914	0.645907	0.31664
0.24	240	123	156	43	0.44086	0.848057	0.740964	0.606061	0.151943	0.259036	0.55914	0.645907	0.31664
0.245	240	123	156	43	0.44086	0.848057	0.740964	0.606061	0.151943	0.259036	0.55914	0.645907	0.31664
0.25	240	123	156	43	0.44086	0.848057	0.740964	0.606061	0.151943	0.259036	0.55914	0.645907	0.31664
0.255	240	123	156	43	0.44086	0.848057	0.740964	0.606061	0.151943	0.259036	0.55914	0.645907	0.31664
0.26	240	123	156	43	0.44086	0.848057	0.740964	0.606061	0.151943	0.259036	0.55914	0.645907	0.31664
0.265	240	123	156	43	0.44086	0.848057	0.740964	0.606061	0.151943	0.259036	0.55914	0.645907	0.31664
0.27	240	123	156	43	0.44086	0.848057	0.740964	0.606061	0.151943	0.259036	0.55914	0.645907	0.31664
0.275	240	123	156	43	0.44086	0.848057	0.740964	0.606061	0.151943	0.259036	0.55914	0.645907	0.31664
0.28	240	123	156	43	0.44086	0.848057	0.740964	0.606061	0.151943	0.259036	0.55914	0.645907	0.31664
0.285	240	123	156	43	0.44086	0.848057	0.740964	0.606061	0.151943	0.259036	0.55914	0.645907	0.31664
0.29	240	123	156	43	0.44086	0.848057	0.740964	0.606061	0.151943	0.259036	0.55914	0.645907	0.31664
0.295	240	123	156	43	0.44086	0.848057	0.740964	0.606061	0.151943	0.259036	0.55914	0.645907	0.31664
0.3	240	123	156	43	0.44086	0.848057	0.740964	0.606061	0.151943	0.259036	0.55914	0.645907	0.31664
0.305	240	123	156	43	0.44086	0.848057	0.740964	0.606061	0.151943	0.259036	0.55914	0.645907	0.31664
0.31	240	123	156	43	0.44086	0.848057	0.740964	0.606061	0.151943	0.259036	0.55914	0.645907	0.31664
0.315	240	123	156	43	0.44086	0.848057	0.740964	0.606061	0.151943	0.259036	0.55914	0.645907	0.31664
0.32	240	123	156	43	0.44086	0.848057	0.740964	0.606061	0.151943	0.259036	0.55914	0.645907	0.31664
0.325	240	123	156	43	0.44086	0.848057	0.740964	0.606061	0.151943	0.259036	0.55914	0.645907	0.31664
0.33	240	123	156	43	0.44086	0.848057	0.740964	0.606061	0.151943	0.259036	0.55914	0.645907	0.31664
0.335	240	126	153	43	0.451613	0.848057	0.745562	0.610687	0.151943	0.254438	0.548387	0.651246	0.326737
0.34	240	126	153	43	0.451613	0.848057	0.745562	0.610687	0.151943	0.254438	0.548387	0.651246	0.326737
0.345	240	126	153	43	0.451613	0.848057	0.745562	0.610687	0.151943	0.254438	0.548387	0.651246	0.326737
0.35	240	126	153	43	0.451613	0.848057	0.745562	0.610687	0.151943	0.254438	0.548387	0.651246	0.326737
0.355	240	126	153	43	0.451613	0.848057	0.745562	0.610687	0.151943	0.254438	0.548387	0.651246	0.326737
0.36	240	126	153	43	0.451613	0.848057	0.745562	0.610687	0.151943	0.254438	0.548387	0.651246	0.326737
0.365	240	126	153	43	0.451613	0.848057	0.745562	0.610687	0.151943	0.254438	0.548387	0.651246	0.326737
0.37	240	126	153	43	0.451613	0.848057	0.745562	0.610687	0.151943	0.254438	0.548387	0.651246	0.326737
0.375	240	126	153	43	0.451613	0.848057	0.745562	0.610687	0.151943	0.254438	0.548387	0.651246	0.326737
0.38	240	126	153	43	0.451613	0.848057	0.745562	0.610687	0.151943	0.254438	0.548387	0.651246	0.326737
0.385	240	126	153	43	0.451613	0.848057	0.745562	0.610687	0.151943	0.254438	0.548387	0.651246	0.326737
0.39	240	126	153	43	0.451613	0.848057	0.745562	0.610687	0.151943	0.254438	0.548387	0.651246	0.326737
0.395	240	126	153	43	0.451613	0.848057	0.745562	0.610687	0.151943	0.254438	0.548387	0.651246	0.326737
0.4	240	126	153	43	0.451613	0.848057	0.745562	0.610687	0.151943	0.254438	0.548387	0.651246	0.326737
0.405	240	126	153	43	0.451613	0.848057	0.745562	0.610687	0.151943	0.254438	0.548387	0.651246	0.326737
0.41	240	126	153	43	0.451613	0.848057	0.745562	0.610687	0.151943	0.254438	0.548387	0.651246	0.326737
0.415	240	132	147	43	0.473118	0.848057	0.754286	0.620155	0.151943	0.245714	0.526882	0.661922	0.346787
0.42	240	132	147	43	0.473118	0.848057	0.754286	0.620155	0.151943	0.245714	0.526882	0.661922	0.346787
0.425	240	132	147	43	0.473118	0.848057	0.754286	0.620155	0.151943	0.245714	0.526882	0.661922	0.346787
0.43	240	132	147	43	0.473118	0.848057	0.754286	0.620155	0.151943	0.245714	0.526882	0.661922	0.346787
0.435	240	132	147	43	0.473118	0.848057	0.754286	0.620155	0.151943	0.245714	0.526882	0.661922	0.346787
0.44	240	132	147	43	0.473118	0.848057	0.754286	0.620155	0.151943	0.245714	0.526882	0.661922	0.346787
0.445	240	132	147	43	0.473118	0.848057	0.754286	0.620155	0.151943	0.245714	0.526882	0.661922	0.346787
0.45	240	132	147	43	0.473118	0.848057	0.754286	0.620155	0.151943	0.245714	0.526882	0.661922	0.346787
0.455	240	132	147	43	0.473118	0.848057	0.754286	0.620155	0.151943	0.245714	0.526882	0.661922	0.346787
0.46	240	132	147	43	0.473118	0.848057	0.754286	0.620155	0.151943	0.245714	0.526882	0.661922	0.346787
0.465	240	132	147	43	0.473118	0.848057	0.754286	0.620155	0.151943	0.245714	0.526882	0.661922	0.346787
0.47	240	132	147	43	0.473118	0.848057	0.754286	0.620155	0.151943	0.245714	0.526882	0.661922	0.346787
0.475	240	132	147	43	0.473118	0.848057	0.754286	0.620155	0.151943	0.245714	0.526882	0.661922	0.346787
0.48	240	132	147	43	0.473118	0.848057	0.754286	0.620155	0.151943	0.245714	0.526882	0.661922	0.346787
0.485	240	132	147	43	0.473118	0.848057	0.754286	0.620155	0.151943	0.245714	0.526882	0.661922	0.346787
0.49	240	132	147	43	0.473118	0.848057	0.754286	0.620155	0.151943	0.245714	0.526882	0.661922	0.346787
0.495	240	132	147	43	0.473118	0.848057	0.754286	0.620155	0.151943	0.245714	0.526882	0.661922	0.346787
0.5	240	132	147	43	0.473118	0.848057	0.754286	0.620155	0.151943	0.245714	0.526882	0.661922	0.346787
0.505	240	132	147	43	0.473118	0.848057	0.754286	0.620155	0.151943	0.245714	0.526882	0.661922	0.346787
0.51	240	132	147	43	0.473118	0.848057	0.754286	0.620155	0.151943	0.245714	0.526882	0.661922	0.346787
0.515	240	132	147	43	0.473118	0.848057	0.754286	0.620155	0.151943	0.245714	0.526882	0.661922	0.346787
0.52	240	132	147	43	0.473118	0.848057	0.754286	0.620155	0.151943	0.245714	0.526882	0.661922	0.346787
0.525	240	132	147	43	0.473118	0.848057	0.754286	0.620155	0.151943	0.245714	0.526882	0.661922	0.346787
0.53	240	132	147	43	0.473118	0.848057	0.754286	0.620155	0.151943	0.245714	0.526882	0.661922	0.346787
0.535	240	132	147	43	0.473118	0.848057	0.754286	0.620155	0.151943	0.245714	0.526882	0.661922	0.346787
0.54	240	132	147	43	0.473118	0.848057	0.754286	0.620155	0.151943	0.245714	0.526882	0.661922	0.346787
0.545	240	132	147	43	0.473118	0.848057	0.754286	0.620155	0.151943	0.245714	0.526882	0.661922	0.346787
0.55	240	132	147	43	0.473118	0.848057	0.754286	0.620155	0.151943	0.245714	0.526882	0.661922	0.346787
0.555	240	132	147	43	0.473118	0.848057	0.754286	0.620155	0.151943	0.245714	0.526882	0.661922	0.346787
0.56	240	132	147	43	0.473118	0.848057	0.754286	0.620155	0.151943	0.245714	0.526882	0.661922	0.346787
0.565	240	132	147	43	0.473118	0.848057	0.754286	0.620155	0.151943	0.245714	0.526882	0.661922	0.346787
0.57	240	132	147	43	0.473118	0.848057	0.754286	0.620155	0.151943	0.245714	0.526882	0.661922	0.346787
0.575	240	132	147	43	0.473118	0.848057	0.754286	0.620155	0.151943	0.245714	0.526882	0.661922	0.346787
0.58	240	132	147	43	0.473118	0.848057	0.754286	0.620155	0.151943	0.245714	0.526882	0.661922	0.346787
0.585	240	132	147	43	0.473118	0.848057	0.754286	0.620155	0.151943	0.245714	0.526882	0.661922	0.346787
0.59	240	132	147	43	0.473118	0.848057	0.754286	0.620155	0.151943	0.245714	0.526882	0.661922	0.346787
0.595	240	132	147	43	0.473118	0.848057	0.754286	0.620155	0.151943	0.245714	0.526882	0.661922	0.346787
0.6	240	132	147	43	0.473118	0.848057	0.754286	0.620155	0.151943	0.245714	0.526882	0.661922	0.346787
0.605	240	132	147	43	0.473118	0.848057	0.754286	0.620155	0.151943	0.245714	0.526882	0.661922	0.346787
0.61	240	132	147	43	0.473118	0.848057	0.754286	0.620155	0.151943	0.245714	0.526882	0.661922	0.346787
0.615	240	132	147	43	0.473118	0.848057	0.754286	0.620155	0.151943	0.245714	0.526882	0.661922	0.346787
0.62	240	132	147	43	0.473118	0.848057	0.754286	0.620155	0.151943	0.245714	0.526882	0.661922	0.346787
0.625	240	132	147	43	0.473118	0.848057	0.754286	0.620155	0.151943	0.245714	0.526882	0.661922	0.346787
0.63	240	132	147	43	0.473118	0.848057	0.754286	0.620155	0.151943	0.245714	0.526882	0.661922	0.346787
0.635	240	132	147	43	0.473118	0.848057	0.754286	0.620155	0.151943	0.245714	0.526882	0.661922	0.346787
0.64	240	132	147	43	0.473118	0.848057	0.754286	0.620155	0.151943	0.245714	0.526882	0.661922	0.346787
0.645	240	132	147	43	0.473118	0.848057	0.754286	0.620155	0.151943	0.245714	0.526882	0.661922	0.346787
0.65	240	132	147	43	0.473118	0.848057	0.754286	0.620155	0.151943	0.245714	0.526882	0.661922	0.346787
0.655	240	132	147	43	0.473118	0.848057	0.754286	0.620155	0.151943	0.245714	0.526882	0.661922	0.346787
0.66	240	132	147	43	0.473118	0.848057	0.754286	0.620155	0.151943	0.245714	0.526882	0.661922	0.346787
0.665	240	132	147	43	0.473118	0.848057	0.754286	0.620155	0.151943	0.245714	0.526882	0.661922	0.346787
0.67	240	132	147	43	0.473118	0.848057	0.754286	0.620155	0.151943	0.245714	0.526882	0.661922	0.346787
0.675	240	132	147	43	0.473118	0.848057	0.754286	0.620155	0.151943	0.245714	0.526882	0.661922	0.346787
0.68	240	132	147	43	0.473118	0.848057	0.754286	0.620155	0.151943	0.245714	0.526882	0.661922	0.346787
0.685	240	132	147	43	0.473118	0.848057	0.754286	0.620155	0.151943	0.245714	0.526882	0.661922	0.346787
0.69	240	132	147	43	0.473118	0.848057	0.754286	0.620155	0.151943	0.245714	0.526882	0.661922	0.346787
0.695	240	132	147	43	0.473118	0.848057	0.754286	0.620155	0.151943	0.245714	0.526882	0.661922	0.346787
0.7	240	132	147	43	0.473118	0.848057	0.754286	0.620155	0.151943	0.245714	0.526882	0.661922	0.346787
0.705	240	132	147	43	0.473118	0.848057	0.754286	0.620155	0.151943	0.245714	0.526882	0.661922	0.346787
0.71	240	132	147	43	0.473118	0.848057	0.754286	0.620155	0.151943	0.245714	0.526882	0.661922	0.346787
0.715	240	132	147	43	0.473118	0.848057	0.754286	0.620155	0.151943	0.245714	0.526882	0.661922	0.346787
0.72	240	132	147	43	0.473118	0.848057	0.754286	0.620155	0.151943	0.245714	0.526882	0.661922	0.346787
0.725	240	132	147	43	0.473118	0.848057	0.754286	0.620155	0.151943	0.245714	0.526882	0.661922	0.346787
0.73	240	132	147	43	0.473118	0.848057	0.754286	0.620155	0.151943	0.245714	0.526882	0.661922	0.346787
0.735	240	132	147	43	0.473118	0.848057	0.754286	0.620155	0.151943	0.245714	0.526882	0.661922	0.346787
0.74	240	132	147	43	0.473118	0.848057	0.754286	0.620155	0.151943	0.245714	0.526882	0.661922	0.346787
0.745	240	132	147	43	0.473118	0.848057	0.754286	0.620155	0.151943	0.245714	0.526882	0.661922	0.346787
0.75	240	132	147	43	0.473118	0.848057	0.754286	0.620155	0.151943	0.245714	0.526882	0.661922	0.346787
0.755	240	132	147	43	0.473118	0.848057	0.754286	0.620155	0.151943	0.245714	0.526882	0.661922	0.346787
0.76	240	132	147	43	0.473118	0.848057	0.754286	0.620155	0.151943	0.245714	0.526882	0.661922	0.346787
0.765	240	132	147	43	0.473118	0.848057	0.754286	0.620155	0.151943	0.245714	0.526882	0.661922	0.346787
0.77	240	132	147	43	0.473118	0.848057	0.754286	0.620155	0.151943	0.245714	0.526882	0.661922	0.346787
0.775	240	132	147	43	0.473118	0.848057	0.754286	0.620155	0.151943	0.245714	0.526882	0.661922	0.346787
0.78	240	132	147	43	0.473118	0.848057	0.754286	0.620155	0.151943	0.245714	0.526882	0.661922	0.346787
0.785	240	132	147	43	0.473118	0.848057	0.754286	0.620155	0.151943	0.245714	0.526882	0.661922	0.346787
0.79	240	132	147	43	0.473118	0.848057	0.754286	0.620155	0.151943	0.245714	0.526882	0.661922	0.346787
0.795	240	132	147	43	0.473118	0.848057	0.754286	0.620155	0.151943	0.245714	0.526882	0.661922	0.346787
0.8	240	132	147	43	0.473118	0.848057	0.754286	0.620155	0.151943	0.245714	0.526882	0.661922	0.346787
0.805	240	132	147	43	0.473118	0.848057	0.754286	0.620155	0.151943	0.245714	0.526882	0.661922	0.346787
0.81	240	132	147	43	0.473118	0.848057	0.754286	0.620155	0.151943	0.245714	0.526882	0.661922	0.346787
0.815	240	132	147	43	0.473118	0.848057	0.754286	0.620155	0.151943	0.245714	0.526882	0.661922	0.346787
0.82	240	132	147	43	0.473118	0.848057	0.754286	0.620155	0.151943	0.245714	0.526882	0.661922	0.346787
0.825	240	132	147	43	0.473118	0.848057	0.754286	0.620155	0.151943	0.245714	0.526882	0.661922	0.346787
0.83	240	132	147	43	0.473118	0.848057	0.754286	0.620155	0.151943	0.245714	0.526882	0.661922	0.346787
0.835	240	132	147	43	0.473118	0.848057	0.754286	0.620155	0.151943	0.245714	0.526882	0.661922	0.346787
0.84	240	132	147	43	0.473118	0.848057	0.754286	0.620155	0.151943	0.245714	0.526882	0.661922	0.346787
0.845	240	132	147	43	0.473118	0.848057	0.754286	0.620155	0.151943	0.245714	0.526882	0.661922	0.346787
0.85	240	132	147	43	0.473118	0.848057	0.754286	0.620155	0.151943	0.245714	0.526882	0.661922	0.346787
0.855	240	132	147	43	0.473118	0.848057	0.754286	0.620155	0.151943	0.245714	0.526882	0.661922	0.346787
0.86	240	132	147	43	0.473118	0.848057	0.754286	0.620155	0.151943	0.245714	0.526882	0.661922	0.346787
0.865	240	132	147	43	0.473118	0.848057	0.754286	0.620155	0.151943	0.245714	0.526882	0.661922	0.346787
0.87	240	132	147	43	0.473118	0.848057	0.754286	0.620155	0.151943	0.245714	0.526882	0.661922	0.346787
0.875	240	132	147	43	0.473118	0.848057	0.754286	0.620155	0.151943	0.245714	0.526882	0.661922	0.346787
0.88	240	132	147	43	0.473118	0.848057	0.754286	0.620155	0.151943	0.245714	0.526882	0.661922	0.346787
0.885	240	132	147	43	0.473118	0.848057	0.754286	0.620155	0.151943	0.245714	0.526882	0.661922	0.346787
0.89	240	132	147	43	0.473118	0.848057	0.754286	0.620155	0.151943	0.245714	0.526882	0.661922	0.346787
0.895	240	132	147	43	0.473118	0.848057	0.754286	0.620155	0.151943	0.245714	0.526882	0.661922	0.346787
0.9	240	132	147	43	0.473118	0.848057	0.754286	0.620155	0.151943	0.245714	0.526882	0.661922	0.346787
0.905	240	132	147	43	0.473118	0.848057	0.754286	0.620155	0.151943	0.245714	0.526882	0.661922	0.346787
0.91	240	132	147	43	0.473118	0.848057	0.754286	0.620155	0.151943	0.245714	0.526882	0.661922	0.346787
0.915	240	132	147	43	0.473118	0.848057	0.754286	0.620155	0.151943	0.245714	0.526882	0.661922	0.346787
0.92	240	132	147	43	0.473118	0.848057	0.754286	0.620155	0.151943	0.245714	0.526882	0.661922	0.346787
0.925	240	132	147	43	0.473118	0.848057	0.754286	0.620155	0.151943	0.245714	0.526882	0.661922	0.346787
0.93	240	132	147	43	0.473118	0.848057	0.754286	0.620155	0.151943	0.245714	0.526882	0.661922	0.346787
0.935	240	132	147	43	0.473118	0.848057	0.754286	0.620155	0.151943	0.245714	0.526882	0.661922	0.346787
0.94	239	132	147	44	0.473118	0.844523	0.75	0.619171	0.155477	0.25	0.526882	0.660142	0.342438
0.945	238	132	147	45	0.473118	0.840989	0.745763	0.618182	0.159011	0.254237	0.526882	0.658363	0.338109
0.95	238	132	147	45	0.473118	0.840989	0.745763	0.618182	0.159011	0.254237	0.526882	0.658363	0.338109
0.955	235	133	146	48	0.476703	0.830389	0.734807	0.616798	0.169611	0.265193	0.523297	0.654804	0.328595
0.96	235	135	144	48	0.483871	0.830389	0.737705	0.620053	0.169611	0.262295	0.516129	0.658363	0.335304
0.965	234	136	143	49	0.487455	0.826855	0.735135	0.62069	0.173145	0.264865	0.512545	0.658363	0.334424
0.97	233	137	142	50	0.491039	0.823322	0.73262	0.621333	0.176678	0.26738	0.508961	0.658363	0.33357
0.975	232	137	142	51	0.491039	0.819788	0.728723	0.620321	0.180212	0.271277	0.508961	0.656584	0.329382
0.98	232	138	141	51	0.494624	0.819788	0.730159	0.621984	0.180212	0.269841	0.505376	0.658363	0.332743
0.985	232	138	141	51	0.494624	0.819788	0.730159	0.621984	0.180212	0.269841	0.505376	0.658363	0.332743
0.99	228	139	140	55	0.498208	0.805654	0.716495	0.619565	0.194346	0.283505	0.501792	0.653025	0.319556
0.995	226	141	138	57	0.505376	0.798587	0.712121	0.620879	0.201413	0.287879	0.494624	0.653025	0.318151
