# Supplementary material for: A systematic evaluation of Mycobacterium tuberculosis Genome-Scale Metabolic Networks
Source: PLoS Comput Biol. 2020 Jun 15;16(6):e1007533. doi: 10.1371/journal.pcbi.1007533 (PMC7316355; doi:10.1371/journal.pcbi.1007533)
Supplement: S8 File — (ZIP) [file pcbi.1007533.s040.zip › YM_Essentiality(Minato_data)/results/iOSDD890_Minato_MtbYM_FVA.xlsx]

## Sheet: Sheet1
Rxns	FVAmin	FVAmax
2AGPEAT160	0	108.916
2AGPEAT180	0	108.916
4HTHRS	0	0
5DGLCNR	0	0
AACPS10	0.0589483	0.0589483
AACPS11	0.00712819	1.63469
AACPS3	0.0160501	37.0567
ABTA	0	20.4137
ACACCT	0	999.997
ACACT1r	0.00261668	0.00261668
ACALDi	0	30.0254
ACBIPGT	0	0
ACCC	0.0348514	0.0348514
ACCOACr	1.66677	220.458
ACChex	0.0348514	0.0348514
ACGAMPM	-217.832	0
ACGAMT	0.000659583	0.000659583
ACGK	0	218.216
ACGS	0	217.832
ACHBS	0	7.98227
ACKr	0	1000
ACLS	0	7.50636
ACODA	0	217.832
ACPr	0	1.74324e-07
ACONT	0	16.8182
ACOTA	-218.216	0
ACP1_FMN	0	217.832
ACPS1	0	0
ACS	0	217.832
ACS2	0	217.832
ACYSBMNt	0	0
ADA	0	108.954
ADCL	0	0
ADCPS1	0	0
ADCPS2	0	0
ADCS	0	0
ADCYRS	0	0
ADK1	-1000	1000
ADK2	0	1000
ADK3	-1000	1000
ADK4	-1000	1000
ADMDCr	0	0
ADNCYC	0	108.916
ADNK1	0	217.908
ADNK3	0	217.908
ADNK4	0	217.908
ADOCBIK	0	0
ADOCBLS	0	0
ADPT	0	72.6359
ADSK	0	34.9218
ADSL1r	0.165247	109.119
ADSL2r	0.354452	0.354452
ADSS	0.165247	109.119
AFE	0.000659583	0.000659583
AFTA	0.000659583	0.000659583
AGDC	0	217.832
AGMT	0	0
AGPAT160	0.0160501	15.0288
AGPAT160190	0.0369014	0.0369015
AGPAT190	0.0110234	0.0110234
AGPR	-218.216	0
AHC	0.0755281	72.6862
AHCYSNS	0	0
AHMMPS	0	0
AICART	-999.609	1000
AICART2	-999.609	1000
AIRC2	0	217.832
AIRC3	-217.832	0
AIRCr	-217.478	0.354452
AKGDb	0	0
ALAALAD	0	217.832
ALAALAr	0.037607	217.87
ALAD_L	0	1000
ALAR	0.0752141	47.6905
ALATA_L	-1000	90.2438
ALAt2r	-14.0127	1
ALDD1	0	0
ALDD19x	0	4.50382
ALDD2x	0	30.0254
AMAOTr	0	0
AMID4	0	0
AMMQT6	0	0
AMMQT8	0	0
AMMQT8_2	0	0
AMPTASECG	0	72.6107
ANPRT	0	3.75318
ANS	0	3.75318
AOXSr	0	0
APATr	0	30.0254
APRAUR	0	0
ARABF	0.000659583	0.000659583
ARABI	-1000	-0.0211066
ARACHTA	0.000246328	0.400679
ARAI	0	0
ARB_Dabc	0	0
ARBabc	0	290.443
ARBt2r	-290.443	0
ARGDC	0	0
ARGDr	-44.1229	109.273
ARGSL	0	108.916
ARGSS	0	108.916
ARGt5r	-3.97657	1
ARI	-0.0507879	0
ASAD	-14.6219	-0.00177122
ASNN	0	73.5677
ASNS1	0	72.6107
ASNt2r	-8.95313	1
ASP1DC	0	30.0254
ASPCT	0.357004	5.98677
ASPK	0.00177122	14.6219
ASPO1	0	39.9634
ASPO5	0	0
ASPTA	-145.212	0.969931
ASPt2r	-13.6201	1
AST	0	44.1975
ATPPRT	0.0366488	6.67207
ATPS1	1	1
ATPS4r	50.8326	674.637
BACCL	0	0
BALAt2r	-15.0127	0
BDH	-0.00261668	-0.00261668
BETALDHx	0	0
BMNMSHS	0	0
BMNt	0	0
BPNT	0	34.9218
BTS2	-88.2337	0.0513312
BTS3r	-0.0513312	88.2337
CAATPS	0	500
CAT	0	19.9817
CAt4	-1000	0
CBIAT	0	0
CBLAT	0	0
CBPS	0	44.4799
CDAPPA160	0	108.916
CDAPPA160190	0	108.916
CDAPPA190	0	108.916
CDPMEK	0.0467483	0.0467483
CDPPT160	0	72.6107
CDPPT160190	0.0146633	0.0146633
CHLabc	0	0
CHOLD	0	0
CHORM	0.0434025	4.54722
CHORS	0.0531474	4.55696
CHRPL	0.00712819	1.63469
CIGAMS	0	0
CITLr	-15.8182	217.007
CITabc	0	1
CLPNS160190	0.00528659	0.00528659
CMCBTFL	0.00135165	0.00135165
CMCBTFU	0	0
CMLDC	0	0
CO2t	-58.4805	0
COAt	-1.16216e-07	0
COBALTt5	0	0
COCHL	0	0
CODH2r	-30.0254	0
CODH3	0	15.0127
COt	0	0
CPC2MT	0	0
CPC3MT	0	0
CPC4MT	0	0
CPC6MT	0	0
CPC6R	0	0
CPC8MM	0	0
CPPPGO	0	0
CRNabc	0	0
CS	0	217.832
CTPS1	0	218.065
CTPS2	0	109.032
CYANST	0	0
CYO1a	0	39.9634
CYO1b	0	39.9634
CYRDAAT	0	0
CYRDAR	0	0
CYSS	0	66.256
CYSTGL	0	1000
CYSTL	0	117.849
CYSTS	0	117.861
CYTBD	0	39.9634
CYTBD2	0	39.9634
CYTD	0	108.916
CYTDK2	0	217.832
CYTDt2r	-5.62977	0
CYTK1	-109.05	108.842
CYTK2	-0.00930815	108.91
Clt	0	0
Cuabc	0	108.916
Cut1	0	108.916
DADA	0	108.954
DADK	-0.00315084	108.913
DAGK160	0	217.832
DALAOX	0	39.9634
DALAt2r	-15.0127	0
DAPDC	0	7.50636
DAPE	0.00177122	7.50813
DASYN160	0.00951748	108.986
DASYN160190	0.0307676	108.947
DASYN190190	0.00524237	108.921
DB4PS	0	0
DBTSr	0	0
DCPDP	0	0
DCPDPP	0	0.0507879
DCPDPP2	0	0.0507879
DCPDPS	0	0.00424984
DCPE	0	0.0507879
DCPT	0	0.0507879
DCPT2	0	0.0507879
DCTPD	0	0.00329611
DCTPD2	0	217.832
DCYTD	0	0.00329611
DDPA	0.0531474	6.48717
DESAT16	0	14.6629
DESAT18	0	12.3314
DGC3D	0	0
DGK1	-0.00600843	-0.00600843
DHAD1	0	7.50636
DHAD2	0	7.98227
DHDPRy	0.00177122	7.50813
DHDPS	0.00177122	7.50813
DHFR	0.00329611	0.00329611
DHFS	0	0
DHNAOT	0	0
DHNAOT2	0	0
DHNPA	0	0
DHNPA2	0	0
DHORD2	0	39.9634
DHORD3	-1000	2.66231
DHORD5	0	1000
DHORTS	-5.98677	-0.357004
DHPPDA	0	0
DHPPDA2	0	0
DHPS2	0	0
DHQD	0.0531474	6.48717
DHQS	0.0531474	6.48717
DMATT	0.00424984	0.00424984
DMPPS	0	0.0467483
DNMPPA	0	0
DNTPPA	0	0
DPCOAK	0	1.16216e-07
DPPS	0	0.00424984
DPR	0	1.16216e-07
DRPA	0	0
DSERt2r	0	0
DTMPK	0	108.916
DURIK1	0	217.832
DURIPP	0	0
DUTPDP	0	108.916
DXPRIi	0.0467483	0.0467483
DXPS	0.0467483	0.0467483
E4PD	0	0
ECHH_0	0	30.0254
ENO	-111.525	5.57653
ENTCS	0	0
ETHAt	-15.0127	0
EX_acysbmn(e)	0	0
EX_ala_B(e)	0	15.0127
EX_ala_D(e)	0	15.0127
EX_ala_L(e)	-1	14.0127
EX_arab_D(e)	0	0
EX_arab_L(e)	0	0
EX_arg_L(e)	-1	3.97657
EX_asn_L(e)	-1	8.95313
EX_asp_L(e)	-1	13.6201
EX_atp(e)	0	0
EX_bmn(e)	0	0
EX_ca2(e)	0	0
EX_chol(e)	0	0
EX_cit(e)	-1	0
EX_cl(e)	0	0
EX_co2(e)	0	58.4805
EX_coa(e)	0	1.16216e-07
EX_cobalt2(e)	0	0
EX_crn(e)	0	0
EX_cu2(e)	0	0
EX_cytd(e)	0	5.62977
EX_etha(e)	0	15.0127
EX_fe2(e)	0	0
EX_fe3(e)	-0.00135165	-0.00135165
EX_fum(e)	0	14.6201
EX_gal(e)	0	0
EX_glc(e)	-1	0
EX_glu_L(e)	-1	9.20685
EX_gly(e)	-1	14.5584
EX_glyb(e)	0	0
EX_glyc3p(e)	0	0
EX_glyc(e)	-1	-0.0175949
EX_gthrd(e)	0	0
EX_h2(e)	0	30.0254
EX_h2co3(e)	0	58.4805
EX_h2o(e)	-46.094	130.368
EX_h2s(e)	0	34.9706
EX_h(e)	-1000	-128.671
EX_hdca(e)	0	0
EX_his_L(e)	0	6.63542
EX_id3acald(e)	0	4.73502
EX_ile_L(e)	-0.0791599	7.90311
EX_k(e)	0	0
EX_lac_L(e)	0	15.0127
EX_lcts(e)	0	0
EX_leu_L(e)	-0.18471	5.9642
EX_lys_L(e)	-0.0763402	7.43002
EX_mal_L(e)	0	14.6201
EX_malt(e)	0	0
EX_malthp(e)	0	0
EX_meoh(e)	0	0
EX_met_L(e)	-0.507441	0
EX_mg2(e)	0	0
EX_na1(e)	0	0
EX_nh4(e)	-10	9.90627
EX_no2(e)	0	0
EX_no3(e)	0	0
EX_no(e)	0	0
EX_o2(e)	-20	-0.0182942
EX_ocdca(e)	-1	0
EX_orn(e)	-1	8.95313
EX_pac(e)	0	4.50382
EX_pdima(e)	0	0.400432
EX_phdca(e)	0	1.62756
EX_phe_L(e)	0	4.50382
EX_pi(e)	-1	-1
EX_ppa(e)	0	15.0127
EX_ppdima(e)	0	0.397279
EX_pro_L(e)	-1	9.20685
EX_pyr(e)	-1	14.0127
EX_rib_D(e)	-1	0
EX_ser_D(e)	0	0
EX_ser_L(e)	-1	14.0127
EX_skm(e)	0	6.43402
EX_so4(e)	-34.9218	0
EX_succ(e)	0	14.6201
EX_tartr_L(e)	0	0
EX_thr_L(e)	-1	14.5719
EX_tre(e)	-1	0
EX_trp_L(e)	-1	3.73502
EX_tsul(e)	0	0
EX_ttdca(e)	0	0
EX_tyr_L(e)	-0.0286535	4.47516
EX_val_L(e)	-1	7.32064
EX_xyl_D(e)	0	0
EX_ac(e)	0	0
EX_4abz(e)	0	0
EX_for(e)	0	0
EX_akg(e)	0	0
EX_oxa(e)	0	0
EX_gua(e)	0	0
EX_ad(e)	0	0
Adt	0	0
EX_urea(e)	0	0
FACOAE140	0	108.916
FACOAE160	0	108.916
FACOAE180	0	108.916
FACOAL140	0	108.916
FACOAL160	0.00745572	108.924
FACOAL161	-15.2856	11.6611
FACOAL180	0	109.557
FACOAL181	-5.52565	11.8949
FACOAL200	0.000246328	0.400679
FACOAL80	-15.9757	15.8405
FACOALPHDCA	-1.63339	-0.00582255
FACOALPREPH	-0.400679	108.916
FAH4	0	0
FAMPL1	0.0178809	0.0178809
FAMPL2	0.00298662	0.00298662
FAMPL3	0.00400803	0.00400803
FAMPL4	0.00502402	0.00502402
FAMPL5	0.00495183	0.00495184
FAO1	0	7.93588
FAO10	0	5.51676
FAO11	0	8.05233
FAO2	0	6.84732
FAO3	0	6.20635
FAS100	0.0110018	15.8828
FAS120	0.0110018	15.8828
FAS140	0.0110018	15.8828
FAS160	0	11.9638
FAS161	0	7.93588
FAS180	0	11.9038
FAS181	0	11.9038
FAS200	0.0245688	1.22587
FAS240_L	0.122354	0.122354
FAS260	0.122354	0.122354
FAS80_L	0	15.9969
FASPHDCA	0.00712819	1.63469
FASm1601	0.00208702	0.00208703
FASm180	0.145391	0.145391
FASm1801	0.00208702	0.00208703
FASm2001	0.00208702	0.00208703
FASm2002	0.00868917	0.00868917
FASm220	0.010178	0.811043
FASm2201	0.00208702	0.00208703
FASm2202	0.00868917	0.00868917
FASm240	0.00310392	0.803969
FASm2401	0.00208702	0.00208703
FASm2402	0.00868917	0.00868917
FASm260	0.00310392	0.803969
FASm2601	0.00208702	0.00208703
FASm2602	0.00417405	0.00417405
FASm280	0.00310392	0.803969
FASm2801	0.00208702	0.00208703
FASm2802	0.00417405	0.00417405
FASm300	0.00417405	0.00417405
FASm3001	0	0
FASm320	0.00417405	0.00417405
FASm340	0.00417405	0.00417405
FBA	-12.6557	2.357
FBP	0	217.832
FCLPA	0	0
FCLT	0	0
FCLT2	0	0
FCOAH2	0	108.916
FDH	0	30.0254
FE2abc	0	0
FE3Ri	0	0
FE3abc	0	0
FETRANS	0	0
FHL	0	30.0254
FMNAT	0	0
FOLD3	0	0
FOLR2	0	0
FOMETR	-217.832	0
FORMCOAL	-16.8182	108.916
FRD	0	1000
FRD2	0	1000
FRD3	0	47.6153
FRD5	-1000	2.66231
FRDO2r	-1000	1000
FRDO3r	-1000	1000
FRDOr	-0.0934966	0
FRRPPDIMAS	0.00106833	0.00106833
FTHFCL	0	217.832
FTHFD	0	217.832
FTHFL	-1000	1000
FUM	-9.52473	118.993
FUMt2r	-14.6201	0
G16MTM1	0.0146633	0.0146633
G16MTM10	0.00104126	0.00104126
G16MTM2	0	0.00478942
G16MTM4	0.00229726	0.00229726
G16MTM5	0.00109269	0.00109269
G16MTM6	0.00648394	0.0112734
G16MTM7	0.00486882	0.00486882
G16MTM8	0.0034495	0.0034495
G16MTM9	0.00218357	0.00218357
G1PACT	0.286086	218.118
G1PTT	0.00279623	0.00279623
G1SATi	0	0
G3PAT160	0	22.028
G3PAT190	0.0110234	0.0110234
G3PD1	-0.0911749	0.89123
G5SADs	0	219.573
G5SD	0	218.216
G5SD2	0	218.216
G6PDH2	0	45.0382
GALFT	0.000659583	0.000659583
GALKr	-0.0500543	-0.0500543
GALT	-0.0500543	-0.0500543
GALUi	0.0756986	217.908
GALt2	0	0
GAPD	-9.4362	5.57653
GARFT	0.354452	0.354452
GCC2	0	0
GCCa	0	15.5584
GCCb	0	15.5584
GCCc	0	15.5584
GF6PTAr	0.286086	0.286086
GFUCS	0.00106833	0.00106833
GGLUCT2	0	72.6107
GHMT2	0	15.2159
GK1	0.00600843	108.922
GLCP	0	217.832
GLCS1	0	217.832
GLCabc	0	1
GLGC	0	217.832
GLNS	1.30993	219.142
GLNSP1	0	0
GLNSP2	0	0
GLNSP3	0	0
GLU5K	0	218.216
GLUCYS	0	72.6107
GLUDC	0	20.4137
GLUDx	-1000	222.799
GLUPRT	0.354452	0.354452
GLUR	-0.0376071	-0.037607
GLUSy	0	217.832
GLUTRR	0	0
GLUt2r	-9.20685	1
GLXO1	0	16.8182
GLYBabc	0	0
GLYC3Pabc	0	0
GLYCK	0	0
GLYCL	0	15.5584
GLYCTO1	0	0
GLYCTO2	0	0
GLYCTO3	0	0
GLYCTO4	0	0
GLYCt	-1	-0.0175949
GLYK	0	0.982405
GLYt2r	-14.5584	1
GMAND	0.00106833	0.00106833
GMPS2	0.225854	36.5312
GMT1	0.00338995	0.00338995
GMT2	0.00527666	0.00527666
GND	0	45.0382
GPDDA2	0	15.0127
GRTT	0.00424984	0.00424984
GSNK	0	217.832
GTHOr	-1000	1000
GTHRDt2	0	0
GTHS	0	72.6107
GTMLT	0	72.6107
GTPCI	0	0
GTPCII	0	0
GTPCII2	0	0
GTPDPK	0	72.6107
GTPH1	0	108.916
GUACYC	0	108.916
GUAD	0	36.3054
GUAPRT	0	72.6107
H2CO3D	0	58.4805
H2CO3TP	-58.4805	0
H2Ot	-130.368	46.094
H2St1	0	34.9706
H2td	0	30.0254
HAS	0.00527666	0.00527666
HCO3E	1.66677	220.458
HCYSMT	0	72.6107
HDCAt2	0	0
HEX1	0	217.832
HISTD	0.0366488	6.67207
HISTP	0.0366488	6.67207
HISt2r	-6.63542	0
HMBS	0	0
HMPK1	0	0
HMPK2	0	0
HMPK3	0	0
HMPK4	0	0
HOPNTAL	0	0
HPPK	0	0
HPPK2	0	0
HSDx	-1000	1000
HSDy	-1000	1000
HSERTA	0	14.6201
HSK	0	14.6201
HSST	0	14.6201
HSTPT	0.0366488	6.67207
HXPRT	0	72.6107
IACGAMS	0	0
ICDHy	0	16.8182
ICHORSi	0	0
ICL	0	16.8182
ID3ACALDt	0	4.73502
IG3PS	0.0366488	6.67207
IGAMD	0	0
IGPDH	0.0366488	6.67207
IGPS	0	3.75318
ILETA	-7.98227	0
ILEt2r	-7.90311	0.0791599
IMPC	-7.02652	-0.391101
IMPD	0.225854	0.225854
INDPYRD	0	4.73502
INSH	0	72.6359
INSK	0	217.832
IPDDI	-0.0424984	0.00424984
IPDPS	0	0.0467483
IPMD	0	6.14891
IPPMIa	-6.14891	0
IPPMIb	-6.14891	0
IPPS	0	6.14891
KARA1i	0	7.50636
KARA2i	0	7.98227
Kabc	0	174.266
Kt3r	-1000	1000
LACZ	0	0
LCTSabc	0	0
LDH_L	-47.6153	3.48648e-07
LEUTA	-6.14891	0
LEUt2r	-5.9642	0.18471
LO	0	16.5503
LPLIPAL2E160	0	15.0127
LPLIPAL2E180	0	0
LYSt5r	-7.43002	0.0763402
L_LACD	0	39.9634
L_LACD2	0	39.9634
L_LACD3	0	47.6153
L_LACt2r	-15.0127	435.664
L_LACt3	0	435.664
MALS	0	16.8182
MALT	0	218.804
MALTHPabc	0	0
MALTabc	0	0
MALt2r	-14.6201	0
MAN1PT	0	0.0577681
MAN1PT2	0	0.0577681
MAN6PI	-0.143545	-0.143545
MANAT1	0.00151677	0.00630619
MANAT2	0	0.00478942
MANAT3	0.00114953	0.00114953
MCBTS	0.00126503	0.00126503
MCBTS2	0	0
MCBTS3	0.00135165	0.00135165
MCD	0	217.832
MCOATA	0.535114	13.5556
MDFDH	0	0
MDH	-216.939	129.808
ME1	0	234.021
MECDPDH	0	0.0467483
MECDPS	0.0467483	0.0467483
MEOHt2	0	0
MEPCT	0.0467483	0.0467483
METAT	0.0755281	72.6862
METOX1s	0	19.9817
METOX2s	0	19.9817
METS	0	0.507441
METSOXR1	0	19.9817
METSOXR2	0	19.9817
METabc	0	0.507441
MGt5	0	0
MHPGLUT	0	0
MI1PP	0.0146633	72.6254
MI1PS	0.0146633	0.0146633
MI3PP	0	0
MI4PP	0	0
MMCD	0	221.043
MME	0.229531	119.981
MMM2r	0.229531	119.981
MMSAD1	0	0
MMSAD2	0	0
MMSAD3	0	30.0254
MN6PP	0.0857773	0.0857774
MNDNS1	0	0
MNDNS2	0	0
MOHMT	0	1.16216e-07
MOTH	0	0
MOTS	0	0
MPML	0	0
MSHAMID	0	0
MSHOXH	0	0
MSHS	0	0
MTAN	0	0
MTHFC	-0.510737	30.771
MTHFD	-1000	1000
MTHFD2	-1000	1000
MTHFR2	0	0.507441
MTI	0	218.804
MYC1CYC1	0.0178809	0.0178809
MYC1CYC2	0.00298662	0.00298662
MYC1CYC3	0.00400803	0.00400803
MYC1CYC4	0.00502402	0.00502402
MYC1CYC5	0.00495183	0.00495184
MYC1M1	0.00502402	0.00502402
MYC1M2	0.00495183	0.00495184
MYC2CYC1	0.0178809	0.0178809
MYC2CYC2	0.00298662	0.00298662
MYC2CYC3	0.00400803	0.00400803
MYCFLUX1	0	0
MYCFLUX2	0	0
MYCFLUX3	0	0
MYCFLUX4	0	0
MYCFLUX5	0	0
MYCON1	0.0178809	0.0178809
MYCON2	0.00298662	0.00298662
MYCON3	0.00400803	0.00400803
MYCON4	0.00502402	0.00502402
MYCON5	0.00495183	0.00495184
MYCSacp50	0.0178809	0.0178809
MYCSacp56	0.00801064	0.00801064
MYCSacp58	0.00895986	0.00895986
MYCTR	-1000	1000
MYCTR2	-1000	1000
NADH10	0	47.6153
NADH2r	-1000	1000
NADH5	0	39.9634
NADH9	0	47.6153
NADK	0	0
NADS2	0	0
NADTRHD	0	1000
NAKtr	-1000	1000
NAPRTr	0	0
NARK	0	0
NAt3_1	-1000	1000
NDPK1	-1000	1000
NDPK2	0.336483	218.172
NDPK3	-109.058	108.836
NDPK4	0.00279623	108.919
NDPK5	0	217.908
NDPK6	-0.00329611	108.916
NDPK7	0	108.918
NDPK8	0	108.916
NDPK9	-1000	1000
NH4OHDs	0	0
NH4t	-9.90627	10
NNAM	0	0
NNAT	0	0
NNDMBRT	0	0
NNDPR	0	0
NO	0	0
NO3R1	0	0
NO3R2	0	0
NMO	0	0
NO3t7	0	0
NOt	0	0
NPHS	0	0
NTD1	0	217.832
NTD10	0	72.6107
NTD11	0	217.832
NTD2	0	217.832
NTD3	0	0.00329611
NTD4	0	217.832
NTD5	0	217.832
NTD6	0	0
NTD7	0	217.832
NTD8	0	0
NTD9	0	217.832
NTPP2	0	108.916
NTPP3	0	108.916
NTPP4	0	108.916
NTPP5	0	108.916
NTPP7	0	108.916
NTPP8	0	108.916
NTPTP1	0	0
NTPTP2	0	108.916
NTRIR2x	0	0
NTRIRx	0	0
NTRIRy	0	0
O16RHAT	0.000659583	0.000659583
O2t	0.0182942	20
OCBT	-0.891345	44.1229
OCDCAt2	0	1
OCOAT1r	-1000	-0.00261668
OCTDPS	0	0
OHPBAT	0	0
OMCDC	0	6.14891
OMPDC	0.357004	5.98677
OPAH	0	72.6107
ORNTA	0	219.573
ORNTAC	-217.832	218.216
ORNt	-8.95313	1
ORPT	-5.98677	-0.357004
OXACOAL	0	16.8182
OXCDC	0	16.8182
OXGDC	0	20.4137
OXGDC2	0	0
P5CD	0	219.506
P5CR	0	50.3354
P5CRx	0	50.3354
PACt2r	-4.50382	0
PANTS	0	1.16216e-07
PAPA160	0	217.832
PAPPT1	0.0179179	0.0179179
PAPPT2	0.0179179	0.0179179
PAPPT3	0.00088967	0.00088967
PAPR	-0.00686742	34.9149
PATS	0.00112878	0.00112878
PC	0	217.832
PC11M	0	0
PC17M	0	0
PC20M	0	0
PC6AR	0	0
PC6YM	0	0
PC8XM	0	0
PDE1	0	108.916
PDE4	0	108.916
PDH	0	30.0254
PDHa	0	30.0254
PDHbr	0	30.0254
PDHc	0	30.0254
PDIMAS	0.000246328	0.400679
PDIMAT	0	0.400432
PDX5PO	0	0
PEAMNO	0	4.50382
PEPCK_re	-1000	1000
PERD	0	0
PFK	0	220.189
PFL	0	30.4317
PGAMT	-218.118	-0.286086
PGCD	0	117.029
PGI	-42.3407	2.69742
PGK	-5.57653	9.4362
PGL	0	45.0382
PGLS	0.00106833	0.00106833
PGLYCP	0	0
PGM	-5.57653	111.525
PGMT	-217.911	0.893327
PGPP160	0.00585323	0.00585324
PGPP160190	0.0161043	0.0161043
PGPP190	0.00524237	0.00524238
PGPPT3	0.000881549	0.000881549
PGSA160	0.00585323	0.00585324
PGSA160190	0.0161043	0.0161043
PGSA190	0.00524237	0.00524238
PHDCATA	-1.63339	-0.00582255
PHDCAt	-1.62756	0
PHETA1	-4.54722	-0.0434025
PHEt2r	-4.50382	0
PHTHCLR1	-1000	1000
PHTHCLR2	-1000	1000
PHTHCLS	0	0
PHTHDLS	0.000246328	0.400679
PHTHDLS2	0.00130563	0.398585
PHTHS	0.000246328	0.400679
PHTHS2	0.00130563	0.398585
PHTO	0	39.9634
PHYCBOXL	0	4.50382
PIabc	0	217.832
PIt	-1	216.832
PLCD	0	72.6107
PLIPA1E160	0	108.976
PLIPA1E180	0	108.916
PMANM	-0.0577681	-0.0577681
PMDPHT	0	0
PMPK	0	0
PNCDC	0	0
PNTK	0	1.16216e-07
PPA	1.46491	219.758
PPAtr	-15.0127	0
PPBNGS	0	0
PPCDC	0	1.16216e-07
PPCKr	-1000	1000
PPCOAC	0	217.832
PPCSCT	0	221.043
PPDIMAS	0.00130563	0.398585
PPDIMAT	0	0.397279
PPDK	0	217.832
PPGKr	-216.008	438.461
PPK2	0	1000
PPNCL	0	1.16216e-07
PPNCL2	0	1.16216e-07
PPNCL3	0	1.16215e-07
PPND	0	4.50382
PPNDH	121.788	1000
PPPGO	0	0
PPTGS	0	0
PPTGS_TB1	0.0170084	0.0170084
PPTGS_TB2	0.0170084	0.0170084
PRAGSr	0.354452	0.354452
PRAIS	0.354452	0.354452
PRAIi	0	3.75318
PRAMPC	0.0366488	6.67207
PRASCS	0.354452	0.354452
PRATPP	0.0366488	6.67207
PRDX	0	0
PREPHACPH	0	108.916
PREPPACPH	0.00130563	0.398585
PREPTHS	0.000246328	0.400679
PREPTHS2	0.00130563	0.398585
PREPTTA	-0.400679	108.916
PRFGS	0.354452	0.354452
PRMICIi	0.0366488	6.67207
PROD2	0	47.6153
PROabc	0	290.443
PROt2r	-291.675	1
PRPPS	0.798893	73.4348
PSCVT	0.0531474	4.55696
PSD160	0.00366425	15.0164
PSD180	0	0
PSERT	0	117.029
PSP_L	0	117.029
PSSA160	0.00366425	15.0164
PSSA180	0	0
PTAr	-1000	1.74324e-07
PTPATi	0	1.16216e-07
PUNP1	0	108.954
PUNP2	-108.954	0
PUNP3	0	72.6107
PUNP4	0	0
PUNP5	-108.954	0
PUNP6	0	108.954
PUNP7	0	72.6107
PYAM5PO	0	0
PYDXNO	0	0
PYDXO	0	0
PYK	0	234.021
PYRDC	0	30.0254
PYRt2r	-14.0127	1
QRr	-1000	1000
QULNS	0	0
R05217	0	0
R05219	0	0
R05224	0	0
RBFK	0	217.832
RBFSa	0	0
RBFSb	0	0
RBK	0	73.6163
RBK_Dr	-1000	-0.0211066
RBK_L1r	0	0
RIBabc	0	1
RNDR1	0.00315084	0.00315084
RNDR2	0.00600843	0.00600843
RNDR3	0.00601204	0.00930815
RNDR4	0	0.00329611
RNTR4	0	0.00329611
RPE	-1000	30.1147
RPI	-14.9024	0.110324
RPPDIMAS	0.00106833	0.00106833
RRPPDIMAS	0.00106833	0.00106833
RZ5PP	0	0
SADH	0	44.1975
SADT	0	34.9218
SADT2	0	32.2355
SALCS	0.00261668	0.00261668
SDPDS	0.00177122	7.50813
SDPTA	-7.50813	-0.00177122
SELCYSLY	0	0
SERAT	0	66.256
SERD_D	0	0
SERD_L	0	117.841
SERt2r	-14.0127	1
SGDS	0	44.1975
SGSAD	0	44.1975
SHCHCS	0	0
SHCHCS2	0	0
SHCHD2	0	0
SHCHD3	0	0
SHCHF	0	0
SHCHF2	0	0
SHCHF3	0	0
SHK3Dr	0.0531474	6.48717
SHKK	0.0531474	4.55696
SHSL1r	-14.6956	1000
SHSL4r	-1000	14.6956
SKMt2	-6.43402	0
SOTA	0	44.1975
SPMS	0	0
SPODM	0	39.9634
SSALx	0	20.4137
SSALy	0	20.4137
SUCBZL	0	0
SUCBZS	0	0
SUCCt2r	-14.6201	0
SUCD1i	0	1000
SUCOAS	-1000	113.524
SULR	-34.9149	0.00686742
SULabc	0	34.9218
TALA	-2.31539	15.0839
TARTD	0	0
TARTRt7	0	0
TAS	0.00791499	0.007915
TATS	0.00106111	0.00106111
TATSO	0.00102592	0.00102592
TAU	0	0
TDMS1	0.00298662	0.00298662
TDMS2	0.00198777	0.00198777
TDMS3	0.00198236	0.00198236
TDMS4	0.000996141	0.000996142
TDPDRE	0.00279623	0.00279623
TDPDRR	0.00279623	0.00279623
TDPGDH	0.00279623	0.00279623
THDPS	0.00177122	7.50813
THFGLUS	0	0
THMDP	0	0
THRD_Lr	-14.6956	7.93349
THRS	0	14.6201
THRt2r	-14.5719	1
THZPSN	0	0
THZSN	0	0
TKT1	-2.31539	15.0839
TKT2	-4.27131	15.0308
TMDK1	0	217.832
TMDPP	0	0
TMDS	0.00329611	0.00329611
TMHAS1	0.000997946	0.000997946
TMHAS2	0.000992532	0.000992533
TMHAS3	0.000996141	0.000996142
TMHAS4	0.000989825	0.000989826
TMHAS5	0	0
TMHAS6	0	0
TMN	0	0
TMPKr	0	0
TMPPP	0	0
TPI	-11.7645	3.24823
TRDR	0.0116	43.8459
TRE6PP	0	217.832
TRE6PS	0.00585684	217.838
TRESULT	0.00686742	0.00686742
TREabc	0	1
TRIATS	0	0
TRPS1	0	3.75318
TRPS2	0	3.75318
TRPS3	0	3.75318
TRPTA	0	4.73502
TRPt2r	-3.73502	1
TSULabc	0	0
TTDCAt2	0	0
TYRTA	-4.50382	0
TYRt2r	-4.47516	0.0286535
UAAGDS	0.00088967	0.00088967
UAAGLS1	0.0179179	0.0179179
UAAGLS2	0.0179179	0.0179179
UAGCVT	0.0401272	0.0401272
UAGDP	0.0783938	0.0783938
UAGPT1	0.0179179	0.0179179
UAGPT2	0.0179179	0.0179179
UAGPT3	0.00088967	0.00088967
UAMAGS	0.0367255	0.0367255
UAMAS	0.0367255	0.0367255
UAMRH	0.000881549	0.000881549
UAPGR	0.0401272	0.0401272
UDCPDP	0.0382666	0.0382666
UDCPDPS	0	0.00424984
UDPDPS	0	0.00424984
UDPDPS2	0	0.00424984
UDPG4E	0.0698418	0.0698418
UDPGALM	0.0197875	0.0197875
UDPGD	0	0
UGAGDS	0.000881549	0.000881549
UGGPT3	0.000881549	0.000881549
UGLDDS1	0.0179179	0.0179179
UGLDDS2	0.0179179	0.0179179
UGMAGS	0.000881549	0.000881549
UGMAS	0.000881549	0.000881549
UGMDDS	0.00088967	0.00088967
UGMDDS2	0.000881549	0.000881549
UMPK	0.276528	109.193
UPP3MT	0	0
UPP3S	0	0
UPPDC1	0	0
UPPDC2	0	0
UPPRT	0	0
UREA	0	0
URIDK2r	-0.00329611	108.913
URIK2	0	217.832
VALTA	-7.50636	0.814279
VALt2r	-7.32064	1
XPPT	0	72.6107
XYLK	0	999.979
XYLabc	0	0
YUMPS	0	0
S7PI	0	0
AH7PK	0	0
BH7PK	0	0
ABH17BPP_a	0	0
ABH17BPP_b	0	0
MAN1PT3	0	0
H1PAT_b	0	0
HEADP_b	0	0
UCBL	0	0
AHDL	0	0
HMEDS	0	0.0467483
HMEDR	0	0.0467483
FRTT	0	0.00424984
UCE_1	0	0
PRTT	0	0
HTPS	0	0
PPPGP	0	72.6107
PPGPP	0	72.6107
2MCD	0	117.011
2MCS	0	117.011
2MID	0	117.011
2MIL	0	117.011
ADPRDP	0	0
Gln_LT	0	0
EX_Gln[e]	0	0
TREP	0	218.804
HDECH	-14.9557	11.671
DTBTST	0	0
IPDPUDCT	0	0.00424984
ACHMSSH	0	14.6201
PDBL_1	0	0
PDBL_2	0	0
PDBL_3	0	0
PDBL_4	0	0
EX_ni2(e)	0	0
Ni2t	0	0
EX_mn2(e)	0	0
Mn2t	0	0
2O4EH	0	0
EX_mo(e)	0	0
Mot	0	0
G6PDH	0	0
2PLS	0	0
LPPGS	0	0
DMHDRFS	0	0
LPFPLT	0	0
GF4GL_0	0	0
GF4GL_1	0	0
GF4GL_2	0	0
GF4GL_3	0	0
GF4GL_4	0	0
MBP_1	0	0
MPTSS	0	0
MBP_2	0	0
MODBS	0	0
MODAT	0	0
MOCO	0	0
MGDS	0	0
FAD_1	0	0
FAD_2	0	0
FAD_3	0	0
FAD_4	0	0
FAD_5	0	0
FAD_6	0	0
FAD_7	0	0
FAD_8	0	15.8718
FAD_9	0	15.9771
FAD_10	0	15.9771
FAD_11	0	15.8718
FAD_12	0	15.8718
FAD_13	0	15.8718
FAD_14	0	12.3212
FAD_15	0	12.0785
FAD_16	0	12.0785
FAD_17	0	12.0785
FAD_18	0	12.0785
FAD_19	0	12.0785
FAD_20	0	0
FAD_21	0	0
FAD_22	0	0
FAD_23	0	0
FAD_24	0	0
FAD_25	0	0
FAD_26	0	0
FAD_27	0	0
3HIBD	0	0
ALDR	0	999.979
AL4D	0	999.979
MANT1	0	0
ARABT	0	0
MANT2	0	0
HOAS	0	0
SR1	0	0
SR2	0	3.48648e-07
MR	0	3.48648e-07
GLYCS_I	0	3.48648e-07
GLYCS_II	0	3.48648e-07
LALDD	0	3.48648e-07
CYST_II	0	87.7642
PreDeh	-999.957	-121.745
FUSA1	0	217.832
ISCS	-0.102662	176.467
ALATRS	0	0
ARGTRS	0	0
ASNTRS	0	0
ASPTRS	0	0
CYSTRS	0	0
FMETTRS	0	0
GLNTRS	0	0
GLYTRS	0	0
HISTRS	0	0
ILETRS	0	0
LEUTRS	0	0
LYSTRS	0	0
METTRS	0	0
PHETRS	0	0
PROTRS	0	0
SELCYSS	0	0
SERTRS	0	0
SERTRS2	0	0
THRTRS	0	0
TRPTRS	0	0
TYRTRS	0	0
VALTRS	0	0
biomass_Mtb_9_60atp	0.902302	0.902302
