# Supplementary material for: A systematic evaluation of Mycobacterium tuberculosis Genome-Scale Metabolic Networks
Source: PLoS Comput Biol. 2020 Jun 15;16(6):e1007533. doi: 10.1371/journal.pcbi.1007533 (PMC7316355; doi:10.1371/journal.pcbi.1007533)
Supplement: S8 File — (ZIP) [file pcbi.1007533.s040.zip › YM_Essentiality(Minato_data)/results/iOSDD890_Minato_MtbYM_metricsctoff.xlsx]

## Sheet: Sheet1
LastNames	Metr_values
Model Genes	890
Evaluated Genes	756
True Positives	91
True Negatives	387
False Negatives	240
False Positives	38
Sensitivity	0.274924
Specificity	0.910588
Positive Predictive Value	0.705426
Negative Predictive Value	0.617225
Fall out	0.0894118
False Discovery Rate	0.294574
False Negative Rate	0.725076
Accuracy	0.632275
Mathews Correlation Coefficient	0.244655
Uncertain Genes	121
Too Small Genes	10
Not found genes	3
