# Supplementary material for: A systematic evaluation of Mycobacterium tuberculosis Genome-Scale Metabolic Networks
Source: PLoS Comput Biol. 2020 Jun 15;16(6):e1007533. doi: 10.1371/journal.pcbi.1007533 (PMC7316355; doi:10.1371/journal.pcbi.1007533)
Supplement: S8 File — (ZIP) [file pcbi.1007533.s040.zip › YM_Essentiality(Minato_data)/results/iOSDD890_Minato_MtbYM_metrics_roc.xlsx]

## Sheet: Sheet1
GR_Threshold_c	N_TN	N_TP	N_FN	N_FP	SENSITIVITY	SPECIFICITY	PPV	NPV	FALL_OUT	FDR	FNR	ACCURACY	MCC
0.005	387	91	240	38	0.274924	0.910588	0.705426	0.617225	0.0894118	0.294574	0.725076	0.632275	0.244655
0.01	387	91	240	38	0.274924	0.910588	0.705426	0.617225	0.0894118	0.294574	0.725076	0.632275	0.244655
0.015	387	91	240	38	0.274924	0.910588	0.705426	0.617225	0.0894118	0.294574	0.725076	0.632275	0.244655
0.02	387	91	240	38	0.274924	0.910588	0.705426	0.617225	0.0894118	0.294574	0.725076	0.632275	0.244655
0.025	387	91	240	38	0.274924	0.910588	0.705426	0.617225	0.0894118	0.294574	0.725076	0.632275	0.244655
0.03	387	91	240	38	0.274924	0.910588	0.705426	0.617225	0.0894118	0.294574	0.725076	0.632275	0.244655
0.035	387	91	240	38	0.274924	0.910588	0.705426	0.617225	0.0894118	0.294574	0.725076	0.632275	0.244655
0.04	387	91	240	38	0.274924	0.910588	0.705426	0.617225	0.0894118	0.294574	0.725076	0.632275	0.244655
0.045	387	91	240	38	0.274924	0.910588	0.705426	0.617225	0.0894118	0.294574	0.725076	0.632275	0.244655
0.05	387	91	240	38	0.274924	0.910588	0.705426	0.617225	0.0894118	0.294574	0.725076	0.632275	0.244655
0.055	387	91	240	38	0.274924	0.910588	0.705426	0.617225	0.0894118	0.294574	0.725076	0.632275	0.244655
0.06	387	91	240	38	0.274924	0.910588	0.705426	0.617225	0.0894118	0.294574	0.725076	0.632275	0.244655
0.065	387	91	240	38	0.274924	0.910588	0.705426	0.617225	0.0894118	0.294574	0.725076	0.632275	0.244655
0.07	387	91	240	38	0.274924	0.910588	0.705426	0.617225	0.0894118	0.294574	0.725076	0.632275	0.244655
0.075	387	91	240	38	0.274924	0.910588	0.705426	0.617225	0.0894118	0.294574	0.725076	0.632275	0.244655
0.08	387	91	240	38	0.274924	0.910588	0.705426	0.617225	0.0894118	0.294574	0.725076	0.632275	0.244655
0.085	387	91	240	38	0.274924	0.910588	0.705426	0.617225	0.0894118	0.294574	0.725076	0.632275	0.244655
0.09	387	91	240	38	0.274924	0.910588	0.705426	0.617225	0.0894118	0.294574	0.725076	0.632275	0.244655
0.095	387	91	240	38	0.274924	0.910588	0.705426	0.617225	0.0894118	0.294574	0.725076	0.632275	0.244655
0.1	387	91	240	38	0.274924	0.910588	0.705426	0.617225	0.0894118	0.294574	0.725076	0.632275	0.244655
0.105	387	91	240	38	0.274924	0.910588	0.705426	0.617225	0.0894118	0.294574	0.725076	0.632275	0.244655
0.11	387	91	240	38	0.274924	0.910588	0.705426	0.617225	0.0894118	0.294574	0.725076	0.632275	0.244655
0.115	387	91	240	38	0.274924	0.910588	0.705426	0.617225	0.0894118	0.294574	0.725076	0.632275	0.244655
0.12	387	91	240	38	0.274924	0.910588	0.705426	0.617225	0.0894118	0.294574	0.725076	0.632275	0.244655
0.125	387	91	240	38	0.274924	0.910588	0.705426	0.617225	0.0894118	0.294574	0.725076	0.632275	0.244655
0.13	387	91	240	38	0.274924	0.910588	0.705426	0.617225	0.0894118	0.294574	0.725076	0.632275	0.244655
0.135	387	91	240	38	0.274924	0.910588	0.705426	0.617225	0.0894118	0.294574	0.725076	0.632275	0.244655
0.14	387	91	240	38	0.274924	0.910588	0.705426	0.617225	0.0894118	0.294574	0.725076	0.632275	0.244655
0.145	387	91	240	38	0.274924	0.910588	0.705426	0.617225	0.0894118	0.294574	0.725076	0.632275	0.244655
0.15	387	91	240	38	0.274924	0.910588	0.705426	0.617225	0.0894118	0.294574	0.725076	0.632275	0.244655
0.155	387	91	240	38	0.274924	0.910588	0.705426	0.617225	0.0894118	0.294574	0.725076	0.632275	0.244655
0.16	387	91	240	38	0.274924	0.910588	0.705426	0.617225	0.0894118	0.294574	0.725076	0.632275	0.244655
0.165	387	91	240	38	0.274924	0.910588	0.705426	0.617225	0.0894118	0.294574	0.725076	0.632275	0.244655
0.17	387	91	240	38	0.274924	0.910588	0.705426	0.617225	0.0894118	0.294574	0.725076	0.632275	0.244655
0.175	387	91	240	38	0.274924	0.910588	0.705426	0.617225	0.0894118	0.294574	0.725076	0.632275	0.244655
0.18	387	91	240	38	0.274924	0.910588	0.705426	0.617225	0.0894118	0.294574	0.725076	0.632275	0.244655
0.185	387	91	240	38	0.274924	0.910588	0.705426	0.617225	0.0894118	0.294574	0.725076	0.632275	0.244655
0.19	387	91	240	38	0.274924	0.910588	0.705426	0.617225	0.0894118	0.294574	0.725076	0.632275	0.244655
0.195	387	91	240	38	0.274924	0.910588	0.705426	0.617225	0.0894118	0.294574	0.725076	0.632275	0.244655
0.2	387	91	240	38	0.274924	0.910588	0.705426	0.617225	0.0894118	0.294574	0.725076	0.632275	0.244655
0.205	387	91	240	38	0.274924	0.910588	0.705426	0.617225	0.0894118	0.294574	0.725076	0.632275	0.244655
0.21	387	91	240	38	0.274924	0.910588	0.705426	0.617225	0.0894118	0.294574	0.725076	0.632275	0.244655
0.215	387	91	240	38	0.274924	0.910588	0.705426	0.617225	0.0894118	0.294574	0.725076	0.632275	0.244655
0.22	387	91	240	38	0.274924	0.910588	0.705426	0.617225	0.0894118	0.294574	0.725076	0.632275	0.244655
0.225	387	91	240	38	0.274924	0.910588	0.705426	0.617225	0.0894118	0.294574	0.725076	0.632275	0.244655
0.23	387	91	240	38	0.274924	0.910588	0.705426	0.617225	0.0894118	0.294574	0.725076	0.632275	0.244655
0.235	387	91	240	38	0.274924	0.910588	0.705426	0.617225	0.0894118	0.294574	0.725076	0.632275	0.244655
0.24	387	91	240	38	0.274924	0.910588	0.705426	0.617225	0.0894118	0.294574	0.725076	0.632275	0.244655
0.245	387	91	240	38	0.274924	0.910588	0.705426	0.617225	0.0894118	0.294574	0.725076	0.632275	0.244655
0.25	387	91	240	38	0.274924	0.910588	0.705426	0.617225	0.0894118	0.294574	0.725076	0.632275	0.244655
0.255	387	91	240	38	0.274924	0.910588	0.705426	0.617225	0.0894118	0.294574	0.725076	0.632275	0.244655
0.26	387	91	240	38	0.274924	0.910588	0.705426	0.617225	0.0894118	0.294574	0.725076	0.632275	0.244655
0.265	387	91	240	38	0.274924	0.910588	0.705426	0.617225	0.0894118	0.294574	0.725076	0.632275	0.244655
0.27	387	91	240	38	0.274924	0.910588	0.705426	0.617225	0.0894118	0.294574	0.725076	0.632275	0.244655
0.275	387	91	240	38	0.274924	0.910588	0.705426	0.617225	0.0894118	0.294574	0.725076	0.632275	0.244655
0.28	387	91	240	38	0.274924	0.910588	0.705426	0.617225	0.0894118	0.294574	0.725076	0.632275	0.244655
0.285	387	91	240	38	0.274924	0.910588	0.705426	0.617225	0.0894118	0.294574	0.725076	0.632275	0.244655
0.29	387	91	240	38	0.274924	0.910588	0.705426	0.617225	0.0894118	0.294574	0.725076	0.632275	0.244655
0.295	387	91	240	38	0.274924	0.910588	0.705426	0.617225	0.0894118	0.294574	0.725076	0.632275	0.244655
0.3	387	91	240	38	0.274924	0.910588	0.705426	0.617225	0.0894118	0.294574	0.725076	0.632275	0.244655
0.305	387	97	234	38	0.293051	0.910588	0.718519	0.623188	0.0894118	0.281481	0.706949	0.640212	0.26379
0.31	387	97	234	38	0.293051	0.910588	0.718519	0.623188	0.0894118	0.281481	0.706949	0.640212	0.26379
0.315	387	97	234	38	0.293051	0.910588	0.718519	0.623188	0.0894118	0.281481	0.706949	0.640212	0.26379
0.32	387	97	234	38	0.293051	0.910588	0.718519	0.623188	0.0894118	0.281481	0.706949	0.640212	0.26379
0.325	387	97	234	38	0.293051	0.910588	0.718519	0.623188	0.0894118	0.281481	0.706949	0.640212	0.26379
0.33	387	97	234	38	0.293051	0.910588	0.718519	0.623188	0.0894118	0.281481	0.706949	0.640212	0.26379
0.335	387	97	234	38	0.293051	0.910588	0.718519	0.623188	0.0894118	0.281481	0.706949	0.640212	0.26379
0.34	387	97	234	38	0.293051	0.910588	0.718519	0.623188	0.0894118	0.281481	0.706949	0.640212	0.26379
0.345	387	97	234	38	0.293051	0.910588	0.718519	0.623188	0.0894118	0.281481	0.706949	0.640212	0.26379
0.35	387	97	234	38	0.293051	0.910588	0.718519	0.623188	0.0894118	0.281481	0.706949	0.640212	0.26379
0.355	387	97	234	38	0.293051	0.910588	0.718519	0.623188	0.0894118	0.281481	0.706949	0.640212	0.26379
0.36	387	97	234	38	0.293051	0.910588	0.718519	0.623188	0.0894118	0.281481	0.706949	0.640212	0.26379
0.365	387	97	234	38	0.293051	0.910588	0.718519	0.623188	0.0894118	0.281481	0.706949	0.640212	0.26379
0.37	387	97	234	38	0.293051	0.910588	0.718519	0.623188	0.0894118	0.281481	0.706949	0.640212	0.26379
0.375	387	97	234	38	0.293051	0.910588	0.718519	0.623188	0.0894118	0.281481	0.706949	0.640212	0.26379
0.38	387	97	234	38	0.293051	0.910588	0.718519	0.623188	0.0894118	0.281481	0.706949	0.640212	0.26379
0.385	387	97	234	38	0.293051	0.910588	0.718519	0.623188	0.0894118	0.281481	0.706949	0.640212	0.26379
0.39	387	97	234	38	0.293051	0.910588	0.718519	0.623188	0.0894118	0.281481	0.706949	0.640212	0.26379
0.395	387	97	234	38	0.293051	0.910588	0.718519	0.623188	0.0894118	0.281481	0.706949	0.640212	0.26379
0.4	387	97	234	38	0.293051	0.910588	0.718519	0.623188	0.0894118	0.281481	0.706949	0.640212	0.26379
0.405	387	97	234	38	0.293051	0.910588	0.718519	0.623188	0.0894118	0.281481	0.706949	0.640212	0.26379
0.41	387	97	234	38	0.293051	0.910588	0.718519	0.623188	0.0894118	0.281481	0.706949	0.640212	0.26379
0.415	387	97	234	38	0.293051	0.910588	0.718519	0.623188	0.0894118	0.281481	0.706949	0.640212	0.26379
0.42	387	97	234	38	0.293051	0.910588	0.718519	0.623188	0.0894118	0.281481	0.706949	0.640212	0.26379
0.425	387	97	234	38	0.293051	0.910588	0.718519	0.623188	0.0894118	0.281481	0.706949	0.640212	0.26379
0.43	387	97	234	38	0.293051	0.910588	0.718519	0.623188	0.0894118	0.281481	0.706949	0.640212	0.26379
0.435	387	97	234	38	0.293051	0.910588	0.718519	0.623188	0.0894118	0.281481	0.706949	0.640212	0.26379
0.44	387	97	234	38	0.293051	0.910588	0.718519	0.623188	0.0894118	0.281481	0.706949	0.640212	0.26379
0.445	387	97	234	38	0.293051	0.910588	0.718519	0.623188	0.0894118	0.281481	0.706949	0.640212	0.26379
0.45	387	97	234	38	0.293051	0.910588	0.718519	0.623188	0.0894118	0.281481	0.706949	0.640212	0.26379
0.455	387	97	234	38	0.293051	0.910588	0.718519	0.623188	0.0894118	0.281481	0.706949	0.640212	0.26379
0.46	387	97	234	38	0.293051	0.910588	0.718519	0.623188	0.0894118	0.281481	0.706949	0.640212	0.26379
0.465	387	97	234	38	0.293051	0.910588	0.718519	0.623188	0.0894118	0.281481	0.706949	0.640212	0.26379
0.47	387	97	234	38	0.293051	0.910588	0.718519	0.623188	0.0894118	0.281481	0.706949	0.640212	0.26379
0.475	387	97	234	38	0.293051	0.910588	0.718519	0.623188	0.0894118	0.281481	0.706949	0.640212	0.26379
0.48	387	97	234	38	0.293051	0.910588	0.718519	0.623188	0.0894118	0.281481	0.706949	0.640212	0.26379
0.485	387	97	234	38	0.293051	0.910588	0.718519	0.623188	0.0894118	0.281481	0.706949	0.640212	0.26379
0.49	387	97	234	38	0.293051	0.910588	0.718519	0.623188	0.0894118	0.281481	0.706949	0.640212	0.26379
0.495	387	97	234	38	0.293051	0.910588	0.718519	0.623188	0.0894118	0.281481	0.706949	0.640212	0.26379
0.5	387	97	234	38	0.293051	0.910588	0.718519	0.623188	0.0894118	0.281481	0.706949	0.640212	0.26379
0.505	387	97	234	38	0.293051	0.910588	0.718519	0.623188	0.0894118	0.281481	0.706949	0.640212	0.26379
0.51	387	97	234	38	0.293051	0.910588	0.718519	0.623188	0.0894118	0.281481	0.706949	0.640212	0.26379
0.515	387	97	234	38	0.293051	0.910588	0.718519	0.623188	0.0894118	0.281481	0.706949	0.640212	0.26379
0.52	387	97	234	38	0.293051	0.910588	0.718519	0.623188	0.0894118	0.281481	0.706949	0.640212	0.26379
0.525	387	97	234	38	0.293051	0.910588	0.718519	0.623188	0.0894118	0.281481	0.706949	0.640212	0.26379
0.53	387	97	234	38	0.293051	0.910588	0.718519	0.623188	0.0894118	0.281481	0.706949	0.640212	0.26379
0.535	387	97	234	38	0.293051	0.910588	0.718519	0.623188	0.0894118	0.281481	0.706949	0.640212	0.26379
0.54	387	97	234	38	0.293051	0.910588	0.718519	0.623188	0.0894118	0.281481	0.706949	0.640212	0.26379
0.545	387	97	234	38	0.293051	0.910588	0.718519	0.623188	0.0894118	0.281481	0.706949	0.640212	0.26379
0.55	387	97	234	38	0.293051	0.910588	0.718519	0.623188	0.0894118	0.281481	0.706949	0.640212	0.26379
0.555	387	97	234	38	0.293051	0.910588	0.718519	0.623188	0.0894118	0.281481	0.706949	0.640212	0.26379
0.56	387	97	234	38	0.293051	0.910588	0.718519	0.623188	0.0894118	0.281481	0.706949	0.640212	0.26379
0.565	387	97	234	38	0.293051	0.910588	0.718519	0.623188	0.0894118	0.281481	0.706949	0.640212	0.26379
0.57	387	97	234	38	0.293051	0.910588	0.718519	0.623188	0.0894118	0.281481	0.706949	0.640212	0.26379
0.575	387	97	234	38	0.293051	0.910588	0.718519	0.623188	0.0894118	0.281481	0.706949	0.640212	0.26379
0.58	387	97	234	38	0.293051	0.910588	0.718519	0.623188	0.0894118	0.281481	0.706949	0.640212	0.26379
0.585	387	97	234	38	0.293051	0.910588	0.718519	0.623188	0.0894118	0.281481	0.706949	0.640212	0.26379
0.59	387	97	234	38	0.293051	0.910588	0.718519	0.623188	0.0894118	0.281481	0.706949	0.640212	0.26379
0.595	387	97	234	38	0.293051	0.910588	0.718519	0.623188	0.0894118	0.281481	0.706949	0.640212	0.26379
0.6	387	97	234	38	0.293051	0.910588	0.718519	0.623188	0.0894118	0.281481	0.706949	0.640212	0.26379
0.605	387	97	234	38	0.293051	0.910588	0.718519	0.623188	0.0894118	0.281481	0.706949	0.640212	0.26379
0.61	387	97	234	38	0.293051	0.910588	0.718519	0.623188	0.0894118	0.281481	0.706949	0.640212	0.26379
0.615	387	97	234	38	0.293051	0.910588	0.718519	0.623188	0.0894118	0.281481	0.706949	0.640212	0.26379
0.62	387	97	234	38	0.293051	0.910588	0.718519	0.623188	0.0894118	0.281481	0.706949	0.640212	0.26379
0.625	387	97	234	38	0.293051	0.910588	0.718519	0.623188	0.0894118	0.281481	0.706949	0.640212	0.26379
0.63	387	97	234	38	0.293051	0.910588	0.718519	0.623188	0.0894118	0.281481	0.706949	0.640212	0.26379
0.635	387	97	234	38	0.293051	0.910588	0.718519	0.623188	0.0894118	0.281481	0.706949	0.640212	0.26379
0.64	387	97	234	38	0.293051	0.910588	0.718519	0.623188	0.0894118	0.281481	0.706949	0.640212	0.26379
0.645	387	97	234	38	0.293051	0.910588	0.718519	0.623188	0.0894118	0.281481	0.706949	0.640212	0.26379
0.65	387	97	234	38	0.293051	0.910588	0.718519	0.623188	0.0894118	0.281481	0.706949	0.640212	0.26379
0.655	387	97	234	38	0.293051	0.910588	0.718519	0.623188	0.0894118	0.281481	0.706949	0.640212	0.26379
0.66	387	97	234	38	0.293051	0.910588	0.718519	0.623188	0.0894118	0.281481	0.706949	0.640212	0.26379
0.665	387	97	234	38	0.293051	0.910588	0.718519	0.623188	0.0894118	0.281481	0.706949	0.640212	0.26379
0.67	387	97	234	38	0.293051	0.910588	0.718519	0.623188	0.0894118	0.281481	0.706949	0.640212	0.26379
0.675	387	97	234	38	0.293051	0.910588	0.718519	0.623188	0.0894118	0.281481	0.706949	0.640212	0.26379
0.68	387	97	234	38	0.293051	0.910588	0.718519	0.623188	0.0894118	0.281481	0.706949	0.640212	0.26379
0.685	387	97	234	38	0.293051	0.910588	0.718519	0.623188	0.0894118	0.281481	0.706949	0.640212	0.26379
0.69	387	97	234	38	0.293051	0.910588	0.718519	0.623188	0.0894118	0.281481	0.706949	0.640212	0.26379
0.695	387	97	234	38	0.293051	0.910588	0.718519	0.623188	0.0894118	0.281481	0.706949	0.640212	0.26379
0.7	387	97	234	38	0.293051	0.910588	0.718519	0.623188	0.0894118	0.281481	0.706949	0.640212	0.26379
0.705	387	97	234	38	0.293051	0.910588	0.718519	0.623188	0.0894118	0.281481	0.706949	0.640212	0.26379
0.71	387	97	234	38	0.293051	0.910588	0.718519	0.623188	0.0894118	0.281481	0.706949	0.640212	0.26379
0.715	387	97	234	38	0.293051	0.910588	0.718519	0.623188	0.0894118	0.281481	0.706949	0.640212	0.26379
0.72	387	97	234	38	0.293051	0.910588	0.718519	0.623188	0.0894118	0.281481	0.706949	0.640212	0.26379
0.725	387	97	234	38	0.293051	0.910588	0.718519	0.623188	0.0894118	0.281481	0.706949	0.640212	0.26379
0.73	387	97	234	38	0.293051	0.910588	0.718519	0.623188	0.0894118	0.281481	0.706949	0.640212	0.26379
0.735	387	97	234	38	0.293051	0.910588	0.718519	0.623188	0.0894118	0.281481	0.706949	0.640212	0.26379
0.74	387	97	234	38	0.293051	0.910588	0.718519	0.623188	0.0894118	0.281481	0.706949	0.640212	0.26379
0.745	387	97	234	38	0.293051	0.910588	0.718519	0.623188	0.0894118	0.281481	0.706949	0.640212	0.26379
0.75	387	97	234	38	0.293051	0.910588	0.718519	0.623188	0.0894118	0.281481	0.706949	0.640212	0.26379
0.755	387	97	234	38	0.293051	0.910588	0.718519	0.623188	0.0894118	0.281481	0.706949	0.640212	0.26379
0.76	387	97	234	38	0.293051	0.910588	0.718519	0.623188	0.0894118	0.281481	0.706949	0.640212	0.26379
0.765	387	97	234	38	0.293051	0.910588	0.718519	0.623188	0.0894118	0.281481	0.706949	0.640212	0.26379
0.77	387	97	234	38	0.293051	0.910588	0.718519	0.623188	0.0894118	0.281481	0.706949	0.640212	0.26379
0.775	387	97	234	38	0.293051	0.910588	0.718519	0.623188	0.0894118	0.281481	0.706949	0.640212	0.26379
0.78	387	97	234	38	0.293051	0.910588	0.718519	0.623188	0.0894118	0.281481	0.706949	0.640212	0.26379
0.785	387	97	234	38	0.293051	0.910588	0.718519	0.623188	0.0894118	0.281481	0.706949	0.640212	0.26379
0.79	387	97	234	38	0.293051	0.910588	0.718519	0.623188	0.0894118	0.281481	0.706949	0.640212	0.26379
0.795	387	97	234	38	0.293051	0.910588	0.718519	0.623188	0.0894118	0.281481	0.706949	0.640212	0.26379
0.8	387	97	234	38	0.293051	0.910588	0.718519	0.623188	0.0894118	0.281481	0.706949	0.640212	0.26379
0.805	387	97	234	38	0.293051	0.910588	0.718519	0.623188	0.0894118	0.281481	0.706949	0.640212	0.26379
0.81	387	97	234	38	0.293051	0.910588	0.718519	0.623188	0.0894118	0.281481	0.706949	0.640212	0.26379
0.815	387	97	234	38	0.293051	0.910588	0.718519	0.623188	0.0894118	0.281481	0.706949	0.640212	0.26379
0.82	387	97	234	38	0.293051	0.910588	0.718519	0.623188	0.0894118	0.281481	0.706949	0.640212	0.26379
0.825	387	97	234	38	0.293051	0.910588	0.718519	0.623188	0.0894118	0.281481	0.706949	0.640212	0.26379
0.83	387	97	234	38	0.293051	0.910588	0.718519	0.623188	0.0894118	0.281481	0.706949	0.640212	0.26379
0.835	387	97	234	38	0.293051	0.910588	0.718519	0.623188	0.0894118	0.281481	0.706949	0.640212	0.26379
0.84	387	97	234	38	0.293051	0.910588	0.718519	0.623188	0.0894118	0.281481	0.706949	0.640212	0.26379
0.845	387	97	234	38	0.293051	0.910588	0.718519	0.623188	0.0894118	0.281481	0.706949	0.640212	0.26379
0.85	387	97	234	38	0.293051	0.910588	0.718519	0.623188	0.0894118	0.281481	0.706949	0.640212	0.26379
0.855	387	97	234	38	0.293051	0.910588	0.718519	0.623188	0.0894118	0.281481	0.706949	0.640212	0.26379
0.86	387	97	234	38	0.293051	0.910588	0.718519	0.623188	0.0894118	0.281481	0.706949	0.640212	0.26379
0.865	387	97	234	38	0.293051	0.910588	0.718519	0.623188	0.0894118	0.281481	0.706949	0.640212	0.26379
0.87	387	97	234	38	0.293051	0.910588	0.718519	0.623188	0.0894118	0.281481	0.706949	0.640212	0.26379
0.875	387	97	234	38	0.293051	0.910588	0.718519	0.623188	0.0894118	0.281481	0.706949	0.640212	0.26379
0.88	387	97	234	38	0.293051	0.910588	0.718519	0.623188	0.0894118	0.281481	0.706949	0.640212	0.26379
0.885	387	97	234	38	0.293051	0.910588	0.718519	0.623188	0.0894118	0.281481	0.706949	0.640212	0.26379
0.89	387	97	234	38	0.293051	0.910588	0.718519	0.623188	0.0894118	0.281481	0.706949	0.640212	0.26379
0.895	387	97	234	38	0.293051	0.910588	0.718519	0.623188	0.0894118	0.281481	0.706949	0.640212	0.26379
0.9	387	97	234	38	0.293051	0.910588	0.718519	0.623188	0.0894118	0.281481	0.706949	0.640212	0.26379
0.905	387	97	234	38	0.293051	0.910588	0.718519	0.623188	0.0894118	0.281481	0.706949	0.640212	0.26379
0.91	387	97	234	38	0.293051	0.910588	0.718519	0.623188	0.0894118	0.281481	0.706949	0.640212	0.26379
0.915	387	97	234	38	0.293051	0.910588	0.718519	0.623188	0.0894118	0.281481	0.706949	0.640212	0.26379
0.92	387	97	234	38	0.293051	0.910588	0.718519	0.623188	0.0894118	0.281481	0.706949	0.640212	0.26379
0.925	387	97	234	38	0.293051	0.910588	0.718519	0.623188	0.0894118	0.281481	0.706949	0.640212	0.26379
0.93	387	97	234	38	0.293051	0.910588	0.718519	0.623188	0.0894118	0.281481	0.706949	0.640212	0.26379
0.935	387	97	234	38	0.293051	0.910588	0.718519	0.623188	0.0894118	0.281481	0.706949	0.640212	0.26379
0.94	387	97	234	38	0.293051	0.910588	0.718519	0.623188	0.0894118	0.281481	0.706949	0.640212	0.26379
0.945	387	97	234	38	0.293051	0.910588	0.718519	0.623188	0.0894118	0.281481	0.706949	0.640212	0.26379
0.95	387	97	234	38	0.293051	0.910588	0.718519	0.623188	0.0894118	0.281481	0.706949	0.640212	0.26379
0.955	387	97	234	38	0.293051	0.910588	0.718519	0.623188	0.0894118	0.281481	0.706949	0.640212	0.26379
0.96	387	97	234	38	0.293051	0.910588	0.718519	0.623188	0.0894118	0.281481	0.706949	0.640212	0.26379
0.965	387	97	234	38	0.293051	0.910588	0.718519	0.623188	0.0894118	0.281481	0.706949	0.640212	0.26379
0.97	387	97	234	38	0.293051	0.910588	0.718519	0.623188	0.0894118	0.281481	0.706949	0.640212	0.26379
0.975	387	97	234	38	0.293051	0.910588	0.718519	0.623188	0.0894118	0.281481	0.706949	0.640212	0.26379
0.98	387	97	234	38	0.293051	0.910588	0.718519	0.623188	0.0894118	0.281481	0.706949	0.640212	0.26379
0.985	387	97	234	38	0.293051	0.910588	0.718519	0.623188	0.0894118	0.281481	0.706949	0.640212	0.26379
0.99	387	97	234	38	0.293051	0.910588	0.718519	0.623188	0.0894118	0.281481	0.706949	0.640212	0.26379
0.995	387	97	234	38	0.293051	0.910588	0.718519	0.623188	0.0894118	0.281481	0.706949	0.640212	0.26379
