# Supplementary material for: A systematic evaluation of Mycobacterium tuberculosis Genome-Scale Metabolic Networks
Source: PLoS Comput Biol. 2020 Jun 15;16(6):e1007533. doi: 10.1371/journal.pcbi.1007533 (PMC7316355; doi:10.1371/journal.pcbi.1007533)
Supplement: S8 File — (ZIP) [file pcbi.1007533.s040.zip › YM_Essentiality(Minato_data)/results/iSM810_Minato_MtbYM_FVA.xlsx]

## Sheet: Sheet1
Rxns	FVAmin	FVAmax
R1	0	1.72594e-05
R4	0	7.56876e-05
R5	0	0
R6	0	0
R7	0.999936	1.00008
R8	0	0
R9	0	0
R10	0	0
R11	-0.0822969	-0.0822968
R12	-0.0822969	-0.0822968
R13	0.0822968	0.0822969
R14	0.0357761	0.0357761
R15	0	0
R16	0	0
R17	0	0
R18	0	0
R19	0	0
R20	0.0294329	0.0294329
R21	0.0294329	0.0294761
R22	0.0193926	0.0193926
R23	0.0193926	0.0193926
R24	0	7.56876e-05
R25	0	0
R26	0	0
R27	0	4.32501e-05
R28	1.0151	1.01522
R29	1.0151	1.01522
R30	-1.01522	-1.01516
R31	0.985975	0.986033
R32	0.0340396	0.0340473
R33	0	1.00015
R34	0	1.01522
R35	0	1.00015
R36	0	1.01522
R37	-999.031	997.989
R38	0.030414	0.0304572
R39	-997.02	1000
R40	-997.02	1000
R41	0.933221	0.933427
R43	0	7.56876e-05
R44	0.933221	0.933427
R45	0.895224	0.895429
R46	0.780107	0.780809
R48	0.780107	0.780809
R49	-1.88881	-1.88789
R50	-1.88881	-1.88789
R51	0	0.00030275
R52	3.32625	3.55061
R53	3.32625	3.55061
R54	8.72466	8.97454
R55	3.6072	3.63342
R56	3.60783	3.63405
R57	3.60783	3.63405
R58	3.60783	3.63405
R59	5.3984	5.4251
R60	5.3984	5.4251
R61	0	7.56876e-05
R62	0	0.00280732
R63	5.50254	5.52924
R64	12.8004	12.8271
R65	14.0934	1000
R67	0	0.000100917
R68	0	8.16945e-05
R69	0	0.000100917
R70	0	0
R71	0.998605	1
R72	-987.2	-1.29292
R73	-1000	1000
R74	-1000	1000
R75	3.22341e-06	0.000200642
R76	3.22341e-06	0.000200642
R77	0	7.56876e-05
R78	0	1.62926e-05
R79	0	0
R80	0	985.907
R81	0	0
R82	0	8.17908e-05
R83	0	8.17908e-05
R84	0	8.17908e-05
R85	0	8.17908e-05
R86	0	0
R87	0	0.000168751
R88	0	0.000168751
R89	0	0.000168751
R90	-1.90517	-1.90498
R91	1.88228	1.88249
R92	0.975694	0.975871
R93	0	0.00196387
R94	0.950576	0.952616
R95	0	0.00196387
R96	0.954402	0.956441
R97	-0.950672	-0.950576
R98	0	4.69309e-05
R99	0	4.69309e-05
R100	-988.056	-2.14947
R101	-2.92609	-2.92497
R102	0	7.42567e-05
R103	0	0.0010341
R104	0	0
R105	0	0
R106	5.34802	5.34827
R107	5.34802	5.34827
R108	0.0550112	0.0551541
R109	0	1.36974e-05
R110	0	0
R111	0	1.36974e-05
R112	0	1.36974e-05
R113	0	0
R114	0	0
R119	31.4616	31.4666
R120	0	7.56876e-05
R121	0	7.56876e-05
R122	8.01998	8.02491
R123	-2.51744	-2.49559
R124	0.000602704	0.000602704
R125	39.4903	39.4905
R126	39.4904	39.4906
R127	0	7.56876e-05
R128	91.9396	92.0057
R129	1	1
R130	0	0.00030275
R131	17.6262	17.6476
R132	0	2.01525
R133	-2.79901e-05	0.00141676
R134	0.0225749	0.0225929
R135	0	7.56876e-05
R136	0	7.56876e-05
R137	0	7.56876e-05
R138	0	7.56876e-05
R139	0	0.0010341
R140	0	0.0010341
R141	0	0.0010341
R142	1.51386	1.51708
R143	0	4.325e-05
R144	0.577002	0.579884
R145	0	1.81238e-05
R146	0.000262045	0.000262045
R147	0.000262045	0.000262045
R148	0	0
R149	-0.897329	0.956583
R150	0	0.000235055
R151	0	0.000235055
R152	0	0.000235055
R153	0	0.000235055
R154	0	0.000235055
R155	0	0.000235055
R156	0.123451	986.03
R157	0.104058	0.104375
R158	0.104058	0.104647
R159	0	0.000507157
R160	0	0
R161	0	0
R162	0	0
R163	0	0
R164	0	0
R165	0	0
R166	0	0.000100917
R167	-0.000100917	0
R168	0	0.000156456
R169	0	0.000156456
R170	0	0.000156456
R171	0	0.000156456
R172	0	0.000156456
R173	0	0.000156456
R174	0	0.000156456
R175	0	7.56876e-05
R176	0.00948603	0.00948603
R177	0	0.000280732
R178	0.000104058	0.000105155
R179	0.000104058	0.000105155
R180	0.000104058	0.000105155
R181	0.0195301	1000
R182	0	0.00030275
R183	0	1.62926e-05
R184	1.81743	1.81751
R185	3.60157	3.60187
R186	1.81743	1.81751
R186b	0	0.000148513
R187	1.81743	1.81751
R188	0	7.56876e-05
R189	0.000615211	0.000666752
R190	-1000	1000
R191	0	0
R192	0	0
R193	0	0
R194	0	0
R195	-1000	1000
R196	0	7.56876e-05
R197	-994.302	994.163
R198	-988.464	1000
R199	0	7.56876e-05
R200	0	7.56876e-05
R201	0.577002	0.579884
R202	-0.468774	-0.468526
R203	0	0
R204	0	7.56876e-05
R205	0	7.56876e-05
R206	0	7.56876e-05
R207	0	7.56876e-05
R208	0.0441074	0.0441255
R209	0	4.325e-05
R210	0	4.325e-05
R211	0	0.000128098
R212	0	0.000128098
R213	0	0.000128098
R214	-0.906788	0.947097
R215	0.0195301	0.0198762
R216	0	0.000211311
R217	0	0.000211311
R218	0	0.000211311
R219	-0.000235055	0.000211311
R220	0	0.000467887
R221	0	0.000467887
R222	0	0.000467887
R223	0	0.000467887
R224	0	0.000467887
R225	5.41139	5.41608
R226	0	5.11267e-05
R227	0	3.53269e-05
R228	0	3.53269e-05
R229	0	3.18662e-05
R230	0	3.18662e-05
R231	0	3.18662e-05
R232	0	3.53269e-05
R233	0	1.76634e-05
R234	0	3.53269e-05
R235	0	3.53269e-05
R236	0	3.53269e-05
R237	0.0294329	0.0295338
R238	0	0.000100917
R239	0	3.18662e-05
R240	0	3.18662e-05
R241	0.0195301	0.0197406
R242	0	2.75228e-05
R243	0	0.00101212
R244	0	0.00101212
R245	0.054142	0.0561662
R246	0.23671	0.23674
R247	2.6687	2.669
R248	2.6687	2.669
R249	2.6687	2.669
R250	0	3.78438e-05
R251	0	3.78438e-05
R252	0	3.18662e-05
R253	0	3.18662e-05
R254	0	3.18662e-05
R255	0	3.18662e-05
R256	0	3.18662e-05
R257	0	7.56876e-05
R258	0	999.98
R259	0.0363714	0.0363996
R260	0.0354805	0.0355086
R261	0	8.83563e-06
R262	0	8.83563e-06
R263	0	8.83563e-06
R264	0	8.83563e-06
R265	0	8.83563e-06
R266	0	8.83563e-06
R267	0	8.83563e-06
R268	0	8.83563e-06
R269	0	8.83563e-06
R270	0.00382586	0.00383794
R271	0.00382586	0.00383794
R272	0.00382586	0.00383794
R273	0.00382586	0.00383794
R274	0.00382586	0.00383794
R275	0.00382586	0.00383794
R276	0.00382586	0.00383794
R277	0	7.48751e-06
R278	0	7.48751e-06
R279	0	7.48751e-06
R280	0	7.48751e-06
R281	0	7.48751e-06
R282	0	1.20847e-05
R283	0	1.19815e-05
R284	-1000	1000
R285	0	1.20847e-05
R286	-1000	1000
R287	4.80926	4.80958
R288	0.0441074	0.0441074
R289	0.0441074	0.0441074
R290	0.0441074	0.0441074
R291	0.0441074	0.0441074
R292	0.0441074	0.0441074
R293	0.0745214	0.0745214
R294	0.133367	0.13343
R295	0	0.0320135
R296	0	0.0320135
R297	0	1.56436e-05
R298	0.0186358	0.0186555
R299	0.0186358	0.0186988
R300	0.00640248	0.0064222
R301	0.0064222	0.0064222
R302	0.00634651	0.0064222
R303	0	7.56876e-05
R304	0.0064222	0.0064222
R305	0.0074033	0.0074033
R306	0.105083	0.105144
R307	0.123739	0.123799
R308	0	4.32501e-05
R309	0	4.32501e-05
R310	0.037311	0.0373247
R311	0	1000
R312	0	1000
R313	2.67663	2.67686
R314	2.67663	2.67686
R315	2.67663	2.67686
R316	2.67663	2.67686
R317	2.67663	2.67686
R318	2.6714	2.67141
R319	2.6714	2.67141
R320	2.6714	2.67141
R321	2.6714	2.67141
R322	2.6714	2.67141
R323	0	4.32501e-05
R324	0	4.32501e-05
R325	0	4.32501e-05
R326	0	4.32501e-05
R327	0	4.32501e-05
R328	-999.955	999.994
R329	0	1.97194e-05
R330	0	1.97194e-05
R331	0	0
R332	0.000262045	0.000262045
R333	0	0.000100917
R334	0	0
R335	1.99999	2.00004
R336	0	0
R337	0	4.32501e-05
R338	0.000585658	0.000628935
R338b	0.000628908	0.000628935
R339	-1.00004	-0.999993
R340	0.000790036	0.00089098
R341	0	0
R342	0	7.56876e-05
R343	0	7.56876e-05
R344	0	4.32501e-05
R345	0	4.32501e-05
R346	0	4.32501e-05
R347	0	1.56167e-05
R348	0	1.56167e-05
R349	4.6265	4.62654
R350	4.6265	4.62654
R351	21.8482	21.8695
R351b	0.0362711	0.0363996
R352	0	1.56436e-05
R353	0.00640656	0.0064222
R354	-999.949	1000
R355	0.0448998	0.0449024
R356	0.0448998	0.0449024
R357	-999.949	1000
R358	7.66654	7.66766
R359	0.0122333	0.0122333
R360	0	0
R361	0.0122333	0.0122766
R362	0	7.56876e-05
R363	0	3.0275e-05
R364	0	1.67537e-05
R365	0	1.67537e-05
R366	0	0
R367	0	0.000100917
R368	0.0233389	0.0233389
R369	0	0.0233389
R370	0	0.0233389
R371	0.0232379	0.0233414
R372	0	0
R373	0.0232379	0.0233414
R374	0	0
R375	0	4.32501e-05
R376	-1000	1000
R377	0.0557234	0.0557991
R378	0	7.56876e-05
R379	0	1000
R380	0	4.32501e-05
R381	0.0113465	0.0113491
R382	0.0113465	0.0113491
R383	0.0113465	0.0113491
R384	0.0113465	0.0113491
R385	0.0226931	0.0226982
R386	0.0226931	0.0226982
R387	0.0113465	0.0113491
R388	0.0113465	0.0113491
R388b	0	2.55457e-06
R388c	0	2.55457e-06
R388d	0	2.55457e-06
R389	0.00416652	0.00416652
R390	0.00948603	0.00948603
R391	0.00948603	0.00948603
R392	0.00948603	0.00948603
R393	0.00948603	0.00948603
R394	0.00948603	0.00948603
R395	0.00948603	0.00948603
R396	0.00948603	0.00948603
R397	0.00948603	0.00948603
R398	0.000314454	0.000314454
R399	0	0
R400	0	0
R401	0	0
R402	0	0
R403	0	0
R404	0	0
R405	0	0
R406	0	0
R407	0	0
R408	0	7.56876e-05
R409	0	7.56876e-05
R410	0	7.56876e-05
R411	5.2409e-05	5.2409e-05
R412	0.00382586	0.00382586
R413	0.00382586	0.00382586
R414	0.00382586	0.00382586
R415	0.00382586	0.00382586
R416	0.00382586	0.00382586
R417	0.00382586	0.00382586
R418	0.00382586	0.00382586
R419	0	2.74409e-08
R420	0	2.74409e-08
R421	0	2.74409e-08
R422	0	2.74409e-08
R423	0	2.74409e-08
R424	0	2.74409e-08
R425	2.68541	2.68543
R426	0.0140101	0.0140376
R427	0.0140101	0.0140376
R427b	0.000314454	0.000314454
R427c	0.000314454	0.000314454
R428	0.00502519	0.00503396
R429	0.00502519	0.00503396
R430	0.00502519	0.00503396
R431	0.00251259	0.00251698
R432	0.000628148	0.000629245
R433	0.000628148	0.000629245
R434	0.00052409	0.00052409
R435	0.000521189	0.00052409
R436	0	2.90067e-06
R437	0.00052409	0.00052409
R438	0.00052409	0.00052409
R439	0.00052409	0.00052409
R440	0.000104058	0.000105155
R441	0.000104058	0.000105155
R442	0.000104058	0.000105155
R443	0.000104058	0.000105155
R444	0.000104058	0.000105155
R445	0.000104058	0.000105155
R446	0.000104058	0.000105155
R447	0.000104058	0.000105155
R448	0.000104058	0.000105155
R449	0.000104058	0.000105155
R450	0.000104058	0.000105155
R451	0.000104058	0.000105155
R452	0.000104058	0.000105155
R453	0.000104058	0.000105155
R454	0.000104058	0.000105155
R455	0.000104058	0.000105155
R456	0.000104058	0.000105155
R457	0.000101586	0.000105155
R457b	0	2.55457e-06
R457c	0	2.55457e-06
R458	-0.000105155	-0.000103128
R459	0.0249538	0.0249736
R460	0	0
R461	0	0
R462	0	0
R463	0	0
R464	0	0
R465	0	0
R466	0.00523123	0.00545862
R467	0.00523123	0.00545862
R468	0.00523123	0.00548223
R469	0.00523123	0.00548223
R470	0.00523123	0.00545862
R471	0.00523123	0.00548223
R472	0.00523123	0.00548223
R473	0.00523123	0.00548223
R474	0	2.75228e-05
R475	0	1.68751e-07
R476	0	1.68751e-07
R477	0	1.68751e-07
R478	0	1.68751e-07
R479	0	1.68751e-07
R480	0	0
R481	0	0
R482	0	0
R483	0	0
R484	0	0
R484b	0	0
R485	0	0
R486	0.000314454	0.000314454
R487	0	0
R488	0	0
R489	0	0
R490	0	0
R491	0	0
R492	0	0
R493	0	0
R494	0	0
R495	2.02594	2.17985
R496	0.258333	0.28032
R497	0	3.78438e-05
R497b	0.000314454	0.000314454
R498	0	1.26146e-05
R499	0	1.08125e-05
R500	0.258018	0.280005
R501	0	1.211e-05
R502	0	7.56876e-05
R503	0	1.04397e-05
R504	0	9.17425e-06
R505	0	8.18244e-06
R506	0	7.38415e-06
R507	0	6.72779e-06
R508	0.0140101	0.0140101
R509	0	3.78438e-05
R510	0	1.26146e-05
R511	-0.0775704	-0.0775595
R512	0.258018	0.280005
R513	0	1.211e-05
R514	0	7.56876e-05
R515	0	1.04397e-05
R516	0	9.17425e-06
R517	0	8.18244e-06
R518	0	7.38415e-06
R519	0	6.72779e-06
R520	0	7.56876e-05
R521	-7.56876e-05	7.56876e-05
R522	-7.56876e-05	1.26146e-05
R533	0	1.26146e-05
R534	0	1.26146e-05
R535	0	7.56876e-05
R536	0	7.56876e-05
R537	0	0
R538	0	0
R539	0	0
R540	0	0
R541	2.57667	2.57678
R542	0	0
R543	1.28833	1.28839
R544	1.95418	1.97609
R545	1.28833	1.28839
R546	0	0
R547	1.28833	1.28839
R548	1.28833	1.28839
R549	1.28833	1.28839
R550	0	0
R551	1.28833	1.28839
R552	0	6.72779e-06
R553	0.0477539	0.0477637
R554	0.109518	0.109531
R555	0.109518	0.109532
R556	0.157272	0.157289
R557	0	4.325e-05
R558	0.0459575	0.0460057
R559	0.0459575	0.0460057
R560	0.0459575	0.0460057
R561	0.0459575	0.0460057
R562	0.0459575	0.0460057
R563	0.0459575	0.0460057
R564	0.0459575	0.0460057
R565	0.94661	0.968552
R566	0	1.09817e-05
R567	0	1.09817e-05
R568	0	1.09817e-05
R569	0	1.09817e-05
R570	0	1.09817e-05
R571	0.0121589	0.0121761
R571b	-11.1068	-11.1063
R572	12.8833	12.8839
R573	0	1.72594e-05
R574	0	1.72594e-05
R575	0.0617639	0.0618421
R576	0.0617639	0.0618421
R577	0.123528	0.123545
R578	0.123528	0.123545
R579	0.123528	0.123545
R580	0.123528	0.123545
R581	0.123528	0.123545
R582	0.123528	0.123545
R583	0.0186052	0.0186225
R587	0.0186052	0.0186225
R588	0.00644631	0.00650686
R589	0.00644631	0.00644631
R590	0	0
R591	0.0379978	0.0380735
R592	0	0
R593	0	0
R594	0.0193926	0.0193926
R595	0.0193926	0.0193926
R596	0.0193926	0.0193926
R597	0.0193926	0.0193926
R598	0.0193926	0.0193926
R599	0.00386778	0.00386779
R600	0	0
R601	0	0
R602	0.0155248	0.0155248
R603	0.00392145	0.00392145
R604	5.36668e-05	5.36668e-05
R605	0	0
R606	0.0116034	0.0116034
R607	0.0116034	0.0116034
R608	0.0116034	0.0116034
R609	0	0
R610	0.0116034	0.0116034
R611	0.0116034	0.0116034
R612	0.00773557	0.00773557
R613	0.00773557	0.00773557
R614	0.00386778	0.00386779
R615	0	0
R616	0	0
R617	0	0
R618	2.02594	2.17985
R619	0	0
R620	0.0140101	0.0140101
R621	0.0140101	0.0140101
R622	0.0140101	0.0140101
R623	0.0140101	0.0140101
R624	0.011208	0.0112081
R625	0.011208	0.0112081
R626	0.011208	0.0112081
R627	0.011208	0.0112081
R628	0.00280201	0.00280201
R629	0.00280201	0.00280201
R630	0.00280201	0.00280201
R631	0.00280201	0.00280201
R632	0.000700503	0.000700503
R633	0.000700503	0.000700503
R634	0.00140101	0.00140101
R635	0.000700503	0.000700503
R636	0.000700503	0.000700503
R637	0.0140101	0.0140101
R638	0.0140101	0.0140101
R639	0.0140101	0.0140101
R640	0.0140101	0.0140101
R641	0.0140101	0.0140101
R642	0.0140101	0.0140101
R643	0.00427133	0.00427134
R644	0	0
R645	0	0
R646	0	0
R647	0	0
R648	0	0
R649	0.0193926	0.0193926
R650	0	0
R651	0	0
R652	0	0
R653	0	0
R654	0	0
R656	0	0
R657	0	0
R658	0	0
R659	0	0
R660	0	0
R661	0	0
R662	0	0
R663	0	0
R664	0	0
R665	0	0
R666	0	0
R667	0	0
R668	0	0
R669	0	0
R670	0	0
R671	0	0
R672	0	0
R673	0	0
R674	0	0
R678	0.0936452	0.0938726
R679	0.088414	0.088414
R680	0.088414	0.088414
R681	0.088414	0.088414
R682	0.088414	0.088414
R683	0.088414	0.088414
R684	0.088414	0.088414
R685	0.00959085	0.00959085
R686	0.00959085	0.00959085
R687	0.00959085	0.00959085
R688	0.00382586	0.00382586
R689	0.00382586	0.00382586
R690	0.00382586	0.00382586
R691	0.00382586	0.00382586
R692	0.00382586	0.00382586
R693	0.00382586	0.00382586
R694	0.0052409	0.0052409
R695	0.0885251	0.0885251
R696	0.0885251	0.0885251
R697	0.0885251	0.0885251
R698	0.0588658	0.0588658
R699	0.0294329	0.0294329
R700	0.000981096	0.000981097
R701	0.000981096	0.000981097
R702	0.000981096	0.000981097
R705	0.000981096	0.000981097
R706	0.000981096	0.000981097
R707	0.000981096	0.000981097
R708	0.000981096	0.000981097
R709	0.000981096	0.000981097
R710	0.000981096	0.000981097
R711	0.0294329	0.0294329
R712	-999.94	988.524
R713	0.029197	0.0294329
R714	-1000	988.464
R715	-0.0598469	-0.0598469
R716	0.0598469	0.0598469
R717	0.0598469	0.0598469
R718	0.0294329	0.0294329
R719	0.0294329	0.0294329
R722	0.020603	0.020603
R723	0.0294329	0.0294329
R724	0.0294329	0.0294329
R725	0.0294329	0.0294329
R726	0.0294329	0.0294329
R727	0.0294329	0.0294329
R728	0.0294329	0.0294329
R729	0.0294329	0.0294329
R730	0.0294329	0.0294329
R731	0.000981096	0.000981097
PROT	0.112155	0.112155
RNA	0.0188672	0.0188673
DNA	0.01153	0.01153
SM_MOL	0.0262045	0.0262045
PE	0.0052409	0.0052409
TAG	11.1168	11.1173
PIMS	0.0471681	0.0471681
LAM	0.00419272	0.00419272
MAPC	0.122637	0.122637
P_L_GLX	0.0890953	0.0890954
CL	0	0
LM	0.000268334	0.000268334
SL_1	0	0
TDM	0	0
TMM	0.0291876	0.0291876
DAT	0	0
PAT	0	0
MPD	0	0
DIM	0	0
GLUCAN	0	0
BIOMASS	0.52409	0.52409
BXT	0.52409	0.52409
R800	9.99964	10
R801	0	0
R803	0	0
R804	20	20
R805	-15.597	-15.3203
R806	0	0
R807	0	0
R808	0	9.65017e-05
R809	0	0
R810	0	0
R811	0	0
R812	0	0
R814	0	0
R815	0.99999	1
R816	0.0233221	0.0233414
R817	0	0
R818	0	0
R819	0	0
R820	0	2.93447e-05
R821	0.0780419	0.0780601
R822	0.0238379	0.0241698
R823	0	0.000156809
R824	0	0
R825	0	0
R826	0.04024	0.0403749
R827	0.0293976	0.0295338
R828	0	0.000235853
R829	0	0.00070183
R830	0	0.000235853
R831	0	0.000100917
R832	0	0.000100917
R833	0	0.000100917
R834	0	0.000100917
R835	0	0.00013485
R836	0	0
R837	0.577264	0.580146
R838	0.999931	1
R839	0	0.00035523
R840	0.999936	1
R841	0	1.36974e-05
R842	0	0.000100917
R843	0	0.000100917
R844	0	7.31766e-05
R845	0	0
R846	0	0
R847	0	0
R848	0.999717	1
R849	0.995632	1
R850	0	0.000325294
R851	0	0
R852	0	0
R853	0	0
R854	0	0
R855	0	0
R856	0	0
R857	0	0
R858	0	8.16945e-05
R859	0	0
R860	0	0
R861	0	0
R862	0	0
R863	0.999968	1
R864	0.999824	1
R865	0	0
R866	0.999877	1
R867	0	0
R868	0.0232274	1
R869	0	0.976773
R870	0	1
R871	0	1
R872	0.999993	1
R873	0	0
R874	0.10036	1
R875	0	0.89964
R876	0.998605	1
R877	0.0214329	1
R878	0	0.978567
R879	0	0
R880	0	0
R881	0.0291484	0.0291604
R882	0.999959	1
R883	0.999859	1
R884	0	0.000140963
R885	0.775971	1
R886	0.999938	1
R887	0	6.23762e-05
R888	0	0
R889	0	0
R890	0	0
R891	0.0819925	1
R892	0	0.918007
R893	0.014797	0.0148045
R894	0.0209609	0.0209732
R895	0	0
R896	0	0
R897	0	1
R898	0	1
R899	0	0
R900	0	0
R901	0	0
R902	0.999985	1
R903	0	0.00030275
R904	0	0
R905	0	0
R906	0	0
R907	0	0
R908	0	0
R909	0	0
R910	0	0
R911	0	0
R912	0	0
R913	0	0
R914	0	0
R915	0	0
R916	0	0
R917	0	0
R918	0.665798	0.687753
R919	0	0
R920	0	0
R921	0	0
R922	0	0
R923	0	0
R924	0.000628908	0.000628908
R925	0	2.75227e-08
R926	0.000104058	0.000105155
R927	0	0
R928	0	0
R929	0	0
R930	0	0
R931	0	0
R932	0	0
R934	0	0
R935	0	0
R936	0	0
R937	0	0
R938	0	0
R940	0	0
R941	0	0
iNJ661_ACGAMT	0	0
iNJ661_CDAPPA160	0	6.05501e-05
UDPP	0	0
iNJ661_FCOAH2	0	0
iNJ661_GLCP	0	0
iNJ661_GLGC	0	0
iNJ661_GLCS1	0	0
GLUCANBRANCH	0	0
MALTOKINASE	0	0
MLT1P	0	0
TREX	0	0
TREY	0	0
TREZ	0	0
iNJ661_GLYCL	0	0
iNJ661_MI3PP	0	0
iNJ661_MI4PP	0	0
iNJ661_DESAT18	0.219002	0.219058
iNJ661_CODH3	0	0
COxt	0	0
iNJ661_MALTabc	0	0
iNJ661_GTMLT	0	0
iNJ661_MYC1CYC1	0	0
iNJ661_MYC1CYC2	0	0
iNJ661_MYC1CYC3	0	0
iNJ661_PREPHACPH	0	0
iNJ661_PREPPACPH	0	0
iNJ661_FASM1601	0	0
iNJ661_FASM180	0	0
iNJ661_FASM1801	0	0
iNJ661_FASM2001	0	0
iNJ661_FASM2002	0	0
iNJ661_MYCTR	0	0
R116	0	0
3B-HydroxysteroidDehydrogenase	0	0
Pantothenate_Transport	0	0
R-c12-enoyl-CoAhydratase	0	1000
R-c12-enoyl-CoAdehydratase	0	1000
R-c14-enoyl-CoAhydratase	0	1000
R-c14-enoyl-CoAdehydratase	0	1000
R-c16-enoyl-CoAhydratase	0	1000
R-c16-enoyl-CoAdehydratase	0	1000
Cholesterol_Cyp125	0	0
Cholesterol_FadD	0	0
Cholesterol_FadE	0	0
Cholesterol_echA	0	0
Cholesterol_fadB	0	0
Chol_fadA5	0	0
Chol_fadE	0	0
Chol_echA	0	0
Chol_fadB	0	0
Bisnorchol_fadA5	0	0
Bisnorchol_fadE	0	0
Bisnorchol_MaoC	0	0
Bisnorchol_Ltp2	0	0
Androst_HsaD	0	0
Androst_HsaEFG	0	0
DOHNAA_fadD3	0	0
DOHNAA_hydroxy	0	0
DOHNAA_fadE30	0	0
DOHNAA_hydroxy2	0	0
DOHNAA_oxo	0	0
HMOOI-CARBOXYLATE-Transport	0	0
DOHNAA_carboxylate	0	0
bDG6P_Transport	0	0
