# Supplementary material for: A systematic evaluation of Mycobacterium tuberculosis Genome-Scale Metabolic Networks
Source: PLoS Comput Biol. 2020 Jun 15;16(6):e1007533. doi: 10.1371/journal.pcbi.1007533 (PMC7316355; doi:10.1371/journal.pcbi.1007533)
Supplement: S8 File — (ZIP) [file pcbi.1007533.s040.zip › YM_Essentiality(Minato_data)/results/iSM810_Minato_MtbYM_genecompctoff.xlsx]

## Sheet: Sheet1
Vector_LocusNames	InsilicoEssential	ExperimentalEssential	Confusion_Matrix
Rv0013	NE	E	FN
Rv0032	NE	NE	TN
Rv0035	NE	NE	TN
Rv0046c	NE	E	FN
Rv0066c	NE	E	FN
Rv0069c	NE	NE	TN
Rv0070c	NE	NE	TN
Rv0098	NE	NE	TN
Rv0099	NE	NE	TN
Rv0119	NE	E	FN
Rv0129c	E	NE	FP
Rv0130	NE	NE	TN
Rv0131c	NE	NE	TN
Rv0154c	NE	NE	TN
Rv0155	NE	NE	TN
Rv0157	NE	NE	TN
Rv0162c	NE	NE	TN
Rv0166	NE	NE	TN
Rv0183	NE	NE	TN
Rv0189c	NE	E	FN
Rv0194	NE	NE	TN
Rv0211	NE	E	FN
Rv0214	NE	NE	TN
Rv0215c	NE	NE	TN
Rv0217c	NE	NE	TN
Rv0220	NE	NE	TN
Rv0221	NE	NE	TN
Rv0222	NE	NE	TN
Rv0231	NE	NE	TN
Rv0234c	NE	NE	TN
Rv0242c	NE	NE	TN
Rv0243	NE	NE	TN
Rv0254c	NE	NE	TN
Rv0255c	NE	NE	TN
Rv0270	NE	NE	TN
Rv0271c	NE	NE	TN
Rv0275c	NE	NE	TN
Rv0321	NE	NE	TN
Rv0334	E	E	TP
Rv0337c	NE	E	FN
Rv0357c	E	E	TP
Rv0363c	NE	E	FN
Rv0382c	E	E	TP
Rv0392c	NE	NE	TN
Rv0400c	NE	NE	TN
Rv0404	NE	E	FN
Rv0409	NE	NE	TN
Rv0410c	NE	E	FN
Rv0411c	NE	E	FN
Rv0414c	NE	E	FN
Rv0417	NE	E	FN
Rv0422c	NE	E	FN
Rv0423c	NE	E	FN
Rv0437c	E	NE	FP
Rv0438c	NE	NE	TN
Rv0456c	NE	NE	TN
Rv0458	NE	NE	TN
Rv0462	NE	E	FN
Rv0467	NE	E	FN
Rv0468	NE	NE	TN
Rv0478	NE	NE	TN
Rv0482	E	E	TP
Rv0486	NE	E	FN
Rv0489	NE	E	FN
Rv0500	NE	E	FN
Rv0501	NE	NE	TN
Rv0503c	E	NE	FP
Rv0509	E	E	TP
Rv0510	E	E	TP
Rv0511	E	E	TP
Rv0512	E	E	TP
Rv0519c	NE	NE	TN
Rv0524	E	E	TP
Rv0533c	E	NE	FP
Rv0534c	E	E	TP
Rv0535	E	NE	FP
Rv0536	NE	NE	TN
Rv0542c	E	E	TP
Rv0548c	E	E	TP
Rv0551c	NE	NE	TN
Rv0553	E	E	TP
Rv0555	E	E	TP
Rv0557	E	NE	FP
Rv0562	E	E	TP
Rv0570	NE	NE	TN
Rv0573c	NE	NE	TN
Rv0618	NE	NE	TN
Rv0619	NE	NE	TN
Rv0620	NE	NE	TN
Rv0632c	NE	NE	TN
Rv0635	NE	E	FN
Rv0636	E	E	TP
Rv0642c	E	E	TP
Rv0643c	E	NE	FP
Rv0644c	E	NE	FP
Rv0645c	E	NE	FP
Rv0646c	NE	NE	TN
Rv0649	NE	NE	TN
Rv0650	NE	NE	TN
Rv0672	NE	NE	TN
Rv0675	NE	NE	TN
Rv0694	NE	NE	TN
Rv0728c	NE	NE	TN
Rv0751c	NE	NE	TN
Rv0752c	NE	NE	TN
Rv0753c	NE	NE	TN
Rv0761c	NE	NE	TN
Rv0772	NE	E	FN
Rv0774c	NE	NE	TN
Rv0777	E	E	TP
Rv0780	NE	E	FN
Rv0803	NE	E	FN
Rv0808	NE	E	FN
Rv0809	NE	E	FN
Rv0812	NE	E	FN
Rv0852	NE	NE	TN
Rv0858c	NE	NE	TN
Rv0859	NE	NE	TN
Rv0866	NE	NE	TN
Rv0873	NE	NE	TN
Rv0884c	NE	E	FN
Rv0889c	NE	NE	TN
Rv0895	NE	NE	TN
Rv0896	NE	E	FN
Rv0904c	NE	NE	TN
Rv0905	NE	NE	TN
Rv0929	NE	NE	TN
Rv0930	NE	NE	TN
Rv0932c	NE	NE	TN
Rv0933	NE	NE	TN
Rv0934	NE	NE	TN
Rv0935	NE	NE	TN
Rv0936	NE	NE	TN
Rv0946c	NE	E	FN
Rv0948c	NE	NE	TN
Rv0951	NE	E	FN
Rv0952	NE	E	FN
Rv0956	NE	E	FN
Rv0957	NE	E	FN
Rv0971c	NE	NE	TN
Rv0972c	NE	NE	TN
Rv0975c	NE	NE	TN
Rv0993	E	E	TP
Rv0994	NE	NE	TN
Rv1001	NE	NE	TN
Rv1011	E	E	TP
Rv1017c	E	E	TP
Rv1018c	E	E	TP
Rv1023	NE	E	FN
Rv1058	NE	NE	TN
Rv1070c	NE	NE	TN
Rv1071c	NE	NE	TN
Rv1074c	NE	NE	TN
Rv1076	NE	E	FN
Rv1077	NE	NE	TN
Rv1082	NE	NE	TN
Rv1092c	E	E	TP
Rv1093	NE	E	FN
Rv1098c	E	E	TP
Rv1104	NE	NE	TN
Rv1105	NE	NE	TN
Rv1106c	NE	NE	TN
Rv1110	NE	E	FN
Rv1121	NE	NE	TN
Rv1122	NE	E	FN
Rv1127c	NE	E	FN
Rv1130	NE	E	FN
Rv1133c	NE	E	FN
Rv1141c	NE	NE	TN
Rv1142c	NE	NE	TN
Rv1144	NE	NE	TN
Rv1162	NE	NE	TN
Rv1163	NE	NE	TN
Rv1164	NE	NE	TN
Rv1170	NE	NE	TN
Rv1180	NE	NE	TN
Rv1182	NE	NE	TN
Rv1183	NE	E	FN
Rv1185c	NE	NE	TN
Rv1188	NE	NE	TN
Rv1201c	NE	E	FN
Rv1202	NE	E	FN
Rv1206	NE	NE	TN
Rv1207	NE	NE	TN
Rv1223	NE	E	FN
Rv1248c	NE	E	FN
Rv1257c	NE	NE	TN
Rv1285	NE	E	FN
Rv1286	NE	E	FN
Rv1288	NE	NE	TN
Rv1293	NE	E	FN
Rv1294	NE	E	FN
Rv1295	NE	E	FN
Rv1296	NE	E	FN
Rv1300	NE	E	FN
Rv1304	NE	E	FN
Rv1305	NE	E	FN
Rv1307	NE	E	FN
Rv1308	NE	E	FN
Rv1309	NE	E	FN
Rv1310	NE	E	FN
Rv1315	E	E	TP
Rv1322A	NE	NE	TN
Rv1323	NE	NE	TN
Rv1336	NE	NE	TN
Rv1338	NE	E	FN
Rv1345	NE	NE	TN
Rv1346	NE	NE	TN
Rv1348	NE	E	FN
Rv1349	NE	E	FN
Rv1373	NE	NE	TN
Rv1380	E	E	TP
Rv1381	E	E	TP
Rv1383	E	E	TP
Rv1384	E	E	TP
Rv1391	E	E	TP
Rv1392	E	E	TP
Rv1399c	NE	NE	TN
Rv1400c	NE	NE	TN
Rv1409	NE	E	FN
Rv1415	NE	E	FN
Rv1425	NE	NE	TN
Rv1426c	NE	NE	TN
Rv1427c	NE	NE	TN
Rv1436	NE	E	FN
Rv1437	NE	E	FN
Rv1438	NE	E	FN
Rv1445c	NE	NE	TN
Rv1449c	NE	E	FN
Rv1451	NE	E	FN
Rv1456c	NE	E	FN
Rv1464	NE	E	FN
Rv1467c	NE	NE	TN
Rv1472	NE	NE	TN
Rv1475c	E	E	TP
Rv1483	NE	E	FN
Rv1484	NE	E	FN
Rv1485	E	E	TP
Rv1492	NE	NE	TN
Rv1493	NE	NE	TN
Rv1497	NE	NE	TN
Rv1500	E	NE	FP
Rv1511	NE	NE	TN
Rv1512	NE	E	FN
Rv1521	NE	NE	TN
Rv1529	NE	NE	TN
Rv1530	NE	NE	TN
Rv1538c	NE	E	FN
Rv1551	NE	NE	TN
Rv1553	NE	NE	TN
Rv1554	NE	NE	TN
Rv1555	NE	NE	TN
Rv1559	NE	E	FN
Rv1589	NE	E	FN
Rv1594	NE	E	FN
Rv1595	NE	E	FN
Rv1596	NE	E	FN
Rv1599	NE	E	FN
Rv1600	NE	E	FN
Rv1601	NE	E	FN
Rv1602	NE	E	FN
Rv1603	NE	E	FN
Rv1606	NE	E	FN
Rv1609	NE	E	FN
Rv1611	NE	E	FN
Rv1612	NE	E	FN
Rv1613	NE	E	FN
Rv1617	NE	E	FN
Rv1622c	E	E	TP
Rv1625c	NE	NE	TN
Rv1631	E	E	TP
Rv1652	NE	E	FN
Rv1655	NE	E	FN
Rv1658	NE	E	FN
Rv1659	NE	E	FN
Rv1661	NE	E	FN
Rv1679	NE	NE	TN
Rv1687c	NE	NE	TN
Rv1699	E	E	TP
Rv1712	E	E	TP
Rv1731	NE	NE	TN
Rv1736c	NE	NE	TN
Rv1737c	NE	NE	TN
Rv1745c	E	NE	FP
Rv1747	NE	NE	TN
Rv1750c	NE	NE	TN
Rv1755c	NE	NE	TN
Rv1760	NE	NE	TN
Rv1811	NE	NE	TN
Rv1819c	NE	NE	TN
Rv1820	NE	NE	TN
Rv1822	NE	E	FN
Rv1832	NE	E	FN
Rv1837c	NE	E	FN
Rv1843c	E	NE	FP
Rv1844c	NE	NE	TN
Rv1854c	NE	E	FN
Rv1862	NE	NE	TN
Rv1872c	NE	NE	TN
Rv1878	NE	NE	TN
Rv1885c	NE	NE	TN
Rv1886c	E	NE	FP
Rv1900c	NE	NE	TN
Rv1908c	E	E	TP
Rv1912c	NE	NE	TN
Rv1923	NE	NE	TN
Rv1925	NE	NE	TN
Rv1933c	NE	NE	TN
Rv1934c	NE	NE	TN
Rv1935c	NE	NE	TN
Rv1940	E	NE	FP
Rv2002	NE	NE	TN
Rv2006	NE	E	FN
Rv2029c	NE	NE	TN
Rv2043c	NE	NE	TN
Rv2048c	NE	E	FN
Rv2051c	E	E	TP
Rv2065	NE	NE	TN
Rv2066	NE	NE	TN
Rv2070c	NE	NE	TN
Rv2071c	NE	NE	TN
Rv2121c	NE	E	FN
Rv2124c	NE	NE	TN
Rv2127	NE	NE	TN
Rv2130c	NE	E	FN
Rv2139	E	E	TP
Rv2152c	E	E	TP
Rv2153c	E	E	TP
Rv2155c	E	E	TP
Rv2156c	E	E	TP
Rv2157c	E	E	TP
Rv2158c	E	E	TP
Rv2173	NE	NE	TN
Rv2178c	E	E	TP
Rv2182c	NE	E	FN
Rv2187	NE	NE	TN
Rv2193	NE	E	FN
Rv2194	NE	E	FN
Rv2195	NE	E	FN
Rv2196	NE	E	FN
Rv2200c	NE	E	FN
Rv2201	NE	E	FN
Rv2202c	NE	E	FN
Rv2205c	NE	NE	TN
Rv2208	NE	NE	TN
Rv2210c	NE	E	FN
Rv2211c	NE	E	FN
Rv2215	NE	E	FN
Rv2217	E	E	TP
Rv2218	E	E	TP
Rv2220	E	E	TP
Rv2225	E	E	TP
Rv2241	NE	E	FN
Rv2244	NE	E	FN
Rv2245	NE	E	FN
Rv2246	NE	E	FN
Rv2247	NE	E	FN
Rv2249c	NE	NE	TN
Rv2259	NE	NE	TN
Rv2267c	NE	NE	TN
Rv2281	NE	NE	TN
Rv2284	NE	NE	TN
Rv2285	NE	NE	TN
Rv2321c	NE	NE	TN
Rv2322c	NE	NE	TN
Rv2332	NE	NE	TN
Rv2334	NE	NE	TN
Rv2335	NE	NE	TN
Rv2349c	NE	NE	TN
Rv2350c	NE	NE	TN
Rv2351c	NE	NE	TN
Rv2361c	E	E	TP
Rv2380c	NE	E	FN
Rv2384	NE	NE	TN
Rv2385	NE	NE	TN
Rv2386c	NE	E	FN
Rv2388c	NE	NE	TN
Rv2391	NE	E	FN
Rv2392	NE	E	FN
Rv2397c	NE	E	FN
Rv2398c	NE	E	FN
Rv2399c	NE	E	FN
Rv2400c	NE	E	FN
Rv2421c	E	E	TP
Rv2427c	NE	NE	TN
Rv2435c	NE	NE	TN
Rv2436	NE	NE	TN
Rv2438c	E	E	TP
Rv2439c	NE	E	FN
Rv2447c	NE	E	FN
Rv2453c	NE	NE	TN
Rv2454c	NE	E	FN
Rv2455c	NE	E	FN
Rv2458	NE	NE	TN
Rv2463	NE	NE	TN
Rv2471	NE	NE	TN
Rv2476c	NE	E	FN
Rv2482c	E	NE	FP
Rv2483c	NE	NE	TN
Rv2484c	NE	NE	TN
Rv2485c	NE	NE	TN
Rv2486	NE	NE	TN
Rv2497c	NE	NE	TN
Rv2503c	NE	NE	TN
Rv2504c	NE	NE	TN
Rv2505c	NE	NE	TN
Rv2524c	E	E	TP
Rv2531c	E	NE	FP
Rv2537c	E	E	TP
Rv2538c	E	E	TP
Rv2540c	E	E	TP
Rv2565	NE	NE	TN
Rv2573	E	NE	FP
Rv2583c	NE	E	FN
Rv2584c	NE	NE	TN
Rv2589	NE	NE	TN
Rv2590	NE	NE	TN
Rv2601	E	NE	FP
Rv2610c	E	E	TP
Rv2611c	E	E	TP
Rv2677c	NE	E	FN
Rv2678c	E	E	TP
Rv2679	NE	NE	TN
Rv2682c	NE	E	FN
Rv2701c	E	NE	FP
Rv2713	NE	NE	TN
Rv2724c	NE	NE	TN
Rv2726c	E	E	TP
Rv2746c	NE	E	FN
Rv2753c	NE	E	FN
Rv2754c	NE	E	FN
Rv2763c	NE	E	FN
Rv2764c	NE	E	FN
Rv2766c	NE	NE	TN
Rv2773c	NE	E	FN
Rv2780	NE	NE	TN
Rv2786c	E	E	TP
Rv2831	NE	NE	TN
Rv2833c	NE	NE	TN
Rv2834c	NE	NE	TN
Rv2835c	NE	NE	TN
Rv2847c	NE	E	FN
Rv2848c	NE	NE	TN
Rv2849c	NE	NE	TN
Rv2854	NE	NE	TN
Rv2860c	NE	NE	TN
Rv2868c	E	E	TP
Rv2870c	E	E	TP
Rv2881c	E	E	TP
Rv2900c	E	NE	FP
Rv2930	NE	NE	TN
Rv2931	NE	NE	TN
Rv2932	NE	NE	TN
Rv2933	NE	NE	TN
Rv2934	NE	NE	TN
Rv2935	NE	NE	TN
Rv2937	NE	NE	TN
Rv2938	NE	NE	TN
Rv2939	NE	NE	TN
Rv2940c	E	NE	FP
Rv2941	NE	NE	TN
Rv2942	NE	NE	TN
Rv2948c	NE	NE	TN
Rv2950c	NE	NE	TN
Rv2951c	NE	NE	TN
Rv2952	NE	NE	TN
Rv2957	NE	NE	TN
Rv2958c	NE	NE	TN
Rv2959c	NE	NE	TN
Rv2962c	NE	NE	TN
Rv2970c	NE	NE	TN
Rv2981c	E	E	TP
Rv2982c	NE	NE	TN
Rv2984	NE	E	FN
Rv2987c	NE	E	FN
Rv2988c	NE	E	FN
Rv2992c	E	E	TP
Rv2995c	NE	E	FN
Rv2996c	NE	E	FN
Rv3001c	NE	E	FN
Rv3002c	NE	NE	TN
Rv3003c	NE	E	FN
Rv3010c	NE	NE	TN
Rv3025c	NE	E	FN
Rv3028c	NE	E	FN
Rv3029c	NE	E	FN
Rv3042c	NE	E	FN
Rv3043c	NE	E	FN
Rv3045	NE	NE	TN
Rv3048c	E	E	TP
Rv3051c	E	E	TP
Rv3061c	NE	NE	TN
Rv3068c	E	NE	FP
Rv3084	NE	NE	TN
Rv3087	NE	NE	TN
Rv3088	NE	NE	TN
Rv3089	NE	NE	TN
Rv3097c	NE	NE	TN
Rv3106	E	NE	FP
Rv3109	NE	E	FN
Rv3111	NE	NE	TN
Rv3116	NE	NE	TN
Rv3119	NE	NE	TN
Rv3130c	NE	NE	TN
Rv3139	NE	NE	TN
Rv3141	NE	NE	TN
Rv3145	NE	NE	TN
Rv3146	NE	NE	TN
Rv3147	NE	NE	TN
Rv3149	NE	NE	TN
Rv3152	NE	NE	TN
Rv3153	NE	NE	TN
Rv3154	NE	NE	TN
Rv3155	NE	NE	TN
Rv3158	NE	NE	TN
Rv3176c	NE	NE	TN
Rv3199c	NE	NE	TN
Rv3206c	NE	E	FN
Rv3214	NE	NE	TN
Rv3215	NE	E	FN
Rv3227	E	E	TP
Rv3233c	NE	NE	TN
Rv3234c	NE	NE	TN
Rv3247c	E	E	TP
Rv3248c	E	E	TP
Rv3255c	E	E	TP
Rv3257c	NE	E	FN
Rv3262	NE	NE	TN
Rv3263	NE	NE	TN
Rv3264c	E	E	TP
Rv3265c	NE	E	FN
Rv3266c	E	E	TP
Rv3274c	NE	NE	TN
Rv3276c	NE	E	FN
Rv3280	E	E	TP
Rv3285	E	E	TP
Rv3302c	NE	E	FN
Rv3303c	NE	NE	TN
Rv3307	E	NE	FP
Rv3308	NE	NE	TN
Rv3309c	NE	NE	TN
Rv3316	NE	NE	TN
Rv3317	NE	NE	TN
Rv3319	NE	NE	TN
Rv3322c	NE	NE	TN
Rv3339c	NE	NE	TN
Rv3341	NE	E	FN
Rv3356c	NE	E	FN
Rv3371	NE	NE	TN
Rv3372	NE	E	FN
Rv3379c	NE	NE	TN
Rv3382c	NE	NE	TN
Rv3383c	NE	NE	TN
Rv3396c	E	E	TP
Rv3401	NE	NE	TN
Rv3410c	E	E	TP
Rv3411c	E	E	TP
Rv3423c	E	E	TP
Rv3432c	NE	NE	TN
Rv3436c	NE	E	FN
Rv3464	E	E	TP
Rv3470c	NE	NE	TN
Rv3480c	NE	NE	TN
Rv3487c	NE	NE	TN
Rv3490	NE	E	FN
Rv3506	NE	NE	TN
Rv3509c	NE	NE	TN
Rv3513c	NE	NE	TN
Rv3516	NE	NE	TN
Rv3522	NE	NE	TN
Rv3523	NE	NE	TN
Rv3526	NE	E	FN
Rv3529c	NE	NE	TN
Rv3534c	NE	NE	TN
Rv3535c	NE	NE	TN
Rv3536c	NE	NE	TN
Rv3537	NE	E	FN
Rv3543c	NE	E	FN
Rv3544c	NE	E	FN
Rv3556c	NE	E	FN
Rv3560c	NE	E	FN
Rv3561	NE	NE	TN
Rv3564	NE	E	FN
Rv3568c	NE	E	FN
Rv3569c	NE	E	FN
Rv3571	NE	E	FN
Rv3572	NE	NE	TN
Rv3573c	NE	NE	TN
Rv3582c	E	E	TP
Rv3601c	E	E	TP
Rv3602c	E	E	TP
Rv3609c	NE	E	FN
Rv3624c	NE	E	FN
Rv3628	E	E	TP
Rv3634c	NE	E	FN
Rv3667	NE	NE	TN
Rv3696c	NE	NE	TN
Rv3708c	NE	E	FN
Rv3709c	NE	E	FN
Rv3710	NE	E	FN
Rv3734c	NE	NE	TN
Rv3740c	NE	NE	TN
Rv3754	NE	E	FN
Rv3761c	NE	NE	TN
Rv3772	NE	NE	TN
Rv3774	NE	NE	TN
Rv3775	NE	NE	TN
Rv3784	NE	NE	TN
Rv3790	E	E	TP
Rv3791	E	E	TP
Rv3792	E	E	TP
Rv3793	E	E	TP
Rv3794	E	E	TP
Rv3795	E	E	TP
Rv3797	NE	NE	TN
Rv3799c	E	E	TP
Rv3800c	E	E	TP
Rv3801c	E	E	TP
Rv3802c	E	E	TP
Rv3806c	E	E	TP
Rv3808c	E	E	TP
Rv3809c	E	E	TP
Rv3818	E	NE	FP
Rv3823c	NE	E	FN
Rv3826	NE	E	FN
Rv3838c	NE	E	FN
Rv3858c	NE	E	FN
Rv3859c	NE	E	FN
Rv3913	E	E	TP
Rv0805	NE	E	FN
Rv1302	NE	E	FN
Rv2289	NE	NE	TN
Rv2136c	NE	NE	TN
Rv2605c	NE	NE	TN
Rv1328	NE	NE	TN
Rv1213	NE	NE	TN
Rv1212c	NE	NE	TN
Rv3032	NE	E	FN
Rv1326c	NE	E	FN
Rv0127	NE	E	FN
Rv1327c	NE	E	FN
Rv1564c	NE	E	FN
Rv1826	NE	E	FN
Rv1604	NE	NE	TN
Rv0855	NE	NE	TN
Rv1094	NE	E	FN
Rv0824c	NE	E	FN
Rv0373c	NE	NE	TN
Rv0374c	NE	NE	TN
Rv0375c	NE	NE	TN
Rv1236	NE	NE	TN
Rv1237	NE	NE	TN
Rv1238	NE	NE	TN
Rv0773c	NE	NE	TN
Rv2394	NE	NE	TN
Rv0470c	NE	NE	TN
Rv2928	NE	NE	TN
Rv1662	NE	E	FN
Rv2855	NE	NE	TN
Rv0252	NE	NE	TN
Rv0253	NE	NE	TN
Rv1264	NE	NE	TN
Rv1647	NE	NE	TN
Rv2212	NE	NE	TN
Rv0386	NE	NE	TN
Rv1318c	NE	NE	TN
Rv1319c	NE	NE	TN
Rv1320c	NE	NE	TN
Rv3645	NE	E	FN
Rv3389c	NE	NE	TN
Rv3545c	NE	NE	TN
Rv3541c	NE	E	FN
Rv3542c	NE	NE	TN
Rv3540c	NE	E	FN
