# Supplementary material for: A systematic evaluation of Mycobacterium tuberculosis Genome-Scale Metabolic Networks
Source: PLoS Comput Biol. 2020 Jun 15;16(6):e1007533. doi: 10.1371/journal.pcbi.1007533 (PMC7316355; doi:10.1371/journal.pcbi.1007533)
Supplement: S8 File — (ZIP) [file pcbi.1007533.s040.zip › YM_Essentiality(Minato_data)/results/iSM810_Minato_MtbYM_metricsctoff.xlsx]

## Sheet: Sheet1
LastNames	Metr_values
Model Genes	810
Evaluated Genes	674
True Positives	101
True Negatives	344
False Negatives	204
False Positives	25
Sensitivity	0.331148
Specificity	0.932249
Positive Predictive Value	0.801587
Negative Predictive Value	0.627737
Fall out	0.0677507
False Discovery Rate	0.198413
False Negative Rate	0.668852
Accuracy	0.660237
Mathews Correlation Coefficient	0.336278
Uncertain Genes	125
Too Small Genes	7
Not found genes	4
