# Supplementary material for: A systematic evaluation of Mycobacterium tuberculosis Genome-Scale Metabolic Networks
Source: PLoS Comput Biol. 2020 Jun 15;16(6):e1007533. doi: 10.1371/journal.pcbi.1007533 (PMC7316355; doi:10.1371/journal.pcbi.1007533)
Supplement: S8 File — (ZIP) [file pcbi.1007533.s040.zip › YM_Essentiality(Minato_data)/results/iSM810_Minato_MtbYM_metrics_roc.xlsx]

## Sheet: Sheet1
GR_Threshold_c	N_TN	N_TP	N_FN	N_FP	SENSITIVITY	SPECIFICITY	PPV	NPV	FALL_OUT	FDR	FNR	ACCURACY	MCC
0.005	344	101	204	25	0.331148	0.932249	0.801587	0.627737	0.0677507	0.198413	0.668852	0.660237	0.336278
0.01	344	101	204	25	0.331148	0.932249	0.801587	0.627737	0.0677507	0.198413	0.668852	0.660237	0.336278
0.015	344	101	204	25	0.331148	0.932249	0.801587	0.627737	0.0677507	0.198413	0.668852	0.660237	0.336278
0.02	344	101	204	25	0.331148	0.932249	0.801587	0.627737	0.0677507	0.198413	0.668852	0.660237	0.336278
0.025	344	101	204	25	0.331148	0.932249	0.801587	0.627737	0.0677507	0.198413	0.668852	0.660237	0.336278
0.03	344	101	204	25	0.331148	0.932249	0.801587	0.627737	0.0677507	0.198413	0.668852	0.660237	0.336278
0.035	344	101	204	25	0.331148	0.932249	0.801587	0.627737	0.0677507	0.198413	0.668852	0.660237	0.336278
0.04	344	101	204	25	0.331148	0.932249	0.801587	0.627737	0.0677507	0.198413	0.668852	0.660237	0.336278
0.045	344	101	204	25	0.331148	0.932249	0.801587	0.627737	0.0677507	0.198413	0.668852	0.660237	0.336278
0.05	344	101	204	25	0.331148	0.932249	0.801587	0.627737	0.0677507	0.198413	0.668852	0.660237	0.336278
0.055	344	101	204	25	0.331148	0.932249	0.801587	0.627737	0.0677507	0.198413	0.668852	0.660237	0.336278
0.06	344	101	204	25	0.331148	0.932249	0.801587	0.627737	0.0677507	0.198413	0.668852	0.660237	0.336278
0.065	344	101	204	25	0.331148	0.932249	0.801587	0.627737	0.0677507	0.198413	0.668852	0.660237	0.336278
0.07	344	101	204	25	0.331148	0.932249	0.801587	0.627737	0.0677507	0.198413	0.668852	0.660237	0.336278
0.075	344	101	204	25	0.331148	0.932249	0.801587	0.627737	0.0677507	0.198413	0.668852	0.660237	0.336278
0.08	344	101	204	25	0.331148	0.932249	0.801587	0.627737	0.0677507	0.198413	0.668852	0.660237	0.336278
0.085	344	101	204	25	0.331148	0.932249	0.801587	0.627737	0.0677507	0.198413	0.668852	0.660237	0.336278
0.09	344	101	204	25	0.331148	0.932249	0.801587	0.627737	0.0677507	0.198413	0.668852	0.660237	0.336278
0.095	344	101	204	25	0.331148	0.932249	0.801587	0.627737	0.0677507	0.198413	0.668852	0.660237	0.336278
0.1	344	101	204	25	0.331148	0.932249	0.801587	0.627737	0.0677507	0.198413	0.668852	0.660237	0.336278
0.105	344	101	204	25	0.331148	0.932249	0.801587	0.627737	0.0677507	0.198413	0.668852	0.660237	0.336278
0.11	344	101	204	25	0.331148	0.932249	0.801587	0.627737	0.0677507	0.198413	0.668852	0.660237	0.336278
0.115	344	101	204	25	0.331148	0.932249	0.801587	0.627737	0.0677507	0.198413	0.668852	0.660237	0.336278
0.12	344	101	204	25	0.331148	0.932249	0.801587	0.627737	0.0677507	0.198413	0.668852	0.660237	0.336278
0.125	344	101	204	25	0.331148	0.932249	0.801587	0.627737	0.0677507	0.198413	0.668852	0.660237	0.336278
0.13	344	101	204	25	0.331148	0.932249	0.801587	0.627737	0.0677507	0.198413	0.668852	0.660237	0.336278
0.135	344	101	204	25	0.331148	0.932249	0.801587	0.627737	0.0677507	0.198413	0.668852	0.660237	0.336278
0.14	344	101	204	25	0.331148	0.932249	0.801587	0.627737	0.0677507	0.198413	0.668852	0.660237	0.336278
0.145	343	101	204	26	0.331148	0.929539	0.795276	0.627057	0.0704607	0.204724	0.668852	0.658754	0.331808
0.15	343	101	204	26	0.331148	0.929539	0.795276	0.627057	0.0704607	0.204724	0.668852	0.658754	0.331808
0.155	343	101	204	26	0.331148	0.929539	0.795276	0.627057	0.0704607	0.204724	0.668852	0.658754	0.331808
0.16	343	101	204	26	0.331148	0.929539	0.795276	0.627057	0.0704607	0.204724	0.668852	0.658754	0.331808
0.165	343	101	204	26	0.331148	0.929539	0.795276	0.627057	0.0704607	0.204724	0.668852	0.658754	0.331808
0.17	343	101	204	26	0.331148	0.929539	0.795276	0.627057	0.0704607	0.204724	0.668852	0.658754	0.331808
0.175	343	101	204	26	0.331148	0.929539	0.795276	0.627057	0.0704607	0.204724	0.668852	0.658754	0.331808
0.18	343	101	204	26	0.331148	0.929539	0.795276	0.627057	0.0704607	0.204724	0.668852	0.658754	0.331808
0.185	343	101	204	26	0.331148	0.929539	0.795276	0.627057	0.0704607	0.204724	0.668852	0.658754	0.331808
0.19	343	101	204	26	0.331148	0.929539	0.795276	0.627057	0.0704607	0.204724	0.668852	0.658754	0.331808
0.195	343	101	204	26	0.331148	0.929539	0.795276	0.627057	0.0704607	0.204724	0.668852	0.658754	0.331808
0.2	343	101	204	26	0.331148	0.929539	0.795276	0.627057	0.0704607	0.204724	0.668852	0.658754	0.331808
0.205	343	101	204	26	0.331148	0.929539	0.795276	0.627057	0.0704607	0.204724	0.668852	0.658754	0.331808
0.21	343	101	204	26	0.331148	0.929539	0.795276	0.627057	0.0704607	0.204724	0.668852	0.658754	0.331808
0.215	343	101	204	26	0.331148	0.929539	0.795276	0.627057	0.0704607	0.204724	0.668852	0.658754	0.331808
0.22	343	101	204	26	0.331148	0.929539	0.795276	0.627057	0.0704607	0.204724	0.668852	0.658754	0.331808
0.225	343	101	204	26	0.331148	0.929539	0.795276	0.627057	0.0704607	0.204724	0.668852	0.658754	0.331808
0.23	343	101	204	26	0.331148	0.929539	0.795276	0.627057	0.0704607	0.204724	0.668852	0.658754	0.331808
0.235	343	107	198	26	0.35082	0.929539	0.804511	0.634011	0.0704607	0.195489	0.64918	0.667656	0.350633
0.24	343	107	198	26	0.35082	0.929539	0.804511	0.634011	0.0704607	0.195489	0.64918	0.667656	0.350633
0.245	343	107	198	26	0.35082	0.929539	0.804511	0.634011	0.0704607	0.195489	0.64918	0.667656	0.350633
0.25	343	107	198	26	0.35082	0.929539	0.804511	0.634011	0.0704607	0.195489	0.64918	0.667656	0.350633
0.255	343	107	198	26	0.35082	0.929539	0.804511	0.634011	0.0704607	0.195489	0.64918	0.667656	0.350633
0.26	343	107	198	26	0.35082	0.929539	0.804511	0.634011	0.0704607	0.195489	0.64918	0.667656	0.350633
0.265	343	107	198	26	0.35082	0.929539	0.804511	0.634011	0.0704607	0.195489	0.64918	0.667656	0.350633
0.27	343	107	198	26	0.35082	0.929539	0.804511	0.634011	0.0704607	0.195489	0.64918	0.667656	0.350633
0.275	343	107	198	26	0.35082	0.929539	0.804511	0.634011	0.0704607	0.195489	0.64918	0.667656	0.350633
0.28	343	107	198	26	0.35082	0.929539	0.804511	0.634011	0.0704607	0.195489	0.64918	0.667656	0.350633
0.285	343	107	198	26	0.35082	0.929539	0.804511	0.634011	0.0704607	0.195489	0.64918	0.667656	0.350633
0.29	343	107	198	26	0.35082	0.929539	0.804511	0.634011	0.0704607	0.195489	0.64918	0.667656	0.350633
0.295	343	107	198	26	0.35082	0.929539	0.804511	0.634011	0.0704607	0.195489	0.64918	0.667656	0.350633
0.3	343	107	198	26	0.35082	0.929539	0.804511	0.634011	0.0704607	0.195489	0.64918	0.667656	0.350633
0.305	343	107	198	26	0.35082	0.929539	0.804511	0.634011	0.0704607	0.195489	0.64918	0.667656	0.350633
0.31	343	107	198	26	0.35082	0.929539	0.804511	0.634011	0.0704607	0.195489	0.64918	0.667656	0.350633
0.315	343	107	198	26	0.35082	0.929539	0.804511	0.634011	0.0704607	0.195489	0.64918	0.667656	0.350633
0.32	343	107	198	26	0.35082	0.929539	0.804511	0.634011	0.0704607	0.195489	0.64918	0.667656	0.350633
0.325	343	107	198	26	0.35082	0.929539	0.804511	0.634011	0.0704607	0.195489	0.64918	0.667656	0.350633
0.33	343	107	198	26	0.35082	0.929539	0.804511	0.634011	0.0704607	0.195489	0.64918	0.667656	0.350633
0.335	343	107	198	26	0.35082	0.929539	0.804511	0.634011	0.0704607	0.195489	0.64918	0.667656	0.350633
0.34	343	107	198	26	0.35082	0.929539	0.804511	0.634011	0.0704607	0.195489	0.64918	0.667656	0.350633
0.345	343	107	198	26	0.35082	0.929539	0.804511	0.634011	0.0704607	0.195489	0.64918	0.667656	0.350633
0.35	343	107	198	26	0.35082	0.929539	0.804511	0.634011	0.0704607	0.195489	0.64918	0.667656	0.350633
0.355	343	107	198	26	0.35082	0.929539	0.804511	0.634011	0.0704607	0.195489	0.64918	0.667656	0.350633
0.36	343	107	198	26	0.35082	0.929539	0.804511	0.634011	0.0704607	0.195489	0.64918	0.667656	0.350633
0.365	343	107	198	26	0.35082	0.929539	0.804511	0.634011	0.0704607	0.195489	0.64918	0.667656	0.350633
0.37	343	107	198	26	0.35082	0.929539	0.804511	0.634011	0.0704607	0.195489	0.64918	0.667656	0.350633
0.375	343	107	198	26	0.35082	0.929539	0.804511	0.634011	0.0704607	0.195489	0.64918	0.667656	0.350633
0.38	343	107	198	26	0.35082	0.929539	0.804511	0.634011	0.0704607	0.195489	0.64918	0.667656	0.350633
0.385	343	107	198	26	0.35082	0.929539	0.804511	0.634011	0.0704607	0.195489	0.64918	0.667656	0.350633
0.39	343	107	198	26	0.35082	0.929539	0.804511	0.634011	0.0704607	0.195489	0.64918	0.667656	0.350633
0.395	343	107	198	26	0.35082	0.929539	0.804511	0.634011	0.0704607	0.195489	0.64918	0.667656	0.350633
0.4	343	107	198	26	0.35082	0.929539	0.804511	0.634011	0.0704607	0.195489	0.64918	0.667656	0.350633
0.405	343	107	198	26	0.35082	0.929539	0.804511	0.634011	0.0704607	0.195489	0.64918	0.667656	0.350633
0.41	343	107	198	26	0.35082	0.929539	0.804511	0.634011	0.0704607	0.195489	0.64918	0.667656	0.350633
0.415	343	107	198	26	0.35082	0.929539	0.804511	0.634011	0.0704607	0.195489	0.64918	0.667656	0.350633
0.42	343	107	198	26	0.35082	0.929539	0.804511	0.634011	0.0704607	0.195489	0.64918	0.667656	0.350633
0.425	343	107	198	26	0.35082	0.929539	0.804511	0.634011	0.0704607	0.195489	0.64918	0.667656	0.350633
0.43	343	116	189	26	0.380328	0.929539	0.816901	0.644737	0.0704607	0.183099	0.619672	0.681009	0.378215
0.435	343	116	189	26	0.380328	0.929539	0.816901	0.644737	0.0704607	0.183099	0.619672	0.681009	0.378215
0.44	343	116	189	26	0.380328	0.929539	0.816901	0.644737	0.0704607	0.183099	0.619672	0.681009	0.378215
0.445	343	116	189	26	0.380328	0.929539	0.816901	0.644737	0.0704607	0.183099	0.619672	0.681009	0.378215
0.45	343	116	189	26	0.380328	0.929539	0.816901	0.644737	0.0704607	0.183099	0.619672	0.681009	0.378215
0.455	343	116	189	26	0.380328	0.929539	0.816901	0.644737	0.0704607	0.183099	0.619672	0.681009	0.378215
0.46	343	116	189	26	0.380328	0.929539	0.816901	0.644737	0.0704607	0.183099	0.619672	0.681009	0.378215
0.465	343	116	189	26	0.380328	0.929539	0.816901	0.644737	0.0704607	0.183099	0.619672	0.681009	0.378215
0.47	343	116	189	26	0.380328	0.929539	0.816901	0.644737	0.0704607	0.183099	0.619672	0.681009	0.378215
0.475	343	116	189	26	0.380328	0.929539	0.816901	0.644737	0.0704607	0.183099	0.619672	0.681009	0.378215
0.48	343	116	189	26	0.380328	0.929539	0.816901	0.644737	0.0704607	0.183099	0.619672	0.681009	0.378215
0.485	343	116	189	26	0.380328	0.929539	0.816901	0.644737	0.0704607	0.183099	0.619672	0.681009	0.378215
0.49	343	116	189	26	0.380328	0.929539	0.816901	0.644737	0.0704607	0.183099	0.619672	0.681009	0.378215
0.495	343	116	189	26	0.380328	0.929539	0.816901	0.644737	0.0704607	0.183099	0.619672	0.681009	0.378215
0.5	343	116	189	26	0.380328	0.929539	0.816901	0.644737	0.0704607	0.183099	0.619672	0.681009	0.378215
0.505	343	116	189	26	0.380328	0.929539	0.816901	0.644737	0.0704607	0.183099	0.619672	0.681009	0.378215
0.51	343	116	189	26	0.380328	0.929539	0.816901	0.644737	0.0704607	0.183099	0.619672	0.681009	0.378215
0.515	343	116	189	26	0.380328	0.929539	0.816901	0.644737	0.0704607	0.183099	0.619672	0.681009	0.378215
0.52	343	116	189	26	0.380328	0.929539	0.816901	0.644737	0.0704607	0.183099	0.619672	0.681009	0.378215
0.525	343	116	189	26	0.380328	0.929539	0.816901	0.644737	0.0704607	0.183099	0.619672	0.681009	0.378215
0.53	343	116	189	26	0.380328	0.929539	0.816901	0.644737	0.0704607	0.183099	0.619672	0.681009	0.378215
0.535	343	116	189	26	0.380328	0.929539	0.816901	0.644737	0.0704607	0.183099	0.619672	0.681009	0.378215
0.54	343	116	189	26	0.380328	0.929539	0.816901	0.644737	0.0704607	0.183099	0.619672	0.681009	0.378215
0.545	343	116	189	26	0.380328	0.929539	0.816901	0.644737	0.0704607	0.183099	0.619672	0.681009	0.378215
0.55	343	116	189	26	0.380328	0.929539	0.816901	0.644737	0.0704607	0.183099	0.619672	0.681009	0.378215
0.555	343	116	189	26	0.380328	0.929539	0.816901	0.644737	0.0704607	0.183099	0.619672	0.681009	0.378215
0.56	343	116	189	26	0.380328	0.929539	0.816901	0.644737	0.0704607	0.183099	0.619672	0.681009	0.378215
0.565	343	116	189	26	0.380328	0.929539	0.816901	0.644737	0.0704607	0.183099	0.619672	0.681009	0.378215
0.57	343	116	189	26	0.380328	0.929539	0.816901	0.644737	0.0704607	0.183099	0.619672	0.681009	0.378215
0.575	343	116	189	26	0.380328	0.929539	0.816901	0.644737	0.0704607	0.183099	0.619672	0.681009	0.378215
0.58	343	116	189	26	0.380328	0.929539	0.816901	0.644737	0.0704607	0.183099	0.619672	0.681009	0.378215
0.585	343	116	189	26	0.380328	0.929539	0.816901	0.644737	0.0704607	0.183099	0.619672	0.681009	0.378215
0.59	343	116	189	26	0.380328	0.929539	0.816901	0.644737	0.0704607	0.183099	0.619672	0.681009	0.378215
0.595	343	116	189	26	0.380328	0.929539	0.816901	0.644737	0.0704607	0.183099	0.619672	0.681009	0.378215
0.6	343	116	189	26	0.380328	0.929539	0.816901	0.644737	0.0704607	0.183099	0.619672	0.681009	0.378215
0.605	343	116	189	26	0.380328	0.929539	0.816901	0.644737	0.0704607	0.183099	0.619672	0.681009	0.378215
0.61	343	116	189	26	0.380328	0.929539	0.816901	0.644737	0.0704607	0.183099	0.619672	0.681009	0.378215
0.615	343	116	189	26	0.380328	0.929539	0.816901	0.644737	0.0704607	0.183099	0.619672	0.681009	0.378215
0.62	343	116	189	26	0.380328	0.929539	0.816901	0.644737	0.0704607	0.183099	0.619672	0.681009	0.378215
0.625	343	116	189	26	0.380328	0.929539	0.816901	0.644737	0.0704607	0.183099	0.619672	0.681009	0.378215
0.63	343	119	186	26	0.390164	0.929539	0.82069	0.648393	0.0704607	0.17931	0.609836	0.68546	0.387256
0.635	343	119	186	26	0.390164	0.929539	0.82069	0.648393	0.0704607	0.17931	0.609836	0.68546	0.387256
0.64	343	119	186	26	0.390164	0.929539	0.82069	0.648393	0.0704607	0.17931	0.609836	0.68546	0.387256
0.645	343	119	186	26	0.390164	0.929539	0.82069	0.648393	0.0704607	0.17931	0.609836	0.68546	0.387256
0.65	343	119	186	26	0.390164	0.929539	0.82069	0.648393	0.0704607	0.17931	0.609836	0.68546	0.387256
0.655	343	119	186	26	0.390164	0.929539	0.82069	0.648393	0.0704607	0.17931	0.609836	0.68546	0.387256
0.66	343	119	186	26	0.390164	0.929539	0.82069	0.648393	0.0704607	0.17931	0.609836	0.68546	0.387256
0.665	343	119	186	26	0.390164	0.929539	0.82069	0.648393	0.0704607	0.17931	0.609836	0.68546	0.387256
0.67	343	119	186	26	0.390164	0.929539	0.82069	0.648393	0.0704607	0.17931	0.609836	0.68546	0.387256
0.675	343	119	186	26	0.390164	0.929539	0.82069	0.648393	0.0704607	0.17931	0.609836	0.68546	0.387256
0.68	343	119	186	26	0.390164	0.929539	0.82069	0.648393	0.0704607	0.17931	0.609836	0.68546	0.387256
0.685	343	119	186	26	0.390164	0.929539	0.82069	0.648393	0.0704607	0.17931	0.609836	0.68546	0.387256
0.69	343	119	186	26	0.390164	0.929539	0.82069	0.648393	0.0704607	0.17931	0.609836	0.68546	0.387256
0.695	343	129	176	26	0.422951	0.929539	0.832258	0.660886	0.0704607	0.167742	0.577049	0.700297	0.416927
0.7	343	129	176	26	0.422951	0.929539	0.832258	0.660886	0.0704607	0.167742	0.577049	0.700297	0.416927
0.705	343	129	176	26	0.422951	0.929539	0.832258	0.660886	0.0704607	0.167742	0.577049	0.700297	0.416927
0.71	343	129	176	26	0.422951	0.929539	0.832258	0.660886	0.0704607	0.167742	0.577049	0.700297	0.416927
0.715	343	129	176	26	0.422951	0.929539	0.832258	0.660886	0.0704607	0.167742	0.577049	0.700297	0.416927
0.72	343	129	176	26	0.422951	0.929539	0.832258	0.660886	0.0704607	0.167742	0.577049	0.700297	0.416927
0.725	343	129	176	26	0.422951	0.929539	0.832258	0.660886	0.0704607	0.167742	0.577049	0.700297	0.416927
0.73	343	129	176	26	0.422951	0.929539	0.832258	0.660886	0.0704607	0.167742	0.577049	0.700297	0.416927
0.735	343	129	176	26	0.422951	0.929539	0.832258	0.660886	0.0704607	0.167742	0.577049	0.700297	0.416927
0.74	343	129	176	26	0.422951	0.929539	0.832258	0.660886	0.0704607	0.167742	0.577049	0.700297	0.416927
0.745	343	129	176	26	0.422951	0.929539	0.832258	0.660886	0.0704607	0.167742	0.577049	0.700297	0.416927
0.75	343	129	176	26	0.422951	0.929539	0.832258	0.660886	0.0704607	0.167742	0.577049	0.700297	0.416927
0.755	343	129	176	26	0.422951	0.929539	0.832258	0.660886	0.0704607	0.167742	0.577049	0.700297	0.416927
0.76	343	129	176	26	0.422951	0.929539	0.832258	0.660886	0.0704607	0.167742	0.577049	0.700297	0.416927
0.765	343	129	176	26	0.422951	0.929539	0.832258	0.660886	0.0704607	0.167742	0.577049	0.700297	0.416927
0.77	343	129	176	26	0.422951	0.929539	0.832258	0.660886	0.0704607	0.167742	0.577049	0.700297	0.416927
0.775	343	129	176	26	0.422951	0.929539	0.832258	0.660886	0.0704607	0.167742	0.577049	0.700297	0.416927
0.78	343	129	176	26	0.422951	0.929539	0.832258	0.660886	0.0704607	0.167742	0.577049	0.700297	0.416927
0.785	343	129	176	26	0.422951	0.929539	0.832258	0.660886	0.0704607	0.167742	0.577049	0.700297	0.416927
0.79	334	129	176	35	0.422951	0.905149	0.786585	0.654902	0.0948509	0.213415	0.577049	0.686944	0.380594
0.795	334	129	176	35	0.422951	0.905149	0.786585	0.654902	0.0948509	0.213415	0.577049	0.686944	0.380594
0.8	334	129	176	35	0.422951	0.905149	0.786585	0.654902	0.0948509	0.213415	0.577049	0.686944	0.380594
0.805	334	129	176	35	0.422951	0.905149	0.786585	0.654902	0.0948509	0.213415	0.577049	0.686944	0.380594
0.81	334	129	176	35	0.422951	0.905149	0.786585	0.654902	0.0948509	0.213415	0.577049	0.686944	0.380594
0.815	334	129	176	35	0.422951	0.905149	0.786585	0.654902	0.0948509	0.213415	0.577049	0.686944	0.380594
0.82	334	129	176	35	0.422951	0.905149	0.786585	0.654902	0.0948509	0.213415	0.577049	0.686944	0.380594
0.825	334	129	176	35	0.422951	0.905149	0.786585	0.654902	0.0948509	0.213415	0.577049	0.686944	0.380594
0.83	334	129	176	35	0.422951	0.905149	0.786585	0.654902	0.0948509	0.213415	0.577049	0.686944	0.380594
0.835	331	129	176	38	0.422951	0.897019	0.772455	0.65286	0.102981	0.227545	0.577049	0.682493	0.368901
0.84	331	129	176	38	0.422951	0.897019	0.772455	0.65286	0.102981	0.227545	0.577049	0.682493	0.368901
0.845	331	129	176	38	0.422951	0.897019	0.772455	0.65286	0.102981	0.227545	0.577049	0.682493	0.368901
0.85	331	129	176	38	0.422951	0.897019	0.772455	0.65286	0.102981	0.227545	0.577049	0.682493	0.368901
0.855	331	129	176	38	0.422951	0.897019	0.772455	0.65286	0.102981	0.227545	0.577049	0.682493	0.368901
0.86	331	129	176	38	0.422951	0.897019	0.772455	0.65286	0.102981	0.227545	0.577049	0.682493	0.368901
0.865	331	130	175	38	0.42623	0.897019	0.77381	0.65415	0.102981	0.22619	0.57377	0.683976	0.371937
0.87	331	130	175	38	0.42623	0.897019	0.77381	0.65415	0.102981	0.22619	0.57377	0.683976	0.371937
0.875	331	130	175	38	0.42623	0.897019	0.77381	0.65415	0.102981	0.22619	0.57377	0.683976	0.371937
0.88	331	130	175	38	0.42623	0.897019	0.77381	0.65415	0.102981	0.22619	0.57377	0.683976	0.371937
0.885	331	131	174	38	0.429508	0.897019	0.775148	0.655446	0.102981	0.224852	0.570492	0.68546	0.374967
0.89	331	131	174	38	0.429508	0.897019	0.775148	0.655446	0.102981	0.224852	0.570492	0.68546	0.374967
0.895	331	131	174	38	0.429508	0.897019	0.775148	0.655446	0.102981	0.224852	0.570492	0.68546	0.374967
0.9	331	131	174	38	0.429508	0.897019	0.775148	0.655446	0.102981	0.224852	0.570492	0.68546	0.374967
0.905	331	131	174	38	0.429508	0.897019	0.775148	0.655446	0.102981	0.224852	0.570492	0.68546	0.374967
0.91	331	131	174	38	0.429508	0.897019	0.775148	0.655446	0.102981	0.224852	0.570492	0.68546	0.374967
0.915	331	131	174	38	0.429508	0.897019	0.775148	0.655446	0.102981	0.224852	0.570492	0.68546	0.374967
0.92	331	131	174	38	0.429508	0.897019	0.775148	0.655446	0.102981	0.224852	0.570492	0.68546	0.374967
0.925	331	131	174	38	0.429508	0.897019	0.775148	0.655446	0.102981	0.224852	0.570492	0.68546	0.374967
0.93	331	131	174	38	0.429508	0.897019	0.775148	0.655446	0.102981	0.224852	0.570492	0.68546	0.374967
0.935	331	131	174	38	0.429508	0.897019	0.775148	0.655446	0.102981	0.224852	0.570492	0.68546	0.374967
0.94	331	131	174	38	0.429508	0.897019	0.775148	0.655446	0.102981	0.224852	0.570492	0.68546	0.374967
0.945	331	131	174	38	0.429508	0.897019	0.775148	0.655446	0.102981	0.224852	0.570492	0.68546	0.374967
0.95	331	131	174	38	0.429508	0.897019	0.775148	0.655446	0.102981	0.224852	0.570492	0.68546	0.374967
0.955	331	132	173	38	0.432787	0.897019	0.776471	0.656746	0.102981	0.223529	0.567213	0.686944	0.377991
0.96	331	132	173	38	0.432787	0.897019	0.776471	0.656746	0.102981	0.223529	0.567213	0.686944	0.377991
0.965	331	132	173	38	0.432787	0.897019	0.776471	0.656746	0.102981	0.223529	0.567213	0.686944	0.377991
0.97	331	133	172	38	0.436066	0.897019	0.777778	0.658052	0.102981	0.222222	0.563934	0.688427	0.381009
0.975	331	135	170	38	0.442623	0.897019	0.780347	0.660679	0.102981	0.219653	0.557377	0.691395	0.387028
0.98	331	135	170	38	0.442623	0.897019	0.780347	0.660679	0.102981	0.219653	0.557377	0.691395	0.387028
0.985	331	137	168	38	0.44918	0.897019	0.782857	0.663327	0.102981	0.217143	0.55082	0.694362	0.393025
0.99	330	144	161	39	0.472131	0.894309	0.786885	0.672098	0.105691	0.213115	0.527869	0.703264	0.410109
0.995	327	146	159	42	0.478689	0.886179	0.776596	0.67284	0.113821	0.223404	0.521311	0.70178	0.40495
