# Supplementary material for: A systematic evaluation of Mycobacterium tuberculosis Genome-Scale Metabolic Networks
Source: PLoS Comput Biol. 2020 Jun 15;16(6):e1007533. doi: 10.1371/journal.pcbi.1007533 (PMC7316355; doi:10.1371/journal.pcbi.1007533)
Supplement: S8 File — (ZIP) [file pcbi.1007533.s040.zip › YM_Essentiality(Minato_data)/results/sMtb2018_Minato_MtbYM_FVA.xlsx]

## Sheet: Sheet1
Rxns	FVAmin	FVAmax
R_ISPH1	0	1000
R_ISPH2	-1.60954	998.39
R_GMK1	-999.912	999.986
R_TMK	0.0143257	0.0143258
R_PPSB1	0.00311796	0.00311796
R_TSUCCB	-4.72225e-05	0.535226
R_PPSB3	0.000831455	0.000831456
R_PPSB2	0.00530895	0.00530896
R_HBA	0.00842691	0.00842691
R_HOGEN	0	1.04939e-05
R_NARG	0	0
R_TPIA	3.26723	3.26791
R_TPA	0	8.718e-06
R_OGSAL	0	4.72225e-05
R_PRSA	0.589181	0.589244
R_FOLK	0	3.14817e-05
R_EMB	0.00238762	0.00238763
R_ECHA20	0	0
R_COBM	0	0
R_CYSA12	0	3.14817e-05
R_FBA1	0	0
R_FBA2	1.64477	1.64482
R_CYSA11	0.0089887	0.00902019
R_NRDE2	0.027247	0.02731
R_NRDE1	0.027247	0.0272557
R_TNO3	0	0
R_INHA13	0.0828646	0.0828647
R_FOLB5	0	0
R_CAMP	0	3.14817e-05
R_DCD	0	6.29633e-05
R_FOLB1	0	0.00112985
R_INHA12	0.0828646	0.0828647
R_FOLB3	0	0.00112985
R_FOLB2	0	0.00112985
R_RMCOA	-999.39	-0.385792
R_ACEE	1.33415	1.51481
R_INHA10	0.0828646	0.0828647
R_ARAFDPP	0.224015	0.224015
R_SERA	0	6.29633e-05
R_ISPG	1.60954	1.60954
R_ISPF	1.60954	1.60954
R_ISPE	1.60954	1.60954
R_ISPD	1.60954	1.60954
R_FAS5	0.00140449	0.00143782
R_FAS4	0.00140449	0.00143782
R_FAS7	0.00140449	0.00143782
R_FAS6	0.00140449	0.00143782
R_FAS1	0.0290525	0.0295587
R_OTSA	0	2.09878e-05
R_FAS3	0.0144318	0.0146679
R_FAS2	0.0144318	0.0146679
R_ACCD6	-2.24263	-2.2391
R_ACCD4	0.0828646	0.0828647
R_ACCD3	0	2.09878e-05
R_FAS8	0.00140449	0.00143782
R_CBHK	0.269734	0.269818
R_MENE	0.0165729	0.0165729
R_TLEUA	0.0311427	0.209583
R_MENB	0.0165729	0.0165729
R_MENA	0.0165729	0.0165729
R_HPPP	0.0165729	0.0165729
R_AMT	0.666224	9.95806
R_HEMH2	0	1.39918e-05
R_MMAA25	0.0125954	0.0125954
R_COBS	0	0
R_HEMH1	0.00224718	0.00224718
R_HEML	0.0269189	0.0269661
R_PYRD2	0.133223	0.133303
R_RIBF2	0.0181179	0.0181179
R_PYR	-0.00018889	0
R_DEOA	0	0
R_ACS2	0	0
R_HEMD	0.00337076	0.00337077
R_ACS1	0	3.7778e-05
R_HEMC	0.00337076	0.00337077
R_HEMB	0.0134831	0.0134831
R_THIE	0.00112359	0.00114458
R_MSHB	0.0183988	0.0183988
R_THIG	0.00112359	0.00112359
R_HEMY	0.00224718	0.00224718
R_ICL1	0	4.72225e-05
R_YJCE	41.8376	104.994
R_TH2	0	0
R_THIC	0.00112359	0.00112359
R_DESA13	0.0222906	0.0222906
R_DESA12	0.0114353	0.0114353
R_DESA11	0.0120154	0.0120154
R_COAA	0.0276684	0.0276684
R_PCOA	0	4.07676e-06
R_TDGLUB	0	6.29633e-05
R_COAD	0.0276684	0.0276684
R_COAE	0.0276684	0.0276684
R_BO11	0.000140449	0.000148906
R_BO10	0.000140449	0.000148906
R_BO13	0	8.45776e-06
R_FADD268	0	5.15155e-05
R_BO15	0	3.33335e-05
R_BO14	0	4.72225e-05
R_BO17	0	3.33335e-05
R_BO16	0	3.33335e-05
R_BO19	0	3.33335e-05
R_BO18	0	3.33335e-05
R_FADD261	0.00311796	0.00311796
R_FADD267	0	1.57408e-05
R_FADD266	0	5.15155e-05
R_FADD265	0	1.57408e-05
R_FADD264	0.00530895	0.00530896
R_CSD	0.00278199	0.00299786
R_BKDA1	0	2.09878e-05
R_BKDA2	0	2.09878e-05
R_SIRA2	-2.69843e-05	0
R_TGABAB	0	0.535226
R_CHOL1	0	0
R_GLNH2	0	6.29633e-05
R_MAS8	0.00320223	0.00320223
R_FAS42	0	4.72225e-05
R_FAS43	0	4.72225e-05
R_PHBADD	0	0
R_FAS41	0	4.72225e-05
R_FAS46	0	2.83335e-05
R_FAS47	0	2.83335e-05
R_FAS44	0	2.83335e-05
R_FAS45	0	2.83335e-05
R_FAS48	0	2.83335e-05
R_FAS49	0	2.83335e-05
R_ILVE1	-0.00126628	0.177142
R_ILVE2	0.192647	0.192874
R_ILVE3	-0.00018889	2.09878e-05
R_TEICN	-0.141565	-0.14142
R_PPNK	0.019101	0.019101
R_GUAA	0.0880612	0.088068
R_MBTA2	0.000421907	0.000421908
R_MBTA3	0.000422469	0.000422469
R_ADHA	-1000	999
R_MCA	0	0
R_AACE	0	0
R_MPET	0	2.09878e-05
R_ISCS	0.00224718	0.00224718
R_LYSA	0	3.7778e-05
R_MSHD	0.0183988	0.0183988
R_KASB19	0.0331458	0.0331459
R_KASB18	0.0445812	0.0445812
R_KASB15	0.0828646	0.0828647
R_DCTA1A	0	3.14817e-05
R_DCTA1B	0	4.72225e-05
R_KASB16	0.0828646	0.0828647
R_KASB11	0.0828646	0.0828647
R_KASB10	0.0828646	0.0828647
R_KASB13	0.0828646	0.0828647
R_KASB12	0.0828646	0.0828647
R_FADD28	0	1.8889e-05
R_TDPMB	0	3.14817e-05
R_HMGCOA	0.00125579	0.00126628
R_USPA4	0	3.14817e-05
R_USPA3	0.999962	1.00003
R_CYSQ1	0.0089887	0.00898871
R_CYSQ2	0	6.29633e-05
R_PCAA3	0.0114353	0.0114353
R_PCAA2	0.0262681	0.0262681
R_PCAA1	0.0120154	0.0120154
R_FADE282	0	0
R_CDSA	-999.954	998.363
R_FADD27	0	1.57408e-05
R_FAS37	0	3.33335e-05
R_FAS36	0	3.33335e-05
R_FAS35	0	3.33335e-05
R_FAS34	0	3.33335e-05
R_FAS33	0	3.33335e-05
R_FAS32	0	3.33335e-05
R_FAS31	0	3.33335e-05
R_FAS30	0	3.33335e-05
R_HPT3	0	0
R_HPT2	0	8.718e-06
R_HPT1	0.230743	0.230788
R_FOLE	0.00112359	0.00112985
R_FAS39	0	4.72225e-05
R_FAS38	0	3.33335e-05
R_GA6PF6P	-1000	-1.76539
R_TSUCCA	0.999953	1.53523
R_TADN	-1.20568e-05	0
R_OTSB2	0.932851	0.932887
R_HSAF	0	0
R_PGSA1	0.0154493	0.0154493
R_TVALB	0	3.7778e-05
R_PGSA3	0.0255616	0.0255616
R_PGSA2	0.0127808	0.0127808
R_MAS6	0.00426963	0.00426964
R_MCACP	0.0213482	0.0213482
R_RIBC	0	4.15143e-06
R_PPSC1	0.00311796	0.00311796
R_OTSB1	0.0414323	0.0414323
R_ECHA192	0	0
R_MNTH	-6.29633e-05	6.29633e-05
R_NAGINSP	0.0183988	0.0183988
R_GLCB	0	4.72225e-05
R_UPPP	0.131881	0.131881
R_ANSA	0	9.4445e-05
R_INO1	0.0338481	0.0338481
R_PNCA	-0.0404492	-0.0404177
R_FADE2	0	4.72225e-05
R_FADE3	0	7.87042e-06
R_PHEN	0	9.77017e-06
R_FADE1	0	4.72225e-05
R_FADE6	0	7.87042e-06
R_FADE7	0	7.87042e-06
R_FADE4	0	7.87042e-06
R_FADE5	0	7.87042e-06
R_FADE233	0	2.09878e-05
R_FADE232	0.00125579	0.00126628
R_FADE231	0	2.09878e-05
R_PHEA	0	9.77017e-06
R_KATG1	0	0
R_KATG2	0.0033566	0.00340225
R_GLTA1	0	999.004
R_BIOF	0	4.07676e-06
R_TLEUB	0	3.14817e-05
R_PYRD1	0	6.29633e-05
R_MMAA26	0.00969516	0.00969517
R_TETH	0.999811	1
R_MMAA24	0.0108553	0.0108553
R_MMAA23	0.0114353	0.0114353
R_ICL2	0	999.004
R_MMAA21	0.0120154	0.0120154
R_PAND	0	1.98832e-05
R_FBIB	0	0
R_TREY	0	999.076
R_TKB	0	3.14817e-05
R_PCA	0	6.29633e-05
R_SDH2	0.161816	0.162405
R_FAS17	0.00140449	0.00143782
R_PCD	0	6.29633e-05
R_TCADA	0	0.952983
R_FAS16	0.00140449	0.00143782
R_METB4	0	4.72225e-05
R_METB1	0	4.72225e-05
R_METB2	-0.0449855	-0.0448176
R_METB3	0	9.4445e-05
R_ADD1	0	3.14817e-05
R_HSA	0	0
R_ADD2	0	3.14817e-05
R_RIBD1	0	4.15143e-06
R_PCKA	-997.466	2.53493
R_FABD	1.78841	2.17092
R_FADB3	0	0
R_FADB2	0	0
R_FADB1	0	0
R_KDH	0	0
R_FADD344	0	2.02382e-05
R_FADD345	0	7.08337e-05
R_FADD346	0	2.26668e-05
R_FADD347	0	5.15154e-05
R_FADD341	0	1.57408e-05
R_FADD342	0	2.09878e-05
R_RIBD2	0	4.15143e-06
R_DPHRAM	0	1000
R_WBBL	0.00238762	0.00238763
R_PTRSC	0.0049157	0.0049157
R_ECHA81	0	2.09878e-05
R_ECHA82	0	2.09878e-05
R_FBIA2	0	0
R_FBIA1	0	0
R_PG	0.0255616	0.0255616
R_KASB20	0.0222906	0.0222906
R_FABG18	0.0708492	0.0708493
R_PKS136	0.00969516	0.00969517
R_GLPK	1.69404	1.69472
R_COBU	0	0
R_ENO	3.71417	3.71485
R_FADD348	0.00311796	0.0031337
R_HIBUT	0	2.09878e-05
R_FADD349	0	1.57408e-05
R_PPGPP	0	2.09878e-05
R_FAS68	0	2.83335e-05
R_LIPY	0	5.15154e-06
R_PKS133	0.0114353	0.0114353
R_PKS132	0.0262681	0.0262681
R_PKS131	0.0120154	0.0120154
R_CHCD	0	0
R_LIPW	0.999937	1
R_PKS135	0.0125954	0.0125954
R_PKS134	0.0108553	0.0108553
R_SAMA	0.0049157	0.0049157
R_LIPB	0.00140449	0.00140449
R_ILVC2	0	0.00018889
R_LIPA	0.00140449	0.00140449
BiomassGrowthInVitro	0	0
R_ILVC3	0.192647	0.371244
R_TLLAC	-0.00018889	0
R_HDAD	0	0
R_NAMH	0.0501401	0.0501401
R_NAMN	0.0404177	0.0404492
R_GLNH1	0	6.29633e-05
R_PROC1	-1000	1000
R_PROC2	-1000	1000
R_CYA	0	3.14817e-05
R_TCO2	-3.86745	-1.30864
R_DORIB2	0	0
R_DORIB1	0	0
R_MURC	0.0716287	0.0716288
R_MURB	0.127387	0.127387
R_MURA	0.127387	0.127387
R_DHA	0	0
R_DLAT	1.33415	1.51481
R_MURF	0.0716287	0.0716288
R_MURE	0.0716287	0.0716288
R_ALR	0.143257	0.143446
R_CBS	0	1.10091
R_TRUB	0	0
R_SERC	0	6.29633e-05
R_SERB	0	6.29633e-05
R_TRES	-1000	-0.923862
R_MK	0.0165729	0.0165729
R_H2CO3	0.134541	1000
R_RMLD	-0.00238763	999.998
R_UDPP	0.151403	0.151404
R_TTAG	-0.000113334	0
R_TDAG	-0.192761	-0.191968
R_ICD	0	0.00018889
R_ADHE2	0	0
R_CYD	0	3.14817e-05
R_NIRB2	0	17.2435
R_TESA8	0.000505615	0.000505615
R_ISUCC	0	4.72225e-05
R_GLGC	-999.315	995.048
R_GLGB	0	3.14817e-05
R_FOLD2	-0.00225963	-0.0018694
R_GLGE	0	1000
R_HISA2	0	8.52135e-06
R_PDHB	0.00125579	0.00126628
R_LEUB	0	0.178409
R_HISA1	0	6.74607e-06
R_THEXC	-0.141556	-0.14142
R_P5C	0	4.72225e-05
R_GLGP	0	994.646
R_PPSC2	0.00530895	0.00530896
R_NADA	0	8.99476e-06
R_NADC	0	8.99476e-06
R_ACCA1	0.00125579	0.00126628
R_TTYR	0.044372	0.0443922
R_DEOC	0	0
R_GLX1	0	0
R_CHOD	0	0
R_3HSA	0	0
R_GLFT2	0.00238762	0.00238763
R_BACA	0	0
R_APRO	0	0
R_FADD6	0	1.57408e-05
R_SPEE	0.0049157	0.0049157
R_FOLC2	0.00112359	0.00112985
R_DMBI	0	0
R_KASB14	0.0828646	0.0828647
R_PPSB4	0.00141572	0.00141572
R_ACPIM3	0.00337076	0.00337077
R_ACPIM2	0.00674153	0.00674153
R_ARIZ	0	0
R_ACPIM7	0.00337076	0.00337077
R_ACPIM6	0.00337076	0.00337077
R_ACPIM5	0.00337076	0.00337077
R_ACPIM4	0.00337076	0.00337077
R_FAS9	0.00140449	0.00143782
R_SUGL	0	0
R_ACPIM8	0.00337076	0.00337077
R_S1	0	0.129837
R_S2	0.00125579	999.867
R_S3	0	17.2435
R_DPPR	0.224015	0.224015
R_DPPP	0.131881	0.131881
R_MTR	0	0
R_MMAA22	0.0262681	0.0262681
R_T4HBZA	-0.00112359	-0.00112359
R_AGLA2	0	0
R_AGLA1	0	500.759
R_UPP	0	1.71718e-05
R_PGK	3.71417	3.71485
R_GCVB	0.547842	0.54822
R_PGI	-0.438341	1000
R_CYSG2	0.00112359	0.00112359
R_CYSG3	0.00112359	0.00112359
R_CYSG1	0.00112359	0.00112359
R_PROA	0	0.129837
R_PROB	0	0.129837
R_SAHH	0.262073	0.262094
R_CMK1	0.207302	0.207302
R_FADD9	0	5.15155e-05
R_NADD1	0.0404177	0.0404806
R_NADD2	0	3.14817e-05
R_NICT1	0	3.14817e-05
R_DIMA	0.00112359	0.00112359
R_ASD	0.0716287	0.0717232
R_FADD322	0.0262681	0.0262681
R_KASB9	0.0828646	0.0828647
R_ASK	0.0716287	0.0717232
R_ZWF2	0	0.000141667
R_DAPB1	0	0.0716665
R_DAPB2	0	0.0716665
R_TRPA	0	6.74607e-06
R_PYRF	0.133286	0.133303
R_THYXN	-0.766448	-0.766403
R_TESA2	0.00128089	0.00128089
R_TAC	-1.01859	-1.01821
R_MANB2	-0.165729	-0.165729
R_MAS9	0.0149437	0.0149437
R_MANB1	0.165729	0.165729
R_FADD323	0.0114353	0.0114353
R_TG3P	-1.8889e-05	0
R_CYGLY2	0	0
R_HSAC	0	0
R_MAS1	0	0.000283335
R_MAS2	0.0170785	0.0170785
R_MAS3	0.0359548	0.0359548
R_MAS4	0.00426963	0.00426964
R_GLPQ1	0	0
R_HSAE	0	0
R_MAS7	0.0160111	0.0160111
R_OXCOA	0	0
R_ARGD1	0	0.134753
R_ARGD2	0.0716287	0.0716665
R_TAG	0.010014	0.0100253
R_INHA21	0.0222906	0.0222906
R_INHA20	0.0331458	0.0331459
R_FABD13	-0.0295587	-0.0290525
R_FABD12	0.0145577	0.0149267
R_FABD11	-4.72225e-05	4.72225e-05
R_FABD10	0.0144318	0.0146679
R_COBI2	0	0
R_COBI1	0	0
R_FADD3415	0	1.57408e-05
R_FABG17	0.0828646	0.0828647
R_MGTA	0	0.0120786
R_MACAC	0	1.04939e-05
R_ILVN	0.192647	0.371244
R_HLA	0	4.72225e-05
R_CYSD	0.0089887	0.00901569
R_PPSA1	0.00311796	0.00311796
R_FABG2	0.219141	0.219273
R_GALTB	0	0
R_FADD3410	0	1.57408e-05
R_BIRA	0	2.09878e-05
R_FADD3411	0	2.98247e-05
R_TAKG	-0.535226	0
R_TAL	0.43903	0.439094
R_GUAB2	0.0880612	0.088068
R_ARGG	0	3.14817e-05
R_TLAC	-0.00018889	0
R_FADD343	0	6.29633e-05
R_FABD2	-4.72225e-05	3.33335e-05
R_TAN	-1.03031e-05	0
R_FABD1	-0.0685413	-0.0678726
R_THIL	0.00112359	0.00112359
R_HYD	0	0
R_HEOX	0.00112359	0.00112359
R_PPTHIO4	0.000505615	0.000505615
R_PPTHIO5	0.00842691	0.00842691
R_PPTHIO2	0.00480334	0.00480334
R_P6C	0	6.29633e-05
R_TPYRI	-2.83335e-05	0
R_PPTHIO1	0.00278088	0.00278088
R_FAS14	0.00140449	0.00143782
R_FABD7	0.0145692	0.0146679
R_T9OCD	-1.25927e-05	2.83335e-05
R_ARGB	0	0.134753
R_HEME	0.00224718	0.00224718
R_TXAN	0	0
R_DCTA2B	0	0.535226
R_FADD3418	0	1.57408e-05
R_HSAG1	0.999811	1
R_GLMS	-999.78	-1.54559
R_PPK1	0	1000
R_GLMU	0.219802	0.219802
R_DFRA2	-1000	1000
R_FABG9	0.0828646	0.0828647
R_IMPA	0.0154493	0.0154493
R_AFTA	0.00238762	0.00238763
R_FADD30	0	1.71718e-05
R_FAS24	0	3.33335e-05
R_FAS25	0	3.33335e-05
R_FAS26	0	3.33335e-05
R_FAS27	0	3.33335e-05
R_FAS20	0	3.33335e-05
R_FAS21	0	3.33335e-05
R_FAS22	0	3.33335e-05
R_FAS23	0	3.33335e-05
R_TCYSA	0.121081	0.121249
R_PTHIO3	8.9887e-05	8.98871e-05
R_PTHIO2	0.00128089	0.00128089
R_FAS28	0	3.33335e-05
R_GDH	0	998.235
R_TCITR	-6.29633e-05	0
R_HSAG2	0	0
R_DHNP	0.00112359	0.00112985
R_NAGINS	0.0183988	0.0183988
R_CYSN	0.0089887	0.00905167
R_MBTK2	0.000421907	0.000421908
R_MBTK3	0.000422469	0.000422469
R_TCITB	0	0.535226
R_MBTK1	0.000421907	0.000421908
R_THID1	0.00112359	0.00114458
R_THID2	0.00112359	0.00114458
R_NDK1	-2.36527	997.635
R_NDK2	-999.898	1000
R_NDK3	0.283004	1000
R_NDK4	0.027247	0.0272785
R_NDK5	0.0167134	0.0167134
R_NDK6	-998.344	999.973
R_NDK7	0.027247	0.02731
R_BARB	0	0
R_PPGPPP	0	2.09878e-05
R_MOG	0	0
R_TCELB	0	0
R_ACCA3	0	2.09878e-05
R_MAS5	0.0170785	0.0170785
R_HISC2	0	8.52135e-06
R_SUCD	-1000	-0.996321
R_MOAA1	0.00112359	0.00112359
R_ASPB2	0	9.77017e-06
R_ASPB3	0.471953	1000
R_MOP	0	0.178409
R_ASPB1	-1.04939e-05	9.77017e-06
R_HIAA	0	0
R_CYSK1	0	0.00018889
R_HADA1	0	4.72225e-05
R_HADA2	0.219141	0.219273
R_HADA3	0.200265	0.200383
R_HADA4	0.196315	0.196434
R_HADA5	0.180279	0.180397
R_HADA6	0.0828646	0.0829118
R_HADA7	0.0828646	0.0828647
R_DCMP	0	3.14817e-05
R_GCVT	0.547842	0.54822
R_PGMA2	0.404351	995.051
R_DAPA	0.0716287	0.0716665
R_DAPF	0.0716287	0.0716665
R_DAPE	0.0716287	0.0716665
R_TDGLUA	0	3.14817e-05
R_DAG	0	2.36112e-05
R_CDH	-1000	998.317
R_ACTAC1	0.00125579	0.00126628
R_ACTAC2	0	1.04939e-05
R_IDSA1	0.150701	0.150701
R_MDH	-3.06288	998.218
R_PABA	0	1.03031e-05
R_USPA1	0.999948	1.00003
R_THI	0	2.09878e-05
R_GABT	-0.535226	6.29633e-05
R_CHE1	0.00112359	0.00112359
R_TFRUB	0	0
R_IPDAB	0	0
R_PGMA1	-0.219802	-0.219802
R_FUCAC	0	1.04939e-05
R_PPM1	0.0773871	0.0773872
R_TESA7	0.000337076	0.000337077
R_TESA6	0.00480334	0.00480334
R_TESA5	0.00278088	0.00278088
R_BO12	0	8.45776e-06
R_TESA3	8.9887e-05	8.98871e-05
R_SNOP	0	2.83335e-05
R_TESA1	0.000741568	0.000741569
R_A6RP	0	4.15143e-06
R_EPIA2	0.0337076	0.0337077
R_EPIA1	0.0337076	0.0337077
R_PIMB	0	0.0120786
R_PFKA	1.64477	1.64488
R_TRIFL	0.0492933	0.0492975
R_HADA19	0.0445812	0.0445812
R_ENTC	0.0178392	0.0178392
R_PAPA2	0.0089887	0.00898871
R_FUM	-2.31722	-1.782
R_FADD263	0.00311796	0.00311796
R_FPRA	44.8874	98.8934
R_COBO	0	0
R_FADD262	0.00530895	0.00530896
R_TCOIIA	0	3.14817e-05
R_IDI	-1.45884	998.541
R_TCOIIB	0	3.14817e-05
R_PYKA	0	1000
R_MEND2	0.0165729	0.0165729
R_DEVB	0	0.000141667
R_MACOA	0	2.09878e-05
R_PSTS1B	0	3.14817e-05
R_PSTS1A	0.499709	0.499772
R_KSH	0	0
R_GND2	0	0.000141667
R_CTPD2	0	3.14817e-05
R_CTPD1	0	3.14817e-05
R_PTHIO1	0.000741568	0.000741569
R_MMUM	0	2.09878e-05
R_2PPLA	0	0
R_TGSN	-5.05955e-06	0
R_CYSH	0	2.69843e-05
R_ACAL	0	0.00018889
R_LEUC2	-0.178409	0
R_LEUC1	-0.178409	0
R_TCYSB	0	3.14817e-05
R_PTHIO5	0.00224718	0.00224718
R_MBTA1	0.000421907	0.000421908
R_HADA21	0.0222906	0.0222906
R_FAS29	0	3.33335e-05
R_INHA4	0.196315	0.196434
R_INHA5	0.180279	0.180397
R_INHA6	0.0828646	0.0829118
R_INHA7	0.0828646	0.0828647
R_INHA1	0	4.72225e-05
R_INHA2	0.219141	0.219273
R_INHA3	0.200265	0.200383
R_PIMA	0.0154493	0.0154493
R_VIUB	0.00112359	0.00112359
R_FADD321	0.0120154	0.0120154
R_INHA8	0.0828646	0.0828647
R_INHA9	0.0828646	0.0828647
R_TH2O	-55.3176	-37.2258
R_NAGA1P	0.219802	0.219802
R_TMAN	0	0
R_TCL1	0	3.14817e-05
R_TCL2	0	3.14817e-05
R_PKS33	0.000280897	0.000280897
R_PKS32	0.000561794	0.000561794
R_PKS31	0.000140449	0.000140449
R_DR1P	0	8.718e-06
R_KASB1	0.219141	0.219273
R_FAS69	0	2.83335e-05
R_KASB3	0	0.197265
R_KASB2	0.200265	0.200383
R_KASB5	0.0828646	0.0829118
R_KASB4	0	0.181813
R_KASB7	0.0828646	0.0828647
R_KASB6	0.0828646	0.0828647
R_LEUA	0	0.178409
R_KASB8	0.0828646	0.0828647
R_FAS62	0	2.83335e-05
R_FAS63	0	2.83335e-05
R_FAS64	0	2.83335e-05
R_FAS65	0	2.83335e-05
R_FAS66	0	2.83335e-05
R_FAS67	0	2.83335e-05
R_ROCE2	0.047017	0.0471177
R_GLX2	0	0
R_MGTE2	0	3.14817e-05
R_HISI	0	8.52135e-06
R_HISH	0	8.52135e-06
R_HISG	0	8.52135e-06
R_THEPD	-1.8889e-05	0
R_HISE	0	8.52135e-06
R_HISD	0	8.52135e-06
R_NICT2	0	3.14817e-05
R_SAMOX	0	4.07676e-06
R_MTN1	0	0
R_FADE324	0.0125954	0.0125954
R_ACCD22	0	6.29633e-05
R_GCA	0.0337076	0.0337077
R_FABD3	-0.237196	0.18757
R_ATP	95.622	96.3356
R_TPYR	0.999811	1
R_DGMP	0	3.14817e-05
R_PTTPDIM	0.00421345	0.00421346
R_FABG3	0.200265	0.200383
R_FABG1	0	4.72225e-05
R_FABG6	0.0828646	0.0829118
R_FABG7	0.0828646	0.0828647
R_FABG4	0	0.197265
R_FABG5	0	0.181813
R_MMPL72	0.00112359	0.00112359
R_MMPL73	0.00421345	0.00421346
R_FABG8	0.0828646	0.0828647
R_MMPL71	0.00112359	0.00112359
R_FAS40	0	4.72225e-05
R_MMPL74	0.00421345	0.00421346
R_FADD3420	0	1.57408e-05
R_THRA	0	9.4445e-05
R_SDAA	0	1.10091
R_THRC	0	4.72225e-05
R_THRB	0	4.72225e-05
R_MUTA	-999.39	-0.385792
R_COBL	0	0
R_PPSD3	0.00311796	0.00311796
R_PHBADB	0	0
R_PPSD1	0.000831455	0.000831456
R_PHBADC	0	0
R_PAPA1	0.0089887	0.00898871
R_FAS70	0	3.33335e-05
R_FBPA	0	0
R_GLUCA	0	1000
R_TCITA	0	3.14817e-05
R_ECHA193	0	0
R_GALU	0	999.717
R_PHBADA	0	0
R_TGABAA	0	3.14817e-05
R_PROZ2	0	3.14817e-05
R_GSEALD	0.0269189	0.0269661
R_GALK	0	0
R_TAD	-3.14817e-05	0
R_GPSA	-1.62309	-1.62241
R_GLYA1	-0.228999	-0.228748
R_RIBA1	0	8.30286e-06
R_RIBA2	0	4.15143e-06
R_GLYA2	0.00112359	0.00112985
R_TRXB2	0.0831455	0.0831725
R_PPSC4	0.00141572	0.00141572
R_BGLS	0	0
R_AGPGLCN	0.00238762	0.00238763
R_XYLB	0	0
R_MYCOPP	0.0828646	0.0828647
R_DEOD7	0.00277749	0.00282516
R_NDK8	0.0142628	0.0143258
R_ADHC1	-1000	999
R_ADHC2	0	6.29633e-05
R_HADA13	0.0828646	0.0828647
R_MURG	0.0716287	0.0716288
R_Maintenance	1	1
R_FADE8	0	7.87042e-06
R_TVALA	0	0.00018889
R_TDA	-3.14817e-05	0
R_DEOD2	0	3.14817e-05
R_KASB17	0.0708492	0.0708493
R_NADE2	0	3.14817e-05
R_FMN	-0.00018889	0
R_MMAA42	0.0222906	0.0222906
R_LPPG	0	0
R_PURB2	0	1.39918e-05
R_PURB1	0.142696	0.142727
R_ETHA	0	0
R_ILVB1	0	0.00018889
R_COX	0	0
R_MOAE1	0.00112359	0.00112359
R_MYCO2	0.00969516	0.00969517
R_HEMN1	0.00223908	0.00224718
R_HEMN2	0	8.09528e-06
R_MBTI	0.00126628	0.00126628
R_ROCE3	0	3.14817e-05
R_MURI	0.0716287	0.0716917
R_CYP1	0	0
R_TRPC	0	6.74607e-06
R_RMLC	0	1000
R_TFOL	-6.26155e-06	0
R_5OPRO	0	3.14817e-05
R_FOLP2	0	3.14817e-05
R_TTRE	0.999985	1
R_NRDZ1	0.0143257	0.0143258
BiomassGrowth	1.40448	1.40449
R_OHSER	0	4.72225e-05
R_BO9	0.000140449	0.000151346
R_BO8	0.000107115	0.000153627
R_PROP	0	7.265e-06
R_TLAAA	-6.29633e-05	0
R_CYCLY1	0	0
R_NIRB1	0	17.2435
R_BO1	0	4.72225e-05
R_PRE6X	0	0
R_BO3	0	4.72225e-05
R_BO2	0	4.72225e-05
R_BO5	0	4.72225e-05
R_BO4	0	4.72225e-05
R_BO7	0.000107115	0.000157115
R_BO6	0.142221	0.14281
R_FADD281	0	0.424668
R_FADD283	0	0.424668
R_PDIMA	0.00421345	0.00421346
R_HIPB	0	0
R_GRCC1	0.0165729	0.0165729
R_INHA18	0.0708492	0.0708493
R_HIPA	0	0
R_INHA16	0.0828646	0.0828647
R_INHA17	0.0828646	0.0828647
R_FADE323	0.0108553	0.0108553
R_INHA15	0.0828646	0.0828647
R_FADE325	0.00969516	0.00969517
R_MODA2	0	3.14817e-05
R_MODA1	0	3.14817e-05
R_INHA11	0.0828646	0.0828647
R_BKDC2	0.00125579	0.00126628
R_PRPD	0	999.004
R_BKDC1	0	2.09878e-05
R_CARA	0.133286	0.133307
R_METX	0	9.4445e-05
R_MEND1	0.0165729	0.0165729
R_FOR	0	0
R_TGLYCO	-0.00112985	-0.0010966
R_TRESU	0.0089887	0.00898871
R_ALDC	0	6.29633e-05
R_CTFPP	0.131881	0.131881
R_HOA	0	4.72225e-05
R_TFRUA	0	0
R_GMK2	-999.898	1000
R_TILEA	0.089979	0.0901994
R_TILEB	0	3.14817e-05
R_CHOLCOA	0	0
R_TTHRB	0	3.14817e-05
R_GMK3	0	3.14817e-05
R_TTHRA	0.174875	0.17519
R_CTPI1	0	3.14817e-05
R_CTPI2	0	3.14817e-05
R_THYX	-999.986	1000
R_RBSK	0.928179	0.928294
R_HADA8	0.0828646	0.0828647
R_GLN	0	6.29633e-05
R_CHAA	0	0
R_DRFA	0	1000
R_HADA9	0.0828646	0.0828647
R_GLF	0.0716287	0.0716288
R_FABG21	0.0222906	0.0222906
R_FABG20	0.0331458	0.0331459
R_SIRA1	8.19757	17.2435
R_MMAA41	0.0108553	0.0108553
R_TINS	0.99998	1
R_FDHF	0	0.00037778
R_GLX	0	2.69843e-05
R_GALE	0.0716287	0.0716288
R_GLT	1.12761	999.362
R_ECHA191	0	0
R_DCTA3B	0	0.535226
R_COBQ1	0	0
R_DCTA3A	0	3.14817e-05
R_NADE1	0	3.14817e-05
R_MOBA	0	0
R_PTGLCN	0.0716287	0.0716288
R_TPPCH	0.999937	1
R_FAS11	0.00140449	0.00143782
R_FAS10	0.00140449	0.00143782
R_FAS13	0.00140449	0.00143782
R_FAS12	0.00140449	0.00143782
R_FAS15	0.00140449	0.00143782
R_TPNTO	0.0276485	0.0276684
R_TKA	0	3.14817e-05
R_PTTDIM	0.00112359	0.00112359
R_FAS19	0.00140449	0.00143782
R_FAS18	0.00140449	0.00143782
R_DAGD	0.0707099	0.0707779
R_NDH	0	4.72225e-05
R_CYCA4	0.999622	1
R_CYCA5	0.999811	1
R_MOEA1	0	0
R_CYCA1	-0.00018889	0
R_CYCA2	0	9.4445e-05
R_ALD	0.518161	0.518444
R_ARGJ	0	0.134753
R_FBIC	0	0
R_APT	0	6.29633e-05
R_MMSA	0	2.09878e-05
R_PPGK2	0	1000
R_GLPD2	0	4.72225e-05
R_PPGK1	0	1000
R_MMSB	0	2.09878e-05
R_PSD	0.00505615	0.00505615
R_FADE30	0	0
R_ROCD	0	0.129837
R_PURF	0.00112359	0.00113758
R_DFRA4	-1000	1000
R_PTA1	-0.00018889	9.4445e-05
R_PPSA4	0	0.181813
R_FADD3417	0	1.57408e-05
R_FABD9	0	4.72225e-05
R_FABD8	0.0974145	0.0975325
R_MCE4A	0	0
R_FOLD1	-0.00225963	-0.0018694
R_PPSA2	0.00530895	0.00530896
R_PPSA3	0	0.197265
R_FRGLC	-1.86283	998.576
R_ARGF	0	2.09878e-05
R_ILVC1	0	0.00018889
R_ARGC	0	0.134753
R_MTHF2	-1000	999.693
R_FABD5	0.0145735	0.0146679
R_FABD4	-2.83335e-05	4.72225e-05
R_TPHE	0.0602426	0.0602524
R_STHA	-1000	1000
R_HADA18	0.0708492	0.0708493
R_ARGH	0	3.14817e-05
R_THEXD	-0.283112	-0.28284
R_CYP3	0	0
R_MGTE1	0	3.14817e-05
R_TO2	20	20
R_PPSD2	0.00141572	0.00141572
R_CYP2	0	0
R_PPSE7	0.000337076	0.000337077
R_COB4	0	0
R_SCO	0	0
R_COB3	0	0
R_PTHIO4	0.000134831	0.000134831
R_GLTA2	0	0.00018889
R_OPLA	0	3.14817e-05
R_DXS2	1.61066	1.61066
R_OSB	0.0165729	0.0165729
R_TMMYCO	0.0414323	0.0414323
R_FADD29	0	0.00018889
R_TGLUB	0	6.29633e-05
R_GAP	3.71417	3.71485
R_MMAA31	0.0108553	0.0108553
R_FADD3412	0	3.33335e-05
R_TDPMA	0	3.14817e-05
R_TMLTB	0	3.14817e-05
R_TMLTA	0	3.14817e-05
R_RIBF1	0	6.29633e-05
R_FAS61	0	2.83335e-05
R_PROZ3	0	3.14817e-05
R_BISC	0	0
R_PROZ1	0	0.129837
R_USPA2	0	3.14817e-05
R_DEOD4	-1.00003	-0.99998
R_DEOD5	0	5.05955e-06
R_DEOD6	0	6.29633e-05
R_THEXN	-8.09528e-06	0
R_TGLUA	0	6.29633e-05
R_TKT2	0.43903	0.439094
R_DEOD3	0.0076617	0.00774086
R_T9HED	-1.34921e-05	0
R_FADD3413	0	1.57408e-05
R_TPEND	-0.141556	-0.14142
R_DEOD8	-0.00282516	-0.00277749
R_MANA	-998.987	1.45104
R_ACPIM1B	0.00337076	0.0154493
R_PPSC3	0.000831455	0.000831456
R_PRCOA1	0	0
R_HISB2	0	8.52135e-06
R_FOLB4	0	0
R_GLPX	0	6.29633e-05
R_HISB1	0	8.52135e-06
R_HEMT	0	2.09878e-05
R_TDEC	-1.08975e-05	0
R_PURL	0.00112359	0.00113758
R_PURM	0.00112359	0.00113758
R_PURN	0.00112359	0.00113758
R_CYSE	0	0.00018889
R_CGMP2	0	3.14817e-05
R_CGMP1	0	3.14817e-05
R_PURK	0	1.39918e-05
R_PURD	0.00112359	0.00113758
R_ASNB	0	4.72225e-05
R_PYRB	0.133286	0.133303
R_PYRC	0.133286	0.133303
R_DFRA3	-1000	1000
R_PURA	0.142696	0.142727
R_DFRA1	-1000	1000
R_PYRI5P	-2.83335e-05	0
R_TMETB	0	4.19756e-05
R_CYSS	0.0183988	0.0183988
R_ACPIM1A	0	0.0120786
R_TMETA	0	0.000125927
R_PURU	-0.00338322	-0.00299298
R_FADE281	0	0
R_MAN6P	-998.822	1.61676
R_HADA17	0.0828646	0.0828647
R_HADA12	0.0828646	0.0828647
R_TORNA	0	0.134753
R_HADA10	0.0828646	0.0828647
R_HADA11	0.0828646	0.0828647
R_HADA16	0.0828646	0.0828647
R_RIBFL	-0.0492975	-0.0492345
R_HADA14	0.0828646	0.0828647
R_HADA15	0.0828646	0.0828647
R_MAS12	0.00106741	0.00106741
R_MURD	0.0716287	0.0716288
R_MAS10	0.00213482	0.00213482
R_MAS11	0.00106741	0.00106741
R_GSHA	0	3.14817e-05
R_TORNB	0	3.14817e-05
R_DES13	0.0108553	0.0108553
R_DES12	0.0262681	0.0262681
R_DXR	1.60954	1.60954
R_BKDC	0	2.09878e-05
R_MEZ	-1000	1.28073
R_FAS55	0	2.83335e-05
R_FAS54	0	2.83335e-05
R_FAS57	0	2.83335e-05
R_NACN	0	2.09878e-05
R_FAS51	0	2.83335e-05
R_FAS50	0	2.83335e-05
R_FAS53	0	2.83335e-05
R_FAS52	0	2.83335e-05
R_MTN2	0	0
R_TACAL	-0.00018889	0
R_FAS59	0	2.83335e-05
R_FAS58	0	2.83335e-05
R_ILVA	0.0448176	0.0451324
R_HCYS	0.0448176	1.14585
R_ILVD2	0.192647	0.371244
R_ILVD1	0	0.00018889
R_OELAC	0	0
R_MMPL8	0.0089887	0.00898871
R_TGL	0.999953	1
R_TASPA	0	9.4445e-05
R_TASPB	0	4.72225e-05
R_MMAA32	0.0125954	0.0125954
R_FPP	0.150701	0.150701
R_THISA	0.0481653	0.0482053
R_FUCA	0	0
R_PLSC1	0	0.000283335
R_TKT1	0.412764	0.412828
R_FABG14	0.0828646	0.0828647
R_FABG15	0.0828646	0.0828647
R_FABG16	0.0828646	0.0828647
R_QCRCTA	19.9323	19.9323
R_SDH1	0	998.047
R_FRD	1.95345	1000
R_MQO	0	4.72225e-05
R_FABG10	0.0828646	0.0828647
R_FABG11	0.0828646	0.0828647
R_FABG12	0.0828646	0.0828647
R_FABG13	0.0828646	0.0828647
R_ARGA	0	0
R_BIOD	0	4.07676e-06
R_NARK	-8.62173	0
R_BIOA	0	4.07676e-06
R_FABG19	0.0445812	0.0445812
R_TDIN	-0.00282516	-0.00277749
R_BIOB	0	4.07676e-06
R_GPM2	3.71417	3.71485
R_METE	-999.693	1000
R_IDSA12	0.0165729	0.0165729
R_UGPC1	0	3.14817e-05
R_UGPC2	0	3.14817e-05
R_THF	-999.693	1000
R_PPSD4	0.00530895	0.00530896
R_AROK	0.0262661	0.0262764
R_PPSE8	0.000505615	0.000505615
R_HEMF2	0.00224718	0.00224718
R_FADD282	0	3.33335e-05
R_TPROP	0	0
R_PPSE1	0.000741568	0.000741569
R_PPSE2	0.00128089	0.00128089
R_PPSE3	8.9887e-05	8.98871e-05
R_PPSE4	0.000134831	0.000134831
R_PPSE5	0.00278088	0.00278088
R_PPSE6	0.00480334	0.00480334
R_FADD284	0	3.33335e-05
R_ARCA	0	6.29633e-05
R_FOLC1	0	0
R_METC	0	9.4445e-05
R_TFE2	0.00674153	0.00674153
R_TUREA	0	0
R_TSUC	0	0
R_DUT	0.0143257	0.0143258
R_INHA19	0.0445812	0.0445812
R_MRAY	0.0716287	0.0716288
R_PANB	0	1.98832e-05
R_PANC	0	1.98832e-05
R_PKNG	0	3.14817e-05
R_TESA4	0.000134831	0.000134831
R_5ALEV	0	4.72225e-05
R_PANT	0	1.98832e-05
R_DFP1	0.0276684	0.0276684
R_MOEB1	0.00224718	0.00224718
R_INHA14	0.0828646	0.0828647
R_GABD	-0.535226	6.29633e-05
R_LPDC1	1.33402	1.51467
R_PLSB21	0.0456818	0.0460907
R_PLSB22	0	1.13334e-05
R_LPDC2	0.547842	0.54822
R_RPE	0.851794	0.851923
R_PEPA	0	1000
R_MYCOE	0.0828646	0.0828647
R_FADD3414	0	2.83335e-05
R_DFP2	0.0276684	0.0276684
R_ACYP	0	0.00018889
R_RMLA	0.00238762	0.00238763
R_RMLB	0.00238762	0.00238763
R_METH	-999.693	1000
R_FADD5	0	1.57408e-05
R_FADD4	0	1.57408e-05
R_FADD7	0	1.57408e-05
R_FAS56	0	2.83335e-05
R_NUO	41.818	42.3533
R_METK	0.269797	0.269818
R_FADD3	0	0
R_ACKA1	0	0
R_PIME1	0.00337076	0.00337077
R_CMK3	0	3.14817e-05
R_3PG	0	6.29633e-05
R_PIME2	0.00337076	0.00337077
R_RIBH	0	8.30286e-06
R_FADD8	0	1.66668e-05
R_PROZ4	0.999937	1.00003
R_UREC	0	0
R_TRPE	0	1.03031e-05
R_RELA	0.00112359	0.00114458
R_TRPG	0	1.03031e-05
R_TRPD	0	6.74607e-06
R_KSTD	0	0
R_PYRG1	0	0.0509053
R_PYRG2	0	0.0509053
R_PTA2	0	1.453e-05
R_DCTA2A	0	3.14817e-05
R_ANSP2B	0	3.14817e-05
R_ANSP2A	0.0492502	0.0493919
R_XAN	0	6.29633e-05
R_FADA	0	2.09878e-05
R_MTHF1	0.30689	0.307058
R_FAS60	0	2.83335e-05
R_THISB	0	3.14817e-05
R_DGT	0	8.718e-06
R_TNO	0	0
R_CDD	0	0
R_COBB	0	0
R_PAPA52	0.00842691	0.00842691
R_TURA	-1.71718e-05	0
R_PAPA51	0.00224718	0.00224718
R_TYRA	0	9.77017e-06
R_CMK2	-998.317	1000
R_PDXH1	-2.83335e-05	0
R_PDXH2	0	0
R_GADB	0	6.29633e-05
R_FADD3419	0	2.26668e-05
R_ROCE1B	0	3.14817e-05
R_ROCE1A	0.161219	0.161298
R_THIA	0	0
R_CITE	0.999811	1.00019
R_FABD6	0.00307073	0.00316518
R_OXCA	0	0
R_SAOPIM	0.0716287	0.0716665
R_NADB2	0	2.69843e-05
R_PURH1	0	1.39919e-05
R_COBK	0	0
R_PURH2	0	1.39919e-05
R_NADB1	0	4.72225e-05
R_FABH	0	4.72225e-05
R_PNP	0.0049157	0.0049157
R_LIDD2	-0.00018889	0
R_CADA	0	0.952983
R_METZ	0	4.72225e-05
R_RPIB	-0.851838	-0.851781
R_TTRP	0.030611	0.0306178
R_TGN	-6.82735e-06	0
R_UDGA	0	0
R_FOLP1	0.00109211	0.00112985
R_MSRA	0	0
R_ACCD23	0.0290525	1000
R_ACCD21	0	999.865
R_MAGD	0.0707099	0.0707779
R_NRDZ2	0.0142628	0.0143258
R_NUDC	0	3.14817e-05
R_COBN	0	0
R_NAGA	0	0
R_COB2	0	0
R_COB1	0	0
R_CHOLP	-1	-0.999937
R_ACN3	0	999.004
R_COB5	0	0
R_DEOD1	0.0404177	0.0404492
R_ROCA	0	6.29633e-05
R_ACN2	0	0.00018889
R_TNAC	0.0404402	0.0404492
R_THYA	-999.986	1000
R_TCO	0	0
R_AROG	0.0262661	0.0262764
R_OPP	0.0165729	0.0165729
R_PKS121	0.000140449	0.000140449
R_PKS122	0.000140449	0.000140449
R_ACN1	0	0.00018889
R_ADK	1.65574	1.65624
R_CTPA1	0	3.14817e-05
R_CTPA2	0	3.14817e-05
R_KGD1	0	6.29633e-05
R_DDLA	0.0716287	0.0716288
R_KGD2	0.538712	1.07413
R_PYRE	0.133286	0.133303
R_TTETD	-1.66668e-05	0
R_TBIOT	-4.07676e-06	0
R_GL	0	6.29633e-05
R_FADD222	0.00530895	0.00530896
R_TTETC	-0.136247	-0.136111
R_AROB	0.0262661	0.0262764
R_CYCA3	0	4.72225e-05
R_FADD17	0	0
R_FADD221	0.00311796	0.00311796
R_IDSA11	0.0165729	0.0165729
R_FADE51	0	0
R_FADE52	0	0
R_PPA	5.35374	1000
R_TPABA	0.00111328	0.00112985
R_ACPM	0.00294942	0.00294942
R_PKS2	0.0359548	0.0359548
R_MBTN	0.000421907	0.000421908
R_AMYL2	-999.315	995.048
R_TNOND	-0.141556	-0.141337
R_ACKA2	0	9.4445e-05
R_MBTG	0.00253257	0.00253257
R_FADD3416	0	0.424668
R_COBC	0	0
R_TDODN	-1.31784e-05	0
R_NAGDPP	0.00238762	0.00238763
R_COBG	0	0
R_PPDK	0	6.29633e-05
R_HADA20	0.0331458	0.0331459
R_COBH	0	0
R_TNA2	0	3.14817e-05
R_TMNA	0	6.29633e-05
R_TMNB	0	6.29633e-05
R_TNA1	0	3.14817e-05
R_ASPC	0	999.528
R_AROF	0.0262661	0.0262764
R_AROE	0.0262661	0.0262764
R_AROD	0.0262661	0.0262764
R_AMYL1	-0.0716497	999.645
R_AROA	0.0262661	0.0262764
R_COBT	0	0
R_PPTHIO3	0.000337076	0.000337077
R_PSSA	0.00505615	0.00505615
R_TFOR	-0.00037778	0
R_FRMAN	-998.576	1.86283
R_LAT	0	6.29633e-05
R_PGMA3	0.951763	0.951889
R_PLSC2	0.00457838	0.00460907
R_EX_4HBENZALC[e]	0.00112359	0.00112359
R_EX_9HEXADECENOATE[e]	0	1.34921e-05
R_EX_9OCTADECENOATE[e]	-2.83335e-05	1.25927e-05
R_EX_ACAL[e]	0	0.00018889
R_EX_AC[e]	1.01821	1.01859
R_EX_ADN[e]	0	1.20568e-05
R_EX_AD[e]	0	3.14817e-05
R_EX_AKG[e]	0	0.535226
R_EX_ALA[e]	-9.4445e-05	4.72225e-05
R_EX_AN[e]	0	1.03031e-05
R_EX_ARG[e]	-0.161298	-0.161219
R_EX_ASN[e]	-0.0493919	-0.0492502
R_EX_ASP[e]	-9.4445e-05	4.72225e-05
R_EX_BIOTIN[e]	0	4.07676e-06
R_EX_CADA[e]	0	0.952983
R_EX_CA[e]	0	0
R_EX_CD[e]	0	0
R_EX_CELB[e]	0	0
R_EX_CHOLESTEROL[e]	0	0
R_EX_CHOL[e]	0.999937	1
R_EX_CITR[e]	0	6.29633e-05
R_EX_CIT[e]	-1	-0.999953
R_EX_CL[e]	0	0
R_EX_CO2[e]	1.30864	3.86745
R_EX_COBCO[e]	0	0
R_EX_COII[e]	0	0
R_EX_CO[e]	0	0
R_EX_CU[e]	0	0
R_EX_CYS[e]	-0.121249	-0.121081
R_EX_DALA[e]	0	0.00018889
R_EX_DAPIM[e]	0	1.71718e-05
R_EX_DA[e]	0	3.14817e-05
R_EX_DAG[e]	0.191968	0.192761
R_EX_DECANOATE[e]	0	1.08975e-05
R_EX_DGLU[e]	0	6.29633e-05
R_EX_DIN[e]	0.00277749	0.00282516
R_EX_DODECANOATE[e]	0	1.31784e-05
R_EX_EICOSANOATE[e]	0.14142	0.141565
R_EX_ETH[e]	-1	-0.999811
R_EX_FE2[e]	-0.00674153	-0.00674153
R_EX_FE3[e]	-0.00112359	-0.00112359
R_EX_FOL[e]	0	6.26154e-06
R_EX_FOR[e]	0	0.00037778
R_EX_FRU[e]	0	0
R_EX_FUM[e]	0	4.72225e-05
R_EX_G3P[e]	0	1.8889e-05
R_EX_GABA[e]	0	0.535226
R_EX_GL3P[e]	0	1.453e-05
R_EX_GLAC[e]	0	0
R_EX_GLC[e]	-1	-0.999962
R_EX_GLN[e]	-6.29633e-05	6.29633e-05
R_EX_GLU[e]	-6.29633e-05	6.29633e-05
R_EX_GLYCOLATE[e]	0.0010966	0.00112985
R_EX_GLY[e]	-1	-0.999622
R_EX_GL[e]	-1	-0.999953
R_EX_GN[e]	0	6.82735e-06
R_EX_GSN[e]	0	5.05955e-06
R_EX_H2[e]	0	0
R_EX_H2O[e]	37.2258	55.3176
R_EX_HEPTADECANOATE[e]	0	1.8889e-05
R_EX_HEXACOSANOATE[e]	0.14142	0.141556
R_EX_HEXADECANOATE[e]	0.28284	0.283112
R_EX_HEXANOATE[e]	0	8.09528e-06
R_EX_HIA[e]	0	0
R_EX_HIS[e]	-0.0481739	-0.0481653
R_EX_HYXN[e]	0.766403	0.766448
R_EX_H[e]	-99.9271	-45.9211
R_EX_Hr[e]	0	0.00018889
R_EX_ILE[e]	-0.0901889	-0.089979
R_EX_INS[e]	-1	-0.99998
R_EX_K[e]	0	0
R_EX_LAAA[e]	0	6.29633e-05
R_EX_LAC[e]	0	0.00018889
R_EX_LEU[e]	-0.209552	-0.0311427
R_EX_LLAC[e]	0	0.00018889
R_EX_LYS[e]	-1	-0.047017
R_EX_MAL[e]	0	4.72225e-05
R_EX_MAN[e]	0	0
R_EX_MET[e]	-0.000125927	4.19756e-05
R_EX_MG[e]	0	0
R_EX_MLT[e]	0	9.94158e-06
R_EX_MN[e]	0	0
R_EX_MOLYBDATE[e]	0	0
R_EX_NAC[e]	-0.0404492	-0.0404402
R_EX_NA[e]	0	0
R_EX_NH3[e]	-9.95806	-0.666224
R_EX_NI[e]	0	0
R_EX_NO2[e]	0	8.62173
R_EX_NO3[e]	0	0
R_EX_NONADECANOATE[e]	0.141337	0.141556
R_EX_NO[e]	0	0
R_EX_O2[e]	-20	-20
R_EX_ORN[e]	-0.134753	3.14817e-05
R_EX_PABA[e]	-0.00112985	-0.00111328
R_EX_PENTADECANOATE[e]	0.14142	0.141556
R_EX_PHE[e]	-0.0602524	-0.0602426
R_EX_PHOSPHATIDYLCHOLINE[e]	-1	-0.999937
R_EX_PI[e]	-0.499772	-0.499709
R_EX_PNTO[e]	-0.0276684	-0.0276485
R_EX_PROPANOATE[e]	0	0
R_EX_PRO[e]	-0.129837	3.14817e-05
R_EX_PYRI[e]	0	2.83335e-05
R_EX_PYR[e]	-1	-0.999811
R_EX_RIBFLAV[e]	-0.0492975	-0.0492933
R_EX_RIB[e]	-1	-0.999948
R_EX_SER[e]	-1	-0.999811
R_EX_SLF[e]	-0.00901569	-0.0089887
R_EX_SUCC[e]	0.999953	1.53523
R_EX_SUC[e]	0	0
R_EX_TAG[e]	0	0.000113334
R_EX_TETRACOSANOATE[e]	0.136111	0.136247
R_EX_TETRADECANOATE[e]	0	1.66668e-05
R_EX_THR[e]	-0.17519	-0.174875
R_EX_TRE[e]	-1	-0.999985
R_EX_TRP[e]	-0.0306178	-0.030611
R_EX_TYR[e]	-0.0443922	-0.044372
R_EX_URA[e]	0	1.71718e-05
R_EX_UREA[e]	0	0
R_EX_VAL[e]	-0.00018889	3.7778e-05
R_EX_XAN[e]	0	0
R_EX_ZN[e]	0	0
