# Supplementary material for: A systematic evaluation of Mycobacterium tuberculosis Genome-Scale Metabolic Networks
Source: PLoS Comput Biol. 2020 Jun 15;16(6):e1007533. doi: 10.1371/journal.pcbi.1007533 (PMC7316355; doi:10.1371/journal.pcbi.1007533)
Supplement: S8 File — (ZIP) [file pcbi.1007533.s040.zip › YM_Essentiality(Minato_data)/results/sMtb2018_Minato_MtbYM_metricsctoff.xlsx]

## Sheet: Sheet1
LastNames	Metr_values
Model Genes	930
Evaluated Genes	780
True Positives	140
True Negatives	422
False Negatives	172
False Positives	46
Sensitivity	0.448718
Specificity	0.901709
Positive Predictive Value	0.752688
Negative Predictive Value	0.710438
Fall out	0.0982906
False Discovery Rate	0.247312
False Negative Rate	0.551282
Accuracy	0.720513
Mathews Correlation Coefficient	0.402855
Uncertain Genes	138
Too Small Genes	11
Not found genes	1
