# Supplementary material for: A systematic evaluation of Mycobacterium tuberculosis Genome-Scale Metabolic Networks
Source: PLoS Comput Biol. 2020 Jun 15;16(6):e1007533. doi: 10.1371/journal.pcbi.1007533 (PMC7316355; doi:10.1371/journal.pcbi.1007533)
Supplement: S8 File — (ZIP) [file pcbi.1007533.s040.zip › YM_Essentiality(Minato_data)/results/sMtb2018_Minato_MtbYM_metrics_roc.xlsx]

## Sheet: Sheet1
GR_Threshold_c	N_TN	N_TP	N_FN	N_FP	SENSITIVITY	SPECIFICITY	PPV	NPV	FALL_OUT	FDR	FNR	ACCURACY	MCC
0.005	422	140	172	46	0.448718	0.901709	0.752688	0.710438	0.0982906	0.247312	0.551282	0.720513	0.402855
0.01	422	140	172	46	0.448718	0.901709	0.752688	0.710438	0.0982906	0.247312	0.551282	0.720513	0.402855
0.015	422	140	172	46	0.448718	0.901709	0.752688	0.710438	0.0982906	0.247312	0.551282	0.720513	0.402855
0.02	422	140	172	46	0.448718	0.901709	0.752688	0.710438	0.0982906	0.247312	0.551282	0.720513	0.402855
0.025	422	140	172	46	0.448718	0.901709	0.752688	0.710438	0.0982906	0.247312	0.551282	0.720513	0.402855
0.03	422	140	172	46	0.448718	0.901709	0.752688	0.710438	0.0982906	0.247312	0.551282	0.720513	0.402855
0.035	422	140	172	46	0.448718	0.901709	0.752688	0.710438	0.0982906	0.247312	0.551282	0.720513	0.402855
0.04	422	140	172	46	0.448718	0.901709	0.752688	0.710438	0.0982906	0.247312	0.551282	0.720513	0.402855
0.045	422	140	172	46	0.448718	0.901709	0.752688	0.710438	0.0982906	0.247312	0.551282	0.720513	0.402855
0.05	422	140	172	46	0.448718	0.901709	0.752688	0.710438	0.0982906	0.247312	0.551282	0.720513	0.402855
0.055	422	140	172	46	0.448718	0.901709	0.752688	0.710438	0.0982906	0.247312	0.551282	0.720513	0.402855
0.06	422	140	172	46	0.448718	0.901709	0.752688	0.710438	0.0982906	0.247312	0.551282	0.720513	0.402855
0.065	422	140	172	46	0.448718	0.901709	0.752688	0.710438	0.0982906	0.247312	0.551282	0.720513	0.402855
0.07	422	140	172	46	0.448718	0.901709	0.752688	0.710438	0.0982906	0.247312	0.551282	0.720513	0.402855
0.075	422	140	172	46	0.448718	0.901709	0.752688	0.710438	0.0982906	0.247312	0.551282	0.720513	0.402855
0.08	422	140	172	46	0.448718	0.901709	0.752688	0.710438	0.0982906	0.247312	0.551282	0.720513	0.402855
0.085	422	140	172	46	0.448718	0.901709	0.752688	0.710438	0.0982906	0.247312	0.551282	0.720513	0.402855
0.09	422	140	172	46	0.448718	0.901709	0.752688	0.710438	0.0982906	0.247312	0.551282	0.720513	0.402855
0.095	422	140	172	46	0.448718	0.901709	0.752688	0.710438	0.0982906	0.247312	0.551282	0.720513	0.402855
0.1	422	140	172	46	0.448718	0.901709	0.752688	0.710438	0.0982906	0.247312	0.551282	0.720513	0.402855
0.105	422	140	172	46	0.448718	0.901709	0.752688	0.710438	0.0982906	0.247312	0.551282	0.720513	0.402855
0.11	422	140	172	46	0.448718	0.901709	0.752688	0.710438	0.0982906	0.247312	0.551282	0.720513	0.402855
0.115	422	140	172	46	0.448718	0.901709	0.752688	0.710438	0.0982906	0.247312	0.551282	0.720513	0.402855
0.12	422	140	172	46	0.448718	0.901709	0.752688	0.710438	0.0982906	0.247312	0.551282	0.720513	0.402855
0.125	422	140	172	46	0.448718	0.901709	0.752688	0.710438	0.0982906	0.247312	0.551282	0.720513	0.402855
0.13	422	140	172	46	0.448718	0.901709	0.752688	0.710438	0.0982906	0.247312	0.551282	0.720513	0.402855
0.135	422	140	172	46	0.448718	0.901709	0.752688	0.710438	0.0982906	0.247312	0.551282	0.720513	0.402855
0.14	422	146	166	46	0.467949	0.901709	0.760417	0.717687	0.0982906	0.239583	0.532051	0.728205	0.420399
0.145	422	146	166	46	0.467949	0.901709	0.760417	0.717687	0.0982906	0.239583	0.532051	0.728205	0.420399
0.15	422	146	166	46	0.467949	0.901709	0.760417	0.717687	0.0982906	0.239583	0.532051	0.728205	0.420399
0.155	422	146	166	46	0.467949	0.901709	0.760417	0.717687	0.0982906	0.239583	0.532051	0.728205	0.420399
0.16	422	146	166	46	0.467949	0.901709	0.760417	0.717687	0.0982906	0.239583	0.532051	0.728205	0.420399
0.165	422	146	166	46	0.467949	0.901709	0.760417	0.717687	0.0982906	0.239583	0.532051	0.728205	0.420399
0.17	422	146	166	46	0.467949	0.901709	0.760417	0.717687	0.0982906	0.239583	0.532051	0.728205	0.420399
0.175	422	146	166	46	0.467949	0.901709	0.760417	0.717687	0.0982906	0.239583	0.532051	0.728205	0.420399
0.18	422	146	166	46	0.467949	0.901709	0.760417	0.717687	0.0982906	0.239583	0.532051	0.728205	0.420399
0.185	422	146	166	46	0.467949	0.901709	0.760417	0.717687	0.0982906	0.239583	0.532051	0.728205	0.420399
0.19	422	146	166	46	0.467949	0.901709	0.760417	0.717687	0.0982906	0.239583	0.532051	0.728205	0.420399
0.195	422	146	166	46	0.467949	0.901709	0.760417	0.717687	0.0982906	0.239583	0.532051	0.728205	0.420399
0.2	422	146	166	46	0.467949	0.901709	0.760417	0.717687	0.0982906	0.239583	0.532051	0.728205	0.420399
0.205	422	146	166	46	0.467949	0.901709	0.760417	0.717687	0.0982906	0.239583	0.532051	0.728205	0.420399
0.21	422	146	166	46	0.467949	0.901709	0.760417	0.717687	0.0982906	0.239583	0.532051	0.728205	0.420399
0.215	422	146	166	46	0.467949	0.901709	0.760417	0.717687	0.0982906	0.239583	0.532051	0.728205	0.420399
0.22	422	146	166	46	0.467949	0.901709	0.760417	0.717687	0.0982906	0.239583	0.532051	0.728205	0.420399
0.225	422	146	166	46	0.467949	0.901709	0.760417	0.717687	0.0982906	0.239583	0.532051	0.728205	0.420399
0.23	422	146	166	46	0.467949	0.901709	0.760417	0.717687	0.0982906	0.239583	0.532051	0.728205	0.420399
0.235	422	146	166	46	0.467949	0.901709	0.760417	0.717687	0.0982906	0.239583	0.532051	0.728205	0.420399
0.24	422	146	166	46	0.467949	0.901709	0.760417	0.717687	0.0982906	0.239583	0.532051	0.728205	0.420399
0.245	422	146	166	46	0.467949	0.901709	0.760417	0.717687	0.0982906	0.239583	0.532051	0.728205	0.420399
0.25	422	146	166	46	0.467949	0.901709	0.760417	0.717687	0.0982906	0.239583	0.532051	0.728205	0.420399
0.255	422	146	166	46	0.467949	0.901709	0.760417	0.717687	0.0982906	0.239583	0.532051	0.728205	0.420399
0.26	422	146	166	46	0.467949	0.901709	0.760417	0.717687	0.0982906	0.239583	0.532051	0.728205	0.420399
0.265	422	146	166	46	0.467949	0.901709	0.760417	0.717687	0.0982906	0.239583	0.532051	0.728205	0.420399
0.27	422	146	166	46	0.467949	0.901709	0.760417	0.717687	0.0982906	0.239583	0.532051	0.728205	0.420399
0.275	422	146	166	46	0.467949	0.901709	0.760417	0.717687	0.0982906	0.239583	0.532051	0.728205	0.420399
0.28	422	146	166	46	0.467949	0.901709	0.760417	0.717687	0.0982906	0.239583	0.532051	0.728205	0.420399
0.285	422	146	166	46	0.467949	0.901709	0.760417	0.717687	0.0982906	0.239583	0.532051	0.728205	0.420399
0.29	422	146	166	46	0.467949	0.901709	0.760417	0.717687	0.0982906	0.239583	0.532051	0.728205	0.420399
0.295	422	146	166	46	0.467949	0.901709	0.760417	0.717687	0.0982906	0.239583	0.532051	0.728205	0.420399
0.3	422	146	166	46	0.467949	0.901709	0.760417	0.717687	0.0982906	0.239583	0.532051	0.728205	0.420399
0.305	422	146	166	46	0.467949	0.901709	0.760417	0.717687	0.0982906	0.239583	0.532051	0.728205	0.420399
0.31	422	146	166	46	0.467949	0.901709	0.760417	0.717687	0.0982906	0.239583	0.532051	0.728205	0.420399
0.315	422	146	166	46	0.467949	0.901709	0.760417	0.717687	0.0982906	0.239583	0.532051	0.728205	0.420399
0.32	422	146	166	46	0.467949	0.901709	0.760417	0.717687	0.0982906	0.239583	0.532051	0.728205	0.420399
0.325	422	146	166	46	0.467949	0.901709	0.760417	0.717687	0.0982906	0.239583	0.532051	0.728205	0.420399
0.33	422	146	166	46	0.467949	0.901709	0.760417	0.717687	0.0982906	0.239583	0.532051	0.728205	0.420399
0.335	422	146	166	46	0.467949	0.901709	0.760417	0.717687	0.0982906	0.239583	0.532051	0.728205	0.420399
0.34	422	146	166	46	0.467949	0.901709	0.760417	0.717687	0.0982906	0.239583	0.532051	0.728205	0.420399
0.345	422	146	166	46	0.467949	0.901709	0.760417	0.717687	0.0982906	0.239583	0.532051	0.728205	0.420399
0.35	422	146	166	46	0.467949	0.901709	0.760417	0.717687	0.0982906	0.239583	0.532051	0.728205	0.420399
0.355	422	146	166	46	0.467949	0.901709	0.760417	0.717687	0.0982906	0.239583	0.532051	0.728205	0.420399
0.36	422	146	166	46	0.467949	0.901709	0.760417	0.717687	0.0982906	0.239583	0.532051	0.728205	0.420399
0.365	422	146	166	46	0.467949	0.901709	0.760417	0.717687	0.0982906	0.239583	0.532051	0.728205	0.420399
0.37	422	146	166	46	0.467949	0.901709	0.760417	0.717687	0.0982906	0.239583	0.532051	0.728205	0.420399
0.375	422	146	166	46	0.467949	0.901709	0.760417	0.717687	0.0982906	0.239583	0.532051	0.728205	0.420399
0.38	422	146	166	46	0.467949	0.901709	0.760417	0.717687	0.0982906	0.239583	0.532051	0.728205	0.420399
0.385	422	146	166	46	0.467949	0.901709	0.760417	0.717687	0.0982906	0.239583	0.532051	0.728205	0.420399
0.39	422	146	166	46	0.467949	0.901709	0.760417	0.717687	0.0982906	0.239583	0.532051	0.728205	0.420399
0.395	422	146	166	46	0.467949	0.901709	0.760417	0.717687	0.0982906	0.239583	0.532051	0.728205	0.420399
0.4	422	146	166	46	0.467949	0.901709	0.760417	0.717687	0.0982906	0.239583	0.532051	0.728205	0.420399
0.405	422	146	166	46	0.467949	0.901709	0.760417	0.717687	0.0982906	0.239583	0.532051	0.728205	0.420399
0.41	422	146	166	46	0.467949	0.901709	0.760417	0.717687	0.0982906	0.239583	0.532051	0.728205	0.420399
0.415	422	146	166	46	0.467949	0.901709	0.760417	0.717687	0.0982906	0.239583	0.532051	0.728205	0.420399
0.42	422	146	166	46	0.467949	0.901709	0.760417	0.717687	0.0982906	0.239583	0.532051	0.728205	0.420399
0.425	422	146	166	46	0.467949	0.901709	0.760417	0.717687	0.0982906	0.239583	0.532051	0.728205	0.420399
0.43	422	146	166	46	0.467949	0.901709	0.760417	0.717687	0.0982906	0.239583	0.532051	0.728205	0.420399
0.435	422	146	166	46	0.467949	0.901709	0.760417	0.717687	0.0982906	0.239583	0.532051	0.728205	0.420399
0.44	422	146	166	46	0.467949	0.901709	0.760417	0.717687	0.0982906	0.239583	0.532051	0.728205	0.420399
0.445	422	146	166	46	0.467949	0.901709	0.760417	0.717687	0.0982906	0.239583	0.532051	0.728205	0.420399
0.45	422	146	166	46	0.467949	0.901709	0.760417	0.717687	0.0982906	0.239583	0.532051	0.728205	0.420399
0.455	422	146	166	46	0.467949	0.901709	0.760417	0.717687	0.0982906	0.239583	0.532051	0.728205	0.420399
0.46	422	146	166	46	0.467949	0.901709	0.760417	0.717687	0.0982906	0.239583	0.532051	0.728205	0.420399
0.465	422	146	166	46	0.467949	0.901709	0.760417	0.717687	0.0982906	0.239583	0.532051	0.728205	0.420399
0.47	422	146	166	46	0.467949	0.901709	0.760417	0.717687	0.0982906	0.239583	0.532051	0.728205	0.420399
0.475	422	146	166	46	0.467949	0.901709	0.760417	0.717687	0.0982906	0.239583	0.532051	0.728205	0.420399
0.48	422	146	166	46	0.467949	0.901709	0.760417	0.717687	0.0982906	0.239583	0.532051	0.728205	0.420399
0.485	422	146	166	46	0.467949	0.901709	0.760417	0.717687	0.0982906	0.239583	0.532051	0.728205	0.420399
0.49	422	146	166	46	0.467949	0.901709	0.760417	0.717687	0.0982906	0.239583	0.532051	0.728205	0.420399
0.495	422	146	166	46	0.467949	0.901709	0.760417	0.717687	0.0982906	0.239583	0.532051	0.728205	0.420399
0.5	422	146	166	46	0.467949	0.901709	0.760417	0.717687	0.0982906	0.239583	0.532051	0.728205	0.420399
0.505	422	146	166	46	0.467949	0.901709	0.760417	0.717687	0.0982906	0.239583	0.532051	0.728205	0.420399
0.51	422	146	166	46	0.467949	0.901709	0.760417	0.717687	0.0982906	0.239583	0.532051	0.728205	0.420399
0.515	422	146	166	46	0.467949	0.901709	0.760417	0.717687	0.0982906	0.239583	0.532051	0.728205	0.420399
0.52	422	146	166	46	0.467949	0.901709	0.760417	0.717687	0.0982906	0.239583	0.532051	0.728205	0.420399
0.525	422	146	166	46	0.467949	0.901709	0.760417	0.717687	0.0982906	0.239583	0.532051	0.728205	0.420399
0.53	413	146	166	55	0.467949	0.882479	0.726368	0.713299	0.117521	0.273632	0.532051	0.716667	0.392519
0.535	413	146	166	55	0.467949	0.882479	0.726368	0.713299	0.117521	0.273632	0.532051	0.716667	0.392519
0.54	413	146	166	55	0.467949	0.882479	0.726368	0.713299	0.117521	0.273632	0.532051	0.716667	0.392519
0.545	413	146	166	55	0.467949	0.882479	0.726368	0.713299	0.117521	0.273632	0.532051	0.716667	0.392519
0.55	413	146	166	55	0.467949	0.882479	0.726368	0.713299	0.117521	0.273632	0.532051	0.716667	0.392519
0.555	413	146	166	55	0.467949	0.882479	0.726368	0.713299	0.117521	0.273632	0.532051	0.716667	0.392519
0.56	413	146	166	55	0.467949	0.882479	0.726368	0.713299	0.117521	0.273632	0.532051	0.716667	0.392519
0.565	413	146	166	55	0.467949	0.882479	0.726368	0.713299	0.117521	0.273632	0.532051	0.716667	0.392519
0.57	413	146	166	55	0.467949	0.882479	0.726368	0.713299	0.117521	0.273632	0.532051	0.716667	0.392519
0.575	413	146	166	55	0.467949	0.882479	0.726368	0.713299	0.117521	0.273632	0.532051	0.716667	0.392519
0.58	413	146	166	55	0.467949	0.882479	0.726368	0.713299	0.117521	0.273632	0.532051	0.716667	0.392519
0.585	413	146	166	55	0.467949	0.882479	0.726368	0.713299	0.117521	0.273632	0.532051	0.716667	0.392519
0.59	413	146	166	55	0.467949	0.882479	0.726368	0.713299	0.117521	0.273632	0.532051	0.716667	0.392519
0.595	413	146	166	55	0.467949	0.882479	0.726368	0.713299	0.117521	0.273632	0.532051	0.716667	0.392519
0.6	413	146	166	55	0.467949	0.882479	0.726368	0.713299	0.117521	0.273632	0.532051	0.716667	0.392519
0.605	413	146	166	55	0.467949	0.882479	0.726368	0.713299	0.117521	0.273632	0.532051	0.716667	0.392519
0.61	413	146	166	55	0.467949	0.882479	0.726368	0.713299	0.117521	0.273632	0.532051	0.716667	0.392519
0.615	413	146	166	55	0.467949	0.882479	0.726368	0.713299	0.117521	0.273632	0.532051	0.716667	0.392519
0.62	413	146	166	55	0.467949	0.882479	0.726368	0.713299	0.117521	0.273632	0.532051	0.716667	0.392519
0.625	413	146	166	55	0.467949	0.882479	0.726368	0.713299	0.117521	0.273632	0.532051	0.716667	0.392519
0.63	413	156	156	55	0.5	0.882479	0.739336	0.725835	0.117521	0.260664	0.5	0.729487	0.421803
0.635	413	156	156	55	0.5	0.882479	0.739336	0.725835	0.117521	0.260664	0.5	0.729487	0.421803
0.64	413	156	156	55	0.5	0.882479	0.739336	0.725835	0.117521	0.260664	0.5	0.729487	0.421803
0.645	413	156	156	55	0.5	0.882479	0.739336	0.725835	0.117521	0.260664	0.5	0.729487	0.421803
0.65	413	156	156	55	0.5	0.882479	0.739336	0.725835	0.117521	0.260664	0.5	0.729487	0.421803
0.655	413	156	156	55	0.5	0.882479	0.739336	0.725835	0.117521	0.260664	0.5	0.729487	0.421803
0.66	413	156	156	55	0.5	0.882479	0.739336	0.725835	0.117521	0.260664	0.5	0.729487	0.421803
0.665	413	156	156	55	0.5	0.882479	0.739336	0.725835	0.117521	0.260664	0.5	0.729487	0.421803
0.67	408	156	156	60	0.5	0.871795	0.722222	0.723404	0.128205	0.277778	0.5	0.723077	0.40704
0.675	408	156	156	60	0.5	0.871795	0.722222	0.723404	0.128205	0.277778	0.5	0.723077	0.40704
0.68	408	156	156	60	0.5	0.871795	0.722222	0.723404	0.128205	0.277778	0.5	0.723077	0.40704
0.685	408	156	156	60	0.5	0.871795	0.722222	0.723404	0.128205	0.277778	0.5	0.723077	0.40704
0.69	408	156	156	60	0.5	0.871795	0.722222	0.723404	0.128205	0.277778	0.5	0.723077	0.40704
0.695	408	156	156	60	0.5	0.871795	0.722222	0.723404	0.128205	0.277778	0.5	0.723077	0.40704
0.7	408	156	156	60	0.5	0.871795	0.722222	0.723404	0.128205	0.277778	0.5	0.723077	0.40704
0.705	408	156	156	60	0.5	0.871795	0.722222	0.723404	0.128205	0.277778	0.5	0.723077	0.40704
0.71	408	156	156	60	0.5	0.871795	0.722222	0.723404	0.128205	0.277778	0.5	0.723077	0.40704
0.715	408	156	156	60	0.5	0.871795	0.722222	0.723404	0.128205	0.277778	0.5	0.723077	0.40704
0.72	408	156	156	60	0.5	0.871795	0.722222	0.723404	0.128205	0.277778	0.5	0.723077	0.40704
0.725	408	156	156	60	0.5	0.871795	0.722222	0.723404	0.128205	0.277778	0.5	0.723077	0.40704
0.73	408	156	156	60	0.5	0.871795	0.722222	0.723404	0.128205	0.277778	0.5	0.723077	0.40704
0.735	408	156	156	60	0.5	0.871795	0.722222	0.723404	0.128205	0.277778	0.5	0.723077	0.40704
0.74	408	156	156	60	0.5	0.871795	0.722222	0.723404	0.128205	0.277778	0.5	0.723077	0.40704
0.745	408	156	156	60	0.5	0.871795	0.722222	0.723404	0.128205	0.277778	0.5	0.723077	0.40704
0.75	408	156	156	60	0.5	0.871795	0.722222	0.723404	0.128205	0.277778	0.5	0.723077	0.40704
0.755	408	156	156	60	0.5	0.871795	0.722222	0.723404	0.128205	0.277778	0.5	0.723077	0.40704
0.76	408	156	156	60	0.5	0.871795	0.722222	0.723404	0.128205	0.277778	0.5	0.723077	0.40704
0.765	408	156	156	60	0.5	0.871795	0.722222	0.723404	0.128205	0.277778	0.5	0.723077	0.40704
0.77	408	156	156	60	0.5	0.871795	0.722222	0.723404	0.128205	0.277778	0.5	0.723077	0.40704
0.775	408	156	156	60	0.5	0.871795	0.722222	0.723404	0.128205	0.277778	0.5	0.723077	0.40704
0.78	408	156	156	60	0.5	0.871795	0.722222	0.723404	0.128205	0.277778	0.5	0.723077	0.40704
0.785	408	156	156	60	0.5	0.871795	0.722222	0.723404	0.128205	0.277778	0.5	0.723077	0.40704
0.79	408	156	156	60	0.5	0.871795	0.722222	0.723404	0.128205	0.277778	0.5	0.723077	0.40704
0.795	408	156	156	60	0.5	0.871795	0.722222	0.723404	0.128205	0.277778	0.5	0.723077	0.40704
0.8	408	156	156	60	0.5	0.871795	0.722222	0.723404	0.128205	0.277778	0.5	0.723077	0.40704
0.805	408	156	156	60	0.5	0.871795	0.722222	0.723404	0.128205	0.277778	0.5	0.723077	0.40704
0.81	408	156	156	60	0.5	0.871795	0.722222	0.723404	0.128205	0.277778	0.5	0.723077	0.40704
0.815	408	156	156	60	0.5	0.871795	0.722222	0.723404	0.128205	0.277778	0.5	0.723077	0.40704
0.82	408	156	156	60	0.5	0.871795	0.722222	0.723404	0.128205	0.277778	0.5	0.723077	0.40704
0.825	408	156	156	60	0.5	0.871795	0.722222	0.723404	0.128205	0.277778	0.5	0.723077	0.40704
0.83	408	156	156	60	0.5	0.871795	0.722222	0.723404	0.128205	0.277778	0.5	0.723077	0.40704
0.835	408	156	156	60	0.5	0.871795	0.722222	0.723404	0.128205	0.277778	0.5	0.723077	0.40704
0.84	408	156	156	60	0.5	0.871795	0.722222	0.723404	0.128205	0.277778	0.5	0.723077	0.40704
0.845	408	156	156	60	0.5	0.871795	0.722222	0.723404	0.128205	0.277778	0.5	0.723077	0.40704
0.85	408	156	156	60	0.5	0.871795	0.722222	0.723404	0.128205	0.277778	0.5	0.723077	0.40704
0.855	408	156	156	60	0.5	0.871795	0.722222	0.723404	0.128205	0.277778	0.5	0.723077	0.40704
0.86	408	156	156	60	0.5	0.871795	0.722222	0.723404	0.128205	0.277778	0.5	0.723077	0.40704
0.865	408	156	156	60	0.5	0.871795	0.722222	0.723404	0.128205	0.277778	0.5	0.723077	0.40704
0.87	408	156	156	60	0.5	0.871795	0.722222	0.723404	0.128205	0.277778	0.5	0.723077	0.40704
0.875	408	156	156	60	0.5	0.871795	0.722222	0.723404	0.128205	0.277778	0.5	0.723077	0.40704
0.88	408	156	156	60	0.5	0.871795	0.722222	0.723404	0.128205	0.277778	0.5	0.723077	0.40704
0.885	408	156	156	60	0.5	0.871795	0.722222	0.723404	0.128205	0.277778	0.5	0.723077	0.40704
0.89	408	156	156	60	0.5	0.871795	0.722222	0.723404	0.128205	0.277778	0.5	0.723077	0.40704
0.895	408	156	156	60	0.5	0.871795	0.722222	0.723404	0.128205	0.277778	0.5	0.723077	0.40704
0.9	408	156	156	60	0.5	0.871795	0.722222	0.723404	0.128205	0.277778	0.5	0.723077	0.40704
0.905	408	156	156	60	0.5	0.871795	0.722222	0.723404	0.128205	0.277778	0.5	0.723077	0.40704
0.91	408	156	156	60	0.5	0.871795	0.722222	0.723404	0.128205	0.277778	0.5	0.723077	0.40704
0.915	408	156	156	60	0.5	0.871795	0.722222	0.723404	0.128205	0.277778	0.5	0.723077	0.40704
0.92	408	156	156	60	0.5	0.871795	0.722222	0.723404	0.128205	0.277778	0.5	0.723077	0.40704
0.925	408	156	156	60	0.5	0.871795	0.722222	0.723404	0.128205	0.277778	0.5	0.723077	0.40704
0.93	408	156	156	60	0.5	0.871795	0.722222	0.723404	0.128205	0.277778	0.5	0.723077	0.40704
0.935	408	156	156	60	0.5	0.871795	0.722222	0.723404	0.128205	0.277778	0.5	0.723077	0.40704
0.94	408	156	156	60	0.5	0.871795	0.722222	0.723404	0.128205	0.277778	0.5	0.723077	0.40704
0.945	408	156	156	60	0.5	0.871795	0.722222	0.723404	0.128205	0.277778	0.5	0.723077	0.40704
0.95	408	157	155	60	0.503205	0.871795	0.723502	0.724689	0.128205	0.276498	0.496795	0.724359	0.409966
0.955	407	157	155	61	0.503205	0.869658	0.720183	0.724199	0.130342	0.279817	0.496795	0.723077	0.407055
0.96	407	157	155	61	0.503205	0.869658	0.720183	0.724199	0.130342	0.279817	0.496795	0.723077	0.407055
0.965	407	159	153	61	0.509615	0.869658	0.722727	0.726786	0.130342	0.277273	0.490385	0.725641	0.412902
0.97	406	162	150	62	0.519231	0.867521	0.723214	0.730216	0.132479	0.276786	0.480769	0.728205	0.418766
0.975	406	162	150	62	0.519231	0.867521	0.723214	0.730216	0.132479	0.276786	0.480769	0.728205	0.418766
0.98	405	164	148	63	0.525641	0.865385	0.722467	0.732369	0.134615	0.277533	0.474359	0.729487	0.421726
0.985	405	164	148	63	0.525641	0.865385	0.722467	0.732369	0.134615	0.277533	0.474359	0.729487	0.421726
0.99	400	164	148	68	0.525641	0.854701	0.706897	0.729927	0.145299	0.293103	0.474359	0.723077	0.407606
0.995	396	168	144	72	0.538462	0.846154	0.7	0.733333	0.153846	0.3	0.461538	0.723077	0.408248
