# Supplementary material for: A systematic evaluation of Mycobacterium tuberculosis Genome-Scale Metabolic Networks
Source: PLoS Comput Biol. 2020 Jun 15;16(6):e1007533. doi: 10.1371/journal.pcbi.1007533 (PMC7316355; doi:10.1371/journal.pcbi.1007533)
Supplement: S8 File — (ZIP) [file pcbi.1007533.s040.zip › YM_Essentiality(Minato_data)/results/sMtb_2.0_Minato_MtbYM_metricsctoff.xlsx]

## Sheet: Sheet1
LastNames	Metr_values
Model Genes	989
Evaluated Genes	827
True Positives	153
True Negatives	458
False Negatives	165
False Positives	51
Sensitivity	0.481132
Specificity	0.899804
Positive Predictive Value	0.75
Negative Predictive Value	0.735152
Fall out	0.100196
False Discovery Rate	0.25
False Negative Rate	0.518868
Accuracy	0.738815
Mathews Correlation Coefficient	0.429897
Uncertain Genes	148
Too Small Genes	11
Not found genes	3
