# Supplementary material for: A systematic evaluation of Mycobacterium tuberculosis Genome-Scale Metabolic Networks
Source: PLoS Comput Biol. 2020 Jun 15;16(6):e1007533. doi: 10.1371/journal.pcbi.1007533 (PMC7316355; doi:10.1371/journal.pcbi.1007533)
Supplement: S8 File — (ZIP) [file pcbi.1007533.s040.zip › YM_Essentiality(Minato_data)/results/sMtb_Minato_MtbYM_FVA.xlsx]

## Sheet: Sheet1
Rxns	FVAmin	FVAmax
ISPH1	0	1000
ISPH2	-0.979758	999.02
GMK1	-999.946	999.991
TMK	0.00872036	0.00872036
PPSB1	0.00189796	0.00189796
TSUCCB	-3.30662e-05	0.00064479
PPSB3	0.000506123	0.000506123
PPSB2	0.00323166	0.00323166
HBA	0.00512962	0.00512962
HOGEN	0	9.81914e-06
NARG	0	0
TPIA	4.03556	4.03567
OGSAL	0	3.22395e-05
PRSA	0.358646	0.358678
FOLK	0	1.61198e-05
EMB	0.00145339	0.00145339
ECHA20	0	0
COBM	0	0
CYSA12	0	1.61198e-05
FBA1	0	0
FBA2	2.69675	2.69678
CYSA11	0.0054716	0.00548772
NRDE2	0.0165858	0.016618
NRDE1	0.0165858	0.0165858
TNO3	0	0
INHA13	0.0504413	0.0504413
FOLB5	0	0
CAMP	0	1.61198e-05
DCD	0	3.22395e-05
FOLB1	0	0.000687258
INHA12	0.0504413	0.0504413
FOLB3	0	0.000687258
FOLB2	0	0.000687258
RMCOA	-1000	-0.350331
ACEE	5.73089	5.73605
INHA10	0.0504413	0.0504413
ARAFDPP	0.136362	0.136363
SERA	0	3.22395e-05
ISPG	0.979758	0.979758
ISPF	0.979758	0.979758
ISPE	0.979758	0.979758
ISPD	0.979758	0.979758
FAS5	0.371145	0.371292
FAS4	0.371145	0.371292
FAS7	0.371145	0.371292
FAS6	0.371145	0.371292
FAS1	0.133177	0.13326
OTSA	0	1.07465e-05
FAS3	0.0558672	0.0559162
FAS2	0.0558672	0.0559162
ACCD6	-5.33679	-5.33564
ACCD4	0.0504413	0.0504413
ACCD3	0	1.07465e-05
FAS8	0.371145	0.371292
CBHK	0.164199	0.164242
MENE	0.0100883	0.0100883
TLEUA	0	3.48535e-05
MENB	0.0100883	0.0100883
MENA	0.0100883	0.0100883
HPPP	0.0100883	0.0100883
AMT	-0.224567	9.59147
HEMH2	0	7.98502e-06
MMAA25	0.00766708	0.00766708
COBS	0	0
HEMH1	0.0013679	0.0013679
HEML	0.0163826	0.0164148
PYRD2	0.0810436	0.0811443
RIBF2	0.0110287	0.0110287
PYR	-0.00128958	0
DEOA	0	0
ACS2	0	0
HEMD	0.00205185	0.00205185
ACS1	0	1.63238e-05
HEMC	0.00205185	0.00205185
HEMB	0.0082074	0.0082074
THIE	0.00068395	0.000694696
MSHB	0.0111997	0.0111997
THIG	0.00068395	0.00068395
HEMY	0.0013679	0.0013679
ICL1	0	3.22395e-05
YJCE	33.2881	102.082
THIC	0.00068395	0.00068395
DESA13	0.0135687	0.0135687
DESA12	0.0069609	0.0069609
DESA11	0.00731399	0.00731399
COAA	0.0168423	0.0168423
PCOA	0	2.38959e-06
TDGLUB	0	3.07043e-05
COAD	0.0168423	0.0168423
COAE	0.0168423	0.0168423
BO11	8.54937e-05	9.02174e-05
BO10	8.54937e-05	9.02174e-05
BO13	0	4.72374e-06
FADD268	0	1.89644e-05
BO15	0	9.3357e-05
BO14	0	3.30662e-05
BO17	0	9.3357e-05
BO16	0	9.3357e-05
BO19	0	9.3357e-05
BO18	0	9.3357e-05
FADD261	0.00189796	0.00189796
FADD267	0	8.05988e-06
FADD266	0	1.89644e-05
FADD265	0	8.05988e-06
FADD264	0.00323166	0.00323166
CSD	0.00169395	0.00299945
BKDA1	0	1.11171e-05
BKDA2	0	1.63238e-05
SIRA2	-1.59207e-05	0
TGABAB	0	0.00064479
CHOL1	0	0
GLNH2	0	3.07043e-05
MAS8	0.00194926	0.00194926
FAS42	0	0.217722
FAS43	0	0.217722
PHBADD	0	0
FAS41	0	0.217722
FAS46	0	0.217722
FAS47	0	0.217722
FAS44	0	0.217722
FAS45	0	0.217722
FAS48	0	0.217722
FAS49	0	0.217722
ILVE1	0.126752	0.126817
ILVE2	0.117349	0.117414
ILVE3	-0.00257916	1.11171e-05
TEICN	-0.0780952	-0.0780517
PPNK	0.0116271	0.0116271
GUAA	0.0536045	0.0536079
MBTA2	0.000256823	0.000256823
MBTA3	0.000257165	0.000257165
ADHA	-1000	999.001
MCA	0	0
AACE	0	0
MPET	0	1.07465e-05
ISCS	0.0013679	0.0013679
LYSA	0	3.07043e-05
MSHD	0.0111997	0.0111997
KASB19	0.0201765	0.0201765
KASB18	0.0271374	0.0271374
KASB15	0.0504413	0.0504413
DCTA1A	0	1.61198e-05
DCTA1B	0	3.14531e-05
KASB16	0.0504413	0.0504413
KASB11	0.0504413	0.0504413
KASB10	0.0504413	0.0504413
KASB13	0.0504413	0.0504413
KASB12	0.0504413	0.0504413
FADD28	0	2.6318e-05
TDPMB	0	1.61198e-05
HMGCOA	0.000760992	0.000770812
USPA4	0	1.61198e-05
USPA3	0.999969	1.00002
CYSQ1	0.0054716	0.0054716
CYSQ2	0	3.22395e-05
PCAA3	0.0069609	0.0069609
PCAA2	0.0159899	0.0159899
PCAA1	0.00731399	0.00731399
FADE282	0	0
CDSA	-999.972	999.003
FADD27	0	8.05988e-06
FAS37	0.37029	0.370437
FAS36	0.37029	0.370437
FAS35	0.37029	0.370437
FAS34	0.37029	0.370437
FAS33	0.37029	0.370437
FAS32	0.37029	0.370437
FAS31	0.37029	0.370437
FAS30	0.37029	0.370437
HPT3	0	0
HPT2	0	0
HPT1	0.140458	0.140482
FOLE	0.00068395	0.000687258
FAS39	0.370205	0.370439
FAS38	0.37029	0.370437
GA6PF6P	-1000	-1.20223
TSUCCA	0.999968	1.00064
TADN	-6.84733e-06	0
OTSB2	0.959124	0.959145
HSAF	0	0
PGSA1	0.00940431	0.00940431
TVALB	0	3.07043e-05
PGSA3	0.0155599	0.0155599
PGSA2	0.00777993	0.00777993
MAS6	0.00259901	0.00259901
MCACP	0.012995	0.012995
RIBC	0	2.28852e-06
PPSC1	0.00189796	0.00189796
OTSB1	0.0252206	0.0252207
ECHA192	0	0
MNTH	-3.22396e-05	3.22396e-05
NAGINSP	0.0111997	0.0111997
GLCB	0	3.22395e-05
UPPP	0.0802786	0.0802786
ANSA	0	3.30662e-05
INO1	0.020604	0.020604
PNCA	-0.0246222	-0.0246061
FADE2	0	3.30662e-05
FADE3	0	5.51103e-06
PHEN	0	5.95191e-06
FADE1	0	3.30662e-05
FADE6	0	5.51103e-06
FADE7	0	5.51103e-06
FADE4	0	5.51103e-06
FADE5	0	5.51103e-06
FADE233	0	1.63238e-05
FADE232	0.000760992	0.000770812
FADE231	0	1.11171e-05
PHEA	0	5.95191e-06
KATG1	0	0
KATG2	0.00204513	0.00209683
GLTA1	0	999.65
BIOF	0	2.38959e-06
TLEUB	0	2.99902e-05
PYRD1	0	8.99707e-05
MMAA26	0.00590163	0.00590163
TETH	0.99871	1
MMAA24	0.00660781	0.00660781
MMAA23	0.0069609	0.0069609
ICL2	0	999.65
MMAA21	0.00731399	0.00731399
PAND	0	1.54441e-05
FBIB	0	0
TREY	0	999.046
TKB	0	1.61198e-05
PCA	0	3.22395e-05
FAS17	0.371145	0.371292
PCD	0	3.22395e-05
TCADA	0	0.971388
FAS16	0.371145	0.371292
METB4	0	3.10742e-05
METB1	0	3.10742e-05
METB2	-0.00257916	0.00257916
METB3	0	0.000515832
ADD1	0	1.61198e-05
HSA	0	0
ADD2	0	1.61198e-05
RIBD1	0	2.28852e-06
PCKA	0	5.15462
FABD	1.6771	2.70049
FADB3	0	0
FADB2	0	0
FADB1	0	0
KDH	0	0
FADD344	0	1.38665e-05
FADD345	0	1.92475e-05
FADD346	0	1.40172e-05
FADD347	0	1.89644e-05
FADD341	0	8.0599e-06
FADD342	0	2.68663e-05
RIBD2	0	2.28852e-06
DPHRAM	0	1000
WBBL	0.00145339	0.00145339
PTRSC	0.00299228	0.00299228
ECHA81	0	1.11171e-05
ECHA82	0	1.63238e-05
FBIA2	0	0
FBIA1	0	0
PG	0.0155599	0.0155599
KASB20	0.0135687	0.0135687
FABG18	0.0431273	0.0431273
PKS136	0.00590163	0.00590163
GLPK	1.38238	1.38253
COBU	0	0
ENO	6.26399	6.26414
FADD348	0.00189796	0.00190602
HIBUT	0	1.63238e-05
FADD349	0	8.05988e-06
PPGPP	0	1.07465e-05
FAS68	0	0.217722
LIPY	0	5.63136e-06
PKS133	0.0069609	0.0069609
PKS132	0.0159899	0.0159899
PKS131	0.00731399	0.00731399
CHCD	0	0
LIPW	0.912868	0.912933
PKS135	0.00766708	0.00766708
PKS134	0.00660781	0.00660781
SAMA	0.00299228	0.00299228
LIPB	0.000854937	0.000854937
ILVC2	0	0.00257916
LIPA	0.000854937	0.000854937
BiomassGrowthInVitro	0	0
ILVC3	0.244906	0.244972
TLLAC	-0.00128958	0
HDAD	0	0
NAMH	0.0305213	0.0305213
NAMN	0.0246061	0.0246222
GLNH1	0	3.39363e-05
PROC1	-1000	1000
PROC2	-1000	1000
CYA	0	1.61198e-05
TCO2	-11.2977	0
DORIB2	0	0
DORIB1	0	0
MURC	0.0436018	0.0436018
MURB	0.0775428	0.0775428
MURA	0.0775428	0.0775428
DHA	0	0
DLAT	5.73089	5.73605
MURF	0.0436018	0.0436018
MURE	0.0436018	0.0436018
ALR	0.0872036	0.0884932
CBS	0	1.272
TRUB	0	0
SERC	0	3.22395e-05
SERB	0	3.22395e-05
TRES	-1000	-0.953652
MK	0.0100883	0.0100883
H2CO3	0.0818945	999.949
RMLD	-0.00145339	999.999
UDPP	0.0921622	0.0921623
TTAG	-0.461598	-0.461502
ICD	1.75275	1.75791
ADHE2	0	0
CYDB	19.9587	19.9588
CYDA	0.00068395	0.00068395
NIRB2	0	19.4638
TESA8	0.000307777	0.000307777
ISUCC	0	3.30662e-05
GLGC	-999.583	997.01
GLGB	0	1.61198e-05
FOLD2	-0.00137476	0.00121126
GLGE	0	1000
HISA2	0	4.79695e-06
PDHB	0.000760992	0.000770812
LEUB	0.127523	0.127588
HISA1	0	3.98019e-06
THEXC	-0.0780952	-0.0780501
P5C	0	3.30662e-05
GLGP	0	996.765
PPSC2	0.00323166	0.00323166
NADA	0	5.35096e-06
NADC	0	5.35096e-06
ACCA1	0.000760992	0.000770812
TTYR	0.0270101	0.0270258
DEOC	0	0
GLX1	0	0
CHOD	0	0
3HSA	0	0
GLFT2	0.00145339	0.00145339
BACA	0	0
APRO	0	0
FADD6	0	8.05991e-06
SPEE	0.00299228	0.00299228
FOLC2	0.00068395	0.000687258
DMBI	0	0
KASB14	0.0504413	0.0504413
PPSB4	0.000861776	0.000861777
ACPIM3	0.00205185	0.00205185
ACPIM2	0.0041037	0.0041037
ARIZ	0	0
ACPIM7	0.00205185	0.00205185
ACPIM6	0.00205185	0.00205185
ACPIM5	0.00205185	0.00205185
ACPIM4	0.00205185	0.00205185
FAS9	0.371145	0.371292
SUGL	0	0
ACPIM8	0.00205185	0.00205185
S1	0	0.0790301
S2	0.000760992	999.868
S3	0	19.4638
DPPR	0.136362	0.136363
DPPP	0.0802786	0.0802786
MTR	0	0
MMAA22	0.0159899	0.0159899
T4HBZA	-0.00068395	-0.00068395
AGLA2	0	0
AGLA1	0	500.853
UPP	0	1.07465e-05
PGK	6.26399	6.26414
GCVB	0.514269	0.516848
PGI	-0.266835	1000
CYSG2	0.00068395	0.00068395
CYSG3	0.00068395	0.00068395
CYSG1	0.00068395	0.00068395
PROA	0	0.00064479
PROB	0	0.00064479
SAHH	0.159529	0.159539
CMK1	0.126189	0.126189
FADD9	0	1.79108e-05
NADD1	0.0246061	0.0246383
NADD2	0	1.61198e-05
NICT1	0	1.61198e-05
DIMA	0.00068395	0.00068395
ASD	0.0436018	0.0441176
FADD322	0.0159899	0.0159899
KASB9	0.0504413	0.0504413
ASK	0.0436018	0.0441176
ZWF2	0	9.43596e-05
DAPB1	0	0.0436325
DAPB2	0	0.0436325
TRPA	0	3.98019e-06
PYRF	0.0811335	0.0811443
THYXN	-0.857832	-0.857808
TESA2	0.000779703	0.000779703
TAC	-0.0124893	-0.0111666
MANB2	-0.100883	-0.100883
MAS9	0.00909653	0.00909653
MANB1	0.100883	0.100883
FADD323	0.0069609	0.0069609
TG3P	-1.56124e-05	0
CYGLY2	0	0
HSAC	0	0
MAS1	0	0.000153521
MAS2	0.010396	0.010396
MAS3	0.0218864	0.0218864
MAS4	0.00259901	0.00259901
GLPQ1	0	0
HSAE	0	0
MAS7	0.00974628	0.00974629
OXCOA	0	0
ARGD1	0	0.00064479
ARGD2	0.0436018	0.0436325
TAG	0.0522459	0.0522571
INHA21	0.0135687	0.0135687
INHA20	0.0201765	0.0201765
FABD13	-0.13326	-0.133177
FABD12	0.0772939	0.0773745
FABD11	-3.30662e-05	3.30662e-05
FABD10	0.0558672	0.0559162
COBI2	0	0
COBI1	0	0
FADD3415	0	8.05991e-06
FABG17	0.0504413	0.0504413
MGTA	0	0.00735246
MACAC	0	9.81914e-06
ILVN	0.244906	0.244972
HLA	0	3.22395e-05
CYSD	0.0054716	0.00548752
PPSA1	0.00189796	0.00189796
FABG2	0.0566752	0.27443
GALTB	0	0
FADD3410	0	8.05988e-06
BIRA	0	1.07465e-05
FADD3411	0	1.43287e-05
TAKG	-0.000644792	0
TAL	0.528095	0.528142
GUAB2	0.0536045	0.0536079
ARGG	0	1.61198e-05
TLAC	-0.00128958	0
FADD343	0	1.15141e-05
FABD2	-3.30662e-05	0.000100148
TAN	-5.97951e-06	0
FABD1	-0.0136615	-0.013508
THIL	0.00068395	0.00068395
PPTHIO4	0.000307777	0.000307777
PPTHIO5	0.00512962	0.00512962
PPTHIO2	0.00292388	0.00292389
P6C	0	3.22395e-05
TPYRI	-1.34332e-05	0
PPTHIO1	0.00169278	0.00169278
FAS14	0.371145	0.371292
FABD7	-0.157661	0.0559162
T9OCD	-1.44897e-05	1.81631e-05
ARGB	0	0.00064479
HEME	0.0013679	0.0013679
TXAN	0	0
DCTA2B	0	0.00064479
FADD3418	0	8.05988e-06
HSAG1	0.99871	1
GLMS	-999.866	-1.06843
PPK1	0	1000
GLMU	0.133798	0.133798
DFRA2	-1000	1000
FABG9	0.0504413	0.0504413
IMPA	0.00940431	0.00940431
AFTA	0.00145339	0.00145339
FADD30	0	2.57916e-05
FAS24	0.37029	0.370437
FAS25	0.37029	0.370437
FAS26	0.37029	0.370437
FAS27	0.37029	0.370437
FAS20	0.37029	0.370437
FAS21	0.37029	0.370437
FAS22	0.37029	0.370437
FAS23	0.37029	0.370437
TCYSA	0.0438439	0.0490022
PTHIO3	5.4716e-05	5.4716e-05
PTHIO2	0.000779703	0.000779703
FAS28	0.37029	0.370437
GDH	0	998.798
TCITR	-3.22395e-05	0
HSAG2	0	0
DHNP	0.00068395	0.000687258
NAGINS	0.0111997	0.0111997
CYSN	0.0054716	0.00550384
MBTK2	0.000256823	0.000256823
MBTK3	0.000257165	0.000257165
TCITB	0	0.000644792
MBTK1	0.000256823	0.000256823
THID1	0.00068395	0.000694696
THID2	0.00068395	0.000694696
NDK1	-5.05134	0.103293
NDK2	-999.938	1000
NDK3	0.17227	1000
NDK4	0.0165858	0.0166019
NDK5	0.0101738	0.0101738
NDK6	-998.992	999.983
NDK7	0.0165858	0.016618
BARB	0	0
PPGPPP	0	1.07465e-05
MOG	0	0
TCELB	0	0
ACCA3	0	1.07465e-05
MAS5	0.010396	0.010396
HISC2	0	4.79695e-06
SUCD	-998.619	1.03592
MOAA1	0.00068395	0.00068395
ASPB2	0	5.95191e-06
ASPB3	0.287311	1000
MOP	0.127523	0.127588
ASPB1	-9.81914e-06	5.95191e-06
HIAA	0	0
CYSK1	0	0.00128958
HADA1	0	0.217722
HADA2	0.0566752	0.27443
HADA3	0	0.215948
HADA4	0	0.213544
HADA5	0	0.156799
HADA6	0.0504413	0.0504743
HADA7	0.0504413	0.0504413
DCMP	0	1.61198e-05
GCVT	0.514269	0.516848
PGMA2	0.246136	997.011
DAPA	0.0436018	0.0436325
DAPF	0.0436018	0.0436325
DAPE	0.0436018	0.0436325
TDGLUA	0	1.61198e-05
DAG	0	5.95083e-05
CDH	-1000	998.975
ACTAC1	0.000760992	0.000770812
ACTAC2	0	9.81914e-06
IDSA1	0.0917347	0.0917348
MDH	-4.11453	1000
PABA	0	5.97951e-06
USPA1	0.999954	1.00002
THI	0	1.07465e-05
GABT	-0.00064479	3.22395e-05
CHE1	0.00068395	0.00068395
TFRUB	0	0
IPDAB	0	0
PGMA1	-0.133798	-0.133798
FUCAC	0	9.81914e-06
PPM1	0.047107	0.0471071
TESA7	0.000205185	0.000205185
TESA6	0.00292388	0.00292389
TESA5	0.00169278	0.00169278
BO12	0	4.72374e-06
TESA3	5.4716e-05	5.4716e-05
SNOP	0	1.34331e-05
TESA1	0.000451407	0.000451407
A6RP	0	2.28852e-06
EPIA2	0.0205185	0.0205185
EPIA1	0.0205185	0.0205185
PIMB	0	0.00735246
PFKA	2.69675	2.69682
TRIFL	0.030006	0.0300083
HADA19	0.0271374	0.0271374
ENTC	0.0108591	0.0108591
PAPA2	0.0054716	0.0054716
FUM	0.161222	0.166381
FADD263	0.00189796	0.00189796
FPRA	36.693	95.1075
COBO	0	0
FADD262	0.00323166	0.00323166
TCOIIA	0	1.61198e-05
IDI	-0.888024	999.112
TCOIIB	0	1.61198e-05
PYKA	0	5.15462
MEND2	0.0100883	0.0100883
DEVB	0	9.43596e-05
MACOA	0	1.11171e-05
PSTS1B	0	3.09995e-05
PSTS1A	0	3.35828e-05
KSH	0	0
GND2	0	9.43596e-05
CTPD2	0	1.61198e-05
CTPD1	0	1.61198e-05
PTHIO1	0.000451407	0.000451407
MMUM	0	1.07465e-05
2PPLA	0	0
TGSN	0	0
CYSH	0	1.59207e-05
ACAL	0	0.00128958
LEUC2	-0.127588	-0.127523
LEUC1	-0.127588	-0.127523
TCYSB	0	1.61198e-05
PTHIO5	0.0013679	0.0013679
MBTA1	0.000256823	0.000256823
HADA21	0.0135687	0.0135687
FAS29	0.37029	0.370437
INHA4	0	0.213544
INHA5	0	0.156799
INHA6	0.0504413	0.0504743
INHA7	0.0504413	0.0504413
INHA1	0	0.217722
INHA2	0.0566752	0.27443
INHA3	0	0.215948
PIMA	0.00940431	0.00940431
VIUB	0.00068395	0.00068395
FADD321	0.00731399	0.00731399
INHA8	0.0504413	0.0504413
INHA9	0.0504413	0.0504413
TH2O	-58.4759	-35.2437
NAGA1P	0.133798	0.133798
TMAN	0	0
TCL1	0	1.61198e-05
TCL2	0	1.61198e-05
PKS33	0.000170987	0.000170987
PKS32	0.000341975	0.000341975
PKS31	8.54937e-05	8.54937e-05
DR1P	0	0
KASB1	0.0566752	0.27443
FAS69	0	0.217722
KASB3	0	0.21405
KASB2	0	0.215948
KASB5	0.0504413	0.0504743
KASB4	0	0.157661
KASB7	0.0504413	0.0504413
KASB6	0.0504413	0.0504413
LEUA	0.127523	0.127588
KASB8	0.0504413	0.0504413
FAS62	0	0.156799
FAS63	0	0.156799
FAS64	0	0.156799
FAS65	0	0.156799
FAS66	0	0.213544
FAS67	0	0.215948
ROCE2	0.0286124	0.0286754
GLX2	0	0
MGTE2	0	1.61198e-05
HISI	0	4.79695e-06
HISH	0	4.79695e-06
HISG	0	4.79695e-06
THEPD	-2.6318e-05	0
HISE	0	4.79695e-06
HISD	0	4.79695e-06
NICT2	0	1.61198e-05
SAMOX	0	2.38959e-06
MTN1	0	0
FADE324	0.00766708	0.00766708
ACCD22	0	3.22395e-05
GCA	0.0205185	0.0205185
FABD3	-0.285339	0.166631
ATP	53.2233	53.2235
TPYR	0.99871	1
DGMP	0	1.61198e-05
PTTPDIM	0.00256481	0.00256481
FABG3	0	0.215948
FABG1	0	0.217722
FABG6	0.0504413	0.0504743
FABG7	0.0504413	0.0504413
FABG4	0	0.21405
FABG5	0	0.157661
MMPL72	0.00068395	0.00068395
MMPL73	0.00256481	0.00256481
FABG8	0.0504413	0.0504413
MMPL71	0.00068395	0.00068395
FAS40	0	0.217722
MMPL74	0.00256481	0.00256481
FADD3420	0	8.05988e-06
THRA	0	0.000515834
SDAA	0	1.27074
THRC	0	3.14532e-05
THRB	0	3.14532e-05
MUTA	-1000	-0.350331
COBL	0	0
PPSD3	0.00189796	0.00189796
PHBADB	0	0
PPSD1	0.000506123	0.000506123
PHBADC	0	0
PAPA1	0.0054716	0.0054716
FAS70	0.152599	0.370437
FBPA	0	0
GLUCA	0	1000
TCITA	0	1.65331e-05
ECHA193	0	0
GALU	0	999.828
PHBADA	0	0
TGABAA	0	1.61198e-05
PROZ2	0	1.61198e-05
GSEALD	0.0163826	0.0164148
GALK	0	0
TAD	-1.61198e-05	0
GPSA	-1.33889	-1.33878
GLYA1	-0.349967	-0.347388
RIBA1	0	4.57704e-06
RIBA2	0	2.28852e-06
GLYA2	0.00068395	0.000687258
TRXB2	0.0506123	0.0506282
PPSC4	0.000861776	0.000861777
BGLS	0	0
AGPGLCN	0.00145339	0.00145339
XYLB	0	0
MYCOPP	0.0504413	0.0504413
DEOD7	0.00169375	0.00171724
NDK8	0.00868812	0.00872036
ADHC1	-1000	999.001
ADHC2	0	3.22395e-05
HADA13	0.0504413	0.0504413
MURG	0.0436018	0.0436018
Maintenance	1	1
FADE8	0	5.51103e-06
TVALA	0	3.39363e-05
TDA	-1.61198e-05	0
DEOD2	0	1.61198e-05
KASB17	0.0431273	0.0431273
NADE2	0	1.61198e-05
FMN	-0.00128958	0
MMAA42	0.0135687	0.0135687
LPPG	0	0
PURB2	0	7.98502e-06
PURB1	0.0868616	0.0868777
ETHA	0	0
ILVB1	0	0.00257916
COCO2	-11.2977	0
MOAE1	0.00068395	0.00068395
MYCO2	0.00590163	0.00590163
HEMN1	0.00136421	0.0013679
HEMN2	0	3.68452e-06
MBTI	0.000770811	0.000770812
ROCE3	0	1.61198e-05
MURI	0.0436018	0.0436325
CYP1	0	0
TRPC	0	3.98019e-06
RMLC	0	1000
TFOL	-3.30803e-06	0
5OPRO	0	1.61198e-05
FOLP2	0	1.61198e-05
TTRE	0.99999	1
NRDZ1	0.00872036	0.00872036
BiomassGrowth	0.854937	0.854937
OHSER	0	3.10742e-05
BO9	8.54937e-05	9.18778e-05
BO8	0	9.3357e-05
PROP	0	4.92835e-06
TLAAA	-3.22395e-05	0
CYCLY1	0	0
NIRB1	0	19.4638
BO1	0	3.30662e-05
PRE6X	0	0
BO3	0	3.30662e-05
BO2	0	3.30662e-05
BO5	0	3.30662e-05
BO4	0	3.30663e-05
BO7	0	9.57285e-05
BO6	0	3.30662e-05
FADD281	0	0.234286
FADD283	0	0.234286
PDIMA	0.00256481	0.00256481
HIPB	0	0
GRCC1	0.0100883	0.0100883
INHA18	0.0431273	0.0431273
HIPA	0	0
INHA16	0.0504413	0.0504413
INHA17	0.0504413	0.0504413
FADE323	0.00660781	0.00660781
INHA15	0.0504413	0.0504413
FADE325	0.00590163	0.00590163
MODA2	0	1.61198e-05
MODA1	0	1.61198e-05
INHA11	0.0504413	0.0504413
BKDC2	0.000760992	0.000770812
PRPD	0	999.65
BKDC1	0	1.11171e-05
CARA	0.0811335	0.0811443
METX	0	0.000515832
MEND1	0.0100883	0.0100883
FOR	0	0
TGLYCO	-0.000687258	-0.00065977
TRESU	0.0054716	0.0054716
ALDC	0	3.22395e-05
CTFPP	0.0802786	0.0802786
HOA	0	3.22395e-05
TFRUA	0	0
GMK2	-999.938	1000
TILEA	0.0523078	0.0549031
TILEB	0	1.61198e-05
CHOLCOA	0	0
TTHRB	0	1.61198e-05
GMK3	0	1.61198e-05
TTHRA	0.0791371	0.0817477
CTPI1	0	1.61198e-05
CTPI2	0	1.61198e-05
THYX	-999.991	1000
RBSK	0.956267	0.956345
HADA8	0.0504413	0.0504413
GLN	0	3.22395e-05
CHAA	0	0
DRFA	0	1000
HADA9	0.0504413	0.0504413
GLF	0.0436018	0.0436018
FABG21	0.0135687	0.0135687
FABG20	0.0201765	0.0201765
SIRA1	5.96557	19.4638
MMAA41	0.00660781	0.00660781
TINS	0.999988	1
FDHF	0	0.00257916
GLX	0	2.41796e-05
GALE	0.0436018	0.0436018
GLT	0.814003	999.612
ECHA191	0	0
DCTA3B	0	0.000644791
COBQ1	0	0
DCTA3A	0	1.65331e-05
NADE1	0	1.61198e-05
MOBA	0	0
PTGLCN	0.0436018	0.0436018
TPPCH	0.912868	0.912933
FAS11	0.371145	0.371292
FAS10	0.371145	0.371292
FAS13	0.371145	0.371292
FAS12	0.371145	0.371292
FAS15	0.371145	0.371292
TPNTO	0.0168268	0.0168423
TKA	0	1.61198e-05
PTTDIM	0.00068395	0.00068395
FAS19	0.371145	0.371292
FAS18	0.371145	0.371292
DAGD	0.0390342	0.0390476
NDH	0	2.41796e-05
CYCA4	0.997421	1
CYCA5	0.99871	1
MOEA1	0	0
CYCA1	-0.00128958	0
CYCA2	0	3.30662e-05
ALD	0.315439	0.316761
ARGJ	0	0.00064479
FBIC	0	0
APT	0	3.22395e-05
MMSA	0	1.63238e-05
PPGK2	0	1000
GLPD2	0	2.41796e-05
PPGK1	0	1000
MMSB	0	1.63238e-05
PSD	0.00307777	0.00307777
FADE30	0	0
ROCD	0	0.0790301
PURF	0.00068395	0.000691935
DFRA4	-1000	1000
PTA1	-0.00128958	3.30662e-05
PPSA4	0	0.157661
FADD3417	0	1.46543e-05
FABD9	0	3.30662e-05
FABD8	-0.0504743	0.106357
MCE4A	0	0
FOLD1	-0.00137476	0.00121126
PPSA2	0.00323166	0.00323166
PPSA3	0	0.21405
FRGLC	-2.30778	997.959
ARGF	0	1.07465e-05
ILVC1	0	0.00257916
ARGC	0	0.00064479
MTHF2	-1000	999.843
FABD5	-0.161838	0.0559162
FABD4	-1.81631e-05	3.30662e-05
TPHE	0.0366708	0.0366768
STHA	-1000	1000
HADA18	0.0431273	0.0431273
ARGH	0	1.61198e-05
THEXD	-0.15619	-0.156123
CYP3	0	0
MGTE1	0	1.61198e-05
TO2	20	20
PPSD2	0.000861776	0.000861777
CYP2	0	0
PPSE7	0.000205185	0.000205185
COB4	0	0
SCO	0	0
COB3	0	0
PTHIO4	8.2074e-05	8.2074e-05
GLTA2	0.752748	0.757906
OPLA	0	1.61198e-05
DXS2	0.980442	0.980442
OSB	0.0100883	0.0100883
TMMYCO	0.0252206	0.0252207
FADD29	0	1.17235e-05
TGLUB	0	3.07043e-05
GAP	6.26399	6.26414
MMAA31	0.00660781	0.00660781
FADD3412	0	1.84227e-05
TDPMA	0	1.61198e-05
TMLTB	0	1.61198e-05
TMLTA	0	1.61198e-05
RIBF1	0	3.22396e-05
FAS61	0	0.156799
PROZ3	0	1.61198e-05
BISC	0	0
PROZ1	0	0.0790301
USPA2	0	1.61198e-05
DEOD4	-1.00002	-0.999988
DEOD5	0	0
DEOD6	0	3.22395e-05
THEXN	-4.63878e-06	0
TGLUA	0	3.39363e-05
TKT2	0.528095	0.528142
DEOD3	0.00466991	0.00470952
T9HED	-1.46543e-05	0
FADD3413	0	1.44897e-05
TPEND	-0.078102	-0.0780598
DEOD8	-0.00171724	-0.00169375
MANA	-998.21	2.05711
ACPIM1B	0.00205185	0.00940431
PPSC3	0.000506123	0.000506123
PRCOA1	0	0
HISB2	0	4.79695e-06
FOLB4	0	0
GLPX	0	3.22395e-05
HISB1	0	4.79695e-06
HEMT	0	1.07465e-05
TDEC	-6.38408e-06	0
PURL	0.00068395	0.000691935
PURM	0.00068395	0.000691935
PURN	0.00068395	0.000691935
CYSE	0	0.00128958
CGMP2	0	1.61198e-05
CGMP1	0	1.61198e-05
PURK	0	7.98502e-06
PURD	0.00068395	0.000691935
ASNB	0	3.14532e-05
PYRB	0.0811335	0.0811443
PYRC	0.0811335	0.0811443
DFRA3	-1000	1000
PURA	0.0868616	0.0868777
DFRA1	-1000	1000
PYRI5P	-1.34331e-05	0
TMETB	0	1.61198e-05
CYSS	0.0111997	0.0111997
ACPIM1A	0	0.00735246
TMETA	0.0247788	0.0299371
PURU	-0.00205871	0.000527312
FADE281	0	0
MAN6P	-998.109	2.15799
HADA17	0.0504413	0.0504413
HADA12	0.0504413	0.0504413
TORNA	0.00234749	0.0820224
HADA10	0.0504413	0.0504413
HADA11	0.0504413	0.0504413
HADA16	0.0504413	0.0504413
RIBFL	-0.0300083	-0.029976
HADA14	0.0504413	0.0504413
HADA15	0.0504413	0.0504413
MAS12	0.000649752	0.000649752
MURD	0.0436018	0.0436018
MAS10	0.0012995	0.0012995
MAS11	0.000649752	0.000649752
GSHA	0	1.61198e-05
TORNB	0	1.61198e-05
DES13	0.00660781	0.00660781
DES12	0.0159899	0.0159899
DXR	0.979758	0.979758
BKDC	0	1.63238e-05
MEZ	-999.839	4.27575
FAS55	0	0.213544
FAS54	0	0.215948
FAS57	0	0.213544
NACN	0	1.07465e-05
FAS51	0	0.215948
FAS50	0	0.215948
FAS53	0	0.215948
FAS52	0	0.215948
MTN2	0	0
TACAL	-0.00128958	0
FAS59	0	0.213544
FAS58	0	0.213544
ILVA	0	0.00257915
HCYS	0	1.272
ILVD2	0.244906	0.244972
ILVD1	0	0.00257916
OELAC	0	0
MMPL8	0.0054716	0.0054716
TGL	0.999969	1
TASPA	0	3.30662e-05
TASPB	0	3.14532e-05
MMAA32	0.00766708	0.00766708
FPP	0.0917347	0.0917348
THISA	0.0293195	0.0293405
FUCA	0	0
PLSC1	0	0.000153521
TKT1	0.512106	0.512153
FABG14	0.0504413	0.0504413
FABG15	0.0504413	0.0504413
FABG16	0.0504413	0.0504413
SDHA	0.155494	0.160653
FABG10	0.0504413	0.0504413
FABG11	0.0504413	0.0504413
FABG12	0.0504413	0.0504413
FABG13	0.0504413	0.0504413
ARGA	0	0
BIOD	0	2.38959e-06
NARK	-9.73189	0
BIOA	0	2.38959e-06
FABG19	0.0271374	0.0271374
TDIN	-0.00171724	-0.00169375
BIOB	0	2.38959e-06
GPM2	6.26399	6.26414
METE	-999.843	1000
IDSA12	0.0100883	0.0100883
UGPC1	0	1.61198e-05
UGPC2	0	1.61198e-05
THF	-999.843	1000
PPSD4	0.00323166	0.00323166
AROK	0.0159887	0.0159947
PPSE8	0.000307777	0.000307777
HEMF2	0.0013679	0.0013679
FADD282	0	1.84226e-05
TPROP	0	0
PPSE1	0.000451407	0.000451407
PPSE2	0.000779703	0.000779703
PPSE3	5.4716e-05	5.4716e-05
PPSE4	8.2074e-05	8.2074e-05
PPSE5	0.00169278	0.00169278
PPSE6	0.00292388	0.00292389
FADD284	0	1.84226e-05
ARCA	0	3.22395e-05
FOLC1	0	0
METC	0	0.000515832
TFE2	0.0041037	0.0041037
TUREA	0	0
TSUC	0	0
DUT	0.00872036	0.00872036
INHA19	0.0271374	0.0271374
MRAY	0.0436018	0.0436018
PANB	0	1.54441e-05
PANC	0	1.54441e-05
PKNG	0	1.61198e-05
TESA4	8.2074e-05	8.2074e-05
5ALEV	0	3.22395e-05
PANT	0	1.54441e-05
DFP1	0.0168423	0.0168423
MOEB1	0.0013679	0.0013679
INHA14	0.0504413	0.0504413
GABD	-0.00064479	3.22395e-05
LPDC1	5.7308	5.73596
PLSB21	0	3.96435e-05
PLSB22	0.000823597	0.000826513
LPDC2	0.514269	0.516848
RPE	1.0402	1.04029
PEPA	0	1000
MYCOE	0.0504413	0.0504413
FADD3414	0	1.81631e-05
DFP2	0.0168423	0.0168423
ACYP	0	0.00128958
RMLA	0.00145339	0.00145339
RMLB	0.00145339	0.00145339
METH	-999.843	1000
FADD5	0	8.05989e-06
FADD4	0	8.05989e-06
FADD7	0	8.05988e-06
FAS56	0	0.213544
NUO	39.9175	39.9176
METK	0.164231	0.164242
FADD3	0	0
ACKA1	0	0
PIME1	0.00205185	0.00205185
CMK3	0	1.61198e-05
3PG	0	3.22395e-05
PIME2	0.00205185	0.00205185
RIBH	0	4.57704e-06
FADD8	0	1.02347e-05
PROZ4	0.912868	0.912933
UREC	0	0
TRPE	0	5.97951e-06
RELA	0.00068395	0.000694696
TRPG	0	5.97951e-06
TRPD	0	3.98019e-06
KSTD	0	0
PYRG1	0	0.030981
PYRG2	0	0.030981
PTA2	0	9.85669e-06
DCTA2A	0	1.65331e-05
ANSP2B	0	1.61198e-05
ANSP2A	0.0299768	0.0300414
XAN	0	3.22395e-05
FADA	0	1.11171e-05
MTHF1	0.15695	0.162108
FAS60	0	0.156799
THISB	0	1.61198e-05
DGT	0	0
TNO	0	0
CDD	0	0
COBB	0	0
PAPA52	0.00512962	0.00512962
TURA	-1.07465e-05	0
PAPA51	0.0013679	0.0013679
TYRA	0	5.95191e-06
CMK2	-998.975	1000
PDXH1	-1.34331e-05	0
PDXH2	0	0
GADB	0	3.22395e-05
FADD3419	0	1.46543e-05
ROCE1B	0	1.61198e-05
ROCE1A	0.0981387	0.098179
THIA	0	0
CITE	0	0.00128958
FABD6	-0.21405	0.00193103
OXCA	0	0
SAOPIM	0.0436018	0.0436325
NADB2	0	2.41796e-05
PURH1	0	7.98502e-06
COBK	0	0
PURH2	0	7.98502e-06
NADB1	0	3.30662e-05
FABH	0	0.217722
PNP	0.00299228	0.00299228
LIDD2	-0.00128958	0
CADA	0	0.971388
METZ	0	3.10742e-05
RPIB	-1.04024	-1.0402
TTRP	0.0186336	0.0186376
TGN	0	0
UDGA	0	0
FOLP1	0.00066783	0.000687258
MSRA	0	0
ACCD23	0.133177	1000
ACCD21	0	999.867
MAGD	0.0390342	0.0390476
NRDZ2	0.00868812	0.00872036
NUDC	0	1.61198e-05
COBN	0	0
NAGA	0	0
COB2	0	0
COB1	0	0
CHOLP	-0.912933	-0.912868
ACN3	0	999.65
COB5	0	0
DEOD1	0.0246061	0.0246222
ROCA	0	3.39363e-05
ACN2	1.75275	1.75791
TNAC	0.0246168	0.0246222
THYA	-999.991	1000
TCO	-11.2977	0
AROG	0.0159887	0.0159947
OPP	0.0100883	0.0100883
PKS121	8.54937e-05	8.54937e-05
PKS122	8.54937e-05	8.54937e-05
ACN1	1.75275	1.75791
ADK	0.983829	0.983909
CTPA1	0	1.61198e-05
CTPA2	0	1.61198e-05
KGD1	0	3.22395e-05
DDLA	0.0436018	0.0436018
KGD2	-1.42987	-1.42471
PYRE	0.0811335	0.0811443
TTETD	-1.02348e-05	0
TBIOT	-2.38959e-06	0
GL	0	3.22395e-05
FADD222	0.00323166	0.00323166
TTETC	-0.0748636	-0.074819
AROB	0.0159887	0.0159947
CYCA3	0	3.14532e-05
FADD17	0	0
FADD221	0.00189796	0.00189796
IDSA11	0.0100883	0.0100883
FADE51	0	0
FADE52	0	0
PPA	3.23488	1000
TPABA	0.00067797	0.000687258
ACPM	0.00179537	0.00179537
PKS2	0.0218864	0.0218864
MBTN	0.000256823	0.000256823
AMYL2	-999.583	997.01
TNOND	-0.0781015	-0.0780593
ACKA2	0	3.30662e-05
MBTG	0.00154162	0.00154162
FADD3416	0	0.234286
COBC	0	0
TDODN	-7.86331e-06	0
NAGDPP	0.00145339	0.00145339
COBG	0	0
PPDK	0	3.22395e-05
HADA20	0.0201765	0.0201765
COBH	0	0
TNA2	0	1.61198e-05
TMNA	0	3.22395e-05
TMNB	0	3.22396e-05
TNA1	0	1.61198e-05
ASPC	0	999.713
AROF	0.0159887	0.0159947
AROE	0.0159887	0.0159947
AROD	0.0159887	0.0159947
AMYL1	-0.0436125	999.784
AROA	0.0159887	0.0159947
COBT	0	0
PPTHIO3	0.000205185	0.000205185
PSSA	0.00307777	0.00307777
TFOR	-0.00257916	0
FRMAN	-997.959	2.30778
LAT	0	3.22395e-05
PGMA3	0.970643	0.970708
PLSC2	0.00278884	0.00281014
EX_4HBENZALC[e]	0.00068395	0.00068395
EX_9HEXADECENOATE[e]	0	1.46543e-05
EX_9OCTADECENOATE[e]	-1.81631e-05	1.44897e-05
EX_ACAL[e]	0	0.00128958
EX_AC[e]	0.0111666	0.0124893
EX_ADN[e]	0	6.84733e-06
EX_AD[e]	0	1.61198e-05
EX_AKG[e]	0	0.000644791
EX_ALA[e]	-3.30661e-05	3.14532e-05
EX_AN[e]	0	5.97951e-06
EX_ARG[e]	-0.098179	-0.0981387
EX_ASN[e]	-0.0300414	-0.0299768
EX_ASP[e]	-3.30662e-05	3.14532e-05
EX_BIOTIN[e]	0	2.38959e-06
EX_CADA[e]	0	0.971388
EX_CA[e]	0	0
EX_CD[e]	0	0
EX_CELB[e]	0	0
EX_CHOLESTEROL[e]	0	0
EX_CHOL[e]	0.912868	0.912933
EX_CITR[e]	0	3.22395e-05
EX_CIT[e]	-1	-0.999968
EX_CL[e]	0	0
EX_CO2[e]	0	11.2977
EX_COBCO[e]	0	0
EX_COII[e]	0	0
EX_CO[e]	0	11.2977
EX_CU[e]	0	0
EX_CYS[e]	-0.0490022	-0.0438439
EX_DALA[e]	0	0.00128958
EX_DAPIM[e]	0	1.05703e-05
EX_DA[e]	0	1.61198e-05
EX_DECANOATE[e]	0	6.38406e-06
EX_DGLU[e]	0	3.07043e-05
EX_DIN[e]	0.00169375	0.00171724
EX_DODECANOATE[e]	0	7.8633e-06
EX_EICOSANOATE[e]	0.0780517	0.0780952
EX_ETH[e]	-1	-0.99871
EX_FE2[e]	-0.0041037	-0.0041037
EX_FE3[e]	-0.00068395	-0.00068395
EX_FOL[e]	0	3.30803e-06
EX_FOR[e]	0	0.00257916
EX_FRU[e]	0	0
EX_FUM[e]	0	3.30662e-05
EX_G3P[e]	0	1.56124e-05
EX_GABA[e]	0	0.00064479
EX_GL3P[e]	0	1.05186e-05
EX_GLAC[e]	0	0
EX_GLC[e]	-1	-0.999969
EX_GLN[e]	-3.39363e-05	3.07043e-05
EX_GLU[e]	-3.39363e-05	3.07043e-05
EX_GLYCOLATE[e]	0.00065977	0.000687258
EX_GLY[e]	-1	-0.997421
EX_GL[e]	-1	-0.999969
EX_GN[e]	0	0
EX_GSN[e]	0	0
EX_H2O[e]	35.2437	58.4759
EX_HEPTADECANOATE[e]	0	2.6318e-05
EX_HEXACOSANOATE[e]	0.0780501	0.0780952
EX_HEXADECANOATE[e]	0.156123	0.15619
EX_HEXANOATE[e]	0	4.63879e-06
EX_HIA[e]	0	0
EX_HIS[e]	-0.0293244	-0.0293195
EX_HYXN[e]	0.857808	0.857832
EX_H[e]	-96.0409	-37.6264
EX_Hr[e]	0	9.67185e-05
EX_ILE[e]	-0.0548981	-0.0523078
EX_INS[e]	-1	-0.999988
EX_K[e]	0	0
EX_LAAA[e]	0	3.22395e-05
EX_LAC[e]	0	0.00128958
EX_LEU[e]	-3.48535e-05	2.99902e-05
EX_LLAC[e]	0	0.00128958
EX_LYS[e]	-1	-0.0286124
EX_MAL[e]	0	3.14532e-05
EX_MAN[e]	0	0
EX_MET[e]	-0.0299371	-0.0247788
EX_MG[e]	0	0
EX_MLT[e]	0	6.32148e-06
EX_MN[e]	0	0
EX_MOLYBDATE[e]	0	0
EX_NAC[e]	-0.0246222	-0.0246168
EX_NA[e]	0	0
EX_NH3[e]	-9.59147	0.224567
EX_NI[e]	0	0
EX_NO2[e]	0	9.73189
EX_NO3[e]	0	0
EX_NONADECANOATE[e]	0.0780593	0.0781015
EX_NO[e]	0	0
EX_O2[e]	-20	-20
EX_ORN[e]	-0.0820224	-0.00234749
EX_PABA[e]	-0.000687258	-0.00067797
EX_PENTADECANOATE[e]	0.0780598	0.078102
EX_PHE[e]	-0.0366768	-0.0366708
EX_PHOSPHATIDYLCHOLINE[e]	-0.912933	-0.912868
EX_PI[e]	-3.35828e-05	3.09995e-05
EX_PNTO[e]	-0.0168423	-0.0168268
EX_PROPANOATE[e]	0	0
EX_PRO[e]	-0.0790301	1.61198e-05
EX_PYRI[e]	0	1.34331e-05
EX_PYR[e]	-1	-0.99871
EX_RIBFLAV[e]	-0.0300083	-0.030006
EX_RIB[e]	-1	-0.999954
EX_SER[e]	-1	-0.99871
EX_SLF[e]	-0.00548752	-0.0054716
EX_SUCC[e]	0.999967	1.00064
EX_SUC[e]	0	0
EX_TAG[e]	0.461502	0.461598
EX_TETRACOSANOATE[e]	0.074819	0.0748636
EX_TETRADECANOATE[e]	0	1.02348e-05
EX_THR[e]	-0.0817477	-0.0791371
EX_TRE[e]	-1	-0.99999
EX_TRP[e]	-0.0186376	-0.0186336
EX_TYR[e]	-0.0270258	-0.0270101
EX_URA[e]	0	1.07465e-05
EX_UREA[e]	0	0
EX_VAL[e]	-3.39363e-05	3.07043e-05
EX_XAN[e]	0	0
EX_ZN[e]	0	0
