# Supplementary material for: A systematic evaluation of Mycobacterium tuberculosis Genome-Scale Metabolic Networks
Source: PLoS Comput Biol. 2020 Jun 15;16(6):e1007533. doi: 10.1371/journal.pcbi.1007533 (PMC7316355; doi:10.1371/journal.pcbi.1007533)
Supplement: S8 File — (ZIP) [file pcbi.1007533.s040.zip › YM_Essentiality(Minato_data)/results/sMtb_Minato_MtbYM_metricsctoff.xlsx]

## Sheet: Sheet1
LastNames	Metr_values
Model Genes	915
Evaluated Genes	767
True Positives	151
True Negatives	410
False Negatives	160
False Positives	46
Sensitivity	0.485531
Specificity	0.899123
Positive Predictive Value	0.766497
Negative Predictive Value	0.719298
Fall out	0.100877
False Discovery Rate	0.233503
False Negative Rate	0.514469
Accuracy	0.731421
Mathews Correlation Coefficient	0.432276
Uncertain Genes	136
Too Small Genes	11
Not found genes	1
