# Supplementary material for: A systematic evaluation of Mycobacterium tuberculosis Genome-Scale Metabolic Networks
Source: PLoS Comput Biol. 2020 Jun 15;16(6):e1007533. doi: 10.1371/journal.pcbi.1007533 (PMC7316355; doi:10.1371/journal.pcbi.1007533)
Supplement: S8 File — (ZIP) [file pcbi.1007533.s040.zip › YM_Essentiality(Minato_data)/results/sMtb_Minato_MtbYM_metrics_roc.xlsx]

## Sheet: Sheet1
GR_Threshold_c	N_TN	N_TP	N_FN	N_FP	SENSITIVITY	SPECIFICITY	PPV	NPV	FALL_OUT	FDR	FNR	ACCURACY	MCC
0.005	410	151	160	46	0.485531	0.899123	0.766497	0.719298	0.100877	0.233503	0.514469	0.731421	0.432276
0.01	410	151	160	46	0.485531	0.899123	0.766497	0.719298	0.100877	0.233503	0.514469	0.731421	0.432276
0.015	410	151	160	46	0.485531	0.899123	0.766497	0.719298	0.100877	0.233503	0.514469	0.731421	0.432276
0.02	410	151	160	46	0.485531	0.899123	0.766497	0.719298	0.100877	0.233503	0.514469	0.731421	0.432276
0.025	410	151	160	46	0.485531	0.899123	0.766497	0.719298	0.100877	0.233503	0.514469	0.731421	0.432276
0.03	410	151	160	46	0.485531	0.899123	0.766497	0.719298	0.100877	0.233503	0.514469	0.731421	0.432276
0.035	410	151	160	46	0.485531	0.899123	0.766497	0.719298	0.100877	0.233503	0.514469	0.731421	0.432276
0.04	410	151	160	46	0.485531	0.899123	0.766497	0.719298	0.100877	0.233503	0.514469	0.731421	0.432276
0.045	410	151	160	46	0.485531	0.899123	0.766497	0.719298	0.100877	0.233503	0.514469	0.731421	0.432276
0.05	410	151	160	46	0.485531	0.899123	0.766497	0.719298	0.100877	0.233503	0.514469	0.731421	0.432276
0.055	410	151	160	46	0.485531	0.899123	0.766497	0.719298	0.100877	0.233503	0.514469	0.731421	0.432276
0.06	410	151	160	46	0.485531	0.899123	0.766497	0.719298	0.100877	0.233503	0.514469	0.731421	0.432276
0.065	410	151	160	46	0.485531	0.899123	0.766497	0.719298	0.100877	0.233503	0.514469	0.731421	0.432276
0.07	410	151	160	46	0.485531	0.899123	0.766497	0.719298	0.100877	0.233503	0.514469	0.731421	0.432276
0.075	410	151	160	46	0.485531	0.899123	0.766497	0.719298	0.100877	0.233503	0.514469	0.731421	0.432276
0.08	410	151	160	46	0.485531	0.899123	0.766497	0.719298	0.100877	0.233503	0.514469	0.731421	0.432276
0.085	410	151	160	46	0.485531	0.899123	0.766497	0.719298	0.100877	0.233503	0.514469	0.731421	0.432276
0.09	410	151	160	46	0.485531	0.899123	0.766497	0.719298	0.100877	0.233503	0.514469	0.731421	0.432276
0.095	410	151	160	46	0.485531	0.899123	0.766497	0.719298	0.100877	0.233503	0.514469	0.731421	0.432276
0.1	410	151	160	46	0.485531	0.899123	0.766497	0.719298	0.100877	0.233503	0.514469	0.731421	0.432276
0.105	410	151	160	46	0.485531	0.899123	0.766497	0.719298	0.100877	0.233503	0.514469	0.731421	0.432276
0.11	410	151	160	46	0.485531	0.899123	0.766497	0.719298	0.100877	0.233503	0.514469	0.731421	0.432276
0.115	410	151	160	46	0.485531	0.899123	0.766497	0.719298	0.100877	0.233503	0.514469	0.731421	0.432276
0.12	410	151	160	46	0.485531	0.899123	0.766497	0.719298	0.100877	0.233503	0.514469	0.731421	0.432276
0.125	410	151	160	46	0.485531	0.899123	0.766497	0.719298	0.100877	0.233503	0.514469	0.731421	0.432276
0.13	410	151	160	46	0.485531	0.899123	0.766497	0.719298	0.100877	0.233503	0.514469	0.731421	0.432276
0.135	410	151	160	46	0.485531	0.899123	0.766497	0.719298	0.100877	0.233503	0.514469	0.731421	0.432276
0.14	401	157	154	55	0.504823	0.879386	0.740566	0.722523	0.120614	0.259434	0.495177	0.72751	0.421809
0.145	401	157	154	55	0.504823	0.879386	0.740566	0.722523	0.120614	0.259434	0.495177	0.72751	0.421809
0.15	401	157	154	55	0.504823	0.879386	0.740566	0.722523	0.120614	0.259434	0.495177	0.72751	0.421809
0.155	401	157	154	55	0.504823	0.879386	0.740566	0.722523	0.120614	0.259434	0.495177	0.72751	0.421809
0.16	401	157	154	55	0.504823	0.879386	0.740566	0.722523	0.120614	0.259434	0.495177	0.72751	0.421809
0.165	401	157	154	55	0.504823	0.879386	0.740566	0.722523	0.120614	0.259434	0.495177	0.72751	0.421809
0.17	401	157	154	55	0.504823	0.879386	0.740566	0.722523	0.120614	0.259434	0.495177	0.72751	0.421809
0.175	401	157	154	55	0.504823	0.879386	0.740566	0.722523	0.120614	0.259434	0.495177	0.72751	0.421809
0.18	401	157	154	55	0.504823	0.879386	0.740566	0.722523	0.120614	0.259434	0.495177	0.72751	0.421809
0.185	401	157	154	55	0.504823	0.879386	0.740566	0.722523	0.120614	0.259434	0.495177	0.72751	0.421809
0.19	401	157	154	55	0.504823	0.879386	0.740566	0.722523	0.120614	0.259434	0.495177	0.72751	0.421809
0.195	401	157	154	55	0.504823	0.879386	0.740566	0.722523	0.120614	0.259434	0.495177	0.72751	0.421809
0.2	401	157	154	55	0.504823	0.879386	0.740566	0.722523	0.120614	0.259434	0.495177	0.72751	0.421809
0.205	401	157	154	55	0.504823	0.879386	0.740566	0.722523	0.120614	0.259434	0.495177	0.72751	0.421809
0.21	401	157	154	55	0.504823	0.879386	0.740566	0.722523	0.120614	0.259434	0.495177	0.72751	0.421809
0.215	401	157	154	55	0.504823	0.879386	0.740566	0.722523	0.120614	0.259434	0.495177	0.72751	0.421809
0.22	401	157	154	55	0.504823	0.879386	0.740566	0.722523	0.120614	0.259434	0.495177	0.72751	0.421809
0.225	401	157	154	55	0.504823	0.879386	0.740566	0.722523	0.120614	0.259434	0.495177	0.72751	0.421809
0.23	401	157	154	55	0.504823	0.879386	0.740566	0.722523	0.120614	0.259434	0.495177	0.72751	0.421809
0.235	401	157	154	55	0.504823	0.879386	0.740566	0.722523	0.120614	0.259434	0.495177	0.72751	0.421809
0.24	401	157	154	55	0.504823	0.879386	0.740566	0.722523	0.120614	0.259434	0.495177	0.72751	0.421809
0.245	401	157	154	55	0.504823	0.879386	0.740566	0.722523	0.120614	0.259434	0.495177	0.72751	0.421809
0.25	401	157	154	55	0.504823	0.879386	0.740566	0.722523	0.120614	0.259434	0.495177	0.72751	0.421809
0.255	401	157	154	55	0.504823	0.879386	0.740566	0.722523	0.120614	0.259434	0.495177	0.72751	0.421809
0.26	401	157	154	55	0.504823	0.879386	0.740566	0.722523	0.120614	0.259434	0.495177	0.72751	0.421809
0.265	401	157	154	55	0.504823	0.879386	0.740566	0.722523	0.120614	0.259434	0.495177	0.72751	0.421809
0.27	401	157	154	55	0.504823	0.879386	0.740566	0.722523	0.120614	0.259434	0.495177	0.72751	0.421809
0.275	401	157	154	55	0.504823	0.879386	0.740566	0.722523	0.120614	0.259434	0.495177	0.72751	0.421809
0.28	401	157	154	55	0.504823	0.879386	0.740566	0.722523	0.120614	0.259434	0.495177	0.72751	0.421809
0.285	401	157	154	55	0.504823	0.879386	0.740566	0.722523	0.120614	0.259434	0.495177	0.72751	0.421809
0.29	401	157	154	55	0.504823	0.879386	0.740566	0.722523	0.120614	0.259434	0.495177	0.72751	0.421809
0.295	401	157	154	55	0.504823	0.879386	0.740566	0.722523	0.120614	0.259434	0.495177	0.72751	0.421809
0.3	401	157	154	55	0.504823	0.879386	0.740566	0.722523	0.120614	0.259434	0.495177	0.72751	0.421809
0.305	401	157	154	55	0.504823	0.879386	0.740566	0.722523	0.120614	0.259434	0.495177	0.72751	0.421809
0.31	401	157	154	55	0.504823	0.879386	0.740566	0.722523	0.120614	0.259434	0.495177	0.72751	0.421809
0.315	401	157	154	55	0.504823	0.879386	0.740566	0.722523	0.120614	0.259434	0.495177	0.72751	0.421809
0.32	401	157	154	55	0.504823	0.879386	0.740566	0.722523	0.120614	0.259434	0.495177	0.72751	0.421809
0.325	401	157	154	55	0.504823	0.879386	0.740566	0.722523	0.120614	0.259434	0.495177	0.72751	0.421809
0.33	401	157	154	55	0.504823	0.879386	0.740566	0.722523	0.120614	0.259434	0.495177	0.72751	0.421809
0.335	401	157	154	55	0.504823	0.879386	0.740566	0.722523	0.120614	0.259434	0.495177	0.72751	0.421809
0.34	401	157	154	55	0.504823	0.879386	0.740566	0.722523	0.120614	0.259434	0.495177	0.72751	0.421809
0.345	401	157	154	55	0.504823	0.879386	0.740566	0.722523	0.120614	0.259434	0.495177	0.72751	0.421809
0.35	401	157	154	55	0.504823	0.879386	0.740566	0.722523	0.120614	0.259434	0.495177	0.72751	0.421809
0.355	401	157	154	55	0.504823	0.879386	0.740566	0.722523	0.120614	0.259434	0.495177	0.72751	0.421809
0.36	401	157	154	55	0.504823	0.879386	0.740566	0.722523	0.120614	0.259434	0.495177	0.72751	0.421809
0.365	401	157	154	55	0.504823	0.879386	0.740566	0.722523	0.120614	0.259434	0.495177	0.72751	0.421809
0.37	401	157	154	55	0.504823	0.879386	0.740566	0.722523	0.120614	0.259434	0.495177	0.72751	0.421809
0.375	401	157	154	55	0.504823	0.879386	0.740566	0.722523	0.120614	0.259434	0.495177	0.72751	0.421809
0.38	401	157	154	55	0.504823	0.879386	0.740566	0.722523	0.120614	0.259434	0.495177	0.72751	0.421809
0.385	401	157	154	55	0.504823	0.879386	0.740566	0.722523	0.120614	0.259434	0.495177	0.72751	0.421809
0.39	401	157	154	55	0.504823	0.879386	0.740566	0.722523	0.120614	0.259434	0.495177	0.72751	0.421809
0.395	401	157	154	55	0.504823	0.879386	0.740566	0.722523	0.120614	0.259434	0.495177	0.72751	0.421809
0.4	401	157	154	55	0.504823	0.879386	0.740566	0.722523	0.120614	0.259434	0.495177	0.72751	0.421809
0.405	401	157	154	55	0.504823	0.879386	0.740566	0.722523	0.120614	0.259434	0.495177	0.72751	0.421809
0.41	401	157	154	55	0.504823	0.879386	0.740566	0.722523	0.120614	0.259434	0.495177	0.72751	0.421809
0.415	401	157	154	55	0.504823	0.879386	0.740566	0.722523	0.120614	0.259434	0.495177	0.72751	0.421809
0.42	401	157	154	55	0.504823	0.879386	0.740566	0.722523	0.120614	0.259434	0.495177	0.72751	0.421809
0.425	401	157	154	55	0.504823	0.879386	0.740566	0.722523	0.120614	0.259434	0.495177	0.72751	0.421809
0.43	401	157	154	55	0.504823	0.879386	0.740566	0.722523	0.120614	0.259434	0.495177	0.72751	0.421809
0.435	401	157	154	55	0.504823	0.879386	0.740566	0.722523	0.120614	0.259434	0.495177	0.72751	0.421809
0.44	401	157	154	55	0.504823	0.879386	0.740566	0.722523	0.120614	0.259434	0.495177	0.72751	0.421809
0.445	401	157	154	55	0.504823	0.879386	0.740566	0.722523	0.120614	0.259434	0.495177	0.72751	0.421809
0.45	401	157	154	55	0.504823	0.879386	0.740566	0.722523	0.120614	0.259434	0.495177	0.72751	0.421809
0.455	401	157	154	55	0.504823	0.879386	0.740566	0.722523	0.120614	0.259434	0.495177	0.72751	0.421809
0.46	401	157	154	55	0.504823	0.879386	0.740566	0.722523	0.120614	0.259434	0.495177	0.72751	0.421809
0.465	401	157	154	55	0.504823	0.879386	0.740566	0.722523	0.120614	0.259434	0.495177	0.72751	0.421809
0.47	401	157	154	55	0.504823	0.879386	0.740566	0.722523	0.120614	0.259434	0.495177	0.72751	0.421809
0.475	401	157	154	55	0.504823	0.879386	0.740566	0.722523	0.120614	0.259434	0.495177	0.72751	0.421809
0.48	401	157	154	55	0.504823	0.879386	0.740566	0.722523	0.120614	0.259434	0.495177	0.72751	0.421809
0.485	401	157	154	55	0.504823	0.879386	0.740566	0.722523	0.120614	0.259434	0.495177	0.72751	0.421809
0.49	401	157	154	55	0.504823	0.879386	0.740566	0.722523	0.120614	0.259434	0.495177	0.72751	0.421809
0.495	401	157	154	55	0.504823	0.879386	0.740566	0.722523	0.120614	0.259434	0.495177	0.72751	0.421809
0.5	401	157	154	55	0.504823	0.879386	0.740566	0.722523	0.120614	0.259434	0.495177	0.72751	0.421809
0.505	401	157	154	55	0.504823	0.879386	0.740566	0.722523	0.120614	0.259434	0.495177	0.72751	0.421809
0.51	401	157	154	55	0.504823	0.879386	0.740566	0.722523	0.120614	0.259434	0.495177	0.72751	0.421809
0.515	401	157	154	55	0.504823	0.879386	0.740566	0.722523	0.120614	0.259434	0.495177	0.72751	0.421809
0.52	401	157	154	55	0.504823	0.879386	0.740566	0.722523	0.120614	0.259434	0.495177	0.72751	0.421809
0.525	401	157	154	55	0.504823	0.879386	0.740566	0.722523	0.120614	0.259434	0.495177	0.72751	0.421809
0.53	401	157	154	55	0.504823	0.879386	0.740566	0.722523	0.120614	0.259434	0.495177	0.72751	0.421809
0.535	401	157	154	55	0.504823	0.879386	0.740566	0.722523	0.120614	0.259434	0.495177	0.72751	0.421809
0.54	401	157	154	55	0.504823	0.879386	0.740566	0.722523	0.120614	0.259434	0.495177	0.72751	0.421809
0.545	401	157	154	55	0.504823	0.879386	0.740566	0.722523	0.120614	0.259434	0.495177	0.72751	0.421809
0.55	401	157	154	55	0.504823	0.879386	0.740566	0.722523	0.120614	0.259434	0.495177	0.72751	0.421809
0.555	401	157	154	55	0.504823	0.879386	0.740566	0.722523	0.120614	0.259434	0.495177	0.72751	0.421809
0.56	401	157	154	55	0.504823	0.879386	0.740566	0.722523	0.120614	0.259434	0.495177	0.72751	0.421809
0.565	401	157	154	55	0.504823	0.879386	0.740566	0.722523	0.120614	0.259434	0.495177	0.72751	0.421809
0.57	401	157	154	55	0.504823	0.879386	0.740566	0.722523	0.120614	0.259434	0.495177	0.72751	0.421809
0.575	401	157	154	55	0.504823	0.879386	0.740566	0.722523	0.120614	0.259434	0.495177	0.72751	0.421809
0.58	401	157	154	55	0.504823	0.879386	0.740566	0.722523	0.120614	0.259434	0.495177	0.72751	0.421809
0.585	401	157	154	55	0.504823	0.879386	0.740566	0.722523	0.120614	0.259434	0.495177	0.72751	0.421809
0.59	401	157	154	55	0.504823	0.879386	0.740566	0.722523	0.120614	0.259434	0.495177	0.72751	0.421809
0.595	401	157	154	55	0.504823	0.879386	0.740566	0.722523	0.120614	0.259434	0.495177	0.72751	0.421809
0.6	401	157	154	55	0.504823	0.879386	0.740566	0.722523	0.120614	0.259434	0.495177	0.72751	0.421809
0.605	401	157	154	55	0.504823	0.879386	0.740566	0.722523	0.120614	0.259434	0.495177	0.72751	0.421809
0.61	401	157	154	55	0.504823	0.879386	0.740566	0.722523	0.120614	0.259434	0.495177	0.72751	0.421809
0.615	401	157	154	55	0.504823	0.879386	0.740566	0.722523	0.120614	0.259434	0.495177	0.72751	0.421809
0.62	401	157	154	55	0.504823	0.879386	0.740566	0.722523	0.120614	0.259434	0.495177	0.72751	0.421809
0.625	401	157	154	55	0.504823	0.879386	0.740566	0.722523	0.120614	0.259434	0.495177	0.72751	0.421809
0.63	401	157	154	55	0.504823	0.879386	0.740566	0.722523	0.120614	0.259434	0.495177	0.72751	0.421809
0.635	401	157	154	55	0.504823	0.879386	0.740566	0.722523	0.120614	0.259434	0.495177	0.72751	0.421809
0.64	401	157	154	55	0.504823	0.879386	0.740566	0.722523	0.120614	0.259434	0.495177	0.72751	0.421809
0.645	401	157	154	55	0.504823	0.879386	0.740566	0.722523	0.120614	0.259434	0.495177	0.72751	0.421809
0.65	401	157	154	55	0.504823	0.879386	0.740566	0.722523	0.120614	0.259434	0.495177	0.72751	0.421809
0.655	401	157	154	55	0.504823	0.879386	0.740566	0.722523	0.120614	0.259434	0.495177	0.72751	0.421809
0.66	401	157	154	55	0.504823	0.879386	0.740566	0.722523	0.120614	0.259434	0.495177	0.72751	0.421809
0.665	401	157	154	55	0.504823	0.879386	0.740566	0.722523	0.120614	0.259434	0.495177	0.72751	0.421809
0.67	401	157	154	55	0.504823	0.879386	0.740566	0.722523	0.120614	0.259434	0.495177	0.72751	0.421809
0.675	401	157	154	55	0.504823	0.879386	0.740566	0.722523	0.120614	0.259434	0.495177	0.72751	0.421809
0.68	401	157	154	55	0.504823	0.879386	0.740566	0.722523	0.120614	0.259434	0.495177	0.72751	0.421809
0.685	401	157	154	55	0.504823	0.879386	0.740566	0.722523	0.120614	0.259434	0.495177	0.72751	0.421809
0.69	401	157	154	55	0.504823	0.879386	0.740566	0.722523	0.120614	0.259434	0.495177	0.72751	0.421809
0.695	401	157	154	55	0.504823	0.879386	0.740566	0.722523	0.120614	0.259434	0.495177	0.72751	0.421809
0.7	401	157	154	55	0.504823	0.879386	0.740566	0.722523	0.120614	0.259434	0.495177	0.72751	0.421809
0.705	401	157	154	55	0.504823	0.879386	0.740566	0.722523	0.120614	0.259434	0.495177	0.72751	0.421809
0.71	401	157	154	55	0.504823	0.879386	0.740566	0.722523	0.120614	0.259434	0.495177	0.72751	0.421809
0.715	401	157	154	55	0.504823	0.879386	0.740566	0.722523	0.120614	0.259434	0.495177	0.72751	0.421809
0.72	401	157	154	55	0.504823	0.879386	0.740566	0.722523	0.120614	0.259434	0.495177	0.72751	0.421809
0.725	401	157	154	55	0.504823	0.879386	0.740566	0.722523	0.120614	0.259434	0.495177	0.72751	0.421809
0.73	401	157	154	55	0.504823	0.879386	0.740566	0.722523	0.120614	0.259434	0.495177	0.72751	0.421809
0.735	401	157	154	55	0.504823	0.879386	0.740566	0.722523	0.120614	0.259434	0.495177	0.72751	0.421809
0.74	401	157	154	55	0.504823	0.879386	0.740566	0.722523	0.120614	0.259434	0.495177	0.72751	0.421809
0.745	401	157	154	55	0.504823	0.879386	0.740566	0.722523	0.120614	0.259434	0.495177	0.72751	0.421809
0.75	401	157	154	55	0.504823	0.879386	0.740566	0.722523	0.120614	0.259434	0.495177	0.72751	0.421809
0.755	401	157	154	55	0.504823	0.879386	0.740566	0.722523	0.120614	0.259434	0.495177	0.72751	0.421809
0.76	401	157	154	55	0.504823	0.879386	0.740566	0.722523	0.120614	0.259434	0.495177	0.72751	0.421809
0.765	401	157	154	55	0.504823	0.879386	0.740566	0.722523	0.120614	0.259434	0.495177	0.72751	0.421809
0.77	401	157	154	55	0.504823	0.879386	0.740566	0.722523	0.120614	0.259434	0.495177	0.72751	0.421809
0.775	401	157	154	55	0.504823	0.879386	0.740566	0.722523	0.120614	0.259434	0.495177	0.72751	0.421809
0.78	401	157	154	55	0.504823	0.879386	0.740566	0.722523	0.120614	0.259434	0.495177	0.72751	0.421809
0.785	401	157	154	55	0.504823	0.879386	0.740566	0.722523	0.120614	0.259434	0.495177	0.72751	0.421809
0.79	401	157	154	55	0.504823	0.879386	0.740566	0.722523	0.120614	0.259434	0.495177	0.72751	0.421809
0.795	401	157	154	55	0.504823	0.879386	0.740566	0.722523	0.120614	0.259434	0.495177	0.72751	0.421809
0.8	401	157	154	55	0.504823	0.879386	0.740566	0.722523	0.120614	0.259434	0.495177	0.72751	0.421809
0.805	401	157	154	55	0.504823	0.879386	0.740566	0.722523	0.120614	0.259434	0.495177	0.72751	0.421809
0.81	401	157	154	55	0.504823	0.879386	0.740566	0.722523	0.120614	0.259434	0.495177	0.72751	0.421809
0.815	401	157	154	55	0.504823	0.879386	0.740566	0.722523	0.120614	0.259434	0.495177	0.72751	0.421809
0.82	401	157	154	55	0.504823	0.879386	0.740566	0.722523	0.120614	0.259434	0.495177	0.72751	0.421809
0.825	401	157	154	55	0.504823	0.879386	0.740566	0.722523	0.120614	0.259434	0.495177	0.72751	0.421809
0.83	401	157	154	55	0.504823	0.879386	0.740566	0.722523	0.120614	0.259434	0.495177	0.72751	0.421809
0.835	401	157	154	55	0.504823	0.879386	0.740566	0.722523	0.120614	0.259434	0.495177	0.72751	0.421809
0.84	401	157	154	55	0.504823	0.879386	0.740566	0.722523	0.120614	0.259434	0.495177	0.72751	0.421809
0.845	401	157	154	55	0.504823	0.879386	0.740566	0.722523	0.120614	0.259434	0.495177	0.72751	0.421809
0.85	401	157	154	55	0.504823	0.879386	0.740566	0.722523	0.120614	0.259434	0.495177	0.72751	0.421809
0.855	401	157	154	55	0.504823	0.879386	0.740566	0.722523	0.120614	0.259434	0.495177	0.72751	0.421809
0.86	401	157	154	55	0.504823	0.879386	0.740566	0.722523	0.120614	0.259434	0.495177	0.72751	0.421809
0.865	401	157	154	55	0.504823	0.879386	0.740566	0.722523	0.120614	0.259434	0.495177	0.72751	0.421809
0.87	401	157	154	55	0.504823	0.879386	0.740566	0.722523	0.120614	0.259434	0.495177	0.72751	0.421809
0.875	401	157	154	55	0.504823	0.879386	0.740566	0.722523	0.120614	0.259434	0.495177	0.72751	0.421809
0.88	401	157	154	55	0.504823	0.879386	0.740566	0.722523	0.120614	0.259434	0.495177	0.72751	0.421809
0.885	401	157	154	55	0.504823	0.879386	0.740566	0.722523	0.120614	0.259434	0.495177	0.72751	0.421809
0.89	401	157	154	55	0.504823	0.879386	0.740566	0.722523	0.120614	0.259434	0.495177	0.72751	0.421809
0.895	401	157	154	55	0.504823	0.879386	0.740566	0.722523	0.120614	0.259434	0.495177	0.72751	0.421809
0.9	401	157	154	55	0.504823	0.879386	0.740566	0.722523	0.120614	0.259434	0.495177	0.72751	0.421809
0.905	401	157	154	55	0.504823	0.879386	0.740566	0.722523	0.120614	0.259434	0.495177	0.72751	0.421809
0.91	401	157	154	55	0.504823	0.879386	0.740566	0.722523	0.120614	0.259434	0.495177	0.72751	0.421809
0.915	401	157	154	55	0.504823	0.879386	0.740566	0.722523	0.120614	0.259434	0.495177	0.72751	0.421809
0.92	401	158	153	55	0.508039	0.879386	0.741784	0.723827	0.120614	0.258216	0.491961	0.728814	0.424722
0.925	401	160	151	55	0.514469	0.879386	0.744186	0.726449	0.120614	0.255814	0.485531	0.731421	0.430537
0.93	401	161	150	55	0.517685	0.879386	0.74537	0.727768	0.120614	0.25463	0.482315	0.732725	0.433439
0.935	401	162	149	55	0.5209	0.879386	0.746544	0.729091	0.120614	0.253456	0.4791	0.734029	0.436337
0.94	401	162	149	55	0.5209	0.879386	0.746544	0.729091	0.120614	0.253456	0.4791	0.734029	0.436337
0.945	401	162	149	55	0.5209	0.879386	0.746544	0.729091	0.120614	0.253456	0.4791	0.734029	0.436337
0.95	401	163	148	55	0.524116	0.879386	0.747706	0.730419	0.120614	0.252294	0.475884	0.735332	0.439232
0.955	399	164	147	57	0.527331	0.875	0.742081	0.730769	0.125	0.257919	0.472669	0.734029	0.436168
0.96	398	164	147	58	0.527331	0.872807	0.738739	0.730275	0.127193	0.261261	0.472669	0.732725	0.433209
0.965	398	165	146	58	0.530547	0.872807	0.73991	0.731618	0.127193	0.26009	0.469453	0.734029	0.436111
0.97	398	165	146	58	0.530547	0.872807	0.73991	0.731618	0.127193	0.26009	0.469453	0.734029	0.436111
0.975	398	166	145	58	0.533762	0.872807	0.741071	0.732965	0.127193	0.258929	0.466238	0.735332	0.439009
0.98	397	166	145	59	0.533762	0.870614	0.737778	0.732472	0.129386	0.262222	0.466238	0.734029	0.436071
0.985	397	166	145	59	0.533762	0.870614	0.737778	0.732472	0.129386	0.262222	0.466238	0.734029	0.436071
0.99	388	168	143	68	0.540193	0.850877	0.711864	0.730697	0.149123	0.288136	0.459807	0.724902	0.41602
0.995	388	173	138	68	0.55627	0.850877	0.717842	0.737643	0.149123	0.282158	0.44373	0.731421	0.430638
